# Supplementary material for: Characterization of Human Balance through a Reinforcement Learning-based Muscle Controller
Source: PLoS One. 2025 Apr 1;20(4):e0320211. doi: 10.1371/journal.pone.0320211 (PMC11960994; doi:10.1371/journal.pone.0320211)
Supplement: S1 File — Data for the COM states and trajectories, as well as muscle activations, presented in the figures. (ZIP) [file pone.0320211.s001.zip]

Archive with 26 entries (25 files):
- FigureData/
- FigureData/fig3a_COM_State_cases_fail.csv
- FigureData/fig3a_COM_State_cases__succ.csv
- FigureData/fig3a_COM_State_Trajectories_point_cloud.xyz
- FigureData/fig3b_COM_State_cases_fail.csv
- FigureData/fig3b_COM_State_cases__succ.csv
- FigureData/fig3b_COM_State_Trajectories_point_cloud.xyz
- FigureData/fig3c_COM_State_cases_fail.csv
- FigureData/fig3c_COM_State_cases_succ.csv
- FigureData/fig3c_COM_State_Trajectories_point_cloud.xyz
- FigureData/fig5_COM_State_Trajectories_point_cloud.xyz
- FigureData/fig5_muscle_activations.csv
- FigureData/fig6_COM_State_Trajectories_point_cloud.xyz
- FigureData/fig6_muscle_activations.csv
- FigureData/fig7a_COM_State_cases_fail.csv
- FigureData/fig7a_COM_State_cases__succ.csv
- FigureData/fig7a_COM_State_Trajectories_point_cloud.xyz
- FigureData/fig7b_COM_State_cases_fail.csv
- FigureData/fig7b_COM_State_cases_succ.csv
- FigureData/fig7b_COM_State_Trajectories_point_cloud.xyz
- FigureData/fig7c_COM_State_cases_fail.csv
- FigureData/fig7c_COM_State_cases_succ.csv
- FigureData/fig7c_COM_State_Trajectories_point_cloud.xyz
- FigureData/fig8_COM_State_cases_fail.csv
- FigureData/fig8_COM_State_cases_succ.csv
- FigureData/fig8_COM_State_Trajectories_point_cloud.xyz
