# Supplementary material for: Characterization of Human Balance through a Reinforcement Learning-based Muscle Controller
Source: PLoS One. 2025 Apr 1;20(4):e0320211. doi: 10.1371/journal.pone.0320211 (PMC11960994; doi:10.1371/journal.pone.0320211)
Supplement: S1 File — Data for the COM states and trajectories, as well as muscle activations, presented in the figures. (ZIP) [file pone.0320211.s001.zip › FigureData/fig3a_COM_State_cases_fail.csv]

ID rootJoint_pos_x rootJoint_pos_y default hip_flexion_l knee_angle_l ankle_angle_l hip_flexion_r knee_angle_r ankle_angle_r rootJoint_pos_x_dot rootJoint_pos_y_dot default_dot hip_flexion_l_dot knee_angle_l_dot ankle_angle_l_dot hip_flexion_r_dot knee_angle_r_dot ankle_angle_r_dot com_x com_y com_z com_vel_x com_vel_y com_vel_z rootJoint_pos_x_end rootJoint_pos_y_end default_end hip_flexion_l_en…
2.0 0.0783153 0.954902 -0.0882479 0.0 0.0 0.0882479 0.0 0.0 0.0882479 -0.273066 0.0475377 0.309661 0.0 0.0 -0.309661 0.0 0.0 -0.309661 0.05994290000000001 0.986169 -2.16943e-18 -0.282939 0.0177405 0.0 -0.331392 0.935912 0.285843 0.0174962 0.12055 -0.22411 0.0186445 0.118424 -0.223468 -0.90551 -0.256166 0.46699 0.163996 0.778409 -0.49201 0.132233 0.837348 -0.50381 -0.348316 0.932586 -2.16943e-18 -…
5.0 -0.0614145 0.968058 0.0687114 0.0 0.0 -0.0687114 0.0 0.0 -0.0687114 0.0868612 -0.00133794 -0.0970538 0.0 0.0 0.0970538 0.0 0.0 0.0970538 -0.08358800000000001 0.983893 -2.16943e-18 0.0884578 0.00836999 0.0 -0.243928 0.961572 0.249936 0.0083989 0.00192753 -0.0776048 0.0129199 -0.00665042 -0.0768815 -0.6976 -0.175415 0.0676865 0.496464 0.448076 1.1446 0.427513 0.71167 -1.20802 -0.266061 0.959929…
11.0 0.220741 0.917826 -0.252856 0.0 0.0 0.252856 0.0 0.0 0.252856 -0.658354 0.230642 0.77935 0.0 0.0 -0.77935 0.0 0.0 -0.77935 0.20889400000000002 0.964431 -2.16943e-18 -0.695155 0.160734 0.0 -0.238981 0.955543 0.17812 0.0108342 0.137194 -0.137396 0.0122157 0.134833 -0.139576 -0.758023 -0.133356 0.451934 0.172677 0.42866 -0.428876 0.133567 0.496733 -0.415999 -0.255989 0.962395 -2.16943e-18 -0.72…
14.0 0.218567 0.918584 -0.250283 0.0 0.0 0.250283 0.0 0.0 0.250283 -0.236861 0.0822962 0.280142 0.0 0.0 -0.280142 0.0 0.0 -0.280142 0.206598 0.964958 -2.16943e-18 -0.250025 0.0571336 0.0 0.116217 0.898679 -0.670676 0.673441 -0.19092 0.199046 0.675571 -0.193805 0.200129 -0.713672 -0.333839 -3.37785 5.10425 -1.44872 -1.0894 5.4815 -2.31771 0.210179 0.207941 0.948882 -2.16943e-18 0.0960756 -0.406319…
18.0 -0.0718117 0.968158 0.080328 0.0 0.0 -0.080328 0.0 0.0 -0.080328 0.0588029 -0.000222599 -0.0656958 0.0 0.0 0.0656958 0.0 0.0 0.0656958 -0.09416999999999999 0.982829 -2.16943e-18 0.0598072 0.00636081 0.0 -0.256997 0.961881 0.290591 -0.0259466 0.010957 -0.0806763 -0.0263842 0.0118842 -0.0808806 -0.765237 -0.187923 0.0599734 0.586475 0.543444 -0.944978 0.583251 0.549225 -0.944882 -0.283245 0.95…
20.0 -0.0850925 0.96811 0.0951656 0.0 0.0 -0.0951656 0.0 0.0 -0.0951656 0.0338039 0.000373621 -0.0377684 0.0 0.0 0.0377684 0.0 0.0 0.0377684 -0.107666 0.981293 -2.16943e-18 0.0343251 0.00416657 0.0 -0.273951 0.95563 0.269302 0.000261937 0.0461956 -0.114673 0.00331473 0.0404439 -0.109026 -0.6933 -0.166515 0.417216 0.0331496 0.695124 -0.92401 -0.0172235 0.79353 -0.98021 -0.295589 0.952268 -2.16943e…
22.0 0.164523 0.935466 -0.187018 0.0 0.0 0.187018 0.0 0.0 0.187018 -0.540153 0.15015 0.626347 0.0 0.0 -0.626347 0.0 0.0 -0.626347 0.1497641 0.976067 -2.16943e-18 -0.565969 0.0921427 0.0 -0.30214 0.942143 0.235182 0.0200589 0.148886 -0.194642 0.0195 0.150073 -0.196333 -0.910167 -0.237104 0.450828 0.18452 0.781163 -0.568218 0.195788 0.759005 -0.55669 -0.317877 0.944127 -2.16943e-18 -0.860966 -0.258…
23.0 0.111295 0.94852 -0.125779 0.0 0.0 0.125779 0.0 0.0 0.125779 0.0692748 -0.0147576 -0.0791313 0.0 0.0 0.0791313 0.0 0.0 0.0791313 0.0941867 0.983376 -2.16943e-18 0.0720818 -0.0072432 0.0 0.0448167 0.89079 -0.858237 0.861081 -0.132198 0.229374 0.879802 -0.118766 0.20461 0.457038 -0.131009 -0.219173 -1.81282 -1.12638 -0.106509 -0.385111 0.155966 -1.61528 0.1740671 0.933708 -2.16943e-18 0.301223…
25.0 -0.110314 0.967475 0.123353 0.0 0.0 -0.123353 0.0 0.0 -0.123353 -0.0917623 -0.00360257 0.102597 0.0 0.0 -0.102597 0.0 0.0 -0.102597 -0.133237 0.977823 -2.16943e-18 -0.0928871 -0.0139418 0.0 -0.298852 0.94883 0.28973 0.0138153 0.0394141 -0.151223 0.0137292 0.0395894 -0.151007 -0.79044 -0.206522 0.312681 0.135024 0.909499 -0.806146 0.142203 0.896103 -0.802277 -0.319002 0.943841 -2.16943e-18 -0…
27.0 -0.0252083 0.966767 0.028233 0.0 0.0 -0.028233 0.0 0.0 -0.028233 0.393229 -0.0219967 -0.440007 0.0 0.0 0.440007 0.0 0.0 0.440007 -0.046633999999999995 0.986636 -2.16943e-18 0.402243 0.0216866 0.0 -0.0267409 0.934449 -0.50043 0.622427 -0.156264 0.221171 0.61965 -0.150823 0.220315 -0.88808 -0.364767 -4.5561 8.11713 -4.19532 1.19904 8.43593 -5.08127 1.25832 0.0505391 0.986025 -2.16943e-18 0.282…
28.0 0.00468413 0.964593 -0.00525297 0.0 0.0 0.00525297 0.0 0.0 0.00525297 0.460091 -0.0412265 -0.516079 0.0 0.0 0.516079 0.0 0.0 0.516079 -0.016000299999999995 0.987774 -2.16943e-18 0.472373 0.00962641 0.0 -0.00309293 0.92722 -0.534294 0.63916 -0.135897 0.227914 0.639689 -0.136359 0.228296 -0.658454 -0.492283 -4.42348 5.89042 0.515836 0.343335 5.87948 0.572146 0.323285 0.07902552 0.97891 -2.1694…
29.0 -0.0802405 0.96815 0.0897448 0.0 0.0 -0.0897448 0.0 0.0 -0.0897448 0.531584 0.00299355 -0.593902 0.0 0.0 0.593902 0.0 0.0 0.593902 -0.10273800000000001 0.981877 -2.16943e-18 0.540103 0.0625917 0.0 -0.063152 0.943193 -0.381265 0.494377 -0.0682262 0.197185 0.489613 -0.0601184 0.19719 -0.855396 -0.361461 -4.69531 8.76314 -5.89796 2.19307 8.91535 -6.2367 2.29766 -0.0058586999999999945 0.992268 -…
31.0 0.199407 0.925 -0.227709 0.0 0.0 0.227709 0.0 0.0 0.227709 -0.6416 0.206812 0.753121 0.0 0.0 -0.753121 0.0 0.0 -0.753121 0.18640099999999998 0.969334 -2.16943e-18 -0.675453 0.138385 0.0 -0.213068 0.959296 0.147509 0.00974538 0.141605 -0.112954 0.00993878 0.141072 -0.110161 -0.698152 -0.109636 0.477475 0.0662955 0.46323 -0.572469 0.160448 0.114844 1.88326 -0.229854 0.969064 -2.16943e-18 -0.67…
32.0 0.197617 0.925575 -0.225609 0.0 0.0 0.225609 0.0 0.0 0.225609 -0.17336 0.0554788 0.203355 0.0 0.0 -0.203355 0.0 0.0 -0.203355 0.184516 0.969718 -2.16943e-18 -0.182462 0.036983 0.0 0.118013 0.896069 -0.694762 0.696356 -0.196299 0.206505 0.694104 -0.191323 0.201777 -0.670674 -0.303915 -3.42589 5.08469 -1.63295 0.305357 4.97259 -1.36702 -0.132037 0.21366400000000002 0.945749 -2.16943e-18 0.1184…
33.0 -0.0541874 0.967918 0.0606357 0.0 0.0 -0.0606357 0.0 0.0 -0.0606357 0.1079 -0.00253371 -0.12058 0.0 0.0 0.12058 0.0 0.0 0.12058 -0.076225 0.98456 -2.16943e-18 0.109981 0.00951105 0.0 -0.288297 0.952293 0.290546 -0.00909868 0.0554726 -0.141207 -0.00595376 0.0491686 -0.140794 -0.816045 -0.209183 0.239258 0.360093 0.688497 -0.740355 0.371771 0.668829 -0.751105 -0.31072700000000003 0.946539 -2.1…
35.0 -0.0641157 0.968096 0.0717296 0.0 0.0 -0.0717296 0.0 0.0 -0.0717296 0.396368 -0.00490883 -0.442861 0.0 0.0 0.442861 0.0 0.0 0.442861 -0.08633799999999998 0.983628 -2.16943e-18 0.40352 0.0394107 0.0 -0.0365771 0.940134 -0.413657 0.498528 -0.0678588 0.190564 0.493817 -0.0596568 0.192218 -0.930584 -0.314075 -4.37252 8.67522 -6.18981 2.49524 8.84501 -6.58241 2.6061 0.022888600000000002 0.989793 …
37.0 -0.00899925 0.965713 0.0100856 0.0 0.0 -0.0100856 0.0 0.0 -0.0100856 -0.0528784 0.00392164 0.0592386 0.0 0.0 -0.0592386 0.0 0.0 -0.0592386 -0.030036999999999994 0.98738 -2.16943e-18 -0.0541984 -0.0019365 0.0 -0.256226 0.961699 0.284146 -0.0257612 0.0229373 -0.0816631 -0.0255215 0.0222791 -0.0815994 -0.720088 -0.14323 0.268907 0.213423 0.650565 -0.586468 0.19793 0.680468 -0.601393 -0.28205600…
39.0 -0.0559283 0.967957 0.0625812 0.0 0.0 -0.0625812 0.0 0.0 -0.0625812 0.0429769 -0.000925534 -0.0480254 0.0 0.0 0.0480254 0.0 0.0 0.0480254 -0.077999 0.984404 -2.16943e-18 0.0437963 0.00387333 0.0 -0.312869 0.943845 0.286652 0.0219924 0.0634794 -0.17299 0.0212415 0.0648615 -0.172889 -0.841661 -0.24195 0.350892 0.146712 0.953165 -0.927576 0.107187 1.02622 -0.9412 -0.331193 0.939815 -2.16943e-18…
42.0 0.0781561 0.954929 -0.0880673 0.0 0.0 0.0880673 0.0 0.0 0.0880673 -0.423469 0.0736425 0.480205 0.0 0.0 -0.480205 0.0 0.0 -0.480205 0.0597779 0.98618 -2.16943e-18 -0.438772 0.0274318 0.0 -0.265467 0.949348 0.189224 0.0181124 0.162391 -0.159661 0.0174504 0.163544 -0.159677 -0.817549 -0.132329 0.550137 0.0897045 0.433891 0.0964045 0.0597821 0.486741 0.103475 -0.28081300000000003 0.955746 -2.169…
44.0 0.163628 0.935714 -0.18598 0.0 0.0 0.18598 0.0 0.0 0.18598 -0.0957111 0.0264984 0.110952 0.0 0.0 -0.110952 0.0 0.0 -0.110952 0.1488256 0.976219 -2.16943e-18 -0.100274 0.0162182 0.0 0.103406 0.904854 -0.66004 0.665977 -0.184396 0.226958 0.667011 -0.187092 0.228774 -0.787156 -0.357544 -3.42551 5.64505 -0.529245 0.826362 5.64238 -0.508017 0.705682 0.193776 0.955308 -2.16943e-18 0.122771 -0.4269…
47.0 -0.1371 0.966022 0.153324 0.0 0.0 -0.153324 0.0 0.0 -0.153324 0.747266 0.0518017 -0.836858 0.0 0.0 0.836858 0.0 0.0 0.836858 -0.160306 0.973344 -2.16943e-18 0.753909 0.136373 0.0 -0.100067 0.953342 -0.247021 0.386706 -0.0503227 0.195952 0.383771 -0.0450805 0.194137 -0.631257 -0.357986 -4.74578 8.27719 -5.00419 2.57307 8.36801 -5.22556 2.87161 -0.06264299999999999 0.996967 -2.16943e-18 0.4963…
48.0 -0.0433471 0.967598 0.0485194 0.0 0.0 -0.0485194 0.0 0.0 -0.0485194 -0.0806344 0.00287131 0.0901428 0.0 0.0 -0.0901428 0.0 0.0 -0.0901428 -0.06516799999999999 0.985448 -2.16943e-18 -0.082299 -0.00611355 0.0 -0.257406 0.959546 0.258065 -0.00523748 0.0406676 -0.0907234 -0.0052637 0.0407219 -0.0910087 -0.692948 -0.138202 0.3602 0.068423 0.6873 -0.634402 0.0598051 0.703227 -0.637966 -0.280076 0.…
49.0 0.136131 0.942859 -0.154238 0.0 0.0 0.154238 0.0 0.0 0.154238 0.0415513 -0.0100957 -0.0477722 0.0 0.0 0.0477722 0.0 0.0 0.0477722 0.1200703 0.980403 -2.16943e-18 0.0433743 -0.0056093 0.0 0.168732 0.934155 -0.242883 0.0196399 0.0700207 0.129706 0.018057 0.0730963 0.12789 0.0730614 -0.0308237 -0.291089 0.03646 0.357167 -0.165897 0.0141108 0.400744 -0.193179 0.16141139999999998 0.978718 -2.1694…
59.0 0.17449 0.932633 -0.198594 0.0 0.0 0.198594 0.0 0.0 0.198594 -0.511612 0.148617 0.595206 0.0 0.0 -0.595206 0.0 0.0 -0.595206 0.1602136 0.974303 -2.16943e-18 -0.536781 0.0937812 0.0 -0.318631 0.939205 0.261763 0.0202342 0.132448 -0.202606 0.0193769 0.134051 -0.20409 -0.912829 -0.266298 0.416764 0.179967 0.900044 -0.746777 0.200793 0.860884 -0.73595 -0.334924 0.938464 -2.16943e-18 -0.859003 -0…
60.0 0.114554 0.94782 -0.129503 0.0 0.0 0.129503 0.0 0.0 0.129503 -0.367883 0.0798035 0.420562 0.0 0.0 -0.420562 0.0 0.0 -0.420562 0.0975789 0.983029 -2.16943e-18 -0.382949 0.0399223 0.0 -0.327827 0.935249 0.270973 0.0266085 0.127555 -0.232593 0.0276318 0.125346 -0.229274 -0.904163 -0.245262 0.514403 0.0829923 0.81532 -0.411332 0.0584811 0.86122 -0.423044 -0.343409 0.933803 -2.16943e-18 -0.866656…
62.0 0.220463 0.917923 -0.252527 0.0 0.0 0.252527 0.0 0.0 0.252527 -0.28992 0.101461 0.343164 0.0 0.0 -0.343164 0.0 0.0 -0.343164 0.2086 0.964499 -2.16943e-18 -0.306114 0.0706736 0.0 0.103676 0.906046 -0.639086 0.645918 -0.177849 0.227244 0.647146 -0.180864 0.228705 -0.782776 -0.36696 -3.32062 5.47798 -0.0725373 0.735684 5.46565 -0.0203558 0.632574 0.19054500000000002 0.95683 -2.16943e-18 0.11715…
64.0 0.186664 0.929003 -0.212787 0.0 0.0 0.212787 0.0 0.0 0.212787 -0.123998 0.0379362 0.14487 0.0 0.0 -0.14487 0.0 0.0 -0.14487 0.17299710000000001 0.971976 -2.16943e-18 -0.130312 0.0246778 0.0 0.119988 0.895118 -0.705225 0.698864 -0.185384 0.200792 0.700679 -0.189148 0.204479 -0.680221 -0.31648 -3.48676 5.16996 -1.60835 -0.0729492 5.39434 -2.12804 0.716935 0.21700200000000003 0.94452 -2.16943e-…
67.0 0.114416 0.94785 -0.129345 0.0 0.0 0.129345 0.0 0.0 0.129345 0.0543885 -0.0117893 -0.0621745 0.0 0.0 0.0621745 0.0 0.0 0.0621745 0.09743450000000001 0.983044 -2.16943e-18 0.056615 -0.00589301 0.0 0.0281165 0.894333 -0.835296 0.866195 -0.116924 0.211166 0.862626 -0.125572 0.229694 0.464006 -0.138586 -0.0280562 -0.871769 -0.225903 -1.13325 -1.56242 -0.960607 0.175956 0.1557148 0.938467 -2.1694…
71.0 -0.0821093 0.968138 0.0918327 0.0 0.0 -0.0918327 0.0 0.0 -0.0918327 0.450666 0.00347886 -0.503505 0.0 0.0 0.503505 0.0 0.0 0.503505 -0.10463599999999999 0.981655 -2.16943e-18 0.457783 0.0540206 0.0 -0.0609182 0.94301 -0.382364 0.482277 -0.0477184 0.178594 0.480771 -0.0451697 0.182695 -0.910403 -0.311666 -4.44775 8.72073 -6.26821 2.51707 8.77924 -6.39527 2.49461 -0.004324399999999992 0.991992…
72.0 -0.111086 0.967445 0.124217 0.0 0.0 -0.124217 0.0 0.0 -0.124217 0.178032 0.00714352 -0.199059 0.0 0.0 0.199059 0.0 0.0 0.199059 -0.134019 0.977705 -2.16943e-18 0.180197 0.0272057 0.0 -0.221753 0.967201 0.263569 -0.0266053 -0.0108194 -0.0605678 -0.0254969 -0.0130406 -0.0556822 -0.531012 -0.0662366 0.445973 -0.119909 0.480488 -0.424281 -0.0722945 0.392201 -0.400714 -0.24896000000000001 0.96285…
73.0 0.122312 0.946101 -0.13838 0.0 0.0 0.13838 0.0 0.0 0.13838 0.291861 -0.0660306 -0.334312 0.0 0.0 0.334312 0.0 0.0 0.334312 0.10565820000000001 0.982151 -2.16943e-18 0.304119 -0.0344359 0.0 0.0978625 0.904386 -0.64707 0.66199 -0.179776 0.204854 0.661375 -0.179148 0.204745 -0.67029 -0.388715 -4.28647 5.71445 -1.06459 -0.401068 5.6938 -1.01641 -0.476053 0.18714999999999998 0.95496 -2.16943e-18 …
76.0 0.218942 0.918454 -0.250727 0.0 0.0 0.250727 0.0 0.0 0.250727 -0.0845862 0.0294312 0.100058 0.0 0.0 -0.100058 0.0 0.0 -0.100058 0.20699499999999998 0.964868 -2.16943e-18 -0.0892919 0.020446 0.0 0.146359 0.89218 -0.700642 0.661948 -0.183072 0.234435 0.662004 -0.183436 0.234415 -0.742292 -0.300342 -3.63531 5.42389 -1.65594 -0.135993 5.42387 -1.65601 -0.135251 0.238255 0.942023 -2.16943e-18 0.1…
81.0 0.00116166 0.964901 -0.00130255 0.0 0.0 0.00130255 0.0 0.0 0.00130255 0.30862 -0.0264254 -0.346055 0.0 0.0 0.346055 0.0 0.0 0.346055 -0.019615999999999995 0.987693 -2.16943e-18 0.31672 0.0077062 0.0 -0.00876214 0.900726 -0.793771 0.871759 -0.139809 0.231265 0.893868 -0.124167 0.206844 0.868832 -0.0617453 0.678076 -2.20718 -1.8981 0.0242728 -0.678867 -1.52568 -1.07912 0.1190293 0.947145 -2.16…
82.0 0.146107 0.940374 -0.165725 0.0 0.0 0.165725 0.0 0.0 0.165725 -0.0374456 0.00955497 0.0431751 0.0 0.0 -0.0431751 0.0 0.0 -0.0431751 0.1304912 0.978994 -2.16943e-18 -0.0391396 0.00551944 0.0 0.0768948 0.89832 -0.72397 0.773455 -0.193758 0.190997 0.773547 -0.194013 0.191838 -0.582142 -0.232866 -3.11264 3.99215 -0.516839 0.851254 3.96686 -0.459196 0.767897 0.18445899999999998 0.947067 -2.16943e…
83.0 0.0657648 0.956995 -0.0740325 0.0 0.0 0.0740325 0.0 0.0 0.0740325 0.407965 -0.0650614 -0.461543 0.0 0.0 0.461543 0.0 0.0 0.461543 0.0469489 0.986892 -2.16943e-18 0.422048 -0.0204446 0.0 0.0316809 0.892403 -0.858946 0.876391 -0.111067 0.229104 0.879249 -0.106747 0.219353 0.327469 -0.375051 -2.1185 0.647437 -1.04349 0.104781 0.97511 -0.497541 -0.955224 0.1625568 0.935277 -2.16943e-18 0.498872 …
84.0 0.0242805 0.962619 -0.0272575 0.0 0.0 0.0272575 0.0 0.0 0.0272575 -0.219045 0.0244966 0.246245 0.0 0.0 -0.246245 0.0 0.0 -0.246245 0.004143599999999997 0.987963 -2.16943e-18 -0.225437 0.000367114 0.0 -0.323869 0.939124 0.280995 0.0165838 0.11245 -0.20301 0.015871 0.113342 -0.198792 -0.903466 -0.284343 0.365125 0.23726 0.917487 -0.976195 0.348944 0.488329 1.95189 -0.34126 0.936109 -2.16943e-1…
88.0 0.128573 0.944661 -0.145558 0.0 0.0 0.145558 0.0 0.0 0.145558 0.0531431 -0.0124247 -0.0609731 0.0 0.0 0.0609731 0.0 0.0 0.0609731 0.1121849 0.981388 -2.16943e-18 0.05542 -0.00667852 0.0 0.07189 0.897261 -0.740571 0.79189 -0.185974 0.188686 0.793398 -0.187928 0.188214 -0.552161 -0.237208 -3.05854 3.9778 -0.67619 0.970108 3.96694 -0.653941 0.950742 0.183075 0.945453 -2.16943e-18 0.103755 -0.33…
90.0 0.0470147 0.959782 -0.0528541 0.0 0.0 0.0528541 0.0 0.0 0.0528541 0.316981 -0.0436897 -0.357483 0.0 0.0 0.357483 0.0 0.0 0.357483 0.0275742 0.987625 -2.16943e-18 0.327155 -0.00890902 0.0 0.00846131 0.909123 -0.688428 0.790644 -0.155717 0.204702 0.7904 -0.155348 0.204318 -0.419346 -0.293968 -3.45387 4.01083 -0.249394 0.843333 4.0198 -0.268837 0.865998 0.1179541 0.959156 -2.16943e-18 0.280941 …
93.0 0.159428 0.936866 -0.181115 0.0 0.0 0.181115 0.0 0.0 0.181115 0.0661115 -0.0179577 -0.0765368 0.0 0.0 0.0765368 0.0 0.0 0.0765368 0.1444272 0.97692 -2.16943e-18 0.0692243 -0.010851 0.0 0.11091 0.890635 -0.766605 0.775288 -0.189101 0.197909 0.775136 -0.188661 0.197548 -0.503944 -0.234139 -3.39263 4.04587 -0.318771 1.05368 4.05102 -0.329947 1.06706 0.220937 0.937948 -2.16943e-18 0.18767 -0.362…
98.0 -0.0367918 0.96734 0.0411902 0.0 0.0 -0.0411902 0.0 0.0 -0.0411902 0.526208 -0.0226004 -0.588427 0.0 0.0 0.588427 0.0 0.0 0.588427 -0.058474999999999985 0.985921 -2.16943e-18 0.537504 0.0359691 0.0 -0.0422111 0.928531 -0.526956 0.672358 -0.130845 0.228851 0.673829 -0.133259 0.229422 -0.560405 -0.531235 -4.25122 5.19996 0.995442 0.228523 5.22871 1.01608 0.223791 0.044161900000000004 0.980772 …
99.0 0.116282 0.947443 -0.131479 0.0 0.0 0.131479 0.0 0.0 0.131479 -0.337906 0.074 0.386459 0.0 0.0 -0.386459 0.0 0.0 -0.386459 0.0993777 0.98284 -2.16943e-18 -0.351823 0.0373802 0.0 -0.28222 0.951247 0.257004 0.0157032 0.0647939 -0.14656 0.0164752 0.0633535 -0.146382 -0.757801 -0.162204 0.423484 -0.0452962 0.891682 -0.491047 -0.0754038 0.948078 -0.508009 -0.301333 0.949836 -2.16943e-18 -0.733371…
100.0 0.210441 0.921364 -0.240689 0.0 0.0 0.240689 0.0 0.0 0.240689 0.035499 -0.0119535 -0.041848 0.0 0.0 0.041848 0.0 0.0 0.041848 0.198026 0.966874 -2.16943e-18 0.0374293 -0.00817599 0.0 0.158738 0.888876 -0.731344 0.671344 -0.172375 0.236404 0.671283 -0.172633 0.236399 -0.658392 -0.35595 -3.63874 4.28834 2.04618 -0.252682 4.3043 2.00141 -0.252456 0.253788 0.938002 -2.16943e-18 0.16604 -0.49287…
102.0 0.152675 0.938672 -0.173305 0.0 0.0 0.173305 0.0 0.0 0.173305 -0.0552514 0.0145454 0.0638307 0.0 0.0 -0.0638307 0.0 0.0 -0.0638307 0.13735930000000002 0.977999 -2.16943e-18 -0.0578011 0.00859842 0.0 0.0944689 0.902569 -0.670858 0.693187 -0.180838 0.200996 0.694163 -0.180463 0.205877 -0.685995 -0.395655 -3.17055 4.69279 -0.758758 -3.65409 4.56372 -0.469702 -4.04485 0.189197 0.952681 -2.16943…
105.0 0.129454 0.944454 -0.146569 0.0 0.0 0.146569 0.0 0.0 0.146569 0.0306921 -0.00720847 -0.0352227 0.0 0.0 0.0352227 0.0 0.0 0.0352227 0.11310400000000001 0.981277 -2.16943e-18 0.0320108 -0.00389039 0.0 0.081732 0.906296 -0.65479 0.68716 -0.176398 0.216972 0.689228 -0.181061 0.219712 -0.72717 -0.398161 -3.13426 4.76213 -0.622134 -5.16854 4.74126 -0.540042 -5.45174 0.1749943 0.956749 -2.16943e-1…
107.0 0.236639 0.912087 -0.27174 0.0 0.0 0.27174 0.0 0.0 0.27174 -0.317106 0.117861 0.377954 0.0 0.0 -0.377954 0.0 0.0 -0.377954 0.2257 0.960377 -2.16943e-18 -0.335591 0.0843014 0.0 0.102993 0.906468 -0.63108 0.633377 -0.174228 0.222474 0.634794 -0.17889 0.224979 -0.850376 -0.359609 -3.38105 6.24967 -1.7384 1.01739 6.22176 -1.6699 0.889833 0.187887 0.957362 -2.16943e-18 0.0953067 -0.408234 0.0 0.0
108.0 -0.0163179 0.966226 0.0182821 0.0 0.0 -0.0182821 0.0 0.0 -0.0182821 -0.0462047 0.00304612 0.0517325 0.0 0.0 -0.0517325 0.0 0.0 -0.0517325 -0.037535 0.987081 -2.16943e-18 -0.0473155 -0.00207901 0.0 -0.265895 0.957507 0.264093 0.000572676 0.0376931 -0.100049 -0.00206536 0.0428057 -0.104179 -0.696545 -0.132268 0.416004 -0.0199363 0.723349 -0.493342 -0.0224983 0.72466 -0.470987 -0.287982 0.9545…
110.0 0.133207 0.943564 -0.150878 0.0 0.0 0.150878 0.0 0.0 0.150878 -0.0396363 0.00948952 0.0455336 0.0 0.0 -0.0455336 0.0 0.0 -0.0455336 0.11701900000000001 0.980792 -2.16943e-18 -0.0413595 0.0052075 0.0 0.0317715 0.892983 -0.838265 0.858907 -0.121481 0.21485 0.857833 -0.1268 0.228748 0.517802 -0.165946 0.118335 -1.25035 -0.525384 -0.803595 -1.76742 -0.810597 0.598343 0.1585857 0.936963 -2.16943…
111.0 0.228277 0.915148 -0.261792 0.0 0.0 0.261792 0.0 0.0 0.261792 -0.353087 0.127251 0.419309 0.0 0.0 -0.419309 0.0 0.0 -0.419309 0.216856 0.962552 -2.16943e-18 -0.373222 0.0898173 0.0 0.0731156 0.908145 -0.645625 0.685798 -0.18078 0.222802 0.688889 -0.18775 0.227161 -0.809576 -0.387942 -3.16344 5.12981 -0.142404 0.993552 5.07036 0.0549717 0.777758 0.1656021 0.958791 -2.16943e-18 0.0324635 -0.4…
112.0 0.0655676 0.957026 -0.0738093 0.0 0.0 0.0738093 0.0 0.0 0.0738093 -0.326008 0.0519165 0.36881 0.0 0.0 -0.36881 0.0 0.0 -0.36881 0.0467448 0.986901 -2.16943e-18 -0.337254 0.0162616 0.0 -0.343277 0.930327 0.274963 0.0238551 0.159626 -0.242365 0.0235976 0.160055 -0.242365 -0.962764 -0.294904 0.52194 0.130953 0.879658 -0.555384 0.136391 0.869885 -0.555495 -0.358184 0.928941 -2.16943e-18 -0.9166…
115.0 0.097195 0.951406 -0.109699 0.0 0.0 0.109699 0.0 0.0 0.109699 0.210782 -0.0413715 -0.239981 0.0 0.0 0.239981 0.0 0.0 0.239981 0.07952864 0.98473 -2.16943e-18 0.218927 -0.0184488 0.0 0.0502324 0.907029 -0.671731 0.743831 -0.174673 0.189708 0.744741 -0.172044 0.192176 -0.622872 -0.328616 -3.15026 4.37965 -0.784966 -0.800108 4.24796 -0.497078 -1.15204 0.1520465 0.957175 -2.16943e-18 0.0891227 …
118.0 -0.035669 0.967291 0.0399346 0.0 0.0 -0.0399346 0.0 0.0 -0.0399346 0.367215 -0.0162337 -0.410658 0.0 0.0 0.410658 0.0 0.0 0.410658 -0.057328000000000004 0.985997 -2.16943e-18 0.37515 0.0246315 0.0 -0.0509975 0.915875 -0.617424 0.786783 -0.153929 0.200798 0.787647 -0.152504 0.200281 -0.453556 -0.323249 -3.31165 4.10687 -0.553012 0.777818 4.21891 -0.795784 1.06021 0.0545047 0.968148 -2.16943e…
119.0 0.176178 0.932141 -0.200558 0.0 0.0 0.200558 0.0 0.0 0.200558 0.0497684 -0.0145632 -0.0579334 0.0 0.0 0.0579334 0.0 0.0 0.0579334 0.161985 0.973992 -2.16943e-18 0.0522287 -0.00923066 0.0 0.122709 0.886904 -0.790719 0.790077 -0.193751 0.208661 0.790225 -0.193897 0.208458 -0.418686 -0.206606 -3.33991 3.39475 0.664318 0.42453 3.39502 0.663565 0.426342 0.23569400000000001 0.933327 -2.16943e-18 …
120.0 -0.137105 0.966021 0.153329 0.0 0.0 -0.153329 0.0 0.0 -0.153329 0.136055 0.00943221 -0.152367 0.0 0.0 0.152367 0.0 0.0 0.152367 -0.16031099999999998 0.973343 -2.16943e-18 0.137264 0.0248302 0.0 -0.183402 0.975889 0.273233 -0.0419845 -0.0948656 0.0470752 -0.0378939 -0.103245 0.0556486 -0.519624 -0.0710028 -0.252204 0.519972 0.676573 -0.513202 0.549854 0.621401 -0.499512 -0.215488 0.969592 -2…
127.0 0.0997405 0.950902 -0.112598 0.0 0.0 0.112598 0.0 0.0 0.112598 -0.310001 0.0617798 0.353148 0.0 0.0 -0.353148 0.0 0.0 -0.353148 0.08217291 0.984504 -2.16943e-18 -0.322085 0.0280824 0.0 -0.32476 0.939477 0.283765 0.0145619 0.111145 -0.19405 0.0175301 0.105591 -0.191717 -0.899619 -0.277849 0.367897 0.216049 0.930379 -0.911045 0.216923 0.930639 -0.92671 -0.342316 0.936141 -2.16943e-18 -0.83989…
131.0 0.0804864 0.954521 -0.0907105 0.0 0.0 0.0907105 0.0 0.0 0.0907105 -0.248914 0.043965 0.282394 0.0 0.0 -0.282394 0.0 0.0 -0.282394 0.062192800000000006 0.986026 -2.16943e-18 -0.257985 0.0168138 0.0 -0.286081 0.951933 0.26778 0.00883025 0.061675 -0.131149 0.00944608 0.060524 -0.130813 -0.776428 -0.198025 0.32897 0.14886 0.828171 -0.85653 0.136031 0.852497 -0.865969 -0.306166 0.949216 -2.16943…
133.0 0.117541 0.947166 -0.132919 0.0 0.0 0.132919 0.0 0.0 0.132919 0.098722 -0.0217688 -0.112943 0.0 0.0 0.112943 0.0 0.0 0.112943 0.1006888 0.9827 -2.16943e-18 0.102805 -0.0110725 0.0 0.0814854 0.906659 -0.654063 0.686375 -0.176478 0.217351 0.688252 -0.1782 0.229994 -0.715945 -0.400359 -3.15962 4.76565 -0.610194 -5.11393 4.47235 1.35914 0.431765 0.17464580000000002 0.957135 -2.16943e-18 0.07490…
136.0 0.214874 0.919858 -0.24592 0.0 0.0 0.24592 0.0 0.0 0.24592 -0.530558 0.181749 0.62656 0.0 0.0 -0.62656 0.0 0.0 -0.62656 0.202702 0.96584 -2.16943e-18 -0.559754 0.125343 0.0 -0.33354 0.93815 0.300483 0.0186346 0.0895109 -0.194163 0.0162929 0.0938032 -0.194792 -0.918018 -0.285956 0.330228 0.24958 0.971375 -0.833362 0.253066 0.963481 -0.819919 -0.351404 0.933035 -2.16943e-18 -0.852332 -0.29046…
141.0 -0.140808 0.965757 0.157477 0.0 0.0 -0.157477 0.0 0.0 -0.157477 0.615768 0.0452561 -0.689798 0.0 0.0 0.689798 0.0 0.0 0.689798 -0.16404599999999997 0.972659 -2.16943e-18 0.620954 0.114988 0.0 -0.0818549 0.957725 -0.153596 0.192331 0.103853 0.0647641 0.190548 0.106943 0.064394 -0.240852 -0.233171 -3.12685 3.69258 -0.29168 0.611267 3.67669 -0.263426 0.610979 -0.06849999999999999 0.994514 -2.1…
142.0 -0.133658 0.966254 0.14947 0.0 0.0 -0.14947 0.0 0.0 -0.14947 0.687237 0.0449795 -0.769431 0.0 0.0 0.769431 0.0 0.0 0.769431 -0.156833 0.973965 -2.16943e-18 0.693644 0.122713 0.0 -0.0876691 0.957545 -0.18147 0.265972 0.0274419 0.126831 0.264359 0.0304519 0.124751 -0.464132 -0.219378 -4.06546 6.63747 -3.88758 4.04178 6.66333 -3.92774 4.00304 -0.06616999999999999 0.996482 -2.16943e-18 0.440319…
143.0 0.299246 0.886078 -0.347499 0.0 0.0 0.347499 0.0 0.0 0.347499 -0.520494 0.239726 0.640214 0.0 0.0 -0.640214 0.0 0.0 -0.640214 0.292263 0.940949 -2.16943e-18 -0.556017 0.185413 0.0 0.280826 0.898174 -0.336781 -0.00896117 0.0461116 0.270953 -0.0028002 0.0342351 0.277451 -0.820489 0.442527 -0.44736 2.90812 -2.46612 -0.920001 3.08317 -2.80215 -0.772723 0.273878 0.951861 -2.16943e-18 -0.509452 0…
145.0 -0.0505443 0.967825 0.0565643 0.0 0.0 -0.0565643 0.0 0.0 -0.0565643 0.373258 -0.0102855 -0.417167 0.0 0.0 0.417167 0.0 0.0 0.417167 -0.072511 0.984873 -2.16943e-18 0.380627 0.0313557 0.0 -0.0215062 0.942062 -0.386077 0.447268 -0.0544967 0.180552 0.451442 -0.0619874 0.18543 -0.839087 -0.280743 -4.02427 8.06294 -5.65872 2.32071 8.02268 -5.51614 2.25796 0.0305382 0.990727 -2.16943e-18 0.230407…
148.0 0.245047 0.908914 -0.28178 0.0 0.0 0.28178 0.0 0.0 0.28178 -0.175436 0.0672176 0.209893 0.0 0.0 -0.209893 0.0 0.0 -0.209893 0.234603 0.958093 -2.16943e-18 -0.185888 0.0486848 0.0 0.147162 0.895072 -0.671035 0.630332 -0.184201 0.234854 0.629246 -0.179132 0.233504 -0.777083 -0.311185 -3.47326 5.83524 -2.66592 0.304549 5.07085 1.0366 -0.498681 0.23332999999999998 0.945634 -2.16943e-18 0.097353…
153.0 0.244017 0.909308 -0.280548 0.0 0.0 0.280548 0.0 0.0 0.280548 -0.210953 0.0805281 0.252268 0.0 0.0 -0.252268 0.0 0.0 -0.252268 0.233512 0.958378 -2.16943e-18 -0.223488 0.0582383 0.0 0.143197 0.898519 -0.6467 0.600765 -0.168657 0.22737 0.600649 -0.169471 0.226853 -0.817686 -0.351381 -3.40801 6.45008 -1.96808 0.76754 6.42143 -1.95231 0.726562 0.22469499999999998 0.9495 -2.16943e-18 0.145433 -…
156.0 0.14669 0.940225 -0.166396 0.0 0.0 0.166396 0.0 0.0 0.166396 0.0500028 -0.012795 -0.0576636 0.0 0.0 0.0576636 0.0 0.0 0.0576636 0.1311002 0.978908 -2.16943e-18 0.0522689 -0.00740674 0.0 0.182297 0.930547 -0.256954 0.0184846 0.0688547 0.144768 0.0166481 0.0724201 0.142669 0.0990953 -0.0461539 -0.340978 0.0190541 0.423727 -0.141658 0.0277399 0.407054 -0.133837 0.17542000000000002 0.976344 -2.…
158.0 0.0902868 0.952734 -0.10184 0.0 0.0 0.10184 0.0 0.0 0.10184 -0.485021 0.0912455 0.551376 0.0 0.0 -0.551376 0.0 0.0 -0.551376 0.07235657000000001 0.985306 -2.16943e-18 -0.50332 0.0384331 0.0 -0.2821 0.944299 0.182034 0.0393583 0.174608 -0.172626 0.0391874 0.174878 -0.168961 -0.844777 -0.174544 0.775788 0.181893 4.68206e-10 -0.551258 0.134573 -0.00578689 1.55851 -0.294219 0.952281 -2.16943e-1…
161.0 0.139227 0.942101 -0.1578 0.0 0.0 0.1578 0.0 0.0 0.1578 -0.365393 0.0901589 0.420464 0.0 0.0 -0.420464 0.0 0.0 -0.420464 0.1233031 0.979979 -2.16943e-18 -0.381578 0.0507292 0.0 -0.302179 0.94712 0.276329 0.0163355 0.0692743 -0.157188 0.0172805 0.067529 -0.157117 -0.813153 -0.207512 0.364796 0.117953 0.863009 -0.636841 0.0771337 0.939185 -0.657694 -0.321008 0.943955 -2.16943e-18 -0.768895 -0…
164.0 0.144774 0.940713 -0.164188 0.0 0.0 0.164188 0.0 0.0 0.164188 -0.450329 0.114173 0.519031 0.0 0.0 -0.519031 0.0 0.0 -0.519031 0.1290981 0.97919 -2.16943e-18 -0.470619 0.0656291 0.0 -0.322943 0.936306 0.261764 0.020967 0.144634 -0.228206 0.0216733 0.142978 -0.225131 -0.916903 -0.262872 0.476331 0.165194 0.803339 -0.617153 0.142632 0.845542 -0.627081 -0.338694 0.935755 -2.16943e-18 -0.869794 …
165.0 -0.0500829 0.967812 0.0560486 0.0 0.0 -0.0560486 0.0 0.0 -0.0560486 0.398615 -0.01119 -0.445513 0.0 0.0 0.445513 0.0 0.0 0.445513 -0.07204 0.984912 -2.16943e-18 0.406508 0.0332766 0.0 -0.0386213 0.936655 -0.46004 0.576134 -0.121831 0.214337 0.573215 -0.117577 0.213932 -0.865986 -0.374891 -4.3361 7.92816 -4.6412 1.36124 8.18264 -5.23594 1.40015 0.031631900000000004 0.987627 -2.16943e-18 0.25…
166.0 -0.038154 0.967398 0.0427134 0.0 0.0 -0.0427134 0.0 0.0 -0.0427134 0.411498 -0.0170458 -0.460125 0.0 0.0 0.460125 0.0 0.0 0.460125 -0.05986599999999999 0.985827 -2.16943e-18 0.420261 0.0287664 0.0 -0.0351414 0.935854 -0.483921 0.609966 -0.148018 0.219153 0.607315 -0.144785 0.218848 -0.904507 -0.368655 -4.59448 8.43157 -4.84513 1.28604 8.5959 -5.28749 1.30652 0.039894500000000006 0.987291 -2…
167.0 -0.0308756 0.967066 0.0345734 0.0 0.0 -0.0345734 0.0 0.0 -0.0345734 0.538861 -0.026717 -0.602761 0.0 0.0 0.602761 0.0 0.0 0.602761 -0.05242899999999999 0.986305 -2.16943e-18 0.550828 0.0332013 0.0 -0.0401885 0.922812 -0.563694 0.711613 -0.128712 0.205332 0.71261 -0.129765 0.205687 -0.526694 -0.521929 -4.24465 5.34412 -0.442298 -1.96272 5.3533 -0.464063 -1.92657 0.053396900000000004 0.975119…
169.0 -0.03182 0.967113 0.0356298 0.0 0.0 -0.0356298 0.0 0.0 -0.0356298 -0.263801 0.0128001 0.295068 0.0 0.0 -0.295068 0.0 0.0 -0.295068 -0.053394999999999984 0.986247 -2.16943e-18 -0.269628 -0.0165378 0.0 -0.340367 0.933851 0.279089 0.0245311 0.137882 -0.204619 0.0243368 0.138288 -0.205181 -0.970442 -0.254806 0.471235 0.201209 0.765247 -0.0216279 0.154383 0.849718 -0.0214968 -0.35589 0.931824 -2…
170.0 -0.132378 0.966336 0.148037 0.0 0.0 -0.148037 0.0 0.0 -0.148037 0.144079 0.00922267 -0.161297 0.0 0.0 0.161297 0.0 0.0 0.161297 -0.15554099999999998 0.974193 -2.16943e-18 0.145446 0.0255161 0.0 -0.180868 0.975993 0.262085 -0.0327169 -0.0964763 0.0589836 -0.0335883 -0.09472 0.0569546 -0.520913 -0.0746319 -0.273562 0.586298 0.604789 -0.528655 0.530682 0.716187 -0.612293 -0.211999 0.971129 -2.…
171.0 0.05402 0.958788 -0.0607589 0.0 0.0 0.0607589 0.0 0.0 0.0607589 -0.273169 0.0398538 0.308418 0.0 0.0 -0.308418 0.0 0.0 -0.308418 0.034807500000000005 0.987399 -2.16943e-18 -0.282183 0.00991713 0.0 -0.315127 0.940799 0.27301 0.0139266 0.114994 -0.201785 0.0137571 0.115169 -0.20248 -0.896128 -0.267797 0.369462 0.252848 0.846792 -0.894966 0.2144 0.916876 -0.90054 -0.33277 0.938452 -2.16943e-18…
174.0 0.293116 0.888874 -0.339971 0.0 0.0 0.339971 0.0 0.0 0.339971 -0.519325 0.234465 0.636587 0.0 0.0 -0.636587 0.0 0.0 -0.636587 0.285717 0.943104 -2.16943e-18 -0.554239 0.180195 0.0 0.275269 0.900127 -0.327795 -0.0182797 0.0589474 0.260779 -0.0110448 0.0449877 0.268616 -0.788108 0.396926 -0.369782 1.91499 -0.829767 -1.5596 2.9276 -2.78323 -0.481138 0.267135 0.953315 -2.16943e-18 -0.525104 0.3…
182.0 0.0499862 0.959367 -0.056206 0.0 0.0 0.056206 0.0 0.0 0.056206 -0.237058 0.0334839 0.267473 0.0 0.0 -0.267473 0.0 0.0 -0.267473 0.030641600000000005 0.987536 -2.16943e-18 -0.244757 0.00748628 0.0 -0.287975 0.950244 0.265885 0.0106145 0.0693345 -0.150622 0.0111562 0.0682779 -0.150819 -0.818485 -0.225569 0.270618 0.242599 0.892166 -1.021 0.249447 0.879711 -1.0205 -0.307578 0.947839 -2.16943e-…
187.0 0.0241011 0.962639 -0.0270558 0.0 0.0 0.0270558 0.0 0.0 0.0270558 -0.145862 0.0162825 0.163971 0.0 0.0 -0.163971 0.0 0.0 -0.163971 0.003958900000000001 0.987963 -2.16943e-18 -0.150115 0.000214183 0.0 -0.323282 0.941768 0.296217 0.0129262 0.0837155 -0.178326 0.015982 0.0780594 -0.177487 -0.900554 -0.273285 0.279868 0.299855 0.937719 -0.85435 0.325724 0.891772 -0.860923 -0.341908 0.936775 -2.…
189.0 -0.0835775 0.968125 0.093473 0.0 0.0 -0.093473 0.0 0.0 -0.093473 0.391915 0.00366824 -0.437872 0.0 0.0 0.437872 0.0 0.0 0.437872 -0.10612799999999999 0.981478 -2.16943e-18 0.398032 0.0476318 0.0 -0.0258751 0.935678 -0.463706 0.565471 -0.118922 0.209991 0.56556 -0.119626 0.212079 -0.90391 -0.351252 -4.14326 8.03076 -5.07798 1.64283 7.97851 -4.99743 1.5171 0.0433573 0.98655 -2.16943e-18 0.192…
192.0 0.130298 0.944256 -0.147538 0.0 0.0 0.147538 0.0 0.0 0.147538 0.187519 -0.0442331 -0.215248 0.0 0.0 0.215248 0.0 0.0 0.215248 0.1139839 0.981169 -2.16943e-18 0.195597 -0.0239638 0.0 0.0903677 0.896479 -0.739192 0.767626 -0.177537 0.190208 0.77057 -0.179631 0.189206 -0.511824 -0.279487 -3.34023 4.33867 -0.855327 0.692898 4.33097 -0.842839 0.70234 0.198636 0.94468 -2.16943e-18 0.199646 -0.387…
195.0 0.0407266 0.960626 -0.045766 0.0 0.0 0.045766 0.0 0.0 0.045766 -0.30322 0.039605 0.341638 0.0 0.0 -0.341638 0.0 0.0 -0.341638 0.021086900000000006 0.987778 -2.16943e-18 -0.312707 0.00629781 0.0 -0.351879 0.928315 0.281704 0.024837 0.1623 -0.236491 0.0241011 0.163668 -0.237124 -0.990726 -0.316577 0.503945 0.174929 0.908866 -0.594635 0.18029 0.898348 -0.588889 -0.36658 0.926433 -2.16943e-18 -…
199.0 -0.0386969 0.96742 0.0433204 0.0 0.0 -0.0433204 0.0 0.0 -0.0433204 -0.259864 0.0106065 0.290564 0.0 0.0 -0.290564 0.0 0.0 -0.290564 -0.06042099999999999 0.985789 -2.16943e-18 -0.26538 -0.0183269 0.0 -0.323811 0.93728 0.263916 0.0269092 0.129171 -0.207843 0.0268755 0.129245 -0.208023 -0.893823 -0.264731 0.500752 0.0658342 0.915614 -0.813903 -0.00625366 1.04626 -0.818304 -0.339337 0.936575 -2…
205.0 0.221552 0.917541 -0.253816 0.0 0.0 0.253816 0.0 0.0 0.253816 -0.366159 0.128671 0.4336 0.0 0.0 -0.4336 0.0 0.0 -0.4336 0.20975 0.964232 -2.16943e-18 -0.386671 0.0897973 0.0 0.0292387 0.894222 -0.845161 0.884364 -0.117157 0.21635 0.88149 -0.122838 0.22994 0.351809 -0.12579 -0.343703 -0.653498 0.168372 -0.879504 -1.10129 -0.25204 0.431628 0.1597982 0.937872 -2.16943e-18 0.247637 -0.147756 0.…
206.0 0.263688 0.901531 -0.304181 0.0 0.0 0.304181 0.0 0.0 0.304181 -0.657657 0.269023 0.793838 0.0 0.0 -0.793838 0.0 0.0 -0.793838 0.254382 0.952676 -2.16943e-18 -0.698747 0.199832 0.0 -0.303636 0.94266 0.255507 0.0155329 0.12213 -0.205773 0.0136026 0.125461 -0.204212 -0.869383 -0.212361 0.475876 0.0963085 0.77407 -0.39949 0.116092 0.73887 -0.399979 -0.320919 0.942105 -2.16943e-18 -0.830108 -0.2…
207.0 0.178533 0.931448 -0.2033 0.0 0.0 0.2033 0.0 0.0 0.2033 -0.173662 0.0513342 0.202316 0.0 0.0 -0.202316 0.0 0.0 -0.202316 0.1644565 0.973552 -2.16943e-18 -0.182305 0.0327356 0.0 0.104171 0.901129 -0.679851 0.687918 -0.175485 0.22165 0.690083 -0.177583 0.221773 -0.682908 -0.414946 -3.22996 4.71034 -0.375266 -5.7845 4.6963 -0.308951 -6.0602 0.198881 0.951112 -2.16943e-18 0.0932324 -0.507326 0.…
210.0 0.134245 0.943315 -0.15207 0.0 0.0 0.15207 0.0 0.0 0.15207 -0.449697 0.108231 0.516753 0.0 0.0 -0.516753 0.0 0.0 -0.516753 0.1181016 0.980655 -2.16943e-18 -0.469311 0.0596586 0.0 -0.294787 0.945107 0.243332 0.0199978 0.116458 -0.185752 0.0170039 0.122118 -0.188492 -0.872402 -0.232519 0.399715 0.138979 0.913608 -0.797618 0.166088 0.860357 -0.766355 -0.311715 0.945814 -2.16943e-18 -0.823184 -…
211.0 -0.202657 0.959043 0.226996 0.0 0.0 -0.226996 0.0 0.0 -0.226996 0.66203 0.0952415 -0.747243 0.0 0.0 0.747243 0.0 0.0 0.747243 -0.226173 0.958906 -2.16943e-18 0.662388 0.170989 0.0 -0.131633 0.963394 -0.0443183 0.123446 0.119519 0.0610943 0.124352 0.11772 0.0621689 0.104084 -0.15606 -1.98494 0.598939 2.51805 -0.0403708 0.587124 2.54219 -0.0598531 -0.13039 0.991918 -2.16943e-18 0.329459 0.025…
212.0 0.165073 0.935313 -0.187655 0.0 0.0 0.187655 0.0 0.0 0.187655 -0.182428 0.050836 0.211576 0.0 0.0 -0.211576 0.0 0.0 -0.211576 0.15033960000000002 0.975973 -2.16943e-18 -0.191161 0.031247 0.0 0.0737362 0.90408 -0.673311 0.718611 -0.180001 0.1943 0.720373 -0.184267 0.195364 -0.698825 -0.360105 -3.07463 4.4743 -0.669911 -2.62269 4.39417 -0.488993 -2.86713 0.1719885 0.954123 -2.16943e-18 0.0268…
213.0 0.318431 0.876965 -0.371228 0.0 0.0 0.371228 0.0 0.0 0.371228 -0.529386 0.259219 0.658533 0.0 0.0 -0.658533 0.0 0.0 -0.658533 0.312788 0.933833 -2.16943e-18 -0.567241 0.204234 0.0 0.298934 0.891691 -0.3632 0.00795184 0.0241569 0.293106 0.00888399 0.0223633 0.294047 -0.827923 0.569416 -0.504069 3.18135 -2.72006 -1.54432 3.22468 -2.80327 -1.5061 0.294657 0.947101 -2.16943e-18 -0.493096 0.4908…
215.0 0.123898 0.94574 -0.140198 0.0 0.0 0.140198 0.0 0.0 0.140198 0.0832075 -0.0189839 -0.0953492 0.0 0.0 0.0953492 0.0 0.0 0.0953492 0.1073114 0.981962 -2.16943e-18 0.08672 -0.00997912 0.0 0.162153 0.93688 -0.226746 0.0174505 0.0571801 0.128051 0.0153544 0.0612466 0.125718 0.0773621 -0.0355262 -0.278936 0.0275298 0.333635 -0.103812 0.0445506 0.300795 -0.0867097 0.15334710000000001 0.98019 -2.16…
218.0 0.155818 0.937838 -0.176937 0.0 0.0 0.176937 0.0 0.0 0.176937 -0.412096 0.11009 0.476544 0.0 0.0 -0.476544 0.0 0.0 -0.476544 0.1406477 0.977504 -2.16943e-18 -0.431292 0.0657607 0.0 -0.336621 0.93622 0.294565 0.0137953 0.118198 -0.205403 0.0149545 0.116085 -0.205417 -0.901605 -0.252042 0.486425 0.0936315 0.845563 -0.418305 0.0697522 0.889594 -0.426192 -0.354055 0.931925 -2.16943e-18 -0.86047…
222.0 0.171212 0.933578 -0.194782 0.0 0.0 0.194782 0.0 0.0 0.194782 -0.128461 0.0367861 0.149287 0.0 0.0 -0.149287 0.0 0.0 -0.149287 0.156775 0.974898 -2.16943e-18 -0.134722 0.0230085 0.0 0.0977505 0.896563 -0.713503 0.739968 -0.196706 0.192712 0.740546 -0.197855 0.192382 -0.585524 -0.246021 -3.237 4.20741 -0.626522 0.609521 4.19886 -0.609418 0.597288 0.200225 0.945633 -2.16943e-18 0.114295 -0.33…
227.0 -0.0343916 0.967234 0.038506 0.0 0.0 -0.038506 0.0 0.0 -0.038506 0.474135 -0.0216391 -0.53026 0.0 0.0 0.53026 0.0 0.0 0.53026 -0.056023 0.986082 -2.16943e-18 0.484456 0.0311132 0.0 -0.022318 0.939829 -0.419275 0.505643 -0.0986845 0.208932 0.50145 -0.0920763 0.208343 -0.84788 -0.364084 -4.70007 8.51407 -4.99977 1.54139 8.6952 -5.45979 1.59315 0.037263000000000004 0.989608 -2.16943e-18 0.3466…
230.0 0.0620979 0.957572 -0.0698854 0.0 0.0 0.0698854 0.0 0.0 0.0698854 -0.249184 0.0386803 0.281725 0.0 0.0 -0.281725 0.0 0.0 -0.281725 0.0431563 0.987067 -2.16943e-18 -0.257667 0.0114109 0.0 -0.301067 0.945676 0.268851 0.013412 0.0897904 -0.175407 0.013517 0.0899298 -0.178259 -0.80537 -0.236102 0.442745 0.0248372 0.954882 -1.17299 0.0796096 0.853723 -1.15433 -0.319616 0.943355 -2.16943e-18 -0.7…
232.0 -0.077664 0.968161 0.0868662 0.0 0.0 -0.0868662 0.0 0.0 -0.0868662 0.211434 0.000582022 -0.236217 0.0 0.0 0.236217 0.0 0.0 0.236217 -0.10012 0.982177 -2.16943e-18 0.21489 0.0242766 0.0 -0.312659 0.945721 0.307954 -0.00472176 0.068923 -0.167871 -0.00274055 0.0647295 -0.167447 -0.89508 -0.290516 0.180756 0.420182 0.969008 -1.29366 0.479382 0.861137 -1.28522 -0.333998 0.938588 -2.16943e-18 -0.…
241.0 0.222086 0.917353 -0.254449 0.0 0.0 0.254449 0.0 0.0 0.254449 -0.322814 0.113669 0.382356 0.0 0.0 -0.382356 0.0 0.0 -0.382356 0.210314 0.964101 -2.16943e-18 -0.340924 0.0794008 0.0 0.0833908 0.902276 -0.675815 0.713067 -0.18773 0.193056 0.715059 -0.189039 0.190644 -0.674869 -0.304922 -3.14669 4.4902 -0.875565 -0.888957 4.53425 -0.980862 -0.710931 0.180812 0.952264 -2.16943e-18 0.0528978 -0.…
243.0 0.186812 0.928957 -0.21296 0.0 0.0 0.21296 0.0 0.0 0.21296 -0.104804 0.032084 0.122452 0.0 0.0 -0.122452 0.0 0.0 -0.122452 0.1731534 0.971947 -2.16943e-18 -0.110144 0.0208782 0.0 0.123596 0.894148 -0.706165 0.6987 -0.193817 0.2074 0.698772 -0.192994 0.211874 -0.663331 -0.310579 -3.48968 5.04638 -1.40401 -0.148594 5.05322 -1.41618 -0.149827 0.22029900000000002 0.943581 -2.16943e-18 0.133795 …
244.0 0.200538 0.924634 -0.229037 0.0 0.0 0.229037 0.0 0.0 0.229037 -0.228331 0.0739346 0.268134 0.0 0.0 -0.268134 0.0 0.0 -0.268134 0.187592 0.96909 -2.16943e-18 -0.240416 0.0495884 0.0 0.110825 0.903504 -0.656585 0.658223 -0.183409 0.230374 0.65947 -0.185648 0.230827 -0.741604 -0.376621 -3.34182 5.25787 0.398402 0.631452 5.24088 0.467834 0.569873 0.200042 0.954042 -2.16943e-18 0.145897 -0.44622…
246.0 0.0889134 0.952991 -0.100279 0.0 0.0 0.100279 0.0 0.0 0.100279 0.226551 -0.0422543 -0.25747 0.0 0.0 0.25747 0.0 0.0 0.25747 0.07093152 0.985414 -2.16943e-18 0.235058 -0.0175798 0.0 0.0504582 0.914293 -0.627212 0.688671 -0.174581 0.227185 0.691993 -0.179436 0.229401 -0.700698 -0.381412 -3.26219 4.55292 0.940651 0.703435 4.51454 1.14911 0.553629 0.1426747 0.965257 -2.16943e-18 0.110791 -0.418…
251.0 -0.0384648 0.96741 0.0430609 0.0 0.0 -0.0430609 0.0 0.0 -0.0430609 -0.11237 0.00461566 0.125646 0.0 0.0 -0.125646 0.0 0.0 -0.125646 -0.060183 0.985805 -2.16943e-18 -0.114758 -0.00789515 0.0 -0.289284 0.950165 0.269643 0.00712178 0.0711647 -0.149839 0.00479895 0.0754674 -0.151745 -0.783922 -0.180217 0.410883 0.0511565 0.810805 -0.549088 0.0907868 0.735448 -0.519303 -0.309354 0.947269 -2.1694…
252.0 0.197908 0.925481 -0.225951 0.0 0.0 0.225951 0.0 0.0 0.225951 -0.257959 0.0826497 0.302626 0.0 0.0 -0.302626 0.0 0.0 -0.302626 0.18482300000000002 0.969656 -2.16943e-18 -0.271514 0.0551296 0.0 0.0895867 0.903097 -0.6682 0.697549 -0.183439 0.19749 0.69912 -0.186034 0.197751 -0.692803 -0.367297 -3.14584 4.65338 -0.856103 -2.72544 4.61002 -0.763759 -2.82032 0.18465399999999998 0.953253 -2.1694…
253.0 -0.0610726 0.968053 0.0683295 0.0 0.0 -0.0683295 0.0 0.0 -0.0683295 0.548308 -0.00865519 -0.612652 0.0 0.0 0.612652 0.0 0.0 0.612652 -0.08324 0.983926 -2.16943e-18 0.55841 0.0526223 0.0 -0.035719 0.946981 -0.332233 0.390913 -0.0224968 0.176033 0.386481 -0.0152424 0.176956 -0.758468 -0.295667 -4.61367 8.35739 -5.39453 3.46319 8.45284 -5.62613 3.8302 0.007065600000000005 0.993742 -2.16943e-18…
254.0 -0.0134363 0.966031 0.0150554 0.0 0.0 -0.0150554 0.0 0.0 -0.0150554 0.470192 -0.0325223 -0.526559 0.0 0.0 0.526559 0.0 0.0 0.526559 -0.034584000000000004 0.987206 -2.16943e-18 0.481666 0.0196071 0.0 -0.031406 0.916183 -0.626704 0.772478 -0.142344 0.202181 0.772638 -0.142576 0.202495 -0.455674 -0.393711 -3.94308 4.89217 -0.789236 0.634775 4.85183 -0.703414 0.54347 0.07302265000000001 0.96795…
260.0 0.262087 0.902184 -0.302248 0.0 0.0 0.302248 0.0 0.0 0.302248 -0.279226 0.113591 0.336779 0.0 0.0 -0.336779 0.0 0.0 -0.336779 0.252681 0.95316 -2.16943e-18 -0.296601 0.0842043 0.0 0.095681 0.895238 -0.727174 0.750928 -0.19222 0.189829 0.752564 -0.194428 0.189659 -0.715016 -0.294505 -3.20117 4.61298 -0.980942 -0.666991 4.57573 -0.899803 -0.763235 0.200505 0.94388 -2.16943e-18 0.0216917 -0.39…
268.0 0.02684 0.962329 -0.0301352 0.0 0.0 0.0301352 0.0 0.0 0.0301352 0.31025 -0.0356007 -0.34889 0.0 0.0 0.34889 0.0 0.0 0.34889 0.006778100000000009 0.987955 -2.16943e-18 0.319405 -0.00143932 0.0 0.0193718 0.930153 -0.501651 0.544576 -0.102283 0.206911 0.546431 -0.105665 0.208604 -0.895323 -0.302801 -4.19835 8.12502 -5.42246 1.72893 8.2301 -5.58697 1.71896 0.0884143 0.981111 -2.16943e-18 0.2143…
269.0 0.0384509 0.96092 -0.0432024 0.0 0.0 0.0432024 0.0 0.0 0.0432024 -0.206252 0.0264019 0.232307 0.0 0.0 -0.232307 0.0 0.0 -0.232307 0.0187403 0.987822 -2.16943e-18 -0.212644 0.00373727 0.0 -0.323343 0.940511 0.288484 0.0148192 0.0976087 -0.190309 0.0134879 0.10001 -0.190989 -0.869977 -0.241406 0.456277 0.0800611 0.886345 -0.629102 0.0489157 0.942584 -0.629432 -0.341441 0.936493 -2.16943e-18 -…
270.0 -0.0247783 0.966743 0.0277519 0.0 0.0 -0.0277519 0.0 0.0 -0.0277519 -0.0361006 0.00203684 0.0403962 0.0 0.0 -0.0403962 0.0 0.0 -0.0403962 -0.046194 0.98666 -2.16943e-18 -0.03693 -0.00197323 0.0 -0.301669 0.947311 0.271255 0.0193264 0.0715659 -0.1484 0.0178927 0.0741715 -0.148833 -0.781425 -0.18968 0.468653 -0.0708594 0.929818 -0.628541 -0.0844229 0.954055 -0.626641 -0.32013 0.944793 -2.1694…
271.0 -0.110911 0.967452 0.124021 0.0 0.0 -0.124021 0.0 0.0 -0.124021 -0.0820277 -0.00327527 0.0917153 0.0 0.0 -0.0917153 0.0 0.0 -0.0917153 -0.133841 0.977732 -2.16943e-18 -0.083027 -0.0125186 0.0 -0.292934 0.950363 0.28339 0.0162846 0.0335328 -0.141147 0.0157048 0.0346342 -0.141243 -0.772407 -0.211388 0.274864 0.147013 0.958316 -1.03239 0.17687 0.9018 -1.01093 -0.313014 0.946021 -2.16943e-18 -0…
272.0 0.2138 0.920225 -0.244651 0.0 0.0 0.244651 0.0 0.0 0.244651 -0.165237 0.0563699 0.195052 0.0 0.0 -0.195052 0.0 0.0 -0.195052 0.20156800000000002 0.966093 -2.16943e-18 -0.174304 0.0387988 0.0 0.134626 0.898089 -0.662143 0.637674 -0.179461 0.220179 0.638003 -0.180233 0.219624 -0.764761 -0.385195 -3.46616 5.92546 -1.9114 -6.15302 5.92763 -1.91497 -6.15309 0.221478 0.948633 -2.16943e-18 0.13032…
277.0 0.157079 0.937501 -0.178396 0.0 0.0 0.178396 0.0 0.0 0.178396 -0.439431 0.11808 0.508352 0.0 0.0 -0.508352 0.0 0.0 -0.508352 0.1419676 0.977302 -2.16943e-18 -0.459977 0.070821 0.0 -0.285644 0.951074 0.259706 0.00986114 0.0762032 -0.142433 0.0119179 0.0723008 -0.138647 -0.805268 -0.180508 0.348772 0.142201 0.792341 -0.432485 0.187407 0.71235 -0.439407 -0.30507100000000004 0.949365 -2.16943e-…
278.0 0.00456424 0.964603 -0.00511849 0.0 0.0 0.00511849 0.0 0.0 0.00511849 0.382741 -0.0342437 -0.429311 0.0 0.0 0.429311 0.0 0.0 0.429311 -0.016123399999999996 0.987771 -2.16943e-18 0.392952 0.00806077 0.0 0.00499497 0.934225 -0.473398 0.533456 -0.105775 0.211334 0.531667 -0.102828 0.211068 -0.885076 -0.335434 -4.55853 8.53692 -5.35689 1.47337 8.64087 -5.59109 1.49449 0.07085586 0.984906 -2.169…
279.0 0.181672 0.930514 -0.20696 0.0 0.0 0.20696 0.0 0.0 0.20696 -0.227765 0.0682345 0.265636 0.0 0.0 -0.265636 0.0 0.0 -0.265636 0.1677534 0.972954 -2.16943e-18 -0.239202 0.0438566 0.0 0.0791295 0.899439 -0.706537 0.754801 -0.194766 0.18991 0.755827 -0.196804 0.189433 -0.625988 -0.252833 -3.16077 4.22933 -0.71442 0.570804 4.21643 -0.686445 0.537527 0.183332 0.948693 -2.16943e-18 0.0702561 -0.334…
285.0 -0.0354694 0.967282 0.0397113 0.0 0.0 -0.0397113 0.0 0.0 -0.0397113 0.0335979 -0.0014928 -0.037573 0.0 0.0 0.037573 0.0 0.0 0.037573 -0.057123999999999994 0.98601 -2.16943e-18 0.0343247 0.00224599 0.0 -0.288199 0.95112 0.275559 0.0146604 0.0418435 -0.141162 0.0182117 0.0351483 -0.139242 -0.815623 -0.228391 0.167174 0.350674 0.895188 -1.04431 0.360925 0.878355 -1.0577 -0.308102 0.947608 -2.1…
289.0 0.142627 0.941255 -0.161714 0.0 0.0 0.161714 0.0 0.0 0.161714 -0.0795495 0.0199592 0.0916284 0.0 0.0 -0.0916284 0.0 0.0 -0.0916284 0.1268548 0.9795 -2.16943e-18 -0.0831103 0.0113804 0.0 0.0661069 0.909757 -0.64069 0.688861 -0.184035 0.220353 0.686895 -0.187721 0.225193 -0.864531 -0.364588 -3.24139 5.61961 -1.02935 1.18061 5.75197 -1.54493 0.990047 0.1583553 0.960486 -2.16943e-18 0.0149778 -…
291.0 0.0107153 0.964032 -0.0120202 0.0 0.0 0.0120202 0.0 0.0 0.0120202 0.321296 -0.0309828 -0.36062 0.0 0.0 0.36062 0.0 0.0 0.36062 -0.009805800000000003 0.987879 -2.16943e-18 0.330118 0.0044928 0.0 -0.0283087 0.909403 -0.691847 0.829714 -0.142527 0.195436 0.830578 -0.144713 0.195324 -0.397069 -0.280714 -3.12901 3.95555 -0.874363 1.44983 3.93852 -0.839401 1.41873 0.0870773 0.959808 -2.16943e-18 …
294.0 0.161146 0.936397 -0.183104 0.0 0.0 0.183104 0.0 0.0 0.183104 -0.483446 0.13235 0.559986 0.0 0.0 -0.559986 0.0 0.0 -0.559986 0.1462261 0.976636 -2.16943e-18 -0.506324 0.080399 0.0 -0.288881 0.947727 0.247292 0.0162103 0.100555 -0.170134 0.0163115 0.100549 -0.172759 -0.858544 -0.2261 0.317556 0.29957 0.750038 -0.794135 0.245467 0.846742 -0.791973 -0.30673300000000003 0.947719 -2.16943e-18 -0…
295.0 0.186087 0.929179 -0.212113 0.0 0.0 0.212113 0.0 0.0 0.212113 -0.579173 0.176767 0.676525 0.0 0.0 -0.676525 0.0 0.0 -0.676525 0.1723914 0.972091 -2.16943e-18 -0.608621 0.114832 0.0 -0.302728 0.942433 0.242211 0.023607 0.130221 -0.193932 0.0227795 0.131799 -0.196778 -0.911731 -0.232359 0.413964 0.215067 0.785258 -0.482269 0.206308 0.799628 -0.472911 -0.31866 0.943607 -2.16943e-18 -0.858666 -…
297.0 -0.154588 0.964637 0.172924 0.0 0.0 -0.172924 0.0 0.0 -0.172924 0.517752 0.046103 -0.580727 0.0 0.0 0.580727 0.0 0.0 0.580727 -0.177931 0.969977 -2.16943e-18 0.521211 0.10487 0.0 -0.0797284 0.944521 -0.353588 0.471044 -0.0423453 0.184235 0.468352 -0.0371313 0.184383 -0.909365 -0.318894 -4.27288 8.54293 -6.29357 3.40688 8.66785 -6.54062 3.86639 -0.025868000000000002 0.992796 -2.16943e-18 0.2…
300.0 0.230738 0.914257 -0.264715 0.0 0.0 0.264715 0.0 0.0 0.264715 -0.614703 0.223569 0.730765 0.0 0.0 -0.730765 0.0 0.0 -0.730765 0.219457 0.961922 -2.16943e-18 -0.649986 0.158433 0.0 -0.330693 0.934826 0.271248 0.0218668 0.140701 -0.228563 0.0225408 0.139399 -0.226746 -0.920953 -0.245751 0.517279 0.10278 0.788721 -0.275332 0.114204 0.769766 -0.285883 -0.34644800000000003 0.933382 -2.16943e-18 …
301.0 0.138808 0.942204 -0.157317 0.0 0.0 0.157317 0.0 0.0 0.157317 -0.466389 0.114841 0.536619 0.0 0.0 -0.536619 0.0 0.0 -0.536619 0.1228651 0.980037 -2.16943e-18 -0.487021 0.0645082 0.0 -0.34341 0.928706 0.26612 0.028087 0.171192 -0.253554 0.0288437 0.170099 -0.255388 -0.975963 -0.28211 0.57427 0.0855269 0.852868 -0.336328 0.040551 0.931965 -0.322645 -0.357375 0.928506 -2.16943e-18 -0.938884 -0…
302.0 0.118181 0.947025 -0.133652 0.0 0.0 0.133652 0.0 0.0 0.133652 -0.36646 0.0810881 0.419317 0.0 0.0 -0.419317 0.0 0.0 -0.419317 0.10135530000000001 0.982628 -2.16943e-18 -0.381648 0.0413877 0.0 -0.32286 0.939414 0.278446 0.0165658 0.114645 -0.199757 0.0160903 0.115493 -0.200254 -0.913802 -0.265508 0.380997 0.20682 0.91185 -0.682371 0.268719 0.79854 -0.669862 -0.340173 0.936679 -2.16943e-18 -0…
303.0 0.126712 0.945094 -0.143423 0.0 0.0 0.143423 0.0 0.0 0.143423 0.123044 -0.0284904 -0.141103 0.0 0.0 0.141103 0.0 0.0 0.141103 0.1102444 0.98162 -2.16943e-18 0.128285 -0.0151815 0.0 0.166185 0.935448 -0.232286 0.0178069 0.058016 0.133471 0.0149147 0.0636268 0.130241 0.101107 -0.0457256 -0.334427 0.0106808 0.421804 -0.121038 0.0187324 0.406496 -0.115357 0.1576779 0.979232 -2.16943e-18 0.13275…
306.0 0.188171 0.92854 -0.214548 0.0 0.0 0.214548 0.0 0.0 0.214548 -0.0654439 0.0201482 0.0765013 0.0 0.0 -0.0765013 0.0 0.0 -0.0765013 0.1745816 0.971675 -2.16943e-18 -0.0687909 0.0131528 0.0 0.131406 0.892161 -0.71411 0.699505 -0.200267 0.22254 0.699941 -0.200909 0.222117 -0.643508 -0.289465 -3.54213 4.75398 -0.786467 -0.421971 4.74867 -0.776388 -0.425368 0.22838200000000003 0.941485 -2.16943e-…
307.0 0.153514 0.938451 -0.174274 0.0 0.0 0.174274 0.0 0.0 0.174274 -0.572515 0.151313 0.661582 0.0 0.0 -0.661582 0.0 0.0 -0.661582 0.1382368 0.977868 -2.16943e-18 -0.599 0.0897001 0.0 -0.207571 0.958744 0.134422 0.00779382 0.160296 -0.118428 0.00806193 0.159933 -0.117631 -0.72339 -0.115798 0.468766 0.134062 0.42332 -0.650239 0.125266 0.43915 -0.65034 -0.223819 0.969896 -2.16943e-18 -0.696628 -0.…
308.0 -0.0200221 0.966462 0.0224289 0.0 0.0 -0.0224289 0.0 0.0 -0.0224289 0.352749 -0.0217868 -0.394846 0.0 0.0 0.394846 0.0 0.0 0.394846 -0.041327 0.986907 -2.16943e-18 0.361065 0.0173654 0.0 -0.0312199 0.928509 -0.552592 0.690868 -0.174902 0.226539 0.689991 -0.176002 0.226682 -0.74232 -0.409579 -3.9821 6.07102 -1.44159 0.916726 6.29389 -2.00011 0.941783 0.0572193 0.980599 -2.16943e-18 0.226064 …
309.0 0.209508 0.921678 -0.239589 0.0 0.0 0.239589 0.0 0.0 0.239589 -0.156162 0.0523928 0.184023 0.0 0.0 -0.184023 0.0 0.0 -0.184023 0.197042 0.967088 -2.16943e-18 -0.164632 0.0357722 0.0 0.13388 0.897682 -0.665477 0.642682 -0.180955 0.212867 0.643103 -0.181363 0.212213 -0.739982 -0.400122 -3.4277 5.67922 -1.65508 -4.22458 5.65743 -1.61873 -4.28161 0.221524 0.948134 -2.16943e-18 0.129429 -0.48908…
313.0 0.101594 0.950531 -0.11471 0.0 0.0 0.11471 0.0 0.0 0.11471 -0.446763 0.0900164 0.509159 0.0 0.0 -0.509159 0.0 0.0 -0.509159 0.08409903 0.984334 -2.16943e-18 -0.464288 0.0414692 0.0 -0.30457 0.939825 0.215644 0.0303623 0.174938 -0.192589 0.0305309 0.174826 -0.193401 -0.920609 -0.196974 0.586417 0.433807 2.13676e-10 -0.0435536 0.433314 2.45968e-10 -0.0383773 -0.318031 0.944446 -2.16943e-18 -0…
314.0 0.152347 0.938758 -0.172926 0.0 0.0 0.172926 0.0 0.0 0.172926 -0.428339 0.112591 0.494802 0.0 0.0 -0.494802 0.0 0.0 -0.494802 0.1370164 0.97805 -2.16943e-18 -0.448086 0.0664834 0.0 -0.315788 0.941957 0.27231 0.0203832 0.102253 -0.183908 0.0206096 0.101501 -0.179794 -0.87654 -0.238372 0.393081 0.176579 0.838549 -0.576224 0.164749 0.863137 -0.596693 -0.333026 0.939802 -2.16943e-18 -0.825422 -…
315.0 0.161143 0.936398 -0.183101 0.0 0.0 0.183101 0.0 0.0 0.183101 -0.0208048 0.00569555 0.0240986 0.0 0.0 -0.0240986 0.0 0.0 -0.0240986 0.1462231 0.976636 -2.16943e-18 -0.0217893 0.00345985 0.0 0.10961 0.897387 -0.705939 0.706801 -0.178546 0.214659 0.707426 -0.179912 0.214475 -0.640225 -0.416404 -3.24164 4.48942 -0.154262 -5.1622 4.453 -0.0711448 -5.27702 0.207941 0.946737 -2.16943e-18 0.111686…
316.0 0.208873 0.92189 -0.238842 0.0 0.0 0.238842 0.0 0.0 0.238842 0.00406451 -0.00136028 -0.00478847 0.0 0.0 0.00478847 0.0 0.0 0.00478847 0.196374 0.967233 -2.16943e-18 0.00428458 -0.000927626 0.0 0.156652 0.890545 -0.71488 0.658864 -0.174744 0.236248 0.658706 -0.175087 0.236225 -0.678996 -0.352299 -3.62489 4.46585 1.88749 -0.249656 4.50478 1.79155 -0.251756 0.249131 0.94014 -2.16943e-18 0.1652…
318.0 0.0456824 0.959964 -0.0513517 0.0 0.0 0.0513517 0.0 0.0 0.0513517 -0.241647 0.0329365 0.272467 0.0 0.0 -0.272467 0.0 0.0 -0.272467 0.026199300000000002 0.987661 -2.16943e-18 -0.249362 0.00641567 0.0 -0.318649 0.94026 0.275636 0.0154691 0.113824 -0.20062 0.0189237 0.107468 -0.200081 -0.88524 -0.266739 0.382389 0.227725 0.84288 -0.880465 0.175842 0.939673 -0.906773 -0.336007 0.937748 -2.16943…
323.0 0.0418234 0.960482 -0.0470018 0.0 0.0 0.0470018 0.0 0.0 0.0470018 -0.236827 0.0312308 0.266877 0.0 0.0 -0.266877 0.0 0.0 -0.266877 0.022218100000000005 0.987755 -2.16943e-18 -0.24427 0.00522154 0.0 -0.325295 0.938927 0.284347 0.0124548 0.116342 -0.20198 0.010271 0.120266 -0.202654 -0.901479 -0.261486 0.425907 0.172113 0.860801 -0.677526 0.19199 0.823353 -0.664676 -0.34311200000000003 0.9354…
329.0 0.165756 0.935122 -0.188448 0.0 0.0 0.188448 0.0 0.0 0.188448 0.137583 -0.0384568 -0.159601 0.0 0.0 0.159601 0.0 0.0 0.159601 0.15105570000000001 0.975856 -2.16943e-18 0.144182 -0.0236853 0.0 0.129694 0.890268 -0.73844 0.722125 -0.193801 0.219797 0.722013 -0.19316 0.218227 -0.545041 -0.271532 -3.65367 4.15817 0.333129 -0.835749 4.15553 0.338141 -0.837987 0.231103 0.938804 -2.16943e-18 0.199…
335.0 0.177698 0.931694 -0.202329 0.0 0.0 0.202329 0.0 0.0 0.202329 -0.148499 0.0437393 0.172952 0.0 0.0 -0.172952 0.0 0.0 -0.172952 0.1635809 0.973709 -2.16943e-18 -0.155872 0.0278329 0.0 0.0940561 0.893325 -0.758156 0.791018 -0.193503 0.191478 0.789562 -0.188107 0.192625 -0.511001 -0.224276 -3.16299 3.94832 -0.575426 1.30365 3.92622 -0.523838 1.22725 0.205629 0.940899 -2.16943e-18 0.14774 -0.33…
336.0 -0.012591 0.965972 0.0141088 0.0 0.0 -0.0141088 0.0 0.0 -0.0141088 0.323908 -0.0227122 -0.362762 0.0 0.0 0.362762 0.0 0.0 0.362762 -0.033718 0.987241 -2.16943e-18 0.331847 0.0131938 0.0 0.00177922 0.933588 -0.47048 0.522203 -0.0825726 0.198237 0.52058 -0.0798375 0.19948 -0.910794 -0.270529 -4.07667 8.19022 -5.92527 2.45556 8.36608 -6.29633 2.61261 0.06683624 0.984169 -2.16943e-18 0.182249 -…
337.0 0.136945 0.942661 -0.155174 0.0 0.0 0.155174 0.0 0.0 0.155174 -0.411016 0.100272 0.472659 0.0 0.0 -0.472659 0.0 0.0 -0.472659 0.1209201 0.980293 -2.16943e-18 -0.429094 0.0559001 0.0 -0.303163 0.943944 0.265465 0.0119455 0.106714 -0.196904 0.0108808 0.108618 -0.197009 -0.858409 -0.210013 0.42539 0.143865 0.76274 -0.407681 0.18853 0.680913 -0.397144 -0.32138 0.942086 -2.16943e-18 -0.812014 -0…
338.0 0.165473 0.935201 -0.18812 0.0 0.0 0.18812 0.0 0.0 0.18812 -0.0654153 0.0182616 0.075877 0.0 0.0 -0.075877 0.0 0.0 -0.075877 0.15075929999999998 0.975904 -2.16943e-18 -0.0685505 0.0112379 0.0 0.103037 0.895441 -0.719136 0.740877 -0.197435 0.192706 0.740895 -0.197866 0.192297 -0.572732 -0.24542 -3.26329 4.21484 -0.632535 0.687565 4.21027 -0.62388 0.684328 0.20585799999999999 0.944356 -2.1694…
343.0 0.126787 0.945076 -0.143509 0.0 0.0 0.143509 0.0 0.0 0.143509 0.159741 -0.037002 -0.18319 0.0 0.0 0.18319 0.0 0.0 0.18319 0.1103221 0.98161 -2.16943e-18 0.166547 -0.019724 0.0 0.086312 0.898335 -0.717743 0.75246 -0.185127 0.189884 0.752751 -0.185729 0.191082 -0.566033 -0.279868 -3.29707 4.37926 -0.844835 0.433877 4.33339 -0.74146 0.29089 0.191079 0.947232 -2.16943e-18 0.150323 -0.374203 0.0…
349.0 0.189963 0.927986 -0.216643 0.0 0.0 0.216643 0.0 0.0 0.216643 0.0106289 -0.00329672 -0.0124328 0.0 0.0 0.0124328 0.0 0.0 0.0124328 0.17646499999999998 0.971313 -2.16943e-18 0.0111752 -0.00216098 0.0 0.133201 0.886449 -0.776926 0.748664 -0.180204 0.219571 0.748628 -0.180544 0.219703 -0.503084 -0.226047 -3.49431 3.51229 1.11313 -0.940271 3.51125 1.11661 -0.950783 0.24048000000000003 0.933596 …
352.0 0.0954247 0.951751 -0.107684 0.0 0.0 0.107684 0.0 0.0 0.107684 -0.294821 0.0572498 0.33553 0.0 0.0 -0.33553 0.0 0.0 -0.33553 0.07769013 0.984883 -2.16943e-18 -0.306145 0.0251773 0.0 -0.297455 0.948141 0.275921 0.00804363 0.075369 -0.160101 0.00851087 0.0745162 -0.160535 -0.833914 -0.205693 0.332274 0.20339 0.798578 -0.537036 0.19806 0.808265 -0.538526 -0.317154 0.944743 -2.16943e-18 -0.7797…
355.0 0.0656235 0.957017 -0.0738726 0.0 0.0 0.0738726 0.0 0.0 0.0738726 -0.212121 0.0337937 0.239972 0.0 0.0 -0.239972 0.0 0.0 -0.239972 0.0468026 0.986899 -2.16943e-18 -0.219439 0.0105948 0.0 -0.326183 0.939874 0.289385 0.0224848 0.0883646 -0.183343 0.0200964 0.0925517 -0.183357 -0.857346 -0.240459 0.463679 -0.026982 1.04715 -0.685773 0.0174012 0.964691 -0.664797 -0.343652 0.935978 -2.16943e-18 …
357.0 -0.133852 0.966241 0.149688 0.0 0.0 -0.149688 0.0 0.0 -0.149688 0.309698 0.0203373 -0.346744 0.0 0.0 0.346744 0.0 0.0 0.346744 -0.15702899999999997 0.97393 -2.16943e-18 0.312578 0.0553686 0.0 -0.225044 0.966878 0.254649 -0.00950894 -0.0197974 -0.0410181 -0.00311633 -0.031486 -0.0316868 -0.665597 -0.133299 -0.0497786 0.477642 0.705746 -0.766319 0.48553 0.695882 -0.796005 -0.250192 0.964016 -…
363.0 0.0283591 0.962154 -0.0318437 0.0 0.0 0.0318437 0.0 0.0 0.0318437 -0.239286 0.0278719 0.26914 0.0 0.0 -0.26914 0.0 0.0 -0.26914 0.008342200000000008 0.987946 -2.16943e-18 -0.246393 0.00153127 0.0 -0.341835 0.931902 0.283834 0.0230965 0.139032 -0.235143 0.0252255 0.135074 -0.234199 -0.941694 -0.275765 0.486117 0.220141 0.715123 -0.419756 0.20586 0.74276 -0.433132 -0.357416 0.929332 -2.16943e…
365.0 0.128887 0.944587 -0.145918 0.0 0.0 0.145918 0.0 0.0 0.145918 0.0361472 -0.00846482 -0.0414766 0.0 0.0 0.0414766 0.0 0.0 0.0414766 0.1125119 0.981348 -2.16943e-18 0.0376975 -0.00455658 0.0 0.073749 0.901468 -0.695575 0.745629 -0.18916 0.188174 0.745884 -0.18683 0.189991 -0.652786 -0.29439 -3.13374 4.40968 -0.897371 -0.30495 4.3102 -0.674509 -0.607007 0.176413 0.950993 -2.16943e-18 0.0577927…
366.0 0.304746 0.883523 -0.354274 0.0 0.0 0.354274 0.0 0.0 0.354274 -0.581511 0.272619 0.717522 0.0 0.0 -0.717522 0.0 0.0 -0.717522 0.298141 0.938967 -2.16943e-18 -0.621735 0.212019 0.0 0.283613 0.897224 -0.343138 -0.000514827 0.0363318 0.276619 0.00418023 0.0272865 0.281483 -0.941687 0.504838 -0.532696 3.67377 -3.44029 -0.721891 3.84079 -3.7605 -0.587133 0.277695 0.95119 -2.16943e-18 -0.563008 0…
367.0 0.160506 0.936572 -0.182363 0.0 0.0 0.182363 0.0 0.0 0.182363 0.0538201 -0.0146912 -0.0623283 0.0 0.0 0.0623283 0.0 0.0 0.0623283 0.1455557 0.976742 -2.16943e-18 0.0563622 -0.00890691 0.0 0.120767 0.894586 -0.70984 0.702446 -0.185144 0.203436 0.702805 -0.186164 0.203228 -0.656472 -0.324536 -3.54763 5.24241 -1.7022 0.0808942 5.23353 -1.68484 0.0713926 0.218449 0.943865 -2.16943e-18 0.158209 …
368.0 -0.090948 0.968026 0.101708 0.0 0.0 -0.101708 0.0 0.0 -0.101708 0.161288 0.00283811 -0.180221 0.0 0.0 0.180221 0.0 0.0 0.180221 -0.11361 0.980552 -2.16943e-18 0.163657 0.020953 0.0 -0.284568 0.954216 0.302519 -0.0126441 0.0281598 -0.129359 -0.0115248 0.0258073 -0.129675 -0.800329 -0.168612 0.256681 0.225509 0.790435 -0.341051 0.201377 0.836808 -0.363595 -0.308377 0.946763 -2.16943e-18 -0.74…
369.0 0.0440152 0.96019 -0.0494722 0.0 0.0 0.0494722 0.0 0.0 0.0494722 -0.224434 0.0301608 0.252995 0.0 0.0 -0.252995 0.0 0.0 -0.252995 0.024479100000000004 0.987704 -2.16943e-18 -0.231551 0.00552196 0.0 -0.311284 0.944 0.285186 0.0111511 0.0840774 -0.181484 0.0113231 0.083735 -0.182145 -0.863341 -0.20846 0.400323 0.145935 0.798587 -0.29586 0.124328 0.838168 -0.301441 -0.33026700000000003 0.93993…
370.0 0.0148449 0.963624 -0.0166562 0.0 0.0 0.0166562 0.0 0.0 0.0166562 -0.170326 0.0172221 0.191261 0.0 0.0 -0.191261 0.0 0.0 -0.191261 -0.005561799999999992 0.987927 -2.16943e-18 -0.175092 -0.00157111 0.0 -0.326198 0.941076 0.295999 0.0101002 0.0952508 -0.174779 0.010427 0.0946448 -0.174923 -0.897937 -0.239182 0.403879 0.171658 0.843763 -0.400619 0.156034 0.872561 -0.405751 -0.344884 0.936155 -…
371.0 0.102074 0.950434 -0.115258 0.0 0.0 0.115258 0.0 0.0 0.115258 -0.303721 0.0613684 0.346178 0.0 0.0 -0.346178 0.0 0.0 -0.346178 0.08459793 0.984289 -2.16943e-18 -0.315654 0.0283676 0.0 -0.33076 0.938151 0.294495 0.011415 0.109421 -0.200041 0.0146014 0.103604 -0.200045 -0.909677 -0.290248 0.379351 0.202934 0.968016 -0.97938 0.215543 0.946354 -0.990416 -0.34872000000000003 0.933627 -2.16943e-1…
372.0 0.130113 0.944299 -0.147326 0.0 0.0 0.147326 0.0 0.0 0.147326 -0.345237 0.0813592 0.396268 0.0 0.0 -0.396268 0.0 0.0 -0.396268 0.1137914 0.981193 -2.16943e-18 -0.360101 0.0440407 0.0 -0.332354 0.938007 0.30079 0.0111591 0.10121 -0.202253 0.0134917 0.0968953 -0.201507 -0.913233 -0.257565 0.387768 0.273189 0.74106 -0.44584 0.217124 0.845433 -0.470993 -0.350618 0.932729 -2.16943e-18 -0.853763 …
373.0 -0.0568118 0.967976 0.0635685 0.0 0.0 -0.0635685 0.0 0.0 -0.0635685 0.0928238 -0.00190733 -0.103726 0.0 0.0 0.103726 0.0 0.0 0.103726 -0.07889900000000001 0.984324 -2.16943e-18 0.0945834 0.00845905 0.0 -0.30072 0.94849 0.283626 0.00309916 0.0740419 -0.151189 0.00460844 0.0709424 -0.150266 -0.800386 -0.184527 0.41841 0.060806 0.79161 -0.396126 0.109241 0.704075 -0.391983 -0.321037 0.944159 -…
374.0 0.191031 0.927654 -0.217893 0.0 0.0 0.217893 0.0 0.0 0.217893 -0.609362 0.189838 0.713058 0.0 0.0 -0.713058 0.0 0.0 -0.713058 0.17758800000000002 0.971095 -2.16943e-18 -0.640776 0.124739 0.0 -0.232182 0.958263 0.186174 0.00622891 0.11316 -0.123903 0.00768486 0.110654 -0.124505 -0.763927 -0.163318 0.324079 0.265784 0.596649 -0.911921 0.259773 0.607209 -0.911695 -0.25067100000000003 0.963922 …
380.0 0.184605 0.92963 -0.210382 0.0 0.0 0.210382 0.0 0.0 0.210382 -0.258521 0.0784134 0.301817 0.0 0.0 -0.301817 0.0 0.0 -0.301817 0.1708335 0.972384 -2.16943e-18 -0.271611 0.0507598 0.0 0.0560015 0.901339 -0.711796 0.777335 -0.18247 0.187077 0.779448 -0.185003 0.187173 -0.635931 -0.265998 -2.95316 4.08281 -0.738467 0.0796263 4.03688 -0.639665 -0.0320655 0.1639931 0.950465 -2.16943e-18 0.0278842…
386.0 0.232687 0.913545 -0.267033 0.0 0.0 0.267033 0.0 0.0 0.267033 -0.249034 0.0912283 0.296305 0.0 0.0 -0.296305 0.0 0.0 -0.296305 0.221518 0.961417 -2.16943e-18 -0.263401 0.0648509 0.0 0.130477 0.9039 -0.618757 0.579638 -0.159761 0.223957 0.580354 -0.160969 0.22391 -0.833434 -0.332526 -3.40634 6.77143 -2.87779 0.932165 6.77282 -2.86869 0.902329 0.20809100000000003 0.955152 -2.16943e-18 0.14313…
392.0 0.00414684 0.964641 -0.00465031 0.0 0.0 0.00465031 0.0 0.0 0.00465031 0.407966 -0.036308 -0.457586 0.0 0.0 0.457586 0.0 0.0 0.457586 -0.016551899999999994 0.987762 -2.16943e-18 0.418828 0.00878776 0.0 -0.0245882 0.911051 -0.679648 0.81636 -0.130144 0.194631 0.817434 -0.131911 0.195005 -0.400553 -0.361288 -3.61177 4.61461 -1.07547 0.87812 4.59878 -1.04384 0.855348 0.0888748 0.961762 -2.16943…
396.0 0.212248 0.920753 -0.24282 0.0 0.0 0.24282 0.0 0.0 0.24282 -0.0959437 0.0325347 0.113185 0.0 0.0 -0.113185 0.0 0.0 -0.113185 0.199932 0.966456 -2.16943e-18 -0.101186 0.022329 0.0 0.143 0.893821 -0.685906 0.652638 -0.183986 0.223349 0.652351 -0.18478 0.223552 -0.757208 -0.323837 -3.61912 5.79242 -2.35647 0.183148 5.79484 -2.36118 0.185438 0.23284500000000002 0.943961 -2.16943e-18 0.113456 -0…
398.0 0.130109 0.9443 -0.147321 0.0 0.0 0.147321 0.0 0.0 0.147321 0.224407 -0.0528831 -0.257578 0.0 0.0 0.257578 0.0 0.0 0.257578 0.113787 0.981193 -2.16943e-18 0.234069 -0.0286257 0.0 0.106483 0.904025 -0.671232 0.674552 -0.170201 0.232091 0.674652 -0.170877 0.232016 -0.695421 -0.410485 -3.91126 5.37409 1.18231 0.449235 5.39693 1.14302 0.443905 0.199055 0.954223 -2.16943e-18 0.264423 -0.500864 0…
401.0 0.233953 0.91308 -0.26854 0.0 0.0 0.26854 0.0 0.0 0.26854 -0.318233 0.117122 0.378848 0.0 0.0 -0.378848 0.0 0.0 -0.378848 0.222858 0.961086 -2.16943e-18 -0.336653 0.0834243 0.0 0.102954 0.907306 -0.627029 0.627112 -0.173012 0.221527 0.627676 -0.176696 0.224304 -0.866365 -0.343764 -3.42276 6.51348 -2.26336 1.09231 6.52052 -2.31677 0.957928 0.186808 0.958256 -2.16943e-18 0.0980668 -0.389861 0…
403.0 0.0465101 0.959851 -0.0522851 0.0 0.0 0.0522851 0.0 0.0 0.0522851 -0.487814 0.0669529 0.550101 0.0 0.0 -0.550101 0.0 0.0 -0.550101 0.0270535 0.987639 -2.16943e-18 -0.503439 0.0134229 0.0 -0.36053 0.923663 0.253627 0.0593938 0.17458 -0.226491 0.0592261 0.174884 -0.22891 -1.0526 -0.295252 0.903498 0.290836 4.93877e-10 -0.321865 0.29005 4.91895e-10 -0.313921 -0.370475 0.926185 -2.16943e-18 -1.…
406.0 0.0158685 0.96352 -0.0178057 0.0 0.0 0.0178057 0.0 0.0 0.0178057 -0.131 0.0133979 0.147118 0.0 0.0 -0.147118 0.0 0.0 -0.147118 -0.0045095 0.987936 -2.16943e-18 -0.134683 -0.00105369 0.0 -0.287756 0.951624 0.277328 0.00261815 0.0591044 -0.139717 -0.000257361 0.0644003 -0.140869 -0.781009 -0.169371 0.373069 0.084626 0.790591 -0.399398 0.138787 0.688389 -0.363078 -0.308809 0.947651 -2.16943e-1…
407.0 0.149968 0.93938 -0.170179 0.0 0.0 0.170179 0.0 0.0 0.170179 -0.0179675 0.00467008 0.0207404 0.0 0.0 -0.0207404 0.0 0.0 -0.0207404 0.1345276 0.978416 -2.16943e-18 -0.0187899 0.00273514 0.0 0.102419 0.903909 -0.67099 0.679204 -0.18639 0.228272 0.680163 -0.189355 0.22996 -0.761053 -0.367218 -3.40383 5.31776 0.0162517 0.752165 5.35165 -0.052095 0.643202 0.19503 0.954147 -2.16943e-18 0.123776 -…
410.0 -0.0258434 0.966803 0.0289437 0.0 0.0 -0.0289437 0.0 0.0 -0.0289437 0.424808 -0.0234604 -0.475324 0.0 0.0 0.475324 0.0 0.0 0.475324 -0.04728399999999999 0.986601 -2.16943e-18 0.434512 0.023736 0.0 -0.0194625 0.936973 -0.45879 0.552928 -0.119042 0.213595 0.548405 -0.111667 0.212479 -0.905079 -0.356649 -4.6978 8.70053 -5.24857 1.41562 8.95205 -5.89988 1.47948 0.0476785 0.987664 -2.16943e-18 0…
412.0 0.136218 0.942838 -0.154339 0.0 0.0 0.154339 0.0 0.0 0.154339 -0.35422 0.0861028 0.407263 0.0 0.0 -0.407263 0.0 0.0 -0.407263 0.12016160000000001 0.980391 -2.16943e-18 -0.369765 0.047857 0.0 -0.341957 0.935182 0.297506 0.0193442 0.112972 -0.198578 0.0198744 0.112034 -0.19854 -0.896624 -0.266065 0.507281 0.00843697 0.984312 -0.622085 -0.00793499 1.01432 -0.626356 -0.358872 0.930799 -2.16943e…
414.0 0.0415858 0.960513 -0.0467341 0.0 0.0 0.0467341 0.0 0.0 0.0467341 -0.185777 0.0244482 0.209342 0.0 0.0 -0.209342 0.0 0.0 -0.209342 0.021973000000000006 0.98776 -2.16943e-18 -0.19161 0.00404455 0.0 -0.297429 0.948457 0.283151 0.00327797 0.0702391 -0.162887 0.00324199 0.0702885 -0.163184 -0.819304 -0.222614 0.322129 0.232481 0.788829 -0.856409 0.229802 0.79363 -0.856473 -0.317901 0.944079 -2.…
415.0 -0.077858 0.968161 0.087083 0.0 0.0 -0.087083 0.0 0.0 -0.087083 0.19395 0.000575934 -0.216684 0.0 0.0 0.216684 0.0 0.0 0.216684 -0.100317 0.982155 -2.16943e-18 0.197116 0.0223119 0.0 -0.275279 0.954004 0.266943 0.00500478 0.0483836 -0.1331 0.00275707 0.0519771 -0.135307 -0.706202 -0.149858 0.452807 -0.0291519 0.714765 -0.617808 -0.0247668 0.70573 -0.608758 -0.296419 0.950988 -2.16943e-18 -0…
417.0 -0.111799 0.967416 0.125014 0.0 0.0 -0.125014 0.0 0.0 -0.125014 0.286677 0.0117318 -0.320547 0.0 0.0 0.320547 0.0 0.0 0.320547 -0.13473999999999997 0.977596 -2.16943e-18 0.290138 0.044041 0.0 -0.252531 0.96122 0.277757 -0.0217882 0.0218977 -0.0986887 -0.0221413 0.0226437 -0.0949947 -0.683805 -0.130054 0.335191 0.142482 0.569801 -0.559371 0.201995 0.459815 -0.533252 -0.277935 0.955878 -2.169…
420.0 0.288031 0.891151 -0.333747 0.0 0.0 0.333747 0.0 0.0 0.333747 -0.389324 0.172863 0.475905 0.0 0.0 -0.475905 0.0 0.0 -0.475905 0.280293 0.944849 -2.16943e-18 -0.415173 0.13213 0.0 0.27555 0.899982 -0.323832 -0.0269907 0.0666559 0.259062 -0.0225026 0.0579916 0.264014 -0.527008 0.309927 -0.209545 0.452486 1.01205 -2.20165 1.09416 -0.227396 -1.48772 0.266289 0.953166 -2.16943e-18 -0.404871 0.28…
426.0 0.121543 0.946275 -0.137499 0.0 0.0 0.137499 0.0 0.0 0.137499 -0.523941 0.118051 0.600027 0.0 0.0 -0.600027 0.0 0.0 -0.600027 0.1048565 0.982241 -2.16943e-18 -0.545891 0.061325 0.0 -0.231783 0.954201 0.1454 0.0176836 0.17477 -0.138672 0.0176522 0.174946 -0.134351 -0.786377 -0.102859 0.530643 0.320646 1.0617e-10 -0.0181675 0.321814 1.01635e-10 -0.030806 -0.24636400000000003 0.964792 -2.16943…
427.0 0.282439 0.893611 -0.326922 0.0 0.0 0.326922 0.0 0.0 0.326922 -0.284588 0.124041 0.346833 0.0 0.0 -0.346833 0.0 0.0 -0.346833 0.274332 0.946724 -2.16943e-18 -0.303223 0.0942275 0.0 0.258275 0.907372 -0.335694 0.0196654 0.0460524 0.23087 0.0196664 0.0460522 0.230864 -0.455312 0.138658 -0.493521 1.25582 -0.270915 -0.676588 1.21426 -0.19067 -0.721117 0.25471 0.959796 -2.16943e-18 -0.279692 0.1…
429.0 0.189212 0.928219 -0.215765 0.0 0.0 0.215765 0.0 0.0 0.215765 -0.503212 0.155595 0.588456 0.0 0.0 -0.588456 0.0 0.0 -0.588456 0.175675 0.971465 -2.16943e-18 -0.529023 0.101816 0.0 -0.316929 0.942972 0.28552 0.0133907 0.0898502 -0.172947 0.0125904 0.0915046 -0.17584 -0.8728 -0.237039 0.3878 0.15615 0.881826 -0.616518 0.109791 0.964491 -0.613029 -0.33545800000000003 0.939087 -2.16943e-18 -0.8…
433.0 0.114523 0.947827 -0.129467 0.0 0.0 0.129467 0.0 0.0 0.129467 -0.41513 0.090037 0.474572 0.0 0.0 -0.474572 0.0 0.0 -0.474572 0.0975457 0.983033 -2.16943e-18 -0.432131 0.0450335 0.0 -0.310445 0.939757 0.248833 0.0233423 0.137042 -0.209722 0.0224508 0.138948 -0.213537 -0.89488 -0.217317 0.525401 0.061835 0.78128 -0.291636 0.0398666 0.818903 -0.278634 -0.32618800000000003 0.94039 -2.16943e-18 …
434.0 0.153445 0.938469 -0.174194 0.0 0.0 0.174194 0.0 0.0 0.174194 -0.116507 0.0307824 0.13463 0.0 0.0 -0.13463 0.0 0.0 -0.13463 0.13816450000000002 0.977879 -2.16943e-18 -0.121896 0.0182439 0.0 0.0640317 0.901428 -0.704242 0.765652 -0.191428 0.189323 0.766021 -0.189495 0.190278 -0.632988 -0.253164 -3.04072 4.11316 -0.690276 0.442178 4.06036 -0.572762 0.287946 0.16972520000000002 0.950763 -2.169…
437.0 0.159169 0.936936 -0.180815 0.0 0.0 0.180815 0.0 0.0 0.180815 0.278033 -0.0754319 -0.321851 0.0 0.0 0.321851 0.0 0.0 0.321851 0.1441558 0.976962 -2.16943e-18 0.291114 -0.0455429 0.0 0.118529 0.866235 -0.937188 0.826898 -0.122702 0.238514 0.828448 -0.122693 0.238619 0.458237 -0.763511 -1.50486 -1.06357 -0.640434 4.47643 -1.03622 -0.617131 4.49411 0.245407 0.905399 -2.16943e-18 0.357681 -0.80…
439.0 0.156101 0.937763 -0.177264 0.0 0.0 0.177264 0.0 0.0 0.177264 -0.165689 0.0443215 0.191619 0.0 0.0 -0.191619 0.0 0.0 -0.191619 0.1409435 0.977459 -2.16943e-18 -0.173414 0.0264991 0.0 0.0454011 0.903006 -0.705873 0.779154 -0.178315 0.187203 0.781609 -0.181284 0.188357 -0.655726 -0.276629 -2.87671 3.99613 -0.600297 -0.445624 3.92118 -0.437477 -0.637798 0.1535118 0.952333 -2.16943e-18 -0.00280…
441.0 0.026961 0.962315 -0.0302713 0.0 0.0 0.0302713 0.0 0.0 0.0302713 0.29097 -0.0334284 -0.327213 0.0 0.0 0.327213 0.0 0.0 0.327213 0.006902699999999998 0.987954 -2.16943e-18 0.29956 -0.00139067 0.0 -0.00513063 0.916935 -0.623903 0.7406 -0.140698 0.221004 0.741718 -0.140994 0.221613 -0.578276 -0.475334 -3.27732 3.89448 0.930419 -5.10451 3.87271 0.975238 -5.14216 0.0950291 0.968383 -2.16943e-18 …
443.0 0.182793 0.930177 -0.208267 0.0 0.0 0.208267 0.0 0.0 0.208267 0.0323414 -0.00973502 -0.0377336 0.0 0.0 0.0377336 0.0 0.0 0.0377336 0.1689303 0.972737 -2.16943e-18 0.0339706 -0.00627426 0.0 0.146655 0.896375 -0.672663 0.621046 -0.169994 0.22728 0.621214 -0.169424 0.227431 -0.845897 -0.351248 -3.87973 7.14334 -2.63564 0.823051 6.98592 -2.27208 0.767704 0.23217500000000002 0.946928 -2.16943e-1…
444.0 0.195972 0.926099 -0.22368 0.0 0.0 0.22368 0.0 0.0 0.22368 -0.258625 0.082216 0.303188 0.0 0.0 -0.303188 0.0 0.0 -0.303188 0.182785 0.970068 -2.16943e-18 -0.272143 0.0546141 0.0 0.080953 0.900078 -0.697788 0.742277 -0.19567 0.192532 0.742961 -0.19705 0.191655 -0.615566 -0.242522 -3.13945 4.119 -0.563547 0.523429 4.1155 -0.557739 0.526207 0.183003 0.949569 -2.16943e-18 0.0712994 -0.319991 0.…
445.0 0.158943 0.936997 -0.180553 0.0 0.0 0.180553 0.0 0.0 0.180553 -0.534102 0.144755 0.618232 0.0 0.0 -0.618232 0.0 0.0 -0.618232 0.1439195 0.976999 -2.16943e-18 -0.559213 0.0873357 0.0 -0.269208 0.950376 0.210156 0.0161984 0.130474 -0.158671 0.0176106 0.128041 -0.159662 -0.845789 -0.184 0.395281 0.244804 0.610533 -0.477159 0.257253 0.588406 -0.479809 -0.28592300000000004 0.954308 -2.16943e-18 …
446.0 0.246477 0.908364 -0.283492 0.0 0.0 0.283492 0.0 0.0 0.283492 -0.24639 0.0948875 0.294977 0.0 0.0 -0.294977 0.0 0.0 -0.294977 0.23611900000000002 0.957695 -2.16943e-18 -0.261123 0.0688672 0.0 0.135219 0.901234 -0.639056 0.597663 -0.166516 0.225224 0.597732 -0.166605 0.224813 -0.851737 -0.331808 -3.44472 6.85432 -2.96086 0.938287 6.81992 -2.89018 0.913269 0.21601399999999998 0.952273 -2.1694…
447.0 0.0830882 0.954057 -0.093663 0.0 0.0 0.093663 0.0 0.0 0.093663 -0.295962 0.0531765 0.335947 0.0 0.0 -0.335947 0.0 0.0 -0.335947 0.0648898 0.985846 -2.16943e-18 -0.306849 0.0209084 0.0 -0.329184 0.936842 0.281903 0.0178309 0.121555 -0.215123 0.0216201 0.114626 -0.21403 -0.900412 -0.281856 0.45039 0.0750355 1.03492 -0.938932 0.0270119 1.12548 -0.970293 -0.345957 0.933956 -2.16943e-18 -0.85679…
448.0 0.146178 0.940356 -0.165806 0.0 0.0 0.165806 0.0 0.0 0.165806 0.000170122 -4.34246e-05 -0.000196156 0.0 0.0 0.000196156 0.0 0.0 0.000196156 0.130565 0.978984 -2.16943e-18 0.00017782 -2.50908e-05 0.0 0.0953501 0.899191 -0.697694 0.719231 -0.183984 0.192652 0.720322 -0.185044 0.194721 -0.656417 -0.348284 -3.23432 4.62216 -0.838723 -2.00935 4.55081 -0.676824 -2.23793 0.19476700000000002 0.9486…
450.0 0.120461 0.946517 -0.136261 0.0 0.0 0.136261 0.0 0.0 0.136261 0.0226892 -0.00508266 -0.0259768 0.0 0.0 0.0259768 0.0 0.0 0.0259768 0.10373 0.982367 -2.16943e-18 0.0236364 -0.00262567 0.0 0.0211712 0.8959 -0.834214 0.884391 -0.113131 0.213283 0.88118 -0.121684 0.230275 0.342531 -0.0945825 -0.302783 -0.516602 0.399377 -1.09995 -1.0945 -0.434353 0.161144 0.1513247 0.940149 -2.16943e-18 0.24726…
453.0 0.156515 0.937652 -0.177743 0.0 0.0 0.177743 0.0 0.0 0.177743 0.0140514 -0.00376594 -0.0162525 0.0 0.0 0.0162525 0.0 0.0 0.0162525 0.1413772 0.977392 -2.16943e-18 0.0147073 -0.00225462 0.0 0.107933 0.895648 -0.72359 0.722338 -0.174379 0.207042 0.723434 -0.175995 0.207142 -0.633779 -0.401978 -3.31478 4.48433 -0.131225 -4.54204 4.47286 -0.107796 -4.55895 0.209385 0.944459 -2.16943e-18 0.12109…
455.0 0.0775457 0.955035 -0.0873752 0.0 0.0 0.0873752 0.0 0.0 0.0873752 -0.382214 0.0661955 0.43337 0.0 0.0 -0.43337 0.0 0.0 -0.43337 0.059145500000000004 0.986219 -2.16943e-18 -0.395995 0.0244823 0.0 -0.277494 0.949755 0.218498 0.0197239 0.124438 -0.147469 0.019796 0.124335 -0.147771 -0.844558 -0.200762 0.384341 0.206673 0.725433 -0.628751 0.193651 0.748685 -0.627944 -0.294036 0.952983 -2.16943e…
457.0 0.0410222 0.960587 -0.0460991 0.0 0.0 0.0460991 0.0 0.0 0.0460991 -0.478206 0.0626227 0.538818 0.0 0.0 -0.538818 0.0 0.0 -0.538818 0.021391800000000002 0.987772 -2.16943e-18 -0.493185 0.010097 0.0 -0.365 0.919843 0.258866 0.0626815 0.1746 -0.267235 0.0625496 0.174831 -0.269475 -1.0704 -0.31733 0.872021 0.358616 4.74153e-10 -0.393312 0.357902 4.70857e-10 -0.386029 -0.374543 0.921973 -2.16943…
458.0 0.0412426 0.960558 -0.0463474 0.0 0.0 0.0463474 0.0 0.0 0.0463474 0.404947 -0.0531315 -0.456289 0.0 0.0 0.456289 0.0 0.0 0.456289 0.021619000000000006 0.987767 -2.16943e-18 0.417644 -0.00865414 0.0 0.0337372 0.924588 -0.529742 0.588603 -0.131345 0.21405 0.588964 -0.132391 0.213145 -0.686454 -0.469565 -4.34137 6.37951 -1.84434 -1.5565 6.4485 -1.94288 -1.71252 0.1089992 0.975841 -2.16943e-18 …
460.0 0.132805 0.94366 -0.150417 0.0 0.0 0.150417 0.0 0.0 0.150417 -0.417528 0.0997588 0.479597 0.0 0.0 -0.479597 0.0 0.0 -0.479597 0.1165998 0.980845 -2.16943e-18 -0.435657 0.0546487 0.0 -0.308966 0.94182 0.262199 0.0159894 0.118789 -0.201124 0.0176231 0.11584 -0.201535 -0.893465 -0.246787 0.388092 0.197574 0.866239 -0.689927 0.21113 0.842299 -0.694758 -0.326175 0.940643 -2.16943e-18 -0.838271 -…
461.0 0.226755 0.915695 -0.259984 0.0 0.0 0.259984 0.0 0.0 0.259984 -0.137788 0.0493768 0.163524 0.0 0.0 -0.163524 0.0 0.0 -0.163524 0.21524700000000002 0.962938 -2.16943e-18 -0.145614 0.0347642 0.0 0.137049 0.890948 -0.720894 0.6927 -0.188558 0.227697 0.692869 -0.189711 0.228224 -0.621594 -0.226636 -3.44845 3.93328 0.568248 -1.05307 3.9391 0.55716 -1.04781 0.233848 0.940135 -2.16943e-18 0.093744…
465.0 0.0182922 0.963268 -0.020528 0.0 0.0 0.020528 0.0 0.0 0.020528 0.346625 -0.0364043 -0.389384 0.0 0.0 0.389384 0.0 0.0 0.389384 -0.0020172999999999996 0.987952 -2.16943e-18 0.356476 0.00181841 0.0 -0.018174 0.910753 -0.676833 0.806185 -0.141067 0.192247 0.807258 -0.14484 0.192153 -0.459347 -0.353546 -3.52172 4.49707 -0.859073 0.55141 4.47121 -0.805391 0.501218 0.0933552 0.961378 -2.16943e-18…
467.0 -0.0265342 0.966841 0.0297166 0.0 0.0 -0.0297166 0.0 0.0 -0.0297166 -0.0435068 0.00236897 0.0486783 0.0 0.0 -0.0486783 0.0 0.0 -0.0486783 -0.04798999999999999 0.986562 -2.16943e-18 -0.0444968 -0.00246522 0.0 -0.305237 0.945406 0.274559 0.0226046 0.069666 -0.166686 0.0258011 0.063654 -0.164822 -0.822755 -0.219443 0.359209 0.158159 0.840723 -0.729575 0.164952 0.830085 -0.742856 -0.32318800000…
468.0 -0.00561994 0.965456 0.00629926 0.0 0.0 -0.00629926 0.0 0.0 -0.00629926 0.409054 -0.0318946 -0.458387 0.0 0.0 0.458387 0.0 0.0 0.458387 -0.026573 0.987497 -2.16943e-18 0.41944 0.0133965 0.0 -0.0301391 0.915721 -0.645889 0.781688 -0.118979 0.214347 0.781815 -0.12212 0.214673 -0.39534 -0.512213 -3.51817 3.70267 1.36577 -5.25124 3.6846 1.40984 -5.32729 0.07730055000000001 0.967153 -2.16943e-18…
471.0 -0.0850209 0.968111 0.0950856 0.0 0.0 -0.0950856 0.0 0.0 -0.0950856 0.0965978 0.00105993 -0.107927 0.0 0.0 0.107927 0.0 0.0 0.107927 -0.10759300000000001 0.981302 -2.16943e-18 0.0980879 0.0118985 0.0 -0.267706 0.958886 0.296675 -0.0207998 0.0152047 -0.103976 -0.02354 0.0203954 -0.105121 -0.736372 -0.144416 0.298057 0.139245 0.745129 -0.47574 0.160727 0.703243 -0.450243 -0.293174 0.951553 -2…
475.0 0.0205599 0.963027 -0.0230758 0.0 0.0 0.0230758 0.0 0.0 0.0230758 -0.268867 0.0289306 0.302116 0.0 0.0 -0.302116 0.0 0.0 -0.302116 0.00031530000000000447 0.987961 -2.16943e-18 -0.276586 -0.000706175 0.0 -0.322401 0.938176 0.269823 0.0156314 0.134977 -0.210112 0.0175773 0.13147 -0.210282 -0.911948 -0.275134 0.426928 0.226163 0.81008 -0.815882 0.196872 0.863763 -0.823826 -0.33909300000000003 …
477.0 0.12225 0.946115 -0.13831 0.0 0.0 0.13831 0.0 0.0 0.13831 -0.374616 0.0847251 0.429096 0.0 0.0 -0.429096 0.0 0.0 -0.429096 0.10559400000000001 0.982158 -2.16943e-18 -0.390346 0.0441717 0.0 -0.291582 0.949528 0.262017 0.00919997 0.0859783 -0.146294 0.00869493 0.0870302 -0.149325 -0.840359 -0.205049 0.324409 0.235035 0.772202 -0.561674 0.238389 0.763458 -0.544666 -0.310836 0.947687 -2.16943e-…
478.0 0.129461 0.944453 -0.146577 0.0 0.0 0.146577 0.0 0.0 0.146577 -0.458763 0.10775 0.526483 0.0 0.0 -0.526483 0.0 0.0 -0.526483 0.1131105 0.981276 -2.16943e-18 -0.478475 0.0581542 0.0 -0.296373 0.943654 0.238658 0.0198098 0.131547 -0.198834 0.0192076 0.132407 -0.195391 -0.897518 -0.259736 0.380351 0.257277 0.831841 -1.01191 0.245514 0.854714 -1.0215 -0.312739 0.945012 -2.16943e-18 -0.837464 -0…
481.0 -0.0505434 0.967825 0.0565633 0.0 0.0 -0.0565633 0.0 0.0 -0.0565633 0.0367143 -0.00101174 -0.0410332 0.0 0.0 0.0410332 0.0 0.0 0.0410332 -0.07251 0.984873 -2.16943e-18 0.0374391 0.00308415 0.0 -0.337019 0.935029 0.293724 0.0238473 0.104882 -0.22044 0.0241678 0.104153 -0.218266 -0.873548 -0.255279 0.527486 -0.0598276 1.02388 -0.663478 -0.0404525 0.990373 -0.671808 -0.35366000000000003 0.9310…
482.0 0.0173265 0.963369 -0.0194433 0.0 0.0 0.0194433 0.0 0.0 0.0194433 -0.207497 0.0215649 0.233067 0.0 0.0 -0.233067 0.0 0.0 -0.233067 -0.0030102999999999935 0.987946 -2.16943e-18 -0.213369 -0.00131986 0.0 -0.353467 0.929344 0.302259 0.0195381 0.134598 -0.239079 0.019931 0.133636 -0.235971 -0.970849 -0.295315 0.472595 0.173425 0.891084 -0.394148 0.141823 0.949759 -0.404388 -0.369635 0.92482 -2.…
485.0 -0.105358 0.967656 0.117813 0.0 0.0 -0.117813 0.0 0.0 -0.117813 0.198457 0.0066904 -0.221844 0.0 0.0 0.221844 0.0 0.0 0.221844 -0.12821899999999997 0.978561 -2.16943e-18 0.201013 0.029033 0.0 -0.266015 0.959261 0.303917 -0.0295547 0.0141795 -0.110154 -0.032737 0.0200431 -0.112575 -0.759816 -0.184767 0.186335 0.409779 0.601039 -0.917335 0.456995 0.51036 -0.873282 -0.292609 0.950819 -2.16943e…
487.0 -0.110183 0.967481 0.123207 0.0 0.0 -0.123207 0.0 0.0 -0.123207 0.226317 0.00885195 -0.253038 0.0 0.0 0.253038 0.0 0.0 0.253038 -0.133104 0.977842 -2.16943e-18 0.229095 0.0343515 0.0 -0.25218 0.963259 0.297902 -0.0333497 -0.00113186 -0.0749159 -0.0334842 -0.00102058 -0.0753111 -0.735946 -0.131836 0.145552 0.496346 0.355634 -0.210126 0.509129 0.33129 -0.199758 -0.279752 0.955213 -2.16943e-18…
490.0 0.125375 0.945402 -0.141891 0.0 0.0 0.141891 0.0 0.0 0.141891 -0.478308 0.109979 0.548315 0.0 0.0 -0.548315 0.0 0.0 -0.548315 0.1088508 0.981783 -2.16943e-18 -0.498594 0.05823 0.0 -0.254815 0.952855 0.188901 0.0153972 0.141643 -0.1417 0.0153951 0.141912 -0.141953 -0.800943 -0.140948 0.46332 0.147272 0.507847 -0.197421 0.131445 0.53533 -0.191362 -0.27119 0.95892 -2.16943e-18 -0.767787 -0.171…
491.0 -0.0130035 0.966001 0.0145708 0.0 0.0 -0.0145708 0.0 0.0 -0.0145708 -0.208634 0.0145324 0.233653 0.0 0.0 -0.233653 0.0 0.0 -0.233653 -0.034140000000000004 0.987224 -2.16943e-18 -0.213737 -0.00859682 0.0 -0.306293 0.94428 0.270434 0.0103235 0.104613 -0.182697 0.011319 0.102765 -0.180361 -0.869166 -0.235639 0.36683 0.224516 0.800242 -0.675163 0.202423 0.843025 -0.69505 -0.324708 0.941908 -2.1…
493.0 0.0969775 0.951448 -0.109452 0.0 0.0 0.109452 0.0 0.0 0.109452 0.266838 -0.0523055 -0.303788 0.0 0.0 0.303788 0.0 0.0 0.303788 0.07930266 0.984749 -2.16943e-18 0.277142 -0.0232854 0.0 0.0603944 0.907656 -0.68273 0.725985 -0.146619 0.223602 0.727091 -0.147686 0.223696 -0.55061 -0.463686 -3.60455 4.27583 0.743501 -5.20584 4.27286 0.748538 -5.20344 0.1613476 0.957504 -2.16943e-18 0.227481 -0.5…
499.0 0.189257 0.928205 -0.215818 0.0 0.0 0.215818 0.0 0.0 0.215818 -0.638462 0.197451 0.746629 0.0 0.0 -0.746629 0.0 0.0 -0.746629 0.17572300000000002 0.971456 -2.16943e-18 -0.671215 0.129219 0.0 -0.227141 0.955253 0.149109 0.0108735 0.169668 -0.140953 0.0102885 0.170549 -0.136888 -0.738683 -0.104065 0.550923 0.081893 0.325981 -0.228542 0.0673417 0.352861 -0.232275 -0.24285099999999998 0.965223 …
506.0 0.208515 0.92201 -0.23842 0.0 0.0 0.23842 0.0 0.0 0.23842 -0.0100232 0.00334979 0.0118069 0.0 0.0 -0.0118069 0.0 0.0 -0.0118069 0.195996 0.967315 -2.16943e-18 -0.0105654 0.00228278 0.0 0.142169 0.885304 -0.778953 0.736583 -0.173132 0.225185 0.736197 -0.172415 0.224819 -0.548658 -0.236909 -3.53801 3.76694 0.8449 -1.07382 3.76511 0.848379 -1.07547 0.24818400000000002 0.932475 -2.16943e-18 0.1…
507.0 0.0586136 0.958106 -0.0659472 0.0 0.0 0.0659472 0.0 0.0 0.0659472 -0.376626 0.0569448 0.425553 0.0 0.0 -0.425553 0.0 0.0 -0.425553 0.0395541 0.98722 -2.16943e-18 -0.389278 0.0157035 0.0 -0.306983 0.939446 0.231383 0.0224929 0.166185 -0.208151 0.0239674 0.163577 -0.209485 -0.88909 -0.192829 0.593809 0.0119835 0.675582 0.00551688 -0.029008 0.748707 0.0104248 -0.321758 0.942145 -2.16943e-18 -0…
508.0 -0.00498614 0.965406 0.005589 0.0 0.0 -0.005589 0.0 0.0 -0.005589 -0.119066 0.00936882 0.133433 0.0 0.0 -0.133433 0.0 0.0 -0.133433 -0.025923 0.987518 -2.16943e-18 -0.122098 -0.0038129 0.0 -0.290354 0.949481 0.265605 0.0162496 0.065233 -0.153623 0.0176491 0.0625924 -0.153291 -0.762745 -0.183924 0.444949 -0.0132403 0.843939 -0.716692 -0.0109473 0.840529 -0.722626 -0.30934700000000004 0.94727…
514.0 0.161979 0.936169 -0.184069 0.0 0.0 0.184069 0.0 0.0 0.184069 -0.028844 0.00792641 0.0334195 0.0 0.0 -0.0334195 0.0 0.0 -0.0334195 0.1470988 0.976497 -2.16943e-18 -0.0302123 0.00482731 0.0 0.0940468 0.890913 -0.789204 0.81721 -0.186981 0.196982 0.818337 -0.187682 0.196528 -0.43338 -0.197361 -3.09082 3.56132 -0.2283 1.58768 3.5634 -0.233861 1.60059 0.21089000000000002 0.937258 -2.16943e-18 0…
515.0 0.221136 0.917687 -0.253324 0.0 0.0 0.253324 0.0 0.0 0.253324 -0.11708 0.0410781 0.13862 0.0 0.0 -0.13862 0.0 0.0 -0.13862 0.20931100000000002 0.964334 -2.16943e-18 -0.123631 0.028647 0.0 0.14709 0.894976 -0.672955 0.630564 -0.177592 0.233313 0.630523 -0.178633 0.233318 -0.736326 -0.371366 -3.46747 5.1627 0.761677 0.169295 5.17077 0.709998 0.115852 0.233584 0.945488 -2.16943e-18 0.155452 -0…
517.0 0.266527 0.900364 -0.307609 0.0 0.0 0.307609 0.0 0.0 0.307609 -0.623052 0.257364 0.753129 0.0 0.0 -0.753129 0.0 0.0 -0.753129 0.257398 0.951807 -2.16943e-18 -0.66226 0.191856 0.0 -0.29922 0.946731 0.271996 0.0119194 0.0818173 -0.171431 0.0106519 0.0841614 -0.173788 -0.854106 -0.252667 0.281557 0.267453 0.923949 -1.10862 0.335516 0.796352 -1.07227 -0.31827300000000003 0.943924 -2.16943e-18 -…
519.0 0.208668 0.921959 -0.238599 0.0 0.0 0.238599 0.0 0.0 0.238599 -0.33686 0.112647 0.396828 0.0 0.0 -0.396828 0.0 0.0 -0.396828 0.196156 0.96728 -2.16943e-18 -0.355089 0.0767877 0.0 0.0234485 0.89519 -0.839122 0.883797 -0.119193 0.227109 0.88724 -0.118463 0.218544 0.348143 -0.103441 -0.299565 -1.00805 -0.222878 0.506223 -0.682086 0.247221 -0.797608 0.1541332 0.939182 -2.16943e-18 0.248491 -0.1…
520.0 -0.0779225 0.96816 0.087155 0.0 0.0 -0.087155 0.0 0.0 -0.087155 0.398862 0.00121315 -0.445615 0.0 0.0 0.445615 0.0 0.0 0.445615 -0.10038199999999999 0.982147 -2.16943e-18 0.405369 0.045914 0.0 -0.0436774 0.937658 -0.442991 0.547637 -0.0915985 0.205951 0.544154 -0.0852135 0.205775 -0.886363 -0.342834 -4.17026 8.11702 -5.68504 1.83228 8.32794 -6.13534 1.91246 0.023007 0.988213 -2.16943e-18 0.…
521.0 0.0864627 0.953444 -0.0974947 0.0 0.0 0.0974947 0.0 0.0 0.0974947 -0.450928 0.0828045 0.512205 0.0 0.0 -0.512205 0.0 0.0 -0.512205 0.06838918000000001 0.985601 -2.16943e-18 -0.467714 0.0336706 0.0 -0.282739 0.944041 0.186345 0.0357888 0.175006 -0.178905 0.0358817 0.174849 -0.179169 -0.866819 -0.18184 0.617302 0.364166 2.09356e-10 -0.381037 0.364011 2.43841e-10 -0.379412 -0.295329 0.951497 -…
524.0 0.203893 0.923541 -0.23298 0.0 0.0 0.23298 0.0 0.0 0.23298 -0.198818 0.0652453 0.233776 0.0 0.0 -0.233776 0.0 0.0 -0.233776 0.191125 0.968354 -2.16943e-18 -0.209438 0.0440604 0.0 0.105393 0.893082 -0.743267 0.765772 -0.199091 0.196324 0.767273 -0.201897 0.197014 -0.528285 -0.212268 -3.25551 3.85384 -0.147419 0.995544 3.84831 -0.13819 0.999086 0.212719 0.941243 -2.16943e-18 0.139718 -0.32176…
525.0 0.186642 0.929009 -0.212762 0.0 0.0 0.212762 0.0 0.0 0.212762 -0.628082 0.19214 0.7338 0.0 0.0 -0.7338 0.0 0.0 -0.7338 0.1729747 0.971981 -2.16943e-18 -0.660066 0.124982 0.0 -0.22648 0.956133 0.150188 0.0100451 0.165682 -0.131335 0.0110478 0.164181 -0.129751 -0.731565 -0.0977497 0.555062 0.000814096 0.434258 -0.146438 -0.0137336 0.460546 -0.147286 -0.24238300000000002 0.965952 -2.16943e-18 …
528.0 0.0655026 0.957036 -0.0737358 0.0 0.0 0.0737358 0.0 0.0 0.0737358 -0.303954 0.0483814 0.343855 0.0 0.0 -0.343855 0.0 0.0 -0.343855 0.0466776 0.986905 -2.16943e-18 -0.314436 0.0151382 0.0 -0.337053 0.934836 0.280661 0.0190972 0.137656 -0.206411 0.0171655 0.141205 -0.207518 -0.953045 -0.259694 0.463082 0.183301 0.809207 -0.219941 0.18974 0.796616 -0.212043 -0.353324 0.932391 -2.16943e-18 -0.9…
534.0 0.17912 0.931274 -0.203985 0.0 0.0 0.203985 0.0 0.0 0.203985 0.053033 -0.015716 -0.061796 0.0 0.0 0.061796 0.0 0.0 0.061796 0.1650737 0.973441 -2.16943e-18 0.0556768 -0.010037 0.0 0.133297 0.889916 -0.734911 0.714935 -0.193512 0.220115 0.71485 -0.193951 0.220146 -0.597938 -0.274875 -3.61421 4.40874 -0.100465 -0.694062 4.41129 -0.105332 -0.691742 0.23356700000000002 0.9386 -2.16943e-18 0.163…
535.0 0.193298 0.926945 -0.220547 0.0 0.0 0.220547 0.0 0.0 0.220547 -0.533131 0.167643 0.624373 0.0 0.0 -0.624373 0.0 0.0 -0.624373 0.17997200000000002 0.970628 -2.16943e-18 -0.560789 0.110713 0.0 -0.310793 0.942806 0.273032 0.0170561 0.0976581 -0.191702 0.0166774 0.0983118 -0.19097 -0.871611 -0.225849 0.403569 0.153109 0.833624 -0.496462 0.148066 0.843285 -0.499662 -0.328624 0.940334 -2.16943e-1…
536.0 0.111963 0.948378 -0.126542 0.0 0.0 0.126542 0.0 0.0 0.126542 0.111333 -0.023806 -0.127194 0.0 0.0 0.127194 0.0 0.0 0.127194 0.09488160000000001 0.983306 -2.16943e-18 0.115854 -0.011731 0.0 0.0608662 0.906467 -0.665239 0.72347 -0.178808 0.195707 0.725137 -0.18018 0.200732 -0.699821 -0.368193 -3.03424 4.36843 -0.503145 -2.89081 4.20242 -0.133686 -3.37292 0.1594563 0.956714 -2.16943e-18 0.013…
541.0 0.037022 0.961102 -0.0415931 0.0 0.0 0.0415931 0.0 0.0 0.0415931 0.345922 -0.0437152 -0.389542 0.0 0.0 0.389542 0.0 0.0 0.389542 0.017267300000000006 0.987847 -2.16943e-18 0.35658 -0.00569298 0.0 0.0202461 0.893288 -0.855472 0.925927 -0.129939 0.198535 0.874694 -0.157106 0.232317 0.852446 -0.153544 -0.201951 0.461469 -2.15517 0.0745963 -2.69309 -1.29817 0.122895 0.15272370000000002 0.936458…
544.0 0.342255 0.864855 -0.401087 0.0 0.0 0.401087 0.0 0.0 0.401087 -0.709417 0.374033 0.895982 0.0 0.0 -0.895982 0.0 0.0 -0.895982 0.338366 0.92419 -2.16943e-18 -0.763132 0.300793 0.0 0.315358 0.885652 -0.391442 0.0217109 0.0161639 0.303252 0.0252056 0.0094383 0.306808 -1.07229 0.799222 -0.566504 3.41428 -2.27556 -2.87492 4.35496 -4.08489 -1.95482 0.314208 0.942721 -2.16943e-18 -0.664248 0.69048…
545.0 -0.0698738 0.968149 0.0781629 0.0 0.0 -0.0781629 0.0 0.0 -0.0781629 0.418723 -0.00249169 -0.467811 0.0 0.0 0.467811 0.0 0.0 0.467811 -0.09219799999999999 0.983037 -2.16943e-18 0.425977 0.0443724 0.0 -0.0475451 0.940587 -0.411036 0.516945 -0.085521 0.199283 0.513286 -0.0792741 0.200282 -0.921121 -0.338065 -4.43041 8.63395 -5.9342 2.1202 8.78308 -6.28514 2.14602 0.013643800000000005 0.99039 -…
546.0 0.133988 0.943377 -0.151775 0.0 0.0 0.151775 0.0 0.0 0.151775 -0.459309 0.110401 0.52776 0.0 0.0 -0.52776 0.0 0.0 -0.52776 0.1178333 0.980689 -2.16943e-18 -0.479326 0.0607878 0.0 -0.268647 0.952195 0.228189 0.0144468 0.0961208 -0.151236 0.0148008 0.0956661 -0.151277 -0.833538 -0.184781 0.336887 0.234909 0.726381 -0.562356 0.206646 0.777524 -0.56551 -0.286851 0.953888 -2.16943e-18 -0.779766 …
547.0 0.176511 0.932043 -0.200946 0.0 0.0 0.200946 0.0 0.0 0.200946 -0.518593 0.151968 0.603742 0.0 0.0 -0.603742 0.0 0.0 -0.603742 0.1623345 0.97393 -2.16943e-18 -0.544254 0.0964066 0.0 -0.324444 0.936428 0.266065 0.0176286 0.144818 -0.22604 0.0176674 0.144546 -0.222658 -0.915848 -0.269566 0.489716 0.17072 0.781562 -0.714914 0.134082 0.849533 -0.725722 -0.340629 0.935343 -2.16943e-18 -0.868992 -…
549.0 -0.0187638 0.966384 0.0210203 0.0 0.0 -0.0210203 0.0 0.0 -0.0210203 -0.330211 0.0208617 0.369651 0.0 0.0 -0.369651 0.0 0.0 -0.369651 -0.04003899999999999 0.986968 -2.16943e-18 -0.338048 -0.0157812 0.0 -0.312693 0.939381 0.247025 0.0207544 0.149769 -0.204333 0.0202368 0.150863 -0.205719 -0.906247 -0.231578 0.508276 0.096691 0.793287 -0.379879 0.0980709 0.789144 -0.369545 -0.32832900000000004…
551.0 0.165432 0.935213 -0.188071 0.0 0.0 0.188071 0.0 0.0 0.188071 -0.140947 0.03934 0.163486 0.0 0.0 -0.163486 0.0 0.0 -0.163486 0.1507157 0.975911 -2.16943e-18 -0.147701 0.0242063 0.0 0.0773679 0.896304 -0.745197 0.794198 -0.190467 0.192451 0.794071 -0.193068 0.192228 -0.52635 -0.210749 -3.05053 3.75252 -0.37916 1.23003 3.74891 -0.37007 1.20953 0.188802 0.944354 -2.16943e-18 0.109727 -0.310883…
552.0 0.0856738 0.953589 -0.0965987 0.0 0.0 0.0965987 0.0 0.0 0.0965987 -0.26585 0.0485722 0.301928 0.0 0.0 -0.301928 0.0 0.0 -0.301928 0.06757099 0.985659 -2.16943e-18 -0.275719 0.0196006 0.0 -0.277024 0.953884 0.265018 0.0107433 0.0440448 -0.125091 0.0108065 0.0439386 -0.12517 -0.755872 -0.167703 0.338763 0.0743064 0.857311 -0.636727 0.0809238 0.844861 -0.632749 -0.297495 0.951266 -2.16943e-18 …
553.0 0.171979 0.933358 -0.195674 0.0 0.0 0.195674 0.0 0.0 0.195674 -0.152112 0.0437055 0.176817 0.0 0.0 -0.176817 0.0 0.0 -0.176817 0.1575797 0.97476 -2.16943e-18 -0.159542 0.0273938 0.0 0.0834279 0.89428 -0.760524 0.802818 -0.189057 0.194776 0.803535 -0.190789 0.194704 -0.485295 -0.199466 -3.04884 3.62437 -0.270375 1.41787 3.62238 -0.265871 1.41025 0.196874 0.941772 -2.16943e-18 0.13595 -0.3083…
559.0 0.19827 0.925366 -0.226375 0.0 0.0 0.226375 0.0 0.0 0.226375 -0.186201 0.0597457 0.218473 0.0 0.0 -0.218473 0.0 0.0 -0.218473 0.185204 0.969579 -2.16943e-18 -0.195995 0.0398824 0.0 0.111717 0.894216 -0.720037 0.731844 -0.200693 0.203013 0.732583 -0.201415 0.20236 -0.550523 -0.226869 -3.28662 3.85864 0.0962668 0.0732602 3.85506 0.102936 0.0716974 0.21330300000000002 0.943173 -2.16943e-18 0.1…
560.0 -0.0230331 0.966643 0.0257989 0.0 0.0 -0.0257989 0.0 0.0 -0.0257989 0.42826 -0.0250022 -0.479272 0.0 0.0 0.479272 0.0 0.0 0.479272 -0.04440899999999999 0.986753 -2.16943e-18 0.438194 0.0225553 0.0 -0.0218445 0.93508 -0.485303 0.599972 -0.148914 0.220565 0.597198 -0.145606 0.220079 -0.873889 -0.386066 -4.67643 8.19835 -3.97283 1.13431 8.43842 -4.61533 1.17618 0.0518894 0.986392 -2.16943e-18 …
562.0 -0.122122 0.966934 0.136559 0.0 0.0 -0.136559 0.0 0.0 -0.136559 0.257969 0.0135418 -0.288602 0.0 0.0 0.288602 0.0 0.0 0.288602 -0.145181 0.975949 -2.16943e-18 0.260748 0.0426651 0.0 -0.246874 0.963355 0.289738 -0.0238765 -0.0124758 -0.077415 -0.0287456 -0.00330095 -0.0816982 -0.729617 -0.175449 0.0273596 0.570963 0.568472 -1.01541 0.527618 0.649268 -1.03656 -0.273826 0.956315 -2.16943e-18 -…
563.0 0.0403004 0.960681 -0.0452858 0.0 0.0 0.0452858 0.0 0.0 0.0452858 -0.243688 0.0317103 0.274547 0.0 0.0 -0.274547 0.0 0.0 -0.274547 0.020647400000000003 0.987787 -2.16943e-18 -0.251299 0.00494039 0.0 -0.338846 0.934388 0.291952 0.0175871 0.12385 -0.220093 0.0165819 0.125637 -0.220538 -0.950146 -0.313538 0.380005 0.258609 0.957362 -0.945986 0.275829 0.925447 -0.939153 -0.355698 0.930557 -2.16…
565.0 0.0801872 0.954574 -0.090371 0.0 0.0 0.090371 0.0 0.0 0.090371 0.287296 -0.0506436 -0.325919 0.0 0.0 0.325919 0.0 0.0 0.325919 0.0618826 0.986046 -2.16943e-18 0.297754 -0.0193041 0.0 0.0370155 0.905546 -0.715822 0.791427 -0.14186 0.194402 0.794938 -0.145083 0.190348 -0.484969 -0.358273 -3.56778 4.52267 -0.675642 -0.248561 4.66677 -0.991593 0.140921 0.1486592 0.954607 -2.16943e-18 0.274909 -…
568.0 0.204505 0.92334 -0.233699 0.0 0.0 0.233699 0.0 0.0 0.233699 -0.226646 0.0745583 0.26656 0.0 0.0 -0.26656 0.0 0.0 -0.26656 0.19177 0.968218 -2.16943e-18 -0.238773 0.0504111 0.0 0.0931495 0.893583 -0.758348 0.792218 -0.192089 0.191627 0.790478 -0.18622 0.192689 -0.515461 -0.222498 -3.13768 3.95057 -0.624715 1.35958 3.92731 -0.570027 1.27658 0.204934 0.941144 -2.16943e-18 0.140558 -0.333514 0…
572.0 0.179253 0.931235 -0.204139 0.0 0.0 0.204139 0.0 0.0 0.204139 0.021495 -0.00637352 -0.0250479 0.0 0.0 0.0250479 0.0 0.0 0.0250479 0.1652126 0.973416 -2.16943e-18 0.022567 -0.00407179 0.0 0.142619 0.896994 -0.677075 0.637315 -0.184678 0.229072 0.637388 -0.185029 0.228899 -0.8156 -0.349103 -3.79514 6.87784 -2.17182 0.856184 6.88021 -2.17984 0.853717 0.22998400000000002 0.947414 -2.16943e-18 0…
575.0 0.019441 0.963147 -0.0218186 0.0 0.0 0.0218186 0.0 0.0 0.0218186 -0.164869 0.0175306 0.185232 0.0 0.0 -0.185232 0.0 0.0 -0.185232 -0.0008356999999999948 0.987957 -2.16943e-18 -0.169579 -0.000646166 0.0 -0.289263 0.949833 0.266305 0.014749 0.0637032 -0.148626 0.0132914 0.0664349 -0.149679 -0.766466 -0.159834 0.449103 -0.00204664 0.760083 -0.340057 0.0206779 0.717077 -0.323924 -0.308590000000…
576.0 0.212092 0.920806 -0.242636 0.0 0.0 0.242636 0.0 0.0 0.242636 -0.623392 0.211265 0.735368 0.0 0.0 -0.735368 0.0 0.0 -0.735368 0.199767 0.966492 -2.16943e-18 -0.657441 0.144951 0.0 -0.319324 0.936276 0.251002 0.0240398 0.152971 -0.230682 0.0255797 0.149908 -0.229443 -0.927684 -0.292447 0.472926 0.134617 0.961536 -1.04585 0.0993909 1.02601 -1.05381 -0.334378 0.93698 -2.16943e-18 -0.880261 -0.…
577.0 -0.036411 0.967324 0.0407644 0.0 0.0 -0.0407644 0.0 0.0 -0.0407644 -0.0160243 0.000695076 0.0179194 0.0 0.0 -0.0179194 0.0 0.0 -0.0179194 -0.058085999999999985 0.985947 -2.16943e-18 -0.0163691 -0.0010884 0.0 -0.288026 0.950893 0.267072 0.0194523 0.0491953 -0.135131 0.0242219 0.040269 -0.132949 -0.777464 -0.22188 0.274745 0.127948 1.03599 -1.23144 0.124972 1.04518 -1.26251 -0.307046 0.94852 …
578.0 0.185309 0.929416 -0.211204 0.0 0.0 0.211204 0.0 0.0 0.211204 -0.278042 0.0845841 0.324688 0.0 0.0 -0.324688 0.0 0.0 -0.324688 0.1715732 0.972245 -2.16943e-18 -0.292149 0.0548465 0.0 0.0216076 0.895382 -0.838823 0.890054 -0.115552 0.21528 0.888341 -0.122349 0.230015 0.336041 -0.0888835 -0.316159 -0.548238 0.420362 -0.922859 -1.02836 -0.176134 0.401072 0.1527676 0.939405 -2.16943e-18 0.24874…
580.0 0.161963 0.936173 -0.18405 0.0 0.0 0.18405 0.0 0.0 0.18405 -0.0778388 0.0213887 0.0901857 0.0 0.0 -0.0901857 0.0 0.0 -0.0901857 0.14708120000000002 0.9765 -2.16943e-18 -0.0815312 0.0130254 0.0 0.0843314 0.893981 -0.76458 0.804836 -0.189008 0.195167 0.805494 -0.190904 0.194815 -0.46998 -0.195618 -3.02876 3.56301 -0.233553 1.44151 3.56297 -0.233356 1.43903 0.198235 0.941319 -2.16943e-18 0.143…
585.0 -0.121887 0.966946 0.136297 0.0 0.0 -0.136297 0.0 0.0 -0.136297 0.449901 0.0234986 -0.50332 0.0 0.0 0.50332 0.0 0.0 0.50332 -0.144943 0.975988 -2.16943e-18 0.454762 0.0742881 0.0 -0.0536414 0.943866 -0.366811 0.45537 -0.0400301 0.170811 0.456135 -0.0417066 0.174491 -0.868241 -0.295923 -4.06129 8.21034 -5.98844 2.45354 8.23804 -6.04068 2.36822 -0.0010439000000000004 0.992193 -2.16943e-18 0.2…
587.0 -0.0041397 0.965339 0.00464039 0.0 0.0 -0.00464039 0.0 0.0 -0.00464039 0.424495 -0.0338071 -0.475752 0.0 0.0 0.475752 0.0 0.0 0.475752 -0.025054999999999994 0.987544 -2.16943e-18 0.435352 0.0131819 0.0 -0.0143508 0.925992 -0.55449 0.673935 -0.141783 0.230061 0.675238 -0.144171 0.230399 -0.601654 -0.494659 -4.11577 5.12245 1.14639 0.27656 5.16827 1.12138 0.285158 0.07325797 0.977905 -2.16943…
588.0 0.0371383 0.961087 -0.041724 0.0 0.0 0.041724 0.0 0.0 0.041724 -0.33292 0.0421164 0.374907 0.0 0.0 -0.374907 0.0 0.0 -0.374907 0.017387100000000003 0.987845 -2.16943e-18 -0.343183 0.00552403 0.0 -0.331742 0.93317 0.261047 0.0258614 0.157964 -0.231367 0.0272945 0.155267 -0.230515 -0.954123 -0.26198 0.51728 0.172147 0.744626 -0.308614 0.14135 0.800692 -0.312245 -0.346404 0.933139 -2.16943e-18…
589.0 0.112187 0.94833 -0.126797 0.0 0.0 0.126797 0.0 0.0 0.126797 -0.373981 0.0800675 0.427284 0.0 0.0 -0.427284 0.0 0.0 -0.427284 0.09511460000000001 0.983283 -2.16943e-18 -0.389179 0.0395075 0.0 -0.300518 0.944457 0.252784 0.0176313 0.114113 -0.185675 0.0181594 0.112938 -0.18311 -0.858352 -0.234673 0.396233 0.1767 0.824156 -0.788784 0.188271 0.805641 -0.80329 -0.31772 0.944179 -2.16943e-18 -0.…
592.0 0.0850424 0.953704 -0.0958816 0.0 0.0 0.0958816 0.0 0.0 0.0958816 -0.290842 0.0529229 0.330268 0.0 0.0 -0.330268 0.0 0.0 -0.330268 0.06691615000000001 0.985706 -2.16943e-18 -0.301615 0.0212242 0.0 -0.302841 0.945097 0.270076 0.0113324 0.0957664 -0.182064 0.0141213 0.0907344 -0.182187 -0.849993 -0.237912 0.347401 0.196087 0.87746 -0.859805 0.249595 0.780332 -0.856205 -0.321367 0.94267 -2.169…
596.0 0.171568 0.933476 -0.195196 0.0 0.0 0.195196 0.0 0.0 0.195196 -0.222532 0.0638237 0.258638 0.0 0.0 -0.258638 0.0 0.0 -0.258638 0.15714899999999998 0.974834 -2.16943e-18 -0.233387 0.0399586 0.0 0.0468738 0.901368 -0.720698 0.799017 -0.188898 0.189211 0.796736 -0.186823 0.192358 -0.603892 -0.219563 -2.87029 3.75098 -0.489992 0.920697 3.67361 -0.311775 0.653928 0.1577625 0.950301 -2.16943e-18 …
602.0 0.133185 0.943569 -0.150853 0.0 0.0 0.150853 0.0 0.0 0.150853 -0.395085 0.0945788 0.453865 0.0 0.0 -0.453865 0.0 0.0 -0.453865 0.116996 0.980795 -2.16943e-18 -0.41226 0.0518964 0.0 -0.304427 0.944534 0.271728 0.0124994 0.0945551 -0.187593 0.0130403 0.0935661 -0.188328 -0.867311 -0.233628 0.349925 0.213599 0.849917 -0.690873 0.213515 0.849815 -0.690087 -0.32291600000000004 0.941951 -2.16943e…
606.0 0.158469 0.937126 -0.180005 0.0 0.0 0.180005 0.0 0.0 0.180005 -0.460295 0.12448 0.53272 0.0 0.0 -0.53272 0.0 0.0 -0.53272 0.1434232 0.977076 -2.16943e-18 -0.481906 0.0749913 0.0 -0.304452 0.945281 0.269315 0.010273 0.100992 -0.17329 0.00783881 0.105516 -0.175792 -0.879439 -0.218723 0.364316 0.224015 0.781368 -0.417654 0.245229 0.739716 -0.393665 -0.32310900000000004 0.942951 -2.16943e-18 -0…
611.0 0.0863141 0.953472 -0.0973258 0.0 0.0 0.0973258 0.0 0.0 0.0973258 0.264378 -0.048502 -0.300296 0.0 0.0 0.300296 0.0 0.0 0.300296 0.06823501 0.985612 -2.16943e-18 0.274215 -0.0196941 0.0 0.0391045 0.904908 -0.718951 0.796586 -0.152301 0.195382 0.798202 -0.153236 0.195286 -0.489139 -0.305811 -3.42686 4.37362 -0.826495 0.865625 4.36841 -0.817945 0.87059 0.1511268 0.953891 -2.16943e-18 0.234229…
613.0 0.0647136 0.957162 -0.0728433 0.0 0.0 0.0728433 0.0 0.0 0.0728433 0.286722 -0.0453762 -0.324316 0.0 0.0 0.324316 0.0 0.0 0.324316 0.045861400000000004 0.986944 -2.16943e-18 0.29658 -0.0140133 0.0 0.0324156 0.916737 -0.620326 0.693779 -0.154675 0.229762 0.696603 -0.154608 0.23045 -0.624971 -0.450881 -3.66984 4.59119 1.35535 0.397228 4.53619 1.61716 0.305606 0.1257466 0.967835 -2.16943e-18 0.…
619.0 -0.016979 0.966269 0.0190222 0.0 0.0 -0.0190222 0.0 0.0 -0.0190222 -0.0815989 0.00531889 0.0913567 0.0 0.0 -0.0913567 0.0 0.0 -0.0913567 -0.038211999999999996 0.987051 -2.16943e-18 -0.0835538 -0.00373326 0.0 -0.331693 0.938605 0.296907 0.0194427 0.0903752 -0.188346 0.0216644 0.0862397 -0.187577 -0.905243 -0.25781 0.386045 0.125462 1.01145 -0.573653 0.174923 0.921823 -0.571003 -0.349295 0.93…
620.0 0.156543 0.937644 -0.177776 0.0 0.0 0.177776 0.0 0.0 0.177776 -0.430241 0.115324 0.497638 0.0 0.0 -0.497638 0.0 0.0 -0.497638 0.1414064 0.977388 -2.16943e-18 -0.450325 0.0690491 0.0 -0.290534 0.949381 0.265985 0.0123068 0.0721478 -0.157065 0.0113088 0.0737587 -0.153651 -0.812352 -0.19257 0.346367 0.167253 0.785357 -0.52409 0.205352 0.716995 -0.521609 -0.309876 0.947055 -2.16943e-18 -0.76199…
621.0 0.162519 0.93602 -0.184695 0.0 0.0 0.184695 0.0 0.0 0.184695 -0.202713 0.0558424 0.234909 0.0 0.0 -0.234909 0.0 0.0 -0.234909 0.14766420000000002 0.976406 -2.16943e-18 -0.212344 0.0340645 0.0 0.0517867 0.909276 -0.649407 0.702008 -0.182872 0.21405 0.713092 -0.190819 0.2245 -0.884649 -0.387802 -3.15018 5.66767 -2.09165 1.4382 5.45276 -1.27669 1.05756 0.1470745 0.959884 -2.16943e-18 -0.041534…
622.0 0.0884706 0.953073 -0.099776 0.0 0.0 0.099776 0.0 0.0 0.099776 -0.274483 0.0510512 0.311914 0.0 0.0 -0.311914 0.0 0.0 -0.311914 0.07047214 0.985448 -2.16943e-18 -0.284773 0.0211539 0.0 -0.319585 0.940884 0.287348 0.0159717 0.0912409 -0.198746 0.0150352 0.0929508 -0.198959 -0.865481 -0.243546 0.427331 0.111038 0.89052 -0.713138 0.0588179 0.986077 -0.723229 -0.337743 0.936898 -2.16943e-18 -0.…
625.0 0.216718 0.919224 -0.248098 0.0 0.0 0.248098 0.0 0.0 0.248098 -0.281502 0.0971173 0.332687 0.0 0.0 -0.332687 0.0 0.0 -0.332687 0.20464700000000002 0.965402 -2.16943e-18 -0.297069 0.0672009 0.0 0.0986928 0.903352 -0.659266 0.678193 -0.182595 0.205048 0.679239 -0.18428 0.207442 -0.71386 -0.403044 -3.18813 4.84272 -0.910997 -3.79669 4.83048 -0.883516 -3.83115 0.19073400000000001 0.953716 -2.16…
630.0 0.235635 0.91246 -0.270543 0.0 0.0 0.270543 0.0 0.0 0.270543 -0.375026 0.138878 0.446789 0.0 0.0 -0.446789 0.0 0.0 -0.446789 0.22463699999999998 0.960644 -2.16943e-18 -0.39683 0.0991801 0.0 0.0579604 0.904847 -0.682502 0.741557 -0.179398 0.19373 0.745082 -0.183125 0.19592 -0.707694 -0.346537 -2.97074 4.23082 -0.41192 -2.58508 4.10604 -0.137981 -2.92007 0.1598966 0.954723 -2.16943e-18 -0.012…
631.0 0.163241 0.935821 -0.185532 0.0 0.0 0.185532 0.0 0.0 0.185532 -0.439908 0.12158 0.509895 0.0 0.0 -0.509895 0.0 0.0 -0.509895 0.1484206 0.976285 -2.16943e-18 -0.460854 0.0743263 0.0 -0.290536 0.949499 0.269447 0.0107895 0.0682769 -0.156401 0.010006 0.0697794 -0.157866 -0.805985 -0.200234 0.341669 0.123038 0.890115 -0.705456 0.166041 0.808969 -0.67843 -0.310184 0.946722 -2.16943e-18 -0.757469…
632.0 0.229328 0.914768 -0.26304 0.0 0.0 0.26304 0.0 0.0 0.26304 -0.572866 0.207267 0.680615 0.0 0.0 -0.680615 0.0 0.0 -0.680615 0.21796700000000002 0.962284 -2.16943e-18 -0.605626 0.146546 0.0 -0.331206 0.937738 0.289296 0.0160505 0.111835 -0.195655 0.0151287 0.113842 -0.200462 -0.893527 -0.264493 0.457506 0.248507 0.376535 2.96152 0.125043 0.87458 -0.707719 -0.348651 0.933932 -2.16943e-18 -0.84…
633.0 -0.063079 0.968082 0.0705712 0.0 0.0 -0.0705712 0.0 0.0 -0.0705712 0.114804 -0.00155481 -0.128273 0.0 0.0 0.128273 0.0 0.0 0.128273 -0.08528299999999998 0.983731 -2.16943e-18 0.116891 0.0112797 0.0 -0.20347 0.969681 0.234989 -0.00330398 -0.0392445 -0.0157521 -0.00323662 -0.0400844 -0.0158894 -0.596729 -0.100646 -0.0156596 0.373148 0.669085 -0.696398 0.367047 0.682023 -0.710408 -0.2287560000…
634.0 0.0239879 0.962652 -0.0269285 0.0 0.0 0.0269285 0.0 0.0 0.0269285 -0.332186 0.037039 0.373422 0.0 0.0 -0.373422 0.0 0.0 -0.373422 0.0038424000000000097 0.987963 -2.16943e-18 -0.341868 0.00044425 0.0 -0.340657 0.932819 0.268019 0.0222534 0.165153 -0.203197 0.021912 0.165916 -0.204673 -0.982248 -0.285343 0.49318 0.181788 0.847345 -0.366825 0.206356 0.802606 -0.36475 -0.355594 0.932194 -2.1694…
641.0 -0.0850539 0.96811 0.0951225 0.0 0.0 -0.0951225 0.0 0.0 -0.0951225 -0.0169817 -0.00018696 0.0189733 0.0 0.0 -0.0189733 0.0 0.0 -0.0189733 -0.10762699999999999 0.981297 -2.16943e-18 -0.0172436 -0.00209237 0.0 -0.236051 0.963385 0.236936 0.0177808 -0.00889852 -0.0527947 0.0179571 -0.00924925 -0.0526641 -0.617477 -0.13557 0.200225 0.192681 0.677082 -1.02227 0.177761 0.705868 -1.03697 -0.257493…
642.0 0.278224 0.895435 -0.32179 0.0 0.0 0.32179 0.0 0.0 0.32179 -0.631304 0.271315 0.767677 0.0 0.0 -0.767677 0.0 0.0 -0.767677 0.269842 0.948107 -2.16943e-18 -0.672212 0.205115 0.0 0.143181 0.930096 -0.284829 0.0680478 0.117614 0.101578 0.0983582 0.0461963 0.145669 -0.391416 0.127857 0.701422 -0.492259 0.466679 -0.798036 -0.0206971 -0.454219 -0.221764 0.1466349 0.976363 -2.16943e-18 -0.45776 0.…
643.0 0.188179 0.928538 -0.214557 0.0 0.0 0.214557 0.0 0.0 0.214557 -0.508491 0.156554 0.594407 0.0 0.0 -0.594407 0.0 0.0 -0.594407 0.1745893 0.971674 -2.16943e-18 -0.534497 0.1022 0.0 -0.311497 0.943025 0.274549 0.0136586 0.101623 -0.18754 0.0166803 0.0957404 -0.182489 -0.860741 -0.266726 0.359229 0.200032 0.919165 -1.1169 0.151958 1.01212 -1.16255 -0.32951600000000003 0.940365 -2.16943e-18 -0.8…
644.0 -0.0181042 0.966342 0.020282 0.0 0.0 -0.020282 0.0 0.0 -0.020282 -0.0322096 0.00205878 0.0360583 0.0 0.0 -0.0360583 0.0 0.0 -0.0360583 -0.039363999999999996 0.986999 -2.16943e-18 -0.0329767 -0.00151505 0.0 -0.283704 0.954618 0.290797 -0.0149617 0.052931 -0.12076 -0.00972017 0.0429321 -0.11484 -0.801517 -0.193188 0.25616 0.314403 0.686427 -0.641937 0.298443 0.722025 -0.690635 -0.3069 0.94864…
647.0 0.0221688 0.962853 -0.0248838 0.0 0.0 0.0248838 0.0 0.0 0.0248838 -0.171544 0.0187722 0.192795 0.0 0.0 -0.192795 0.0 0.0 -0.192795 0.0019705 0.987964 -2.16943e-18 -0.176504 -0.000131531 0.0 -0.287625 0.951007 0.264875 0.0122742 0.0652449 -0.13482 0.0132467 0.0634577 -0.134574 -0.747348 -0.137891 0.506189 -0.094928 0.741078 -0.148427 -0.136204 0.818349 -0.171032 -0.30714 0.948752 -2.16943e-1…
650.0 0.202268 0.924072 -0.231069 0.0 0.0 0.231069 0.0 0.0 0.231069 -0.296877 0.0967974 0.34886 0.0 0.0 -0.34886 0.0 0.0 -0.34886 0.189413 0.968712 -2.16943e-18 -0.312665 0.0651533 0.0 0.0658128 0.903157 -0.687192 0.743576 -0.185892 0.188944 0.744648 -0.188012 0.191259 -0.682379 -0.298218 -3.0594 4.36417 -0.837323 -0.632394 4.27184 -0.631199 -0.905655 0.167879 0.952907 -2.16943e-18 0.0212532 -0.3…
651.0 0.0791064 0.954764 -0.089145 0.0 0.0 0.089145 0.0 0.0 0.089145 0.451188 -0.0789639 -0.511735 0.0 0.0 0.511735 0.0 0.0 0.511735 0.060762500000000004 0.986118 -2.16943e-18 0.467549 -0.0297368 0.0 0.0481687 0.892866 -0.844194 0.841257 -0.109342 0.229327 0.847992 -0.100978 0.216383 0.145444 -0.398184 -2.87405 1.37469 -0.787979 -0.0612954 1.98143 -0.0695729 -0.775502 0.17409190000000002 0.936536…
653.0 -0.0577391 0.967994 0.0646046 0.0 0.0 -0.0646046 0.0 0.0 -0.0646046 0.480719 -0.00937947 -0.537167 0.0 0.0 0.537167 0.0 0.0 0.537167 -0.07984399999999998 0.984239 -2.16943e-18 0.489776 0.0443146 0.0 -0.0610982 0.933216 -0.496971 0.66074 -0.156962 0.224523 0.659785 -0.159443 0.225168 -0.720531 -0.458769 -4.33238 6.5167 -1.60632 0.866218 6.74484 -2.18489 0.877458 0.021054300000000005 0.985412…
654.0 0.174114 0.932742 -0.198157 0.0 0.0 0.198157 0.0 0.0 0.198157 -0.0863594 0.0250454 0.100457 0.0 0.0 -0.100457 0.0 0.0 -0.100457 0.1598198 0.974372 -2.16943e-18 -0.0906033 0.0157886 0.0 0.0959753 0.89031 -0.790974 0.820473 -0.191482 0.196831 0.817118 -0.183723 0.19859 -0.424976 -0.192905 -3.07935 3.52652 -0.215065 1.66708 3.50818 -0.171014 1.59853 0.213028 0.936584 -2.16943e-18 0.18264 -0.32…
657.0 0.029914 0.961971 -0.0335928 0.0 0.0 0.0335928 0.0 0.0 0.0335928 0.3785 -0.0447587 -0.425811 0.0 0.0 0.425811 0.0 0.0 0.425811 0.009943500000000008 0.987935 -2.16943e-18 0.389818 -0.00310451 0.0 0.0112289 0.922005 -0.577785 0.669477 -0.138702 0.229243 0.670213 -0.141526 0.229722 -0.640279 -0.490233 -4.13346 5.26401 1.05143 0.286778 5.28567 1.04779 0.287723 0.0995139 0.97357 -2.16943e-18 0.3…
663.0 0.0807017 0.954483 -0.0909547 0.0 0.0 0.0909547 0.0 0.0 0.0909547 -0.257663 0.0455752 0.292333 0.0 0.0 -0.292333 0.0 0.0 -0.292333 0.0624159 0.986011 -2.16943e-18 -0.26706 0.0174708 0.0 -0.318074 0.942592 0.283281 0.0150025 0.0936936 -0.173455 0.0137514 0.0960014 -0.174811 -0.859128 -0.233808 0.419378 0.0776777 0.935854 -0.632515 0.135224 0.828726 -0.607197 -0.336295 0.939049 -2.16943e-18 -…
665.0 0.188865 0.928326 -0.215359 0.0 0.0 0.215359 0.0 0.0 0.215359 -0.615971 0.190186 0.720226 0.0 0.0 -0.720226 0.0 0.0 -0.720226 0.175311 0.971535 -2.16943e-18 -0.647535 0.124353 0.0 -0.236212 0.955669 0.172683 0.0133973 0.137185 -0.1364 0.015272 0.134051 -0.137752 -0.759227 -0.148783 0.427752 0.13559 0.587739 -0.691772 0.117213 0.620271 -0.690019 -0.252828 0.96311 -2.16943e-18 -0.72509 -0.177…
666.0 -0.0910406 0.968024 0.101812 0.0 0.0 -0.101812 0.0 0.0 -0.101812 0.199452 0.00353031 -0.222865 0.0 0.0 0.222865 0.0 0.0 0.222865 -0.11370399999999999 0.980539 -2.16943e-18 0.202378 0.0259318 0.0 -0.217789 0.96879 0.267032 -0.0270779 -0.027194 -0.0369343 -0.0275207 -0.0272591 -0.0377101 -0.678096 -0.135044 -0.0984156 0.626728 0.557012 -0.758988 0.623931 0.563372 -0.768332 -0.245685 0.963945 …
668.0 -0.117465 0.967166 0.13135 0.0 0.0 -0.13135 0.0 0.0 -0.13135 0.138449 0.00654476 -0.15485 0.0 0.0 0.15485 0.0 0.0 0.15485 -0.14047300000000001 0.976707 -2.16943e-18 0.140022 0.0221629 0.0 -0.191129 0.971824 0.232059 -0.00578668 -0.0583409 0.00938545 0.0018148 -0.0729827 0.0206624 -0.484262 -0.069304 0.039899 0.227206 0.577877 -0.602545 0.174026 0.689623 -0.718603 -0.21717800000000004 0.9711…
669.0 0.11879 0.94689 -0.134348 0.0 0.0 0.134348 0.0 0.0 0.134348 0.0279689 -0.00620921 -0.0320079 0.0 0.0 0.0320079 0.0 0.0 0.0320079 0.1019888 0.982559 -2.16943e-18 0.0291303 -0.00317954 0.0 0.0440792 0.908462 -0.662304 0.718541 -0.182436 0.208153 0.734981 -0.193235 0.223431 -0.881569 -0.400584 -3.09412 5.5481 -2.46066 1.52102 5.20201 -1.08611 1.03724 0.1425532 0.958851 -2.16943e-18 -0.0701222 …
682.0 0.154027 0.938315 -0.174867 0.0 0.0 0.174867 0.0 0.0 0.174867 -0.422062 0.111817 0.4878 0.0 0.0 -0.4878 0.0 0.0 -0.4878 0.1387738 0.977788 -2.16943e-18 -0.441617 0.0663998 0.0 -0.297067 0.947806 0.273179 0.0102087 0.0767944 -0.165466 0.00921895 0.078324 -0.16209 -0.827948 -0.219292 0.343935 0.167011 0.8716 -0.791665 0.188818 0.833556 -0.796506 -0.316502 0.94476 -2.16943e-18 -0.775127 -0.233…
683.0 0.169791 0.933984 -0.193131 0.0 0.0 0.193131 0.0 0.0 0.193131 -0.457225 0.130114 0.531097 0.0 0.0 -0.531097 0.0 0.0 -0.531097 0.1552848 0.975151 -2.16943e-18 -0.479415 0.0810625 0.0 -0.312885 0.942877 0.282726 0.0102672 0.0950972 -0.187944 0.0090992 0.0972822 -0.188913 -0.8643 -0.269785 0.358047 0.167981 0.995278 -1.17161 0.191248 0.951791 -1.1591 -0.331661 0.939161 -2.16943e-18 -0.807364 -…
685.0 -0.0675158 0.968132 0.0755284 0.0 0.0 -0.0755284 0.0 0.0 -0.0755284 0.501292 -0.00430373 -0.56007 0.0 0.0 0.56007 0.0 0.0 0.56007 -0.089799 0.983284 -2.16943e-18 0.510123 0.0517795 0.0 -0.0452657 0.945064 -0.355854 0.430459 -0.0320693 0.175748 0.428166 -0.0282118 0.178392 -0.826493 -0.309399 -4.56936 8.45645 -5.55078 2.72081 8.55501 -5.78001 3.02918 0.0036606 0.992874 -2.16943e-18 0.323715 …
689.0 0.0450784 0.960046 -0.0506708 0.0 0.0 0.0506708 0.0 0.0 0.0506708 0.354697 -0.0480992 -0.399899 0.0 0.0 0.399899 0.0 0.0 0.399899 0.025576100000000004 0.987677 -2.16943e-18 0.365993 -0.00916703 0.0 0.0269861 0.921332 -0.567615 0.638212 -0.136952 0.216203 0.639171 -0.139406 0.216522 -0.67573 -0.478674 -4.12408 5.80537 -0.910828 -1.65754 5.82313 -0.916947 -1.7567 0.11064760000000001 0.972725 …
694.0 0.203755 0.923586 -0.232818 0.0 0.0 0.232818 0.0 0.0 0.232818 -0.315798 0.103578 0.371306 0.0 0.0 -0.371306 0.0 0.0 -0.371306 0.19097999999999998 0.968384 -2.16943e-18 -0.332661 0.0699271 0.0 0.0468954 0.902588 -0.709481 0.78332 -0.182753 0.185726 0.783279 -0.179885 0.190676 -0.647153 -0.266461 -2.87806 4.02231 -0.729559 -0.00538865 3.84601 -0.337303 -0.521988 0.1555194 0.951814 -2.16943e-1…
697.0 0.183613 0.92993 -0.209224 0.0 0.0 0.209224 0.0 0.0 0.209224 -0.208524 0.0629848 0.24336 0.0 0.0 -0.24336 0.0 0.0 -0.24336 0.1697913 0.972578 -2.16943e-18 -0.219052 0.0406749 0.0 0.0872367 0.894804 -0.747316 0.786338 -0.191287 0.190335 0.787114 -0.192942 0.189914 -0.539336 -0.228835 -3.14759 4.00056 -0.615705 1.1842 3.99584 -0.605755 1.17303 0.197766 0.942765 -2.16943e-18 0.125768 -0.333697…
700.0 -0.107927 0.967566 0.120684 0.0 0.0 -0.120684 0.0 0.0 -0.120684 0.522407 0.0191132 -0.584029 0.0 0.0 0.584029 0.0 0.0 0.584029 -0.13082 0.978182 -2.16943e-18 0.528967 0.0779517 0.0 -0.0829964 0.944221 -0.360605 0.471627 -0.0239463 0.175117 0.464041 -0.00999845 0.175801 -0.9129 -0.307581 -4.63364 9.09294 -6.79964 3.38957 9.17497 -6.96474 3.60093 -0.028221999999999997 0.99272 -2.16943e-18 0.2…
701.0 0.108579 0.949095 -0.122678 0.0 0.0 0.122678 0.0 0.0 0.122678 -0.433957 0.0910398 0.495375 0.0 0.0 -0.495375 0.0 0.0 -0.495375 0.0913615 0.983656 -2.16943e-18 -0.451383 0.0439441 0.0 -0.276198 0.947664 0.209577 0.0188669 0.145235 -0.176438 0.0203574 0.142225 -0.172943 -0.831547 -0.160471 0.51263 0.13029 0.504793 -0.128207 0.11044 0.54229 -0.139442 -0.29207 0.951934 -2.16943e-18 -0.800441 -0…
702.0 0.167122 0.934739 -0.190033 0.0 0.0 0.190033 0.0 0.0 0.190033 -0.482347 0.135649 0.559788 0.0 0.0 -0.559788 0.0 0.0 -0.559788 0.1524874 0.975619 -2.16943e-18 -0.505576 0.0838757 0.0 -0.314788 0.941322 0.265909 0.0186008 0.116987 -0.18919 0.0199689 0.114617 -0.190517 -0.902385 -0.23594 0.388025 0.233219 0.774332 -0.405924 0.193433 0.846215 -0.409617 -0.331725 0.939916 -2.16943e-18 -0.847539 …
703.0 0.0767681 0.95517 -0.0864936 0.0 0.0 0.0864936 0.0 0.0 0.0864936 0.363077 -0.0625515 -0.411609 0.0 0.0 0.411609 0.0 0.0 0.411609 0.0583399 0.986269 -2.16943e-18 0.376131 -0.0229213 0.0 0.0487995 0.887405 -0.883185 0.866914 -0.137655 0.229462 0.888716 -0.111207 0.195613 0.5098 -0.269231 -1.58829 -0.505642 -1.86866 0.0533096 1.3017 -0.3498 -1.24849 0.18012899999999998 0.928928 -2.16943e-18 0.…
704.0 0.0962496 0.951591 -0.108623 0.0 0.0 0.108623 0.0 0.0 0.108623 -0.299784 0.0585057 0.341241 0.0 0.0 -0.341241 0.0 0.0 -0.341241 0.07854672 0.984813 -2.16943e-18 -0.311331 0.0258982 0.0 -0.298502 0.947836 0.279361 0.00562158 0.0758382 -0.164467 0.00562838 0.0757941 -0.164416 -0.805752 -0.13149 0.528802 -0.116953 0.785182 0.323684 -0.0688284 0.696343 0.340328 -0.318498 0.944002 -2.16943e-18 -…
708.0 0.106159 0.949599 -0.119915 0.0 0.0 0.119915 0.0 0.0 0.119915 0.374283 -0.0774421 -0.42701 0.0 0.0 0.42701 0.0 0.0 0.42701 0.08884410000000001 0.983897 -2.16943e-18 0.389192 -0.0368046 0.0 0.0722758 0.879963 -0.896028 0.844598 -0.124226 0.230409 0.849019 -0.122465 0.222448 0.461216 -0.601328 -1.75039 -0.459398 -1.48918 0.0448445 -0.0868303 -1.30835 -0.501266 0.200027 0.920995 -2.16943e-18 0…
714.0 0.0189811 0.963196 -0.0213019 0.0 0.0 0.0213019 0.0 0.0 0.0213019 -0.199851 0.0211457 0.224522 0.0 0.0 -0.224522 0.0 0.0 -0.224522 -0.001308699999999996 0.987955 -2.16943e-18 -0.205548 -0.000889422 0.0 -0.311154 0.944721 0.279084 0.01131 0.0928623 -0.165103 0.0157004 0.0846918 -0.161864 -0.869143 -0.237613 0.344973 0.225427 0.837974 -0.660973 0.186883 0.91319 -0.703745 -0.329705 0.941462 -2…
715.0 0.205794 0.922914 -0.235216 0.0 0.0 0.235216 0.0 0.0 0.235216 -0.582839 0.192713 0.685826 0.0 0.0 -0.685826 0.0 0.0 -0.685826 0.19312800000000002 0.96793 -2.16943e-18 -0.614135 0.130633 0.0 -0.312031 0.940934 0.25771 0.0194891 0.127311 -0.200318 0.0208476 0.124706 -0.199601 -0.899139 -0.253133 0.404805 0.221581 0.806729 -0.699999 0.169421 0.902813 -0.71488 -0.32852200000000004 0.940465 -2.1…
719.0 0.242637 0.909833 -0.278898 0.0 0.0 0.278898 0.0 0.0 0.278898 -0.372707 0.141571 0.44542 0.0 0.0 -0.44542 0.0 0.0 -0.44542 0.23204999999999998 0.958758 -2.16943e-18 -0.394773 0.102178 0.0 0.0646332 0.901225 -0.704541 0.764421 -0.187876 0.188767 0.766274 -0.190427 0.18824 -0.645052 -0.257831 -3.03284 4.16975 -0.771744 0.376641 4.14301 -0.714813 0.315482 0.1703231 0.950544 -2.16943e-18 0.0344…
720.0 0.0935183 0.952119 -0.105515 0.0 0.0 0.105515 0.0 0.0 0.105515 -0.280149 0.0537704 0.318699 0.0 0.0 -0.318699 0.0 0.0 -0.318699 0.075710764 0.985044 -2.16943e-18 -0.290839 0.0232835 0.0 -0.314006 0.942423 0.282145 0.0159284 0.0888522 -0.192483 0.0141527 0.0921212 -0.193158 -0.834073 -0.2253 0.472626 0.0283783 0.878204 -0.701898 0.0126397 0.905977 -0.696787 -0.332295 0.938893 -2.16943e-18 -0…
722.0 0.195131 0.926366 -0.222694 0.0 0.0 0.222694 0.0 0.0 0.222694 -0.307203 0.0973254 0.360023 0.0 0.0 -0.360023 0.0 0.0 -0.360023 0.181901 0.970245 -2.16943e-18 -0.323222 0.0645334 0.0 0.151133 0.929224 -0.311879 0.058515 0.174889 0.0590442 0.0587076 0.174582 0.0490498 0.0184421 0.0148375 -0.0222696 0.0122019 3.56149e-10 -0.111794 0.0116562 4.12589e-10 -0.105515 0.15599580000000002 0.977702 -2…
726.0 -0.039844 0.967466 0.044603 0.0 0.0 -0.044603 0.0 0.0 -0.044603 -0.404879 0.0160053 0.452689 0.0 0.0 -0.452689 0.0 0.0 -0.452689 -0.061591999999999994 0.985707 -2.16943e-18 -0.413416 -0.0290828 0.0 -0.332938 0.931012 0.241889 0.0396422 0.174772 -0.237846 0.0394868 0.174754 -0.234681 -0.989289 -0.255201 0.616535 0.504046 3.1501e-10 -0.160338 0.50543 3.46658e-10 -0.174801 -0.345337 0.933592 -…
727.0 0.234723 0.912797 -0.269457 0.0 0.0 0.269457 0.0 0.0 0.269457 -0.367164 0.135513 0.437247 0.0 0.0 -0.437247 0.0 0.0 -0.437247 0.22367199999999998 0.960884 -2.16943e-18 -0.38846 0.09664 0.0 0.0707702 0.908357 -0.647286 0.690397 -0.181197 0.222461 0.692806 -0.188341 0.227315 -0.815659 -0.387074 -3.15877 5.10991 -0.126968 1.01873 5.0829 -0.0312413 0.780436 0.1638927 0.958979 -2.16943e-18 0.024…
728.0 0.127652 0.944876 -0.144501 0.0 0.0 0.144501 0.0 0.0 0.144501 -0.418605 0.0974021 0.480164 0.0 0.0 -0.480164 0.0 0.0 -0.480164 0.1112241 0.981503 -2.16943e-18 -0.436488 0.0521321 0.0 -0.33567 0.932104 0.273491 0.0218888 0.150257 -0.246689 0.0222181 0.149781 -0.249211 -0.956113 -0.280172 0.492503 0.163764 0.847959 -0.495412 0.148049 0.875142 -0.488485 -0.351113 0.930576 -2.16943e-18 -0.90736…
730.0 0.135312 0.943058 -0.153297 0.0 0.0 0.153297 0.0 0.0 0.153297 -0.349599 0.0845938 0.401847 0.0 0.0 -0.401847 0.0 0.0 -0.401847 0.11921580000000001 0.980513 -2.16943e-18 -0.364898 0.0468406 0.0 -0.325915 0.941524 0.292589 0.0101586 0.100563 -0.16664 0.0114838 0.0978717 -0.162665 -0.857338 -0.24342 0.469525 0.0363736 0.923464 -0.70011 0.0641121 0.875988 -0.715313 -0.344404 0.937049 -2.16943e-…
731.0 0.0295435 0.962015 -0.033176 0.0 0.0 0.033176 0.0 0.0 0.033176 -0.151858 0.0178935 0.170831 0.0 0.0 -0.170831 0.0 0.0 -0.170831 0.009561899999999998 0.987938 -2.16943e-18 -0.156392 0.0011803 0.0 -0.347885 0.932344 0.29945 0.0271198 0.11063 -0.216141 0.0283968 0.108279 -0.215527 -0.918462 -0.30439 0.459347 0.0446447 1.12277 -0.947771 0.0710368 1.07569 -0.952281 -0.363867 0.928074 -2.16943e-1…
733.0 0.056588 0.958409 -0.0636589 0.0 0.0 0.0636589 0.0 0.0 0.0636589 -0.244176 0.0363474 0.275802 0.0 0.0 -0.275802 0.0 0.0 -0.275802 0.0374607 0.987302 -2.16943e-18 -0.252314 0.00960012 0.0 -0.323196 0.93945 0.278842 0.0183544 0.111204 -0.197976 0.0220181 0.104538 -0.197926 -0.889688 -0.23807 0.424509 0.164033 0.804755 -0.406069 0.10699 0.910764 -0.431724 -0.340258 0.936735 -2.16943e-18 -0.842…
737.0 0.147531 0.94001 -0.167366 0.0 0.0 0.167366 0.0 0.0 0.167366 -0.402821 0.103492 0.464652 0.0 0.0 -0.464652 0.0 0.0 -0.464652 0.13197920000000002 0.978783 -2.16943e-18 -0.421124 0.0600918 0.0 -0.292657 0.949065 0.264665 0.0143105 0.0748957 -0.152739 0.0137191 0.0759664 -0.153166 -0.788246 -0.186508 0.426803 0.0735112 0.754339 -0.569399 0.0392081 0.817365 -0.57898 -0.311634 0.947 -2.16943e-18…
739.0 0.0254313 0.96249 -0.0285513 0.0 0.0 0.0285513 0.0 0.0 0.0285513 0.305683 -0.0345862 -0.343692 0.0 0.0 0.343692 0.0 0.0 0.343692 0.005327999999999999 0.98796 -2.16943e-18 0.314649 -0.000919491 0.0 -0.012045 0.910201 -0.676663 0.805952 -0.167241 0.205959 0.804432 -0.163521 0.20542 -0.407284 -0.254361 -3.18576 3.46444 0.234653 0.766761 3.51589 0.123396 0.896635 0.0984556 0.960807 -2.16943e-18…
740.0 -0.181497 0.96183 0.203151 0.0 0.0 -0.203151 0.0 0.0 -0.203151 0.33797 0.0404221 -0.380275 0.0 0.0 0.380275 0.0 0.0 0.380275 -0.20497300000000002 0.964109 -2.16943e-18 0.339071 0.0789549 0.0 -0.254967 0.964217 0.316392 -0.0438017 -0.0142209 -0.0634198 -0.0469731 -0.00747954 -0.068487 -0.653263 -0.120968 0.313228 0.118509 0.592087 -0.58143 0.130122 0.564735 -0.536914 -0.28426 0.953715 -2.169…
741.0 0.191192 0.927604 -0.218081 0.0 0.0 0.218081 0.0 0.0 0.218081 -0.28216 0.0879613 0.330195 0.0 0.0 -0.330195 0.0 0.0 -0.330195 0.177757 0.971062 -2.16943e-18 -0.296713 0.0578187 0.0 0.0484575 0.90165 -0.717058 0.790803 -0.185151 0.192024 0.791056 -0.183485 0.189987 -0.614628 -0.239796 -2.8709 3.74314 -0.335205 0.145989 3.80114 -0.467065 0.334894 0.15836719999999999 0.95067 -2.16943e-18 0.016…
744.0 -0.0814542 0.968143 0.0911007 0.0 0.0 -0.0911007 0.0 0.0 -0.0911007 -0.0127749 -8.9263e-05 0.0142726 0.0 0.0 -0.0142726 0.0 0.0 -0.0142726 -0.103971 0.981734 -2.16943e-18 -0.0129777 -0.0015218 0.0 -0.281365 0.953549 0.269732 0.00866752 0.0466563 -0.118448 0.00720944 0.0494001 -0.119659 -0.713177 -0.12719 0.482209 -0.0731505 0.680553 -0.191863 -0.0599398 0.655061 -0.178751 -0.302047 0.950439…
745.0 0.110757 0.948635 -0.125164 0.0 0.0 0.125164 0.0 0.0 0.125164 -0.379316 0.0805618 0.433229 0.0 0.0 -0.433229 0.0 0.0 -0.433229 0.09362670000000001 0.983433 -2.16943e-18 -0.394658 0.0394125 0.0 -0.309032 0.94196 0.255766 0.0225819 0.118502 -0.192371 0.0222809 0.119041 -0.193173 -0.887999 -0.26381 0.383488 0.167537 0.965179 -0.971642 0.180312 0.94133 -0.966018 -0.325477 0.941665 -2.16943e-18 …
746.0 0.125379 0.945401 -0.141895 0.0 0.0 0.141895 0.0 0.0 0.141895 -0.376414 0.0865514 0.431508 0.0 0.0 -0.431508 0.0 0.0 -0.431508 0.1088544 0.981783 -2.16943e-18 -0.392379 0.0458269 0.0 -0.280357 0.951547 0.258499 0.00929931 0.0702253 -0.152264 0.0100984 0.0686541 -0.149797 -0.806559 -0.198739 0.299176 0.229007 0.786667 -0.744291 0.217888 0.809502 -0.763294 -0.300105 0.949804 -2.16943e-18 -0.7…
749.0 0.176972 0.931908 -0.201483 0.0 0.0 0.201483 0.0 0.0 0.201483 -0.23859 0.0700557 0.277809 0.0 0.0 -0.277809 0.0 0.0 -0.277809 0.1628189 0.973844 -2.16943e-18 -0.250412 0.0444956 0.0 0.0503184 0.90302 -0.701483 0.769827 -0.178141 0.187347 0.772085 -0.18166 0.188972 -0.664963 -0.300227 -2.90729 4.05143 -0.515384 -1.1669 3.9701 -0.336387 -1.38975 0.15694629999999998 0.95244 -2.16943e-18 -8.549…
751.0 0.0500558 0.959357 -0.0562846 0.0 0.0 0.0562846 0.0 0.0 0.0562846 -0.282159 0.0398769 0.318364 0.0 0.0 -0.318364 0.0 0.0 -0.318364 0.0307136 0.987534 -2.16943e-18 -0.291325 0.00893356 0.0 -0.341055 0.93242 0.282609 0.0208788 0.142784 -0.229866 0.0208007 0.142951 -0.230035 -0.952756 -0.261454 0.510414 0.109978 0.849687 -0.19576 0.0906769 0.884337 -0.194427 -0.356867 0.929924 -2.16943e-18 -0.…
752.0 0.150226 0.939313 -0.170477 0.0 0.0 0.170477 0.0 0.0 0.170477 -0.704071 0.183226 0.812795 0.0 0.0 -0.812795 0.0 0.0 -0.812795 0.1347978 0.978377 -2.16943e-18 -0.736323 0.107407 0.0 -0.310161 0.935442 0.20914 0.0468004 0.175687 -0.234629 0.0470313 0.175547 -0.231625 -1.06593 -0.268994 0.788883 0.444828 5.12918e-10 -0.65311 0.445391 4.92861e-10 -0.658759 -0.32146 0.941218 -2.16943e-18 -1.0137…
755.0 0.0117684 0.963929 -0.0132022 0.0 0.0 0.0132022 0.0 0.0 0.0132022 -0.114305 0.0111589 0.12831 0.0 0.0 -0.12831 0.0 0.0 -0.12831 -0.008723700000000001 0.987893 -2.16943e-18 -0.117459 -0.00145971 0.0 -0.261081 0.959647 0.277341 -0.0155933 0.029905 -0.0961402 -0.0160898 0.0307769 -0.0965919 -0.742498 -0.170592 0.212767 0.348976 0.601931 -0.794813 0.344546 0.609804 -0.794454 -0.285412 0.95468 -…
759.0 -0.029547 0.967 0.0330872 0.0 0.0 -0.0330872 0.0 0.0 -0.0330872 0.331894 -0.0169501 -0.37128 0.0 0.0 0.37128 0.0 0.0 0.37128 -0.05107099999999999 0.986386 -2.16943e-18 0.339321 0.0199466 0.0 0.00293971 0.933227 -0.473299 0.525196 -0.085386 0.200878 0.524834 -0.0849341 0.202016 -0.895328 -0.266206 -3.96037 8.01089 -5.82897 2.41288 8.12203 -6.05878 2.50288 0.06848104 0.983859 -2.16943e-18 0.1…
760.0 0.153148 0.938547 -0.173851 0.0 0.0 0.173851 0.0 0.0 0.173851 -0.405128 0.10689 0.468102 0.0 0.0 -0.468102 0.0 0.0 -0.468102 0.1378539 0.977926 -2.16943e-18 -0.423849 0.063288 0.0 -0.321899 0.941955 0.28904 0.00976219 0.100027 -0.171542 0.0126412 0.0949307 -0.174222 -0.866222 -0.249151 0.41637 0.0873037 0.965748 -0.770878 0.138668 0.871324 -0.761046 -0.340414 0.937778 -2.16943e-18 -0.819362…
761.0 0.199515 0.924965 -0.227836 0.0 0.0 0.227836 0.0 0.0 0.227836 0.0234854 -0.00757354 -0.0275687 0.0 0.0 0.0275687 0.0 0.0 0.0275687 0.186515 0.969311 -2.16943e-18 0.0247249 -0.00506884 0.0 0.155341 0.891716 -0.704923 0.651932 -0.177275 0.235755 0.651063 -0.176622 0.23554 -0.704451 -0.353674 -3.71919 4.7839 1.65343 -0.164587 4.81111 1.5454 -0.146929 0.24628 0.94157 -2.16943e-18 0.178569 -0.47…
763.0 0.0579364 0.958208 -0.0651821 0.0 0.0 0.0651821 0.0 0.0 0.0651821 0.339666 -0.0510908 -0.383748 0.0 0.0 0.383748 0.0 0.0 0.383748 0.0388541 0.987248 -2.16943e-18 0.351047 -0.0138922 0.0 0.0419158 0.920365 -0.563817 0.614083 -0.135539 0.211317 0.614393 -0.136131 0.214914 -0.671988 -0.457682 -4.07612 6.00726 -1.76997 -1.2472 5.9432 -1.6293 -1.41908 0.1221912 0.971647 -2.16943e-18 0.275423 -0.…
765.0 0.25697 0.904248 -0.296084 0.0 0.0 0.296084 0.0 0.0 0.296084 -0.388228 0.155152 0.467087 0.0 0.0 -0.467087 0.0 0.0 -0.467087 0.247247 0.954685 -2.16943e-18 -0.412075 0.114247 0.0 0.0521512 0.900405 -0.726467 0.795735 -0.186957 0.190463 0.797669 -0.18924 0.190666 -0.616652 -0.225202 -2.90135 3.80669 -0.478942 0.706566 3.78163 -0.427578 0.662282 0.1631556 0.949126 -2.16943e-18 0.0166213 -0.30…
766.0 0.0305246 0.961899 -0.0342797 0.0 0.0 0.0342797 0.0 0.0 0.0342797 0.322473 -0.038358 -0.362811 0.0 0.0 0.362811 0.0 0.0 0.362811 0.010572300000000007 0.98793 -2.16943e-18 0.332141 -0.00287332 0.0 0.0261489 0.931036 -0.488069 0.516814 -0.0901974 0.204934 0.516632 -0.090229 0.206306 -0.898151 -0.290941 -4.34251 8.40836 -5.68312 1.84113 8.50043 -5.88004 1.84405 0.09114370000000001 0.981786 -2.…
768.0 0.183402 0.929994 -0.208978 0.0 0.0 0.208978 0.0 0.0 0.208978 0.141933 -0.042833 -0.165633 0.0 0.0 0.165633 0.0 0.0 0.165633 0.1695697 0.972619 -2.16943e-18 0.149095 -0.027647 0.0 0.139583 0.885123 -0.784878 0.745631 -0.171613 0.221414 0.745604 -0.171538 0.221405 -0.495734 -0.255829 -3.67653 3.80453 0.896184 -0.954221 3.80445 0.896248 -0.953757 0.247151 0.932003 -2.16943e-18 0.216894 -0.417…
770.0 0.104353 0.949971 -0.117855 0.0 0.0 0.117855 0.0 0.0 0.117855 -0.344807 0.0706029 0.393216 0.0 0.0 -0.393216 0.0 0.0 -0.393216 0.0869661 0.984073 -2.16943e-18 -0.358459 0.0331534 0.0 -0.320123 0.939773 0.274103 0.0171891 0.116641 -0.200395 0.0156945 0.119371 -0.201298 -0.905037 -0.262829 0.391172 0.191987 0.906213 -0.724386 0.226773 0.841546 -0.709912 -0.337334 0.937493 -2.16943e-18 -0.8483…
772.0 0.0437176 0.96023 -0.0491367 0.0 0.0 0.0491367 0.0 0.0 0.0491367 0.312892 -0.0419415 -0.352693 0.0 0.0 0.352693 0.0 0.0 0.352693 0.024172100000000002 0.987711 -2.16943e-18 0.322802 -0.00758974 0.0 0.0101508 0.913026 -0.648282 0.740771 -0.142486 0.19685 0.742043 -0.143146 0.197008 -0.534652 -0.413414 -3.59268 4.56411 -0.316138 -1.82565 4.55107 -0.290878 -1.83825 0.1115141 0.963785 -2.16943e-…
775.0 0.142997 0.941162 -0.16214 0.0 0.0 0.16214 0.0 0.0 0.16214 -0.0390428 0.00981359 0.0449759 0.0 0.0 -0.0449759 0.0 0.0 -0.0449759 0.1272408 0.979447 -2.16943e-18 -0.0407924 0.00560345 0.0 0.0717909 0.90056 -0.705606 0.75903 -0.189488 0.188985 0.76001 -0.19201 0.188787 -0.634844 -0.26265 -3.10925 4.23984 -0.779105 0.369094 4.21618 -0.726696 0.301051 0.17669400000000002 0.949834 -2.16943e-18 0…
779.0 0.179631 0.931123 -0.20458 0.0 0.0 0.20458 0.0 0.0 0.20458 -0.22164 0.065825 0.258309 0.0 0.0 -0.258309 0.0 0.0 -0.258309 0.16560940000000002 0.973344 -2.16943e-18 -0.232706 0.0420931 0.0 0.0798325 0.901161 -0.690659 0.734306 -0.189525 0.189388 0.735436 -0.192186 0.189293 -0.659885 -0.2861 -3.15289 4.45239 -0.948848 -0.122925 4.41568 -0.86887 -0.218297 0.18069000000000002 0.950809 -2.16943e…
780.0 0.146647 0.940236 -0.166347 0.0 0.0 0.166347 0.0 0.0 0.166347 -0.485131 0.124112 0.55945 0.0 0.0 -0.55945 0.0 0.0 -0.55945 0.1310551 0.978915 -2.16943e-18 -0.507115 0.0718348 0.0 -0.310061 0.939617 0.244672 0.022746 0.145181 -0.213748 0.0220629 0.146534 -0.214161 -0.902968 -0.249576 0.488629 0.106181 0.860092 -0.692993 0.108099 0.855598 -0.685831 -0.3256 0.940736 -2.16943e-18 -0.861264 -0.2…
785.0 0.121816 0.946213 -0.137812 0.0 0.0 0.137812 0.0 0.0 0.137812 0.112723 -0.025435 -0.129101 0.0 0.0 0.129101 0.0 0.0 0.129101 0.1051412 0.982209 -2.16943e-18 0.117449 -0.0132314 0.0 0.162296 0.936818 -0.226792 0.0173769 0.0570692 0.128306 0.0149895 0.0617007 0.12565 0.0896786 -0.0416517 -0.296577 0.0198317 0.352568 -0.0837114 0.0248957 0.342962 -0.0803696 0.1534702 0.980137 -2.16943e-18 0.11…
786.0 -0.0663574 0.968121 0.0742342 0.0 0.0 -0.0742342 0.0 0.0 -0.0742342 0.104962 -0.00103698 -0.11727 0.0 0.0 0.11727 0.0 0.0 0.11727 -0.08861999999999999 0.983403 -2.16943e-18 0.106826 0.0107036 0.0 -0.228189 0.96539 0.250795 -0.00453971 -0.0119562 -0.0569832 0.000549874 -0.0221311 -0.0523126 -0.689293 -0.149233 -0.0524419 0.584136 0.582691 -0.833132 0.582956 0.588724 -0.861421 -0.252482 0.963…
788.0 0.242777 0.90978 -0.279065 0.0 0.0 0.279065 0.0 0.0 0.279065 -0.375854 0.142838 0.449209 0.0 0.0 -0.449209 0.0 0.0 -0.449209 0.23219800000000002 0.95872 -2.16943e-18 -0.398115 0.103114 0.0 0.0729446 0.905689 -0.661552 0.706867 -0.183046 0.203004 0.708825 -0.185104 0.212278 -0.740563 -0.399069 -3.056 4.64221 -0.746232 -3.71909 4.46702 -0.34945 -4.27019 0.1689813 0.95601 -2.16943e-18 0.001746…
791.0 -0.0390948 0.967436 0.0437654 0.0 0.0 -0.0437654 0.0 0.0 -0.0437654 0.471128 -0.0190194 -0.526778 0.0 0.0 0.526778 0.0 0.0 0.526778 -0.060827000000000006 0.98576 -2.16943e-18 0.481105 0.0334397 0.0 -0.0231163 0.942081 -0.394206 0.461541 -0.0640641 0.197532 0.458467 -0.0584464 0.198218 -0.865693 -0.315598 -4.68822 8.86334 -5.95284 2.25586 8.97464 -6.20651 2.25425 0.030642300000000004 0.99105…
792.0 0.239275 0.911103 -0.274883 0.0 0.0 0.274883 0.0 0.0 0.274883 -0.256648 0.0963093 0.306254 0.0 0.0 -0.306254 0.0 0.0 -0.306254 0.22849000000000003 0.959672 -2.16943e-18 -0.271711 0.0691635 0.0 0.113303 0.895723 -0.696279 0.705047 -0.203277 0.204854 0.706812 -0.205447 0.206337 -0.626139 -0.250843 -3.23841 4.18773 -0.340908 -0.431006 4.13624 -0.223867 -0.59693 0.21008 0.945372 -2.16943e-18 0.…
793.0 0.12064 0.946477 -0.136466 0.0 0.0 0.136466 0.0 0.0 0.136466 -0.372032 0.0834199 0.425959 0.0 0.0 -0.425959 0.0 0.0 -0.425959 0.1039163 0.982346 -2.16943e-18 -0.387573 0.0431342 0.0 -0.328267 0.936041 0.280677 0.0181347 0.124096 -0.231401 0.0193903 0.121711 -0.229189 -0.923445 -0.285355 0.404769 0.223729 0.886663 -0.816996 0.224171 0.888186 -0.832741 -0.34500600000000003 0.933265 -2.16943e-…
794.0 0.186387 0.929087 -0.212463 0.0 0.0 0.212463 0.0 0.0 0.212463 -0.196097 0.0599253 0.229084 0.0 0.0 -0.229084 0.0 0.0 -0.229084 0.17270639999999998 0.972031 -2.16943e-18 -0.206076 0.0389565 0.0 0.100853 0.894109 -0.739324 0.765598 -0.197452 0.192252 0.764695 -0.192554 0.192855 -0.539018 -0.232219 -3.23812 4.06573 -0.546023 1.05981 4.06002 -0.52902 1.01793 0.20800200000000002 0.942368 -2.1694…
800.0 0.079995 0.954608 -0.090153 0.0 0.0 0.090153 0.0 0.0 0.090153 -0.484389 0.0852778 0.549488 0.0 0.0 -0.549488 0.0 0.0 -0.549488 0.0616835 0.986059 -2.16943e-18 -0.50201 0.0324367 0.0 -0.308382 0.93711 0.207373 0.0460124 0.174649 -0.20957 0.0461134 0.174574 -0.210461 -0.913336 -0.201699 0.838215 0.182337 4.3459e-10 -0.348217 0.181825 4.56014e-10 -0.342793 -0.319812 0.943048 -2.16943e-18 -0.89…
802.0 0.147803 0.93994 -0.16768 0.0 0.0 0.16768 0.0 0.0 0.16768 -0.0733007 0.0188569 0.0845588 0.0 0.0 -0.0845588 0.0 0.0 -0.0845588 0.1322639 0.978743 -2.16943e-18 -0.076634 0.0109598 0.0 0.0811765 0.906668 -0.649699 0.68377 -0.180016 0.216258 0.685862 -0.184988 0.218977 -0.756193 -0.393072 -3.1533 4.97313 -0.926387 -5.02105 4.96607 -0.872757 -5.27866 0.17359170000000002 0.957218 -2.16943e-18 0.…
804.0 0.0166822 0.963436 -0.0187196 0.0 0.0 0.0187196 0.0 0.0 0.0187196 -0.264408 0.0272861 0.296968 0.0 0.0 -0.296968 0.0 0.0 -0.296968 -0.003672800000000004 0.987942 -2.16943e-18 -0.271868 -0.00187847 0.0 -0.357696 0.926586 0.28797 0.0259706 0.1612 -0.241653 0.0255894 0.162165 -0.243467 -0.983599 -0.295252 0.561171 0.104569 0.857304 -0.284671 0.0678048 0.920858 -0.266648 -0.37226000000000004 0.…
806.0 0.101426 0.950565 -0.114519 0.0 0.0 0.114519 0.0 0.0 0.114519 -0.482844 0.09719 0.550258 0.0 0.0 -0.550258 0.0 0.0 -0.550258 0.08392442 0.984349 -2.16943e-18 -0.501773 0.0447204 0.0 -0.274886 0.944763 0.177662 0.0369881 0.174612 -0.18745 0.0369743 0.174623 -0.183084 -0.842046 -0.171771 0.674539 0.281986 2.79823e-10 -0.488305 0.283214 3.14122e-10 -0.501437 -0.287271 0.953001 -2.16943e-18 -0.…
808.0 -0.10191 0.967766 0.113958 0.0 0.0 -0.113958 0.0 0.0 -0.113958 0.0726269 0.00216819 -0.0811758 0.0 0.0 0.0811758 0.0 0.0 0.0811758 -0.12472499999999999 0.979059 -2.16943e-18 0.0735937 0.01034 0.0 -0.229998 0.965133 0.246306 0.00792638 -0.0234403 -0.0429076 0.00524321 -0.0181861 -0.0482559 -0.570662 -0.104707 0.270209 0.0823344 0.603013 -0.793273 0.0305392 0.698869 -0.817158 -0.253314 0.9635…
809.0 0.157976 0.937259 -0.179434 0.0 0.0 0.179434 0.0 0.0 0.179434 -0.417491 0.112649 0.483107 0.0 0.0 -0.483107 0.0 0.0 -0.483107 0.1429065 0.977157 -2.16943e-18 -0.437064 0.0677576 0.0 -0.313518 0.944938 0.284366 0.00937686 0.0895579 -0.157284 0.0101061 0.0882033 -0.157591 -0.846782 -0.216706 0.415947 0.114854 0.820295 -0.487308 0.114767 0.820487 -0.488447 -0.332526 0.941034 -2.16943e-18 -0.80…
810.0 0.186133 0.929165 -0.212167 0.0 0.0 0.212167 0.0 0.0 0.212167 -0.241944 0.0738571 0.282616 0.0 0.0 -0.282616 0.0 0.0 -0.282616 0.1724397 0.972082 -2.16943e-18 -0.254247 0.0479846 0.0 0.079099 0.898375 -0.719357 0.769807 -0.199486 0.193007 0.769172 -0.196669 0.193423 -0.569494 -0.21762 -3.12329 3.83174 -0.236203 0.878192 3.84587 -0.266049 0.910516 0.185748 0.947278 -2.16943e-18 0.0888257 -0.…
812.0 0.169086 0.934184 -0.192313 0.0 0.0 0.192313 0.0 0.0 0.192313 -0.0275675 0.0078206 0.0320141 0.0 0.0 -0.0320141 0.0 0.0 -0.0320141 0.1545464 0.975275 -2.16943e-18 -0.0289027 0.00486274 0.0 0.115076 0.893967 -0.72107 0.720033 -0.187129 0.196956 0.720295 -0.187151 0.198229 -0.640668 -0.30477 -3.46 4.94598 -1.37516 0.136914 4.94326 -1.36696 0.114438 0.215601 0.942877 -2.16943e-18 0.141025 -0.4…
813.0 -0.071978 0.968159 0.0805138 0.0 0.0 -0.0805138 0.0 0.0 -0.0805138 0.0910149 -0.000327629 -0.101684 0.0 0.0 0.101684 0.0 0.0 0.101684 -0.09433899999999999 0.982811 -2.16943e-18 0.0925675 0.00986243 0.0 -0.303445 0.946419 0.286796 0.0170018 0.0514316 -0.17316 0.0162379 0.0533093 -0.171235 -0.820237 -0.223805 0.321656 0.10789 1.02115 -0.888346 0.148291 0.945204 -0.862931 -0.32280600000000004 …
819.0 0.149179 0.939585 -0.169268 0.0 0.0 0.169268 0.0 0.0 0.169268 0.0796256 -0.0206188 -0.0918927 0.0 0.0 0.0918927 0.0 0.0 0.0918927 0.1337029 0.978536 -2.16943e-18 0.0832615 -0.0120426 0.0 0.10115 0.890862 -0.779516 0.800717 -0.184633 0.191927 0.802388 -0.18735 0.191354 -0.461273 -0.232863 -3.23817 3.99218 -0.654384 1.45794 3.98233 -0.63482 1.44357 0.21541500000000002 0.937601 -2.16943e-18 0.…
821.0 0.114451 0.947842 -0.129385 0.0 0.0 0.129385 0.0 0.0 0.129385 0.201904 -0.0437733 -0.23081 0.0 0.0 0.23081 0.0 0.0 0.23081 0.0974708 0.98304 -2.16943e-18 0.21017 -0.021885 0.0 0.0750263 0.907514 -0.674311 0.706891 -0.173551 0.231069 0.707793 -0.176253 0.231935 -0.628855 -0.404247 -3.28669 4.18575 1.45838 0.481213 4.16585 1.50748 0.401954 0.1719796 0.957605 -2.16943e-18 0.149173 -0.477541 0.…
822.0 -0.00454842 0.965372 0.00509845 0.0 0.0 -0.00509845 0.0 0.0 -0.00509845 0.360677 -0.0285584 -0.404214 0.0 0.0 0.404214 0.0 0.0 0.404214 -0.025473999999999997 0.987532 -2.16943e-18 0.369884 0.0113692 0.0 -0.00180406 0.935539 -0.46291 0.512384 -0.0745447 0.200625 0.507407 -0.0655989 0.199726 -0.948239 -0.271931 -4.53223 9.10128 -6.81714 2.23552 9.22792 -7.10976 2.30867 0.061736200000000005 0.…
823.0 0.210009 0.921509 -0.24018 0.0 0.0 0.24018 0.0 0.0 0.24018 -0.249703 0.0839403 0.294312 0.0 0.0 -0.294312 0.0 0.0 -0.294312 0.19757000000000002 0.966973 -2.16943e-18 -0.263265 0.0573666 0.0 0.113324 0.904678 -0.640138 0.636096 -0.177357 0.2285 0.63682 -0.179597 0.229122 -0.778343 -0.364312 -3.38207 5.64431 -0.196605 0.678817 5.65463 -0.212796 0.620294 0.19892900000000002 0.955491 -2.16943e-…
827.0 0.094652 0.951901 -0.106805 0.0 0.0 0.106805 0.0 0.0 0.106805 -0.410047 0.0792508 0.466587 0.0 0.0 -0.466587 0.0 0.0 -0.466587 0.07688779 0.984949 -2.16943e-18 -0.425755 0.0346372 0.0 -0.3233 0.935996 0.24739 0.0243011 0.166139 -0.213791 0.025745 0.163149 -0.209268 -0.945894 -0.28756 0.502212 0.151298 0.878079 -0.827999 0.125997 0.926644 -0.846937 -0.337886 0.937322 -2.16943e-18 -0.899222 -…
829.0 0.349626 0.860925 -0.41042 0.0 0.0 0.41042 0.0 0.0 0.41042 -0.63095 0.340225 0.800855 0.0 0.0 -0.800855 0.0 0.0 -0.800855 0.3463 0.92102 -2.16943e-18 -0.679571 0.275212 0.0 0.325123 0.881551 -0.404778 0.0337518 -0.00380167 0.320921 0.0329462 -0.00225283 0.320129 -1.00206 0.82439 -0.697243 4.44492 -4.10019 -2.22579 4.35084 -3.91958 -2.30954 0.325443 0.939375 -2.16943e-18 -0.550999 0.708116 0…
832.0 0.231047 0.914144 -0.265083 0.0 0.0 0.265083 0.0 0.0 0.265083 -0.230202 0.0838205 0.273702 0.0 0.0 -0.273702 0.0 0.0 -0.273702 0.21978399999999998 0.961842 -2.16943e-18 -0.243425 0.0594293 0.0 0.127129 0.900282 -0.650687 0.635407 -0.180022 0.212403 0.635521 -0.181459 0.211941 -0.767656 -0.389192 -3.35092 5.71775 -1.74347 -3.98323 5.70741 -1.75214 -3.98858 0.213046 0.950955 -2.16943e-18 0.10…
835.0 0.175902 0.932221 -0.200238 0.0 0.0 0.200238 0.0 0.0 0.200238 -0.497817 0.145498 0.579435 0.0 0.0 -0.579435 0.0 0.0 -0.579435 0.161696 0.974043 -2.16943e-18 -0.522407 0.0921553 0.0 -0.317478 0.941708 0.2761 0.015826 0.106523 -0.183484 0.0173396 0.103803 -0.183665 -0.920374 -0.268894 0.308283 0.334354 0.844445 -0.748156 0.299043 0.909344 -0.759222 -0.335096 0.939079 -2.16943e-18 -0.849896 -0…
836.0 0.137164 0.942607 -0.155426 0.0 0.0 0.155426 0.0 0.0 0.155426 -0.390183 0.0952938 0.448729 0.0 0.0 -0.448729 0.0 0.0 -0.448729 0.1211485 0.980263 -2.16943e-18 -0.407357 0.0531725 0.0 -0.30562 0.944542 0.273445 0.0110444 0.0959145 -0.186195 0.0136142 0.0908665 -0.18107 -0.849235 -0.23801 0.374945 0.184214 0.840118 -0.832734 0.179632 0.852805 -0.863451 -0.324184 0.941779 -2.16943e-18 -0.79639…
838.0 -0.0313643 0.96709 0.03512 0.0 0.0 -0.03512 0.0 0.0 -0.03512 -0.100074 0.00490689 0.111938 0.0 0.0 -0.111938 0.0 0.0 -0.111938 -0.05292899999999999 0.986275 -2.16943e-18 -0.10229 -0.00622169 0.0 -0.330888 0.938982 0.293507 0.0149184 0.102969 -0.183606 0.012265 0.107918 -0.186635 -0.910226 -0.247563 0.402119 0.19559 0.830153 -0.369361 0.185762 0.845252 -0.351147 -0.348815 0.934599 -2.16943e-…
840.0 0.00964149 0.964135 -0.010815 0.0 0.0 0.010815 0.0 0.0 0.010815 -0.0963217 0.00917124 0.108098 0.0 0.0 -0.108098 0.0 0.0 -0.108098 -0.010909000000000002 0.987863 -2.16943e-18 -0.0989534 -0.001466 0.0 -0.313389 0.945119 0.288935 0.00648675 0.086293 -0.159047 0.00753731 0.0842433 -0.158588 -0.860259 -0.23698 0.329068 0.234346 0.833604 -0.658439 0.257454 0.792178 -0.659393 -0.332847 0.940601 -…
842.0 0.0569355 0.958358 -0.0640514 0.0 0.0 0.0640514 0.0 0.0 0.0640514 -0.289959 0.0432789 0.327534 0.0 0.0 -0.327534 0.0 0.0 -0.327534 0.0378198 0.987288 -2.16943e-18 -0.299637 0.0115184 0.0 -0.326634 0.936114 0.270432 0.0216392 0.134061 -0.224748 0.0230533 0.131542 -0.225727 -0.916369 -0.250533 0.479909 0.178544 0.734089 -0.401431 0.123159 0.834339 -0.405228 -0.342612 0.934628 -2.16943e-18 -0.…
843.0 0.162972 0.935895 -0.18522 0.0 0.0 0.18522 0.0 0.0 0.18522 -0.206979 0.0571347 0.239888 0.0 0.0 -0.239888 0.0 0.0 -0.239888 0.1481386 0.97633 -2.16943e-18 -0.216827 0.0349004 0.0 0.151444 0.929248 -0.312258 0.0587581 0.174556 0.0589276 0.05872 0.174703 0.0485943 0.0175846 0.0148794 -0.0350402 0.027231 3.55148e-10 -0.119749 0.0266936 4.0779e-10 -0.113548 0.15633760000000002 0.977748 -2.16943…
844.0 0.164732 0.935408 -0.18726 0.0 0.0 0.18726 0.0 0.0 0.18726 -0.0957741 0.026648 0.111064 0.0 0.0 -0.111064 0.0 0.0 -0.111064 0.1499829 0.976031 -2.16943e-18 -0.100354 0.0163631 0.0 0.100743 0.89952 -0.683975 0.702493 -0.187336 0.191786 0.702689 -0.188414 0.191691 -0.665325 -0.33264 -3.25801 4.78409 -1.179 -1.20863 4.7614 -1.12829 -1.27526 0.197052 0.949341 -2.16943e-18 0.0938591 -0.411573 0.…
845.0 -0.0880854 0.968072 0.0985097 0.0 0.0 -0.0985097 0.0 0.0 -0.0985097 0.143717 0.00206912 -0.160579 0.0 0.0 0.160579 0.0 0.0 0.160579 -0.11070499999999998 0.980919 -2.16943e-18 0.145879 0.0182028 0.0 -0.264017 0.960344 0.296716 -0.02655 0.0155456 -0.0930969 -0.0218167 0.00684042 -0.0873506 -0.779833 -0.175859 0.0904962 0.536154 0.553003 -0.617376 0.484237 0.654989 -0.681246 -0.289974 0.952882…
848.0 -0.0138045 0.966056 0.0154677 0.0 0.0 -0.0154677 0.0 0.0 -0.0154677 0.486576 -0.0334539 -0.544891 0.0 0.0 0.544891 0.0 0.0 0.544891 -0.03496099999999999 0.987191 -2.16943e-18 0.498427 0.0204953 0.0 -0.0196689 0.928055 -0.527685 0.649777 -0.130992 0.228128 0.65023 -0.13376 0.228489 -0.615546 -0.514383 -4.34339 5.60198 0.727873 0.273177 5.62945 0.705013 0.28476 0.06365570000000001 0.979933 -2…
849.0 -0.033857 0.967209 0.0379081 0.0 0.0 -0.0379081 0.0 0.0 -0.0379081 -0.0310236 0.00143448 0.0346969 0.0 0.0 -0.0346969 0.0 0.0 -0.0346969 -0.055475999999999984 0.986116 -2.16943e-18 -0.031701 -0.0020169 0.0 -0.29815 0.948195 0.27978 0.0166041 0.0534496 -0.15667 0.0190145 0.04891 -0.155613 -0.832361 -0.235467 0.233791 0.267868 0.944785 -0.982365 0.278954 0.925761 -0.990399 -0.317427 0.944486 …
853.0 0.13839 0.942307 -0.156836 0.0 0.0 0.156836 0.0 0.0 0.156836 -0.371558 0.0913005 0.427457 0.0 0.0 -0.427457 0.0 0.0 -0.427457 0.1224287 0.980095 -2.16943e-18 -0.387974 0.0511991 0.0 -0.311033 0.94409 0.287114 0.0017906 0.0970852 -0.183028 0.00548846 0.0900629 -0.180854 -0.831561 -0.259347 0.42211 0.142469 0.85397 -1.22471 0.0980308 0.93836 -1.25926 -0.330649 0.93967 -2.16943e-18 -0.784197 -…
854.0 0.235002 0.912694 -0.26979 0.0 0.0 0.26979 0.0 0.0 0.26979 -0.276776 0.102257 0.329647 0.0 0.0 -0.329647 0.0 0.0 -0.329647 0.223968 0.960811 -2.16943e-18 -0.292841 0.0729558 0.0 0.100623 0.895559 -0.716375 0.741376 -0.202118 0.195089 0.740405 -0.199752 0.195526 -0.571816 -0.213311 -3.16966 3.88229 -0.199009 0.656293 3.87904 -0.191697 0.647169 0.20319199999999998 0.94457 -2.16943e-18 0.09662…
856.0 0.233321 0.913313 -0.267787 0.0 0.0 0.267787 0.0 0.0 0.267787 -0.382342 0.14039 0.455042 0.0 0.0 -0.455042 0.0 0.0 -0.455042 0.22218900000000003 0.961252 -2.16943e-18 -0.404436 0.099898 0.0 0.0493991 0.906256 -0.671406 0.735813 -0.183476 0.202397 0.742324 -0.188375 0.206622 -0.770084 -0.380388 -2.96267 4.62271 -0.961438 -2.80446 4.26905 -0.180549 -3.78629 0.15004440000000002 0.956438 -2.169…
857.0 0.078187 0.954924 -0.0881023 0.0 0.0 0.0881023 0.0 0.0 0.0881023 -0.511097 0.0888996 0.579577 0.0 0.0 -0.579577 0.0 0.0 -0.579577 0.0598099 0.986178 -2.16943e-18 -0.529568 0.033127 0.0 -0.309005 0.937435 0.209644 0.0438338 0.174734 -0.204841 0.043963 0.174626 -0.204996 -0.917322 -0.215577 0.914077 0.130716 4.59561e-10 -0.629115 0.130445 4.7488e-10 -0.626157 -0.320722 0.943101 -2.16943e-18 -…
858.0 0.0921501 0.952381 -0.103959 0.0 0.0 0.103959 0.0 0.0 0.103959 -0.295591 0.0562573 0.336165 0.0 0.0 -0.336165 0.0 0.0 -0.336165 0.074290441 0.985157 -2.16943e-18 -0.306816 0.0240821 0.0 -0.311289 0.943121 0.281356 0.0114436 0.0926373 -0.191884 0.0111396 0.093165 -0.191718 -0.859803 -0.19999 0.434525 0.0617284 0.861245 -0.199136 0.0866529 0.815481 -0.192386 -0.329977 0.939541 -2.16943e-18 -0…
861.0 0.152139 0.938813 -0.172685 0.0 0.0 0.172685 0.0 0.0 0.172685 -0.167202 0.0439067 0.193133 0.0 0.0 -0.193133 0.0 0.0 -0.193133 0.1367981 0.978083 -2.16943e-18 -0.174905 0.0259079 0.0 0.0443137 0.897271 -0.7656 0.842268 -0.18697 0.198731 0.843794 -0.190934 0.199746 -0.495953 -0.149395 -2.69432 2.94783 0.329444 1.32411 2.95223 0.321017 1.32501 0.1633763 0.944694 -2.16943e-18 0.0391316 -0.2479…
865.0 0.0301134 0.961947 -0.0338171 0.0 0.0 0.0338171 0.0 0.0 0.0338171 -0.218087 0.025839 0.245353 0.0 0.0 -0.245353 0.0 0.0 -0.245353 0.010148900000000002 0.987933 -2.16943e-18 -0.224613 0.00183921 0.0 -0.324548 0.938649 0.287713 0.0140196 0.106812 -0.209861 0.0145003 0.106203 -0.21266 -0.902474 -0.270057 0.384734 0.159792 0.986881 -0.803752 0.217227 0.880619 -0.785986 -0.342379 0.934783 -2.169…
870.0 0.0343756 0.961432 -0.0386136 0.0 0.0 0.0386136 0.0 0.0 0.0386136 0.380188 -0.046895 -0.427969 0.0 0.0 0.427969 0.0 0.0 0.427969 0.014539700000000003 0.987887 -2.16943e-18 0.391773 -0.00508729 0.0 0.0128063 0.91814 -0.600511 0.691172 -0.141286 0.208422 0.692217 -0.142454 0.208589 -0.609113 -0.486567 -4.09568 5.34384 -0.525274 -2.38325 5.35226 -0.54536 -2.349 0.1051155 0.969505 -2.16943e-18 …
877.0 0.186495 0.929054 -0.21259 0.0 0.0 0.21259 0.0 0.0 0.21259 -0.136621 0.0417689 0.159609 0.0 0.0 -0.159609 0.0 0.0 -0.159609 0.1728199 0.97201 -2.16943e-18 -0.143576 0.0271602 0.0 0.114942 0.893368 -0.724474 0.726742 -0.192648 0.20291 0.728421 -0.197 0.206398 -0.5826 -0.256697 -3.37052 4.24045 -0.361921 -0.0295694 4.19515 -0.258053 -0.181776 0.216352 0.942206 -2.16943e-18 0.135392 -0.363371 …
878.0 0.0893255 0.952914 -0.100748 0.0 0.0 0.100748 0.0 0.0 0.100748 0.227511 -0.0425437 -0.258584 0.0 0.0 0.258584 0.0 0.0 0.258584 0.07135913 0.985382 -2.16943e-18 0.236066 -0.0177664 0.0 0.0489796 0.910686 -0.64375 0.711287 -0.166376 0.201302 0.71391 -0.1694 0.201733 -0.633482 -0.391681 -3.14538 4.26194 -0.171658 -3.25633 4.21238 -0.0678999 -3.35378 0.1453422 0.961355 -2.16943e-18 0.0879118 -0…
880.0 0.0848082 0.953747 -0.0956157 0.0 0.0 0.0956157 0.0 0.0 0.0956157 0.226779 -0.0412033 -0.257508 0.0 0.0 0.257508 0.0 0.0 0.257508 0.06667327 0.985723 -2.16943e-18 0.235171 -0.0164858 0.0 0.0451554 0.912303 -0.629477 0.700012 -0.16602 0.205026 0.703327 -0.169595 0.206036 -0.665115 -0.401738 -3.11718 4.33292 -0.237049 -3.5197 4.2709 -0.105095 -3.65528 0.1393336 0.963209 -2.16943e-18 0.0622452…
881.0 0.239133 0.911156 -0.274714 0.0 0.0 0.274714 0.0 0.0 0.274714 -0.306314 0.114888 0.365497 0.0 0.0 -0.365497 0.0 0.0 -0.365497 0.22833900000000001 0.95971 -2.16943e-18 -0.324286 0.0824877 0.0 0.100839 0.902067 -0.665205 0.683628 -0.186042 0.201149 0.684708 -0.186917 0.20682 -0.717329 -0.390332 -3.16744 4.85282 -1.0274 -3.38058 4.75762 -0.811288 -3.68551 0.193798 0.952321 -2.16943e-18 0.05034…
887.0 0.316978 0.877675 -0.369421 0.0 0.0 0.369421 0.0 0.0 0.369421 -0.638765 0.311348 0.793896 0.0 0.0 -0.793896 0.0 0.0 -0.793896 0.311231 0.934392 -2.16943e-18 -0.684282 0.244979 0.0 0.29317 0.893892 -0.3587 0.0109848 0.0232876 0.287716 0.0131998 0.0190245 0.28995 -0.971052 0.602325 -0.457837 3.30326 -2.71573 -1.63796 3.44061 -2.97965 -1.5127 0.289033 0.948792 -2.16943e-18 -0.619736 0.515977 0…
889.0 0.14477 0.940715 -0.164183 0.0 0.0 0.164183 0.0 0.0 0.164183 -0.383231 0.0971597 0.441696 0.0 0.0 -0.441696 0.0 0.0 -0.441696 0.12909310000000002 0.97919 -2.16943e-18 -0.400498 0.0558483 0.0 -0.290101 0.950011 0.270498 0.00840924 0.0686982 -0.14938 0.00816742 0.0691086 -0.149147 -0.773565 -0.201874 0.401473 0.11149 0.760396 -0.910621 0.0346542 0.902694 -0.940725 -0.310021 0.947067 -2.16943e…
894.0 0.111349 0.948509 -0.125841 0.0 0.0 0.125841 0.0 0.0 0.125841 0.146208 -0.0311562 -0.167013 0.0 0.0 0.167013 0.0 0.0 0.167013 0.0942433 0.983371 -2.16943e-18 0.152133 -0.0152968 0.0 0.0545909 0.900843 -0.724313 0.797364 -0.190156 0.196569 0.796967 -0.187621 0.197671 -0.51451 -0.19185 -2.955 3.39163 0.0971451 1.10002 3.40473 0.0663801 1.15086 0.1655262 0.949661 -2.16943e-18 0.0882174 -0.2776…
896.0 0.211401 0.92104 -0.241821 0.0 0.0 0.241821 0.0 0.0 0.241821 -0.258635 0.0874157 0.305009 0.0 0.0 -0.305009 0.0 0.0 -0.305009 0.199038 0.966652 -2.16943e-18 -0.272735 0.0598993 0.0 0.0989699 0.898893 -0.688593 0.712122 -0.193912 0.192171 0.712828 -0.195207 0.191396 -0.639804 -0.280074 -3.22855 4.54892 -1.05085 0.0655363 4.53675 -1.02562 0.0426295 0.19659 0.948616 -2.16943e-18 0.0916589 -0.3…
900.0 -0.0215589 0.966556 0.024149 0.0 0.0 -0.024149 0.0 0.0 -0.024149 0.440182 -0.026427 -0.492662 0.0 0.0 0.492662 0.0 0.0 0.492662 -0.042899999999999994 0.98683 -2.16943e-18 0.450474 0.0224423 0.0 -0.0431011 0.913382 -0.65228 0.808694 -0.129009 0.189067 0.807648 -0.127731 0.193041 -0.407903 -0.391745 -3.61714 4.73028 -1.17276 0.478775 4.55486 -0.800917 0.090036 0.06789759000000001 0.964957 -2.…
903.0 0.18494 0.929528 -0.210774 0.0 0.0 0.210774 0.0 0.0 0.210774 -0.280845 0.0853048 0.327918 0.0 0.0 -0.327918 0.0 0.0 -0.327918 0.171186 0.972318 -2.16943e-18 -0.295079 0.0552652 0.0 0.151114 0.929083 -0.311556 0.0582323 0.174623 0.0603835 0.0581206 0.174924 0.0499105 0.0172814 0.0149596 -0.0234587 0.0148694 3.51108e-10 -0.113383 0.0143288 4.08131e-10 -0.107118 0.1559068 0.977552 -2.16943e-18…
905.0 0.186585 0.929027 -0.212695 0.0 0.0 0.212695 0.0 0.0 0.212695 -0.209108 0.0639541 0.2443 0.0 0.0 -0.2443 0.0 0.0 -0.2443 0.1729146 0.971992 -2.16943e-18 -0.219755 0.0415949 0.0 0.0973594 0.895454 -0.72833 0.756638 -0.197556 0.194197 0.757529 -0.198341 0.193502 -0.558332 -0.230908 -3.23485 4.022 -0.390045 0.801422 4.02361 -0.395827 0.821116 0.202789 0.94408 -2.16943e-18 0.124068 -0.330314 0.…
906.0 0.123368 0.945861 -0.13959 0.0 0.0 0.13959 0.0 0.0 0.13959 0.0198079 -0.00450653 -0.0226952 0.0 0.0 0.0226952 0.0 0.0 0.0226952 0.10675860000000001 0.982025 -2.16943e-18 0.0206427 -0.0023627 0.0 0.0392627 0.90147 -0.723272 0.81174 -0.189921 0.190161 0.807036 -0.187281 0.193987 -0.587096 -0.20187 -2.80288 3.53921 -0.290564 1.0703 3.48776 -0.167613 0.863198 0.1517919 0.950385 -2.16943e-18 0.0…
907.0 0.13995 0.941922 -0.158631 0.0 0.0 0.158631 0.0 0.0 0.158631 -0.363161 0.0899289 0.417983 0.0 0.0 -0.417983 0.0 0.0 -0.417983 0.1240579 0.979878 -2.16943e-18 -0.379284 0.0507453 0.0 -0.325382 0.940669 0.294313 0.0103954 0.0979754 -0.183767 0.0108236 0.0971433 -0.185396 -0.849939 -0.22992 0.521421 -0.0479648 0.939933 -0.593538 -0.032836 0.911443 -0.586239 -0.343945 0.93594 -2.16943e-18 -0.82…
915.0 0.0114963 0.963956 -0.0128968 0.0 0.0 0.0128968 0.0 0.0 0.0128968 -0.198805 0.0193468 0.223156 0.0 0.0 -0.223156 0.0 0.0 -0.223156 -0.009003299999999992 0.98789 -2.16943e-18 -0.204283 -0.00260111 0.0 -0.314974 0.941729 0.277682 0.0170753 0.0982487 -0.195442 0.0173865 0.0972836 -0.190523 -0.883386 -0.274166 0.319713 0.250525 0.943592 -1.04317 0.255715 0.937121 -1.0613 -0.332753 0.938831 -2.1…
916.0 -0.000222733 0.965019 0.000249667 0.0 0.0 -0.000249667 0.0 0.0 -0.000249667 -0.0823198 0.00691988 0.092293 0.0 0.0 -0.092293 0.0 0.0 -0.092293 -0.021036600000000003 0.987657 -2.16943e-18 -0.084466 -0.00218636 0.0 -0.298182 0.948848 0.287471 -5.48401e-05 0.0685464 -0.157235 0.00193169 0.064826 -0.156716 -0.81649 -0.186663 0.367534 0.196791 0.668932 -0.327158 0.158447 0.741419 -0.353196 -0.31…
918.0 -0.121715 0.966955 0.136104 0.0 0.0 -0.136104 0.0 0.0 -0.136104 0.283592 0.0147573 -0.317261 0.0 0.0 0.317261 0.0 0.0 0.317261 -0.14476899999999998 0.976016 -2.16943e-18 0.286662 0.0467712 0.0 -0.215901 0.967607 0.240725 -0.000915789 -0.0274824 -0.0334443 0.0023713 -0.0339135 -0.0300987 -0.62551 -0.121888 -0.0219509 0.401644 0.714984 -0.838455 0.412853 0.695729 -0.844502 -0.2403390000000000…
919.0 0.129679 0.944401 -0.146828 0.0 0.0 0.146828 0.0 0.0 0.146828 -0.0230345 0.00541624 0.0264362 0.0 0.0 -0.0264362 0.0 0.0 -0.0264362 0.1133387 0.981248 -2.16943e-18 -0.0240249 0.00292612 0.0 0.0187109 0.897405 -0.824271 0.879947 -0.122262 0.229319 0.891429 -0.125939 0.220386 0.0846822 -0.0835535 -1.06946 -0.219456 0.748789 0.356802 0.126098 1.36951 -0.708579 0.1485671 0.942221 -2.16943e-18 0…
928.0 0.00168955 0.964856 -0.00189449 0.0 0.0 0.00189449 0.0 0.0 0.00189449 -0.170682 0.0147163 0.191395 0.0 0.0 -0.191395 0.0 0.0 -0.191395 -0.0190742 0.987706 -2.16943e-18 -0.175173 -0.00415843 0.0 -0.334982 0.936064 0.293604 0.015935 0.114457 -0.213145 0.0199369 0.106736 -0.209366 -0.933295 -0.283682 0.37229 0.295598 0.813986 -0.649149 0.275231 0.855168 -0.682081 -0.352188 0.931893 -2.16943e-1…
931.0 0.176928 0.931921 -0.201432 0.0 0.0 0.201432 0.0 0.0 0.201432 -0.487713 0.143177 0.567873 0.0 0.0 -0.567873 0.0 0.0 -0.567873 0.16277239999999998 0.973853 -2.16943e-18 -0.511875 0.0909276 0.0 -0.30836 0.943244 0.272805 0.0146239 0.0978083 -0.193578 0.0175907 0.092434 -0.193042 -0.875888 -0.236586 0.349016 0.29533 0.712387 -0.608179 0.24469 0.80648 -0.631152 -0.32638500000000004 0.940707 -2.…
932.0 0.13202 0.943848 -0.149515 0.0 0.0 0.149515 0.0 0.0 0.149515 -0.351358 0.0836141 0.403504 0.0 0.0 -0.403504 0.0 0.0 -0.403504 0.1157803 0.980947 -2.16943e-18 -0.366577 0.0456474 0.0 -0.341876 0.935086 0.301346 0.0156815 0.112715 -0.205632 0.0171046 0.110271 -0.206673 -0.932623 -0.280429 0.399234 0.218553 0.88335 -0.547286 0.184295 0.945463 -0.552456 -0.359211 0.930156 -2.16943e-18 -0.875054…
933.0 0.267685 0.899885 -0.30901 0.0 0.0 0.30901 0.0 0.0 0.30901 -0.633195 0.262592 0.765832 0.0 0.0 -0.765832 0.0 0.0 -0.765832 0.25863 0.95145 -2.16943e-18 -0.673157 0.196035 0.0 -0.340965 0.933087 0.287699 0.020908 0.131571 -0.226712 0.0209235 0.131543 -0.225843 -0.938057 -0.253841 0.502932 0.0829986 0.876192 -0.177714 0.0757527 0.889895 -0.18141 -0.357124 0.929934 -2.16943e-18 -0.8974 -0.2804…
935.0 -0.00524657 0.965427 0.00588085 0.0 0.0 -0.00588085 0.0 0.0 -0.00588085 0.395883 -0.0310343 -0.443642 0.0 0.0 0.443642 0.0 0.0 0.443642 -0.02618999999999999 0.987509 -2.16943e-18 0.405953 0.0127958 0.0 -0.0018143 0.935642 -0.465646 0.534806 -0.109107 0.211306 0.529718 -0.101099 0.209924 -0.919185 -0.329722 -4.67261 8.9161 -5.78705 1.53267 9.14535 -6.35253 1.61579 0.0635846 0.986244 -2.16943…
936.0 0.250689 0.90673 -0.288539 0.0 0.0 0.288539 0.0 0.0 0.288539 -0.588829 0.230183 0.706325 0.0 0.0 -0.706325 0.0 0.0 -0.706325 0.24058400000000002 0.956505 -2.16943e-18 -0.624421 0.168056 0.0 -0.278651 0.953799 0.266766 0.00579841 0.052857 -0.124648 0.00609604 0.0522735 -0.123093 -0.749033 -0.147948 0.389686 0.0480819 0.739917 -0.322194 0.0922103 0.658672 -0.306838 -0.299442 0.950945 -2.16943…
937.0 0.0489021 0.959519 -0.054983 0.0 0.0 0.054983 0.0 0.0 0.054983 -0.354889 0.0496846 0.400353 0.0 0.0 -0.400353 0.0 0.0 -0.400353 0.0295225 0.987569 -2.16943e-18 -0.366365 0.0107574 0.0 -0.330166 0.934636 0.255048 0.023412 0.167154 -0.208283 0.0232973 0.167181 -0.208666 -0.954276 -0.240954 0.547388 0.130372 0.712782 -0.050761 0.1368 0.701676 -0.0537103 -0.34488800000000003 0.935255 -2.16943e-…
939.0 0.144131 0.940876 -0.163447 0.0 0.0 0.163447 0.0 0.0 0.163447 0.173493 -0.0438495 -0.199924 0.0 0.0 0.199924 0.0 0.0 0.199924 0.1284263 0.979283 -2.16943e-18 0.181295 -0.0251451 0.0 0.103107 0.889231 -0.799047 0.813785 -0.174328 0.194325 0.81434 -0.174568 0.194321 -0.412757 -0.248957 -3.36102 4.06755 -0.691787 1.53958 4.06414 -0.685128 1.53632 0.22037400000000001 0.935123 -2.16943e-18 0.262…
940.0 0.00784556 0.964304 -0.00879968 0.0 0.0 0.00879968 0.0 0.0 0.00879968 0.524823 -0.0489037 -0.588878 0.0 0.0 0.588878 0.0 0.0 0.588878 -0.012753799999999996 0.987834 -2.16943e-18 0.539042 0.00907257 0.0 0.008183 0.928627 -0.497907 0.59127 -0.136989 0.213687 0.593314 -0.138166 0.211878 -0.624223 -0.524976 -4.52633 6.41042 -1.46553 0.448548 6.46989 -1.83718 -1.04619 0.08207445000000001 0.97988…
941.0 0.207873 0.922224 -0.237663 0.0 0.0 0.237663 0.0 0.0 0.237663 -0.327715 0.109248 0.385935 0.0 0.0 -0.385935 0.0 0.0 -0.385935 0.19531900000000002 0.967461 -2.16943e-18 -0.345411 0.0743565 0.0 0.0519477 0.904982 -0.683257 0.748206 -0.178658 0.191956 0.75103 -0.183745 0.195366 -0.712238 -0.342825 -2.93869 4.19904 -0.424193 -2.45492 4.07973 -0.158103 -2.8002 0.154767 0.954859 -2.16943e-18 -0.0…
942.0 0.174114 0.932742 -0.198156 0.0 0.0 0.198156 0.0 0.0 0.198156 -0.144203 0.0418207 0.167743 0.0 0.0 -0.167743 0.0 0.0 -0.167743 0.159819 0.974372 -2.16943e-18 -0.151289 0.0263636 0.0 0.105422 0.9013 -0.678028 0.685002 -0.1755 0.221358 0.686402 -0.177884 0.22158 -0.688641 -0.409764 -3.25009 4.7745 -0.424076 -5.89464 4.77423 -0.399995 -6.04707 0.199594 0.951328 -2.16943e-18 0.0955574 -0.501843…
946.0 -0.0769545 0.968163 0.0860736 0.0 0.0 -0.0860736 0.0 0.0 -0.0860736 0.19521 0.000382639 -0.218091 0.0 0.0 0.218091 0.0 0.0 0.218091 -0.099399 0.982258 -2.16943e-18 0.198418 0.0222565 0.0 -0.264754 0.957636 0.266273 -0.0070973 0.0457679 -0.108483 -0.00367365 0.0387583 -0.107392 -0.685442 -0.138248 0.426606 -0.00319775 0.671124 -0.617207 -0.0213936 0.708276 -0.649941 -0.287364 0.954287 -2.169…
948.0 0.0515297 0.959148 -0.0579479 0.0 0.0 0.0579479 0.0 0.0 0.0579479 -0.326109 0.0466417 0.36804 0.0 0.0 -0.36804 0.0 0.0 -0.36804 0.0322355 0.987486 -2.16943e-18 -0.336765 0.0108877 0.0 -0.354419 0.925795 0.276344 0.0305018 0.171572 -0.254288 0.0316177 0.169653 -0.256267 -0.973177 -0.298571 0.623344 -0.0250363 0.977193 -0.445153 -0.0470782 1.01601 -0.440109 -0.368053 0.924806 -2.16943e-18 -0.…
950.0 0.236454 0.912156 -0.271519 0.0 0.0 0.271519 0.0 0.0 0.271519 -0.632112 0.234782 0.753342 0.0 0.0 -0.753342 0.0 0.0 -0.753342 0.22550399999999998 0.960426 -2.16943e-18 -0.66894 0.167883 0.0 -0.317579 0.938389 0.262303 0.0210615 0.130713 -0.220375 0.0232318 0.12674 -0.22085 -0.909115 -0.268031 0.417613 0.242924 0.785003 -0.786734 0.189386 0.882857 -0.797889 -0.333727 0.937577 -2.16943e-18 -0…
954.0 0.178038 0.931594 -0.202725 0.0 0.0 0.202725 0.0 0.0 0.202725 -0.192009 0.0566373 0.223652 0.0 0.0 -0.223652 0.0 0.0 -0.223652 0.16393780000000002 0.973645 -2.16943e-18 -0.201551 0.0360717 0.0 0.0951713 0.898846 -0.695455 0.720474 -0.188982 0.190637 0.721458 -0.190541 0.190277 -0.635606 -0.292451 -3.22457 4.56858 -1.07221 -0.168073 4.5473 -1.02608 -0.221761 0.194444 0.948376 -2.16943e-18 0.…
958.0 0.112411 0.948282 -0.127053 0.0 0.0 0.127053 0.0 0.0 0.127053 -0.319446 0.0684771 0.364996 0.0 0.0 -0.364996 0.0 0.0 -0.364996 0.0953475 0.983259 -2.16943e-18 -0.332437 0.0338332 0.0 -0.327152 0.938897 0.289146 0.0146758 0.106008 -0.197428 0.0126393 0.109752 -0.198172 -0.884891 -0.265575 0.429508 0.166844 0.852028 -0.821226 0.101083 0.971105 -0.8237 -0.345007 0.934931 -2.16943e-18 -0.835834…
961.0 0.240242 0.910739 -0.276038 0.0 0.0 0.276038 0.0 0.0 0.276038 -0.327493 0.123326 0.390962 0.0 0.0 -0.390962 0.0 0.0 -0.390962 0.229514 0.95941 -2.16943e-18 -0.346763 0.0886941 0.0 0.0881934 0.898923 -0.699738 0.736904 -0.198598 0.193199 0.736161 -0.197406 0.193688 -0.604989 -0.232744 -3.13093 4.05458 -0.489498 0.556456 4.02946 -0.430792 0.464287 0.189465 0.948368 -2.16943e-18 0.0748916 -0.3…
962.0 -0.120278 0.967029 0.134497 0.0 0.0 -0.134497 0.0 0.0 -0.134497 0.237073 0.0119546 -0.265197 0.0 0.0 0.265197 0.0 0.0 0.265197 -0.14331699999999997 0.976252 -2.16943e-18 0.239682 0.0387107 0.0 -0.230672 0.966954 0.289185 -0.0445187 -0.0094444 -0.0685669 -0.0434138 -0.0115626 -0.0672809 -0.604324 -0.0966723 0.352551 0.100154 0.436535 -0.531212 0.0892566 0.458161 -0.546172 -0.260015 0.959346 …
965.0 0.13948 0.942039 -0.15809 0.0 0.0 0.15809 0.0 0.0 0.15809 -0.48271 0.119255 0.555503 0.0 0.0 -0.555503 0.0 0.0 -0.555503 0.1235668 0.979944 -2.16943e-18 -0.504109 0.0671682 0.0 -0.321723 0.936867 0.250742 0.0214292 0.16032 -0.213822 0.0214805 0.160363 -0.212357 -0.943883 -0.251108 0.51251 0.133146 0.800642 -0.349945 0.138303 0.791734 -0.352328 -0.336908 0.937653 -2.16943e-18 -0.900738 -0.27…
969.0 0.21427 0.920065 -0.245207 0.0 0.0 0.245207 0.0 0.0 0.245207 -0.301603 0.103078 0.35609 0.0 0.0 -0.35609 0.0 0.0 -0.35609 0.202065 0.965982 -2.16943e-18 -0.318174 0.0710087 0.0 0.0884769 0.905169 -0.654881 0.682595 -0.179194 0.210974 0.685418 -0.182767 0.211789 -0.715799 -0.409256 -3.09928 4.68663 -0.711204 -4.27642 4.64657 -0.581118 -4.66122 0.181098 0.955609 -2.16943e-18 0.0402043 -0.4762…
975.0 0.111898 0.948392 -0.126468 0.0 0.0 0.126468 0.0 0.0 0.126468 0.0843154 -0.0180224 -0.096326 0.0 0.0 0.096326 0.0 0.0 0.096326 0.0948145 0.983313 -2.16943e-18 0.0877386 -0.00887758 0.0 0.0345746 0.901616 -0.728212 0.820644 -0.191597 0.195933 0.81721 -0.188482 0.199353 -0.552805 -0.169795 -2.76866 3.14772 0.267031 1.11395 3.13643 0.29717 1.04946 0.1485711 0.950426 -2.16943e-18 0.0134044 -0.2…
976.0 0.223249 0.916943 -0.255827 0.0 0.0 0.255827 0.0 0.0 0.255827 -0.167445 0.0592201 0.198426 0.0 0.0 -0.198426 0.0 0.0 -0.198426 0.21154299999999998 0.963814 -2.16943e-18 -0.176867 0.0414493 0.0 0.140443 0.898309 -0.651262 0.61512 -0.175097 0.219308 0.615812 -0.176344 0.218796 -0.799407 -0.366017 -3.48814 6.39943 -2.75866 -5.39097 6.40474 -2.76006 -5.44353 0.22390100000000002 0.949127 -2.1694…
977.0 0.0362667 0.961197 -0.0407426 0.0 0.0 0.0407426 0.0 0.0 0.0407426 -0.35579 0.0446548 0.400611 0.0 0.0 -0.400611 0.0 0.0 -0.400611 0.016488700000000002 0.987859 -2.16943e-18 -0.366718 0.00554286 0.0 -0.311632 0.939091 0.240025 0.0219506 0.159726 -0.20672 0.0231919 0.157037 -0.201956 -0.90874 -0.261539 0.490969 0.160971 0.787543 -0.784795 0.138367 0.831447 -0.804949 -0.326726 0.940883 -2.1694…
978.0 0.18928 0.928198 -0.215845 0.0 0.0 0.215845 0.0 0.0 0.215845 -0.278475 0.0861295 0.325656 0.0 0.0 -0.325656 0.0 0.0 -0.325656 0.175747 0.971451 -2.16943e-18 -0.292761 0.0563692 0.0 0.0560779 0.905421 -0.677933 0.738584 -0.178937 0.196647 0.742357 -0.183568 0.199768 -0.712587 -0.365953 -2.94696 4.18785 -0.250409 -3.34882 4.05275 0.0485397 -3.72445 0.157406 0.955415 -2.16943e-18 -0.0184084 -0…
979.0 -0.00885545 0.965702 0.00992447 0.0 0.0 -0.00992447 0.0 0.0 -0.00992447 -0.0662459 0.00492375 0.0742149 0.0 0.0 -0.0742149 0.0 0.0 -0.0742149 -0.02989 0.987385 -2.16943e-18 -0.0679008 -0.00241513 0.0 -0.298143 0.948637 0.283718 0.00138765 0.0734491 -0.157993 0.000529926 0.0749526 -0.156585 -0.800722 -0.197013 0.415454 0.0970693 0.768555 -0.609107 0.164869 0.644102 -0.588739 -0.318772 0.9441…
980.0 0.181909 0.930443 -0.207237 0.0 0.0 0.207237 0.0 0.0 0.207237 -0.0426717 0.0127965 0.0497708 0.0 0.0 -0.0497708 0.0 0.0 -0.0497708 0.1680023 0.972908 -2.16943e-18 -0.0448159 0.00822958 0.0 0.123749 0.890769 -0.739533 0.730683 -0.193411 0.213086 0.730867 -0.193605 0.212604 -0.574374 -0.262124 -3.45901 4.13844 0.0521694 -0.684311 4.13863 0.0514996 -0.682018 0.226371 0.939202 -2.16943e-18 0.14…
981.0 0.181322 0.930619 -0.206552 0.0 0.0 0.206552 0.0 0.0 0.206552 -0.125708 0.0376041 0.146592 0.0 0.0 -0.146592 0.0 0.0 -0.146592 0.16738540000000002 0.973021 -2.16943e-18 -0.132015 0.0241485 0.0 0.116076 0.897724 -0.691913 0.687165 -0.178943 0.207455 0.688025 -0.179948 0.206857 -0.659885 -0.407757 -3.30208 4.79642 -0.691064 -4.21988 4.76794 -0.630322 -4.28402 0.211086 0.947447 -2.16943e-18 0.…
984.0 0.203186 0.923772 -0.232148 0.0 0.0 0.232148 0.0 0.0 0.232148 -0.610909 0.199917 0.718131 0.0 0.0 -0.718131 0.0 0.0 -0.718131 0.19038 0.96851 -2.16943e-18 -0.643479 0.134813 0.0 -0.299491 0.941779 0.236565 0.0259596 0.133298 -0.215253 0.025934 0.13322 -0.213405 -0.878818 -0.217205 0.495349 0.0965404 0.769953 -0.477823 0.0956372 0.773244 -0.487809 -0.314988 0.943567 -2.16943e-18 -0.841483 -0…
985.0 0.298952 0.886214 -0.347137 0.0 0.0 0.347137 0.0 0.0 0.347137 -0.388509 0.178767 0.477791 0.0 0.0 -0.477791 0.0 0.0 -0.477791 0.291949 0.941053 -2.16943e-18 -0.415005 0.138223 0.0 0.285827 0.896355 -0.339426 -0.0162712 0.0533187 0.272553 -0.0111209 0.043386 0.278095 -0.645011 0.390684 -0.498571 2.1811 -1.38187 -1.34065 3.04523 -3.04803 -0.426869 0.27832 0.950525 -2.16943e-18 -0.365698 0.336…
990.0 0.0682613 0.956593 -0.0768575 0.0 0.0 0.0768575 0.0 0.0 0.0768575 -0.295889 0.0480452 0.3349 0.0 0.0 -0.3349 0.0 0.0 -0.3349 0.049531900000000004 0.986763 -2.16943e-18 -0.306199 0.0156999 0.0 -0.321408 0.939317 0.267292 0.0223127 0.122701 -0.195865 0.0227961 0.121827 -0.195805 -0.899603 -0.242896 0.444632 0.159854 0.802479 -0.454037 0.153771 0.813677 -0.456113 -0.337712 0.938023 -2.16943e-1…
991.0 0.125601 0.94535 -0.14215 0.0 0.0 0.14215 0.0 0.0 0.14215 -0.466178 0.107316 0.534441 0.0 0.0 -0.534441 0.0 0.0 -0.534441 0.1090862 0.981756 -2.16943e-18 -0.485964 0.0568824 0.0 -0.310154 0.938721 0.235375 0.0233458 0.163386 -0.214055 0.0234582 0.162974 -0.210466 -0.913181 -0.261186 0.515047 0.135548 0.799741 -0.807825 0.0826836 0.895637 -0.809807 -0.324973 0.94103 -2.16943e-18 -0.872325 -0…
996.0 0.103971 0.950049 -0.117421 0.0 0.0 0.117421 0.0 0.0 0.117421 -0.293217 0.0599065 0.334353 0.0 0.0 -0.334353 0.0 0.0 -0.334353 0.08657000000000001 0.98411 -2.16943e-18 -0.304812 0.028058 0.0 -0.296913 0.948318 0.281968 0.00146015 0.0753447 -0.16728 0.00103723 0.0760999 -0.167451 -0.797825 -0.188613 0.431128 0.0733629 0.757777 -0.507416 0.0777768 0.749474 -0.504513 -0.317462 0.944041 -2.1694…
998.0 0.205792 0.922915 -0.235214 0.0 0.0 0.235214 0.0 0.0 0.235214 -0.188946 0.0624736 0.222332 0.0 0.0 -0.222332 0.0 0.0 -0.222332 0.19312600000000002 0.96793 -2.16943e-18 -0.199091 0.0423483 0.0 0.114771 0.893582 -0.722479 0.73091 -0.200605 0.205779 0.730597 -0.199093 0.204558 -0.541294 -0.22313 -3.28041 3.70891 0.390734 -0.307627 3.78335 0.216392 -0.0324296 0.21632600000000002 0.942481 -2.169…
1002.0 0.185421 0.929382 -0.211334 0.0 0.0 0.211334 0.0 0.0 0.211334 -0.539815 0.164296 0.630402 0.0 0.0 -0.630402 0.0 0.0 -0.630402 0.1716906 0.972223 -2.16943e-18 -0.567211 0.106562 0.0 -0.30666 0.942812 0.253713 0.0181242 0.124434 -0.189302 0.0189906 0.12268 -0.186896 -0.874837 -0.21405 0.460311 0.125527 0.755187 -0.35049 0.115541 0.775829 -0.367312 -0.32344 0.942632 -2.16943e-18 -0.83366 -0.2…
1003.0 0.274972 0.896825 -0.317839 0.0 0.0 0.317839 0.0 0.0 0.317839 -0.165879 0.0705148 0.201372 0.0 0.0 -0.201372 0.0 0.0 -0.201372 0.266381 0.949155 -2.16943e-18 -0.176541 0.0531074 0.0 0.26011 0.906743 -0.330254 0.0176189 0.0339664 0.243027 0.0178191 0.0335813 0.243233 -0.279271 0.108175 -0.447701 0.941663 -0.165872 -0.634492 0.936969 -0.156818 -0.639456 0.255582 0.95893 -2.16943e-18 -0.14155…
1004.0 0.159819 0.936759 -0.181568 0.0 0.0 0.181568 0.0 0.0 0.181568 -0.0556744 0.0151498 0.0644618 0.0 0.0 -0.0644618 0.0 0.0 -0.0644618 0.1448368 0.976855 -2.16943e-18 -0.0582988 0.00916545 0.0 0.0849401 0.893197 -0.774592 0.811961 -0.183968 0.193497 0.812029 -0.185359 0.193014 -0.465302 -0.205399 -3.02757 3.68429 -0.484532 1.54966 3.68939 -0.49567 1.56138 0.20042300000000002 0.940124 -2.16943e…
1008.0 0.0798408 0.954635 -0.089978 0.0 0.0 0.089978 0.0 0.0 0.089978 -0.434244 0.0763714 0.492589 0.0 0.0 -0.492589 0.0 0.0 -0.492589 0.0615237 0.986069 -2.16943e-18 -0.450032 0.0289992 0.0 -0.275639 0.946206 0.193254 0.0199727 0.175136 -0.176886 0.0201296 0.174917 -0.177954 -0.886574 -0.22216 0.430775 0.633041 1.14032e-09 -0.862565 0.683668 -0.09006 -0.871302 -0.29031 0.952469 -2.16943e-18 -0.8…
1009.0 0.18444 0.92968 -0.21019 0.0 0.0 0.21019 0.0 0.0 0.21019 -0.181152 0.0549081 0.211477 0.0 0.0 -0.211477 0.0 0.0 -0.211477 0.1706609 0.972416 -2.16943e-18 -0.19032 0.03553 0.0 0.110274 0.897403 -0.693186 0.699595 -0.187635 0.19342 0.699908 -0.18757 0.194496 -0.657915 -0.339593 -3.33303 4.89061 -1.2451 -1.27814 4.85657 -1.16587 -1.40145 0.20667200000000002 0.947042 -2.16943e-18 0.115795 -0.4…
1010.0 0.210425 0.921369 -0.24067 0.0 0.0 0.24067 0.0 0.0 0.24067 -0.294181 0.0990525 0.346792 0.0 0.0 -0.346792 0.0 0.0 -0.346792 0.198009 0.966878 -2.16943e-18 -0.310176 0.0677481 0.0 0.0881578 0.904768 -0.65706 0.686305 -0.181531 0.209903 0.687847 -0.182216 0.211778 -0.707158 -0.417275 -3.08318 4.52954 -0.33279 -0.728435 4.58129 -0.501995 -4.739 0.181267 0.955168 -2.16943e-18 0.042132 -0.48100…
1012.0 0.0542919 0.958748 -0.0610659 0.0 0.0 0.0610659 0.0 0.0 0.0610659 0.309783 -0.0452927 -0.349772 0.0 0.0 0.349772 0.0 0.0 0.349772 0.035088400000000006 0.987389 -2.16943e-18 0.320016 -0.0113451 0.0 0.0148325 0.908464 -0.692482 0.78743 -0.155866 0.203459 0.787298 -0.155484 0.203084 -0.429862 -0.297776 -3.47242 4.09712 -0.351616 0.848078 4.10471 -0.36798 0.86679 0.1241 0.958325 -2.16943e-18 0…
1013.0 0.17688 0.931935 -0.201376 0.0 0.0 0.201376 0.0 0.0 0.201376 -0.0944648 0.0277261 0.109989 0.0 0.0 -0.109989 0.0 0.0 -0.109989 0.16272219999999998 0.973862 -2.16943e-18 -0.0991441 0.0176059 0.0 0.116915 0.898453 -0.688022 0.682263 -0.17868 0.214369 0.681766 -0.176418 0.221988 -0.681387 -0.418002 -3.33292 4.91628 -0.721633 -4.55717 4.92093 -0.56924 -5.85085 0.211059 0.948302 -2.16943e-18 0.…
1015.0 0.173475 0.932927 -0.197414 0.0 0.0 0.197414 0.0 0.0 0.197414 -0.0721246 0.0208591 0.0838807 0.0 0.0 -0.0838807 0.0 0.0 -0.0838807 0.1591494 0.974489 -2.16943e-18 -0.0756625 0.013127 0.0 0.1076 0.892663 -0.747287 0.767236 -0.200014 0.200788 0.76511 -0.194481 0.197533 -0.512587 -0.217586 -3.27489 3.82088 -0.0638525 0.831792 3.83682 -0.0969177 0.864912 0.215192 0.940689 -2.16943e-18 0.155096…
1016.0 0.166602 0.934885 -0.189429 0.0 0.0 0.189429 0.0 0.0 0.189429 -0.0053099 0.00148983 0.00616136 0.0 0.0 -0.00616136 0.0 0.0 -0.00616136 0.1519424 0.97571 -2.16943e-18 -0.00556523 0.000919827 0.0 0.116213 0.895316 -0.707785 0.703341 -0.179127 0.196849 0.703769 -0.180035 0.196308 -0.64449 -0.3794 -3.37524 4.83194 -0.863871 -2.89634 4.8181 -0.83327 -2.9338 0.214136 0.944593 -2.16943e-18 0.1355…
1017.0 0.164616 0.93544 -0.187125 0.0 0.0 0.187125 0.0 0.0 0.187125 -0.186071 0.0517448 0.215769 0.0 0.0 -0.215769 0.0 0.0 -0.215769 0.14986090000000002 0.976051 -2.16943e-18 -0.194966 0.031763 0.0 0.0658958 0.902049 -0.697311 0.756471 -0.190128 0.187793 0.756466 -0.186618 0.190433 -0.650339 -0.27019 -3.06392 4.2732 -0.86828 0.254816 4.16788 -0.630864 -0.0739532 0.17006749999999998 0.951554 -2.16…
1018.0 0.126264 0.945197 -0.142909 0.0 0.0 0.142909 0.0 0.0 0.142909 -0.35495 0.0819952 0.406997 0.0 0.0 -0.406997 0.0 0.0 -0.406997 0.1097771 0.981675 -2.16943e-18 -0.370047 0.0435993 0.0 -0.289171 0.950132 0.271069 0.0050192 0.0722493 -0.155304 0.00871963 0.065411 -0.154052 -0.806218 -0.19378 0.335443 0.171511 0.795171 -0.583327 0.197666 0.748656 -0.588765 -0.309274 0.947059 -2.16943e-18 -0.755…
1020.0 0.0640407 0.957268 -0.0720823 0.0 0.0 0.0720823 0.0 0.0 0.0720823 -0.248618 0.039152 0.281182 0.0 0.0 -0.281182 0.0 0.0 -0.281182 0.0451654 0.986976 -2.16943e-18 -0.257145 0.0119538 0.0 -0.326459 0.938664 0.292369 0.00936641 0.109366 -0.20888 0.0105495 0.1072 -0.208999 -0.907535 -0.307165 0.345546 0.263179 0.969476 -1.27124 0.274591 0.949239 -1.27493 -0.34475700000000004 0.934204 -2.16943e…
1021.0 0.150353 0.93928 -0.170623 0.0 0.0 0.170623 0.0 0.0 0.170623 -0.00562672 0.00146516 0.00649586 0.0 0.0 -0.00649586 0.0 0.0 -0.00649586 0.1349301 0.978357 -2.16943e-18 -0.00588457 0.000859256 0.0 0.0835147 0.892592 -0.782541 0.81709 -0.176722 0.188342 0.817536 -0.178676 0.188023 -0.477283 -0.226773 -3.04579 3.90199 -0.806938 1.44347 3.89755 -0.797731 1.4331 0.20033299999999998 0.939164 -2.1…
1022.0 0.15185 0.938889 -0.172352 0.0 0.0 0.172352 0.0 0.0 0.172352 -0.428602 0.112397 0.495031 0.0 0.0 -0.495031 0.0 0.0 -0.495031 0.1364965 0.978127 -2.16943e-18 -0.448332 0.0662568 0.0 -0.29849 0.946808 0.268555 0.0119719 0.0866925 -0.171867 0.0148984 0.0812687 -0.171477 -0.851257 -0.226651 0.309125 0.248238 0.833175 -0.717515 0.274477 0.786168 -0.721019 -0.317242 0.944435 -2.16943e-18 -0.7895…
1024.0 -0.00399877 0.965328 0.00448244 0.0 0.0 -0.00448244 0.0 0.0 -0.00448244 0.33843 -0.0270067 -0.3793 0.0 0.0 0.3793 0.0 0.0 0.3793 -0.02491 0.987549 -2.16943e-18 0.347092 0.0104546 0.0 0.0062702 0.936058 -0.441641 0.460078 -0.0302016 0.179241 0.45568 -0.0218193 0.178388 -0.926869 -0.213898 -4.34269 8.78004 -6.70737 3.95712 8.88803 -6.92156 4.24825 0.06337330000000001 0.985994 -2.16943e-18 0.…
1029.0 0.11474 0.947779 -0.129716 0.0 0.0 0.129716 0.0 0.0 0.129716 -0.372731 0.0809381 0.426124 0.0 0.0 -0.426124 0.0 0.0 -0.426124 0.09777240000000001 0.983009 -2.16943e-18 -0.388005 0.0405328 0.0 -0.292263 0.947419 0.256845 0.0112778 0.098333 -0.172773 0.0127132 0.0956686 -0.172184 -0.845007 -0.181492 0.390648 0.221227 0.614035 -0.158197 0.194117 0.665151 -0.174383 -0.310778 0.946287 -2.16943e…
1030.0 0.149014 0.939627 -0.169078 0.0 0.0 0.169078 0.0 0.0 0.169078 -0.142624 0.036903 0.164588 0.0 0.0 -0.164588 0.0 0.0 -0.164588 0.1335302 0.978561 -2.16943e-18 -0.149133 0.0215409 0.0 0.0210604 0.896539 -0.832195 0.884427 -0.11808 0.22385 0.887935 -0.120367 0.223873 0.210223 -0.0960656 -0.699643 -0.390412 0.43602 0.000922067 -0.35332 0.53694 -0.248679 0.1515136 0.94092 -2.16943e-18 0.209167 …
1033.0 -0.121291 0.966977 0.13563 0.0 0.0 -0.13563 0.0 0.0 -0.13563 0.0878548 0.00452994 -0.0982828 0.0 0.0 0.0982828 0.0 0.0 0.0982828 -0.144341 0.976086 -2.16943e-18 0.0888106 0.0144469 0.0 -0.219704 0.968648 0.259252 -0.00715495 -0.0473999 -0.0136784 -0.00722212 -0.0472527 -0.0131936 -0.587579 -0.109089 -0.00378295 0.311712 0.754753 -0.791181 0.321584 0.73576 -0.781409 -0.245722 0.965128 -2.16…
1035.0 0.228344 0.915124 -0.261871 0.0 0.0 0.261871 0.0 0.0 0.261871 -0.327284 0.117981 0.388678 0.0 0.0 -0.388678 0.0 0.0 -0.388678 0.216926 0.962535 -2.16943e-18 -0.345951 0.0832833 0.0 0.0941971 0.907632 -0.6309 0.644717 -0.177244 0.222691 0.64603 -0.181588 0.225253 -0.837758 -0.364043 -3.334 5.97249 -1.31067 1.00529 5.97782 -1.31863 0.874514 0.180491 0.958502 -2.16943e-18 0.0847817 -0.409136 …
1036.0 0.299912 0.885771 -0.348318 0.0 0.0 0.348318 0.0 0.0 0.348318 -0.429355 0.198176 0.528312 0.0 0.0 -0.528312 0.0 0.0 -0.528312 0.292974 0.940711 -2.16943e-18 -0.458706 0.15338 0.0 0.285033 0.89664 -0.339976 -0.0126363 0.0494395 0.273378 -0.00623279 0.0370944 0.280174 -0.687116 0.411661 -0.456902 2.45149 -1.87981 -1.14364 2.73026 -2.41632 -0.877573 0.277917 0.95072 -2.16943e-18 -0.410356 0.3…
1037.0 0.0283955 0.962149 -0.0318846 0.0 0.0 0.0318846 0.0 0.0 0.0318846 -0.239718 0.0279323 0.269628 0.0 0.0 -0.269628 0.0 0.0 -0.269628 0.008379700000000004 0.987946 -2.16943e-18 -0.24684 0.00154415 0.0 -0.313472 0.942289 0.26889 0.0183837 0.107794 -0.18003 0.0182971 0.108006 -0.180538 -0.874186 -0.272655 0.368228 0.298436 0.54339 1.71048 0.17019 0.988807 -1.13553 -0.33079000000000003 0.94046 -…
1040.0 0.138712 0.942228 -0.157207 0.0 0.0 0.157207 0.0 0.0 0.157207 0.00432997 -0.00106568 -0.00498185 0.0 0.0 0.00498185 0.0 0.0 0.00498185 0.12276490000000001 0.98005 -2.16943e-18 0.00452147 -0.000598381 0.0 0.0724189 0.897012 -0.743382 0.796709 -0.191902 0.190522 0.794726 -0.186585 0.192764 -0.534738 -0.216837 -3.03169 3.80403 -0.48716 1.21946 3.76571 -0.39712 1.07825 0.18406899999999998 0.94…
1042.0 -0.107129 0.967595 0.119793 0.0 0.0 -0.119793 0.0 0.0 -0.119793 -0.0436242 -0.00155714 0.0487685 0.0 0.0 -0.0487685 0.0 0.0 -0.0487685 -0.13001200000000002 0.978301 -2.16943e-18 -0.0441764 -0.00646988 0.0 -0.227752 0.967375 0.26132 -0.00871068 -0.0302725 -0.0226667 -0.00397102 -0.0394268 -0.0180801 -0.656954 -0.119863 -0.0698481 0.451952 0.739391 -0.563118 0.460634 0.725662 -0.576889 -0.25…
1044.0 0.158521 0.937112 -0.180064 0.0 0.0 0.180064 0.0 0.0 0.180064 -0.439964 0.11901 0.509198 0.0 0.0 -0.509198 0.0 0.0 -0.509198 0.14347690000000002 0.977068 -2.16943e-18 -0.460624 0.0717074 0.0 -0.341877 0.933842 0.292839 0.0197647 0.123478 -0.214148 0.0208386 0.121743 -0.217037 -0.950391 -0.309455 0.388848 0.217678 1.00112 -0.861088 0.243483 0.952687 -0.85112 -0.35839 0.930056 -2.16943e-18 -…
1047.0 0.26198 0.902228 -0.302119 0.0 0.0 0.302119 0.0 0.0 0.302119 -0.257667 0.104782 0.310761 0.0 0.0 -0.310761 0.0 0.0 -0.310761 0.252567 0.953193 -2.16943e-18 -0.273697 0.0776636 0.0 0.106573 0.893856 -0.723692 0.739462 -0.20253 0.19619 0.740171 -0.199285 0.195089 -0.730853 -0.277137 -3.2861 4.89471 -1.46693 0.479484 4.7214 -1.06946 -0.106239 0.20935700000000002 0.942669 -2.16943e-18 0.027557…
1049.0 -0.0711357 0.968155 0.0795727 0.0 0.0 -0.0795727 0.0 0.0 -0.0795727 0.0465819 -0.000211519 -0.0520423 0.0 0.0 0.0520423 0.0 0.0 0.0520423 -0.093482 0.982902 -2.16943e-18 0.0473814 0.00500308 0.0 -0.286704 0.95395 0.299893 -0.0185022 0.0481924 -0.129399 -0.0152867 0.0422014 -0.127349 -0.81242 -0.202864 0.236153 0.402864 0.59941 -0.689617 0.379493 0.644846 -0.715597 -0.310521 0.946821 -2.169…
1052.0 0.0276522 0.962236 -0.0310486 0.0 0.0 0.0310486 0.0 0.0 0.0310486 -0.350347 0.040526 0.394022 0.0 0.0 -0.394022 0.0 0.0 -0.394022 0.007614400000000007 0.98795 -2.16943e-18 -0.360722 0.00195501 0.0 -0.298746 0.9434 0.230157 0.0232124 0.145685 -0.178887 0.0239839 0.14414 -0.18074 -0.882903 -0.25716 0.419497 0.204422 0.82189 -1.00785 0.215288 0.802133 -1.00828 -0.314135 0.945962 -2.16943e-18 …
1055.0 0.146936 0.940162 -0.166681 0.0 0.0 0.166681 0.0 0.0 0.166681 -0.389643 0.0998219 0.449372 0.0 0.0 -0.449372 0.0 0.0 -0.449372 0.1313578 0.978872 -2.16943e-18 -0.407315 0.0578365 0.0 -0.288516 0.951169 0.275018 0.00606912 0.0591514 -0.139498 0.00703209 0.0573364 -0.13913 -0.79825 -0.176277 0.333748 0.180709 0.729993 -0.386445 0.195644 0.70191 -0.378759 -0.30900900000000003 0.947589 -2.1694…
1056.0 0.157467 0.937396 -0.178845 0.0 0.0 0.178845 0.0 0.0 0.178845 0.119436 -0.0321511 -0.138185 0.0 0.0 0.138185 0.0 0.0 0.138185 0.1423736 0.977239 -2.16943e-18 0.125026 -0.0193073 0.0 0.129962 0.896497 -0.681578 0.665282 -0.184288 0.211046 0.66569 -0.184719 0.210812 -0.752596 -0.36689 -3.84487 6.13538 -2.5875 0.296995 6.12971 -2.57654 0.291706 0.221316 0.946568 -2.16943e-18 0.16716 -0.457992…
1057.0 0.105431 0.949749 -0.119085 0.0 0.0 0.119085 0.0 0.0 0.119085 0.181041 -0.0373022 -0.20651 0.0 0.0 0.20651 0.0 0.0 0.20651 0.0880876 0.983969 -2.16943e-18 0.188235 -0.0176432 0.0 0.0646503 0.908719 -0.647608 0.698509 -0.172642 0.207443 0.702083 -0.176822 0.207978 -0.676647 -0.398601 -3.10919 4.4174 -0.354372 -3.77966 4.35275 -0.218989 -3.90585 0.1593126 0.959286 -2.16943e-18 0.056141 -0.45…
1058.0 0.072508 0.955893 -0.081666 0.0 0.0 0.081666 0.0 0.0 0.081666 -0.317164 0.0530663 0.359265 0.0 0.0 -0.359265 0.0 0.0 -0.359265 0.0539278 0.986527 -2.16943e-18 -0.328391 0.0184213 0.0 -0.336299 0.93363 0.277819 0.017973 0.146747 -0.225042 0.0190953 0.144579 -0.223554 -0.95079 -0.301861 0.451203 0.247185 0.820184 -0.818864 0.339536 0.371977 2.61089 -0.352321 0.93153 -2.16943e-18 -0.893133 -0…
1065.0 -0.0125822 0.965972 0.0140989 0.0 0.0 -0.0140989 0.0 0.0 -0.0140989 -0.157368 0.0110361 0.176245 0.0 0.0 -0.176245 0.0 0.0 -0.176245 -0.033709 0.987241 -2.16943e-18 -0.161225 -0.00640852 0.0 -0.339209 0.934278 0.291233 0.0169046 0.127333 -0.218912 0.017478 0.126285 -0.220814 -0.934342 -0.293507 0.416911 0.221595 0.882518 -0.738127 0.212398 0.898228 -0.73407 -0.355983 0.930556 -2.16943e-18 …
1067.0 0.165754 0.935123 -0.188445 0.0 0.0 0.188445 0.0 0.0 0.188445 -0.088224 0.0246599 0.102343 0.0 0.0 -0.102343 0.0 0.0 -0.102343 0.1510534 0.975856 -2.16943e-18 -0.0924558 0.0151877 0.0 0.103413 0.902315 -0.681112 0.689332 -0.182495 0.231081 0.690525 -0.184614 0.231742 -0.712721 -0.391815 -3.30826 4.7559 0.995532 0.585282 4.7439 1.05618 0.512319 0.198061 0.952321 -2.16943e-18 0.12606 -0.4745…
1069.0 0.0291942 0.962056 -0.0327831 0.0 0.0 0.0327831 0.0 0.0 0.0327831 -0.342168 0.0401814 0.384901 0.0 0.0 -0.384901 0.0 0.0 -0.384901 0.009202200000000008 0.98794 -2.16943e-18 -0.352368 0.00252092 0.0 -0.311566 0.939311 0.239878 0.0249932 0.153835 -0.203227 0.0254841 0.152916 -0.203684 -0.898875 -0.249522 0.503118 0.151019 0.741 -0.676663 0.145908 0.750246 -0.677398 -0.326485 0.941143 -2.1694…
1075.0 0.150593 0.939217 -0.1709 0.0 0.0 0.1709 0.0 0.0 0.1709 -0.504491 0.131515 0.58246 0.0 0.0 -0.58246 0.0 0.0 -0.58246 0.135181 0.978321 -2.16943e-18 -0.527626 0.0771924 0.0 -0.302307 0.942316 0.238187 0.0213462 0.140983 -0.194173 0.0197304 0.144111 -0.196229 -0.898685 -0.215755 0.478396 0.0916816 0.828815 -0.33094 0.114076 0.785908 -0.314239 -0.318185 0.943941 -2.16943e-18 -0.859249 -0.2423…
1081.0 -0.0936932 0.967973 0.104776 0.0 0.0 -0.104776 0.0 0.0 -0.104776 0.611612 0.0126391 -0.683446 0.0 0.0 0.683446 0.0 0.0 0.683446 -0.11639499999999998 0.980191 -2.16943e-18 0.620383 0.0813625 0.0 -0.0697357 0.94688 -0.338878 0.460007 -0.0722947 0.203114 0.459129 -0.0709271 0.203558 -0.774048 -0.382287 -4.76952 8.53459 -5.1899 1.79964 8.60807 -5.35289 1.8611 -0.019085900000000003 0.994548 -2.…
1087.0 0.16449 0.935475 -0.186979 0.0 0.0 0.186979 0.0 0.0 0.186979 -0.147619 0.0410285 0.171173 0.0 0.0 -0.171173 0.0 0.0 -0.171173 0.1497287 0.976073 -2.16943e-18 -0.154674 0.0251755 0.0 0.0974422 0.907543 -0.634282 0.644247 -0.178331 0.223027 0.646877 -0.183575 0.22655 -0.82292 -0.35567 -3.39364 6.00177 -1.27857 0.978315 5.96378 -1.12358 0.798216 0.18387799999999999 0.958382 -2.16943e-18 0.107…
1096.0 0.1868 0.928961 -0.212946 0.0 0.0 0.212946 0.0 0.0 0.212946 -0.235927 0.0722213 0.275654 0.0 0.0 -0.275654 0.0 0.0 -0.275654 0.17314010000000002 0.971949 -2.16943e-18 -0.247947 0.0469955 0.0 0.0799079 0.896593 -0.738561 0.78549 -0.192573 0.1927 0.786121 -0.194619 0.19219 -0.54027 -0.214727 -3.08844 3.81112 -0.368925 1.12961 3.81285 -0.372762 1.13317 0.189839 0.944871 -2.16943e-18 0.106642 …
1097.0 0.00423782 0.964633 -0.00475236 0.0 0.0 0.00475236 0.0 0.0 0.00475236 -0.116201 0.0103536 0.130336 0.0 0.0 -0.130336 0.0 0.0 -0.130336 -0.0164585 0.987764 -2.16943e-18 -0.119296 -0.00249087 0.0 -0.278453 0.953173 0.257967 0.0160472 0.0517312 -0.126441 0.015241 0.0529553 -0.123257 -0.722005 -0.144507 0.449372 -0.0988955 0.852339 -0.452323 -0.0331982 0.731793 -0.430768 -0.298024 0.951541 -2.…
1098.0 0.176655 0.932001 -0.201113 0.0 0.0 0.201113 0.0 0.0 0.201113 -0.50183 0.147148 0.584256 0.0 0.0 -0.584256 0.0 0.0 -0.584256 0.1624855 0.973904 -2.16943e-18 -0.526672 0.0933832 0.0 -0.304856 0.943552 0.260147 0.0178048 0.108784 -0.187219 0.0180973 0.108176 -0.186898 -0.859826 -0.232375 0.401322 0.177612 0.804312 -0.711008 0.14508 0.863942 -0.718597 -0.32221700000000003 0.942506 -2.16943e-1…
1103.0 -0.109752 0.967497 0.122725 0.0 0.0 -0.122725 0.0 0.0 -0.122725 0.455786 0.0176075 -0.50959 0.0 0.0 0.50959 0.0 0.0 0.50959 -0.132668 0.977908 -2.16943e-18 0.461405 0.0689581 0.0 -0.0820468 0.941629 -0.402821 0.563834 -0.11944 0.200636 0.562683 -0.118508 0.203116 -0.908394 -0.356653 -4.26491 8.4457 -5.77007 1.86814 8.45371 -5.83268 1.7916 -0.01618689999999999 0.991976 -2.16943e-18 0.217445…
1107.0 0.126644 0.945109 -0.143345 0.0 0.0 0.143345 0.0 0.0 0.143345 0.0213587 -0.00494377 -0.024493 0.0 0.0 0.024493 0.0 0.0 0.024493 0.1101734 0.981628 -2.16943e-18 0.0222682 -0.00263351 0.0 0.0676239 0.907689 -0.652008 0.699871 -0.179003 0.215297 0.701786 -0.183535 0.228541 -0.753354 -0.40496 -3.06404 4.74566 -0.786557 -4.34902 4.43911 1.05789 0.584753 0.1623472 0.958223 -2.16943e-18 0.0207498…
1108.0 -0.0796861 0.968153 0.0891253 0.0 0.0 -0.0891253 0.0 0.0 -0.0891253 0.758512 0.00380159 -0.847429 0.0 0.0 0.847429 0.0 0.0 0.847429 -0.102175 0.981942 -2.16943e-18 0.770719 0.0888337 0.0 -0.0560214 0.94033 -0.379948 0.530422 -0.123439 0.214512 0.53159 -0.124337 0.213286 -0.519952 -0.567367 -4.80236 6.70094 -1.76285 0.611541 6.80393 -2.05079 -0.811713 0.0042341000000000045 0.989816 -2.16943…
1112.0 0.145973 0.940409 -0.16557 0.0 0.0 0.16557 0.0 0.0 0.16557 0.104801 -0.0267248 -0.120832 0.0 0.0 0.120832 0.0 0.0 0.120832 0.1303509 0.979014 -2.16943e-18 0.109541 -0.0154301 0.0 0.104159 0.891296 -0.767601 0.787257 -0.189821 0.193054 0.78847 -0.187407 0.192874 -0.469319 -0.237448 -3.29641 4.02436 -0.557488 1.2832 4.02151 -0.553149 1.29319 0.215935 0.938524 -2.16943e-18 0.205918 -0.361031 …
1114.0 0.300928 0.885302 -0.349568 0.0 0.0 0.349568 0.0 0.0 0.349568 -0.390418 0.180797 0.480679 0.0 0.0 -0.480679 0.0 0.0 -0.480679 0.29406 0.940348 -2.16943e-18 -0.417174 0.140073 0.0 0.28755 0.895731 -0.342306 -0.0138241 0.0503767 0.275075 -0.00725493 0.0377124 0.282057 -0.632649 0.403136 -0.468652 2.3023 -1.69126 -1.23574 2.6273 -2.317 -0.918173 0.280449 0.950049 -2.16943e-18 -0.366394 0.3504…
1116.0 0.167754 0.934561 -0.190767 0.0 0.0 0.190767 0.0 0.0 0.190767 -0.0250131 0.00705417 0.029035 0.0 0.0 -0.029035 0.0 0.0 -0.029035 0.1531501 0.975509 -2.16943e-18 -0.0262199 0.00436969 0.0 0.116711 0.895282 -0.708544 0.703555 -0.180089 0.197512 0.704075 -0.180643 0.196808 -0.650484 -0.377815 -3.38723 4.86429 -0.899608 -2.81629 4.84358 -0.854543 -2.86949 0.214677 0.944546 -2.16943e-18 0.13293…
1119.0 0.180566 0.930845 -0.20567 0.0 0.0 0.20567 0.0 0.0 0.20567 -0.180771 0.0539019 0.210747 0.0 0.0 -0.210747 0.0 0.0 -0.210747 0.1665917 0.973166 -2.16943e-18 -0.18982 0.0345496 0.0 0.107322 0.900085 -0.679265 0.6859 -0.180071 0.20294 0.687866 -0.182852 0.20257 -0.676181 -0.391824 -3.26438 4.82692 -0.889992 -3.42866 4.79171 -0.81766 -3.48723 0.20153100000000002 0.950053 -2.16943e-18 0.0982863…
1121.0 0.0318467 0.96174 -0.0357673 0.0 0.0 0.0357673 0.0 0.0 0.0357673 0.473858 -0.0570802 -0.533227 0.0 0.0 0.533227 0.0 0.0 0.533227 0.011934200000000006 0.987917 -2.16943e-18 0.488144 -0.00494914 0.0 0.0116149 0.895171 -0.847184 0.888286 -0.108924 0.224526 0.889073 -0.105112 0.217754 0.425627 -0.312304 -1.92078 0.865084 -1.16422 0.44791 1.03465 -0.78327 -0.453426 0.1435064 0.938721 -2.16943e-…
1122.0 0.0476261 0.959697 -0.0535436 0.0 0.0 0.0535436 0.0 0.0 0.0535436 0.356645 -0.0494072 -0.402253 0.0 0.0 0.402253 0.0 0.0 0.402253 0.028205300000000003 0.987607 -2.16943e-18 0.36812 -0.0102786 0.0 0.0261536 0.919188 -0.586929 0.663676 -0.141238 0.212579 0.664229 -0.142018 0.211616 -0.655008 -0.484069 -4.12001 5.59015 -0.839061 -2.259 5.61698 -0.900188 -2.17192 0.11406250000000001 0.970538 -…
1125.0 -0.0641276 0.968096 0.0717429 0.0 0.0 -0.0717429 0.0 0.0 -0.0717429 0.571931 -0.00707548 -0.639017 0.0 0.0 0.639017 0.0 0.0 0.639017 -0.086351 0.983627 -2.16943e-18 0.58225 0.0568746 0.0 -0.045551 0.944545 -0.368581 0.47322 -0.0871513 0.206536 0.47089 -0.083932 0.206975 -0.783557 -0.377393 -4.78168 8.39231 -4.6933 1.5828 8.49198 -4.95464 1.61812 0.0076868999999999965 0.993036 -2.16943e-18 …
1126.0 0.138425 0.942298 -0.156877 0.0 0.0 0.156877 0.0 0.0 0.156877 -0.0339046 0.00833263 0.0390058 0.0 0.0 -0.0390058 0.0 0.0 -0.0390058 0.122466 0.98009 -2.16943e-18 -0.0354027 0.00467341 0.0 0.0708459 0.906159 -0.661507 0.706894 -0.176955 0.209288 0.710126 -0.182959 0.212152 -0.716999 -0.404946 -3.01794 4.40801 -0.335646 -4.43192 4.326 -0.149733 -4.67935 0.1671206 0.956481 -2.16943e-18 0.0092…
1127.0 0.153516 0.93845 -0.174277 0.0 0.0 0.174277 0.0 0.0 0.174277 -0.152314 0.0402563 0.17601 0.0 0.0 -0.17601 0.0 0.0 -0.17601 0.1382394 0.977868 -2.16943e-18 -0.15936 0.0238646 0.0 0.0471059 0.903374 -0.701641 0.774591 -0.182389 0.185934 0.774917 -0.180257 0.191333 -0.663165 -0.28744 -2.89088 4.07458 -0.673465 -0.606259 3.86546 -0.206893 -1.22749 0.15419860000000002 0.952811 -2.16943e-18 -0.0…
1128.0 0.0187634 0.963219 -0.0210574 0.0 0.0 0.0210574 0.0 0.0 0.0210574 -0.282801 0.0298526 0.317704 0.0 0.0 -0.317704 0.0 0.0 -0.317704 -0.001532599999999995 0.987954 -2.16943e-18 -0.290855 -0.00132968 0.0 -0.331854 0.935591 0.268472 0.0266916 0.137184 -0.206123 0.0268739 0.136882 -0.206467 -0.93982 -0.306226 0.409698 0.197334 0.99231 -0.989917 0.189983 1.00537 -0.989071 -0.34713 0.934612 -2.16…
1130.0 -0.00265568 0.96522 0.00297706 0.0 0.0 -0.00297706 0.0 0.0 -0.00297706 0.313357 -0.0254806 -0.351241 0.0 0.0 0.351241 0.0 0.0 0.351241 -0.0235326 0.987589 -2.16943e-18 0.32143 0.00919736 0.0 0.00572317 0.933047 -0.472325 0.521912 -0.0851932 0.190021 0.523246 -0.0881889 0.195365 -0.948469 -0.271617 -4.09364 8.39718 -6.12409 2.49512 8.47551 -6.28147 2.5001 0.0708313 0.983629 -2.16943e-18 0.1…
1132.0 0.146743 0.940212 -0.166457 0.0 0.0 0.166457 0.0 0.0 0.166457 -0.0969769 0.0248213 0.111836 0.0 0.0 -0.111836 0.0 0.0 -0.111836 0.1311556 0.9789 -2.16943e-18 -0.101373 0.0143713 0.0 0.0563528 0.903264 -0.69677 0.759955 -0.179034 0.188497 0.761754 -0.182589 0.189758 -0.669069 -0.305504 -2.96432 4.14685 -0.566863 -1.20385 4.07413 -0.405394 -1.41164 0.1613614 0.952788 -2.16943e-18 0.0101488 -…
1135.0 0.0343512 0.961435 -0.0385861 0.0 0.0 0.0385861 0.0 0.0 0.0385861 0.519229 -0.0640308 -0.584483 0.0 0.0 0.584483 0.0 0.0 0.584483 0.014514600000000002 0.987887 -2.16943e-18 0.535049 -0.00693307 0.0 0.011638 0.898271 -0.821677 0.865037 -0.102274 0.226999 0.86529 -0.0978619 0.219645 0.212077 -0.346632 -2.73124 1.5412 -0.452757 0.301666 1.74138 -0.0233457 -0.637177 0.13950400000000002 0.94313…
1137.0 0.11929 0.946779 -0.13492 0.0 0.0 0.13492 0.0 0.0 0.13492 0.0868713 -0.0193379 -0.0994291 0.0 0.0 0.0994291 0.0 0.0 0.0994291 0.1025095 0.982502 -2.16943e-18 0.0904844 -0.00992867 0.0 0.0679731 0.899137 -0.725865 0.781936 -0.187192 0.189655 0.782641 -0.190081 0.18969 -0.578692 -0.241623 -3.06946 4.00406 -0.614342 0.779482 3.98498 -0.573625 0.734029 0.17699700000000002 0.947823 -2.16943e-18…
1140.0 0.106601 0.949507 -0.12042 0.0 0.0 0.12042 0.0 0.0 0.12042 -0.354841 0.0736063 0.404872 0.0 0.0 -0.404872 0.0 0.0 -0.404872 0.0893044 0.983854 -2.16943e-18 -0.368997 0.0350828 0.0 -0.318724 0.939568 0.272265 0.0148683 0.122742 -0.207501 0.0133987 0.125418 -0.207863 -0.897967 -0.256517 0.432188 0.161134 0.862513 -0.698658 0.173372 0.839387 -0.690188 -0.33603 0.937442 -2.16943e-18 -0.847403 …
1142.0 0.233454 0.913264 -0.267946 0.0 0.0 0.267946 0.0 0.0 0.267946 -0.355925 0.130754 0.423627 0.0 0.0 -0.423627 0.0 0.0 -0.423627 0.222329 0.961217 -2.16943e-18 -0.3765 0.0930609 0.0 0.0698464 0.903119 -0.683492 0.7349 -0.186452 0.188534 0.735406 -0.184189 0.192037 -0.687324 -0.307011 -3.06031 4.46374 -0.986135 -0.738049 4.29999 -0.618889 -1.23785 0.1705875 0.952939 -2.16943e-18 0.022608 -0.37…
1144.0 0.248232 0.907687 -0.285593 0.0 0.0 0.285593 0.0 0.0 0.285593 -0.143747 0.0557057 0.172233 0.0 0.0 -0.172233 0.0 0.0 -0.172233 0.23797800000000002 0.957202 -2.16943e-18 -0.152382 0.0405309 0.0 0.139988 0.887674 -0.758344 0.720134 -0.173262 0.222307 0.719986 -0.173699 0.222484 -0.554784 -0.201028 -3.26834 3.39348 1.06399 -1.11652 3.39432 1.06386 -1.12509 0.242813 0.935601 -2.16943e-18 0.093…
1151.0 0.0232543 0.962733 -0.0261039 0.0 0.0 0.0261039 0.0 0.0 0.0261039 0.306194 -0.0338852 -0.344172 0.0 0.0 0.344172 0.0 0.0 0.344172 0.003087500000000007 0.987964 -2.16943e-18 0.31509 -0.000149638 0.0 -0.0145841 0.900782 -0.810901 0.896296 -0.105599 0.226267 0.90075 -0.0985715 0.2151 0.4186 -0.115467 -0.915354 0.0581484 -0.620083 0.518101 0.344366 0.303214 -0.753221 0.1171865 0.94646 -2.16943…
1153.0 0.034159 0.961459 -0.0383697 0.0 0.0 0.0383697 0.0 0.0 0.0383697 -0.184429 0.0227031 0.207601 0.0 0.0 -0.207601 0.0 0.0 -0.207601 0.014316500000000003 0.987889 -2.16943e-18 -0.190044 0.00242143 0.0 -0.287957 0.950985 0.269131 0.0100942 0.0623043 -0.141173 0.0102279 0.0620538 -0.141243 -0.764965 -0.203998 0.396298 0.0576224 0.868375 -1.04126 0.0655639 0.853622 -1.03795 -0.30787000000000003 …
1154.0 0.11357 0.948033 -0.128378 0.0 0.0 0.128378 0.0 0.0 0.128378 0.232556 -0.0501737 -0.265793 0.0 0.0 0.265793 0.0 0.0 0.265793 0.09655430000000001 0.983135 -2.16943e-18 0.24205 -0.0249584 0.0 0.0680313 0.899359 -0.745656 0.795105 -0.160442 0.196003 0.798098 -0.167113 0.194274 -0.478394 -0.282204 -3.40602 4.25606 -0.703558 0.960827 4.30452 -0.815556 1.12749 0.18084 0.947351 -2.16943e-18 0.231…
1157.0 0.292988 0.888932 -0.339815 0.0 0.0 0.339815 0.0 0.0 0.339815 -0.427094 0.192744 0.523494 0.0 0.0 -0.523494 0.0 0.0 -0.523494 0.28558100000000003 0.943148 -2.16943e-18 -0.455799 0.148111 0.0 0.278759 0.898877 -0.3299 -0.0227397 0.0633013 0.262136 -0.0150151 0.0483953 0.27056 -0.637842 0.359853 -0.34348 1.23696 0.0665157 -1.9306 2.31807 -2.01992 -0.760094 0.270341 0.952389 -2.16943e-18 -0.4…
1160.0 0.241888 0.910118 -0.278003 0.0 0.0 0.278003 0.0 0.0 0.278003 -0.372815 0.14123 0.445398 0.0 0.0 -0.445398 0.0 0.0 -0.445398 0.23125600000000002 0.958963 -2.16943e-18 -0.394845 0.10182 0.0 0.0767557 0.907734 -0.644971 0.681475 -0.180333 0.222954 0.683931 -0.186633 0.226962 -0.808617 -0.390438 -3.17829 5.20289 -0.191772 0.986013 5.14319 -0.0208672 0.776456 0.168616 0.958386 -2.16943e-18 0.0…
1164.0 0.167518 0.934628 -0.190492 0.0 0.0 0.190492 0.0 0.0 0.190492 0.0970442 -0.0273396 -0.112639 0.0 0.0 0.112639 0.0 0.0 0.112639 0.1529026 0.97555 -2.16943e-18 0.101723 -0.016924 0.0 0.137437 0.894939 -0.684004 0.660619 -0.190327 0.22318 0.660871 -0.190347 0.22198 -0.724983 -0.349917 -3.78073 5.89161 -2.30817 0.197291 5.88886 -2.30283 0.194701 0.228074 0.945065 -2.16943e-18 0.168861 -0.44293…
1165.0 0.108237 0.949166 -0.122287 0.0 0.0 0.122287 0.0 0.0 0.122287 -0.345393 0.0723192 0.394245 0.0 0.0 -0.394245 0.0 0.0 -0.394245 0.09100530000000001 0.98369 -2.16943e-18 -0.359247 0.0348326 0.0 -0.274742 0.953716 0.257116 0.0053391 0.0655931 -0.132542 0.00459791 0.0669505 -0.133161 -0.803865 -0.186572 0.266919 0.258962 0.768333 -0.637292 0.261868 0.7624 -0.632 -0.295209 0.951921 -2.16943e-18…
1166.0 0.309537 0.881259 -0.360194 0.0 0.0 0.360194 0.0 0.0 0.360194 -0.273555 0.130227 0.338483 0.0 0.0 -0.338483 0.0 0.0 -0.338483 0.303265 0.937202 -2.16943e-18 -0.292699 0.101752 0.0 0.300194 0.891026 -0.357705 -0.00808197 0.0401461 0.290158 -0.00530693 0.034801 0.293058 -0.502418 0.415327 -0.600236 2.66777 -2.37885 -1.08214 2.5708 -2.19152 -1.20071 0.294202 0.946525 -2.16943e-18 -0.219864 0.…
1169.0 0.0859428 0.95354 -0.0969042 0.0 0.0 0.0969042 0.0 0.0 0.0969042 -0.263169 0.0481655 0.298899 0.0 0.0 -0.298899 0.0 0.0 -0.298899 0.06784995 0.985639 -2.16943e-18 -0.272948 0.0194874 0.0 -0.30543 0.946173 0.280702 0.00780161 0.0840318 -0.166467 0.00615284 0.0870854 -0.167193 -0.819955 -0.214417 0.4286 0.0961808 0.804557 -0.694712 0.0783215 0.836313 -0.691345 -0.324917 0.942417 -2.16943e-18…
1171.0 0.0507616 0.959257 -0.0570811 0.0 0.0 0.0570811 0.0 0.0 0.0570811 0.261927 -0.0372303 -0.295569 0.0 0.0 0.295569 0.0 0.0 0.295569 0.031442300000000006 0.987511 -2.16943e-18 0.27046 -0.00850932 0.0 0.021982 0.915984 -0.610186 0.705343 -0.15885 0.200796 0.7062 -0.159399 0.207332 -0.642536 -0.418027 -3.21174 4.40025 -0.280828 -3.07791 4.28021 -0.0161831 -3.40833 0.11604 0.96728 -2.16943e-18 0…
1172.0 -0.0980439 0.967873 0.109638 0.0 0.0 -0.109638 0.0 0.0 -0.109638 0.198181 0.00505949 -0.221482 0.0 0.0 0.221482 0.0 0.0 0.221482 -0.12080699999999998 0.979601 -2.16943e-18 0.200915 0.027344 0.0 -0.25909 0.960658 0.297221 -0.0267426 0.00678403 -0.100338 -0.0258294 0.00419262 -0.100438 -0.747615 -0.15192 0.169713 0.368345 0.612438 -0.508929 0.378995 0.594219 -0.514491 -0.285515 0.952964 -2.1…
1174.0 -0.0675898 0.968132 0.0756111 0.0 0.0 -0.0756111 0.0 0.0 -0.0756111 0.104827 -0.000891298 -0.117118 0.0 0.0 0.117118 0.0 0.0 0.117118 -0.089874 0.983276 -2.16943e-18 0.106673 0.0108366 0.0 -0.246384 0.961328 0.256197 0.00310637 0.00520537 -0.0857675 0.00730524 -0.00310113 -0.0827138 -0.720419 -0.174611 0.0256451 0.524763 0.630749 -0.974752 0.517491 0.647555 -1.00272 -0.269091 0.958896 -2.1…
1175.0 0.176959 0.931912 -0.201468 0.0 0.0 0.201468 0.0 0.0 0.201468 -0.564478 0.165735 0.657262 0.0 0.0 -0.657262 0.0 0.0 -0.657262 0.1628051 0.973847 -2.16943e-18 -0.592445 0.105262 0.0 -0.281145 0.946655 0.217894 0.0214675 0.135052 -0.18625 0.0230757 0.132194 -0.186401 -0.830407 -0.146686 0.563202 -0.0103919 0.623076 0.0824924 -0.0386187 0.674449 0.0782338 -0.29705000000000004 0.950075 -2.1694…
1179.0 0.149168 0.939588 -0.169255 0.0 0.0 0.169255 0.0 0.0 0.169255 -0.033339 0.00863259 0.0384751 0.0 0.0 -0.0384751 0.0 0.0 -0.0384751 0.133691 0.978537 -2.16943e-18 -0.0348613 0.00504172 0.0 0.0797952 0.895384 -0.748863 0.794651 -0.190628 0.189648 0.795439 -0.192552 0.189647 -0.530789 -0.223096 -3.07868 3.89228 -0.566907 1.20106 3.88393 -0.548717 1.17791 0.191532 0.943295 -2.16943e-18 0.11798…
1180.0 0.0020151 0.964828 -0.00225955 0.0 0.0 0.00225955 0.0 0.0 0.00225955 -0.450565 0.0390137 0.50526 0.0 0.0 -0.50526 0.0 0.0 -0.50526 -0.018740099999999996 0.987714 -2.16943e-18 -0.462439 -0.0108089 0.0 -0.380053 0.9165 0.271548 0.065339 0.174979 -0.25463 0.0662309 0.174983 -0.248354 -1.07633 -0.324142 0.901781 0.323852 4.83598e-10 -0.244188 0.322341 4.81446e-10 -0.228258 -0.38921500000000003…
1183.0 0.285552 0.892247 -0.330719 0.0 0.0 0.330719 0.0 0.0 0.330719 -0.404022 0.177927 0.49321 0.0 0.0 -0.49321 0.0 0.0 -0.49321 0.27765 0.945686 -2.16943e-18 -0.430683 0.135631 0.0 0.251504 0.90917 -0.335786 0.0218532 0.0582921 0.217062 0.0396605 0.0239214 0.235909 -0.613682 0.163976 -0.453572 1.48777 -0.439551 -0.639989 1.50438 -0.470909 -0.642366 0.24919200000000002 0.961213 -2.16943e-18 -0.4…
1186.0 0.209112 0.92181 -0.239122 0.0 0.0 0.239122 0.0 0.0 0.239122 -0.137553 0.0460782 0.162069 0.0 0.0 -0.162069 0.0 0.0 -0.162069 0.196625 0.967179 -2.16943e-18 -0.145006 0.0314369 0.0 0.140457 0.898025 -0.653378 0.620076 -0.177499 0.219423 0.620308 -0.178433 0.219069 -0.785127 -0.373822 -3.5309 6.31532 -2.49331 -5.85503 6.30036 -2.46674 -5.84815 0.22457300000000002 0.948795 -2.16943e-18 0.144…
1187.0 0.155469 0.937932 -0.176534 0.0 0.0 0.176534 0.0 0.0 0.176534 -0.418566 0.111638 0.483974 0.0 0.0 -0.483974 0.0 0.0 -0.483974 0.1402826 0.97756 -2.16943e-18 -0.438043 0.0666093 0.0 -0.313744 0.943387 0.281301 0.0107616 0.0967424 -0.176452 0.0155458 0.0879519 -0.174905 -0.863615 -0.235489 0.376447 0.151532 0.897621 -0.6447 0.206767 0.799045 -0.653377 -0.33221300000000004 0.93993 -2.16943e-1…
1190.0 0.0252786 0.962507 -0.0283795 0.0 0.0 0.0283795 0.0 0.0 0.0283795 -0.236646 0.0267339 0.266066 0.0 0.0 -0.266066 0.0 0.0 -0.266066 0.005170800000000003 0.98796 -2.16943e-18 -0.243582 0.000669982 0.0 -0.294617 0.947449 0.262224 0.0114254 0.0920538 -0.169675 0.0139703 0.0873846 -0.169368 -0.83344 -0.204854 0.36194 0.180331 0.782691 -0.536109 0.181673 0.78137 -0.545527 -0.313282 0.945735 -2.1…
1192.0 -0.000886067 0.965074 0.000993342 0.0 0.0 -0.000993342 0.0 0.0 -0.000993342 -0.117341 0.00977594 0.131549 0.0 0.0 -0.131549 0.0 0.0 -0.131549 -0.021717199999999992 0.987639 -2.16943e-18 -0.120391 -0.00320584 0.0 -0.326479 0.939483 0.288649 0.0210616 0.0929045 -0.18808 0.0179578 0.0988359 -0.192345 -0.864352 -0.210003 0.509298 -0.00740344 0.855758 -0.200965 -0.0648394 0.957447 -0.189194 -0.…
1193.0 0.037731 0.961012 -0.0423916 0.0 0.0 0.0423916 0.0 0.0 0.0423916 -0.191279 0.0243277 0.215421 0.0 0.0 -0.215421 0.0 0.0 -0.215421 0.017998200000000006 0.987835 -2.16943e-18 -0.197191 0.00330573 0.0 -0.309875 0.945151 0.278714 0.0111044 0.0908006 -0.163688 0.0150585 0.083548 -0.163024 -0.826327 -0.211783 0.438913 0.0531316 0.855687 -0.56499 0.0896493 0.790396 -0.570323 -0.328536 0.941882 -2…
1197.0 0.194717 0.926497 -0.222209 0.0 0.0 0.222209 0.0 0.0 0.222209 -0.647575 0.204813 0.758801 0.0 0.0 -0.758801 0.0 0.0 -0.758801 0.181465 0.970332 -2.16943e-18 -0.681304 0.135683 0.0 -0.216373 0.957183 0.13955 0.0116826 0.162733 -0.125005 0.0120078 0.162396 -0.127436 -0.711307 -0.104052 0.522479 0.0854306 0.349068 -0.433971 0.0773192 0.361885 -0.423083 -0.232078 0.967986 -2.16943e-18 -0.69398…
1207.0 0.0815002 0.954341 -0.0918606 0.0 0.0 0.0918606 0.0 0.0 0.0918606 -0.262061 0.046598 0.297371 0.0 0.0 -0.297371 0.0 0.0 -0.297371 0.06324350000000001 0.985957 -2.16943e-18 -0.271646 0.0180179 0.0 -0.326785 0.939517 0.291329 0.012758 0.103638 -0.195381 0.0111032 0.106687 -0.195647 -0.885497 -0.263277 0.426186 0.120661 0.936979 -0.795749 0.12385 0.930184 -0.786876 -0.344941 0.935228 -2.16943…
1227.0 0.120379 0.946536 -0.136167 0.0 0.0 0.136167 0.0 0.0 0.136167 0.208215 -0.0466222 -0.23838 0.0 0.0 0.23838 0.0 0.0 0.23838 0.1036442 0.982376 -2.16943e-18 0.216905 -0.0240744 0.0 0.084378 0.904755 -0.682656 0.703659 -0.164155 0.231905 0.704854 -0.166495 0.232349 -0.592029 -0.43638 -3.31313 4.0652 1.76059 0.33937 4.05078 1.81416 0.295963 0.18168299999999998 0.954643 -2.16943e-18 0.181949 -0…
1233.0 0.142062 0.941396 -0.161063 0.0 0.0 0.161063 0.0 0.0 0.161063 -0.0453531 0.0113478 0.052231 0.0 0.0 -0.052231 0.0 0.0 -0.052231 0.1262644 0.97958 -2.16943e-18 -0.0473797 0.00645636 0.0 0.0646362 0.900286 -0.71567 0.777638 -0.192647 0.189026 0.776674 -0.188171 0.19131 -0.595607 -0.234406 -3.01982 3.97142 -0.619104 0.86925 3.916 -0.492621 0.687567 0.1724102 0.9493 -2.16943e-18 0.0608113 -0.3…
1234.0 0.252572 0.905992 -0.290799 0.0 0.0 0.290799 0.0 0.0 0.290799 -0.384841 0.151445 0.462042 0.0 0.0 -0.462042 0.0 0.0 -0.462042 0.242581 0.955965 -2.16943e-18 -0.408215 0.110857 0.0 0.0652139 0.899255 -0.724482 0.787202 -0.197915 0.194331 0.786509 -0.194033 0.195522 -0.564725 -0.193693 -2.97488 3.53676 -0.004736 0.976494 3.54495 -0.0216662 0.994374 0.17451719999999998 0.948032 -2.16943e-18 0…
1237.0 0.111821 0.948408 -0.126379 0.0 0.0 0.126379 0.0 0.0 0.126379 -0.35087 0.074966 0.400843 0.0 0.0 -0.400843 0.0 0.0 -0.400843 0.0947337 0.983321 -2.16943e-18 -0.365111 0.03691 0.0 -0.318649 0.93991 0.273779 0.0184455 0.112505 -0.205557 0.0170681 0.115016 -0.206082 -0.897616 -0.272375 0.366511 0.221375 0.914874 -0.898222 0.242264 0.875847 -0.887468 -0.335836 0.937633 -2.16943e-18 -0.8374 -0.…
1238.0 0.0509573 0.959229 -0.0573019 0.0 0.0 0.0573019 0.0 0.0 0.0573019 0.264493 -0.0376547 -0.298474 0.0 0.0 0.298474 0.0 0.0 0.298474 0.0316444 0.987505 -2.16943e-18 0.273117 -0.00865328 0.0 0.0176803 0.916845 -0.619983 0.711795 -0.155203 0.228475 0.71554 -0.157743 0.229831 -0.625235 -0.440056 -3.2371 3.91734 1.72325 0.435266 3.87445 1.97787 0.322321 0.11339830000000001 0.968089 -2.16943e-18 0…
1241.0 0.217952 0.918798 -0.249556 0.0 0.0 0.249556 0.0 0.0 0.249556 -0.729878 0.252998 0.863027 0.0 0.0 -0.863027 0.0 0.0 -0.863027 0.205949 0.965106 -2.16943e-18 -0.770376 0.175451 0.0 -0.272489 0.945577 0.181365 0.0295112 0.174937 -0.188157 0.0295829 0.174823 -0.188929 -0.847883 -0.139229 0.86472 0.055911 3.79104e-10 -0.223923 0.0556142 4.12122e-10 -0.220747 -0.285855 0.953213 -2.16943e-18 -0.…
1244.0 0.117109 0.947262 -0.132425 0.0 0.0 0.132425 0.0 0.0 0.132425 -0.46844 0.103051 0.535861 0.0 0.0 -0.535861 0.0 0.0 -0.535861 0.10023860000000001 0.982748 -2.16943e-18 -0.487786 0.0522925 0.0 -0.272743 0.947928 0.198639 0.0168469 0.161897 -0.168078 0.0175952 0.160884 -0.169242 -0.834228 -0.205543 0.486415 0.11475 0.709054 -0.8349 0.136186 0.670557 -0.836368 -0.28827200000000003 0.953403 -2.…
1249.0 0.18312 0.930079 -0.208649 0.0 0.0 0.208649 0.0 0.0 0.208649 -0.165535 0.0498961 0.193156 0.0 0.0 -0.193156 0.0 0.0 -0.193156 0.1692737 0.972674 -2.16943e-18 -0.173881 0.0321839 0.0 0.0926602 0.890959 -0.790373 0.819906 -0.186076 0.199508 0.821116 -0.18671 0.199048 -0.421563 -0.188008 -3.0535 3.43407 -0.0901688 1.58055 3.43349 -0.0897875 1.58575 0.20995999999999998 0.937257 -2.16943e-18 0.…
1250.0 0.136224 0.942836 -0.154345 0.0 0.0 0.154345 0.0 0.0 0.154345 0.0750004 -0.0182314 -0.0862314 0.0 0.0 0.0862314 0.0 0.0 0.0862314 0.12016740000000001 0.98039 -2.16943e-18 0.0782918 -0.0101335 0.0 0.172799 0.934412 -0.236971 0.017551 0.0529482 0.140385 0.0152185 0.0574692 0.137816 0.0976739 -0.0300175 -0.309285 0.00957593 0.395215 -0.198411 0.0304282 0.35504 -0.177897 0.1643009 0.978624 -2.…
1251.0 0.263517 0.901601 -0.303973 0.0 0.0 0.303973 0.0 0.0 0.303973 -0.608 0.248563 0.733837 0.0 0.0 -0.733837 0.0 0.0 -0.733837 0.2542 0.952728 -2.16943e-18 -0.645971 0.184594 0.0 -0.318915 0.942453 0.283871 0.0144108 0.0953239 -0.172515 0.0146834 0.0949722 -0.174308 -0.879747 -0.23706 0.377044 0.171592 0.876197 -0.526105 0.177061 0.86464 -0.516026 -0.337103 0.938869 -2.16943e-18 -0.82702 -0.25…
1253.0 0.126775 0.945079 -0.143496 0.0 0.0 0.143496 0.0 0.0 0.143496 -0.354363 0.0820784 0.406379 0.0 0.0 -0.406379 0.0 0.0 -0.406379 0.1103099 0.981612 -2.16943e-18 -0.369459 0.0437496 0.0 -0.321758 0.940128 0.288121 0.0104169 0.105146 -0.204118 0.0113456 0.103231 -0.201239 -0.886825 -0.2908 0.354166 0.248312 0.917685 -1.19101 0.218957 0.974507 -1.21737 -0.340094 0.936054 -2.16943e-18 -0.824108 …
1256.0 -0.104662 0.967679 0.117035 0.0 0.0 -0.117035 0.0 0.0 -0.117035 0.0770608 0.00253786 -0.0861399 0.0 0.0 0.0861399 0.0 0.0 0.0861399 -0.12751400000000002 0.978663 -2.16943e-18 0.07806 0.0112125 0.0 -0.276573 0.955577 0.274234 0.00129596 0.039107 -0.109426 0.00485939 0.0323812 -0.105995 -0.67718 -0.128122 0.473668 -0.114115 0.730497 -0.418617 -0.1277 0.759268 -0.450101 -0.298289 0.951694 -2.…
1257.0 -0.0933447 0.967981 0.104386 0.0 0.0 -0.104386 0.0 0.0 -0.104386 0.133117 0.00269904 -0.148751 0.0 0.0 0.148751 0.0 0.0 0.148751 -0.11604099999999999 0.980237 -2.16943e-18 0.135032 0.0176559 0.0 -0.222123 0.968639 0.282788 -0.0471351 -0.0116239 -0.0551955 -0.0457627 -0.0141453 -0.0505201 -0.562167 -0.0654937 0.45401 -0.0472783 0.375174 -0.286869 0.00549707 0.27752 -0.261769 -0.251919 0.961…
1261.0 0.115522 0.947609 -0.13061 0.0 0.0 0.13061 0.0 0.0 0.13061 0.0564003 -0.0123001 -0.0644921 0.0 0.0 0.0644921 0.0 0.0 0.0644921 0.09858610000000001 0.982924 -2.16943e-18 0.0587175 -0.00618695 0.0 0.0403857 0.902042 -0.718448 0.803022 -0.187711 0.189104 0.800568 -0.185903 0.192732 -0.603628 -0.218223 -2.83721 3.7015 -0.460309 0.916183 3.61759 -0.2688 0.63853 0.15172750000000002 0.951079 -2.1…
1262.0 0.0184365 0.963253 -0.0206901 0.0 0.0 0.0206901 0.0 0.0 0.0206901 -0.165388 0.017397 0.185793 0.0 0.0 -0.185793 0.0 0.0 -0.185793 -0.0018688000000000038 0.987953 -2.16943e-18 -0.170092 -0.000840071 0.0 -0.308932 0.945669 0.283778 0.0100131 0.0805603 -0.160165 0.0100744 0.0804746 -0.160529 -0.846388 -0.244487 0.347619 0.194765 0.886991 -0.956045 0.158942 0.95307 -0.968042 -0.328187 0.941691…
1266.0 0.0760754 0.955289 -0.0857083 0.0 0.0 0.0857083 0.0 0.0 0.0857083 0.449384 -0.0770574 -0.509385 0.0 0.0 0.509385 0.0 0.0 0.509385 0.0576223 0.986312 -2.16943e-18 0.465501 -0.0280006 0.0 0.0444624 0.894161 -0.83664 0.846105 -0.102946 0.221162 0.843347 -0.10583 0.229498 0.122757 -0.405296 -2.9003 1.836 -0.0585941 -0.662472 1.57718 -0.499744 -0.00236119 0.1700966 0.938217 -2.16943e-18 0.46907…
1269.0 0.158542 0.937106 -0.180089 0.0 0.0 0.180089 0.0 0.0 0.180089 -0.12081 0.0326823 0.139822 0.0 0.0 -0.139822 0.0 0.0 -0.139822 0.1434996 0.977064 -2.16943e-18 -0.126483 0.0196935 0.0 0.0846379 0.904738 -0.661469 0.693325 -0.178862 0.204514 0.695752 -0.182791 0.205698 -0.707141 -0.396456 -3.10565 4.60734 -0.640687 -3.86912 4.55089 -0.517024 -4.01328 0.179005 0.955036 -2.16943e-18 0.0397594 -…
1272.0 0.0342804 0.961444 -0.0385064 0.0 0.0 0.0385064 0.0 0.0 0.0385064 0.281361 -0.0346744 -0.316718 0.0 0.0 0.316718 0.0 0.0 0.316718 0.014441700000000002 0.987888 -2.16943e-18 0.289931 -0.00373378 0.0 -0.00194099 0.911812 -0.656779 0.777962 -0.1591 0.189978 0.78044 -0.159185 0.189945 -0.551312 -0.337687 -3.22331 4.28418 -0.727125 -0.0595478 4.26453 -0.689537 -0.0760871 0.1043071 0.962706 -2.1…
1273.0 0.122016 0.946168 -0.138041 0.0 0.0 0.138041 0.0 0.0 0.138041 0.111366 -0.0251557 -0.127554 0.0 0.0 0.127554 0.0 0.0 0.127554 0.1053493 0.982186 -2.16943e-18 0.116039 -0.0130994 0.0 0.16242 0.936832 -0.226441 0.0173218 0.056175 0.128891 0.0149825 0.0607126 0.126294 0.0897825 -0.040701 -0.29564 0.0194338 0.352153 -0.0889532 0.0278467 0.336047 -0.0818358 0.1535409 0.980126 -2.16943e-18 0.118…
1274.0 0.185168 0.929459 -0.21104 0.0 0.0 0.21104 0.0 0.0 0.21104 -0.169397 0.0515024 0.197806 0.0 0.0 -0.197806 0.0 0.0 -0.197806 0.17142580000000002 0.972273 -2.16943e-18 -0.177988 0.0333843 0.0 0.110964 0.896499 -0.701722 0.70373 -0.1813 0.19407 0.704301 -0.182472 0.193434 -0.641631 -0.353476 -3.2971 4.77985 -1.03922 -2.03403 4.76197 -0.999934 -2.08136 0.20856400000000003 0.945913 -2.16943e-18…
1278.0 0.0976987 0.951307 -0.110273 0.0 0.0 0.110273 0.0 0.0 0.110273 0.349457 -0.0687985 -0.397912 0.0 0.0 0.397912 0.0 0.0 0.397912 0.08005177000000001 0.984686 -2.16943e-18 0.362985 -0.030798 0.0 0.0806507 0.912805 -0.590091 0.611784 -0.16241 0.209238 0.612274 -0.163136 0.209841 -0.685127 -0.429162 -4.36806 6.14163 -1.57354 -0.611683 6.15368 -1.60168 -0.567898 0.16099249999999998 0.963977 -2.1…
1280.0 0.20231 0.924059 -0.231119 0.0 0.0 0.231119 0.0 0.0 0.231119 -0.569902 0.185849 0.669701 0.0 0.0 -0.669701 0.0 0.0 -0.669701 0.18945800000000002 0.968703 -2.16943e-18 -0.600213 0.125104 0.0 -0.303736 0.942864 0.254805 0.0190584 0.116577 -0.200919 0.0194215 0.115791 -0.200586 -0.865783 -0.243104 0.40455 0.173222 0.84019 -0.830561 0.168023 0.850465 -0.836765 -0.320677 0.942456 -2.16943e-18 -…
1282.0 0.293575 0.888666 -0.340534 0.0 0.0 0.340534 0.0 0.0 0.340534 -0.389404 0.176073 0.477452 0.0 0.0 -0.477452 0.0 0.0 -0.477452 0.286208 0.942945 -2.16943e-18 -0.415614 0.135384 0.0 0.280805 0.898155 -0.331613 -0.0241397 0.0645319 0.263324 -0.0161064 0.0490303 0.272098 -0.579532 0.349003 -0.340202 1.01192 0.359283 -2.06888 2.13774 -1.81361 -0.844737 0.272355 0.95186 -2.16943e-18 -0.388126 0.…
1291.0 0.195247 0.926329 -0.222831 0.0 0.0 0.222831 0.0 0.0 0.222831 -0.122481 0.0388216 0.143546 0.0 0.0 -0.143546 0.0 0.0 -0.143546 0.182023 0.97022 -2.16943e-18 -0.128869 0.0257479 0.0 0.122535 0.891455 -0.733353 0.731097 -0.20007 0.211677 0.731103 -0.199275 0.20864 -0.527027 -0.219862 -3.34552 3.60591 0.703177 -0.603526 3.65178 0.594232 -0.424539 0.224676 0.940075 -2.16943e-18 0.144416 -0.334…
1292.0 -0.0540982 0.967916 0.0605361 0.0 0.0 -0.0605361 0.0 0.0 -0.0605361 0.384661 -0.009071 -0.429868 0.0 0.0 0.429868 0.0 0.0 0.429868 -0.076134 0.984567 -2.16943e-18 0.392084 0.0338678 0.0 -0.032998 0.938452 -0.437935 0.529921 -0.0892734 0.198851 0.525681 -0.0822563 0.200176 -0.939877 -0.326471 -4.40631 8.7392 -6.21223 2.19465 8.90383 -6.60958 2.12877 0.0311096 0.988734 -2.16943e-18 0.22779 -…
1296.0 0.159795 0.936766 -0.181539 0.0 0.0 0.181539 0.0 0.0 0.181539 -0.125916 0.0342597 0.145789 0.0 0.0 -0.145789 0.0 0.0 -0.145789 0.14481070000000001 0.976859 -2.16943e-18 -0.131851 0.0207251 0.0 0.0859691 0.904352 -0.662705 0.693834 -0.177961 0.20414 0.695603 -0.181763 0.20547 -0.697056 -0.399199 -3.09446 4.54338 -0.536535 -4.08656 4.50278 -0.444453 -4.20782 0.180457 0.954622 -2.16943e-18 0.…
1298.0 0.150389 0.939271 -0.170664 0.0 0.0 0.170664 0.0 0.0 0.170664 -0.00811448 0.00211331 0.00936799 0.0 0.0 -0.00936799 0.0 0.0 -0.00936799 0.1349677 0.978352 -2.16943e-18 -0.00848636 0.00123953 0.0 0.0875317 0.893778 -0.759233 0.796995 -0.192309 0.188128 0.794974 -0.18602 0.190582 -0.522002 -0.232086 -3.14063 4.02334 -0.729233 1.30228 3.9567 -0.574661 1.06866 0.19997700000000002 0.941299 -2.1…
1299.0 -0.0635314 0.968088 0.0710767 0.0 0.0 -0.0710767 0.0 0.0 -0.0710767 0.563978 -0.00735286 -0.630137 0.0 0.0 0.630137 0.0 0.0 0.630137 -0.085744 0.983686 -2.16943e-18 0.574195 0.0557017 0.0 -0.0422894 0.945596 -0.354861 0.444407 -0.0668015 0.199178 0.441522 -0.0623726 0.199895 -0.776103 -0.349834 -4.72673 8.40571 -4.99954 2.04759 8.50051 -5.24426 2.11073 0.007163100000000006 0.993458 -2.1694…
1300.0 -0.12082 0.967001 0.135102 0.0 0.0 -0.135102 0.0 0.0 -0.135102 0.0121159 0.000618315 -0.0135537 0.0 0.0 0.0135537 0.0 0.0 0.0135537 -0.143864 0.976163 -2.16943e-18 0.0122485 0.00198584 0.0 -0.218357 0.969976 0.272784 -0.0174133 -0.0598705 0.000793721 -0.0227013 -0.0493863 -0.00525393 -0.638389 -0.13377 -0.193552 0.679059 0.580392 -0.842102 0.542187 0.845849 -0.987083 -0.24625200000000003 0…
1301.0 0.11605 0.947494 -0.131213 0.0 0.0 0.131213 0.0 0.0 0.131213 -0.422628 0.0924359 0.483326 0.0 0.0 -0.483326 0.0 0.0 -0.483326 0.0991354 0.982866 -2.16943e-18 -0.440021 0.0466326 0.0 -0.319122 0.938595 0.253116 0.0253009 0.141333 -0.197398 0.0243776 0.143015 -0.198939 -0.934902 -0.245342 0.461832 0.170793 0.80817 -0.351629 0.200603 0.753228 -0.343807 -0.33448 0.939032 -2.16943e-18 -0.885562…
1302.0 -0.0367983 0.96734 0.0411974 0.0 0.0 -0.0411974 0.0 0.0 -0.0411974 0.378576 -0.016257 -0.423339 0.0 0.0 0.423339 0.0 0.0 0.423339 -0.05848099999999999 0.98592 -2.16943e-18 0.386702 0.0258805 0.0 -0.0297343 0.937255 -0.462958 0.574783 -0.132352 0.212923 0.576377 -0.134684 0.215024 -0.927968 -0.338209 -4.45312 8.64406 -5.54092 1.57196 8.57332 -5.38013 1.45358 0.040285600000000005 0.988221 -2…
1303.0 0.290039 0.890256 -0.336203 0.0 0.0 0.336203 0.0 0.0 0.336203 -0.67898 0.303471 0.830885 0.0 0.0 -0.830885 0.0 0.0 -0.830885 0.282434 0.944165 -2.16943e-18 -0.724284 0.232466 0.0 0.233782 0.915149 -0.329432 0.0609634 0.0134924 0.216803 0.0661247 0.00355892 0.22184 -0.869857 0.243734 -0.0677653 1.16151 0.0137035 -1.15755 1.01624 0.293005 -1.29642 0.23421000000000003 0.965763 -2.16943e-18 -0…
1306.0 -0.174759 0.96261 0.195572 0.0 0.0 -0.195572 0.0 0.0 -0.195572 0.690706 0.0773056 -0.776483 0.0 0.0 0.776483 0.0 0.0 0.776483 -0.19821 0.965657 -2.16943e-18 0.693551 0.155966 0.0 -0.114427 0.961969 -0.0744203 0.14452 0.105235 0.0569109 0.143297 0.107485 0.0553038 -0.176213 -0.155755 -3.1002 3.91763 -1.06479 2.0379 3.85083 -0.945017 2.03181 -0.11006500000000001 0.992864 -2.16943e-18 0.40098…
1309.0 0.176083 0.932169 -0.200448 0.0 0.0 0.200448 0.0 0.0 0.200448 0.0586004 -0.0171406 -0.0682123 0.0 0.0 0.0682123 0.0 0.0 0.0682123 0.1618854 0.97401 -2.16943e-18 0.0614966 -0.0108616 0.0 0.133636 0.891084 -0.72219 0.703805 -0.197123 0.221743 0.703821 -0.197667 0.221672 -0.621118 -0.288656 -3.63154 4.67413 -0.516027 -0.526559 4.67134 -0.510888 -0.526968 0.23167100000000002 0.94018 -2.16943e-…
1310.0 -0.0481154 0.967755 0.0538495 0.0 0.0 -0.0538495 0.0 0.0 -0.0538495 -0.174894 0.00529461 0.195484 0.0 0.0 -0.195484 0.0 0.0 -0.195484 -0.070033 0.985074 -2.16943e-18 -0.1784 -0.0142089 0.0 -0.28636 0.95053 0.254869 0.0156857 0.0772074 -0.141978 0.0159969 0.0766293 -0.141942 -0.760257 -0.156031 0.504129 -0.0816841 0.785604 -0.364314 -0.0799173 0.782522 -0.3651 -0.305066 0.949514 -2.16943e-1…
1312.0 0.156555 0.937641 -0.17779 0.0 0.0 0.17779 0.0 0.0 0.17779 0.0106804 -0.00286299 -0.0123536 0.0 0.0 0.0123536 0.0 0.0 0.0123536 0.14141890000000001 0.977386 -2.16943e-18 0.011179 -0.00171426 0.0 0.0932232 0.888869 -0.812102 0.835702 -0.184075 0.203786 0.833242 -0.176384 0.205278 -0.34386 -0.174903 -2.95348 3.08269 0.203393 1.50529 3.08619 0.196404 1.51763 0.21361600000000003 0.934199 -2.16…
1314.0 0.241168 0.91039 -0.277143 0.0 0.0 0.277143 0.0 0.0 0.277143 -0.326117 0.12322 0.389481 0.0 0.0 -0.389481 0.0 0.0 -0.389481 0.23049399999999998 0.959159 -2.16943e-18 -0.345352 0.0887401 0.0 0.0867653 0.898362 -0.707597 0.745334 -0.196426 0.194829 0.746894 -0.200383 0.194118 -0.591234 -0.221055 -3.12327 3.88167 -0.219438 0.515058 3.90769 -0.283239 0.629752 0.189694 0.947599 -2.16943e-18 0.0…
1315.0 -0.0258634 0.966804 0.028966 0.0 0.0 -0.028966 0.0 0.0 -0.028966 -0.00958498 0.000529123 0.0107248 0.0 0.0 -0.0107248 0.0 0.0 -0.0107248 -0.047304 0.9866 -2.16943e-18 -0.00980389 -0.000535776 0.0 -0.300984 0.948803 0.291733 2.14582e-05 0.0649583 -0.151609 -0.00111144 0.0669765 -0.149688 -0.834755 -0.197952 0.328465 0.19692 0.79334 -0.389435 0.231787 0.729788 -0.380421 -0.322047 0.943406 -2…
1317.0 0.157099 0.937495 -0.178419 0.0 0.0 0.178419 0.0 0.0 0.178419 -0.139434 0.0374708 0.161304 0.0 0.0 -0.161304 0.0 0.0 -0.161304 0.14198840000000001 0.977299 -2.16943e-18 -0.145954 0.0224755 0.0 0.06695 0.903228 -0.68659 0.741893 -0.185076 0.189093 0.74285 -0.1873 0.191303 -0.678117 -0.298163 -3.07094 4.36756 -0.833873 -0.611496 4.27983 -0.638423 -0.868212 0.16878100000000001 0.952987 -2.169…
1319.0 0.104183 0.950005 -0.117662 0.0 0.0 0.117662 0.0 0.0 0.117662 0.215911 -0.0441664 -0.246213 0.0 0.0 0.246213 0.0 0.0 0.246213 0.0867898 0.984089 -2.16943e-18 0.224454 -0.0207156 0.0 0.0466022 0.899278 -0.758445 0.828431 -0.169026 0.200181 0.829779 -0.171048 0.199762 -0.395702 -0.202911 -2.89453 3.35169 -0.25642 1.48488 3.3513 -0.2564 1.48833 0.16415069999999998 0.946913 -2.16943e-18 0.1822…
1320.0 -0.0824726 0.968135 0.0922385 0.0 0.0 -0.0922385 0.0 0.0 -0.0922385 0.107616 0.000874402 -0.120233 0.0 0.0 0.120233 0.0 0.0 0.120233 -0.105005 0.981612 -2.16943e-18 0.10931 0.0129441 0.0 -0.258766 0.961426 0.298841 -0.0272186 0.00184199 -0.0870852 -0.0311461 0.00925288 -0.0915279 -0.769983 -0.175455 0.0839021 0.542206 0.552409 -0.74129 0.567628 0.5013 -0.701666 -0.28555 0.953488 -2.16943e-…
1323.0 0.234135 0.913013 -0.268757 0.0 0.0 0.268757 0.0 0.0 0.268757 -0.647605 0.238503 0.771019 0.0 0.0 -0.771019 0.0 0.0 -0.771019 0.22305000000000003 0.961039 -2.16943e-18 -0.685109 0.169931 0.0 -0.269127 0.950748 0.228 0.0173565 0.0951037 -0.177153 0.0166684 0.096698 -0.176199 -0.806415 -0.200168 0.362184 0.150403 0.832997 -0.917147 0.152091 0.830003 -0.915933 -0.28702500000000003 0.95248 -2.…
1329.0 -0.0280286 0.966921 0.0313886 0.0 0.0 -0.0313886 0.0 0.0 -0.0313886 0.627183 -0.0330988 -0.701671 0.0 0.0 0.701671 0.0 0.0 0.701671 -0.049518999999999994 0.986476 -2.16943e-18 0.641337 0.0366072 0.0 -0.0200659 0.896924 -0.843816 0.941428 -0.0992746 0.203176 0.92849 -0.135406 0.230407 0.853382 -0.189675 -0.799134 0.740549 -1.38149 -1.24483 -0.520852 -3.10227 0.152447 0.1174975 0.940984 -2.1…
1333.0 0.155397 0.937951 -0.17645 0.0 0.0 0.17645 0.0 0.0 0.17645 -0.130832 0.0348831 0.151273 0.0 0.0 -0.151273 0.0 0.0 -0.151273 0.14020680000000002 0.977571 -2.16943e-18 -0.136919 0.0208083 0.0 0.061443 0.901181 -0.708938 0.773324 -0.191599 0.187915 0.772659 -0.18758 0.19045 -0.623948 -0.247252 -3.01104 4.06945 -0.713909 0.626304 3.98662 -0.52664 0.36485 0.1683579 0.950393 -2.16943e-18 0.04142…
1334.0 0.149449 0.939515 -0.16958 0.0 0.0 0.16958 0.0 0.0 0.16958 -0.436725 0.113234 0.504048 0.0 0.0 -0.504048 0.0 0.0 -0.504048 0.1339852 0.978495 -2.16943e-18 -0.456683 0.0661978 0.0 -0.323784 0.93808 0.273989 0.0191127 0.122868 -0.2125 0.0212401 0.118976 -0.212842 -0.908375 -0.257877 0.423747 0.170795 0.866654 -0.577161 0.148744 0.907675 -0.588026 -0.34042500000000003 0.935997 -2.16943e-18 -0…
1336.0 0.00555543 0.964514 -0.00623035 0.0 0.0 0.00623035 0.0 0.0 0.00623035 -0.235333 0.0213189 0.263993 0.0 0.0 -0.263993 0.0 0.0 -0.263993 -0.0151057 0.987792 -2.16943e-18 -0.241641 -0.00468809 0.0 -0.345452 0.930938 0.286377 0.0196249 0.147965 -0.23172 0.0186208 0.14992 -0.233385 -0.950757 -0.334682 0.452279 0.181774 1.0001 -1.13991 0.180628 1.00152 -1.13384 -0.361271 0.928124 -2.16943e-18 -0…
1338.0 0.130069 0.94431 -0.147275 0.0 0.0 0.147275 0.0 0.0 0.147275 0.113399 -0.0267178 -0.13016 0.0 0.0 0.13016 0.0 0.0 0.13016 0.11374500000000001 0.981198 -2.16943e-18 0.118281 -0.0144598 0.0 0.169701 0.935111 -0.23325 0.0176843 0.0522837 0.138258 0.0149744 0.0575408 0.135245 0.102755 -0.0424308 -0.347455 0.0172706 0.436816 -0.158039 0.0541052 0.365714 -0.120547 0.16101900000000002 0.979007 -2…
1339.0 0.0507123 0.959264 -0.0570254 0.0 0.0 0.0570254 0.0 0.0 0.0570254 -0.306475 0.043545 0.345836 0.0 0.0 -0.345836 0.0 0.0 -0.345836 0.0313914 0.987513 -2.16943e-18 -0.316457 0.00993888 0.0 -0.313892 0.939998 0.258845 0.0193558 0.131176 -0.205833 0.0185373 0.132686 -0.20657 -0.894052 -0.263632 0.43487 0.143634 0.908767 -0.869922 0.150113 0.896092 -0.862761 -0.330341 0.939457 -2.16943e-18 -0.8…
1340.0 0.168648 0.934309 -0.191804 0.0 0.0 0.191804 0.0 0.0 0.191804 -0.203774 0.0576965 0.236609 0.0 0.0 -0.236609 0.0 0.0 -0.236609 0.15408660000000002 0.975353 -2.16943e-18 -0.213631 0.0358306 0.0 0.0589903 0.900823 -0.715885 0.782043 -0.190374 0.191292 0.783543 -0.192678 0.191178 -0.598034 -0.22341 -2.97546 3.82789 -0.43131 0.822987 3.81522 -0.407338 0.813543 0.16748970000000002 0.949856 -2.1…
1342.0 0.219895 0.918122 -0.251855 0.0 0.0 0.251855 0.0 0.0 0.251855 -0.547263 0.191108 0.647616 0.0 0.0 -0.647616 0.0 0.0 -0.647616 0.208001 0.964637 -2.16943e-18 -0.577786 0.132987 0.0 -0.29103 0.949879 0.26665 0.0117787 0.0714657 -0.146984 0.0126993 0.0694625 -0.1424 -0.762116 -0.181645 0.461272 -0.0276755 0.830974 -0.682096 0.0113669 0.574189 2.19096 -0.31039900000000004 0.947499 -2.16943e-18…
1344.0 0.00686207 0.964395 -0.00769621 0.0 0.0 0.00769621 0.0 0.0 0.00769621 0.294171 -0.0270839 -0.330042 0.0 0.0 0.330042 0.0 0.0 0.330042 -0.013763899999999996 0.987817 -2.16943e-18 0.302105 0.00541816 0.0 0.00877322 0.923512 -0.545506 0.648482 -0.153949 0.223914 0.649633 -0.157595 0.225068 -0.736811 -0.414698 -3.30277 4.90216 0.643818 0.739079 4.87451 0.73566 0.676946 0.09204190000000001 0.97…
1347.0 0.0512939 0.959181 -0.0576818 0.0 0.0 0.0576818 0.0 0.0 0.0576818 0.361307 -0.0515777 -0.407748 0.0 0.0 0.407748 0.0 0.0 0.407748 0.031992 0.987494 -2.16943e-18 0.373102 -0.0119631 0.0 0.0258822 0.915567 -0.61562 0.697941 -0.151938 0.202316 0.697847 -0.151196 0.204972 -0.633921 -0.43678 -4.17521 5.56236 -1.0094 -0.611531 5.49699 -0.863565 -0.803274 0.1194404 0.966698 -2.16943e-18 0.285355 …
1351.0 0.23991 0.910864 -0.275642 0.0 0.0 0.275642 0.0 0.0 0.275642 -0.296974 0.111699 0.354476 0.0 0.0 -0.354476 0.0 0.0 -0.354476 0.229163 0.9595 -2.16943e-18 -0.314433 0.0802922 0.0 0.105116 0.901453 -0.665044 0.678821 -0.186703 0.203323 0.680382 -0.189077 0.201384 -0.723405 -0.389492 -3.19529 4.90944 -1.06793 -3.37499 4.91092 -1.08003 -3.30841 0.197403 0.951723 -2.16943e-18 0.0541473 -0.46293…
1352.0 0.0466435 0.959833 -0.0524355 0.0 0.0 0.0524355 0.0 0.0 0.0524355 0.464306 -0.0637975 -0.523602 0.0 0.0 0.523602 0.0 0.0 0.523602 0.027191200000000006 0.987635 -2.16943e-18 0.479186 -0.0128484 0.0 0.0261077 0.891598 -0.867722 0.879621 -0.133278 0.229417 0.897196 -0.102333 0.196173 0.44483 -0.279047 -1.96847 0.281478 -2.15548 0.178422 1.88365 -0.653947 -0.749116 0.1584504 0.933973 -2.16943e…
1354.0 0.0715653 0.95605 -0.0805983 0.0 0.0 0.0805983 0.0 0.0 0.0805983 -0.425078 0.0706554 0.481417 0.0 0.0 -0.481417 0.0 0.0 -0.481417 0.05295180000000001 0.986581 -2.16943e-18 -0.440072 0.0242148 0.0 -0.287238 0.944276 0.200179 0.0253567 0.175254 -0.17127 0.025758 0.174618 -0.17297 -0.891552 -0.186533 0.534126 0.467804 1.76842e-10 -0.213778 0.467213 2.17012e-10 -0.207571 -0.301244 0.950138 -2.…
1356.0 -0.0383301 0.967405 0.0429103 0.0 0.0 -0.0429103 0.0 0.0 -0.0429103 -0.0959117 0.00395411 0.107245 0.0 0.0 -0.107245 0.0 0.0 -0.107245 -0.060046 0.985814 -2.16943e-18 -0.0979521 -0.0067241 0.0 -0.310312 0.945082 0.283608 0.00698953 0.0903436 -0.167187 0.00753059 0.0893669 -0.167861 -0.861152 -0.248403 0.325191 0.244238 0.860477 -0.866403 0.246952 0.855119 -0.864196 -0.329607 0.941129 -2.16…
1358.0 0.27818 0.895454 -0.321738 0.0 0.0 0.321738 0.0 0.0 0.321738 -0.311848 0.134003 0.379204 0.0 0.0 -0.379204 0.0 0.0 -0.379204 0.269796 0.948121 -2.16943e-18 -0.332053 0.101302 0.0 0.251976 0.908488 -0.328205 0.0178736 0.0482133 0.230795 0.0185069 0.046992 0.231466 -0.491118 0.120511 -0.472469 1.22232 -0.193599 -0.588522 1.17795 -0.107924 -0.636432 0.247888 0.960365 -2.16943e-18 -0.318129 0.…
1363.0 0.112341 0.948297 -0.126974 0.0 0.0 0.126974 0.0 0.0 0.126974 0.0647997 -0.0138852 -0.0740384 0.0 0.0 0.0740384 0.0 0.0 0.0740384 0.09527530000000001 0.983266 -2.16943e-18 0.0674344 -0.00685762 0.0 0.0157966 0.897689 -0.822578 0.880281 -0.121074 0.229602 0.892609 -0.123114 0.217424 0.108953 -0.0765901 -0.968091 -0.313132 0.410877 0.148333 0.169452 1.32633 -0.859944 0.14575110000000002 0.94…
1364.0 0.0433658 0.960277 -0.0487402 0.0 0.0 0.0487402 0.0 0.0 0.0487402 -0.221251 0.0295682 0.249382 0.0 0.0 -0.249382 0.0 0.0 -0.249382 0.0238091 0.987719 -2.16943e-18 -0.228249 0.00527604 0.0 -0.325032 0.939193 0.286946 0.0160187 0.104197 -0.202673 0.0179539 0.100485 -0.202175 -0.895019 -0.266736 0.383113 0.171718 0.94678 -0.774721 0.195678 0.904652 -0.783136 -0.342659 0.935476 -2.16943e-18 -0…
1367.0 0.0197516 0.963114 -0.0221676 0.0 0.0 0.0221676 0.0 0.0 0.0221676 -0.128053 0.013661 0.143874 0.0 0.0 -0.143874 0.0 0.0 -0.143874 -0.0005161999999999944 0.987958 -2.16943e-18 -0.131716 -0.000455926 0.0 -0.313407 0.9436 0.280058 0.0213043 0.0788494 -0.169152 0.0217136 0.0782869 -0.170743 -0.825696 -0.244312 0.40713 0.0299081 1.04235 -1.05235 0.0458231 1.01162 -1.03924 -0.331281 0.94042 -2.1…
1369.0 -0.0370252 0.96735 0.0414512 0.0 0.0 -0.0414512 0.0 0.0 -0.0414512 0.437931 -0.0186945 -0.489707 0.0 0.0 0.489707 0.0 0.0 0.489707 -0.058713 0.985905 -2.16943e-18 0.447319 0.0300514 0.0 -0.0290846 0.938032 -0.449467 0.552139 -0.116057 0.212637 0.546937 -0.10837 0.211985 -0.907242 -0.355497 -4.70433 8.73759 -5.36308 1.46065 8.97437 -5.99373 1.51838 0.037547800000000006 0.988638 -2.16943e-18…
1372.0 0.273192 0.89758 -0.315679 0.0 0.0 0.315679 0.0 0.0 0.315679 -0.300118 0.126815 0.364 0.0 0.0 -0.364 0.0 0.0 -0.364 0.264486 0.949723 -2.16943e-18 -0.319323 0.0953074 0.0 0.247989 0.909109 -0.321428 0.0167101 0.0452595 0.234621 0.0173775 0.0439727 0.235326 -0.468137 0.101232 -0.436938 1.12959 -0.157906 -0.493974 1.08139 -0.0649365 -0.545168 0.243299 0.960519 -2.16943e-18 -0.307687 0.095099…
1375.0 0.23968 0.91095 -0.275367 0.0 0.0 0.275367 0.0 0.0 0.275367 -0.260015 0.0977161 0.310328 0.0 0.0 -0.310328 0.0 0.0 -0.310328 0.22891899999999998 0.959562 -2.16943e-18 -0.275292 0.0702166 0.0 0.117669 0.89856 -0.670286 0.673639 -0.195089 0.202672 0.674831 -0.196547 0.202111 -0.740878 -0.322068 -3.35312 5.40897 -2.15956 0.0917998 5.39688 -2.13814 0.0940629 0.20921299999999998 0.948793 -2.169…
1381.0 0.228408 0.9151 -0.261947 0.0 0.0 0.261947 0.0 0.0 0.261947 -0.283113 0.102082 0.336231 0.0 0.0 -0.336231 0.0 0.0 -0.336231 0.21699400000000002 0.962519 -2.16943e-18 -0.299264 0.0720682 0.0 0.0929881 0.896085 -0.727689 0.76283 -0.200849 0.198124 0.762434 -0.199761 0.197453 -0.53532 -0.190811 -3.14829 3.57455 0.196638 0.896096 3.59675 0.146847 0.964177 0.199046 0.944744 -2.16943e-18 0.10494…
1382.0 0.182722 0.930199 -0.208184 0.0 0.0 0.208184 0.0 0.0 0.208184 -0.528377 0.158997 0.616456 0.0 0.0 -0.616456 0.0 0.0 -0.616456 0.16885519999999998 0.972751 -2.16943e-18 -0.554988 0.102457 0.0 -0.293291 0.94548 0.246583 0.0161114 0.114399 -0.188639 0.0186548 0.109962 -0.190638 -0.84664 -0.214749 0.397259 0.214418 0.699977 -0.629079 0.15255 0.812205 -0.638013 -0.310606 0.945718 -2.16943e-18 -…
1383.0 0.0910024 0.952599 -0.102654 0.0 0.0 0.102654 0.0 0.0 0.102654 0.340352 -0.0643161 -0.386975 0.0 0.0 0.386975 0.0 0.0 0.386975 0.0730992 0.985249 -2.16943e-18 0.353225 -0.027261 0.0 0.0582435 0.884794 -0.886447 0.862254 -0.127675 0.230392 0.871167 -0.119782 0.214331 0.51627 -0.434289 -1.46282 -0.62818 -1.57108 -0.0256481 0.186569 -0.974199 -1.07363 0.188248 0.926192 -2.16943e-18 0.500772 -…
1386.0 -0.0382574 0.967402 0.0428289 0.0 0.0 -0.0428289 0.0 0.0 -0.0428289 -0.064949 0.00268291 0.0726237 0.0 0.0 -0.0726237 0.0 0.0 -0.0726237 -0.059971999999999984 0.985819 -2.16943e-18 -0.0663313 -0.00454801 0.0 -0.28993 0.951672 0.279881 -0.000767486 0.0637204 -0.132147 0.00130764 0.0600007 -0.132814 -0.811408 -0.21169 0.274853 0.246347 0.830229 -0.837653 0.26734 0.791421 -0.83186 -0.311084 0…
1389.0 0.0363075 0.961192 -0.0407885 0.0 0.0 0.0407885 0.0 0.0 0.0407885 -0.296789 0.0372635 0.334179 0.0 0.0 -0.334179 0.0 0.0 -0.334179 0.016530700000000002 0.987859 -2.16943e-18 -0.305906 0.00463775 0.0 -0.322739 0.937293 0.266399 0.0197499 0.136124 -0.214858 0.0204682 0.13484 -0.214936 -0.923394 -0.258867 0.452396 0.193737 0.79649 -0.538088 0.214964 0.758447 -0.540405 -0.338916 0.93615 -2.169…
1393.0 -0.00194641 0.965162 0.00218201 0.0 0.0 -0.00218201 0.0 0.0 -0.00218201 -0.126817 0.0104136 0.142159 0.0 0.0 -0.142159 0.0 0.0 -0.142159 -0.022804999999999992 0.98761 -2.16943e-18 -0.130096 -0.00361904 0.0 -0.31154 0.943357 0.280887 0.0150062 0.0867209 -0.18301 0.018648 0.079969 -0.181443 -0.84468 -0.228335 0.39348 0.0893641 0.941938 -0.688341 0.148949 0.834231 -0.687385 -0.329846000000000…
1394.0 0.203151 0.923784 -0.232107 0.0 0.0 0.232107 0.0 0.0 0.232107 -0.2649 0.0866753 0.311389 0.0 0.0 -0.311389 0.0 0.0 -0.311389 0.19034299999999998 0.968518 -2.16943e-18 -0.279022 0.0584447 0.0 0.102973 0.907697 -0.624614 0.624161 -0.172752 0.221587 0.624764 -0.17601 0.223797 -0.86219 -0.342571 -3.45654 6.5826 -2.35001 1.08499 6.60663 -2.4358 0.987767 0.186328 0.958678 -2.16943e-18 0.110737 -…
1396.0 0.178803 0.931368 -0.203616 0.0 0.0 0.203616 0.0 0.0 0.203616 -0.143278 0.0424021 0.166935 0.0 0.0 -0.166935 0.0 0.0 -0.166935 0.16474090000000002 0.973501 -2.16943e-18 -0.150415 0.0270582 0.0 0.109655 0.896236 -0.700263 0.712704 -0.198583 0.198389 0.713367 -0.199537 0.198076 -0.609925 -0.267564 -3.32121 4.46377 -0.819115 0.219734 4.45533 -0.802578 0.210498 0.20777 0.945728 -2.16943e-18 0.…
1397.0 0.13865 0.942243 -0.157135 0.0 0.0 0.157135 0.0 0.0 0.157135 0.148235 -0.0364718 -0.170549 0.0 0.0 0.170549 0.0 0.0 0.170549 0.12270030000000001 0.980059 -2.16943e-18 0.154789 -0.020474 0.0 0.104299 0.896169 -0.722121 0.724711 -0.169509 0.196748 0.725602 -0.17077 0.196689 -0.59857 -0.378867 -3.43793 4.62066 -0.476157 -2.85639 4.59804 -0.426726 -2.91516 0.206162 0.944964 -2.16943e-18 0.1688…
1398.0 -0.00470625 0.965384 0.00527534 0.0 0.0 -0.00527534 0.0 0.0 -0.00527534 0.585307 -0.0462404 -0.65595 0.0 0.0 0.65595 0.0 0.0 0.65595 -0.025635999999999992 0.987527 -2.16943e-18 0.600236 0.0185558 0.0 -0.00362614 0.894414 -0.862048 0.936591 -0.102777 0.19623 0.911979 -0.150007 0.231199 0.794821 -0.205445 -1.05566 1.15895 -1.72161 -0.272173 -0.987685 -2.67408 0.20955 0.1329706 0.93726 -2.169…
1408.0 0.189013 0.928281 -0.215532 0.0 0.0 0.215532 0.0 0.0 0.215532 -0.611681 0.188977 0.715247 0.0 0.0 -0.715247 0.0 0.0 -0.715247 0.175466 0.971505 -2.16943e-18 -0.643038 0.123604 0.0 -0.22621 0.958497 0.176302 0.00690237 0.119289 -0.127038 0.00850012 0.116528 -0.126376 -0.749811 -0.134934 0.371407 0.213283 0.515052 -0.583981 0.199969 0.539727 -0.589783 -0.24433300000000002 0.965177 -2.16943e-…
1415.0 -0.0609124 0.96805 0.0681505 0.0 0.0 -0.0681505 0.0 0.0 -0.0681505 0.518277 -0.00827394 -0.579099 0.0 0.0 0.579099 0.0 0.0 0.579099 -0.083077 0.983941 -2.16943e-18 0.527836 0.0496458 0.0 -0.0516071 0.939515 -0.426731 0.555131 -0.11514 0.215073 0.553901 -0.11514 0.215508 -0.786881 -0.407662 -4.60226 7.85265 -3.93794 1.17667 7.9894 -4.27659 1.18959 0.014434200000000001 0.989985 -2.16943e-18 …
1416.0 0.169401 0.934095 -0.192678 0.0 0.0 0.192678 0.0 0.0 0.192678 -0.433522 0.123157 0.503501 0.0 0.0 -0.503501 0.0 0.0 -0.503501 0.15487630000000002 0.97522 -2.16943e-18 -0.454539 0.0766446 0.0 -0.329142 0.939755 0.292598 0.0174567 0.0956491 -0.180682 0.0207924 0.089568 -0.18066 -0.882104 -0.245549 0.422669 0.108404 0.912429 -0.532331 0.0862057 0.95469 -0.551794 -0.346801 0.935505 -2.16943e-1…
1420.0 0.119309 0.946775 -0.134942 0.0 0.0 0.134942 0.0 0.0 0.134942 0.0651913 -0.0145134 -0.0746156 0.0 0.0 0.0746156 0.0 0.0 0.0746156 0.10252990000000001 0.982499 -2.16943e-18 0.0679029 -0.00745239 0.0 0.0586441 0.899312 -0.734878 0.80325 -0.192647 0.198657 0.803272 -0.193654 0.199542 -0.496999 -0.166055 -2.90927 3.12913 0.441343 1.12203 3.12978 0.439323 1.12698 0.1707549 0.947787 -2.16943e-18…
1423.0 -0.00321122 0.965265 0.00359975 0.0 0.0 -0.00359975 0.0 0.0 -0.00359975 -0.0800293 0.00645742 0.0897003 0.0 0.0 -0.0897003 0.0 0.0 -0.0897003 -0.024102399999999996 0.987573 -2.16943e-18 -0.0820856 -0.00239994 0.0 -0.28259 0.954083 0.274461 -0.00254665 0.0595929 -0.114611 -0.00140744 0.0573439 -0.114273 -0.766897 -0.167502 0.356034 0.149031 0.687233 -0.469269 0.13041 0.722653 -0.483826 -0.3…
1424.0 0.0536425 0.958843 -0.0603327 0.0 0.0 0.0603327 0.0 0.0 0.0603327 0.447444 -0.0650849 -0.50515 0.0 0.0 0.50515 0.0 0.0 0.50515 0.0344176 0.987413 -2.16943e-18 0.462187 -0.016046 0.0 0.0305791 0.890961 -0.863505 0.873183 -0.120294 0.22912 0.879385 -0.109851 0.20903 0.415118 -0.359856 -1.99241 0.535576 -1.73706 0.0814976 1.21835 -0.569182 -1.21333 0.16121780000000002 0.933574 -2.16943e-18 0.…
1427.0 0.132781 0.943666 -0.150389 0.0 0.0 0.150389 0.0 0.0 0.150389 -0.614956 0.146912 0.706369 0.0 0.0 -0.706369 0.0 0.0 -0.706369 0.1165745 0.980848 -2.16943e-18 -0.641655 0.0804709 0.0 -0.293752 0.940134 0.199872 0.0367183 0.174915 -0.214532 0.0372334 0.17462 -0.215722 -0.936509 -0.220147 0.831035 0.253668 4.48668e-10 -0.781358 0.252142 4.67996e-10 -0.764324 -0.306295 0.946346 -2.16943e-18 -0…
1431.0 0.0320916 0.961711 -0.0360429 0.0 0.0 0.0360429 0.0 0.0 0.0360429 -0.349659 0.0422171 0.39348 0.0 0.0 -0.39348 0.0 0.0 -0.39348 0.012186500000000003 0.987914 -2.16943e-18 -0.360211 0.00375136 0.0 -0.345898 0.928339 0.262167 0.0324489 0.175799 -0.238498 0.0323451 0.1757 -0.238005 -1.02341 -0.314559 0.482618 0.731761 1.75423e-10 -0.534114 0.73194 1.90976e-10 -0.536278 -0.359201 0.928816 -2.1…
1432.0 0.15772 0.937328 -0.179137 0.0 0.0 0.179137 0.0 0.0 0.179137 -0.537677 0.144907 0.622131 0.0 0.0 -0.622131 0.0 0.0 -0.622131 0.1426385 0.977198 -2.16943e-18 -0.562864 0.0870896 0.0 -0.257679 0.952134 0.193925 0.0152915 0.138882 -0.151314 0.015237 0.139152 -0.154026 -0.816385 -0.190153 0.388462 0.210162 0.679808 -0.828634 0.219862 0.660145 -0.815066 -0.274196 0.957663 -2.16943e-18 -0.767735…
1434.0 0.256903 0.904274 -0.296004 0.0 0.0 0.296004 0.0 0.0 0.296004 -0.358073 0.143068 0.430792 0.0 0.0 -0.430792 0.0 0.0 -0.430792 0.24717699999999998 0.954704 -2.16943e-18 -0.380063 0.105339 0.0 0.0650402 0.89703 -0.745227 0.806552 -0.194539 0.195684 0.807406 -0.19757 0.19532 -0.543259 -0.175707 -2.91228 3.37134 0.0949176 1.18108 3.37829 0.080347 1.19311 0.178041 0.945128 -2.16943e-18 0.052581…
1437.0 0.171343 0.933541 -0.194935 0.0 0.0 0.194935 0.0 0.0 0.194935 0.00288847 -0.000827615 -0.00335688 0.0 0.0 0.00335688 0.0 0.0 0.00335688 0.15691290000000002 0.974874 -2.16943e-18 0.00302928 -0.000517833 0.0 0.124771 0.894218 -0.706378 0.697375 -0.192435 0.21185 0.697642 -0.193309 0.211583 -0.658647 -0.316049 -3.52804 5.11493 -1.47222 -0.11684 5.10762 -1.45893 -0.117504 0.221341 0.943658 -2.…
1442.0 0.23809 0.911546 -0.273469 0.0 0.0 0.273469 0.0 0.0 0.273469 -0.387399 0.14475 0.462032 0.0 0.0 -0.462032 0.0 0.0 -0.462032 0.22723500000000002 0.95999 -2.16943e-18 -0.410066 0.103764 0.0 0.0378268 0.902291 -0.718454 0.798116 -0.176485 0.185346 0.799772 -0.182292 0.189153 -0.64412 -0.262199 -2.78753 3.80802 -0.472284 -0.327707 3.73248 -0.302102 -0.561318 0.1490568 0.951292 -2.16943e-18 -0.…
1444.0 0.0890344 0.952968 -0.100417 0.0 0.0 0.100417 0.0 0.0 0.100417 -0.379169 0.0707732 0.430928 0.0 0.0 -0.430928 0.0 0.0 -0.430928 0.07105707 0.985405 -2.16943e-18 -0.393412 0.0294773 0.0 -0.338259 0.931163 0.264702 0.02624 0.16467 -0.240788 0.0269297 0.163027 -0.236168 -0.970956 -0.323481 0.481583 0.165546 0.982432 -0.957277 0.18498 0.950635 -0.978977 -0.352683 0.930918 -2.16943e-18 -0.91714…
1446.0 0.193714 0.926814 -0.221034 0.0 0.0 0.221034 0.0 0.0 0.221034 -0.0395923 0.012471 0.0463753 0.0 0.0 -0.0463753 0.0 0.0 -0.0463753 0.18041000000000001 0.970541 -2.16943e-18 -0.0416487 0.00824356 0.0 0.140614 0.891962 -0.707233 0.677357 -0.189803 0.232205 0.679239 -0.195208 0.233139 -0.696551 -0.303566 -3.65503 5.2185 -1.33331 -0.236075 5.19548 -1.2896 -0.250422 0.234684 0.941581 -2.16943e-1…
1447.0 -0.0100133 0.965788 0.0112215 0.0 0.0 -0.0112215 0.0 0.0 -0.0112215 -0.154388 0.0112736 0.172943 0.0 0.0 -0.172943 0.0 0.0 -0.172943 -0.031075999999999993 0.987342 -2.16943e-18 -0.158222 -0.00583321 0.0 -0.303877 0.946976 0.281999 0.00575011 0.0811581 -0.160146 0.0069026 0.0790338 -0.159875 -0.830379 -0.153449 0.480465 -0.0401425 0.814708 0.206553 -0.0229785 0.783653 0.207515 -0.323627 0.9…
1448.0 -0.0559949 0.967958 0.0626556 0.0 0.0 -0.0626556 0.0 0.0 -0.0626556 -0.209437 0.00449477 0.234039 0.0 0.0 -0.234039 0.0 0.0 -0.234039 -0.07806699999999998 0.984398 -2.16943e-18 -0.213429 -0.0188916 0.0 -0.320147 0.942358 0.282571 0.00911766 0.109594 -0.169796 0.0112464 0.105727 -0.169622 -0.870063 -0.218082 0.530252 -0.0282884 0.890808 -0.384409 -0.040632 0.914547 -0.396493 -0.338474 0.938…
1453.0 0.227544 0.915412 -0.260921 0.0 0.0 0.260921 0.0 0.0 0.260921 -0.240462 0.0864245 0.285471 0.0 0.0 -0.285471 0.0 0.0 -0.285471 0.21608 0.962738 -2.16943e-18 -0.254148 0.0609274 0.0 0.122383 0.901641 -0.65074 0.639037 -0.177235 0.230709 0.640108 -0.178769 0.23037 -0.765544 -0.380945 -3.35471 5.47445 0.246253 0.580292 5.44217 0.343359 0.550403 0.20896199999999998 0.952325 -2.16943e-18 0.1458…
1458.0 0.119906 0.946642 -0.135625 0.0 0.0 0.135625 0.0 0.0 0.135625 0.0261816 -0.00584752 -0.029971 0.0 0.0 0.029971 0.0 0.0 0.029971 0.10315150000000001 0.982431 -2.16943e-18 0.0272727 -0.00301205 0.0 0.0433611 0.906092 -0.679777 0.749915 -0.177352 0.200785 0.756252 -0.183633 0.197806 -0.726303 -0.364273 -2.87438 4.07204 -0.129596 -3.45943 3.95376 0.121232 -3.71446 0.14649879999999998 0.956097 …
1463.0 0.0373503 0.96106 -0.0419629 0.0 0.0 0.0419629 0.0 0.0 0.0419629 0.284791 -0.0360968 -0.320717 0.0 0.0 0.320717 0.0 0.0 0.320717 0.017605700000000002 0.987842 -2.16943e-18 0.293578 -0.00479568 0.0 -0.000243189 0.911139 -0.664401 0.782323 -0.148607 0.188674 0.782887 -0.150467 0.188657 -0.528467 -0.360468 -3.24103 4.31184 -0.715058 -0.570192 4.29744 -0.684182 -0.604087 0.1071971 0.961846 -2.…
1465.0 -0.0601933 0.968039 0.067347 0.0 0.0 -0.067347 0.0 0.0 -0.067347 0.410066 -0.00687601 -0.458195 0.0 0.0 0.458195 0.0 0.0 0.458195 -0.08234399999999999 0.98401 -2.16943e-18 0.417667 0.0389452 0.0 -0.0445703 0.937916 -0.440961 0.565534 -0.122799 0.214464 0.562388 -0.119227 0.214522 -0.842969 -0.388261 -4.26516 7.66164 -4.07702 1.31287 7.89947 -4.68709 1.3319 0.023236200000000005 0.988622 -2.…
1466.0 0.185817 0.929261 -0.211798 0.0 0.0 0.211798 0.0 0.0 0.211798 -0.0414292 0.0126302 0.0483884 0.0 0.0 -0.0483884 0.0 0.0 -0.0483884 0.1721075 0.972144 -2.16943e-18 -0.0435341 0.00819964 0.0 0.139954 0.894557 -0.684071 0.65632 -0.18921 0.222932 0.656395 -0.185919 0.222072 -0.742822 -0.34397 -3.65921 5.95479 -2.62661 0.332446 5.96462 -2.64519 0.339764 0.23010799999999998 0.944705 -2.16943e-18…
1470.0 0.0955786 0.951722 -0.107859 0.0 0.0 0.107859 0.0 0.0 0.107859 -0.393593 0.0765013 0.447956 0.0 0.0 -0.447956 0.0 0.0 -0.447956 0.07784992 0.98487 -2.16943e-18 -0.408718 0.033685 0.0 -0.309693 0.939826 0.243635 0.0256984 0.141492 -0.210041 0.0252312 0.141949 -0.205554 -0.898323 -0.263597 0.477692 0.119848 0.885009 -0.919595 0.0710959 0.975405 -0.933913 -0.324978 0.941115 -2.16943e-18 -0.85…
1473.0 0.14464 0.940747 -0.164033 0.0 0.0 0.164033 0.0 0.0 0.164033 -0.0737629 0.0186892 0.0850128 0.0 0.0 -0.0850128 0.0 0.0 -0.0850128 0.1289574 0.979209 -2.16943e-18 -0.0770851 0.0107375 0.0 0.0624546 0.902676 -0.69333 0.753236 -0.183692 0.187797 0.755445 -0.186916 0.188291 -0.670554 -0.294856 -3.03619 4.29275 -0.789316 -0.56139 4.23705 -0.668167 -0.70472 0.1662555 0.95228 -2.16943e-18 0.02460…
1475.0 -0.142573 0.965625 0.159455 0.0 0.0 -0.159455 0.0 0.0 -0.159455 0.63169 0.0476827 -0.707739 0.0 0.0 0.707739 0.0 0.0 0.707739 -0.16582599999999997 0.972328 -2.16943e-18 0.63687 0.119239 0.0 -0.0889039 0.956318 -0.181548 0.24312 0.0759933 0.0908385 0.240547 0.0805745 0.0898641 -0.375479 -0.236673 -3.54428 4.97179 -1.70876 1.71234 4.99984 -1.75404 1.68154 -0.068737 0.995202 -2.16943e-18 0.36…
1476.0 0.0382241 0.960949 -0.0429469 0.0 0.0 0.0429469 0.0 0.0 0.0429469 0.269269 -0.0343987 -0.303275 0.0 0.0 0.303275 0.0 0.0 0.303275 0.018506500000000002 0.987827 -2.16943e-18 0.277607 -0.00480806 0.0 0.00542036 0.913037 -0.643269 0.758005 -0.153439 0.190466 0.760002 -0.155222 0.19099 -0.59383 -0.380625 -3.05065 4.08126 -0.269845 -2.09828 4.03443 -0.171787 -2.19231 0.1084588 0.964089 -2.16943…
1480.0 0.194203 0.92666 -0.221607 0.0 0.0 0.221607 0.0 0.0 0.221607 -0.53772 0.169713 0.629958 0.0 0.0 -0.629958 0.0 0.0 -0.629958 0.180925 0.970439 -2.16943e-18 -0.565687 0.112304 0.0 -0.305287 0.9443 0.270694 0.0123214 0.0985136 -0.185435 0.0105174 0.101739 -0.185819 -0.862567 -0.240756 0.37454 0.193254 0.853122 -0.833589 0.144092 0.942272 -0.836725 -0.32374600000000003 0.941861 -2.16943e-18 -0…
1482.0 0.172359 0.933249 -0.196116 0.0 0.0 0.196116 0.0 0.0 0.196116 -0.66907 0.19256 0.777834 0.0 0.0 -0.777834 0.0 0.0 -0.777834 0.15797850000000002 0.974691 -2.16943e-18 -0.701784 0.120818 0.0 -0.235472 0.951836 0.141417 0.0279738 0.174757 -0.164458 0.0279439 0.174818 -0.163859 -0.796406 -0.100454 0.784163 0.0754711 3.29849e-10 -0.19838 0.0758999 3.57859e-10 -0.203058 -0.24867 0.963019 -2.1694…
1487.0 0.209846 0.921564 -0.239988 0.0 0.0 0.239988 0.0 0.0 0.239988 -0.225045 0.0756034 0.265232 0.0 0.0 -0.265232 0.0 0.0 -0.265232 0.197399 0.967011 -2.16943e-18 -0.237263 0.051653 0.0 0.118008 0.903168 -0.655351 0.645748 -0.181585 0.229975 0.646336 -0.183051 0.229749 -0.78324 -0.355712 -3.47213 5.79164 -0.414718 0.67947 5.77862 -0.378688 0.64716 0.20553 0.953776 -2.16943e-18 0.152527 -0.42851…
1489.0 0.0168303 0.963421 -0.018886 0.0 0.0 0.018886 0.0 0.0 0.018886 -0.13044 0.0134829 0.146505 0.0 0.0 -0.146505 0.0 0.0 -0.146505 -0.003520499999999996 0.987943 -2.16943e-18 -0.134123 -0.000904404 0.0 -0.28899 0.95147 0.284814 -0.00388859 0.0596679 -0.145998 -0.00488161 0.0615033 -0.146586 -0.804822 -0.201644 0.298589 0.265863 0.713377 -0.705926 0.278707 0.68892 -0.695623 -0.310765 0.946511 -…
1491.0 0.186218 0.929139 -0.212266 0.0 0.0 0.212266 0.0 0.0 0.212266 -0.0524498 0.0160168 0.0612688 0.0 0.0 -0.0612688 0.0 0.0 -0.0612688 0.1725291 0.972065 -2.16943e-18 -0.0551176 0.0104081 0.0 0.124174 0.889311 -0.754596 0.745708 -0.19356 0.210559 0.745845 -0.193767 0.210186 -0.527815 -0.229376 -3.42153 3.7427 0.555976 -0.429307 3.7425 0.555722 -0.425134 0.229522 0.937213 -2.16943e-18 0.156732 …
1496.0 0.180739 0.930793 -0.205872 0.0 0.0 0.205872 0.0 0.0 0.205872 -0.169845 0.0506812 0.198021 0.0 0.0 -0.198021 0.0 0.0 -0.198021 0.1667731 0.973133 -2.16943e-18 -0.178351 0.0324992 0.0 0.108501 0.90206 -0.680794 0.683595 -0.187557 0.231313 0.684355 -0.189489 0.231753 -0.716882 -0.378146 -3.35037 4.99669 0.572078 0.629967 4.98134 0.615599 0.568962 0.20215500000000003 0.952114 -2.16943e-18 0.1…
1497.0 0.118657 0.94692 -0.134195 0.0 0.0 0.134195 0.0 0.0 0.134195 -0.365782 0.0811468 0.418592 0.0 0.0 -0.418592 0.0 0.0 -0.418592 0.1018502 0.982574 -2.16943e-18 -0.380965 0.0415233 0.0 -0.311505 0.9422 0.270079 0.0166454 0.106288 -0.194787 0.0197187 0.100354 -0.190907 -0.880827 -0.23667 0.377206 0.212076 0.812029 -0.56187 0.210035 0.819225 -0.587078 -0.32899500000000004 0.940144 -2.16943e-18 …
1499.0 0.0926842 0.952279 -0.104566 0.0 0.0 0.104566 0.0 0.0 0.104566 -0.345121 0.0659013 0.39254 0.0 0.0 -0.39254 0.0 0.0 -0.39254 0.07484479000000001 0.985113 -2.16943e-18 -0.358252 0.0283383 0.0 -0.322357 0.937469 0.267589 0.0179397 0.136199 -0.218453 0.0200154 0.132408 -0.218046 -0.913125 -0.265828 0.448821 0.186433 0.820381 -0.688087 0.154828 0.878922 -0.700085 -0.338715 0.936137 -2.16943e-1…
1500.0 0.047486 0.959717 -0.0533856 0.0 0.0 0.0533856 0.0 0.0 0.0533856 -0.361657 0.0500433 0.407898 0.0 0.0 -0.407898 0.0 0.0 -0.407898 0.0280607 0.987611 -2.16943e-18 -0.373287 0.0103638 0.0 -0.348696 0.926977 0.258753 0.0403774 0.174705 -0.242737 0.0399729 0.175503 -0.243988 -1.01068 -0.291804 0.579122 0.590746 2.57729e-10 -0.308978 0.590187 2.15307e-10 -0.303124 -0.361038 0.928096 -2.16943e-1…
1503.0 0.105944 0.949643 -0.11967 0.0 0.0 0.11967 0.0 0.0 0.11967 0.262781 -0.0543043 -0.299786 0.0 0.0 0.299786 0.0 0.0 0.299786 0.08862060000000001 0.983919 -2.16943e-18 0.273241 -0.0257719 0.0 0.0715541 0.903533 -0.696934 0.736853 -0.164655 0.198537 0.737499 -0.165338 0.198241 -0.573732 -0.344068 -3.84309 4.95902 -0.843934 0.24348 4.95233 -0.831083 0.237698 0.17397859999999998 0.952984 -2.1694…
1505.0 0.24374 0.909413 -0.280217 0.0 0.0 0.280217 0.0 0.0 0.280217 -0.33775 0.128802 0.403845 0.0 0.0 -0.403845 0.0 0.0 -0.403845 0.23321799999999998 0.958455 -2.16943e-18 -0.357803 0.0931128 0.0 0.0821035 0.898048 -0.717059 0.762565 -0.200477 0.194663 0.762602 -0.200694 0.193914 -0.584145 -0.209697 -3.11652 3.78372 -0.113605 0.763375 3.7979 -0.14745 0.820151 0.187624 0.947023 -2.16943e-18 0.071…
1507.0 0.189049 0.928269 -0.215574 0.0 0.0 0.215574 0.0 0.0 0.215574 -0.142315 0.0439746 0.166414 0.0 0.0 -0.166414 0.0 0.0 -0.166414 0.175504 0.971498 -2.16943e-18 -0.149612 0.0287648 0.0 0.117728 0.892853 -0.726623 0.730286 -0.200522 0.208533 0.729012 -0.197626 0.206999 -0.542576 -0.234539 -3.32905 3.8067 0.32047 -0.426407 3.83422 0.25848 -0.342343 0.219368 0.941652 -2.16943e-18 0.141524 -0.343…
1508.0 0.316361 0.877975 -0.368655 0.0 0.0 0.368655 0.0 0.0 0.368655 -0.157277 0.0765113 0.195401 0.0 0.0 -0.195401 0.0 0.0 -0.195401 0.310571 0.934628 -2.16943e-18 -0.168468 0.0601674 0.0 0.310781 0.886833 -0.371578 -0.00168267 0.0303294 0.303474 0.000252925 0.0266035 0.305462 -0.382228 0.416207 -0.756339 2.7548 -2.46761 -1.22904 2.92339 -2.79191 -1.06598 0.306012 0.943299 -2.16943e-18 -0.075512…
1510.0 0.177297 0.931812 -0.201861 0.0 0.0 0.201861 0.0 0.0 0.201861 -0.204075 0.0600052 0.237647 0.0 0.0 -0.237647 0.0 0.0 -0.237647 0.16315980000000002 0.973784 -2.16943e-18 -0.214196 0.038144 0.0 0.0794954 0.897336 -0.730492 0.777506 -0.192238 0.19074 0.778807 -0.194485 0.190122 -0.568042 -0.229847 -3.1113 3.98661 -0.561939 0.995114 3.98125 -0.551221 0.986592 0.188019 0.945872 -2.16943e-18 0.0…
1513.0 0.116962 0.947294 -0.132257 0.0 0.0 0.132257 0.0 0.0 0.132257 -0.356526 0.0783683 0.407824 0.0 0.0 -0.407824 0.0 0.0 -0.407824 0.10008550000000001 0.982764 -2.16943e-18 -0.371243 0.0397354 0.0 -0.280181 0.952214 0.258684 0.0065483 0.0727655 -0.140153 0.0071713 0.0715587 -0.139408 -0.796337 -0.165471 0.358452 0.143771 0.730703 -0.318746 0.212116 0.605146 -0.298654 -0.300199 0.950411 -2.1694…
1516.0 0.146368 0.940308 -0.166025 0.0 0.0 0.166025 0.0 0.0 0.166025 0.0618458 -0.015801 -0.0713143 0.0 0.0 0.0713143 0.0 0.0 0.0713143 0.1307637 0.978956 -2.16943e-18 0.0646459 -0.00913614 0.0 0.103995 0.895937 -0.71851 0.727396 -0.180758 0.192477 0.729468 -0.183638 0.194774 -0.623771 -0.352672 -3.32598 4.62867 -0.749355 -2.11397 4.55863 -0.593994 -2.31268 0.205679 0.94485 -2.16943e-18 0.128739 …
1522.0 0.122916 0.945964 -0.139073 0.0 0.0 0.139073 0.0 0.0 0.139073 -0.367085 0.0833163 0.420543 0.0 0.0 -0.420543 0.0 0.0 -0.420543 0.1062877 0.982079 -2.16943e-18 -0.382532 0.0435829 0.0 -0.334128 0.936041 0.282614 0.0204639 0.124386 -0.204868 0.019573 0.126143 -0.207172 -0.919782 -0.259342 0.460555 0.154259 0.83049 -0.442572 0.137925 0.858121 -0.430983 -0.350622 0.933253 -2.16943e-18 -0.87209…
1529.0 -0.036614 0.967332 0.0409914 0.0 0.0 -0.0409914 0.0 0.0 -0.0409914 0.414234 -0.0178737 -0.463218 0.0 0.0 0.463218 0.0 0.0 0.463218 -0.058293 0.985933 -2.16943e-18 0.423136 0.0282312 0.0 -0.0359676 0.933721 -0.498996 0.635846 -0.159351 0.223464 0.634677 -0.160092 0.223242 -0.814918 -0.408861 -4.40434 7.35489 -2.88439 1.00783 7.575 -3.42106 1.06117 0.042909800000000005 0.98549 -2.16943e-18 0…
1531.0 0.188189 0.928535 -0.214569 0.0 0.0 0.214569 0.0 0.0 0.214569 -0.0117019 0.00360292 0.0136791 0.0 0.0 -0.0136791 0.0 0.0 -0.0136791 0.1746001 0.971671 -2.16943e-18 -0.0123004 0.00235208 0.0 0.129693 0.887564 -0.766879 0.746728 -0.188058 0.21442 0.74661 -0.187902 0.214269 -0.51364 -0.225487 -3.47392 3.62682 0.850672 -0.616477 3.62743 0.849074 -0.613154 0.23595500000000003 0.935067 -2.16943e…
1532.0 -0.00151048 0.965126 0.00169333 0.0 0.0 -0.00169333 0.0 0.0 -0.00169333 -0.285406 0.0235766 0.319946 0.0 0.0 -0.319946 0.0 0.0 -0.319946 -0.022357799999999997 0.987622 -2.16943e-18 -0.292801 -0.008002 0.0 -0.351264 0.927531 0.281058 0.0266042 0.161656 -0.250335 0.026031 0.162754 -0.251199 -0.983882 -0.282446 0.556459 0.139369 0.783837 -0.184276 0.11808 0.8209 -0.174832 -0.365759 0.925742 -…
1535.0 0.0584701 0.958127 -0.0657851 0.0 0.0 0.0657851 0.0 0.0 0.0657851 -0.352266 0.0532033 0.398019 0.0 0.0 -0.398019 0.0 0.0 -0.398019 0.039405800000000005 0.987226 -2.16943e-18 -0.364093 0.0146284 0.0 -0.31875 0.937962 0.256288 0.0180442 0.150453 -0.214219 0.0192597 0.147748 -0.209059 -0.939135 -0.27607 0.436248 0.2706 0.75549 -0.731756 0.278601 0.744557 -0.754607 -0.334666 0.937927 -2.16943e…
1536.0 0.319377 0.876501 -0.372406 0.0 0.0 0.372406 0.0 0.0 0.372406 -0.535883 0.263183 0.667001 0.0 0.0 -0.667001 0.0 0.0 -0.667001 0.313802 0.933467 -2.16943e-18 -0.57429 0.207537 0.0 0.299593 0.89145 -0.364357 0.00910368 0.022734 0.294116 0.00956312 0.0218506 0.294575 -0.840272 0.578553 -0.513305 3.28196 -2.85853 -1.52 3.287 -2.86811 -1.51814 0.295462 0.946923 -2.16943e-18 -0.4982 0.497988 0.0…
1537.0 0.196614 0.925895 -0.224433 0.0 0.0 0.224433 0.0 0.0 0.224433 -0.0811518 0.0258651 0.0951574 0.0 0.0 -0.0951574 0.0 0.0 -0.0951574 0.18346099999999999 0.969932 -2.16943e-18 -0.0854008 0.0172053 0.0 0.127673 0.889049 -0.756568 0.748297 -0.196071 0.21277 0.74777 -0.195477 0.212639 -0.489614 -0.205473 -3.35417 3.39901 0.976651 -0.437501 3.39882 0.976834 -0.436478 0.23334300000000002 0.936893 …
1538.0 -0.0172987 0.96629 0.0193802 0.0 0.0 -0.0193802 0.0 0.0 -0.0193802 0.350035 -0.0226906 -0.391884 0.0 0.0 0.391884 0.0 0.0 0.391884 -0.038539000000000004 0.987037 -2.16943e-18 0.358407 0.0161425 0.0 -0.0289267 0.928244 -0.554261 0.690131 -0.175006 0.226684 0.689132 -0.176443 0.22683 -0.743323 -0.40697 -3.98382 6.06642 -1.418 0.903659 6.31414 -2.03823 0.935541 0.0594833 0.980301 -2.16943e-18…
1540.0 0.189603 0.928098 -0.216222 0.0 0.0 0.216222 0.0 0.0 0.216222 -0.19632 0.0608009 0.229608 0.0 0.0 -0.229608 0.0 0.0 -0.229608 0.17608600000000002 0.971386 -2.16943e-18 -0.2064 0.0398218 0.0 0.110533 0.895675 -0.70467 0.714791 -0.196366 0.198722 0.716992 -0.200548 0.202449 -0.605665 -0.266842 -3.33286 4.43021 -0.73695 0.137769 4.41166 -0.697589 0.0966305 0.20927099999999998 0.945058 -2.1694…
1541.0 0.0359667 0.961234 -0.0404049 0.0 0.0 0.0404049 0.0 0.0 0.0404049 -0.296264 0.0370821 0.333572 0.0 0.0 -0.333572 0.0 0.0 -0.333572 0.016179500000000006 0.987864 -2.16943e-18 -0.305352 0.00451217 0.0 -0.355006 0.926598 0.282483 0.0264856 0.166427 -0.247563 0.0269904 0.165527 -0.247568 -0.995908 -0.320643 0.514388 0.203537 0.847901 -0.5689 0.227644 0.804873 -0.573561 -0.369324 0.924784 -2.16…
1543.0 -0.0436042 0.967607 0.0488069 0.0 0.0 -0.0488069 0.0 0.0 -0.0488069 -0.243649 0.008606 0.272377 0.0 0.0 -0.272377 0.0 0.0 -0.272377 -0.06543 0.985429 -2.16943e-18 -0.248671 -0.0185443 0.0 -0.351543 0.928626 0.284733 0.0244438 0.156283 -0.236998 0.0268821 0.151845 -0.236356 -0.970268 -0.304343 0.518107 0.13516 0.899206 -0.548022 0.118691 0.930097 -0.558037 -0.366377 0.926359 -2.16943e-18 -0…
1544.0 0.0326383 0.961645 -0.0366582 0.0 0.0 0.0366582 0.0 0.0 0.0366582 -0.357247 0.0433563 0.402049 0.0 0.0 -0.402049 0.0 0.0 -0.402049 0.012749700000000003 0.987908 -2.16943e-18 -0.368054 0.0040595 0.0 -0.324364 0.934559 0.247895 0.0234449 0.172454 -0.229126 0.0234229 0.17243 -0.229575 -0.937912 -0.274005 0.53588 0.139069 0.78909 -0.646831 0.155851 0.759204 -0.649984 -0.338897 0.935864 -2.1694…
1554.0 0.14677 0.940205 -0.166488 0.0 0.0 0.166488 0.0 0.0 0.166488 0.293491 -0.0751288 -0.338464 0.0 0.0 0.338464 0.0 0.0 0.338464 0.13118370000000001 0.978896 -2.16943e-18 0.306795 -0.0435031 0.0 0.104166 0.885559 -0.854428 0.80655 -0.111264 0.230068 0.806772 -0.111335 0.229462 -0.0784249 -0.350957 -3.21425 1.98998 0.979225 0.27661 2.01163 0.978619 0.245058 0.22522799999999998 0.928956 -2.16943…
1560.0 0.20329 0.923738 -0.232271 0.0 0.0 0.232271 0.0 0.0 0.232271 -0.542123 0.177481 0.637297 0.0 0.0 -0.637297 0.0 0.0 -0.637297 0.19049 0.968487 -2.16943e-18 -0.571033 0.119708 0.0 -0.309756 0.943072 0.27625 0.00992751 0.102538 -0.192403 0.010368 0.101855 -0.195018 -0.864283 -0.2494 0.38393 0.221654 0.79891 -0.881399 0.193417 0.848924 -0.87781 -0.328293 0.940068 -2.16943e-18 -0.808954 -0.2651…
1564.0 0.137606 0.942499 -0.155935 0.0 0.0 0.155935 0.0 0.0 0.155935 0.222857 -0.0545482 -0.256328 0.0 0.0 0.256328 0.0 0.0 0.256328 0.1216103 0.980202 -2.16943e-18 0.23268 -0.0304922 0.0 0.112371 0.8967 -0.703652 0.705462 -0.181489 0.200495 0.70694 -0.183549 0.198497 -0.62667 -0.348282 -3.94577 5.24923 -1.00224 -0.243551 5.29219 -1.10555 -0.066101 0.210339 0.946078 -2.16943e-18 0.235774 -0.45674…
1567.0 -0.0843849 0.968117 0.0943751 0.0 0.0 -0.0943751 0.0 0.0 -0.0943751 0.228106 0.00234081 -0.254856 0.0 0.0 0.254856 0.0 0.0 0.254856 -0.106948 0.98138 -2.16943e-18 0.231643 0.0279323 0.0 -0.25012 0.962306 0.275674 -0.0209806 0.0180067 -0.0810229 -0.021401 0.0181845 -0.0820861 -0.704929 -0.155811 0.214174 0.319863 0.577794 -0.847759 0.307831 0.601352 -0.861609 -0.275579 0.957191 -2.16943e-18…
1572.0 0.27128 0.898385 -0.313361 0.0 0.0 0.313361 0.0 0.0 0.313361 -0.322245 0.135285 0.390455 0.0 0.0 -0.390455 0.0 0.0 -0.390455 0.262452 0.950327 -2.16943e-18 -0.342767 0.10144 0.0 0.177916 0.922545 -0.335223 0.0504429 0.174535 0.086825 0.0504157 0.174592 0.0867617 0.040457 0.00600517 -0.0191342 -0.021582 3.03706e-10 -0.04884 -0.0215813 3.34526e-10 -0.0488443 0.182879 0.972973 -2.16943e-18 0.…
1575.0 0.0284074 0.962148 -0.0318981 0.0 0.0 0.0318981 0.0 0.0 0.0318981 -0.172425 0.0200935 0.193938 0.0 0.0 -0.193938 0.0 0.0 -0.193938 0.008391999999999997 0.987946 -2.16943e-18 -0.177547 0.00111307 0.0 -0.286041 0.951558 0.269731 0.003013 0.0698378 -0.140841 0.00459982 0.0669185 -0.140302 -0.762561 -0.185333 0.407961 0.106701 0.702551 -0.740209 0.0541133 0.800799 -0.768023 -0.306555 0.94852 -…
1581.0 0.0176778 0.963333 -0.0198379 0.0 0.0 0.0198379 0.0 0.0 0.0198379 -0.14231 0.0148469 0.159854 0.0 0.0 -0.159854 0.0 0.0 -0.159854 -0.0026491000000000015 0.987948 -2.16943e-18 -0.146344 -0.000847506 0.0 -0.291206 0.950345 0.275526 0.00269761 0.0709216 -0.147467 0.0032401 0.0699249 -0.147534 -0.759837 -0.152358 0.494432 -0.0984392 0.818034 -0.267646 -0.0655013 0.757138 -0.255896 -0.311739 0.…
1584.0 0.202228 0.924085 -0.231023 0.0 0.0 0.231023 0.0 0.0 0.231023 -0.282878 0.0922183 0.332404 0.0 0.0 -0.332404 0.0 0.0 -0.332404 0.18937199999999998 0.968721 -2.16943e-18 -0.29792 0.0620662 0.0 0.0863209 0.906976 -0.642811 0.669486 -0.177111 0.225312 0.671842 -0.181873 0.228011 -0.768655 -0.391571 -3.17848 4.97768 0.459988 0.812299 4.95423 0.581313 0.651819 0.176605 0.957657 -2.16943e-18 0.0…
1585.0 0.0207402 0.963008 -0.0232784 0.0 0.0 0.0232784 0.0 0.0 0.0232784 0.428155 -0.0461579 -0.481111 0.0 0.0 0.481111 0.0 0.0 0.481111 0.0005007000000000067 0.987961 -2.16943e-18 0.440456 0.00103534 0.0 0.0173564 0.928526 -0.509938 0.583129 -0.128899 0.223432 0.583813 -0.13253 0.224495 -0.705776 -0.449698 -4.42794 6.51757 -0.74816 0.573843 6.53068 -0.76548 0.545398 0.0909363 0.97976 -2.16943e-1…
1588.0 0.223525 0.916845 -0.256153 0.0 0.0 0.256153 0.0 0.0 0.256153 -0.344381 0.121923 0.408147 0.0 0.0 -0.408147 0.0 0.0 -0.408147 0.21183400000000002 0.963746 -2.16943e-18 -0.363774 0.0853766 0.0 0.0613588 0.900816 -0.712139 0.775528 -0.187721 0.189566 0.776771 -0.190548 0.189544 -0.618201 -0.239362 -2.99595 4.00228 -0.644061 0.69475 3.98316 -0.602165 0.642217 0.168871 0.949937 -2.16943e-18 0.…
1590.0 0.0398283 0.960743 -0.044754 0.0 0.0 0.044754 0.0 0.0 0.044754 -0.311422 0.0403557 0.350833 0.0 0.0 -0.350833 0.0 0.0 -0.350833 0.0201606 0.987796 -2.16943e-18 -0.321129 0.00614234 0.0 -0.342247 0.930073 0.273162 0.0258203 0.158444 -0.244671 0.0263786 0.15747 -0.245097 -0.966345 -0.318911 0.494261 0.178966 0.913095 -0.886152 0.188549 0.896097 -0.889072 -0.356919 0.928918 -2.16943e-18 -0.91…
1591.0 -0.0885954 0.968064 0.0990795 0.0 0.0 -0.0990795 0.0 0.0 -0.0990795 0.435015 0.00651092 -0.486058 0.0 0.0 0.486058 0.0 0.0 0.486058 -0.111222 0.980854 -2.16943e-18 0.441531 0.0553499 0.0 -0.056678 0.943804 -0.358269 0.418686 0.0210624 0.142796 0.419845 0.0187963 0.145435 -0.918971 -0.234316 -4.35478 8.65758 -6.4046 4.8837 8.65785 -6.42384 5.17504 -0.0071634 0.991727 -2.16943e-18 0.214993 -…
1593.0 0.124601 0.94558 -0.141003 0.0 0.0 0.141003 0.0 0.0 0.141003 -0.496528 0.113704 0.569086 0.0 0.0 -0.569086 0.0 0.0 -0.569086 0.1080438 0.981877 -2.16943e-18 -0.517535 0.0599766 0.0 -0.236369 0.954823 0.165982 0.0113445 0.155687 -0.139886 0.0120084 0.154676 -0.138968 -0.766349 -0.144783 0.478014 0.11509 0.531847 -0.622082 0.122391 0.51902 -0.624347 -0.252605 0.96307 -2.16943e-18 -0.73674 -0…
1598.0 0.115489 0.947616 -0.130572 0.0 0.0 0.130572 0.0 0.0 0.130572 0.406946 -0.0887329 -0.465327 0.0 0.0 0.465327 0.0 0.0 0.465327 0.0985522 0.982927 -2.16943e-18 0.423663 -0.0446246 0.0 0.0809998 0.885958 -0.866385 0.827834 -0.106588 0.227442 0.82425 -0.107633 0.230272 0.18504 -0.497489 -2.71584 1.19838 -0.360897 -0.14351 0.978764 -0.382404 -0.0533141 0.205322 0.928621 -2.16943e-18 0.43308 -0.…
1599.0 -0.079548 0.968154 0.0889711 0.0 0.0 -0.0889711 0.0 0.0 -0.0889711 0.496203 0.00241037 -0.55437 0.0 0.0 0.55437 0.0 0.0 0.55437 -0.102034 0.981959 -2.16943e-18 0.504197 0.0580353 0.0 -0.0702153 0.939065 -0.432115 0.575687 -0.112404 0.212737 0.573516 -0.108821 0.212829 -0.839042 -0.395653 -4.50881 8.22858 -5.24152 1.4283 8.38169 -5.59729 1.44285 -0.0010629999999999945 0.989908 -2.16943e-18 …
1602.0 0.00144663 0.964877 -0.00162209 0.0 0.0 0.00162209 0.0 0.0 0.00162209 -0.146977 0.0126321 0.16481 0.0 0.0 -0.16481 0.0 0.0 -0.16481 -0.019323499999999993 0.9877 -2.16943e-18 -0.15084 -0.00362189 0.0 -0.336263 0.93539 0.292404 0.0210016 0.110559 -0.215179 0.0221294 0.108423 -0.213925 -0.916077 -0.311759 0.381876 0.246418 0.935443 -1.15818 0.193247 1.03376 -1.1765 -0.35305200000000003 0.9314…
1603.0 0.122561 0.946044 -0.138666 0.0 0.0 0.138666 0.0 0.0 0.138666 0.0945834 -0.0214268 -0.108347 0.0 0.0 0.108347 0.0 0.0 0.108347 0.1059175 0.982121 -2.16943e-18 0.098559 -0.0111885 0.0 0.16026 0.937792 -0.21961 0.0169251 0.0481238 0.130863 0.013646 0.0544783 0.127283 0.0844836 -0.0308797 -0.273758 0.00473721 0.356175 -0.13923 0.0186189 0.329583 -0.127206 0.1507115 0.980555 -2.16943e-18 0.110…
1606.0 0.01541 0.963566 -0.0172908 0.0 0.0 0.0172908 0.0 0.0 0.0172908 0.331104 -0.033691 -0.371824 0.0 0.0 0.371824 0.0 0.0 0.371824 -0.0049807999999999936 0.987932 -2.16943e-18 0.340393 0.00283832 0.0 -0.0229595 0.909296 -0.691891 0.827738 -0.14747 0.194259 0.825859 -0.14448 0.196485 -0.408571 -0.30017 -3.2975 4.1808 -0.949502 1.44838 4.05356 -0.673967 1.12884 0.091897 0.959642 -2.16943e-18 0.2…
1609.0 0.176685 0.931992 -0.201148 0.0 0.0 0.201148 0.0 0.0 0.201148 -0.0170372 0.00499632 0.0198357 0.0 0.0 -0.0198357 0.0 0.0 -0.0198357 0.1625171 0.973898 -2.16943e-18 -0.0178806 0.00317103 0.0 0.131366 0.895661 -0.68611 0.670075 -0.190003 0.215366 0.668741 -0.187303 0.213513 -0.724167 -0.34005 -3.60428 5.90591 -2.72062 0.624991 5.74799 -2.37879 0.235084 0.223323 0.945659 -2.16943e-18 0.14353 …
1610.0 0.0836931 0.953948 -0.0943496 0.0 0.0 0.0943496 0.0 0.0 0.0943496 -0.314762 0.0567774 0.357331 0.0 0.0 -0.357331 0.0 0.0 -0.357331 0.06551699 0.985803 -2.16943e-18 -0.326364 0.0224633 0.0 -0.330535 0.935756 0.27893 0.0177406 0.13171 -0.220138 0.0159163 0.135114 -0.221758 -0.929619 -0.276689 0.436933 0.219165 0.818768 -0.656169 0.196086 0.859362 -0.647456 -0.34717400000000004 0.933264 -2.16…
1615.0 0.256514 0.90443 -0.295535 0.0 0.0 0.295535 0.0 0.0 0.295535 -0.42711 0.170419 0.513754 0.0 0.0 -0.513754 0.0 0.0 -0.513754 0.246763 0.954819 -2.16943e-18 -0.453314 0.125413 0.0 0.0528655 0.89999 -0.728837 0.801331 -0.190922 0.191183 0.798399 -0.189694 0.194696 -0.601091 -0.206863 -2.91293 3.69667 -0.344603 1.04825 3.62594 -0.179929 0.791943 0.1643293 0.94865 -2.16943e-18 0.0217981 -0.2925…
1617.0 0.183388 0.929998 -0.208962 0.0 0.0 0.208962 0.0 0.0 0.208962 0.0954623 -0.0288072 -0.111402 0.0 0.0 0.111402 0.0 0.0 0.111402 0.16955540000000002 0.972621 -2.16943e-18 0.100279 -0.0185933 0.0 0.14267 0.889207 -0.732738 0.696457 -0.186019 0.2324 0.696356 -0.186295 0.232589 -0.634599 -0.281916 -3.78063 4.68168 -0.215117 -0.685939 4.68382 -0.2192 -0.68399 0.24064400000000002 0.938095 -2.1694…
1619.0 0.216083 0.919443 -0.247347 0.0 0.0 0.247347 0.0 0.0 0.247347 -0.567828 0.195423 0.670903 0.0 0.0 -0.670903 0.0 0.0 -0.670903 0.20397700000000002 0.965553 -2.16943e-18 -0.599177 0.135069 0.0 -0.306888 0.943439 0.267152 0.0204764 0.0948376 -0.190808 0.0215111 0.0929566 -0.190207 -0.859079 -0.241804 0.364979 0.171409 0.903118 -0.822254 0.232519 0.791608 -0.812074 -0.324344 0.941628 -2.16943e…
1621.0 0.0192901 0.963163 -0.0216491 0.0 0.0 0.0216491 0.0 0.0 0.0216491 -0.184019 0.0195352 0.206743 0.0 0.0 -0.206743 0.0 0.0 -0.206743 -0.0009909000000000029 0.987957 -2.16943e-18 -0.189272 -0.000753298 0.0 -0.326594 0.938444 0.285703 0.0162256 0.109842 -0.203197 0.0187382 0.105232 -0.202412 -0.875243 -0.2877 0.431212 0.0940855 1.02612 -1.20708 0.0411255 1.12468 -1.23206 -0.343989 0.934952 -2.…
1629.0 0.0911129 0.952578 -0.102779 0.0 0.0 0.102779 0.0 0.0 0.102779 -0.288676 0.0545885 0.328228 0.0 0.0 -0.328228 0.0 0.0 -0.328228 0.0732139 0.985241 -2.16943e-18 -0.299599 0.0231601 0.0 -0.272502 0.954899 0.263547 0.00196569 0.0533119 -0.125616 0.00348202 0.0505234 -0.124711 -0.764249 -0.155011 0.327789 0.153434 0.712741 -0.388194 0.12588 0.765073 -0.409158 -0.29374 0.952214 -2.16943e-18 -0.…
1630.0 0.0475056 0.959714 -0.0534077 0.0 0.0 0.0534077 0.0 0.0 0.0534077 -0.294441 0.040749 0.332088 0.0 0.0 -0.332088 0.0 0.0 -0.332088 0.028080900000000006 0.987611 -2.16943e-18 -0.303909 0.00844439 0.0 -0.329195 0.936074 0.271131 0.0198654 0.139733 -0.214438 0.0226472 0.134869 -0.214754 -0.933625 -0.302291 0.416963 0.230887 0.904321 -0.996691 0.202739 0.955771 -1.00492 -0.34516 0.934584 -2.169…
1632.0 -0.0319813 0.967121 0.0358102 0.0 0.0 -0.0358102 0.0 0.0 -0.0358102 -0.0489924 0.00236833 0.0547988 0.0 0.0 -0.0547988 0.0 0.0 -0.0547988 -0.05356000000000001 0.986236 -2.16943e-18 -0.0500737 -0.00308036 0.0 -0.325279 0.941338 0.301567 0.0125876 0.0781911 -0.176929 0.0110598 0.0810655 -0.178857 -0.914136 -0.267576 0.281658 0.336688 0.870564 -0.697614 0.374053 0.800653 -0.677324 -0.344252 0…
1633.0 0.140406 0.941809 -0.159157 0.0 0.0 0.159157 0.0 0.0 0.159157 0.0193992 -0.00481461 -0.0223306 0.0 0.0 0.0223306 0.0 0.0 0.0223306 0.1245346 0.979814 -2.16943e-18 0.0202617 -0.00272169 0.0 0.172929 0.93154 -0.260537 0.0216672 0.091724 0.124228 0.0196906 0.0955753 0.12184 0.0659861 -0.0442089 -0.319137 0.054943 0.382114 -0.120824 0.0571196 0.378062 -0.120274 0.1674517 0.97742 -2.16943e-18 0…
1635.0 0.113437 0.948061 -0.128226 0.0 0.0 0.128226 0.0 0.0 0.128226 0.0902369 -0.0194541 -0.10313 0.0 0.0 0.10313 0.0 0.0 0.10313 0.0964155 0.98315 -2.16943e-18 0.0939191 -0.00966975 0.0 0.0591905 0.906487 -0.665797 0.725375 -0.179184 0.196691 0.726848 -0.180703 0.205604 -0.709922 -0.38208 -2.99747 4.33615 -0.406183 -3.45929 4.13456 0.0466143 -4.07113 0.1580356 0.956736 -2.16943e-18 2.07582e-05 …
1637.0 0.136105 0.942865 -0.154209 0.0 0.0 0.154209 0.0 0.0 0.154209 0.359766 -0.0874011 -0.413626 0.0 0.0 0.413626 0.0 0.0 0.413626 0.1200433 0.980406 -2.16943e-18 0.375549 -0.0485558 0.0 0.0982029 0.887287 -0.844576 0.79835 -0.106165 0.229956 0.79864 -0.106424 0.22964 -0.055554 -0.397041 -3.32486 2.10944 0.677767 0.126956 2.12364 0.682363 0.158166 0.217924 0.931181 -2.16943e-18 0.398385 -0.5634…
1638.0 0.15078 0.939169 -0.171116 0.0 0.0 0.171116 0.0 0.0 0.171116 0.081243 -0.0211979 -0.0938044 0.0 0.0 0.0938044 0.0 0.0 0.0938044 0.1353769 0.978292 -2.16943e-18 0.0849708 -0.0124501 0.0 0.113042 0.895513 -0.714428 0.711229 -0.177899 0.197772 0.712371 -0.178959 0.197364 -0.629208 -0.378847 -3.42854 4.79466 -0.749015 -2.78744 4.76873 -0.69409 -2.84431 0.21243800000000002 0.944592 -2.16943e-18…
1643.0 0.0274113 0.962263 -0.0307777 0.0 0.0 0.0307777 0.0 0.0 0.0307777 -0.244806 0.0282505 0.275316 0.0 0.0 -0.275316 0.0 0.0 -0.275316 0.007366300000000006 0.987952 -2.16943e-18 -0.252048 0.00129773 0.0 -0.338625 0.933329 0.281374 0.0230944 0.135495 -0.226585 0.0209769 0.138987 -0.223325 -0.932723 -0.307582 0.449151 0.184539 0.922956 -0.959118 0.173913 0.943624 -0.964884 -0.354474 0.930913 -2.…
1645.0 -0.0193626 0.966421 0.0216907 0.0 0.0 -0.0216907 0.0 0.0 -0.0216907 0.395678 -0.0247315 -0.442919 0.0 0.0 0.442919 0.0 0.0 0.442919 -0.040651999999999994 0.986939 -2.16943e-18 0.405039 0.0191806 0.0 -0.0443774 0.912211 -0.663946 0.816785 -0.124965 0.187705 0.819673 -0.128789 0.187791 -0.380504 -0.354489 -3.36812 4.40104 -1.12868 0.674525 4.35918 -1.04701 0.626991 0.06861247000000001 0.9635…
1649.0 0.154431 0.938208 -0.175334 0.0 0.0 0.175334 0.0 0.0 0.175334 -0.122067 0.0324003 0.141097 0.0 0.0 -0.141097 0.0 0.0 -0.141097 0.1391961 0.977724 -2.16943e-18 -0.12773 0.0192659 0.0 0.068678 0.904006 -0.678871 0.731031 -0.183427 0.190131 0.731625 -0.182425 0.19642 -0.698817 -0.348177 -3.05957 4.45721 -0.744459 -2.1147 4.25283 -0.285393 -2.74155 0.1687648 0.953937 -2.16943e-18 0.0176614 -0.…
1650.0 0.100293 0.950792 -0.113228 0.0 0.0 0.113228 0.0 0.0 0.113228 -0.329952 0.0659717 0.375922 0.0 0.0 -0.375922 0.0 0.0 -0.375922 0.08274669 0.984453 -2.16943e-18 -0.342838 0.0301091 0.0 -0.314757 0.940804 0.274406 0.0134565 0.112632 -0.207977 0.0156925 0.108527 -0.207262 -0.883638 -0.252265 0.401633 0.253211 0.728893 -0.733734 0.15748 0.905128 -0.761402 -0.332454 0.938268 -2.16943e-18 -0.829…
1653.0 0.194258 0.926642 -0.221671 0.0 0.0 0.221671 0.0 0.0 0.221671 -0.0504185 0.0159164 0.0590683 0.0 0.0 -0.0590683 0.0 0.0 -0.0590683 0.180982 0.970428 -2.16943e-18 -0.0530412 0.0105336 0.0 0.132037 0.887836 -0.760392 0.740561 -0.187046 0.214591 0.740468 -0.186967 0.214414 -0.517213 -0.223687 -3.44107 3.62986 0.796659 -0.609054 3.63163 0.792651 -0.603494 0.23720200000000002 0.935579 -2.16943e…
1654.0 0.146748 0.940211 -0.166463 0.0 0.0 0.166463 0.0 0.0 0.166463 -0.516727 0.13226 0.595904 0.0 0.0 -0.595904 0.0 0.0 -0.595904 0.131161 0.9789 -2.16943e-18 -0.540149 0.0765785 0.0 -0.247384 0.953885 0.190811 0.00963892 0.134387 -0.156349 0.0110322 0.132133 -0.155985 -0.787939 -0.158807 0.429575 0.187591 0.538093 -0.596231 0.164057 0.580376 -0.596783 -0.264723 0.959438 -2.16943e-18 -0.748231 …
1655.0 0.194803 0.92647 -0.22231 0.0 0.0 0.22231 0.0 0.0 0.22231 0.132716 -0.0419899 -0.155516 0.0 0.0 0.155516 0.0 0.0 0.155516 0.181556 0.970313 -2.16943e-18 0.13963 -0.0278224 0.0 0.146665 0.881509 -0.823406 0.775739 -0.160589 0.217068 0.775295 -0.159992 0.217047 -0.432855 -0.255844 -3.568 3.77782 0.499972 -0.311333 3.78073 0.493317 -0.301778 0.26040800000000003 0.926663 -2.16943e-18 0.251049 …
1656.0 -0.0405251 0.967493 0.0453646 0.0 0.0 -0.0453646 0.0 0.0 -0.0453646 0.0244681 -0.000948587 -0.0273566 0.0 0.0 0.0273566 0.0 0.0 0.0273566 -0.062286999999999995 0.985658 -2.16943e-18 0.0249819 0.00177654 0.0 -0.295128 0.9494 0.274761 0.00680821 0.0730116 -0.14592 0.0066715 0.0732508 -0.145604 -0.768545 -0.198752 0.446085 0.00991974 0.839725 -0.869369 0.00507673 0.848895 -0.872302 -0.3150880…
1657.0 0.183673 0.929912 -0.209294 0.0 0.0 0.209294 0.0 0.0 0.209294 -0.557754 0.168513 0.650949 0.0 0.0 -0.650949 0.0 0.0 -0.650949 0.16985460000000002 0.972566 -2.16943e-18 -0.585921 0.10884 0.0 -0.320208 0.936151 0.254611 0.0236344 0.149064 -0.235097 0.0239369 0.148182 -0.231409 -0.930223 -0.264681 0.477795 0.151068 0.853127 -0.610153 0.177496 0.807274 -0.622299 -0.335488 0.936425 -2.16943e-18…
1658.0 0.0635159 0.95735 -0.0714887 0.0 0.0 0.0714887 0.0 0.0 0.0714887 -0.411769 0.0645944 0.46566 0.0 0.0 -0.46566 0.0 0.0 -0.46566 0.0446226 0.987001 -2.16943e-18 -0.425864 0.0195437 0.0 -0.320256 0.93511 0.227768 0.0380757 0.174601 -0.213247 0.0379383 0.174749 -0.212894 -0.93938 -0.234383 0.668212 0.402369 3.09831e-10 -0.357451 0.402671 3.42754e-10 -0.360645 -0.33281 0.938921 -2.16943e-18 -0.…
1665.0 0.0718413 0.956004 -0.0809108 0.0 0.0 0.0809108 0.0 0.0 0.0809108 0.334562 -0.0557175 -0.378924 0.0 0.0 0.378924 0.0 0.0 0.378924 0.05323750000000001 0.986565 -2.16943e-18 0.346375 -0.0191678 0.0 0.0475641 0.914973 -0.610003 0.669529 -0.150925 0.206181 0.670015 -0.151484 0.206673 -0.665185 -0.443246 -4.17928 5.69829 -1.09809 -1.142 5.70781 -1.1197 -1.11142 0.137083 0.966031 -2.16943e-18 0.…
1669.0 0.175442 0.932356 -0.199702 0.0 0.0 0.199702 0.0 0.0 0.199702 -0.18522 0.0540269 0.215554 0.0 0.0 -0.215554 0.0 0.0 -0.215554 0.1612132 0.974128 -2.16943e-18 -0.194357 0.0341783 0.0 0.0985562 0.902836 -0.666542 0.683664 -0.178 0.211846 0.686056 -0.180621 0.212232 -0.692825 -0.419012 -3.18357 4.69436 -0.571173 -4.6612 4.66129 -0.47249 -4.92377 0.19194 0.953064 -2.16943e-18 0.0724904 -0.4974…
1675.0 -0.0370834 0.967353 0.0415162 0.0 0.0 -0.0415162 0.0 0.0 -0.0415162 -0.0202347 0.000862462 0.0226269 0.0 0.0 -0.0226269 0.0 0.0 -0.0226269 -0.058773000000000006 0.985901 -2.16943e-18 -0.0206683 -0.00138987 0.0 -0.314657 0.943201 0.286888 0.0199944 0.0716556 -0.180202 0.0182602 0.0745485 -0.177018 -0.849155 -0.259642 0.349215 0.133807 1.02864 -1.11117 0.171968 0.959689 -1.10455 -0.332995 0.…
1680.0 0.0802353 0.954565 -0.0904256 0.0 0.0 0.0904256 0.0 0.0 0.0904256 -0.395862 0.0698037 0.449085 0.0 0.0 -0.449085 0.0 0.0 -0.449085 0.0619325 0.986043 -2.16943e-18 -0.410275 0.0266217 0.0 -0.295207 0.943449 0.226366 0.0190279 0.15411 -0.188664 0.0198777 0.152619 -0.18909 -0.883102 -0.242797 0.460175 0.188351 0.746503 -0.864698 0.170189 0.778978 -0.863902 -0.310836 0.946305 -2.16943e-18 -0.8…
1685.0 0.0649517 0.957124 -0.0731127 0.0 0.0 0.0731127 0.0 0.0 0.0731127 -0.36235 0.0574451 0.409878 0.0 0.0 -0.409878 0.0 0.0 -0.409878 0.0461077 0.986932 -2.16943e-18 -0.374821 0.0178113 0.0 -0.312135 0.939741 0.242501 0.0235547 0.15116 -0.196741 0.0245323 0.149372 -0.196951 -0.901548 -0.261008 0.483702 0.132833 0.84312 -0.829318 0.120615 0.865414 -0.832156 -0.327314 0.941249 -2.16943e-18 -0.85…
1686.0 -0.0905271 0.968033 0.101238 0.0 0.0 -0.101238 0.0 0.0 -0.101238 0.185483 0.0031766 -0.207254 0.0 0.0 0.207254 0.0 0.0 0.207254 -0.11318299999999999 0.980606 -2.16943e-18 0.188217 0.0240074 0.0 -0.2487 0.962391 0.28658 -0.0226768 -0.00240947 -0.0894583 -0.0219021 -0.00475135 -0.0896787 -0.730685 -0.154549 0.0986893 0.45743 0.580542 -0.675131 0.453627 0.589689 -0.691434 -0.275002 0.955845 -…
1687.0 -0.142055 0.965664 0.158875 0.0 0.0 -0.158875 0.0 0.0 -0.158875 0.491865 0.0368411 -0.551056 0.0 0.0 0.551056 0.0 0.0 0.551056 -0.165304 0.972425 -2.16943e-18 0.49593 0.0925535 0.0 -0.0644444 0.942098 -0.395754 0.509598 -0.068355 0.196684 0.518029 -0.0833147 0.202028 -0.946254 -0.337015 -4.41469 9.11176 -7.04717 2.35014 8.95973 -6.62626 2.14148 -0.003950399999999993 0.991689 -2.16943e-18 0…
1692.0 0.31058 0.880762 -0.361486 0.0 0.0 0.361486 0.0 0.0 0.361486 -0.546443 0.261003 0.676557 0.0 0.0 -0.676557 0.0 0.0 -0.676557 0.304382 0.936813 -2.16943e-18 -0.584782 0.204137 0.0 0.290695 0.894689 -0.351902 0.000724184 0.0348007 0.282415 0.00545621 0.0256856 0.287311 -0.903268 0.529583 -0.585999 3.61873 -3.27699 -0.982301 4.06042 -4.12656 -0.559232 0.285362 0.94934 -2.16943e-18 -0.515487 0…
1697.0 0.252389 0.906064 -0.290579 0.0 0.0 0.290579 0.0 0.0 0.290579 -0.396509 0.155936 0.47601 0.0 0.0 -0.47601 0.0 0.0 -0.47601 0.24238700000000002 0.956018 -2.16943e-18 -0.420581 0.114116 0.0 0.0723363 0.907329 -0.652256 0.695398 -0.178815 0.224447 0.697628 -0.185204 0.228636 -0.774828 -0.402294 -3.09208 4.67234 0.721062 0.882408 4.63163 0.848878 0.667197 0.166469 0.957864 -2.16943e-18 0.03332…
1698.0 0.0841577 0.953865 -0.0948771 0.0 0.0 0.0948771 0.0 0.0 0.0948771 0.305718 -0.0553127 -0.347097 0.0 0.0 0.347097 0.0 0.0 0.347097 0.06599873 0.98577 -2.16943e-18 0.317006 -0.0219872 0.0 0.0701758 0.920328 -0.554489 0.569833 -0.132721 0.221805 0.570158 -0.134986 0.222558 -0.792412 -0.380226 -4.30471 6.94992 -1.65329 0.734817 6.94469 -1.65687 0.704763 0.14411770000000002 0.971579 -2.16943e-1…
1699.0 0.0129162 0.963817 -0.0144907 0.0 0.0 0.0144907 0.0 0.0 0.0144907 0.313405 -0.0310035 -0.351848 0.0 0.0 0.351848 0.0 0.0 0.351848 -0.007544200000000001 0.987907 -2.16943e-18 0.322098 0.00358777 0.0 0.0245678 0.898417 -0.784333 0.809656 -0.157294 0.232604 0.871251 -0.164579 0.200131 1.21032 -0.0511923 1.31752 -4.43415 -0.199785 0.0451228 -1.38284 -2.26064 -0.0189074 0.1451927 0.945063 -2.16…
1700.0 0.229213 0.91481 -0.262904 0.0 0.0 0.262904 0.0 0.0 0.262904 -0.292427 0.105757 0.347412 0.0 0.0 -0.347412 0.0 0.0 -0.347412 0.217845 0.962313 -2.16943e-18 -0.309145 0.0747605 0.0 0.106183 0.904545 -0.645996 0.651841 -0.176423 0.228986 0.652891 -0.17869 0.229845 -0.763114 -0.382078 -3.27615 5.18881 0.530862 0.629997 5.18041 0.576281 0.551879 0.19425 0.955221 -2.16943e-18 0.117456 -0.442818…
1701.0 0.0387902 0.960876 -0.0435846 0.0 0.0 0.0435846 0.0 0.0 0.0435846 -0.179507 0.0230481 0.202193 0.0 0.0 -0.202193 0.0 0.0 -0.202193 0.0190902 0.987816 -2.16943e-18 -0.185078 0.00332354 0.0 -0.313743 0.944526 0.291151 0.00658555 0.0834089 -0.165729 0.00563136 0.0852378 -0.166997 -0.869963 -0.249392 0.315052 0.265884 0.851357 -0.810354 0.314009 0.762115 -0.790524 -0.333338 0.939722 -2.16943e-…
1702.0 0.184709 0.929598 -0.210504 0.0 0.0 0.210504 0.0 0.0 0.210504 -0.271083 0.0822598 0.316494 0.0 0.0 -0.316494 0.0 0.0 -0.316494 0.17094340000000002 0.972363 -2.16943e-18 -0.284813 0.053263 0.0 0.0483004 0.905331 -0.681847 0.749399 -0.178657 0.19512 0.752995 -0.183268 0.198828 -0.71925 -0.360133 -2.90198 4.13699 -0.258113 -3.15961 3.97925 0.0919493 -3.60666 0.15127089999999999 0.955262 -2.16…
1703.0 0.122453 0.946069 -0.138542 0.0 0.0 0.138542 0.0 0.0 0.138542 0.0462775 -0.0104777 -0.0530103 0.0 0.0 0.0530103 0.0 0.0 0.0530103 0.10580540000000001 0.982134 -2.16943e-18 0.048222 -0.00546816 0.0 0.0682106 0.906379 -0.662263 0.710678 -0.176839 0.202779 0.712693 -0.182056 0.208448 -0.707321 -0.388125 -3.02464 4.4001 -0.431551 -3.74751 4.30054 -0.203141 -4.07015 0.1649653 0.956677 -2.16943e…
1704.0 0.0862371 0.953486 -0.0972384 0.0 0.0 0.0972384 0.0 0.0 0.0972384 -0.284311 0.052133 0.322931 0.0 0.0 -0.322931 0.0 0.0 -0.322931 0.06815517 0.985617 -2.16943e-18 -0.294886 0.0211528 0.0 -0.294873 0.949357 0.271365 0.00771357 0.0770418 -0.145533 0.00910608 0.0744517 -0.144663 -0.832376 -0.192689 0.32958 0.200052 0.777743 -0.379495 0.208565 0.762963 -0.383609 -0.314541 0.946451 -2.16943e-18…
1705.0 0.154082 0.9383 -0.17493 0.0 0.0 0.17493 0.0 0.0 0.17493 -0.0546889 0.0144924 0.063208 0.0 0.0 -0.063208 0.0 0.0 -0.063208 0.13883109999999999 0.977779 -2.16943e-18 -0.0572232 0.00860756 0.0 0.0831383 0.896762 -0.732116 0.773973 -0.192869 0.18982 0.773417 -0.18908 0.190742 -0.571187 -0.240255 -3.13731 4.08876 -0.675593 0.879592 4.05969 -0.610404 0.793419 0.19123 0.945233 -2.16943e-18 0.103…
1706.0 0.195067 0.926387 -0.222619 0.0 0.0 0.222619 0.0 0.0 0.222619 -0.236131 0.0747895 0.276725 0.0 0.0 -0.276725 0.0 0.0 -0.276725 0.18183300000000002 0.970258 -2.16943e-18 -0.248442 0.0495837 0.0 0.105885 0.904574 -0.650508 0.65693 -0.178149 0.229081 0.657898 -0.180992 0.230169 -0.750279 -0.380582 -3.32418 5.18219 0.587959 0.631978 5.17016 0.619615 0.545933 0.19478299999999998 0.95518 -2.1694…
1707.0 0.0393382 0.960806 -0.0442018 0.0 0.0 0.0442018 0.0 0.0 0.0442018 0.529787 -0.0683553 -0.596791 0.0 0.0 0.596791 0.0 0.0 0.596791 0.019655200000000005 0.987806 -2.16943e-18 0.546268 -0.0101469 0.0 0.0193044 0.895853 -0.838077 0.867056 -0.111769 0.228492 0.87344 -0.0960388 0.207994 0.266185 -0.332477 -2.64326 1.42592 -1.51242 -0.00783225 2.09823 0.217873 -1.33475 0.1484398 0.939843 -2.16943…
1712.0 -0.0599057 0.968034 0.0670256 0.0 0.0 -0.0670256 0.0 0.0 -0.0670256 0.0287107 -0.000490653 -0.0320806 0.0 0.0 0.0320806 0.0 0.0 0.0320806 -0.082051 0.984037 -2.16943e-18 0.0292438 0.00271735 0.0 -0.287404 0.953095 0.29761 -0.0113234 0.0425849 -0.136572 -0.00875428 0.0377937 -0.13493 -0.835978 -0.219044 0.153496 0.49795 0.654751 -0.775366 0.477555 0.694402 -0.798186 -0.31053000000000003 0.9…
1713.0 0.164387 0.935503 -0.18686 0.0 0.0 0.18686 0.0 0.0 0.18686 0.0276055 -0.00766901 -0.0320092 0.0 0.0 0.0320092 0.0 0.0 0.0320092 0.14962150000000002 0.97609 -2.16943e-18 0.0289244 -0.00470436 0.0 0.112612 0.891941 -0.745286 0.747396 -0.18841 0.200888 0.747626 -0.188943 0.200683 -0.561647 -0.254811 -3.42636 4.30437 -0.51392 0.523975 4.29417 -0.492194 0.500767 0.21792 0.940067 -2.16943e-18 0.…
1714.0 -0.0228709 0.966634 0.0256173 0.0 0.0 -0.0256173 0.0 0.0 -0.0256173 -0.00667391 0.000390844 0.00746894 0.0 0.0 -0.00746894 0.0 0.0 -0.00746894 -0.04424299999999999 0.986762 -2.16943e-18 -0.00682885 -0.00035026 0.0 -0.29932 0.94935 0.271031 0.0174168 0.0668073 -0.122705 0.0176943 0.0661211 -0.122912 -0.773871 -0.139624 0.498636 -0.11721 0.816768 0.0655179 -0.118738 0.820035 0.0620508 -0.318…
1715.0 0.198142 0.925406 -0.226225 0.0 0.0 0.226225 0.0 0.0 0.226225 -0.619371 0.198633 0.726682 0.0 0.0 -0.726682 0.0 0.0 -0.726682 0.18507 0.969606 -2.16943e-18 -0.651938 0.132559 0.0 -0.266991 0.951864 0.213062 0.0157083 0.119096 -0.146652 0.0145493 0.12118 -0.146307 -0.846107 -0.177181 0.362428 0.252755 0.643396 -0.391373 0.25958 0.630862 -0.388765 -0.284258 0.955358 -2.16943e-18 -0.792426 -0…
1717.0 0.137301 0.942574 -0.155583 0.0 0.0 0.155583 0.0 0.0 0.155583 0.00565705 -0.00138256 -0.00650613 0.0 0.0 0.00650613 0.0 0.0 0.00650613 0.1212916 0.980244 -2.16943e-18 0.00590615 -0.00077188 0.0 0.0771476 0.900267 -0.703271 0.750918 -0.191752 0.189267 0.752063 -0.193331 0.19066 -0.637293 -0.26898 -3.15812 4.31672 -0.806991 0.266926 4.26266 -0.686684 0.108875 0.18079499999999998 0.949601 -2.…
1720.0 -0.0129148 0.965995 0.0144714 0.0 0.0 -0.0144714 0.0 0.0 -0.0144714 -0.0865981 0.00604064 0.0969835 0.0 0.0 -0.0969835 0.0 0.0 -0.0969835 -0.034048999999999996 0.987228 -2.16943e-18 -0.0887171 -0.0035595 0.0 -0.322198 0.940742 0.286897 0.0210769 0.0867029 -0.185224 0.0219908 0.085034 -0.185762 -0.859521 -0.249823 0.427236 0.0253531 1.05559 -0.853746 0.115128 0.890537 -0.82975 -0.3398 0.937…
1723.0 0.0744867 0.95556 -0.0839078 0.0 0.0 0.0839078 0.0 0.0 0.0839078 -0.353748 0.060003 0.400857 0.0 0.0 -0.400857 0.0 0.0 -0.400857 0.05597680000000001 0.98641 -2.16943e-18 -0.366362 0.0213753 0.0 -0.342235 0.930067 0.26999 0.0266735 0.162728 -0.244986 0.0266155 0.162812 -0.24502 -0.969962 -0.297426 0.528331 0.131082 0.885197 -0.569265 0.140727 0.867879 -0.570121 -0.356684 0.929313 -2.16943e-…
1724.0 -0.0827967 0.968132 0.0926006 0.0 0.0 -0.0926006 0.0 0.0 -0.0926006 0.395785 0.00335917 -0.442191 0.0 0.0 0.442191 0.0 0.0 0.442191 -0.105335 0.981573 -2.16943e-18 0.402 0.047751 0.0 -0.0333562 0.937551 -0.440807 0.542316 -0.104409 0.207297 0.540053 -0.100704 0.208371 -0.892551 -0.35243 -4.13523 8.00367 -5.19099 1.73397 8.19194 -5.60089 1.72618 0.0320739 0.987992 -2.16943e-18 0.201552 -0.2…
1726.0 0.154411 0.938213 -0.17531 0.0 0.0 0.17531 0.0 0.0 0.17531 -0.123008 0.0326468 0.142183 0.0 0.0 -0.142183 0.0 0.0 -0.142183 0.1391749 0.977727 -2.16943e-18 -0.128714 0.0194112 0.0 0.07012 0.904487 -0.671302 0.721239 -0.183358 0.193627 0.723623 -0.188398 0.195553 -0.714935 -0.360247 -3.08008 4.52072 -0.725719 -2.51041 4.43085 -0.526664 -2.75867 0.1685289 0.95459 -2.16943e-18 0.0150805 -0.42…
1728.0 0.185514 0.929354 -0.211443 0.0 0.0 0.211443 0.0 0.0 0.211443 -0.281157 0.085605 0.328349 0.0 0.0 -0.328349 0.0 0.0 -0.328349 0.1717885 0.972205 -2.16943e-18 -0.295429 0.0555355 0.0 0.0655593 0.910019 -0.650572 0.671689 -0.152406 0.199045 0.68148 -0.170647 0.217657 -1.0565 -0.294535 -3.59075 7.854 -5.96313 2.36754 7.80844 -5.63287 1.84783 0.1576751 0.96048 -2.16943e-18 -0.0359908 -0.339209…
1729.0 -0.0369976 0.967349 0.0414203 0.0 0.0 -0.0414203 0.0 0.0 -0.0414203 0.389728 -0.0166489 -0.435806 0.0 0.0 0.435806 0.0 0.0 0.435806 -0.058685 0.985907 -2.16943e-18 0.398084 0.0267313 0.0 -0.0163475 0.941485 -0.39627 0.440573 -0.0346397 0.181903 0.447402 -0.0455201 0.187123 -0.890953 -0.254856 -4.40005 8.87608 -6.62792 2.8667 8.81917 -6.4974 2.96132 0.0361374 0.990401 -2.16943e-18 0.270825 …
1731.0 0.129423 0.944462 -0.146533 0.0 0.0 0.146533 0.0 0.0 0.146533 0.0811908 -0.0190657 -0.0931747 0.0 0.0 0.0931747 0.0 0.0 0.0931747 0.1130709 0.981281 -2.16943e-18 0.0846788 -0.0102882 0.0 0.165969 0.936356 -0.226768 0.0171023 0.0490351 0.135831 0.0143324 0.0544024 0.132806 0.0898129 -0.0274207 -0.287176 0.0114174 0.364255 -0.178691 0.0289142 0.330621 -0.162271 0.1568051 0.979726 -2.16943e-1…
1732.0 0.0109239 0.964012 -0.0122543 0.0 0.0 0.0122543 0.0 0.0 0.0122543 -0.113691 0.0109902 0.127609 0.0 0.0 -0.127609 0.0 0.0 -0.127609 -0.0095914 0.987882 -2.16943e-18 -0.116816 -0.00156247 0.0 -0.298548 0.948823 0.283054 0.0021371 0.0731557 -0.152585 0.00357929 0.0704345 -0.151969 -0.828167 -0.219124 0.29717 0.304257 0.703494 -0.711515 0.275905 0.756966 -0.730056 -0.319019 0.94449 -2.16943e-1…
1733.0 0.0116361 0.963942 -0.0130537 0.0 0.0 0.0130537 0.0 0.0 0.0130537 -0.242678 0.0236548 0.272408 0.0 0.0 -0.272408 0.0 0.0 -0.272408 -0.008859699999999998 0.987891 -2.16943e-18 -0.24937 -0.00313607 0.0 -0.326471 0.93703 0.277562 0.0168409 0.127482 -0.218792 0.0169558 0.127278 -0.220234 -0.916229 -0.282373 0.410936 0.193439 0.916074 -0.840487 0.196535 0.909554 -0.835163 -0.343305 0.934563 -2.…
1735.0 -0.000592541 0.96505 0.00066427 0.0 0.0 -0.00066427 0.0 0.0 -0.00066427 -0.292578 0.0244722 0.328013 0.0 0.0 -0.328013 0.0 0.0 -0.328013 -0.02141599999999999 0.987647 -2.16943e-18 -0.300192 -0.00789486 0.0 -0.359433 0.924826 0.284809 0.028432 0.16935 -0.255348 0.0286705 0.16908 -0.256529 -1.00397 -0.278983 0.591656 0.0845393 0.817664 0.0803654 0.050112 0.87832 0.0904175 -0.373414 0.922932 …
1741.0 0.206136 0.922801 -0.235619 0.0 0.0 0.235619 0.0 0.0 0.235619 -0.320556 0.106134 0.377248 0.0 0.0 -0.377248 0.0 0.0 -0.377248 0.19348900000000002 0.967853 -2.16943e-18 -0.337784 0.0719925 0.0 0.0496994 0.902292 -0.709579 0.780632 -0.181749 0.187724 0.782637 -0.184768 0.188228 -0.643824 -0.260571 -2.90662 4.0013 -0.65802 0.0664859 3.94913 -0.544362 -0.0696877 0.15803430000000002 0.951508 -2…
1742.0 -0.0557099 0.967952 0.0623372 0.0 0.0 -0.0623372 0.0 0.0 -0.0623372 0.108109 -0.00235459 -0.120809 0.0 0.0 0.120809 0.0 0.0 0.120809 -0.077777 0.984424 -2.16943e-18 0.110173 0.00971662 0.0 -0.27975 0.953581 0.275024 -0.00344143 0.0571486 -0.135206 -0.00205101 0.0540894 -0.135671 -0.760936 -0.181688 0.324189 0.213738 0.660766 -0.70234 0.20998 0.669097 -0.714119 -0.301527 0.949594 -2.16943e-…
1745.0 0.17598 0.932199 -0.200328 0.0 0.0 0.200328 0.0 0.0 0.200328 0.0324505 -0.00948752 -0.0377718 0.0 0.0 0.0377718 0.0 0.0 0.0377718 0.1617773 0.974029 -2.16943e-18 0.0340538 -0.00601042 0.0 0.136045 0.8935 -0.696906 0.676353 -0.194436 0.222905 0.676533 -0.195363 0.222793 -0.697485 -0.330126 -3.65956 5.51545 -1.8919 0.0360111 5.51343 -1.88798 0.0341213 0.229261 0.943311 -2.16943e-18 0.15381 -…
1754.0 0.157739 0.937323 -0.17916 0.0 0.0 0.17916 0.0 0.0 0.17916 -0.174561 0.0470494 0.201982 0.0 0.0 -0.201982 0.0 0.0 -0.201982 0.1426588 0.977195 -2.16943e-18 -0.182739 0.0282786 0.0 0.0543087 0.906826 -0.666787 0.728733 -0.178243 0.207645 0.731804 -0.184247 0.212584 -0.737823 -0.395889 -2.93651 4.25628 -0.196372 -4.25749 4.14768 0.0518257 -4.60272 0.1537164 0.957093 -2.16943e-18 -0.0317356 -…
1756.0 0.160695 0.936521 -0.182582 0.0 0.0 0.182582 0.0 0.0 0.182582 -0.612798 0.167418 0.709715 0.0 0.0 -0.709715 0.0 0.0 -0.709715 0.1457538 0.976711 -2.16943e-18 -0.641758 0.101561 0.0 -0.21149 0.955758 0.118267 0.0234325 0.174698 -0.135956 0.0234933 0.174704 -0.137416 -0.747026 -0.0893406 0.575308 0.246462 1.8193e-10 -0.248807 0.245718 2.01967e-10 -0.240585 -0.22499400000000003 0.968935 -2.16…
1757.0 0.182084 0.930391 -0.20744 0.0 0.0 0.20744 0.0 0.0 0.20744 -0.580092 0.174089 0.676641 0.0 0.0 -0.676641 0.0 0.0 -0.676641 0.1681852 0.972874 -2.16943e-18 -0.609256 0.112006 0.0 -0.283699 0.945571 0.21931 0.021114 0.139569 -0.19554 0.0244345 0.133744 -0.193457 -0.86169 -0.203577 0.456688 0.182515 0.655843 -0.534097 0.194955 0.635381 -0.548863 -0.299442 0.948909 -2.16943e-18 -0.81709 -0.228…
1758.0 0.192122 0.927314 -0.21917 0.0 0.0 0.21917 0.0 0.0 0.21917 -0.146372 0.0458054 0.171349 0.0 0.0 -0.171349 0.0 0.0 -0.171349 0.178735 0.970871 -2.16943e-18 -0.153941 0.0301716 0.0 0.130417 0.89945 -0.661279 0.640509 -0.177846 0.231343 0.641361 -0.178747 0.230943 -0.738123 -0.387011 -3.47213 5.54277 0.289596 0.563141 5.51412 0.383541 0.545225 0.21770099999999998 0.950004 -2.16943e-18 0.18927…
1759.0 -0.175195 0.962561 0.196063 0.0 0.0 -0.196063 0.0 0.0 -0.196063 0.555423 0.0624401 -0.624434 0.0 0.0 0.624434 0.0 0.0 0.624434 -0.198648 0.965559 -2.16943e-18 0.557679 0.125699 0.0 -0.0837882 0.954111 -0.19714 0.247053 0.0917147 0.0702576 0.243307 0.0982352 0.0710621 -0.616621 -0.149594 -3.44302 6.17125 -3.84124 3.42648 6.09477 -3.69019 3.32675 -0.06196 0.993959 -2.16943e-18 0.204166 0.086…
1760.0 0.145814 0.940449 -0.165387 0.0 0.0 0.165387 0.0 0.0 0.165387 -0.0720578 0.018361 0.0830762 0.0 0.0 -0.0830762 0.0 0.0 -0.0830762 0.130185 0.979037 -2.16943e-18 -0.0753148 0.0105949 0.0 0.0675202 0.903382 -0.685064 0.738865 -0.183272 0.189889 0.740968 -0.187055 0.190594 -0.686754 -0.315864 -3.07072 4.39376 -0.779557 -1.17207 4.31943 -0.618059 -1.36039 0.1689836 0.953173 -2.16943e-18 0.0238…
1761.0 0.168753 0.934279 -0.191926 0.0 0.0 0.191926 0.0 0.0 0.191926 -0.494528 0.140086 0.574231 0.0 0.0 -0.574231 0.0 0.0 -0.574231 0.1541971 0.975334 -2.16943e-18 -0.518457 0.0870216 0.0 -0.30199 0.943524 0.256005 0.0159727 0.115697 -0.198002 0.0159939 0.115671 -0.198711 -0.870351 -0.242717 0.382674 0.186043 0.866701 -0.821782 0.179748 0.877655 -0.819621 -0.319363 0.942866 -2.16943e-18 -0.81734…
1764.0 0.192841 0.927089 -0.220011 0.0 0.0 0.220011 0.0 0.0 0.220011 -0.182697 0.0573416 0.213929 0.0 0.0 -0.213929 0.0 0.0 -0.213929 0.179491 0.970722 -2.16943e-18 -0.192163 0.0378308 0.0 0.101018 0.890918 -0.776167 0.801217 -0.187554 0.193876 0.801879 -0.189931 0.192982 -0.472253 -0.215726 -3.16465 3.87041 -0.559275 1.57435 3.85966 -0.535256 1.5396 0.215026 0.937801 -2.16943e-18 0.17495 -0.3379…
1767.0 0.118318 0.946995 -0.133808 0.0 0.0 0.133808 0.0 0.0 0.133808 0.0460655 -0.0102006 -0.0527116 0.0 0.0 0.0527116 0.0 0.0 0.0527116 0.10149760000000001 0.982612 -2.16943e-18 0.0479754 -0.00521027 0.0 0.0515383 0.905767 -0.677651 0.743508 -0.177594 0.19293 0.746398 -0.182447 0.195859 -0.702926 -0.344996 -2.94747 4.16954 -0.358494 -2.53533 4.06615 -0.129294 -2.82472 0.1534962 0.955775 -2.16943…
1770.0 0.176366 0.932086 -0.200778 0.0 0.0 0.200778 0.0 0.0 0.200778 -0.0494308 0.0144762 0.0575441 0.0 0.0 -0.0575441 0.0 0.0 -0.0575441 0.16218280000000002 0.973957 -2.16943e-18 -0.0518757 0.00918002 0.0 0.116526 0.892499 -0.732495 0.731544 -0.192432 0.203055 0.731714 -0.19203 0.20362 -0.59539 -0.270643 -3.43018 4.4508 -0.628536 0.0816898 4.44181 -0.60564 0.0359208 0.218962 0.941089 -2.16943e-1…
1772.0 -0.00486821 0.965397 0.00545684 0.0 0.0 -0.00545684 0.0 0.0 -0.00545684 -0.202905 0.0159928 0.227391 0.0 0.0 -0.227391 0.0 0.0 -0.227391 -0.02580199999999999 0.987521 -2.16943e-18 -0.208076 -0.00647029 0.0 -0.279196 0.952689 0.261247 0.00121799 0.0755521 -0.138198 0.000881993 0.0762076 -0.139577 -0.79464 -0.183001 0.352114 0.24116 0.609668 -0.587418 0.186389 0.709613 -0.599365 -0.29983 0.9…
1777.0 0.171904 0.93338 -0.195587 0.0 0.0 0.195587 0.0 0.0 0.195587 -0.167247 0.0480383 0.194405 0.0 0.0 -0.194405 0.0 0.0 -0.194405 0.1575012 0.974773 -2.16943e-18 -0.175414 0.0301034 0.0 0.0825195 0.897004 -0.732041 0.774815 -0.192778 0.191109 0.775301 -0.193513 0.191893 -0.566512 -0.232436 -3.13487 4.00912 -0.555605 0.938384 3.97536 -0.47957 0.833266 0.19071100000000002 0.945487 -2.16943e-18 0…
1778.0 0.0747758 0.95551 -0.0842354 0.0 0.0 0.0842354 0.0 0.0 0.0842354 -0.45708 0.0776842 0.517978 0.0 0.0 -0.517978 0.0 0.0 -0.517978 0.0562762 0.986392 -2.16943e-18 -0.473395 0.0277758 0.0 -0.291323 0.942385 0.194009 0.0377402 0.174832 -0.176777 0.0376887 0.175047 -0.179727 -0.880276 -0.152877 0.724276 0.217015 3.12926e-10 0.126463 0.216353 3.60745e-10 0.133379 -0.303725 0.949244 -2.16943e-18 …
1779.0 0.109123 0.94898 -0.123298 0.0 0.0 0.123298 0.0 0.0 0.123298 -0.293502 0.0617639 0.335085 0.0 0.0 -0.335085 0.0 0.0 -0.335085 0.0919267 0.983601 -2.16943e-18 -0.305309 0.0299144 0.0 -0.329135 0.939884 0.299027 0.0112877 0.0946597 -0.181826 0.0114938 0.0942755 -0.181826 -0.88061 -0.245958 0.449164 0.08445 0.909426 -0.58733 0.0709003 0.934571 -0.592681 -0.347679 0.934704 -2.16943e-18 -0.8376…
1781.0 0.0868725 0.953369 -0.0979602 0.0 0.0 0.0979602 0.0 0.0 0.0979602 0.265238 -0.0488336 -0.301307 0.0 0.0 0.301307 0.0 0.0 0.301307 0.06881428 0.98557 -2.16943e-18 0.275126 -0.0199349 0.0 0.0402544 0.904313 -0.723966 0.799716 -0.147548 0.19265 0.801401 -0.147591 0.192937 -0.472716 -0.315323 -3.39181 4.39112 -0.926972 0.677205 4.38286 -0.912447 0.679027 0.15313480000000002 0.953125 -2.16943e-…
1785.0 -0.0599474 0.968035 0.0670722 0.0 0.0 -0.0670722 0.0 0.0 -0.0670722 0.393106 -0.00669968 -0.439247 0.0 0.0 0.439247 0.0 0.0 0.439247 -0.08209399999999999 0.984033 -2.16943e-18 0.400404 0.0372246 0.0 -0.0395168 0.938558 -0.441352 0.549189 -0.105792 0.205391 0.549103 -0.10617 0.207726 -0.933568 -0.342856 -4.40561 8.65392 -5.9137 1.86615 8.69368 -6.00836 1.74911 0.026879400000000005 0.989089 …
1786.0 -0.060869 0.96805 0.0681019 0.0 0.0 -0.0681019 0.0 0.0 -0.0681019 0.501357 -0.00802819 -0.560194 0.0 0.0 0.560194 0.0 0.0 0.560194 -0.08303200000000001 0.983945 -2.16943e-18 0.510607 0.0480003 0.0 -0.0449549 0.942958 -0.387502 0.484187 -0.0743288 0.20003 0.481534 -0.0702055 0.2012 -0.860981 -0.345466 -4.70274 8.69369 -5.56524 2.00641 8.81207 -5.86179 2.07131 0.0111314 0.992002 -2.16943e-18…
1787.0 0.162043 0.936151 -0.184143 0.0 0.0 0.184143 0.0 0.0 0.184143 -0.0536046 0.014735 0.0621091 0.0 0.0 -0.0621091 0.0 0.0 -0.0621091 0.1471658 0.976486 -2.16943e-18 -0.056148 0.00897558 0.0 0.100791 0.895613 -0.719775 0.743645 -0.19737 0.192586 0.743701 -0.197711 0.192205 -0.574649 -0.244829 -3.25516 4.19828 -0.612127 0.673113 4.19647 -0.609487 0.677168 0.204021 0.944504 -2.16943e-18 0.124998…
1788.0 -0.0553081 0.967943 0.0618881 0.0 0.0 -0.0618881 0.0 0.0 -0.0618881 0.10448 -0.00232247 -0.116755 0.0 0.0 0.116755 0.0 0.0 0.116755 -0.077367 0.98446 -2.16943e-18 0.10648 0.00934268 0.0 -0.255787 0.960853 0.266808 -0.01203 0.0307484 -0.0814845 -0.0117836 0.029799 -0.0819946 -0.690331 -0.140586 0.312995 0.139143 0.651911 -0.672573 0.123721 0.681869 -0.688769 -0.279655 0.957118 -2.16943e-18 …
1790.0 -0.00450118 0.965368 0.0050455 0.0 0.0 -0.0050455 0.0 0.0 -0.0050455 -0.312852 0.0247882 0.350617 0.0 0.0 -0.350617 0.0 0.0 -0.350617 -0.025425000000000003 0.987533 -2.16943e-18 -0.320839 -0.00984468 0.0 -0.339757 0.932411 0.265681 0.0281121 0.158544 -0.212912 0.0285951 0.157794 -0.213604 -0.960128 -0.26899 0.53501 0.0829077 0.882354 -0.288049 0.0703842 0.904276 -0.284453 -0.354143 0.93212…
1793.0 0.141941 0.941427 -0.160924 0.0 0.0 0.160924 0.0 0.0 0.160924 -0.47415 0.118567 0.546037 0.0 0.0 -0.546037 0.0 0.0 -0.546037 0.12613760000000002 0.979598 -2.16943e-18 -0.495329 0.0674273 0.0 -0.284618 0.946826 0.231946 0.0177046 0.1217 -0.187611 0.019224 0.118739 -0.183617 -0.85272 -0.259229 0.372406 0.190897 0.927984 -1.39345 0.168264 0.972421 -1.41895 -0.301505 0.948598 -2.16943e-18 -0.7…
1794.0 0.175944 0.932209 -0.200285 0.0 0.0 0.200285 0.0 0.0 0.200285 -0.532741 0.155732 0.620093 0.0 0.0 -0.620093 0.0 0.0 -0.620093 0.1617392 0.974036 -2.16943e-18 -0.559059 0.0986485 0.0 -0.304902 0.941094 0.24495 0.0233468 0.132493 -0.210639 0.0257943 0.127946 -0.209861 -0.87564 -0.229024 0.486558 0.0845504 0.825524 -0.603369 0.119103 0.764569 -0.614376 -0.32068800000000003 0.942022 -2.16943e-…
1795.0 0.293984 0.888481 -0.341036 0.0 0.0 0.341036 0.0 0.0 0.341036 -0.422992 0.191515 0.518752 0.0 0.0 -0.518752 0.0 0.0 -0.518752 0.286644 0.942802 -2.16943e-18 -0.451491 0.147321 0.0 0.279852 0.898491 -0.331426 -0.021838 0.0620607 0.263551 -0.0142231 0.0473677 0.271838 -0.643441 0.365825 -0.371798 1.40058 -0.171688 -1.83542 2.4712 -2.23754 -0.681721 0.271584 0.952108 -2.16943e-18 -0.421209 0.…
1796.0 0.151797 0.938903 -0.17229 0.0 0.0 0.17229 0.0 0.0 0.17229 0.0120271 -0.0031532 -0.013891 0.0 0.0 0.013891 0.0 0.0 0.013891 0.13644050000000002 0.978135 -2.16943e-18 0.0125807 -0.00185844 0.0 0.102961 0.898942 -0.714029 0.719179 -0.180622 0.23294 0.721293 -0.183368 0.233394 -0.637359 -0.423217 -3.23667 4.11721 1.59073 0.480202 4.09508 1.70575 0.420895 0.20335599999999998 0.948104 -2.16943e…
1798.0 -0.0108483 0.965848 0.0121569 0.0 0.0 -0.0121569 0.0 0.0 -0.0121569 0.374322 -0.0269815 -0.419282 0.0 0.0 0.419282 0.0 0.0 0.419282 -0.031932 0.98731 -2.16943e-18 0.383579 0.0145008 0.0 -0.017819 0.932729 -0.506399 0.6126 -0.145691 0.218437 0.609351 -0.141408 0.217771 -0.906346 -0.364418 -4.51931 8.28288 -4.78866 1.31233 8.5419 -5.42419 1.36055 0.0587888 0.984182 -2.16943e-18 0.264163 -0.2…
1805.0 0.206493 0.922683 -0.236039 0.0 0.0 0.236039 0.0 0.0 0.236039 -0.305885 0.101419 0.360032 0.0 0.0 -0.360032 0.0 0.0 -0.360032 0.193865 0.967773 -2.16943e-18 -0.322341 0.0688425 0.0 0.0596448 0.899524 -0.728062 0.795333 -0.193023 0.195723 0.796883 -0.195864 0.195349 -0.545817 -0.18354 -2.92497 3.40687 0.0782158 1.10365 3.41238 0.0650568 1.12426 0.1704179 0.948209 -2.16943e-18 0.0563046 -0.2…
1806.0 -0.093634 0.967975 0.10471 0.0 0.0 -0.10471 0.0 0.0 -0.10471 0.751444 0.015479 -0.8397 0.0 0.0 0.8397 0.0 0.0 0.8397 -0.11633500000000001 0.980198 -2.16943e-18 0.762226 0.0999138 0.0 -0.08372 0.926122 -0.501872 0.703415 -0.135422 0.202478 0.703922 -0.134901 0.203039 -0.45158 -0.529578 -4.57273 5.88636 -1.18244 -0.164778 5.89283 -1.19731 -0.142743 0.0052723999999999965 0.979217 -2.16943e-18…
1808.0 0.115472 0.94762 -0.130552 0.0 0.0 0.130552 0.0 0.0 0.130552 -0.350026 0.0763144 0.400239 0.0 0.0 -0.400239 0.0 0.0 -0.400239 0.09853400000000001 0.982929 -2.16943e-18 -0.364404 0.0383755 0.0 -0.335743 0.934214 0.289807 0.0167472 0.125033 -0.233241 0.0184435 0.122073 -0.234044 -0.936458 -0.299821 0.400292 0.244131 0.899453 -0.861719 0.268015 0.855954 -0.86148 -0.35257900000000003 0.930546 …
1809.0 0.222474 0.917217 -0.254908 0.0 0.0 0.254908 0.0 0.0 0.254908 -0.36561 0.128928 0.433117 0.0 0.0 -0.433117 0.0 0.0 -0.433117 0.21072400000000002 0.964006 -2.16943e-18 -0.386142 0.0901192 0.0 0.0272041 0.89531 -0.834759 0.867086 -0.118931 0.228096 0.873956 -0.115058 0.213968 0.316276 -0.133557 -0.415218 -1.01313 -0.712799 0.0794425 -0.456468 0.22297 -1.18046 0.155753 0.939486 -2.16943e-18 0…
1816.0 -0.0168348 0.96626 0.0188608 0.0 0.0 -0.0188608 0.0 0.0 -0.0188608 0.364438 -0.0238144 -0.408023 0.0 0.0 0.408023 0.0 0.0 0.408023 -0.038064 0.987058 -2.16943e-18 0.373176 0.0166135 0.0 -0.0271653 0.930472 -0.538483 0.670239 -0.171658 0.225613 0.669221 -0.172253 0.226051 -0.781213 -0.390113 -4.16996 6.69107 -2.18673 0.971515 6.88072 -2.65641 0.973488 0.0579088 0.982442 -2.16943e-18 0.25191…
1817.0 0.147983 0.939893 -0.167889 0.0 0.0 0.167889 0.0 0.0 0.167889 -0.634112 0.163268 0.731543 0.0 0.0 -0.731543 0.0 0.0 -0.731543 0.1324526 0.978716 -2.16943e-18 -0.662962 0.0949541 0.0 -0.216385 0.955015 0.122129 0.0252757 0.174597 -0.140866 0.0256513 0.174578 -0.139914 -0.798405 -0.119609 0.630639 0.280307 2.83225e-10 -0.630112 0.279805 3.26062e-10 -0.624067 -0.22968100000000002 0.967892 -2.…
1818.0 0.257408 0.904072 -0.296611 0.0 0.0 0.296611 0.0 0.0 0.296611 -0.228112 0.0913025 0.274505 0.0 0.0 -0.274505 0.0 0.0 -0.274505 0.247712 0.954556 -2.16943e-18 -0.242139 0.0672701 0.0 0.121016 0.891926 -0.724714 0.726178 -0.20944 0.216162 0.725427 -0.205059 0.212371 -0.644133 -0.240308 -3.23883 4.07106 -0.0605474 -0.767375 4.06952 -0.0581685 -0.768007 0.22175499999999998 0.940849 -2.16943e-1…
1819.0 0.191557 0.92749 -0.218508 0.0 0.0 0.218508 0.0 0.0 0.218508 -0.220496 0.0688414 0.258068 0.0 0.0 -0.258068 0.0 0.0 -0.258068 0.178141 0.970987 -2.16943e-18 -0.23188 0.0452879 0.0 0.0877706 0.893126 -0.770012 0.808471 -0.190183 0.190413 0.805539 -0.182526 0.192707 -0.482491 -0.214635 -3.06923 3.83841 -0.656019 1.60104 3.7879 -0.538134 1.42212 0.20230700000000001 0.940235 -2.16943e-18 0.152…
1821.0 0.204025 0.923497 -0.233135 0.0 0.0 0.233135 0.0 0.0 0.233135 -0.269135 0.0883674 0.316473 0.0 0.0 -0.316473 0.0 0.0 -0.316473 0.19126500000000002 0.968324 -2.16943e-18 -0.283516 0.0596906 0.0 0.0849809 0.899255 -0.70165 0.742215 -0.197196 0.193935 0.74272 -0.198098 0.193051 -0.597416 -0.231627 -3.15414 4.01446 -0.397377 0.588799 4.0186 -0.409312 0.619166 0.18715500000000002 0.948649 -2.16…
1823.0 -0.0393533 0.967446 0.0440544 0.0 0.0 -0.0440544 0.0 0.0 -0.0440544 0.39456 -0.0158142 -0.441161 0.0 0.0 0.441161 0.0 0.0 0.441161 -0.06109099999999999 0.985742 -2.16943e-18 0.402903 0.0281211 0.0 -0.0181648 0.941912 -0.390958 0.428848 -0.0191627 0.177574 0.441572 -0.0431968 0.185911 -0.884351 -0.24526 -4.35825 8.84693 -6.7298 3.15038 8.77712 -6.51179 2.95775 0.033208400000000006 0.990665 …
1824.0 0.109834 0.94883 -0.12411 0.0 0.0 0.12411 0.0 0.0 0.12411 -0.319306 0.0674649 0.364608 0.0 0.0 -0.364608 0.0 0.0 -0.364608 0.09266640000000001 0.983528 -2.16943e-18 -0.332182 0.0328197 0.0 -0.302946 0.946018 0.270147 0.0190089 0.0793746 -0.163226 0.0193417 0.0788005 -0.163514 -0.808132 -0.195291 0.44472 0.0156994 0.862618 -0.522671 -0.0173483 0.923817 -0.535536 -0.321127 0.943686 -2.16943e…
1828.0 0.0799864 0.954609 -0.0901432 0.0 0.0 0.0901432 0.0 0.0 0.0901432 -0.306885 0.0540246 0.348127 0.0 0.0 -0.348127 0.0 0.0 -0.348127 0.06167450000000001 0.986059 -2.16943e-18 -0.318048 0.0205471 0.0 -0.32943 0.936435 0.279812 0.0166774 0.128755 -0.21605 0.0155877 0.130796 -0.216749 -0.926119 -0.271704 0.434204 0.216317 0.814489 -0.623948 0.191225 0.8594 -0.62052 -0.34627600000000003 0.933778…
1832.0 0.197148 0.925725 -0.225058 0.0 0.0 0.225058 0.0 0.0 0.225058 -0.262825 0.0839501 0.308246 0.0 0.0 -0.308246 0.0 0.0 -0.308246 0.184023 0.969818 -2.16943e-18 -0.276606 0.0559066 0.0 0.084748 0.903158 -0.67084 0.706227 -0.184822 0.193252 0.70676 -0.183411 0.196266 -0.697187 -0.35669 -3.13953 4.66753 -0.964313 -2.197 4.53202 -0.66058 -2.61009 0.181062 0.953249 -2.16943e-18 0.045738 -0.426528…
1835.0 0.188647 0.928394 -0.215104 0.0 0.0 0.215104 0.0 0.0 0.215104 -0.519028 0.160109 0.606827 0.0 0.0 -0.606827 0.0 0.0 -0.606827 0.1750813 0.971579 -2.16943e-18 -0.545608 0.104634 0.0 -0.336512 0.934267 0.289288 0.0167442 0.127204 -0.231532 0.0169192 0.12659 -0.228413 -0.938509 -0.328328 0.373776 0.287292 0.940734 -1.22136 0.269682 0.975547 -1.24037 -0.353336 0.930681 -2.16943e-18 -0.870399 -…
1836.0 0.0172763 0.963375 -0.0193868 0.0 0.0 0.0193868 0.0 0.0 0.0193868 -0.170357 0.0176953 0.191349 0.0 0.0 -0.191349 0.0 0.0 -0.191349 -0.0030619999999999953 0.987946 -2.16943e-18 -0.175177 -0.0010935 0.0 -0.305061 0.945298 0.277432 0.0104162 0.0867599 -0.174811 0.0137929 0.0804857 -0.173234 -0.812883 -0.206973 0.458184 0.0540477 0.799271 -0.637777 -0.0112628 0.921145 -0.671906 -0.323971 0.942…
1837.0 0.0480855 0.959633 -0.0540619 0.0 0.0 0.0540619 0.0 0.0 0.0540619 0.256145 -0.0356199 -0.288922 0.0 0.0 0.288922 0.0 0.0 0.288922 0.028679500000000004 0.987594 -2.16943e-18 0.264401 -0.00751971 0.0 0.013995 0.911349 -0.648565 0.755934 -0.169575 0.189574 0.758007 -0.172781 0.190385 -0.657762 -0.310054 -2.98042 4.10263 -0.55585 -0.520015 4.05032 -0.445644 -0.630899 0.1164159 0.962216 -2.1694…
1842.0 -0.109885 0.967492 0.122874 0.0 0.0 -0.122874 0.0 0.0 -0.122874 0.668529 0.0259254 -0.747449 0.0 0.0 0.747449 0.0 0.0 0.747449 -0.132803 0.977888 -2.16943e-18 0.676759 0.101246 0.0 -0.0693597 0.955472 -0.221782 0.299973 0.00268671 0.150724 0.297457 0.00738677 0.150705 -0.517191 -0.254243 -4.24351 7.04522 -4.21579 4.16241 7.11965 -4.33881 4.10256 -0.042627 0.996838 -2.16943e-18 0.44956 0.02…
1843.0 0.0415232 0.960521 -0.0466635 0.0 0.0 0.0466635 0.0 0.0 0.0466635 -0.216856 0.0285225 0.24436 0.0 0.0 -0.24436 0.0 0.0 -0.24436 0.0219084 0.987761 -2.16943e-18 -0.223663 0.00470533 0.0 -0.313464 0.942471 0.281596 0.0140359 0.0924106 -0.192802 0.0150505 0.0904818 -0.193228 -0.856105 -0.228046 0.420672 0.140855 0.805775 -0.588233 0.11253 0.858206 -0.599491 -0.331786 0.938985 -2.16943e-18 -0.…
1844.0 0.229973 0.914535 -0.263806 0.0 0.0 0.263806 0.0 0.0 0.263806 -0.206857 0.0750214 0.245832 0.0 0.0 -0.245832 0.0 0.0 -0.245832 0.218648 0.962119 -2.16943e-18 -0.218706 0.0530987 0.0 0.128811 0.896011 -0.676775 0.670151 -0.205982 0.222752 0.67042 -0.206588 0.221972 -0.710906 -0.296777 -3.42632 5.06428 -1.42523 -0.212721 5.05981 -1.41675 -0.215529 0.219785 0.946262 -2.16943e-18 0.0867681 -0.…
1845.0 -0.0111414 0.965869 0.0124851 0.0 0.0 -0.0124851 0.0 0.0 -0.0124851 -0.0917578 0.00658372 0.102776 0.0 0.0 -0.102776 0.0 0.0 -0.102776 -0.032232 0.987299 -2.16943e-18 -0.0940236 -0.00358537 0.0 -0.351978 0.930342 0.303222 0.0214738 0.124571 -0.231067 0.0212437 0.125014 -0.232451 -0.933766 -0.292067 0.514338 0.0867563 0.922283 -0.627008 0.0901885 0.915003 -0.620315 -0.368243 0.925652 -2.169…
1846.0 0.190113 0.92794 -0.216819 0.0 0.0 0.216819 0.0 0.0 0.216819 -0.517775 0.160696 0.605684 0.0 0.0 -0.605684 0.0 0.0 -0.605684 0.176623 0.971282 -2.16943e-18 -0.5444 0.105371 0.0 -0.297611 0.947296 0.271397 0.00865988 0.085011 -0.170786 0.0126276 0.0777058 -0.169664 -0.838724 -0.231244 0.333563 0.238285 0.80347 -0.881194 0.179953 0.913265 -0.919011 -0.316803 0.9445 -2.16943e-18 -0.781867 -0.…
1851.0 0.0659707 0.956962 -0.0742654 0.0 0.0 0.0742654 0.0 0.0 0.0742654 0.235929 -0.0376818 -0.266924 0.0 0.0 0.266924 0.0 0.0 0.266924 0.047161800000000004 0.986881 -2.16943e-18 0.24408 -0.0118805 0.0 0.0248604 0.912778 -0.629931 0.72375 -0.173265 0.198518 0.725974 -0.175473 0.206357 -0.720683 -0.381684 -2.97692 4.30325 -0.443016 -2.74951 4.06605 0.0817276 -3.41489 0.1219253 0.963834 -2.16943e-…
1852.0 0.126121 0.94523 -0.142745 0.0 0.0 0.142745 0.0 0.0 0.142745 0.139058 -0.032099 -0.159442 0.0 0.0 0.159442 0.0 0.0 0.159442 0.109628 0.981692 -2.16943e-18 0.14497 -0.0170564 0.0 0.0729056 0.894349 -0.77977 0.821961 -0.171982 0.185985 0.819899 -0.165649 0.189241 -0.452254 -0.237926 -3.02496 3.961 -1.01587 1.54609 3.82971 -0.719867 1.13933 0.19040400000000002 0.94102 -2.16943e-18 0.180097 -0…
1853.0 0.0396998 0.960759 -0.0446091 0.0 0.0 0.0446091 0.0 0.0 0.0446091 -0.201016 0.0260191 0.226451 0.0 0.0 -0.226451 0.0 0.0 -0.226451 0.020028000000000004 0.987799 -2.16943e-18 -0.207278 0.00393464 0.0 -0.287072 0.950769 0.26935 0.00704048 0.0668071 -0.149411 0.00859389 0.0639459 -0.148799 -0.758277 -0.156679 0.473828 -0.0313593 0.749636 -0.362104 -0.0122848 0.715039 -0.360452 -0.307177000000…
1855.0 0.194448 0.926582 -0.221894 0.0 0.0 0.221894 0.0 0.0 0.221894 -0.511636 0.161642 0.599454 0.0 0.0 -0.599454 0.0 0.0 -0.599454 0.181182 0.970388 -2.16943e-18 -0.538265 0.10702 0.0 -0.357172 0.928484 0.303811 0.020769 0.136509 -0.236679 0.0212486 0.135733 -0.238029 -0.962622 -0.291799 0.507855 0.121449 0.893669 -0.358451 0.0883534 0.952864 -0.356009 -0.373108 0.923919 -2.16943e-18 -0.917102 …
1856.0 -0.0487509 0.967774 0.0545599 0.0 0.0 -0.0545599 0.0 0.0 -0.0545599 0.0855656 -0.00252951 -0.0956366 0.0 0.0 0.0956366 0.0 0.0 0.0956366 -0.07068200000000001 0.985022 -2.16943e-18 0.0872741 0.00701345 0.0 -0.321531 0.941084 0.286195 0.0235252 0.0817518 -0.183264 0.0291861 0.0709009 -0.180616 -0.866025 -0.259712 0.350236 0.220243 0.874713 -0.880998 0.176545 0.960799 -0.937393 -0.338845 0.93…
1858.0 0.168758 0.934277 -0.191931 0.0 0.0 0.191931 0.0 0.0 0.191931 -0.434129 0.122979 0.504098 0.0 0.0 -0.504098 0.0 0.0 -0.504098 0.1542017 0.975333 -2.16943e-18 -0.455135 0.0763956 0.0 -0.29472 0.950517 0.287506 -4.52232e-05 0.0586457 -0.140381 0.00202567 0.0549011 -0.140361 -0.839658 -0.217844 0.226063 0.414354 0.65791 -0.667772 0.324011 0.826486 -0.714809 -0.31592200000000004 0.945481 -2.16…
1860.0 0.202969 0.923844 -0.231893 0.0 0.0 0.231893 0.0 0.0 0.231893 -0.249251 0.0814959 0.292973 0.0 0.0 -0.292973 0.0 0.0 -0.292973 0.19015100000000001 0.968558 -2.16943e-18 -0.262532 0.054932 0.0 0.0900489 0.897272 -0.717514 0.75483 -0.199364 0.193316 0.755103 -0.199231 0.193672 -0.581627 -0.228949 -3.19446 4.00883 -0.381626 0.766571 3.99645 -0.352371 0.719118 0.194618 0.946225 -2.16943e-18 0.…
1861.0 0.162411 0.93605 -0.18457 0.0 0.0 0.18457 0.0 0.0 0.18457 -0.0839608 0.0231179 0.0972927 0.0 0.0 -0.0972927 0.0 0.0 -0.0972927 0.1475514 0.976424 -2.16943e-18 -0.0879489 0.0140976 0.0 0.0904748 0.896647 -0.725076 0.759157 -0.194445 0.191904 0.759715 -0.194723 0.19243 -0.576564 -0.239347 -3.19445 4.11061 -0.582761 0.790056 4.08802 -0.530967 0.713876 0.196183 0.945354 -2.16943e-18 0.108436 -…
1863.0 0.231537 0.913966 -0.265665 0.0 0.0 0.265665 0.0 0.0 0.265665 -0.194778 0.0710507 0.231634 0.0 0.0 -0.231634 0.0 0.0 -0.231634 0.220302 0.961716 -2.16943e-18 -0.205981 0.0504149 0.0 0.133856 0.896284 -0.669277 0.654354 -0.200867 0.223024 0.653992 -0.200848 0.222103 -0.749977 -0.319197 -3.45923 5.5611 -2.22611 0.124566 5.55829 -2.22114 0.125362 0.22249400000000003 0.946727 -2.16943e-18 0.08…
1865.0 0.0182784 0.96327 -0.0205125 0.0 0.0 0.0205125 0.0 0.0 0.0205125 -0.139288 0.0146265 0.15647 0.0 0.0 -0.15647 0.0 0.0 -0.15647 -0.0020314000000000026 0.987952 -2.16943e-18 -0.143246 -0.000732927 0.0 -0.263016 0.958539 0.263081 -0.00411481 0.040799 -0.0940981 -0.00326207 0.03919 -0.0935724 -0.702376 -0.126432 0.377144 0.0480662 0.66442 -0.347845 0.0257824 0.706786 -0.365063 -0.285494 0.9555…
1867.0 -0.0758521 0.968164 0.084842 0.0 0.0 -0.084842 0.0 0.0 -0.084842 0.61281 0.000446451 -0.684639 0.0 0.0 0.684639 0.0 0.0 0.684639 -0.09827799999999999 0.982383 -2.16943e-18 0.622967 0.0691011 0.0 -0.0801038 0.923298 -0.545172 0.728507 -0.123331 0.20285 0.729936 -0.124647 0.203361 -0.446031 -0.52747 -4.08925 4.95966 -0.124946 -2.29129 4.94972 -0.107445 -2.28847 0.0149665 0.976312 -2.16943e-1…
1872.0 0.0104217 0.96406 -0.0116907 0.0 0.0 0.0116907 0.0 0.0 0.0116907 -0.578319 0.0555755 0.649082 0.0 0.0 -0.649082 0.0 0.0 -0.649082 -0.010107499999999991 0.987875 -2.16943e-18 -0.594177 -0.00828238 0.0 -0.442311 0.888732 0.296563 0.121378 0.175311 -0.318097 0.121591 0.174897 -0.317542 -1.34477 -0.581777 0.693259 0.971501 4.18887e-10 -0.643735 0.9717 4.00993e-10 -0.645771 -0.44472300000000003…
1879.0 0.318059 0.877147 -0.370765 0.0 0.0 0.370765 0.0 0.0 0.370765 -0.598289 0.292615 0.744078 0.0 0.0 -0.744078 0.0 0.0 -0.744078 0.31239 0.933976 -2.16943e-18 -0.641033 0.230468 0.0 0.295868 0.892882 -0.361011 0.00993969 0.023425 0.290186 0.0114958 0.0204292 0.291756 -0.918736 0.593789 -0.477634 3.28833 -2.76463 -1.59624 3.37463 -2.93041 -1.51855 0.291712 0.948024 -2.16943e-18 -0.571765 0.509…
1880.0 -0.0760783 0.968164 0.0850947 0.0 0.0 -0.0850947 0.0 0.0 -0.0850947 0.453765 0.00044523 -0.506951 0.0 0.0 0.506951 0.0 0.0 0.506951 -0.098508 0.982358 -2.16943e-18 0.461272 0.0512835 0.0 -0.0673992 0.938522 -0.441939 0.581463 -0.11183 0.211369 0.58526 -0.117992 0.213025 -0.892418 -0.371456 -4.47044 8.61046 -6.08913 1.60415 8.52083 -5.79934 1.53191 0.0032627999999999963 0.989548 -2.16943e-1…
1883.0 0.165404 0.93522 -0.188039 0.0 0.0 0.188039 0.0 0.0 0.188039 0.0176781 -0.00493354 -0.0205048 0.0 0.0 0.0205048 0.0 0.0 0.0205048 0.1506866 0.975916 -2.16943e-18 0.0185251 -0.00303541 0.0 0.126237 0.899659 -0.682617 0.664708 -0.189792 0.230804 0.665311 -0.191191 0.230631 -0.776038 -0.358769 -3.66557 6.05203 -0.794789 0.734817 6.06133 -0.804573 0.718584 0.217374 0.949798 -2.16943e-18 0.1891…
1888.0 -0.00670229 0.96554 0.00751208 0.0 0.0 -0.00751208 0.0 0.0 -0.00751208 -0.16761 0.0128644 0.187807 0.0 0.0 -0.187807 0.0 0.0 -0.187807 -0.027682 0.987461 -2.16943e-18 -0.171843 -0.00569715 0.0 -0.288481 0.951267 0.268198 0.00484575 0.0738142 -0.134994 0.00587433 0.0719087 -0.134457 -0.82222 -0.206648 0.27945 0.264591 0.787678 -0.692498 0.262577 0.792102 -0.698631 -0.308647 0.948521 -2.1694…
1889.0 0.262525 0.902006 -0.302777 0.0 0.0 0.302777 0.0 0.0 0.302777 -0.317719 0.129447 0.38329 0.0 0.0 -0.38329 0.0 0.0 -0.38329 0.253146 0.953028 -2.16943e-18 -0.337512 0.0960118 0.0 0.0817648 0.897285 -0.725762 0.762909 -0.185099 0.187511 0.764013 -0.187074 0.188196 -0.687658 -0.306783 -3.07787 4.3592 -0.710587 -1.29073 4.31197 -0.60528 -1.42911 0.188353 0.945934 -2.16943e-18 0.0184974 -0.4037…
1895.0 0.0726621 0.955867 -0.0818405 0.0 0.0 0.0818405 0.0 0.0 0.0818405 -0.234036 0.0391997 0.26511 0.0 0.0 -0.26511 0.0 0.0 -0.26511 0.054087300000000005 0.986518 -2.16943e-18 -0.242325 0.0136358 0.0 -0.303792 0.946478 0.280456 0.0091374 0.0788527 -0.166776 0.00803271 0.0808702 -0.167209 -0.820908 -0.220854 0.381083 0.140696 0.83308 -0.780153 0.156092 0.804082 -0.770071 -0.323268 0.942723 -2.16…
1896.0 0.21299 0.920501 -0.243695 0.0 0.0 0.243695 0.0 0.0 0.243695 -0.114638 0.0389859 0.135279 0.0 0.0 -0.135279 0.0 0.0 -0.135279 0.200714 0.966283 -2.16943e-18 -0.120915 0.0267934 0.0 0.133469 0.891668 -0.71524 0.697543 -0.199878 0.222089 0.697225 -0.198452 0.221272 -0.656825 -0.273436 -3.50978 4.61062 -0.540285 -0.555536 4.61649 -0.551223 -0.553913 0.23023900000000003 0.940976 -2.16943e-18 0…
1897.0 0.0676672 0.956689 -0.0761851 0.0 0.0 0.0761851 0.0 0.0 0.0761851 -0.38694 0.0625627 0.437908 0.0 0.0 -0.437908 0.0 0.0 -0.437908 0.048917100000000005 0.986794 -2.16943e-18 -0.400393 0.0202596 0.0 -0.324368 0.934792 0.237689 0.0317285 0.174682 -0.21278 0.0312109 0.175591 -0.213059 -0.96765 -0.257158 0.51836 0.599613 9.78586e-11 -0.351418 0.59955 1.95669e-10 -0.350684 -0.337771 0.937452 -2.…
1898.0 0.125136 0.945457 -0.141616 0.0 0.0 0.141616 0.0 0.0 0.141616 0.026452 -0.00607453 -0.0303217 0.0 0.0 0.0303217 0.0 0.0 0.0303217 0.1086011 0.981813 -2.16943e-18 0.0275731 -0.00321254 0.0 0.0684946 0.909057 -0.641637 0.685201 -0.179608 0.221242 0.687603 -0.186697 0.226016 -0.811244 -0.38399 -3.16977 5.23761 -0.494728 1.07002 5.21832 -0.427778 0.84585 0.1606929 0.959764 -2.16943e-18 0.03328…
1899.0 0.245406 0.908776 -0.28221 0.0 0.0 0.28221 0.0 0.0 0.28221 -0.577844 0.221684 0.691452 0.0 0.0 -0.691452 0.0 0.0 -0.691452 0.23498400000000003 0.957993 -2.16943e-18 -0.612301 0.160646 0.0 -0.348705 0.932553 0.30152 0.0230015 0.114919 -0.209616 0.022461 0.116069 -0.211687 -0.92464 -0.264804 0.498033 0.0567067 0.933661 -0.345791 0.0242566 0.991484 -0.341815 -0.36511 0.927972 -2.16943e-18 -0.…
1901.0 -0.0745508 0.968164 0.0833881 0.0 0.0 -0.0833881 0.0 0.0 -0.0833881 0.106183 -7.70183e-05 -0.118629 0.0 0.0 0.118629 0.0 0.0 0.118629 -0.096955 0.982529 -2.16943e-18 0.10796 0.0118163 0.0 -0.250567 0.961046 0.273957 -0.00815395 -0.000342746 -0.0953732 -0.00715311 -0.00118682 -0.0924811 -0.717726 -0.147767 0.136771 0.328571 0.708492 -0.662789 0.329252 0.706663 -0.658854 -0.274943 0.956335 -…
1906.0 0.0378348 0.960999 -0.0425084 0.0 0.0 0.0425084 0.0 0.0 0.0425084 0.478066 -0.0608592 -0.538411 0.0 0.0 0.538411 0.0 0.0 0.538411 0.018105100000000006 0.987833 -2.16943e-18 0.492846 -0.00831975 0.0 0.0359957 0.925342 -0.507551 0.566121 -0.144656 0.209548 0.568159 -0.14728 0.210463 -0.641004 -0.459314 -4.53584 6.26493 -1.52656 -0.462093 6.26672 -1.53771 -0.409203 0.1067069 0.976432 -2.16943…
1910.0 0.153074 0.938567 -0.173766 0.0 0.0 0.173766 0.0 0.0 0.173766 -0.406598 0.107241 0.46979 0.0 0.0 -0.46979 0.0 0.0 -0.46979 0.1377769 0.977937 -2.16943e-18 -0.425383 0.06348 0.0 -0.303464 0.947271 0.275607 0.0123813 0.0789821 -0.1484 0.0137959 0.0763198 -0.147508 -0.81673 -0.175419 0.439445 0.0600887 0.747456 -0.156309 0.0581038 0.752114 -0.164338 -0.322455 0.944184 -2.16943e-18 -0.782369 -…
1911.0 0.0536576 0.958841 -0.0603498 0.0 0.0 0.0603498 0.0 0.0 0.0603498 -0.243216 0.0353823 0.274584 0.0 0.0 -0.274584 0.0 0.0 -0.274584 0.034433200000000004 0.987412 -2.16943e-18 -0.251231 0.00872644 0.0 -0.286575 0.95024 0.26128 0.0115686 0.073912 -0.152962 0.0124751 0.0722108 -0.152952 -0.798357 -0.180336 0.361627 0.121772 0.794629 -0.454862 0.111533 0.814013 -0.462423 -0.30589500000000003 0.…
1912.0 0.0192115 0.963171 -0.0215607 0.0 0.0 0.0215607 0.0 0.0 0.0215607 0.317675 -0.0336956 -0.356901 0.0 0.0 0.356901 0.0 0.0 0.356901 -0.0010717999999999978 0.987956 -2.16943e-18 0.326741 0.00132927 0.0 0.0145664 0.931371 -0.493435 0.531169 -0.0841889 0.202541 0.530746 -0.0835733 0.203859 -0.903969 -0.278235 -4.23677 8.38837 -6.07168 2.04729 8.48366 -6.26516 2.06513 0.08197301 0.982215 -2.1694…
1913.0 0.0602893 0.957851 -0.0678409 0.0 0.0 0.0678409 0.0 0.0 0.0678409 -0.269454 0.0412628 0.304546 0.0 0.0 -0.304546 0.0 0.0 -0.304546 0.041286300000000005 0.987148 -2.16943e-18 -0.278564 0.0117657 0.0 -0.329319 0.935826 0.281832 0.0167137 0.126783 -0.229888 0.018159 0.124104 -0.228722 -0.915 -0.259134 0.45612 0.230116 0.700572 -0.487495 0.187924 0.778724 -0.501664 -0.346138 0.93293 -2.16943e-…
1917.0 0.168462 0.934361 -0.191588 0.0 0.0 0.191588 0.0 0.0 0.191588 -0.509693 0.144195 0.591785 0.0 0.0 -0.591785 0.0 0.0 -0.591785 0.15389180000000002 0.975385 -2.16943e-18 -0.534335 0.089501 0.0 -0.289369 0.947152 0.238596 0.0197489 0.112029 -0.169066 0.0200154 0.111524 -0.169722 -0.840584 -0.200355 0.421178 0.116597 0.796391 -0.534763 0.0747056 0.872336 -0.539388 -0.30636800000000003 0.948279…
1919.0 0.216082 0.919444 -0.247346 0.0 0.0 0.247346 0.0 0.0 0.247346 -0.189917 0.0653609 0.224391 0.0 0.0 -0.224391 0.0 0.0 -0.224391 0.203976 0.965554 -2.16943e-18 -0.200401 0.045175 0.0 0.132815 0.900034 -0.651107 0.625998 -0.176365 0.23022 0.625588 -0.176779 0.229467 -0.77907 -0.374175 -3.47092 5.9031 -0.369827 0.623194 5.92152 -0.448866 0.619773 0.217621 0.950799 -2.16943e-18 0.173268 -0.4496…
1922.0 -0.0269608 0.966864 0.0301939 0.0 0.0 -0.0301939 0.0 0.0 -0.0301939 0.326389 -0.0176159 -0.365177 0.0 0.0 0.365177 0.0 0.0 0.365177 -0.048427 0.986538 -2.16943e-18 0.333799 0.018653 0.0 -0.00858958 0.921646 -0.568728 0.694283 -0.153037 0.212887 0.695669 -0.15447 0.214723 -0.637534 -0.471766 -3.29811 4.45356 -0.0708804 -3.85166 4.39128 0.254977 -3.07833 0.082084 0.973565 -2.16943e-18 0.1264…
1925.0 -0.0197597 0.966446 0.0221352 0.0 0.0 -0.0221352 0.0 0.0 -0.0221352 0.507871 -0.0315173 -0.568491 0.0 0.0 0.568491 0.0 0.0 0.568491 -0.041059 0.98692 -2.16943e-18 0.51986 0.0248496 0.0 -0.028458 0.926611 -0.549552 0.68296 -0.134751 0.230082 0.683719 -0.134914 0.230216 -0.55483 -0.523664 -4.26061 5.10046 1.27384 0.187977 5.11551 1.27636 0.183631 0.0603566 0.978729 -2.16943e-18 0.39381 -0.50…
1928.0 -0.0354685 0.967282 0.0397103 0.0 0.0 -0.0397103 0.0 0.0 -0.0397103 -0.0340177 0.00151149 0.0380425 0.0 0.0 -0.0380425 0.0 0.0 -0.0380425 -0.05712299999999999 0.98601 -2.16943e-18 -0.0347536 -0.00227401 0.0 -0.304803 0.947102 0.293622 0.00649183 0.0594155 -0.163831 0.0079734 0.056616 -0.163576 -0.873437 -0.262703 0.186524 0.439415 0.832552 -1.05526 0.444916 0.822993 -1.05888 -0.325135 0.94…
1933.0 -0.0271363 0.966873 0.0303902 0.0 0.0 -0.0303902 0.0 0.0 -0.0303902 0.364709 -0.0196122 -0.408046 0.0 0.0 0.408046 0.0 0.0 0.408046 -0.048605999999999996 0.986528 -2.16943e-18 0.37298 0.0209159 0.0 -0.0172259 0.937614 -0.44489 0.534539 -0.116602 0.211616 0.538933 -0.123623 0.214196 -0.864333 -0.330744 -4.19394 8.39155 -5.72057 1.56922 8.19736 -5.19044 1.43766 0.04717640000000001 0.988025 -…
1935.0 0.157054 0.937507 -0.178367 0.0 0.0 0.178367 0.0 0.0 0.178367 -0.541415 0.145467 0.626327 0.0 0.0 -0.626327 0.0 0.0 -0.626327 0.14194099999999998 0.977306 -2.16943e-18 -0.566727 0.08724 0.0 -0.241797 0.955884 0.181537 0.0113159 0.133465 -0.126549 0.0116427 0.133059 -0.129475 -0.77551 -0.135011 0.430176 0.150203 0.534038 -0.350381 0.147275 0.53694 -0.336249 -0.258928 0.962408 -2.16943e-18 -…
1936.0 0.155021 0.938051 -0.176016 0.0 0.0 0.176016 0.0 0.0 0.176016 0.0973625 -0.025914 -0.112562 0.0 0.0 0.112562 0.0 0.0 0.112562 0.13981369999999999 0.977631 -2.16943e-18 0.101887 -0.015439 0.0 0.109516 0.890466 -0.77031 0.778182 -0.184175 0.197239 0.778092 -0.183459 0.196968 -0.490582 -0.239907 -3.40603 4.09879 -0.431693 1.13956 4.10588 -0.447854 1.16364 0.22029300000000002 0.937617 -2.16943…
1939.0 0.168933 0.934228 -0.192135 0.0 0.0 0.192135 0.0 0.0 0.192135 -0.0970665 0.0275181 0.112717 0.0 0.0 -0.112717 0.0 0.0 -0.112717 0.15438570000000001 0.975302 -2.16943e-18 -0.101766 0.017103 0.0 0.10899 0.899855 -0.676728 0.683109 -0.181339 0.200213 0.684516 -0.183359 0.199958 -0.679845 -0.392722 -3.27085 4.87076 -0.958045 -3.37369 4.84719 -0.908255 -3.42202 0.202627 0.949877 -2.16943e-18 0.…
1940.0 0.17681 0.931956 -0.201294 0.0 0.0 0.201294 0.0 0.0 0.201294 -0.590873 0.173373 0.687961 0.0 0.0 -0.687961 0.0 0.0 -0.687961 0.1626484 0.973875 -2.16943e-18 -0.620136 0.110071 0.0 -0.233484 0.955796 0.170457 0.0112184 0.140413 -0.139176 0.0115391 0.140152 -0.142734 -0.764628 -0.144279 0.419441 0.172184 0.536956 -0.619483 0.18002 0.520675 -0.606101 -0.250309 0.963404 -2.16943e-18 -0.726578 …
1942.0 0.166312 0.934967 -0.189092 0.0 0.0 0.189092 0.0 0.0 0.189092 -0.185646 0.0520202 0.215394 0.0 0.0 -0.215394 0.0 0.0 -0.215394 0.1516379 0.97576 -2.16943e-18 -0.194565 0.0320906 0.0 0.0701068 0.901388 -0.699347 0.754324 -0.190707 0.188659 0.754115 -0.188309 0.19003 -0.648982 -0.273813 -3.09689 4.29862 -0.838881 0.126452 4.22353 -0.669934 -0.105952 0.17403659999999999 0.95083 -2.16943e-18 0…
1944.0 0.0376308 0.961025 -0.0422787 0.0 0.0 0.0422787 0.0 0.0 0.0422787 -0.184087 0.0233919 0.207318 0.0 0.0 -0.207318 0.0 0.0 -0.207318 0.017894900000000005 0.987837 -2.16943e-18 -0.189774 0.00315997 0.0 -0.286414 0.95213 0.273066 0.00232174 0.0640263 -0.13325 0.00367508 0.0615124 -0.132712 -0.76919 -0.167733 0.406951 0.099669 0.67924 -0.439098 0.108194 0.664106 -0.440843 -0.307214 0.948676 -2.…
1947.0 0.147631 0.939984 -0.167482 0.0 0.0 0.167482 0.0 0.0 0.167482 -0.388229 0.0997911 0.447833 0.0 0.0 -0.447833 0.0 0.0 -0.447833 0.132084 0.978768 -2.16943e-18 -0.405874 0.0579636 0.0 -0.329439 0.938546 0.291152 0.0135787 0.108789 -0.197084 0.0151659 0.105878 -0.196804 -0.886294 -0.233352 0.461527 0.145869 0.742445 -0.304423 0.11356 0.802426 -0.317736 -0.347213 0.934418 -2.16943e-18 -0.84223…
1948.0 0.140532 0.941778 -0.159302 0.0 0.0 0.159302 0.0 0.0 0.159302 -0.570864 0.141768 0.657149 0.0 0.0 -0.657149 0.0 0.0 -0.657149 0.12466630000000001 0.979797 -2.16943e-18 -0.596253 0.0801811 0.0 -0.223868 0.953992 0.132913 0.0229077 0.174846 -0.150328 0.0231362 0.174982 -0.149746 -0.765181 -0.0959457 0.580581 0.252817 1.63107e-10 -0.133904 0.252283 1.67753e-10 -0.127956 -0.23760799999999999 0…
1952.0 -0.0431864 0.967592 0.0483398 0.0 0.0 -0.0483398 0.0 0.0 -0.0483398 -0.108194 0.00387215 0.120953 0.0 0.0 -0.120953 0.0 0.0 -0.120953 -0.06500399999999999 0.98546 -2.16943e-18 -0.11043 -0.0081833 0.0 -0.304948 0.946843 0.28107 0.00550088 0.0854142 -0.158176 0.0063819 0.0836656 -0.157775 -0.833491 -0.200884 0.401331 0.112734 0.806683 -0.40598 0.150381 0.73833 -0.401158 -0.3246 0.943014 -2.1…
1960.0 0.182898 0.930146 -0.20839 0.0 0.0 0.20839 0.0 0.0 0.20839 -0.104236 0.0313898 0.121619 0.0 0.0 -0.121619 0.0 0.0 -0.121619 0.1690408 0.972717 -2.16943e-18 -0.109488 0.020236 0.0 0.118316 0.892834 -0.725678 0.728611 -0.19859 0.205964 0.72869 -0.199329 0.205668 -0.538832 -0.23179 -3.33253 3.84051 0.2253 -0.196701 3.83246 0.242706 -0.216447 0.219779 0.941656 -2.16943e-18 0.145778 -0.339155 0…
1962.0 0.226093 0.915932 -0.259199 0.0 0.0 0.259199 0.0 0.0 0.259199 -0.221936 0.0793351 0.263316 0.0 0.0 -0.263316 0.0 0.0 -0.263316 0.214547 0.963105 -2.16943e-18 -0.23452 0.0557951 0.0 0.125034 0.899702 -0.661555 0.648856 -0.181363 0.214374 0.650261 -0.183026 0.213445 -0.742673 -0.396066 -3.33879 5.44093 -1.19236 -3.44549 5.41986 -1.12903 -3.53647 0.213335 0.950167 -2.16943e-18 0.108555 -0.477…
1963.0 0.000614979 0.964948 -0.000689572 0.0 0.0 0.000689572 0.0 0.0 0.000689572 0.531789 -0.0452057 -0.596263 0.0 0.0 0.596263 0.0 0.0 0.596263 -0.020177 0.987679 -2.16943e-18 0.54571 0.0136125 0.0 0.00107238 0.929923 -0.492739 0.592164 -0.132201 0.21881 0.593813 -0.131673 0.217319 -0.662286 -0.512129 -4.64126 6.60104 -0.855221 -1.06455 6.60766 -0.984211 -2.00001 0.074998339 0.9812 -2.16943e-18 …
1964.0 -0.015399 0.966165 0.0172532 0.0 0.0 -0.0172532 0.0 0.0 -0.0172532 0.418653 -0.0280331 -0.468772 0.0 0.0 0.468772 0.0 0.0 0.468772 -0.036594 0.987122 -2.16943e-18 0.428767 0.0183977 0.0 -0.0337058 0.916275 -0.628796 0.772039 -0.122602 0.195962 0.775312 -0.12846 0.203697 -0.448722 -0.49221 -3.69026 4.44404 0.121992 -3.04697 4.26978 0.4937 -3.44018 0.07159560000000001 0.968051 -2.16943e-18 0…
1965.0 0.136638 0.942736 -0.154822 0.0 0.0 0.154822 0.0 0.0 0.154822 -0.379698 0.0924901 0.436607 0.0 0.0 -0.436607 0.0 0.0 -0.436607 0.1206001 0.980334 -2.16943e-18 -0.396383 0.0514966 0.0 -0.318021 0.941363 0.284612 0.0135058 0.0972756 -0.196357 0.0115281 0.100881 -0.197144 -0.874575 -0.250588 0.39752 0.162615 0.882813 -0.757582 0.181361 0.847194 -0.743064 -0.336333 0.937621 -2.16943e-18 -0.822…
1967.0 0.17545 0.932354 -0.199711 0.0 0.0 0.199711 0.0 0.0 0.199711 -0.112948 0.0329469 0.131446 0.0 0.0 -0.131446 0.0 0.0 -0.131446 0.161221 0.974127 -2.16943e-18 -0.11852 0.0208432 0.0 0.10377 0.893924 -0.734275 0.757369 -0.198308 0.193998 0.757916 -0.199372 0.194765 -0.544588 -0.226622 -3.26776 4.02413 -0.38585 0.948543 4.03162 -0.403699 0.977973 0.20953100000000002 0.942373 -2.16943e-18 0.139…
1970.0 -0.127459 0.966638 0.142531 0.0 0.0 -0.142531 0.0 0.0 -0.142531 0.453178 0.0265038 -0.507161 0.0 0.0 0.507161 0.0 0.0 0.507161 -0.15057399999999999 0.97505 -2.16943e-18 0.457757 0.0777104 0.0 -0.0608032 0.937059 -0.450829 0.594445 -0.128273 0.213639 0.596355 -0.131246 0.215738 -0.873742 -0.390699 -4.14558 7.86624 -4.93145 1.48692 7.68485 -4.508 1.35126 0.011375400000000008 0.988275 -2.1694…
1973.0 0.13914 0.942122 -0.1577 0.0 0.0 0.1577 0.0 0.0 0.1577 0.260485 -0.0642458 -0.299737 0.0 0.0 0.299737 0.0 0.0 0.299737 0.1232125 0.979991 -2.16943e-18 0.27202 -0.0361363 0.0 0.103345 0.874112 -0.913962 0.833968 -0.118789 0.231159 0.833222 -0.119109 0.231149 0.486631 -0.651324 -1.38913 -1.02029 -0.994111 0.00774792 -1.04042 -1.01281 0.00740136 0.23022199999999998 0.914349 -2.16943e-18 0.368…
1974.0 0.119795 0.946666 -0.135499 0.0 0.0 0.135499 0.0 0.0 0.135499 -0.37525 0.0837603 0.429551 0.0 0.0 -0.429551 0.0 0.0 -0.429551 0.1030362 0.982444 -2.16943e-18 -0.390883 0.0431198 0.0 -0.328603 0.935598 0.276616 0.0192244 0.130948 -0.230511 0.0183527 0.132485 -0.23026 -0.923544 -0.270778 0.44472 0.266366 0.6986 -0.617482 0.240122 0.746223 -0.618096 -0.34505600000000003 0.933352 -2.16943e-18 …
1976.0 0.0309974 0.961842 -0.0348117 0.0 0.0 0.0348117 0.0 0.0 0.0348117 -0.205655 0.0245735 0.231395 0.0 0.0 -0.231395 0.0 0.0 -0.231395 0.011059300000000008 0.987925 -2.16943e-18 -0.211833 0.00194525 0.0 -0.331358 0.936072 0.289342 0.018096 0.112781 -0.223929 0.0206788 0.108133 -0.224473 -0.901372 -0.264339 0.444579 0.15824 0.847761 -0.636157 0.134203 0.892581 -0.649203 -0.348403 0.932324 -2.16…
1979.0 -0.0741349 0.968164 0.0829235 0.0 0.0 -0.0829235 0.0 0.0 -0.0829235 0.0539441 -6.41935e-05 -0.060267 0.0 0.0 0.060267 0.0 0.0 0.060267 -0.09653199999999999 0.982575 -2.16943e-18 0.0548497 0.00597757 0.0 -0.291818 0.952435 0.298784 -0.0119916 0.0499988 -0.134337 -0.0132757 0.0524486 -0.134762 -0.808757 -0.194316 0.295306 0.289284 0.660246 -0.55967 0.274369 0.687444 -0.562072 -0.314889000000…
1980.0 0.162965 0.935897 -0.185211 0.0 0.0 0.185211 0.0 0.0 0.185211 0.0353886 -0.00976834 -0.0410151 0.0 0.0 0.0410151 0.0 0.0 0.0410151 0.148131 0.976331 -2.16943e-18 0.0370722 -0.0059668 0.0 0.11515 0.891687 -0.746365 0.753896 -0.197468 0.204106 0.752472 -0.19429 0.204939 -0.505289 -0.227699 -3.36381 3.81124 0.174558 0.331375 3.76502 0.284644 0.148343 0.221011 0.939795 -2.16943e-18 0.172209 -0…
1983.0 0.0484757 0.959579 -0.0545019 0.0 0.0 0.0545019 0.0 0.0 0.0545019 0.305491 -0.0426191 -0.344603 0.0 0.0 0.344603 0.0 0.0 0.344603 0.029082200000000002 0.987582 -2.16943e-18 0.315353 -0.00910771 0.0 0.0140914 0.91479 -0.642189 0.731299 -0.13856 0.222964 0.733397 -0.138463 0.214806 -0.536705 -0.475586 -3.53705 4.10291 0.897293 -4.9106 4.16096 0.759246 -4.68742 0.1140945 0.965685 -2.16943e-18…
1984.0 0.243356 0.90956 -0.279758 0.0 0.0 0.279758 0.0 0.0 0.279758 -0.219395 0.083552 0.262283 0.0 0.0 -0.262283 0.0 0.0 -0.262283 0.23281200000000002 0.95856 -2.16943e-18 -0.232409 0.0603669 0.0 0.129873 0.894074 -0.691657 0.682477 -0.206788 0.221509 0.682079 -0.206347 0.220729 -0.676526 -0.259664 -3.37393 4.50508 -0.535059 -0.595847 4.50494 -0.534968 -0.594719 0.223186 0.943994 -2.16943e-18 0.…
1985.0 0.175542 0.932327 -0.199818 0.0 0.0 0.199818 0.0 0.0 0.199818 -0.141317 0.0412385 0.164466 0.0 0.0 -0.164466 0.0 0.0 -0.164466 0.1613176 0.97411 -2.16943e-18 -0.14829 0.026095 0.0 0.0948373 0.894283 -0.746703 0.778061 -0.193889 0.193549 0.778636 -0.195245 0.193215 -0.528481 -0.220034 -3.19586 3.92317 -0.408481 1.1654 3.91522 -0.393405 1.15901 0.204127 0.942284 -2.16943e-18 0.136079 -0.3275…
1987.0 -0.0629479 0.968081 0.0704248 0.0 0.0 -0.0704248 0.0 0.0 -0.0704248 0.0443149 -0.000606649 -0.0495137 0.0 0.0 0.0495137 0.0 0.0 0.0495137 -0.08514899999999999 0.983744 -2.16943e-18 0.0451209 0.00434741 0.0 -0.290657 0.952748 0.301152 -0.00766484 0.0349037 -0.131902 -0.0067857 0.0332942 -0.131038 -0.861206 -0.248997 0.075229 0.616576 0.695898 -1.06047 0.601285 0.72528 -1.07458 -0.313608 0.9…
1988.0 0.187123 0.928862 -0.213323 0.0 0.0 0.213323 0.0 0.0 0.213323 -0.242507 0.0743355 0.283375 0.0 0.0 -0.283375 0.0 0.0 -0.283375 0.1734792 0.971885 -2.16943e-18 -0.254873 0.0484079 0.0 0.0920948 0.904288 -0.659547 0.683567 -0.179377 0.211256 0.685205 -0.18259 0.212361 -0.710245 -0.413636 -3.15027 4.72981 -0.700971 -4.34366 4.70163 -0.612025 -4.59338 0.185002 0.954646 -2.16943e-18 0.0542189 -…
1989.0 -0.0972066 0.967894 0.108702 0.0 0.0 -0.108702 0.0 0.0 -0.108702 0.172204 0.0042351 -0.192447 0.0 0.0 0.192447 0.0 0.0 0.192447 -0.119958 0.979716 -2.16943e-18 0.174598 0.023596 0.0 -0.236197 0.966619 0.293243 -0.0460304 -0.0040458 -0.0606461 -0.0450055 -0.00606776 -0.0611845 -0.646801 -0.115806 0.288518 0.159975 0.564939 -0.678454 0.158675 0.567516 -0.680872 -0.26551600000000003 0.958614 …
1990.0 0.218626 0.918564 -0.250354 0.0 0.0 0.250354 0.0 0.0 0.250354 -0.704309 0.244764 0.833024 0.0 0.0 -0.833024 0.0 0.0 -0.833024 0.20666099999999998 0.964944 -2.16943e-18 -0.743458 0.169944 0.0 -0.235707 0.953184 0.142287 0.0252989 0.174644 -0.138104 0.0253022 0.174621 -0.137253 -0.780552 -0.0790847 0.625746 0.183314 1.64273e-10 0.288709 0.183153 1.82595e-10 0.290445 -0.24926500000000001 0.96…
1991.0 0.165017 0.935328 -0.18759 0.0 0.0 0.18759 0.0 0.0 0.18759 -0.43385 0.120868 0.50316 0.0 0.0 -0.50316 0.0 0.0 -0.50316 0.150281 0.975983 -2.16943e-18 -0.454615 0.0742807 0.0 -0.338294 0.936052 0.298507 0.01401 0.11312 -0.199956 0.0118664 0.117427 -0.204889 -0.914533 -0.254406 0.471627 0.151597 0.789983 -0.372832 0.168121 0.756932 -0.350586 -0.355954 0.931299 -2.16943e-18 -0.866522 -0.27792…
1992.0 0.158258 0.937183 -0.17976 0.0 0.0 0.17976 0.0 0.0 0.17976 -0.167028 0.0451265 0.193296 0.0 0.0 -0.193296 0.0 0.0 -0.193296 0.1432021 0.977111 -2.16943e-18 -0.174865 0.0271676 0.0 0.0473486 0.900558 -0.728294 0.808432 -0.190671 0.192181 0.804926 -0.188397 0.194771 -0.566278 -0.194602 -2.83978 3.49985 -0.210524 1.1574 3.46281 -0.122242 1.00991 0.1597268 0.949273 -2.16943e-18 0.0325146 -0.27…
1994.0 0.0615673 0.957654 -0.0692855 0.0 0.0 0.0692855 0.0 0.0 0.0692855 0.37371 -0.0577806 -0.422474 0.0 0.0 0.422474 0.0 0.0 0.422474 0.0426076 0.987092 -2.16943e-18 0.386407 -0.0168799 0.0 0.0316524 0.892111 -0.868744 0.872891 -0.136677 0.230401 0.905995 -0.103593 0.199511 0.463186 -0.240876 -1.63427 -0.489185 -1.69184 0.116367 1.77713 -1.1807 -0.142299 0.1640933 0.934454 -2.16943e-18 0.566435…
1996.0 0.325754 0.873338 -0.380358 0.0 0.0 0.380358 0.0 0.0 0.380358 -0.462353 0.231653 0.577755 0.0 0.0 -0.577755 0.0 0.0 -0.577755 0.32064 0.930965 -2.16943e-18 -0.496004 0.183718 0.0 0.308528 0.887976 -0.375379 0.013942 0.0141574 0.305446 0.0104322 0.0209122 0.30191 -0.769527 0.593896 -0.6234 3.75248 -3.66368 -1.28866 3.45118 -3.08468 -1.56699 0.305214 0.944262 -2.16943e-18 -0.399645 0.509879 …
1998.0 -0.0702604 0.968151 0.0785948 0.0 0.0 -0.0785948 0.0 0.0 -0.0785948 0.185947 -0.00102618 -0.207745 0.0 0.0 0.207745 0.0 0.0 0.207745 -0.092592 0.982996 -2.16943e-18 0.189159 0.0197865 0.0 -0.285501 0.954166 0.295877 -0.0106771 0.0392399 -0.123259 -0.0131008 0.043258 -0.125319 -0.826657 -0.218918 0.170105 0.454843 0.694952 -0.878821 0.458916 0.687087 -0.873341 -0.308838 0.947594 -2.16943e-1…
1999.0 0.250271 0.906894 -0.288037 0.0 0.0 0.288037 0.0 0.0 0.288037 -0.402189 0.15699 0.482349 0.0 0.0 -0.482349 0.0 0.0 -0.482349 0.24014000000000002 0.956624 -2.16943e-18 -0.426474 0.114552 0.0 0.050927 0.903809 -0.69452 0.760784 -0.176667 0.188662 0.762632 -0.181195 0.191814 -0.692916 -0.320953 -2.91629 4.10995 -0.442672 -1.84416 4.0186 -0.237299 -2.12047 0.1560076 0.953404 -2.16943e-18 -0.01…
2000.0 0.159175 0.936935 -0.180821 0.0 0.0 0.180821 0.0 0.0 0.180821 -0.149823 0.0406488 0.173435 0.0 0.0 -0.173435 0.0 0.0 -0.173435 0.1441616 0.976961 -2.16943e-18 -0.156872 0.0245426 0.0 0.0696021 0.90392 -0.679227 0.730369 -0.18242 0.191357 0.732591 -0.186478 0.192404 -0.693015 -0.336653 -3.06711 4.40224 -0.674176 -1.91604 4.3228 -0.50187 -2.11359 0.1696708 0.953842 -2.16943e-18 0.0223213 -0.…
2004.0 0.236282 0.91222 -0.271314 0.0 0.0 0.271314 0.0 0.0 0.271314 -0.373665 0.138701 0.445295 0.0 0.0 -0.445295 0.0 0.0 -0.445295 0.22532200000000002 0.960472 -2.16943e-18 -0.395426 0.0991534 0.0 0.0678384 0.90777 -0.652848 0.699849 -0.179168 0.223432 0.702492 -0.18611 0.228292 -0.783603 -0.400055 -3.08277 4.69083 0.544951 0.94345 4.65835 0.673336 0.705936 0.1626016 0.958301 -2.16943e-18 0.0206…
2007.0 0.184908 0.929538 -0.210735 0.0 0.0 0.210735 0.0 0.0 0.210735 -0.535387 0.162598 0.625117 0.0 0.0 -0.625117 0.0 0.0 -0.625117 0.17115170000000002 0.972324 -2.16943e-18 -0.562519 0.105332 0.0 -0.265012 0.954131 0.237155 0.00811285 0.0808641 -0.142939 0.00946149 0.0781479 -0.139828 -0.782547 -0.152838 0.360937 0.146841 0.689365 -0.328325 0.16947 0.650949 -0.342143 -0.284543 0.95455 -2.16943e…
2011.0 -0.0619462 0.968066 0.0693056 0.0 0.0 -0.0693056 0.0 0.0 -0.0693056 0.0144428 -0.000213882 -0.0161374 0.0 0.0 0.0161374 0.0 0.0 0.0161374 -0.08413 0.983841 -2.16943e-18 0.0147073 0.00140044 0.0 -0.248177 0.96308 0.280237 -0.0278106 0.0166143 -0.078406 -0.0272186 0.0154896 -0.0778481 -0.673382 -0.106446 0.344864 0.0978869 0.561958 -0.287022 0.0985759 0.561048 -0.289355 -0.274503 0.957257 -2…
2015.0 0.061898 0.957603 -0.0696594 0.0 0.0 0.0696594 0.0 0.0 0.0696594 -0.256391 0.0397397 0.289863 0.0 0.0 -0.289863 0.0 0.0 -0.289863 0.042949600000000004 0.987077 -2.16943e-18 -0.265113 0.0116806 0.0 -0.298919 0.946665 0.272433 0.00663764 0.0901336 -0.174259 0.00934058 0.0853691 -0.177303 -0.840126 -0.210399 0.364994 0.232666 0.700259 -0.544676 0.182746 0.790856 -0.554565 -0.318231 0.943744 -…
2016.0 0.0215704 0.962918 -0.0242114 0.0 0.0 0.0242114 0.0 0.0 0.0242114 0.357264 -0.0388526 -0.401492 0.0 0.0 0.401492 0.0 0.0 0.401492 0.001354900000000006 0.987963 -2.16943e-18 0.367566 0.000521075 0.0 0.0219156 0.933206 -0.46679 0.49664 -0.0844044 0.206378 0.495101 -0.0818067 0.205932 -0.860896 -0.304927 -4.42473 8.28211 -5.29202 1.72813 8.40186 -5.55425 1.79418 0.08329686 0.983648 -2.16943e-…
2019.0 0.217242 0.919043 -0.248718 0.0 0.0 0.248718 0.0 0.0 0.248718 -0.236646 0.0818066 0.279736 0.0 0.0 -0.279736 0.0 0.0 -0.279736 0.20520100000000002 0.965277 -2.16943e-18 -0.249752 0.0566599 0.0 0.117571 0.901238 -0.659115 0.656173 -0.182013 0.213994 0.657198 -0.183322 0.213327 -0.732731 -0.399204 -3.32606 5.26426 -0.887046 -3.66595 5.25624 -0.851563 -3.74241 0.20668599999999998 0.951697 -2.…
2020.0 0.233607 0.913208 -0.268129 0.0 0.0 0.268129 0.0 0.0 0.268129 -0.176861 0.0650092 0.210517 0.0 0.0 -0.210517 0.0 0.0 -0.210517 0.22249200000000002 0.961177 -2.16943e-18 -0.18709 0.0462799 0.0 0.137708 0.894544 -0.681833 0.660423 -0.201162 0.233174 0.658901 -0.19454 0.221442 -0.730824 -0.287012 -3.49266 5.10734 -1.33354 -0.284465 5.11617 -1.35151 -0.271993 0.227823 0.944764 -2.16943e-18 0.0…
2022.0 0.112117 0.948345 -0.126718 0.0 0.0 0.126718 0.0 0.0 0.126718 0.280051 -0.0599342 -0.319961 0.0 0.0 0.319961 0.0 0.0 0.319961 0.0950419 0.98329 -2.16943e-18 0.29143 -0.029561 0.0 0.104676 0.915104 -0.552866 0.523227 -0.122892 0.22081 0.522407 -0.12291 0.220907 -0.812813 -0.376349 -4.32218 7.36413 -2.36499 0.731782 7.39664 -2.48723 0.734376 0.1726105 0.966488 -2.16943e-18 0.309718 -0.383394…
2025.0 0.195224 0.926337 -0.222804 0.0 0.0 0.222804 0.0 0.0 0.222804 0.194477 -0.0616359 -0.227923 0.0 0.0 0.227923 0.0 0.0 0.227923 0.18199900000000002 0.970225 -2.16943e-18 0.204621 -0.0408771 0.0 0.156977 0.884052 -0.7823 0.714868 -0.151247 0.225305 0.71238 -0.144477 0.223879 -0.596561 -0.294481 -4.0056 4.88032 -0.335725 0.603144 4.68478 0.0811923 -0.760355 0.261008 0.93125 -2.16943e-18 0.2260…
2027.0 0.135902 0.942915 -0.153975 0.0 0.0 0.153975 0.0 0.0 0.153975 -0.425954 0.103375 0.489694 0.0 0.0 -0.489694 0.0 0.0 -0.489694 0.1198312 0.980434 -2.16943e-18 -0.444628 0.0573816 0.0 -0.284789 0.948539 0.245058 0.0173999 0.0941593 -0.168432 0.0170434 0.0948731 -0.169903 -0.834234 -0.216985 0.345677 0.273828 0.505464 1.82623 0.241576 0.754441 -0.845789 -0.302722 0.94869 -2.16943e-18 -0.77956…
2032.0 0.250933 0.906635 -0.288832 0.0 0.0 0.288832 0.0 0.0 0.288832 -0.33806 0.132268 0.405563 0.0 0.0 -0.405563 0.0 0.0 -0.405563 0.24084300000000003 0.956435 -2.16943e-18 -0.358507 0.0966012 0.0 0.0900356 0.898167 -0.704783 0.739591 -0.199574 0.193174 0.739575 -0.198065 0.193041 -0.618782 -0.236438 -3.13789 4.09783 -0.514677 0.454853 4.10245 -0.523039 0.455958 0.19193500000000002 0.947479 -2.1…
2035.0 0.199579 0.924944 -0.227912 0.0 0.0 0.227912 0.0 0.0 0.227912 -0.516073 0.166465 0.605815 0.0 0.0 -0.605815 0.0 0.0 -0.605815 0.186582 0.969297 -2.16943e-18 -0.543316 0.111427 0.0 -0.304813 0.946257 0.27983 0.00866726 0.0830718 -0.166014 0.0101331 0.0801586 -0.162661 -0.839932 -0.243979 0.331267 0.199378 0.902791 -0.997173 0.202345 0.900128 -1.01544 -0.324128 0.942631 -2.16943e-18 -0.78255…
2036.0 0.170786 0.9337 -0.194287 0.0 0.0 0.194287 0.0 0.0 0.194287 -0.0123777 0.00353783 0.0143822 0.0 0.0 -0.0143822 0.0 0.0 -0.0143822 0.1563287 0.974974 -2.16943e-18 -0.0129801 0.0022102 0.0 0.116869 0.892625 -0.729708 0.732997 -0.197755 0.205078 0.731518 -0.195718 0.206253 -0.553675 -0.246918 -3.37366 4.06074 -0.0910923 -0.0515016 4.00151 0.0480466 -0.273519 0.21909099999999998 0.941313 -2.16…
2037.0 0.124531 0.945596 -0.140922 0.0 0.0 0.140922 0.0 0.0 0.140922 -0.550252 0.12596 0.630649 0.0 0.0 -0.630649 0.0 0.0 -0.630649 0.1079703 0.981886 -2.16943e-18 -0.573526 0.0664184 0.0 -0.278715 0.944016 0.18476 0.0338369 0.174736 -0.189314 0.0342229 0.174641 -0.192462 -0.834902 -0.160829 0.878436 0.0575137 3.91474e-10 -0.543138 0.0564608 4.11831e-10 -0.531376 -0.291535 0.951508 -2.16943e-18 -…
2049.0 0.105183 0.9498 -0.118803 0.0 0.0 0.118803 0.0 0.0 0.118803 -0.293942 0.060478 0.335275 0.0 0.0 -0.335275 0.0 0.0 -0.335275 0.0878299 0.983993 -2.16943e-18 -0.305613 0.0285578 0.0 -0.309268 0.945439 0.285234 0.00689889 0.0847795 -0.164299 0.00494955 0.0883837 -0.165354 -0.837728 -0.227204 0.395065 0.171806 0.780771 -0.735621 0.149578 0.82058 -0.733246 -0.328837 0.941229 -2.16943e-18 -0.788…
2050.0 -0.0511359 0.967841 0.0572255 0.0 0.0 -0.0572255 0.0 0.0 -0.0572255 0.413882 -0.0111311 -0.462561 0.0 0.0 0.462561 0.0 0.0 0.462561 -0.073114 0.984823 -2.16943e-18 0.422023 0.0350467 0.0 -0.0284475 0.9418 -0.396393 0.455111 -0.0364476 0.176131 0.45199 -0.0308986 0.179542 -0.902858 -0.272709 -4.47561 8.8122 -6.3882 2.71284 8.90216 -6.57392 2.77162 0.025557100000000006 0.990796 -2.16943e-18 …
2051.0 -0.0214088 0.966547 0.0239811 0.0 0.0 -0.0239811 0.0 0.0 -0.0239811 0.599407 -0.0360873 -0.670877 0.0 0.0 0.670877 0.0 0.0 0.670877 -0.04274699999999999 0.986837 -2.16943e-18 0.613433 0.0304575 0.0 -0.0226235 0.926115 -0.522893 0.656876 -0.146423 0.206718 0.655454 -0.146017 0.204924 -0.54668 -0.502068 -4.55364 5.95771 -1.13797 -0.467053 5.95796 -1.13644 -0.480831 0.0607684 0.978026 -2.1694…
2052.0 0.00140665 0.96488 -0.00157726 0.0 0.0 0.00157726 0.0 0.0 0.00157726 -0.127626 0.0109632 0.143111 0.0 0.0 -0.143111 0.0 0.0 -0.143111 -0.019364599999999996 0.987699 -2.16943e-18 -0.13098 -0.00315091 0.0 -0.320294 0.940644 0.28474 0.021655 0.0871714 -0.191877 0.0189072 0.092327 -0.194781 -0.85597 -0.228344 0.460129 0.11211 0.776201 -0.547558 0.0585003 0.872723 -0.546495 -0.337933 0.937094 -…
2054.0 -0.0527876 0.967884 0.0590714 0.0 0.0 -0.0590714 0.0 0.0 -0.0590714 0.575131 -0.0144055 -0.642745 0.0 0.0 0.642745 0.0 0.0 0.642745 -0.07479799999999999 0.984682 -2.16943e-18 0.586324 0.049781 0.0 -0.0596504 0.923371 -0.554948 0.721925 -0.121197 0.206254 0.721462 -0.121246 0.21202 -0.471653 -0.547205 -4.11922 5.04358 -0.0848143 -2.8732 4.9419 0.135385 -3.12616 0.035039100000000004 0.976063…
2056.0 0.202092 0.924129 -0.230863 0.0 0.0 0.230863 0.0 0.0 0.230863 -0.216119 0.0704167 0.253944 0.0 0.0 -0.253944 0.0 0.0 -0.253944 0.189229 0.96875 -2.16943e-18 -0.227607 0.0473798 0.0 0.11129 0.899068 -0.680206 0.684397 -0.183989 0.199481 0.685385 -0.185301 0.198951 -0.68173 -0.376189 -3.29199 4.93378 -1.13385 -2.67895 4.9202 -1.10763 -2.69043 0.20516099999999998 0.949027 -2.16943e-18 0.10045…
2057.0 0.0721459 0.955953 -0.0812558 0.0 0.0 0.0812558 0.0 0.0 0.0812558 -0.242621 0.0404918 0.274808 0.0 0.0 -0.274808 0.0 0.0 -0.274808 0.053552800000000005 0.986548 -2.16943e-18 -0.251198 0.0139878 0.0 -0.311759 0.944113 0.280268 0.0103551 0.0946237 -0.173126 0.0140264 0.0878646 -0.172013 -0.843776 -0.238574 0.388745 0.165802 0.833317 -0.813355 0.113676 0.931421 -0.846611 -0.330391 0.9407 -2.1…
2062.0 -0.0535767 0.967903 0.0599533 0.0 0.0 -0.0599533 0.0 0.0 -0.0599533 0.518193 -0.0125221 -0.5791 0.0 0.0 0.5791 0.0 0.0 0.5791 -0.07560199999999999 0.984613 -2.16943e-18 0.528227 0.0453175 0.0 -0.0673619 0.919493 -0.590832 0.761056 -0.116714 0.200329 0.763045 -0.120584 0.208487 -0.402248 -0.517834 -3.70338 4.2245 0.587134 -3.71631 4.08581 0.883237 -4.03094 0.034662200000000004 0.972172 -2.1…
2065.0 0.176805 0.931957 -0.201289 0.0 0.0 0.201289 0.0 0.0 0.201289 -0.487448 0.143023 0.56754 0.0 0.0 -0.56754 0.0 0.0 -0.56754 0.1626435 0.973876 -2.16943e-18 -0.511588 0.0908012 0.0 -0.332936 0.935341 0.281027 0.0223066 0.124229 -0.220805 0.0239297 0.121264 -0.221866 -0.917021 -0.277631 0.440191 0.169806 0.883296 -0.704699 0.159012 0.903103 -0.709335 -0.349127 0.932755 -2.16943e-18 -0.86553 -…
2066.0 0.0725172 0.955891 -0.0816765 0.0 0.0 0.0816765 0.0 0.0 0.0816765 -0.281648 0.0471269 0.319034 0.0 0.0 -0.319034 0.0 0.0 -0.319034 0.0539374 0.986526 -2.16943e-18 -0.291618 0.0163616 0.0 -0.337169 0.933509 0.285715 0.018121 0.133658 -0.233542 0.0181068 0.133743 -0.233798 -0.936249 -0.303851 0.425148 0.2352 0.875377 -0.900276 0.233973 0.877331 -0.898624 -0.353618 0.930424 -2.16943e-18 -0.87…
2069.0 0.291395 0.889649 -0.337863 0.0 0.0 0.337863 0.0 0.0 0.337863 -0.46264 0.2077 0.566565 0.0 0.0 -0.566565 0.0 0.0 -0.566565 0.283881 0.943699 -2.16943e-18 -0.493612 0.159334 0.0 0.275883 0.899891 -0.326735 -0.0228647 0.0640141 0.259395 -0.0152969 0.0494093 0.267662 -0.67437 0.361409 -0.302958 1.17392 0.182054 -1.97089 2.22695 -1.85054 -0.8269 0.267299 0.953133 -2.16943e-18 -0.47254 0.319378…
2072.0 0.0564253 0.958434 -0.0634751 0.0 0.0 0.0634751 0.0 0.0 0.0634751 0.254981 -0.037908 -0.287999 0.0 0.0 0.287999 0.0 0.0 0.287999 0.0372926 0.987308 -2.16943e-18 0.263475 -0.00997625 0.0 0.0278936 0.91641 -0.606314 0.694933 -0.158621 0.212032 0.697322 -0.161878 0.212851 -0.653811 -0.423744 -3.13697 4.26497 -0.0272293 -3.87553 4.21288 0.112842 -4.17655 0.1204239 0.967715 -2.16943e-18 0.07479…
2073.0 0.156983 0.937526 -0.178285 0.0 0.0 0.178285 0.0 0.0 0.178285 -0.00789397 0.00212025 0.00913181 0.0 0.0 -0.00913181 0.0 0.0 -0.00913181 0.14186759999999998 0.977317 -2.16943e-18 -0.00826296 0.00127128 0.0 0.106391 0.89955 -0.707928 0.708656 -0.182684 0.23217 0.710012 -0.184417 0.232497 -0.674903 -0.404671 -3.33654 4.5361 1.03351 0.557517 4.50484 1.14654 0.496252 0.204969 0.948908 -2.16943e…
2074.0 0.14163 0.941504 -0.160566 0.0 0.0 0.160566 0.0 0.0 0.160566 -0.0714597 0.0178422 0.0822865 0.0 0.0 -0.0822865 0.0 0.0 -0.0822865 0.1258128 0.979642 -2.16943e-18 -0.0746486 0.0101344 0.0 0.0484182 0.901743 -0.717203 0.79112 -0.185632 0.19027 0.792807 -0.188321 0.190569 -0.611492 -0.228188 -2.88976 3.79865 -0.489081 0.693032 3.7687 -0.427305 0.637346 0.15837620000000002 0.950765 -2.16943e-1…
2075.0 0.0157234 0.963535 -0.0176427 0.0 0.0 0.0176427 0.0 0.0 0.0176427 0.511339 -0.0522122 -0.574244 0.0 0.0 0.574244 0.0 0.0 0.574244 -0.004658599999999999 0.987935 -2.16943e-18 0.525704 0.0041985 0.0 0.014996 0.928058 -0.501812 0.588896 -0.13719 0.213183 0.590367 -0.138913 0.213482 -0.655646 -0.514365 -4.59524 6.64018 -1.80112 -2.04247 6.59783 -1.61633 -0.0531803 0.0887145 0.979294 -2.16943e-…
2077.0 0.0821298 0.954229 -0.0925752 0.0 0.0 0.0925752 0.0 0.0 0.0925752 0.313294 -0.0559388 -0.355551 0.0 0.0 0.355551 0.0 0.0 0.355551 0.0638962 0.985913 -2.16943e-18 0.324778 -0.0217752 0.0 0.0654704 0.918387 -0.572627 0.598844 -0.132533 0.224924 0.599121 -0.134664 0.225449 -0.725118 -0.424439 -4.18972 6.19057 -0.291096 0.499044 6.19969 -0.316283 0.48142 0.1442377 0.969626 -2.16943e-18 0.30902…
2078.0 -0.0378202 0.967384 0.0423401 0.0 0.0 -0.0423401 0.0 0.0 -0.0423401 0.00897259 -0.000375033 -0.010033 0.0 0.0 0.010033 0.0 0.0 0.010033 -0.05952500000000001 0.98585 -2.16943e-18 0.00916404 0.000623833 0.0 -0.282967 0.952585 0.262687 0.0121784 0.0582751 -0.124045 0.01602 0.0511268 -0.122411 -0.724497 -0.152221 0.467502 -0.0942224 0.827892 -0.525777 -0.0803428 0.804388 -0.537575 -0.302647 0.…
2080.0 0.156669 0.937611 -0.177921 0.0 0.0 0.177921 0.0 0.0 0.177921 0.202192 -0.0542283 -0.233875 0.0 0.0 0.233875 0.0 0.0 0.233875 0.1415381 0.977368 -2.16943e-18 0.211635 -0.0324818 0.0 0.130469 0.89406 -0.70288 0.689942 -0.191244 0.212426 0.690015 -0.19149 0.21256 -0.671773 -0.353025 -3.96869 5.56884 -1.45788 -0.142264 5.56834 -1.4569 -0.14274 0.225914 0.943615 -2.16943e-18 0.217084 -0.46366 …
2083.0 0.087322 0.953286 -0.0984708 0.0 0.0 0.0984708 0.0 0.0 0.0984708 -0.267274 0.0493496 0.303649 0.0 0.0 -0.303649 0.0 0.0 -0.303649 0.06928052 0.985536 -2.16943e-18 -0.277253 0.0202314 0.0 -0.305009 0.945384 0.275882 0.0148636 0.0813706 -0.174717 0.0177643 0.0760132 -0.173953 -0.809355 -0.193092 0.45928 -0.0652989 0.974383 -0.469662 -0.0126016 0.878731 -0.465396 -0.323554 0.942356 -2.16943e-…
2084.0 0.0191629 0.963177 -0.0215062 0.0 0.0 0.0215062 0.0 0.0 0.0215062 -0.267974 0.028409 0.301061 0.0 0.0 -0.301061 0.0 0.0 -0.301061 -0.0011217000000000033 0.987956 -2.16943e-18 -0.275619 -0.00113632 0.0 -0.298 0.946543 0.25831 0.0145043 0.10117 -0.166065 0.0152377 0.0998735 -0.166152 -0.86239 -0.220451 0.351839 0.210314 0.820483 -0.589189 0.186012 0.86511 -0.596304 -0.316025 0.945466 -2.1694…
2091.0 0.102058 0.950437 -0.11524 0.0 0.0 0.11524 0.0 0.0 0.11524 -0.53576 0.108243 0.610651 0.0 0.0 -0.610651 0.0 0.0 -0.610651 0.08458149000000001 0.98429 -2.16943e-18 -0.556809 0.0500299 0.0 -0.300716 0.9392 0.208072 0.0360672 0.174654 -0.212094 0.0362982 0.174555 -0.208838 -0.914961 -0.219135 0.854685 0.201963 4.52467e-10 -0.753543 0.202649 4.56095e-10 -0.760377 -0.313414 0.94467 -2.16943e-18…
2092.0 -0.00577434 0.965468 0.00647228 0.0 0.0 -0.00647228 0.0 0.0 -0.00647228 0.451864 -0.0351539 -0.506353 0.0 0.0 0.506353 0.0 0.0 0.506353 -0.02673099999999999 0.987492 -2.16943e-18 0.463328 0.0148785 0.0 -0.0217808 0.917783 -0.609558 0.7444 -0.138669 0.198782 0.745647 -0.140963 0.198658 -0.515841 -0.436845 -4.03906 5.19644 -0.896916 -0.172678 5.16354 -0.831478 -0.217538 0.07818922 0.969583 -…
2094.0 -0.0674793 0.968131 0.0754877 0.0 0.0 -0.0754877 0.0 0.0 -0.0754877 0.188724 -0.00162793 -0.210852 0.0 0.0 0.210852 0.0 0.0 0.210852 -0.089762 0.983287 -2.16943e-18 0.192049 0.0194858 0.0 -0.330863 0.938995 0.296695 0.00618921 0.113145 -0.18633 0.00824869 0.109345 -0.190194 -0.87567 -0.238155 0.496943 0.116053 0.727799 -0.444517 0.0597043 0.83067 -0.456728 -0.34938800000000003 0.934112 -2.…
2098.0 0.0258114 0.962447 -0.0289786 0.0 0.0 0.0289786 0.0 0.0 0.0289786 -0.3134 0.0355949 0.352385 0.0 0.0 -0.352385 0.0 0.0 -0.352385 0.005719299999999997 0.987959 -2.16943e-18 -0.322607 0.00108062 0.0 -0.365122 0.922526 0.284044 0.0334242 0.174688 -0.256256 0.0333745 0.174923 -0.258153 -1.05993 -0.364185 0.469706 0.816316 1.83878e-10 -0.713205 0.81629 2.50427e-10 -0.712664 -0.378318 0.921047 -…
2100.0 0.199758 0.924887 -0.228122 0.0 0.0 0.228122 0.0 0.0 0.228122 0.0228546 -0.00737732 -0.0268307 0.0 0.0 0.0268307 0.0 0.0 0.0268307 0.18677100000000002 0.969259 -2.16943e-18 0.0240617 -0.00494002 0.0 0.155439 0.891803 -0.704879 0.651938 -0.176842 0.235523 0.650997 -0.176116 0.235281 -0.704016 -0.35346 -3.7156 4.79493 1.65974 -0.107699 4.82623 1.54093 -0.0877684 0.246388 0.941655 -2.16943e-1…
2101.0 0.0593508 0.957994 -0.0667802 0.0 0.0 0.0667802 0.0 0.0 0.0667802 0.266404 -0.0405065 -0.30105 0.0 0.0 0.30105 0.0 0.0 0.30105 0.0403161 0.987189 -2.16943e-18 0.275378 -0.0113386 0.0 0.0155011 0.908506 -0.68853 0.789874 -0.1478 0.190349 0.794162 -0.153282 0.185856 -0.508329 -0.33331 -3.18344 4.15462 -0.630619 -0.33782 4.29444 -0.940543 0.0633207 0.1253776 0.95851 -2.16943e-18 0.186955 -0.4…
2102.0 0.139131 0.942125 -0.157689 0.0 0.0 0.157689 0.0 0.0 0.157689 -0.395086 0.0974392 0.454621 0.0 0.0 -0.454621 0.0 0.0 -0.454621 0.1232023 0.979992 -2.16943e-18 -0.412582 0.0548044 0.0 -0.31702 0.941885 0.281594 0.0141249 0.0987724 -0.189125 0.0149815 0.0971985 -0.189221 -0.887471 -0.266784 0.3527 0.216009 0.93023 -0.929069 0.209338 0.942827 -0.93416 -0.33512000000000003 0.938518 -2.16943e-1…
2104.0 0.029725 0.961993 -0.0333801 0.0 0.0 0.0333801 0.0 0.0 0.0333801 -0.190066 0.0224349 0.213819 0.0 0.0 -0.213819 0.0 0.0 -0.213819 0.009748800000000002 0.987936 -2.16943e-18 -0.195745 0.00151727 0.0 -0.326387 0.93879 0.291801 0.0128304 0.103961 -0.20633 0.0139021 0.101992 -0.207199 -0.882556 -0.238191 0.45934 0.110427 0.826823 -0.453043 0.0734964 0.894516 -0.462627 -0.344433 0.934454 -2.169…
2106.0 0.133957 0.943384 -0.15174 0.0 0.0 0.15174 0.0 0.0 0.15174 -0.431104 0.103606 0.495348 0.0 0.0 -0.495348 0.0 0.0 -0.495348 0.1178014 0.980693 -2.16943e-18 -0.449891 0.0570387 0.0 -0.296676 0.944365 0.245797 0.0201383 0.116477 -0.192597 0.0214585 0.114114 -0.193169 -0.85622 -0.236157 0.424721 0.223317 0.697951 -0.900119 0.236461 0.674019 -0.899839 -0.31344700000000003 0.944859 -2.16943e-18 …
2109.0 0.204977 0.923184 -0.234255 0.0 0.0 0.234255 0.0 0.0 0.234255 -0.331829 0.109364 0.390338 0.0 0.0 -0.390338 0.0 0.0 -0.390338 0.19226700000000002 0.968113 -2.16943e-18 -0.349606 0.0740138 0.0 0.152169 0.929107 -0.312511 0.0579443 0.174933 0.0595233 0.0581699 0.174554 0.0496153 0.0179628 0.014144 -0.024402 0.014702 3.45542e-10 -0.108538 0.0141529 4.01402e-10 -0.102229 0.15699000000000002 0.…
2110.0 0.0883522 0.953095 -0.0996414 0.0 0.0 0.0996414 0.0 0.0 0.0996414 -0.370153 0.0687934 0.42062 0.0 0.0 -0.42062 0.0 0.0 -0.42062 0.07034928 0.985457 -2.16943e-18 -0.384024 0.0284745 0.0 -0.318362 0.938085 0.250322 0.0277769 0.142416 -0.208116 0.0283512 0.141391 -0.208185 -0.908802 -0.240214 0.516906 0.114703 0.760264 -0.430574 0.095982 0.794141 -0.431814 -0.333316 0.938884 -2.16943e-18 -0.8…
2114.0 0.0761451 0.955277 -0.0857873 0.0 0.0 0.0857873 0.0 0.0 0.0857873 -0.394297 0.0676434 0.446948 0.0 0.0 -0.446948 0.0 0.0 -0.446948 0.0576945 0.986308 -2.16943e-18 -0.408441 0.0246008 0.0 -0.30677 0.939845 0.22956 0.0199973 0.172467 -0.200578 0.0205332 0.171552 -0.201218 -0.893075 -0.202257 0.58826 0.0497619 0.646976 -0.116686 0.0277647 0.68573 -0.110924 -0.321682 0.942733 -2.16943e-18 -0.8…
2115.0 0.0963751 0.951566 -0.108766 0.0 0.0 0.108766 0.0 0.0 0.108766 0.216272 -0.0422395 -0.246187 0.0 0.0 0.246187 0.0 0.0 0.246187 0.07867707 0.984802 -2.16943e-18 0.224606 -0.0187162 0.0 0.0400943 0.902455 -0.727307 0.808314 -0.174508 0.196057 0.81043 -0.175958 0.195919 -0.463195 -0.214276 -2.91634 3.534 -0.370401 1.34278 3.53326 -0.37183 1.36072 0.1533082 0.951217 -2.16943e-18 0.138962 -0.29…
2116.0 0.0895946 0.952864 -0.101053 0.0 0.0 0.101053 0.0 0.0 0.101053 -0.332815 0.0623404 0.378291 0.0 0.0 -0.378291 0.0 0.0 -0.378291 0.07163833 0.985361 -2.16943e-18 -0.345341 0.0260967 0.0 -0.359343 0.925831 0.28909 0.0248212 0.16508 -0.248421 0.0256064 0.163641 -0.24814 -0.994298 -0.288158 0.56458 0.14568 0.768503 -0.0980424 0.119404 0.816328 -0.0999736 -0.373889 0.923317 -2.16943e-18 -0.9507…
2117.0 -0.0312659 0.967086 0.03501 0.0 0.0 -0.03501 0.0 0.0 -0.03501 0.465539 -0.0228779 -0.520733 0.0 0.0 0.520733 0.0 0.0 0.520733 -0.052828 0.986281 -2.16943e-18 0.475855 0.0288908 0.0 -0.0160565 0.94094 -0.405799 0.47353 -0.0785249 0.20312 0.469624 -0.0719388 0.202656 -0.869803 -0.326298 -4.72271 8.91855 -5.87773 1.93358 9.04862 -6.19327 1.9813 0.039312400000000004 0.990223 -2.16943e-18 0.346…
2119.0 0.118721 0.946906 -0.134269 0.0 0.0 0.134269 0.0 0.0 0.134269 0.103183 -0.0228984 -0.118081 0.0 0.0 0.118081 0.0 0.0 0.118081 0.1019168 0.982566 -2.16943e-18 0.107466 -0.0117212 0.0 0.0699337 0.898313 -0.73232 0.78642 -0.185355 0.188795 0.78707 -0.188198 0.188803 -0.559893 -0.241545 -3.07254 4.01026 -0.680567 0.912521 3.99547 -0.647436 0.866125 0.17993599999999998 0.946783 -2.16943e-18 0.1…
2120.0 -0.0257935 0.9668 0.0288878 0.0 0.0 -0.0288878 0.0 0.0 -0.0288878 -0.000540717 2.98919e-05 0.000605018 0.0 0.0 -0.000605018 0.0 0.0 -0.000605018 -0.047233 0.986604 -2.16943e-18 -0.000553072 -3.01816e-05 0.0 -0.339941 0.936728 0.3024 0.0225548 0.0912858 -0.185712 0.0249135 0.086775 -0.185221 -0.924329 -0.242664 0.41417 0.13269 0.914965 -0.148647 0.150196 0.884487 -0.15697 -0.357092 0.931713…
2121.0 -0.060123 0.968038 0.0672684 0.0 0.0 -0.0672684 0.0 0.0 -0.0672684 -0.14703 0.00247697 0.164287 0.0 0.0 -0.164287 0.0 0.0 -0.164287 -0.082273 0.984016 -2.16943e-18 -0.149757 -0.0139522 0.0 -0.320794 0.941583 0.283368 0.0133844 0.103332 -0.180282 0.0122153 0.105307 -0.176617 -0.87162 -0.262495 0.412579 0.142408 0.913126 -0.926735 0.130957 0.936051 -0.939134 -0.33889800000000003 0.938108 -2.…
2122.0 0.149344 0.939542 -0.169458 0.0 0.0 0.169458 0.0 0.0 0.169458 -0.434569 0.112619 0.501544 0.0 0.0 -0.501544 0.0 0.0 -0.501544 0.13387490000000002 0.978511 -2.16943e-18 -0.454423 0.0658137 0.0 -0.281288 0.951295 0.257134 0.00566848 0.0814237 -0.15153 0.00626778 0.0803346 -0.152028 -0.816597 -0.184231 0.321903 0.243286 0.690158 -0.450454 0.223521 0.726407 -0.456391 -0.301126 0.949701 -2.1694…
2126.0 -0.0175721 0.966307 0.0196863 0.0 0.0 -0.0196863 0.0 0.0 -0.0196863 -0.082683 0.00533442 0.0925665 0.0 0.0 -0.0925665 0.0 0.0 -0.0925665 -0.03881899999999999 0.987024 -2.16943e-18 -0.0846577 -0.00383892 0.0 -0.346723 0.931603 0.300725 0.0246075 0.113157 -0.234167 0.0259321 0.110643 -0.233448 -0.922833 -0.271078 0.502609 0.124638 0.818381 -0.44934 0.0640797 0.930564 -0.470214 -0.36293200000…
2127.0 0.0970356 0.951437 -0.109518 0.0 0.0 0.109518 0.0 0.0 0.109518 -0.376783 0.0738826 0.428962 0.0 0.0 -0.428962 0.0 0.0 -0.428962 0.079363 0.984744 -2.16943e-18 -0.391334 0.0329058 0.0 -0.345782 0.929915 0.271306 0.0272717 0.164097 -0.229877 0.0276264 0.163405 -0.230377 -0.979434 -0.295361 0.523241 0.133792 0.891814 -0.45656 0.117256 0.921636 -0.456366 -0.360097 0.929139 -2.16943e-18 -0.9337…
2131.0 0.0704308 0.956238 -0.0793135 0.0 0.0 0.0793135 0.0 0.0 0.0793135 0.281155 -0.0463618 -0.318352 0.0 0.0 0.318352 0.0 0.0 0.318352 0.0517773 0.986645 -2.16943e-18 0.291031 -0.0156389 0.0 0.0422274 0.920116 -0.608463 0.666496 -0.174592 0.22539 0.669819 -0.178207 0.22749 -0.769663 -0.341166 -4.02045 6.55722 -2.17514 0.953359 6.32235 -1.38617 0.785884 0.13053900000000002 0.971271 -2.16943e-18 …
2132.0 0.0800516 0.954598 -0.0902172 0.0 0.0 0.0902172 0.0 0.0 0.0902172 0.341056 -0.0600663 -0.386897 0.0 0.0 0.386897 0.0 0.0 0.386897 0.061742200000000004 0.986055 -2.16943e-18 0.353466 -0.0228615 0.0 0.04963 0.908813 -0.660486 0.718012 -0.16439 0.206915 0.718564 -0.16568 0.207109 -0.563371 -0.333516 -4.17664 4.763 0.10179 0.317869 4.75853 0.11005 0.315833 0.1477059 0.959151 -2.16943e-18 0.288…
2136.0 0.18186 0.930458 -0.207179 0.0 0.0 0.207179 0.0 0.0 0.207179 -0.546368 0.163813 0.637254 0.0 0.0 -0.637254 0.0 0.0 -0.637254 0.1679505 0.972918 -2.16943e-18 -0.573818 0.105337 0.0 -0.298804 0.943095 0.241295 0.0222023 0.126949 -0.198162 0.0224014 0.126902 -0.202444 -0.862334 -0.224377 0.468815 0.0739724 0.859728 -0.682671 0.0948036 0.819561 -0.666728 -0.314986 0.944234 -2.16943e-18 -0.8238…
2137.0 -0.0130972 0.966007 0.0146756 0.0 0.0 -0.0146756 0.0 0.0 -0.0146756 0.626684 -0.0435856 -0.701829 0.0 0.0 0.701829 0.0 0.0 0.701829 -0.034236 0.98722 -2.16943e-18 0.642004 0.0258897 0.0 -0.00229179 0.936319 -0.424605 0.511407 -0.120411 0.215161 0.512192 -0.120537 0.215335 -0.573171 -0.507668 -4.66024 6.66842 -1.96594 0.744696 6.61301 -1.88931 0.826209 0.057745200000000003 0.98623 -2.16943e…
2139.0 0.0758728 0.955323 -0.0854787 0.0 0.0 0.0854787 0.0 0.0 0.0854787 -0.230871 0.0395337 0.261686 0.0 0.0 -0.261686 0.0 0.0 -0.261686 0.057412500000000005 0.986325 -2.16943e-18 -0.239145 0.0143299 0.0 -0.312696 0.944183 0.289152 0.015728 0.0697718 -0.17084 0.015615 0.0699811 -0.171001 -0.844272 -0.221323 0.389439 0.125059 0.868204 -0.606611 0.0995916 0.915405 -0.616568 -0.33157200000000003 0.…
2142.0 0.190281 0.927888 -0.217015 0.0 0.0 0.217015 0.0 0.0 0.217015 -0.203429 0.0631795 0.237982 0.0 0.0 -0.237982 0.0 0.0 -0.237982 0.17679899999999998 0.971248 -2.16943e-18 -0.213894 0.0414437 0.0 0.11053 0.900523 -0.684019 0.683286 -0.176631 0.232449 0.684427 -0.178128 0.232388 -0.681027 -0.410656 -3.29161 4.59568 1.31987 0.471598 4.58022 1.38282 0.433698 0.204735 0.950477 -2.16943e-18 0.1467…
2148.0 0.0586014 0.958107 -0.0659335 0.0 0.0 0.0659335 0.0 0.0 0.0659335 -0.320748 0.0484917 0.362415 0.0 0.0 -0.362415 0.0 0.0 -0.362415 0.0395415 0.98722 -2.16943e-18 -0.331522 0.0133691 0.0 -0.340595 0.930656 0.270657 0.0266951 0.157585 -0.242956 0.0271921 0.156606 -0.242152 -0.95948 -0.297638 0.506856 0.169969 0.846666 -0.648879 0.186755 0.81756 -0.657132 -0.35519100000000003 0.929756 -2.1694…
2149.0 0.0875938 0.953236 -0.0987796 0.0 0.0 0.0987796 0.0 0.0 0.0987796 -0.303762 0.0561837 0.345122 0.0 0.0 -0.345122 0.0 0.0 -0.345122 0.06956245 0.985515 -2.16943e-18 -0.315115 0.023092 0.0 -0.318018 0.94051 0.276414 0.0137311 0.113788 -0.200272 0.0169744 0.107853 -0.199617 -0.868579 -0.255081 0.456137 0.0433254 0.993649 -0.881365 -0.0018114 1.0784 -0.908388 -0.335602 0.937848 -2.16943e-18 -0…
2152.0 0.0864225 0.953452 -0.0974491 0.0 0.0 0.0974491 0.0 0.0 0.0974491 -0.327795 0.060178 0.372336 0.0 0.0 -0.372336 0.0 0.0 -0.372336 0.06834752000000001 0.985604 -2.16943e-18 -0.339996 0.0244606 0.0 -0.334607 0.935345 0.277777 0.0208885 0.134797 -0.207327 0.019482 0.137403 -0.208484 -0.950057 -0.246155 0.461643 0.214321 0.722386 -0.0716397 0.195446 0.755636 -0.0656411 -0.350735 0.933196 -2.16…
2154.0 0.181025 0.930708 -0.206205 0.0 0.0 0.206205 0.0 0.0 0.206205 -0.472498 0.141163 0.550936 0.0 0.0 -0.550936 0.0 0.0 -0.550936 0.16707339999999998 0.973078 -2.16943e-18 -0.496181 0.0905852 0.0 -0.312722 0.943178 0.283861 0.0103993 0.0919966 -0.18655 0.010614 0.0917173 -0.188364 -0.846836 -0.233256 0.419566 0.0969978 0.891738 -0.741426 0.0981727 0.888113 -0.732567 -0.331536 0.939323 -2.16943…
2160.0 -0.063693 0.968091 0.0712574 0.0 0.0 -0.0712574 0.0 0.0 -0.0712574 0.0500361 -0.000643305 -0.0559055 0.0 0.0 0.0559055 0.0 0.0 0.0559055 -0.085908 0.98367 -2.16943e-18 0.0509415 0.00495104 0.0 -0.277629 0.955578 0.2935 -0.0120204 0.02964 -0.12437 -0.00745999 0.0211369 -0.121571 -0.82111 -0.217389 0.0797985 0.566868 0.660808 -0.909464 0.580456 0.637395 -0.918169 -0.301255 0.949109 -2.16943e…
2161.0 0.158256 0.937183 -0.179757 0.0 0.0 0.179757 0.0 0.0 0.179757 -0.123281 0.033307 0.142669 0.0 0.0 -0.142669 0.0 0.0 -0.142669 0.1431994 0.977111 -2.16943e-18 -0.129066 0.0200517 0.0 0.0887784 0.908338 -0.634794 0.654644 -0.179331 0.222081 0.657796 -0.185399 0.226193 -0.824274 -0.360722 -3.32054 5.8281 -1.18062 1.03889 5.77835 -0.982637 0.824502 0.176616 0.959149 -2.16943e-18 0.0828182 -0.4…
2164.0 0.198051 0.925436 -0.226119 0.0 0.0 0.226119 0.0 0.0 0.226119 -0.133179 0.0426951 0.156248 0.0 0.0 -0.156248 0.0 0.0 -0.156248 0.184974 0.969626 -2.16943e-18 -0.14018 0.0284874 0.0 0.122611 0.892344 -0.7229 0.719698 -0.200612 0.213849 0.719143 -0.200363 0.21079 -0.562624 -0.237202 -3.37135 3.82338 0.471366 -0.836837 3.84689 0.413272 -0.729251 0.22265200000000002 0.94131 -2.16943e-18 0.1311…
2165.0 -0.0303985 0.967043 0.0340398 0.0 0.0 -0.0340398 0.0 0.0 -0.0340398 0.685437 -0.0343511 -0.766739 0.0 0.0 0.766739 0.0 0.0 0.766739 -0.051942 0.986335 -2.16943e-18 0.700701 0.0418596 0.0 -0.032288 0.899469 -0.828605 0.925022 -0.0845816 0.210099 0.922319 -0.102891 0.227316 0.505528 -0.244286 -2.08642 1.61499 -0.0286813 -0.95222 1.21825 -1.78805 0.479089 0.1039494 0.944394 -2.16943e-18 0.755…
2167.0 0.166082 0.935031 -0.188826 0.0 0.0 0.188826 0.0 0.0 0.188826 -0.13685 0.0383077 0.158767 0.0 0.0 -0.158767 0.0 0.0 -0.158767 0.15139740000000002 0.975799 -2.16943e-18 -0.14342 0.0236158 0.0 0.0905484 0.899519 -0.693936 0.724615 -0.188726 0.189921 0.725555 -0.190291 0.189715 -0.640703 -0.290067 -3.19915 4.53085 -1.04491 -0.130692 4.50454 -0.987253 -0.20151 0.190306 0.94908 -2.16943e-18 0.0…
2168.0 0.182239 0.930344 -0.207621 0.0 0.0 0.207621 0.0 0.0 0.207621 -0.0902384 0.0270989 0.105263 0.0 0.0 -0.105263 0.0 0.0 -0.105263 0.16834880000000002 0.972844 -2.16943e-18 -0.094777 0.0174417 0.0 0.118263 0.893914 -0.715042 0.71245 -0.190321 0.20446 0.712873 -0.190864 0.203643 -0.647837 -0.302255 -3.45752 4.90963 -1.26796 -0.0508301 4.90793 -1.26522 -0.0485875 0.21736699999999998 0.943042 -2…
2169.0 0.162806 0.935941 -0.185027 0.0 0.0 0.185027 0.0 0.0 0.185027 -0.476398 0.131406 0.552113 0.0 0.0 -0.552113 0.0 0.0 -0.552113 0.1479642 0.976358 -2.16943e-18 -0.499052 0.0802284 0.0 -0.307891 0.942286 0.25844 0.0195433 0.116552 -0.196132 0.0182899 0.118511 -0.193337 -0.881744 -0.244208 0.383865 0.219919 0.811008 -0.705136 0.267231 0.726324 -0.706385 -0.324826 0.941569 -2.16943e-18 -0.82457…
2170.0 0.159677 0.936798 -0.181403 0.0 0.0 0.181403 0.0 0.0 0.181403 -0.0982485 0.0267174 0.113751 0.0 0.0 -0.113751 0.0 0.0 -0.113751 0.1446878 0.976879 -2.16943e-18 -0.102878 0.0161566 0.0 0.0785958 0.897207 -0.734249 0.781873 -0.192312 0.190653 0.782884 -0.194275 0.190407 -0.559547 -0.226725 -3.09334 3.93566 -0.525201 1.01166 3.92466 -0.504831 1.00639 0.18787 0.945622 -2.16943e-18 0.0985608 -0…
2173.0 0.281988 0.893807 -0.326372 0.0 0.0 0.326372 0.0 0.0 0.326372 -0.387248 0.168533 0.471835 0.0 0.0 -0.471835 0.0 0.0 -0.471835 0.273851 0.946873 -2.16943e-18 -0.412577 0.127961 0.0 0.249753 0.909082 -0.330714 0.0193012 0.0561055 0.222704 0.0202383 0.0542954 0.223719 -0.614781 0.135092 -0.52893 1.51738 -0.366577 -0.541878 1.47591 -0.286399 -0.588195 0.24626399999999998 0.961027 -2.16943e-18 …
2178.0 0.0193475 0.963157 -0.0217136 0.0 0.0 0.0217136 0.0 0.0 0.0217136 -0.150909 0.0160302 0.169546 0.0 0.0 -0.169546 0.0 0.0 -0.169546 -0.0009318999999999994 0.987957 -2.16943e-18 -0.155218 -0.000607749 0.0 -0.283692 0.953711 0.266981 0.00649417 0.0587843 -0.107721 0.0061727 0.0594186 -0.107892 -0.750523 -0.140078 0.434905 -0.0147511 0.743305 -0.178172 -0.00866298 0.731773 -0.173784 -0.304207 …
2180.0 0.168523 0.934344 -0.191659 0.0 0.0 0.191659 0.0 0.0 0.191659 -0.68788 0.194658 0.798686 0.0 0.0 -0.798686 0.0 0.0 -0.798686 0.1539562 0.975374 -2.16943e-18 -0.721143 0.120844 0.0 -0.187324 0.957934 0.098067 0.017709 0.174795 -0.13522 0.0169483 0.174993 -0.13857 -0.790062 -0.0646417 0.584998 0.263775 2.16516e-10 -0.0452645 0.263922 2.4963e-10 -0.0469737 -0.20134800000000003 0.972753 -2.169…
2183.0 0.155083 0.938034 -0.176087 0.0 0.0 0.176087 0.0 0.0 0.176087 -0.14725 0.0392032 0.170239 0.0 0.0 -0.170239 0.0 0.0 -0.170239 0.1398783 0.977621 -2.16943e-18 -0.154094 0.0233612 0.0 0.0470408 0.899723 -0.737512 0.817663 -0.193837 0.197581 0.816368 -0.190184 0.199449 -0.522552 -0.160984 -2.80542 3.0771 0.394831 1.12722 3.09531 0.350889 1.2059 0.1611622 0.948163 -2.16943e-18 0.0405272 -0.249…
2185.0 0.0838678 0.953917 -0.094548 0.0 0.0 0.094548 0.0 0.0 0.094548 0.265384 -0.0479249 -0.301286 0.0 0.0 0.301286 0.0 0.0 0.301286 0.06569813000000001 0.98579 -2.16943e-18 0.275173 -0.0189947 0.0 0.0378326 0.905795 -0.709071 0.785068 -0.144572 0.191193 0.785732 -0.14486 0.191059 -0.511682 -0.350568 -3.42586 4.45735 -0.737733 -0.368684 4.44611 -0.714928 -0.38686 0.1480564 0.955038 -2.16943e-18 …
2187.0 0.114249 0.947886 -0.129154 0.0 0.0 0.129154 0.0 0.0 0.129154 0.128457 -0.0278187 -0.14684 0.0 0.0 0.14684 0.0 0.0 0.14684 0.0972611 0.983062 -2.16943e-18 0.133713 -0.0138923 0.0 0.0797693 0.909398 -0.63708 0.668307 -0.178961 0.223217 0.671656 -0.185352 0.227581 -0.778838 -0.37126 -3.29741 5.31527 -0.210998 0.940109 5.26315 0.0077794 0.708921 0.1695739 0.960169 -2.16943e-18 0.093656 -0.417…
2189.0 0.136242 0.942832 -0.154366 0.0 0.0 0.154366 0.0 0.0 0.154366 0.255402 -0.0620897 -0.293649 0.0 0.0 0.293649 0.0 0.0 0.293649 0.12018670000000001 0.980388 -2.16943e-18 0.266611 -0.0345137 0.0 0.112757 0.900254 -0.666805 0.666819 -0.181863 0.203322 0.666379 -0.181212 0.205894 -0.66513 -0.385301 -4.15392 5.69393 -1.26621 -0.593422 5.5903 -1.02828 -0.943951 0.203623 0.950525 -2.16943e-18 0.25…
2191.0 0.197604 0.925579 -0.225594 0.0 0.0 0.225594 0.0 0.0 0.225594 -0.141815 0.0453815 0.166352 0.0 0.0 -0.166352 0.0 0.0 -0.166352 0.184503 0.969721 -2.16943e-18 -0.149261 0.0302512 0.0 0.128265 0.897255 -0.677266 0.662414 -0.183065 0.214397 0.662992 -0.183908 0.213842 -0.687624 -0.429037 -3.34735 5.03229 -0.471985 -0.389619 5.02235 -0.446832 -0.351484 0.219069 0.947417 -2.16943e-18 0.136132 -…
2192.0 0.173406 0.932947 -0.197333 0.0 0.0 0.197333 0.0 0.0 0.197333 -0.158702 0.045884 0.184565 0.0 0.0 -0.184565 0.0 0.0 -0.184565 0.15907690000000002 0.974501 -2.16943e-18 -0.166485 0.0288704 0.0 0.0843495 0.89495 -0.753798 0.793858 -0.187484 0.190561 0.794158 -0.189327 0.19032 -0.518042 -0.223163 -3.08387 3.90275 -0.61462 1.26429 3.89754 -0.603261 1.24892 0.1963 0.942672 -2.16943e-18 0.130245…
2193.0 0.185801 0.929266 -0.211779 0.0 0.0 0.211779 0.0 0.0 0.211779 -0.134419 0.0409764 0.156997 0.0 0.0 -0.156997 0.0 0.0 -0.156997 0.172091 0.972148 -2.16943e-18 -0.141248 0.0266013 0.0 0.114845 0.893405 -0.723237 0.727384 -0.196923 0.207293 0.726595 -0.195073 0.20384 -0.573612 -0.268124 -3.34409 3.9895 0.15458 2.70185 4.19103 -0.268623 -0.504519 0.216074 0.942286 -2.16943e-18 0.136005 -0.3706…
2196.0 0.0189421 0.9632 -0.0212581 0.0 0.0 0.0212581 0.0 0.0 0.0212581 -0.205975 0.0217846 0.231401 0.0 0.0 -0.231401 0.0 0.0 -0.231401 -0.0013489 0.987955 -2.16943e-18 -0.211846 -0.000925964 0.0 -0.284059 0.952327 0.265667 0.00493095 0.0688105 -0.130109 0.00551336 0.0676772 -0.129572 -0.79668 -0.167386 0.359701 0.122843 0.766603 -0.321174 0.195041 0.63358 -0.297013 -0.30440700000000004 0.949761 …
2198.0 0.159692 0.936794 -0.181421 0.0 0.0 0.181421 0.0 0.0 0.181421 -0.12267 0.0333608 0.142026 0.0 0.0 -0.142026 0.0 0.0 -0.142026 0.1447038 0.976876 -2.16943e-18 -0.12845 0.0201749 0.0 0.0796713 0.901012 -0.692304 0.736175 -0.188966 0.189382 0.737184 -0.191636 0.188961 -0.655513 -0.284871 -3.14553 4.43279 -0.939904 -0.10178 4.39846 -0.863679 -0.200788 0.180873 0.950617 -2.16943e-18 0.0593088 -…
2199.0 0.144775 0.940713 -0.164189 0.0 0.0 0.164189 0.0 0.0 0.164189 0.218361 -0.0553619 -0.251674 0.0 0.0 0.251674 0.0 0.0 0.251674 0.1290987 0.97919 -2.16943e-18 0.228199 -0.0318231 0.0 0.116974 0.894067 -0.719881 0.718292 -0.189198 0.204005 0.717155 -0.18788 0.203267 -0.576499 -0.303085 -3.90626 4.77529 -0.3914 0.148973 4.76717 -0.371497 0.112947 0.21706599999999998 0.943041 -2.16943e-18 0.239…
2200.0 0.166201 0.934998 -0.188964 0.0 0.0 0.188964 0.0 0.0 0.188964 0.00517055 -0.00144814 -0.00599889 0.0 0.0 0.00599889 0.0 0.0 0.00599889 0.1515217 0.975779 -2.16943e-18 0.00541889 -0.000893048 0.0 0.115623 0.892518 -0.734971 0.742204 -0.199023 0.209119 0.740871 -0.194151 0.202667 -0.520763 -0.236397 -3.32867 3.70814 0.465045 -0.549716 3.91147 -0.00850666 0.184214 0.21934900000000002 0.941019…
2202.0 -0.0371484 0.967355 0.0415889 0.0 0.0 -0.0415889 0.0 0.0 -0.0415889 0.374627 -0.0159405 -0.418916 0.0 0.0 0.418916 0.0 0.0 0.418916 -0.05883899999999999 0.985896 -2.16943e-18 0.382652 0.0257599 0.0 -0.0193992 0.939769 -0.418027 0.493333 -0.0862391 0.202315 0.497864 -0.0941731 0.205661 -0.879387 -0.311861 -4.23341 8.60782 -6.22372 2.0123 8.52425 -5.95339 1.88288 0.039244600000000004 0.98945…
2204.0 0.108817 0.949045 -0.122949 0.0 0.0 0.122949 0.0 0.0 0.122949 -0.323072 0.0678688 0.368818 0.0 0.0 -0.368818 0.0 0.0 -0.368818 0.0916086 0.983632 -2.16943e-18 -0.336056 0.0328086 0.0 -0.311733 0.944656 0.277937 0.0166095 0.0860309 -0.160296 0.0165385 0.0860974 -0.160044 -0.866487 -0.213014 0.3613 0.181487 0.82076 -0.32181 0.194767 0.796611 -0.319497 -0.329988 0.941603 -2.16943e-18 -0.81412…
2205.0 0.137141 0.942613 -0.1554 0.0 0.0 0.1554 0.0 0.0 0.1554 0.0622586 -0.0152036 -0.0716 0.0 0.0 0.0716 0.0 0.0 0.0716 0.1211246 0.980266 -2.16943e-18 0.0649987 -0.00848258 0.0 0.170421 0.93464 -0.233866 0.0183158 0.0502572 0.142322 0.0157495 0.0552294 0.139514 0.0894428 -0.0203318 -0.298547 0.018272 0.383889 -0.246971 0.0141025 0.392241 -0.254296 0.1617818 0.978589 -2.16943e-18 0.118703 0.002…
2206.0 0.161975 0.93617 -0.184065 0.0 0.0 0.184065 0.0 0.0 0.184065 -0.171302 0.0470733 0.198475 0.0 0.0 -0.198475 0.0 0.0 -0.198475 0.14709450000000002 0.976497 -2.16943e-18 -0.179428 0.0286681 0.0 0.0765414 0.90788 -0.643576 0.680771 -0.179952 0.223196 0.682621 -0.185876 0.227106 -0.786044 -0.392644 -3.15706 5.04648 0.0787302 0.954355 5.03174 0.128427 0.747307 0.1682169 0.958553 -2.16943e-18 0.…
2211.0 0.0677325 0.956679 -0.0762591 0.0 0.0 0.0762591 0.0 0.0 0.0762591 -0.225824 0.0365296 0.255572 0.0 0.0 -0.255572 0.0 0.0 -0.255572 0.0489848 0.986791 -2.16943e-18 -0.233677 0.0118412 0.0 -0.307436 0.946105 0.287499 0.00861582 0.0731745 -0.164443 0.00711882 0.0759442 -0.165485 -0.851768 -0.237037 0.311095 0.252775 0.838178 -0.801714 0.308831 0.733302 -0.77199 -0.327154 0.941573 -2.16943e-18…
2212.0 0.159903 0.936737 -0.181665 0.0 0.0 0.181665 0.0 0.0 0.181665 -0.408753 0.11127 0.473281 0.0 0.0 -0.473281 0.0 0.0 -0.473281 0.14492480000000002 0.976841 -2.16943e-18 -0.428025 0.0673347 0.0 -0.301354 0.950061 0.304303 -0.00694937 0.0520408 -0.139032 -0.00598231 0.0502367 -0.138736 -0.884598 -0.257636 0.132767 0.554661 0.733198 -0.957103 0.549418 0.743394 -0.963352 -0.323601 0.942997 -2.16…
2214.0 0.0867986 0.953383 -0.0978762 0.0 0.0 0.0978762 0.0 0.0 0.0978762 -0.253082 0.0465736 0.287494 0.0 0.0 -0.287494 0.0 0.0 -0.287494 0.06873756 0.985576 -2.16943e-18 -0.262514 0.018999 0.0 -0.287991 0.951117 0.27272 0.0114505 0.0530447 -0.140959 0.0116697 0.0525936 -0.14115 -0.785706 -0.1895 0.316495 0.160318 0.817427 -0.649955 0.14647 0.843348 -0.657727 -0.308035 0.947879 -2.16943e-18 -0.73…
2216.0 -0.0257551 0.966798 0.0288449 0.0 0.0 -0.0288449 0.0 0.0 -0.0288449 -0.133899 0.00740796 0.149822 0.0 0.0 -0.149822 0.0 0.0 -0.149822 -0.047194 0.986606 -2.16943e-18 -0.136959 -0.00746808 0.0 -0.314328 0.942314 0.27957 0.010595 0.103931 -0.186557 0.0106871 0.104021 -0.188757 -0.860709 -0.271959 0.375667 0.196933 0.904699 -1.17673 0.219437 0.863087 -1.16907 -0.332732 0.939068 -2.16943e-18 -…
2219.0 0.200778 0.924557 -0.229319 0.0 0.0 0.229319 0.0 0.0 0.229319 -0.223761 0.0725245 0.262791 0.0 0.0 -0.262791 0.0 0.0 -0.262791 0.187844 0.969037 -2.16943e-18 -0.235612 0.0486667 0.0 0.108632 0.898427 -0.68175 0.693341 -0.191276 0.192153 0.694308 -0.192538 0.191736 -0.666336 -0.320056 -3.30571 4.88539 -1.35105 -0.664721 4.86995 -1.3187 -0.695856 0.203509 0.948333 -2.16943e-18 0.103155 -0.39…
2224.0 -0.112386 0.967392 0.12567 0.0 0.0 -0.12567 0.0 0.0 -0.12567 -0.0730468 -0.00303731 0.0816792 0.0 0.0 -0.0816792 0.0 0.0 -0.0816792 -0.135334 0.977505 -2.16943e-18 -0.0739232 -0.0112706 0.0 -0.241295 0.964437 0.271487 -0.0114487 -0.0129255 -0.0557261 -0.00679459 -0.0219002 -0.050909 -0.70311 -0.160493 -0.0665471 0.606479 0.600271 -0.820847 0.599112 0.617668 -0.851087 -0.266456 0.959831 -2.…
2225.0 -0.0183378 0.966357 0.0205435 0.0 0.0 -0.0205435 0.0 0.0 -0.0205435 -0.296647 0.0188833 0.332088 0.0 0.0 -0.332088 0.0 0.0 -0.332088 -0.039603 0.986988 -2.16943e-18 -0.303703 -0.0140327 0.0 -0.335232 0.932794 0.269816 0.0230537 0.153223 -0.235052 0.0232201 0.153009 -0.235368 -0.944297 -0.239302 0.566661 0.0300204 0.833025 -0.0150212 -0.000568827 0.8876 -0.0108128 -0.35044000000000003 0.931…
2226.0 0.156499 0.937656 -0.177725 0.0 0.0 0.177725 0.0 0.0 0.177725 -0.0786694 0.0210827 0.0909918 0.0 0.0 -0.0909918 0.0 0.0 -0.0909918 0.1413606 0.977395 -2.16943e-18 -0.0823414 0.0126213 0.0 0.0864516 0.899792 -0.697335 0.732703 -0.188546 0.189562 0.733632 -0.190659 0.189393 -0.63837 -0.285912 -3.17305 4.45786 -0.972811 -0.0985944 4.42809 -0.907194 -0.181212 0.18745699999999998 0.949264 -2.16…
2231.0 0.0584077 0.958137 -0.0657146 0.0 0.0 0.0657146 0.0 0.0 0.0657146 -0.311713 0.047056 0.352195 0.0 0.0 -0.352195 0.0 0.0 -0.352195 0.0393413 0.987228 -2.16943e-18 -0.322176 0.0129215 0.0 -0.317295 0.939468 0.262826 0.0220244 0.125131 -0.201981 0.0205427 0.127868 -0.203204 -0.909835 -0.22145 0.459231 0.177582 0.711155 -0.151645 0.142584 0.773648 -0.146967 -0.33362400000000003 0.93858 -2.1694…
2235.0 0.121328 0.946323 -0.137253 0.0 0.0 0.137253 0.0 0.0 0.137253 0.26382 -0.059374 -0.302115 0.0 0.0 0.302115 0.0 0.0 0.302115 0.1046327 0.982266 -2.16943e-18 0.274865 -0.0308097 0.0 0.100242 0.905246 -0.646291 0.655563 -0.1663 0.206195 0.65681 -0.167241 0.20503 -0.68646 -0.429953 -4.12987 5.88402 -1.45694 -1.50118 5.88695 -1.46817 -1.46156 0.189216 0.955807 -2.16943e-18 0.257109 -0.502099 0.…
2241.0 0.240903 0.91049 -0.276826 0.0 0.0 0.276826 0.0 0.0 0.276826 -0.371851 0.140365 0.444049 0.0 0.0 -0.444049 0.0 0.0 -0.444049 0.230213 0.959231 -2.16943e-18 -0.393768 0.101048 0.0 0.0706262 0.905151 -0.669885 0.717064 -0.177191 0.203172 0.719935 -0.181954 0.20524 -0.714421 -0.394021 -3.01328 4.3284 -0.246709 -4.21105 4.24333 -0.0558322 -4.4598 0.1686714 0.955291 -2.16943e-18 0.00358231 -0.4…
2242.0 0.0172396 0.963378 -0.0193456 0.0 0.0 0.0193456 0.0 0.0 0.0193456 -0.288222 0.0299261 0.323736 0.0 0.0 -0.323736 0.0 0.0 -0.323736 -0.003099699999999997 0.987946 -2.16943e-18 -0.296375 -0.00186226 0.0 -0.348596 0.928688 0.27953 0.0266888 0.157788 -0.244829 0.0262287 0.158672 -0.245414 -0.973025 -0.302967 0.527065 0.118004 0.918346 -0.550597 0.132705 0.89111 -0.546345 -0.363205 0.926983 -2.…
2244.0 0.210507 0.921342 -0.240767 0.0 0.0 0.240767 0.0 0.0 0.240767 -0.272107 0.0916495 0.320781 0.0 0.0 -0.320781 0.0 0.0 -0.320781 0.198096 0.966859 -2.16943e-18 -0.286906 0.0626944 0.0 0.105223 0.906936 -0.631094 0.6319 -0.17724 0.22447 0.632944 -0.180661 0.226471 -0.829614 -0.345881 -3.42067 6.20592 -1.53482 0.927161 6.20254 -1.53131 0.817029 0.18981 0.957851 -2.16943e-18 0.120015 -0.396248 …
2246.0 0.000142476 0.964988 -0.000159795 0.0 0.0 0.000159795 0.0 0.0 0.000159795 -0.118656 0.0100232 0.133036 0.0 0.0 -0.133036 0.0 0.0 -0.133036 -0.020661899999999997 0.987667 -2.16943e-18 -0.121755 -0.00310167 0.0 -0.313684 0.943545 0.27698 0.0217233 0.0841467 -0.167255 0.0238723 0.0804364 -0.168808 -0.832499 -0.20079 0.450684 -0.0174251 0.939578 -0.361735 -0.00887777 0.922868 -0.356158 -0.3312…
2247.0 0.187882 0.928629 -0.21421 0.0 0.0 0.21421 0.0 0.0 0.21421 -0.48831 0.150155 0.570755 0.0 0.0 -0.570755 0.0 0.0 -0.570755 0.17427700000000002 0.971733 -2.16943e-18 -0.513263 0.0979554 0.0 -0.328832 0.937956 0.295225 0.0125023 0.103869 -0.210281 0.0139771 0.101309 -0.211803 -0.901632 -0.298025 0.367818 0.328057 0.773869 -1.13098 0.334116 0.762424 -1.1295 -0.346891 0.933277 -2.16943e-18 -0.8…
2248.0 0.00171705 0.964854 -0.00192532 0.0 0.0 0.00192532 0.0 0.0 0.00192532 0.440577 -0.0380005 -0.494045 0.0 0.0 0.494045 0.0 0.0 0.494045 -0.019045999999999993 0.987707 -2.16943e-18 0.452172 0.0107201 0.0 -0.0150315 0.917628 -0.610126 0.736465 -0.141009 0.198839 0.73846 -0.145003 0.200357 -0.527378 -0.434546 -4.05863 5.22099 -0.877006 -0.215694 5.17019 -0.77421 -0.29587 0.08384386 0.969299 -2.…
2249.0 0.134902 0.943157 -0.152826 0.0 0.0 0.152826 0.0 0.0 0.152826 -0.352107 0.085025 0.404684 0.0 0.0 -0.404684 0.0 0.0 -0.404684 0.1187877 0.980568 -2.16943e-18 -0.367496 0.046998 0.0 -0.28949 0.950199 0.264058 0.0245647 0.0495671 -0.139222 0.0241816 0.0502552 -0.139493 -0.767609 -0.209888 0.331771 0.00110365 1.1138 -1.12319 0.0520473 1.01823 -1.09368 -0.308014 0.948276 -2.16943e-18 -0.727024…
2263.0 0.170094 0.933898 -0.193483 0.0 0.0 0.193483 0.0 0.0 0.193483 -0.0902264 0.0257104 0.104815 0.0 0.0 -0.104815 0.0 0.0 -0.104815 0.1556029 0.975097 -2.16943e-18 -0.0946093 0.0160314 0.0 0.0913304 0.892189 -0.778289 0.810901 -0.187111 0.191604 0.807932 -0.179132 0.193581 -0.471293 -0.216277 -3.08732 3.84994 -0.676675 1.63471 3.80538 -0.569489 1.45666 0.20669700000000002 0.938962 -2.16943e-18…
2265.0 -0.0434497 0.967601 0.0486341 0.0 0.0 -0.0486341 0.0 0.0 -0.0486341 -0.0118728 0.000421416 0.0132728 0.0 0.0 -0.0132728 0.0 0.0 -0.0132728 -0.06527299999999998 0.98544 -2.16943e-18 -0.0121178 -0.000901561 0.0 -0.311651 0.945288 0.293467 0.0124319 0.0634944 -0.16563 0.0145831 0.0594713 -0.164779 -0.887586 -0.261637 0.193796 0.378125 0.934397 -0.890749 0.411827 0.873042 -0.886662 -0.331066 0…
2266.0 0.276359 0.896234 -0.319524 0.0 0.0 0.319524 0.0 0.0 0.319524 -0.692491 0.295754 0.841264 0.0 0.0 -0.841264 0.0 0.0 -0.841264 0.267857 0.94871 -2.16943e-18 -0.737155 0.223107 0.0 -0.0699756 0.967819 0.0420786 -0.018796 0.0980108 -0.0410891 -0.0203322 0.0946999 -0.0408415 -0.386376 0.0270753 0.603092 -0.120153 -0.14357 -0.223544 -0.129274 -0.123391 -0.250102 -0.090764 0.986694 -2.16943e-18 …
2269.0 0.124904 0.94551 -0.141351 0.0 0.0 0.141351 0.0 0.0 0.141351 -0.373971 0.0857756 0.428654 0.0 0.0 -0.428654 0.0 0.0 -0.428654 0.10836000000000001 0.981841 -2.16943e-18 -0.389808 0.0453118 0.0 -0.29501 0.94847 0.27097 0.0101353 0.0759079 -0.157649 0.00948536 0.0771699 -0.159943 -0.852522 -0.212656 0.299113 0.223674 0.874274 -0.594587 0.308763 0.715152 -0.551992 -0.314473 0.945635 -2.16943e-…
2275.0 0.199991 0.924811 -0.228395 0.0 0.0 0.228395 0.0 0.0 0.228395 -0.229612 0.0741868 0.269583 0.0 0.0 -0.269583 0.0 0.0 -0.269583 0.18701600000000002 0.969208 -2.16943e-18 -0.241747 0.0497012 0.0 0.0915602 0.894807 -0.744281 0.78076 -0.196585 0.192638 0.780552 -0.196214 0.193152 -0.53606 -0.218107 -3.16898 3.89975 -0.399097 1.16872 3.88324 -0.360074 1.10512 0.20097500000000001 0.942894 -2.169…
2276.0 0.14422 0.940854 -0.163549 0.0 0.0 0.163549 0.0 0.0 0.163549 -0.500679 0.126598 0.576968 0.0 0.0 -0.576968 0.0 0.0 -0.576968 0.1285188 0.97927 -2.16943e-18 -0.523199 0.0726207 0.0 -0.253908 0.953284 0.200669 0.0142123 0.120314 -0.154014 0.0132607 0.122334 -0.156055 -0.803856 -0.173953 0.376019 0.213508 0.643431 -0.676924 0.212625 0.642458 -0.66017 -0.271266 0.957869 -2.16943e-18 -0.755831 …
2284.0 0.0908837 0.952621 -0.102519 0.0 0.0 0.102519 0.0 0.0 0.102519 0.271923 -0.0513472 -0.309164 0.0 0.0 0.309164 0.0 0.0 0.309164 0.0729761 0.985259 -2.16943e-18 0.282204 -0.0217415 0.0 0.0529845 0.908433 -0.681659 0.731839 -0.144392 0.223394 0.733289 -0.144362 0.223506 -0.535065 -0.464516 -3.55554 4.13348 0.901922 -5.34184 4.1209 0.923799 -5.34119 0.1547928 0.958325 -2.16943e-18 0.227129 -0.…
2285.0 0.110166 0.94876 -0.124489 0.0 0.0 0.124489 0.0 0.0 0.124489 0.180778 -0.0382673 -0.206442 0.0 0.0 0.206442 0.0 0.0 0.206442 0.0930117 0.983494 -2.16943e-18 0.188075 -0.0186539 0.0 0.0692564 0.905428 -0.668938 0.717918 -0.173796 0.192805 0.720187 -0.176888 0.192719 -0.638189 -0.351187 -3.17353 4.45548 -0.686359 -1.87758 4.4087 -0.58628 -1.98489 0.1674778 0.955552 -2.16943e-18 0.0908227 -0.…
2286.0 0.15229 0.938773 -0.17286 0.0 0.0 0.17286 0.0 0.0 0.17286 -0.501599 0.131812 0.579418 0.0 0.0 -0.579418 0.0 0.0 -0.579418 0.1369566 0.978059 -2.16943e-18 -0.524719 0.0778182 0.0 -0.314194 0.937424 0.246609 0.0237941 0.151175 -0.230297 0.0250546 0.148737 -0.228849 -0.914614 -0.291085 0.470713 0.137237 0.950041 -1.1653 0.0948815 1.027 -1.17033 -0.329343 0.938483 -2.16943e-18 -0.867544 -0.314…
2288.0 0.17553 0.93233 -0.199804 0.0 0.0 0.199804 0.0 0.0 0.199804 -0.0783424 0.0228603 0.0911752 0.0 0.0 -0.0911752 0.0 0.0 -0.0911752 0.1613049 0.974112 -2.16943e-18 -0.0822081 0.0144651 0.0 0.107718 0.892089 -0.75263 0.772353 -0.199043 0.197949 0.770384 -0.194121 0.197392 -0.50603 -0.217132 -3.26851 3.86823 -0.213015 1.07826 3.81405 -0.0853444 0.874738 0.216285 0.93992 -2.16943e-18 0.159952 -0…
2290.0 -0.124051 0.96683 0.138718 0.0 0.0 -0.138718 0.0 0.0 -0.138718 0.299113 0.016349 -0.334671 0.0 0.0 0.334671 0.0 0.0 0.334671 -0.14712999999999998 0.975628 -2.16943e-18 0.302263 0.050128 0.0 -0.258296 0.960923 0.28765 -0.0254147 0.0204023 -0.0910391 -0.0248088 0.0193037 -0.091997 -0.729489 -0.151071 0.237724 0.360093 0.467651 -0.567327 0.273497 0.63079 -0.624727 -0.284133 0.954449 -2.16943e…
2291.0 0.236185 0.912256 -0.271199 0.0 0.0 0.271199 0.0 0.0 0.271199 -0.35452 0.131548 0.422462 0.0 0.0 -0.422462 0.0 0.0 -0.422462 0.225219 0.960498 -2.16943e-18 -0.375161 0.0940258 0.0 0.0693032 0.899422 -0.717647 0.775465 -0.194995 0.192661 0.77679 -0.197444 0.19205 -0.591468 -0.215516 -3.04635 3.81908 -0.311295 0.89861 3.81591 -0.305734 0.898375 0.176825 0.948387 -2.16943e-18 0.0582606 -0.300…
2292.0 -0.100493 0.967807 0.112375 0.0 0.0 -0.112375 0.0 0.0 -0.112375 0.232786 0.00658059 -0.260175 0.0 0.0 0.260175 0.0 0.0 0.260175 -0.123289 0.97926 -2.16943e-18 0.235926 0.032767 0.0 -0.220233 0.967465 0.262058 -0.0217025 -0.0199951 -0.0512406 -0.0170222 -0.029929 -0.0471571 -0.667852 -0.128669 -0.044778 0.543439 0.568832 -0.676795 0.531534 0.596186 -0.719741 -0.24703600000000003 0.963385 -2…
2294.0 0.115506 0.947613 -0.130591 0.0 0.0 0.130591 0.0 0.0 0.130591 0.0940877 -0.0205173 -0.107586 0.0 0.0 0.107586 0.0 0.0 0.107586 0.09856960000000001 0.982925 -2.16943e-18 0.0979532 -0.0103193 0.0 0.057565 0.899718 -0.73075 0.800534 -0.190237 0.197767 0.800877 -0.193453 0.197385 -0.510015 -0.177351 -2.91856 3.26104 0.249207 1.13256 3.27594 0.217851 1.16169 0.1691802 0.948328 -2.16943e-18 0.07…
2295.0 0.148973 0.939638 -0.16903 0.0 0.0 0.16903 0.0 0.0 0.16903 -0.403471 0.104375 0.465601 0.0 0.0 -0.465601 0.0 0.0 -0.465601 0.1334867 0.978567 -2.16943e-18 -0.421883 0.0609165 0.0 -0.324454 0.939753 0.287135 0.0139539 0.104926 -0.193217 0.0118089 0.108898 -0.194495 -0.879563 -0.264121 0.425053 0.170162 0.848811 -0.864476 0.110744 0.95623 -0.865341 -0.34244800000000003 0.935932 -2.16943e-18 …
2297.0 0.140629 0.941754 -0.159413 0.0 0.0 0.159413 0.0 0.0 0.159413 -0.381506 0.0947882 0.439182 0.0 0.0 -0.439182 0.0 0.0 -0.439182 0.1247672 0.979783 -2.16943e-18 -0.398479 0.0536305 0.0 -0.310853 0.945677 0.280612 0.0101209 0.0889116 -0.150524 0.0105964 0.0880422 -0.150658 -0.833841 -0.182184 0.480146 0.0561724 0.706154 -0.108465 0.0505402 0.716769 -0.112073 -0.32981 0.942166 -2.16943e-18 -0.…
2298.0 0.233141 0.913379 -0.267573 0.0 0.0 0.267573 0.0 0.0 0.267573 -0.242656 0.0890403 0.288773 0.0 0.0 -0.288773 0.0 0.0 -0.288773 0.22199800000000003 0.961299 -2.16943e-18 -0.256672 0.063341 0.0 0.117093 0.897193 -0.680342 0.685252 -0.200752 0.202884 0.685673 -0.199829 0.205752 -0.689432 -0.297673 -3.32192 4.91852 -1.40428 -0.177536 4.91551 -1.39579 -0.198932 0.21048299999999998 0.947226 -2.1…
2308.0 -0.0435798 0.967606 0.0487796 0.0 0.0 -0.0487796 0.0 0.0 -0.0487796 0.503023 -0.0177811 -0.562334 0.0 0.0 0.562334 0.0 0.0 0.562334 -0.065406 0.985431 -2.16943e-18 0.513392 0.0382715 0.0 -0.0574336 0.919199 -0.59291 0.754126 -0.12456 0.196432 0.754836 -0.128093 0.196412 -0.4612 -0.461394 -3.86966 4.82781 -0.480506 -1.17601 4.7988 -0.41853 -1.24285 0.0434176 0.971619 -2.16943e-18 0.364358 -…
2309.0 0.0782878 0.954906 -0.0882166 0.0 0.0 0.0882166 0.0 0.0 0.0882166 0.225911 -0.0393213 -0.256185 0.0 0.0 0.256185 0.0 0.0 0.256185 0.059914300000000004 0.986171 -2.16943e-18 0.234078 -0.0146696 0.0 0.0262796 0.907908 -0.675835 0.773421 -0.175393 0.18932 0.774081 -0.177166 0.190917 -0.609554 -0.275099 -2.9889 4.03547 -0.667328 0.36828 3.96063 -0.503026 0.164111 0.1321367 0.958146 -2.16943e-1…
2311.0 0.117877 0.947092 -0.133303 0.0 0.0 0.133303 0.0 0.0 0.133303 -0.343307 0.0758394 0.392793 0.0 0.0 -0.392793 0.0 0.0 -0.392793 0.1010384 0.982662 -2.16943e-18 -0.35752 0.0386453 0.0 -0.314064 0.941736 0.278229 0.0145476 0.100108 -0.197137 0.0141392 0.100944 -0.198009 -0.86353 -0.289597 0.352849 0.180662 1.02764 -1.43102 0.216041 0.962152 -1.41822 -0.332117 0.938693 -2.16943e-18 -0.803842 -…
2312.0 0.0497217 0.959404 -0.0559077 0.0 0.0 0.0559077 0.0 0.0 0.0559077 0.331255 -0.0466882 -0.37374 0.0 0.0 0.37374 0.0 0.0 0.37374 0.030368600000000003 0.987544 -2.16943e-18 0.342002 -0.0103585 0.0 0.0192653 0.913333 -0.63981 0.726545 -0.150035 0.200069 0.727749 -0.152328 0.200453 -0.580032 -0.393224 -3.90002 5.08269 -0.837123 -0.224555 5.06251 -0.797744 -0.246596 0.1179855 0.96418 -2.16943e-1…
2314.0 0.0293895 0.962033 -0.0330027 0.0 0.0 0.0330027 0.0 0.0 0.0330027 -0.334853 0.039397 0.376682 0.0 0.0 -0.376682 0.0 0.0 -0.376682 0.009403300000000003 0.987939 -2.16943e-18 -0.344843 0.00254281 0.0 -0.328725 0.934002 0.256763 0.0237183 0.163532 -0.229645 0.0232048 0.164415 -0.230267 -0.941635 -0.287603 0.5079 0.144879 0.861827 -0.755333 0.168624 0.818875 -0.754936 -0.34354 0.934354 -2.1694…
2316.0 -0.0154189 0.966166 0.0172755 0.0 0.0 -0.0172755 0.0 0.0 -0.0172755 0.326184 -0.021834 -0.365232 0.0 0.0 0.365232 0.0 0.0 0.365232 -0.036613999999999994 0.987121 -2.16943e-18 0.334062 0.0143416 0.0 0.00383448 0.934781 -0.454926 0.484366 -0.0445304 0.179946 0.482169 -0.0406816 0.182741 -0.934281 -0.227117 -4.13959 8.52591 -6.5709 3.41715 8.66173 -6.84451 3.86079 0.0644024 0.985 -2.16943e-18…
2317.0 0.255953 0.904653 -0.294861 0.0 0.0 0.294861 0.0 0.0 0.294861 -0.160491 0.0639114 0.192997 0.0 0.0 -0.192997 0.0 0.0 -0.192997 0.246168 0.954983 -2.16943e-18 -0.170323 0.0469976 0.0 0.149592 0.893435 -0.687381 0.643897 -0.182651 0.235446 0.644268 -0.183895 0.235379 -0.752181 -0.343841 -3.31231 4.70185 1.25107 -0.0973499 4.69614 1.23862 -0.182948 0.238435 0.943662 -2.16943e-18 0.0862822 -0.…
2319.0 0.252127 0.906167 -0.290264 0.0 0.0 0.290264 0.0 0.0 0.290264 -0.379151 0.148971 0.455115 0.0 0.0 -0.455115 0.0 0.0 -0.455115 0.242108 0.956093 -2.16943e-18 -0.402154 0.10898 0.0 0.0704244 0.899403 -0.718181 0.774854 -0.195719 0.192543 0.776 -0.196657 0.1929 -0.592945 -0.216475 -3.04054 3.8242 -0.324073 0.868386 3.80425 -0.27998 0.812083 0.17787999999999998 0.94835 -2.16943e-18 0.0562279 -…
2321.0 0.292244 0.889267 -0.338903 0.0 0.0 0.338903 0.0 0.0 0.338903 -0.553429 0.249151 0.678066 0.0 0.0 -0.678066 0.0 0.0 -0.678066 0.284787 0.943406 -2.16943e-18 -0.590557 0.191306 0.0 0.273087 0.900889 -0.325782 -0.017355 0.0583301 0.25916 -0.00999675 0.0441329 0.267118 -0.834616 0.403764 -0.357788 2.00276 -0.918512 -1.52252 3.02974 -2.8996 -0.431711 0.264945 0.95387 -2.16943e-18 -0.563585 0.3…
2325.0 0.122718 0.946009 -0.138845 0.0 0.0 0.138845 0.0 0.0 0.138845 0.0694221 -0.0157399 -0.0795277 0.0 0.0 0.0795277 0.0 0.0 0.0795277 0.1060809 0.982103 -2.16943e-18 0.0723415 -0.00822541 0.0 0.0778006 0.901754 -0.691579 0.732612 -0.180224 0.18967 0.734026 -0.182453 0.189786 -0.647533 -0.320647 -3.13263 4.43682 -0.826028 -1.1845 4.38367 -0.709017 -1.33006 0.178843 0.951354 -2.16943e-18 0.07036…
2328.0 0.0709279 0.956156 -0.0798764 0.0 0.0 0.0798764 0.0 0.0 0.0798764 -0.228107 0.0377463 0.25831 0.0 0.0 -0.25831 0.0 0.0 -0.25831 0.0522919 0.986617 -2.16943e-18 -0.236135 0.0128223 0.0 -0.312756 0.944941 0.293643 0.00691877 0.0759238 -0.169106 0.00598834 0.0776359 -0.169334 -0.87278 -0.252154 0.290249 0.30959 0.830067 -0.834458 0.330137 0.791646 -0.823238 -0.33255 0.939786 -2.16943e-18 -0.8…
2330.0 0.091273 0.952547 -0.102961 0.0 0.0 0.102961 0.0 0.0 0.102961 -0.276738 0.0523832 0.314665 0.0 0.0 -0.314665 0.0 0.0 -0.314665 0.07338003 0.985228 -2.16943e-18 -0.287215 0.0222554 0.0 -0.300758 0.946584 0.275277 0.00942957 0.0830708 -0.172772 0.0133597 0.0758071 -0.171101 -0.813261 -0.207529 0.404197 0.0833833 0.853011 -0.653905 0.0968982 0.830693 -0.670132 -0.319908 0.943419 -2.16943e-18 …
2331.0 -0.0498025 0.967804 0.0557353 0.0 0.0 -0.0557353 0.0 0.0 -0.0557353 0.0542937 -0.00154117 -0.060682 0.0 0.0 0.060682 0.0 0.0 0.060682 -0.071754 0.984935 -2.16943e-18 0.0553706 0.00451516 0.0 -0.273405 0.954574 0.263936 0.00912019 0.0409702 -0.124908 0.00507184 0.0493107 -0.126638 -0.699163 -0.138877 0.455469 -0.115393 0.83744 -0.559137 -0.0637703 0.736763 -0.501108 -0.294313 0.951927 -2.16…
2332.0 -0.0280483 0.966922 0.0314106 0.0 0.0 -0.0314106 0.0 0.0 -0.0314106 -0.0302185 0.00159408 0.0338074 0.0 0.0 -0.0338074 0.0 0.0 -0.0338074 -0.049539 0.986475 -2.16943e-18 -0.0309003 -0.00176446 0.0 -0.32935 0.938623 0.290903 0.0184392 0.100258 -0.19528 0.0193261 0.0985491 -0.195835 -0.866064 -0.252559 0.468739 0.0162924 0.99116 -0.736562 0.0349713 0.957242 -0.73569 -0.346819 0.934595 -2.169…
2333.0 0.139431 0.94205 -0.158035 0.0 0.0 0.158035 0.0 0.0 0.158035 -0.0769658 0.0190102 0.0885712 0.0 0.0 -0.0885712 0.0 0.0 -0.0885712 0.1235165 0.979951 -2.16943e-18 -0.0803773 0.010705 0.0 0.0275708 0.894602 -0.842686 0.855353 -0.1354 0.229612 0.891674 -0.114916 0.201789 0.396349 -0.0901992 -0.248791 -1.83588 -1.2193 0.0440595 0.24055 -0.727281 -0.28035 0.1565709 0.938378 -2.16943e-18 0.26484…
2334.0 0.258577 0.903604 -0.298018 0.0 0.0 0.298018 0.0 0.0 0.298018 0.0652378 -0.0262182 -0.0785502 0.0 0.0 0.0785502 0.0 0.0 0.0785502 0.24895299999999998 0.95421 -2.16943e-18 0.0692614 -0.0193469 0.0 0.260953 0.905485 -0.320809 0.00893973 0.0276427 0.258758 0.00930837 0.0269335 0.259132 0.00708338 0.0314571 -0.533422 0.583272 0.0182596 -0.490653 0.568421 0.0468668 -0.505767 0.25461 0.957327 -2…
2338.0 0.24923 0.907299 -0.286789 0.0 0.0 0.286789 0.0 0.0 0.286789 -0.392819 0.152768 0.470882 0.0 0.0 -0.470882 0.0 0.0 -0.470882 0.23903600000000003 0.95692 -2.16943e-18 -0.416475 0.111309 0.0 0.0593594 0.903676 -0.688365 0.747976 -0.181264 0.190329 0.751154 -0.184801 0.191689 -0.697054 -0.329776 -2.98041 4.24562 -0.541429 -1.95579 4.14223 -0.315384 -2.22818 0.1623581 0.953407 -2.16943e-18 -0.…
2339.0 0.0915024 0.952504 -0.103222 0.0 0.0 0.103222 0.0 0.0 0.103222 -0.360745 0.0683822 0.410205 0.0 0.0 -0.410205 0.0 0.0 -0.410205 0.07361813 0.985209 -2.16943e-18 -0.374413 0.0291104 0.0 -0.327616 0.935558 0.26541 0.0226827 0.143575 -0.219604 0.0231114 0.142822 -0.219747 -0.939812 -0.254756 0.479757 0.201499 0.733675 -0.3382 0.190941 0.752895 -0.339554 -0.343184 0.934754 -2.16943e-18 -0.8899…
2345.0 0.118119 0.947039 -0.13358 0.0 0.0 0.13358 0.0 0.0 0.13358 0.0492237 -0.0108882 -0.0563226 0.0 0.0 0.0563226 0.0 0.0 0.0563226 0.1012905 0.982635 -2.16943e-18 0.0512633 -0.00555554 0.0 0.0402609 0.900714 -0.734988 0.821762 -0.190578 0.198186 0.820083 -0.19089 0.199299 -0.525309 -0.161759 -2.76811 3.04775 0.384997 1.12771 3.06108 0.356875 1.15611 0.1548295 0.949277 -2.16943e-18 0.0318272 -0…
2348.0 0.1316 0.943948 -0.149032 0.0 0.0 0.149032 0.0 0.0 0.149032 -0.0285154 0.00677137 0.0327436 0.0 0.0 -0.0327436 0.0 0.0 -0.0327436 0.1153416 0.981002 -2.16943e-18 -0.0297489 0.00368984 0.0 0.0471551 0.906073 -0.677312 0.744669 -0.176877 0.201113 0.750017 -0.18489 0.198718 -0.727778 -0.367016 -2.89985 4.11195 -0.144356 -3.50735 4.04945 -0.0124317 -3.62987 0.14938669999999998 0.956119 -2.1694…
2349.0 0.220413 0.917941 -0.252468 0.0 0.0 0.252468 0.0 0.0 0.252468 -0.0508816 0.0178032 0.0602248 0.0 0.0 -0.0602248 0.0 0.0 -0.0602248 0.20854699999999998 0.964511 -2.16943e-18 -0.0537234 0.0124 0.0 0.143389 0.887553 -0.749873 0.709533 -0.178572 0.230285 0.709779 -0.178781 0.230302 -0.632114 -0.247282 -3.56729 4.23598 0.214281 -0.88297 4.2348 0.21657 -0.884072 0.244234 0.935853 -2.16943e-18 0.…
2351.0 -0.00110173 0.965092 0.00123512 0.0 0.0 -0.00123512 0.0 0.0 -0.00123512 -0.419755 0.0348684 0.47057 0.0 0.0 -0.47057 0.0 0.0 -0.47057 -0.0219385 0.987633 -2.16943e-18 -0.430652 -0.0115719 0.0 -0.357611 0.922824 0.254287 0.0569928 0.175515 -0.255426 0.0571027 0.175288 -0.255375 -1.00883 -0.298548 0.829173 0.340008 4.76404e-10 -0.515128 0.34003 4.722e-10 -0.515432 -0.36781800000000003 0.9251…
2354.0 0.0698534 0.956333 -0.0786598 0.0 0.0 0.0786598 0.0 0.0 0.0786598 -0.371828 0.0610639 0.420975 0.0 0.0 -0.420975 0.0 0.0 -0.420975 0.0511797 0.986677 -2.16943e-18 -0.384861 0.0204287 0.0 -0.314458 0.939447 0.241767 0.0266581 0.150854 -0.191328 0.0274382 0.149433 -0.191654 -0.921343 -0.279825 0.435591 0.184188 0.908274 -0.946386 0.200082 0.880119 -0.950677 -0.329257 0.941162 -2.16943e-18 -0…
2356.0 -0.115672 0.967249 0.129344 0.0 0.0 -0.129344 0.0 0.0 -0.129344 0.443401 0.0200692 -0.49588 0.0 0.0 0.49588 0.0 0.0 0.49588 -0.138658 0.976992 -2.16943e-18 0.448538 0.0700734 0.0 -0.0627596 0.943395 -0.368817 0.466163 -0.036795 0.164422 0.463249 -0.03161 0.167359 -0.914364 -0.302023 -4.17688 8.41332 -6.10207 2.60902 8.42063 -6.15667 2.61035 -0.008627200000000002 0.991897 -2.16943e-18 0.189…
2358.0 0.196923 0.925796 -0.224795 0.0 0.0 0.224795 0.0 0.0 0.224795 -0.00938776 0.00299586 0.0110092 0.0 0.0 -0.0110092 0.0 0.0 -0.0110092 0.183787 0.969866 -2.16943e-18 -0.00987971 0.00199414 0.0 0.13601 0.88636 -0.775286 0.742964 -0.179617 0.220996 0.742782 -0.179661 0.221206 -0.519281 -0.229286 -3.50379 3.57806 1.06024 -1.03517 3.57468 1.06795 -1.04579 0.24246800000000002 0.933609 -2.16943e-1…
2359.0 -0.113311 0.967353 0.126705 0.0 0.0 -0.126705 0.0 0.0 -0.126705 0.119868 0.00510837 -0.134039 0.0 0.0 0.134039 0.0 0.0 0.134039 -0.13627 0.977362 -2.16943e-18 0.121292 0.0186211 0.0 -0.180485 0.973789 0.235884 -0.0111545 -0.081171 0.0323108 -0.0120076 -0.0791192 0.0316998 -0.493141 -0.0712012 -0.101902 0.36688 0.626852 -0.651788 0.380292 0.599316 -0.62684 -0.20830900000000002 0.972345 -2.1…
2361.0 0.156977 0.937528 -0.178278 0.0 0.0 0.178278 0.0 0.0 0.178278 0.173468 -0.0465908 -0.200669 0.0 0.0 0.200669 0.0 0.0 0.200669 0.14186130000000002 0.977318 -2.16943e-18 0.181576 -0.0279348 0.0 0.134651 0.8957 -0.680139 0.660328 -0.192282 0.222323 0.65967 -0.190576 0.2195 -0.720937 -0.358789 -3.92666 5.91463 -2.07304 0.0840111 5.92393 -2.09146 0.0956504 0.22495500000000002 0.945893 -2.16943e…
2363.0 0.146855 0.940183 -0.166587 0.0 0.0 0.166587 0.0 0.0 0.166587 -0.0481711 0.012336 0.0555539 0.0 0.0 -0.0555539 0.0 0.0 -0.0555539 0.13127270000000002 0.978884 -2.16943e-18 -0.0503553 0.00714535 0.0 0.0873254 0.904872 -0.66119 0.689339 -0.179127 0.21102 0.691038 -0.18223 0.215168 -0.703978 -0.410258 -3.12125 4.63688 -0.600322 -4.32627 4.53095 -0.121349 -3.17749 0.181104 0.955198 -2.16943e-1…
2365.0 -0.00250748 0.965208 0.00281094 0.0 0.0 -0.00281094 0.0 0.0 -0.00281094 -0.0817846 0.00666399 0.0916736 0.0 0.0 -0.0916736 0.0 0.0 -0.0916736 -0.0233806 0.987594 -2.16943e-18 -0.0838933 -0.00238656 0.0 -0.302975 0.947712 0.28401 0.00167646 0.0819273 -0.153822 0.00663764 0.0726399 -0.152454 -0.835954 -0.227554 0.315714 0.321717 0.660705 -0.742531 0.251969 0.792209 -0.789003 -0.323089 0.9434…
2370.0 0.355633 0.857656 -0.41806 0.0 0.0 0.41806 0.0 0.0 0.41806 -0.608766 0.33429 0.775917 0.0 0.0 -0.775917 0.0 0.0 -0.775917 0.352773 0.918369 -2.16943e-18 -0.656353 0.271664 0.0 0.332035 0.878686 -0.413497 0.0338038 -0.00309894 0.32557 0.0331324 -0.00180801 0.324904 -0.975361 0.853896 -0.744152 4.52595 -4.18044 -2.35464 4.43538 -4.00654 -2.43628 0.3329 0.937161 -2.16943e-18 -0.515181 0.73383…
2371.0 0.0944438 0.951941 -0.106568 0.0 0.0 0.106568 0.0 0.0 0.106568 -0.469137 0.0905559 0.5338 0.0 0.0 -0.5338 0.0 0.0 -0.5338 0.07667153 0.984967 -2.16943e-18 -0.487095 0.0395113 0.0 -0.278788 0.945032 0.185778 0.031573 0.174892 -0.174172 0.0317896 0.174662 -0.174584 -0.852937 -0.160037 0.67213 0.272337 2.57477e-10 -0.223195 0.272252 2.88105e-10 -0.222252 -0.29191500000000004 0.952394 -2.16943…
2372.0 0.181434 0.930585 -0.206682 0.0 0.0 0.206682 0.0 0.0 0.206682 -0.49495 0.148128 0.577197 0.0 0.0 -0.577197 0.0 0.0 -0.577197 0.1675028 0.973 -2.16943e-18 -0.519787 0.0951509 0.0 -0.348353 0.930341 0.295905 0.0205411 0.13454 -0.24349 0.0213566 0.132946 -0.241717 -0.960546 -0.30648 0.450355 0.19621 0.914415 -0.655596 0.187259 0.93259 -0.66873 -0.364408 0.926436 -2.16943e-18 -0.904454 -0.3229…
2379.0 0.258004 0.903834 -0.297328 0.0 0.0 0.297328 0.0 0.0 0.297328 -0.315364 0.126488 0.379611 0.0 0.0 -0.379611 0.0 0.0 -0.379611 0.24834499999999998 0.95438 -2.16943e-18 -0.334785 0.0932673 0.0 0.101966 0.900772 -0.683029 0.696777 -0.181617 0.220699 0.698597 -0.184605 0.221502 -0.748103 -0.405059 -3.184 4.82287 -0.530239 -5.79451 4.79821 -0.453294 -6.00677 0.19775900000000002 0.950687 -2.1694…
2382.0 0.221082 0.917706 -0.25326 0.0 0.0 0.25326 0.0 0.0 0.25326 -0.302357 0.106062 0.357977 0.0 0.0 -0.357977 0.0 0.0 -0.357977 0.209254 0.964347 -2.16943e-18 -0.319274 0.0739584 0.0 0.0825753 0.897711 -0.722988 0.769225 -0.198797 0.196142 0.770093 -0.200636 0.195544 -0.552861 -0.198757 -3.12772 3.65785 0.0381076 0.949391 3.66113 0.0265712 0.986668 0.189366 0.946511 -2.16943e-18 0.0916788 -0.29…
2383.0 0.211499 0.921007 -0.241937 0.0 0.0 0.241937 0.0 0.0 0.241937 -0.00892607 0.00301806 0.0105269 0.0 0.0 -0.0105269 0.0 0.0 -0.0105269 0.19914199999999999 0.966629 -2.16943e-18 -0.00941282 0.00206843 0.0 0.160097 0.892937 -0.69073 0.630285 -0.181797 0.237334 0.630022 -0.181789 0.237324 -0.738424 -0.305757 -3.70658 5.19484 0.62839 -0.578031 5.2415 0.510305 -0.567331 0.24730400000000002 0.9432…
2387.0 -0.0998479 0.967825 0.111654 0.0 0.0 -0.111654 0.0 0.0 -0.111654 0.240252 0.00661828 -0.268514 0.0 0.0 0.268514 0.0 0.0 0.268514 -0.12263500000000001 0.97935 -2.16943e-18 0.243512 0.0336416 0.0 -0.221111 0.966888 0.250846 -0.00892167 -0.0198729 -0.0467515 -0.00317713 -0.0318195 -0.0413166 -0.666236 -0.139318 -0.0592522 0.594238 0.524399 -0.805404 0.579921 0.556924 -0.854324 -0.246244000000…
2392.0 0.15528 0.937982 -0.176315 0.0 0.0 0.176315 0.0 0.0 0.176315 -0.0192821 0.00513831 0.022294 0.0 0.0 -0.022294 0.0 0.0 -0.022294 0.1400844 0.97759 -2.16943e-18 -0.0201789 0.0030639 0.0 0.105749 0.900924 -0.691945 0.697492 -0.18352 0.231707 0.698776 -0.185177 0.232361 -0.692842 -0.399468 -3.32327 4.63283 1.16437 0.564573 4.60451 1.27266 0.488748 0.20200600000000002 0.950685 -2.16943e-18 0.13…
2394.0 -0.159328 0.964202 0.178242 0.0 0.0 -0.178242 0.0 0.0 -0.178242 0.349158 0.032963 -0.391818 0.0 0.0 0.391818 0.0 0.0 0.391818 -0.182701 0.969004 -2.16943e-18 0.351281 0.0726248 0.0 -0.319012 0.943053 0.2976 0.0192773 0.0595975 -0.168857 0.0191338 0.0601977 -0.172775 -0.856329 -0.268214 0.275477 0.245504 0.990369 -1.12357 0.24777 0.983389 -1.1052 -0.33773600000000004 0.937824 -2.16943e-18 -…
2396.0 0.19475 0.926487 -0.222248 0.0 0.0 0.222248 0.0 0.0 0.222248 -0.180903 0.0572231 0.211977 0.0 0.0 -0.211977 0.0 0.0 -0.211977 0.1815 0.970325 -2.16943e-18 -0.190326 0.0379114 0.0 0.115436 0.895264 -0.70434 0.707245 -0.193651 0.202826 0.707121 -0.192212 0.199904 -0.63817 -0.289167 -3.39469 4.73165 -1.07619 -0.0348015 4.78152 -1.19067 0.134407 0.21319300000000002 0.944669 -2.16943e-18 0.1253…
2397.0 0.297357 0.886946 -0.345176 0.0 0.0 0.345176 0.0 0.0 0.345176 -0.584282 0.267462 0.717909 0.0 0.0 -0.717909 0.0 0.0 -0.717909 0.290245 0.941619 -2.16943e-18 -0.623975 0.206465 0.0 0.276451 0.899719 -0.332747 -0.00674431 0.0441993 0.268094 -0.000689282 0.032528 0.274456 -0.906543 0.454073 -0.42131 3.089 -2.67516 -0.825618 3.21804 -2.92231 -0.729847 0.269496 0.952992 -2.16943e-18 -0.582126 0…
2398.0 0.212406 0.9207 -0.243006 0.0 0.0 0.243006 0.0 0.0 0.243006 -0.230644 0.0782596 0.272107 0.0 0.0 -0.272107 0.0 0.0 -0.272107 0.200098 0.966419 -2.16943e-18 -0.243252 0.0537262 0.0 0.0992473 0.893815 -0.743156 0.771783 -0.194977 0.193373 0.772373 -0.195867 0.192667 -0.542943 -0.221781 -3.20926 4.00129 -0.494789 1.18739 3.99955 -0.491295 1.18443 0.20749499999999999 0.941942 -2.16943e-18 0.13…
2400.0 0.237385 0.911809 -0.272629 0.0 0.0 0.272629 0.0 0.0 0.272629 -0.377488 0.140685 0.45007 0.0 0.0 -0.45007 0.0 0.0 -0.45007 0.226489 0.960179 -2.16943e-18 -0.399534 0.100742 0.0 0.0504676 0.902449 -0.708114 0.77811 -0.182842 0.188354 0.78008 -0.186031 0.189266 -0.652269 -0.260827 -2.9191 4.01372 -0.632602 0.0157102 3.957 -0.510749 -0.120753 0.1583475 0.951704 -2.16943e-18 0.0044239 -0.33614…
2401.0 0.122986 0.945948 -0.139153 0.0 0.0 0.139153 0.0 0.0 0.139153 -0.446257 0.101323 0.511253 0.0 0.0 -0.511253 0.0 0.0 -0.511253 0.1063608 0.982071 -2.16943e-18 -0.46504 0.0530211 0.0 -0.308685 0.941772 0.24025 0.0231998 0.144778 -0.178787 0.0251959 0.141309 -0.178348 -0.91439 -0.220701 0.466841 0.132968 0.794826 -0.231828 0.0970119 0.860452 -0.23867 -0.32408200000000004 0.943416 -2.16943e-18…
2402.0 0.0417375 0.960493 -0.046905 0.0 0.0 0.046905 0.0 0.0 0.046905 0.375042 -0.0494206 -0.422624 0.0 0.0 0.422624 0.0 0.0 0.422624 0.0221294 0.987757 -2.16943e-18 0.386825 -0.00823134 0.0 0.0174917 0.915762 -0.615513 0.703725 -0.151947 0.202994 0.704405 -0.1532 0.204076 -0.607038 -0.423461 -4.14675 5.43917 -0.939137 -0.320962 5.39707 -0.849232 -0.417941 0.1118334 0.966943 -2.16943e-18 0.297429…
2403.0 0.192612 0.92716 -0.219743 0.0 0.0 0.219743 0.0 0.0 0.219743 -0.00509686 0.00159821 0.00596765 0.0 0.0 -0.00596765 0.0 0.0 -0.00596765 0.17925000000000002 0.97077 -2.16943e-18 -0.00536078 0.00105387 0.0 0.139089 0.888837 -0.740221 0.70805 -0.188401 0.230595 0.708044 -0.189013 0.231032 -0.625782 -0.259784 -3.65986 4.34829 0.169348 -0.85778 4.34887 0.16815 -0.855996 0.23888900000000002 0.937…
2404.0 -0.0598559 0.968033 0.06697 0.0 0.0 -0.06697 0.0 0.0 -0.06697 -0.0426849 0.00073184 0.0476951 0.0 0.0 -0.0476951 0.0 0.0 -0.0476951 -0.082001 0.984042 -2.16943e-18 -0.0434778 -0.00403755 0.0 -0.274916 0.956395 0.269818 -0.00289233 0.0504415 -0.098016 -0.00279896 0.0502509 -0.0981051 -0.730963 -0.148931 0.387518 0.0621432 0.7024 -0.470442 0.0467581 0.731091 -0.478333 -0.296906 0.952937 -2.1…
2406.0 0.159378 0.93688 -0.181056 0.0 0.0 0.181056 0.0 0.0 0.181056 0.121525 -0.0330019 -0.140686 0.0 0.0 0.140686 0.0 0.0 0.140686 0.1443743 0.976928 -2.16943e-18 0.127246 -0.0199383 0.0 0.130129 0.893684 -0.701988 0.688458 -0.195821 0.218587 0.687904 -0.193995 0.215377 -0.641743 -0.325953 -3.6753 5.21032 -1.4061 -0.128913 5.21404 -1.41333 -0.125401 0.225163 0.943298 -2.16943e-18 0.186708 -0.428…
2413.0 0.347597 0.862015 -0.407846 0.0 0.0 0.407846 0.0 0.0 0.407846 -0.310684 0.166498 0.3938 0.0 0.0 -0.3938 0.0 0.0 -0.3938 0.344115 0.921901 -2.16943e-18 -0.334509 0.134468 0.0 0.335742 0.876892 -0.409933 0.0185104 0.00921884 0.32752 0.0224821 0.00158383 0.331413 -0.559416 0.666265 -0.767733 3.27962 -2.80537 -2.34363 3.76772 -3.74308 -1.8928 0.335055 0.93565 -2.16943e-18 -0.189913 0.583641 0.…
[truncated: 3,055 more rows]
