# Supplementary material for: Characterization of Human Balance through a Reinforcement Learning-based Muscle Controller
Source: PLoS One. 2025 Apr 1;20(4):e0320211. doi: 10.1371/journal.pone.0320211 (PMC11960994; doi:10.1371/journal.pone.0320211)
Supplement: S1 File — Data for the COM states and trajectories, as well as muscle activations, presented in the figures. (ZIP) [file pone.0320211.s001.zip › FigureData/fig3a_COM_State_cases__succ.csv]

ID rootJoint_pos_x rootJoint_pos_y default hip_flexion_l knee_angle_l ankle_angle_l hip_flexion_r knee_angle_r ankle_angle_r rootJoint_pos_x_dot rootJoint_pos_y_dot default_dot hip_flexion_l_dot knee_angle_l_dot ankle_angle_l_dot hip_flexion_r_dot knee_angle_r_dot ankle_angle_r_dot com_x com_y com_z com_vel_x com_vel_y com_vel_z rootJoint_pos_x_end rootJoint_pos_y_end default_end hip_flexion_l_en…
1.0 0.128355 0.944712 -0.145308 0.0 0.0 0.145308 0.0 0.0 0.145308 -0.292019 0.0681963 0.335026 0.0 0.0 -0.335026 0.0 0.0 -0.335026 0.1119577 0.981415 -2.16943e-18 -0.304522 0.03662 0.0 0.0688328 0.951599 -0.12832 0.0151082 0.0721011 0.0477973 0.0153853 0.0711196 0.0480556 -0.0715782 0.000737142 -0.0309754 0.0251081 0.181173 -0.170934 0.0264279 0.178547 -0.168997 0.056439500000000004 0.986257 -2.1…
3.0 -0.00539703 0.965439 0.00604946 0.0 0.0 -0.00604946 0.0 0.0 -0.00604946 0.193582 -0.0151426 -0.216933 0.0 0.0 0.216933 0.0 0.0 0.216933 -0.026343999999999992 0.987504 -2.16943e-18 0.198503 0.00629036 0.0 0.0686808 0.957358 -0.0605905 -0.00952486 -0.0197498 0.0998832 -0.00870401 -0.0210306 0.100396 -0.0123401 0.00567734 0.0688389 -0.0242612 -0.0667966 0.0225244 -0.0112118 -0.091802 0.0340599 0…
4.0 -0.022373 0.966604 0.0250601 0.0 0.0 -0.0250601 0.0 0.0 -0.0250601 0.0117773 -0.0006963 -0.0131807 0.0 0.0 0.0131807 0.0 0.0 0.0131807 -0.043732999999999994 0.986788 -2.16943e-18 0.0120515 0.000611403 0.0 0.0649496 0.961339 0.00475059 -0.0379623 -0.0923656 0.135199 -0.0381336 -0.0922204 0.135293 0.023399 0.00226575 0.112516 -0.0541882 -0.185202 0.129487 -0.0548342 -0.183887 0.128406 0.0355997…
6.0 0.0564175 0.958435 -0.0634663 0.0 0.0 0.0634663 0.0 0.0 0.0634663 -0.0765662 0.0113824 0.0864807 0.0 0.0 -0.0864807 0.0 0.0 -0.0864807 0.037284500000000005 0.987309 -2.16943e-18 -0.0791165 0.00299498 0.0 0.0734424 0.953312 -0.107819 0.00535869 0.0376178 0.0741766 0.00671761 0.0350074 0.0748689 -0.0277794 0.00408978 0.0208087 0.0075867 0.00676671 -0.0308122 0.0063349 0.0090539 -0.0311888 0.057…
7.0 0.110771 0.948632 -0.125181 0.0 0.0 0.125181 0.0 0.0 0.125181 -0.289363 0.061462 0.330492 0.0 0.0 -0.330492 0.0 0.0 -0.330492 0.0936419 0.983431 -2.16943e-18 -0.301067 0.0300712 0.0 0.0374195 0.965727 0.0457496 -0.0400556 -0.107535 0.111725 -0.0403428 -0.107211 0.111686 -0.00200612 0.0106961 0.233902 -0.136156 -0.221536 0.124819 -0.135655 -0.222502 0.125295 0.006376500000000007 0.983955 -2.16…
8.0 0.0693333 0.956418 -0.078071 0.0 0.0 0.078071 0.0 0.0 0.078071 0.0359445 -0.00588129 -0.0406916 0.0 0.0 0.0406916 0.0 0.0 0.0406916 0.0506414 0.986705 -2.16943e-18 0.037202 -0.00195274 0.0 0.051033 0.963084 0.0130669 -0.0293054 -0.0914123 0.117704 -0.0293052 -0.0914132 0.117704 0.00010311 -3.85072e-05 -0.000749861 0.000137269 0.00105603 -0.000443848 0.000136832 0.00105691 -0.0004445 0.0226949…
9.0 0.0516962 0.959124 -0.0581357 0.0 0.0 0.0581357 0.0 0.0 0.0581357 0.200042 -0.0286493 -0.225769 0.0 0.0 0.225769 0.0 0.0 0.225769 0.0324074 0.98748 -2.16943e-18 0.206583 -0.00671771 0.0 0.0772518 0.955618 -0.0748604 -0.00675086 -0.014947 0.106625 -0.00738145 -0.0139626 0.106174 -0.00638641 0.00230468 0.0245416 0.000210886 -0.036086 0.0112425 -0.00614215 -0.0239364 0.00577521 0.0570006 0.98574…
10.0 -0.0165031 0.966238 0.0184895 0.0 0.0 -0.0184895 0.0 0.0 -0.0184895 0.113383 -0.00745135 -0.126946 0.0 0.0 0.126946 0.0 0.0 0.126946 -0.037724999999999995 0.987073 -2.16943e-18 0.116106 0.00512576 0.0 0.0588059 0.961803 0.00197235 -0.0312137 -0.0846615 0.123377 -0.0318517 -0.0842647 0.124236 0.00457641 0.00556698 0.12013 -0.0642481 -0.137546 0.08517 -0.0676265 -0.130405 0.0776612 0.030673900…
12.0 0.125206 0.945441 -0.141697 0.0 0.0 0.141697 0.0 0.0 0.141697 -0.150459 0.0345646 0.172473 0.0 0.0 -0.172473 0.0 0.0 -0.172473 0.1086742 0.981804 -2.16943e-18 -0.156837 0.0182859 0.0 0.0514849 0.958469 -0.0622715 -0.000669051 0.00678421 0.0654129 0.00106852 0.00347323 0.0659964 -0.0398716 0.0113704 0.115241 -0.0182455 -0.110646 0.0184723 -0.0349806 -0.0783813 0.00203954 0.032534900000000005 …
13.0 0.130782 0.944141 -0.148093 0.0 0.0 0.148093 0.0 0.0 0.148093 -0.17936 0.0424137 0.20591 0.0 0.0 -0.20591 0.0 0.0 -0.20591 0.11448900000000001 0.981107 -2.16943e-18 -0.187099 0.0230282 0.0 0.0707636 0.95212 -0.123485 0.0122283 0.0630786 0.0581815 0.0120341 0.063598 0.0579001 -0.0482882 0.00329728 0.00644477 0.00907217 0.0818148 -0.0970332 0.0100326 0.080021 -0.0964741 0.05748740000000001 0.9…
15.0 0.0962636 0.951588 -0.108639 0.0 0.0 0.108639 0.0 0.0 0.108639 0.0988484 -0.0192928 -0.112518 0.0 0.0 0.112518 0.0 0.0 0.112518 0.07856126000000001 0.984811 -2.16943e-18 0.102656 -0.00854111 0.0 0.0668627 0.95945 -0.0226182 -0.0147026 -0.0857442 0.130222 -0.0141776 -0.0867953 0.133648 0.0450496 -0.0149927 -0.171501 0.0316867 0.185905 -0.0236794 0.11826 0.0229305 0.0302831 0.041554 0.98468 -2…
16.0 -0.059887 0.968034 0.0670047 0.0 0.0 -0.0670047 0.0 0.0 -0.0670047 0.245225 -0.00419591 -0.274009 0.0 0.0 0.274009 0.0 0.0 0.274009 -0.08203200000000001 0.984039 -2.16943e-18 0.24978 0.0232044 0.0 0.0875997 0.956223 -0.0419378 -0.0200117 -0.0823001 0.153698 -0.0212336 -0.0803483 0.152767 0.0522884 -0.0192791 -0.2407 0.113207 0.157972 -0.0268224 0.112289 0.159524 -0.0262548 0.0621629000000000…
17.0 0.0787139 0.954832 -0.0886999 0.0 0.0 0.0886999 0.0 0.0 0.0886999 -0.0931036 0.0162517 0.105589 0.0 0.0 -0.105589 0.0 0.0 -0.105589 0.060355900000000004 0.986143 -2.16943e-18 -0.0964749 0.00609284 0.0 0.0795847 0.954892 -0.0811525 0.00342846 -0.0273746 0.11489 0.00156521 -0.0239032 0.113082 -0.00823817 -0.0124347 -0.20347 0.0961536 0.253897 -0.144993 0.0888924 0.267733 -0.151112 0.0603997 0.…
19.0 0.0115229 0.963953 -0.0129266 0.0 0.0 0.0129266 0.0 0.0 0.0129266 0.251312 -0.0244642 -0.282096 0.0 0.0 0.282096 0.0 0.0 0.282096 -0.0089761 0.98789 -2.16943e-18 0.258238 0.00328042 0.0 0.0764837 0.957978 -0.0364869 -0.021549 -0.0650145 0.133103 -0.024842 -0.0591069 0.129603 0.00962046 0.000689327 0.0327614 -0.0206082 -0.050815 0.0386586 -0.00662617 -0.0785569 0.0573961 0.051247600000000004 …
21.0 -0.00222019 0.965184 0.00248891 0.0 0.0 -0.00248891 0.0 0.0 -0.00248891 0.101906 -0.00833653 -0.114231 0.0 0.0 0.114231 0.0 0.0 0.114231 -0.023085899999999993 0.987602 -2.16943e-18 0.104537 0.00294013 0.0 0.0579759 0.956613 -0.0814794 0.00329913 0.0239777 0.064258 0.00402302 0.0221288 0.0653769 -0.0219812 0.0174799 0.201514 -0.0847557 -0.200977 0.0842007 -0.0788858 -0.212255 0.0896438 0.0407…
24.0 0.110351 0.948721 -0.1247 0.0 0.0 0.1247 0.0 0.0 0.1247 0.0247415 -0.00524279 -0.0282553 0.0 0.0 0.0282553 0.0 0.0 0.0282553 0.0932041 0.983475 -2.16943e-18 0.0257409 -0.00255856 0.0 0.107465 0.94425 -0.171009 0.00821197 0.0828981 0.0858427 0.0070232 0.0851565 0.0856964 0.0861203 0.0216402 0.260837 -0.0428146 -0.650345 0.437324 -0.050477 -0.635641 0.430295 0.09609720000000001 0.982836 -2.169…
26.0 0.00640656 0.964437 -0.00718517 0.0 0.0 0.00718517 0.0 0.0 0.00718517 -0.0747449 0.00684313 0.0838551 0.0 0.0 -0.0838551 0.0 0.0 -0.0838551 -0.0142317 0.987808 -2.16943e-18 -0.0767564 -0.00141584 0.0 0.080408 0.953779 -0.0945441 0.00217251 0.00102879 0.0987073 0.00351191 -0.00192674 0.0999665 -0.00585182 -0.00523362 -0.0802462 0.0195829 0.140372 -0.074865 -0.000639072 0.179195 -0.0933553 0.0…
30.0 0.0770686 0.955118 -0.0868342 0.0 0.0 0.0868342 0.0 0.0 0.0868342 -0.157625 0.0272112 0.178705 0.0 0.0 -0.178705 0.0 0.0 -0.178705 0.0586512 0.98625 -2.16943e-18 -0.163299 0.0100072 0.0 0.0665159 0.959809 -0.0172951 -0.0176444 -0.0883716 0.131102 -0.014966 -0.0933254 0.135647 0.0544047 -0.017595 -0.17668 -0.10564 0.433396 -0.0926331 0.161283 -0.0709745 0.0863207 0.040657000000000006 0.984525…
34.0 0.00640157 0.964437 -0.00717957 0.0 0.0 0.00717957 0.0 0.0 0.00717957 0.166517 -0.0152442 -0.186812 0.0 0.0 0.186812 0.0 0.0 0.186812 -0.014236799999999994 0.987808 -2.16943e-18 0.170998 0.00315517 0.0 0.056525 0.963145 0.0253734 -0.0427528 -0.105985 0.133386 -0.0430262 -0.105501 0.133119 0.0114392 0.00381144 0.138294 -0.0540146 -0.211254 0.127167 -0.0522203 -0.214765 0.12922 0.0255872000000…
36.0 0.0453846 0.960005 -0.051016 0.0 0.0 0.051016 0.0 0.0 0.051016 0.239812 -0.0326044 -0.270386 0.0 0.0 0.270386 0.0 0.0 0.270386 0.025892000000000005 0.987669 -2.16943e-18 0.247459 -0.00628358 0.0 0.0727051 0.957465 -0.0509085 -0.00590961 -0.0559607 0.122856 -0.00805104 -0.0520644 0.119899 0.0290396 -0.0122017 -0.166156 0.0451175 0.189258 -0.0683782 0.0342432 0.209072 -0.0709541 0.0503261 0.98…
38.0 0.0435537 0.960252 -0.048952 0.0 0.0 0.048952 0.0 0.0 0.048952 0.0502653 -0.00672833 -0.0566578 0.0 0.0 0.0566578 0.0 0.0 0.0566578 0.024003000000000003 0.987715 -2.16943e-18 0.0518562 -0.00120966 0.0 0.0798623 0.958041 -0.0271903 -0.0275317 -0.0806969 0.145124 -0.0272901 -0.0810476 0.145223 0.00515236 -0.0074116 -0.124218 0.0838047 0.0841361 -0.0416193 0.0839874 0.083775 -0.0413827 0.053136…
40.0 0.104228 0.949996 -0.117713 0.0 0.0 0.117713 0.0 0.0 0.117713 -0.14772 0.0302254 0.168454 0.0 0.0 -0.168454 0.0 0.0 -0.168454 0.086837 0.984085 -2.16943e-18 -0.153566 0.0141812 0.0 0.0522412 0.962968 0.0128745 -0.0299846 -0.0925222 0.119685 -0.0299852 -0.0925217 0.119685 -0.00258908 0.000102559 -0.00192809 0.00384692 0.00266447 -0.00458282 0.00384986 0.00265895 -0.00458111 0.0237765000000000…
41.0 0.0816145 0.954321 -0.0919904 0.0 0.0 0.0919904 0.0 0.0 0.0919904 -0.0582621 0.0103676 0.0661136 0.0 0.0 -0.0661136 0.0 0.0 -0.0661136 0.063362 0.985949 -2.16943e-18 -0.0603938 0.00401371 0.0 0.0505232 0.963226 0.0151886 -0.0300141 -0.0932704 0.118149 -0.030014 -0.0932711 0.118149 -0.000202574 1.15391e-05 -3.27188e-05 0.000287749 -1.21323e-05 -0.000242654 0.000292282 -2.07538e-05 -0.00023922…
43.0 0.10662 0.949503 -0.120442 0.0 0.0 0.120442 0.0 0.0 0.120442 -0.101583 0.0210741 0.115906 0.0 0.0 -0.115906 0.0 0.0 -0.115906 0.0893242 0.983852 -2.16943e-18 -0.105635 0.0100457 0.0 0.0746693 0.952512 -0.115914 0.00750985 0.0477325 0.0697866 0.00961057 0.0437263 0.0707155 -0.0360264 0.00200768 -0.0106201 0.0269627 0.0532087 -0.0645531 0.0247845 0.0573916 -0.0665773 0.060015700000000005 0.986…
45.0 0.242664 0.909823 -0.27893 0.0 0.0 0.27893 0.0 0.0 0.27893 -0.412829 0.156826 0.493376 0.0 0.0 -0.493376 0.0 0.0 -0.493376 0.232078 0.958751 -2.16943e-18 -0.437273 0.113193 0.0 0.0694269 0.959174 -0.024164 -0.0137031 -0.0884125 0.136324 -0.0141154 -0.087837 0.136164 0.0492955 -0.0142094 -0.183225 0.0602069 0.149127 -0.0260572 0.0596483 0.150203 -0.0265963 0.0441632 0.98457 -2.16943e-18 0.067…
46.0 -0.0267572 0.966853 0.0299661 0.0 0.0 -0.0299661 0.0 0.0 -0.0299661 0.250659 -0.0135858 -0.280451 0.0 0.0 0.280451 0.0 0.0 0.280451 -0.048218 0.986549 -2.16943e-18 0.256356 0.0142668 0.0 0.0726046 0.953712 -0.104077 0.00929308 0.0257005 0.0765237 0.00809459 0.0276261 0.0754818 -0.0320197 -0.00399406 -0.0709468 -0.0183654 0.254779 -0.160776 0.0356323 0.15043 -0.105743 0.0568774 0.986317 -2.16…
50.0 -0.0624976 0.968074 0.0699216 0.0 0.0 -0.0699216 0.0 0.0 -0.0699216 0.199292 -0.0028285 -0.222673 0.0 0.0 0.222673 0.0 0.0 0.222673 -0.084691 0.983788 -2.16943e-18 0.202928 0.0194491 0.0 0.070575 0.955455 -0.0859764 0.00704234 -0.00209007 0.0909069 0.00450489 0.00261844 0.0883183 -0.0167264 -0.00469491 -0.0813824 -0.0110314 0.227632 -0.134197 0.00507023 0.196528 -0.118285 0.05291620000000000…
51.0 0.11278 0.948203 -0.127476 0.0 0.0 0.127476 0.0 0.0 0.127476 -0.0481913 0.0103517 0.0550679 0.0 0.0 -0.0550679 0.0 0.0 -0.0550679 0.0957323 0.98322 -2.16943e-18 -0.0501535 0.0051257 0.0 0.109196 0.9363 -0.239282 0.0300048 0.174574 0.0445577 0.0300718 0.174393 0.0446371 -0.0268901 0.00396333 0.00720977 0.0252196 4.70057e-11 -0.0312434 0.0248718 0.000625652 -0.0313151 0.106927 0.980025 -2.1694…
52.0 0.0123045 0.963877 -0.013804 0.0 0.0 0.013804 0.0 0.0 0.013804 0.0386076 -0.00379249 -0.0433405 0.0 0.0 0.0433405 0.0 0.0 0.0433405 -0.008172799999999994 0.9879 -2.16943e-18 0.0396755 0.000469183 0.0 0.0733098 0.950146 -0.140931 0.014595 0.087687 0.0486233 0.0148448 0.0870673 0.048832 -0.0372084 0.0113178 0.0891432 -0.0133879 -0.0698813 -0.00540887 -0.0142924 -0.0683184 -0.00508813 0.0618726…
53.0 0.0941271 0.952002 -0.106208 0.0 0.0 0.106208 0.0 0.0 0.106208 -0.206317 0.0397476 0.234738 0.0 0.0 -0.234738 0.0 0.0 -0.234738 0.07634278 0.984993 -2.16943e-18 -0.214206 0.0172979 0.0 0.0646085 0.956794 -0.0729763 -0.00205243 0.00021616 0.0848752 -0.00191552 -0.000125105 0.0850693 -0.0291561 0.00703563 0.0651968 -0.0167009 -0.0343306 -0.0142301 -0.0135897 -0.0403156 -0.0112812 0.04550310000…
54.0 0.0823057 0.954198 -0.0927748 0.0 0.0 0.0927748 0.0 0.0 0.0927748 -0.0280276 0.00501012 0.0318092 0.0 0.0 -0.0318092 0.0 0.0 -0.0318092 0.06407850000000001 0.985901 -2.16943e-18 -0.0290557 0.0019539 0.0 0.0505318 0.963205 0.014756 -0.0298014 -0.0927992 0.117898 -0.0298014 -0.0927999 0.117898 4.18876e-05 -1.90003e-05 -0.000357079 0.00011726 0.000419936 -0.000180339 0.000116788 0.000420885 -0.…
55.0 0.204909 0.923207 -0.234174 0.0 0.0 0.234174 0.0 0.0 0.234174 -0.432546 0.14252 0.508801 0.0 0.0 -0.508801 0.0 0.0 -0.508801 0.192195 0.968128 -2.16943e-18 -0.455715 0.0964394 0.0 0.0525228 0.964181 0.0426768 -0.0475043 -0.123351 0.138204 -0.0481233 -0.122613 0.1381 0.0102017 -0.00168364 -0.00938263 0.00547039 -0.0148872 0.018966 0.00582641 -0.0155584 0.0191933 0.019956500000000002 0.982847 …
56.0 0.110456 0.948699 -0.12482 0.0 0.0 0.12482 0.0 0.0 0.12482 0.00527011 -0.00111741 -0.00601872 0.0 0.0 0.00601872 0.0 0.0 0.00601872 0.09331350000000001 0.983464 -2.16943e-18 0.00548306 -0.000545662 0.0 0.111372 0.941519 -0.195969 0.0165402 0.108808 0.0806738 0.0165338 0.108834 0.0806524 0.00780618 -0.00318531 -0.0218839 0.00269074 0.0209912 -0.00179846 0.00269262 0.0209877 -0.0017969 0.10308…
57.0 0.0257958 0.962448 -0.0289611 0.0 0.0 0.0289611 0.0 0.0 0.0289611 -0.0839276 0.00953074 0.0943676 0.0 0.0 -0.0943676 0.0 0.0 -0.0943676 0.005703300000000008 0.987959 -2.16943e-18 -0.0863931 0.000287873 0.0 0.0546321 0.962961 0.0244573 -0.0319353 -0.119894 0.137425 -0.0328588 -0.118833 0.13728 0.0372615 -0.011608 -0.17378 0.0894556 0.102845 -0.0185182 0.0887654 0.104166 -0.0191036 0.024624900…
58.0 -0.0127323 0.965982 0.014267 0.0 0.0 -0.014267 0.0 0.0 -0.014267 0.104664 -0.00732234 -0.117218 0.0 0.0 0.117218 0.0 0.0 0.117218 -0.033862 0.987235 -2.16943e-18 0.107228 0.00428023 0.0 0.0722656 0.957425 -0.0542007 -0.0175512 -0.0255486 0.105218 -0.0138553 -0.0329657 0.111166 -0.0111592 0.00792536 0.116172 -0.089242 -0.044619 0.0299111 0.0235254 -0.259244 0.118976 0.049710700000000003 0.985…
61.0 0.113864 0.947969 -0.128714 0.0 0.0 0.128714 0.0 0.0 0.128714 -0.257425 0.0556295 0.294237 0.0 0.0 -0.294237 0.0 0.0 -0.294237 0.0968599 0.983104 -2.16943e-18 -0.267944 0.0277192 0.0 0.0604077 0.957192 -0.0713772 -0.00582758 0.0142654 0.0729873 -0.00512798 0.012813 0.0736631 -0.00245172 0.0240859 0.307406 -0.118809 -0.399748 0.211178 -0.0949252 -0.445832 0.234781 0.041276400000000005 0.98688…
63.0 0.0541787 0.958765 -0.0609381 0.0 0.0 0.0609381 0.0 0.0 0.0609381 0.191537 -0.0279792 -0.216258 0.0 0.0 0.216258 0.0 0.0 0.216258 0.0349715 0.987393 -2.16943e-18 0.197861 -0.00698919 0.0 0.0677268 0.954551 -0.0983215 0.00639773 0.0297345 0.071114 0.00515196 0.031901 0.0707554 -0.0319102 0.00705261 0.0553227 -0.0065948 -0.0275092 -0.0162064 -0.00362755 -0.0329254 -0.0153457 0.0515724000000000…
65.0 0.0982287 0.951202 -0.110876 0.0 0.0 0.110876 0.0 0.0 0.110876 -0.105546 0.0208453 0.120195 0.0 0.0 -0.120195 0.0 0.0 -0.120195 0.08060229000000001 0.984639 -2.16943e-18 -0.109639 0.00936916 0.0 0.0785818 0.953832 -0.096484 0.00793321 -0.00189209 0.0981052 0.00233808 0.00866197 0.0917881 -0.011541 -0.00559345 -0.0916918 -0.00290575 0.220376 -0.120984 0.0132092 0.189732 -0.10872 0.0612867 0.9…
66.0 0.21297 0.920508 -0.243671 0.0 0.0 0.243671 0.0 0.0 0.243671 -0.419255 0.142568 0.494737 0.0 0.0 -0.494737 0.0 0.0 -0.494737 0.200693 0.966287 -2.16943e-18 -0.442208 0.0979778 0.0 0.0541251 0.96516 0.0668656 -0.0677962 -0.138622 0.149678 -0.0672446 -0.139188 0.149492 -0.00686147 -0.00365013 -0.0510984 0.0869556 -0.0445186 0.00822696 0.0867584 -0.044345 0.00946567 0.017916400000000006 0.98130…
68.0 0.0145892 0.96365 -0.0163691 0.0 0.0 0.0163691 0.0 0.0 0.0163691 0.24948 -0.0251531 -0.280135 0.0 0.0 0.280135 0.0 0.0 0.280135 -0.005824599999999999 0.987925 -2.16943e-18 0.256453 0.0023748 0.0 0.0783848 0.954096 -0.0935625 -0.00172428 0.00996018 0.0953473 -0.00124965 0.00894253 0.0958863 0.00102784 0.00512312 0.0684584 -0.0324964 -0.0808893 0.045116 -0.0304382 -0.0848463 0.0470402 0.060333…
69.0 -0.0132414 0.966018 0.0148372 0.0 0.0 -0.0148372 0.0 0.0 -0.0148372 0.306182 -0.0212451 -0.342892 0.0 0.0 0.342892 0.0 0.0 0.342892 -0.034384 0.987214 -2.16943e-18 0.313661 0.0126996 0.0 0.0483019 0.962065 -0.0103812 -0.0182904 -0.0585333 0.0961803 -0.0191209 -0.0577384 0.0960543 -0.0350457 0.00827093 0.13244 0.0672076 -0.323226 0.128595 -0.122748 0.0383147 -0.0204844 0.023132100000000003 0.…
70.0 0.122482 0.946062 -0.138575 0.0 0.0 0.138575 0.0 0.0 0.138575 -0.156981 0.0355473 0.179821 0.0 0.0 -0.179821 0.0 0.0 -0.179821 0.1058351 0.982131 -2.16943e-18 -0.163577 0.0185544 0.0 0.0788691 0.953868 -0.0976852 0.00918344 -0.00176636 0.10026 0.00568213 0.00542205 0.0964964 -0.0187279 -0.00994993 -0.157269 0.037407 0.295415 -0.175192 0.0483928 0.27457 -0.167313 0.0618649 0.985966 -2.16943e-…
74.0 0.0899069 0.952805 -0.101408 0.0 0.0 0.101408 0.0 0.0 0.101408 -0.226608 0.0425297 0.257589 0.0 0.0 -0.257589 0.0 0.0 -0.257589 0.07196234 0.985336 -2.16943e-18 -0.235146 0.0178534 0.0 0.0535023 0.962995 0.0184016 -0.0338654 -0.101055 0.125959 -0.0341502 -0.100697 0.125801 0.00851655 0.00301938 0.0875026 -0.0426281 -0.120826 0.079664 -0.0424363 -0.121282 0.0804453 0.024076100000000003 0.9841…
75.0 0.0668825 0.956816 -0.0752971 0.0 0.0 0.0752971 0.0 0.0 0.0752971 -0.0290014 0.00466269 0.0328168 0.0 0.0 -0.0328168 0.0 0.0 -0.0328168 0.0481052 0.986835 -2.16943e-18 -0.0300067 0.0014916 0.0 0.0711773 0.95633 -0.0720077 -0.00571473 -0.00996876 0.0976047 -0.0066842 -0.00776678 0.0963506 -0.0132214 0.00562478 0.0623687 -0.0209882 -0.0574889 0.0162769 -0.0131767 -0.0726211 0.0244046 0.0511566…
77.0 0.272241 0.897981 -0.314527 0.0 0.0 0.314527 0.0 0.0 0.314527 -0.514144 0.216553 0.62328 0.0 0.0 -0.62328 0.0 0.0 -0.62328 0.263475 0.950024 -2.16943e-18 -0.546966 0.162565 0.0 0.113396 0.940603 -0.202318 0.0174127 0.115084 0.0798722 0.0174191 0.115061 0.0798887 0.00776726 -0.00355926 -0.0247672 0.00359614 0.0251443 -0.00397363 0.00359417 0.0251482 -0.00397528 0.1057169 0.981652 -2.16943e-18…
78.0 0.0129079 0.963817 -0.0144815 0.0 0.0 0.0144815 0.0 0.0 0.0144815 0.20913 -0.0206862 -0.234783 0.0 0.0 0.234783 0.0 0.0 0.234783 -0.0075526999999999955 0.987907 -2.16943e-18 0.214931 0.00239605 0.0 0.056031 0.961282 -0.0136277 -0.0223417 -0.0631426 0.109164 -0.0199272 -0.0665952 0.110202 -0.0143429 0.00730747 0.111656 -0.0437728 -0.114085 0.0462076 -0.04781 -0.106328 0.0424866 0.0303736 0.98…
79.0 0.0477647 0.959678 -0.0537 0.0 0.0 0.0537 0.0 0.0 0.0537 -0.0432423 0.00599738 0.0487732 0.0 0.0 -0.0487732 0.0 0.0 -0.0487732 0.028348400000000003 0.987603 -2.16943e-18 -0.0446343 0.00125326 0.0 0.0541682 0.962261 0.00313729 -0.0268776 -0.0846257 0.118419 -0.0270709 -0.0843748 0.118361 -0.00238859 0.000358205 0.00250119 -0.000442078 0.00123499 -0.00329466 -0.000440341 0.00123169 -0.00329341…
80.0 0.122775 0.945996 -0.13891 0.0 0.0 0.13891 0.0 0.0 0.13891 -0.0249613 0.00566114 0.0285953 0.0 0.0 -0.0285953 0.0 0.0 -0.0285953 0.1061402 0.982096 -2.16943e-18 -0.0260112 0.00295925 0.0 0.0969837 0.947263 -0.153883 0.0110138 0.0673617 0.0855622 0.0116612 0.0655096 0.0867656 0.00043722 -0.0022979 -0.0229772 0.00624707 0.0338929 -0.0171675 0.00582621 0.0347006 -0.0175517 0.08481638 0.984306 -…
85.0 0.247939 0.9078 -0.285243 0.0 0.0 0.285243 0.0 0.0 0.285243 -0.478778 0.185346 0.573578 0.0 0.0 -0.573578 0.0 0.0 -0.573578 0.237668 0.957285 -2.16943e-18 -0.507515 0.1348 0.0 0.113026 0.940834 -0.200675 0.0172081 0.113142 0.0803761 0.0172015 0.113191 0.080339 0.00788289 -0.00358884 -0.0249304 0.00327597 0.0258285 -0.00417434 0.00318021 0.0260162 -0.00429732 0.1051825 0.981752 -2.16943e-18 0…
86.0 0.0516771 0.959127 -0.0581142 0.0 0.0 0.0581142 0.0 0.0 0.0581142 -0.110801 0.0158661 0.125051 0.0 0.0 -0.125051 0.0 0.0 -0.125051 0.032387700000000005 0.987481 -2.16943e-18 -0.114424 0.00371838 0.0 0.0757107 0.953883 -0.10004 0.00923288 0.00920704 0.0909751 0.00731616 0.0134651 0.0870488 -0.0219097 -0.00630145 -0.1034 -0.00115423 0.265226 -0.156576 0.0272026 0.210565 -0.129046 0.0592395 0.9…
87.0 0.040753 0.960622 -0.0457957 0.0 0.0 0.0457957 0.0 0.0 0.0457957 0.048444 -0.00632896 -0.0545821 0.0 0.0 0.0545821 0.0 0.0 0.0545821 0.021114100000000004 0.987778 -2.16943e-18 0.0499598 -0.00100766 0.0 0.0620987 0.957946 -0.0596958 -0.00527195 -0.0148734 0.0898575 -0.00620024 -0.0132064 0.0890775 -0.0229852 0.0050336 0.0462509 -0.0224406 0.00118794 -0.0247759 -0.0146322 -0.013825 -0.0174772 …
89.0 0.0766518 0.95519 -0.0863617 0.0 0.0 0.0863617 0.0 0.0 0.0863617 -0.133201 0.0229301 0.151003 0.0 0.0 -0.151003 0.0 0.0 -0.151003 0.058219400000000004 0.986276 -2.16943e-18 -0.137989 0.00839073 0.0 0.0513617 0.96293 0.0116977 -0.0295761 -0.0906286 0.118559 -0.0296633 -0.0905191 0.118537 -0.00241439 0.000875959 0.0144668 -0.00516547 -0.0145276 0.0052262 -0.00515645 -0.0145451 0.00523521 0.023…
91.0 0.0800695 0.954594 -0.0902375 0.0 0.0 0.0902375 0.0 0.0 0.0902375 0.0158438 -0.00279072 -0.0179734 0.0 0.0 0.0179734 0.0 0.0 0.0179734 0.0617607 0.986054 -2.16943e-18 0.0164203 -0.00106237 0.0 0.0657412 0.959278 -0.0337201 -0.0232628 -0.0415913 0.107198 -0.0215138 -0.0449046 0.109172 0.00363204 0.0133449 0.234164 -0.0443586 -0.409005 0.223454 -0.0662185 -0.367023 0.203336 0.04121700000000000…
92.0 0.116393 0.947419 -0.131606 0.0 0.0 0.131606 0.0 0.0 0.131606 -0.0378965 0.00830423 0.043343 0.0 0.0 -0.043343 0.0 0.0 -0.043343 0.09949340000000001 0.982828 -2.16943e-18 -0.0394579 0.00419737 0.0 0.100159 0.945921 -0.164228 0.0124543 0.0776451 0.084181 0.0124525 0.0776518 0.0841745 0.00458992 -0.00204627 -0.0159989 0.00238383 0.0173145 -0.00369963 0.0023844 0.0173135 -0.00369932 0.088939600…
94.0 0.0139808 0.963711 -0.015686 0.0 0.0 0.015686 0.0 0.0 0.015686 0.0567344 -0.00568094 -0.0637013 0.0 0.0 0.0637013 0.0 0.0 0.0637013 -0.006449999999999997 0.987919 -2.16943e-18 0.0583157 0.000579852 0.0 0.0511073 0.958723 -0.0589147 -0.00626651 0.0122916 0.0625865 -0.00221999 0.00361045 0.0663338 -0.0106122 0.0256385 0.317801 -0.0927954 -0.453187 0.230338 -0.135104 -0.371347 0.186389 0.031567…
95.0 -0.155752 0.964533 0.17423 0.0 0.0 -0.17423 0.0 0.0 -0.17423 0.432789 0.0391072 -0.485487 0.0 0.0 0.485487 0.0 0.0 0.485487 -0.17910199999999998 0.96974 -2.16943e-18 0.435617 0.0882397 0.0 0.0727544 0.956167 -0.070979 0.00546522 -0.0348997 0.107944 0.00433641 -0.0330388 0.105703 -0.0243681 -0.0149755 -0.275052 0.135964 0.362706 -0.218619 0.111126 0.410327 -0.240802 0.0532744 0.985841 -2.1694…
96.0 -0.0354711 0.967282 0.0397133 0.0 0.0 -0.0397133 0.0 0.0 -0.0397133 0.184337 -0.00818999 -0.206147 0.0 0.0 0.206147 0.0 0.0 0.206147 -0.057125999999999996 0.98601 -2.16943e-18 0.188325 0.0123231 0.0 0.0713722 0.958339 -0.0400991 -0.0147443 -0.0575306 0.122426 -0.0179978 -0.0518917 0.118011 0.0135964 -0.00322169 -0.0318708 0.00893755 0.0170277 0.0059032 -0.00413392 0.0409035 0.0025937 0.04741…
97.0 0.14363 0.941003 -0.162869 0.0 0.0 0.162869 0.0 0.0 0.162869 -0.133497 0.0336587 0.153812 0.0 0.0 -0.153812 0.0 0.0 -0.153812 0.1279025 0.979356 -2.16943e-18 -0.139491 0.0192649 0.0 0.0510277 0.96288 0.0103942 -0.0285215 -0.0894218 0.117602 -0.0285707 -0.0893609 0.117591 -8.77768e-06 -0.000114932 -0.00260976 0.00106654 0.00340002 -0.00185695 0.00106511 0.00340277 -0.00185834 0.02292390000000…
101.0 0.148294 0.939813 -0.168247 0.0 0.0 0.168247 0.0 0.0 0.168247 -0.207902 0.0536091 0.239869 0.0 0.0 -0.239869 0.0 0.0 -0.239869 0.132777 0.978669 -2.16943e-18 -0.21737 0.0312127 0.0 0.0929088 0.948052 -0.148768 0.0107087 0.0654415 0.0826698 0.0106472 0.0656194 0.0825533 0.00255006 8.88409e-05 0.00350051 -0.00319354 -0.00698127 0.00667441 -0.00320554 -0.00695806 0.00666234 0.08042977 0.984647…
103.0 -0.0189279 0.966394 0.0212041 0.0 0.0 -0.0212041 0.0 0.0 -0.0212041 0.192192 -0.0121066 -0.215144 0.0 0.0 0.215144 0.0 0.0 0.215144 -0.04020699999999999 0.98696 -2.16943e-18 0.196749 0.0092211 0.0 0.0627475 0.957471 -0.0651575 -0.00740539 -0.000805386 0.0806696 -0.00173021 -0.0119428 0.0862091 0.00329752 0.00138624 0.200622 -0.110859 -0.14703 -1.65718 -0.157736 -0.133265 0.176213 0.0428277 …
104.0 0.0248953 0.96255 -0.0279486 0.0 0.0 0.0279486 0.0 0.0 0.0279486 0.229386 -0.0258136 -0.25789 0.0 0.0 0.25789 0.0 0.0 0.25789 0.004776299999999997 0.987961 -2.16943e-18 0.236098 -0.000547646 0.0 0.0712303 0.956751 -0.0658052 -0.00780915 -0.0185115 0.102098 -0.00894642 -0.0169512 0.101607 -0.00952202 0.00456922 0.0542053 -0.00936764 -0.0717438 0.0273895 -0.0189178 -0.0533673 0.0184156 0.0504…
106.0 0.145021 0.940651 -0.164473 0.0 0.0 0.164473 0.0 0.0 0.164473 -0.187341 0.0475539 0.215937 0.0 0.0 -0.215937 0.0 0.0 -0.215937 0.1293563 0.979154 -2.16943e-18 -0.195788 0.02736 0.0 0.0896734 0.950196 -0.129274 0.00712171 0.0408557 0.0913485 0.00702487 0.0410975 0.0912033 0.00202079 -0.00119785 -0.0116034 0.00320262 0.0129037 -0.00450266 0.00323118 0.0128491 -0.00447761 0.07511664180000001 0…
109.0 0.0730955 0.955794 -0.0823315 0.0 0.0 0.0823315 0.0 0.0 0.0823315 -0.103219 0.0173407 0.116933 0.0 0.0 -0.116933 0.0 0.0 -0.116933 0.054536100000000004 0.986492 -2.16943e-18 -0.106881 0.0060669 0.0 0.0512421 0.96294 0.0111021 -0.0290449 -0.0894287 0.117424 -0.029127 -0.0893255 0.117403 -0.00171305 0.00094674 0.0168928 -0.00728942 -0.0171269 0.00752266 -0.00728231 -0.0171408 0.00753038 0.023…
113.0 0.0986911 0.951111 -0.111403 0.0 0.0 0.111403 0.0 0.0 0.111403 -0.196893 0.0389939 0.224243 0.0 0.0 -0.224243 0.0 0.0 -0.224243 0.08108263 0.984598 -2.16943e-18 -0.20454 0.0175874 0.0 0.082279 0.950956 -0.127085 0.00755661 0.0525531 0.0769284 0.0105118 0.046314 0.0790584 -0.0254811 -0.000634495 -0.0247093 0.00367116 0.102835 -0.0812026 0.0188436 0.0723249 -0.0571201 0.06821175 0.98564 -2.16…
114.0 0.120086 0.946601 -0.135831 0.0 0.0 0.135831 0.0 0.0 0.135831 -0.144012 0.0321955 0.164863 0.0 0.0 -0.164863 0.0 0.0 -0.164863 0.103339 0.98241 -2.16943e-18 -0.150017 0.0165995 0.0 0.0525259 0.962808 0.0103894 -0.0296262 -0.0895891 0.11888 -0.0288121 -0.0906093 0.119085 -0.00295286 0.000349013 0.00230756 0.00149178 -0.000768959 -0.00302982 0.00146754 -0.00072207 -0.0030539 0.0243067 0.98471…
116.0 0.0998328 0.950884 -0.112704 0.0 0.0 0.112704 0.0 0.0 0.112704 -0.0400586 0.00798762 0.045635 0.0 0.0 -0.045635 0.0 0.0 -0.045635 0.0822688 0.984495 -2.16943e-18 -0.0416206 0.00363328 0.0 0.0693837 0.951663 -0.127745 0.0142375 0.0713435 0.0495413 0.0161158 0.0675474 0.0503215 -0.0659314 -0.000224179 -0.0419941 0.0399437 0.162091 -0.155117 0.0354529 0.170709 -0.159276 0.056882300000000004 0.…
117.0 -0.0222927 0.966599 0.0249703 0.0 0.0 -0.0249703 0.0 0.0 -0.0249703 0.234373 -0.0138777 -0.262303 0.0 0.0 0.262303 0.0 0.0 0.262303 -0.043650999999999995 0.986792 -2.16943e-18 0.239831 0.0121456 0.0 0.0496938 0.963965 0.037054 -0.0358834 -0.126841 0.135717 -0.0352317 -0.127522 0.135742 0.0316663 -0.0110407 -0.183766 0.0994991 0.117809 -0.0334985 0.1001 0.116647 -0.032913 0.01872440000000000…
121.0 0.0371468 0.961086 -0.0417337 0.0 0.0 0.0417337 0.0 0.0 0.0417337 0.207313 -0.0262284 -0.233459 0.0 0.0 0.233459 0.0 0.0 0.233459 0.017395900000000006 0.987845 -2.16943e-18 0.213704 -0.00344194 0.0 0.0804625 0.95673 -0.0480056 -0.0110392 -0.0708671 0.13992 -0.0114952 -0.0701601 0.139646 0.0494356 -0.0129852 -0.148189 0.0147259 0.162849 -0.0291194 0.0138433 0.164522 -0.0297742 0.0568337 0.98…
122.0 0.0115336 0.963952 -0.0129386 0.0 0.0 0.0129386 0.0 0.0 0.0129386 0.202574 -0.0197222 -0.227388 0.0 0.0 0.227388 0.0 0.0 0.227388 -0.008965 0.98789 -2.16943e-18 0.208158 0.00264174 0.0 0.0760789 0.957795 -0.0368745 -0.0107727 -0.0830367 0.140695 -0.012138 -0.0810684 0.140047 0.0456677 -0.0144869 -0.179279 0.0711429 0.127898 -0.0195129 0.0690867 0.131803 -0.0210855 0.0517 0.984445 -2.16943e-…
123.0 0.213203 0.920429 -0.243947 0.0 0.0 0.243947 0.0 0.0 0.243947 -0.425712 0.144895 0.502404 0.0 0.0 -0.502404 0.0 0.0 -0.502404 0.20093899999999998 0.966233 -2.16943e-18 -0.449034 0.0996199 0.0 0.0813271 0.955901 -0.0626807 -0.00769706 -0.0480301 0.125861 -0.00679126 -0.049628 0.129192 0.021075 -0.0145561 -0.211992 0.088659 0.217875 -0.0908558 0.0698327 0.254784 -0.112863 0.0594418 0.984958 -…
124.0 0.0899926 0.952789 -0.101506 0.0 0.0 0.101506 0.0 0.0 0.101506 -0.122876 0.0230738 0.139678 0.0 0.0 -0.139678 0.0 0.0 -0.139678 0.07205135 0.98533 -2.16943e-18 -0.127508 0.00969347 0.0 0.0514895 0.963206 0.0174981 -0.0319941 -0.0974967 0.122047 -0.0323431 -0.0970726 0.121971 0.00127624 -0.000604666 -0.00843567 0.00663689 0.00180696 -7.97147e-06 0.00663345 0.00181369 -1.19915e-05 0.022458900…
125.0 -0.00709498 0.96557 0.00795209 0.0 0.0 -0.00795209 0.0 0.0 -0.00795209 0.239467 -0.0182735 -0.268313 0.0 0.0 0.268313 0.0 0.0 0.268313 -0.028085 0.987448 -2.16943e-18 0.245502 0.00824733 0.0 0.0599251 0.963161 0.0331778 -0.0484168 -0.117865 0.14295 -0.0492627 -0.117015 0.143136 0.0197934 -0.000402072 0.0441784 -0.0342068 -0.0729755 0.0642643 -0.035132 -0.0709953 0.0620569 0.0276092 0.982855…
126.0 0.0793245 0.954725 -0.0893924 0.0 0.0 0.0893924 0.0 0.0 0.0893924 0.0894934 -0.0156854 -0.101507 0.0 0.0 0.101507 0.0 0.0 0.101507 0.060988600000000004 0.986103 -2.16943e-18 0.0927411 -0.00592151 0.0 0.0742728 0.952125 -0.120947 0.0094529 0.0553379 0.066114 0.00981206 0.0542818 0.0667911 -0.00997624 0.0151198 0.159559 -0.0628961 -0.183182 0.0870905 -0.0614805 -0.18592 0.0885341 0.0602658 0.…
128.0 0.130755 0.944148 -0.148063 0.0 0.0 0.148063 0.0 0.0 0.148063 -0.30068 0.0710929 0.345186 0.0 0.0 -0.345186 0.0 0.0 -0.345186 0.11446100000000001 0.981111 -2.16943e-18 -0.313652 0.0385946 0.0 0.078024 0.95525 -0.0755744 0.00188499 -0.0330549 0.113714 -0.00420128 -0.0212928 0.107524 0.0105359 -0.00960293 -0.136625 0.051294 0.157922 -0.0675862 -0.0208161 0.296482 -0.134531 0.0581212 0.985416 …
129.0 -0.0517214 0.967857 0.0578799 0.0 0.0 -0.0578799 0.0 0.0 -0.0578799 0.249954 -0.0065587 -0.279348 0.0 0.0 0.279348 0.0 0.0 0.279348 -0.07371099999999998 0.984773 -2.16943e-18 0.254852 0.021332 0.0 0.0753307 0.95506 -0.0833579 0.00265859 -0.011987 0.100108 -0.00221379 -0.00287155 0.096794 -0.00527114 -0.00370657 -0.0609116 0.014488 0.109016 -0.0567169 0.0239995 0.0909004 -0.0492293 0.056569 …
130.0 0.133305 0.943541 -0.150991 0.0 0.0 0.150991 0.0 0.0 0.150991 -0.242669 0.0581276 0.278782 0.0 0.0 -0.278782 0.0 0.0 -0.278782 0.11712130000000001 0.980779 -2.16943e-18 -0.253223 0.0319118 0.0 0.0502598 0.963235 0.0152122 -0.0299711 -0.0931976 0.118009 -0.0299445 -0.0932301 0.118015 -6.68071e-05 -5.92369e-06 -0.000226943 0.0001958 0.000251906 -0.000220768 0.000198702 0.000246183 -0.00021717…
132.0 0.111521 0.948472 -0.126036 0.0 0.0 0.126036 0.0 0.0 0.126036 0.0172297 -0.00367509 -0.0196823 0.0 0.0 0.0196823 0.0 0.0 0.0196823 0.0944213 0.983353 -2.16943e-18 0.0179284 -0.00180622 0.0 0.107884 0.93666 -0.237606 0.0304014 0.174542 0.042713 0.0304087 0.174526 0.0427251 -0.0199467 0.00563048 0.0406515 -0.0185835 6.01156e-11 -0.022068 -0.0186311 9.43803e-05 -0.022137 0.10559160000000001 0.…
134.0 0.104804 0.949878 -0.11837 0.0 0.0 0.11837 0.0 0.0 0.11837 0.0542105 -0.0111293 -0.0618278 0.0 0.0 0.0618278 0.0 0.0 0.0618278 0.0874355 0.98403 -2.16943e-18 0.0563601 -0.00524193 0.0 0.0997442 0.945934 -0.164153 0.0124191 0.0777636 0.0840218 0.0124077 0.0777976 0.0839992 0.00488733 -0.00187412 -0.0140569 0.00172909 0.0139185 -0.00159074 0.00172876 0.0139192 -0.00159128 0.0885218 0.983846 -…
135.0 0.040299 0.960681 -0.0452842 0.0 0.0 0.0452842 0.0 0.0 0.0452842 0.175849 -0.0228823 -0.198117 0.0 0.0 0.198117 0.0 0.0 0.198117 0.020645900000000002 0.987787 -2.16943e-18 0.181341 -0.00356476 0.0 0.0621826 0.96261 0.0284707 -0.0469612 -0.117965 0.146365 -0.0467319 -0.118197 0.146336 0.0170485 -0.00511541 -0.0584765 0.0429155 -0.000807063 0.0172388 0.0432708 -0.00152436 0.0177904 0.0302066 …
137.0 0.0771663 0.955101 -0.0869449 0.0 0.0 0.0869449 0.0 0.0 0.0869449 0.124588 -0.0215222 -0.141253 0.0 0.0 0.141253 0.0 0.0 0.141253 0.05875230000000001 0.986243 -2.16943e-18 0.129074 -0.00792425 0.0 0.0613766 0.958612 -0.0512459 -0.009258 -0.0215091 0.0921309 -0.00966756 -0.0207758 0.0917959 -0.0263791 0.00894797 0.100579 -0.0353431 -0.0783552 0.0127219 -0.0323691 -0.0840784 0.0155409 0.03986…
138.0 0.0416542 0.960504 -0.0468112 0.0 0.0 0.0468112 0.0 0.0 0.0468112 -0.0429329 0.00565331 0.0483792 0.0 0.0 -0.0483792 0.0 0.0 -0.0483792 0.022043600000000003 0.987758 -2.16943e-18 -0.0442813 0.000938114 0.0 0.0583774 0.962113 0.00778048 -0.0328965 -0.0925029 0.127587 -0.0339763 -0.0911415 0.127334 -0.00340308 0.00288022 0.0563624 -0.023313 -0.0645785 0.0320418 -0.0230084 -0.0651336 0.03212 0…
139.0 0.0659171 0.95697 -0.0742048 0.0 0.0 0.0742048 0.0 0.0 0.0742048 -0.163102 0.0260399 0.184527 0.0 0.0 -0.184527 0.0 0.0 -0.184527 0.04710640000000001 0.986884 -2.16943e-18 -0.168735 0.00820292 0.0 0.072341 0.956942 -0.0620598 -0.00841146 -0.0266469 0.107171 -0.0107931 -0.0227022 0.105515 -0.01339 0.00327468 0.0309476 -0.00522715 -0.0225957 -0.00313249 -0.00772653 -0.0178283 -0.00516248 0.05…
140.0 0.19685 0.92582 -0.224709 0.0 0.0 0.224709 0.0 0.0 0.224709 -0.406166 0.129579 0.476306 0.0 0.0 -0.476306 0.0 0.0 -0.476306 0.183709 0.969882 -2.16943e-18 -0.427446 0.0862382 0.0 0.0761224 0.955433 -0.0786216 -0.00466248 -0.00979901 0.103016 -0.00570259 -0.00732045 0.101698 -0.0088362 0.00265449 0.0258023 -0.0086162 -0.0159899 -0.00126822 -0.00540021 -0.0221768 0.00177476 0.0564519 0.985887…
144.0 0.1465 0.940274 -0.166177 0.0 0.0 0.166177 0.0 0.0 0.166177 -0.257775 0.0659006 0.297251 0.0 0.0 -0.297251 0.0 0.0 -0.297251 0.1309016 0.978936 -2.16943e-18 -0.26945 0.0381222 0.0 0.0905636 0.953841 -0.0769652 -0.00796274 -0.0402671 0.132498 -0.00968078 -0.0367333 0.129808 0.0447527 -0.0118018 -0.112479 0.00266197 0.121439 -0.00662454 0.0116386 0.104343 0.000395013 0.06927287 0.984287 -2.16…
146.0 0.176684 0.931993 -0.201147 0.0 0.0 0.201147 0.0 0.0 0.201147 -0.297142 0.0871394 0.345951 0.0 0.0 -0.345951 0.0 0.0 -0.345951 0.1625158 0.973898 -2.16943e-18 -0.311852 0.0553048 0.0 0.0615283 0.961288 0.00483055 -0.0254949 -0.109745 0.140483 -0.025472 -0.109784 0.140492 0.0363899 -0.0131109 -0.197254 0.100659 0.131653 -0.035179 0.100584 0.13179 -0.0351982 0.0332258 0.983845 -2.16943e-18 0.…
147.0 0.0950787 0.951819 -0.107291 0.0 0.0 0.107291 0.0 0.0 0.107291 0.0397137 -0.00769557 -0.0451939 0.0 0.0 0.0451939 0.0 0.0 0.0451939 0.07733082000000001 0.984913 -2.16943e-18 0.0412372 -0.003375 0.0 0.114527 0.940285 -0.204511 0.0177189 0.117276 0.0795631 0.0177303 0.117254 0.0795773 0.00762934 -0.00368333 -0.0257713 0.00391339 0.0268742 -0.00501626 0.0039111 0.0268787 -0.00501857 0.10705970…
149.0 0.186627 0.929014 -0.212744 0.0 0.0 0.212744 0.0 0.0 0.212744 -0.344565 0.105401 0.40256 0.0 0.0 -0.40256 0.0 0.0 -0.40256 0.1729589 0.971984 -2.16943e-18 -0.362111 0.0685584 0.0 0.0685858 0.956625 -0.0706666 -0.00663423 -0.00477151 0.0920821 -0.00554227 -0.00690124 0.0930556 -0.0134788 0.00828163 0.0977786 -0.0297678 -0.113077 0.0453217 -0.0390497 -0.0952632 0.0367881 0.048649200000000004 …
150.0 0.0738247 0.955672 -0.0831577 0.0 0.0 0.0831577 0.0 0.0 0.0831577 -0.0823393 0.0139029 0.0932926 0.0 0.0 -0.0932926 0.0 0.0 -0.0932926 0.0552912 0.986449 -2.16943e-18 -0.0852681 0.00491079 0.0 0.0627962 0.956996 -0.0721273 -0.00405752 0.00710185 0.0791076 -0.00204274 0.00291662 0.0812063 -0.00890586 0.0150261 0.192955 -0.100887 -0.183318 0.0914157 -0.0766078 -0.23003 0.114321 0.043702500000…
151.0 0.0904201 0.952708 -0.101992 0.0 0.0 0.101992 0.0 0.0 0.101992 -0.118976 0.0224012 0.135256 0.0 0.0 -0.135256 0.0 0.0 -0.135256 0.07249498 0.985296 -2.16943e-18 -0.123467 0.00944662 0.0 0.0703123 0.959445 -0.0226714 -0.0301214 -0.0627848 0.124443 -0.029745 -0.0632066 0.124515 0.0311167 0.00900242 0.222467 -0.123856 -0.297073 0.203482 -0.122745 -0.299171 0.204206 0.043775400000000006 0.98472…
152.0 0.0892154 0.952934 -0.100622 0.0 0.0 0.100622 0.0 0.0 0.100622 -0.22269 0.0416134 0.253099 0.0 0.0 -0.253099 0.0 0.0 -0.253099 0.07124485 0.985391 -2.16943e-18 -0.231061 0.0173606 0.0 0.0556808 0.961629 -0.00702305 -0.0244489 -0.0723407 0.113866 -0.0248762 -0.0717297 0.113688 -0.00735325 0.00681262 0.121551 -0.0480876 -0.142842 0.069376 -0.0470909 -0.144752 0.0702564 0.0291304 0.985268 -2.1…
154.0 0.0493691 0.959454 -0.0555098 0.0 0.0 0.0555098 0.0 0.0 0.0555098 -0.0216268 0.00303938 0.0243991 0.0 0.0 -0.0243991 0.0 0.0 -0.0243991 0.030004500000000003 0.987555 -2.16943e-18 -0.0223275 0.000667362 0.0 0.0601151 0.962783 0.0269661 -0.0442534 -0.114532 0.141635 -0.0448403 -0.113771 0.141486 0.0247983 -0.00288335 -0.00199596 -0.0092269 -0.0364604 0.0491198 -0.00871133 -0.0374281 0.0494225…
155.0 0.0281517 0.962178 -0.0316105 0.0 0.0 0.0316105 0.0 0.0 0.0316105 -0.0870518 0.0101192 0.0979102 0.0 0.0 -0.0979102 0.0 0.0 -0.0979102 0.008128700000000003 0.987947 -2.16943e-18 -0.0896353 0.000536158 0.0 0.0641084 0.961911 0.0163353 -0.0421207 -0.106507 0.14216 -0.0423054 -0.106428 0.142457 0.0142778 -0.000569344 0.0308689 -0.0151319 -0.068899 0.0542861 -0.0162564 -0.0665336 0.0518815 0.03…
157.0 -0.0791333 0.968156 0.0885077 0.0 0.0 -0.0885077 0.0 0.0 -0.0885077 0.322131 0.00141554 -0.359892 0.0 0.0 0.359892 0.0 0.0 0.359892 -0.101613 0.982007 -2.16943e-18 0.327337 0.0375243 0.0 0.0692741 0.956341 -0.0743338 -0.00303657 -0.00436358 0.0904461 -0.00466468 -0.0020817 0.0911431 -0.016473 0.00659997 0.071805 -0.0285123 -0.0558497 0.0184936 -0.0240049 -0.063484 0.0156177 0.0498421 0.9863…
159.0 0.0633528 0.957376 -0.0713043 0.0 0.0 0.0713043 0.0 0.0 0.0713043 -0.0504785 0.00790903 0.0570832 0.0 0.0 -0.0570832 0.0 0.0 -0.0570832 0.044453900000000005 0.987009 -2.16943e-18 -0.0522052 0.00238615 0.0 0.0698264 0.953389 -0.110033 0.00968086 0.0423002 0.0668405 0.0081369 0.0454869 0.0657787 -0.0345406 0.0061767 0.0403131 0.00455662 -0.0118096 -0.0280527 0.006095 -0.0146059 -0.0276657 0.0…
160.0 -0.016926 0.966266 0.018963 0.0 0.0 -0.018963 0.0 0.0 -0.018963 0.264775 -0.0172747 -0.296439 0.0 0.0 0.296439 0.0 0.0 0.296439 -0.038158 0.987054 -2.16943e-18 0.27112 0.0120978 0.0 0.0680001 0.957286 -0.0611342 -0.00753818 -0.0205024 0.0974672 -0.00534909 -0.0247738 0.0985645 0.00253081 0.00244658 0.0351228 -0.0242169 -0.0326853 0.0263135 -0.0405216 -0.00142166 0.0117329 0.0471220000000000…
162.0 0.163971 0.935619 -0.186378 0.0 0.0 0.186378 0.0 0.0 0.186378 -0.38773 0.107512 0.449521 0.0 0.0 -0.449521 0.0 0.0 -0.449521 0.1491855 0.976161 -2.16943e-18 -0.406231 0.0658696 0.0 0.0617231 0.961153 0.00265842 -0.0228553 -0.110017 0.140229 -0.0228929 -0.109974 0.140222 0.0330836 -0.0143494 -0.222982 0.127751 0.14065 -0.0451897 0.12767 0.140803 -0.0452467 0.0338113 0.983922 -2.16943e-18 0.0…
163.0 0.101293 0.950592 -0.114367 0.0 0.0 0.114367 0.0 0.0 0.114367 -0.222634 0.044778 0.25371 0.0 0.0 -0.25371 0.0 0.0 -0.25371 0.08378573 0.984362 -2.16943e-18 -0.231358 0.0205843 0.0 0.0531453 0.962771 0.0113823 -0.0326945 -0.0887981 0.119781 -0.0323139 -0.0896155 0.120532 0.000540393 0.00621534 0.127914 -0.0684579 -0.136167 0.0790246 -0.0718242 -0.129366 0.0736872 0.0244966 0.984591 -2.16943e…
168.0 0.0655957 0.957022 -0.0738412 0.0 0.0 0.0738412 0.0 0.0 0.0738412 -0.157018 0.0250101 0.177634 0.0 0.0 -0.177634 0.0 0.0 -0.177634 0.04677390000000001 0.9869 -2.16943e-18 -0.162435 0.00783743 0.0 0.0942924 0.950936 -0.114051 0.00601253 0.0012579 0.114342 0.00361431 0.00588654 0.111829 -0.0103652 -0.0107705 -0.162197 0.0577391 0.245778 -0.136476 0.0504262 0.260052 -0.14523 0.07754867 0.98460…
172.0 0.0399763 0.960723 -0.0449206 0.0 0.0 0.0449206 0.0 0.0 0.0449206 0.0412102 -0.00534723 -0.0464264 0.0 0.0 0.0464264 0.0 0.0 0.0464264 0.0203131 0.987793 -2.16943e-18 0.0424955 -0.00081991 0.0 0.0809792 0.952651 -0.110395 0.0121866 0.012266 0.0959974 0.00932586 0.0174865 0.0933293 -0.0235476 -0.0104457 -0.154876 0.0173086 0.339836 -0.202293 0.0359043 0.304212 -0.185999 0.06531302 0.985861 -…
173.0 0.0544742 0.958722 -0.0612718 0.0 0.0 0.0612718 0.0 0.0 0.0612718 -0.164081 0.0240244 0.185268 0.0 0.0 -0.185268 0.0 0.0 -0.185268 0.035276800000000004 0.987382 -2.16943e-18 -0.169505 0.00604418 0.0 0.050168 0.963196 0.0146071 -0.029688 -0.0927273 0.117861 -0.0299321 -0.0924279 0.117806 -0.000439806 0.000182291 0.00311314 -0.00126181 -0.00302484 0.00117251 -0.00125756 -0.00303322 0.00117794…
175.0 0.140714 0.941733 -0.159511 0.0 0.0 0.159511 0.0 0.0 0.159511 -0.273578 0.068001 0.314945 0.0 0.0 -0.314945 0.0 0.0 -0.314945 0.1248557 0.979771 -2.16943e-18 -0.285752 0.0384872 0.0 0.0515669 0.963269 0.0195886 -0.0340045 -0.0991706 0.123529 -0.0340684 -0.0990743 0.123498 -0.00432917 0.00120863 0.0188737 -0.00498843 -0.0197073 0.00649101 -0.00481039 -0.0200488 0.00664649 0.0221748 0.984261 …
176.0 0.0297972 0.961985 -0.0334614 0.0 0.0 0.0334614 0.0 0.0 0.0334614 -0.00694638 0.000820504 0.00781452 0.0 0.0 -0.00781452 0.0 0.0 -0.00781452 0.009823200000000004 0.987936 -2.16943e-18 -0.00715399 5.60339e-05 0.0 0.0609909 0.961722 0.009569 -0.0299328 -0.108323 0.138758 -0.0298668 -0.108448 0.138801 0.0295784 -0.0103709 -0.143647 0.0852029 0.0658237 -0.00749291 0.0848481 0.0664913 -0.0077085…
177.0 0.0748874 0.955492 -0.0843618 0.0 0.0 0.0843618 0.0 0.0 0.0843618 -0.193443 0.0329023 0.219221 0.0 0.0 -0.219221 0.0 0.0 -0.219221 0.056391800000000006 0.986385 -2.16943e-18 -0.200351 0.0117807 0.0 0.0799895 0.956251 -0.0587506 -0.00761606 -0.0536591 0.130076 -0.00775714 -0.0534371 0.129991 0.0199042 -0.0133285 -0.197096 0.0636253 0.238795 -0.105318 0.0629134 0.240158 -0.105945 0.0577598 0.…
178.0 -0.0343772 0.967233 0.0384898 0.0 0.0 -0.0384898 0.0 0.0 -0.0384898 0.278857 -0.0127313 -0.311867 0.0 0.0 0.311867 0.0 0.0 0.311867 -0.05600799999999999 0.986083 -2.16943e-18 0.284928 0.0182943 0.0 0.054506 0.962067 -0.000803145 -0.0256525 -0.0792166 0.115725 -0.0256579 -0.0792095 0.115723 -0.00446793 0.0013053 0.0178579 -0.00648115 -0.0142105 0.00283401 -0.00648068 -0.0142114 0.00283479 0.…
179.0 0.104915 0.949855 -0.118496 0.0 0.0 0.118496 0.0 0.0 0.118496 -0.22417 0.0460508 0.255675 0.0 0.0 -0.255675 0.0 0.0 -0.255675 0.0875506 0.984019 -2.16943e-18 -0.233062 0.0217063 0.0 0.0750519 0.956383 -0.0650958 -0.00525323 -0.0342397 0.11473 -0.00213116 -0.0401026 0.112727 0.0247591 -0.00576546 -0.0579744 -0.0203057 0.101015 -0.0232916 -0.0771225 0.208386 -0.0625242 0.0541328 0.985589 -2.1…
180.0 0.0134354 0.963765 -0.0150736 0.0 0.0 0.0150736 0.0 0.0 0.0150736 0.180438 -0.017956 -0.202583 0.0 0.0 0.202583 0.0 0.0 0.202583 -0.007010599999999992 0.987913 -2.16943e-18 0.185455 0.00195761 0.0 0.0658245 0.960681 -0.00165917 -0.0257452 -0.103968 0.1414 -0.0263648 -0.103222 0.141256 0.0248158 -0.0127515 -0.192429 0.126344 0.0989593 -0.0327255 0.125414 0.100733 -0.0334625 0.0378203 0.98390…
181.0 0.243206 0.909617 -0.279578 0.0 0.0 0.279578 0.0 0.0 0.279578 -0.556635 0.211868 0.665403 0.0 0.0 -0.665403 0.0 0.0 -0.665403 0.232653 0.958602 -2.16943e-18 -0.58964 0.153043 0.0 0.0737044 0.951573 -0.126987 0.0111384 0.0656207 0.0602093 0.0114688 0.0647653 0.060596 -0.0250831 0.0114415 0.100379 -0.0166904 -0.115097 0.0318326 -0.0170351 -0.114582 0.0325009 0.0605079 0.986183 -2.16943e-18 -0…
183.0 0.0729407 0.95582 -0.0821561 0.0 0.0 0.0821561 0.0 0.0 0.0821561 -0.0356981 0.00599082 0.0404401 0.0 0.0 -0.0404401 0.0 0.0 -0.0404401 0.0543758 0.986502 -2.16943e-18 -0.0369638 0.00209169 0.0 0.0873988 0.952084 -0.10887 0.00315188 0.0107952 0.104909 -5.16093e-05 0.0176926 0.101281 -0.0104241 -0.00159823 -0.035077 0.0170202 0.0637625 -0.045792 0.0331553 0.0327834 -0.0308675 0.07043178 0.985…
184.0 0.0968477 0.951474 -0.109304 0.0 0.0 0.109304 0.0 0.0 0.109304 0.0369458 -0.00723643 -0.0420606 0.0 0.0 0.0420606 0.0 0.0 0.0420606 0.07916791000000001 0.984761 -2.16943e-18 0.0383718 -0.00321828 0.0 0.116998 0.938323 -0.218994 0.020717 0.134372 0.0739567 0.0203931 0.135673 0.072981 0.00369924 -0.00347214 -0.0258845 0.00576379 0.0326199 -0.0124991 0.0058938 0.032371 -0.012382 0.1111621 0.98…
185.0 -0.0226971 0.966623 0.0254229 0.0 0.0 -0.0254229 0.0 0.0 -0.0254229 0.186558 -0.0109618 -0.208784 0.0 0.0 0.208784 0.0 0.0 0.208784 -0.04406499999999999 0.986771 -2.16943e-18 0.190893 0.00975394 0.0 0.0634575 0.959443 -0.0347568 -0.0178426 -0.0452208 0.107874 -0.0146647 -0.050252 0.109726 -0.0171373 0.00508468 0.059854 -0.0158152 -0.0535381 0.00948681 -0.0199743 -0.0455504 0.00567289 0.0396…
186.0 0.0424149 0.960404 -0.0476684 0.0 0.0 0.0476684 0.0 0.0 0.0476684 -0.144284 0.0191248 0.162605 0.0 0.0 -0.162605 0.0 0.0 -0.162605 0.0228282 0.987741 -2.16943e-18 -0.148829 0.00328064 0.0 0.0691194 0.956382 -0.0733671 -0.00571163 -0.00244727 0.0915143 -0.00422245 -0.00530039 0.0927001 -0.0140477 0.00806075 0.0928163 -0.0162131 -0.127506 0.0512887 -0.0270454 -0.106818 0.0420011 0.0494855 0.9…
188.0 0.0311514 0.961824 -0.034985 0.0 0.0 0.034985 0.0 0.0 0.034985 0.266269 -0.031863 -0.299601 0.0 0.0 0.299601 0.0 0.0 0.299601 0.011218000000000006 0.987924 -2.16943e-18 0.274273 -0.00256617 0.0 0.0481113 0.964538 0.0379764 -0.0439672 -0.108778 0.124654 -0.0446799 -0.107892 0.124478 0.0118217 0.0077527 0.209229 -0.116396 -0.240343 0.148526 -0.114862 -0.243298 0.149963 0.0166315 0.983637 -2.1…
190.0 -0.00777088 0.965621 0.00870938 0.0 0.0 -0.00870938 0.0 0.0 -0.00870938 0.208333 -0.015739 -0.233416 0.0 0.0 0.233416 0.0 0.0 0.233416 -0.028777999999999998 0.987424 -2.16943e-18 0.213566 0.0073364 0.0 0.0541563 0.961384 -0.0145548 -0.0195986 -0.0617396 0.105946 -0.0203294 -0.0606863 0.105624 -0.0213899 0.00775699 0.109163 -0.0370277 -0.105395 0.0332546 -0.0357108 -0.107925 0.0344676 0.0288…
191.0 0.0701707 0.956281 -0.079019 0.0 0.0 0.079019 0.0 0.0 0.079019 -0.0142958 0.00235301 0.0161863 0.0 0.0 -0.0161863 0.0 0.0 -0.0161863 0.0515081 0.986659 -2.16943e-18 -0.0147975 0.000790788 0.0 0.0585924 0.959199 -0.04513 -0.0101592 -0.0270613 0.0924409 -0.0109614 -0.0257565 0.0919034 -0.0306646 0.00880535 0.0976694 -0.017635 -0.096524 0.0162637 -0.0164921 -0.0987506 0.017556 0.03657100000000…
193.0 0.0437263 0.960229 -0.0491465 0.0 0.0 0.0491465 0.0 0.0 0.0491465 0.165883 -0.0222373 -0.186984 0.0 0.0 0.186984 0.0 0.0 0.186984 0.024181 0.987711 -2.16943e-18 0.171136 -0.00402544 0.0 0.0517909 0.963037 0.0141067 -0.030688 -0.0935525 0.120187 -0.0307682 -0.0934534 0.120168 -0.00228539 0.000363714 0.00468144 0.000844437 -0.00602968 0.000505027 0.000851736 -0.00604368 0.000511457 0.02316400…
194.0 0.0975996 0.951326 -0.11016 0.0 0.0 0.11016 0.0 0.0 0.11016 0.155691 -0.0306329 -0.177274 0.0 0.0 0.177274 0.0 0.0 0.177274 0.07994887 0.984695 -2.16943e-18 0.161715 -0.0137026 0.0 0.0634052 0.958248 -0.0537339 -0.00945148 -0.0219496 0.0952185 -0.00998133 -0.0211324 0.0948338 -0.0182026 0.00833437 0.101913 -0.0325427 -0.105562 0.036001 -0.0366392 -0.0977879 0.0329165 0.041916100000000005 0.…
196.0 0.0350115 0.961353 -0.0393295 0.0 0.0 0.0393295 0.0 0.0 0.0393295 0.110536 -0.0137147 -0.124439 0.0 0.0 0.124439 0.0 0.0 0.124439 0.015195100000000003 0.987878 -2.16943e-18 0.113914 -0.00156077 0.0 0.061678 0.9591 -0.0426645 -0.0105202 -0.0384847 0.101722 -0.0104927 -0.0385273 0.101738 -0.00781048 0.00129344 0.00792634 -0.0115765 0.0240922 -0.020446 -0.0114998 0.0239455 -0.0203807 0.0391575…
197.0 0.168468 0.934359 -0.191595 0.0 0.0 0.191595 0.0 0.0 0.191595 -0.243056 0.068764 0.282203 0.0 0.0 -0.282203 0.0 0.0 -0.282203 0.1538985 0.975384 -2.16943e-18 -0.254807 0.0426821 0.0 0.0394255 0.964616 0.0263133 -0.0307437 -0.0911357 0.105331 -0.0307852 -0.0910488 0.105244 -0.0160144 0.0112985 0.211911 -0.0993778 -0.213092 0.102305 -0.098997 -0.213867 0.102956 0.010618600000000006 0.984841 -…
198.0 0.0428416 0.960347 -0.0481493 0.0 0.0 0.0481493 0.0 0.0 0.0481493 -0.100211 0.013332 0.112943 0.0 0.0 -0.112943 0.0 0.0 -0.112943 0.023268300000000006 0.987732 -2.16943e-18 -0.103374 0.0023284 0.0 0.0583354 0.960342 -0.0268433 -0.0173854 -0.0505614 0.104846 -0.0172744 -0.0507431 0.104915 -0.0241312 0.00678919 0.0831352 -0.0172508 -0.082801 0.0168949 -0.017652 -0.0820313 0.0165351 0.0340379 …
200.0 0.0219421 0.962878 -0.024629 0.0 0.0 0.024629 0.0 0.0 0.024629 0.1336 -0.0145855 -0.150146 0.0 0.0 0.150146 0.0 0.0 0.150146 0.0017372000000000082 0.987963 -2.16943e-18 0.137459 0.000137457 0.0 0.0619649 0.961407 0.00480226 -0.0276097 -0.104934 0.137813 -0.0275852 -0.105011 0.137849 0.0318029 -0.0111368 -0.154103 0.0882218 0.0764566 -0.0106868 0.0878012 0.0772502 -0.010958 0.033553200000000…
201.0 0.0903559 0.952721 -0.101919 0.0 0.0 0.101919 0.0 0.0 0.101919 -0.210592 0.0396351 0.239406 0.0 0.0 -0.239406 0.0 0.0 -0.239406 0.0724283 0.985301 -2.16943e-18 -0.218539 0.0167047 0.0 0.0592398 0.962486 0.0210059 -0.0371162 -0.114051 0.140177 -0.0375779 -0.113508 0.140088 0.0240719 -0.00818734 -0.113238 0.0695048 0.0457735 -0.00181466 0.0692064 0.046339 -0.00202741 0.0288459 0.983413 -2.169…
202.0 0.0820749 0.954239 -0.0925129 0.0 0.0 0.0925129 0.0 0.0 0.0925129 -0.0350655 0.00625871 0.0397947 0.0 0.0 -0.0397947 0.0 0.0 -0.0397947 0.0638393 0.985917 -2.16943e-18 -0.0363506 0.0024349 0.0 0.0504872 0.963221 0.0150108 -0.0298841 -0.0930677 0.117997 -0.0298864 -0.0930627 0.117992 0.000134918 -3.22539e-05 -0.000470078 0.000109883 0.00045186 -9.17376e-05 0.000104811 0.000461456 -9.52607e-0…
203.0 0.142245 0.941351 -0.161274 0.0 0.0 0.161274 0.0 0.0 0.161274 -0.169913 0.0425521 0.195691 0.0 0.0 -0.195691 0.0 0.0 -0.195691 0.1264556 0.979554 -2.16943e-18 -0.17751 0.0242271 0.0 0.117699 0.937536 -0.224762 0.0218294 0.142114 0.070873 0.0218599 0.141989 0.0709667 0.00277606 -0.00336502 -0.024745 0.00493939 0.0339945 -0.0141972 0.00492254 0.034027 -0.0142144 0.1125367 0.980316 -2.16943e-1…
204.0 0.129668 0.944404 -0.146815 0.0 0.0 0.146815 0.0 0.0 0.146815 -0.131519 0.0309232 0.150942 0.0 0.0 -0.150942 0.0 0.0 -0.150942 0.1133272 0.981249 -2.16943e-18 -0.137174 0.0167054 0.0 0.111822 0.942306 -0.189381 0.0189755 0.08908 0.0901166 0.0189991 0.0889732 0.0901437 -0.0227001 -0.0138894 -0.1549 0.0552387 0.261 -0.156457 0.05904 0.253579 -0.151837 0.1028748 0.982276 -2.16943e-18 0.0004667…
208.0 0.112069 0.948355 -0.126663 0.0 0.0 0.126663 0.0 0.0 0.126663 -0.169934 0.036358 0.194149 0.0 0.0 -0.194149 0.0 0.0 -0.194149 0.0949918 0.983295 -2.16943e-18 -0.176837 0.0179275 0.0 0.0683605 0.956779 -0.0666015 0.000568333 -0.025496 0.0981121 -0.00263117 -0.0198916 0.095801 -0.0407669 -0.00821335 -0.182708 0.117277 0.246354 -0.176569 0.17839 0.129414 -0.123881 0.048364500000000005 0.986049…
209.0 -0.00548564 0.965445 0.00614876 0.0 0.0 -0.00614876 0.0 0.0 -0.00614876 0.0437975 -0.00342159 -0.0490802 0.0 0.0 0.0490802 0.0 0.0 0.0490802 -0.026435 0.987502 -2.16943e-18 0.0449102 0.00142763 0.0 0.0595515 0.959422 -0.0409595 -0.0115227 -0.0345256 0.0970603 -0.0121004 -0.0335558 0.0966682 -0.0198195 0.00503345 0.053749 -0.0165233 -0.0332099 -0.0040174 -0.0156126 -0.0349593 -0.0031791 0.03…
214.0 0.0939229 0.952042 -0.105975 0.0 0.0 0.105975 0.0 0.0 0.105975 -0.14697 0.0282787 0.167208 0.0 0.0 -0.167208 0.0 0.0 -0.167208 0.076130723 0.98501 -2.16943e-18 -0.152585 0.0122861 0.0 0.0721242 0.956392 -0.0672842 0.00249647 -0.0368871 0.108812 -0.00110301 -0.0299248 0.104448 -0.0384642 -0.0126667 -0.264024 0.137301 0.370521 -0.238813 0.221633 0.209582 -0.169758 0.05199190000000001 0.985748…
216.0 0.0454963 0.95999 -0.0511419 0.0 0.0 0.0511419 0.0 0.0 0.0511419 -0.111741 0.0152065 0.125989 0.0 0.0 -0.125989 0.0 0.0 -0.125989 0.0260072 0.987666 -2.16943e-18 -0.115306 0.00294242 0.0 0.0664088 0.957914 -0.0548306 -0.00893529 -0.0277823 0.1016 -0.0109976 -0.0240579 0.0998769 -0.0216688 0.00542039 0.0544922 -0.00796587 -0.0467169 0.000190426 -0.0140553 -0.0351613 -0.00437174 0.0447593 0.9…
217.0 0.0292058 0.962055 -0.0327961 0.0 0.0 0.0327961 0.0 0.0 0.0327961 0.0310958 -0.00365205 -0.0349794 0.0 0.0 0.0349794 0.0 0.0 0.0349794 0.009214100000000003 0.98794 -2.16943e-18 0.0320229 -0.000229514 0.0 0.0637618 0.961172 0.00463381 -0.0275643 -0.108771 0.141751 -0.0283167 -0.107848 0.141604 0.0255272 -0.011965 -0.176776 0.118135 0.0807326 -0.0220713 0.117556 0.0818725 -0.0227838 0.0351879…
219.0 0.0898255 0.95282 -0.101316 0.0 0.0 0.101316 0.0 0.0 0.101316 -0.064277 0.0120573 0.0730635 0.0 0.0 -0.0730635 0.0 0.0 -0.0730635 0.07187789 0.985343 -2.16943e-18 -0.0666982 0.00505784 0.0 0.0804914 0.959108 -0.00557067 -0.0414036 -0.099485 0.155993 -0.041491 -0.0993898 0.156038 0.0138764 -0.00568284 -0.0618122 0.0607849 -0.0216256 0.0258005 0.0606251 -0.021263 0.0252773 0.0506755 0.982867 …
220.0 0.113685 0.948008 -0.12851 0.0 0.0 0.12851 0.0 0.0 0.12851 -0.0826156 0.0178356 0.0944255 0.0 0.0 -0.0944255 0.0 0.0 -0.0944255 0.0966742 0.983123 -2.16943e-18 -0.0859896 0.00887803 0.0 0.0843346 0.950169 -0.135257 0.0149588 0.0497569 0.0806206 0.0134777 0.0522563 0.0791575 -0.0422232 -0.0107585 -0.144681 0.0225007 0.35132 -0.22931 0.057857 0.282686 -0.190713 0.07130565 0.985521 -2.16943e-1…
221.0 0.0770545 0.95512 -0.0868182 0.0 0.0 0.0868182 0.0 0.0 0.0868182 0.0280399 -0.00484014 -0.0317898 0.0 0.0 0.0317898 0.0 0.0 0.0317898 0.05863650000000001 0.98625 -2.16943e-18 0.0290492 -0.00177972 0.0 0.0512729 0.96268 0.00517053 -0.0278556 -0.0798324 0.112521 -0.0275211 -0.0803032 0.11268 -0.00699537 0.00781381 0.140213 -0.0727863 -0.135266 0.0681411 -0.0735684 -0.133739 0.06726 0.0237396 …
223.0 -0.0110508 0.965863 0.0123836 0.0 0.0 -0.0123836 0.0 0.0 -0.0123836 0.137304 -0.00986575 -0.153794 0.0 0.0 0.153794 0.0 0.0 0.153794 -0.03214 0.987302 -2.16943e-18 0.140697 0.00535082 0.0 0.0606764 0.954853 -0.100336 0.0100241 0.0428258 0.0573541 0.00947284 0.0441573 0.0567166 -0.0440298 0.00904617 0.0716962 0.00190763 -0.0485585 -0.0239328 0.00318923 -0.050866 -0.0237733 0.0455785000000000…
224.0 0.119497 0.946733 -0.135157 0.0 0.0 0.135157 0.0 0.0 0.135157 -0.0666443 0.0148519 0.0762822 0.0 0.0 -0.0762822 0.0 0.0 -0.0762822 0.1027251 0.982478 -2.16943e-18 -0.069418 0.00763375 0.0 0.0512928 0.960756 -0.0288183 -0.0120849 -0.0408917 0.0918965 -0.0154322 -0.0345614 0.0875235 -0.0197026 0.0130178 0.195369 -0.0395462 -0.282707 0.126588 -0.113257 -0.143175 0.0737651 0.027992100000000006 …
225.0 0.0734266 0.955739 -0.0827066 0.0 0.0 0.0827066 0.0 0.0 0.0827066 -0.211592 0.0356289 0.239721 0.0 0.0 -0.239721 0.0 0.0 -0.239721 0.054879000000000004 0.986473 -2.16943e-18 -0.219107 0.0125197 0.0 0.0636123 0.961955 0.0179459 -0.039939 -0.11248 0.144438 -0.0386793 -0.114017 0.144717 0.0180422 -0.0077807 -0.112696 0.077225 0.0437912 -0.00779049 0.0777271 0.0428258 -0.00733367 0.0330418 0.98…
226.0 0.0332476 0.961571 -0.0373439 0.0 0.0 0.0373439 0.0 0.0 0.0373439 0.0589104 -0.0071905 -0.0663039 0.0 0.0 0.0663039 0.0 0.0 0.0663039 0.0133775 0.987901 -2.16943e-18 0.0606971 -0.000711095 0.0 0.0521525 0.962838 0.00963447 -0.0287693 -0.0879237 0.117114 -0.0287716 -0.0879179 0.117108 -0.00237272 0.0014038 0.0250645 -0.0110221 -0.0254028 0.0113608 -0.0110252 -0.0253968 0.0113584 0.0240890000…
228.0 0.0746833 0.955526 -0.0841306 0.0 0.0 0.0841306 0.0 0.0 0.0841306 -0.0554349 0.0094156 0.0628195 0.0 0.0 -0.0628195 0.0 0.0 -0.0628195 0.056180400000000005 0.986398 -2.16943e-18 -0.057413 0.00336259 0.0 0.0538352 0.962361 0.00302389 -0.0262596 -0.0829227 0.116211 -0.0262594 -0.0829236 0.116212 -3.97064e-05 -0.000125638 -0.00321655 0.000609019 0.00561179 -0.00300405 0.000613533 0.0056032 -0.…
229.0 0.0161688 0.963489 -0.0181429 0.0 0.0 0.0181429 0.0 0.0 0.0181429 0.0834861 -0.00856687 -0.0937615 0.0 0.0 0.0937615 0.0 0.0 0.0937615 -0.004200700000000002 0.987938 -2.16943e-18 0.0858363 0.000642587 0.0 0.0636205 0.959127 -0.0391372 -0.0151514 -0.0423974 0.10674 -0.0149174 -0.0427745 0.106884 -0.0173302 0.00514444 0.0596196 -0.0159275 -0.0523361 0.00863373 -0.0162277 -0.0517588 0.00835246…
231.0 0.139505 0.942032 -0.158119 0.0 0.0 0.158119 0.0 0.0 0.158119 -0.18018 0.0445197 0.207353 0.0 0.0 -0.207353 0.0 0.0 -0.207353 0.12359300000000001 0.97994 -2.16943e-18 -0.188168 0.0250773 0.0 0.106857 0.936949 -0.235485 0.0293853 0.174592 0.0415588 0.0293879 0.174582 0.0415665 -0.0205638 0.00599009 0.0446025 -0.0220134 -1.55345e-05 -0.0225734 -0.0220212 3.63405e-11 -0.0225863 0.1043387 0.980…
233.0 0.0702648 0.956265 -0.0791256 0.0 0.0 0.0791256 0.0 0.0 0.0791256 -0.132289 0.0217886 0.149786 0.0 0.0 -0.149786 0.0 0.0 -0.149786 0.0516055 0.986654 -2.16943e-18 -0.136933 0.00733245 0.0 0.0675094 0.960415 -0.00445591 -0.0269925 -0.100013 0.141472 -0.0275157 -0.0993108 0.141268 0.0207106 -0.0104429 -0.164412 0.0931339 0.11416 -0.0426299 0.0927756 0.114821 -0.0427752 0.0395536 0.983922 -2.1…
234.0 -0.036042 0.967308 0.0403517 0.0 0.0 -0.0403517 0.0 0.0 -0.0403517 0.087263 -0.00382123 -0.0975847 0.0 0.0 0.0975847 0.0 0.0 0.0975847 -0.057708999999999996 0.985972 -2.16943e-18 0.0891445 0.00589036 0.0 0.0568267 0.962723 0.0227366 -0.0331953 -0.118517 0.139059 -0.0337035 -0.118026 0.139039 0.0299776 -0.011384 -0.160801 0.110062 0.0530907 -0.00253777 0.108999 0.0551021 -0.0032577 0.0267549…
235.0 0.100512 0.950748 -0.113478 0.0 0.0 0.113478 0.0 0.0 0.113478 -0.0781533 0.0156465 0.0890464 0.0 0.0 -0.0890464 0.0 0.0 -0.0890464 0.08297471000000001 0.984433 -2.16943e-18 -0.0812077 0.00715239 0.0 0.0659827 0.959714 -0.0239912 -0.0177577 -0.072807 0.124612 -0.0174866 -0.0731904 0.124725 0.0264949 -0.00673749 -0.0845479 0.0114322 0.0914989 -0.0184034 0.0118334 0.0907288 -0.0180405 0.040764…
236.0 0.0270875 0.962301 -0.0304135 0.0 0.0 0.0304135 0.0 0.0 0.0304135 -0.0724951 0.00833914 0.0815264 0.0 0.0 -0.0815264 0.0 0.0 -0.0815264 0.007032900000000009 0.987953 -2.16943e-18 -0.0746367 0.000357105 0.0 0.0562263 0.963688 0.0374119 -0.0492947 -0.117336 0.138978 -0.0494998 -0.117143 0.139011 0.0216389 0.00239623 0.108498 -0.0763012 -0.1306 0.100189 -0.0765918 -0.130018 0.0997723 0.0237581…
237.0 0.0104186 0.96406 -0.0116872 0.0 0.0 0.0116872 0.0 0.0 0.0116872 -0.0303682 0.00291823 0.034084 0.0 0.0 -0.034084 0.0 0.0 -0.034084 -0.010110599999999997 0.987875 -2.16943e-18 -0.0312009 -0.000435026 0.0 0.0527288 0.962344 -0.000738411 -0.0330914 -0.0619146 0.105127 -0.0332838 -0.0610905 0.104105 0.0314421 0.019045 0.382516 -0.241079 -0.405223 0.267849 -0.234055 -0.418844 0.275196 0.0252687…
238.0 0.0665007 0.956877 -0.0748651 0.0 0.0 0.0748651 0.0 0.0 0.0748651 0.0583577 -0.00935658 -0.0660306 0.0 0.0 0.0660306 0.0 0.0 0.0660306 0.0477102 0.986854 -2.16943e-18 0.0603778 -0.00297517 0.0 0.0517843 0.962945 0.0116547 -0.028864 -0.0910798 0.118342 -0.0288636 -0.0910808 0.118342 0.0025019 -0.00058527 -0.00814112 0.00193841 0.00736595 -0.00116371 0.00193139 0.00737927 -0.00116884 0.023548…
239.0 0.146407 0.940298 -0.16607 0.0 0.0 0.16607 0.0 0.0 0.16607 -0.304987 0.0779356 0.351684 0.0 0.0 -0.351684 0.0 0.0 -0.351684 0.1308043 0.97895 -2.16943e-18 -0.318797 0.0450689 0.0 0.0748988 0.949343 -0.147694 0.01581 0.0958492 0.0460074 0.0160131 0.0953709 0.0461205 -0.036933 0.0115618 0.0926371 -0.0218169 -0.0613711 -0.0089738 -0.0226743 -0.0598997 -0.0086052 0.064167 0.9857 -2.16943e-18 -0…
240.0 0.0961669 0.951607 -0.108529 0.0 0.0 0.108529 0.0 0.0 0.108529 0.0328337 -0.00640458 -0.0373735 0.0 0.0 0.0373735 0.0 0.0 0.0373735 0.07846082 0.98482 -2.16943e-18 0.034098 -0.00283322 0.0 0.067987 0.955612 -0.0864223 0.00501814 0.00872862 0.0826491 0.00391812 0.0102055 0.0821156 -0.0244713 -0.00118725 -0.0354491 -0.0244154 0.176802 -0.116448 -0.00156431 0.132822 -0.0946048 0.0505018 0.9866…
242.0 0.122517 0.946054 -0.138615 0.0 0.0 0.138615 0.0 0.0 0.138615 -0.163647 0.0370638 0.187459 0.0 0.0 -0.187459 0.0 0.0 -0.187459 0.1058718 0.982126 -2.16943e-18 -0.170525 0.0193493 0.0 0.0583853 0.960605 -0.0222784 -0.0185597 -0.0573146 0.108206 -0.0196662 -0.0556462 0.107642 -0.0192648 0.0065808 0.0906666 -0.0201898 -0.104227 0.0337479 -0.0177574 -0.108902 0.0360016 0.0335203 0.985724 -2.169…
245.0 0.0621417 0.957565 -0.0699349 0.0 0.0 0.0699349 0.0 0.0 0.0699349 -0.176967 0.0274792 0.200079 0.0 0.0 -0.200079 0.0 0.0 -0.200079 0.043201500000000004 0.987065 -2.16943e-18 -0.182993 0.00811296 0.0 0.0808649 0.952099 -0.115995 0.00887687 0.0305492 0.0857513 0.00806301 0.0320321 0.08482 -0.0278338 -0.00451553 -0.075575 -0.005266 0.229178 -0.143396 0.0197831 0.180765 -0.117747 0.06567882 0.9…
247.0 0.151506 0.938979 -0.171955 0.0 0.0 0.171955 0.0 0.0 0.171955 -0.166536 0.0436018 0.192327 0.0 0.0 -0.192327 0.0 0.0 -0.192327 0.1361367 0.97818 -2.16943e-18 -0.174194 0.0256726 0.0 0.0572248 0.96013 -0.0324621 -0.0154244 -0.0397421 0.0976721 -0.0152477 -0.0400156 0.0977868 -0.0223292 0.00907131 0.118877 -0.0393961 -0.118376 0.0389477 -0.0397067 -0.117762 0.0385371 0.0337321 0.9862 -2.16943…
248.0 0.138728 0.942224 -0.157225 0.0 0.0 0.157225 0.0 0.0 0.157225 -0.152306 0.0374881 0.175237 0.0 0.0 -0.175237 0.0 0.0 -0.175237 0.1227816 0.980048 -2.16943e-18 -0.159043 0.021051 0.0 0.10378 0.944346 -0.175853 0.0137857 0.0894601 0.0826602 0.0137014 0.0897306 0.0824734 0.00571443 -0.00189935 -0.0132672 0.00181206 0.0101759 0.00127957 0.00181789 0.0101647 0.00128462 0.0936179 0.983238 -2.1694…
249.0 0.0597862 0.957927 -0.0672723 0.0 0.0 0.0672723 0.0 0.0 0.0672723 -0.0230972 0.00352354 0.026103 0.0 0.0 -0.026103 0.0 0.0 -0.026103 0.0407661 0.98717 -2.16943e-18 -0.0238766 0.000994875 0.0 0.0790183 0.956753 -0.0503246 -0.0107503 -0.0637886 0.134708 -0.0125375 -0.0604275 0.131262 0.0411659 -0.0114624 -0.142544 0.000934979 0.196828 -0.0539649 0.0227253 0.154766 -0.0331918 0.055707500000000…
250.0 0.0922376 0.952364 -0.104058 0.0 0.0 0.104058 0.0 0.0 0.104058 -0.0929909 0.0177078 0.105757 0.0 0.0 -0.105757 0.0 0.0 -0.105757 0.074381268 0.98515 -2.16943e-18 -0.0965233 0.00758582 0.0 0.0523847 0.962818 0.0101878 -0.0283587 -0.0903974 0.118621 -0.0283582 -0.090399 0.118622 0.00390218 -0.00100124 -0.0144119 0.00396949 0.0132322 -0.00278943 0.00397042 0.0132305 -0.00278917 0.0242743000000…
255.0 0.0283314 0.962157 -0.0318125 0.0 0.0 0.0318125 0.0 0.0 0.0318125 -0.131905 0.0153601 0.148362 0.0 0.0 -0.148362 0.0 0.0 -0.148362 0.008313700000000007 0.987946 -2.16943e-18 -0.135823 0.000839874 0.0 0.0511035 0.963091 0.0132225 -0.029613 -0.09131 0.117753 -0.029436 -0.0915293 0.117795 -0.000775509 0.00034675 0.00599183 -0.00246857 -0.00590971 0.00238613 -0.00247601 -0.00589542 0.00237939 0…
256.0 0.121694 0.94624 -0.137673 0.0 0.0 0.137673 0.0 0.0 0.137673 -0.0291834 0.00658074 0.0334227 0.0 0.0 -0.0334227 0.0 0.0 -0.0334227 0.1050146 0.982223 -2.16943e-18 -0.0304067 0.00342121 0.0 0.116874 0.938498 -0.217569 0.0203059 0.132445 0.074876 0.0202994 0.132461 0.0748652 0.00400041 -0.00405842 -0.0302139 0.00584647 0.0405137 -0.0161869 0.00587803 0.040452 -0.0161467 0.1108504 0.980735 -2.…
257.0 0.0223901 0.962829 -0.0251325 0.0 0.0 0.0251325 0.0 0.0 0.0251325 0.106356 -0.0116654 -0.119535 0.0 0.0 0.119535 0.0 0.0 0.119535 0.0021981999999999974 0.987964 -2.16943e-18 0.109434 5.43306e-05 0.0 0.0794711 0.95511 -0.0754191 0.00534943 -0.0427971 0.118402 -0.00175467 -0.0295477 0.113697 0.0299438 -0.0125316 -0.163824 0.0335087 0.203224 -0.0694722 -0.0515482 0.366519 -0.147183 0.059632500…
258.0 0.118744 0.9469 -0.134295 0.0 0.0 0.134295 0.0 0.0 0.134295 -0.285801 0.0634331 0.32707 0.0 0.0 -0.32707 0.0 0.0 -0.32707 0.1019407 0.982564 -2.16943e-18 -0.297667 0.0324741 0.0 0.0850864 0.954959 -0.0711346 -0.00597047 -0.0429485 0.128377 -0.00332402 -0.0473772 0.131915 0.0125607 -0.0158161 -0.246656 0.130541 0.229102 -0.11271 0.0842177 0.318362 -0.156097 0.06393410000000001 0.98481 -2.169…
259.0 0.116152 0.947472 -0.13133 0.0 0.0 0.13133 0.0 0.0 0.13133 -0.0720946 0.0157771 0.082451 0.0 0.0 -0.082451 0.0 0.0 -0.082451 0.0992416 0.982854 -2.16943e-18 -0.0750627 0.00796385 0.0 0.105147 0.944601 -0.173315 0.0152734 0.0786386 0.0894614 0.0152781 0.0786054 0.0894852 -0.0169944 -0.00885538 -0.10441 0.0427622 0.170316 -0.10873 0.04281 0.170217 -0.108635 0.0946907 0.983271 -2.16943e-18 -0.…
261.0 0.0499436 0.959373 -0.0561581 0.0 0.0 0.0561581 0.0 0.0 0.0561581 -0.0530666 0.00749295 0.0598747 0.0 0.0 -0.0598747 0.0 0.0 -0.0598747 0.0305978 0.987537 -2.16943e-18 -0.0547898 0.0016732 0.0 0.0581473 0.962856 0.0239332 -0.040793 -0.109864 0.136443 -0.0421398 -0.108117 0.135922 0.0197826 0.00134138 0.0698717 -0.0583282 -0.0800724 0.07055 -0.0570436 -0.0826697 0.0725991 0.0273129 0.98347 -…
262.0 0.0671889 0.956766 -0.0756438 0.0 0.0 0.0756438 0.0 0.0 0.0756438 -0.106131 0.0171009 0.1201 0.0 0.0 -0.1201 0.0 0.0 -0.1201 0.0484222 0.986819 -2.16943e-18 -0.109814 0.00549691 0.0 0.0584984 0.957411 -0.0705987 -0.000591754 0.0066787 0.0745585 -0.000219266 0.00585737 0.0750073 -0.0282712 0.0127343 0.143596 -0.050706 -0.132797 0.0399382 -0.0474349 -0.13908 0.0429534 0.039757400000000005 0.9…
263.0 0.108669 0.949076 -0.12278 0.0 0.0 0.12278 0.0 0.0 0.12278 -0.223312 0.0468723 0.254923 0.0 0.0 -0.254923 0.0 0.0 -0.254923 0.0914543 0.983647 -2.16943e-18 -0.232282 0.0226375 0.0 0.0506996 0.963051 0.0131893 -0.0294756 -0.0922482 0.118587 -0.0294873 -0.0922338 0.118584 -0.000126315 -0.000136977 -0.00320503 0.0016655 0.00376266 -0.00222311 0.00166067 0.003772 -0.00222782 0.02230540000000000…
264.0 0.0515165 0.95915 -0.0579329 0.0 0.0 0.0579329 0.0 0.0 0.0579329 -0.051021 0.0072965 0.0575812 0.0 0.0 -0.0575812 0.0 0.0 -0.0575812 0.0322218 0.987486 -2.16943e-18 -0.0526882 0.00170263 0.0 0.0751429 0.95784 -0.0393307 -0.0122686 -0.0732998 0.134953 -0.0138978 -0.0709045 0.134184 0.0404669 -0.0120873 -0.155408 0.0288732 0.171907 -0.0453755 0.0247695 0.179792 -0.0491435 0.05097260000000001 …
265.0 0.154265 0.938252 -0.175142 0.0 0.0 0.175142 0.0 0.0 0.175142 -0.388715 0.103097 0.449291 0.0 0.0 -0.449291 0.0 0.0 -0.449291 0.1390228 0.97775 -2.16943e-18 -0.406738 0.0612699 0.0 0.0335642 0.96826 0.101431 -0.0727521 -0.152503 0.133915 -0.0732091 -0.15218 0.134065 -0.0102561 -0.00642766 -0.129402 0.142329 0.021272 -0.0344199 0.141988 0.0219475 -0.0348533 -0.004369600000000001 0.980516 -2.…
266.0 -0.0416239 0.967535 0.046593 0.0 0.0 -0.046593 0.0 0.0 -0.046593 0.170571 -0.00640292 -0.190699 0.0 0.0 0.190699 0.0 0.0 0.190699 -0.06340900000000001 0.985577 -2.16943e-18 0.17413 0.0125979 0.0 0.0786498 0.954334 -0.0889512 0.0018336 -0.0064991 0.101123 0.00188085 -0.00642769 0.101005 -0.00930283 -0.00547661 -0.0922351 0.0410748 0.132011 -0.0761766 0.0412518 0.131673 -0.076038 0.0603181 0.…
267.0 0.119932 0.946636 -0.135655 0.0 0.0 0.135655 0.0 0.0 0.135655 -0.265356 0.0592742 0.303765 0.0 0.0 -0.303765 0.0 0.0 -0.303765 0.1031783 0.982428 -2.16943e-18 -0.276416 0.0305362 0.0 0.086366 0.95 -0.134084 0.0112343 0.0495267 0.0824398 0.011317 0.0492066 0.0823956 -0.0351529 -0.00632435 -0.0961598 0.0150803 0.248951 -0.162873 0.0555097 0.170478 -0.118535 0.07284339000000001 0.985291 -2.169…
273.0 -0.0867776 0.96809 0.0970484 0.0 0.0 -0.0970484 0.0 0.0 -0.0970484 0.279659 0.00361758 -0.312464 0.0 0.0 0.312464 0.0 0.0 0.312464 -0.10937699999999999 0.981083 -2.16943e-18 0.283912 0.0350053 0.0 0.0728922 0.956574 -0.0665031 -0.00532036 -0.0248352 0.106786 -0.00750009 -0.0220541 0.10487 -0.0146469 -0.00161183 -0.046915 0.0225519 0.0878344 -0.0639324 0.0180987 0.0954228 -0.0613938 0.052149…
274.0 0.0702651 0.956265 -0.0791259 0.0 0.0 0.0791259 0.0 0.0 0.0791259 0.0867665 -0.0142909 -0.0982426 0.0 0.0 0.0982426 0.0 0.0 0.0982426 0.05160580000000001 0.986654 -2.16943e-18 0.0898125 -0.00480928 0.0 0.0593917 0.958844 -0.0498103 -0.00905825 -0.0210922 0.0900624 -0.00905956 -0.0211131 0.0900466 -0.0242257 0.0104892 0.127661 -0.046901 -0.117198 0.0361377 -0.0485382 -0.114091 0.0349004 0.03…
275.0 0.151065 0.939094 -0.171445 0.0 0.0 0.171445 0.0 0.0 0.171445 -0.302114 0.0789339 0.348856 0.0 0.0 -0.348856 0.0 0.0 -0.348856 0.1356752 0.978248 -2.16943e-18 -0.315988 0.0464056 0.0 0.0535235 0.957302 -0.0756586 0.00477832 0.0183971 0.061709 0.00282378 0.0220128 0.0606149 -0.0246591 0.0182599 0.213351 -0.0905466 -0.209297 0.0925257 -0.102426 -0.18573 0.0763815 0.036003600000000004 0.987296…
276.0 0.024209 0.962627 -0.0271771 0.0 0.0 0.0271771 0.0 0.0 0.0271771 0.0899782 -0.0100553 -0.10115 0.0 0.0 0.10115 0.0 0.0 0.10115 0.004070000000000004 0.987963 -2.16943e-18 0.0926033 -0.000143356 0.0 0.0571026 0.962258 0.00852463 -0.032993 -0.091561 0.12604 -0.0326025 -0.0920508 0.126142 -0.00109134 0.00247359 0.0520275 -0.0235188 -0.0605257 0.0322702 -0.0235888 -0.0603906 0.0321992 0.0283855 …
280.0 0.144747 0.94072 -0.164156 0.0 0.0 0.164156 0.0 0.0 0.164156 -0.2047 0.0518914 0.235927 0.0 0.0 -0.235927 0.0 0.0 -0.235927 0.1290692 0.979194 -2.16943e-18 -0.213922 0.0298251 0.0 0.0895991 0.950251 -0.128715 0.00693646 0.0402407 0.0915897 0.00690765 0.0403113 0.0915478 0.00182579 -0.00121386 -0.0119843 0.00329657 0.0139602 -0.00527222 0.00330327 0.0139475 -0.00526649 0.074976965 0.985144 -…
281.0 -0.0238758 0.966692 0.0267419 0.0 0.0 -0.0267419 0.0 0.0 -0.0267419 0.302863 -0.0173948 -0.338919 0.0 0.0 0.338919 0.0 0.0 0.338919 -0.04527099999999999 0.986709 -2.16943e-18 0.309856 0.0162423 0.0 0.0523014 0.964424 0.04705 -0.0499708 -0.126376 0.139276 -0.0505868 -0.125664 0.13917 0.0117455 -0.00232625 -0.0163185 0.013363 -0.019269 0.0226787 0.0135847 -0.0197067 0.0229564 0.019213 0.98263…
282.0 0.0750589 0.955462 -0.0845563 0.0 0.0 0.0845563 0.0 0.0 0.0845563 0.0897302 -0.0152799 -0.101691 0.0 0.0 0.101691 0.0 0.0 0.101691 0.056569400000000006 0.986375 -2.16943e-18 0.0929364 -0.00548283 0.0 0.0749517 0.955721 -0.0766421 -0.0052978 -0.0084599 0.100453 -0.00561208 -0.00834751 0.100526 -0.0119921 0.00363525 0.0358855 -0.00723476 -0.0320855 0.00343984 -0.00991898 -0.0269286 0.00096190…
283.0 0.10833 0.949147 -0.122393 0.0 0.0 0.122393 0.0 0.0 0.122393 -0.192304 0.0402864 0.219508 0.0 0.0 -0.219508 0.0 0.0 -0.219508 0.0911025 0.983681 -2.16943e-18 -0.20002 0.0194154 0.0 0.0738347 0.949969 -0.142519 0.015005 0.08961 0.0478869 0.0152723 0.0889746 0.0480629 -0.0393767 0.00994789 0.0756034 -0.010897 -0.0419171 -0.0223656 -0.0120501 -0.0399091 -0.0220605 0.0625806 0.985885 -2.16943e-…
284.0 0.00452348 0.964607 -0.00507277 0.0 0.0 0.00507277 0.0 0.0 0.00507277 0.227119 -0.0203098 -0.254753 0.0 0.0 0.254753 0.0 0.0 0.254753 -0.01616519999999999 0.98777 -2.16943e-18 0.233177 0.00479391 0.0 0.0843551 0.948497 -0.150972 0.0187079 0.0754283 0.0615792 0.0161559 0.0802539 0.0634167 -0.0510404 -0.00732675 -0.0939991 0.0868627 0.140396 -0.108749 0.00672854 0.296905 -0.20472 0.07330025 0…
286.0 0.00403131 0.964651 -0.00452074 0.0 0.0 0.00452074 0.0 0.0 0.00452074 0.0627764 -0.00557875 -0.0704109 0.0 0.0 0.0704109 0.0 0.0 0.0704109 -0.01667049999999999 0.98776 -2.16943e-18 0.0644469 0.00136056 0.0 0.0904176 0.950203 -0.128342 0.00633523 0.0386143 0.0934442 0.0067841 0.0375113 0.0940991 -0.00260135 -0.00222951 -0.0284714 0.0111048 0.0430927 -0.0257261 0.0105227 0.0442113 -0.0262684 …
287.0 -0.00249679 0.965207 0.00279896 0.0 0.0 -0.00279896 0.0 0.0 -0.00279896 0.150716 -0.0122825 -0.16894 0.0 0.0 0.16894 0.0 0.0 0.16894 -0.02336959999999999 0.987594 -2.16943e-18 0.154602 0.0043962 0.0 0.0636892 0.961718 0.00973704 -0.0394137 -0.0964234 0.13566 -0.0397066 -0.0961361 0.135764 0.0237262 0.00219049 0.109634 -0.0596543 -0.169604 0.122616 -0.0602489 -0.168356 0.121363 0.0338791 0.9…
288.0 0.0372312 0.961075 -0.0418287 0.0 0.0 0.0418287 0.0 0.0 0.0418287 -0.0686797 0.00869569 0.0773423 0.0 0.0 -0.0773423 0.0 0.0 -0.0773423 0.017482900000000003 0.987844 -2.16943e-18 -0.0707977 0.001147 0.0 0.0535224 0.961863 -0.00708878 -0.0216043 -0.0706947 0.109442 -0.0238083 -0.0676465 0.108596 -0.0166007 0.00765913 0.117525 -0.0497849 -0.109571 0.0418204 -0.046434 -0.116013 0.0449266 0.027…
290.0 0.108273 0.949159 -0.122328 0.0 0.0 0.122328 0.0 0.0 0.122328 -0.0472091 0.00988674 0.0538867 0.0 0.0 -0.0538867 0.0 0.0 -0.0538867 0.0910425 0.983687 -2.16943e-18 -0.0491029 0.00476304 0.0 0.0884203 0.94909 -0.141336 0.0120813 0.057467 0.0802828 0.011661 0.0580863 0.080296 -0.0295279 -0.00548762 -0.0839129 0.0269055 0.188 -0.126196 0.0288475 0.184243 -0.124173 0.075544082 0.985009 -2.16943…
292.0 -0.0237497 0.966685 0.0266009 0.0 0.0 -0.0266009 0.0 0.0 -0.0266009 0.060048 -0.00345733 -0.0671975 0.0 0.0 0.0671975 0.0 0.0 0.0671975 -0.045142 0.986715 -2.16943e-18 0.0614355 0.00321169 0.0 0.0563936 0.962922 0.0274133 -0.0357095 -0.123312 0.141648 -0.0358892 -0.123133 0.141662 0.0270475 -0.0114187 -0.189908 0.111196 0.118637 -0.0398433 0.1109 0.119222 -0.0402118 0.025730700000000002 0.9…
293.0 0.105976 0.949637 -0.119706 0.0 0.0 0.119706 0.0 0.0 0.119706 -0.0741819 0.0153327 0.0846286 0.0 0.0 -0.0846286 0.0 0.0 -0.0846286 0.0886537 0.983915 -2.16943e-18 -0.077135 0.00727815 0.0 0.0645421 0.961111 0.00290762 -0.0282459 -0.104691 0.140091 -0.0290016 -0.103772 0.139904 0.0262402 -0.0105285 -0.153296 0.0899885 0.0843543 -0.021094 0.0890636 0.0861111 -0.0217836 0.036064000000000006 0.…
296.0 -0.00735018 0.965589 0.00823802 0.0 0.0 -0.00823802 0.0 0.0 -0.00823802 0.00702369 -0.000533951 -0.00786959 0.0 0.0 0.00786959 0.0 0.0 0.00786959 -0.028346999999999997 0.987439 -2.16943e-18 0.00720049 0.000243952 0.0 0.0647991 0.961002 0.0027564 -0.0281091 -0.106423 0.141813 -0.0281597 -0.106349 0.141787 0.0261755 -0.0112589 -0.171225 0.0986642 0.105114 -0.0324605 0.0987042 0.105034 -0.0324…
298.0 0.125645 0.94534 -0.1422 0.0 0.0 0.1422 0.0 0.0 0.1422 -0.0523665 0.0120578 0.0600353 0.0 0.0 -0.0600353 0.0 0.0 -0.0600353 0.10913210000000001 0.981751 -2.16943e-18 -0.0545894 0.00639252 0.0 0.115309 0.939668 -0.208898 0.018443 0.122116 0.0783895 0.0184428 0.12212 0.0783865 0.00659838 -0.00390181 -0.0280619 0.00493918 0.0319157 -0.00879336 0.00493004 0.0319338 -0.00880549 0.108297300000000…
299.0 -0.0165152 0.966239 0.018503 0.0 0.0 -0.018503 0.0 0.0 -0.018503 0.298594 -0.0196191 -0.334312 0.0 0.0 0.334312 0.0 0.0 0.334312 -0.03773699999999999 0.987072 -2.16943e-18 0.305765 0.0135028 0.0 0.0637525 0.960988 0.00179466 -0.0248389 -0.108364 0.14146 -0.0256165 -0.106554 0.139492 0.0366424 -0.0121944 -0.157131 0.0965118 0.0553361 0.00529399 0.101409 0.0450661 0.0155452 0.0356376000000000…
304.0 -0.0124579 0.965963 0.0139597 0.0 0.0 -0.0139597 0.0 0.0 -0.0139597 0.0838653 -0.00589314 -0.0939264 0.0 0.0 0.0939264 0.0 0.0 0.0939264 -0.033581 0.987246 -2.16943e-18 0.0859223 0.00340333 0.0 0.0500757 0.963294 0.0159734 -0.0299053 -0.0940878 0.118073 -0.0303778 -0.0935125 0.11797 -0.000119651 3.6534e-06 -9.89548e-05 0.000191963 0.000116219 -0.000208493 0.000196874 0.000106896 -0.00020484…
305.0 0.0992097 0.951008 -0.111994 0.0 0.0 0.111994 0.0 0.0 0.111994 -0.165156 0.03281 0.18812 0.0 0.0 -0.18812 0.0 0.0 -0.18812 0.08162145 0.984552 -2.16943e-18 -0.171583 0.0148556 0.0 0.0798771 0.954964 -0.0799004 0.00389023 -0.0314585 0.112736 -0.00304791 -0.018729 0.111694 0.0211405 -0.00914277 -0.103819 0.0233831 0.118398 -0.0296122 0.0384569 0.090748 -0.0251777 0.0603947 0.985528 -2.16943e-…
310.0 0.0316298 0.961766 -0.0355233 0.0 0.0 0.0355233 0.0 0.0 0.0355233 0.254307 -0.0305704 -0.28616 0.0 0.0 0.28616 0.0 0.0 0.28616 0.011710800000000007 0.987919 -2.16943e-18 0.261967 -0.00259206 0.0 0.0403241 0.966167 0.0608305 -0.0531484 -0.121567 0.123732 -0.0533878 -0.121333 0.124032 0.0199671 0.00940036 0.260606 -0.175118 -0.254495 0.170258 -0.174685 -0.255026 0.168573 0.006752300000000003 …
311.0 -0.0104973 0.965823 0.0117637 0.0 0.0 -0.0117637 0.0 0.0 -0.0117637 0.165556 -0.0119988 -0.185446 0.0 0.0 0.185446 0.0 0.0 0.185446 -0.031572 0.987324 -2.16943e-18 0.169657 0.00634689 0.0 0.0644245 0.961843 0.0165849 -0.0392528 -0.111993 0.144626 -0.0398965 -0.111179 0.144446 0.0145141 -0.00700996 -0.100929 0.0750618 0.0316643 -0.00526111 0.0750268 0.0317214 -0.00522505 0.033908200000000006…
312.0 0.15048 0.939247 -0.170769 0.0 0.0 0.170769 0.0 0.0 0.170769 -0.290329 0.0756451 0.335188 0.0 0.0 -0.335188 0.0 0.0 -0.335188 0.13506289999999999 0.978338 -2.16943e-18 -0.303638 0.0443822 0.0 0.0626991 0.96058 -0.0118431 -0.0199681 -0.0866442 0.128519 -0.0203046 -0.0862005 0.128409 0.0251121 -0.00810431 -0.115173 0.0415193 0.100677 -0.0270872 0.0410628 0.101555 -0.0275056 0.0363522 0.984745…
317.0 0.00477245 0.964585 -0.00535204 0.0 0.0 0.00535204 0.0 0.0 0.00535204 -0.0513486 0.00460623 0.0575976 0.0 0.0 -0.0575976 0.0 0.0 -0.0575976 -0.015909599999999996 0.987776 -2.16943e-18 -0.0527198 -0.00106914 0.0 0.0881751 0.94999 -0.133058 0.00744875 0.0526565 0.0830045 0.00967822 0.0467089 0.0867213 -6.3622e-05 0.000623337 0.00692908 -0.00295411 -0.00836835 0.00439338 -0.00252538 -0.0091929…
319.0 0.116102 0.947483 -0.131272 0.0 0.0 0.131272 0.0 0.0 0.131272 -0.274699 0.0600984 0.314155 0.0 0.0 -0.314155 0.0 0.0 -0.314155 0.0991895 0.98286 -2.16943e-18 -0.286006 0.0303275 0.0 0.0686405 0.959825 -0.0138382 -0.0209794 -0.0941298 0.13897 -0.0208418 -0.0943697 0.139083 0.0299571 -0.0123871 -0.180581 0.0936145 0.124913 -0.0377645 0.0932465 0.125634 -0.0381787 0.0419575 0.984239 -2.16943e-…
320.0 0.0154286 0.963565 -0.0173117 0.0 0.0 0.0173117 0.0 0.0 0.0173117 -0.0320237 0.00325919 0.035962 0.0 0.0 -0.035962 0.0 0.0 -0.035962 -0.0049616999999999994 0.987932 -2.16943e-18 -0.0329221 -0.000273829 0.0 0.0754888 0.955794 -0.0715143 0.00363947 -0.0382414 0.11373 0.00270805 -0.0363318 0.111172 -0.0220983 -0.0158547 -0.291049 0.152056 0.359633 -0.215976 0.157638 0.349084 -0.212287 0.055674…
321.0 0.248449 0.907602 -0.285854 0.0 0.0 0.285854 0.0 0.0 0.285854 -0.534823 0.207418 0.640873 0.0 0.0 -0.640873 0.0 0.0 -0.640873 0.238209 0.957141 -2.16943e-18 -0.566966 0.150962 0.0 0.0577171 0.962897 0.0253506 -0.0404536 -0.113228 0.1383 -0.0411677 -0.112459 0.138329 0.0186963 -0.00504258 -0.0603744 0.0361301 0.0124222 0.0123334 0.0354009 0.0139148 0.0110587 0.026801600000000002 0.983372 -2.…
322.0 0.0657244 0.957001 -0.0739868 0.0 0.0 0.0739868 0.0 0.0 0.0739868 0.134447 -0.021435 -0.152103 0.0 0.0 0.152103 0.0 0.0 0.152103 0.04690710000000001 0.986894 -2.16943e-18 0.139087 -0.00673121 0.0 0.0542637 0.962226 0.00185811 -0.0267677 -0.081903 0.116865 -0.0263921 -0.0823955 0.116982 -0.00526876 0.000814309 0.00705818 2.08208e-05 -0.00239888 -0.00468066 -3.4125e-06 -0.00235233 -0.00470262…
324.0 0.0948786 0.951857 -0.107063 0.0 0.0 0.107063 0.0 0.0 0.107063 -0.11003 0.0212951 0.125207 0.0 0.0 -0.125207 0.0 0.0 -0.125207 0.07712309 0.98493 -2.16943e-18 -0.114248 0.00932425 0.0 0.0520109 0.962908 0.0112393 -0.0288761 -0.0907148 0.118404 -0.0288763 -0.0907152 0.118405 0.00139196 -0.000315989 -0.00446931 0.000808455 0.00449254 -0.00083171 0.000808075 0.0044933 -0.000832274 0.0237962000…
325.0 0.0436845 0.960234 -0.0490994 0.0 0.0 0.0490994 0.0 0.0 0.0490994 0.059639 -0.00799202 -0.067225 0.0 0.0 0.067225 0.0 0.0 0.067225 0.024137900000000004 0.987712 -2.16943e-18 0.0615276 -0.00144434 0.0 0.0676013 0.952925 -0.116401 0.0119283 0.0571025 0.0556451 0.0102201 0.0600428 0.0555293 -0.0347649 0.0120336 0.102389 -0.0119413 -0.106835 0.0213786 -0.0128694 -0.104874 0.0193575 0.0537657 0.…
326.0 0.17442 0.932653 -0.198513 0.0 0.0 0.198513 0.0 0.0 0.198513 -0.270677 0.0786046 0.314897 0.0 0.0 -0.314897 0.0 0.0 -0.314897 0.16014050000000002 0.974316 -2.16943e-18 -0.283991 0.0495924 0.0 0.0714116 0.954214 -0.0997803 0.00758527 0.021614 0.0803314 0.00681977 0.0231092 0.0783146 -0.02779 -0.00282588 -0.0549855 -0.0193282 0.214542 -0.138405 0.00699063 0.163146 -0.10796 0.05518870000000001…
327.0 0.0445501 0.960118 -0.0500751 0.0 0.0 0.0500751 0.0 0.0 0.0500751 -0.0564368 0.00761896 0.0636239 0.0 0.0 -0.0636239 0.0 0.0 -0.0636239 0.025030900000000002 0.98769 -2.16943e-18 -0.0582303 0.00142379 0.0 0.0687694 0.959654 -0.0146081 -0.0171418 -0.100264 0.142043 -0.0203349 -0.094932 0.138642 0.0315045 -0.0135878 -0.205025 0.106631 0.147055 -0.0485186 0.107538 0.144474 -0.0420885 0.0422748 …
328.0 0.0420001 0.960458 -0.047201 0.0 0.0 0.047201 0.0 0.0 0.047201 0.130871 -0.0172848 -0.147481 0.0 0.0 0.147481 0.0 0.0 0.147481 0.0224004 0.987751 -2.16943e-18 0.134987 -0.0029124 0.0 0.0828531 0.953212 -0.100614 -0.000324893 0.0129334 0.0980593 0.000825538 0.00978141 0.0998885 -0.00380877 0.000970396 0.00795689 -0.00143532 -0.00470843 -0.00181297 -0.00183648 -0.00393349 -0.00221794 0.065332…
330.0 0.0520314 0.959076 -0.0585141 0.0 0.0 0.0585141 0.0 0.0 0.0585141 -0.113294 0.0162692 0.127871 0.0 0.0 -0.127871 0.0 0.0 -0.127871 0.0327536 0.987469 -2.16943e-18 -0.117003 0.00384904 0.0 0.0499756 0.963198 0.0148882 -0.0300085 -0.0930568 0.11823 -0.030048 -0.0930081 0.118221 -0.00069581 0.000210234 0.00334299 -0.00107126 -0.00327231 0.00100247 -0.0010657 -0.00328267 0.0010053 0.02144200000…
331.0 0.0751231 0.955451 -0.0846289 0.0 0.0 0.0846289 0.0 0.0 0.0846289 -0.0565909 0.00964096 0.0641349 0.0 0.0 -0.0641349 0.0 0.0 -0.0641349 0.0566359 0.986371 -2.16943e-18 -0.0586134 0.00346221 0.0 0.0554073 0.961936 -0.0027841 -0.0244835 -0.0779409 0.115264 -0.0244848 -0.077937 0.115259 -4.30647e-05 -6.68449e-05 -0.00215411 -0.000350873 0.00525482 -0.00275002 -0.000354367 0.00526145 -0.0027526…
332.0 0.0466072 0.959838 -0.0523945 0.0 0.0 0.0523945 0.0 0.0 0.0523945 -0.143163 0.0196652 0.161445 0.0 0.0 -0.161445 0.0 0.0 -0.161445 0.0271536 0.987636 -2.16943e-18 -0.14775 0.00395556 0.0 0.0646364 0.957224 -0.0672151 -0.00445493 -0.00663204 0.0883098 -0.00438184 -0.00697026 0.0885667 -0.0272399 0.00715478 0.0701359 -0.0260597 -0.0311497 -0.0126592 -0.0199843 -0.0427939 -0.00721559 0.0447840…
333.0 0.0210661 0.962973 -0.0236446 0.0 0.0 0.0236446 0.0 0.0 0.0236446 -0.00692973 0.000749638 0.00778714 0.0 0.0 -0.00778714 0.0 0.0 -0.00778714 0.0008360000000000034 0.987962 -2.16943e-18 -0.00712912 -1.4147e-05 0.0 0.0608761 0.956719 -0.0774263 -0.00234371 0.0196314 0.0701901 -0.00115823 0.0168505 0.0717753 -0.00608051 0.0211643 0.266224 -0.135514 -0.274049 0.143344 -0.122036 -0.299945 0.1558…
334.0 0.220169 0.918026 -0.252179 0.0 0.0 0.252179 0.0 0.0 0.252179 -0.535382 0.187154 0.633628 0.0 0.0 -0.633628 0.0 0.0 -0.633628 0.20829000000000003 0.96457 -2.16943e-18 -0.565264 0.130298 0.0 0.0591934 0.960607 -0.0224721 -0.0215848 -0.052063 0.106162 -0.0180891 -0.0573168 0.107939 -0.00637016 0.00916155 0.155856 -0.0474024 -0.217206 0.108818 -0.0599996 -0.192991 0.0970843 0.0343014 0.985745 …
339.0 0.0663411 0.956903 -0.0746845 0.0 0.0 0.0746845 0.0 0.0 0.0746845 0.165944 -0.0265753 -0.187757 0.0 0.0 0.187757 0.0 0.0 0.187757 0.04754510000000001 0.986862 -2.16943e-18 0.171685 -0.00842884 0.0 0.0648284 0.957613 -0.0614992 -0.00733325 -0.0128785 0.0917232 -0.00711624 -0.0138243 0.0923404 -0.0183696 0.00904067 0.107622 -0.0235479 -0.13413 0.0502977 -0.0416926 -0.0992618 0.0334534 0.04419…
340.0 0.0220208 0.962869 -0.0247175 0.0 0.0 0.0247175 0.0 0.0 0.0247175 0.199314 -0.0217776 -0.224001 0.0 0.0 0.224001 0.0 0.0 0.224001 0.001818200000000006 0.987963 -2.16943e-18 0.205073 0.000186926 0.0 0.0586524 0.955097 -0.0979423 0.0105111 0.0406362 0.0552655 0.00806266 0.0454101 0.0540169 -0.0382943 0.0130595 0.121261 -0.0218541 -0.118873 0.0244654 -0.0233729 -0.115611 0.0207813 0.0433970000…
341.0 -0.0255418 0.966786 0.0286061 0.0 0.0 -0.0286061 0.0 0.0 -0.0286061 0.160968 -0.00894407 -0.180112 0.0 0.0 0.180112 0.0 0.0 0.180112 -0.046975 0.986618 -2.16943e-18 0.164651 0.00893861 0.0 0.0825428 0.951311 -0.123264 0.00897253 0.0412001 0.0825176 0.00931385 0.0403803 0.082826 -0.0349569 -0.00411115 -0.0725907 0.00166661 0.226383 -0.151671 0.0530469 0.126597 -0.0952339 0.06804260000000001 …
342.0 -0.0287508 0.966958 0.0321965 0.0 0.0 -0.0321965 0.0 0.0 -0.0321965 0.126372 -0.00656675 -0.141375 0.0 0.0 0.141375 0.0 0.0 0.141375 -0.05025700000000001 0.986434 -2.16943e-18 0.129212 0.00748011 0.0 0.0527896 0.961714 -0.0107282 -0.0207176 -0.0642416 0.105741 -0.0207356 -0.0642056 0.105727 -0.0193029 0.00731515 0.105208 -0.0388061 -0.0987116 0.0323003 -0.0386348 -0.0990378 0.0324366 0.0271…
344.0 0.0762217 0.955264 -0.0858741 0.0 0.0 0.0858741 0.0 0.0 0.0858741 -0.21167 0.036332 0.239939 0.0 0.0 -0.239939 0.0 0.0 -0.239939 0.0577738 0.986303 -2.16943e-18 -0.219266 0.0132257 0.0 0.0743822 0.954757 -0.089895 0.00596175 -0.00267817 0.0920013 0.00254366 0.00373858 0.093698 -0.0350428 -0.00586465 -0.115972 0.0468089 0.229147 -0.15083 0.0169772 0.287926 -0.189137 0.0566536 0.986149 -2.169…
345.0 0.212611 0.92063 -0.243248 0.0 0.0 0.243248 0.0 0.0 0.243248 -0.362595 0.12313 0.427815 0.0 0.0 -0.427815 0.0 0.0 -0.427815 0.200314 0.966371 -2.16943e-18 -0.382427 0.0845626 0.0 0.0634194 0.956246 -0.0810459 0.00040502 0.014552 0.0760232 0.00191466 0.0115899 0.0772084 -0.0207254 0.0122863 0.138319 -0.0471891 -0.146052 0.0556378 -0.0452352 -0.150091 0.0593425 0.0454543 0.986798 -2.16943e-18…
346.0 0.0567087 0.958391 -0.0637953 0.0 0.0 0.0637953 0.0 0.0 0.0637953 0.0108731 -0.00162005 -0.0122816 0.0 0.0 0.0122816 0.0 0.0 0.0122816 0.0375855 0.987297 -2.16943e-18 0.0112356 -0.000429031 0.0 0.0564445 0.963157 0.0273504 -0.0401891 -0.113358 0.135944 -0.0420271 -0.111291 0.135747 0.017443 -0.000803093 0.0277884 -0.0183318 -0.0638629 0.0562526 -0.0188693 -0.0627919 0.0555262 0.0254659 0.98…
347.0 0.173016 0.93306 -0.196879 0.0 0.0 0.196879 0.0 0.0 0.196879 -0.344066 0.0993076 0.400086 0.0 0.0 -0.400086 0.0 0.0 -0.400086 0.1586673 0.974572 -2.16943e-18 -0.360921 0.0624192 0.0 0.0580028 0.961833 0.00241846 -0.0270575 -0.0913007 0.125993 -0.0269838 -0.0913972 0.126016 0.0096152 -0.00410639 -0.0652298 0.0303529 0.0547905 -0.019916 0.0303978 0.0547042 -0.0198755 0.030215000000000006 0.98…
348.0 0.0606544 0.957795 -0.0682535 0.0 0.0 0.0682535 0.0 0.0 0.0682535 -0.0113099 0.00173671 0.0127836 0.0 0.0 -0.0127836 0.0 0.0 -0.0127836 0.041663700000000005 0.987132 -2.16943e-18 -0.0116928 0.000498703 0.0 0.0565968 0.963305 0.0298152 -0.0438786 -0.112579 0.136544 -0.0437743 -0.112679 0.136539 0.0129964 -0.000767524 0.0198208 -0.0114006 -0.0500231 0.042519 -0.0111951 -0.0504196 0.0427125 0.…
350.0 0.0504297 0.959304 -0.0567065 0.0 0.0 0.0567065 0.0 0.0 0.0567065 -0.0606907 0.00860341 0.0684823 0.0 0.0 -0.0684823 0.0 0.0 -0.0684823 0.031099600000000005 0.987522 -2.16943e-18 -0.0626653 0.00194811 0.0 0.0559907 0.961137 -0.0154608 -0.0206346 -0.0632896 0.109438 -0.0208835 -0.0629132 0.109313 -0.0166702 0.00701433 0.103599 -0.0352571 -0.10827 0.039927 -0.0345942 -0.109541 0.0405196 0.030…
351.0 0.0493709 0.959454 -0.0555118 0.0 0.0 0.0555118 0.0 0.0 0.0555118 -0.114318 0.0160662 0.128972 0.0 0.0 -0.128972 0.0 0.0 -0.128972 0.030006400000000003 0.987555 -2.16943e-18 -0.118021 0.00352786 0.0 0.0553815 0.955764 -0.0932063 0.00946829 0.0418261 0.0518129 0.0101708 0.0404103 0.0522648 -0.0428116 0.0147591 0.138153 -0.0111494 -0.163038 0.0369492 -0.0126281 -0.160478 0.0374469 0.039975300…
353.0 0.103282 0.950189 -0.116634 0.0 0.0 0.116634 0.0 0.0 0.116634 -0.21972 0.0447103 0.250504 0.0 0.0 -0.250504 0.0 0.0 -0.250504 0.0858528 0.984175 -2.16943e-18 -0.228388 0.020842 0.0 0.0503364 0.963137 0.0137492 -0.029359 -0.0920734 0.117736 -0.0296003 -0.0917759 0.11768 7.69461e-06 -1.76384e-05 -0.000452609 9.37991e-05 0.000743664 -0.00038328 9.46176e-05 0.000742484 -0.000385288 0.0219414 0.…
354.0 0.0456189 0.959973 -0.0512802 0.0 0.0 0.0512802 0.0 0.0 0.0512802 -0.0245456 0.00334377 0.0276759 0.0 0.0 -0.0276759 0.0 0.0 -0.0276759 0.026133800000000006 0.987663 -2.16943e-18 -0.0253289 0.00064986 0.0 0.0518367 0.959771 -0.0439488 -0.00888886 -0.0159933 0.0786019 -0.00883805 -0.016854 0.0796058 -0.0188678 0.0178103 0.240296 -0.0525703 -0.352127 0.166108 -0.0951429 -0.270036 0.124664 0.0…
356.0 0.167769 0.934557 -0.190784 0.0 0.0 0.190784 0.0 0.0 0.190784 -0.360342 0.10163 0.418284 0.0 0.0 -0.418284 0.0 0.0 -0.418284 0.15316580000000002 0.975506 -2.16943e-18 -0.377729 0.0629572 0.0 0.0687113 0.950638 -0.138155 0.0146967 0.0928016 0.0406161 0.0167169 0.0889648 0.0407005 -0.0455862 0.0129283 0.102103 -0.0151357 -0.0736032 -0.01281 -0.0185243 -0.0678921 -0.0106757 0.0574317 0.986154 …
358.0 0.115673 0.947576 -0.130782 0.0 0.0 0.130782 0.0 0.0 0.130782 -0.0681974 0.0148851 0.0779847 0.0 0.0 -0.0779847 0.0 0.0 -0.0779847 0.098743 0.982907 -2.16943e-18 -0.0710007 0.00749357 0.0 0.098843 0.945798 -0.165835 0.0126127 0.0825048 0.0806679 0.0119253 0.0845098 0.0794515 0.00440933 0.00201844 0.0229358 -0.00841079 -0.0409941 0.0270832 -0.00819159 -0.0413049 0.0265597 0.0878739 0.983848 …
359.0 -0.0572476 0.967984 0.0640554 0.0 0.0 -0.0640554 0.0 0.0 -0.0640554 0.256169 -0.00513894 -0.286253 0.0 0.0 0.286253 0.0 0.0 0.286253 -0.07934300000000001 0.984284 -2.16943e-18 0.261011 0.0234716 0.0 0.0757504 0.952437 -0.117373 0.0113117 0.0410738 0.0750229 0.0104049 0.0420805 0.0742777 -0.0411721 -0.00622599 -0.0943526 0.000985592 0.287464 -0.194 0.0660928 0.160885 -0.121778 0.0613032 0.98…
360.0 0.143693 0.940987 -0.162942 0.0 0.0 0.162942 0.0 0.0 0.162942 -0.32857 0.0828677 0.378577 0.0 0.0 -0.378577 0.0 0.0 -0.378577 0.1279678 0.979347 -2.16943e-18 -0.343325 0.0474414 0.0 0.0506098 0.96306 0.0125956 -0.0290524 -0.090946 0.117456 -0.0292885 -0.0906535 0.117399 -0.000971741 0.000205413 0.00251874 -0.000710003 -0.00160428 -0.000205762 -0.0007112 -0.0016022 -0.000205274 0.02232240000…
361.0 0.0345212 0.961414 -0.0387775 0.0 0.0 0.0387775 0.0 0.0 0.0387775 -0.0865065 0.0106847 0.0973804 0.0 0.0 -0.0973804 0.0 0.0 -0.0973804 0.014689800000000003 0.987885 -2.16943e-18 -0.0891442 0.00117218 0.0 0.0664983 0.958663 -0.0428169 -0.0155051 -0.0402792 0.108522 -0.0135168 -0.0436734 0.110062 -0.0119528 0.00406038 0.0486226 -0.0116783 -0.0503979 0.0142471 -0.0169789 -0.0400735 0.00841065 …
362.0 -0.0314356 0.967094 0.0351998 0.0 0.0 -0.0351998 0.0 0.0 -0.0351998 0.146472 -0.00717021 -0.163836 0.0 0.0 0.163836 0.0 0.0 0.163836 -0.05300200000000001 0.986271 -2.16943e-18 0.149715 0.00911824 0.0 0.0608348 0.962948 0.0321588 -0.0467148 -0.121181 0.145661 -0.047985 -0.119718 0.145461 0.020958 -0.00559802 -0.0630635 0.0413255 0.00272049 0.0197968 0.0407954 0.00373501 0.0193599 0.028630300…
364.0 -0.0123546 0.965956 0.013844 0.0 0.0 -0.013844 0.0 0.0 -0.013844 0.26647 -0.0187556 -0.29844 0.0 0.0 0.29844 0.0 0.0 0.29844 -0.03347499999999999 0.987251 -2.16943e-18 0.273009 0.0107821 0.0 0.0810554 0.954103 -0.0907529 -0.00129186 -0.00242875 0.104459 -0.00288584 0.00103534 0.102651 -0.0112553 0.000229972 -0.0112526 0.0182041 0.014434 -0.0209393 0.00742064 0.0352005 -0.0313447 0.062465400…
375.0 0.0645842 0.957182 -0.072697 0.0 0.0 0.072697 0.0 0.0 0.072697 0.133775 -0.0211509 -0.151311 0.0 0.0 0.151311 0.0 0.0 0.151311 0.045727500000000004 0.98695 -2.16943e-18 0.138372 -0.0065177 0.0 0.0485961 0.963742 0.0230844 -0.0355186 -0.0962683 0.118359 -0.0355908 -0.0962191 0.118289 -0.000236035 0.00786263 0.166135 -0.0895309 -0.173687 0.099488 -0.0899387 -0.172997 0.0997663 0.0190300000000…
376.0 0.127102 0.945003 -0.14387 0.0 0.0 0.14387 0.0 0.0 0.14387 -0.244427 0.0567113 0.28033 0.0 0.0 -0.28033 0.0 0.0 -0.28033 0.1106508 0.981571 -2.16943e-18 -0.25485 0.0302751 0.0 0.0453624 0.963918 0.0301993 -0.0255673 -0.122287 0.127588 -0.0261308 -0.120969 0.126503 0.0719223 -0.0113689 -0.105675 0.0270412 -0.000143124 0.0795142 0.0319049 -0.00984714 0.0863575 0.016029300000000003 0.983823 -2…
377.0 0.0133967 0.963769 -0.0150302 0.0 0.0 0.0150302 0.0 0.0 0.0150302 0.186427 -0.0185438 -0.209306 0.0 0.0 0.209306 0.0 0.0 0.209306 -0.0070502999999999955 0.987912 -2.16943e-18 0.191609 0.0020309 0.0 0.0563749 0.955435 -0.0956861 0.00920661 0.0455751 0.0497055 0.0106163 0.0425471 0.0508027 -0.0446809 0.0137788 0.125532 -0.0196428 -0.117076 0.016196 -0.0164979 -0.123121 0.0191011 0.04116710000…
378.0 -0.0313798 0.967091 0.0351373 0.0 0.0 -0.0351373 0.0 0.0 -0.0351373 0.130899 -0.00641605 -0.146417 0.0 0.0 0.146417 0.0 0.0 0.146417 -0.052945000000000006 0.986274 -2.16943e-18 0.133798 0.00814043 0.0 0.0697848 0.957602 -0.0553319 -0.0112943 -0.029593 0.106275 -0.0113253 -0.0295385 0.106251 -0.0136362 0.00382966 0.0400844 -0.00876171 -0.0341548 0.00281191 -0.00870433 -0.0342648 0.00286335 0…
379.0 -0.0197299 0.966444 0.0221018 0.0 0.0 -0.0221018 0.0 0.0 -0.0221018 0.134953 -0.00837941 -0.151062 0.0 0.0 0.151062 0.0 0.0 0.151062 -0.041027999999999995 0.986921 -2.16943e-18 0.13814 0.00659853 0.0 0.0614815 0.961755 0.00967858 -0.0315857 -0.105961 0.137881 -0.0319336 -0.105527 0.137789 0.0202671 -0.00831842 -0.12397 0.0737453 0.0686679 -0.018199 0.0735592 0.06902 -0.0183308 0.0323741 0.9…
381.0 0.0649017 0.957132 -0.0730561 0.0 0.0 0.0730561 0.0 0.0 0.0730561 0.102962 -0.0163171 -0.116466 0.0 0.0 0.116466 0.0 0.0 0.116466 0.046056 0.986934 -2.16943e-18 0.106505 -0.005055 0.0 0.0736893 0.959387 -0.0158674 -0.0323116 -0.0804863 0.138162 -0.0326167 -0.0794866 0.136729 0.0339785 0.00122496 0.0919551 -0.0781733 -0.120808 0.110394 -0.0756419 -0.125947 0.114616 0.04602780000000001 0.9840…
382.0 0.0392687 0.960815 -0.0441235 0.0 0.0 0.0441235 0.0 0.0 0.0441235 -0.152323 0.0196412 0.171585 0.0 0.0 -0.171585 0.0 0.0 -0.171585 0.019583500000000004 0.987807 -2.16943e-18 -0.15706 0.00290507 0.0 0.0708121 0.955354 -0.0867763 0.00122323 0.0103235 0.0852579 -0.000532626 0.014176 0.0831861 -0.0188455 0.00866014 0.0926871 -0.0245262 -0.0997705 0.031754 -0.0313963 -0.0865486 0.0252491 0.05288…
383.0 0.0775637 0.955032 -0.0873956 0.0 0.0 0.0873956 0.0 0.0 0.0873956 -0.107411 0.0186047 0.121787 0.0 0.0 -0.121787 0.0 0.0 -0.121787 0.059164100000000004 0.986218 -2.16943e-18 -0.111284 0.00688238 0.0 0.0717871 0.958594 -0.0308648 -0.011959 -0.083296 0.136166 -0.0124348 -0.0826312 0.135956 0.0483223 -0.01334 -0.168524 0.0412521 0.157165 -0.0298536 0.0402816 0.15901 -0.0306043 0.04711450000000…
384.0 0.24009 0.910796 -0.275856 0.0 0.0 0.275856 0.0 0.0 0.275856 -0.399076 0.1502 0.476385 0.0 0.0 -0.476385 0.0 0.0 -0.476385 0.22935300000000003 0.959452 -2.16943e-18 -0.422548 0.107997 0.0 0.0683051 0.959591 -0.0189677 -0.0178924 -0.0889715 0.135883 -0.0174745 -0.089551 0.136054 0.0386284 -0.0124203 -0.164635 0.0694915 0.117772 -0.0226253 0.0699056 0.116986 -0.0223107 0.042362500000000004 0.…
385.0 0.2667 0.900292 -0.307819 0.0 0.0 0.307819 0.0 0.0 0.307819 -0.534726 0.221011 0.646418 0.0 0.0 -0.646418 0.0 0.0 -0.646418 0.257583 0.951754 -2.16943e-18 -0.568389 0.164791 0.0 0.0511411 0.960903 -0.0266813 -0.0157716 -0.0375028 0.0890585 -0.0135462 -0.042123 0.092444 -0.0205865 0.0135162 0.195059 -0.0503265 -0.260218 0.120503 -0.0842528 -0.194148 0.0831062 0.027588600000000005 0.98638 -2.…
387.0 0.0571589 0.958324 -0.0643038 0.0 0.0 0.0643038 0.0 0.0 0.0643038 -0.162301 0.0242667 0.18334 0.0 0.0 -0.18334 0.0 0.0 -0.18334 0.0380507 0.987279 -2.16943e-18 -0.167723 0.00648988 0.0 0.0714589 0.959715 -0.0165703 -0.0360807 -0.0660617 0.127269 -0.0359236 -0.0672193 0.129314 0.0424056 0.00777085 0.239361 -0.112333 -0.381082 0.259052 -0.120941 -0.36416 0.248482 0.043824 0.984431 -2.16943e-1…
388.0 0.240012 0.910826 -0.275763 0.0 0.0 0.275763 0.0 0.0 0.275763 -0.398731 0.150027 0.475957 0.0 0.0 -0.475957 0.0 0.0 -0.475957 0.22927000000000003 0.959473 -2.16943e-18 -0.422178 0.10786 0.0 0.101528 0.947066 -0.150972 0.0111237 0.047859 0.101642 0.00838734 0.0549151 0.0972796 -0.00172442 -0.00601108 -0.0675439 0.0154785 0.111902 -0.0574207 0.021495 0.100304 -0.0515783 0.08849660000000001 0.…
389.0 -0.00706428 0.965567 0.00791768 0.0 0.0 -0.00791768 0.0 0.0 -0.00791768 0.0571635 -0.00436407 -0.0640495 0.0 0.0 0.0640495 0.0 0.0 0.0640495 -0.028053999999999996 0.987449 -2.16943e-18 0.0586044 0.00196672 0.0 0.069485 0.958959 -0.0282232 -0.011089 -0.0846795 0.133544 -0.0152448 -0.0766314 0.127656 0.0472031 -0.0138201 -0.180857 -0.0251007 0.310277 -0.0863273 0.0528939 0.162235 -0.0296005 0…
390.0 0.0264841 0.96237 -0.0297351 0.0 0.0 0.0297351 0.0 0.0 0.0297351 0.073285 -0.00837962 -0.0824083 0.0 0.0 0.0824083 0.0 0.0 0.0824083 0.006411800000000009 0.987956 -2.16943e-18 0.0754442 -0.00030978 0.0 0.0554366 0.961933 -0.00275695 -0.0244518 -0.0781348 0.115392 -0.0244783 -0.0780849 0.115373 0.000286513 -0.000230111 -0.00478593 0.000790333 0.00775928 -0.00376416 0.000793003 0.00775415 -0.…
391.0 0.0664496 0.956885 -0.0748073 0.0 0.0 0.0748073 0.0 0.0 0.0748073 -0.199216 0.0319289 0.225407 0.0 0.0 -0.225407 0.0 0.0 -0.225407 0.0476573 0.986857 -2.16943e-18 -0.206111 0.0101444 0.0 0.0472672 0.96521 0.0539021 -0.0507263 -0.126871 0.133659 -0.0511402 -0.12646 0.133624 0.00732383 0.00242287 0.0714094 -0.0520326 -0.0662876 0.0474525 -0.0522119 -0.0659813 0.047557 0.013941800000000004 0.9…
393.0 -0.0185771 0.966372 0.0208113 0.0 0.0 -0.0208113 0.0 0.0 -0.0208113 0.300606 -0.0190545 -0.336515 0.0 0.0 0.336515 0.0 0.0 0.336515 -0.039847999999999995 0.986977 -2.16943e-18 0.307747 0.0143022 0.0 0.0590965 0.955548 -0.0930216 0.00623372 0.0397186 0.0566576 0.00894152 0.0336733 0.0592854 -0.0461917 0.0068686 0.0457575 0.0126499 -0.0112186 -0.0443801 0.00706746 -0.000890435 -0.046929 0.043…
394.0 0.0620755 0.957575 -0.06986 0.0 0.0 0.06986 0.0 0.0 0.06986 0.00771441 -0.00119729 -0.00872181 0.0 0.0 0.00872181 0.0 0.0 0.00872181 0.043133000000000005 0.987068 -2.16943e-18 0.00797702 -0.000353062 0.0 0.0577243 0.962482 0.020317 -0.033518 -0.116747 0.139995 -0.0333717 -0.116821 0.139956 0.0283941 -0.0115889 -0.166926 0.114207 0.0614903 -0.00873143 0.115103 0.0597959 -0.00813477 0.0277585…
395.0 -0.00601919 0.965487 0.00674664 0.0 0.0 -0.00674664 0.0 0.0 -0.00674664 0.107619 -0.00834282 -0.120594 0.0 0.0 0.120594 0.0 0.0 0.120594 -0.026981999999999992 0.987484 -2.16943e-18 0.110346 0.00357378 0.0 0.0578287 0.957364 -0.0701906 -0.0051297 0.0170392 0.0662197 -0.00609031 0.0186473 0.0654334 0.0138098 0.0269928 0.367981 -0.263641 -0.285432 0.186061 -0.21071 -0.387779 0.240298 0.0387987…
397.0 0.148904 0.939656 -0.16895 0.0 0.0 0.16895 0.0 0.0 0.16895 -0.202009 0.0522411 0.233111 0.0 0.0 -0.233111 0.0 0.0 -0.233111 0.1334148 0.978577 -2.16943e-18 -0.211225 0.0304821 0.0 0.111908 0.941306 -0.197395 0.0167105 0.110031 0.0807054 0.0167163 0.11001 0.0807204 0.00784501 -0.00338962 -0.0236224 0.00331578 0.0232192 -0.00291401 0.00331472 0.0232214 -0.00291555 0.1037494 0.981961 -2.16943e…
399.0 0.170487 0.933786 -0.19394 0.0 0.0 0.19394 0.0 0.0 0.19394 -0.245558 0.070094 0.285298 0.0 0.0 -0.285298 0.0 0.0 -0.285298 0.15601530000000002 0.975027 -2.16943e-18 -0.2575 0.043754 0.0 0.0741134 0.957492 -0.0456706 -0.00684288 -0.0682777 0.129285 -0.00958213 -0.0634104 0.124669 0.0277375 -0.018303 -0.242519 0.20428 0.0434949 -0.000252684 -0.0614608 0.549135 -0.205115 0.0509934 0.984922 -2.…
400.0 0.0509478 0.959231 -0.0572912 0.0 0.0 0.0572912 0.0 0.0 0.0572912 0.208912 -0.0297396 -0.235752 0.0 0.0 0.235752 0.0 0.0 0.235752 0.031634600000000006 0.987505 -2.16943e-18 0.215723 -0.00683253 0.0 0.0538162 0.962496 0.0061707 -0.0296351 -0.0845286 0.118047 -0.0305783 -0.0832994 0.117761 -0.00243919 0.00645593 0.124053 -0.0677139 -0.12207 0.0657168 -0.0666609 -0.124095 0.0666944 0.0257975 0…
402.0 0.0897901 0.952827 -0.101276 0.0 0.0 0.101276 0.0 0.0 0.101276 -0.0184208 0.00345468 0.0209387 0.0 0.0 -0.0209387 0.0 0.0 -0.0209387 0.07184115 0.985346 -2.16943e-18 -0.0191146 0.00144872 0.0 0.0648755 0.959671 -0.0285224 -0.0198354 -0.05703 0.11544 -0.0190496 -0.0582201 0.115845 -0.0131872 0.00336834 0.0387383 -0.0070735 -0.0358883 0.00422327 -0.00761072 -0.0348557 0.00372531 0.04008750000…
404.0 0.0729777 0.955814 -0.0821981 0.0 0.0 0.0821981 0.0 0.0 0.0821981 -0.0975103 0.0163683 0.110464 0.0 0.0 -0.110464 0.0 0.0 -0.110464 0.05441410000000001 0.986499 -2.16943e-18 -0.100968 0.00571777 0.0 0.0530627 0.96396 0.0367042 -0.0465218 -0.114196 0.134085 -0.0468388 -0.113825 0.133971 0.013847 0.00426769 0.133483 -0.0844314 -0.148449 0.0992873 -0.0842699 -0.148821 0.0998627 0.0210883000000…
405.0 -0.030979 0.967071 0.0346891 0.0 0.0 -0.0346891 0.0 0.0 -0.0346891 0.257657 -0.0127449 -0.288209 0.0 0.0 0.288209 0.0 0.0 0.288209 -0.052534999999999984 0.986299 -2.16943e-18 0.263376 0.0159056 0.0 0.0733955 0.958341 -0.0324921 -0.0134778 -0.0813724 0.137394 -0.0132641 -0.0816701 0.137479 0.0608105 -0.0139627 -0.159383 0.0122793 0.164668 -0.0175628 0.0128094 0.16365 -0.0170808 0.0486616 0.9…
408.0 0.108609 0.949088 -0.122711 0.0 0.0 0.122711 0.0 0.0 0.122711 -0.256992 0.0539233 0.293366 0.0 0.0 -0.293366 0.0 0.0 -0.293366 0.091392 0.983653 -2.16943e-18 -0.267313 0.0260331 0.0 0.0694018 0.959154 -0.0238625 -0.0159077 -0.0854391 0.133245 -0.0135011 -0.0898052 0.137241 0.0517427 -0.0142955 -0.194308 0.105316 0.0806253 0.00180486 0.0434339 0.198786 -0.0480363 0.0440416 0.984522 -2.16943e…
409.0 -0.0466271 0.967708 0.052186 0.0 0.0 -0.052186 0.0 0.0 -0.052186 0.256561 -0.00819412 -0.286779 0.0 0.0 0.286779 0.0 0.0 0.286779 -0.068515 0.985193 -2.16943e-18 0.261752 0.0204095 0.0 0.0738029 0.955315 -0.0827544 0.00179045 -0.00711823 0.096889 -0.00132442 -0.00184135 0.0943748 -0.0151835 -0.00116401 -0.0379692 -0.00573627 0.123884 -0.0753819 -0.00166596 0.116165 -0.0724555 0.055130800000…
411.0 0.107207 0.949381 -0.121111 0.0 0.0 0.121111 0.0 0.0 0.121111 -0.170521 0.0354948 0.194592 0.0 0.0 -0.194592 0.0 0.0 -0.194592 0.0899336 0.983794 -2.16943e-18 -0.177337 0.0169841 0.0 0.0840348 0.949419 -0.141808 0.0113551 0.0712977 0.069186 0.0135155 0.0671084 0.0697596 -0.0275812 -0.000348917 -0.0227716 0.0142421 0.0834918 -0.0748373 0.00554558 0.0993186 -0.0770836 0.07166556 0.985347 -2.1…
413.0 0.178256 0.93153 -0.202979 0.0 0.0 0.202979 0.0 0.0 0.202979 -0.381967 0.112775 0.444949 0.0 0.0 -0.444949 0.0 0.0 -0.444949 0.1641666 0.973604 -2.16943e-18 -0.400962 0.0718655 0.0 0.0645597 0.958187 -0.0541889 -0.0123553 -0.0175042 0.0923432 -0.0119576 -0.0173421 0.0935368 -0.00501299 0.0151531 0.218101 -0.0901909 -0.266754 0.145372 -0.0557583 -0.331793 0.169476 0.042906400000000004 0.9863…
416.0 0.0117077 0.963935 -0.0131341 0.0 0.0 0.0131341 0.0 0.0 0.0131341 -0.000487122 4.75213e-05 0.000546802 0.0 0.0 -0.000546802 0.0 0.0 -0.000546802 -0.008786099999999991 0.987892 -2.16943e-18 -0.000500559 -6.25475e-06 0.0 0.0500379 0.963235 0.0150543 -0.0296233 -0.0932021 0.117824 -0.0300575 -0.0926703 0.117726 -0.000202807 3.81166e-05 0.000421761 -0.000110573 -0.000191093 -0.000120098 -0.0001…
418.0 0.0484049 0.959589 -0.0544221 0.0 0.0 0.0544221 0.0 0.0 0.0544221 -0.136297 0.0190037 0.153745 0.0 0.0 -0.153745 0.0 0.0 -0.153745 0.029009200000000006 0.987584 -2.16943e-18 -0.140696 0.00405219 0.0 0.0664651 0.957887 -0.0549362 -0.0098879 -0.0263952 0.101265 -0.00905897 -0.0278535 0.101894 -0.0156375 0.00377604 0.0359266 -0.0160296 -0.00693581 -0.0129247 -0.0164478 -0.00613359 -0.0133037 0…
419.0 -0.0129966 0.966 0.014563 0.0 0.0 -0.014563 0.0 0.0 -0.014563 0.290529 -0.0202391 -0.325369 0.0 0.0 0.325369 0.0 0.0 0.325369 -0.034133 0.987224 -2.16943e-18 0.297635 0.011969 0.0 0.0726962 0.950027 -0.142631 0.01575 0.0910411 0.0458061 0.0157925 0.0908692 0.0459236 -0.0444783 0.00911834 0.0678985 -0.0126387 -0.0110082 -0.0437353 -0.0127231 -0.0108589 -0.043728 0.061590900000000004 0.985942…
421.0 0.158532 0.937109 -0.180078 0.0 0.0 0.180078 0.0 0.0 0.180078 -0.255886 0.0692209 0.296155 0.0 0.0 -0.296155 0.0 0.0 -0.296155 0.14348919999999998 0.977066 -2.16943e-18 -0.267902 0.0417094 0.0 0.10217 0.938968 -0.220988 0.0243821 0.165852 0.0408098 0.0243974 0.165808 0.0408433 -0.0149721 0.0121071 0.0874048 -0.0232876 -0.0970192 0.0328844 -0.0233481 -0.0968987 0.0327915 0.0980439 0.981342 -…
422.0 0.0135385 0.963755 -0.0151894 0.0 0.0 0.0151894 0.0 0.0 0.0151894 -0.0731193 0.00728492 0.0820942 0.0 0.0 -0.0820942 0.0 0.0 -0.0820942 -0.006904599999999997 0.987914 -2.16943e-18 -0.0751532 -0.000784597 0.0 0.0737873 0.954032 -0.0980746 0.00163875 0.0245524 0.0790357 -0.00603958 0.0395488 0.0746212 0.0310741 0.0229823 0.310446 -0.165816 -0.392843 0.251074 -0.198429 -0.329623 0.217583 0.056…
423.0 -0.0127509 0.965983 0.0142878 0.0 0.0 -0.0142878 0.0 0.0 -0.0142878 0.286994 -0.0200722 -0.321416 0.0 0.0 0.321416 0.0 0.0 0.321416 -0.033880999999999994 0.987235 -2.16943e-18 0.294023 0.0117427 0.0 0.0630793 0.957399 -0.0667947 -0.00312074 -0.00579411 0.0857734 -0.00354675 -0.00578126 0.0860068 -0.0291907 0.0061999 0.0550599 -0.00878861 -0.0286185 -0.0177248 -0.011663 -0.0231019 -0.0203353…
424.0 0.086136 0.953504 -0.0971236 0.0 0.0 0.0971236 0.0 0.0 0.0971236 -0.229353 0.0420285 0.260503 0.0 0.0 -0.260503 0.0 0.0 -0.260503 0.06805033 0.985625 -2.16943e-18 -0.237881 0.0170363 0.0 0.0796675 0.955032 -0.0790867 0.00488681 -0.0342424 0.118517 0.00270829 -0.0306906 0.116995 -0.000577319 -0.0150608 -0.238097 0.100246 0.300024 -0.16232 0.0645741 0.3684 -0.194114 0.0603451 0.98551 -2.16943…
425.0 0.0956208 0.951713 -0.107907 0.0 0.0 0.107907 0.0 0.0 0.107907 -0.188141 0.0365776 0.214128 0.0 0.0 -0.214128 0.0 0.0 -0.214128 0.07789372 0.984867 -2.16943e-18 -0.195372 0.0161112 0.0 0.0501167 0.963178 0.0144149 -0.0296398 -0.0926513 0.117929 -0.0297391 -0.0925304 0.117908 0.000232172 -8.5096e-05 -0.00142795 0.000524734 0.00142042 -0.000517702 0.000519265 0.00143077 -0.000521592 0.0216548…
428.0 0.143508 0.941034 -0.162728 0.0 0.0 0.162728 0.0 0.0 0.162728 -0.123697 0.0311693 0.142516 0.0 0.0 -0.142516 0.0 0.0 -0.142516 0.1277744 0.979373 -2.16943e-18 -0.129249 0.0178318 0.0 0.0516706 0.961497 -0.0165762 -0.0178709 -0.0547908 0.0992852 -0.0189614 -0.0531571 0.0987156 -0.0194907 0.0106953 0.163116 -0.0570106 -0.183284 0.0772119 -0.0528793 -0.191247 0.0812046 0.0268445 0.986016 -2.16…
430.0 0.13715 0.942611 -0.15541 0.0 0.0 0.15541 0.0 0.0 0.15541 -0.179699 0.0438846 0.206662 0.0 0.0 -0.206662 0.0 0.0 -0.206662 0.1211345 0.980265 -2.16943e-18 -0.187608 0.0244856 0.0 0.0545137 0.963775 0.0399154 -0.0457 -0.12622 0.142056 -0.0457556 -0.126158 0.142048 0.0163775 -0.00735197 -0.111708 0.0812236 0.0384164 -0.00791897 0.081202 0.0384559 -0.00792544 0.022164300000000005 0.982749 -2.1…
431.0 0.183009 0.930112 -0.208519 0.0 0.0 0.208519 0.0 0.0 0.208519 -0.274669 0.0827528 0.320488 0.0 0.0 -0.320488 0.0 0.0 -0.320488 0.1691571 0.972695 -2.16943e-18 -0.288513 0.0533626 0.0 0.0619216 0.960082 -0.025752 -0.0193018 -0.0573187 0.112425 -0.0193201 -0.0572913 0.112416 -0.0163959 0.00451766 0.0539636 -0.0147181 -0.0452811 0.00603493 -0.0147029 -0.0453104 0.00604872 0.037090200000000004 …
432.0 0.114902 0.947744 -0.129901 0.0 0.0 0.129901 0.0 0.0 0.129901 -0.282689 0.0614404 0.323197 0.0 0.0 -0.323197 0.0 0.0 -0.323197 0.0979407 0.982991 -2.16943e-18 -0.29428 0.0307968 0.0 0.065189 0.954853 -0.0961745 0.00202149 0.0389388 0.0652617 0.00775834 0.027712 0.0687651 -0.0141042 0.0169174 0.189321 -0.0785286 -0.205532 0.0947693 -0.0611147 -0.239875 0.116799 0.048937400000000006 0.986753 …
435.0 -0.0528974 0.967887 0.0591941 0.0 0.0 -0.0591941 0.0 0.0 -0.0591941 0.222168 -0.00553745 -0.248286 0.0 0.0 0.248286 0.0 0.0 0.248286 -0.07490999999999999 0.984672 -2.16943e-18 0.226489 0.0192577 0.0 0.0629323 0.954305 -0.104983 0.00993848 0.0474148 0.0576624 0.00994347 0.0475249 0.0575175 -0.0308357 0.0152757 0.147734 -0.0280361 -0.177671 0.0580921 -0.0287798 -0.176277 0.0576233 0.048158000…
436.0 -0.0206996 0.966504 0.0231873 0.0 0.0 -0.0231873 0.0 0.0 -0.0231873 0.218547 -0.0133317 -0.244617 0.0 0.0 0.244617 0.0 0.0 0.244617 -0.042021 0.986873 -2.16943e-18 0.223681 0.0109279 0.0 0.090799 0.952385 -0.100591 0.00153381 -0.0102645 0.119253 0.00404799 -0.0152468 0.117028 0.0148066 -0.0112065 -0.1361 0.0397776 0.168908 -0.0718579 0.00480808 0.234986 -0.0962139 0.07274288000000001 0.9848…
438.0 0.0164194 0.963463 -0.0184245 0.0 0.0 0.0184245 0.0 0.0 0.0184245 0.142032 -0.0146149 -0.159518 0.0 0.0 0.159518 0.0 0.0 0.159518 -0.003943000000000002 0.98794 -2.16943e-18 0.146035 0.00105213 0.0 0.0660961 0.956876 -0.0702823 -0.00563854 -0.00116807 0.0872268 -0.00388077 -0.0051386 0.0893559 -0.0110767 0.0113721 0.142068 -0.0465689 -0.177613 0.0815916 -0.0618928 -0.148006 0.0660645 0.04642…
440.0 0.0241512 0.962634 -0.0271121 0.0 0.0 0.0271121 0.0 0.0 0.0271121 -0.0504983 0.00563998 0.0567681 0.0 0.0 -0.0567681 0.0 0.0 -0.0567681 0.0040105 0.987963 -2.16943e-18 -0.0519712 7.70776e-05 0.0 0.0804648 0.953736 -0.0947036 -0.00703074 0.0170988 0.0945469 0.000926433 0.00268051 0.0985358 0.0234195 0.0102294 0.152044 -0.0475844 -0.276122 0.172516 -0.0270919 -0.3157 0.192004 0.0622566 0.9856…
442.0 0.0576055 0.958257 -0.0648083 0.0 0.0 0.0648083 0.0 0.0 0.0648083 -0.166635 0.0250007 0.18825 0.0 0.0 -0.18825 0.0 0.0 -0.18825 0.0385122 0.987261 -2.16943e-18 -0.172211 0.00675058 0.0 0.074995 0.957361 -0.0443991 -0.00534277 -0.0744599 0.131188 -0.00796722 -0.0707578 0.13012 0.0740801 -0.00924813 -0.0599468 -0.08037 0.104832 0.0392584 -0.0872474 0.118023 0.0331617 0.051803300000000004 0.98…
449.0 0.0788139 0.954815 -0.0888133 0.0 0.0 0.0888133 0.0 0.0 0.0888133 -0.12055 0.0210567 0.136719 0.0 0.0 -0.136719 0.0 0.0 -0.136719 0.0604595 0.986137 -2.16943e-18 -0.124917 0.00790331 0.0 0.0546245 0.962864 0.0170211 -0.0354133 -0.0989767 0.127437 -0.0352341 -0.0992417 0.127508 0.00176017 0.000934498 0.0375418 -0.00349 -0.0756233 0.041479 -0.0040162 -0.0746252 0.0410961 0.025116600000000003 …
451.0 0.111687 0.948437 -0.126226 0.0 0.0 0.126226 0.0 0.0 0.126226 -0.0291579 0.00622513 0.0333097 0.0 0.0 -0.0333097 0.0 0.0 -0.0333097 0.0945942 0.983335 -2.16943e-18 -0.0303409 0.00306254 0.0 0.109601 0.942285 -0.190616 0.0158677 0.103469 0.0813305 0.0158775 0.103435 0.0813551 0.00728506 -0.00293684 -0.0203926 0.00234212 0.0198858 -0.00183494 0.00234085 0.0198885 -0.00183711 0.1008155 0.98238…
452.0 0.115826 0.947543 -0.130957 0.0 0.0 0.130957 0.0 0.0 0.130957 -0.185077 0.0404299 0.211646 0.0 0.0 -0.211646 0.0 0.0 -0.211646 0.0989024 0.98289 -2.16943e-18 -0.192688 0.0203709 0.0 0.0701171 0.957532 -0.055899 -0.009379 -0.0326012 0.107932 -0.012612 -0.0274012 0.105843 -0.0138063 0.00353156 0.0357092 -0.00492018 -0.0320999 0.00130809 -0.00894818 -0.0244239 -0.00190717 0.0482133 0.985884 -2…
454.0 0.0393601 0.960803 -0.0442265 0.0 0.0 0.0442265 0.0 0.0 0.0442265 -0.0832305 0.0107408 0.0937571 0.0 0.0 -0.0937571 0.0 0.0 -0.0937571 0.019677800000000002 0.987805 -2.16943e-18 -0.0858199 0.00159622 0.0 0.0586019 0.960653 -0.0205366 -0.0199383 -0.0596956 0.110223 -0.0194924 -0.0603473 0.110431 -0.0190894 0.00561729 0.0736381 -0.0147957 -0.079716 0.0208733 -0.0153543 -0.078641 0.0203452 0.0…
456.0 -0.0782959 0.968159 0.0875722 0.0 0.0 -0.0875722 0.0 0.0 -0.0875722 0.355877 0.00123088 -0.397593 0.0 0.0 0.397593 0.0 0.0 0.397593 -0.100762 0.982104 -2.16943e-18 0.361667 0.0411169 0.0 0.0519459 0.962446 6.36495e-05 -0.0274285 -0.0700197 0.107046 -0.027385 -0.070374 0.107723 0.0139484 0.0129704 0.2639 -0.142553 -0.307236 0.188263 -0.146287 -0.29968 0.18222 0.024925800000000005 0.985355 -2…
459.0 0.0740735 0.95563 -0.0834395 0.0 0.0 0.0834395 0.0 0.0 0.0834395 -0.149581 0.0253 0.169487 0.0 0.0 -0.169487 0.0 0.0 -0.169487 0.0555488 0.986434 -2.16943e-18 -0.154907 0.00896523 0.0 0.0573517 0.961841 0.00212846 -0.0269987 -0.0904255 0.125348 -0.0269394 -0.0905014 0.125365 0.00821258 -0.0037186 -0.0598256 0.0282495 0.0508724 -0.0192952 0.0282826 0.050809 -0.0192663 0.029609500000000004 0.…
462.0 -0.00868418 0.96569 0.0097326 0.0 0.0 -0.0097326 0.0 0.0 -0.0097326 0.220832 -0.016456 -0.2474 0.0 0.0 0.2474 0.0 0.0 0.2474 -0.02971399999999999 0.987391 -2.16943e-18 0.226353 0.00800756 0.0 0.0617833 0.9624 0.0230779 -0.0405676 -0.116456 0.143928 -0.0406701 -0.116308 0.143879 0.0236249 -0.00849038 -0.115268 0.0772224 0.0361793 0.00230107 0.0773992 0.0358355 0.00248417 0.030814100000000004…
463.0 -0.0189334 0.966394 0.0212102 0.0 0.0 -0.0212102 0.0 0.0 -0.0212102 0.0208999 -0.00131641 -0.0233959 0.0 0.0 0.0233959 0.0 0.0 0.0233959 -0.040213 0.98696 -2.16943e-18 0.0213955 0.00100288 0.0 0.0825723 0.953056 -0.102524 -0.000381492 0.0170326 0.095925 0.0012398 0.0133413 0.0979653 -0.00192457 0.00168 0.0182005 -0.000247615 -0.0324264 0.0144731 -0.00488777 -0.0234549 0.00969649 0.06527756 …
464.0 0.0363232 0.96119 -0.0408062 0.0 0.0 0.0408062 0.0 0.0 0.0408062 0.046628 -0.00585524 -0.0525024 0.0 0.0 0.0525024 0.0 0.0 0.0525024 0.016546900000000003 0.987858 -2.16943e-18 0.0480605 -0.000729482 0.0 0.0508927 0.963174 0.0147795 -0.0300179 -0.0932832 0.118574 -0.0300158 -0.0932882 0.118579 -0.000631978 -4.17901e-05 -0.00182815 0.00172097 0.00197184 -0.00186412 0.00172246 0.00196906 -0.00…
466.0 0.197154 0.925723 -0.225066 0.0 0.0 0.225066 0.0 0.0 0.225066 -0.449474 0.143572 0.527154 0.0 0.0 -0.527154 0.0 0.0 -0.527154 0.184029 0.969817 -2.16943e-18 -0.473044 0.0956135 0.0 0.0701742 0.958609 -0.0357044 -0.0144688 -0.0656612 0.125888 -0.014332 -0.0658615 0.125953 0.0215037 -0.00920109 -0.134289 0.037031 0.156866 -0.0596334 0.0374279 0.156102 -0.0592604 0.0459579 0.985096 -2.16943e-1…
469.0 0.0559558 0.958503 -0.0629448 0.0 0.0 0.0629448 0.0 0.0 0.0629448 -0.0820512 0.0121541 0.0926688 0.0 0.0 -0.0926688 0.0 0.0 -0.0926688 0.036807400000000004 0.987326 -2.16943e-18 -0.0847793 0.00316508 0.0 0.0580113 0.962939 0.0254716 -0.0434134 -0.108966 0.136703 -0.0425117 -0.110048 0.136823 0.0197382 0.000546667 0.0565418 -0.045162 -0.0774719 0.0676506 -0.0454177 -0.0770442 0.0678512 0.026…
470.0 0.0735369 0.95572 -0.0828315 0.0 0.0 0.0828315 0.0 0.0 0.0828315 -0.17762 0.0299313 0.201237 0.0 0.0 -0.201237 0.0 0.0 -0.201237 0.0549931 0.986466 -2.16943e-18 -0.183931 0.0105328 0.0 0.0511443 0.962887 0.0105609 -0.0286429 -0.0895813 0.117716 -0.0286112 -0.0896214 0.117725 1.62764e-05 -0.000147928 -0.00320622 0.00143209 0.00387907 -0.00210305 0.00143778 0.0038685 -0.00210039 0.0230184 0.9…
472.0 0.0422144 0.96043 -0.0474425 0.0 0.0 0.0474425 0.0 0.0 0.0474425 0.0830339 -0.0109871 -0.093575 0.0 0.0 0.093575 0.0 0.0 0.093575 0.0226214 0.987746 -2.16943e-18 0.0856476 -0.00186857 0.0 0.063227 0.957431 -0.0660192 -0.00531324 -0.00337097 0.0847533 -0.00382161 -0.0067582 0.0863547 -0.0200294 0.01131 0.133536 -0.0321328 -0.167067 0.0656768 -0.047984 -0.136697 0.0514352 0.043381800000000005…
473.0 0.0393746 0.960801 -0.0442428 0.0 0.0 0.0442428 0.0 0.0 0.0442428 0.0894098 -0.0115397 -0.100718 0.0 0.0 0.100718 0.0 0.0 0.100718 0.0196927 0.987805 -2.16943e-18 0.0921916 -0.00171624 0.0 0.0445007 0.966073 0.0686513 -0.0593821 -0.135473 0.136139 -0.0597898 -0.135055 0.136141 0.00666195 0.00230455 0.080877 -0.0506423 -0.0874496 0.0579313 -0.0505047 -0.0877023 0.0579735 0.009453900000000001…
474.0 0.110308 0.94873 -0.124652 0.0 0.0 0.124652 0.0 0.0 0.124652 0.0496989 -0.0105288 -0.0567565 0.0 0.0 0.0567565 0.0 0.0 0.0567565 0.09316 0.983479 -2.16943e-18 0.0517061 -0.00513688 0.0 0.0785039 0.954284 -0.0909443 -0.00268891 0.00607194 0.0976133 -0.00103752 0.00233291 0.0975334 -0.00471882 0.00252263 0.0273523 -0.00425665 -0.0370975 0.0139988 -0.0118109 -0.0236063 0.0139803 0.0601268 0.98…
476.0 0.0149055 0.963618 -0.0167243 0.0 0.0 0.0167243 0.0 0.0 0.0167243 0.2529 -0.0255887 -0.283986 0.0 0.0 0.283986 0.0 0.0 0.283986 -0.0054994999999999905 0.987928 -2.16943e-18 0.259979 0.0023151 0.0 0.0578452 0.960232 -0.0292395 -0.0149894 -0.0489895 0.103272 -0.0172316 -0.0454806 0.102004 -0.0252046 0.00732346 0.0876759 -0.029016 -0.0670453 0.00837844 -0.0247489 -0.0752438 0.0123182 0.0338973…
479.0 0.0789241 0.954795 -0.0889383 0.0 0.0 0.0889383 0.0 0.0 0.0889383 -0.0291524 0.00509584 0.0330632 0.0 0.0 -0.0330632 0.0 0.0 -0.0330632 0.0605737 0.98613 -2.16943e-18 -0.0302087 0.00191505 0.0 0.0504567 0.963228 0.0151121 -0.0299162 -0.0931444 0.118001 -0.0299161 -0.0931451 0.118002 2.56094e-05 -2.19174e-05 -0.00042989 0.000195476 0.000459069 -0.000224872 0.000195057 0.000459911 -0.00022553…
480.0 -0.00434039 0.965355 0.00486531 0.0 0.0 -0.00486531 0.0 0.0 -0.00486531 -0.0205549 0.00163236 0.0230365 0.0 0.0 -0.0230365 0.0 0.0 -0.0230365 -0.025260999999999992 0.987538 -2.16943e-18 -0.0210801 -0.000643024 0.0 0.0738538 0.958227 -0.031559 -0.0129884 -0.0843478 0.135648 -0.0148816 -0.0822806 0.136996 0.0909884 -0.0110833 -0.0746275 0.015631 -0.0855579 0.127102 -0.110593 0.153875 0.036058…
483.0 0.0968065 0.951482 -0.109257 0.0 0.0 0.109257 0.0 0.0 0.109257 -0.0161316 0.00315885 0.0183647 0.0 0.0 -0.0183647 0.0 0.0 -0.0183647 0.0791251 0.984764 -2.16943e-18 -0.0167542 0.0014044 0.0 0.0570459 0.963529 0.0385651 -0.0469668 -0.125931 0.144334 -0.0471908 -0.125641 0.144271 0.0189624 -0.00746273 -0.106137 0.0770619 0.0286589 0.000732508 0.0772788 0.0282432 0.000915342 0.0245569 0.982658…
484.0 0.0851305 0.953688 -0.0959816 0.0 0.0 0.0959816 0.0 0.0 0.0959816 -0.109208 0.0198832 0.124014 0.0 0.0 -0.124014 0.0 0.0 -0.124014 0.06700748000000001 0.985699 -2.16943e-18 -0.113254 0.00798089 0.0 0.0717245 0.950097 -0.14282 0.0170144 0.09145 0.0444101 0.0171662 0.0908893 0.0447947 -0.0544881 0.00402733 0.0190342 -0.00261252 0.0929373 -0.109378 -0.00338227 0.0943863 -0.109912 0.0608094 0.9…
486.0 -0.178163 0.962223 0.1994 0.0 0.0 -0.1994 0.0 0.0 -0.1994 0.452647 0.0524165 -0.509082 0.0 0.0 0.509082 0.0 0.0 0.509082 -0.201627 0.964882 -2.16943e-18 0.454314 0.103995 0.0 0.060114 0.960503 -0.0220673 -0.0203346 -0.0577462 0.110202 -0.0186582 -0.0602373 0.111015 -0.0184735 0.00550886 0.0722938 -0.0127807 -0.0822173 0.0226977 -0.0152748 -0.0774269 0.02041 0.035101400000000005 0.985612 -2.…
488.0 0.141352 0.941574 -0.160245 0.0 0.0 0.160245 0.0 0.0 0.160245 -0.2013 0.0501923 0.23178 0.0 0.0 -0.23178 0.0 0.0 -0.23178 0.1255221 0.979681 -2.16943e-18 -0.210275 0.0284786 0.0 0.107901 0.942866 -0.186567 0.0155413 0.0990917 0.0819852 0.0155564 0.0990684 0.0819988 0.00661367 -0.00281541 -0.0200937 0.00245488 0.0206571 -0.00301858 0.00232998 0.0209012 -0.0031722 0.0987503 0.982636 -2.16943e…
489.0 0.141021 0.941656 -0.159865 0.0 0.0 0.159865 0.0 0.0 0.159865 -0.105597 0.0262871 0.121575 0.0 0.0 -0.121575 0.0 0.0 -0.121575 0.125177 0.979728 -2.16943e-18 -0.110301 0.0148959 0.0 0.056535 0.962295 0.00784456 -0.0316315 -0.0907655 0.124606 -0.0317255 -0.0906456 0.12458 -0.00393551 0.00185477 0.0340536 -0.0110373 -0.0404306 0.0174103 -0.0110182 -0.0404677 0.0174315 0.0280226 0.984492 -2.16…
492.0 0.0923724 0.952339 -0.104212 0.0 0.0 0.104212 0.0 0.0 0.104212 -0.0691369 0.0131764 0.0786308 0.0 0.0 -0.0786308 0.0 0.0 -0.0786308 0.074521158 0.985139 -2.16943e-18 -0.0717644 0.00565108 0.0 0.0771889 0.950669 -0.134008 0.0137328 0.0663205 0.0631034 0.0120789 0.0698161 0.0621812 -0.038588 0.000609457 -0.0169919 0.00293616 0.118164 -0.0991996 0.0127823 0.100154 -0.09605 0.0645592 0.985888 -…
494.0 0.115344 0.947648 -0.130406 0.0 0.0 0.130406 0.0 0.0 0.130406 0.018575 -0.00404697 -0.021239 0.0 0.0 0.021239 0.0 0.0 0.021239 0.098401 0.982943 -2.16943e-18 0.0193377 -0.0020336 0.0 0.0992501 0.946366 -0.160891 0.0120487 0.0743924 0.0845009 0.0120366 0.0744279 0.0844774 0.00476055 -0.00185719 -0.014118 0.00164167 0.0145196 -0.00204291 0.00164511 0.0145132 -0.00204075 0.08773120000000001 0.…
495.0 0.0397977 0.960746 -0.0447195 0.0 0.0 0.0447195 0.0 0.0 0.0447195 -0.0883399 0.0114445 0.0995191 0.0 0.0 -0.0995191 0.0 0.0 -0.0995191 0.020129 0.987797 -2.16943e-18 -0.0910932 0.00173923 0.0 0.0518749 0.96278 0.00845647 -0.0277482 -0.0871843 0.116529 -0.0280969 -0.0867424 0.116435 -0.00230657 0.000513089 0.00636139 -0.00190758 -0.0041729 -0.000281064 -0.00188796 -0.00421058 -0.000263339 0.…
496.0 0.27222 0.897989 -0.314502 0.0 0.0 0.314502 0.0 0.0 0.314502 -0.451944 0.190341 0.54787 0.0 0.0 -0.54787 0.0 0.0 -0.54787 0.263453 0.950031 -2.16943e-18 -0.480793 0.142885 0.0 0.102421 0.945014 -0.170984 0.0132649 0.0844741 0.0832957 0.0132869 0.0844042 0.0833435 0.00430716 -0.00216706 -0.017118 0.00309367 0.0188613 -0.00483749 0.00308736 0.0188735 -0.00484316 0.0918195 0.983499 -2.16943e-1…
497.0 -0.131735 0.966377 0.147317 0.0 0.0 -0.147317 0.0 0.0 -0.147317 0.398278 0.0252063 -0.445851 0.0 0.0 0.445851 0.0 0.0 0.445851 -0.15489199999999997 0.974306 -2.16943e-18 0.402088 0.0702413 0.0 0.0740773 0.955593 -0.0796293 -0.00540334 0.000322935 0.0947474 -0.00687587 0.00339447 0.0931372 -0.00477694 0.0120391 0.155877 -0.0333451 -0.245956 0.123302 -0.0542858 -0.20578 0.104342 0.0546876 0.9…
498.0 0.109641 0.948871 -0.123889 0.0 0.0 0.123889 0.0 0.0 0.123889 -0.251994 0.0531847 0.287733 0.0 0.0 -0.287733 0.0 0.0 -0.287733 0.09246560000000001 0.983548 -2.16943e-18 -0.262149 0.0258421 0.0 0.100027 0.945965 -0.163855 0.0119578 0.0784689 0.0834796 0.0126725 0.0763122 0.0849216 0.0051063 -0.00173709 -0.0125836 0.0014072 0.0110239 0.000150641 0.00132446 0.0111831 7.60251e-05 0.0887661 0.98…
500.0 -0.00135386 0.965113 0.00151777 0.0 0.0 -0.00151777 0.0 0.0 -0.00151777 0.0572055 -0.0047357 -0.0641293 0.0 0.0 0.0641293 0.0 0.0 0.0641293 -0.022197099999999997 0.987626 -2.16943e-18 0.0586888 0.0015936 0.0 0.0654976 0.960436 -0.00651638 -0.0203528 -0.1029 0.139815 -0.0205 -0.102703 0.139765 0.0372487 -0.0142053 -0.216797 0.102096 0.16713 -0.0523859 0.101965 0.167383 -0.0525081 0.0383907 0…
501.0 0.0708012 0.956177 -0.0797329 0.0 0.0 0.0797329 0.0 0.0 0.0797329 -0.123848 0.0204756 0.140243 0.0 0.0 -0.140243 0.0 0.0 -0.140243 0.05216080000000001 0.986624 -2.16943e-18 -0.128205 0.00694315 0.0 0.0691623 0.959077 -0.026287 -0.0138043 -0.0840326 0.130866 -0.0135632 -0.0846378 0.134544 0.0527187 -0.0143896 -0.164993 -0.00185501 0.219485 -0.0335698 0.0685001 0.0871846 0.00928356 0.0441198 …
502.0 0.0293567 0.962037 -0.0329658 0.0 0.0 0.0329658 0.0 0.0 0.0329658 -0.0260705 0.00306634 0.029327 0.0 0.0 -0.029327 0.0 0.0 -0.029327 0.009369500000000003 0.987939 -2.16943e-18 -0.0268482 0.000196984 0.0 0.0513013 0.962891 0.0100101 -0.0282902 -0.0884174 0.11675 -0.0287193 -0.0878775 0.11664 -0.00224366 0.000918976 0.0149925 -0.00636988 -0.013697 0.00507458 -0.00631525 -0.0138018 0.00512351 …
503.0 0.176991 0.931902 -0.201505 0.0 0.0 0.201505 0.0 0.0 0.201505 -0.428677 0.12588 0.499144 0.0 0.0 -0.499144 0.0 0.0 -0.499144 0.1628387 0.973841 -2.16943e-18 -0.449917 0.0799559 0.0 0.0572817 0.962756 0.0251145 -0.0346441 -0.122035 0.141601 -0.0350083 -0.121487 0.141468 0.0238717 -0.0130044 -0.188114 0.155557 0.0367185 -0.00406175 0.156524 0.0349063 -0.00352248 0.0268496 0.983259 -2.16943e-1…
504.0 0.112159 0.948336 -0.126766 0.0 0.0 0.126766 0.0 0.0 0.126766 -0.232315 0.0497297 0.265424 0.0 0.0 -0.265424 0.0 0.0 -0.265424 0.0950857 0.983286 -2.16943e-18 -0.241755 0.024534 0.0 0.0911521 0.952756 -0.0942862 0.00515657 -0.0308634 0.129959 0.00560904 -0.0320869 0.129193 0.0014675 -0.019642 -0.298862 0.145739 0.332309 -0.178674 0.128794 0.363753 -0.186328 0.07255966 0.984679 -2.16943e-18 …
505.0 0.0372447 0.961074 -0.0418439 0.0 0.0 0.0418439 0.0 0.0 0.0418439 0.185852 -0.023534 -0.209294 0.0 0.0 0.209294 0.0 0.0 0.209294 0.0174968 0.987843 -2.16943e-18 0.191584 -0.00310679 0.0 0.0734591 0.95607 -0.0730117 0.00267139 -0.0283253 0.107101 0.00361665 -0.0295601 0.109033 0.000220229 -0.0119115 -0.192245 0.0769628 0.247978 -0.130378 0.00871039 0.379604 -0.196233 0.0539896 0.985949 -2.16…
509.0 0.0999475 0.950861 -0.112834 0.0 0.0 0.112834 0.0 0.0 0.112834 -0.0562193 0.0112177 0.0640469 0.0 0.0 -0.0640469 0.0 0.0 -0.0640469 0.08238799000000001 0.984485 -2.16943e-18 -0.0584122 0.0051068 0.0 0.0622491 0.958821 -0.0468357 -0.0140084 -0.0243286 0.0952729 -0.0134889 -0.0252723 0.0955137 -0.00193812 0.0143811 0.217442 -0.0701695 -0.310226 0.162665 -0.0840799 -0.283695 0.151155 0.0399076…
510.0 0.177509 0.93175 -0.202108 0.0 0.0 0.202108 0.0 0.0 0.202108 -0.41561 0.122315 0.484015 0.0 0.0 -0.484015 0.0 0.0 -0.484015 0.1633821 0.973744 -2.16943e-18 -0.436234 0.0777955 0.0 0.0738483 0.958852 -0.0256904 -0.0243979 -0.0748761 0.134717 -0.0270005 -0.0713398 0.134086 0.000816494 -0.00211266 -0.0339984 0.0299669 0.0106635 -0.0048133 0.0266484 0.0173637 -0.0100259 0.0475912 0.984451 -2.16…
511.0 0.060202 0.957864 -0.0677422 0.0 0.0 0.0677422 0.0 0.0 0.0677422 0.0913376 -0.0139777 -0.103231 0.0 0.0 0.103231 0.0 0.0 0.103231 0.041196 0.987152 -2.16943e-18 0.0944247 -0.00397888 0.0 0.0520447 0.962741 0.00791021 -0.0278021 -0.0864449 0.116389 -0.0277986 -0.086449 0.11639 -0.00249401 0.0006425 0.00866023 -0.00297069 -0.00647149 0.000782002 -0.00297096 -0.0064708 0.000780645 0.0242032 0.…
512.0 -0.00487358 0.965397 0.00546286 0.0 0.0 -0.00546286 0.0 0.0 -0.00546286 0.159908 -0.0126029 -0.179206 0.0 0.0 0.179206 0.0 0.0 0.179206 -0.025806999999999997 0.987521 -2.16943e-18 0.163984 0.0051002 0.0 0.0549946 0.962036 -0.000586518 -0.0257695 -0.0803601 0.116769 -0.0260206 -0.0800264 0.116686 -0.00655728 0.00127042 0.0131707 -0.003313 -0.00567601 -0.00418122 -0.0032804 -0.00573859 -0.004…
513.0 0.0508393 0.959246 -0.0571687 0.0 0.0 0.0571687 0.0 0.0 0.0571687 -0.151928 0.0216087 0.171444 0.0 0.0 -0.171444 0.0 0.0 -0.171444 0.0315225 0.987508 -2.16943e-18 -0.156879 0.00494956 0.0 0.065823 0.955906 -0.0834827 0.00874835 -0.00026388 0.0830065 0.00609199 0.00399706 0.0822777 -0.0253186 -0.00351594 -0.0730035 -0.0275264 0.261409 -0.155868 0.0083454 0.192524 -0.122912 0.048363 0.986648 …
516.0 -0.0131484 0.966011 0.014733 0.0 0.0 -0.014733 0.0 0.0 -0.014733 0.056463 -0.00392373 -0.0632333 0.0 0.0 0.0632333 0.0 0.0 0.0632333 -0.034289 0.987218 -2.16943e-18 0.057843 0.00233593 0.0 0.0479604 0.962744 0.00147999 -0.0239266 -0.071867 0.103813 -0.0238093 -0.0720563 0.10389 -0.0100262 0.0111694 0.19982 -0.0829703 -0.232873 0.119379 -0.0836842 -0.231495 0.118682 0.021316500000000002 0.98…
518.0 0.0435438 0.960253 -0.0489408 0.0 0.0 0.0489408 0.0 0.0 0.0489408 -0.0693338 0.00927998 0.0781513 0.0 0.0 -0.0781513 0.0 0.0 -0.0781513 0.023992700000000006 0.987715 -2.16943e-18 -0.0715281 0.00166775 0.0 0.0770289 0.953646 -0.100331 0.00443719 0.015257 0.0893927 0.00413767 0.0156476 0.0892168 -0.0217696 -0.00197044 -0.0481756 -0.00158826 0.152062 -0.0976271 0.0267716 0.0973448 -0.0694114 0…
522.0 0.2271 0.915571 -0.260394 0.0 0.0 0.260394 0.0 0.0 0.260394 -0.549827 0.197287 0.65262 0.0 0.0 -0.65262 0.0 0.0 -0.65262 0.215611 0.962851 -2.16943e-18 -0.581085 0.138981 0.0 0.0699657 0.955436 -0.0864395 -0.00100087 0.0165307 0.0808093 0.00153985 0.0113015 0.0831646 -0.0147265 0.00955458 0.10621 -0.0316694 -0.123612 0.0499939 -0.0387559 -0.110253 0.0449791 0.052081800000000004 0.986513 -2.…
523.0 0.0549449 0.958652 -0.0618032 0.0 0.0 0.0618032 0.0 0.0 0.0618032 -0.17826 0.0261973 0.201293 0.0 0.0 -0.201293 0.0 0.0 -0.201293 0.035763 0.987365 -2.16943e-18 -0.184164 0.00666489 0.0 0.0732733 0.956915 -0.0608292 -0.00526374 -0.0370023 0.113149 -0.00387476 -0.0400237 0.110419 0.0242794 -0.00508703 -0.0441161 0.00160218 0.0313415 0.0111607 0.0250013 -0.0144579 0.0383089 0.0520624 0.985714…
526.0 0.0889566 0.952983 -0.100328 0.0 0.0 0.100328 0.0 0.0 0.100328 -0.245219 0.0457485 0.278688 0.0 0.0 -0.278688 0.0 0.0 -0.278688 0.07097633 0.985411 -2.16943e-18 -0.254428 0.019041 0.0 0.0688518 0.952706 -0.118541 0.0109043 0.0606702 0.0570229 0.0114395 0.0588881 0.0582671 -0.031831 0.0119074 0.105474 -0.019298 -0.104982 0.0187805 -0.0181974 -0.107099 0.0198134 0.0551473 0.986557 -2.16943e-1…
527.0 0.0936621 0.952092 -0.105679 0.0 0.0 0.105679 0.0 0.0 0.105679 -0.0889399 0.0170857 0.101182 0.0 0.0 -0.101182 0.0 0.0 -0.101182 0.075860048 0.985032 -2.16943e-18 -0.0923352 0.00740723 0.0 0.0530808 0.962572 0.00604246 -0.0271792 -0.085669 0.116858 -0.0271776 -0.0856726 0.116861 0.000451841 -0.000249019 -0.00474183 0.00139514 0.00612462 -0.0027781 0.00138874 0.00613682 -0.0027831 0.0253933 …
529.0 0.158394 0.937146 -0.179918 0.0 0.0 0.179918 0.0 0.0 0.179918 -0.318891 0.0862099 0.369058 0.0 0.0 -0.369058 0.0 0.0 -0.369058 0.1433448 0.977089 -2.16943e-18 -0.333859 0.0519235 0.0 0.0522919 0.962845 0.0113219 -0.0316616 -0.088776 0.119175 -0.0314371 -0.0890627 0.119233 0.000391696 0.0068458 0.139465 -0.0790873 -0.138994 0.0785746 -0.0793589 -0.138478 0.0783598 0.0237828 0.984664 -2.16943…
530.0 0.186085 0.92918 -0.212111 0.0 0.0 0.212111 0.0 0.0 0.212111 -0.292169 0.0891711 0.341279 0.0 0.0 -0.341279 0.0 0.0 -0.341279 0.17238900000000001 0.972091 -2.16943e-18 -0.307024 0.0579274 0.0 0.0719997 0.958483 -0.0321141 -0.012608 -0.0810261 0.135799 -0.0126806 -0.0809252 0.135769 0.0539024 -0.0134036 -0.161826 0.0227334 0.165809 -0.0267055 0.0225649 0.166132 -0.0268514 0.04737230000000000…
531.0 0.0755119 0.955385 -0.0850696 0.0 0.0 0.0850696 0.0 0.0 0.0850696 -0.19115 0.0326515 0.216648 0.0 0.0 -0.216648 0.0 0.0 -0.216648 0.0570386 0.986347 -2.16943e-18 -0.197991 0.0117826 0.0 0.0516533 0.963063 0.0147453 -0.0306988 -0.0947162 0.120722 -0.030835 -0.0945482 0.120691 -0.00134617 -0.000274946 -0.00692393 0.00672724 0.00461645 -0.00442005 0.0067254 0.00462014 -0.00442294 0.02296630000…
532.0 0.100195 0.950812 -0.113116 0.0 0.0 0.113116 0.0 0.0 0.113116 -0.0427205 0.00853671 0.0486714 0.0 0.0 -0.0486714 0.0 0.0 -0.0486714 0.08264467 0.984462 -2.16943e-18 -0.0443883 0.00389332 0.0 0.0875851 0.952924 -0.09713 0.00338725 -0.0130996 0.115447 0.00238549 -0.0112155 0.113603 -0.0137738 -0.0104812 -0.174278 0.0846227 0.227643 -0.133185 0.0675665 0.260471 -0.14948 0.06944966 0.985073 -2.…
533.0 0.152426 0.938737 -0.173017 0.0 0.0 0.173017 0.0 0.0 0.173017 -0.239928 0.0630893 0.277162 0.0 0.0 -0.277162 0.0 0.0 -0.277162 0.1370983 0.978038 -2.16943e-18 -0.250991 0.0372633 0.0 0.0574309 0.961841 0.00312753 -0.0272189 -0.0928397 0.126985 -0.0273407 -0.0926837 0.12695 0.0103255 -0.0045666 -0.07306 0.0352646 0.0599757 -0.0221811 0.0352003 0.0600994 -0.0222405 0.029541000000000005 0.9845…
537.0 0.0691445 0.956449 -0.0778572 0.0 0.0 0.0778572 0.0 0.0 0.0778572 0.0326106 -0.00532864 -0.0369161 0.0 0.0 0.0369161 0.0 0.0 0.0369161 0.0504459 0.986715 -2.16943e-18 0.0337507 -0.00176434 0.0 0.0506266 0.963181 0.0143993 -0.0297024 -0.0924722 0.117828 -0.0297022 -0.0924731 0.117828 -4.66151e-05 6.85613e-06 1.47941e-05 -4.47357e-05 0.000164276 -0.000133743 -4.07425e-05 0.000156769 -0.000131…
538.0 0.0405332 0.960651 -0.045548 0.0 0.0 0.045548 0.0 0.0 0.045548 -0.036623 0.00477538 0.041262 0.0 0.0 -0.041262 0.0 0.0 -0.041262 0.0208874 0.987782 -2.16943e-18 -0.0377679 0.000752399 0.0 0.0464956 0.963639 0.0172312 -0.0304468 -0.0889469 0.111949 -0.0306215 -0.0886457 0.111752 -0.00404903 0.00963771 0.18576 -0.104664 -0.176144 0.096662 -0.103652 -0.178164 0.0981025 0.017995900000000002 0.9…
539.0 -0.0441155 0.967625 0.0493784 0.0 0.0 -0.0493784 0.0 0.0 -0.0493784 0.176609 -0.00613698 -0.197428 0.0 0.0 0.197428 0.0 0.0 0.197428 -0.065952 0.98539 -2.16943e-18 0.180238 0.0135446 0.0 0.078874 0.953389 -0.101432 -0.000463157 0.0239688 0.0865339 0.00457084 0.0135131 0.0893824 -0.00667393 0.000387168 -0.00294512 -0.00906161 0.0381828 -0.0213758 -0.0236465 0.0662402 -0.0352072 0.0618866 0.9…
540.0 0.272593 0.897832 -0.314954 0.0 0.0 0.314954 0.0 0.0 0.314954 -0.390463 0.164656 0.47343 0.0 0.0 -0.47343 0.0 0.0 -0.47343 0.26385000000000003 0.949913 -2.16943e-18 -0.415411 0.123659 0.0 0.117564 0.937361 -0.22606 0.0221141 0.14386 0.0701374 0.0221289 0.14384 0.0701505 0.00255699 -0.00306072 -0.02329 0.00655551 0.0284906 -0.0117607 0.00644124 0.0287154 -0.0119156 0.1125603 0.980239 -2.1694…
542.0 0.0600338 0.95789 -0.0675521 0.0 0.0 0.0675521 0.0 0.0 0.0675521 -0.136795 0.0209076 0.154604 0.0 0.0 -0.154604 0.0 0.0 -0.154604 0.041022100000000006 0.987159 -2.16943e-18 -0.141415 0.00593204 0.0 0.061087 0.962816 0.0296858 -0.0467143 -0.117504 0.144333 -0.04789 -0.116123 0.14414 0.0182866 -0.00263121 -0.00590369 0.00289912 -0.0364366 0.0409774 0.00273469 -0.0361055 0.0407339 0.0290705000…
543.0 0.123646 0.945798 -0.139909 0.0 0.0 0.139909 0.0 0.0 0.139909 -0.265411 0.0604731 0.30412 0.0 0.0 -0.30412 0.0 0.0 -0.30412 0.1070486 0.981992 -2.16943e-18 -0.276606 0.0317488 0.0 0.0456473 0.964677 0.0474279 -0.0390542 -0.133613 0.135247 -0.0389023 -0.13371 0.135073 0.0142076 -0.0131649 -0.185038 0.200061 -0.0322125 0.0174706 0.200302 -0.0327986 0.0185363 0.013786800000000002 0.982825 -2.1…
548.0 0.112265 0.948313 -0.126886 0.0 0.0 0.126886 0.0 0.0 0.126886 -0.0436446 0.00934815 0.0498662 0.0 0.0 -0.0498662 0.0 0.0 -0.0498662 0.0951956 0.983274 -2.16943e-18 -0.0454187 0.00461476 0.0 0.101311 0.938832 -0.222469 0.0259507 0.164931 0.0414788 0.0259344 0.164871 0.041622 -0.0329819 0.00543384 0.0296234 -0.00211321 0.0209071 -0.0474516 -0.00194544 0.0206574 -0.0477774 0.0974197 0.981296 -…
550.0 0.0839984 0.953893 -0.0946962 0.0 0.0 0.0946962 0.0 0.0 0.0946962 0.0750326 -0.0135614 -0.0851855 0.0 0.0 0.0851855 0.0 0.0 0.0851855 0.06583352 0.985781 -2.16943e-18 0.0778015 -0.00538209 0.0 0.054403 0.963311 0.0241298 -0.0413284 -0.100533 0.127206 -0.0414286 -0.100452 0.127237 0.0177283 0.00614619 0.179622 -0.0956665 -0.232362 0.151915 -0.0959579 -0.231787 0.151559 0.023882600000000004 0…
554.0 0.0594514 0.957978 -0.066894 0.0 0.0 0.066894 0.0 0.0 0.066894 0.0844711 -0.0128536 -0.0954584 0.0 0.0 0.0954584 0.0 0.0 0.0954584 0.0404201 0.987184 -2.16943e-18 0.0873179 -0.00360522 0.0 0.0514582 0.962969 0.0113487 -0.0288312 -0.0897442 0.117279 -0.0288312 -0.0897445 0.11728 -0.000972239 0.000199621 0.00236998 -0.000645712 -0.00141681 -0.000307648 -0.000651896 -0.00140506 -0.000312325 0.…
555.0 0.102101 0.950429 -0.115288 0.0 0.0 0.115288 0.0 0.0 0.115288 0.0504733 -0.0102 -0.0575293 0.0 0.0 0.0575293 0.0 0.0 0.0575293 0.08462611 0.984286 -2.16943e-18 0.0524566 -0.00471587 0.0 0.104344 0.939393 -0.216868 0.0232137 0.152948 0.0506597 0.0232089 0.152934 0.0507046 -0.0155293 0.00663088 0.044822 -0.00892365 -0.0373815 0.00207391 -0.00886155 -0.0374734 0.00194918 0.0994176 0.981469 -2.…
556.0 0.143196 0.941112 -0.16237 0.0 0.0 0.16237 0.0 0.0 0.16237 -0.275725 0.0693722 0.317643 0.0 0.0 -0.317643 0.0 0.0 -0.317643 0.1274492 0.979418 -2.16943e-18 -0.288088 0.0396408 0.0 0.0504668 0.963205 0.0149952 -0.0299316 -0.0933089 0.118298 -0.0299494 -0.0932868 0.118294 -0.000127175 -8.72036e-05 -0.00204316 0.00123035 0.00218366 -0.00137082 0.00123307 0.00217829 -0.00136738 0.021933 0.98464…
557.0 0.120446 0.946521 -0.136244 0.0 0.0 0.136244 0.0 0.0 0.136244 -0.0111771 0.00250361 0.0127966 0.0 0.0 -0.0127966 0.0 0.0 -0.0127966 0.1037144 0.982369 -2.16943e-18 -0.0116437 0.00129325 0.0 0.0790568 0.956688 -0.052671 -0.0106738 -0.0586577 0.131983 -0.0104214 -0.0590878 0.132208 0.0177264 -0.00971083 -0.143081 0.0402757 0.177172 -0.0739349 0.0406532 0.176497 -0.0739218 0.0560769 0.984826 -…
558.0 0.204044 0.923491 -0.233157 0.0 0.0 0.233157 0.0 0.0 0.233157 -0.414027 0.135951 0.486855 0.0 0.0 -0.486855 0.0 0.0 -0.486855 0.191284 0.96832 -2.16943e-18 -0.436152 0.0918361 0.0 0.0672672 0.960027 -0.0106538 -0.0212845 -0.0978052 0.139063 -0.0205101 -0.0994182 0.140655 0.0652499 -0.0117323 -0.122169 -0.0017353 0.103769 0.0245801 -0.00541831 0.111646 0.0158197 0.0403494 0.984127 -2.16943e-…
561.0 0.158543 0.937106 -0.18009 0.0 0.0 0.18009 0.0 0.0 0.18009 -0.350815 0.094905 0.406023 0.0 0.0 -0.406023 0.0 0.0 -0.406023 0.14350020000000002 0.977064 -2.16943e-18 -0.367289 0.0571873 0.0 0.0832488 0.955476 -0.0626958 -0.00786721 -0.0529197 0.130925 -0.00914319 -0.0504405 0.128642 0.0582265 -0.00985803 -0.0663614 -0.0188006 0.0363863 0.052512 -0.0294286 0.0566782 0.0437894 0.0610918 0.9845…
564.0 0.0763102 0.955248 -0.0859745 0.0 0.0 0.0859745 0.0 0.0 0.0859745 -0.0764747 0.0131343 0.0866894 0.0 0.0 -0.0866894 0.0 0.0 -0.0866894 0.0578655 0.986297 -2.16943e-18 -0.0792198 0.00478637 0.0 0.0654851 0.960266 -0.0100461 -0.0203432 -0.0969204 0.137371 -0.0205326 -0.0966545 0.137302 0.0382277 -0.0129753 -0.178904 0.0859317 0.117001 -0.0240819 0.0858981 0.117072 -0.0241606 0.038679700000000…
566.0 0.113601 0.948026 -0.128414 0.0 0.0 0.128414 0.0 0.0 0.128414 -0.0760114 0.0164022 0.0868754 0.0 0.0 -0.0868754 0.0 0.0 -0.0868754 0.0965865 0.983132 -2.16943e-18 -0.0791148 0.00816054 0.0 0.100241 0.943026 -0.188777 0.0162004 0.119792 0.0574628 0.0198769 0.112523 0.0621926 -0.00250964 0.0192973 0.130163 0.186731 -0.623382 0.362911 0.0423767 -0.339515 0.170928 0.0921256 0.982886 -2.16943e-1…
567.0 -0.103067 0.967731 0.115252 0.0 0.0 -0.115252 0.0 0.0 -0.115252 0.396382 0.0123467 -0.443058 0.0 0.0 0.443058 0.0 0.0 0.443058 -0.125898 0.978894 -2.16943e-18 0.401601 0.0569552 0.0 0.0452311 0.965053 0.052112 -0.0421709 -0.134618 0.134704 -0.0416617 -0.135174 0.134803 0.0179984 -0.0105252 -0.178053 0.135502 0.0689092 -0.0261962 0.135475 0.0690154 -0.0265973 0.012846800000000005 0.982704 -2…
569.0 -0.035213 0.967271 0.0394246 0.0 0.0 -0.0394246 0.0 0.0 -0.0394246 0.23684 -0.0105912 -0.264865 0.0 0.0 0.264865 0.0 0.0 0.264865 -0.05686200000000001 0.986027 -2.16943e-18 0.241972 0.0157634 0.0 0.0663858 0.958589 -0.0445997 -0.0143585 -0.0380202 0.107029 -0.0130308 -0.0402215 0.107904 -0.0165392 0.00435836 0.0464006 -0.0103689 -0.0374491 0.00142612 -0.0121014 -0.0341197 -0.000179366 0.043…
570.0 0.137997 0.942404 -0.156384 0.0 0.0 0.156384 0.0 0.0 0.156384 -0.207918 0.0509908 0.239172 0.0 0.0 -0.239172 0.0 0.0 -0.239172 0.1220184 0.980149 -2.16943e-18 -0.217093 0.028549 0.0 0.0636732 0.96075 -0.0103394 -0.028699 -0.0749155 0.123415 -0.0287175 -0.0749339 0.1235 0.00151453 0.00637288 0.124633 -0.0624474 -0.142951 0.084358 -0.0629074 -0.142014 0.0835838 0.036558400000000005 0.984779 -…
571.0 0.168 0.934492 -0.191052 0.0 0.0 0.191052 0.0 0.0 0.191052 -0.258493 0.0729794 0.30008 0.0 0.0 -0.30008 0.0 0.0 -0.30008 0.1534076 0.975466 -2.16943e-18 -0.270973 0.0452385 0.0 0.109113 0.942467 -0.189342 0.0157679 0.102016 0.0816108 0.0157293 0.102148 0.081517 0.00694236 -0.0029572 -0.0209585 0.00266803 0.0212193 -0.00292871 0.00267682 0.0212024 -0.00291991 0.1002091 0.982466 -2.16943e-18 …
573.0 0.0648341 0.957143 -0.0729797 0.0 0.0 0.0729797 0.0 0.0 0.0729797 0.0143055 -0.00226597 -0.0161815 0.0 0.0 0.0161815 0.0 0.0 0.0161815 0.0459861 0.986938 -2.16943e-18 0.0147976 -0.000701201 0.0 0.0747145 0.955852 -0.0744862 -0.00517881 -0.0136155 0.103328 -0.00513746 -0.0139495 0.101548 -0.0121117 0.00133873 0.002926 0.000791672 0.0207297 -0.0244209 -0.00299517 0.0269322 -0.0204993 0.054730…
574.0 0.0649377 0.957126 -0.0730968 0.0 0.0 0.0730968 0.0 0.0 0.0730968 0.183967 -0.0291621 -0.208096 0.0 0.0 0.208096 0.0 0.0 0.208096 0.0460932 0.986933 -2.16943e-18 0.190297 -0.00903979 0.0 0.0584236 0.963352 0.0363153 -0.0482476 -0.122237 0.144131 -0.0477347 -0.122928 0.1444 0.00958792 -0.00447496 -0.0623084 0.0517506 0.00780188 0.0033191 0.0511608 0.0090353 0.00211231 0.025972800000000004 0.…
579.0 0.0748947 0.95549 -0.0843701 0.0 0.0 0.0843701 0.0 0.0 0.0843701 0.0356572 -0.00606515 -0.0404088 0.0 0.0 0.0404088 0.0 0.0 0.0404088 0.0563993 0.986385 -2.16943e-18 0.0369305 -0.00217184 0.0 0.0727653 0.956492 -0.0681564 -0.00791178 -0.0161654 0.102321 -0.00856077 -0.0154473 0.102096 -0.00746152 0.00461611 0.0574063 -0.00951596 -0.0827279 0.0346221 -0.019634 -0.0633451 0.0256908 0.05210530…
581.0 0.184777 0.929578 -0.210583 0.0 0.0 0.210583 0.0 0.0 0.210583 -0.370958 0.112599 0.433109 0.0 0.0 -0.433109 0.0 0.0 -0.433109 0.1710149 0.97235 -2.16943e-18 -0.38975 0.0729193 0.0 0.0724648 0.955287 -0.0847081 -0.0028436 0.00812074 0.0893107 -0.00139502 0.00524715 0.090561 -0.00469365 0.00863674 0.10823 -0.0439699 -0.127655 0.0644376 -0.0339117 -0.147186 0.0751684 0.0539453 0.986246 -2.1694…
582.0 0.121585 0.946265 -0.137548 0.0 0.0 0.137548 0.0 0.0 0.137548 -0.212768 0.0479502 0.243668 0.0 0.0 -0.243668 0.0 0.0 -0.243668 0.10490060000000001 0.982236 -2.16943e-18 -0.221683 0.0249146 0.0 0.0506245 0.963143 0.0138385 -0.0295553 -0.0919442 0.117714 -0.0295323 -0.0919719 0.117719 -0.000273809 5.01572e-05 0.000525898 -0.00014156 -0.000182044 -0.000202688 -0.00013796 -0.000188939 -0.000199…
583.0 0.0892938 0.95292 -0.100711 0.0 0.0 0.100711 0.0 0.0 0.100711 -0.205975 0.0385088 0.234105 0.0 0.0 -0.234105 0.0 0.0 -0.234105 0.0713262 0.985384 -2.16943e-18 -0.213719 0.0160768 0.0 0.0762438 0.956178 -0.066198 -0.000826323 -0.0427202 0.119717 -0.00286673 -0.0390546 0.117583 -0.000392797 -0.0138788 -0.22534 0.113827 0.247637 -0.135649 0.113569 0.247715 -0.133234 0.055470900000000004 0.9854…
584.0 0.0313429 0.961801 -0.0352004 0.0 0.0 0.0352004 0.0 0.0 0.0352004 0.0938474 -0.0112507 -0.105598 0.0 0.0 0.105598 0.0 0.0 0.105598 0.0114152 0.987922 -2.16943e-18 0.0966708 -0.000925305 0.0 0.0611375 0.96162 0.00841451 -0.0282219 -0.109417 0.139278 -0.0278047 -0.109936 0.13938 0.0340086 -0.0122432 -0.179653 0.0975658 0.106605 -0.0245193 0.0978535 0.106053 -0.0242611 0.032417800000000004 0.9…
586.0 0.0797279 0.954655 -0.0898499 0.0 0.0 0.0898499 0.0 0.0 0.0898499 0.137228 -0.0241165 -0.155663 0.0 0.0 0.155663 0.0 0.0 0.155663 0.061406600000000006 0.986077 -2.16943e-18 0.142216 -0.00914579 0.0 0.117561 0.938089 -0.220656 0.0209551 0.13664 0.0731149 0.0209471 0.136656 0.0731038 0.00324354 -0.00373176 -0.0281905 0.00655966 0.0368067 -0.015197 0.00660488 0.0367181 -0.015138 0.1119077 0.98…
590.0 -0.0696664 0.968147 0.0779312 0.0 0.0 -0.0779312 0.0 0.0 -0.0779312 0.352458 -0.00217901 -0.393778 0.0 0.0 0.393778 0.0 0.0 0.393778 -0.091987 0.983059 -2.16943e-18 0.358573 0.0372672 0.0 0.0544269 0.960383 -0.0348387 -0.00943238 -0.033589 0.0878808 -0.0137254 -0.0306126 0.0881268 -0.035908 0.0109662 0.133423 -0.0261472 -0.142238 0.0351534 -0.0452622 -0.105936 0.020655 0.031781500000000004 …
591.0 0.00864409 0.964229 -0.00969572 0.0 0.0 0.00969572 0.0 0.0 0.00969572 0.221446 -0.0208348 -0.248494 0.0 0.0 0.248494 0.0 0.0 0.248494 -0.011933600000000003 0.987848 -2.16943e-18 0.227468 0.00362462 0.0 0.076841 0.958663 -0.020541 -0.0272717 -0.0882766 0.146026 -0.0257013 -0.0903971 0.146564 0.00549289 -0.00974186 -0.169248 0.115207 0.116841 -0.0620973 0.117505 0.112409 -0.0598945 0.0497604 …
593.0 0.0940701 0.952013 -0.106143 0.0 0.0 0.106143 0.0 0.0 0.106143 -0.236479 0.0455424 0.269052 0.0 0.0 -0.269052 0.0 0.0 -0.269052 0.07628362 0.984998 -2.16943e-18 -0.245519 0.0198105 0.0 0.0629883 0.961086 0.00131754 -0.0238144 -0.106729 0.139262 -0.0242533 -0.106135 0.139119 0.0353167 -0.0123576 -0.191062 0.0841807 0.152873 -0.0458864 0.084057 0.153121 -0.0460864 0.035081400000000006 0.98398…
594.0 0.0538675 0.95881 -0.0605868 0.0 0.0 0.0605868 0.0 0.0 0.0605868 0.106679 -0.0155452 -0.120442 0.0 0.0 0.120442 0.0 0.0 0.120442 0.0346501 0.987404 -2.16943e-18 0.110198 -0.00385383 0.0 0.0510799 0.963088 0.0131635 -0.0295091 -0.0913335 0.117732 -0.0295077 -0.0913367 0.117734 -0.000865268 0.000391596 0.00678408 -0.00280468 -0.00670221 0.00272246 -0.00280548 -0.0067007 0.00272191 0.0227153 0…
595.0 0.0332921 0.961565 -0.037394 0.0 0.0 0.037394 0.0 0.0 0.037394 0.216919 -0.0264878 -0.244145 0.0 0.0 0.244145 0.0 0.0 0.244145 0.013423300000000006 0.9879 -2.16943e-18 0.223499 -0.00262958 0.0 0.0653578 0.960197 -0.0110394 -0.0181708 -0.0984059 0.137678 -0.019858 -0.0949723 0.134602 0.0373612 -0.0132286 -0.177883 0.0982092 0.0932214 -0.0136084 0.102627 0.0838602 -0.00372247 0.03877020000000…
597.0 0.0688328 0.9565 -0.0775044 0.0 0.0 0.0775044 0.0 0.0 0.0775044 -0.0379664 0.00619003 0.0429765 0.0 0.0 -0.0429765 0.0 0.0 -0.0429765 0.0501234 0.986732 -2.16943e-18 -0.0392921 0.00204012 0.0 0.0623443 0.960428 -0.0170166 -0.0192072 -0.0762291 0.122513 -0.0200058 -0.0751192 0.1222 0.0179575 -0.00483565 -0.0648218 0.0119922 0.0695424 -0.0167557 0.0112164 0.0710326 -0.0174654 0.0365856 0.9850…
598.0 0.0682998 0.956587 -0.0769011 0.0 0.0 0.0769011 0.0 0.0 0.0769011 0.0370335 -0.006015 -0.0419164 0.0 0.0 0.0419164 0.0 0.0 0.0419164 0.0495718 0.986761 -2.16943e-18 0.0383241 -0.00196668 0.0 0.0506952 0.963164 0.0141695 -0.0296339 -0.0922868 0.117805 -0.0296329 -0.0922883 0.117805 -1.94988e-05 -5.90684e-07 -0.000108088 -2.03826e-05 0.000309874 -0.000180898 -1.61515e-05 0.000301882 -0.000178…
599.0 0.124489 0.945605 -0.140875 0.0 0.0 0.140875 0.0 0.0 0.140875 -0.291149 0.0666333 0.333685 0.0 0.0 -0.333685 0.0 0.0 -0.333685 0.1079268 0.981891 -2.16943e-18 -0.303463 0.0351284 0.0 0.0564566 0.96304 0.0273675 -0.0384855 -0.117914 0.139079 -0.0386406 -0.117724 0.139043 0.0270611 -0.00798617 -0.109487 0.0601602 0.0491016 0.000267863 0.0601641 0.0490936 0.000273931 0.0256199 0.983304 -2.1694…
600.0 0.0312633 0.96181 -0.0351109 0.0 0.0 0.0351109 0.0 0.0 0.0351109 0.0517889 -0.00620392 -0.0582728 0.0 0.0 0.0582728 0.0 0.0 0.0582728 0.011333300000000004 0.987923 -2.16943e-18 0.0533464 -0.000505843 0.0 0.0542149 0.962288 0.00228688 -0.0260173 -0.0827557 0.116541 -0.0260163 -0.0827561 0.116539 0.00113066 -0.000553179 -0.00972211 0.00321787 0.0113846 -0.00488048 0.00321997 0.0113806 -0.0048…
601.0 -0.0160493 0.966208 0.0179814 0.0 0.0 -0.0179814 0.0 0.0 -0.0179814 0.247778 -0.01641 -0.277427 0.0 0.0 0.277427 0.0 0.0 0.277427 -0.03726 0.987093 -2.16943e-18 0.253743 0.0110729 0.0 0.0570698 0.963299 0.0315662 -0.0434844 -0.117478 0.139382 -0.0441081 -0.116732 0.139271 0.0162346 -0.004266 -0.0505328 0.030513 0.00855153 0.0118783 0.0305706 0.0084527 0.011848 0.025472800000000004 0.983135 …
603.0 0.0938093 0.952064 -0.105846 0.0 0.0 0.105846 0.0 0.0 0.105846 0.0326236 -0.0062728 -0.0371151 0.0 0.0 0.0371151 0.0 0.0 0.0371151 0.07601287300000001 0.98502 -2.16943e-18 0.0338697 -0.00272277 0.0 0.0591853 0.95993 -0.0325592 -0.0152695 -0.0440135 0.101218 -0.0145494 -0.0455076 0.102296 -0.0202038 0.00565935 0.0639953 -0.0130595 -0.0609789 0.0141409 -0.0197333 -0.0478368 0.00582871 0.03557…
604.0 0.0394044 0.960797 -0.0442764 0.0 0.0 0.0442764 0.0 0.0 0.0442764 0.125926 -0.016257 -0.141853 0.0 0.0 0.141853 0.0 0.0 0.141853 0.019723500000000005 0.987805 -2.16943e-18 0.129844 -0.00242154 0.0 0.0549311 0.962615 0.012394 -0.0328138 -0.0942202 0.12392 -0.0332549 -0.0938756 0.124198 0.00614903 0.00450242 0.121019 -0.0443718 -0.181791 0.109825 -0.0457483 -0.178954 0.10727 0.0260139 0.98434…
605.0 0.21307 0.920474 -0.24379 0.0 0.0 0.24379 0.0 0.0 0.24379 -0.38979 0.1326 0.459986 0.0 0.0 -0.459986 0.0 0.0 -0.459986 0.200799 0.966264 -2.16943e-18 -0.411136 0.0911444 0.0 0.117628 0.937221 -0.227078 0.022277 0.145405 0.0694487 0.0222914 0.145352 0.0694863 0.00260725 -0.00296173 -0.0213448 0.00389022 0.0295141 -0.0120613 0.00386712 0.0295597 -0.0120929 0.11274490000000001 0.980176 -2.1694…
607.0 0.170139 0.933885 -0.193536 0.0 0.0 0.193536 0.0 0.0 0.193536 -0.412771 0.117644 0.479517 0.0 0.0 -0.479517 0.0 0.0 -0.479517 0.1556507 0.975089 -2.16943e-18 -0.432824 0.0733651 0.0 0.0596163 0.960916 -0.0143495 -0.0224902 -0.0690518 0.115944 -0.0221549 -0.0695278 0.116085 -0.00276132 0.00150315 0.0231552 -0.0105579 -0.021312 0.00871532 -0.0106481 -0.0211386 0.00863166 0.033658200000000006 …
608.0 0.096501 0.951542 -0.108909 0.0 0.0 0.108909 0.0 0.0 0.108909 0.0378571 -0.00739941 -0.0430947 0.0 0.0 0.0430947 0.0 0.0 0.0430947 0.07880783000000001 0.984791 -2.16943e-18 0.0393165 -0.00328189 0.0 0.118101 0.937137 -0.227649 0.0223639 0.146103 0.0692334 0.0223712 0.146075 0.0692533 0.00256186 -0.00293795 -0.0211426 0.0038503 0.0292841 -0.011992 0.0038445 0.0292954 -0.0119988 0.1132803 0.9…
609.0 -0.0266324 0.966846 0.0298265 0.0 0.0 -0.0298265 0.0 0.0 -0.0298265 0.0721741 -0.00392197 -0.0807527 0.0 0.0 0.0807527 0.0 0.0 0.0807527 -0.048090999999999995 0.986556 -2.16943e-18 0.0738155 0.00409768 0.0 0.0761187 0.955308 -0.0802793 -0.00492621 -0.00542692 0.100709 -0.00616096 -0.00278463 0.0993285 -0.00488736 0.0069614 0.0882845 -0.045302 -0.0833183 0.0390982 -0.0216235 -0.128923 0.0619…
610.0 0.0781907 0.954923 -0.0881065 0.0 0.0 0.0881065 0.0 0.0 0.0881065 0.0426511 -0.00741887 -0.0483658 0.0 0.0 0.0483658 0.0 0.0 0.0483658 0.059813700000000004 0.986178 -2.16943e-18 0.0441926 -0.00276464 0.0 0.0553544 0.963974 0.0432844 -0.0514045 -0.124078 0.142222 -0.0512512 -0.124254 0.142277 0.0116937 -0.00184336 -0.000851889 0.00633152 -0.0378937 0.0325937 0.00634342 -0.0378841 0.0323796 0…
612.0 0.115695 0.947571 -0.130808 0.0 0.0 0.130808 0.0 0.0 0.130808 -0.117941 0.0257456 0.134868 0.0 0.0 -0.134868 0.0 0.0 -0.134868 0.0987663 0.982905 -2.16943e-18 -0.122789 0.0129626 0.0 0.0720575 0.959654 -0.0129134 -0.0283744 -0.0896319 0.140869 -0.028653 -0.0892277 0.140724 0.00028686 -0.00593139 -0.109396 0.0784467 0.0755979 -0.0440216 0.0784548 0.0755612 -0.0438758 0.04450950000000001 0.98…
614.0 -0.00659495 0.965531 0.00739181 0.0 0.0 -0.00739181 0.0 0.0 -0.00739181 0.279332 -0.0214729 -0.312993 0.0 0.0 0.312993 0.0 0.0 0.312993 -0.027572 0.987465 -2.16943e-18 0.286389 0.00946025 0.0 0.0750895 0.955986 -0.0716958 -0.00948928 -0.0124086 0.103685 -0.00830502 -0.0147249 0.102805 -0.00507952 0.00769945 0.103418 -0.0177336 -0.167363 0.0814423 -0.048842 -0.108633 0.0597692 0.0545288 0.98…
615.0 0.0483772 0.959593 -0.0543909 0.0 0.0 0.0543909 0.0 0.0 0.0543909 0.196664 -0.0274143 -0.22184 0.0 0.0 0.22184 0.0 0.0 0.22184 0.028980700000000005 0.987585 -2.16943e-18 0.20301 -0.00584058 0.0 0.0608553 0.962436 0.0224329 -0.0405846 -0.114276 0.142478 -0.0404092 -0.114469 0.142454 0.0170023 -0.00680311 -0.0952436 0.0663709 0.0309069 -0.00202073 0.0665197 0.0305775 -0.00158968 0.0299887 0.9…
616.0 0.160694 0.936521 -0.18258 0.0 0.0 0.18258 0.0 0.0 0.18258 -0.267073 0.0729648 0.309312 0.0 0.0 -0.309312 0.0 0.0 -0.309312 0.1457525 0.976711 -2.16943e-18 -0.279695 0.0442625 0.0 0.116957 0.938367 -0.21857 0.0204728 0.134004 0.0741476 0.0204667 0.134013 0.0741444 0.00364984 -0.00385488 -0.0292097 0.00690778 0.0372721 -0.0149892 0.00694549 0.0371982 -0.0149398 0.1110553 0.98068 -2.16943e-18…
617.0 0.051124 0.959206 -0.05749 0.0 0.0 0.05749 0.0 0.0 0.05749 0.081393 -0.0116032 -0.0918526 0.0 0.0 0.0918526 0.0 0.0 0.0918526 0.0318166 0.987499 -2.16943e-18 0.0840484 -0.00267878 0.0 0.0739631 0.956817 -0.0574747 -0.00489261 -0.0468138 0.115482 -0.00246899 -0.0516458 0.1189 -0.00911904 -0.0156345 -0.276689 0.147723 0.308681 -0.174712 0.169645 0.266621 -0.154866 0.0523849 0.985312 -2.16943e…
618.0 0.0839503 0.953902 -0.0946416 0.0 0.0 0.0946416 0.0 0.0 0.0946416 0.0564541 -0.0102003 -0.0640925 0.0 0.0 0.0640925 0.0 0.0 0.0640925 0.06578364 0.985785 -2.16943e-18 0.058537 -0.00404622 0.0 0.056206 0.962827 0.0181531 -0.0361084 -0.101823 0.129832 -0.0368895 -0.10086 0.129651 0.00381208 0.000230071 0.0168939 -0.00722664 -0.0302219 0.020553 -0.00707492 -0.0305122 0.0206836 0.02643580000000…
623.0 -0.0153678 0.966163 0.0172183 0.0 0.0 -0.0172183 0.0 0.0 -0.0172183 -0.0146979 0.000984688 0.0164575 0.0 0.0 -0.0164575 0.0 0.0 -0.0164575 -0.036562 0.987124 -2.16943e-18 -0.015053 -0.000645377 0.0 0.0521372 0.962845 0.0102098 -0.0286733 -0.0894822 0.117998 -0.0284737 -0.0897323 0.118049 0.00108938 -0.000409069 -0.00671799 0.00250676 0.00661061 -0.00239875 0.00251718 0.00659057 -0.00238911 …
624.0 0.155706 0.937868 -0.176808 0.0 0.0 0.176808 0.0 0.0 0.176808 -0.280976 0.0750229 0.324907 0.0 0.0 -0.324907 0.0 0.0 -0.324907 0.1405307 0.977522 -2.16943e-18 -0.29406 0.0447975 0.0 0.0520076 0.959437 -0.0477591 -0.00758169 -0.011111 0.0751807 -0.00540947 -0.0153127 0.0771008 -0.0443045 0.0151708 0.170371 -0.0305669 -0.190831 0.055315 -0.065005 -0.124581 0.0227521 0.0310806 0.986885 -2.1694…
626.0 0.0362585 0.961198 -0.0407334 0.0 0.0 0.0407334 0.0 0.0 0.0407334 -0.100531 0.0126166 0.113195 0.0 0.0 -0.113195 0.0 0.0 -0.113195 0.016480300000000003 0.987859 -2.16943e-18 -0.103619 0.00156521 0.0 0.0526767 0.963855 0.03797 -0.041176 -0.125277 0.138529 -0.041054 -0.125411 0.138541 0.0313896 -0.0091424 -0.130274 0.0723576 0.05906 -0.00109998 0.0724188 0.0589417 -0.00104052 0.02101250000000…
627.0 0.0174211 0.96336 -0.0195495 0.0 0.0 0.0195495 0.0 0.0 0.0195495 0.157672 -0.0164036 -0.177104 0.0 0.0 0.177104 0.0 0.0 0.177104 -0.002913100000000002 0.987947 -2.16943e-18 0.162136 0.000985724 0.0 0.0701003 0.956503 -0.0688359 0.0047922 -0.0341623 0.106794 0.00374604 -0.0321686 0.104796 -0.010287 -0.0125751 -0.217326 0.0953234 0.288848 -0.162296 0.0501821 0.375305 -0.201858 0.0505011000000…
628.0 0.115499 0.947614 -0.130583 0.0 0.0 0.130583 0.0 0.0 0.130583 -0.047785 0.0104199 0.0546405 0.0 0.0 -0.0546405 0.0 0.0 -0.0546405 0.0985622 0.982926 -2.16943e-18 -0.0497481 0.00524054 0.0 0.074225 0.957868 -0.0399136 -0.0114636 -0.0723076 0.133732 -0.0114903 -0.0722632 0.133717 0.0444798 -0.0132023 -0.169931 0.029004 0.19235 -0.051396 0.0290095 0.192341 -0.0514053 0.050278500000000004 0.984…
629.0 0.0425015 0.960392 -0.047766 0.0 0.0 0.047766 0.0 0.0 0.047766 0.0696896 -0.00924428 -0.0785401 0.0 0.0 0.0785401 0.0 0.0 0.0785401 0.0229175 0.987739 -2.16943e-18 0.0718859 -0.0015916 0.0 0.0578346 0.957179 -0.0739455 -0.00175363 0.018454 0.0674221 0.00105155 0.013181 0.0671732 -0.0282803 0.0185084 0.204766 -0.0344147 -0.289766 0.118657 -0.0572777 -0.246443 0.10113 0.039548 0.987057 -2.169…
635.0 0.0665242 0.956873 -0.0748917 0.0 0.0 0.0748917 0.0 0.0 0.0748917 0.0316026 -0.00506776 -0.0357579 0.0 0.0 0.0357579 0.0 0.0 0.0357579 0.0477345 0.986853 -2.16943e-18 0.0326967 -0.00161203 0.0 0.087543 0.952451 -0.104986 0.00776704 -0.00424926 0.110774 0.00575647 -0.000284109 0.107461 -0.0170425 -0.0111096 -0.178604 0.0553391 0.300098 -0.172318 0.0446385 0.320804 -0.183648 0.07054165 0.9852…
636.0 0.0865437 0.95343 -0.0975867 0.0 0.0 0.0975867 0.0 0.0 0.0975867 0.0270045 -0.00496144 -0.0306747 0.0 0.0 0.0306747 0.0 0.0 0.0306747 0.06847318000000001 0.985595 -2.16943e-18 0.0280101 -0.00201902 0.0 0.0510183 0.963028 0.0125597 -0.0291524 -0.0914086 0.118054 -0.029344 -0.0911709 0.118008 -8.88531e-06 -0.000120387 -0.00259183 0.00130374 0.00290699 -0.0016174 0.00129761 0.00291888 -0.00162…
637.0 0.128734 0.944623 -0.145743 0.0 0.0 0.145743 0.0 0.0 0.145743 -0.329324 0.0770592 0.377863 0.0 0.0 -0.377863 0.0 0.0 -0.377863 0.1123529 0.981368 -2.16943e-18 -0.343441 0.0414516 0.0 0.0523003 0.964306 0.0428335 -0.0466065 -0.122444 0.136273 -0.0483609 -0.12044 0.135963 0.0134284 -0.00186889 -0.00354106 0.00260376 -0.0290952 0.0300112 0.00292147 -0.0297701 0.0307422 0.0198307 0.982947 -2.16…
638.0 0.0913525 0.952532 -0.103052 0.0 0.0 0.103052 0.0 0.0 0.103052 0.0658799 -0.0124765 -0.07491 0.0 0.0 0.07491 0.0 0.0 0.07491 0.07346253 0.985221 -2.16943e-18 0.0683748 -0.00530437 0.0 0.0618977 0.960703 -0.0114525 -0.0220392 -0.0825274 0.126072 -0.0219053 -0.0827084 0.126119 0.0166522 -0.00573592 -0.081501 0.0318829 0.0690305 -0.0194164 0.0319916 0.0688216 -0.0193162 0.0354331 0.984825 -2.1…
639.0 0.037041 0.961099 -0.0416145 0.0 0.0 0.0416145 0.0 0.0 0.0416145 0.0760103 -0.0096073 -0.0855953 0.0 0.0 0.0855953 0.0 0.0 0.0855953 0.017286800000000005 0.987847 -2.16943e-18 0.0783525 -0.00125261 0.0 0.0501597 0.960645 -0.0329295 -0.0117065 -0.0290187 0.0837447 -0.0118164 -0.0288555 0.0837158 -0.0106313 0.017433 0.258062 -0.109693 -0.298613 0.15002 -0.108749 -0.3004 0.150714 0.0275537 0.9…
640.0 0.069372 0.956412 -0.0781148 0.0 0.0 0.0781148 0.0 0.0 0.0781148 0.166033 -0.027174 -0.187961 0.0 0.0 0.187961 0.0 0.0 0.187961 0.0506814 0.986703 -2.16943e-18 0.171842 -0.00902755 0.0 0.0899064 0.952006 -0.106987 -0.000889981 0.0099287 0.107999 0.00023044 0.00756203 0.109246 -0.000860557 -0.00140806 -0.0204489 0.0171579 0.0111044 -0.00781406 0.0159636 0.0134026 -0.00894573 0.07242657000000…
645.0 0.0761075 0.955283 -0.0857447 0.0 0.0 0.0857447 0.0 0.0 0.0857447 -0.138024 0.0236727 0.156454 0.0 0.0 -0.156454 0.0 0.0 -0.156454 0.0576556 0.98631 -2.16943e-18 -0.142975 0.00860542 0.0 0.0675784 0.959589 -0.0199232 -0.0155638 -0.0895935 0.135137 -0.0167217 -0.0880213 0.134726 0.0430168 -0.0125832 -0.167686 0.0548402 0.14204 -0.0292205 0.0530753 0.145436 -0.0308661 0.0418824 0.98457 -2.169…
646.0 0.0274514 0.962259 -0.0308228 0.0 0.0 0.0308228 0.0 0.0 0.0308228 0.108334 -0.0125067 -0.121836 0.0 0.0 0.121836 0.0 0.0 0.121836 0.0074076 0.987951 -2.16943e-18 0.11154 -0.000579322 0.0 0.0691508 0.953945 -0.104168 0.00740348 0.0373703 0.0678477 0.00697537 0.0373221 0.0689508 -0.034767 0.0063874 0.0427666 0.00528897 -0.017765 -0.0253621 0.00457849 -0.0163981 -0.0260274 0.0536142 0.986557 -…
648.0 0.0386667 0.960892 -0.0434454 0.0 0.0 0.0434454 0.0 0.0 0.0434454 0.100186 -0.0128493 -0.112845 0.0 0.0 0.112845 0.0 0.0 0.112845 0.018962800000000002 0.987819 -2.16943e-18 0.103294 -0.00184051 0.0 0.0589733 0.960641 -0.0203796 -0.0221088 -0.0563673 0.107601 -0.0251929 -0.0507746 0.105547 0.0174229 -0.00294088 0.247412 -0.119952 -0.246768 -0.689778 -0.145097 -0.293066 0.298517 0.0335576 0.9…
649.0 0.0727455 0.955853 -0.081935 0.0 0.0 0.081935 0.0 0.0 0.081935 0.0876645 -0.0146918 -0.0993057 0.0 0.0 0.0993057 0.0 0.0 0.0993057 0.054173700000000005 0.986513 -2.16943e-18 0.0907704 -0.00511633 0.0 0.072182 0.958177 -0.039717 -0.0122422 -0.0648051 0.122778 -0.0118634 -0.0663144 0.12795 0.0238137 -0.0138103 -0.17923 -0.0831965 0.469708 -0.170262 0.142981 0.0405743 -0.00434441 0.0483947 0.9…
652.0 0.0125324 0.963855 -0.0140599 0.0 0.0 0.0140599 0.0 0.0 0.0140599 0.0457343 -0.00450437 -0.0513421 0.0 0.0 0.0513421 0.0 0.0 0.0513421 -0.00793859999999999 0.987903 -2.16943e-18 0.0470006 0.000543781 0.0 0.0774587 0.954905 -0.0842837 -0.00400919 -0.00194544 0.10029 -0.00369148 -0.00260204 0.100626 -0.00705369 0.00322685 0.0352931 -0.00946582 -0.0380481 0.0122207 -0.010639 -0.0357868 0.01107…
655.0 0.0655568 0.957028 -0.0737972 0.0 0.0 0.0737972 0.0 0.0 0.0737972 -0.180613 0.0287601 0.204325 0.0 0.0 -0.204325 0.0 0.0 -0.204325 0.0467337 0.986902 -2.16943e-18 -0.186843 0.00900684 0.0 0.0453264 0.963455 0.0107557 -0.0271458 -0.0786259 0.104857 -0.0278592 -0.0777612 0.104661 -0.00550453 0.0124573 0.236618 -0.115775 -0.256845 0.137289 -0.114597 -0.259154 0.138693 0.0177589 0.985269 -2.169…
656.0 0.113409 0.948067 -0.128194 0.0 0.0 0.128194 0.0 0.0 0.128194 0.0239252 -0.00515722 -0.0273434 0.0 0.0 0.0273434 0.0 0.0 0.0273434 0.0963865 0.983153 -2.16943e-18 0.0249014 -0.002563 0.0 0.071533 0.958602 -0.0311948 -0.0136714 -0.0798599 0.134778 -0.0123521 -0.0817176 0.13532 0.0535338 -0.0132589 -0.160783 0.0201612 0.169486 -0.0288619 0.0230647 0.163906 -0.0262031 0.0468388 0.98468 -2.1694…
658.0 0.174322 0.932682 -0.198399 0.0 0.0 0.198399 0.0 0.0 0.198399 -0.358878 0.104174 0.417492 0.0 0.0 -0.417492 0.0 0.0 -0.417492 0.16003810000000002 0.974334 -2.16943e-18 -0.376524 0.0657072 0.0 0.0512178 0.963824 0.0286506 -0.0410307 -0.102742 0.124813 -0.0409759 -0.103184 0.125542 0.012696 0.00674154 0.181739 -0.0993764 -0.217724 0.137556 -0.102694 -0.210989 0.132071 0.020564000000000006 0.9…
659.0 0.130279 0.94426 -0.147516 0.0 0.0 0.147516 0.0 0.0 0.147516 -0.230703 0.0544143 0.264817 0.0 0.0 -0.264817 0.0 0.0 -0.264817 0.1139644 0.981172 -2.16943e-18 -0.240641 0.0294772 0.0 0.0503736 0.963213 0.0149779 -0.0299109 -0.0930991 0.118085 -0.0298832 -0.0931328 0.118091 -3.29887e-05 -4.13214e-05 -0.000930959 0.000524151 0.00100677 -0.00059995 0.000525217 0.00100486 -0.000599916 0.0218526 …
660.0 0.246745 0.908261 -0.283812 0.0 0.0 0.283812 0.0 0.0 0.283812 -0.530237 0.204395 0.634875 0.0 0.0 -0.634875 0.0 0.0 -0.634875 0.23640300000000003 0.95762 -2.16943e-18 -0.561965 0.148402 0.0 0.0667802 0.954856 -0.0956578 0.00621481 0.0261295 0.0730384 0.0050469 0.0283736 0.0723069 -0.0344799 0.000614684 -0.0172277 -0.0135139 0.141339 -0.108617 -0.00302346 0.121564 -0.101421 0.0503908 0.98671…
661.0 -0.00545103 0.965443 0.00610997 0.0 0.0 -0.00610997 0.0 0.0 -0.00610997 0.0298119 -0.00233016 -0.0334078 0.0 0.0 0.0334078 0.0 0.0 0.0334078 -0.026398999999999992 0.987503 -2.16943e-18 0.0305695 0.00097057 0.0 0.0714102 0.958206 -0.0412805 -0.0193595 -0.0472104 0.116605 -0.019671 -0.046234 0.115988 0.030055 0.010524 0.223738 -0.1158 -0.311597 0.207507 -0.101791 -0.338398 0.219568 0.04735010…
662.0 0.116562 0.947382 -0.131799 0.0 0.0 0.131799 0.0 0.0 0.131799 -0.188685 0.0413846 0.215812 0.0 0.0 -0.215812 0.0 0.0 -0.215812 0.0996693 0.982809 -2.16943e-18 -0.196464 0.0209373 0.0 0.0604107 0.961697 0.0101443 -0.0272119 -0.113528 0.140623 -0.0269974 -0.113793 0.140688 0.0316185 -0.0139217 -0.217044 0.130898 0.125936 -0.0396331 0.131069 0.125623 -0.0395742 0.031629500000000005 0.983718 -2…
664.0 0.136739 0.942711 -0.154938 0.0 0.0 0.154938 0.0 0.0 0.154938 -0.169059 0.0412015 0.194403 0.0 0.0 -0.194403 0.0 0.0 -0.194403 0.1207053 0.980321 -2.16943e-18 -0.17649 0.0229497 0.0 0.117125 0.937876 -0.222243 0.0213164 0.138663 0.0723162 0.021311 0.138678 0.0723054 0.00300792 -0.00361636 -0.0272027 0.0062589 0.0359205 -0.0149883 0.00627708 0.0358849 -0.0149646 0.1116615 0.980466 -2.16943e-…
667.0 0.12316 0.945908 -0.139352 0.0 0.0 0.139352 0.0 0.0 0.139352 -0.0673056 0.015296 0.077112 0.0 0.0 -0.077112 0.0 0.0 -0.077112 0.1065423 0.98205 -2.16943e-18 -0.0701401 0.00801113 0.0 0.0930463 0.948442 -0.145009 0.0100568 0.0594952 0.0855083 0.010045 0.0595258 0.085489 0.00366599 -0.0010038 -0.00706076 0.000133143 0.00561374 0.00131411 0.000133836 0.00561248 0.00131471 0.08012651 0.984723 -…
670.0 0.0100363 0.964097 -0.0112581 0.0 0.0 0.0112581 0.0 0.0 0.0112581 -0.0330908 0.00316553 0.0371382 0.0 0.0 -0.0371382 0.0 0.0 -0.0371382 -0.010503399999999996 0.987869 -2.16943e-18 -0.0339966 -0.000488595 0.0 0.066551 0.957784 -0.0568104 -0.00865767 -0.0240301 0.0993166 -0.00962973 -0.0221996 0.0980257 -0.021285 0.00495327 0.0463604 -0.00538146 -0.0359919 -0.00357203 -0.0126864 -0.0224487 -0…
671.0 0.251114 0.906564 -0.289049 0.0 0.0 0.289049 0.0 0.0 0.289049 -0.531964 0.208267 0.638241 0.0 0.0 -0.638241 0.0 0.0 -0.638241 0.24103400000000003 0.956384 -2.16943e-18 -0.564154 0.152145 0.0 0.0694437 0.96011 -0.00723511 -0.0274124 -0.0976916 0.14238 -0.0283728 -0.0964389 0.142117 0.0114469 -0.00932539 -0.150286 0.10508 0.0834069 -0.0381316 0.10424 0.0850537 -0.0391141 0.041563600000000006 …
672.0 0.185285 0.929423 -0.211176 0.0 0.0 0.211176 0.0 0.0 0.211176 -0.436645 0.13282 0.509894 0.0 0.0 -0.509894 0.0 0.0 -0.509894 0.1715479 0.97225 -2.16943e-18 -0.458796 0.0861187 0.0 0.0718084 0.958511 -0.0323489 -0.0127876 -0.0795989 0.134786 -0.0132434 -0.0789509 0.134593 0.0496605 -0.0127958 -0.159018 0.0224885 0.17038 -0.0338371 0.021477 0.172324 -0.0347667 0.047199200000000004 0.9847 -2.1…
673.0 0.196291 0.925998 -0.224054 0.0 0.0 0.224054 0.0 0.0 0.224054 -0.438663 0.13963 0.514308 0.0 0.0 -0.514308 0.0 0.0 -0.514308 0.183121 0.97 -2.16943e-18 -0.46161 0.0928164 0.0 0.0811316 0.955384 -0.0711184 -0.00297018 -0.0398117 0.123946 -0.00308547 -0.0396222 0.123876 0.00408581 -0.0134264 -0.209371 0.0943157 0.241572 -0.126478 0.0933624 0.24341 -0.127396 0.0603918 0.985192 -2.16943e-18 0.0…
674.0 0.0657773 0.956993 -0.0740467 0.0 0.0 0.0740467 0.0 0.0 0.0740467 0.0261694 -0.00417381 -0.0296063 0.0 0.0 0.0296063 0.0 0.0 0.0296063 0.0469618 0.986891 -2.16943e-18 0.0270728 -0.00131183 0.0 0.0604552 0.953521 -0.112697 0.0109855 0.0684555 0.0402765 0.00656018 0.0769316 0.0392635 -0.0271415 0.0272823 0.273686 -0.103721 -0.299936 0.134949 -0.111983 -0.283177 0.121434 0.04669910000000001 0.…
675.0 0.071896 0.955995 -0.0809728 0.0 0.0 0.0809728 0.0 0.0 0.0809728 0.0323898 -0.00539623 -0.036685 0.0 0.0 0.036685 0.0 0.0 0.036685 0.053294100000000004 0.986562 -2.16943e-18 0.0335338 -0.00185778 0.0 0.0547048 0.962172 0.000809379 -0.0255962 -0.0816319 0.116471 -0.0255958 -0.0816331 0.116472 0.00133496 -0.000654559 -0.0113691 0.0038269 0.0131573 -0.00561551 0.00382694 0.0131571 -0.00561484 …
676.0 0.118837 0.94688 -0.134401 0.0 0.0 0.134401 0.0 0.0 0.134401 -0.00574858 0.00127653 0.00657882 0.0 0.0 -0.00657882 0.0 0.0 -0.00657882 0.1020376 0.982553 -2.16943e-18 -0.00598733 0.000653836 0.0 0.11492 0.939894 -0.207287 0.0181714 0.120309 0.0788582 0.0181703 0.120316 0.0788524 0.00703613 -0.00380775 -0.0270675 0.00449968 0.0297371 -0.00716952 0.00448686 0.0297624 -0.00718679 0.1077391 0.9…
677.0 0.0848301 0.953743 -0.0956405 0.0 0.0 0.0956405 0.0 0.0 0.0956405 -0.0660309 0.0119988 0.0749785 0.0 0.0 -0.0749785 0.0 0.0 -0.0749785 0.06669597000000001 0.985721 -2.16943e-18 -0.0684747 0.00480187 0.0 0.0507241 0.963199 0.0150071 -0.0300158 -0.0933591 0.118421 -0.0300158 -0.0933597 0.118421 -0.000379512 -5.52464e-05 -0.00170371 0.00140626 0.00172826 -0.00143102 0.00139937 0.00174133 -0.00…
678.0 0.201791 0.924228 -0.23051 0.0 0.0 0.23051 0.0 0.0 0.23051 -0.493739 0.160679 0.580086 0.0 0.0 -0.580086 0.0 0.0 -0.580086 0.188912 0.968816 -2.16943e-18 -0.519962 0.108046 0.0 0.0615003 0.952889 -0.119718 0.0119946 0.0776953 0.0400878 0.0153012 0.0718555 0.0401063 -0.0418144 0.0181642 0.167643 -0.0518779 -0.146625 0.0308096 -0.0528536 -0.145652 0.0358731 0.0487102 0.986791 -2.16943e-18 -0.…
679.0 0.0372578 0.961072 -0.0418586 0.0 0.0 0.0418586 0.0 0.0 0.0418586 0.0994507 -0.0125947 -0.111995 0.0 0.0 0.111995 0.0 0.0 0.111995 0.017510300000000006 0.987843 -2.16943e-18 0.102518 -0.00166397 0.0 0.0543831 0.963922 0.0392007 -0.0479727 -0.119207 0.137916 -0.0489682 -0.118134 0.137972 0.0116992 0.000352144 0.0446798 -0.0255544 -0.0716336 0.053214 -0.0257122 -0.0711912 0.0521214 0.02195210…
680.0 0.0468398 0.959806 -0.0526569 0.0 0.0 0.0526569 0.0 0.0 0.0526569 0.120154 -0.0165367 -0.135503 0.0 0.0 0.135503 0.0 0.0 0.135503 0.0273937 0.987629 -2.16943e-18 0.124008 -0.00335248 0.0 0.0515515 0.96493 0.057923 -0.0567028 -0.13483 0.143615 -0.0568669 -0.134605 0.143549 0.0109603 -0.00275801 -0.0147045 0.0242211 -0.041706 0.0324855 0.0245949 -0.0424316 0.0328657 0.017082 0.982004 -2.16943…
681.0 0.101665 0.950517 -0.114792 0.0 0.0 0.114792 0.0 0.0 0.114792 -0.200023 0.0403187 0.227962 0.0 0.0 -0.227962 0.0 0.0 -0.227962 0.08417315 0.984327 -2.16943e-18 -0.207871 0.0185836 0.0 0.0451347 0.962984 0.00275163 -0.0223025 -0.0718859 0.100867 -0.0227457 -0.0712925 0.100712 -0.0338407 0.00941489 0.128091 -0.040304 -0.110337 0.0263211 -0.0394797 -0.111926 0.0271143 0.0186544 0.985585 -2.169…
684.0 0.0260289 0.962422 -0.0292232 0.0 0.0 0.0292232 0.0 0.0 0.0292232 0.00510874 -0.0005815 -0.0057444 0.0 0.0 0.0057444 0.0 0.0 0.0057444 0.00594320000000001 0.987958 -2.16943e-18 0.00525897 -1.89017e-05 0.0 0.0521663 0.95692 -0.0809634 0.00380247 0.0346159 0.0523711 0.00618369 0.0298051 0.054029 -0.0263337 0.0219584 0.244295 -0.088235 -0.272418 0.117728 -0.0817008 -0.285607 0.128028 0.0354049…
686.0 0.173787 0.932837 -0.197776 0.0 0.0 0.197776 0.0 0.0 0.197776 -0.301442 0.0872978 0.350612 0.0 0.0 -0.350612 0.0 0.0 -0.350612 0.1594761 0.974432 -2.16943e-18 -0.316241 0.0549842 0.0 0.10604 0.943618 -0.181097 0.0145508 0.0942146 0.0823831 0.0145466 0.094227 0.0823747 0.00611359 -0.0023701 -0.0170798 0.0027157 0.0152402 -0.000876507 0.00271672 0.0152383 -0.000875529 0.0963605 0.982943 -2.16…
687.0 0.076195 0.955268 -0.0858438 0.0 0.0 0.0858438 0.0 0.0 0.0858438 -0.0862546 0.0148024 0.0977734 0.0 0.0 -0.0977734 0.0 0.0 -0.0977734 0.0577461 0.986305 -2.16943e-18 -0.0893494 0.00538667 0.0 0.0751612 0.9542 -0.0968526 0.00901229 0.00414596 0.0936382 0.0060489 0.00976682 0.0906628 -0.0214979 -0.00694022 -0.11357 0.00678853 0.270637 -0.163207 0.0213813 0.242625 -0.150107 0.05832850000000000…
688.0 0.0742655 0.955597 -0.0836571 0.0 0.0 0.0836571 0.0 0.0 0.0836571 -0.20101 0.0340435 0.227768 0.0 0.0 -0.227768 0.0 0.0 -0.227768 0.055747700000000004 0.986423 -2.16943e-18 -0.208171 0.0120933 0.0 0.0524249 0.958427 -0.0623225 -0.00325437 0.00955147 0.0660555 -0.00103421 0.00488936 0.0682976 -0.0210826 0.0195523 0.241775 -0.107184 -0.243889 0.109432 -0.0900013 -0.277023 0.126072 0.0332396 0…
690.0 0.0696053 0.956374 -0.0783789 0.0 0.0 0.0783789 0.0 0.0 0.0783789 -0.118918 0.0194951 0.13463 0.0 0.0 -0.13463 0.0 0.0 -0.13463 0.05092290000000001 0.98669 -2.16943e-18 -0.123082 0.00649861 0.0 0.0550202 0.962029 -0.000354536 -0.0263481 -0.0804288 0.117184 -0.0264481 -0.0802958 0.117151 -0.00488399 0.00149713 0.0213057 -0.00733809 -0.0187595 0.00479154 -0.00732362 -0.0187875 0.00480657 0.02…
691.0 0.0516163 0.959135 -0.0580455 0.0 0.0 0.0580455 0.0 0.0 0.0580455 -0.0381666 0.00546257 0.0430747 0.0 0.0 -0.0430747 0.0 0.0 -0.0430747 0.032324900000000004 0.987483 -2.16943e-18 -0.0394142 0.00127812 0.0 0.0553042 0.963787 0.0387057 -0.0472124 -0.121356 0.139796 -0.0487052 -0.119627 0.139553 0.0162841 -0.00242524 -0.00771881 0.00479553 -0.0314339 0.03509 0.00496698 -0.0317711 0.0353007 0.0…
692.0 0.0451019 0.960043 -0.0506972 0.0 0.0 0.0506972 0.0 0.0 0.0506972 -0.152157 0.0206376 0.171548 0.0 0.0 -0.171548 0.0 0.0 -0.171548 0.025600300000000006 0.987676 -2.16943e-18 -0.157003 0.00393661 0.0 0.05687 0.961673 -0.00612995 -0.0305585 -0.0652816 0.111996 -0.0305551 -0.0650662 0.111474 0.0210483 0.0129837 0.27969 -0.141247 -0.358545 0.220268 -0.138109 -0.364889 0.225306 0.029757900000000…
693.0 0.0448345 0.960079 -0.0503957 0.0 0.0 0.0503957 0.0 0.0 0.0503957 0.090306 -0.0122208 -0.101811 0.0 0.0 0.101811 0.0 0.0 0.101811 0.025324400000000004 0.987683 -2.16943e-18 0.0931791 -0.00230821 0.0 0.0783993 0.95598 -0.0630803 -0.00329254 -0.0478216 0.120366 -0.00511136 -0.0449297 0.119048 0.015743 -0.0142166 -0.23547 0.0283018 0.395056 -0.184471 0.00563971 0.438517 -0.204779 0.0570188 0.9…
695.0 0.000184743 0.964984 -0.000207185 0.0 0.0 0.000207185 0.0 0.0 0.000207185 0.163424 -0.0138128 -0.183231 0.0 0.0 0.183231 0.0 0.0 0.183231 -0.020618499999999998 0.987668 -2.16943e-18 0.167694 0.004264 0.0 0.0602052 0.956092 -0.0854656 0.00595047 0.0215995 0.0662585 0.00354191 0.0259939 0.0651418 -0.0395753 0.00590235 0.0397275 -0.00173776 0.0129335 -0.0459182 -0.00220481 0.0138479 -0.0464599…
696.0 0.15121 0.939056 -0.171613 0.0 0.0 0.171613 0.0 0.0 0.171613 -0.225367 0.0589225 0.260246 0.0 0.0 -0.260246 0.0 0.0 -0.260246 0.1358271 0.978226 -2.16943e-18 -0.235722 0.0346582 0.0 0.0641337 0.958799 -0.0445028 -0.012851 -0.0357253 0.103132 -0.0127665 -0.0358685 0.10319 -0.0212398 0.00570595 0.0615976 -0.01523 -0.048573 0.00219972 -0.0154425 -0.0481654 0.00200876 0.041454500000000005 0.986…
698.0 0.104801 0.949879 -0.118366 0.0 0.0 0.118366 0.0 0.0 0.118366 -0.0835816 0.0171587 0.0953257 0.0 0.0 -0.0953257 0.0 0.0 -0.0953257 0.0874322 0.98403 -2.16943e-18 -0.0868958 0.00808167 0.0 0.0638723 0.959984 -0.02406 -0.01997 -0.0637282 0.117811 -0.0193682 -0.0646141 0.118095 -0.000140952 -0.00079978 -0.0156877 0.00564666 0.0220161 -0.0119727 0.00582573 0.0216727 -0.0118114 0.0387009 0.98531…
699.0 -0.0691086 0.968144 0.077308 0.0 0.0 -0.077308 0.0 0.0 -0.077308 0.297419 -0.00202411 -0.332288 0.0 0.0 0.332288 0.0 0.0 0.332288 -0.09141999999999999 0.983118 -2.16943e-18 0.302599 0.0312592 0.0 0.0699552 0.954388 -0.0987212 0.00395932 0.0309063 0.0734495 0.00531504 0.0270252 0.0762516 -0.0337407 0.00478652 0.025942 0.00993139 0.00582527 -0.0389246 0.0132762 -0.000303391 -0.0378168 0.05359…
705.0 0.0632592 0.957391 -0.0711985 0.0 0.0 0.0711985 0.0 0.0 0.0711985 -0.11724 0.0183567 0.132578 0.0 0.0 -0.132578 0.0 0.0 -0.132578 0.0443572 0.987013 -2.16943e-18 -0.121249 0.0055291 0.0 0.0776152 0.949361 -0.14644 0.0155662 0.0869788 0.0538116 0.0159661 0.086092 0.0539877 -0.0428248 0.00323291 0.01223 -0.00320116 0.0807195 -0.0889348 -0.00557068 0.0849344 -0.0888953 0.06648819 0.985621 -2.1…
706.0 -0.0177442 0.966319 0.019879 0.0 0.0 -0.019879 0.0 0.0 -0.019879 0.310835 -0.0199938 -0.347986 0.0 0.0 0.347986 0.0 0.0 0.347986 -0.038996 0.987016 -2.16943e-18 0.318252 0.014493 0.0 0.0610861 0.96065 -0.0150399 -0.0221157 -0.0732779 0.120486 -0.02192 -0.0735487 0.120557 -0.00230284 -0.00107396 -0.0244682 0.0144044 0.0284856 -0.0184214 0.0145018 0.0282934 -0.018297 0.0350371 0.985108 -2.169…
707.0 0.123416 0.94585 -0.139645 0.0 0.0 0.139645 0.0 0.0 0.139645 -0.115799 0.0263523 0.13268 0.0 0.0 -0.13268 0.0 0.0 -0.13268 0.1068082 0.98202 -2.16943e-18 -0.12068 0.0138194 0.0 0.118489 0.935842 -0.237438 0.0247947 0.16029 0.0624044 0.024795 0.160287 0.0624062 -0.00237592 -0.00266937 -0.0220341 0.00737637 0.0358087 -0.0211511 0.0073754 0.0358107 -0.0211524 0.1149333 0.97956 -2.16943e-18 0.0…
709.0 0.0436229 0.960243 -0.04903 0.0 0.0 0.04903 0.0 0.0 0.04903 0.102478 -0.0137255 -0.115512 0.0 0.0 0.115512 0.0 0.0 0.115512 0.024074400000000003 0.987713 -2.16943e-18 0.105723 -0.00247447 0.0 0.0559887 0.961973 0.00033582 -0.0264511 -0.0834415 0.11961 -0.0257978 -0.0842988 0.119814 0.0033293 -0.00117286 -0.0181307 0.00617579 0.0180349 -0.00608082 0.00630506 0.0177863 -0.00596118 0.028639500…
710.0 0.0287716 0.962105 -0.0323076 0.0 0.0 0.0323076 0.0 0.0 0.0323076 -0.0750318 0.00877497 0.0843977 0.0 0.0 -0.0843977 0.0 0.0 -0.0843977 0.008766999999999997 0.987943 -2.16943e-18 -0.0772645 0.000516029 0.0 0.0619682 0.959313 -0.0393257 -0.0138615 -0.0393016 0.102541 -0.0143135 -0.0385578 0.10225 -0.0223572 0.00648885 0.0743076 -0.0208562 -0.0615272 0.0080742 -0.0198592 -0.0634423 0.00899202…
711.0 -0.056164 0.967962 0.0628445 0.0 0.0 -0.0628445 0.0 0.0 -0.0628445 0.173334 -0.00368718 -0.193694 0.0 0.0 0.193694 0.0 0.0 0.193694 -0.07823899999999999 0.984383 -2.16943e-18 0.176634 0.0156683 0.0 0.0709559 0.955753 -0.0801235 -0.00138736 -9.22429e-05 0.0907508 -0.00460755 0.00591518 0.0884353 -0.00945992 0.00735598 0.0862132 -0.0303083 -0.0981989 0.0472657 -0.0320434 -0.094447 0.0429001 0…
712.0 0.147506 0.940016 -0.167338 0.0 0.0 0.167338 0.0 0.0 0.167338 -0.240745 0.0618447 0.277696 0.0 0.0 -0.277696 0.0 0.0 -0.277696 0.1319537 0.978787 -2.16943e-18 -0.251683 0.0359064 0.0 0.0490743 0.964684 0.0442912 -0.0468783 -0.118281 0.130709 -0.0484712 -0.116541 0.130583 0.0129275 0.00425613 0.126743 -0.085408 -0.130701 0.0906694 -0.0848713 -0.131708 0.0909976 0.016696500000000003 0.983146 …
713.0 0.0852471 0.953667 -0.0961141 0.0 0.0 0.0961141 0.0 0.0 0.0961141 -0.20634 0.037596 0.23432 0.0 0.0 -0.23432 0.0 0.0 -0.23432 0.06712842000000001 0.985691 -2.16943e-18 -0.213988 0.015108 0.0 0.0663526 0.955688 -0.0862885 0.000572323 0.0204799 0.075287 0.00321192 0.0144471 0.0786071 -0.0208449 0.0111443 0.121982 -0.0456786 -0.114772 0.0384876 -0.0423636 -0.121136 0.0414046 0.0488092000000000…
716.0 0.0876156 0.953232 -0.0988044 0.0 0.0 0.0988044 0.0 0.0 0.0988044 0.0705488 -0.0130505 -0.0801551 0.0 0.0 0.0801551 0.0 0.0 0.0801551 0.06958504 0.985514 -2.16943e-18 0.0731857 -0.00536497 0.0 0.111784 0.941511 -0.195987 0.0165303 0.108681 0.0808266 0.016529 0.108684 0.0808248 0.00777338 -0.00329149 -0.0228888 0.0030768 0.0223666 -0.00255468 0.00307675 0.0223668 -0.00255509 0.1034944 0.9820…
717.0 0.172485 0.933213 -0.196262 0.0 0.0 0.196262 0.0 0.0 0.196262 -0.278424 0.0801751 0.323698 0.0 0.0 -0.323698 0.0 0.0 -0.323698 0.15811039999999998 0.974668 -2.16943e-18 -0.292042 0.0503214 0.0 0.115441 0.939594 -0.209417 0.0185207 0.122674 0.0782732 0.0185281 0.122649 0.0782915 0.00647207 -0.0039445 -0.0284881 0.00513649 0.0326911 -0.00934117 0.00512469 0.032714 -0.0093537 0.108481600000000…
718.0 -0.0165879 0.966243 0.0185844 0.0 0.0 -0.0185844 0.0 0.0 -0.0185844 0.0804042 -0.00527636 -0.0900217 0.0 0.0 0.0900217 0.0 0.0 0.0900217 -0.037812 0.987069 -2.16943e-18 0.0823344 0.00364266 0.0 0.0633365 0.96106 0.000430122 -0.0259914 -0.102227 0.137843 -0.0268742 -0.101074 0.137584 0.0294975 -0.0100684 -0.149401 0.0664777 0.113847 -0.0309438 0.0658856 0.114995 -0.0315607 0.0353023 0.984053…
721.0 0.0316391 0.961765 -0.0355337 0.0 0.0 0.0355337 0.0 0.0 0.0355337 0.202468 -0.024341 -0.227828 0.0 0.0 0.227828 0.0 0.0 0.227828 0.011720300000000003 0.987919 -2.16943e-18 0.208567 -0.00206586 0.0 0.0552793 0.962373 0.00737669 -0.0301838 -0.0897656 0.122625 -0.0303857 -0.0895065 0.122568 -0.00547637 0.00108181 0.0144582 -0.000245908 -0.0168087 0.00259629 -0.000211693 -0.0168747 0.00262937 0…
723.0 0.133846 0.943411 -0.151612 0.0 0.0 0.151612 0.0 0.0 0.151612 -0.303216 0.0728298 0.348391 0.0 0.0 -0.348391 0.0 0.0 -0.348391 0.11768580000000001 0.980708 -2.16943e-18 -0.316425 0.0400765 0.0 0.0575864 0.954485 -0.105175 0.0125157 0.0548451 0.0461351 0.0107748 0.0582132 0.0454484 -0.0458991 0.0148456 0.130876 -0.0149231 -0.133966 0.0229718 -0.0178332 -0.128342 0.0200942 0.04337410000000000…
724.0 0.120669 0.946471 -0.136499 0.0 0.0 0.136499 0.0 0.0 0.136499 -0.0773903 0.0173557 0.0886089 0.0 0.0 -0.0886089 0.0 0.0 -0.0886089 0.1039462 0.982343 -2.16943e-18 -0.0806235 0.0089755 0.0 0.078236 0.956161 -0.0622504 -0.00438492 -0.0492243 0.125258 -0.00652189 -0.0450676 0.122564 0.00708514 -0.0141539 -0.22953 0.0985362 0.267879 -0.132928 0.0848377 0.294001 -0.1443 0.0566378 0.985148 -2.169…
725.0 0.0766814 0.955184 -0.0863953 0.0 0.0 0.0863953 0.0 0.0 0.0863953 -0.130474 0.022465 0.147912 0.0 0.0 -0.147912 0.0 0.0 -0.147912 0.0582501 0.986274 -2.16943e-18 -0.135163 0.0082235 0.0 0.101782 0.945271 -0.169169 0.0130401 0.0830422 0.0831381 0.0130832 0.0829074 0.0832296 0.00454748 -0.00194197 -0.014707 0.0019372 0.0156143 -0.00284468 0.00192727 0.0156333 -0.00285311 0.09102840000000001 0…
729.0 0.0494325 0.959445 -0.0555814 0.0 0.0 0.0555814 0.0 0.0 0.0555814 0.074311 -0.0104489 -0.0838378 0.0 0.0 0.0838378 0.0 0.0 0.0838378 0.03007 0.987553 -2.16943e-18 0.0767191 -0.00229861 0.0 0.0557756 0.963179 0.0257171 -0.0412865 -0.10763 0.133019 -0.0412676 -0.10768 0.132944 0.0146163 0.00177707 0.068899 -0.0507076 -0.0805113 0.063736 -0.0511198 -0.0798266 0.0641091 0.024977000000000006 0.9…
732.0 0.0239057 0.962661 -0.0268362 0.0 0.0 0.0268362 0.0 0.0 0.0268362 0.156156 -0.0173969 -0.175538 0.0 0.0 0.175538 0.0 0.0 0.175538 0.0037579000000000085 0.987963 -2.16943e-18 0.160705 -0.000193999 0.0 0.0718937 0.956896 -0.0633097 -0.00999112 -0.0211879 0.104296 -0.00870291 -0.0227042 0.104778 -0.00854993 0.00377174 0.0452404 -0.0165238 -0.0417795 0.0135279 -0.00836348 -0.0573752 0.0204425 0…
734.0 0.157245 0.937456 -0.178588 0.0 0.0 0.178588 0.0 0.0 0.178588 -0.298729 0.0803329 0.3456 0.0 0.0 -0.3456 0.0 0.0 -0.3456 0.14214100000000002 0.977275 -2.16943e-18 -0.312703 0.0482072 0.0 0.0562565 0.963209 0.0272648 -0.0429481 -0.109179 0.1348 -0.0430205 -0.109081 0.13477 0.0113058 0.00188026 0.0704896 -0.0450351 -0.0869128 0.0621573 -0.0449276 -0.0871255 0.0622967 0.0251443 0.983473 -2.169…
735.0 0.00841414 0.964251 -0.00943768 0.0 0.0 0.00943768 0.0 0.0 0.00943768 0.0992993 -0.00931676 -0.111426 0.0 0.0 0.111426 0.0 0.0 0.111426 -0.012169799999999995 0.987844 -2.16943e-18 0.101997 0.00165161 0.0 0.0816188 0.956451 -0.0493548 -0.013859 -0.0650847 0.135504 -0.0128993 -0.0671923 0.137545 0.0587351 -0.0122997 -0.105074 0.0154637 0.0494626 0.0447407 0.0178316 0.0449442 0.0466425 0.05790…
736.0 0.119849 0.946654 -0.13556 0.0 0.0 0.13556 0.0 0.0 0.13556 -0.0323155 0.00721529 0.0369923 0.0 0.0 -0.0369923 0.0 0.0 -0.0369923 0.1030919 0.982438 -2.16943e-18 -0.033662 0.00371547 0.0 0.0930129 0.948461 -0.144848 0.0100531 0.0592466 0.0855993 0.010034 0.0592982 0.0855666 0.00359149 -0.00106212 -0.00772323 0.0002754 0.00686864 0.000578531 0.000278852 0.00686194 0.000582678 0.08007757 0.984…
738.0 0.0637255 0.957318 -0.0717258 0.0 0.0 0.0717258 0.0 0.0 0.0717258 0.00135355 -0.000212661 -0.00153076 0.0 0.0 0.00153076 0.0 0.0 0.00153076 0.0448394 0.986991 -2.16943e-18 0.00139992 -6.45775e-05 0.0 0.0836295 0.953277 -0.0984035 0.000796399 0.00341078 0.102828 -0.00256286 0.0103298 0.100705 0.00189375 -0.000168784 -0.00117849 0.00383399 -0.0103485 0.0135364 0.00922632 -0.0196839 0.011537 0…
742.0 0.158705 0.937062 -0.180278 0.0 0.0 0.180278 0.0 0.0 0.180278 -0.363164 0.0983191 0.420337 0.0 0.0 -0.420337 0.0 0.0 -0.420337 0.1436702 0.977038 -2.16943e-18 -0.380226 0.0592749 0.0 0.0636153 0.954708 -0.0993737 0.00720397 0.0393198 0.0621564 0.00917732 0.0356636 0.0630081 -0.0428301 0.00109329 -0.016247 0.00692603 0.119074 -0.105237 0.000847611 0.130664 -0.110295 0.04805960000000001 0.986…
743.0 0.0889678 0.952981 -0.100341 0.0 0.0 0.100341 0.0 0.0 0.100341 -0.156577 0.0292135 0.177949 0.0 0.0 -0.177949 0.0 0.0 -0.177949 0.07098795000000001 0.98541 -2.16943e-18 -0.162458 0.0121602 0.0 0.0703681 0.959007 -0.0269803 -0.0181163 -0.0768161 0.13105 -0.0191895 -0.0750465 0.130151 0.0404639 -0.00823495 -0.0850044 0.00802616 0.0653858 0.0165945 0.00729214 0.0668089 0.0158342 0.0449835 0.98…
747.0 0.25842 0.903667 -0.297829 0.0 0.0 0.297829 0.0 0.0 0.297829 -0.572088 0.229789 0.688775 0.0 0.0 -0.688775 0.0 0.0 -0.688775 0.24878699999999998 0.954257 -2.16943e-18 -0.607358 0.169531 0.0 0.083038 0.948988 -0.147853 0.0173307 0.07374 0.0666866 0.0168389 0.0749886 0.0660713 -0.0514914 -0.00785616 -0.10776 0.0298263 0.282667 -0.203844 0.0337923 0.275212 -0.20121 0.07169691 0.985377 -2.16943…
748.0 0.151768 0.93891 -0.172257 0.0 0.0 0.172257 0.0 0.0 0.172257 -0.28092 0.0736399 0.324451 0.0 0.0 -0.324451 0.0 0.0 -0.324451 0.13641 0.97814 -2.16943e-18 -0.293848 0.0433977 0.0 0.0572375 0.962696 0.0238116 -0.0341732 -0.120554 0.140975 -0.0345044 -0.120182 0.140924 0.0297717 -0.0115916 -0.184064 0.106091 0.109794 -0.0318561 0.105748 0.110446 -0.032103 0.0269483 0.983331 -2.16943e-18 0.0518…
750.0 0.269561 0.899104 -0.31128 0.0 0.0 0.31128 0.0 0.0 0.31128 -0.565708 0.236112 0.684856 0.0 0.0 -0.684856 0.0 0.0 -0.684856 0.260624 0.950866 -2.16943e-18 -0.60158 0.176673 0.0 0.0598064 0.955615 -0.091201 0.00608958 0.0339385 0.0597393 0.00845472 0.0294841 0.0609286 -0.0443819 0.00366854 0.0139274 -0.00631835 0.0859956 -0.0886335 -0.00851122 0.0901631 -0.0903289 0.043653300000000006 0.98702…
753.0 0.158826 0.937029 -0.180417 0.0 0.0 0.180417 0.0 0.0 0.180417 -0.373882 0.101277 0.432759 0.0 0.0 -0.432759 0.0 0.0 -0.432759 0.1437964 0.977018 -2.16943e-18 -0.391454 0.0610812 0.0 0.0604303 0.959128 -0.0439517 -0.0117496 -0.030934 0.0966542 -0.0121209 -0.0303175 0.09643 -0.0233571 0.00761205 0.088704 -0.026134 -0.0787957 0.0164279 -0.0251661 -0.0806324 0.0171694 0.0380397 0.986297 -2.1694…
754.0 0.0231612 0.962744 -0.0259992 0.0 0.0 0.0259992 0.0 0.0 0.0259992 -0.118746 0.0131285 0.133473 0.0 0.0 -0.133473 0.0 0.0 -0.133473 0.002991599999999997 0.987964 -2.16943e-18 -0.122194 4.52406e-05 0.0 0.056544 0.962105 0.0102161 -0.0237206 -0.11034 0.133913 -0.023156 -0.111069 0.134057 0.0501759 -0.0136425 -0.183925 0.0844789 0.102908 -0.00355588 0.0845179 0.102813 -0.00337265 0.0283577 0.98…
756.0 0.0132208 0.963786 -0.0148327 0.0 0.0 0.0148327 0.0 0.0 0.0148327 0.0852633 -0.00846412 -0.0957254 0.0 0.0 0.0957254 0.0 0.0 0.0957254 -0.00723109999999999 0.98791 -2.16943e-18 0.0876316 0.000946134 0.0 0.0585968 0.96037 -0.0260628 -0.0169959 -0.053036 0.106144 -0.0191367 -0.0497557 0.105004 -0.0207675 0.00703459 0.0918181 -0.0282597 -0.0875127 0.023974 -0.0239969 -0.0957018 0.0279027 0.034…
757.0 0.0938326 0.952059 -0.105873 0.0 0.0 0.105873 0.0 0.0 0.105873 -0.104421 0.0200807 0.118798 0.0 0.0 -0.118798 0.0 0.0 -0.118798 0.076037042 0.985018 -2.16943e-18 -0.108409 0.00871788 0.0 0.052071 0.962895 0.0112461 -0.0286821 -0.0912449 0.118736 -0.0286838 -0.0912409 0.118731 0.00305254 -0.000920246 -0.0141515 0.00472709 0.0132216 -0.00379714 0.00472853 0.0132188 -0.00379603 0.0238629000000…
758.0 0.0896733 0.952849 -0.101143 0.0 0.0 0.101143 0.0 0.0 0.101143 -0.10907 0.0204402 0.123975 0.0 0.0 -0.123975 0.0 0.0 -0.123975 0.07172001 0.985355 -2.16943e-18 -0.113176 0.00856263 0.0 0.0504583 0.963234 0.0152387 -0.0299885 -0.0932701 0.118075 -0.0299907 -0.0932651 0.11807 -0.000131954 -5.15919e-07 -0.000208175 0.000264711 0.000232514 -0.000289079 0.000265542 0.000230961 -0.000288662 0.021…
762.0 0.117412 0.947195 -0.132771 0.0 0.0 0.132771 0.0 0.0 0.132771 0.0210434 -0.00463693 -0.024074 0.0 0.0 0.024074 0.0 0.0 0.024074 0.1005538 0.982714 -2.16943e-18 0.0219134 -0.00235687 0.0 0.069556 0.959223 -0.0236199 -0.0159571 -0.0858828 0.135512 -0.0158725 -0.0860001 0.135542 0.0436456 -0.0124548 -0.158197 0.0512743 0.127592 -0.0206683 0.0513926 0.127362 -0.0205417 0.044089 0.984571 -2.1694…
764.0 0.113073 0.94814 -0.12781 0.0 0.0 0.12781 0.0 0.0 0.12781 -0.0203744 0.00438364 0.0232834 0.0 0.0 -0.0232834 0.0 0.0 -0.0232834 0.0960368 0.983189 -2.16943e-18 -0.0212048 0.0021743 0.0 0.101853 0.940586 -0.208562 0.0212126 0.146653 0.0507114 0.021176 0.146764 0.0506432 -0.010643 0.0115356 0.0913974 -0.0321433 -0.0986758 0.0396358 -0.0320267 -0.0988906 0.0396953 0.0960826 0.982021 -2.16943e-…
767.0 0.00878873 0.964215 -0.00985801 0.0 0.0 0.00985801 0.0 0.0 0.00985801 0.173071 -0.0163118 -0.194214 0.0 0.0 0.194214 0.0 0.0 0.194214 -0.011785099999999993 0.98785 -2.16943e-18 0.177781 0.00280401 0.0 0.0568363 0.962962 0.0276319 -0.035988 -0.122828 0.141237 -0.0358382 -0.122988 0.141231 0.0284399 -0.0114056 -0.186256 0.107719 0.114469 -0.0359348 0.107881 0.114139 -0.0356671 0.0261649000000…
769.0 0.0798396 0.954635 -0.0899766 0.0 0.0 0.0899766 0.0 0.0 0.0899766 -0.0192549 0.00338637 0.0218419 0.0 0.0 -0.0218419 0.0 0.0 -0.0218419 0.061522400000000005 0.986069 -2.16943e-18 -0.0199549 0.00128583 0.0 0.0505564 0.963207 0.014845 -0.0298416 -0.0929655 0.118015 -0.0298415 -0.0929662 0.118015 0.000213922 -4.9758e-05 -0.000714715 0.000160513 0.000679088 -0.000125151 0.000159573 0.000680909 …
771.0 0.0197575 0.963113 -0.0221743 0.0 0.0 0.0221743 0.0 0.0 0.0221743 0.0777381 -0.00829387 -0.0873429 0.0 0.0 0.0873429 0.0 0.0 0.0873429 -0.0005100999999999994 0.987958 -2.16943e-18 0.079962 0.000276249 0.0 0.0610368 0.961943 0.0143661 -0.0316135 -0.114162 0.141442 -0.0321229 -0.113554 0.141339 0.0289455 -0.0118154 -0.182121 0.107033 0.105541 -0.0303287 0.106584 0.106402 -0.0307148 0.0315174 …
773.0 -0.0198156 0.966449 0.0221977 0.0 0.0 -0.0221977 0.0 0.0 -0.0221977 0.113198 -0.0070177 -0.126709 0.0 0.0 0.126709 0.0 0.0 0.126709 -0.041116 0.986917 -2.16943e-18 0.115869 0.00554589 0.0 0.0676832 0.95997 -0.0135508 -0.0209436 -0.0923405 0.136897 -0.0217804 -0.0912211 0.136616 0.0264474 -0.0104444 -0.155158 0.0705847 0.124685 -0.0401686 0.0695547 0.126668 -0.0411422 0.0410217 0.984347 -2.1…
774.0 -0.0125062 0.965966 0.0140137 0.0 0.0 -0.0140137 0.0 0.0 -0.0140137 0.216892 -0.015229 -0.24291 0.0 0.0 0.24291 0.0 0.0 0.24291 -0.033630999999999994 0.987245 -2.16943e-18 0.22221 0.00881363 0.0 0.063385 0.959269 -0.0375692 -0.0178683 -0.0390252 0.103814 -0.0135002 -0.0468694 0.108004 -0.0216681 0.00779011 0.0970328 -0.00955917 -0.132649 0.0494245 -0.0369727 -0.0792335 0.0190973 0.039872000…
776.0 0.0236824 0.962686 -0.0265851 0.0 0.0 0.0265851 0.0 0.0 0.0265851 0.0923681 -0.010267 -0.10383 0.0 0.0 0.10383 0.0 0.0 0.10383 0.0035280000000000034 0.987963 -2.16943e-18 0.0950567 -9.08839e-05 0.0 0.0678506 0.954162 -0.102781 0.00625233 0.0386872 0.0674889 0.00834384 0.0344256 0.0689712 -0.026512 0.00970589 0.0896435 -0.0166681 -0.0907428 0.0202161 -0.0186354 -0.0874199 0.0214201 0.0522542…
777.0 -0.0116714 0.965907 0.0130788 0.0 0.0 -0.0130788 0.0 0.0 -0.0130788 0.0558901 -0.00397683 -0.062599 0.0 0.0 0.062599 0.0 0.0 0.062599 -0.032776 0.987278 -2.16943e-18 0.0572665 0.00221777 0.0 0.055662 0.962464 0.010766 -0.0314332 -0.0954626 0.126183 -0.0316789 -0.0951499 0.126117 -0.00203734 -0.000741447 -0.01563 0.0158424 0.00680771 -0.00702012 0.0158772 0.00674204 -0.00699843 0.0269338 0.9…
778.0 0.00620261 0.964455 -0.00695637 0.0 0.0 0.00695637 0.0 0.0 0.00695637 0.0554826 -0.00506681 -0.0622438 0.0 0.0 0.0622438 0.0 0.0 0.0622438 -0.014441099999999998 0.987804 -2.16943e-18 0.0569743 0.00106398 0.0 0.0618611 0.961989 0.015706 -0.0363763 -0.110783 0.141452 -0.036579 -0.110549 0.141404 0.0213537 -0.00811399 -0.114541 0.0733471 0.0473393 -0.00581506 0.0731058 0.0477874 -0.00592258 0.…
781.0 0.069985 0.956311 -0.0788088 0.0 0.0 0.0788088 0.0 0.0 0.0788088 -0.0689325 0.0113311 0.0780457 0.0 0.0 -0.0780457 0.0 0.0 -0.0780457 0.051315900000000005 0.98667 -2.16943e-18 -0.0713499 0.00379796 0.0 0.0540281 0.962242 0.00175779 -0.0264758 -0.0816421 0.116413 -0.0265722 -0.0815149 0.116382 -0.00633424 0.00152871 0.0192951 -0.0059532 -0.0138598 0.000518988 -0.00593367 -0.0138973 0.0005364…
782.0 0.0944769 0.951935 -0.106606 0.0 0.0 0.106606 0.0 0.0 0.106606 0.0638828 -0.0123336 -0.0726885 0.0 0.0 0.0726885 0.0 0.0 0.0726885 0.07670593 0.984964 -2.16943e-18 0.0663284 -0.00538282 0.0 0.0878549 0.954698 -0.069068 -0.00791757 -0.0510069 0.137879 -0.00507283 -0.0562871 0.136309 0.0354863 -0.0157034 -0.204147 0.0452229 0.251728 -0.0918079 0.0646508 0.213632 -0.0686679 0.06608663000000001…
783.0 0.0909048 0.952617 -0.102543 0.0 0.0 0.102543 0.0 0.0 0.102543 -0.198208 0.0374324 0.225354 0.0 0.0 -0.225354 0.0 0.0 -0.225354 0.0729979 0.985257 -2.16943e-18 -0.205702 0.0158526 0.0 0.0506205 0.963069 0.0135812 -0.0295411 -0.0928529 0.118865 -0.0297511 -0.0925943 0.118817 -0.000615819 -0.000162439 -0.00450976 0.00290725 0.00523411 -0.00363181 0.00290075 0.00524663 -0.00363806 0.0221781000…
784.0 0.189156 0.928236 -0.2157 0.0 0.0 0.2157 0.0 0.0 0.2157 -0.320161 0.0989719 0.374388 0.0 0.0 -0.374388 0.0 0.0 -0.374388 0.17561700000000002 0.971476 -2.16943e-18 -0.33658 0.0647558 0.0 0.054447 0.963159 0.0227564 -0.0391715 -0.10344 0.129915 -0.0381957 -0.104635 0.13013 0.00788482 0.00194639 0.0617996 -0.0376949 -0.074706 0.0505582 -0.0382087 -0.0737223 0.0501149 0.024188400000000006 0.983…
787.0 0.0716927 0.956029 -0.0807426 0.0 0.0 0.0807426 0.0 0.0 0.0807426 -0.190448 0.0316841 0.215695 0.0 0.0 -0.215695 0.0 0.0 -0.215695 0.053083700000000004 0.986574 -2.16943e-18 -0.19717 0.0108777 0.0 0.0519254 0.962793 0.00963519 -0.0306541 -0.0854968 0.115965 -0.0310127 -0.0855499 0.117124 -6.18853e-05 0.00754993 0.160827 -0.0643308 -0.21137 0.118532 -0.0682477 -0.203066 0.109617 0.0236725000…
789.0 0.0752657 0.955427 -0.0847906 0.0 0.0 0.0847906 0.0 0.0 0.0847906 0.047975 -0.00818111 -0.0543719 0.0 0.0 0.0543719 0.0 0.0 0.0543719 0.056783600000000004 0.986362 -2.16943e-18 0.0496905 -0.0029432 0.0 0.0734006 0.955143 -0.0844266 0.00820543 -0.0154383 0.0988739 0.0049396 -0.00930164 0.0960608 -0.018251 -0.0087193 -0.153593 0.0485683 0.265047 -0.155178 0.00638078 0.346377 -0.19656 0.055340…
790.0 0.185378 0.929395 -0.211285 0.0 0.0 0.211285 0.0 0.0 0.211285 -0.321854 0.0979408 0.375859 0.0 0.0 -0.375859 0.0 0.0 -0.375859 0.1716465 0.972231 -2.16943e-18 -0.338186 0.0635178 0.0 0.117076 0.937864 -0.222342 0.0213261 0.13886 0.0722062 0.0213443 0.138831 0.0722248 0.00297564 -0.00347412 -0.0267195 0.00754102 0.0325805 -0.013402 0.00741153 0.0328352 -0.0135764 0.11162620000000001 0.980461…
795.0 -0.000648452 0.965054 0.000726953 0.0 0.0 -0.000726953 0.0 0.0 -0.000726953 0.151125 -0.0126311 -0.169428 0.0 0.0 0.169428 0.0 0.0 0.169428 -0.021473400000000004 0.987646 -2.16943e-18 0.155057 0.00408763 0.0 0.0820208 0.953232 -0.101212 0.00882297 -0.00204646 0.103131 0.00389875 0.00706441 0.100193 -0.020024 -0.0102271 -0.155865 0.0582299 0.253791 -0.14569 0.0284319 0.312526 -0.184445 0.065…
796.0 0.1016 0.95053 -0.114717 0.0 0.0 0.114717 0.0 0.0 0.114717 -0.215215 0.0433644 0.245273 0.0 0.0 -0.245273 0.0 0.0 -0.245273 0.08410537 0.984333 -2.16943e-18 -0.223657 0.0199782 0.0 0.0720707 0.95581 -0.0785382 0.00663785 -0.0212656 0.103203 0.00290145 -0.015099 0.100042 -0.0132076 -0.00926832 -0.156979 0.0518664 0.254933 -0.149723 0.0786565 0.203272 -0.124059 0.053377400000000005 0.986171 -…
797.0 0.170442 0.933799 -0.193888 0.0 0.0 0.193888 0.0 0.0 0.193888 -0.342355 0.0977051 0.397754 0.0 0.0 -0.397754 0.0 0.0 -0.397754 0.1559679 0.975035 -2.16943e-18 -0.359002 0.0609817 0.0 0.0614043 0.96156 0.00182505 -0.0347515 -0.0844407 0.12684 -0.0342469 -0.0853304 0.127504 0.022488 0.00539039 0.15737 -0.0886574 -0.209996 0.1448 -0.0916552 -0.203942 0.140051 0.0328639 0.984393 -2.16943e-18 -0…
798.0 0.0891414 0.952948 -0.100538 0.0 0.0 0.100538 0.0 0.0 0.100538 0.122837 -0.0229434 -0.139608 0.0 0.0 0.139608 0.0 0.0 0.139608 0.0711681 0.985396 -2.16943e-18 0.127453 -0.0095653 0.0 0.0942977 0.948931 -0.138292 0.00707355 0.0482311 0.0930394 0.00721572 0.0478731 0.093257 0.00935393 0.00498451 0.0632613 -0.0191204 -0.114554 0.0704095 -0.0188274 -0.115115 0.0706646 0.08033069000000001 0.9846…
799.0 0.018856 0.963209 -0.0211614 0.0 0.0 0.0211614 0.0 0.0 0.0211614 0.0310967 -0.00328585 -0.034935 0.0 0.0 0.034935 0.0 0.0 0.034935 -0.0014373999999999915 0.987955 -2.16943e-18 0.0319827 0.000142888 0.0 0.064138 0.953627 -0.110793 0.00902366 0.0581088 0.0533945 0.0128078 0.0510193 0.0545984 -0.0374367 0.0134989 0.120359 -0.0209834 -0.119749 0.0222983 -0.0194154 -0.123314 0.0273789 0.049945 0…
801.0 0.116924 0.947302 -0.132213 0.0 0.0 0.132213 0.0 0.0 0.132213 -0.1987 0.0436673 0.227287 0.0 0.0 -0.227287 0.0 0.0 -0.227287 0.1000456 0.982769 -2.16943e-18 -0.206901 0.0221361 0.0 0.0522786 0.963758 0.0321502 -0.0411976 -0.113077 0.132155 -0.0414074 -0.112828 0.132118 0.0164937 -0.002211 -0.0122333 -0.00116646 -0.0108841 0.0244194 -0.00113128 -0.0109501 0.0244396 0.021152800000000006 0.983…
803.0 0.216881 0.919168 -0.24829 0.0 0.0 0.24829 0.0 0.0 0.24829 -0.364135 0.125704 0.430374 0.0 0.0 -0.430374 0.0 0.0 -0.430374 0.20481900000000003 0.965363 -2.16943e-18 -0.384281 0.0870073 0.0 0.061605 0.958839 -0.0472567 -0.0122882 -0.0258177 0.0953373 -0.00978893 -0.029807 0.0968975 -0.02029 0.00793801 0.098456 -0.0369335 -0.0854874 0.0252737 -0.0174943 -0.122647 0.0417308 0.03952840000000000…
805.0 0.046278 0.959883 -0.0520234 0.0 0.0 0.0520234 0.0 0.0 0.0520234 0.0321371 -0.00440227 -0.0362392 0.0 0.0 0.0362392 0.0 0.0 0.0362392 0.026814000000000004 0.987645 -2.16943e-18 0.0331655 -0.000875585 0.0 0.0826714 0.95594 -0.058498 -0.0102303 -0.0556655 0.134259 -0.00603963 -0.0633106 0.13302 0.0419422 -0.0111146 -0.138691 -0.0421858 0.269771 -0.087766 -0.0182544 0.223152 -0.061361 0.060158…
807.0 0.183033 0.930105 -0.208548 0.0 0.0 0.208548 0.0 0.0 0.208548 -0.317415 0.0956415 0.370368 0.0 0.0 -0.370368 0.0 0.0 -0.370368 0.16918270000000002 0.97269 -2.16943e-18 -0.333416 0.0616775 0.0 0.101458 0.945373 -0.168372 0.0129602 0.0820152 0.0834481 0.0129496 0.0820463 0.0834272 0.00456414 -0.00201586 -0.015445 0.00211749 0.0167363 -0.00340941 0.00211912 0.0167332 -0.00340743 0.0906247 0.98…
811.0 0.0433902 0.960274 -0.0487677 0.0 0.0 0.0487677 0.0 0.0 0.0487677 0.134275 -0.0179484 -0.151348 0.0 0.0 0.151348 0.0 0.0 0.151348 0.023834300000000003 0.987719 -2.16943e-18 0.138522 -0.00320578 0.0 0.057795 0.960883 -0.0180624 -0.0198146 -0.0622832 0.110214 -0.0206186 -0.0611165 0.109851 -0.0189226 0.00607525 0.0823736 -0.0223478 -0.0837419 0.0237064 -0.0212468 -0.0858581 0.0247279 0.032486…
814.0 0.0445152 0.960123 -0.0500358 0.0 0.0 0.0500358 0.0 0.0 0.0500358 -0.00626183 0.000845096 0.00705922 0.0 0.0 -0.00705922 0.0 0.0 -0.00705922 0.0249949 0.987691 -2.16943e-18 -0.0064608 0.000157719 0.0 0.0523534 0.964195 0.0407387 -0.0483681 -0.117256 0.134811 -0.0478451 -0.117917 0.134892 0.0130952 0.00141408 0.0690696 -0.0423216 -0.0935408 0.0675668 -0.0431269 -0.0920486 0.0672272 0.0199800…
815.0 0.0487529 0.95954 -0.0548147 0.0 0.0 0.0548147 0.0 0.0 0.0548147 0.0364502 -0.00509679 -0.0411188 0.0 0.0 0.0411188 0.0 0.0 0.0411188 0.029368400000000003 0.987574 -2.16943e-18 0.0376282 -0.00109852 0.0 0.0540056 0.963101 0.0198352 -0.0368625 -0.0995071 0.126304 -0.0374456 -0.098843 0.12623 0.00642094 0.00568953 0.149041 -0.0682927 -0.19443 0.115397 -0.0680769 -0.194836 0.115546 0.0241894 0…
816.0 0.14254 0.941277 -0.161614 0.0 0.0 0.161614 0.0 0.0 0.161614 -0.298947 0.0749745 0.34433 0.0 0.0 -0.34433 0.0 0.0 -0.34433 0.1267633 0.979512 -2.16943e-18 -0.312325 0.0427351 0.0 0.0933221 0.949438 -0.132537 0.00780845 0.0369353 0.0951959 0.00817369 0.0359495 0.0957413 0.000468507 -0.00687411 -0.0779928 0.0107019 0.137196 -0.0649025 0.0147073 0.129418 -0.0604701 0.078838 0.984671 -2.16943e-…
817.0 0.122842 0.945981 -0.138988 0.0 0.0 0.138988 0.0 0.0 0.138988 -0.0543679 0.0123349 0.0622841 0.0 0.0 -0.0622841 0.0 0.0 -0.0622841 0.1062106 0.982088 -2.16943e-18 -0.0566552 0.00645001 0.0 0.117388 0.935248 -0.242481 0.0265328 0.169532 0.056476 0.0265169 0.16956 0.0564558 -0.00659834 -0.0024065 -0.0210633 0.00720017 0.0439955 -0.0301884 0.00730476 0.043789 -0.0300394 0.11461940000000001 0.9…
818.0 0.130942 0.944103 -0.148277 0.0 0.0 0.148277 0.0 0.0 0.148277 -0.160672 0.0380258 0.184464 0.0 0.0 -0.184464 0.0 0.0 -0.184464 0.1146558 0.981087 -2.16943e-18 -0.167608 0.0206605 0.0 0.117008 0.938365 -0.218577 0.020457 0.134006 0.0741641 0.0204688 0.133971 0.0741895 0.00366495 -0.00386017 -0.0292541 0.00699172 0.0371635 -0.0149013 0.00694719 0.0372509 -0.0149593 0.1111049 0.980678 -2.16943…
820.0 0.11664 0.947365 -0.131888 0.0 0.0 0.131888 0.0 0.0 0.131888 -0.0578815 0.0127006 0.0662043 0.0 0.0 -0.0662043 0.0 0.0 -0.0662043 0.09975010000000001 0.9828 -2.16943e-18 -0.0602683 0.00642827 0.0 0.121867 0.941197 -0.190552 0.018332 0.0693879 0.110881 0.0160944 0.0737146 0.108736 -0.026247 -0.0209358 -0.246809 0.0910516 0.38776 -0.227003 0.0942674 0.381768 -0.225752 0.1120999 0.981363 -2.16…
824.0 0.0834317 0.953996 -0.0940529 0.0 0.0 0.0940529 0.0 0.0 0.0940529 -0.0662915 0.0119375 0.0752529 0.0 0.0 -0.0752529 0.0 0.0 -0.0752529 0.06524596 0.985822 -2.16943e-18 -0.0687329 0.00471033 0.0 0.0506048 0.963218 0.0151684 -0.030063 -0.0933246 0.118272 -0.030063 -0.0933253 0.118272 -0.000287922 2.43257e-05 0.000138243 0.000341735 -0.000272436 -0.00020775 0.000340848 -0.000270722 -0.00020864…
825.0 0.0309627 0.961846 -0.0347726 0.0 0.0 0.0347726 0.0 0.0 0.0347726 0.265242 -0.031683 -0.298438 0.0 0.0 0.298438 0.0 0.0 0.298438 0.011023600000000008 0.987926 -2.16943e-18 0.273209 -0.00249818 0.0 0.0929651 0.950976 -0.114904 0.00151929 0.0149645 0.10582 0.00248662 0.0130262 0.106309 0.012158 -0.00457001 -0.0456026 0.0174772 0.0308232 0.00227276 0.0149862 0.0356161 -0.000100976 0.07625322 0…
826.0 0.0861004 0.953511 -0.0970831 0.0 0.0 0.0970831 0.0 0.0 0.0970831 0.131191 -0.024035 -0.149007 0.0 0.0 0.149007 0.0 0.0 0.149007 0.06801337 0.985628 -2.16943e-18 0.136068 -0.00973923 0.0 0.101152 0.940309 -0.210696 0.0210389 0.153806 0.0459086 0.0210453 0.153775 0.0459346 -0.00653999 0.0151806 0.120177 -0.0406736 -0.149975 0.0704335 -0.0406744 -0.149972 0.0704257 0.0957085 0.981916 -2.16943…
828.0 0.113514 0.948045 -0.128314 0.0 0.0 0.128314 0.0 0.0 0.128314 -0.0303547 0.00654695 0.0346925 0.0 0.0 -0.0346925 0.0 0.0 -0.0346925 0.0964959 0.983141 -2.16943e-18 -0.0315937 0.00325565 0.0 0.10877 0.942471 -0.189356 0.0158192 0.102077 0.0815111 0.0158167 0.102093 0.0814989 0.00667741 -0.0030122 -0.0215315 0.00258888 0.0231498 -0.004207 0.00255166 0.023223 -0.00425547 0.0998761 0.98247 -2.1…
830.0 0.0849268 0.953725 -0.0957503 0.0 0.0 0.0957503 0.0 0.0 0.0957503 -0.13086 0.0237941 0.148595 0.0 0.0 -0.148595 0.0 0.0 -0.148595 0.06679625 0.985714 -2.16943e-18 -0.135705 0.00953143 0.0 0.049202 0.962116 -0.0089911 -0.0196544 -0.0611795 0.0998769 -0.020372 -0.0601654 0.0995877 -0.0187278 0.010794 0.175261 -0.0550982 -0.214192 0.0940417 -0.0830624 -0.161016 0.0724916 0.023732200000000002 0…
831.0 -0.0411902 0.967518 0.0461081 0.0 0.0 -0.0461081 0.0 0.0 -0.0461081 0.109945 -0.00418049 -0.12292 0.0 0.0 0.12292 0.0 0.0 0.12292 -0.06296600000000001 0.985609 -2.16943e-18 0.112244 0.00806591 0.0 0.0649433 0.961224 0.00552888 -0.0314647 -0.105238 0.141183 -0.0313815 -0.105372 0.141281 0.0214116 -0.00918672 -0.13768 0.0815874 0.0793488 -0.0229894 0.0814543 0.0796546 -0.0234491 0.03599160000…
833.0 0.0840553 0.953883 -0.0947608 0.0 0.0 0.0947608 0.0 0.0 0.0947608 -0.171356 0.0309823 0.194545 0.0 0.0 -0.194545 0.0 0.0 -0.194545 0.06589257 0.985777 -2.16943e-18 -0.17768 0.012303 0.0 0.0507083 0.963052 0.0134074 -0.0294809 -0.0928027 0.118929 -0.0295998 -0.0926555 0.118901 0.000113758 -0.000358122 -0.00733847 0.0038567 0.00758973 -0.0041079 0.00385104 0.00760066 -0.0041136 0.022283700000…
834.0 -0.106944 0.967601 0.119585 0.0 0.0 -0.119585 0.0 0.0 -0.119585 0.406199 0.0144147 -0.454096 0.0 0.0 0.454096 0.0 0.0 0.454096 -0.129824 0.978328 -2.16943e-18 0.41135 0.0601573 0.0 0.07926 0.956649 -0.0551158 -0.00795454 -0.0563965 0.129519 -0.00710223 -0.0575248 0.124264 0.0215143 -0.0154177 -0.2321 0.0853719 0.265788 -0.119066 0.0566384 0.436766 -3.58112 0.05682090000000001 0.984984 -2.16…
837.0 0.236432 0.912164 -0.271493 0.0 0.0 0.271493 0.0 0.0 0.271493 -0.428765 0.159241 0.510991 0.0 0.0 -0.510991 0.0 0.0 -0.510991 0.225481 0.960432 -2.16943e-18 -0.453745 0.113863 0.0 0.115318 0.939492 -0.210245 0.0188745 0.12332 0.0781014 0.0185582 0.124537 0.0772069 0.00569288 -0.00397784 -0.0291331 0.00523927 0.0356077 -0.0117142 0.00526963 0.0355543 -0.0117291 0.1084644 0.981167 -2.16943e-1…
839.0 0.031848 0.96174 -0.0357688 0.0 0.0 0.0357688 0.0 0.0 0.0357688 0.0432783 -0.0052133 -0.0487005 0.0 0.0 0.0487005 0.0 0.0 0.0487005 0.011935600000000005 0.987917 -2.16943e-18 0.0445831 -0.00045208 0.0 0.0677765 0.957618 -0.0580008 -0.00850617 -0.0243587 0.100873 -0.0105505 -0.0213402 0.0997336 -0.0144526 0.00551438 0.0646218 -0.0116849 -0.0773573 0.0246946 -0.0213507 -0.0588672 0.016412 0.0…
841.0 0.0873711 0.953277 -0.0985267 0.0 0.0 0.0985267 0.0 0.0 0.0985267 0.0697308 -0.0128792 -0.0792217 0.0 0.0 0.0792217 0.0 0.0 0.0792217 0.0693315 0.985532 -2.16943e-18 0.0723349 -0.00528241 0.0 0.110196 0.942174 -0.191375 0.0159722 0.104102 0.0813517 0.015971 0.104104 0.0813499 0.00729019 -0.00305462 -0.0213855 0.00258934 0.0214102 -0.00261528 0.00258838 0.0214119 -0.00261477 0.10147830000000…
846.0 0.0570328 0.958343 -0.0641613 0.0 0.0 0.0641613 0.0 0.0 0.0641613 -0.0136888 0.00204472 0.015463 0.0 0.0 -0.015463 0.0 0.0 -0.015463 0.0379204 0.987284 -2.16943e-18 -0.0141459 0.000545344 0.0 0.060156 0.962654 0.024872 -0.0435078 -0.112612 0.14108 -0.0436237 -0.11248 0.141048 0.015524 -0.00180824 0.00223242 -0.00320502 -0.0351224 0.0374312 -0.00330068 -0.0349547 0.0374587 0.0288930000000000…
847.0 -0.0199542 0.966458 0.0223529 0.0 0.0 -0.0223529 0.0 0.0 -0.0223529 0.163455 -0.0101079 -0.182963 0.0 0.0 0.182963 0.0 0.0 0.182963 -0.041258 0.98691 -2.16943e-18 0.16731 0.00803402 0.0 0.0817978 0.954573 -0.0801458 -0.00550017 -0.0184145 0.111 -0.00586628 -0.0178735 0.110334 0.0326903 -0.00158703 0.0213769 -0.0321365 -0.0595119 0.0746331 -0.0571878 -0.0114567 0.0520637 0.061759400000000006…
850.0 0.0565974 0.958408 -0.0636695 0.0 0.0 0.0636695 0.0 0.0 0.0636695 0.0418315 -0.00622738 -0.0472496 0.0 0.0 0.0472496 0.0 0.0 0.0472496 0.037470500000000004 0.987301 -2.16943e-18 0.0432258 -0.00164513 0.0 0.0813357 0.958264 -0.0190947 -0.0317838 -0.0923327 0.153042 -0.033711 -0.0895945 0.152207 0.00651756 -0.00792949 -0.126237 0.0996704 0.0548919 -0.0269816 0.0989322 0.0562843 -0.027489 0.05…
851.0 0.231063 0.914138 -0.265102 0.0 0.0 0.265102 0.0 0.0 0.265102 -0.427172 0.155551 0.507898 0.0 0.0 -0.507898 0.0 0.0 -0.507898 0.21980100000000002 0.961838 -2.16943e-18 -0.451712 0.110289 0.0 0.111604 0.946151 -0.147517 0.0012085 0.0384867 0.115043 0.00414621 0.0318072 0.118686 0.0256423 -0.00365116 -0.0147839 0.0151071 -0.0595453 0.0642313 0.0206696 -0.070222 0.0693429 0.0969151 0.982866 -2…
852.0 -0.0348235 0.967253 0.0389891 0.0 0.0 -0.0389891 0.0 0.0 -0.0389891 0.051232 -0.00231338 -0.0572953 0.0 0.0 0.0572953 0.0 0.0 0.0572953 -0.056464 0.986053 -2.16943e-18 0.0523444 0.00338711 0.0 0.0529891 0.960284 -0.0346304 -0.0113444 -0.0326654 0.0876498 -0.0132453 -0.0295599 0.0861957 -0.034379 0.0127037 0.163509 -0.00139895 -0.256444 0.0992423 -0.0639946 -0.136787 0.0460829 0.030277700000…
855.0 0.0948021 0.951872 -0.106976 0.0 0.0 0.106976 0.0 0.0 0.106976 -0.0419022 0.00810597 0.0476816 0.0 0.0 -0.0476816 0.0 0.0 -0.0476816 0.07704356 0.984936 -2.16943e-18 -0.0435082 0.00354707 0.0 0.0466368 0.964719 0.0414505 -0.0439648 -0.113859 0.12623 -0.0440407 -0.113805 0.126213 0.00177715 0.0054618 0.125933 -0.0782909 -0.11649 0.0700378 -0.0785415 -0.116047 0.0700815 0.014933600000000005 0…
859.0 0.234268 0.912965 -0.268915 0.0 0.0 0.268915 0.0 0.0 0.268915 -0.397144 0.146333 0.472855 0.0 0.0 -0.472855 0.0 0.0 -0.472855 0.22319100000000003 0.961004 -2.16943e-18 -0.420151 0.104282 0.0 0.0875225 0.952746 -0.0994538 0.00455213 -0.0109942 0.11459 0.00347872 -0.00883525 0.112484 -0.0140255 -0.0108048 -0.177433 0.0767229 0.249795 -0.144253 0.0578066 0.286228 -0.162557 0.0696949 0.985093 -…
860.0 0.207156 0.922463 -0.236819 0.0 0.0 0.236819 0.0 0.0 0.236819 -0.37197 0.123652 0.437929 0.0 0.0 -0.437929 0.0 0.0 -0.437929 0.19456299999999999 0.967623 -2.16943e-18 -0.392017 0.0840434 0.0 0.0604239 0.959309 -0.0400144 -0.0113124 -0.0411665 0.102546 -0.0112377 -0.0412886 0.102594 -0.00887805 0.00140945 0.00813197 -0.0112801 0.0255889 -0.022448 -0.0112732 0.0255749 -0.0224371 0.03762930000…
862.0 0.0842278 0.953852 -0.0949566 0.0 0.0 0.0949566 0.0 0.0 0.0949566 -0.0192022 0.00347576 0.0218015 0.0 0.0 -0.0218015 0.0 0.0 -0.0218015 0.06607138 0.985765 -2.16943e-18 -0.0199113 0.00138262 0.0 0.0590011 0.961865 0.00991041 -0.0257358 -0.11142 0.137116 -0.0255557 -0.111875 0.137587 0.050792 -0.0123537 -0.166788 0.0587904 0.115049 -0.00594591 0.0573117 0.118103 -0.00871585 0.030492700000000…
863.0 -0.0927898 0.967992 0.103766 0.0 0.0 -0.103766 0.0 0.0 -0.103766 0.292011 0.00573954 -0.326301 0.0 0.0 0.326301 0.0 0.0 0.326301 -0.11547799999999998 0.98031 -2.16943e-18 0.296232 0.0385463 0.0 0.078548 0.950122 -0.138348 0.0124509 0.0748751 0.0607244 0.0131599 0.0721874 0.0627818 -0.0316418 0.00449916 0.0263577 -0.00407496 0.027276 -0.0474441 -0.00413324 0.0274712 -0.0480563 0.066259510000…
864.0 0.0508522 0.959244 -0.0571833 0.0 0.0 0.0571833 0.0 0.0 0.0571833 -0.0964937 0.0137257 0.108889 0.0 0.0 -0.108889 0.0 0.0 -0.108889 0.031535900000000006 0.987508 -2.16943e-18 -0.0996384 0.00314506 0.0 0.0597349 0.962669 0.0261319 -0.0406038 -0.119064 0.143589 -0.0406235 -0.119036 0.143571 0.0186667 -0.00847554 -0.128542 0.0886093 0.0537026 -0.0137714 0.0886324 0.053648 -0.0136816 0.0286058 …
866.0 0.00133691 0.964886 -0.00149906 0.0 0.0 0.00149906 0.0 0.0 0.00149906 0.237956 -0.0204219 -0.266825 0.0 0.0 0.266825 0.0 0.0 0.266825 -0.019436099999999998 0.987697 -2.16943e-18 0.244207 0.00589385 0.0 0.0469667 0.962709 -0.00041572 -0.0232885 -0.067446 0.100735 -0.0227024 -0.0683555 0.100827 -0.011001 0.0124543 0.211883 -0.0998269 -0.223046 0.113827 -0.103331 -0.216546 0.112234 0.020630800…
867.0 -0.0525834 0.967879 0.0588432 0.0 0.0 -0.0588432 0.0 0.0 -0.0588432 0.340998 -0.00861895 -0.381089 0.0 0.0 0.381089 0.0 0.0 0.381089 -0.07459 0.984699 -2.16943e-18 0.347643 0.0294362 0.0 0.104848 0.944058 -0.178008 0.014159 0.0915591 0.0823411 0.014184 0.0914772 0.0823978 0.00545775 -0.00215275 -0.0156002 0.00214052 0.0148779 -0.00141873 0.00213645 0.0148858 -0.00142218 0.0948978 0.983127 -…
868.0 0.0875667 0.953241 -0.0987488 0.0 0.0 0.0987488 0.0 0.0 0.0987488 -0.0703113 0.0130025 0.0798845 0.0 0.0 -0.0798845 0.0 0.0 -0.0798845 0.06953433 0.985518 -2.16943e-18 -0.0729389 0.00534281 0.0 0.0504566 0.963223 0.0149976 -0.0298722 -0.0929899 0.117917 -0.0298722 -0.0929905 0.117918 2.19236e-05 -1.0802e-05 -0.000203722 6.86796e-05 0.000240721 -0.000105427 6.66235e-05 0.000244564 -0.0001065…
869.0 0.0637567 0.957313 -0.0717611 0.0 0.0 0.0717611 0.0 0.0 0.0717611 -0.138301 0.0217339 0.156408 0.0 0.0 -0.156408 0.0 0.0 -0.156408 0.0448717 0.98699 -2.16943e-18 -0.143039 0.00660337 0.0 0.0783747 0.954421 -0.0884795 -0.00205399 0.000297763 0.0987292 -0.001358 -0.00127131 0.099422 -0.0153248 0.00239357 0.0103554 0.00299366 0.00787352 -0.0162153 -0.00113754 0.015817 -0.0200985 0.0597695 0.98…
871.0 0.0931145 0.952197 -0.105056 0.0 0.0 0.105056 0.0 0.0 0.105056 0.0294995 -0.00564793 -0.0335558 0.0 0.0 0.0335558 0.0 0.0 0.0335558 0.075291528 0.985078 -2.16943e-18 0.0306235 -0.00243746 0.0 0.0560524 0.963611 0.0361517 -0.0466453 -0.119157 0.139644 -0.0466878 -0.119063 0.139548 0.0155567 -0.00273631 -0.0170277 0.0103349 -0.0209017 0.0279593 0.0106463 -0.0215467 0.0285571 0.023906900000000…
872.0 0.142429 0.941305 -0.161485 0.0 0.0 0.161485 0.0 0.0 0.161485 -0.303476 0.0760691 0.349536 0.0 0.0 -0.349536 0.0 0.0 -0.349536 0.1266471 0.979528 -2.16943e-18 -0.317052 0.0433405 0.0 0.085685 0.948199 -0.152566 0.0147053 0.082254 0.0650365 0.0155181 0.0808238 0.0649921 -0.0273756 7.48289e-05 -0.0158328 0.00491114 0.0860206 -0.0713334 0.00265814 0.0901281 -0.0719737 0.07451677000000001 0.985…
873.0 0.134857 0.943168 -0.152774 0.0 0.0 0.152774 0.0 0.0 0.152774 -0.186452 0.0450132 0.21429 0.0 0.0 -0.21429 0.0 0.0 -0.21429 0.11874090000000001 0.980574 -2.16943e-18 -0.194599 0.0248766 0.0 0.0585491 0.962029 0.00838911 -0.0308131 -0.0985261 0.131003 -0.030869 -0.0984559 0.130989 0.00748757 -0.00448692 -0.0741679 0.0446998 0.0508281 -0.0213615 0.0446723 0.0508809 -0.021386 0.029855400000000…
874.0 0.118249 0.94701 -0.133729 0.0 0.0 0.133729 0.0 0.0 0.133729 -0.12698 0.0281077 0.145297 0.0 0.0 -0.145297 0.0 0.0 -0.145297 0.1014259 0.98262 -2.16943e-18 -0.132243 0.0143515 0.0 0.0539896 0.963783 0.0381932 -0.0438553 -0.124106 0.139805 -0.0440718 -0.123871 0.139781 0.0210707 -0.00703892 -0.0981556 0.0646124 0.0310743 0.00257099 0.06448 0.0313239 0.00248684 0.021989100000000004 0.982925 -…
875.0 0.081471 0.954346 -0.0918276 0.0 0.0 0.0918276 0.0 0.0 0.0918276 0.143958 -0.0255927 -0.163353 0.0 0.0 0.163353 0.0 0.0 0.163353 0.0632133 0.985959 -2.16943e-18 0.149223 -0.00989277 0.0 0.117611 0.935056 -0.243876 0.0269419 0.171151 0.0558338 0.026773 0.17218 0.0549868 -0.00770355 -0.00250424 -0.0234499 0.0105855 0.0449159 -0.0320516 0.0106136 0.0448727 -0.0321065 0.1150262 0.979227 -2.1694…
876.0 0.120999 0.946397 -0.136877 0.0 0.0 0.136877 0.0 0.0 0.136877 -0.125107 0.0281066 0.143255 0.0 0.0 -0.143255 0.0 0.0 -0.143255 0.10429060000000001 0.982304 -2.16943e-18 -0.13034 0.0145602 0.0 0.0598632 0.962668 0.0226469 -0.0429603 -0.107629 0.13783 -0.042942 -0.107721 0.137979 0.00980252 0.00126309 0.0587156 -0.0307208 -0.086437 0.059445 -0.0312634 -0.0853135 0.0584053 0.028905300000000002…
879.0 -0.106948 0.967601 0.11959 0.0 0.0 -0.11959 0.0 0.0 -0.11959 0.329508 0.0116947 -0.368362 0.0 0.0 0.368362 0.0 0.0 0.368362 -0.12982899999999997 0.978327 -2.16943e-18 0.333686 0.048801 0.0 0.0589982 0.963417 0.0393577 -0.0502712 -0.125891 0.146821 -0.0502427 -0.125872 0.146746 0.0106251 -0.00462767 -0.0627711 0.0519384 0.00605943 0.00499738 0.0523063 0.00532079 0.00553842 0.0260656 0.98248 …
882.0 0.0601826 0.957867 -0.0677204 0.0 0.0 0.0677204 0.0 0.0 0.0677204 0.0249172 -0.00381262 -0.0281618 0.0 0.0 0.0281618 0.0 0.0 0.0281618 0.041176000000000004 0.987153 -2.16943e-18 0.0257593 -0.00108489 0.0 0.0564096 0.963317 0.0293125 -0.0435329 -0.111426 0.135432 -0.044949 -0.10975 0.135183 0.0143144 0.00118444 0.0640943 -0.0407741 -0.0890171 0.0673199 -0.0403423 -0.0898347 0.0676356 0.02503…
883.0 0.0767473 0.955173 -0.0864699 0.0 0.0 0.0864699 0.0 0.0 0.0864699 -0.00765658 0.0013189 0.00868 0.0 0.0 -0.00868 0.0 0.0 -0.00868 0.0583183 0.98627 -2.16943e-18 -0.00793185 0.000483177 0.0 0.0504658 0.963227 0.0151163 -0.0299233 -0.093162 0.118022 -0.0299236 -0.0931621 0.118022 -1.85688e-05 -2.23145e-05 -0.000505982 0.00028337 0.000551587 -0.00032888 0.00028411 0.000550225 -0.000328665 0.02…
884.0 0.018831 0.963212 -0.0211333 0.0 0.0 0.0211333 0.0 0.0 0.0211333 0.170774 -0.0180401 -0.191852 0.0 0.0 0.191852 0.0 0.0 0.191852 -0.001463099999999995 0.987955 -2.16943e-18 0.175639 0.000789625 0.0 0.0628521 0.961261 0.00577017 -0.0249335 -0.113227 0.142459 -0.0257822 -0.112199 0.142294 0.0301015 -0.0138711 -0.210292 0.135799 0.105861 -0.0314636 0.135102 0.107216 -0.0322033 0.0344384 0.9837…
885.0 0.136848 0.942685 -0.155063 0.0 0.0 0.155063 0.0 0.0 0.155063 -0.164473 0.0401058 0.189136 0.0 0.0 -0.189136 0.0 0.0 -0.189136 0.1208187 0.980306 -2.16943e-18 -0.171705 0.0223494 0.0 0.118309 0.93574 -0.2383 0.025149 0.161628 0.0615937 0.0251117 0.16169 0.0615529 -0.00334335 -0.00245192 -0.0227573 0.011313 0.0320551 -0.0207343 0.0115622 0.0315638 -0.0203844 0.11488519999999999 0.979518 -2.1…
886.0 0.00452031 0.964607 -0.00506922 0.0 0.0 0.00506922 0.0 0.0 0.00506922 -0.00540947 0.000483714 0.00606764 0.0 0.0 -0.00606764 0.0 0.0 -0.00606764 -0.016168500000000002 0.98777 -2.16943e-18 -0.00555375 -0.0001142 0.0 0.0514921 0.961562 -0.0146478 -0.0193639 -0.0559547 0.0991971 -0.0197989 -0.0554505 0.0989639 -0.00336895 0.0130306 0.220789 -0.101901 -0.255097 0.140791 -0.10408 -0.25097 0.1392…
888.0 -0.055491 0.967947 0.0620925 0.0 0.0 -0.0620925 0.0 0.0 -0.0620925 0.206028 -0.00453766 -0.230232 0.0 0.0 0.230232 0.0 0.0 0.230232 -0.077553 0.984444 -2.16943e-18 0.209967 0.018466 0.0 0.06056 0.962342 0.020698 -0.0365067 -0.116607 0.142441 -0.0371124 -0.11588 0.142318 0.0237356 -0.00959736 -0.144601 0.0905133 0.0715077 -0.0172481 0.09022 0.0720707 -0.0175092 0.030155800000000003 0.98331 -…
890.0 0.198324 0.925348 -0.226438 0.0 0.0 0.226438 0.0 0.0 0.226438 -0.36867 0.118319 0.432574 0.0 0.0 -0.432574 0.0 0.0 -0.432574 0.185261 0.969567 -2.16943e-18 -0.388064 0.0789916 0.0 0.113001 0.935396 -0.245561 0.0325612 0.174562 0.0484895 0.032567 0.174553 0.0484953 -0.013465 0.0026968 0.0122909 0.00354663 -6.65579e-05 -0.0157757 0.00351294 1.08681e-10 -0.0158249 0.11134669999999999 0.979566 …
891.0 0.0675237 0.956712 -0.0760227 0.0 0.0 0.0760227 0.0 0.0 0.0760227 -0.0679571 0.0109764 0.0769065 0.0 0.0 -0.0769065 0.0 0.0 -0.0769065 0.0487687 0.986802 -2.16943e-18 -0.0703186 0.00354662 0.0 0.065159 0.957728 -0.0585319 -0.00207424 -0.0306184 0.10095 -0.00274882 -0.0293158 0.100215 -0.0110313 -0.00465643 -0.0903056 0.030962 0.152534 -0.091212 0.0290629 0.156067 -0.0921988 0.0444792 0.9862…
892.0 0.0445277 0.960121 -0.0500499 0.0 0.0 0.0500499 0.0 0.0 0.0500499 0.215635 -0.0291052 -0.243095 0.0 0.0 0.243095 0.0 0.0 0.243095 0.025007800000000004 0.987691 -2.16943e-18 0.222487 -0.00543441 0.0 0.0574839 0.958293 -0.0594796 -0.00774272 0.000596398 0.0767275 -0.00506591 -0.00522539 0.0796444 -0.0140817 0.017776 0.225256 -0.0492599 -0.337416 0.161121 -0.0800563 -0.277976 0.130248 0.037300…
893.0 0.0447875 0.960086 -0.0503428 0.0 0.0 0.0503428 0.0 0.0 0.0503428 -0.13244 0.0179155 0.149311 0.0 0.0 -0.149311 0.0 0.0 -0.149311 0.025275900000000004 0.987684 -2.16943e-18 -0.136653 0.0033779 0.0 0.0747662 0.954024 -0.0981605 0.0017655 0.0213984 0.0844592 0.0036442 0.0182013 0.0848098 -0.0235952 0.00105854 -0.00935471 -0.00590857 0.0849808 -0.0661476 0.0219551 0.0308316 -0.0356373 0.057797…
895.0 0.0346384 0.9614 -0.0389094 0.0 0.0 0.0389094 0.0 0.0 0.0389094 0.154794 -0.0191398 -0.174254 0.0 0.0 0.174254 0.0 0.0 0.174254 0.014810500000000004 0.987883 -2.16943e-18 0.159516 -0.00211855 0.0 0.0507721 0.961999 -0.00833615 -0.0225746 -0.061175 0.101336 -0.022254 -0.0620984 0.102724 0.00667732 0.013564 0.24963 -0.131556 -0.281724 0.168515 -0.138566 -0.267442 0.156486 0.024930100000000004…
897.0 0.118029 0.947059 -0.133478 0.0 0.0 0.133478 0.0 0.0 0.133478 -0.140836 0.0311376 0.161143 0.0 0.0 -0.161143 0.0 0.0 -0.161143 0.1011969 0.982645 -2.16943e-18 -0.14667 0.0158797 0.0 0.0562397 0.961905 -0.00175522 -0.0264171 -0.0790004 0.117225 -0.0266941 -0.0786045 0.117114 -0.00637807 0.0039458 0.067706 -0.0284544 -0.0710941 0.0318429 -0.0279694 -0.0720196 0.0322401 0.029065400000000005 0.…
898.0 0.0783138 0.954902 -0.0882461 0.0 0.0 0.0882461 0.0 0.0 0.0882461 0.175213 -0.0305022 -0.198694 0.0 0.0 0.198694 0.0 0.0 0.198694 0.0599412 0.98617 -2.16943e-18 0.181548 -0.0113829 0.0 0.0698491 0.952673 -0.118121 0.0108544 0.0563634 0.0609379 0.0110873 0.0559088 0.0610377 -0.0425443 0.00485902 0.0251461 0.00450282 0.0389097 -0.0684546 0.00308898 0.041493 -0.0688841 0.05597100000000001 0.98…
899.0 0.164027 0.935603 -0.186443 0.0 0.0 0.186443 0.0 0.0 0.186443 -0.341086 0.0946025 0.395451 0.0 0.0 -0.395451 0.0 0.0 -0.395451 0.149244 0.976151 -2.16943e-18 -0.357364 0.0579696 0.0 0.0738114 0.957964 -0.0407725 -0.01596 -0.0611139 0.127802 -0.0150251 -0.0626351 0.128486 0.00337687 -0.00551165 -0.0914969 0.0467563 0.0916482 -0.0463195 0.0469914 0.0913025 -0.0468034 0.049728 0.984962 -2.1694…
901.0 0.0269347 0.962318 -0.0302417 0.0 0.0 0.0302417 0.0 0.0 0.0302417 -0.0435829 0.00500577 0.0490114 0.0 0.0 -0.0490114 0.0 0.0 -0.0490114 0.0068756999999999985 0.987954 -2.16943e-18 -0.0448695 0.000206973 0.0 0.08127 0.954071 -0.0911909 -0.00206746 0.000291982 0.103018 -0.00218852 -0.000261672 0.103481 -0.00461261 0.00138186 0.0127009 -0.00161069 -0.0122762 0.00118652 -0.00278814 -0.01001 6.5…
902.0 0.0716961 0.956028 -0.0807463 0.0 0.0 0.0807463 0.0 0.0 0.0807463 0.0194135 -0.00322981 -0.0219871 0.0 0.0 0.0219871 0.0 0.0 0.0219871 0.0530871 0.986574 -2.16943e-18 0.0200986 -0.00110891 0.0 0.0504563 0.963224 0.0150011 -0.029894 -0.0929579 0.117904 -0.029892 -0.0929631 0.117909 -0.000115482 4.79556e-05 0.000817334 -0.000335404 -0.000786233 0.000304049 -0.000335628 -0.000785792 0.00030374…
904.0 0.0593984 0.957987 -0.0668341 0.0 0.0 0.0668341 0.0 0.0 0.0668341 -0.167743 0.0255145 0.18956 0.0 0.0 -0.18956 0.0 0.0 -0.18956 0.0403653 0.987187 -2.16943e-18 -0.173395 0.0071488 0.0 0.0742117 0.957848 -0.0413425 -0.0127912 -0.0661712 0.129921 -0.010841 -0.0694906 0.131733 0.0352518 -0.0128473 -0.17655 0.0441246 0.198048 -0.0629804 0.045684 0.195527 -0.0647047 0.050419900000000004 0.984892…
908.0 0.152153 0.938809 -0.172701 0.0 0.0 0.172701 0.0 0.0 0.172701 -0.328803 0.0863483 0.379799 0.0 0.0 -0.379799 0.0 0.0 -0.379799 0.1368127 0.97808 -2.16943e-18 -0.343953 0.0509538 0.0 0.0856881 0.94913 -0.144397 0.014355 0.066751 0.0733571 0.0158963 0.0636903 0.0736263 -0.0401052 -0.0081542 -0.103731 0.0112775 0.283716 -0.191357 0.0215411 0.262503 -0.170867 0.07362718 0.985258 -2.16943e-18 -0…
909.0 0.0781786 0.954925 -0.0880928 0.0 0.0 0.0880928 0.0 0.0 0.0880928 0.0417377 -0.0072594 -0.0473299 0.0 0.0 0.0473299 0.0 0.0 0.0473299 0.0598012 0.986178 -2.16943e-18 0.0432461 -0.00270484 0.0 0.0572114 0.961829 0.00648207 -0.0207508 -0.109489 0.133673 -0.020858 -0.109477 0.133736 0.0633888 -0.0125033 -0.159147 0.0274138 0.130033 0.00254324 0.0262622 0.132221 0.00169614 0.029506200000000003 …
910.0 -0.0724569 0.96816 0.0810488 0.0 0.0 -0.0810488 0.0 0.0 -0.0810488 0.290309 -0.000889712 -0.324338 0.0 0.0 0.324338 0.0 0.0 0.324338 -0.09482600000000001 0.982759 -2.16943e-18 0.295244 0.031616 0.0 0.0695743 0.95759 -0.0557895 -0.00977584 -0.0309011 0.106519 -0.0119205 -0.027151 0.104913 -0.0159023 0.00402789 0.0397452 -0.0106841 -0.024466 -0.00459923 -0.00731517 -0.0309371 -0.00149361 0.04…
911.0 0.11499 0.947725 -0.130001 0.0 0.0 0.130001 0.0 0.0 0.130001 -0.198405 0.0431428 0.226841 0.0 0.0 -0.226841 0.0 0.0 -0.226841 0.09803210000000001 0.982982 -2.16943e-18 -0.206543 0.0216359 0.0 0.0672396 0.959861 -0.0145388 -0.0183942 -0.0951274 0.138097 -0.0186112 -0.0948209 0.138026 0.0402326 -0.0129723 -0.182821 0.070226 0.150551 -0.0378606 0.0701277 0.150757 -0.0380756 0.0408697 0.984331 …
912.0 0.0478366 0.959668 -0.0537811 0.0 0.0 0.0537811 0.0 0.0 0.0537811 0.0904077 -0.0125464 -0.101973 0.0 0.0 0.101973 0.0 0.0 0.101973 0.028422600000000006 0.987601 -2.16943e-18 0.093319 -0.00262782 0.0 0.0588997 0.962603 0.0227732 -0.0377335 -0.115537 0.140518 -0.0382191 -0.114979 0.140473 0.0230354 -0.00809602 -0.113829 0.0710117 0.0465714 -0.00356015 0.0706932 0.0472126 -0.00404474 0.0283307…
913.0 0.0449708 0.960061 -0.0505494 0.0 0.0 0.0505494 0.0 0.0 0.0505494 0.0320171 -0.00433776 -0.0360966 0.0 0.0 0.0360966 0.0 0.0 0.0360966 0.025465 0.98768 -2.16943e-18 0.0330363 -0.000823448 0.0 0.0826951 0.953267 -0.0995488 -0.00114003 0.0119039 0.098669 -0.000196708 0.00994617 0.0996228 0.00063415 0.00164561 0.0208929 -0.00361631 -0.0376632 0.0214116 -0.00348905 -0.0379714 0.0219516 0.065001…
914.0 0.123562 0.945817 -0.139812 0.0 0.0 0.139812 0.0 0.0 0.139812 -0.190326 0.0433457 0.218079 0.0 0.0 -0.218079 0.0 0.0 -0.218079 0.1069605 0.982002 -2.16943e-18 -0.198351 0.0227473 0.0 0.0771904 0.956675 -0.0564228 -0.00459318 -0.0568305 0.124199 -0.00445489 -0.0573661 0.128271 0.00303733 -0.0161722 -0.277891 0.236762 0.113531 -0.0789548 0.128934 0.319934 -0.17082 0.05518580000000001 0.985111…
917.0 0.125144 0.945455 -0.141625 0.0 0.0 0.141625 0.0 0.0 0.141625 -0.190619 0.0437762 0.218505 0.0 0.0 -0.218505 0.0 0.0 -0.218505 0.1086094 0.981812 -2.16943e-18 -0.198698 0.0231521 0.0 0.061731 0.961422 0.0045544 -0.0277894 -0.10381 0.137099 -0.0278934 -0.103722 0.1371 0.0273637 -0.0097882 -0.140511 0.0758178 0.0824316 -0.0177491 0.0753441 0.0833287 -0.0180799 0.033336000000000005 0.983997 -2…
920.0 0.147601 0.939992 -0.167448 0.0 0.0 0.167448 0.0 0.0 0.167448 -0.332021 0.0853314 0.382993 0.0 0.0 -0.382993 0.0 0.0 -0.382993 0.1320532 0.978773 -2.16943e-18 -0.34711 0.0495595 0.0 0.0585327 0.962768 0.0219263 -0.0431932 -0.103761 0.135046 -0.0433074 -0.103635 0.134986 0.0152802 0.00387588 0.131038 -0.0711697 -0.172002 0.112347 -0.0712956 -0.171809 0.112576 0.027693600000000006 0.98359 -2.…
921.0 0.0306567 0.961883 -0.0344283 0.0 0.0 0.0344283 0.0 0.0 0.0344283 0.0670146 -0.00798146 -0.0753987 0.0 0.0 0.0753987 0.0 0.0 0.0753987 0.010708400000000007 0.987928 -2.16943e-18 0.0690249 -0.000607388 0.0 0.0507437 0.963151 0.0139413 -0.0295963 -0.0920012 0.117707 -0.0296054 -0.0919842 0.117701 -0.000464712 0.000165107 0.00264874 -0.00106699 -0.00237437 0.000792549 -0.00106569 -0.00237683 0…
922.0 0.157681 0.937339 -0.179092 0.0 0.0 0.179092 0.0 0.0 0.179092 -0.324476 0.0874324 0.375438 0.0 0.0 -0.375438 0.0 0.0 -0.375438 0.1425979 0.977204 -2.16943e-18 -0.339674 0.0525407 0.0 0.052409 0.962576 0.00571151 -0.02734 -0.0844476 0.116128 -0.0274774 -0.0842669 0.116086 -0.00424451 0.00144503 0.0219755 -0.00832485 -0.0197721 0.00612098 -0.00829786 -0.0198242 0.00614724 0.0247456 0.984944 -…
923.0 0.0226045 0.962805 -0.0253735 0.0 0.0 0.0253735 0.0 0.0 0.0253735 0.0528073 -0.00580492 -0.0593523 0.0 0.0 0.0593523 0.0 0.0 0.0593523 0.0024187999999999987 0.987964 -2.16943e-18 0.0543371 1.38807e-05 0.0 0.0761676 0.956927 -0.0522752 -0.00483855 -0.0641241 0.131361 -0.0117808 -0.0507604 0.121476 0.00995006 -0.0146694 -0.243389 0.118602 0.25256 -0.128206 0.113797 0.261247 -0.129715 0.053525…
924.0 0.0570219 0.958345 -0.064149 0.0 0.0 0.064149 0.0 0.0 0.064149 -0.0948749 0.0141704 0.107171 0.0 0.0 -0.107171 0.0 0.0 -0.107171 0.0379091 0.987285 -2.16943e-18 -0.0980424 0.00377846 0.0 0.0771799 0.954505 -0.0886518 0.00444295 -0.00846373 0.10027 -0.000739778 0.000693952 0.0958015 -0.0107364 -0.00379965 -0.0706424 0.00830175 0.153833 -0.08682 0.0384211 0.0961132 -0.0601446 0.0589312 0.9858…
925.0 0.0271736 0.962291 -0.0305104 0.0 0.0 0.0305104 0.0 0.0 0.0305104 0.0923933 -0.0106371 -0.103905 0.0 0.0 0.103905 0.0 0.0 0.103905 0.007121600000000006 0.987953 -2.16943e-18 0.0951237 -0.000464337 0.0 0.0566682 0.962202 0.00565463 -0.0313751 -0.0870238 0.122801 -0.0315171 -0.0868418 0.12276 -0.00165115 0.0041678 0.0840725 -0.0407191 -0.0927039 0.0493234 -0.0406654 -0.0928086 0.0493836 0.028…
926.0 0.0165034 0.963455 -0.0185188 0.0 0.0 0.0185188 0.0 0.0 0.0185188 0.0750263 -0.00772728 -0.0842637 0.0 0.0 0.0842637 0.0 0.0 0.0842637 -0.0038566000000000017 0.987941 -2.16943e-18 0.0771416 0.000548499 0.0 0.083975 0.955508 -0.0648555 -0.0121995 -0.0413877 0.128131 -0.0117858 -0.0424205 0.129116 -0.0114027 -0.00732484 -0.140115 0.0833188 0.155725 -0.0967309 0.0792911 0.163858 -0.103049 0.06…
927.0 0.0444064 0.960137 -0.0499132 0.0 0.0 0.0499132 0.0 0.0 0.0499132 -0.021595 0.00291176 0.0243445 0.0 0.0 -0.0243445 0.0 0.0 -0.0243445 0.0248827 0.987694 -2.16943e-18 -0.0222809 0.000541178 0.0 0.0510703 0.963012 0.0124067 -0.029108 -0.0914034 0.118158 -0.0292138 -0.0912667 0.118127 0.00141977 -0.000346354 -0.00491243 0.00129124 0.00442144 -0.000800276 0.00128776 0.0044282 -0.000803947 0.02…
929.0 0.236591 0.912105 -0.271683 0.0 0.0 0.271683 0.0 0.0 0.271683 -0.474599 0.176366 0.565655 0.0 0.0 -0.565655 0.0 0.0 -0.565655 0.225649 0.96039 -2.16943e-18 -0.50226 0.126139 0.0 0.0660204 0.951521 -0.130877 0.0131712 0.0872997 0.040462 0.0131405 0.0874508 0.0403416 -0.0327035 0.0209841 0.197907 -0.0767608 -0.181612 0.0604388 -0.0768773 -0.181389 0.060332 0.0540137 0.986426 -2.16943e-18 -0.0…
930.0 0.00441376 0.964617 -0.0049497 0.0 0.0 0.0049497 0.0 0.0 0.0049497 -0.0298826 0.0026685 0.033518 0.0 0.0 -0.033518 0.0 0.0 -0.033518 -0.016277899999999998 0.987768 -2.16943e-18 -0.0306792 -0.000634515 0.0 0.0397254 0.962685 -0.00998228 -0.014524 -0.0477336 0.081757 -0.014549 -0.0476285 0.0816498 -0.0437036 0.0153328 0.212753 -0.0582169 -0.228148 0.0768593 -0.057093 -0.230337 0.0780886 0.015…
934.0 0.0134051 0.963768 -0.0150396 0.0 0.0 0.0150396 0.0 0.0 0.0150396 -0.054768 0.00544828 0.0614894 0.0 0.0 -0.0614894 0.0 0.0 -0.0614894 -0.007041800000000001 0.987912 -2.16943e-18 -0.0562905 -0.000596107 0.0 0.0548346 0.959719 -0.0418688 -0.0144331 -0.0166849 0.0810048 -0.0110727 -0.0231049 0.0861089 -0.0163736 0.019439 0.277042 -0.0989648 -0.346232 0.177722 -0.0793159 -0.38243 0.184646 0.03…
938.0 0.0571286 0.958329 -0.0642696 0.0 0.0 0.0642696 0.0 0.0 0.0642696 -0.103469 0.0154668 0.116881 0.0 0.0 -0.116881 0.0 0.0 -0.116881 0.0380194 0.98728 -2.16943e-18 -0.106925 0.00413371 0.0 0.0476657 0.965297 0.0570159 -0.053854 -0.129295 0.136188 -0.0545808 -0.128393 0.135912 0.00855736 0.00229613 0.0808488 -0.0529785 -0.0870588 0.0591807 -0.0519121 -0.0892167 0.0608827 0.013767000000000001 0…
943.0 0.0784984 0.95487 -0.0884555 0.0 0.0 0.0884555 0.0 0.0 0.0884555 -0.0308124 0.00537068 0.034943 0.0 0.0 -0.034943 0.0 0.0 -0.034943 0.060132500000000005 0.986158 -2.16943e-18 -0.0319272 0.00200852 0.0 0.0504284 0.963236 0.0152217 -0.0299587 -0.0932248 0.118015 -0.0299586 -0.0932255 0.118015 -6.49805e-05 -8.76686e-06 -0.000289451 0.000222226 0.000326971 -0.000259956 0.000221814 0.000327799 -…
944.0 -0.00216471 0.96518 0.00242672 0.0 0.0 -0.00242672 0.0 0.0 -0.00242672 0.184126 -0.0150742 -0.206395 0.0 0.0 0.206395 0.0 0.0 0.206395 -0.023028999999999994 0.987604 -2.16943e-18 0.188881 0.00530058 0.0 0.0675526 0.958289 -0.046723 -0.0127389 -0.0397852 0.10864 -0.0148575 -0.0358758 0.106502 -0.0102487 0.00508193 0.063865 -0.0264269 -0.0580723 0.0246284 -0.0179949 -0.0744443 0.033585 0.0447…
945.0 -0.0848334 0.968113 0.0948762 0.0 0.0 -0.0948762 0.0 0.0 -0.0948762 0.326196 0.00351089 -0.364452 0.0 0.0 0.364452 0.0 0.0 0.364452 -0.10740299999999998 0.981325 -2.16943e-18 0.331236 0.04011 0.0 0.0783445 0.956397 -0.0592265 -0.00538743 -0.0524031 0.126705 -0.00658135 -0.0505377 0.125927 0.00929484 -0.0149337 -0.239955 0.110037 0.2626 -0.130483 0.10247 0.27703 -0.136697 0.0564307 0.985108 …
947.0 0.0991064 0.951028 -0.111876 0.0 0.0 0.111876 0.0 0.0 0.111876 -0.106593 0.0211627 0.121411 0.0 0.0 -0.121411 0.0 0.0 -0.121411 0.08151412000000001 0.984561 -2.16943e-18 -0.110739 0.00957464 0.0 0.0766032 0.957554 -0.0417565 -0.0117163 -0.0725378 0.136047 -0.0120728 -0.0720163 0.135885 0.0417638 -0.0119289 -0.148477 0.0233287 0.165084 -0.0398447 0.0224326 0.166809 -0.0406892 0.0526522 0.984…
949.0 0.0543304 0.958743 -0.0611093 0.0 0.0 0.0611093 0.0 0.0 0.0611093 -0.0261446 0.00382371 0.0295198 0.0 0.0 -0.0295198 0.0 0.0 -0.0295198 0.035128200000000005 0.987388 -2.16943e-18 -0.0270084 0.000958668 0.0 0.050747 0.963146 0.0139775 -0.0297149 -0.0920687 0.117859 -0.0297185 -0.0920646 0.117858 -0.000543358 0.000282698 0.0051007 -0.00214007 -0.00523033 0.00226943 -0.00214037 -0.00522971 0.0…
951.0 -0.0195558 0.966433 0.0219069 0.0 0.0 -0.0219069 0.0 0.0 -0.0219069 0.100154 -0.00623827 -0.11211 0.0 0.0 0.11211 0.0 0.0 0.11211 -0.04085 0.98693 -2.16943e-18 0.102521 0.0048771 0.0 0.0508183 0.963165 0.0156062 -0.0303223 -0.0953443 0.120113 -0.0313639 -0.0940702 0.119881 -0.00225445 0.000113498 -0.000618994 0.00352597 -0.00022646 -0.00267955 0.00355255 -0.000277588 -0.00265527 0.022099400…
952.0 0.0511908 0.959196 -0.0575654 0.0 0.0 0.0575654 0.0 0.0 0.0575654 -0.106982 0.0152593 0.120731 0.0 0.0 -0.120731 0.0 0.0 -0.120731 0.031885500000000004 0.987497 -2.16943e-18 -0.110473 0.0035293 0.0 0.0637322 0.961002 0.000683165 -0.0252591 -0.104805 0.139449 -0.0255552 -0.10443 0.139371 0.0323959 -0.0123027 -0.182358 0.0963229 0.118192 -0.0322496 0.0960506 0.118717 -0.0325088 0.0357222 0.98…
953.0 0.193539 0.926869 -0.220829 0.0 0.0 0.220829 0.0 0.0 0.220829 -0.359554 0.113173 0.421128 0.0 0.0 -0.421128 0.0 0.0 -0.421128 0.180226 0.970577 -2.16943e-18 -0.378221 0.074781 0.0 0.109287 0.936278 -0.240305 0.0315582 0.174579 0.0442213 0.0315545 0.17454 0.0442565 -0.0187011 0.00497287 0.0338009 -0.0128457 8.19212e-11 -0.0209599 -0.0128459 4.78934e-12 -0.0209565 0.1072666 0.980052 -2.16943e…
955.0 0.0439749 0.960195 -0.0494268 0.0 0.0 0.0494268 0.0 0.0 0.0494268 0.134552 -0.0180756 -0.151673 0.0 0.0 0.151673 0.0 0.0 0.151673 0.0244375 0.987705 -2.16943e-18 0.138817 -0.00330417 0.0 0.0871709 0.951424 -0.117386 0.00283691 0.0306454 0.0939558 0.00497435 0.0256769 0.096752 -0.000820416 -0.000725732 -0.00966805 0.00440449 0.0132966 -0.00803328 0.00282296 0.0162959 -0.00923817 0.07131203 0…
956.0 0.211933 0.92086 -0.242448 0.0 0.0 0.242448 0.0 0.0 0.242448 -0.416589 0.141094 0.491388 0.0 0.0 -0.491388 0.0 0.0 -0.491388 0.199599 0.966529 -2.16943e-18 -0.439333 0.096777 0.0 0.0779647 0.956236 -0.061711 -0.00283596 -0.0521811 0.126643 -0.00797665 -0.0416058 0.117688 -0.0256328 -0.0134571 -0.284974 0.126143 0.406656 -0.247 0.272311 0.127393 -0.126206 0.0563655 0.985166 -2.16943e-18 0.01…
957.0 0.20765 0.922299 -0.2374 0.0 0.0 0.2374 0.0 0.0 0.2374 -0.381887 0.127195 0.449691 0.0 0.0 -0.449691 0.0 0.0 -0.449691 0.195084 0.967512 -2.16943e-18 -0.402496 0.0865345 0.0 0.117209 0.938192 -0.219749 0.0205859 0.135514 0.073707 0.0209007 0.134228 0.0746751 0.00365329 -0.00412376 -0.0310904 0.0069313 0.0410045 -0.0168906 0.00682543 0.0412043 -0.01696 0.1114249 0.980596 -2.16943e-18 0.00738…
959.0 0.188001 0.928593 -0.214349 0.0 0.0 0.214349 0.0 0.0 0.214349 -0.322168 0.0991155 0.376578 0.0 0.0 -0.376578 0.0 0.0 -0.376578 0.1744021 0.971709 -2.16943e-18 -0.338636 0.064677 0.0 0.107727 0.943046 -0.185196 0.0151531 0.0980208 0.0820735 0.0151594 0.0979989 0.0820888 0.00663047 -0.00265988 -0.0190308 0.00289964 0.0176208 -0.00148952 0.00289908 0.017622 -0.00149026 0.0984295 0.982707 -2.16…
960.0 0.0110001 0.964004 -0.0123398 0.0 0.0 0.0123398 0.0 0.0 0.0123398 0.199395 -0.0192921 -0.223806 0.0 0.0 0.223806 0.0 0.0 0.223806 -0.0095132 0.987883 -2.16943e-18 0.204877 0.0027228 0.0 0.0839204 0.956147 -0.0530079 -0.0141846 -0.0620612 0.139062 -0.0107051 -0.0676341 0.141405 0.0247658 -0.0166044 -0.249846 0.100657 0.265431 -0.114768 0.111993 0.243923 -0.106108 0.0604815 0.984368 -2.16943e…
963.0 0.186873 0.928939 -0.213031 0.0 0.0 0.213031 0.0 0.0 0.213031 -0.408993 0.125238 0.477874 0.0 0.0 -0.477874 0.0 0.0 -0.477874 0.173217 0.971935 -2.16943e-18 -0.429834 0.0815082 0.0 0.0753982 0.953618 -0.101289 0.000260823 0.0282989 0.0814468 0.00437841 0.0201946 0.084367 -0.00929015 0.0050857 0.051046 -0.0207802 -0.0441825 0.0189196 -0.0149282 -0.0554244 0.0243194 0.0586415 0.986051 -2.1694…
964.0 -0.0103171 0.96581 0.0115619 0.0 0.0 -0.0115619 0.0 0.0 -0.0115619 0.121404 -0.00882355 -0.135992 0.0 0.0 0.135992 0.0 0.0 0.135992 -0.031388 0.987331 -2.16943e-18 0.124415 0.00462923 0.0 0.0605373 0.962531 0.0243872 -0.0387547 -0.119478 0.143859 -0.0398454 -0.11816 0.143629 0.0232675 -0.00945509 -0.142779 0.0912838 0.0673984 -0.015682 0.0908818 0.0681662 -0.016014 0.029628800000000004 0.98…
966.0 -0.0351456 0.967268 0.0393492 0.0 0.0 -0.0393492 0.0 0.0 -0.0393492 0.278353 -0.0124686 -0.311291 0.0 0.0 0.311291 0.0 0.0 0.311291 -0.056792999999999996 0.986032 -2.16943e-18 0.284386 0.0185049 0.0 0.100634 0.945551 -0.167228 0.0125062 0.0826204 0.0821525 0.0128067 0.0816866 0.0827855 0.00472054 -0.00105482 -0.00611998 -0.000416409 0.00224172 0.00429502 -0.000406848 0.00222362 0.00430378 0…
967.0 -0.0372404 0.967359 0.0416918 0.0 0.0 -0.0416918 0.0 0.0 -0.0416918 0.122537 -0.00520135 -0.137023 0.0 0.0 0.137023 0.0 0.0 0.137023 -0.058933 0.98589 -2.16943e-18 0.12516 0.00843865 0.0 0.0727297 0.95689 -0.0621385 -0.0108214 -0.0234064 0.106391 -0.00916227 -0.0262576 0.107614 -0.0129407 0.003578 0.0361751 -0.010637 -0.0240829 -0.00121696 -0.00612753 -0.0327092 0.00264149 0.051329400000000…
968.0 0.0702317 0.956271 -0.079088 0.0 0.0 0.079088 0.0 0.0 0.079088 -0.0108698 0.00178989 0.0123074 0.0 0.0 -0.0123074 0.0 0.0 -0.0123074 0.051571200000000005 0.986656 -2.16943e-18 -0.0112513 0.000602059 0.0 0.0611527 0.960725 -0.0126895 -0.020533 -0.0806254 0.123908 -0.0207387 -0.080344 0.123832 0.0189882 -0.00554551 -0.0764726 0.0214398 0.0732076 -0.0182202 0.0212626 0.073548 -0.0183822 0.0349…
970.0 0.0573754 0.958292 -0.0645483 0.0 0.0 0.0645483 0.0 0.0 0.0645483 0.134521 -0.0201468 -0.151965 0.0 0.0 0.151965 0.0 0.0 0.151965 0.0382744 0.987271 -2.16943e-18 0.139018 -0.00541323 0.0 0.0518888 0.962934 0.0115092 -0.0290376 -0.0906857 0.118267 -0.0290375 -0.0906862 0.118267 0.00056126 -0.000109236 -0.00153597 1.4723e-05 0.00185679 -0.000335557 1.59341e-05 0.00185455 -0.000335111 0.023647…
971.0 0.182795 0.930177 -0.20827 0.0 0.0 0.20827 0.0 0.0 0.20827 -0.35818 0.107816 0.417899 0.0 0.0 -0.417899 0.0 0.0 -0.417899 0.1689329 0.972737 -2.16943e-18 -0.376224 0.0694883 0.0 0.0564612 0.962189 0.00606535 -0.0302618 -0.0898502 0.124096 -0.0309428 -0.0889642 0.123892 -0.00705654 0.00166596 0.0232981 -0.00396044 -0.0243581 0.00504069 -0.00370803 -0.0248427 0.00526716 0.028180300000000005 0…
972.0 0.093838 0.952058 -0.105879 0.0 0.0 0.105879 0.0 0.0 0.105879 -0.0587299 0.0112945 0.0668161 0.0 0.0 -0.0668161 0.0 0.0 -0.0668161 0.07604262 0.985017 -2.16943e-18 -0.0609733 0.00490363 0.0 0.075315 0.951874 -0.121707 0.00523987 0.0625759 0.0638689 0.00528924 0.0623266 0.0641097 0.000275684 0.0241654 0.257289 -0.0942714 -0.34694 0.184375 -0.093216 -0.348922 0.185054 0.061029900000000005 0.9…
973.0 0.0882801 0.953109 -0.0995594 0.0 0.0 0.0995594 0.0 0.0 0.0995594 0.0207905 -0.00386219 -0.0236248 0.0 0.0 0.0236248 0.0 0.0 0.0236248 0.07027441000000001 0.985463 -2.16943e-18 0.0215695 -0.00159755 0.0 0.0650446 0.953356 -0.113736 0.0113483 0.0580566 0.0540379 0.0134761 0.0542338 0.0544538 -0.0501839 0.00333911 0.0105127 -0.00272894 0.100149 -0.105841 -0.0105379 0.114627 -0.109607 0.051208…
974.0 0.00784686 0.964304 -0.00880114 0.0 0.0 0.00880114 0.0 0.0 0.00880114 -0.0206332 0.00192266 0.0231515 0.0 0.0 -0.0231515 0.0 0.0 -0.0231515 -0.0127525 0.987834 -2.16943e-18 -0.0211923 -0.000356654 0.0 0.0595623 0.96078 -0.0162094 -0.0211701 -0.0683303 0.115762 -0.0210508 -0.0685006 0.115813 0.00143121 -0.000335823 -0.00494373 -0.00109512 0.00902632 -0.00298694 -0.00107534 0.00898851 -0.0029…
982.0 0.0237672 0.962676 -0.0266805 0.0 0.0 0.0266805 0.0 0.0 0.0266805 0.00759443 -0.000844877 -0.00853693 0.0 0.0 0.00853693 0.0 0.0 0.00853693 0.003615300000000002 0.987963 -2.16943e-18 0.00781556 -8.21785e-06 0.0 0.0501074 0.963204 0.0147081 -0.0295622 -0.0929827 0.11789 -0.0299193 -0.0925452 0.117809 0.000127957 -5.20084e-05 -0.000929444 0.000311763 0.00103589 -0.000417154 0.000316353 0.0010…
983.0 0.0257127 0.962458 -0.0288676 0.0 0.0 0.0288676 0.0 0.0 0.0288676 0.0583303 -0.0066184 -0.0655854 0.0 0.0 0.0655854 0.0 0.0 0.0655854 0.005617700000000003 0.987959 -2.16943e-18 0.0600432 -0.000194459 0.0 0.0716296 0.958535 -0.0318668 -0.011894 -0.0817293 0.135544 -0.0117612 -0.0819224 0.1356 0.0560843 -0.0138874 -0.167979 0.0241836 0.170691 -0.0269055 0.0243973 0.170277 -0.0266804 0.0470741…
986.0 0.0468381 0.959806 -0.052655 0.0 0.0 0.052655 0.0 0.0 0.052655 -0.0489178 0.00673244 0.0551666 0.0 0.0 -0.0551666 0.0 0.0 -0.0551666 0.027392 0.987629 -2.16943e-18 -0.0504867 0.00136478 0.0 0.0846813 0.952045 -0.113327 0.0100467 0.0134335 0.0999454 0.00492777 0.0238777 0.0878034 -0.0314956 -0.00977284 -0.163151 0.0756265 0.263471 -0.176237 0.0113898 0.38701 -0.238523 0.06881399 0.985554 -2.…
987.0 0.00854972 0.964238 -0.00958982 0.0 0.0 0.00958982 0.0 0.0 0.00958982 0.0614087 -0.00577109 -0.0689088 0.0 0.0 0.0689088 0.0 0.0 0.0689088 -0.012030600000000002 0.987846 -2.16943e-18 0.0630779 0.00101181 0.0 0.0691263 0.959175 -0.0244953 -0.0142575 -0.0867453 0.135551 -0.0128295 -0.0886798 0.136063 0.0568949 -0.0139633 -0.168173 0.0354413 0.147748 -0.0150205 0.0381051 0.14263 -0.0125984 0.0…
988.0 0.0941327 0.952001 -0.106214 0.0 0.0 0.106214 0.0 0.0 0.106214 0.0024867 -0.000479087 -0.00282927 0.0 0.0 0.00282927 0.0 0.0 0.00282927 0.07634857 0.984993 -2.16943e-18 0.00258179 -0.000208505 0.0 0.0844291 0.953383 -0.096243 0.00492285 -0.0107721 0.112116 0.00340161 -0.00766159 0.110593 -0.0122419 -0.0108853 -0.169246 0.0712985 0.239875 -0.140682 0.0180365 0.342368 -0.191394 0.0665422 0.98…
989.0 0.112716 0.948217 -0.127402 0.0 0.0 0.127402 0.0 0.0 0.127402 -0.276984 0.0594761 0.316504 0.0 0.0 -0.316504 0.0 0.0 -0.316504 0.0956651 0.983227 -2.16943e-18 -0.28826 0.0294388 0.0 0.063477 0.960152 -0.0204349 -0.0184342 -0.0731583 0.122085 -0.0190426 -0.0722965 0.121833 0.0178991 -0.00526804 -0.0722516 0.0146037 0.0800332 -0.0224172 0.0139448 0.0813002 -0.0230287 0.038027500000000006 0.98…
992.0 -0.0632939 0.968085 0.0708113 0.0 0.0 -0.0708113 0.0 0.0 -0.0708113 0.311791 -0.00414773 -0.348368 0.0 0.0 0.348368 0.0 0.0 0.348368 -0.08550200000000001 0.98371 -2.16943e-18 0.317449 0.0307101 0.0 0.0917834 0.954826 -0.0591495 -0.0144418 -0.0666579 0.149607 -0.0144666 -0.066199 0.148645 0.019872 -0.0207305 -0.326951 0.174514 0.293759 -0.137121 0.174541 0.293563 -0.136148 0.06819811 0.9837 …
993.0 -0.0860938 0.968098 0.0962844 0.0 0.0 -0.0962844 0.0 0.0 -0.0962844 0.340804 0.0041481 -0.380779 0.0 0.0 0.380779 0.0 0.0 0.380779 -0.10868299999999999 0.981169 -2.16943e-18 0.346016 0.0423942 0.0 0.0607982 0.960515 -0.0225369 -0.0112176 -0.0692207 0.113027 -0.0217496 -0.0538252 0.108165 -0.0042437 -0.000617243 -0.0195083 0.00985053 0.0314497 -0.0217924 0.00479594 0.0411584 -0.0264508 0.036…
994.0 0.0284516 0.962143 -0.0319477 0.0 0.0 0.0319477 0.0 0.0 0.0319477 0.0472178 -0.0055049 -0.0531096 0.0 0.0 0.0531096 0.0 0.0 0.0531096 0.0084375 0.987946 -2.16943e-18 0.0486209 -0.000307227 0.0 0.0727143 0.951198 -0.131295 0.0127637 0.0731032 0.0554017 0.0131683 0.0720288 0.055908 -0.0398852 0.00713807 0.0510257 -0.00886859 0.00540992 -0.0470922 -0.0103649 0.00810587 -0.0473001 0.0601593 0.9…
995.0 -0.00608806 0.965492 0.00682382 0.0 0.0 -0.00682382 0.0 0.0 -0.00682382 0.176634 -0.0136793 -0.197929 0.0 0.0 0.197929 0.0 0.0 0.197929 -0.027052999999999994 0.987482 -2.16943e-18 0.181109 0.00587955 0.0 0.0511408 0.964232 0.0385045 -0.0458786 -0.113858 0.131128 -0.0459429 -0.113852 0.131149 0.0109309 0.00326529 0.0995852 -0.0634671 -0.111419 0.0762516 -0.0640649 -0.110306 0.0759644 0.01923…
997.0 0.0875754 0.953239 -0.0987587 0.0 0.0 0.0987587 0.0 0.0 0.0987587 0.150749 -0.0278792 -0.171274 0.0 0.0 0.171274 0.0 0.0 0.171274 0.06954337000000001 0.985517 -2.16943e-18 0.156382 -0.0114566 0.0 0.0789146 0.954128 -0.0918065 0.00431154 -0.00574045 0.101 0.00414785 -0.006027 0.100762 -0.000810793 -0.00688597 -0.0990768 0.0163198 0.173714 -0.0861306 -0.00188033 0.208687 -0.103034 0.0610119 0…
999.0 0.0423699 0.960409 -0.0476177 0.0 0.0 0.0476177 0.0 0.0 0.0476177 -0.00993762 0.00131672 0.0111995 0.0 0.0 -0.0111995 0.0 0.0 -0.0111995 0.022781800000000005 0.987742 -2.16943e-18 -0.0102506 0.000225435 0.0 0.0612043 0.961108 -0.00733698 -0.0275226 -0.0783544 0.123234 -0.0272489 -0.0787667 0.123405 -0.00633574 0.00255398 0.0398069 -0.0130946 -0.0427491 0.0162362 -0.0135698 -0.0418008 0.0155…
1000.0 0.134918 0.943153 -0.152845 0.0 0.0 0.152845 0.0 0.0 0.152845 -0.190818 0.0460817 0.219313 0.0 0.0 -0.219313 0.0 0.0 -0.219313 0.1188048 0.980566 -2.16943e-18 -0.199159 0.0254737 0.0 0.077249 0.955775 -0.0697903 -0.00134574 -0.0361565 0.115092 0.00148707 -0.0414476 0.116014 0.0232733 -0.0104615 -0.127049 0.076635 0.0598375 -0.00474094 0.0468764 0.116626 -0.0290629 0.056913700000000005 0.98…
1001.0 0.0402635 0.960686 -0.0452442 0.0 0.0 0.0452442 0.0 0.0 0.0452442 0.181866 -0.0236579 -0.204895 0.0 0.0 0.204895 0.0 0.0 0.204895 0.020609300000000004 0.987788 -2.16943e-18 0.187545 -0.00367921 0.0 0.0748942 0.95715 -0.0493663 -0.00589986 -0.064574 0.125632 -0.00776405 -0.0611694 0.125588 0.0193762 -0.01811 -0.239977 0.0787722 0.295542 -0.10724 0.247959 -0.0263361 0.0228074 0.0521696000000…
1005.0 0.115041 0.947714 -0.13006 0.0 0.0 0.13006 0.0 0.0 0.13006 -0.126573 0.0275309 0.144716 0.0 0.0 -0.144716 0.0 0.0 -0.144716 0.0980858 0.982976 -2.16943e-18 -0.131765 0.0138106 0.0 0.0699802 0.956587 -0.0673456 0.0009087 -0.028701 0.102256 0.00414228 -0.0348029 0.104042 -0.0213296 -0.00554459 -0.113016 0.128133 0.0362237 -0.047141 0.183593 -0.0698797 0.000524134 0.0501537 0.985923 -2.16943e…
1006.0 0.0946322 0.951905 -0.106782 0.0 0.0 0.106782 0.0 0.0 0.106782 0.144505 -0.0279255 -0.16443 0.0 0.0 0.16443 0.0 0.0 0.16443 0.07686715000000001 0.984951 -2.16943e-18 0.15004 -0.0122031 0.0 0.0991672 0.946106 -0.16384 0.0148629 0.0743145 0.0845887 0.014831 0.0744226 0.0844915 -0.0194285 -0.00678249 -0.0835424 0.0279051 0.161984 -0.105591 0.0279637 0.16185 -0.105388 0.08813180000000001 0.983…
1007.0 0.268327 0.899618 -0.309787 0.0 0.0 0.309787 0.0 0.0 0.309787 -0.552676 0.229704 0.668663 0.0 0.0 -0.668663 0.0 0.0 -0.668663 0.259312 0.951251 -2.16943e-18 -0.587613 0.171619 0.0 0.05856 0.961441 -0.00406822 -0.0239875 -0.0854967 0.123606 -0.0246366 -0.0846362 0.123394 0.0121175 -0.00404975 -0.0591137 0.0224187 0.0514125 -0.014718 0.0220492 0.0521225 -0.0150567 0.031514600000000004 0.9848…
1011.0 0.11007 0.94878 -0.12438 0.0 0.0 0.12438 0.0 0.0 0.12438 -0.0248239 0.00525194 0.0283474 0.0 0.0 -0.0283474 0.0 0.0 -0.0283474 0.09291250000000001 0.983504 -2.16943e-18 -0.0258257 0.00255863 0.0 0.104213 0.944274 -0.176496 0.0140814 0.0899487 0.0825168 0.0140698 0.0899845 0.0824924 0.00458172 -0.00225687 -0.0173023 0.00271852 0.0192834 -0.00470039 0.00271951 0.0192815 -0.0046994 0.0941337 …
1014.0 0.15207 0.938831 -0.172606 0.0 0.0 0.172606 0.0 0.0 0.172606 -0.286192 0.0751287 0.330571 0.0 0.0 -0.330571 0.0 0.0 -0.330571 0.13672610000000002 0.978093 -2.16943e-18 -0.299375 0.0443207 0.0 0.0599321 0.95852 -0.0536197 -0.00977012 -0.0139365 0.0874321 -0.00649818 -0.0199715 0.0876864 -0.00072231 0.0134492 0.193613 -0.0707519 -0.262328 0.139142 -0.123896 -0.161177 0.0963976 0.0388167 0.98…
1019.0 0.0244992 0.962595 -0.0275033 0.0 0.0 0.0275033 0.0 0.0 0.0275033 -0.034439 0.00386002 0.0387166 0.0 0.0 -0.0387166 0.0 0.0 -0.0387166 0.0043686 0.987962 -2.16943e-18 -0.035445 6.64352e-05 0.0 0.0509514 0.963068 0.0129768 -0.0295209 -0.0912339 0.117831 -0.0295257 -0.0912274 0.117829 -0.00100088 0.00045344 0.00790108 -0.00319838 -0.00795278 0.00325043 -0.00319933 -0.0079509 0.00324917 0.022…
1023.0 0.0527911 0.958966 -0.0593716 0.0 0.0 0.0593716 0.0 0.0 0.0593716 0.0737683 -0.0106579 -0.0832705 0.0 0.0 0.0832705 0.0 0.0 0.0832705 0.033538200000000004 0.987443 -2.16943e-18 0.0761908 -0.00257185 0.0 0.0686967 0.956268 -0.0749202 0.000190442 -0.00907967 0.0922202 -0.0028958 -0.00292666 0.0883433 -0.0208288 0.0021431 0.00231739 -0.014474 0.0708095 -0.0538098 0.00230871 0.0386086 -0.03862…
1025.0 -0.00243272 0.965202 0.00272714 0.0 0.0 -0.00272714 0.0 0.0 -0.00272714 0.212354 -0.017321 -0.238032 0.0 0.0 0.238032 0.0 0.0 0.238032 -0.023303900000000002 0.987596 -2.16943e-18 0.217831 0.00617851 0.0 0.0447811 0.964767 0.0383925 -0.0411236 -0.108128 0.120685 -0.0418058 -0.107324 0.120533 0.00194901 0.00798845 0.178475 -0.10736 -0.170481 0.100743 -0.106449 -0.172264 0.101797 0.0136974000…
1026.0 0.0446438 0.960105 -0.0501808 0.0 0.0 0.0501808 0.0 0.0 0.0501808 -0.119824 0.016189 0.135085 0.0 0.0 -0.135085 0.0 0.0 -0.135085 0.0251276 0.987688 -2.16943e-18 -0.123633 0.00303601 0.0 0.0783256 0.953782 -0.0965538 0.0065978 0.000574779 0.0965758 0.00188121 0.00973765 0.0926449 -0.00651047 -0.00368688 -0.0594679 -0.00526088 0.146868 -0.0775594 0.0159462 0.106228 -0.058792 0.0609776000000…
1027.0 0.0865554 0.953427 -0.0975999 0.0 0.0 0.0975999 0.0 0.0 0.0975999 -0.0725903 0.0133378 0.0824564 0.0 0.0 -0.0824564 0.0 0.0 -0.0824564 0.0684853 0.985594 -2.16943e-18 -0.0752935 0.00542832 0.0 0.0505086 0.96321 0.0147885 -0.0298261 -0.0927647 0.117855 -0.0298261 -0.0927653 0.117856 -0.000175111 5.97626e-05 0.000950153 -0.000380285 -0.000837069 0.000267856 -0.00037631 -0.000844539 0.0002702…
1028.0 0.096301 0.951581 -0.108682 0.0 0.0 0.108682 0.0 0.0 0.108682 -0.0757661 0.014791 0.0862446 0.0 0.0 -0.0862446 0.0 0.0 -0.0862446 0.07860009 0.984808 -2.16943e-18 -0.0786849 0.00655006 0.0 0.0494367 0.964593 0.0438085 -0.0478781 -0.11785 0.131892 -0.047928 -0.117697 0.131792 0.00540976 0.00394246 0.110522 -0.0636714 -0.120953 0.0745915 -0.0628417 -0.122549 0.0753406 0.0170246 0.983112 -2.1…
1031.0 0.11488 0.947749 -0.129876 0.0 0.0 0.129876 0.0 0.0 0.129876 -0.0150296 0.00326618 0.0171831 0.0 0.0 -0.0171831 0.0 0.0 -0.0171831 0.09791820000000001 0.982994 -2.16943e-18 -0.0156458 0.00163696 0.0 0.0950258 0.947689 -0.150657 0.0104721 0.0648641 0.0853718 0.0104745 0.0648566 0.0853768 0.00549925 -0.00042252 0.000400708 -0.00165297 -0.0104814 0.0117339 -0.00165582 -0.0104757 0.01173 0.082…
1032.0 0.0620293 0.957582 -0.0698078 0.0 0.0 0.0698078 0.0 0.0 0.0698078 0.0170039 -0.00263814 -0.0192243 0.0 0.0 0.0192243 0.0 0.0 0.0192243 0.0430853 0.987071 -2.16943e-18 0.0175827 -0.000777288 0.0 0.0583624 0.956838 -0.0775253 -0.000580239 0.0215324 0.0637602 -0.000629411 0.021586 0.0667232 -0.0131291 0.00999698 0.266392 -0.0900435 -0.35974 0.269654 -0.105502 -0.328798 0.246538 0.0403598 0.98…
1034.0 0.127208 0.944979 -0.143992 0.0 0.0 0.143992 0.0 0.0 0.143992 -0.29915 0.0694465 0.343101 0.0 0.0 -0.343101 0.0 0.0 -0.343101 0.11076150000000001 0.981558 -2.16943e-18 -0.311912 0.0370923 0.0 0.0558469 0.963213 0.0272949 -0.0414756 -0.110865 0.134925 -0.0412325 -0.11116 0.134957 0.0178787 -0.00114823 0.0127661 -0.0196103 -0.0309262 0.0388202 -0.0197016 -0.0307712 0.03888 0.0248840000000000…
1038.0 0.0701823 0.956279 -0.0790321 0.0 0.0 0.0790321 0.0 0.0 0.0790321 -0.0727172 0.0119699 0.0823337 0.0 0.0 -0.0823337 0.0 0.0 -0.0823337 0.0515201 0.986659 -2.16943e-18 -0.0752692 0.00402343 0.0 0.0502481 0.963243 0.015282 -0.0299385 -0.0932503 0.11796 -0.0299694 -0.0932131 0.117953 3.96527e-05 -9.30119e-06 -0.000131526 2.85924e-05 0.00012594 -2.18964e-05 2.79898e-05 0.000127071 -2.22791e-05…
1039.0 0.0390653 0.960841 -0.0438944 0.0 0.0 0.0438944 0.0 0.0 0.0438944 0.244301 -0.0314443 -0.275187 0.0 0.0 0.275187 0.0 0.0 0.275187 0.0193737 0.987811 -2.16943e-18 0.251892 -0.00460141 0.0 0.0683969 0.950415 -0.140593 0.0159318 0.0962151 0.0384955 0.0159731 0.0960227 0.0386513 -0.0426892 0.0158841 0.135562 -0.0384351 -0.103943 0.00682972 -0.0384386 -0.103932 0.00679484 0.05742900000000001 0.…
1041.0 0.133316 0.943538 -0.151003 0.0 0.0 0.151003 0.0 0.0 0.151003 -0.15524 0.0371874 0.178343 0.0 0.0 -0.178343 0.0 0.0 -0.178343 0.1171325 0.980778 -2.16943e-18 -0.161992 0.0204167 0.0 0.0621349 0.957226 -0.0693744 -0.00298425 8.19222e-05 0.0821053 -0.00216345 -0.00154366 0.0824995 -0.0255167 0.0100581 0.11086 -0.0423857 -0.0879599 0.0208413 -0.0381933 -0.0964202 0.027519 0.0428134 0.986725 -…
1043.0 0.135278 0.943066 -0.153258 0.0 0.0 0.153258 0.0 0.0 0.153258 -0.120519 0.0291574 0.138529 0.0 0.0 -0.138529 0.0 0.0 -0.138529 0.1191802 0.980518 -2.16943e-18 -0.125792 0.0161425 0.0 0.0752524 0.955593 -0.0772832 -0.00512554 -0.00956329 0.102024 -0.00567589 -0.00849529 0.101506 -0.0115374 0.00312077 0.0291206 -0.00554606 -0.0224386 -0.00113474 -0.0090206 -0.0157651 -0.00433509 0.0554944 0.…
1045.0 0.101512 0.950547 -0.114617 0.0 0.0 0.114617 0.0 0.0 0.114617 -0.117766 0.0237167 0.134211 0.0 0.0 -0.134211 0.0 0.0 -0.134211 0.08401351 0.984341 -2.16943e-18 -0.122384 0.0109195 0.0 0.0791008 0.951974 -0.118613 0.00994095 0.0379712 0.0792872 0.00954926 0.0385206 0.0773752 -0.0302735 -0.00444146 -0.070566 -0.0131509 0.239618 -0.151105 0.0275354 0.160812 -0.108021 0.064426 0.98589 -2.16943…
1046.0 0.0965361 0.951535 -0.108949 0.0 0.0 0.108949 0.0 0.0 0.108949 -0.127862 0.0249967 0.145553 0.0 0.0 -0.145553 0.0 0.0 -0.145553 0.07884422 0.984788 -2.16943e-18 -0.132792 0.0110899 0.0 0.0504265 0.963233 0.0151554 -0.0299246 -0.0931435 0.117966 -0.0299251 -0.0931432 0.117966 6.4786e-05 -1.47386e-05 -0.000210753 4.40096e-05 0.000202639 -3.58061e-05 4.4718e-05 0.000201344 -3.56542e-05 0.0218…
1048.0 0.15402 0.938317 -0.174859 0.0 0.0 0.174859 0.0 0.0 0.174859 -0.315735 0.083645 0.364911 0.0 0.0 -0.364911 0.0 0.0 -0.364911 0.13876670000000002 0.977789 -2.16943e-18 -0.330363 0.0496695 0.0 0.0502751 0.963229 0.0151427 -0.0299847 -0.0931146 0.118009 -0.0299467 -0.0931605 0.118017 -9.28032e-05 3.75121e-05 0.000671123 -0.000225177 -0.000746955 0.000300241 -0.000226456 -0.000744569 0.0002995…
1050.0 0.0988901 0.951071 -0.11163 0.0 0.0 0.11163 0.0 0.0 0.11163 0.0537862 -0.0106648 -0.0612604 0.0 0.0 0.0612604 0.0 0.0 0.0612604 0.08128942 0.98458 -2.16943e-18 0.0558767 -0.00481732 0.0 0.0524293 0.964104 0.0431213 -0.046118 -0.127305 0.140326 -0.0464492 -0.126912 0.140256 0.0179869 -0.00681783 -0.0995923 0.0697074 0.0315515 -0.00149005 0.0698123 0.0313399 -0.00133033 0.019910300000000006 …
1051.0 -0.0546389 0.967928 0.0611403 0.0 0.0 -0.0611403 0.0 0.0 -0.0611403 0.26538 -0.0060977 -0.296564 0.0 0.0 0.296564 0.0 0.0 0.296564 -0.07668499999999999 0.98452 -2.16943e-18 0.270483 0.0235287 0.0 0.0547081 0.963263 0.0258982 -0.039873 -0.10821 0.131979 -0.0407255 -0.107112 0.131597 0.0119234 0.00269225 0.0863047 -0.0556774 -0.100958 0.0719007 -0.05474 -0.102902 0.0737365 0.0240362 0.98365 …
1053.0 0.123666 0.945793 -0.139931 0.0 0.0 0.139931 0.0 0.0 0.139931 -0.291062 0.0663244 0.333513 0.0 0.0 -0.333513 0.0 0.0 -0.333513 0.1070689 0.98199 -2.16943e-18 -0.303339 0.0348242 0.0 0.0548848 0.962092 0.000415302 -0.0271618 -0.0801694 0.116968 -0.025501 -0.0823623 0.117501 -0.00452765 0.000616967 0.00437345 0.000996932 -0.000425517 -0.0049449 0.000913388 -0.000264569 -0.00502332 0.02760020…
1054.0 0.00086187 0.964927 -0.0009664 0.0 0.0 0.0009664 0.0 0.0 0.0009664 0.268056 -0.0228613 -0.300562 0.0 0.0 0.300562 0.0 0.0 0.300562 -0.0199236 0.987685 -2.16943e-18 0.275081 0.0067856 0.0 0.0772461 0.956537 -0.0552111 -0.0048356 -0.0596996 0.126496 -0.00562071 -0.0584899 0.125873 0.0786781 -0.00773774 -0.0316475 -0.151726 0.172524 0.015313 -0.157195 0.18299 0.0106252 0.0550394 0.984863 -2.1…
1059.0 0.0652184 0.957082 -0.0734144 0.0 0.0 0.0734144 0.0 0.0 0.0734144 -0.155739 0.0247382 0.176175 0.0 0.0 -0.176175 0.0 0.0 -0.176175 0.046383600000000004 0.986919 -2.16943e-18 -0.161104 0.00770428 0.0 0.0692203 0.955941 -0.0797863 -0.000814505 0.00242122 0.0876407 -0.00136976 0.00258717 0.08808 -0.0255939 0.00402572 0.0249956 -0.0133891 0.0333063 -0.0413325 0.00212322 0.00369576 -0.0282005 0…
1060.0 0.226063 0.915942 -0.259164 0.0 0.0 0.259164 0.0 0.0 0.259164 -0.383376 0.137029 0.454849 0.0 0.0 -0.454849 0.0 0.0 -0.454849 0.21451599999999998 0.963112 -2.16943e-18 -0.405111 0.0963658 0.0 0.0735461 0.956014 -0.070359 0.000795234 -0.0313877 0.107574 -0.000800851 -0.0283982 0.106037 -0.0324963 -0.0124904 -0.237827 0.194638 0.192104 -0.144235 0.175684 0.22849 -0.161568 0.05354000000000000…
1061.0 0.0651065 0.957099 -0.0732877 0.0 0.0 0.0732877 0.0 0.0 0.0732877 -0.0617237 0.00979642 0.0698215 0.0 0.0 -0.0698215 0.0 0.0 -0.0698215 0.0462678 0.986924 -2.16943e-18 -0.0638491 0.00304527 0.0 0.0745848 0.958139 -0.0330554 -0.0176993 -0.07501 0.13301 -0.0160442 -0.0783616 0.135878 0.0767482 -0.00928902 -0.0375627 -0.0771828 0.045579 0.0759022 -0.0655853 0.0235382 0.0845456 0.0495716000000…
1062.0 -0.0194557 0.966427 0.0217949 0.0 0.0 -0.0217949 0.0 0.0 -0.0217949 0.290353 -0.0181178 -0.325016 0.0 0.0 0.325016 0.0 0.0 0.325016 -0.04074799999999999 0.986934 -2.16943e-18 0.297218 0.0141058 0.0 0.0815505 0.954471 -0.0838067 -0.00134643 -0.0178461 0.111816 -0.00259658 -0.0153386 0.109804 -0.0148308 -0.00632013 -0.117721 0.0659476 0.149812 -0.0931142 0.074494 0.133476 -0.0859148 0.062179…
1063.0 0.140579 0.941766 -0.159355 0.0 0.0 0.159355 0.0 0.0 0.159355 -0.260145 0.0646191 0.299469 0.0 0.0 -0.299469 0.0 0.0 -0.299469 0.12471470000000001 0.97979 -2.16943e-18 -0.271717 0.0365538 0.0 0.0499707 0.963242 0.0152436 -0.0299206 -0.0931913 0.117921 -0.0299521 -0.0931524 0.117914 -2.59987e-05 4.92184e-06 4.9715e-05 -1.74314e-05 -9.08185e-06 -2.36652e-05 -2.45347e-05 4.33838e-06 -2.84847e…
1064.0 -0.0320007 0.967121 0.035832 0.0 0.0 -0.035832 0.0 0.0 -0.035832 0.0862005 -0.00416513 -0.0964165 0.0 0.0 0.0964165 0.0 0.0 0.0964165 -0.053579 0.986235 -2.16943e-18 0.0881028 0.00542171 0.0 0.0752564 0.953724 -0.101914 0.00443685 0.02343 0.0835939 0.00533985 0.0211044 0.0838105 -0.0247998 -0.00114878 -0.03509 -0.00703468 0.14289 -0.0977109 0.0229952 0.0843974 -0.0638301 0.0587916 0.98619 …
1066.0 -0.0295886 0.967002 0.0331337 0.0 0.0 -0.0331337 0.0 0.0 -0.0331337 0.0889382 -0.00453798 -0.099492 0.0 0.0 0.099492 0.0 0.0 0.099492 -0.05111400000000001 0.986384 -2.16943e-18 0.0909278 0.00534932 0.0 0.0920387 0.95318 -0.0851149 -0.00559521 -0.030674 0.128625 -0.00740614 -0.0276819 0.127345 0.0160909 -0.0116479 -0.155061 0.0651001 0.156241 -0.0617389 0.0828535 0.122319 -0.0469336 0.07164…
1068.0 0.0988348 0.951082 -0.111567 0.0 0.0 0.111567 0.0 0.0 0.111567 -0.0743585 0.0147391 0.0846904 0.0 0.0 -0.0846904 0.0 0.0 -0.0846904 0.08123198000000001 0.984585 -2.16943e-18 -0.0772481 0.00665491 0.0 0.058842 0.961615 -0.00247748 -0.0299398 -0.0777809 0.119696 -0.0297356 -0.0781083 0.120038 0.0104792 0.00731181 0.161595 -0.0874816 -0.192696 0.121943 -0.0880818 -0.191317 0.119841 0.0312769 …
1070.0 -0.0148718 0.966129 0.0166629 0.0 0.0 -0.0166629 0.0 0.0 -0.0166629 0.0186411 -0.00125926 -0.0208735 0.0 0.0 0.0208735 0.0 0.0 0.0208735 -0.036054 0.987145 -2.16943e-18 0.0190926 0.000807946 0.0 0.0711584 0.95376 -0.105194 0.00673754 0.0356915 0.0723246 0.00780995 0.0331123 0.0737139 -0.0118425 0.0103749 0.111045 -0.0404708 -0.12327 0.0556793 -0.0384725 -0.127233 0.058354 0.055560800000000…
1071.0 0.100687 0.950713 -0.113677 0.0 0.0 0.113677 0.0 0.0 0.113677 -0.173925 0.0348564 0.198175 0.0 0.0 -0.198175 0.0 0.0 -0.198175 0.08315654 0.984417 -2.16943e-18 -0.180727 0.0159538 0.0 0.055965 0.961509 -0.00923982 -0.0220047 -0.0718106 0.113111 -0.0239835 -0.069064 0.112342 -0.0133288 0.00616403 0.0934975 -0.041334 -0.0835339 0.0313529 -0.03916 -0.0877122 0.0333648 0.029749400000000002 0.9…
1072.0 0.105301 0.949776 -0.118937 0.0 0.0 0.118937 0.0 0.0 0.118937 0.0258623 -0.00532473 -0.0294997 0.0 0.0 0.0294997 0.0 0.0 0.0294997 0.0879526 0.983981 -2.16943e-18 0.0268895 -0.00251632 0.0 0.084936 0.953831 -0.0882232 -0.00365089 -0.0128712 0.114451 -0.00138695 -0.016883 0.11271 0.00601181 -0.00533191 -0.0693597 0.0267183 0.07716 -0.0324252 0.010432 0.107775 -0.0426846 0.06569356 0.985203 …
1073.0 0.00797475 0.964292 -0.00894464 0.0 0.0 0.00894464 0.0 0.0 0.00894464 0.0287763 -0.00268562 -0.0322889 0.0 0.0 0.0322889 0.0 0.0 0.0322889 -0.012621099999999996 0.987836 -2.16943e-18 0.0295564 0.000493175 0.0 0.0576006 0.955277 -0.0967826 0.00975466 0.0444518 0.0509135 0.00999698 0.0435417 0.0516417 -0.0422363 0.0148933 0.138288 -0.0212991 -0.145762 0.0337774 -0.0204118 -0.147466 0.0345953…
1074.0 0.132726 0.943679 -0.150326 0.0 0.0 0.150326 0.0 0.0 0.150326 -0.153502 0.036661 0.176317 0.0 0.0 -0.176317 0.0 0.0 -0.176317 0.11651700000000001 0.980855 -2.16943e-18 -0.160165 0.0200763 0.0 0.114197 0.94015 -0.205545 0.0180828 0.118035 0.0794779 0.0177077 0.119406 0.0784849 0.00713262 -0.00367122 -0.0259368 0.00404249 0.0281132 -0.00621993 0.00413203 0.0279421 -0.00614619 0.1068481 0.981…
1076.0 0.0643683 0.957216 -0.0724528 0.0 0.0 0.0724528 0.0 0.0 0.0724528 0.0804488 -0.0126995 -0.0909913 0.0 0.0 0.0909913 0.0 0.0 0.0909913 0.045504300000000004 0.98696 -2.16943e-18 0.0832113 -0.00389912 0.0 0.0607319 0.959683 -0.0350231 -0.0157504 -0.0418276 0.102647 -0.0151409 -0.0427853 0.102989 -0.0202601 0.00697542 0.0869879 -0.0253348 -0.0841464 0.0225318 -0.0263288 -0.0822446 0.0216626 0.…
1077.0 0.24259 0.909851 -0.278842 0.0 0.0 0.278842 0.0 0.0 0.278842 -0.494467 0.187789 0.590922 0.0 0.0 -0.590922 0.0 0.0 -0.590922 0.23199999999999998 0.958771 -2.16943e-18 -0.523739 0.135526 0.0 0.0753015 0.955697 -0.0730057 0.00447862 -0.0362714 0.111701 -0.00181208 -0.0242123 0.104902 -0.0342517 -0.0127794 -0.259435 0.134372 0.356603 -0.22654 0.16909 0.290847 -0.202373 0.055541400000000005 0.…
1078.0 0.0168488 0.963419 -0.0189067 0.0 0.0 0.0189067 0.0 0.0 0.0189067 0.00580379 -0.000600031 -0.00651862 0.0 0.0 0.00651862 0.0 0.0 0.00651862 -0.0035015999999999936 0.987943 -2.16943e-18 0.00596767 4.01173e-05 0.0 0.0743223 0.949325 -0.148604 0.0175118 0.0954983 0.0456048 0.0174822 0.0955637 0.0456089 -0.0509926 0.00403694 0.0218165 -0.00985512 0.0929665 -0.104682 -0.00967649 0.0926656 -0.10…
1079.0 0.138838 0.942197 -0.157352 0.0 0.0 0.157352 0.0 0.0 0.157352 -0.107689 0.0265205 0.123906 0.0 0.0 -0.123906 0.0 0.0 -0.123906 0.12289710000000001 0.980033 -2.16943e-18 -0.112453 0.014899 0.0 0.0495898 0.964407 0.0372957 -0.0468415 -0.106401 0.125972 -0.0463928 -0.107157 0.126236 0.0156257 0.00771287 0.224412 -0.115991 -0.281568 0.173314 -0.119039 -0.275747 0.170801 0.017873 0.983587 -2.16…
1080.0 -0.0315375 0.967099 0.0353138 0.0 0.0 -0.0353138 0.0 0.0 -0.0353138 0.226118 -0.0110432 -0.252923 0.0 0.0 0.252923 0.0 0.0 0.252923 -0.053106 0.986264 -2.16943e-18 0.231121 0.0141026 0.0 0.0808355 0.956485 -0.0528282 -0.0116025 -0.0603934 0.134612 -0.0108886 -0.0615666 0.135151 0.0142933 -0.0165751 -0.262241 0.134056 0.251302 -0.121514 0.121246 0.275734 -0.1317 0.0576908 0.984656 -2.16943e…
1082.0 0.0243193 0.962615 -0.0273011 0.0 0.0 0.0273011 0.0 0.0 0.0273011 -0.0471343 0.00527328 0.0529875 0.0 0.0 -0.0529875 0.0 0.0 -0.0529875 0.004183500000000007 0.987963 -2.16943e-18 -0.0485101 8.11137e-05 0.0 0.08484 0.953139 -0.0984634 -0.00137152 0.00459268 0.105308 -0.00078033 0.00294766 0.106143 0.000301552 -0.000377457 -0.0051986 0.00660193 -0.00266918 0.0011824 0.00559252 -0.0008259 0.0…
1083.0 0.0190595 0.963188 -0.02139 0.0 0.0 0.02139 0.0 0.0 0.02139 0.0492097 -0.00521115 -0.0552851 0.0 0.0 0.0552851 0.0 0.0 0.0552851 -0.0012280999999999959 0.987956 -2.16943e-18 0.0506131 0.00021455 0.0 0.0812816 0.953523 -0.0959049 0.0026409 -1.07309e-05 0.100053 0.00493046 -0.0045746 0.101966 0.00153274 -0.00607479 -0.082765 0.00848327 0.149658 -0.0708578 -0.0174303 0.199362 -0.0941547 0.063…
1084.0 0.263259 0.901707 -0.303662 0.0 0.0 0.303662 0.0 0.0 0.303662 -0.444487 0.181554 0.536414 0.0 0.0 -0.536414 0.0 0.0 -0.536414 0.253925 0.952806 -2.16943e-18 -0.472228 0.134786 0.0 0.0721626 0.95347 -0.106887 0.00507655 0.0392235 0.0717958 0.00728401 0.0349707 0.0729787 -0.0314792 0.00403119 0.0182986 0.00588627 0.023678 -0.0428684 0.00470957 0.0259349 -0.0439462 0.056573 0.986349 -2.16943e…
1085.0 0.126464 0.945151 -0.143139 0.0 0.0 0.143139 0.0 0.0 0.143139 -0.30224 0.0698919 0.346576 0.0 0.0 -0.346576 0.0 0.0 -0.346576 0.10998540000000001 0.98165 -2.16943e-18 -0.315103 0.037199 0.0 0.0704453 0.958924 -0.0262386 -0.0129314 -0.0884571 0.137669 -0.013209 -0.0880835 0.137577 0.0500038 -0.0149938 -0.194413 0.0683941 0.154865 -0.0287839 0.0678495 0.155916 -0.0293143 0.04534250000000001 …
1086.0 -0.00808634 0.965645 0.00906282 0.0 0.0 -0.00906282 0.0 0.0 -0.00906282 0.111701 -0.00839899 -0.125146 0.0 0.0 0.125146 0.0 0.0 0.125146 -0.029101000000000002 0.987413 -2.16943e-18 0.114502 0.00397388 0.0 0.0884523 0.95183 -0.111636 0.0109717 -0.00014427 0.110424 0.00901538 0.0039813 0.106734 -0.014445 -0.0132532 -0.197927 0.0455791 0.352513 -0.19752 0.0309201 0.380501 -0.210425 0.07225706…
1088.0 0.0928413 0.952249 -0.104745 0.0 0.0 0.104745 0.0 0.0 0.104745 0.0811522 -0.0155111 -0.0923055 0.0 0.0 0.0923055 0.0 0.0 0.0923055 0.07500786200000001 0.9851 -2.16943e-18 0.0842414 -0.00667878 0.0 0.0991093 0.94316 -0.188349 0.0155139 0.122784 0.0600897 0.015508 0.122726 0.0601346 -0.00236468 0.0148335 0.127073 -0.0400359 -0.175699 0.0887348 -0.039781 -0.176204 0.0890983 0.0908839 0.983033…
1089.0 0.0666244 0.956857 -0.0750051 0.0 0.0 0.0750051 0.0 0.0 0.0750051 -0.0422265 0.00677631 0.0477796 0.0 0.0 -0.0477796 0.0 0.0 -0.0477796 0.047838200000000004 0.986848 -2.16943e-18 -0.0436889 0.00215894 0.0 0.0513606 0.962899 0.0103681 -0.0287381 -0.0886762 0.1171 -0.0288966 -0.088476 0.117058 -0.00205352 0.00108605 0.0190335 -0.0082893 -0.0188599 0.00811742 -0.00825188 -0.0189314 0.00814903…
1090.0 0.173524 0.932913 -0.19747 0.0 0.0 0.19747 0.0 0.0 0.19747 -0.296675 0.0858193 0.345038 0.0 0.0 -0.345038 0.0 0.0 -0.345038 0.15920040000000002 0.97448 -2.16943e-18 -0.31123 0.0540149 0.0 0.110582 0.935944 -0.242469 0.0322331 0.174582 0.0457079 0.0322355 0.174558 0.0457279 -0.0171282 0.00420267 0.0261361 -0.00665442 8.42847e-11 -0.0194823 -0.00665437 1.83757e-11 -0.0194818 0.10874710000000…
1091.0 0.00015305 0.964987 -0.00017165 0.0 0.0 0.00017165 0.0 0.0 0.00017165 0.122126 -0.0103179 -0.136927 0.0 0.0 0.136927 0.0 0.0 0.136927 -0.020651000000000003 0.987667 -2.16943e-18 0.125316 0.00319091 0.0 0.0611406 0.959377 -0.0396943 -0.0150361 -0.0343476 0.0991038 -0.0144856 -0.0351599 0.0994243 -0.00800689 0.0112226 0.168604 -0.0678897 -0.199814 0.099261 -0.0684474 -0.198687 0.098338 0.038…
1092.0 0.151035 0.939102 -0.17141 0.0 0.0 0.17141 0.0 0.0 0.17141 -0.250712 0.0654946 0.289498 0.0 0.0 -0.289498 0.0 0.0 -0.289498 0.1356434 0.978253 -2.16943e-18 -0.262225 0.0385006 0.0 0.112008 0.941293 -0.197512 0.0167407 0.110214 0.0806083 0.0167368 0.110227 0.0805995 0.00783512 -0.00335192 -0.0232591 0.00314694 0.0228275 -0.00271586 0.00314848 0.0228247 -0.00271549 0.1038645 0.981956 -2.1694…
1093.0 -0.0110137 0.96586 0.0123422 0.0 0.0 -0.0123422 0.0 0.0 -0.0123422 0.126135 -0.00906841 -0.141283 0.0 0.0 0.141283 0.0 0.0 0.141283 -0.03210199999999999 0.987304 -2.16943e-18 0.129251 0.00491018 0.0 0.0676633 0.955296 -0.0895271 0.00227331 0.0197271 0.0771973 0.00235837 0.019051 0.0780362 -0.0254533 0.00786294 0.0741645 -0.0202945 -0.0546808 0.00311966 -0.0138439 -0.0668008 0.00728923 0.05…
1094.0 0.0562238 0.958464 -0.0632475 0.0 0.0 0.0632475 0.0 0.0 0.0632475 -0.14022 0.0208138 0.158372 0.0 0.0 -0.158372 0.0 0.0 -0.158372 0.0370843 0.987316 -2.16943e-18 -0.144887 0.005453 0.0 0.0586256 0.959022 -0.0481171 -0.0102226 -0.0211107 0.0894058 -0.00871256 -0.0233258 0.0902445 -0.0290316 0.00910556 0.103875 -0.0362021 -0.0775823 0.0106419 -0.0176808 -0.113015 0.0265951 0.0369858000000000…
1095.0 0.111794 0.948414 -0.126349 0.0 0.0 0.126349 0.0 0.0 0.126349 -0.249011 0.0531951 0.284475 0.0 0.0 -0.284475 0.0 0.0 -0.284475 0.09470590000000001 0.983324 -2.16943e-18 -0.259117 0.0261868 0.0 0.0740208 0.95763 -0.046746 -0.0140679 -0.0527178 0.123566 -0.0129676 -0.0544496 0.124198 0.00986904 -0.0061757 -0.0922297 0.0268255 0.116272 -0.050763 0.0294166 0.111294 -0.0483688 0.0506668 0.98517…
1099.0 -0.0477936 0.967745 0.0534899 0.0 0.0 -0.0534899 0.0 0.0 -0.0534899 0.251519 -0.00770481 -0.281131 0.0 0.0 0.281131 0.0 0.0 0.281131 -0.069705 0.9851 -2.16943e-18 0.256571 0.0203421 0.0 0.0700479 0.959019 -0.0240524 -0.0143468 -0.0906282 0.139064 -0.0145458 -0.0903836 0.139009 0.0449977 -0.0142631 -0.194904 0.0682886 0.167904 -0.0411911 0.0676622 0.169101 -0.0417069 0.0446237 0.98442 -2.16…
1100.0 0.0395192 0.960783 -0.0444058 0.0 0.0 0.0444058 0.0 0.0 0.0444058 0.0679526 -0.00878162 -0.0765488 0.0 0.0 0.0765488 0.0 0.0 0.0765488 0.0198418 0.987802 -2.16943e-18 0.0700682 -0.00131581 0.0 0.0618258 0.960708 -0.00656948 -0.016203 -0.102526 0.133646 -0.0187624 -0.0981722 0.131829 0.0643494 -0.0126126 -0.147609 0.0131009 0.129922 0.0116463 0.0194245 0.118105 0.014915 0.035201 0.984359 -2…
1101.0 -0.0149717 0.966136 0.0167748 0.0 0.0 -0.0167748 0.0 0.0 -0.0167748 0.197728 -0.0133349 -0.221406 0.0 0.0 0.221406 0.0 0.0 0.221406 -0.036155999999999994 0.987141 -2.16943e-18 0.202515 0.00859257 0.0 0.0514869 0.962953 0.0113025 -0.0291286 -0.0896074 0.117484 -0.0286536 -0.090195 0.117599 -0.000563519 0.000115818 0.00123944 -0.000509449 -0.000281407 -0.000448754 -0.000513846 -0.000272903 -…
1102.0 0.0444802 0.960127 -0.0499963 0.0 0.0 0.0499963 0.0 0.0 0.0499963 -0.0188391 0.00254176 0.021238 0.0 0.0 -0.021238 0.0 0.0 -0.021238 0.024958800000000003 0.987692 -2.16943e-18 -0.0194376 0.000473736 0.0 0.073581 0.953287 -0.109083 0.00890878 0.0331191 0.0770686 0.00867427 0.0336876 0.0766954 -0.0364798 -0.00267316 -0.0612755 0.0248235 0.163153 -0.126478 0.00252397 0.206312 -0.149799 0.0582…
1104.0 0.0602528 0.957856 -0.0677997 0.0 0.0 0.0677997 0.0 0.0 0.0677997 0.0554602 -0.00849055 -0.0626827 0.0 0.0 0.0626827 0.0 0.0 0.0626827 0.0412485 0.98715 -2.16943e-18 0.057335 -0.00241929 0.0 0.0528234 0.963543 0.0265804 -0.0397897 -0.104586 0.127568 -0.0406252 -0.103626 0.127391 0.00539024 0.00455499 0.110675 -0.066225 -0.116163 0.0734154 -0.0661154 -0.116426 0.073883 0.022277700000000004 …
1105.0 0.0918571 0.952437 -0.103626 0.0 0.0 0.103626 0.0 0.0 0.103626 -0.0402909 0.00765432 0.0458186 0.0 0.0 -0.0458186 0.0 0.0 -0.0458186 0.07398628 0.98518 -2.16943e-18 -0.0418195 0.00326841 0.0 0.0644537 0.961085 0.00458192 -0.0280119 -0.109614 0.143101 -0.0286376 -0.108898 0.143 0.0250267 -0.0134303 -0.203778 0.141991 0.0921925 -0.0304281 0.140997 0.0940969 -0.0312761 0.035795600000000004 0.…
1106.0 0.0823043 0.954198 -0.0927732 0.0 0.0 0.0927732 0.0 0.0 0.0927732 -0.0307184 0.00549107 0.0348629 0.0 0.0 -0.0348629 0.0 0.0 -0.0348629 0.0640771 0.985901 -2.16943e-18 -0.0318451 0.00214144 0.0 0.0504298 0.963229 0.0150703 -0.0298919 -0.0930426 0.11792 -0.0298927 -0.0930412 0.117918 1.1502e-05 -5.65314e-06 -0.00011476 2.84831e-05 0.000157214 -7.06577e-05 3.16386e-05 0.000151244 -6.85109e-0…
1109.0 0.110616 0.948665 -0.125003 0.0 0.0 0.125003 0.0 0.0 0.125003 -0.141959 0.0301264 0.16213 0.0 0.0 -0.16213 0.0 0.0 -0.16213 0.0934803 0.983447 -2.16943e-18 -0.147698 0.0147259 0.0 0.0467678 0.965656 0.0662089 -0.0575499 -0.139586 0.14096 -0.0573853 -0.139729 0.140971 0.00485691 -0.00465294 -0.0645437 0.0713742 -0.0138918 0.00718548 0.0715657 -0.0142277 0.00713269 0.011886500000000008 0.981…
1110.0 0.169844 0.933969 -0.193193 0.0 0.0 0.193193 0.0 0.0 0.193193 -0.273449 0.0778346 0.317635 0.0 0.0 -0.317635 0.0 0.0 -0.317635 0.1553411 0.975141 -2.16943e-18 -0.286722 0.0484991 0.0 0.0984312 0.943987 -0.180524 0.0148876 0.109475 0.0623346 0.0151474 0.108967 0.0624868 -0.0194125 0.0102309 0.0726311 -0.00541403 -0.0927013 0.0304944 -0.00594096 -0.0916618 0.0297585 0.0893329 0.983207 -2.169…
1111.0 0.0483147 0.959602 -0.0543204 0.0 0.0 0.0543204 0.0 0.0 0.0543204 0.118254 -0.0164758 -0.133391 0.0 0.0 0.133391 0.0 0.0 0.133391 0.0289161 0.987587 -2.16943e-18 0.122069 -0.0035033 0.0 0.0534777 0.958557 -0.0587006 0.000594697 -0.00733539 0.0739709 -0.00276037 -0.000687832 0.0706114 -0.0184677 0.0184851 0.232798 -0.0394582 -0.36228 0.172 -0.111975 -0.223155 0.10642 0.0339201 0.987009 -2.1…
1113.0 0.059965 0.9579 -0.0674743 0.0 0.0 0.0674743 0.0 0.0 0.0674743 -0.0853141 0.0130326 0.0964196 0.0 0.0 -0.0964196 0.0 0.0 -0.0964196 0.040951 0.987162 -2.16943e-18 -0.088195 0.0036927 0.0 0.0560375 0.963583 0.0384102 -0.0455217 -0.126235 0.143389 -0.0462533 -0.125356 0.143182 0.0153251 -0.00715174 -0.103514 0.0821725 0.0218946 -0.000481102 0.082365 0.0214625 0.000113738 0.023710500000000002…
1115.0 0.0917367 0.95246 -0.103489 0.0 0.0 0.103489 0.0 0.0 0.103489 -0.231939 0.04403 0.263753 0.0 0.0 -0.263753 0.0 0.0 -0.263753 0.07386132000000001 0.98519 -2.16943e-18 -0.240735 0.0187815 0.0 0.0801419 0.955858 -0.0650289 -0.00429434 -0.0473827 0.12676 -0.00579937 -0.044941 0.12581 0.00859367 -0.014319 -0.22178 0.105691 0.235105 -0.119024 0.082034 0.280367 -0.139323 0.058716700000000004 0.98…
1117.0 0.0619014 0.957602 -0.0696633 0.0 0.0 0.0696633 0.0 0.0 0.0696633 -0.149298 0.0231413 0.168789 0.0 0.0 -0.168789 0.0 0.0 -0.168789 0.0429531 0.987076 -2.16943e-18 -0.154377 0.00680227 0.0 0.0545323 0.96396 0.0439124 -0.0474965 -0.130153 0.14376 -0.0481101 -0.129474 0.143693 0.0147109 -0.00756631 -0.119169 0.0903138 0.0404413 -0.0114034 0.0901588 0.0407382 -0.0115356 0.021697600000000004 0.…
1118.0 0.131365 0.944003 -0.148763 0.0 0.0 0.148763 0.0 0.0 0.148763 -0.156427 0.0371014 0.179611 0.0 0.0 -0.179611 0.0 0.0 -0.179611 0.1150973 0.981032 -2.16943e-18 -0.163189 0.0201963 0.0 0.116034 0.939228 -0.212077 0.0189939 0.125895 0.0772399 0.0189916 0.125898 0.0772394 0.00556185 -0.00401633 -0.0295932 0.00593508 0.0354991 -0.0118408 0.00593442 0.0355006 -0.0118426 0.1093665 0.981047 -2.169…
1120.0 0.253123 0.905775 -0.291461 0.0 0.0 0.291461 0.0 0.0 0.291461 -0.558583 0.220243 0.670812 0.0 0.0 -0.670812 0.0 0.0 -0.670812 0.24316500000000002 0.955806 -2.16943e-18 -0.592558 0.161339 0.0 0.0790799 0.951349 -0.126166 0.01262 0.0484166 0.0746144 0.0119418 0.0502817 0.0703279 -0.0418333 -0.00723705 -0.106158 0.00964374 0.295805 -0.195863 0.0471549 0.222829 -0.153825 0.06540865 0.985898 -2…
1123.0 0.137614 0.942497 -0.155944 0.0 0.0 0.155944 0.0 0.0 0.155944 -0.1805 0.0441823 0.20761 0.0 0.0 -0.20761 0.0 0.0 -0.20761 0.1216185 0.980201 -2.16943e-18 -0.188456 0.0246985 0.0 0.110329 0.941958 -0.192926 0.0161773 0.10579 0.0810097 0.0161636 0.105837 0.0809763 0.00747323 -0.00305318 -0.0210746 0.00232749 0.0208418 -0.00209469 0.00233062 0.0208359 -0.00209222 0.1017624 0.98225 -2.16943e-1…
1124.0 0.0371194 0.961089 -0.0417028 0.0 0.0 0.0417028 0.0 0.0 0.0417028 -0.150144 0.0189909 0.169079 0.0 0.0 -0.169079 0.0 0.0 -0.169079 0.017367600000000004 0.987846 -2.16943e-18 -0.154772 0.00248799 0.0 0.0541804 0.954389 -0.107243 0.0136502 0.0675052 0.0334116 0.0145656 0.0652657 0.0340426 -0.0710903 0.0100906 0.0779534 -0.0130445 0.0297014 -0.0899516 -0.0123535 0.0283188 -0.0889207 0.0407225…
1129.0 0.0882487 0.953115 -0.0995238 0.0 0.0 0.0995238 0.0 0.0 0.0995238 -0.231794 0.0430511 0.263392 0.0 0.0 -0.263392 0.0 0.0 -0.263392 0.07024187 0.985465 -2.16943e-18 -0.240478 0.0178024 0.0 0.0819772 0.953814 -0.0941664 -0.00149051 0.00447995 0.101229 -0.00117274 0.00319481 0.102033 -0.00340962 0.00154857 0.0162258 -0.00326503 -0.0191528 0.00619258 -0.00531413 -0.015203 0.00418978 0.0637625 …
1131.0 0.0375191 0.961039 -0.0421529 0.0 0.0 0.0421529 0.0 0.0 0.0421529 0.0797502 -0.0101236 -0.0898129 0.0 0.0 0.0898129 0.0 0.0 0.0898129 0.017779700000000002 0.987839 -2.16943e-18 0.0822126 -0.0013586 0.0 0.0505946 0.96309 0.0136819 -0.0294318 -0.092802 0.118605 -0.0298285 -0.0923136 0.118513 -0.000679935 -2.78911e-05 -0.00186353 0.0014202 0.0027366 -0.00229286 0.00141314 0.00275007 -0.002298…
1133.0 0.168931 0.934228 -0.192133 0.0 0.0 0.192133 0.0 0.0 0.192133 -0.236112 0.0669366 0.274183 0.0 0.0 -0.274183 0.0 0.0 -0.274183 0.1543837 0.975303 -2.16943e-18 -0.247543 0.041602 0.0 0.0680736 0.956289 -0.0765198 -0.00213152 0.000415146 0.0882937 -0.00195034 -0.000501335 0.0887352 -0.0280458 0.00476002 0.0343491 -0.00790423 0.0098165 -0.0362975 0.000264337 -0.0060819 -0.0272712 0.0490657000…
1134.0 0.0784966 0.95487 -0.0884535 0.0 0.0 0.0884535 0.0 0.0 0.0884535 0.0460949 -0.00803437 -0.0522742 0.0 0.0 0.0522742 0.0 0.0 0.0522742 0.0601307 0.986158 -2.16943e-18 0.0477626 -0.00300462 0.0 0.0532169 0.962764 0.0194671 -0.0257236 -0.118507 0.134828 -0.025894 -0.118323 0.134811 0.042601 -0.0132233 -0.201952 0.0987434 0.131057 -0.0279117 0.0985065 0.13151 -0.0281098 0.024231300000000004 0.…
1136.0 0.184917 0.929535 -0.210746 0.0 0.0 0.210746 0.0 0.0 0.210746 -0.308448 0.0936796 0.360145 0.0 0.0 -0.360145 0.0 0.0 -0.360145 0.1711612 0.972322 -2.16943e-18 -0.32408 0.0606874 0.0 0.0815441 0.953152 -0.102545 0.00740981 0.00298534 0.102198 0.00553842 0.00668009 0.100323 -0.0208503 -0.00779447 -0.128612 0.0350393 0.24587 -0.152278 0.0517461 0.213849 -0.137446 0.0646809 0.985713 -2.16943e-…
1138.0 0.119119 0.946817 -0.134725 0.0 0.0 0.134725 0.0 0.0 0.134725 -0.200269 0.0445397 0.229209 0.0 0.0 -0.229209 0.0 0.0 -0.229209 0.1023318 0.982521 -2.16943e-18 -0.208594 0.0228473 0.0 0.050339 0.963221 0.0150536 -0.0299204 -0.0931276 0.118047 -0.0299029 -0.0931489 0.118051 -3.37752e-05 -2.83317e-05 -0.000657735 0.000378662 0.000719734 -0.000440673 0.000375351 0.000726084 -0.000443574 0.0218…
1139.0 0.0596825 0.957943 -0.0671551 0.0 0.0 0.0671551 0.0 0.0 0.0671551 -0.125179 0.0190814 0.141467 0.0 0.0 -0.141467 0.0 0.0 -0.141467 0.040659 0.987175 -2.16943e-18 -0.129401 0.00537663 0.0 0.06603 0.95874 -0.042381 -0.0132456 -0.0437733 0.109453 -0.0155988 -0.0399251 0.107958 -0.0166777 0.00429919 0.0455716 -0.0125366 -0.0312637 -0.00177701 -0.00992565 -0.0362795 0.000629486 0.0428575 0.9858…
1141.0 0.0635628 0.957343 -0.0715418 0.0 0.0 0.0715418 0.0 0.0 0.0715418 -0.0574668 0.00901796 0.0649883 0.0 0.0 -0.0649883 0.0 0.0 -0.0649883 0.044671100000000005 0.986999 -2.16943e-18 -0.0594342 0.00273071 0.0 0.0601342 0.960798 -0.0142502 -0.0210564 -0.0739129 0.119272 -0.0212588 -0.0736302 0.119192 0.0100732 -0.00299162 -0.0404051 0.0115345 0.0381649 -0.00929478 0.0114286 0.0383686 -0.0093931…
1143.0 -0.00459815 0.965376 0.00515418 0.0 0.0 -0.00515418 0.0 0.0 -0.00515418 0.043935 -0.0034763 -0.0492381 0.0 0.0 0.0492381 0.0 0.0 0.0492381 -0.025524999999999992 0.98753 -2.16943e-18 0.0450562 0.00138741 0.0 0.0620533 0.960459 -0.0173308 -0.0202894 -0.0731818 0.120855 -0.0204432 -0.0729657 0.120792 0.0140983 -0.00389412 -0.050162 0.0129717 0.046222 -0.00903267 0.0128676 0.046422 -0.00912825…
1145.0 0.0937052 0.952084 -0.105728 0.0 0.0 0.105728 0.0 0.0 0.105728 -0.139905 0.0268835 0.159163 0.0 0.0 -0.159163 0.0 0.0 -0.159163 0.075904764 0.985029 -2.16943e-18 -0.145247 0.011659 0.0 0.0524318 0.962704 0.00885916 -0.0288077 -0.0886093 0.11861 -0.0289866 -0.0883822 0.118562 -0.00410031 0.000886037 0.0113102 -0.00246737 -0.00920066 0.000357482 -0.0024476 -0.00923863 0.000375354 0.0243482 0…
1146.0 0.0942401 0.951981 -0.106336 0.0 0.0 0.106336 0.0 0.0 0.106336 -0.19025 0.0366777 0.216464 0.0 0.0 -0.216464 0.0 0.0 -0.216464 0.07646006 0.984984 -2.16943e-18 -0.197528 0.0159766 0.0 0.0648969 0.95766 -0.0606063 -0.0072198 -0.0154 0.0929905 -0.0080738 -0.0141546 0.0928886 -0.0212008 0.00658485 0.0703646 -0.0246026 -0.0489241 0.00533193 -0.011495 -0.0737298 0.0148543 0.0441285 0.986394 -2.…
1147.0 0.0529533 0.958943 -0.0595546 0.0 0.0 0.0595546 0.0 0.0 0.0595546 -0.149396 0.0216123 0.168644 0.0 0.0 -0.168644 0.0 0.0 -0.168644 0.033705700000000005 0.987437 -2.16943e-18 -0.154305 0.00523691 0.0 0.0474256 0.964262 0.0323304 -0.0396442 -0.105178 0.122593 -0.0398093 -0.105031 0.122598 0.00216437 0.00598927 0.1542 -0.0682988 -0.195144 0.108952 -0.0685399 -0.194693 0.108822 0.0167900000000…
1148.0 0.0517649 0.959114 -0.0582132 0.0 0.0 0.0582132 0.0 0.0 0.0582132 0.106884 -0.015316 -0.120632 0.0 0.0 0.120632 0.0 0.0 0.120632 0.0324783 0.987478 -2.16943e-18 0.11038 -0.00359793 0.0 0.0625354 0.960273 -0.0209818 -0.0201846 -0.0664679 0.117686 -0.0204058 -0.0661473 0.117587 -0.000707944 -0.000698845 -0.0144873 0.00685067 0.0185427 -0.0109041 0.00678987 0.0186597 -0.0109614 0.037123800000…
1149.0 0.116368 0.947424 -0.131577 0.0 0.0 0.131577 0.0 0.0 0.131577 -0.299231 0.0655612 0.342235 0.0 0.0 -0.342235 0.0 0.0 -0.342235 0.0994667 0.98283 -2.16943e-18 -0.31156 0.0331331 0.0 0.0592063 0.960978 -0.0132889 -0.0213603 -0.0724501 0.117152 -0.0213791 -0.0724233 0.117144 0.0055112 -0.00176546 -0.0249997 0.00685344 0.0258493 -0.00770344 0.0068423 0.0258708 -0.00771421 0.0332355 0.985245 -2…
1150.0 0.162933 0.935906 -0.185174 0.0 0.0 0.185174 0.0 0.0 0.185174 -0.26997 0.0745093 0.31289 0.0 0.0 -0.31289 0.0 0.0 -0.31289 0.1480974 0.976337 -2.16943e-18 -0.282813 0.0455082 0.0 0.057999 0.960423 -0.0245156 -0.0158047 -0.0585612 0.108938 -0.0191334 -0.0523753 0.105061 -0.0253044 0.00629814 0.0699843 -0.0257865 -0.0364129 -0.00780617 -0.00995998 -0.0676987 0.0126779 0.0334478 0.985753 -2.1…
1152.0 -0.00692628 0.965557 0.00776306 0.0 0.0 -0.00776306 0.0 0.0 -0.00776306 0.183264 -0.0140195 -0.205343 0.0 0.0 0.205343 0.0 0.0 0.205343 -0.027911999999999992 0.987453 -2.16943e-18 0.187887 0.00627626 0.0 0.0725374 0.956635 -0.0643664 -0.00119428 -0.0370819 0.111136 0.00174264 -0.0428081 0.115465 0.00330106 -0.0114661 -0.199581 0.0805626 0.250112 -0.132991 0.010292 0.384985 -0.195585 0.0520…
1155.0 0.0357954 0.961256 -0.040212 0.0 0.0 0.040212 0.0 0.0 0.040212 -0.0345667 0.00431981 0.0389188 0.0 0.0 -0.0389188 0.0 0.0 -0.0389188 0.016003000000000003 0.987866 -2.16943e-18 -0.0356264 0.000519576 0.0 0.0573226 0.963021 0.0273324 -0.0410117 -0.11517 0.138843 -0.0411648 -0.115021 0.138918 0.0191504 -0.00583796 -0.0751361 0.0476177 0.02007 0.00780675 0.047414 0.0205344 0.00712394 0.0262474…
1156.0 0.0565927 0.958409 -0.0636642 0.0 0.0 0.0636642 0.0 0.0 0.0636642 -0.0838499 0.0124821 0.0947104 0.0 0.0 -0.0947104 0.0 0.0 -0.0947104 0.0374656 0.987302 -2.16943e-18 -0.0866448 0.00329714 0.0 0.0856195 0.953248 -0.0947124 0.00357567 -0.0149459 0.112342 -0.00291079 -0.00301232 0.10994 -0.0019563 -0.00788016 -0.116432 0.04653 0.153878 -0.077613 0.0784946 0.0927336 -0.0502726 0.0671795 0.985…
1158.0 0.0441606 0.96017 -0.049636 0.0 0.0 0.049636 0.0 0.0 0.049636 0.0916225 -0.0123281 -0.103284 0.0 0.0 0.103284 0.0 0.0 0.103284 0.0246291 0.9877 -2.16943e-18 0.0945295 -0.00226981 0.0 0.0680989 0.959154 -0.0312165 -0.0204528 -0.0589132 0.120631 -0.0174353 -0.0634701 0.122174 0.0041634 -0.000922148 -0.0106761 -0.0019961 0.0162356 -0.00353917 -0.00118655 0.0146842 -0.0028215 0.0433201 0.98520…
1159.0 0.202344 0.924048 -0.231159 0.0 0.0 0.231159 0.0 0.0 0.231159 -0.371703 0.121231 0.4368 0.0 0.0 -0.4368 0.0 0.0 -0.4368 0.189494 0.968695 -2.16943e-18 -0.391474 0.081612 0.0 0.118004 0.93719 -0.22731 0.0223686 0.145577 0.0694187 0.0223998 0.14548 0.0694873 0.00257221 -0.00306665 -0.0218767 0.0034049 0.0315882 -0.0131211 0.00330493 0.0317845 -0.0132534 0.11315 0.980162 -2.16943e-18 0.005116…
1161.0 0.018203 0.963278 -0.0204278 0.0 0.0 0.0204278 0.0 0.0 0.0204278 -0.0712469 0.0074755 0.0800348 0.0 0.0 -0.0800348 0.0 0.0 -0.0800348 -0.0021089999999999998 0.987951 -2.16943e-18 -0.073271 -0.0003811 0.0 0.0590404 0.962373 0.0149136 -0.0362076 -0.102077 0.133425 -0.0361037 -0.102204 0.133449 0.00618382 -0.00187864 -0.0211467 0.0160171 -0.00127659 0.00639718 0.0160401 -0.00132024 0.00641319…
1162.0 0.106312 0.949567 -0.12009 0.0 0.0 0.12009 0.0 0.0 0.12009 0.0176325 -0.00365152 -0.0201173 0.0 0.0 0.0201173 0.0 0.0 0.0201173 0.0890031 0.983882 -2.16943e-18 0.0183353 -0.00173713 0.0 0.0573054 0.960713 -0.0217718 -0.0187262 -0.0561019 0.106657 -0.0187188 -0.0561214 0.106668 -0.0235351 0.00661354 0.0853619 -0.0123714 -0.098284 0.0252624 -0.0125045 -0.0980303 0.0251563 0.03249290000000000…
1163.0 0.0657152 0.957003 -0.0739764 0.0 0.0 0.0739764 0.0 0.0 0.0739764 0.0670415 -0.0106878 -0.0758454 0.0 0.0 0.0758454 0.0 0.0 0.0758454 0.0468975 0.986894 -2.16943e-18 0.0693554 -0.00335577 0.0 0.0594184 0.959799 -0.0347206 -0.0141815 -0.0424476 0.101402 -0.0156519 -0.039613 0.0996648 -0.0216898 0.00804797 0.101933 -0.0379862 -0.087438 0.023491 -0.0250297 -0.112721 0.0380801 0.0360004 0.9860…
1167.0 0.0782982 0.954905 -0.0882284 0.0 0.0 0.0882284 0.0 0.0 0.0882284 0.18351 -0.0319433 -0.208102 0.0 0.0 0.208102 0.0 0.0 0.208102 0.0599251 0.986171 -2.16943e-18 0.190145 -0.0119185 0.0 0.106958 0.936907 -0.23581 0.0295604 0.174561 0.0417388 0.0295696 0.174493 0.0417979 -0.0205755 0.00598173 0.0444361 -0.0218292 4.07537e-11 -0.0226068 -0.0218365 1.45267e-05 -0.0226164 0.10447530000000001 0.…
1168.0 0.0154832 0.963559 -0.017373 0.0 0.0 0.017373 0.0 0.0 0.017373 -0.0506159 0.00515454 0.0568411 0.0 0.0 -0.0568411 0.0 0.0 -0.0568411 -0.004905599999999996 0.987933 -2.16943e-18 -0.0520363 -0.000429622 0.0 0.0538329 0.963715 0.036573 -0.0428343 -0.122673 0.138973 -0.0420759 -0.123528 0.139065 0.0267333 -0.0077513 -0.104148 0.0615974 0.0361065 0.00652774 0.0618456 0.0356232 0.00679335 0.0220…
1170.0 0.0661382 0.956935 -0.074455 0.0 0.0 0.074455 0.0 0.0 0.074455 -0.129305 0.0206773 0.146297 0.0 0.0 -0.146297 0.0 0.0 -0.146297 0.04733520000000001 0.986873 -2.16943e-18 -0.133775 0.00653689 0.0 0.0540061 0.962256 0.00236171 -0.0268981 -0.0825185 0.117108 -0.0268102 -0.0826331 0.117134 -0.00651043 0.00124074 0.0134737 -0.00239283 -0.00819412 -0.00288776 -0.00241216 -0.00815702 -0.00290505 …
1173.0 -0.0416168 0.967534 0.0465851 0.0 0.0 -0.0465851 0.0 0.0 -0.0465851 0.187966 -0.0070574 -0.210146 0.0 0.0 0.210146 0.0 0.0 0.210146 -0.063402 0.985578 -2.16943e-18 0.191888 0.0138811 0.0 0.058725 0.962349 0.0185794 -0.0327357 -0.115772 0.140016 -0.0328821 -0.115692 0.140051 0.0319354 -0.0110193 -0.162513 0.0911565 0.0884154 -0.0172698 0.0902675 0.0900981 -0.017879 0.028919800000000002 0.98…
1176.0 0.0201266 0.963074 -0.0225889 0.0 0.0 0.0225889 0.0 0.0 0.0225889 0.00912418 -0.000977283 -0.0102519 0.0 0.0 0.0102519 0.0 0.0 0.0102519 -0.00013049999999999173 0.98796 -2.16943e-18 0.00938562 2.85332e-05 0.0 0.0677922 0.956764 -0.0701682 -0.00277468 -0.0108829 0.0939205 -0.00403876 -0.00856001 0.0928311 -0.0216786 0.00308821 0.0174786 -0.0141907 0.0418351 -0.0453829 -0.000258645 0.0150803…
1177.0 0.106182 0.949594 -0.119942 0.0 0.0 0.119942 0.0 0.0 0.119942 -0.260595 0.0539265 0.297308 0.0 0.0 -0.297308 0.0 0.0 -0.297308 0.08886870000000001 0.983895 -2.16943e-18 -0.270976 0.0256327 0.0 0.0545232 0.957739 -0.0695785 -0.000271692 0.0135503 0.0662591 -0.000537747 0.0140248 0.0661231 -0.0182732 0.0199862 0.244564 -0.10605 -0.258083 0.120132 -0.106578 -0.25699 0.119128 0.0360243 0.98720…
1178.0 -0.0197683 0.966446 0.0221448 0.0 0.0 -0.0221448 0.0 0.0 -0.0221448 0.243053 -0.015081 -0.272063 0.0 0.0 0.272063 0.0 0.0 0.272063 -0.04106799999999999 0.986919 -2.16943e-18 0.24879 0.0118947 0.0 0.0751681 0.956342 -0.063234 -0.00462733 -0.0385701 0.113736 -0.00159343 -0.044785 0.116408 0.015184 -0.0104014 -0.144267 0.0907469 0.0875959 -0.0307483 0.0747991 0.117944 -0.0430782 0.05410810000…
1181.0 0.0847336 0.95376 -0.095531 0.0 0.0 0.095531 0.0 0.0 0.095531 0.164564 -0.0298853 -0.18686 0.0 0.0 0.18686 0.0 0.0 0.18686 0.06659591000000001 0.985728 -2.16943e-18 0.170653 -0.0119485 0.0 0.109533 0.942061 -0.193117 0.0209384 0.0961327 0.0849798 0.0206638 0.0965221 0.0851867 -0.0261451 -0.0137301 -0.147934 0.0444042 0.275361 -0.166858 0.0450969 0.27406 -0.166404 0.1012422 0.982298 -2.1694…
1182.0 0.121902 0.946194 -0.137911 0.0 0.0 0.137911 0.0 0.0 0.137911 -0.076983 0.0173786 0.0881705 0.0 0.0 -0.0881705 0.0 0.0 -0.0881705 0.1052308 0.982199 -2.16943e-18 -0.0802119 0.00904436 0.0 0.102077 0.941636 -0.199557 0.0178129 0.134403 0.0573783 0.0177837 0.134491 0.0573201 -0.00225736 0.0129699 0.110763 -0.041655 -0.13946 0.070432 -0.0416005 -0.139561 0.0704682 0.0950368 0.982401 -2.16943e…
1184.0 0.223302 0.916924 -0.25589 0.0 0.0 0.25589 0.0 0.0 0.25589 -0.467009 0.1652 0.55343 0.0 0.0 -0.55343 0.0 0.0 -0.55343 0.21159899999999998 0.963801 -2.16943e-18 -0.493293 0.115637 0.0 0.078249 0.954319 -0.0881993 0.00414175 -0.0117708 0.102634 0.0110276 -0.0242803 0.107151 0.0105139 -0.00576509 -0.0821011 -0.0447475 0.2305 -0.103633 -0.0539928 0.247704 -0.107474 0.060238400000000004 0.98556…
1185.0 0.0820097 0.95425 -0.0924389 0.0 0.0 0.0924389 0.0 0.0 0.0924389 -0.0550692 0.0098249 0.0624955 0.0 0.0 -0.0624955 0.0 0.0 -0.0624955 0.0637718 0.985921 -2.16943e-18 -0.057087 0.00381967 0.0 0.0504979 0.963229 0.0151978 -0.0299926 -0.0932734 0.118123 -0.0299946 -0.0932687 0.118118 -0.000175553 -4.30852e-06 -0.000350605 0.00039613 0.000378083 -0.000423638 0.000391006 0.000387785 -0.00042725…
1188.0 0.155865 0.937826 -0.176992 0.0 0.0 0.176992 0.0 0.0 0.176992 -0.23565 0.062967 0.272508 0.0 0.0 -0.272508 0.0 0.0 -0.272508 0.14069710000000002 0.977496 -2.16943e-18 -0.246629 0.0376182 0.0 0.0685477 0.958519 -0.041182 -0.0174515 -0.0459106 0.114617 -0.0176507 -0.0456108 0.114509 -0.00964707 0.00528128 0.0742399 -0.0227745 -0.0873647 0.0357728 -0.0228363 -0.0872528 0.0357707 0.0447827 0.9…
1189.0 0.131932 0.943868 -0.149414 0.0 0.0 0.149414 0.0 0.0 0.149414 -0.2028 0.0482395 0.232892 0.0 0.0 -0.232892 0.0 0.0 -0.232892 0.11568880000000001 0.980959 -2.16943e-18 -0.211581 0.0263252 0.0 0.0560674 0.962262 0.00739537 -0.0308189 -0.0912576 0.124732 -0.0308143 -0.0912607 0.124732 -0.00599878 0.000715729 0.00676101 0.00580618 -0.0112189 -0.00133827 0.0058223 -0.011249 -0.00132993 0.027660…
1191.0 0.0773003 0.955078 -0.0870969 0.0 0.0 0.0870969 0.0 0.0 0.0870969 0.159031 -0.0274969 -0.180307 0.0 0.0 0.180307 0.0 0.0 0.180307 0.058891200000000005 0.986235 -2.16943e-18 0.16476 -0.0101402 0.0 0.0590332 0.962495 0.0167426 -0.0396125 -0.1002 0.133117 -0.0399255 -0.0995239 0.132431 0.0153498 0.00364667 0.117146 -0.0706006 -0.144132 0.0976193 -0.0679143 -0.149636 0.102396 0.028909900000000…
1194.0 0.0938062 0.952064 -0.105843 0.0 0.0 0.105843 0.0 0.0 0.105843 -0.22317 0.0429098 0.253895 0.0 0.0 -0.253895 0.0 0.0 -0.253895 0.076009569 0.98502 -2.16943e-18 -0.231694 0.0186249 0.0 0.0744702 0.960191 0.00424684 -0.0413463 -0.106619 0.15346 -0.0413809 -0.106731 0.153828 0.0148929 -0.0077454 -0.10639 0.0853452 0.0218821 0.00104991 0.0841594 0.024398 -0.00162065 0.044171300000000004 0.9829…
1195.0 0.0940139 0.952024 -0.106079 0.0 0.0 0.106079 0.0 0.0 0.106079 0.0874861 -0.0168428 -0.0995353 0.0 0.0 0.0995353 0.0 0.0 0.0995353 0.07622523 0.985003 -2.16943e-18 0.0908299 -0.00732306 0.0 0.0774075 0.951288 -0.127753 0.0125586 0.0545745 0.070382 0.0136157 0.0532178 0.0675997 -0.0448018 -0.00631874 -0.0907766 0.00123965 0.287508 -0.196212 0.0254661 0.239696 -0.164143 0.0640646 0.985961 -2…
1196.0 -0.0100316 0.965789 0.011242 0.0 0.0 -0.011242 0.0 0.0 -0.011242 -0.007024 0.000512757 0.00786818 0.0 0.0 -0.00786818 0.0 0.0 -0.00786818 -0.031094999999999998 0.987342 -2.16943e-18 -0.00719843 -0.000265534 0.0 0.0675571 0.959992 -0.014327 -0.0238724 -0.0858694 0.134068 -0.0240063 -0.085691 0.134027 0.00668659 -0.00655773 -0.112066 0.0656883 0.0907221 -0.0440237 0.065523 0.0910429 -0.04419…
1198.0 0.269918 0.898955 -0.311712 0.0 0.0 0.311712 0.0 0.0 0.311712 -0.455948 0.190532 0.552078 0.0 0.0 -0.552078 0.0 0.0 -0.552078 0.261004 0.950755 -2.16943e-18 -0.484886 0.14263 0.0 0.104846 0.944104 -0.177493 0.0139679 0.0906377 0.0829389 0.0139515 0.090689 0.0829038 0.00570443 -0.00220357 -0.0162531 0.00316895 0.0136682 -0.000584015 0.00317191 0.0136626 -0.000581501 0.0948166 0.983133 -2.16…
1199.0 0.0951554 0.951804 -0.107378 0.0 0.0 0.107378 0.0 0.0 0.107378 0.157732 -0.0305789 -0.179501 0.0 0.0 0.179501 0.0 0.0 0.179501 0.07741048 0.984906 -2.16943e-18 0.163784 -0.0134191 0.0 0.0656268 0.960152 -0.0128576 -0.0189635 -0.0934345 0.135312 -0.0193025 -0.0929639 0.135187 0.038395 -0.0126516 -0.174036 0.0765206 0.124517 -0.0270211 0.0763074 0.124933 -0.0272668 0.039194700000000006 0.984…
1200.0 0.108013 0.949213 -0.122032 0.0 0.0 0.122032 0.0 0.0 0.122032 -0.192776 0.0403126 0.22003 0.0 0.0 -0.22003 0.0 0.0 -0.22003 0.0907729 0.983713 -2.16943e-18 -0.200503 0.0193891 0.0 0.060612 0.954979 -0.0984983 0.00692524 0.0454742 0.0561428 0.00724549 0.0445908 0.0566641 -0.0214196 0.0203804 0.22202 -0.0931655 -0.227503 0.0987007 -0.0918058 -0.230158 0.100247 0.0451545 0.987051 -2.16943e-18…
1201.0 0.0856632 0.953591 -0.0965866 0.0 0.0 0.0965866 0.0 0.0 0.0965866 -0.125968 0.0230134 0.143062 0.0 0.0 -0.143062 0.0 0.0 -0.143062 0.06755993 0.98566 -2.16943e-18 -0.130644 0.00928575 0.0 0.0629747 0.96005 -0.0241584 -0.0195645 -0.0625863 0.116363 -0.0192345 -0.0630724 0.116518 -0.0011309 -0.000227909 -0.00674342 0.0022004 0.0124025 -0.0078579 0.00225674 0.0122945 -0.00780759 0.03789040000…
1202.0 0.0867418 0.953393 -0.0978117 0.0 0.0 0.0978117 0.0 0.0 0.0978117 0.144845 -0.0266455 -0.164537 0.0 0.0 0.164537 0.0 0.0 0.164537 0.06867870000000001 0.98558 -2.16943e-18 0.150242 -0.0108637 0.0 0.0598931 0.962106 0.0136762 -0.0328655 -0.10804 0.137284 -0.0338707 -0.106805 0.137055 0.0203681 -0.00769227 -0.111179 0.0666277 0.0556093 -0.0110635 0.0661661 0.0564981 -0.0114951 0.0304205000000…
1203.0 0.0581917 0.958169 -0.0654706 0.0 0.0 0.0654706 0.0 0.0 0.0654706 -0.0790982 0.0119209 0.0893674 0.0 0.0 -0.0893674 0.0 0.0 -0.0893674 0.0391181 0.987237 -2.16943e-18 -0.081751 0.00325881 0.0 0.0586994 0.962038 0.00664281 -0.0336341 -0.0896588 0.126256 -0.0337357 -0.0899585 0.127104 0.0134979 0.00602127 0.145185 -0.0941312 -0.153026 0.104684 -0.0981274 -0.144874 0.0978165 0.029978500000000…
1204.0 0.0622554 0.957547 -0.0700635 0.0 0.0 0.0700635 0.0 0.0 0.0700635 -0.00430502 0.000669045 0.00486736 0.0 0.0 -0.00486736 0.0 0.0 -0.00486736 0.043319100000000006 0.98706 -2.16943e-18 -0.00445167 0.000197938 0.0 0.0687244 0.959068 -0.0297708 -0.0161911 -0.0713116 0.127329 -0.014867 -0.0732212 0.127915 0.0306111 -0.00892053 -0.118034 0.0191819 0.136342 -0.0375214 0.0217317 0.131441 -0.035165…
1205.0 0.120806 0.94644 -0.136655 0.0 0.0 0.136655 0.0 0.0 0.136655 -0.0217274 0.00487622 0.0248779 0.0 0.0 -0.0248779 0.0 0.0 -0.0248779 0.10408880000000001 0.982327 -2.16943e-18 -0.0226355 0.00252352 0.0 0.0653094 0.95724 -0.0654357 -0.0126721 0.00306761 0.0851339 -0.00706349 -0.00764179 0.0878353 0.0184962 0.0213632 0.306368 -0.114684 -0.454811 0.26288 -0.224685 -0.24353 0.160146 0.04483900000…
1206.0 0.155082 0.938035 -0.176086 0.0 0.0 0.176086 0.0 0.0 0.176086 -0.362691 0.0965611 0.419318 0.0 0.0 -0.419318 0.0 0.0 -0.419318 0.1398771 0.977621 -2.16943e-18 -0.379549 0.0575406 0.0 0.0547109 0.962728 0.0147168 -0.032331 -0.0984882 0.125539 -0.0328206 -0.098011 0.125406 0.00102118 0.00345976 0.0814448 -0.031256 -0.112506 0.0660435 -0.0322765 -0.110689 0.0661216 0.0256517 0.984228 -2.16943…
1208.0 0.0268209 0.962331 -0.0301138 0.0 0.0 0.0301138 0.0 0.0 0.0301138 -0.0795009 0.00912087 0.0894019 0.0 0.0 -0.0894019 0.0 0.0 -0.0894019 0.006758500000000001 0.987955 -2.16943e-18 -0.0818467 0.000367068 0.0 0.0675352 0.954203 -0.10194 0.00417992 0.0410523 0.0664098 0.00812993 0.0334899 0.0683904 -0.0125066 0.0155916 0.169721 -0.0615301 -0.201722 0.0956516 -0.0331065 -0.25711 0.127573 0.0517…
1209.0 0.0568549 0.95837 -0.0639603 0.0 0.0 0.0639603 0.0 0.0 0.0639603 0.137774 -0.0205512 -0.155626 0.0 0.0 0.155626 0.0 0.0 0.155626 0.037736500000000006 0.987291 -2.16943e-18 0.142371 -0.00545994 0.0 0.0551359 0.962099 0.000221527 -0.0254108 -0.0817745 0.117016 -0.0254104 -0.0817755 0.117017 0.00268309 -0.00111064 -0.0181144 0.00636056 0.019155 -0.00740156 0.00636223 0.0191518 -0.00740067 0.0…
1210.0 0.0647689 0.957153 -0.0729059 0.0 0.0 0.0729059 0.0 0.0 0.0729059 -0.049679 0.00786532 0.0561933 0.0 0.0 -0.0561933 0.0 0.0 -0.0561933 0.045918600000000004 0.986941 -2.16943e-18 -0.0513875 0.00243126 0.0 0.0508693 0.963077 0.0137088 -0.0297089 -0.092816 0.118869 -0.029802 -0.0927011 0.118847 -0.0011346 -6.13111e-05 -0.00325276 0.00269788 0.00423315 -0.00367821 0.00270042 0.00422824 -0.0036…
1211.0 0.12927 0.944497 -0.146358 0.0 0.0 0.146358 0.0 0.0 0.146358 -0.123344 0.0289416 0.141544 0.0 0.0 -0.141544 0.0 0.0 -0.141544 0.1129122 0.9813 -2.16943e-18 -0.128641 0.0156066 0.0 0.100723 0.945692 -0.165913 0.0126373 0.0793043 0.0840232 0.0126241 0.0793432 0.0839971 0.00471023 -0.00205927 -0.0159627 0.00243356 0.0168571 -0.00332819 0.0024362 0.0168521 -0.00332556 0.0896527 0.983753 -2.169…
1212.0 0.205005 0.923175 -0.234288 0.0 0.0 0.234288 0.0 0.0 0.234288 -0.414345 0.136575 0.48741 0.0 0.0 -0.48741 0.0 0.0 -0.48741 0.192297 0.968106 -2.16943e-18 -0.436546 0.0924345 0.0 0.0628916 0.955153 -0.0939438 0.00169943 0.0393921 0.0627944 0.00596579 0.0314267 0.0647528 -0.0138431 0.0203264 0.224652 -0.0742463 -0.287129 0.137388 -0.0580888 -0.318929 0.157377 0.04650220000000001 0.98685 -2.1…
1213.0 -0.0398449 0.967466 0.044604 0.0 0.0 -0.044604 0.0 0.0 -0.044604 0.290055 -0.0114659 -0.324306 0.0 0.0 0.324306 0.0 0.0 0.324306 -0.061592999999999995 0.985707 -2.16943e-18 0.296171 0.0208352 0.0 0.0821856 0.954195 -0.0888695 -0.002446 -0.00577329 0.106286 -0.00330988 -0.00315999 0.105399 -0.0169938 -0.000768411 -0.0336414 0.035647 0.039871 -0.0379254 0.0245166 0.0619092 -0.0528347 0.06329…
1214.0 0.0864958 0.953438 -0.0975323 0.0 0.0 0.0975323 0.0 0.0 0.0975323 -0.135181 0.0248287 0.153552 0.0 0.0 -0.153552 0.0 0.0 -0.153552 0.06842357 0.985598 -2.16943e-18 -0.140213 0.0100992 0.0 0.0633956 0.954349 -0.103322 0.00872913 0.0455627 0.057546 0.00980533 0.0441253 0.0571328 -0.0506284 0.00287991 -0.00418423 0.025009 0.0777009 -0.0935424 0.0247887 0.0781216 -0.0937283 0.0483799 0.98684 -…
1215.0 0.0950414 0.951826 -0.107248 0.0 0.0 0.107248 0.0 0.0 0.107248 -0.202283 0.0391886 0.230194 0.0 0.0 -0.230194 0.0 0.0 -0.230194 0.07729209000000001 0.984916 -2.16943e-18 -0.210042 0.0171816 0.0 0.0821912 0.948958 -0.148096 0.0156202 0.0801783 0.0621462 0.016104 0.0796479 0.0615223 -0.0432868 -0.00206883 -0.0433992 0.0128322 0.164607 -0.132813 0.00891934 0.171455 -0.131967 0.07089765 0.9853…
1216.0 0.0654595 0.957043 -0.0736871 0.0 0.0 0.0736871 0.0 0.0 0.0736871 0.0605328 -0.0096322 -0.0684788 0.0 0.0 0.0684788 0.0 0.0 0.0684788 0.04663300000000001 0.986907 -2.16943e-18 0.0626201 -0.00301172 0.0 0.0507684 0.963165 0.0143515 -0.0297095 -0.0926926 0.118106 -0.0297097 -0.0926914 0.118103 0.000531978 -0.000119611 -0.00166709 0.000361787 0.00153084 -0.000225629 0.000356657 0.00154055 -0.…
1217.0 0.0235238 0.962703 -0.0264069 0.0 0.0 0.0264069 0.0 0.0 0.0264069 0.0312688 -0.00346998 -0.0351483 0.0 0.0 0.0351483 0.0 0.0 0.0351483 0.003364800000000001 0.987964 -2.16943e-18 0.0321783 -2.50306e-05 0.0 0.0541106 0.962061 -0.00096129 -0.0264204 -0.0778521 0.115289 -0.026708 -0.0774729 0.115196 -0.00464233 0.00716121 0.12735 -0.0720167 -0.115318 0.059968 -0.071748 -0.115836 0.0602318 0.02…
1218.0 0.0752611 0.955428 -0.0847853 0.0 0.0 0.0847853 0.0 0.0 0.0847853 -0.133776 0.0228119 0.151613 0.0 0.0 -0.151613 0.0 0.0 -0.151613 0.056778800000000004 0.986362 -2.16943e-18 -0.138559 0.00820623 0.0 0.0816499 0.954742 -0.0796648 0.000444168 -0.0301707 0.117943 0.000215859 -0.0298072 0.118734 0.00135001 -0.0137245 -0.216203 0.107108 0.236551 -0.124473 0.0589258 0.329089 -0.168344 0.0619718 …
1219.0 -0.0162671 0.966222 0.0182252 0.0 0.0 -0.0182252 0.0 0.0 -0.0182252 0.107414 -0.00708757 -0.120265 0.0 0.0 0.120265 0.0 0.0 0.120265 -0.037483 0.987084 -2.16943e-18 0.109997 0.00482693 0.0 0.0516476 0.959269 -0.0498252 -0.0127754 0.00293258 0.0684118 -0.0103844 -0.00163427 0.0702406 0.00547508 0.0313297 0.424417 -0.173652 -0.556607 0.310193 -0.155747 -0.590584 0.323423 0.030601700000000003…
1220.0 0.165573 0.935173 -0.188235 0.0 0.0 0.188235 0.0 0.0 0.188235 -0.396966 0.110868 0.460467 0.0 0.0 -0.460467 0.0 0.0 -0.460467 0.1508636 0.975887 -2.16943e-18 -0.415997 0.0682462 0.0 0.0650684 0.958142 -0.0511221 -0.00454329 -0.0400024 0.103234 -0.00736793 -0.0341236 0.0995267 -0.0390152 -0.00714913 -0.169884 0.0955223 0.2576 -0.175504 0.108764 0.232565 -0.166575 0.0434437 0.985984 -2.16943…
1221.0 0.0708408 0.95617 -0.0797778 0.0 0.0 0.0797778 0.0 0.0 0.0797778 -0.0801177 0.0132494 0.0907241 0.0 0.0 -0.0907241 0.0 0.0 -0.0907241 0.052201700000000004 0.986622 -2.16943e-18 -0.0829363 0.00449529 0.0 0.0707279 0.950625 -0.138427 0.0163026 0.0866659 0.0455185 0.0166403 0.0851993 0.0466135 -0.0550587 0.00336764 0.0126996 -0.00192028 0.105865 -0.116687 -0.00339528 0.108658 -0.11781 0.05938…
1222.0 -0.00394162 0.965324 0.00441839 0.0 0.0 -0.00441839 0.0 0.0 -0.00441839 -0.0445833 0.00356061 0.0499676 0.0 0.0 -0.0499676 0.0 0.0 -0.0499676 -0.024852 0.987551 -2.16943e-18 -0.0457248 -0.00137432 0.0 0.0631526 0.962408 0.0257744 -0.0439701 -0.118642 0.14678 -0.0449104 -0.117476 0.146547 0.0191834 -0.00738617 -0.0998605 0.0722343 0.0240597 0.00423587 0.0722837 0.0239564 0.00433377 0.031555…
1223.0 0.165456 0.935206 -0.1881 0.0 0.0 0.1881 0.0 0.0 0.1881 -0.372679 0.104031 0.432279 0.0 0.0 -0.432279 0.0 0.0 -0.432279 0.1507417 0.975907 -2.16943e-18 -0.39054 0.0640158 0.0 0.0596682 0.959218 -0.0436135 -0.0125887 -0.0284098 0.0946581 -0.0116585 -0.0298673 0.0951831 -0.020906 0.00907875 0.114722 -0.0370319 -0.117368 0.0397176 -0.0376768 -0.116137 0.0391441 0.037297000000000004 0.98635 -2…
1224.0 0.0087712 0.964217 -0.00983835 0.0 0.0 0.00983835 0.0 0.0 0.00983835 0.269429 -0.0253881 -0.302343 0.0 0.0 0.302343 0.0 0.0 0.302343 -0.011803099999999997 0.98785 -2.16943e-18 0.276761 0.00437059 0.0 0.0753657 0.953401 -0.105989 0.00993874 0.0208543 0.0842471 0.00667482 0.027103 0.0773388 -0.0411778 -0.00422991 -0.0898173 0.00588962 0.268406 -0.179752 0.0933871 0.0995186 -0.0921281 0.05955…
1225.0 0.0156569 0.963541 -0.0175681 0.0 0.0 0.0175681 0.0 0.0 0.0175681 -0.00399637 0.000407764 0.00448797 0.0 0.0 -0.00448797 0.0 0.0 -0.00448797 -0.004726999999999995 0.987934 -2.16943e-18 -0.00410861 -3.31198e-05 0.0 0.0649589 0.955722 -0.0854545 -0.00496463 0.031912 0.0660002 -0.000564117 0.0231235 0.0703886 -0.0170703 0.0121674 0.264371 -0.0208767 -0.430293 -1.35587 -0.103035 -0.318767 0.23…
1226.0 0.0700077 0.956308 -0.0788345 0.0 0.0 0.0788345 0.0 0.0 0.0788345 -0.067141 0.0110384 0.0760177 0.0 0.0 -0.0760177 0.0 0.0 -0.0760177 0.05133940000000001 0.986668 -2.16943e-18 -0.0694958 0.00370105 0.0 0.0639947 0.953178 -0.115154 0.0126949 0.061204 0.0486266 0.0128701 0.0602064 0.0495824 -0.0561896 0.00516697 0.024048 0.00228208 0.0763323 -0.0979137 0.00112381 0.0785524 -0.0989633 0.05042…
1228.0 0.129728 0.94439 -0.146883 0.0 0.0 0.146883 0.0 0.0 0.146883 -0.223553 0.0525785 0.256571 0.0 0.0 -0.256571 0.0 0.0 -0.256571 0.113389 0.981242 -2.16943e-18 -0.233166 0.0284117 0.0 0.075853 0.956496 -0.061381 -0.00088728 -0.0510332 0.119729 -0.00124503 -0.0507668 0.123388 -0.00605914 -0.0156418 -0.273928 0.16435 0.263941 -0.150744 0.138468 0.314298 -0.178495 0.054678700000000004 0.985361 -…
1229.0 0.0782264 0.954917 -0.088147 0.0 0.0 0.088147 0.0 0.0 0.088147 0.158803 -0.0276294 -0.180082 0.0 0.0 0.180082 0.0 0.0 0.180082 0.05985070000000001 0.986175 -2.16943e-18 0.164543 -0.0103003 0.0 0.115218 0.939928 -0.207032 0.0181243 0.119986 0.0789755 0.0181299 0.119977 0.0789795 0.00710417 -0.00381539 -0.0270878 0.00444447 0.0297269 -0.00708388 0.0044053 0.0298038 -0.00713445 0.1080082 0.98…
1230.0 0.0132768 0.963781 -0.0148956 0.0 0.0 0.0148956 0.0 0.0 0.0148956 0.21096 -0.0209554 -0.236846 0.0 0.0 0.236846 0.0 0.0 0.236846 -0.007173600000000002 0.987911 -2.16943e-18 0.216821 0.00232732 0.0 0.062395 0.959806 -0.029735 -0.0180698 -0.0528363 0.110688 -0.017909 -0.0530831 0.110771 -0.0164687 0.004747 0.0569008 -0.0154142 -0.0498236 0.00836944 -0.0155725 -0.0495224 0.00824337 0.03800190…
1231.0 0.0865201 0.953434 -0.0975598 0.0 0.0 0.0975598 0.0 0.0 0.0975598 -0.10777 0.0197972 0.122416 0.0 0.0 -0.122416 0.0 0.0 -0.122416 0.06844868 0.985596 -2.16943e-18 -0.111782 0.0080545 0.0 0.0563685 0.959979 -0.0352949 -0.0166751 -0.0300574 0.090427 -0.0155218 -0.0323913 0.09269 0.0255228 0.0183257 0.318086 -0.217371 -0.301802 0.210229 -0.155498 -0.419781 0.260654 0.0331624 0.986313 -2.16943…
1232.0 0.159763 0.936775 -0.181502 0.0 0.0 0.181502 0.0 0.0 0.181502 -0.400674 0.109001 0.463906 0.0 0.0 -0.463906 0.0 0.0 -0.463906 0.1447772 0.976865 -2.16943e-18 -0.419558 0.0659324 0.0 0.0493065 0.965148 0.0574004 -0.0544138 -0.132277 0.139308 -0.0555021 -0.13107 0.139165 0.00798853 -0.000855405 0.016118 -0.000377718 -0.0517705 0.0362473 0.000129856 -0.052773 0.0368874 0.015200000000000005 0.…
1235.0 0.0584921 0.958124 -0.06581 0.0 0.0 0.06581 0.0 0.0 0.06581 0.0909878 -0.0137443 -0.102806 0.0 0.0 0.102806 0.0 0.0 0.102806 0.0394286 0.987225 -2.16943e-18 0.0940428 -0.00378077 0.0 0.0509575 0.963095 0.0131199 -0.0293687 -0.0912264 0.117528 -0.0293687 -0.0912267 0.117528 -0.000782947 0.000271685 0.00429738 -0.00172174 -0.00380187 0.00122619 -0.00172109 -0.00380303 0.00122627 0.0226166 0.…
1236.0 0.128705 0.94463 -0.145709 0.0 0.0 0.145709 0.0 0.0 0.145709 -0.303555 0.0710186 0.348293 0.0 0.0 -0.348293 0.0 0.0 -0.348293 0.11232210000000001 0.981371 -2.16943e-18 -0.316567 0.0381971 0.0 0.0543964 0.962024 -0.00148552 -0.0258291 -0.0779489 0.115317 -0.0268065 -0.076625 0.114974 -0.00750888 0.00646851 0.110497 -0.0583165 -0.0999367 0.0477503 -0.0571524 -0.102169 0.0487889 0.0273023 0.9…
1239.0 -0.0436087 0.967607 0.0488119 0.0 0.0 -0.0488119 0.0 0.0 -0.0488119 0.277934 -0.0098156 -0.310705 0.0 0.0 0.310705 0.0 0.0 0.310705 -0.06543500000000001 0.985428 -2.16943e-18 0.283663 0.0211552 0.0 0.0574631 0.960066 -0.0334221 -0.0136826 -0.0409026 0.0980597 -0.0143626 -0.0398011 0.0976388 -0.0240293 0.00640751 0.0727565 -0.0210028 -0.0542191 0.00246436 -0.01965 -0.056817 0.00370516 0.034…
1240.0 0.0667618 0.956835 -0.0751606 0.0 0.0 0.0751606 0.0 0.0 0.0751606 0.110309 -0.0177194 -0.124818 0.0 0.0 0.124818 0.0 0.0 0.124818 0.047980400000000006 0.986841 -2.16943e-18 0.114131 -0.0056577 0.0 0.0718421 0.953236 -0.110477 0.00808692 0.0418767 0.0700251 0.00844372 0.041196 0.0701962 -0.025079 0.00769166 0.0649415 -0.00730507 -0.0613309 0.00696858 -0.00890291 -0.0584267 0.0065904 0.05681…
1242.0 0.0950823 0.951818 -0.107295 0.0 0.0 0.107295 0.0 0.0 0.107295 0.0687982 -0.0133317 -0.0782919 0.0 0.0 0.0782919 0.0 0.0 0.0782919 0.07733458 0.984913 -2.16943e-18 0.0714375 -0.00584699 0.0 0.101406 0.945977 -0.162176 0.0114846 0.0712048 0.0895345 0.0107806 0.0732264 0.0882226 0.0057283 -0.00165529 -0.0121948 0.00381069 0.00418898 0.00421623 0.00387836 0.00406524 0.00423681 0.0897357 0.983…
1243.0 0.108093 0.949196 -0.122123 0.0 0.0 0.122123 0.0 0.0 0.122123 0.0275578 -0.00576539 -0.0314544 0.0 0.0 0.0314544 0.0 0.0 0.0314544 0.090856 0.983705 -2.16943e-18 0.0286626 -0.00277438 0.0 0.118584 0.9363 -0.233804 0.0236977 0.154735 0.0654228 0.0236988 0.154725 0.0654332 0.000147052 -0.00261408 -0.0203705 0.00591806 0.0293835 -0.0149319 0.00591607 0.0293874 -0.0149342 0.11452090000000001 0…
1245.0 0.0800596 0.954596 -0.0902263 0.0 0.0 0.0902263 0.0 0.0 0.0902263 -0.0747656 0.0131683 0.0848147 0.0 0.0 -0.0848147 0.0 0.0 -0.0848147 0.061750400000000004 0.986054 -2.16943e-18 -0.077486 0.00501236 0.0 0.0784112 0.954372 -0.089519 0.00168518 -0.00354865 0.0994704 0.00347863 -0.00683304 0.0996784 0.00114275 -0.00518636 -0.072709 0.00704026 0.132733 -0.0624321 0.0136869 0.119881 -0.0555756 …
1246.0 0.1187 0.94691 -0.134245 0.0 0.0 0.134245 0.0 0.0 0.134245 -0.173545 0.0385089 0.198602 0.0 0.0 -0.198602 0.0 0.0 -0.198602 0.10189490000000001 0.982569 -2.16943e-18 -0.180749 0.0197097 0.0 0.0578186 0.960685 -0.0216405 -0.0193196 -0.0563195 0.107333 -0.0188346 -0.0570546 0.107584 -0.0212569 0.00652434 0.0877017 -0.0132592 -0.106759 0.0323075 -0.0144128 -0.104542 0.0312435 0.03293450000000…
1247.0 0.135273 0.943067 -0.153253 0.0 0.0 0.153253 0.0 0.0 0.153253 -0.30098 0.0728151 0.345959 0.0 0.0 -0.345959 0.0 0.0 -0.345959 0.1191754 0.980518 -2.16943e-18 -0.31415 0.040312 0.0 0.064177 0.960144 -0.0204062 -0.0229154 -0.0669959 0.12037 -0.0225159 -0.0675772 0.120553 -0.00623579 0.00241198 0.0338957 -0.0123142 -0.0320761 0.0104936 -0.012487 -0.031744 0.0103333 0.0383919 0.98514 -2.16943e…
1248.0 0.0439638 0.960197 -0.0494142 0.0 0.0 0.0494142 0.0 0.0 0.0494142 -0.132084 0.0177424 0.148891 0.0 0.0 -0.148891 0.0 0.0 -0.148891 0.024426100000000006 0.987705 -2.16943e-18 -0.136271 0.00324186 0.0 0.0687208 0.959248 -0.0242638 -0.0129738 -0.0877559 0.135055 -0.0145093 -0.0856621 0.134495 0.0549744 -0.013115 -0.162657 0.0243261 0.162231 -0.0239686 0.0213001 0.168046 -0.0267401 0.043533100…
1252.0 0.0122166 0.963886 -0.0137054 0.0 0.0 0.0137054 0.0 0.0 0.0137054 0.0767053 -0.00752725 -0.0861077 0.0 0.0 0.0861077 0.0 0.0 0.0861077 -0.008263099999999995 0.987899 -2.16943e-18 0.0788261 0.000939939 0.0 0.0921426 0.953275 -0.0842126 -0.00167348 -0.0411487 0.136979 7.44663e-05 -0.0443131 0.136042 0.00753362 -0.0203173 -0.308566 0.172135 0.288058 -0.15098 0.147365 0.33434 -0.164097 0.07199…
1254.0 0.0751111 0.955453 -0.0846154 0.0 0.0 0.0846154 0.0 0.0 0.0846154 0.141354 -0.0240795 -0.160197 0.0 0.0 0.160197 0.0 0.0 0.160197 0.05662350000000001 0.986372 -2.16943e-18 0.146406 -0.00864598 0.0 0.0453648 0.965592 0.0597833 -0.0538565 -0.129739 0.133661 -0.0539248 -0.129693 0.133886 0.0124922 0.00464677 0.135797 -0.0978217 -0.125026 0.0882898 -0.0977555 -0.124945 0.086913 0.0114297000000…
1255.0 0.0445334 0.96012 -0.0500563 0.0 0.0 0.0500563 0.0 0.0 0.0500563 0.249379 -0.0336613 -0.281136 0.0 0.0 0.281136 0.0 0.0 0.281136 0.0250137 0.987691 -2.16943e-18 0.257303 -0.00628647 0.0 0.0696476 0.959518 -0.0169288 -0.0187756 -0.0944721 0.140249 -0.0203191 -0.0915223 0.137773 0.0616392 -0.0114665 -0.115656 -0.00162402 0.0991047 0.0180528 0.00209925 0.0910651 0.0274343 0.0432692 0.984236 -…
1258.0 -0.0332713 0.967182 0.037253 0.0 0.0 -0.037253 0.0 0.0 -0.037253 0.144801 -0.00679041 -0.161951 0.0 0.0 0.161951 0.0 0.0 0.161951 -0.054877999999999996 0.986154 -2.16943e-18 0.147973 0.00931713 0.0 0.0509181 0.964477 0.0474251 -0.0479017 -0.128586 0.139082 -0.0476317 -0.12887 0.139097 0.0171493 -0.00608233 -0.0878865 0.0606182 0.0266285 0.000847028 0.0607369 0.026401 0.000948504 0.01806080…
1259.0 -0.0339698 0.967214 0.0380343 0.0 0.0 -0.0380343 0.0 0.0 -0.0380343 0.258486 -0.0119193 -0.289091 0.0 0.0 0.289091 0.0 0.0 0.289091 -0.05559199999999999 0.986109 -2.16943e-18 0.264127 0.0168379 0.0 0.0637722 0.960903 0.000948215 -0.022754 -0.109742 0.140949 -0.0227815 -0.110295 0.142199 0.0431304 -0.012414 -0.174027 0.0754064 0.11532 -0.0127391 0.0713879 0.123762 -0.0212365 0.0359138 0.983…
1260.0 0.0638681 0.957295 -0.0718871 0.0 0.0 0.0718871 0.0 0.0 0.0718871 -0.120292 0.0189193 0.136044 0.0 0.0 -0.136044 0.0 0.0 -0.136044 0.0449869 0.986984 -2.16943e-18 -0.124415 0.0057593 0.0 0.0816886 0.953721 -0.0947272 -0.00199799 0.00543019 0.101348 -0.0014817 0.00410701 0.102089 0.00158504 0.00200121 0.0285431 -0.0115907 -0.0401738 0.0232213 -0.0102879 -0.0426737 0.0244036 0.0634714 0.9856…
1263.0 0.0150647 0.963602 -0.0169031 0.0 0.0 0.0169031 0.0 0.0 0.0169031 0.0891841 -0.00903985 -0.100148 0.0 0.0 0.100148 0.0 0.0 0.100148 -0.005335800000000002 0.987929 -2.16943e-18 0.0916822 0.000800031 0.0 0.0705463 0.959016 -0.0258685 -0.0152142 -0.0846132 0.13575 -0.0154338 -0.0843239 0.13566 0.0441656 -0.0126995 -0.154586 0.0588407 0.104228 -0.008492 0.0583355 0.10518 -0.00881726 0.0452699 …
1264.0 0.139204 0.942107 -0.157773 0.0 0.0 0.157773 0.0 0.0 0.157773 -0.354799 0.087535 0.408272 0.0 0.0 -0.408272 0.0 0.0 -0.408272 0.1232786 0.979982 -2.16943e-18 -0.370515 0.0492482 0.0 0.0565681 0.962125 0.00194142 -0.031751 -0.0772792 0.116762 -0.0312695 -0.0780906 0.117235 0.0133054 0.00951302 0.216823 -0.104398 -0.281512 0.171388 -0.107601 -0.275209 0.167425 0.028684600000000005 0.984893 -…
1265.0 0.00553237 0.964516 -0.00620447 0.0 0.0 0.00620447 0.0 0.0 0.00620447 0.200073 -0.0181195 -0.224438 0.0 0.0 0.224438 0.0 0.0 0.224438 -0.015129400000000001 0.987791 -2.16943e-18 0.205435 0.00399098 0.0 0.0598828 0.960122 -0.0281092 -0.0171657 -0.0520537 0.107384 -0.0179217 -0.0508963 0.10698 -0.0218116 0.00584667 0.0702617 -0.0118122 -0.0719772 0.0135117 -0.0106668 -0.0741801 0.0145858 0.0…
1267.0 0.0687265 0.956517 -0.077384 0.0 0.0 0.077384 0.0 0.0 0.077384 -0.108304 0.0176444 0.122593 0.0 0.0 -0.122593 0.0 0.0 -0.122593 0.050013300000000004 0.986738 -2.16943e-18 -0.112084 0.0058061 0.0 0.0597407 0.961162 -0.00963861 -0.0266721 -0.0707532 0.116189 -0.0260438 -0.0724151 0.118208 0.00554085 0.00791921 0.163572 -0.0688615 -0.221117 0.131367 -0.0782283 -0.202204 0.116511 0.0330435 0.9…
1268.0 0.00940591 0.964157 -0.0105506 0.0 0.0 0.0105506 0.0 0.0 0.0105506 0.190086 -0.0180483 -0.213322 0.0 0.0 0.213322 0.0 0.0 0.213322 -0.011151099999999997 0.98786 -2.16943e-18 0.195274 0.00294464 0.0 0.0520895 0.962669 0.00710786 -0.0276717 -0.0859273 0.116544 -0.0282076 -0.0852431 0.116396 -0.00450044 0.00171622 0.0273071 -0.0108363 -0.0254398 0.00896968 -0.0106927 -0.0257156 0.00910056 0.0…
1270.0 0.191722 0.927439 -0.218701 0.0 0.0 0.218701 0.0 0.0 0.218701 -0.362725 0.113324 0.424558 0.0 0.0 -0.424558 0.0 0.0 -0.424558 0.178314 0.970953 -2.16943e-18 -0.381461 0.0745786 0.0 0.0531138 0.959944 -0.0401434 -0.0124418 -0.0198242 0.0820971 -0.0116956 -0.021243 0.0823566 -3.96863e-05 0.0208357 0.309005 -0.10741 -0.433073 0.233689 -0.15993 -0.332649 0.188466 0.030965700000000006 0.986702 …
1271.0 0.0633052 0.957383 -0.0712505 0.0 0.0 0.0712505 0.0 0.0 0.0712505 0.0813895 -0.0127477 -0.0920379 0.0 0.0 0.0920379 0.0 0.0 0.0920379 0.044404700000000005 0.987011 -2.16943e-18 0.0841731 -0.00384277 0.0 0.0788197 0.955989 -0.063356 -0.00173989 -0.0516337 0.122702 -0.00487124 -0.0461837 0.121961 0.0301549 -0.011775 -0.168653 0.0708533 0.142476 -0.048276 -0.0298553 0.33484 -0.131985 0.057476…
1275.0 0.0263285 0.962388 -0.0295601 0.0 0.0 0.0295601 0.0 0.0 0.0295601 0.0252569 -0.00288347 -0.0284006 0.0 0.0 0.0284006 0.0 0.0 0.0284006 0.006251599999999996 0.987957 -2.16943e-18 0.0260006 -0.000102211 0.0 0.0836059 0.952121 -0.113594 0.0083935 0.0200754 0.0951673 0.00790447 0.0209603 0.0927393 -0.0222854 -0.00693893 -0.105525 0.0105793 0.248288 -0.153288 0.00654853 0.255048 -0.150345 0.067…
1276.0 0.0683373 0.956581 -0.0769435 0.0 0.0 0.0769435 0.0 0.0 0.0769435 0.14301 -0.023234 -0.161867 0.0 0.0 0.161867 0.0 0.0 0.161867 0.0496105 0.986759 -2.16943e-18 0.147995 -0.00760094 0.0 0.0828072 0.953365 -0.0982339 0.00442112 -0.00238597 0.106039 0.00383338 -0.00106175 0.102704 -0.00814758 -0.00742048 -0.112465 0.032718 0.187382 -0.106356 0.0434605 0.165978 -0.0911377 0.0652508 0.985565 -2…
1277.0 0.0853522 0.953648 -0.0962335 0.0 0.0 0.0962335 0.0 0.0 0.0962335 -0.225086 0.0410395 0.255615 0.0 0.0 -0.255615 0.0 0.0 -0.255615 0.06723748 0.985683 -2.16943e-18 -0.233432 0.0165088 0.0 0.0869293 0.95176 -0.114166 0.00205338 0.0272567 0.0949076 0.0040786 0.0225818 0.0975574 0.000721842 -0.000297397 -0.00282584 0.000862741 0.00245811 -0.000495245 0.000701941 0.00276722 -0.00064312 0.07073…
1279.0 0.140624 0.941755 -0.159408 0.0 0.0 0.159408 0.0 0.0 0.159408 -0.205219 0.0509872 0.236244 0.0 0.0 -0.236244 0.0 0.0 -0.236244 0.12476229999999999 0.979784 -2.16943e-18 -0.214349 0.0288476 0.0 0.0709266 0.957382 -0.0566513 -0.0112827 -0.0302182 0.108211 -0.0115676 -0.0297275 0.108003 -0.0124682 0.00353268 0.0368051 -0.00822321 -0.0311255 0.00249987 -0.00799262 -0.0315713 0.00273405 0.04898…
1281.0 0.090907 0.952617 -0.102545 0.0 0.0 0.102545 0.0 0.0 0.102545 -0.126539 0.0238978 0.14387 0.0 0.0 -0.14387 0.0 0.0 -0.14387 0.07300018 0.985257 -2.16943e-18 -0.131324 0.0101209 0.0 0.0535877 0.962023 -0.00269417 -0.0255066 -0.0746949 0.113001 -0.0256199 -0.0745421 0.112962 -0.00844962 0.00745815 0.127234 -0.0626856 -0.12403 0.0591618 -0.0625412 -0.124307 0.0592918 0.026719700000000006 0.98…
1283.0 0.0396742 0.960762 -0.0445803 0.0 0.0 0.0445803 0.0 0.0 0.0445803 0.147998 -0.0191523 -0.166724 0.0 0.0 0.166724 0.0 0.0 0.166724 0.0200016 0.987799 -2.16943e-18 0.152609 -0.00289248 0.0 0.0499375 0.963222 0.0151726 -0.0299919 -0.0933542 0.118226 -0.0301279 -0.0931877 0.118196 -0.000486915 0.00011088 0.00159034 -0.000323838 -0.00154963 0.000282589 -0.000330462 -0.00153723 0.000278951 0.021…
1284.0 -0.024684 0.966738 0.0276463 0.0 0.0 -0.0276463 0.0 0.0 -0.0276463 0.0500293 -0.00282802 -0.0559826 0.0 0.0 0.0559826 0.0 0.0 0.0559826 -0.046098 0.986665 -2.16943e-18 0.0511794 0.00272918 0.0 0.0696693 0.954878 -0.091746 0.00964008 0.006214 0.0819311 0.00745604 0.00997899 0.0803108 -0.0388614 -0.00791967 -0.143628 0.0201473 0.346731 -0.218606 0.0119122 0.362836 -0.228558 0.0528462 0.98636…
1285.0 0.135745 0.942953 -0.153794 0.0 0.0 0.153794 0.0 0.0 0.153794 -0.18534 0.0449451 0.213066 0.0 0.0 -0.213066 0.0 0.0 -0.213066 0.1196671 0.980455 -2.16943e-18 -0.193462 0.0249318 0.0 0.0636401 0.959842 -0.0255825 -0.0171642 -0.0662881 0.11909 -0.0172318 -0.0661848 0.119056 0.0081003 -0.00484237 -0.0784539 0.0251808 0.0953868 -0.0421327 0.0251539 0.0954397 -0.0421673 0.038763900000000004 0.9…
1286.0 0.0865486 0.953429 -0.0975922 0.0 0.0 0.0975922 0.0 0.0 0.0975922 -0.0521332 0.00957855 0.0592188 0.0 0.0 -0.0592188 0.0 0.0 -0.0592188 0.06847827000000001 0.985594 -2.16943e-18 -0.0540745 0.00389811 0.0 0.0541022 0.962423 0.00506676 -0.0269672 -0.0864369 0.11839 -0.0269671 -0.0864377 0.118391 0.00535873 -0.00135049 -0.018616 0.00496736 0.0166388 -0.00299029 0.00496891 0.0166359 -0.0029894…
1287.0 0.241159 0.910393 -0.277133 0.0 0.0 0.277133 0.0 0.0 0.277133 -0.547819 0.206981 0.654258 0.0 0.0 -0.654258 0.0 0.0 -0.654258 0.230485 0.959161 -2.16943e-18 -0.580129 0.149061 0.0 0.040985 0.964533 0.0265163 -0.0326061 -0.0914115 0.10731 -0.0322871 -0.0918751 0.107354 -0.0105258 0.0119702 0.230626 -0.118617 -0.227857 0.117329 -0.120165 -0.224981 0.116614 0.011928900000000006 0.984747 -2.16…
1288.0 0.0967151 0.9515 -0.109153 0.0 0.0 0.109153 0.0 0.0 0.109153 -0.161385 0.0315845 0.183721 0.0 0.0 -0.183721 0.0 0.0 -0.183721 0.07903019 0.984772 -2.16943e-18 -0.167611 0.0140322 0.0 0.0635418 0.953578 -0.111668 0.0103123 0.0585981 0.0522018 0.0128228 0.0549633 0.051442 -0.0512061 0.00711892 0.045465 0.00221854 0.0211147 -0.0651181 0.000942825 0.0233316 -0.0647601 0.0495457 0.986794 -2.169…
1289.0 0.0781474 0.954931 -0.0880574 0.0 0.0 0.0880574 0.0 0.0 0.0880574 -0.0401738 0.00698592 0.0455561 0.0 0.0 -0.0455561 0.0 0.0 -0.0455561 0.0597689 0.98618 -2.16943e-18 -0.0416254 0.00260199 0.0 0.0504839 0.963229 0.0151748 -0.0299678 -0.0932412 0.11809 -0.0299679 -0.0932398 0.118087 -0.000135867 -1.44234e-05 -0.000505619 0.000432271 0.000538516 -0.000465231 0.000427361 0.00054778 -0.0004684…
1290.0 0.0346446 0.961399 -0.0389164 0.0 0.0 0.0389164 0.0 0.0 0.0389164 0.153433 -0.0189726 -0.172722 0.0 0.0 0.172722 0.0 0.0 0.172722 0.014817000000000004 0.987883 -2.16943e-18 0.158113 -0.00210104 0.0 0.0589409 0.962036 0.0147186 -0.0274588 -0.118203 0.141023 -0.0284849 -0.117011 0.14085 0.03589 -0.0123311 -0.192983 0.0970104 0.131299 -0.0354806 0.0959185 0.133396 -0.0364515 0.0297993 0.98359…
1293.0 0.054686 0.95869 -0.0615109 0.0 0.0 0.0615109 0.0 0.0 0.0615109 -0.0225874 0.00331272 0.0255048 0.0 0.0 -0.0255048 0.0 0.0 -0.0255048 0.035495500000000006 0.987375 -2.16943e-18 -0.0233347 0.000837651 0.0 0.0801086 0.954323 -0.0886265 0.00517056 -0.0158703 0.1082 0.00412125 -0.0139986 0.10619 0.000350471 -0.0104903 -0.155247 0.050449 0.221332 -0.111841 0.0305963 0.259508 -0.130527 0.0618326…
1294.0 0.035769 0.961259 -0.0401822 0.0 0.0 0.0401822 0.0 0.0 0.0401822 -0.0463174 0.00578689 0.0521487 0.0 0.0 -0.0521487 0.0 0.0 -0.0521487 0.015975700000000002 0.987867 -2.16943e-18 -0.0477371 0.000694778 0.0 0.0791058 0.954042 -0.094214 0.0094996 -0.0114958 0.106238 0.00632779 -0.00569999 0.103122 -0.0110201 -0.01104 -0.171783 0.0357311 0.31078 -0.174589 0.020094 0.34077 -0.189214 0.061675400…
1295.0 0.0211549 0.962963 -0.0237444 0.0 0.0 0.0237444 0.0 0.0 0.0237444 -0.0779776 0.00844326 0.0876267 0.0 0.0 -0.0876267 0.0 0.0 -0.0876267 0.0009273000000000059 0.987962 -2.16943e-18 -0.0802221 -0.000151188 0.0 0.0556654 0.958363 -0.0603861 -0.00321313 -0.000174219 0.0718609 -0.0043817 0.00016678 0.0747306 0.00422719 0.0209242 0.286006 -0.239915 -0.139688 0.0950432 -0.0949256 -0.417712 0.2261…
1297.0 0.0919756 0.952414 -0.10376 0.0 0.0 0.10376 0.0 0.0 0.10376 -0.108882 0.0207001 0.123823 0.0 0.0 -0.123823 0.0 0.0 -0.123823 0.07410934000000001 0.985171 -2.16943e-18 -0.113014 0.00884795 0.0 0.0504287 0.963231 0.0151166 -0.0299104 -0.0930962 0.117943 -0.0299105 -0.0930966 0.117943 3.14912e-05 -1.39412e-05 -0.000246537 9.90479e-05 0.000249123 -0.000101886 9.21471e-05 0.00026221 -0.00010690…
1304.0 0.0510218 0.95922 -0.0573747 0.0 0.0 0.0573747 0.0 0.0 0.0573747 -0.0330896 0.00471327 0.0373412 0.0 0.0 -0.0373412 0.0 0.0 -0.0373412 0.031711 0.987503 -2.16943e-18 -0.0341687 0.00108507 0.0 0.0613647 0.961956 0.0159434 -0.0329413 -0.116191 0.14323 -0.0336082 -0.115374 0.143056 0.0254124 -0.0117689 -0.187209 0.116067 0.10709 -0.0358792 0.115668 0.107833 -0.036074 0.0315531 0.98341 -2.1694…
1305.0 0.18548 0.929364 -0.211404 0.0 0.0 0.211404 0.0 0.0 0.211404 -0.349515 0.106404 0.408176 0.0 0.0 -0.408176 0.0 0.0 -0.408176 0.1717535 0.972211 -2.16943e-18 -0.367256 0.069023 0.0 0.0625187 0.960263 -0.0200931 -0.0174905 -0.0731584 0.120801 -0.0184695 -0.0717804 0.120399 0.0161074 -0.00504907 -0.0713442 0.0160483 0.0795651 -0.0243032 0.0149062 0.081758 -0.0253407 0.0371712 0.985207 -2.1694…
1307.0 0.0636008 0.957337 -0.0715848 0.0 0.0 0.0715848 0.0 0.0 0.0715848 -0.0215369 0.00338062 0.0243559 0.0 0.0 -0.0243559 0.0 0.0 -0.0243559 0.044710400000000004 0.986997 -2.16943e-18 -0.0222743 0.00102435 0.0 0.0710278 0.957028 -0.0615662 -0.00998524 -0.0234609 0.105009 -0.00948781 -0.0243538 0.105415 -0.0145114 0.00374916 0.0362371 -0.00707287 -0.0274144 -0.00141118 -0.00805777 -0.025512 -0.0…
1308.0 0.122317 0.9461 -0.138386 0.0 0.0 0.138386 0.0 0.0 0.138386 -0.218885 0.0495217 0.250721 0.0 0.0 -0.250721 0.0 0.0 -0.250721 0.105663 0.98215 -2.16943e-18 -0.228078 0.0258269 0.0 0.0605247 0.960826 -0.0135963 -0.0214553 -0.0746631 0.119767 -0.0222026 -0.0736217 0.119473 0.00785756 -0.00242778 -0.03316 0.0103905 0.0305038 -0.0077313 0.0100811 0.0310985 -0.00801715 0.034438500000000004 0.985…
1311.0 0.169711 0.934007 -0.193038 0.0 0.0 0.193038 0.0 0.0 0.193038 -0.334276 0.0950926 0.388275 0.0 0.0 -0.388275 0.0 0.0 -0.388275 0.155201 0.975165 -2.16943e-18 -0.350496 0.0592306 0.0 0.05138 0.962884 0.010229 -0.0285161 -0.0888861 0.117226 -0.0285119 -0.0888907 0.117226 -0.000588737 0.000113624 0.00108332 -0.000507285 9.871e-05 -0.000675382 -0.000504559 9.33575e-05 -0.000672173 0.0233025000…
1313.0 0.0578141 0.958226 -0.065044 0.0 0.0 0.065044 0.0 0.0 0.065044 0.00173066 -0.000260073 -0.00195523 0.0 0.0 0.00195523 0.0 0.0 0.00195523 0.0387278 0.987253 -2.16943e-18 0.00178862 -7.0535e-05 0.0 0.0488373 0.964751 0.0470858 -0.0480674 -0.122556 0.133555 -0.0487285 -0.121775 0.133446 0.0129908 -0.000261214 0.0297194 -0.0204657 -0.0531475 0.0441152 -0.0199233 -0.054181 0.0445403 0.016138600…
1316.0 0.0425048 0.960392 -0.0477697 0.0 0.0 0.0477697 0.0 0.0 0.0477697 -0.10764 0.0142788 0.121311 0.0 0.0 -0.121311 0.0 0.0 -0.121311 0.0229209 0.987739 -2.16943e-18 -0.111033 0.00245874 0.0 0.073087 0.953561 -0.105888 0.00866216 0.0291402 0.0767373 0.00464719 0.0369817 0.0743258 -0.0274903 0.00180251 -0.00151978 -0.0116922 0.0888037 -0.0707656 0.00661658 0.0545167 -0.0597062 0.0573813 0.98635…
1318.0 0.0910309 0.952593 -0.102686 0.0 0.0 0.102686 0.0 0.0 0.102686 0.021774 -0.00411535 -0.0247568 0.0 0.0 0.0247568 0.0 0.0 0.0247568 0.07312879 0.985247 -2.16943e-18 0.0225976 -0.00174476 0.0 0.069798 0.955068 -0.0915876 0.0058876 0.0134799 0.0820979 0.00504001 0.014655 0.0813382 -0.026209 -0.00178859 -0.0432286 -0.0213876 0.190894 -0.125224 0.00915532 0.131714 -0.0931995 0.0527768 0.986574 …
1321.0 0.118585 0.946936 -0.134113 0.0 0.0 0.134113 0.0 0.0 0.134113 -0.232971 0.0516633 0.266601 0.0 0.0 -0.266601 0.0 0.0 -0.266601 0.10177560000000001 0.982582 -2.16943e-18 -0.242639 0.0264263 0.0 0.0503338 0.963087 0.0132444 -0.0297386 -0.0912969 0.117844 -0.0293194 -0.091815 0.117943 -0.000917133 0.00026891 0.00405779 -0.00140867 -0.00359193 0.00094216 -0.00142506 -0.00356046 0.000927371 0.0…
1322.0 0.0376856 0.961018 -0.0423404 0.0 0.0 0.0423404 0.0 0.0 0.0423404 0.13007 -0.0165361 -0.146485 0.0 0.0 0.146485 0.0 0.0 0.146485 0.017951300000000003 0.987836 -2.16943e-18 0.134089 -0.00224102 0.0 0.0588115 0.955325 -0.0958006 0.00712979 0.0437936 0.0549424 0.0101642 0.0378309 0.0565726 -0.0311874 0.0164438 0.167689 -0.0488427 -0.178235 0.0593082 -0.0485062 -0.17978 0.065613 0.043321200000…
1324.0 0.0853337 0.953651 -0.0962124 0.0 0.0 0.0962124 0.0 0.0 0.0962124 -0.092103 0.016791 0.104595 0.0 0.0 -0.104595 0.0 0.0 -0.104595 0.06721827 0.985684 -2.16943e-18 -0.0955179 0.0067532 0.0 0.0504748 0.963232 0.0152204 -0.029994 -0.0932591 0.118086 -0.0299941 -0.0932596 0.118086 -0.000145518 4.44681e-06 -0.000113409 0.000246121 0.000102701 -0.000235651 0.000245781 0.000103383 -0.000236174 0.…
1325.0 0.157949 0.937266 -0.179403 0.0 0.0 0.179403 0.0 0.0 0.179403 -0.241233 0.0650821 0.279144 0.0 0.0 -0.279144 0.0 0.0 -0.279144 0.14287840000000002 0.977161 -2.16943e-18 -0.252541 0.0391432 0.0 0.117471 0.937817 -0.222672 0.0214045 0.139209 0.0721114 0.0214064 0.139198 0.0721199 0.00296586 -0.00358816 -0.0269433 0.00615832 0.0356829 -0.0149097 0.00616542 0.0356692 -0.0149006 0.112057 0.9804…
1326.0 0.0152589 0.963582 -0.0171211 0.0 0.0 0.0171211 0.0 0.0 0.0171211 0.100841 -0.0102436 -0.113241 0.0 0.0 0.113241 0.0 0.0 0.113241 -0.0051361999999999935 0.987931 -2.16943e-18 0.103668 0.000882019 0.0 0.0737976 0.957605 -0.0462826 -0.00580722 -0.0672339 0.12936 -0.00840368 -0.0621499 0.124141 0.0198928 -0.0164143 -0.253717 0.132073 0.224909 -0.103172 0.0696639 0.342852 -0.146063 0.050885 0.…
1327.0 0.198177 0.925395 -0.226266 0.0 0.0 0.226266 0.0 0.0 0.226266 -0.434311 0.139303 0.509566 0.0 0.0 -0.509566 0.0 0.0 -0.509566 0.185106 0.969599 -2.16943e-18 -0.45715 0.092972 0.0 0.0675986 0.958076 -0.0501614 -0.0102265 -0.0380707 0.108497 -0.0107371 -0.0371806 0.108086 -0.0137941 -0.000504431 -0.0296719 0.0167051 0.0614848 -0.0484348 0.0164253 0.061988 -0.0484654 0.045323300000000004 0.98…
1328.0 0.100999 0.950651 -0.114032 0.0 0.0 0.114032 0.0 0.0 0.114032 -0.09733 0.0195419 0.110908 0.0 0.0 -0.110908 0.0 0.0 -0.110908 0.08348056000000001 0.984389 -2.16943e-18 -0.10114 0.00896448 0.0 0.060852 0.959592 -0.0358512 -0.0149433 -0.0425192 0.103339 -0.0151971 -0.0420333 0.103029 -0.0211858 0.00639632 0.0753678 -0.0223942 -0.0635819 0.0107707 -0.0205956 -0.0671191 0.0129834 0.03739890000…
1330.0 0.0537395 0.958829 -0.0604422 0.0 0.0 0.0604422 0.0 0.0 0.0604422 0.205584 -0.0299271 -0.232102 0.0 0.0 0.232102 0.0 0.0 0.232102 0.0345178 0.987409 -2.16943e-18 0.212361 -0.00739595 0.0 0.0686227 0.957766 -0.0544991 -0.00959669 -0.0314233 0.10553 -0.0124043 -0.026708 0.103561 -0.0120612 0.00454236 0.0545004 -0.0103621 -0.0646182 0.0207335 -0.0184424 -0.0492099 0.014193 0.0467117 0.985975 …
1331.0 0.148212 0.939835 -0.168152 0.0 0.0 0.168152 0.0 0.0 0.168152 -0.198052 0.0510491 0.228498 0.0 0.0 -0.228498 0.0 0.0 -0.228498 0.1326913 0.978681 -2.16943e-18 -0.207069 0.0297135 0.0 0.103214 0.944685 -0.17341 0.0135351 0.0870115 0.0829151 0.0135688 0.0869017 0.0829923 0.00471564 -0.00207526 -0.0157899 0.00264621 0.0160507 -0.00290761 0.00263807 0.0160662 -0.00291413 0.092835 0.983372 -2.1…
1332.0 -0.112058 0.967405 0.125303 0.0 0.0 -0.125303 0.0 0.0 -0.125303 0.35928 0.0148071 -0.401733 0.0 0.0 0.401733 0.0 0.0 0.401733 -0.135002 0.977556 -2.16943e-18 0.363606 0.0553004 0.0 0.0612971 0.962642 0.0260588 -0.0433218 -0.116148 0.143465 -0.0433925 -0.115839 0.143057 0.0243649 -0.00483187 -0.0477329 0.0167863 0.0101172 0.0208223 0.0184465 0.00674139 0.0235683 0.029912900000000006 0.98307…
1335.0 -0.0163757 0.966229 0.0183468 0.0 0.0 -0.0183468 0.0 0.0 -0.0183468 0.121982 -0.00803396 -0.136575 0.0 0.0 0.136575 0.0 0.0 0.136575 -0.037594 0.987079 -2.16943e-18 0.124914 0.00549673 0.0 0.0469474 0.964785 0.0441453 -0.0448532 -0.118039 0.128641 -0.0456339 -0.117435 0.128892 0.00566964 0.0043993 0.121729 -0.068036 -0.136624 0.083902 -0.0695529 -0.133624 0.0819621 0.014885800000000005 0.9…
1337.0 0.148039 0.939879 -0.167953 0.0 0.0 0.167953 0.0 0.0 0.167953 -0.368552 0.0949182 0.425186 0.0 0.0 -0.425186 0.0 0.0 -0.425186 0.1325108 0.978707 -2.16943e-18 -0.385323 0.0552139 0.0 0.0602854 0.959677 -0.03582 -0.0157373 -0.0392239 0.100838 -0.0149808 -0.040389 0.101253 -0.0167342 0.00812094 0.109922 -0.0375265 -0.116402 0.0439711 -0.0385932 -0.114352 0.0429598 0.0368823 0.986087 -2.16943…
1341.0 0.0438248 0.960215 -0.0492575 0.0 0.0 0.0492575 0.0 0.0 0.0492575 -0.128193 0.0171994 0.144502 0.0 0.0 -0.144502 0.0 0.0 -0.144502 0.0242826 0.987708 -2.16943e-18 -0.132255 0.00312557 0.0 0.0522889 0.962101 -0.00412044 -0.0237465 -0.0711849 0.109096 -0.0252046 -0.0691939 0.10857 -0.00407496 0.00963829 0.176056 -0.0864925 -0.189908 0.100399 -0.0833069 -0.19602 0.103282 0.025760500000000006 …
1343.0 0.112481 0.948267 -0.127134 0.0 0.0 0.127134 0.0 0.0 0.127134 -0.177035 0.0379646 0.202282 0.0 0.0 -0.202282 0.0 0.0 -0.202282 0.0954213 0.983252 -2.16943e-18 -0.184236 0.0187654 0.0 0.0613263 0.95842 -0.0524988 -0.0114182 -0.0157437 0.0881465 -0.0107833 -0.0166162 0.0886368 -0.0254396 0.0144786 0.176598 -0.00465351 -0.297119 0.128304 -0.0771172 -0.158009 0.0621164 0.0398103 0.986386 -2.16…
1345.0 0.0619553 0.957594 -0.0697242 0.0 0.0 0.0697242 0.0 0.0 0.0697242 -0.153455 0.0237952 0.173491 0.0 0.0 -0.173491 0.0 0.0 -0.173491 0.0430088 0.987074 -2.16943e-18 -0.158676 0.0070014 0.0 0.0670046 0.958893 -0.0376643 -0.0144496 -0.0537234 0.115885 -0.0167476 -0.0501251 0.114585 -0.00857413 -0.00155753 -0.0415058 0.0245665 0.0587906 -0.0418229 0.0220722 0.063581 -0.0441199 0.0431812 0.98553…
1346.0 0.0514782 0.959155 -0.0578897 0.0 0.0 0.0578897 0.0 0.0 0.0578897 -0.136598 0.0195288 0.15416 0.0 0.0 -0.15416 0.0 0.0 -0.15416 0.032182300000000004 0.987487 -2.16943e-18 -0.14106 0.00455229 0.0 0.0611822 0.955248 -0.0949244 0.00634684 0.0377128 0.0603986 0.00811082 0.0344908 0.0610632 -0.0449765 0.00443094 0.0185933 0.0130136 0.0410485 -0.0695164 0.0076858 0.0509508 -0.0722255 0.045303 0.…
1348.0 0.0538573 0.958812 -0.0605752 0.0 0.0 0.0605752 0.0 0.0 0.0605752 0.0809255 -0.0117914 -0.0913657 0.0 0.0 0.0913657 0.0 0.0 0.0913657 0.034639500000000004 0.987405 -2.16943e-18 0.0835943 -0.00292249 0.0 0.0686953 0.959206 -0.0300731 -0.0272045 -0.0492405 0.115021 -0.0246877 -0.0544825 0.119094 0.0301919 0.00916082 0.229478 -0.129825 -0.29902 0.213613 -0.0697672 -0.412438 0.25395 0.0432873 …
1349.0 0.0260208 0.962423 -0.029214 0.0 0.0 0.029214 0.0 0.0 0.029214 0.16855 -0.0191836 -0.189522 0.0 0.0 0.189522 0.0 0.0 0.189522 0.005934800000000004 0.987958 -2.16943e-18 0.173507 -0.00062203 0.0 0.0763711 0.955158 -0.0816088 -0.00370367 -0.00642401 0.101651 -0.00403445 -0.00593765 0.101377 -0.0119403 0.00252774 0.0193355 -0.00554727 -0.00144556 -0.0115103 -0.0047747 -0.003006 -0.0102623 0.0…
1350.0 0.0403004 0.960681 -0.0452858 0.0 0.0 0.0452858 0.0 0.0 0.0452858 0.141248 -0.01838 -0.159134 0.0 0.0 0.159134 0.0 0.0 0.159134 0.020647400000000003 0.987787 -2.16943e-18 0.145659 -0.00286356 0.0 0.0801678 0.956167 -0.0597544 -0.00669573 -0.053698 0.130192 -0.00915193 -0.0497342 0.128671 0.0167268 -0.0122716 -0.182874 0.0649174 0.214282 -0.0962775 0.0536669 0.235878 -0.106545 0.058002 0.98…
1353.0 0.0834841 0.953986 -0.0941124 0.0 0.0 0.0941124 0.0 0.0 0.0941124 0.10767 -0.0193955 -0.122227 0.0 0.0 0.122227 0.0 0.0 0.122227 0.0653003 0.985818 -2.16943e-18 0.111636 -0.00765721 0.0 0.0806353 0.95624 -0.0572696 -0.00890352 -0.0562748 0.132483 -0.00889108 -0.0562805 0.132451 0.0221936 -0.0115629 -0.164653 0.0455497 0.201131 -0.0819247 0.0457538 0.200712 -0.0815558 0.0581023 0.98481 -2.1…
1355.0 0.127069 0.945011 -0.143833 0.0 0.0 0.143833 0.0 0.0 0.143833 -0.220596 0.0511733 0.252996 0.0 0.0 -0.252996 0.0 0.0 -0.252996 0.1106163 0.981576 -2.16943e-18 -0.230002 0.0273144 0.0 0.0504788 0.963205 0.0150002 -0.0299711 -0.0932703 0.118294 -0.0299446 -0.0933026 0.1183 -0.000180109 -7.17845e-05 -0.00176933 0.00118393 0.00182655 -0.00124116 0.0011871 0.00182032 -0.00123731 0.0219430000000…
1357.0 0.213369 0.920372 -0.244142 0.0 0.0 0.244142 0.0 0.0 0.244142 -0.494734 0.168495 0.583899 0.0 0.0 -0.583899 0.0 0.0 -0.583899 0.20111400000000001 0.966194 -2.16943e-18 -0.521849 0.115881 0.0 0.0774937 0.95888 -0.0159711 -0.0332541 -0.0877531 0.146495 -0.0331221 -0.0881262 0.147052 0.0114153 -0.00547821 -0.0697113 0.059944 0.00210979 0.0109019 0.0583723 0.00546435 0.00720848 0.049452 0.9836…
1359.0 0.0612944 0.957696 -0.068977 0.0 0.0 0.068977 0.0 0.0 0.068977 -0.194712 0.0300436 0.220109 0.0 0.0 -0.220109 0.0 0.0 -0.220109 0.0423255 0.987104 -2.16943e-18 -0.20132 0.00873232 0.0 0.056082 0.961976 0.00111964 -0.0264027 -0.0856533 0.120989 -0.0262233 -0.0858868 0.121043 0.00427674 -0.00179853 -0.0287626 0.0119533 0.0268159 -0.0100078 0.0120031 0.0267203 -0.00996205 0.028620600000000003…
1360.0 0.102921 0.950263 -0.116223 0.0 0.0 0.116223 0.0 0.0 0.116223 -0.253682 0.0515127 0.289201 0.0 0.0 -0.289201 0.0 0.0 -0.289201 0.0854779 0.98421 -2.16943e-18 -0.263678 0.0239531 0.0 0.0460415 0.962017 -0.0153147 -0.0159611 -0.0476406 0.0889674 -0.0162969 -0.0471296 0.0887914 -0.0373774 0.0119631 0.162085 -0.0371554 -0.17757 0.0526519 -0.0355699 -0.180617 0.0541223 0.021728400000000002 0.98…
1361.0 0.00706456 0.964376 -0.00792339 0.0 0.0 0.00792339 0.0 0.0 0.00792339 0.036902 -0.00340596 -0.0414025 0.0 0.0 0.0414025 0.0 0.0 0.0414025 -0.013555999999999999 0.98782 -2.16943e-18 0.0378981 0.000671079 0.0 0.0770115 0.956309 -0.0630055 -0.000969521 -0.0502029 0.119261 -0.00352852 -0.0455749 0.122256 0.0218428 -0.0108288 -0.156776 0.116309 0.05001 -0.0136808 -0.000460096 0.274023 -0.117389…
1362.0 0.20746 0.922362 -0.237177 0.0 0.0 0.237177 0.0 0.0 0.237177 -0.339837 0.113105 0.400146 0.0 0.0 -0.400146 0.0 0.0 -0.400146 0.194884 0.967555 -2.16943e-18 -0.358167 0.0769206 0.0 0.0764103 0.954139 -0.0961067 0.00978587 -0.00218258 0.0985009 0.00594117 0.00458633 0.0952947 -0.0196205 -0.00822697 -0.134291 0.0120777 0.29889 -0.176351 0.0172526 0.289275 -0.174305 0.0593894 0.986082 -2.16943…
1365.0 0.0431187 0.96031 -0.0484616 0.0 0.0 0.0484616 0.0 0.0 0.0484616 -0.113992 0.0152017 0.128481 0.0 0.0 -0.128481 0.0 0.0 -0.128481 0.023554200000000004 0.987725 -2.16943e-18 -0.117594 0.00268545 0.0 0.0849855 0.954588 -0.0779146 -0.0105151 -0.0206508 0.116614 -0.0113081 -0.0188951 0.118137 0.0205367 0.0009567 0.0481653 -0.0160903 -0.117556 0.0918238 0.00564805 -0.158268 0.104652 0.064122900…
1366.0 0.0918652 0.952435 -0.103635 0.0 0.0 0.103635 0.0 0.0 0.103635 -0.115888 0.022017 0.131787 0.0 0.0 -0.131787 0.0 0.0 -0.131787 0.0739947 0.98518 -2.16943e-18 -0.120284 0.00940194 0.0 0.0504262 0.963235 0.0152035 -0.0299449 -0.0932042 0.117998 -0.0299453 -0.0932041 0.117998 -2.45283e-05 -1.32733e-05 -0.000323283 0.000193218 0.000358614 -0.000228452 0.000195038 0.000355026 -0.000226227 0.021…
1368.0 -0.00690964 0.965556 0.00774441 0.0 0.0 -0.00774441 0.0 0.0 -0.00774441 0.1785 -0.0136584 -0.200005 0.0 0.0 0.200005 0.0 0.0 0.200005 -0.027895000000000003 0.987454 -2.16943e-18 0.183003 0.0061097 0.0 0.0799204 0.955711 -0.0653806 -0.00352097 -0.046714 0.122757 -0.00575562 -0.0428444 0.120092 0.0683315 -0.00622011 -0.00573392 -0.112356 0.0674211 0.0542407 -0.133581 0.108022 0.0361292 0.058…
1370.0 0.064758 0.957155 -0.0728936 0.0 0.0 0.0728936 0.0 0.0 0.0728936 -0.113275 0.0179326 0.128128 0.0 0.0 -0.128128 0.0 0.0 -0.128128 0.0459074 0.986941 -2.16943e-18 -0.117171 0.00554215 0.0 0.100816 0.945679 -0.166069 0.0126559 0.0796931 0.083771 0.0127087 0.0795311 0.0838799 0.004606 -0.00201639 -0.0155449 0.00213677 0.016816 -0.00340786 0.00212275 0.0168431 -0.0034212 0.0897694 0.983752 -2.…
1371.0 0.0495058 0.959435 -0.0556641 0.0 0.0 0.0556641 0.0 0.0 0.0556641 -0.0785552 0.0110523 0.0886272 0.0 0.0 -0.0886272 0.0 0.0 -0.0886272 0.030145700000000004 0.987551 -2.16943e-18 -0.0811017 0.00243662 0.0 0.0583402 0.961647 -0.000742229 -0.0244898 -0.0897804 0.125065 -0.0261321 -0.0876448 0.124572 0.012666 -0.00454361 -0.0684411 0.0287714 0.0573389 -0.0176704 0.027798 0.0592103 -0.018568 0.…
1373.0 0.0632642 0.95739 -0.0712041 0.0 0.0 0.0712041 0.0 0.0 0.0712041 -0.140055 0.0219297 0.158378 0.0 0.0 -0.158378 0.0 0.0 -0.158378 0.04436230000000001 0.987013 -2.16943e-18 -0.144845 0.00660588 0.0 0.051243 0.96293 0.0107616 -0.0287393 -0.0890858 0.117116 -0.0288307 -0.0889712 0.117093 -0.00167197 0.000695988 0.0115224 -0.00481663 -0.010803 0.00409739 -0.00480916 -0.0108175 0.00410531 0.023…
1374.0 0.000966925 0.964918 -0.0010842 0.0 0.0 0.0010842 0.0 0.0 0.0010842 -0.00398537 0.000340368 0.00446871 0.0 0.0 -0.00446871 0.0 0.0 -0.00446871 -0.019815799999999995 0.987688 -2.16943e-18 -0.00408988 -0.000100405 0.0 0.0535378 0.958266 -0.062892 -0.000676055 0.00267334 0.0697712 -0.000118644 0.00186119 0.0691968 -0.0434056 0.00975441 0.0907931 -0.0122326 -0.0635372 -0.010022 -0.00309326 -0.…
1376.0 0.0361697 0.961209 -0.0406334 0.0 0.0 0.0406334 0.0 0.0 0.0406334 -0.0667554 0.00837099 0.075164 0.0 0.0 -0.075164 0.0 0.0 -0.075164 0.016388700000000006 0.987861 -2.16943e-18 -0.068805 0.00103245 0.0 0.070405 0.953862 -0.103442 0.00601242 0.0340271 0.0717292 0.00708451 0.0317895 0.0725798 -0.00760612 0.0101115 0.112062 -0.0473473 -0.122428 0.0626752 -0.0437127 -0.129413 0.0660715 0.054597…
1377.0 -0.0177528 0.966319 0.0198886 0.0 0.0 -0.0198886 0.0 0.0 -0.0198886 0.191518 -0.0123172 -0.214408 0.0 0.0 0.214408 0.0 0.0 0.214408 -0.039004 0.987016 -2.16943e-18 0.196088 0.0089316 0.0 0.0742725 0.956172 -0.0676825 -0.000343323 -0.0359151 0.111432 -0.00809637 -0.0210012 0.103615 -0.00171107 -0.00604449 -0.10364 0.0386102 0.143053 -0.0732692 0.00114745 0.215252 -0.10984 0.0536751 0.985606…
1378.0 0.217945 0.9188 -0.249548 0.0 0.0 0.249548 0.0 0.0 0.249548 -0.483591 0.167623 0.571809 0.0 0.0 -0.571809 0.0 0.0 -0.571809 0.20594200000000001 0.965108 -2.16943e-18 -0.510422 0.116243 0.0 0.0793288 0.953523 -0.0997842 0.000961607 0.0154336 0.0931718 0.00307247 0.0113751 0.0924933 -0.0155513 -0.00077129 -0.0266491 0.00386831 0.0833672 -0.0589584 0.0210363 0.0494963 -0.036643 0.0620896 0.98…
1379.0 0.138084 0.942382 -0.156485 0.0 0.0 0.156485 0.0 0.0 0.156485 -0.332205 0.0815068 0.382151 0.0 0.0 -0.382151 0.0 0.0 -0.382151 0.1221098 0.980137 -2.16943e-18 -0.346868 0.0456506 0.0 0.0552128 0.962811 0.0148618 -0.0355651 -0.0940311 0.124833 -0.036112 -0.0929561 0.123729 0.0151886 0.00634198 0.16663 -0.0967946 -0.196205 0.126092 -0.0927628 -0.204553 0.133899 0.025886100000000002 0.984299 …
1380.0 0.107096 0.949404 -0.120984 0.0 0.0 0.120984 0.0 0.0 0.120984 0.0059488 -0.00123749 -0.00678835 0.0 0.0 0.00678835 0.0 0.0 0.00678835 0.0898185 0.983805 -2.16943e-18 0.00618651 -0.000591712 0.0 0.101331 0.94866 -0.132525 0.00248286 0.0283538 0.110693 0.00287144 0.027527 0.111081 0.00577378 -0.00321382 -0.0360903 0.0238123 0.0139217 0.00336178 0.0236685 0.0141981 0.00323018 0.0858332 0.9840…
1384.0 -0.0472984 0.96773 0.0529364 0.0 0.0 -0.0529364 0.0 0.0 -0.0529364 0.180083 -0.00561626 -0.201288 0.0 0.0 0.201288 0.0 0.0 0.201288 -0.0692 0.98514 -2.16943e-18 0.183711 0.0144631 0.0 0.0596034 0.961974 0.00918429 -0.0297326 -0.102986 0.133587 -0.0311266 -0.101251 0.133247 0.0168883 -0.00692747 -0.106016 0.0589114 0.0677878 -0.0206839 0.0581085 0.0693326 -0.0214284 0.030815800000000004 0.9…
1385.0 0.0103094 0.964071 -0.0115645 0.0 0.0 0.0115645 0.0 0.0 0.0115645 0.231651 -0.0222318 -0.259992 0.0 0.0 0.259992 0.0 0.0 0.259992 -0.010222899999999993 0.987873 -2.16943e-18 0.237999 0.00334755 0.0 0.0667885 0.961535 0.0157205 -0.0406141 -0.11345 0.148306 -0.0407282 -0.113309 0.14828 0.014458 -0.00848741 -0.127014 0.0986141 0.0407852 -0.0118389 0.098576 0.0408598 -0.0118831 0.0360802 0.983…
1387.0 0.13822 0.942349 -0.156641 0.0 0.0 0.156641 0.0 0.0 0.156641 -0.131405 0.0322622 0.151168 0.0 0.0 -0.151168 0.0 0.0 -0.151168 0.1222517 0.980118 -2.16943e-18 -0.137208 0.0180795 0.0 0.0653043 0.961378 0.0107653 -0.0354363 -0.110508 0.145155 -0.0350833 -0.11096 0.145248 0.0221831 -0.00994253 -0.148409 0.0957386 0.0727229 -0.0195881 0.095824 0.0725528 -0.0194668 0.035524900000000005 0.98338 …
1388.0 -0.0704271 0.968152 0.0787811 0.0 0.0 -0.0787811 0.0 0.0 -0.0787811 0.332998 -0.00177569 -0.372035 0.0 0.0 0.372035 0.0 0.0 0.372035 -0.092761 0.982978 -2.16943e-18 0.338743 0.0354973 0.0 0.063227 0.95858 -0.0489247 -0.0141746 -0.0204189 0.0919433 -0.0136277 -0.0224058 0.093583 -0.0237938 0.0160687 0.210694 -0.013495 -0.354852 0.162228 -0.0784888 -0.230135 0.103275 0.041045700000000004 0.9…
1390.0 0.0759391 0.955312 -0.0855539 0.0 0.0 0.0855539 0.0 0.0 0.0855539 0.0110868 -0.00189933 -0.0125668 0.0 0.0 0.0125668 0.0 0.0 0.0125668 0.05748110000000001 0.986321 -2.16943e-18 0.0114842 -0.000689016 0.0 0.0507204 0.963159 0.0141173 -0.0296124 -0.0922769 0.117825 -0.0296121 -0.0922778 0.117825 8.23e-05 -3.00858e-05 -0.000554057 0.000133795 0.000703603 -0.000282741 0.000138622 0.000694287 -…
1391.0 -0.00997684 0.965785 0.0111807 0.0 0.0 -0.0111807 0.0 0.0 -0.0111807 0.262632 -0.0191885 -0.294197 0.0 0.0 0.294197 0.0 0.0 0.294197 -0.031038999999999997 0.987344 -2.16943e-18 0.269155 0.00991201 0.0 0.0795605 0.955704 -0.0686582 -0.0012002 -0.0439462 0.123781 -0.00129833 -0.0438069 0.123761 -0.00113604 -0.0162259 -0.265106 0.141129 0.278992 -0.15456 0.140136 0.280923 -0.155628 0.05883330…
1392.0 0.0477849 0.959675 -0.0537228 0.0 0.0 0.0537228 0.0 0.0 0.0537228 0.140234 -0.0194527 -0.158171 0.0 0.0 0.158171 0.0 0.0 0.158171 0.028369200000000004 0.987603 -2.16943e-18 0.144749 -0.00406762 0.0 0.0506004 0.963219 0.0151688 -0.0300592 -0.0933277 0.118271 -0.0300591 -0.0933281 0.118271 -0.000289873 1.88212e-05 2.23537e-05 0.000406813 -0.000151883 -0.000277122 0.000410221 -0.000158373 -0.…
1395.0 -0.0299998 0.967023 0.0335937 0.0 0.0 -0.0335937 0.0 0.0 -0.0335937 0.276913 -0.0140015 -0.309766 0.0 0.0 0.309766 0.0 0.0 0.309766 -0.05153400000000001 0.986359 -2.16943e-18 0.283094 0.0167852 0.0 0.0428871 0.963943 0.0166078 -0.0280124 -0.0828111 0.103911 -0.0287825 -0.0821591 0.104386 -0.00872662 0.012347 0.232716 -0.116038 -0.241069 0.126559 -0.117042 -0.238773 0.123109 0.0149153000000…
1399.0 0.100287 0.950793 -0.113221 0.0 0.0 0.113221 0.0 0.0 0.113221 -0.0966747 0.0193288 0.110144 0.0 0.0 -0.110144 0.0 0.0 -0.110144 0.08274047 0.984454 -2.16943e-18 -0.10045 0.00882116 0.0 0.065183 0.95717 -0.0669205 -0.00470503 -0.00839215 0.0898881 -0.00540299 -0.0065526 0.0885356 -0.0126902 0.0110935 0.137853 -0.0503223 -0.15816 0.0705905 -0.0358031 -0.186438 0.0867677 0.0452124 0.986475 -2…
1400.0 0.220618 0.917869 -0.252711 0.0 0.0 0.252711 0.0 0.0 0.252711 -0.371285 0.130012 0.4395 0.0 0.0 -0.4395 0.0 0.0 -0.4395 0.208764 0.964461 -2.16943e-18 -0.392033 0.090586 0.0 0.0628614 0.960277 -0.0200071 -0.0243229 -0.0618974 0.115006 -0.0239091 -0.0629315 0.116015 0.00237041 0.00706602 0.136283 -0.0477109 -0.197437 0.113845 -0.0499557 -0.19313 0.111798 0.037054300000000005 0.985223 -2.169…
1401.0 0.046283 0.959882 -0.052029 0.0 0.0 0.052029 0.0 0.0 0.052029 0.149443 -0.0204722 -0.168519 0.0 0.0 0.168519 0.0 0.0 0.168519 0.026819100000000005 0.987645 -2.16943e-18 0.154226 -0.0040725 0.0 0.0506177 0.963217 0.0151652 -0.0300765 -0.0933265 0.118291 -0.0300749 -0.0933308 0.118295 -0.000296026 3.39671e-05 0.00033327 0.000251384 -0.000485693 -9.91694e-05 0.000251055 -0.000485035 -9.96907e…
1402.0 0.11874 0.946901 -0.134291 0.0 0.0 0.134291 0.0 0.0 0.134291 -0.0505336 0.0112157 0.0578305 0.0 0.0 -0.0578305 0.0 0.0 -0.0578305 0.1019375 0.982564 -2.16943e-18 -0.0526316 0.00574169 0.0 0.106662 0.947528 -0.138156 0.00234251 0.0279412 0.115225 0.00237205 0.0279195 0.11525 0.0217708 -0.00279438 -0.0117064 0.0250763 -0.0758601 0.0674854 0.0239815 -0.073744 0.066353 0.0913244 0.983409 -2.16…
1403.0 0.141812 0.941459 -0.160776 0.0 0.0 0.160776 0.0 0.0 0.160776 -0.313409 0.0783225 0.360913 0.0 0.0 -0.360913 0.0 0.0 -0.360913 0.1260032 0.979616 -2.16943e-18 -0.327403 0.0445188 0.0 0.0605429 0.958836 -0.0489285 -0.0106197 -0.0222786 0.0918737 -0.00886732 -0.0251749 0.0930663 -0.0279078 0.00824246 0.0914811 -0.0314704 -0.0636139 0.0040844 -0.0173941 -0.0905442 0.0161953 0.0388344000000000…
1404.0 0.0708289 0.956172 -0.0797643 0.0 0.0 0.0797643 0.0 0.0 0.0797643 0.121993 -0.0201728 -0.138143 0.0 0.0 0.138143 0.0 0.0 0.138143 0.052189400000000004 0.986623 -2.16943e-18 0.126285 -0.00684314 0.0 0.072389 0.955432 -0.0833931 -0.00218952 0.00499247 0.0906426 -0.00136889 0.00274571 0.0915456 -0.0185002 0.0056831 0.054596 -0.00774399 -0.054395 0.0075395 -0.0155496 -0.0397432 0.00262395 0.05…
1405.0 0.100367 0.950777 -0.113312 0.0 0.0 0.113312 0.0 0.0 0.113312 -0.104337 0.0208706 0.118875 0.0 0.0 -0.118875 0.0 0.0 -0.118875 0.08282361 0.984447 -2.16943e-18 -0.108412 0.00953034 0.0 0.0564296 0.962562 0.0139972 -0.0339665 -0.0988534 0.128876 -0.034336 -0.0983938 0.128786 0.00101382 -0.000690567 -0.0076844 0.0104132 -0.00642446 0.00369434 0.0104248 -0.00644683 0.00370597 0.02716260000000…
1406.0 0.0398326 0.960742 -0.0447588 0.0 0.0 0.0447588 0.0 0.0 0.0447588 0.159836 -0.0207133 -0.180064 0.0 0.0 0.180064 0.0 0.0 0.180064 0.020165000000000002 0.987796 -2.16943e-18 0.164819 -0.00315334 0.0 0.0900414 0.950053 -0.131509 0.0144432 0.0305967 0.095685 0.0104436 0.0376919 0.0928208 -0.0303514 -0.0120739 -0.168654 0.0167804 0.383242 -0.226468 0.0357826 0.34771 -0.21589 0.076030821 0.9851…
1407.0 0.0493386 0.959458 -0.0554754 0.0 0.0 0.0554754 0.0 0.0 0.0554754 0.203403 -0.0285786 -0.229476 0.0 0.0 0.229476 0.0 0.0 0.229476 0.029973100000000003 0.987556 -2.16943e-18 0.209992 -0.00626936 0.0 0.0760926 0.951377 -0.127866 0.0165644 0.0511822 0.06781 0.0123068 0.0592091 0.0663906 -0.0477625 -0.00535403 -0.0844759 -0.00321544 0.289562 -0.19709 0.0218902 0.242202 -0.179553 0.0629809 0.98…
1409.0 0.0545556 0.95871 -0.0613636 0.0 0.0 0.0613636 0.0 0.0 0.0613636 -0.137922 0.0202072 0.155733 0.0 0.0 -0.155733 0.0 0.0 -0.155733 0.035360800000000005 0.987379 -2.16943e-18 -0.142483 0.00509373 0.0 0.0519212 0.962906 0.018967 -0.0248031 -0.115576 0.131487 -0.0248121 -0.11562 0.131529 0.0598488 -0.0116846 -0.140882 0.0396358 0.0771981 0.0239113 0.0391822 0.0780607 0.0235696 0.02318190000000…
1410.0 0.0773046 0.955077 -0.0871018 0.0 0.0 0.0871018 0.0 0.0 0.0871018 -0.00740694 0.00128072 0.00839792 0.0 0.0 -0.00839792 0.0 0.0 -0.00839792 0.0588957 0.986235 -2.16943e-18 -0.00767378 0.000472324 0.0 0.0505428 0.963215 0.015004 -0.0299054 -0.0931429 0.118097 -0.0299056 -0.093143 0.118097 -3.76134e-05 -4.38272e-05 -0.000991331 0.000562194 0.00107007 -0.000640838 0.000562944 0.00106869 -0.00…
1411.0 0.0524763 0.959012 -0.0590163 0.0 0.0 0.0590163 0.0 0.0 0.0590163 -0.0953695 0.0137442 0.107649 0.0 0.0 -0.107649 0.0 0.0 -0.107649 0.0332131 0.987454 -2.16943e-18 -0.0984976 0.00328979 0.0 0.0505255 0.96392 0.0315423 -0.0404696 -0.109127 0.127956 -0.041641 -0.107773 0.127786 0.00707316 0.00273581 0.0768085 -0.0481347 -0.0842521 0.0564917 -0.0477353 -0.0850086 0.0567842 0.01960740000000000…
1412.0 0.201734 0.924246 -0.230443 0.0 0.0 0.230443 0.0 0.0 0.230443 -0.387198 0.125978 0.454903 0.0 0.0 -0.454903 0.0 0.0 -0.454903 0.18885200000000002 0.968829 -2.16943e-18 -0.407759 0.0847024 0.0 0.0726283 0.958417 -0.0346875 -0.0119189 -0.0760548 0.132714 -0.0137617 -0.0734031 0.131902 0.0413633 -0.0120526 -0.15826 0.0290792 0.175477 -0.046298 0.0245191 0.184239 -0.0504866 0.0482693 0.984824 …
1413.0 0.0973859 0.951368 -0.109917 0.0 0.0 0.109917 0.0 0.0 0.109917 0.108024 -0.021227 -0.122994 0.0 0.0 0.122994 0.0 0.0 0.122994 0.07972689000000001 0.984714 -2.16943e-18 0.112201 -0.00947964 0.0 0.101441 0.941378 -0.202092 0.0189201 0.13889 0.054319 0.018887 0.138992 0.0542529 -0.0054229 0.0131104 0.109706 -0.0416675 -0.12985 0.061897 -0.0415919 -0.12999 0.0619437 0.09481500000000001 0.98232…
1414.0 0.00640166 0.964437 -0.00717968 0.0 0.0 0.00717968 0.0 0.0 0.00717968 0.21309 -0.0195079 -0.239062 0.0 0.0 0.239062 0.0 0.0 0.239062 -0.014236699999999991 0.987808 -2.16943e-18 0.218824 0.00403761 0.0 0.0508656 0.963084 0.013409 -0.0294224 -0.0921981 0.118264 -0.029599 -0.0919796 0.118222 0.000561543 -0.000169437 -0.00265234 0.000867209 0.00253979 -0.00075407 0.000859482 0.00255468 -0.0007…
1417.0 0.0042473 0.964632 -0.00476299 0.0 0.0 0.00476299 0.0 0.0 0.00476299 0.0150528 -0.00134137 -0.0168838 0.0 0.0 0.0168838 0.0 0.0 0.0168838 -0.0164488 0.987765 -2.16943e-18 0.0154537 0.000322505 0.0 0.071323 0.955563 -0.0826114 -0.00173808 0.00450477 0.0899032 -0.00116831 0.00308825 0.0904053 -0.0243508 0.00425049 0.0303461 -0.00850251 0.0106429 -0.0325267 -0.00244901 -0.00131022 -0.024643 0…
1418.0 0.0721628 0.955951 -0.0812749 0.0 0.0 0.0812749 0.0 0.0 0.0812749 0.109474 -0.0182727 -0.123998 0.0 0.0 0.123998 0.0 0.0 0.123998 0.0535703 0.986547 -2.16943e-18 0.113344 -0.00631367 0.0 0.0747263 0.95779 -0.0409028 -0.00943518 -0.0739355 0.134328 -0.00916674 -0.0744466 0.130729 0.061346 -0.00996947 -0.104723 -0.0766782 0.221106 -0.0397103 -0.017287 0.107233 0.0117431 0.0510278 0.984787 -2…
1419.0 0.136 0.942891 -0.154088 0.0 0.0 0.154088 0.0 0.0 0.154088 -0.148089 0.0359577 0.170255 0.0 0.0 -0.170255 0.0 0.0 -0.170255 0.1199335 0.980421 -2.16943e-18 -0.154584 0.0199676 0.0 0.0955039 0.947622 -0.151275 0.0108428 0.0650095 0.0854757 0.0108423 0.065012 0.085472 0.00458781 -0.00143322 -0.0105104 0.000913753 0.00899518 0.000601977 0.000912528 0.00899767 0.000600253 0.08312132 0.984442 -…
1421.0 0.0560225 0.958493 -0.0630202 0.0 0.0 0.0630202 0.0 0.0 0.0630202 0.160025 -0.0237165 -0.180735 0.0 0.0 0.180735 0.0 0.0 0.180735 0.036876400000000004 0.987324 -2.16943e-18 0.165348 -0.00618542 0.0 0.0537579 0.962502 0.00606168 -0.0272704 -0.0871189 0.118381 -0.0272698 -0.0871203 0.118381 0.00520268 -0.00125955 -0.0171143 0.00432231 0.0151241 -0.00233208 0.00432675 0.0151157 -0.00232928 0.…
1422.0 -0.00186217 0.965155 0.00208758 0.0 0.0 -0.00208758 0.0 0.0 -0.00208758 -0.0512258 0.00421129 0.0574231 0.0 0.0 -0.0574231 0.0 0.0 -0.0574231 -0.02271859999999999 0.987612 -2.16943e-18 -0.0525507 -0.0014569 0.0 0.058022 0.961387 -0.00817377 -0.0240752 -0.0748083 0.117109 -0.0242837 -0.0745198 0.117028 -0.00613231 0.00125203 0.0132914 -0.00296981 -0.00756345 -0.00275289 -0.00292746 -0.00764…
1425.0 0.17025 0.933853 -0.193665 0.0 0.0 0.193665 0.0 0.0 0.193665 -0.395859 0.112879 0.459887 0.0 0.0 -0.459887 0.0 0.0 -0.459887 0.1557665 0.975069 -2.16943e-18 -0.415097 0.0704151 0.0 0.0612774 0.960343 -0.0211645 -0.0197747 -0.0649955 0.115987 -0.0200868 -0.0645405 0.115844 -0.000156159 -0.000285388 -0.00619702 0.00140586 0.010522 -0.00573156 0.0013656 0.0105991 -0.0057669 0.0359748 0.985384…
1426.0 -0.00909787 0.96572 0.010196 0.0 0.0 -0.010196 0.0 0.0 -0.010196 0.281175 -0.0208217 -0.314992 0.0 0.0 0.314992 0.0 0.0 0.314992 -0.030137999999999998 0.987376 -2.16943e-18 0.28819 0.0103289 0.0 0.0757035 0.949841 -0.14289 0.0150211 0.0859883 0.0516219 0.0148981 0.0859396 0.0519953 -0.0401823 0.00615482 0.0425768 -0.0139937 0.0330627 -0.0597675 -0.0126995 0.0307953 -0.0600183 0.0643182 0.9…
1428.0 0.125995 0.945259 -0.142602 0.0 0.0 0.142602 0.0 0.0 0.142602 -0.186301 0.042976 0.213603 0.0 0.0 -0.213603 0.0 0.0 -0.213603 0.1094972 0.981708 -2.16943e-18 -0.194218 0.0228223 0.0 0.0832531 0.954833 -0.0765982 -0.00188535 -0.0348769 0.122125 -0.00195296 -0.0348178 0.123467 0.0028233 -0.0151022 -0.235971 0.128696 0.232445 -0.121356 0.0936586 0.300512 -0.158485 0.0630047 0.985146 -2.16943e…
1429.0 0.00050419 0.964957 -0.000565353 0.0 0.0 0.000565353 0.0 0.0 0.000565353 0.00194715 -0.000165278 -0.0021832 0.0 0.0 0.0021832 0.0 0.0 0.0021832 -0.020290699999999995 0.987676 -2.16943e-18 0.0019981 5.009e-05 0.0 0.0615971 0.95763 -0.0643187 -0.0062516 -0.00231359 0.0829388 -0.00485069 -0.00529064 0.0845862 -0.0148965 0.0140328 0.176404 -0.0717852 -0.191377 0.0867394 -0.0529851 -0.227323 0.…
1430.0 0.109162 0.948972 -0.123342 0.0 0.0 0.123342 0.0 0.0 0.123342 0.0103119 -0.0021705 -0.011773 0.0 0.0 0.011773 0.0 0.0 0.011773 0.0919671 0.983597 -2.16943e-18 0.0107268 -0.0010515 0.0 0.0952504 0.945323 -0.173182 0.0159181 0.100431 0.0668605 0.0158951 0.100517 0.0667924 -0.0108289 0.00223561 0.0182394 -0.0140416 0.0149382 -0.0189944 -0.0140324 0.0149155 -0.0189499 0.0856649 0.983915 -2.169…
1433.0 0.0950079 0.951832 -0.10721 0.0 0.0 0.10721 0.0 0.0 0.10721 0.167748 -0.0324915 -0.190893 0.0 0.0 0.190893 0.0 0.0 0.190893 0.0772573 0.984919 -2.16943e-18 0.174181 -0.0142415 0.0 0.0693072 0.960332 -0.00505144 -0.0345903 -0.0895673 0.139038 -0.0344268 -0.0898261 0.139088 0.00532985 -0.0003648 0.0127015 0.00506138 -0.0489185 0.0325122 0.00451481 -0.0479121 0.0323269 0.040755700000000006 0.…
1435.0 0.0620656 0.957577 -0.0698488 0.0 0.0 0.0698488 0.0 0.0 0.0698488 -0.0403847 0.00626732 0.0456584 0.0 0.0 -0.0456584 0.0 0.0 -0.0456584 0.0431228 0.987069 -2.16943e-18 -0.0417594 0.0018478 0.0 0.0683642 0.957853 -0.0534278 -0.0131302 -0.026905 0.103546 -0.0127254 -0.0275727 0.103811 -0.0121437 0.0083985 0.112746 -0.0358715 -0.135725 0.0586679 -0.037079 -0.133405 0.0575395 0.0462312 0.98597…
1436.0 -0.0609758 0.968051 0.0682213 0.0 0.0 -0.0682213 0.0 0.0 -0.0682213 0.334393 -0.00531466 -0.373635 0.0 0.0 0.373635 0.0 0.0 0.373635 -0.083141 0.983935 -2.16943e-18 0.340558 0.0320556 0.0 0.0619262 0.959768 -0.0312607 -0.0137329 -0.055453 0.110499 -0.0159489 -0.0520586 0.109322 -0.0078636 -0.00157119 -0.0406209 0.0218916 0.0604748 -0.0417465 0.0196414 0.0647974 -0.0438263 0.037965500000000…
1438.0 -0.0827852 0.968132 0.0925878 0.0 0.0 -0.0925878 0.0 0.0 -0.0925878 0.34037 0.00288448 -0.380279 0.0 0.0 0.380279 0.0 0.0 0.380279 -0.10532299999999999 0.981574 -2.16943e-18 0.345716 0.0410609 0.0 0.0783763 0.955863 -0.0704592 0.00256581 -0.0372129 0.11153 0.00311589 -0.041056 0.112885 -0.0186943 -0.0147342 -0.236924 0.302551 -0.0494788 -0.0114066 0.289962 -0.0254378 -0.0218498 0.058418000…
1439.0 0.0811613 0.954401 -0.0914761 0.0 0.0 0.0914761 0.0 0.0 0.0914761 -0.0152679 0.00270878 0.0173239 0.0 0.0 -0.0173239 0.0 0.0 -0.0173239 0.06289220000000001 0.98598 -2.16943e-18 -0.0158256 0.00104358 0.0 0.050713 0.963165 0.0142294 -0.02965 -0.0924185 0.117892 -0.0296498 -0.0924193 0.117892 0.000159822 -6.52363e-05 -0.00114018 0.00041845 0.00119502 -0.000474018 0.000418565 0.00119476 -0.000…
1440.0 0.113256 0.9481 -0.12802 0.0 0.0 0.12802 0.0 0.0 0.12802 -0.269656 0.0580767 0.30817 0.0 0.0 -0.30817 0.0 0.0 -0.30817 0.0962278 0.983169 -2.16943e-18 -0.280653 0.0288371 0.0 0.0802114 0.954314 -0.0869447 0.00146616 -0.0134956 0.106492 0.00225843 -0.0151879 0.106962 0.00388229 -0.00768895 -0.109298 0.0349821 0.148184 -0.0694628 0.0298675 0.157955 -0.0737261 0.0615314 0.985502 -2.16943e-18 …
1441.0 0.0746309 0.955535 -0.0840712 0.0 0.0 0.0840712 0.0 0.0 0.0840712 -0.148744 0.0252551 0.168557 0.0 0.0 -0.168557 0.0 0.0 -0.168557 0.0561261 0.986401 -2.16943e-18 -0.154051 0.00901333 0.0 0.0567441 0.961747 -0.00220638 -0.0255595 -0.0822555 0.120074 -0.0261866 -0.0814161 0.119859 -0.00522081 6.23055e-05 -0.00833381 0.00779372 0.0145412 -0.014002 0.00778213 0.0145597 -0.0139885 0.0295622000…
1443.0 0.13128 0.944023 -0.148665 0.0 0.0 0.148665 0.0 0.0 0.148665 -0.145712 0.0345448 0.167303 0.0 0.0 -0.167303 0.0 0.0 -0.167303 0.1150085 0.981043 -2.16943e-18 -0.152008 0.0187975 0.0 0.075312 0.957677 -0.0419739 -0.0112127 -0.0703793 0.133616 -0.0111152 -0.0705293 0.133665 0.041801 -0.0132911 -0.174837 0.0327804 0.201455 -0.0593867 0.0329922 0.201045 -0.059167 0.0515303 0.98479 -2.16943e-18…
1445.0 0.115311 0.947655 -0.130368 0.0 0.0 0.130368 0.0 0.0 0.130368 -0.0897876 0.0195586 0.102664 0.0 0.0 -0.102664 0.0 0.0 -0.102664 0.09836600000000001 0.982947 -2.16943e-18 -0.093474 0.00982632 0.0 0.109201 0.936286 -0.240238 0.0315188 0.174579 0.0441908 0.0315237 0.174534 0.0442299 -0.0187531 0.00498168 0.0338462 -0.0128305 8.1703e-11 -0.0210164 -0.0128306 4.13086e-12 -0.0210135 0.1071724 0.…
1449.0 0.260728 0.902736 -0.30061 0.0 0.0 0.30061 0.0 0.0 0.30061 -0.579056 0.23446 0.697947 0.0 0.0 -0.697947 0.0 0.0 -0.697947 0.251237 0.953569 -2.16943e-18 -0.614965 0.173499 0.0 0.0791407 0.956342 -0.0593427 -0.00775913 -0.0498334 0.12699 -0.00559982 -0.0532991 0.128298 0.014695 -0.0143228 -0.218019 0.0886391 0.246147 -0.117114 0.0960106 0.231945 -0.109964 0.0571343 0.985074 -2.16943e-18 0.0…
1450.0 -0.0118312 0.965919 0.0132578 0.0 0.0 -0.0132578 0.0 0.0 -0.0132578 0.0637948 -0.0045278 -0.0714515 0.0 0.0 0.0714515 0.0 0.0 0.0714515 -0.032938999999999996 0.987272 -2.16943e-18 0.0653645 0.0025431 0.0 0.0634189 0.953632 -0.110902 0.0106055 0.0584652 0.0497876 0.0128806 0.0528303 0.0524151 -0.0529577 0.00287002 0.00309982 0.00351224 0.109337 -0.11093 -0.00306249 0.121956 -0.117007 0.0493…
1451.0 0.194691 0.926506 -0.222178 0.0 0.0 0.222178 0.0 0.0 0.222178 -0.351676 0.111215 0.412076 0.0 0.0 -0.412076 0.0 0.0 -0.412076 0.18143700000000001 0.970337 -2.16943e-18 -0.369992 0.0736728 0.0 0.117619 0.935322 -0.241823 0.0263056 0.168098 0.0574782 0.0262856 0.168179 0.057412 -0.00579337 -0.00246454 -0.0212143 0.00705949 0.042694 -0.0285769 0.00712307 0.0425693 -0.0284924 0.1147407 0.97934…
1452.0 -0.0509891 0.967837 0.0570614 0.0 0.0 -0.0570614 0.0 0.0 -0.0570614 0.21371 -0.00578272 -0.238847 0.0 0.0 0.238847 0.0 0.0 0.238847 -0.07296399999999999 0.984836 -2.16943e-18 0.217917 0.0180609 0.0 0.0642149 0.957533 -0.0634879 -0.00667404 -0.00834131 0.0886258 -0.0054149 -0.0111589 0.0900256 -0.0147819 0.0109462 0.136692 -0.0331526 -0.183876 0.0799156 -0.0583446 -0.135464 0.0564033 0.0439…
1454.0 0.171941 0.933369 -0.19563 0.0 0.0 0.19563 0.0 0.0 0.19563 -0.260783 0.0749168 0.303134 0.0 0.0 -0.303134 0.0 0.0 -0.303134 0.15754020000000002 0.974766 -2.16943e-18 -0.273519 0.0469516 0.0 0.0585559 0.960756 -0.0184683 -0.0200593 -0.0635855 0.112169 -0.020162 -0.0634449 0.112129 -0.0165327 0.00527575 0.0697967 -0.0226733 -0.0625928 0.0154493 -0.0226867 -0.0625694 0.0154545 0.0332059 0.985…
1455.0 0.139968 0.941918 -0.158652 0.0 0.0 0.158652 0.0 0.0 0.158652 -0.146311 0.0362338 0.168398 0.0 0.0 -0.168398 0.0 0.0 -0.168398 0.12407670000000001 0.979876 -2.16943e-18 -0.152806 0.0204476 0.0 0.0867819 0.953876 -0.0844392 0.000521092 -0.0329249 0.122965 -0.00374778 -0.0252513 0.12334 0.0135332 -0.0141312 -0.196154 0.0749367 0.22776 -0.0998017 0.0324399 0.310342 -0.145726 0.067026570000000…
1456.0 0.121519 0.94628 -0.137472 0.0 0.0 0.137472 0.0 0.0 0.137472 -0.247246 0.0557009 0.283149 0.0 0.0 -0.283149 0.0 0.0 -0.283149 0.1048322 0.982244 -2.16943e-18 -0.257604 0.028932 0.0 0.0692517 0.953301 -0.111737 0.00967375 0.0467961 0.065273 0.00904015 0.0483773 0.0643706 -0.043691 0.00183801 -0.0082277 0.00700375 0.105169 -0.103668 0.0103506 0.098798 -0.100919 0.05463030000000001 0.986571 -…
1457.0 0.106378 0.949553 -0.120166 0.0 0.0 0.120166 0.0 0.0 0.120166 -0.195822 0.0405683 0.22342 0.0 0.0 -0.22342 0.0 0.0 -0.22342 0.0890725 0.983876 -2.16943e-18 -0.203628 0.0193079 0.0 0.0570384 0.961902 0.00205896 -0.0269337 -0.0890826 0.12401 -0.0270824 -0.0888912 0.123968 0.00501517 -0.00277046 -0.0466921 0.0226571 0.0417928 -0.0177596 0.0225976 0.0419071 -0.0178137 0.029346000000000004 0.98…
1459.0 0.0116135 0.963945 -0.0130283 0.0 0.0 0.0130283 0.0 0.0 0.0130283 0.133685 -0.0130274 -0.150062 0.0 0.0 0.150062 0.0 0.0 0.150062 -0.008882899999999999 0.987891 -2.16943e-18 0.137371 0.00173106 0.0 0.0679872 0.952307 -0.122985 0.0124449 0.068488 0.051949 0.0137924 0.0653539 0.0530804 -0.0495634 0.00459279 0.0212451 0.00547849 0.0612298 -0.0870164 -0.00218605 0.0752391 -0.089392 0.054955000…
1460.0 0.153482 0.938459 -0.174237 0.0 0.0 0.174237 0.0 0.0 0.174237 -0.292704 0.0773489 0.338237 0.0 0.0 -0.338237 0.0 0.0 -0.338237 0.13820369999999998 0.977873 -2.16943e-18 -0.306244 0.0458484 0.0 0.0567901 0.961598 -0.00558994 -0.0245159 -0.0771609 0.117319 -0.0249117 -0.0766234 0.117178 -0.00608877 0.00122375 0.012636 -0.00345553 -0.00537363 -0.00380585 -0.00339888 -0.00548247 -0.00375434 0.…
1461.0 0.0466701 0.959829 -0.0524656 0.0 0.0 0.0524656 0.0 0.0 0.0524656 -0.14867 0.0204324 0.167657 0.0 0.0 -0.167657 0.0 0.0 -0.167657 0.027218600000000003 0.987634 -2.16943e-18 -0.153435 0.00411866 0.0 0.063454 0.960599 -0.0125895 -0.0251653 -0.0771069 0.124915 -0.0245198 -0.0779658 0.125087 -0.00938262 -0.000943083 -0.033801 0.0285679 0.0372021 -0.031972 0.0290893 0.0361567 -0.0311984 0.03681…
1462.0 0.130407 0.94423 -0.147662 0.0 0.0 0.147662 0.0 0.0 0.147662 -0.316523 0.0747049 0.363339 0.0 0.0 -0.363339 0.0 0.0 -0.363339 0.11409730000000001 0.981155 -2.16943e-18 -0.330163 0.0404921 0.0 0.0703222 0.953961 -0.103093 0.00746616 0.0312986 0.0730697 0.0145572 0.0180991 0.0760049 -0.004345 0.0010003 0.0321385 -0.143152 0.217745 -0.101757 -0.0922549 0.118951 -0.0462693 0.05480020000000001 …
1464.0 0.0784154 0.954884 -0.0883614 0.0 0.0 0.0883614 0.0 0.0 0.0883614 -0.0411366 0.00716623 0.0466504 0.0 0.0 -0.0466504 0.0 0.0 -0.0466504 0.060046600000000006 0.986163 -2.16943e-18 -0.0426245 0.00267745 0.0 0.050616 0.963216 0.0151279 -0.0300652 -0.093263 0.118253 -0.0300651 -0.0932637 0.118253 -0.000266739 5.975e-05 0.000920124 -0.00010469 -0.00109096 0.000276213 -0.000107284 -0.00108601 0.…
1467.0 0.134128 0.943343 -0.151937 0.0 0.0 0.151937 0.0 0.0 0.151937 -0.0754233 0.0181419 0.0866671 0.0 0.0 -0.0866671 0.0 0.0 -0.0866671 0.11798030000000001 0.980671 -2.16943e-18 -0.0787117 0.00999511 0.0 0.0613364 0.961195 0.000881158 -0.0227393 -0.104924 0.136854 -0.0228557 -0.104783 0.136827 0.046978 -0.0131182 -0.181151 0.0709435 0.130418 -0.0203254 0.0707693 0.130751 -0.0204697 0.0336619 0.…
1468.0 0.178091 0.931579 -0.202786 0.0 0.0 0.202786 0.0 0.0 0.202786 -0.402183 0.11866 0.468472 0.0 0.0 -0.468472 0.0 0.0 -0.468472 0.1639927 0.973635 -2.16943e-18 -0.422174 0.0755832 0.0 0.0652484 0.958692 -0.044023 -0.014659 -0.0370059 0.105738 -0.0123331 -0.0408638 0.107272 -0.0176933 0.00478698 0.0516974 -0.012198 -0.042204 0.0027177 -0.0155363 -0.0357891 -0.000372569 0.0423506 0.985911 -2.16…
1469.0 0.136811 0.942693 -0.155021 0.0 0.0 0.155021 0.0 0.0 0.155021 -0.296525 0.0722924 0.340984 0.0 0.0 -0.340984 0.0 0.0 -0.340984 0.1207806 0.980311 -2.16943e-18 -0.309562 0.0402797 0.0 0.0539119 0.960651 -0.0276236 -0.0175364 -0.0390904 0.094135 -0.0180574 -0.0384161 0.094127 0.00462942 0.0167818 0.275442 -0.142841 -0.307079 0.175499 -0.142153 -0.308246 0.175098 0.030003000000000002 0.986246…
1471.0 0.0914063 0.952522 -0.103113 0.0 0.0 0.103113 0.0 0.0 0.103113 -0.119645 0.0226661 0.136046 0.0 0.0 -0.136046 0.0 0.0 -0.136046 0.07351846000000001 0.985217 -2.16943e-18 -0.124177 0.00964101 0.0 0.0623953 0.954031 -0.107748 0.0108089 0.0527558 0.0532547 0.0091402 0.0558486 0.0527433 -0.0291351 0.0184959 0.183111 -0.0549493 -0.203341 0.0801487 -0.0518899 -0.208407 0.0775982 0.04796550000000…
1472.0 0.118212 0.947018 -0.133687 0.0 0.0 0.133687 0.0 0.0 0.133687 -0.110635 0.0244846 0.126593 0.0 0.0 -0.126593 0.0 0.0 -0.126593 0.10138720000000001 0.982624 -2.16943e-18 -0.11522 0.0124991 0.0 0.106937 0.943364 -0.182949 0.014871 0.0958837 0.0822459 0.0148965 0.0957996 0.0823043 0.006012 -0.00259881 -0.0190987 0.00312125 0.0187914 -0.00281353 0.00311632 0.018801 -0.00281833 0.09743500000000…
1474.0 0.0824822 0.954166 -0.0929751 0.0 0.0 0.0929751 0.0 0.0 0.0929751 0.066255 -0.0118572 -0.0751969 0.0 0.0 0.0751969 0.0 0.0 0.0751969 0.0642615 0.985888 -2.16943e-18 0.0686868 -0.00463279 0.0 0.075141 0.953035 -0.109554 0.00455904 0.039021 0.0753975 0.00707736 0.0340002 0.077002 -0.0215521 0.00459928 0.0315702 0.00210725 -0.0192156 -0.0106518 0.000645747 -0.0166219 -0.0105858 0.059571700000…
1477.0 0.106199 0.949591 -0.119961 0.0 0.0 0.119961 0.0 0.0 0.119961 -0.128891 0.0266746 0.147049 0.0 0.0 -0.147049 0.0 0.0 -0.147049 0.0888855 0.983894 -2.16943e-18 -0.134025 0.0126805 0.0 0.0772758 0.956219 -0.0653109 -0.0117104 -0.0258035 0.110654 -0.0133689 -0.023025 0.111769 0.0241661 0.00473724 0.109001 -0.0663205 -0.155229 0.118909 -0.0379484 -0.208639 0.137512 0.055644200000000005 0.98550…
1478.0 0.125318 0.945415 -0.141824 0.0 0.0 0.141824 0.0 0.0 0.141824 -0.237042 0.0544871 0.271732 0.0 0.0 -0.271732 0.0 0.0 -0.271732 0.1087906 0.98179 -2.16943e-18 -0.247094 0.0288411 0.0 0.0691577 0.955992 -0.0791344 -0.00260723 0.00392936 0.0878561 -0.00172258 0.00193502 0.0889585 -0.0199825 0.008047 0.0854874 -0.0194499 -0.092169 0.026179 -0.0266559 -0.0782393 0.0188377 0.050322000000000006 0…
1479.0 0.112514 0.94826 -0.127171 0.0 0.0 0.127171 0.0 0.0 0.127171 -0.151333 0.0324589 0.172917 0.0 0.0 -0.172917 0.0 0.0 -0.172917 0.095455 0.983248 -2.16943e-18 -0.15749 0.0160471 0.0 0.0516381 0.9629 0.0108758 -0.028902 -0.0898461 0.117927 -0.0287089 -0.0900858 0.117972 1.00656e-05 -0.000157763 -0.00336118 0.00163046 0.00383496 -0.00210532 0.00162916 0.00383735 -0.00210575 0.02346810000000000…
1481.0 0.00352226 0.964696 -0.00394979 0.0 0.0 0.00394979 0.0 0.0 0.00394979 0.186567 -0.0164723 -0.209246 0.0 0.0 0.209246 0.0 0.0 0.209246 -0.017193100000000003 0.987749 -2.16943e-18 0.19152 0.00415265 0.0 0.0682276 0.960188 -0.0068797 -0.0241189 -0.101521 0.142548 -0.024804 -0.100686 0.142399 0.0214143 -0.0122629 -0.187543 0.124568 0.10002 -0.036895 0.123513 0.102055 -0.0378853 0.0406517000000…
1483.0 0.0496239 0.959418 -0.0557973 0.0 0.0 0.0557973 0.0 0.0 0.0557973 0.145911 -0.0205487 -0.164622 0.0 0.0 0.164622 0.0 0.0 0.164622 0.030267600000000006 0.987547 -2.16943e-18 0.150643 -0.00454601 0.0 0.0504518 0.963235 0.0152402 -0.0299978 -0.0932464 0.118057 -0.0299973 -0.0932475 0.118057 -0.000114378 1.69431e-05 0.000205311 4.62524e-05 -0.000249238 -1.66527e-06 5.02645e-05 -0.000256787 7.9…
1484.0 0.121024 0.946391 -0.136905 0.0 0.0 0.136905 0.0 0.0 0.136905 -0.256088 0.0575401 0.293237 0.0 0.0 -0.293237 0.0 0.0 -0.293237 0.1043158 0.982302 -2.16943e-18 -0.266799 0.0298114 0.0 0.0671694 0.960175 -0.00972817 -0.0230283 -0.0958622 0.138667 -0.0227757 -0.0961847 0.138748 0.0287525 -0.0108715 -0.161286 0.0732377 0.127018 -0.0389446 0.0736443 0.126247 -0.0386458 0.0400545 0.984184 -2.169…
1485.0 0.0331274 0.961585 -0.0372086 0.0 0.0 0.0372086 0.0 0.0 0.0372086 -0.1087 0.0132528 0.12234 0.0 0.0 -0.12234 0.0 0.0 -0.12234 0.013253600000000004 0.987902 -2.16943e-18 -0.111995 0.00129692 0.0 0.066281 0.960118 -0.0119155 -0.0179988 -0.0977822 0.137748 -0.0183815 -0.09728 0.137628 0.0422284 -0.0135155 -0.190356 0.0774188 0.14779 -0.0348474 0.0769097 0.148769 -0.0353155 0.03979530000000000…
1486.0 0.011171 0.963988 -0.0125317 0.0 0.0 0.0125317 0.0 0.0 0.0125317 -0.0713761 0.00691971 0.080116 0.0 0.0 -0.080116 0.0 0.0 -0.080116 -0.009337499999999999 0.987885 -2.16943e-18 -0.07334 -0.000960611 0.0 0.0607711 0.960699 -0.0169568 -0.021697 -0.0671106 0.115817 -0.0211439 -0.0679035 0.116057 -0.0023608 0.000684237 0.00853583 -0.00310869 -0.0062194 0.000792941 -0.00315665 -0.00612718 0.0007…
1488.0 -0.00614417 0.965497 0.0068867 0.0 0.0 -0.0068867 0.0 0.0 -0.0068867 -0.0310282 0.00240098 0.0347687 0.0 0.0 -0.0347687 0.0 0.0 -0.0347687 -0.027109999999999995 0.98748 -2.16943e-18 -0.0318139 -0.00103482 0.0 0.100453 0.945826 -0.16493 0.0124651 0.0785372 0.083979 0.0126837 0.0778748 0.0844225 0.00426627 -0.00216218 -0.0173431 0.0028243 0.0199604 -0.00544157 0.00275868 0.0200866 -0.0055023…
1490.0 0.127715 0.944861 -0.144574 0.0 0.0 0.144574 0.0 0.0 0.144574 -0.241377 0.0561828 0.276878 0.0 0.0 -0.276878 0.0 0.0 -0.276878 0.1112901 0.981495 -2.16943e-18 -0.251691 0.0300793 0.0 0.055268 0.963933 0.0431295 -0.0507682 -0.125118 0.142742 -0.0511508 -0.124575 0.142712 0.00671986 -0.00262091 0.0106619 0.0416801 -0.118509 0.0665785 0.0429682 -0.120857 0.0668508 0.022205500000000003 0.98257…
1492.0 0.107165 0.94939 -0.121064 0.0 0.0 0.121064 0.0 0.0 0.121064 -0.0665396 0.0138473 0.0759315 0.0 0.0 -0.0759315 0.0 0.0 -0.0759315 0.0898909 0.983798 -2.16943e-18 -0.069199 0.00662413 0.0 0.0683988 0.957454 -0.0595738 -0.00969163 -0.0205341 0.0998856 -0.00950627 -0.0208337 0.100017 -0.0153591 0.00672886 0.0800724 -0.0198117 -0.0914279 0.030963 -0.0188276 -0.0933027 0.031751 0.04712570000000…
1493.0 0.156022 0.937784 -0.177174 0.0 0.0 0.177174 0.0 0.0 0.177174 -0.277926 0.0743175 0.321411 0.0 0.0 -0.321411 0.0 0.0 -0.321411 0.1408618 0.977471 -2.16943e-18 -0.29088 0.044422 0.0 0.0689971 0.956928 -0.0662719 0.00221414 -0.0301629 0.0990557 0.00310284 -0.0318869 0.105154 -0.00422294 -0.0105234 -0.174318 0.00563295 0.357785 -0.181602 0.0492713 0.275242 -0.15048 0.04918310000000001 0.98615…
1494.0 0.0519497 0.959087 -0.0584219 0.0 0.0 0.0584219 0.0 0.0 0.0584219 0.103441 -0.0148446 -0.116749 0.0 0.0 0.116749 0.0 0.0 0.116749 0.0326692 0.987472 -2.16943e-18 0.106827 -0.0035044 0.0 0.091659 0.950847 -0.119254 0.0119023 0.00560077 0.110419 0.00757371 0.0140611 0.107086 -0.0213368 -0.0140552 -0.202178 0.0786994 0.31191 -0.176803 0.0280358 0.410319 -0.232639 0.07597742 0.984915 -2.16943e…
1495.0 0.158668 0.937072 -0.180234 0.0 0.0 0.180234 0.0 0.0 0.180234 -0.298922 0.080913 0.345978 0.0 0.0 -0.345978 0.0 0.0 -0.345978 0.1436308 0.977044 -2.16943e-18 -0.312965 0.0487752 0.0 0.058663 0.961184 -0.0104156 -0.02396 -0.072809 0.117237 -0.0240813 -0.0726396 0.117189 -0.00413077 0.00224708 0.0355049 -0.0157674 -0.033759 0.0140228 -0.0157186 -0.0338526 0.0140668 0.0322563 0.985174 -2.1694…
1498.0 0.0718159 0.956008 -0.0808821 0.0 0.0 0.0808821 0.0 0.0 0.0808821 -0.06009 0.0100055 0.0680575 0.0 0.0 -0.0680575 0.0 0.0 -0.0680575 0.0532112 0.986567 -2.16943e-18 -0.0622116 0.00344088 0.0 0.0610073 0.960536 -0.0175809 -0.0214092 -0.0691775 0.118194 -0.0216152 -0.0688996 0.118139 -0.00306974 7.201e-05 -0.00430513 0.00381144 0.00875774 -0.00810779 0.00363222 0.00911923 -0.00838793 0.03524…
1501.0 0.0712731 0.956099 -0.0802674 0.0 0.0 0.0802674 0.0 0.0 0.0802674 0.134144 -0.0222515 -0.151915 0.0 0.0 0.151915 0.0 0.0 0.151915 0.0526493 0.986598 -2.16943e-18 0.138871 -0.00759524 0.0 0.0514362 0.963094 0.0147855 -0.0307374 -0.0941165 0.120121 -0.0307251 -0.094131 0.120123 -0.00173877 0.000106474 0.000229511 0.00280541 -0.00181263 -0.0012218 0.00280224 -0.00180662 -0.00122406 0.0227715 …
1502.0 0.0562334 0.958462 -0.0632584 0.0 0.0 0.0632584 0.0 0.0 0.0632584 -0.160403 0.0238115 0.181168 0.0 0.0 -0.181168 0.0 0.0 -0.181168 0.037094300000000004 0.987316 -2.16943e-18 -0.165742 0.00623972 0.0 0.053589 0.962873 0.0151886 -0.0317467 -0.0985253 0.125137 -0.0338461 -0.0959381 0.124649 -0.00241289 4.95073e-05 -0.000442221 0.00627233 -0.00551211 -0.000320469 0.00641076 -0.00577853 -0.0001…
1504.0 0.100491 0.950752 -0.113454 0.0 0.0 0.113454 0.0 0.0 0.113454 -0.223114 0.0446626 0.254211 0.0 0.0 -0.254211 0.0 0.0 -0.254211 0.08295291 0.984435 -2.16943e-18 -0.231833 0.0204132 0.0 0.0607355 0.960404 -0.0211154 -0.0204786 -0.062728 0.11436 -0.0200735 -0.0633319 0.114578 -0.0129762 0.00462693 0.0625187 -0.0222253 -0.0566514 0.016449 -0.0226951 -0.0557278 0.0158729 0.035448400000000005 0.…
1506.0 0.082443 0.954173 -0.0929306 0.0 0.0 0.0929306 0.0 0.0 0.0929306 0.0283684 -0.0050756 -0.0321968 0.0 0.0 0.0321968 0.0 0.0 0.0321968 0.0642209 0.985891 -2.16943e-18 0.0294095 -0.0019823 0.0 0.0669697 0.954784 -0.0964482 0.00502995 0.030641 0.070361 0.00632576 0.0271676 0.0726496 -0.0126638 0.013776 0.155295 -0.0648122 -0.165799 0.0781552 -0.0553013 -0.183945 0.0861183 0.050672100000000005 …
1509.0 0.15111 0.939082 -0.171497 0.0 0.0 0.171497 0.0 0.0 0.171497 -0.271542 0.0709614 0.313558 0.0 0.0 -0.313558 0.0 0.0 -0.313558 0.13572230000000002 0.978241 -2.16943e-18 -0.284014 0.041725 0.0 0.0563017 0.962317 0.00797551 -0.0321195 -0.0900587 0.124257 -0.0324199 -0.0896698 0.124168 -0.0019454 0.00328797 0.0676574 -0.030342 -0.0778713 0.0405488 -0.0301304 -0.0782781 0.0407449 0.027737700000…
1511.0 0.0815662 0.954329 -0.0919356 0.0 0.0 0.0919356 0.0 0.0 0.0919356 -0.0873495 0.0155387 0.0991199 0.0 0.0 -0.0991199 0.0 0.0 -0.0991199 0.06331200000000001 0.985952 -2.16943e-18 -0.090545 0.00601255 0.0 0.0651228 0.958573 -0.0460526 -0.00922602 -0.0419013 0.107235 -0.00971149 -0.0411122 0.10693 -0.010426 -0.0033723 -0.0725566 0.0308925 0.115126 -0.0734827 0.0293193 0.118146 -0.0749215 0.042…
1512.0 0.180127 0.930975 -0.205159 0.0 0.0 0.205159 0.0 0.0 0.205159 -0.328378 0.0977319 0.382771 0.0 0.0 -0.382771 0.0 0.0 -0.382771 0.16613070000000002 0.97325 -2.16943e-18 -0.344795 0.0625747 0.0 0.0706033 0.957255 -0.058479 -0.0119658 -0.024502 0.102849 -0.00845823 -0.0315695 0.108602 -0.0330034 0.00430319 0.0199022 0.0908416 -0.139267 0.032545 0.0259541 -0.0138534 -0.0322571 0.0489497 0.9858…
1514.0 0.0408222 0.960613 -0.0458737 0.0 0.0 0.0458737 0.0 0.0 0.0458737 -0.142818 0.0186697 0.160915 0.0 0.0 -0.160915 0.0 0.0 -0.160915 0.021185500000000003 0.987776 -2.16943e-18 -0.147288 0.00298221 0.0 0.0575504 0.962382 0.0126063 -0.0336787 -0.0990076 0.130037 -0.033602 -0.0991991 0.130251 0.00170864 -0.0018411 -0.0302639 0.0243309 0.01208 -0.00556907 0.0236422 0.0135086 -0.00690703 0.028365…
1515.0 0.145987 0.940405 -0.165586 0.0 0.0 0.165586 0.0 0.0 0.165586 -0.34325 0.0875363 0.395757 0.0 0.0 -0.395757 0.0 0.0 -0.395757 0.1303657 0.979012 -2.16943e-18 -0.358773 0.0505433 0.0 0.0677401 0.960687 -0.00319394 -0.0348799 -0.0873274 0.134819 -0.0364715 -0.0850319 0.133985 0.0242109 0.00184455 0.0981411 -0.0511505 -0.16309 0.11995 -0.0478867 -0.169498 0.123885 0.0391145 0.984069 -2.16943e…
1517.0 0.0473362 0.959737 -0.0532167 0.0 0.0 0.0532167 0.0 0.0 0.0532167 -0.100651 0.01391 0.113518 0.0 0.0 -0.113518 0.0 0.0 -0.113518 0.027906 0.987615 -2.16943e-18 -0.103886 0.0028667 0.0 0.0780129 0.954724 -0.0847658 0.00317765 -0.015447 0.104752 0.00510374 -0.0193211 0.105363 0.0126823 -0.00868983 -0.112615 0.00918311 0.184035 -0.0759952 -0.0167123 0.233566 -0.0981235 0.0594576 0.985683 -2.1…
1518.0 0.00122578 0.964896 -0.00137445 0.0 0.0 0.00137445 0.0 0.0 0.00137445 0.114867 -0.00984374 -0.128801 0.0 0.0 0.128801 0.0 0.0 0.128801 -0.019550200000000004 0.987695 -2.16943e-18 0.117883 0.00285976 0.0 0.0839991 0.95289 -0.1032 0.00724594 0.000211966 0.105139 0.00538042 0.00315241 0.102755 -0.022117 -0.00825342 -0.141329 0.0383536 0.267976 -0.161028 0.0334125 0.277406 -0.165412 0.06702139…
1519.0 -0.048903 0.967778 0.0547298 0.0 0.0 -0.0547298 0.0 0.0 -0.0547298 0.301243 -0.00885418 -0.336698 0.0 0.0 0.336698 0.0 0.0 0.336698 -0.070837 0.985009 -2.16943e-18 0.307253 0.0247437 0.0 0.0659412 0.960483 -0.00702938 -0.0210533 -0.0998483 0.137991 -0.0204301 -0.100677 0.138185 0.0397987 -0.0131026 -0.182104 0.0852832 0.121326 -0.02455 0.0857151 0.120485 -0.0240743 0.0388961 0.984211 -2.16…
1520.0 -0.0313537 0.96709 0.0351083 0.0 0.0 -0.0351083 0.0 0.0 -0.0351083 0.0915738 -0.00449119 -0.10243 0.0 0.0 0.10243 0.0 0.0 0.10243 -0.05291800000000001 0.986276 -2.16943e-18 0.0936022 0.00569214 0.0 0.0726455 0.958672 -0.0285021 -0.0138442 -0.0856842 0.138087 -0.0150785 -0.0839707 0.137597 0.0430198 -0.012874 -0.162733 0.057911 0.125558 -0.0207654 0.0559122 0.12939 -0.0225313 0.0475406 0.98…
1521.0 0.131345 0.944008 -0.14874 0.0 0.0 0.14874 0.0 0.0 0.14874 -0.190303 0.0451312 0.218505 0.0 0.0 -0.218505 0.0 0.0 -0.218505 0.1150763 0.981035 -2.16943e-18 -0.198528 0.0245652 0.0 0.0557398 0.961924 -0.00327991 -0.035331 -0.0602554 0.107931 -0.0354466 -0.0600626 0.107699 0.0317175 0.0187412 0.383671 -0.221649 -0.445659 0.28844 -0.222407 -0.444231 0.287968 0.028094100000000004 0.985207 -2.1…
1523.0 0.0268899 0.962323 -0.0301914 0.0 0.0 0.0301914 0.0 0.0 0.0301914 -0.0810513 0.00930512 0.0911463 0.0 0.0 -0.0911463 0.0 0.0 -0.0911463 0.006829500000000002 0.987954 -2.16943e-18 -0.0834436 0.000380704 0.0 0.0722835 0.94967 -0.146408 0.0174571 0.0967186 0.0422813 0.0174949 0.0965424 0.0424145 -0.0528617 0.00556314 0.0359659 -0.011344 0.0713107 -0.0959207 -0.0114917 0.071588 -0.0960186 0.06…
1524.0 0.119823 0.94666 -0.135531 0.0 0.0 0.135531 0.0 0.0 0.135531 -0.148044 0.0330503 0.169468 0.0 0.0 -0.169468 0.0 0.0 -0.169468 0.10306560000000001 0.98244 -2.16943e-18 -0.154212 0.0170168 0.0 0.0553645 0.96333 0.0260066 -0.043074 -0.103582 0.130606 -0.0431448 -0.103444 0.130504 0.0139357 0.00545981 0.164821 -0.085595 -0.211621 0.132975 -0.0850306 -0.212744 0.133753 0.0244645 0.983707 -2.169…
1525.0 0.0196067 0.963129 -0.0220048 0.0 0.0 0.0220048 0.0 0.0 0.0220048 -0.0329945 0.00351452 0.0370704 0.0 0.0 -0.0370704 0.0 0.0 -0.0370704 -0.0006651999999999908 0.987958 -2.16943e-18 -0.0339378 -0.000122997 0.0 0.0509608 0.963029 0.0123112 -0.0294724 -0.0903117 0.117527 -0.028934 -0.0909802 0.117657 -0.000895957 0.000274118 0.00413536 -0.00153548 -0.00355833 0.000959132 -0.00155461 -0.003521…
1526.0 0.0671002 0.956781 -0.0755435 0.0 0.0 0.0755435 0.0 0.0 0.0755435 0.0984931 -0.0158601 -0.111455 0.0 0.0 0.111455 0.0 0.0 0.111455 0.0483305 0.986824 -2.16943e-18 0.10191 -0.00509102 0.0 0.0546356 0.963501 0.0349478 -0.0409054 -0.124852 0.140845 -0.0410248 -0.124699 0.140804 0.0220839 -0.00902285 -0.138026 0.0925292 0.0581075 -0.0124997 0.0926069 0.0579498 -0.012373 0.023072100000000005 0.…
1527.0 0.11739 0.9472 -0.132746 0.0 0.0 0.132746 0.0 0.0 0.132746 0.0205814 -0.00453458 -0.0235452 0.0 0.0 0.0235452 0.0 0.0 0.0235452 0.1005313 0.982717 -2.16943e-18 0.0214321 -0.00230457 0.0 0.059208 0.961031 -0.0125293 -0.0270792 -0.0643922 0.113111 -0.0260847 -0.0662953 0.114496 0.0100059 0.01092 0.219982 -0.100856 -0.28701 0.172904 -0.109668 -0.269702 0.162218 0.0327775 0.985233 -2.16943e-18…
1528.0 0.0531933 0.958908 -0.0598256 0.0 0.0 0.0598256 0.0 0.0 0.0598256 0.000869678 -0.000126052 -0.000981767 0.0 0.0 0.000981767 0.0 0.0 0.000981767 0.0339536 0.987429 -2.16943e-18 0.000898283 -3.07302e-05 0.0 0.062095 0.960251 -0.0219402 -0.0195199 -0.0650194 0.116533 -0.0190728 -0.0656688 0.116734 0.00311553 -0.00191506 -0.0311576 0.0100705 0.037999 -0.0169128 0.0103119 0.0375352 -0.01669 0.0…
1530.0 0.0747854 0.955509 -0.0842462 0.0 0.0 0.0842462 0.0 0.0 0.0842462 -0.22479 0.0382073 0.25474 0.0 0.0 -0.25474 0.0 0.0 -0.25474 0.056286100000000006 0.986391 -2.16943e-18 -0.232814 0.0136626 0.0 0.0734238 0.955891 -0.0759431 -0.0015328 -0.0128606 0.0991466 -0.00421259 -0.00839019 0.0982825 -0.0131271 -0.000138725 -0.019739 0.0057947 0.0591994 -0.0391838 -0.00131204 0.073541 -0.0505804 0.053…
1533.0 0.0710692 0.956132 -0.0800365 0.0 0.0 0.0800365 0.0 0.0 0.0800365 -0.180696 0.0299305 0.204626 0.0 0.0 -0.204626 0.0 0.0 -0.204626 0.052438200000000004 0.986609 -2.16943e-18 -0.187058 0.0101874 0.0 0.0500533 0.963232 0.0152679 -0.0299998 -0.0933876 0.118172 -0.0301082 -0.0932553 0.118148 -0.000269184 6.07019e-05 0.000899036 -0.000147671 -0.000958498 0.000207386 -0.000141054 -0.000971332 0.…
1534.0 0.0632378 0.957394 -0.0711743 0.0 0.0 0.0711743 0.0 0.0 0.0711743 -0.0502982 0.00787409 0.0568782 0.0 0.0 -0.0568782 0.0 0.0 -0.0568782 0.044335 0.987014 -2.16943e-18 -0.052018 0.00237081 0.0 0.0524589 0.962818 0.0105813 -0.0296558 -0.089856 0.118983 -0.0292552 -0.0903591 0.119086 -0.0031717 0.000691298 0.00914298 -0.00181856 -0.0081139 0.000789711 -0.00185587 -0.00804215 0.000755145 0.024…
1539.0 0.0881209 0.953138 -0.0993785 0.0 0.0 0.0993785 0.0 0.0 0.0993785 -0.0412489 0.00765495 0.0468706 0.0 0.0 -0.0468706 0.0 0.0 -0.0468706 0.07010927 0.985475 -2.16943e-18 -0.0427934 0.00316173 0.0 0.0568114 0.961563 -0.00665698 -0.0242132 -0.0752276 0.11615 -0.0243355 -0.0750606 0.116106 -0.00404018 0.00119983 0.0159425 -0.00598177 -0.012172 0.00221157 -0.00596051 -0.012213 0.00223163 0.0301…
1542.0 0.0819978 0.954253 -0.0924254 0.0 0.0 0.0924254 0.0 0.0 0.0924254 0.060364 -0.0107687 -0.0685041 0.0 0.0 0.0685041 0.0 0.0 0.0685041 0.06375940000000001 0.985922 -2.16943e-18 0.0625757 -0.00418606 0.0 0.0526516 0.962623 0.0062573 -0.0272754 -0.0850482 0.116119 -0.0273119 -0.085001 0.116108 -0.00262951 0.000531874 0.00613161 -0.00150037 -0.00372123 -0.000908581 -0.00149746 -0.00372666 -0.00…
1545.0 0.0962036 0.9516 -0.108571 0.0 0.0 0.108571 0.0 0.0 0.108571 -0.0809021 0.0157844 0.092089 0.0 0.0 -0.092089 0.0 0.0 -0.092089 0.07849891 0.984817 -2.16943e-18 -0.0840177 0.0069846 0.0 0.0755361 0.957203 -0.0500142 -0.00748318 -0.0615097 0.128947 -0.00894666 -0.0587162 0.127077 0.0240223 -0.0138557 -0.210067 0.0641514 0.255259 -0.108672 0.0636186 0.255698 -0.1053 0.052746600000000005 0.985…
1546.0 0.0754409 0.955397 -0.0849891 0.0 0.0 0.0849891 0.0 0.0 0.0849891 -0.202072 0.0345004 0.229024 0.0 0.0 -0.229024 0.0 0.0 -0.229024 0.056965100000000005 0.986351 -2.16943e-18 -0.209302 0.0124388 0.0 0.0571123 0.961327 -0.01058 -0.0234054 -0.069944 0.113983 -0.0230598 -0.0704232 0.114118 -0.010111 0.00573058 0.0901734 -0.0408018 -0.0851551 0.0357818 -0.0411169 -0.0845478 0.0354764 0.0309069 …
1547.0 0.0552859 0.958602 -0.0621883 0.0 0.0 0.0621883 0.0 0.0 0.0621883 -0.065585 0.00966424 0.0740635 0.0 0.0 -0.0740635 0.0 0.0 -0.0740635 0.0361153 0.987352 -2.16943e-18 -0.0677599 0.00247836 0.0 0.07266 0.958243 -0.0360392 -0.01064 -0.0773821 0.134106 -0.0121644 -0.0751866 0.133437 0.0468191 -0.0130039 -0.167302 0.0263743 0.186625 -0.0456548 0.022583 0.193913 -0.0491565 0.0484734 0.984781 -2…
1548.0 -0.0529594 0.967888 0.0592634 0.0 0.0 -0.0592634 0.0 0.0 -0.0592634 0.316889 -0.00787632 -0.354141 0.0 0.0 0.354141 0.0 0.0 0.354141 -0.074973 0.984667 -2.16943e-18 0.323049 0.0274905 0.0 0.083961 0.953129 -0.100816 0.00778856 -0.0041296 0.104632 0.00172049 0.00727015 0.101882 -0.0111319 -0.00940149 -0.13536 0.0462552 0.213925 -0.114674 0.0316132 0.243626 -0.139913 0.06669262000000001 0.98…
1549.0 0.0764974 0.955216 -0.0861867 0.0 0.0 0.0861867 0.0 0.0 0.0861867 0.0363987 -0.00625933 -0.0412619 0.0 0.0 0.0412619 0.0 0.0 0.0412619 0.058059400000000004 0.986286 -2.16943e-18 0.0377061 -0.00228619 0.0 0.0591247 0.962512 0.0197635 -0.0378853 -0.109662 0.137837 -0.0377765 -0.109787 0.137856 0.0163612 -0.0056577 -0.0772203 0.0483258 0.0295593 -0.000666068 0.0484258 0.0293694 -0.000592715 0…
1550.0 0.0796909 0.954661 -0.089808 0.0 0.0 0.089808 0.0 0.0 0.089808 -0.0749319 0.0131653 0.084997 0.0 0.0 -0.084997 0.0 0.0 -0.084997 0.0613683 0.986079 -2.16943e-18 -0.0776547 0.00499066 0.0 0.0546828 0.962119 -0.000500233 -0.025312 -0.0793996 0.115267 -0.025312 -0.079399 0.115265 -0.00195044 0.000430109 0.00443104 -0.00227532 -0.000273312 -0.00188227 -0.00227298 -0.000277711 -0.0018808 0.0276…
1551.0 0.107617 0.949296 -0.121579 0.0 0.0 0.121579 0.0 0.0 0.121579 0.00594885 -0.00124119 -0.00678924 0.0 0.0 0.00678924 0.0 0.0 0.00678924 0.0903603 0.983753 -2.16943e-18 0.00618697 -0.000595468 0.0 0.101375 0.945229 -0.169556 0.01313 0.0836146 0.0828634 0.0131823 0.0834506 0.0829757 0.00441117 -0.00189208 -0.0142496 0.00166365 0.0155226 -0.00293654 0.00165292 0.0155433 -0.00294676 0.0906686 0…
1552.0 0.081553 0.954332 -0.0919206 0.0 0.0 0.0919206 0.0 0.0 0.0919206 -0.152434 0.0271143 0.172975 0.0 0.0 -0.172975 0.0 0.0 -0.172975 0.0632983 0.985953 -2.16943e-18 -0.15801 0.0104901 0.0 0.0759688 0.953479 -0.103846 0.00856061 0.0171796 0.0864796 0.00619427 0.0215826 0.0851322 -0.0262523 -0.00357723 -0.0693333 -0.00402826 0.210563 -0.132194 0.010714 0.182251 -0.118628 0.05979520000000001 0.9…
1553.0 -0.0381128 0.967396 0.0426673 0.0 0.0 -0.0426673 0.0 0.0 -0.0426673 0.249878 -0.0103624 -0.279407 0.0 0.0 0.279407 0.0 0.0 0.279407 -0.059824 0.98583 -2.16943e-18 0.255201 0.0174564 0.0 0.0600681 0.960907 -0.0128226 -0.0209226 -0.0759461 0.119744 -0.0218965 -0.0745985 0.11937 0.0108703 -0.00328154 -0.0448365 0.0136717 0.041405 -0.0102411 0.0131309 0.0424444 -0.0107398 0.033977900000000005 …
1555.0 -0.0459945 0.967688 0.0514789 0.0 0.0 -0.0514789 0.0 0.0 -0.0514789 0.204253 -0.00666806 -0.228315 0.0 0.0 0.228315 0.0 0.0 0.228315 -0.06787 0.985244 -2.16943e-18 0.208402 0.0161013 0.0 0.0833855 0.949105 -0.14602 0.0148713 0.0751397 0.0657019 0.0149025 0.0755028 0.0649796 -0.0423007 -0.00242192 -0.0494063 0.015687 0.169 -0.133109 0.0145898 0.170761 -0.131785 0.07171897 0.985361 -2.16943e…
1556.0 0.029264 0.962048 -0.0328615 0.0 0.0 0.0328615 0.0 0.0 0.0328615 -0.0420677 0.00494344 0.0473219 0.0 0.0 -0.0473219 0.0 0.0 -0.0473219 0.009274000000000004 0.98794 -2.16943e-18 -0.0433221 0.000313333 0.0 0.080866 0.950733 -0.130782 0.00978385 0.0590405 0.0720101 0.0111755 0.056705 0.0719726 -0.0259202 0.00154893 -0.00399686 0.0124201 0.0447967 -0.0532259 0.00373898 0.0605731 -0.0553099 0.0…
1557.0 0.0988845 0.951073 -0.111623 0.0 0.0 0.111623 0.0 0.0 0.111623 -0.0349535 0.00693043 0.0398107 0.0 0.0 -0.0398107 0.0 0.0 -0.0398107 0.08128356 0.984581 -2.16943e-18 -0.0363121 0.00313035 0.0 0.0623998 0.960657 -0.0130183 -0.0203215 -0.0813639 0.124764 -0.0216934 -0.079489 0.124262 0.0150015 -0.00492339 -0.071229 0.0225156 0.0695686 -0.0209038 0.0213926 0.0717279 -0.0219453 0.0361821 0.984…
1558.0 0.152085 0.938827 -0.172623 0.0 0.0 0.172623 0.0 0.0 0.172623 -0.170587 0.0447842 0.19704 0.0 0.0 -0.19704 0.0 0.0 -0.19704 0.1367421 0.978091 -2.16943e-18 -0.178445 0.0264209 0.0 0.0801844 0.950897 -0.130638 0.0137686 0.0535552 0.0730872 0.0127278 0.0539192 0.0736864 -0.0427925 -0.00718482 -0.102309 0.00994013 0.289743 -0.195686 0.0335461 0.244255 -0.172124 0.06696029 0.985836 -2.16943e-1…
1559.0 0.114401 0.947853 -0.129328 0.0 0.0 0.129328 0.0 0.0 0.129328 -0.156276 0.0338716 0.178647 0.0 0.0 -0.178647 0.0 0.0 -0.178647 0.0974188 0.983046 -2.16943e-18 -0.162673 0.0169297 0.0 0.0852207 0.953686 -0.0909079 0.00236536 -0.0181719 0.11674 0.00252129 -0.0189976 0.114406 -0.00583586 -0.011249 -0.174104 0.0800166 0.218591 -0.124347 0.0625199 0.251118 -0.132885 0.06659223 0.985268 -2.16943…
1561.0 0.0835966 0.953966 -0.09424 0.0 0.0 0.09424 0.0 0.0 0.09424 -0.0684705 0.0123431 0.0777291 0.0 0.0 -0.0777291 0.0 0.0 -0.0777291 0.0654169 0.98581 -2.16943e-18 -0.0709936 0.0048786 0.0 0.0506011 0.963219 0.0151663 -0.0300622 -0.0933131 0.118262 -0.0300622 -0.0933137 0.118262 -0.000277837 2.9583e-05 0.000260826 0.000258837 -0.00039161 -0.000128845 0.000257995 -0.00039008 -0.000129017 0.0220…
1562.0 0.178635 0.931418 -0.203419 0.0 0.0 0.203419 0.0 0.0 0.203419 -0.27898 0.0825021 0.325023 0.0 0.0 -0.325023 0.0 0.0 -0.325023 0.1645637 0.973533 -2.16943e-18 -0.292868 0.0526248 0.0 0.072432 0.958221 -0.0377012 -0.0123569 -0.06961 0.125784 -0.0115406 -0.0717957 0.131095 0.0365357 -0.0152574 -0.184755 -0.0958199 0.47534 -0.154825 0.132146 0.0431662 0.00940989 0.0484179 0.984903 -2.16943e-18…
1563.0 0.200769 0.924559 -0.229309 0.0 0.0 0.229309 0.0 0.0 0.229309 -0.407335 0.13202 0.478385 0.0 0.0 -0.478385 0.0 0.0 -0.478385 0.187835 0.969039 -2.16943e-18 -0.428908 0.0885886 0.0 0.0540286 0.964021 0.043125 -0.0490685 -0.125439 0.141388 -0.0488712 -0.125685 0.141419 0.0165715 -0.00482974 -0.0599071 0.0414621 0.00635717 0.0123772 0.0412776 0.0066939 0.0123371 0.021206300000000004 0.982657 …
1565.0 0.0491701 0.959482 -0.0552853 0.0 0.0 0.0552853 0.0 0.0 0.0552853 0.0824632 -0.0115703 -0.0930313 0.0 0.0 0.0930313 0.0 0.0 0.0930313 0.029799100000000002 0.987561 -2.16943e-18 0.0851328 -0.00252547 0.0 0.111463 0.94153 -0.195842 0.0163954 0.108886 0.0806122 0.0166548 0.107987 0.0812513 0.00773111 -0.00330292 -0.0229788 0.00301278 0.0227703 -0.00280469 0.00294901 0.0228934 -0.00286685 0.10…
1566.0 -0.0142323 0.966086 0.0159468 0.0 0.0 -0.0159468 0.0 0.0 -0.0159468 0.0149011 -0.00101733 -0.0166864 0.0 0.0 0.0166864 0.0 0.0 0.0166864 -0.035399 0.987173 -2.16943e-18 0.0152632 0.000634945 0.0 0.060275 0.955803 -0.0887364 0.00551086 0.0301433 0.061077 0.00656022 0.0271396 0.0631391 -0.0444229 0.00716602 0.0518386 -0.00434647 0.00434905 -0.0468723 -0.00559855 0.00674597 -0.0479829 0.04376…
1568.0 0.0161911 0.963487 -0.0181681 0.0 0.0 0.0181681 0.0 0.0 0.0181681 0.0921403 -0.00945726 -0.103481 0.0 0.0 0.103481 0.0 0.0 0.103481 -0.0041776999999999925 0.987938 -2.16943e-18 0.0947344 0.000706818 0.0 0.0483961 0.965106 0.0575428 -0.0517518 -0.136091 0.140315 -0.0528073 -0.135004 0.140267 0.0182003 -0.00546736 -0.0766428 0.0504509 0.0203765 0.00604897 0.0501116 0.0210132 0.00585363 0.014…
1569.0 0.274364 0.897083 -0.317102 0.0 0.0 0.317102 0.0 0.0 0.317102 -0.425524 0.180518 0.51641 0.0 0.0 -0.51641 0.0 0.0 -0.51641 0.265734 0.94935 -2.16943e-18 -0.452833 0.135858 0.0 0.0926104 0.948929 -0.139327 0.00839103 0.0513365 0.0885331 0.0082034 0.0518149 0.088255 0.00545246 0.00285556 0.0333061 -0.00985581 -0.0627757 0.0443274 -0.0101229 -0.0622634 0.044082 0.07896125 0.98474 -2.16943e-18…
1570.0 0.015875 0.963519 -0.017813 0.0 0.0 0.017813 0.0 0.0 0.017813 0.233083 -0.0238399 -0.261761 0.0 0.0 0.261761 0.0 0.0 0.261761 -0.004502800000000001 0.987936 -2.16943e-18 0.239635 0.00187303 0.0 0.0758148 0.955809 -0.0703311 0.00441527 -0.0435544 0.117265 0.00173913 -0.038315 0.113178 -0.0204856 -0.0169825 -0.298336 0.223657 0.2333 -0.153615 0.177487 0.321751 -0.194265 0.055820100000000004 …
1571.0 0.0702519 0.956267 -0.079111 0.0 0.0 0.079111 0.0 0.0 0.079111 -0.0555157 0.00914286 0.0628583 0.0 0.0 -0.0628583 0.0 0.0 -0.0628583 0.051592200000000005 0.986655 -2.16943e-18 -0.0574646 0.00307625 0.0 0.0501813 0.963126 0.0137926 -0.0297259 -0.09197 0.117956 -0.0297164 -0.0919813 0.117958 -0.000731321 0.000333572 0.00587913 -0.00235297 -0.00600178 0.00247621 -0.00235165 -0.00600431 0.0024…
1573.0 -0.112064 0.967405 0.12531 0.0 0.0 -0.12531 0.0 0.0 -0.12531 0.32018 0.0131978 -0.358013 0.0 0.0 0.358013 0.0 0.0 0.358013 -0.13500800000000002 0.977555 -2.16943e-18 0.324035 0.0492844 0.0 0.0510387 0.963051 0.0123669 -0.0288014 -0.0908174 0.117305 -0.0292953 -0.0902045 0.117185 -0.000980284 0.000194954 0.00227862 -0.000587834 -0.00131958 -0.000371899 -0.00057696 -0.0013405 -0.000361817 0.…
1574.0 0.256961 0.904251 -0.296074 0.0 0.0 0.296074 0.0 0.0 0.296074 -0.569162 0.227454 0.68477 0.0 0.0 -0.68477 0.0 0.0 -0.68477 0.247238 0.954687 -2.16943e-18 -0.604121 0.167484 0.0 0.0602576 0.961455 -0.00217274 -0.0298192 -0.0826768 0.124721 -0.0295793 -0.0830099 0.124814 -0.00255051 0.00298673 0.0574544 -0.0241413 -0.0670526 0.0337438 -0.0244009 -0.0665537 0.0335062 0.0325271 0.984666 -2.169…
1576.0 0.0322352 0.961693 -0.0362046 0.0 0.0 0.0362046 0.0 0.0 0.0362046 -0.135098 0.0163336 0.152032 0.0 0.0 -0.152032 0.0 0.0 -0.152032 0.012334499999999998 0.987913 -2.16943e-18 -0.139178 0.00147194 0.0 0.0600668 0.956252 -0.0845512 0.00347554 0.0258595 0.0652471 0.00365987 0.0253601 0.0655788 -0.0168907 0.0186919 0.219511 -0.099646 -0.221191 0.101455 -0.0978531 -0.224617 0.102987 0.0429878 0.…
1577.0 0.0314835 0.961784 -0.0353586 0.0 0.0 0.0353586 0.0 0.0 0.0353586 0.0262177 -0.00314727 -0.029501 0.0 0.0 0.029501 0.0 0.0 0.029501 0.011560100000000004 0.98792 -2.16943e-18 0.0270069 -0.000262776 0.0 0.0544363 0.962075 -0.000511349 -0.0237918 -0.0823277 0.116683 -0.0258129 -0.0796639 0.116041 0.00273773 -0.00118782 -0.0197989 0.00684966 0.0215865 -0.00863727 0.00638029 0.0224888 -0.009070…
1578.0 0.0549565 0.958651 -0.0618163 0.0 0.0 0.0618163 0.0 0.0 0.0618163 -0.159716 0.0234742 0.180354 0.0 0.0 -0.180354 0.0 0.0 -0.180354 0.035775 0.987364 -2.16943e-18 -0.165006 0.00597374 0.0 0.0510154 0.963009 0.0125032 -0.0294517 -0.0913041 0.118305 -0.0291897 -0.0916289 0.118368 0.000487665 -0.000118432 -0.0017619 0.000349767 0.00185448 -0.000442169 0.0003571 0.00184051 -0.000436433 0.022685…
1579.0 0.0389267 0.960859 -0.0437383 0.0 0.0 0.0437383 0.0 0.0 0.0437383 0.174529 -0.0224362 -0.19659 0.0 0.0 0.19659 0.0 0.0 0.19659 0.019230900000000002 0.987814 -2.16943e-18 0.179949 -0.00325911 0.0 0.0447949 0.965732 0.0633401 -0.0547309 -0.134597 0.135995 -0.0550851 -0.134118 0.135908 0.0137459 0.000333171 0.0410656 -0.0344638 -0.0517788 0.0454595 -0.0335661 -0.0534699 0.0460237 0.0104951999…
1580.0 0.0029091 0.96475 -0.00326211 0.0 0.0 0.00326211 0.0 0.0 0.00326211 -0.0164186 0.00143825 0.0184133 0.0 0.0 -0.0184133 0.0 0.0 -0.0184133 -0.01782249999999999 0.987735 -2.16943e-18 -0.0168532 -0.000377016 0.0 0.0596041 0.957018 -0.0740713 0.0032627 0.00473327 0.0738393 -0.00158614 0.0147571 0.069361 -0.0126552 0.0192397 0.212345 -0.0283285 -0.352624 0.16202 0.0685794 -0.540381 0.264426 0.0…
1582.0 0.0663948 0.956894 -0.0747453 0.0 0.0 0.0747453 0.0 0.0 0.0747453 -0.0741489 0.0118793 0.0838963 0.0 0.0 -0.0838963 0.0 0.0 -0.0838963 0.04760060000000001 0.98686 -2.16943e-18 -0.0767146 0.00377096 0.0 0.0656146 0.960415 -0.00845927 -0.0207308 -0.0978046 0.137049 -0.0216779 -0.0965637 0.136758 0.034178 -0.0127502 -0.1785 0.0966548 0.105032 -0.0232006 0.0957794 0.106718 -0.0240266 0.0386536…
1583.0 -0.0264614 0.966837 0.0296351 0.0 0.0 -0.0296351 0.0 0.0 -0.0296351 0.283589 -0.0154648 -0.3173 0.0 0.0 0.3173 0.0 0.0 0.3173 -0.047916 0.986566 -2.16943e-18 0.290045 0.0160454 0.0 0.0491559 0.961252 -0.0232295 -0.0134073 -0.0431873 0.0884688 -0.0121293 -0.0452308 0.0893006 -0.0646674 0.0072583 0.0386406 0.0190651 0.03328 -0.0859719 0.0193897 0.0326617 -0.0857024 0.0256071 0.986376 -2.1694…
1586.0 0.146603 0.940248 -0.166296 0.0 0.0 0.166296 0.0 0.0 0.166296 -0.208721 0.0533862 0.240693 0.0 0.0 -0.240693 0.0 0.0 -0.240693 0.131009 0.978921 -2.16943e-18 -0.218178 0.0308944 0.0 0.117236 0.93776 -0.223152 0.0216108 0.139692 0.0719013 0.0213082 0.140951 0.0709445 0.00338492 -0.00305981 -0.0222974 0.00462002 0.0282639 -0.010592 0.00473843 0.0280365 -0.010479 0.1118904 0.980419 -2.16943e-…
1587.0 0.14895 0.939644 -0.169004 0.0 0.0 0.169004 0.0 0.0 0.169004 -0.280175 0.0724716 0.323317 0.0 0.0 -0.323317 0.0 0.0 -0.323317 0.1334632 0.97857 -2.16943e-18 -0.29296 0.0422933 0.0 0.077421 0.950064 -0.140616 0.0157764 0.076344 0.0584086 0.015866 0.0756662 0.0591195 -0.0515989 -0.00266345 -0.0526821 0.0180251 0.193114 -0.157609 0.0180783 0.193145 -0.158446 0.06570601000000001 0.985822 -2.16…
1589.0 0.152505 0.938717 -0.173108 0.0 0.0 0.173108 0.0 0.0 0.173108 -0.202012 0.0531389 0.233368 0.0 0.0 -0.233368 0.0 0.0 -0.233368 0.1371812 0.978026 -2.16943e-18 -0.211329 0.0313946 0.0 0.0361413 0.965064 0.0307086 -0.0308264 -0.092454 0.102366 -0.0309346 -0.0923463 0.102342 -0.0141771 0.0129135 0.241397 -0.131374 -0.217346 0.108891 -0.131355 -0.217407 0.109084 0.00718110000000001 0.984824 -2…
1592.0 0.0157519 0.963532 -0.0176748 0.0 0.0 0.0176748 0.0 0.0 0.0176748 -0.0902773 0.00922103 0.101384 0.0 0.0 -0.101384 0.0 0.0 -0.101384 -0.004629300000000003 0.987935 -2.16943e-18 -0.0928138 -0.000738278 0.0 0.0639453 0.955761 -0.0868434 0.000174095 0.0275155 0.069242 0.00144397 0.0243187 0.0711825 -0.00240782 0.0221586 0.272647 -0.135783 -0.29473 0.157648 -0.121715 -0.321732 0.170501 0.04658…
1594.0 -0.0284856 0.966945 0.0318999 0.0 0.0 -0.0318999 0.0 0.0 -0.0318999 0.268704 -0.0140428 -0.300609 0.0 0.0 0.300609 0.0 0.0 0.300609 -0.04998599999999999 0.986449 -2.16943e-18 0.274752 0.0158237 0.0 0.0664515 0.953285 -0.110545 -0.000632895 0.0710722 0.0501302 0.00445635 0.061035 0.0519648 -0.000202213 0.033044 0.360313 -0.181268 -0.390827 0.211949 -0.136743 -0.477821 0.263822 0.05146670000…
1595.0 0.135685 0.942967 -0.153726 0.0 0.0 0.153726 0.0 0.0 0.153726 -0.223566 0.0541988 0.257006 0.0 0.0 -0.257006 0.0 0.0 -0.257006 0.1196053 0.980463 -2.16943e-18 -0.233361 0.0300575 0.0 0.0581592 0.959089 -0.047111 -0.0096475 -0.0235868 0.0903541 -0.00995831 -0.023066 0.0901837 -0.0290675 0.00892788 0.100287 -0.0271561 -0.087408 0.0145465 -0.0260656 -0.08946 0.0152629 0.036406100000000004 0.9…
1596.0 0.126675 0.945102 -0.14338 0.0 0.0 0.14338 0.0 0.0 0.14338 -0.0923371 0.0213762 0.105888 0.0 0.0 -0.105888 0.0 0.0 -0.105888 0.1102053 0.981624 -2.16943e-18 -0.0962696 0.0113886 0.0 0.101463 0.939677 -0.21563 0.022657 0.159946 0.0430822 0.0226523 0.15995 0.0430806 -0.0106223 0.0138755 0.105774 -0.0333964 -0.125097 0.0526923 -0.0333599 -0.125169 0.0527447 0.0966649 0.981653 -2.16943e-18 -0.…
1597.0 0.126337 0.94518 -0.142994 0.0 0.0 0.142994 0.0 0.0 0.142994 -0.176895 0.0408794 0.202838 0.0 0.0 -0.202838 0.0 0.0 -0.202838 0.10985349999999999 0.981666 -2.16943e-18 -0.184421 0.0217444 0.0 0.0669781 0.96166 0.0178447 -0.0432249 -0.113221 0.14854 -0.0433593 -0.113063 0.148535 0.0149538 -0.00672866 -0.0918876 0.0709029 0.0197794 0.00190009 0.0708213 0.0199564 0.00168922 0.0358815000000000…
1600.0 0.106203 0.94959 -0.119966 0.0 0.0 0.119966 0.0 0.0 0.119966 -0.214206 0.0443321 0.244384 0.0 0.0 -0.244384 0.0 0.0 -0.244384 0.0888902 0.983893 -2.16943e-18 -0.222739 0.0210751 0.0 0.0514523 0.962998 0.0132386 -0.0303181 -0.0924633 0.119595 -0.0304149 -0.0923434 0.119572 -0.00235512 0.00066535 0.0104193 -0.00284357 -0.0107129 0.00313781 -0.00283569 -0.0107278 0.00314371 0.0229327 0.98462 …
1601.0 0.129352 0.944478 -0.146452 0.0 0.0 0.146452 0.0 0.0 0.146452 -0.205501 0.0482394 0.235829 0.0 0.0 -0.235829 0.0 0.0 -0.235829 0.1129975 0.98129 -2.16943e-18 -0.214328 0.0260225 0.0 0.0632111 0.959088 -0.0407749 -0.0117576 -0.0432982 0.105884 -0.015312 -0.0374682 0.103603 -0.0174933 0.00429591 0.0446634 -0.0138919 -0.0248917 -0.00588106 -0.0101175 -0.0321479 -0.00236762 0.04016590000000000…
1604.0 0.00885944 0.964209 -0.00993737 0.0 0.0 0.00993737 0.0 0.0 0.00993737 0.119729 -0.0112939 -0.134356 0.0 0.0 0.134356 0.0 0.0 0.134356 -0.011712399999999998 0.987851 -2.16943e-18 0.122988 0.00193004 0.0 0.0562459 0.962901 0.0253202 -0.036255 -0.118085 0.139067 -0.0365627 -0.117745 0.139037 0.0326306 -0.00952874 -0.129688 0.0708616 0.0575394 0.0013229 0.070566 0.0581112 0.0010338 0.025736600…
1605.0 0.0511235 0.959206 -0.0574894 0.0 0.0 0.0574894 0.0 0.0 0.0574894 -0.0110175 0.00157062 0.0124334 0.0 0.0 -0.0124334 0.0 0.0 -0.0124334 0.031816000000000004 0.987499 -2.16943e-18 -0.011377 0.000362598 0.0 0.0628738 0.95861 -0.0490707 -0.0114141 -0.02643 0.0969695 -0.0108309 -0.0273861 0.0973227 -0.0197849 0.0074897 0.0894957 -0.0250938 -0.0906365 0.0262179 -0.0258325 -0.0892406 0.0256811 0…
1607.0 0.00621701 0.964454 -0.00697251 0.0 0.0 0.00697251 0.0 0.0 0.00697251 0.0475284 -0.00434119 -0.0533204 0.0 0.0 0.0533204 0.0 0.0 0.0533204 -0.014426300000000003 0.987804 -2.16943e-18 0.0488064 0.000910661 0.0 0.0794093 0.949811 -0.140807 0.012812 0.0766982 0.0610439 0.0131508 0.0757999 0.0614773 -0.027539 0.00571601 0.0404234 -0.00805645 -0.00332168 -0.0271999 -0.00913376 -0.00139026 -0.02…
1608.0 0.0889865 0.952977 -0.100362 0.0 0.0 0.100362 0.0 0.0 0.100362 0.0782618 -0.0146034 -0.0889441 0.0 0.0 0.0889441 0.0 0.0 0.0889441 0.07100738000000001 0.985408 -2.16943e-18 0.0812012 -0.00607975 0.0 0.11863 0.936716 -0.230676 0.0228132 0.1508 0.0671138 0.0230841 0.149583 0.0680595 0.00177867 -0.00283584 -0.0206749 0.00417253 0.0295329 -0.0130346 0.00406782 0.0297331 -0.0131276 0.1141663 0.…
1611.0 0.118509 0.946952 -0.134027 0.0 0.0 0.134027 0.0 0.0 0.134027 -0.18419 0.040829 0.210775 0.0 0.0 -0.210775 0.0 0.0 -0.210775 0.1016967 0.98259 -2.16943e-18 -0.191832 0.020876 0.0 0.0503786 0.96314 0.0137744 -0.0295297 -0.0918598 0.117668 -0.0295732 -0.0918061 0.117658 -0.000555558 0.000198374 0.00318409 -0.00128396 -0.00285878 0.000958125 -0.00128341 -0.00285987 0.000958799 0.0219767000000…
1612.0 0.0404572 0.960661 -0.0454625 0.0 0.0 0.0454625 0.0 0.0 0.0454625 0.0878965 -0.0114534 -0.0990292 0.0 0.0 0.0990292 0.0 0.0 0.0990292 0.020809100000000004 0.987784 -2.16943e-18 0.0906435 -0.00179801 0.0 0.0595887 0.958953 -0.0480659 -0.0103567 -0.0227537 0.0912284 -0.00926035 -0.0246824 0.092066 -0.0326174 0.00803535 0.0829166 -0.0126095 -0.0710945 0.000786629 -0.0174395 -0.0618132 -0.0036…
1613.0 0.191295 0.927572 -0.218202 0.0 0.0 0.218202 0.0 0.0 0.218202 -0.398294 0.124218 0.466117 0.0 0.0 -0.466117 0.0 0.0 -0.466117 0.177866 0.971041 -2.16943e-18 -0.418843 0.08167 0.0 0.0692448 0.959524 -0.0185485 -0.0191213 -0.0896647 0.137383 -0.0194119 -0.0892715 0.13728 0.0305819 -0.010918 -0.156419 0.0626362 0.132774 -0.0389634 0.06223 0.133555 -0.0393384 0.0430726 0.984393 -2.16943e-18 0.…
1614.0 0.153487 0.938458 -0.174243 0.0 0.0 0.174243 0.0 0.0 0.174243 -0.238548 0.0630393 0.275657 0.0 0.0 -0.275657 0.0 0.0 -0.275657 0.13820860000000001 0.977872 -2.16943e-18 -0.249583 0.037367 0.0 0.0842184 0.952756 -0.104545 0.000793622 0.0150452 0.0987599 0.00089068 0.0148307 0.0988768 -0.00133443 0.000546284 0.00532545 -0.00113161 -0.00565423 0.0014602 -0.00110907 -0.00569744 0.00148099 0.06…
1616.0 0.137012 0.942644 -0.155252 0.0 0.0 0.155252 0.0 0.0 0.155252 -0.10224 0.0249511 0.117576 0.0 0.0 -0.117576 0.0 0.0 -0.117576 0.1209907 0.980283 -2.16943e-18 -0.106738 0.0139137 0.0 0.0480428 0.965178 0.0595027 -0.0527165 -0.138198 0.14145 -0.0527206 -0.138221 0.141466 0.0101731 -0.00657645 -0.113558 0.0886042 0.0429459 -0.0179036 0.0884049 0.0433176 -0.0180017 0.013963100000000006 0.98207…
1618.0 0.161908 0.936188 -0.183987 0.0 0.0 0.183987 0.0 0.0 0.183987 -0.323752 0.0889391 0.3751 0.0 0.0 -0.3751 0.0 0.0 -0.3751 0.147024 0.976509 -2.16943e-18 -0.339107 0.0541536 0.0 0.0860593 0.951536 -0.116894 0.00296486 0.0312181 0.0927624 0.00490436 0.0266469 0.0953868 0.000541855 0.000175526 0.00274043 -0.00155354 -0.00390651 0.00272051 -0.00142928 -0.00415267 0.00288616 0.07021528 0.985407 …
1620.0 -0.00468954 0.965383 0.00525661 0.0 0.0 -0.00525661 0.0 0.0 -0.00525661 0.257258 -0.0203287 -0.288307 0.0 0.0 0.288307 0.0 0.0 0.288307 -0.025619000000000003 0.987527 -2.16943e-18 0.26382 0.00815083 0.0 0.0704131 0.953817 -0.105191 0.00977077 0.0300893 0.0749523 0.00893279 0.0319744 0.0705693 -0.0357563 -0.00394998 -0.0668537 -0.0283376 0.274493 -0.176695 0.00190344 0.215586 -0.142644 0.05…
1622.0 -0.0132191 0.966016 0.0148122 0.0 0.0 -0.0148122 0.0 0.0 -0.0148122 -0.00236959 0.000164479 0.0026537 0.0 0.0 -0.0026537 0.0 0.0 -0.0026537 -0.034361 0.987215 -2.16943e-18 -0.00242748 -9.82238e-05 0.0 0.0730636 0.955803 -0.0774809 -0.00499426 -0.00341564 0.0959768 -0.00479975 -0.00544784 0.0970745 -0.00951276 0.00562638 0.0656683 -0.0189441 -0.076728 0.0297962 -0.0244729 -0.066402 0.02668 …
1623.0 0.0391637 0.960828 -0.0440053 0.0 0.0 0.0440053 0.0 0.0 0.0440053 -0.0502862 0.00647809 0.0566446 0.0 0.0 -0.0566446 0.0 0.0 -0.0566446 0.0194753 0.987809 -2.16943e-18 -0.0518495 0.000952908 0.0 0.0583735 0.956514 -0.0820546 0.00219261 0.025807 0.0640933 0.00236871 0.0254857 0.0641825 -0.0139389 0.021038 0.249868 -0.107331 -0.275891 0.133436 -0.107228 -0.276148 0.133933 0.0410458 0.987123 …
1624.0 0.111837 0.948405 -0.126397 0.0 0.0 0.126397 0.0 0.0 0.126397 0.00050916 -0.000108795 -0.00058168 0.0 0.0 0.00058168 0.0 0.0 0.00058168 0.0947502 0.98332 -2.16943e-18 0.000529827 -5.35713e-05 0.0 0.0973858 0.945207 -0.171138 0.0138245 0.0958183 0.0682354 0.0139929 0.0955549 0.0682054 -0.00555601 0.0116999 0.101191 -0.0241456 -0.147507 0.0754635 -0.0242819 -0.147234 0.0752384 0.0872797 0.98…
1625.0 0.0467224 0.959822 -0.0525244 0.0 0.0 0.0525244 0.0 0.0 0.0525244 -0.028241 0.00388298 0.031848 0.0 0.0 -0.031848 0.0 0.0 -0.031848 0.027272500000000005 0.987633 -2.16943e-18 -0.0291463 0.000784092 0.0 0.0742391 0.957531 -0.0452347 -0.00896538 -0.0653686 0.127604 -0.00676794 -0.0703438 0.13241 0.0230069 -0.0118199 -0.208934 0.0765072 0.232756 -0.105823 0.00832847 0.363182 -0.162643 0.05108…
1626.0 0.205685 0.92295 -0.235088 0.0 0.0 0.235088 0.0 0.0 0.235088 -0.477983 0.157975 0.562418 0.0 0.0 -0.562418 0.0 0.0 -0.562418 0.193013 0.967954 -2.16943e-18 -0.50364 0.107062 0.0 0.0521799 0.963467 0.0240409 -0.0380358 -0.101889 0.125772 -0.0381464 -0.101914 0.126075 0.00428719 0.00378897 0.0928089 -0.0529002 -0.101816 0.062909 -0.0540522 -0.0994236 0.0606417 0.022050200000000006 0.984017 -…
1627.0 -0.0142155 0.966085 0.0159279 0.0 0.0 -0.0159279 0.0 0.0 -0.0159279 0.122933 -0.00839528 -0.137662 0.0 0.0 0.137662 0.0 0.0 0.137662 -0.035382 0.987173 -2.16943e-18 0.125921 0.00523591 0.0 0.0786747 0.956394 -0.0584126 -0.00753069 -0.0520269 0.128021 -0.0075228 -0.0520433 0.128026 0.0148952 -0.0130117 -0.198737 0.0714008 0.238948 -0.111598 0.0713777 0.23899 -0.111603 0.056511000000000006 0…
1628.0 0.137414 0.942546 -0.155714 0.0 0.0 0.155714 0.0 0.0 0.155714 -0.205518 0.0502561 0.236372 0.0 0.0 -0.236372 0.0 0.0 -0.236372 0.12141 0.980229 -2.16943e-18 -0.214571 0.0280709 0.0 0.0667036 0.957912 -0.0544698 -0.0091645 -0.0287513 0.102438 -0.0114355 -0.0251396 0.100688 -0.0176308 0.00505209 0.0546307 -0.00815645 -0.0560715 0.00959752 -0.0162186 -0.0409689 0.0049169 0.044962 0.986103 -2.…
1631.0 -0.00676619 0.965545 0.00758368 0.0 0.0 -0.00758368 0.0 0.0 -0.00758368 0.221307 -0.0169697 -0.247973 0.0 0.0 0.247973 0.0 0.0 0.247973 -0.027747999999999995 0.987459 -2.16943e-18 0.226894 0.00753854 0.0 0.0714884 0.956707 -0.0673291 -0.00752525 -0.0152511 0.100008 -0.00749681 -0.014718 0.0995958 -0.0150657 0.00457323 0.0470681 -0.015519 -0.0321575 0.00066701 -0.00873662 -0.045176 0.006845…
1634.0 0.0979616 0.951255 -0.110572 0.0 0.0 0.110572 0.0 0.0 0.110572 -0.209415 0.0412932 0.238466 0.0 0.0 -0.238466 0.0 0.0 -0.238466 0.08032489000000001 0.984663 -2.16943e-18 -0.217529 0.0185222 0.0 0.057733 0.963057 0.028727 -0.0421382 -0.116451 0.139828 -0.0432552 -0.115209 0.139676 0.0129587 -0.00338678 -0.0444809 0.0226468 0.0187212 0.00364268 0.0217595 0.0204035 0.00301187 0.0263872 0.9831…
[truncated: 4,973 more rows]
