# Supplementary material for: Characterization of Human Balance through a Reinforcement Learning-based Muscle Controller
Source: PLoS One. 2025 Apr 1;20(4):e0320211. doi: 10.1371/journal.pone.0320211 (PMC11960994; doi:10.1371/journal.pone.0320211)
Supplement: S1 File — Data for the COM states and trajectories, as well as muscle activations, presented in the figures. (ZIP) [file pone.0320211.s001.zip › FigureData/fig3a_COM_State_Trajectories_point_cloud.xyz]

0.1119577 -0.304522 0
0.101968 -0.287275 0
0.0928336 -0.262568 0
0.08445577 -0.241291 0
0.07679358 -0.219204 0
0.06989201 -0.19614 0
0.0637346 -0.175 0
0.0582303 -0.156246 0
0.0533471 -0.138269 0
0.0490232 -0.122555 0
0.0451852 -0.108775 0
0.0417775 -0.0967876 0
0.0387329 -0.0870335 0
0.035978600000000006 -0.0789109 0
0.033488800000000006 -0.0708512 0
0.0312614 -0.0634121 0
0.029267800000000004 -0.0564021 0
0.027519000000000002 -0.04895 0
0.026012300000000002 -0.0418482 0
0.024739300000000006 -0.0348813 0
0.023696600000000005 -0.0280052 0
0.022884100000000004 -0.0210608 0
0.0223017 -0.0142607 0
0.021943500000000005 -0.00755435 0
0.0218109 -0.000713897 0
0.021909400000000002 0.00630918 0
0.022244900000000005 0.013491 0
0.022822000000000002 0.0207849 0
0.023643300000000006 0.0281227 0
0.024706000000000006 0.0352115 0
0.025995500000000005 0.0417244 0
0.0274898 0.0474984 0
0.029161200000000005 0.0524159 0
0.030983500000000004 0.0565776 0
0.032930400000000006 0.0599617 0
0.0349758 0.0626742 0
0.0370967 0.0643647 0
0.0392679 0.0659437 0
0.041498900000000005 0.0677975 0
0.043785300000000006 0.0691969 0
0.0460759 0.0677972 0
0.048265100000000005 0.063396 0
0.0502677 0.0568791 0
0.05203100000000001 0.0492161 0
0.05353720000000001 0.0417702 0
0.054798 0.0343917 0
0.055811400000000004 0.0268887 0
0.056576 0.0193955 0
0.0570861 0.0116306 0
0.05734600000000001 0.0044015 0
0.0573733 -0.00221086 0
0.057176700000000004 -0.00916804 0
0.05676200000000001 -0.0152433 0
0.0561576 -0.0206848 0
0.055369800000000004 -0.0262427 0
0.05441120000000001 -0.0309041 0
0.0533097 -0.0349056 0
0.052083700000000004 -0.0383658 0
0.0507553 -0.0410897 0
0.049350000000000005 -0.0430311 0
0.0478888 -0.0444815 0
0.0463908 -0.0452554 0
0.044879 -0.0454248 0
0.0433648 -0.0453936 0
0.0418243 -0.0490347 0
0.0400282 -0.0571262 0
0.038033700000000004 -0.0623338 0
0.035869500000000006 -0.0669051 0
0.033611300000000004 -0.0680856 0
0.031343 -0.0681019 0
0.029058100000000003 -0.0689455 0
0.026754200000000006 -0.0692558 0
0.0244551 -0.0688506 0
0.022186400000000002 -0.067308 0
0.019994000000000005 -0.0643544 0
0.017926300000000006 -0.0598459 0
0.016032700000000004 -0.0541257 0
0.014342400000000005 -0.0478107 0
0.012859500000000003 -0.0417587 0
0.011566800000000002 -0.0363617 0
0.0104461 -0.0314072 0
0.009484800000000002 -0.0266376 0
0.008671300000000007 -0.0223486 0
0.008007700000000006 -0.0178664 0
0.007481100000000004 -0.013986 0
0.007083300000000001 -0.00999886 0
0.006794400000000006 -0.00744824 0
0.006611900000000004 -0.00334783 0
0.0065850999999999965 0.00150922 0
0.00672310000000001 0.00661974 0
0.007038600000000006 0.0120989 0
0.007543400000000006 0.0179407 0
0.008246600000000007 0.02401 0
0.009159899999999999 0.0305685 0
0.0103028 0.037731 0
0.011691500000000007 0.0452385 0
0.013329300000000002 0.0526061 0
0.015205000000000003 0.0594885 0
0.0172973 0.0655998 0
0.0195745 0.0705698 0
0.022021000000000006 0.0759807 0
0.024611400000000005 0.0788612 0
0.0272767 0.0810054 0
0.030004700000000002 0.0822957 0
0.0327404 0.0816073 0
0.0354869 0.0842413 0
0.0383066 0.0851483 0
0.0411679 0.0864101 0
0.044053400000000006 0.0863805 0
0.0469001 0.0842611 0
0.049653100000000006 0.0809991 0
0.0522851 0.0769941 0
0.054754300000000006 0.0711202 0
0.0569875 0.063165 0
0.058939200000000004 0.0545292 0
0.0606278 0.0474122 0
0.0620751 0.0398495 0
0.0632473 0.0308589 0
0.0641162 0.0218507 0
0.0647471 0.0209106 0
0.06545387 0.020415 0
0.0661129 0.0194707 0
0.06674361000000001 0.0178614 0
0.06724058000000001 0.012267 0
0.06756302 0.00754093 0
0.06775152000000001 0.00414994 0
0.06784017 0.00127274 0
0.06782659 -0.0019039 0
0.06771533 -0.00448433 0
0.06753049 -0.00649634 0
0.06727275 -0.00878371 0
0.06694613 -0.0106683 0
0.06656388 -0.0121755 0
0.06613374 -0.013528 0
0.06566468 -0.0144932 0
0.0651705 -0.0150816 0
0.06466140000000001 -0.0154064 0
0.0641458 -0.0154944 0
0.06363150000000001 -0.0153324 0
0.06312680000000001 -0.0149459 0
0.06264020000000001 -0.0142167 0
0.062184100000000006 -0.0132208 0
0.0617605 -0.0121943 0
0.0613753 -0.0109884 0
0.0610286 -0.0100381 0
0.060704400000000006 -0.00932371 0
0.0604166 -0.00796435 0
0.060172800000000005 -0.00692478 0
0.059953200000000005 -0.00624097 0
0.0597576 -0.00563162 0
0.05957 -0.00583726 0
0.05936230000000001 -0.00641203 0
0.0591478 -0.00653407 0
0.058917800000000006 -0.00723088 0
0.0586648 -0.00786089 0
0.058394600000000005 -0.00835383 0
0.05810370000000001 -0.0090856 0
0.0577873 -0.00983243 0
0.057449700000000006 -0.0103693 0
0.057095400000000004 -0.0108756 0
0.0567235 -0.0114186 0
0.0563328 -0.0120064 0
0.055921900000000004 -0.0126275 0
0.0554899 -0.0132759 0
0.055036 -0.0139346 0
0.0545601 -0.0145877 0
0.054063 -0.0152186 0
0.053544900000000006 -0.0158391 0
0.0530065 -0.0164476 0
0.052447600000000004 -0.0170643 0
0.0518681 -0.0176889 0
0.0512676 -0.018326 0
0.0506455 -0.0189793 0
0.050001500000000004 -0.0196475 0
0.0493349 -0.0203229 0
0.048645900000000006 -0.0210016 0
0.0479339 -0.021693 0
0.0471987 -0.022406 0
0.046439100000000004 -0.0231497 0
0.0456543 -0.0239186 0
0.0448423 -0.0247562 0
0.04400370000000001 -0.0255327 0
0.0431397 -0.0262699 0
0.042251800000000006 -0.0269922 0
0.041339400000000005 -0.0277174 0
0.040403600000000005 -0.028419 0
0.039444200000000006 -0.0291195 0
0.038460900000000006 -0.0298729 0
0.037451700000000004 -0.0306111 0
0.03642 -0.0312881 0
0.035364900000000005 -0.0319583 0
0.034290400000000006 -0.0325346 0
0.0332001 -0.0328489 0
0.0321086 -0.0326607 0
0.0310295 -0.0320729 0
0.029981600000000004 -0.0308573 0
0.0289791 -0.0294097 0
0.028032500000000002 -0.0275845 0
0.027174000000000004 -0.0236457 0
0.026444100000000005 -0.0203684 0
0.025829700000000004 -0.0166279 0
0.025341000000000002 -0.0132034 0
0.024951400000000006 -0.0103178 0
0.024659 -0.00739631 0
0.024466300000000003 -0.00428268 0
0.0243827 -0.000861978 0
0.024417600000000005 0.00281105 0
0.024578300000000004 0.00666216 0
0.024868 0.010559 0
0.025288500000000005 0.0144853 0
0.025840000000000002 0.0184086 0
0.026523200000000004 0.02241 0
0.0273428 0.0265867 0
0.028303800000000004 0.0308633 0
0.0294067 0.0350859 0
0.030647300000000002 0.0391124 0
0.0320167 0.0427988 0
0.033501 0.0460726 0
0.035090800000000005 0.0490938 0
0.036770300000000006 0.0514818 0
0.0385268 0.0538673 0
0.0403678 0.0564387 0
0.0422885 0.0586119 0
0.044273400000000004 0.0603626 0
0.0462929 0.0603113 0
0.048254500000000006 0.057155 0
0.0500708 0.0518647 0
0.051685400000000006 0.0452311 0
0.053221500000000005 0.0532569 0
0.055134100000000005 0.0605354 0
0.057267 0.0667862 0
0.059547100000000006 0.0688797 0
0.061807100000000004 0.0665382 0
0.063969 0.0631805 0
0.06599182 0.0581758 0
0.0678171 0.0515401 0
0.06940546 0.0441551 0
0.07074157 0.0367947 0
0.07185084 0.0302129 0
0.07273441 0.0232757 0
0.07338238 0.0160652 0
0.07378494000000001 0.00854908 0
0.07394744 0.00160128 0
0.07388516 -0.0048701 0
0.07360921000000001 -0.0112717 0
0.07312926 -0.0171097 0
0.07246418 -0.0222863 0
0.07163462000000001 -0.0272262 0
0.07064669 -0.0317571 0
0.06951513000000001 -0.0357343 0
0.06826724 -0.0388848 0
0.06692452 -0.0414498 0
0.06550291 -0.0436832 0
0.0640144 -0.0454746 0
0.062480600000000004 -0.0464332 0
0.0609255 -0.0467959 0
0.059366600000000005 -0.046692 0
0.057823900000000004 -0.0458133 0
0.05632670000000001 -0.04401 0
0.054901700000000005 -0.0415991 0
0.0535587 -0.0391275 0
0.0523077 -0.035933 0
0.0511575 -0.0338804 0
0.050061 -0.0318765 0
0.049035 -0.0296099 0
0.0481051 -0.0252475 0
0.0474503 -0.0148109 0
0.0471007 -0.00628588 0
0.0470474 0.00191517 0
0.047193700000000005 0.0063178 0
0.047470700000000005 0.0098051 0
0.047839000000000007 0.0121643 0
0.048288300000000006 0.0147287 0
0.048823200000000004 0.0172092 0
0.0494358 0.01936 0
0.05011260000000001 0.0211174 0
0.0508443 0.0226825 0
0.051625500000000005 0.0241223 0
0.052457500000000004 0.0258206 0
0.053353000000000005 0.0278668 0
0.0543278 0.030673 0
0.055414700000000004 0.0345011 0
0.0566412 0.0388857 0
0.058005100000000004 0.0423817 0
0.059427400000000005 0.0424701 0
0.06079420000000001 0.039258 0
0.06201280000000001 0.033986 0
0.0630419 0.0283104 0
0.0638822 0.0224713 0
0.0645208 0.0162292 0
0.0649488 0.00984646 0
0.0651661 0.00355137 0
0.0651794 -0.002385 0
0.065 -0.00802607 0
0.0646376 -0.013361 0
0.0640454 -0.0258629 0
0.0630776 -0.0338494 0
0.061774 -0.0437262 0
0.0601799 -0.0508092 0
0.0583939 -0.0561306 0
0.056439500000000004 -0.0605191 0
-0.026343999999999992 0.198503 0
-0.01966459999999999 0.193543 0
-0.013660599999999995 0.169182 0
-0.008339299999999994 0.151275 0
-0.003629399999999991 0.131331 0
0.0003690999999999972 0.11012 0
0.003723100000000007 0.092471 0
0.006517000000000009 0.0756774 0
0.00874040000000001 0.05897 0
0.010454600000000008 0.0450398 0
0.011739100000000002 0.0327303 0
0.0126222 0.0210878 0
0.013145300000000006 0.0110897 0
0.013355500000000006 0.00214034 0
0.013283200000000002 -0.00590328 0
0.012959900000000003 -0.0130146 0
0.012413800000000003 -0.0193507 0
0.0116676 -0.0250727 0
0.010740300000000008 -0.0302738 0
0.009646799999999997 -0.0350347 0
0.008416300000000002 -0.0384103 0
0.007106899999999999 -0.0399617 0
0.005774000000000001 -0.0398207 0
0.0044791 -0.0378767 0
0.0032748000000000083 -0.0345603 0
0.0021889999999999965 -0.0308456 0
0.0012231000000000047 -0.0272859 0
0.0003919000000000006 -0.0229572 0
-0.00030489999999999684 -0.0190933 0
-0.0008760999999999908 -0.0155015 0
-0.001336999999999991 -0.0123427 0
-0.0016972999999999988 -0.00936118 0
-0.001961499999999991 -0.00651577 0
-0.0021255000000000024 -0.00336589 0
-0.002176200000000003 0.000313514 0
-0.0020888999999999908 0.00477465 0
-0.0018506999999999968 0.00934611 0
-0.0014533999999999936 0.0142981 0
-0.0008857000000000032 0.0195442 0
-0.00013779999999999348 0.025128 0
0.0008038999999999963 0.0312134 0
0.001961500000000005 0.0379697 0
0.003349900000000003 0.0450017 0
0.004974900000000004 0.0521197 0
0.0068322999999999995 0.0588891 0
0.008903300000000003 0.0649191 0
0.011158100000000004 0.0699211 0
0.013556200000000004 0.0735522 0
0.016051000000000003 0.0758091 0
0.018599200000000003 0.0768565 0
0.021163 0.076789 0
0.023701100000000003 0.0754043 0
0.0261838 0.0736945 0
0.028611000000000004 0.0719807 0
0.030975300000000004 0.0699462 0
0.033271100000000005 0.0679678 0
0.0355083 0.0664239 0
0.0376751 0.0633909 0
0.039686400000000004 0.0563582 0
0.0414676 0.052716 0
0.043191 0.0509516 0
0.0448669 0.0495511 0
0.04646 0.0457634 0
0.047881900000000005 0.039665 0
0.0490828 0.0327282 0
0.0500589 0.026475 0
0.050840300000000005 0.0205918 0
0.05142050000000001 0.014648 0
0.0518074 0.00881696 0
0.051998 0.00297023 0
0.0519989 -0.00260342 0
0.051816100000000004 -0.00811001 0
0.05145090000000001 -0.0134498 0
0.05092050000000001 -0.0179649 0
0.0502432 -0.0223065 0
0.049434200000000005 -0.0260028 0
0.048510000000000005 -0.0291793 0
0.047490700000000004 -0.0317764 0
0.046392100000000006 -0.0339698 0
0.045227500000000004 -0.0357711 0
0.0440084 -0.0372831 0
0.0427413 -0.0387367 0
0.041422 -0.0404047 0
0.0400459 -0.0421254 0
0.0386121 -0.0438429 0
0.0371237 -0.045377 0
0.0355877 -0.046737 0
0.0340087 -0.0479493 0
0.032389 -0.0492105 0
0.0307307 -0.0502564 0
0.029041200000000003 -0.0510332 0
0.0273428 -0.050854 0
0.025665900000000005 -0.0497909 0
0.024042400000000005 -0.0477019 0
0.0225051 -0.0447446 0
0.021073400000000006 -0.0413346 0
0.019785300000000006 -0.0360271 0
0.018668500000000005 -0.0312356 0
0.017717800000000006 -0.0266089 0
0.0168914 -0.0233123 0
0.0161822 -0.0193384 0
0.015606800000000004 -0.0155342 0
0.015152200000000005 -0.0119424 0
0.014817400000000001 -0.00831059 0
0.0146055 -0.00452416 0
0.014523400000000006 -0.000509147 0
0.0145811 0.00381154 0
0.014787300000000003 0.0083894 0
0.015150200000000003 0.0132306 0
0.015682300000000003 0.0184802 0
0.0163933 0.0239641 0
0.017294000000000004 0.0298528 0
0.018396000000000003 0.0359728 0
0.0197004 0.0419546 0
0.021199800000000005 0.047697 0
0.022890400000000005 0.0535288 0
0.024771100000000004 0.0587718 0
0.026805000000000002 0.0631243 0
0.028980500000000006 0.0670323 0
0.031268300000000006 0.0699783 0
0.0336443 0.0723685 0
0.0360877 0.0740244 0
0.038568700000000004 0.0737877 0
0.041020600000000004 0.0751142 0
0.0435588 0.0764521 0
0.046123300000000006 0.0771074 0
0.048700400000000005 0.0773204 0
0.0512417 0.0746185 0
0.053618700000000005 0.0680165 0
0.0557521 0.0603659 0
0.057620000000000005 0.0520419 0
0.059200600000000006 0.043469 0
0.060510800000000003 0.0357525 0
0.061557200000000006 0.0277399 0
0.062343 0.0196869 0
0.0628524 0.0114599 0
0.0631027 0.0039707 0
0.0631071 -0.00296463 0
0.0628805 -0.0102293 0
0.062423000000000006 -0.01675 0
0.0617606 -0.0225377 0
0.060909000000000005 -0.0282152 0
0.059878600000000004 -0.0332645 0
0.05869440000000001 -0.0374572 0
0.057379900000000005 -0.0411434 0
0.055952800000000004 -0.0442098 0
0.054434500000000004 -0.0466889 0
0.052845 -0.0485069 0
0.0512069 -0.049631 0
0.0495462 -0.0499048 0
0.0478881 -0.0494998 0
0.046247500000000004 -0.0491139 0
0.0446217 -0.0482294 0
0.043055300000000005 -0.0460962 0
0.041528600000000006 -0.0464683 0
0.0399383 -0.0490991 0
0.038228200000000004 -0.0527087 0
0.036441400000000006 -0.0543589 0
0.0346063 -0.055849 0
0.032730600000000006 -0.0562124 0
0.030881200000000004 -0.0548888 0
0.0290879 -0.0527898 0
0.0273836 -0.0496329 0
0.025797 -0.0458142 0
0.024345900000000004 -0.0415573 0
0.023039500000000004 -0.0371501 0
0.0218852 -0.0325223 0
0.020873800000000005 -0.0285048 0
0.019996100000000003 -0.0244489 0
0.019249600000000006 -0.0206614 0
0.0186247 -0.0170172 0
0.018122600000000003 -0.0133243 0
0.0177473 -0.00973102 0
0.017465600000000005 -0.00711445 0
0.017307100000000006 -0.00227216 0
0.0173245 0.00285299 0
0.0174961 0.0072772 0
0.017822200000000003 0.0120882 0
0.018310900000000005 0.0169816 0
0.018962200000000005 0.0218781 0
0.019780100000000002 0.0269887 0
0.0207735 0.0323744 0
0.021946600000000004 0.0377219 0
0.023294100000000005 0.04284 0
0.0248079 0.047679 0
0.0264746 0.0520169 0
0.028276500000000003 0.0558302 0
0.030197300000000003 0.0591586 0
0.032218300000000005 0.0618842 0
0.034322700000000005 0.0642209 0
0.036491600000000006 0.0658805 0
0.038702 0.0665689 0
0.0409375 0.0686509 0
0.0433406 0.0740136 0
0.04584390000000001 0.0760342 0
0.04838150000000001 0.0756304 0
0.0508488 0.0723095 0
0.0531769 0.0674093 0
0.055318400000000004 0.061246 0
0.0572326 0.0538695 0
0.058885400000000004 0.045694 0
0.0602757 0.0383765 0
0.061432400000000005 0.0314911 0
0.062344500000000004 0.0237658 0
0.0630025 0.0161876 0
0.0634093 0.00863289 0
0.0635655 0.00110702 0
0.06348000000000001 -0.00554832 0
0.06317790000000001 -0.0120835 0
0.06266830000000001 -0.018203 0
0.06196 -0.023838 0
0.0610682 -0.0293857 0
0.0600006 -0.034099 0
0.0587984 -0.0378381 0
0.057474800000000006 -0.0412883 0
0.0560465 -0.0441822 0
0.0545311 -0.04655 0
0.0529485 -0.0482343 0
0.0513227 -0.049174 0
0.0496819 -0.0491593 0
0.0480493 -0.0487811 0
0.0464316 -0.0483462 0
0.04483 -0.0489002 0
0.0431474 -0.0517196 0
0.0413991 -0.0536234 0
0.0396255 -0.0531959 0
0.037938400000000004 -0.0476986 0
0.036437800000000006 -0.0422947 0
0.035142700000000006 -0.0359089 0
0.0340444 -0.0308944 0
0.0330854 -0.0269049 0
0.0322609 -0.0230127 0
0.0315681 -0.0187054 0
0.031025200000000003 -0.0143361 0
0.030615200000000002 -0.0106293 0
0.030318500000000005 -0.00761442 0
0.030107100000000005 -0.00508815 0
0.029990300000000004 -0.00204204 0
0.029981300000000002 0.00137112 0
0.0300908 0.00506104 0
0.030327700000000006 0.00896735 0
0.0306936 0.0128385 0
0.031189400000000006 0.0167051 0
0.031814300000000004 0.0206078 0
0.0325712 0.0246361 0
0.033464900000000006 0.0287916 0
0.034497 0.0329134 0
0.035663400000000005 0.0368421 0
0.036956300000000004 0.0405405 0
0.038369200000000006 0.0439879 0
0.039890300000000004 0.0471129 0
0.041516300000000006 0.0503521 0
0.0432542 0.0536994 0
0.0450974 0.0566849 0
0.0470346 0.0593873 0
0.0490328 0.0598752 0
0.0509844 0.0569553 0
0.0527967 0.0518158 0
0.0544144 0.0454546 0
0.055806100000000004 0.0380589 0
0.0571549 0.0432268 0
0.058603800000000004 0.0435677 0
0.060073100000000004 0.0443955 0
0.061529600000000004 0.0422437 0
0.06284970000000001 0.0371859 0
0.0639928 0.0316667 0
0.0649504 0.0261508 0
0.06572643 0.0207514 0
0.06632096 0.0152884 0
0.06673868000000001 0.0101115 0
0.06699332000000001 0.00561649 0
0.06710305 0.00113163 0
0.0670662 -0.00293825 0
0.06690463 -0.00652743 0
0.06662185000000001 -0.0101568 0
0.06622747000000001 -0.0132851 0
0.06573539 -0.0161026 0
0.0651502 -0.0188191 0
0.0644793 -0.0212668 0
0.063733 -0.0233258 0
0.06292700000000001 -0.0248782 0
0.0620753 -0.026097 0
0.0611912 -0.0268498 0
0.060289 -0.0272143 0
0.059380800000000004 -0.0272241 0
0.0584789 -0.0268657 0
0.0575943 -0.0261985 0
0.056737 -0.025252 0
0.0559133 -0.0241714 0
0.05513080000000001 -0.0228659 0
0.0543903 -0.0217664 0
0.053676100000000004 -0.0211848 0
0.052978300000000006 -0.0208031 0
0.0522884 -0.0206014 0
0.0515921 -0.0209496 0
0.05089830000000001 -0.0207779 0
0.050206 -0.0207663 0
0.049516700000000004 -0.0205668 0
0.0488374 -0.0202043 0
0.0481699 -0.0198766 0
0.04751280000000001 -0.0195995 0
-0.043732999999999994 0.0120515 0
-0.043318999999999996 0.0108784 0
-0.042996999999999994 0.00917971 0
-0.042665999999999996 0.00958813 0
-0.042330999999999994 0.0111272 0
-0.041867 0.0164528 0
-0.04123 0.0211537 0
-0.040485999999999994 0.0226093 0
-0.039754 0.0207446 0
-0.039125999999999994 0.0172293 0
-0.038611999999999994 0.0138665 0
-0.03817999999999999 0.0124077 0
-0.037793999999999994 0.0106685 0
-0.037489999999999996 0.00768531 0
-0.037303 0.00358645 0
-0.037285 -0.00227141 0
-0.037476999999999996 -0.00889636 0
-0.037884 -0.0150396 0
-0.038468 -0.019315 0
-0.03913699999999999 -0.0203 0
-0.039778999999999995 -0.0179308 0
-0.04027 -0.0109286 0
-0.040409 0.00242532 0
-0.040036 0.0195144 0
-0.039055999999999993 0.038455 0
-0.03747199999999999 0.0543242 0
-0.03546099999999999 0.0653303 0
-0.03321099999999999 0.0680269 0
-0.030962000000000003 0.0665124 0
-0.028821 0.0620161 0
-0.026830999999999994 0.0576732 0
-0.02498299999999999 0.0537864 0
-0.023231199999999994 0.0518306 0
-0.021518999999999996 0.0512698 0
-0.01980169999999999 0.0516558 0
-0.018076300000000003 0.0519964 0
-0.016318799999999994 0.0536138 0
-0.0144764 0.0571874 0
-0.012466099999999994 0.0637049 0
-0.010201699999999994 0.0718415 0
-0.007648699999999994 0.0811272 0
-0.004769200000000001 0.0910155 0
-0.0015199999999999936 0.10331 0
0.0021060999999999996 0.112946 0
0.005981200000000006 0.118896 0
0.010015700000000002 0.122511 0
0.014114800000000004 0.122877 0
0.018177200000000004 0.120628 0
0.022129700000000002 0.116464 0
0.025920600000000002 0.111094 0
0.029519300000000005 0.105093 0
0.032918 0.0992146 0
0.036127200000000005 0.0930414 0
0.0391414 0.0879519 0
0.041971400000000006 0.0821394 0
0.0445836 0.0748075 0
0.0469276 0.0662326 0
0.048993800000000004 0.0581559 0
0.050771000000000004 0.0489534 0
0.052347500000000005 0.0473556 0
0.0537899 0.0393568 0
0.054981 0.0326031 0
0.055941500000000005 0.0252399 0
0.0566353 0.0168536 0
0.057063100000000005 0.00934693 0
0.057249 0.00226838 0
0.057213700000000006 -0.00385268 0
0.056991200000000006 -0.00904847 0
0.0566043 -0.0139016 0
0.056061700000000006 -0.0182995 0
0.055384300000000004 -0.0221112 0
0.0545913 -0.0251237 0
0.0537137 -0.0273483 0
0.0527715 -0.0290272 0
0.05178580000000001 -0.0299905 0
0.050778500000000004 -0.0303555 0
0.049766200000000003 -0.0303213 0
0.0487615 -0.0299951 0
0.047765100000000005 -0.0298842 0
0.046770400000000004 -0.0298796 0
0.045767 -0.0302817 0
0.0447545 -0.0305292 0
0.043731400000000004 -0.0308893 0
0.0426959 -0.0312372 0
0.0416508 -0.0314608 0
0.0406001 -0.031593 0
0.0395476 -0.0315574 0
0.0384976 -0.0314567 0
0.0374492 -0.0315508 0
0.036399400000000005 -0.031478 0
0.0352743 -0.0357213 0
0.0340325 -0.0382951 0
0.032732800000000006 -0.0394774 0
0.0314062 -0.0399329 0
0.030083500000000006 -0.0394038 0
0.0287856 -0.0386256 0
0.027518800000000003 -0.037469 0
0.026296 -0.0360355 0
0.025125500000000002 -0.0342787 0
0.024024800000000006 -0.0319383 0
0.023009 -0.0291763 0
0.022092 -0.0260609 0
0.0212817 -0.0228041 0
0.0205788 -0.0195005 0
0.01999 -0.0160619 0
0.019515300000000006 -0.012614 0
0.019157100000000003 -0.00904555 0
0.0189196 -0.00536523 0
0.018808700000000005 -0.00144871 0
0.0188315 0.00264001 0
0.0189905 0.0066518 0
0.0192856 0.0108565 0
0.0197214 0.0151049 0
0.020302400000000005 0.0195618 0
0.021034500000000005 0.0241593 0
0.021922800000000006 0.0289333 0
0.022972600000000003 0.0338133 0
0.024183700000000002 0.0385817 0
0.025549500000000003 0.0430948 0
0.027060400000000005 0.0473195 0
0.028700500000000004 0.0506929 0
0.030434600000000006 0.0532228 0
0.032257100000000004 0.0561272 0
0.0341681 0.0581462 0
0.0361278 0.0594965 0
0.038152200000000004 0.0620388 0
0.040334600000000005 0.0692326 0
0.042722500000000004 0.0740055 0
0.04524980000000001 0.0769604 0
0.0478232 0.0770091 0
0.0503571 0.074847 0
0.05278340000000001 0.0706107 0
0.055031500000000004 0.0643713 0
0.0570475 0.0569015 0
0.0587997 0.0486183 0
0.060264700000000004 0.0400278 0
0.0614738 0.0331823 0
0.062446600000000005 0.0256695 0
0.0631664 0.0179711 0
0.0636302 0.0103487 0
0.0638406 0.0026661 0
0.0638011 -0.00452212 0
0.0635304 -0.0113398 0
0.0630311 -0.0181235 0
0.062316800000000006 -0.0243393 0
0.0614337 -0.0252955 0
0.060594600000000005 -0.0263633 0
0.0596162 -0.0309845 0
0.058620200000000004 -0.0296896 0
0.05762540000000001 -0.0303628 0
0.0566142 -0.0297261 0
0.0556497 -0.028344 0
0.0547216 -0.0273933 0
0.05383740000000001 -0.0256857 0
0.0530156 -0.0237818 0
0.0522382 -0.0231313 0
0.051484 -0.0219362 0
0.0507828 -0.0205409 0
0.0501076 -0.0209162 0
0.049327300000000004 -0.025363 0
0.048436400000000004 -0.0278034 0
0.047491900000000004 -0.0294718 0
0.046534500000000006 -0.0290982 0
0.0455595 -0.029207 0
0.0445922 -0.0289838 0
0.0436285 -0.0288121 0
0.0426718 -0.0286192 0
0.041721 -0.0285618 0
0.0407649 -0.028864 0
0.039796200000000004 -0.0292821 0
0.038814 -0.0296034 0
0.0378235 -0.0298284 0
0.036825500000000004 -0.0300921 0
0.0358158 -0.0305368 0
0.0347888 -0.0310169 0
0.0337505 -0.0313156 0
0.032710800000000005 -0.031081 0
0.031689300000000004 -0.0302541 0
0.030703800000000003 -0.0289103 0
0.029773 -0.0270933 0
0.028903900000000003 -0.0251892 0
0.028104700000000003 -0.0228984 0
0.0273824 -0.0206776 0
0.026735000000000002 -0.0182499 0
0.026176500000000005 -0.0154943 0
0.025709800000000005 -0.0126838 0
0.025333400000000006 -0.0101083 0
0.0250458 -0.0071596 0
0.024867300000000002 -0.00374741 0
0.024803400000000003 -0.000226455 0
0.02486 0.00343562 0
0.0250386 0.00710069 0
0.025339200000000006 0.0107575 0
0.025761000000000006 0.0143881 0
0.026304100000000004 0.0180026 0
0.026966900000000002 0.0215898 0
0.027750000000000004 0.0252086 0
0.028652700000000003 0.0287655 0
0.0296726 0.0322464 0
0.030806400000000005 0.0355753 0
0.0320463 0.0386288 0
0.0333849 0.0415348 0
0.034811600000000005 0.0438537 0
0.036311500000000003 0.0460524 0
0.0378819 0.0480541 0
0.039529400000000006 0.0518155 0
0.041455500000000006 0.0626656 0
0.043694000000000004 0.0710243 0
0.0461649 0.0763355 0
0.04874390000000001 0.0778726 0
0.05134230000000001 0.0777933 0
0.053909200000000004 0.0760397 0
0.05639380000000001 0.073084 0
0.0587742 0.0699239 0
0.0610296 0.0653245 0
0.0630856 0.0582009 0
0.0648754 0.0496638 0
0.06640184 0.0427109 0
0.06770083 0.0357832 0
0.06875208000000001 0.0276745 0
0.06951649 0.0185094 0
0.06997725 0.00996581 0
0.07017341 0.00208633 0
0.07008419 -0.00670409 0
0.06972259 -0.0145963 0
0.0691088 -0.0215445 0
0.06828065 -0.027793 0
0.06725143 -0.0335292 0
0.06604037 -0.0386816 0
0.0646756 -0.042887 0
0.0631815 -0.0464318 0
0.061580300000000004 -0.0494612 0
0.0598886 -0.0518168 0
0.0581343 -0.0532907 0
0.056344000000000005 -0.0540358 0
0.054537300000000004 -0.0543276 0
0.052738600000000004 -0.0534793 0
0.0509983 -0.0497176 0
0.0494758 -0.0420079 0
0.0482392 -0.0337626 0
0.0472129 -0.0268504 0
0.04650510000000001 -0.0162375 0
0.046100300000000004 -0.00956141 0
0.0458543 -0.00516169 0
0.0457858 0.000127311 0
0.04585550000000001 0.0037963 0
0.046040300000000006 0.00718247 0
0.046337 0.0102227 0
0.046719500000000004 0.0125991 0
0.0471829 0.0151159 0
0.047730100000000004 0.0175859 0
0.0483555 0.0197567 0
0.049046000000000006 0.0215236 0
0.0497903 0.0230299 0
0.0505818 0.0243859 0
0.051418700000000005 0.0258004 0
0.0523088 0.0276235 0
0.0532723 0.0302174 0
0.0543384 0.0336632 0
0.055527400000000005 0.0375298 0
0.0568475 0.0414576 0
0.0582623 0.042737 0
0.059656 0.0405885 0
0.060936500000000005 0.0362232 0
0.0620503 0.0309661 0
0.06298530000000001 0.0254537 0
0.0637279 0.0195319 0
0.0642709 0.0132934 0
0.064597 0.00666628 0
0.0647138 0.000783164 0
0.06464450000000001 -0.00457788 0
0.0643943 -0.0100926 0
0.0639692 -0.0150531 0
0.0633889 -0.0194425 0
0.06266540000000001 -0.0237753 0
0.061803000000000004 -0.0277274 0
0.060815600000000004 -0.0313185 0
0.0596999 -0.0363063 0
0.058384700000000005 -0.0419668 0
0.0569117 -0.0458234 0
0.0553269 -0.0488592 0
0.0536619 -0.0508909 0
0.0519356 -0.0525361 0
0.050159300000000004 -0.0539663 0
0.048346 -0.0546153 0
0.0465295 -0.0543187 0
0.044724200000000006 -0.0541923 0
0.043007500000000004 -0.0475134 0
0.041481300000000006 -0.0445649 0
0.0401043 -0.0371932 0
0.038983800000000006 -0.0318646 0
0.0379783 -0.0281257 0
0.0371514 -0.0218784 0
0.036515500000000006 -0.0172713 0
0.0360052 -0.0134149 0
0.0356389 -0.0089741 0
0.035413200000000006 -0.00491584 0
0.0353126 -0.0014205 0
0.0353196 0.00145493 0
0.035413700000000006 0.0041054 0
0.035599700000000005 0.00685628 0
0.037284500000000005 -0.0791165 0
0.034930100000000006 -0.0624039 0
0.0331115 -0.0479298 0
0.031672500000000006 -0.0394919 0
0.030524300000000004 -0.0298526 0
0.029698500000000003 -0.020667 0
0.029160700000000005 -0.0124476 0
0.0288686 -0.00562358 0
0.028787300000000002 -0.00010439 0
0.028857800000000003 0.00414993 0
0.0290739 0.00836053 0
0.029410700000000005 0.0117387 0
0.029866800000000006 0.01562 0
0.030462200000000002 0.0199736 0
0.0312107 0.0247775 0
0.032122300000000006 0.0297189 0
0.033204300000000006 0.0349867 0
0.0344659 0.0404635 0
0.0359094 0.0458577 0
0.037529900000000005 0.0511152 0
0.0393272 0.0565943 0
0.041315000000000004 0.0623649 0
0.04349 0.0678646 0
0.045852000000000004 0.0736237 0
0.0484053 0.0791786 0
0.051125000000000004 0.0834243 0
0.0539152 0.083226 0
0.0566209 0.0788366 0
0.0591298 0.0717992 0
0.0613807 0.063785 0
0.0633631 0.0556314 0
0.06505810000000001 0.046656 0
0.06644857 0.0373863 0
0.06752542 0.0277141 0
0.06828173 0.0183028 0
0.06874163 0.00986132 0
0.06891862 0.001315 0
0.06881978 -0.00665513 0
0.06846931 -0.0138139 0
0.06788746 -0.0206162 0
0.06709239 -0.0266832 0
0.06610322 -0.0322693 0
0.0649398 -0.0370824 0
0.0636334 -0.0410412 0
0.062204800000000005 -0.0443624 0
0.060676100000000004 -0.0471744 0
0.05906360000000001 -0.0493829 0
0.0573936 -0.0506634 0
0.055693900000000005 -0.051217 0
0.05398410000000001 -0.051314 0
0.0522874 -0.0503898 0
0.0506433 -0.048245 0
0.0490792 -0.0457951 0
0.0475949 -0.0433671 0
0.04619190000000001 -0.0414143 0
0.0448194 -0.0420495 0
0.043378 -0.0439194 0
0.0418959 -0.0451753 0
0.040382900000000006 -0.0452067 0
0.0388948 -0.0441539 0
0.037453400000000005 -0.0422614 0
0.0360889 -0.0397779 0
0.0348166 -0.0367133 0
0.0336525 -0.0333718 0
0.032603 -0.0298447 0
0.0316709 -0.0263746 0
0.030851300000000005 -0.0230336 0
0.0301446 -0.0196275 0
0.0295481 -0.0162997 0
0.029067700000000002 -0.0126889 0
0.028710900000000004 -0.00891385 0
0.028479500000000005 -0.00517333 0
0.028374500000000004 -0.00124442 0
0.028405600000000003 0.00289195 0
0.028573 0.00696163 0
0.028875500000000005 0.0109745 0
0.029310700000000002 0.0149352 0
0.029877900000000006 0.0189068 0
0.030578 0.0228994 0
0.0314103 0.0268245 0
0.0323712 0.030609 0
0.033454300000000006 0.0341627 0
0.034651400000000006 0.0374673 0
0.0359548 0.0406053 0
0.037358600000000006 0.0433571 0
0.0388435 0.0456231 0
0.0404059 0.0480366 0
0.0420472 0.0502397 0
0.043752000000000006 0.0519116 0
0.045508900000000005 0.0533805 0
0.047280600000000006 0.0524611 0
0.0489713 0.0488662 0
0.05049050000000001 0.0377811 0
0.0516208 0.028206 0
0.0523917 0.0189081 0
0.052883700000000006 0.0117984 0
0.053193500000000005 0.00710911 0
0.0533401 0.00177824 0
0.0533001 -0.00380881 0
0.053083700000000004 -0.0088721 0
0.0526867 -0.0146494 0
0.052103300000000005 -0.0200017 0
0.05135290000000001 -0.0246822 0
0.050450800000000004 -0.0292074 0
0.0494053 -0.0331787 0
0.048241400000000004 -0.0364009 0
0.0469805 -0.0390311 0
0.045642300000000004 -0.0410774 0
0.04424550000000001 -0.0426079 0
0.042803600000000004 -0.0438156 0
0.0413277 -0.044642 0
0.039828 -0.0454329 0
0.038297000000000005 -0.046418 0
0.036731400000000004 -0.0475765 0
0.0351232 -0.0487963 0
0.0334693 -0.0501106 0
0.0317874 -0.0508971 0
0.0300867 -0.0510093 0
0.028403700000000004 -0.0499958 0
0.026775900000000005 -0.0477421 0
0.025240000000000005 -0.0446452 0
0.023814600000000005 -0.0411147 0
0.022516300000000003 -0.0370682 0
0.021358800000000004 -0.0327665 0
0.020343600000000003 -0.0284956 0
0.019466500000000005 -0.0244836 0
0.018718400000000003 -0.0207218 0
0.018093200000000004 -0.017203 0
0.017561 -0.0145654 0
0.017145100000000003 -0.0105796 0
0.0168612 -0.00663845 0
0.016711900000000002 -0.00246645 0
0.0167056 0.0019329 0
0.016849300000000005 0.00647625 0
0.017144 0.011004 0
0.017591600000000006 0.0156663 0
0.018198900000000004 0.0205537 0
0.0189719 0.0256193 0
0.019918900000000003 0.0309843 0
0.021048000000000004 0.0364899 0
0.0223589 0.0418666 0
0.0238482 0.0473233 0
0.025529300000000005 0.0529523 0
0.027370900000000004 0.0572699 0
0.0293575 0.0615964 0
0.031470200000000004 0.0648186 0
0.033677500000000006 0.0674941 0
0.0359714 0.0699252 0
0.038334200000000006 0.0716427 0
0.0407437 0.0728329 0
0.043181500000000005 0.073098 0
0.0455747 0.0701759 0
0.0478224 0.0646852 0
0.0498557 0.057523 0
0.051632800000000006 0.0494494 0
0.053141600000000004 0.0417186 0
0.0544008 0.0343796 0
0.05540830000000001 0.0265924 0
0.0561614 0.0189685 0
0.056657900000000004 0.0112167 0
0.05690050000000001 0.00381954 0
0.0568967 -0.00472013 0
0.0565576 -0.0147009 0
0.05591 -0.0234273 0
0.0549891 -0.031252 0
0.0538361 -0.0372552 0
0.05265550000000001 -0.0321055 0
0.051617800000000005 -0.0304159 0
0.0506369 -0.0285589 0
0.049714 -0.0269593 0
0.0488393 -0.0256036 0
0.0480109 -0.0241736 0
0.047226000000000004 -0.0232161 0
0.0464591 -0.0229833 0
0.0456859 -0.0235443 0
0.0448784 -0.0247968 0
0.04403700000000001 -0.0256064 0
0.0431775 -0.0258532 0
0.042319100000000005 -0.0256697 0
0.041469200000000005 -0.0253274 0
0.0406325 -0.0249256 0
0.039808100000000006 -0.0246515 0
0.0389889 -0.0244445 0
0.0381803 -0.0242041 0
0.037375500000000006 -0.0241289 0
0.036573800000000004 -0.0240043 0
0.035781400000000005 -0.0235474 0
0.0350118 -0.0226778 0
0.0342753 -0.0215584 0
0.033582400000000005 -0.0201023 0
0.032940800000000006 -0.0185655 0
0.032348600000000005 -0.017075 0
0.031806900000000006 -0.0155672 0
0.031314100000000004 -0.0141248 0
0.0308671 -0.0128104 0
0.030464500000000005 -0.0113845 0
0.030114000000000002 -0.00973838 0
0.029819700000000005 -0.00799973 0
0.0295845 -0.00620756 0
0.029408700000000003 -0.00442711 0
0.029291200000000003 -0.0027238 0
0.0292284 -0.00113752 0
0.029217200000000006 0.000382614 0
0.0292559 0.00185973 0
0.0293435 0.00332363 0
0.029479900000000003 0.00478908 0
0.0296651 0.00625753 0
0.0298997 0.00775186 0
0.030185000000000003 0.00929366 0
0.030521900000000005 0.0108405 0
0.030909400000000004 0.0123246 0
0.0313451 0.0137398 0
0.031826600000000003 0.0150601 0
0.032349600000000006 0.0162439 0
0.032909400000000005 0.0172613 0
0.0334997 0.0180887 0
0.034114200000000004 0.0187147 0
0.034746000000000006 0.0191396 0
0.0353884 0.0193592 0
0.0360346 0.0193829 0
0.036678300000000004 0.0192236 0
0.0373138 0.0188935 0
0.037931200000000005 0.0180878 0
0.038509400000000006 0.0165997 0
0.039026500000000006 0.0144402 0
0.039462300000000006 0.0118399 0
0.0398096 0.00913913 0
0.0400657 0.00638718 0
0.040231100000000006 0.00370906 0
0.040310200000000004 0.00121482 0
0.040310200000000004 -0.00105831 0
0.040238 -0.00313007 0
0.040101300000000006 -0.00494107 0
0.039908400000000004 -0.00652337 0
0.0396648 -0.00801659 0
0.039366500000000006 -0.0098116 0
0.0390049 -0.0117915 0
0.0385771 -0.013798 0
0.0380824 -0.0157885 0
0.0375226 -0.017699 0
0.0369009 -0.0195067 0
0.036220800000000004 -0.0212124 0
0.0354855 -0.0228277 0
0.034697900000000004 -0.0243644 0
0.0338598 -0.0258478 0
0.032974500000000004 -0.0272061 0
0.0320457 -0.0284716 0
0.031075400000000003 -0.0296926 0
0.03007 -0.0305712 0
0.0290438 -0.0309826 0
0.028013700000000002 -0.0307644 0
0.027004200000000006 -0.0298233 0
0.026035700000000002 -0.028413 0
0.0251385 -0.0230004 0
0.024493300000000003 -0.0165759 0
0.0240492 -0.0104541 0
0.023780600000000006 -0.00646107 0
0.0236216 -0.00324699 0
0.0235676 -0.000208885 0
0.023614100000000006 0.0028821 0
0.023767700000000003 0.00624201 0
0.024039500000000005 0.00993254 0
0.0244377 0.0138154 0
0.024966800000000004 0.0177708 0
0.02563 0.0218312 0
0.0264309 0.0260447 0
0.027376700000000004 0.0305288 0
0.0284745 0.0351063 0
0.0297228 0.0395468 0
0.031116000000000005 0.043798 0
0.0326455 0.0477279 0
0.0343013 0.0514047 0
0.036075300000000005 0.0548313 0
0.03796 0.0580728 0
0.0399532 0.0614851 0
0.042061600000000005 0.0647429 0
0.044266700000000006 0.0673903 0
0.0465312 0.0678366 0
0.048745000000000004 0.0647051 0
0.0508096 0.0591986 0
0.0526618 0.0521039 0
0.0542623 0.0440224 0
0.055597400000000005 0.0414046 0
0.0569416 0.0384544 0
0.058160100000000006 0.0355904 0
0.0593175 0.033256 0
0.060321400000000004 0.0272858 0
0.061138700000000004 0.022137 0
0.0617887 0.0170238 0
0.0622506 0.0111158 0
0.062525 0.00566063 0
0.06262580000000001 0.000818012 0
0.0625699 -0.00389105 0
0.062363800000000004 -0.00817623 0
0.0620233 -0.0119995 0
0.0615611 -0.015553 0
0.0609846 -0.0187479 0
0.0603121 -0.0214313 0
0.059554300000000004 -0.0238573 0
0.0587236 -0.0257996 0
0.057836900000000004 -0.0272602 0
0.0936419 -0.301067 0
0.0837148 -0.287609 0
0.074478071 -0.268001 0
0.06584311000000001 -0.251102 0
0.057769600000000004 -0.233899 0
0.0502919 -0.215655 0
0.0434101 -0.19869 0
0.0370448 -0.184141 0
0.0311733 -0.169132 0
0.025788500000000006 -0.155017 0
0.020850200000000006 -0.142435 0
0.016291700000000006 -0.132014 0
0.012044300000000008 -0.12376 0
0.008037799999999998 -0.117454 0
0.004230499999999998 -0.111363 0
0.0006323000000000023 -0.104805 0
-0.0027364 -0.0977246 0
-0.0058737999999999985 -0.0907761 0
-0.008763300000000002 -0.0829252 0
-0.011392899999999997 -0.075353 0
-0.013778899999999997 -0.0682161 0
-0.0159353 -0.061539 0
-0.01788039999999999 -0.0554372 0
-0.019625699999999996 -0.0496077 0
-0.021195999999999993 -0.0449626 0
-0.0226287 -0.0412273 0
-0.02394489999999999 -0.0379089 0
-0.025157 -0.0349742 0
-0.02627299999999999 -0.0321388 0
-0.027294 -0.0291786 0
-0.028207999999999997 -0.0256503 0
-0.028982999999999995 -0.0207926 0
-0.029571 -0.0146098 0
-0.029918 -0.0064098 0
-0.029956999999999998 0.0038068 0
-0.029609999999999997 0.0165529 0
-0.028824000000000002 0.0295654 0
-0.027658000000000002 0.039547 0
-0.0262 0.0468012 0
-0.024588299999999993 0.0483664 0
-0.023030499999999995 0.045736 0
-0.021500400000000003 0.0460263 0
-0.019988400000000003 0.0448324 0
-0.01849189999999999 0.0453481 0
-0.016961599999999993 0.0463155 0
-0.015408400000000003 0.0469668 0
-0.013817799999999991 0.0484414 0
-0.012169600000000003 0.0505132 0
-0.010428899999999991 0.0541224 0
-0.008529700000000001 0.0598834 0
-0.006417300000000001 0.0666777 0
-0.004062799999999991 0.0743061 0
-0.0014511999999999997 0.081905 0
0.001399400000000009 0.0886359 0
0.004457200000000008 0.0943638 0
0.007680199999999998 0.0984635 0
0.0110021 0.10041 0
0.014349800000000003 0.0996983 0
0.017638300000000003 0.0971422 0
0.020781 0.0916777 0
0.0237493 0.086793 0
0.026563000000000003 0.0822811 0
0.029223100000000002 0.0774886 0
0.0316977 0.0711023 0
0.0339309 0.0631452 0
0.035876700000000004 0.0540021 0
0.037512500000000004 0.0446618 0
0.0388509 0.0363921 0
0.0399407 0.0295056 0
0.040798900000000006 0.0224276 0
0.0414276 0.0154746 0
0.041811900000000006 0.0081551 0
0.0419616 0.00116193 0
0.041876300000000005 -0.00595604 0
0.041552900000000004 -0.0130111 0
0.040991900000000005 -0.020221 0
0.0402051 -0.0264616 0
0.039227500000000005 -0.0318833 0
0.038076700000000005 -0.0367533 0
0.036782100000000005 -0.0406022 0
0.035371 -0.0438327 0
0.033859 -0.0467042 0
0.032255500000000006 -0.0495277 0
0.030552700000000002 -0.0525385 0
0.028749900000000002 -0.0554794 0
0.026852600000000004 -0.058265 0
0.024864700000000003 -0.0608784 0
0.0227973 -0.0630208 0
0.0206833 -0.0635375 0
0.018610800000000004 -0.0625843 0
0.016635900000000002 -0.0582912 0
0.0147609 -0.0548373 0
0.012985000000000003 -0.051827 0
0.011331500000000008 -0.0475978 0
0.009824100000000002 -0.0431851 0
0.00846340000000001 -0.0388883 0
0.007239700000000002 -0.0347356 0
0.006160499999999999 -0.0303409 0
0.005224500000000007 -0.0261569 0
0.004421900000000006 -0.0222242 0
0.003748399999999999 -0.0183568 0
0.003200500000000009 -0.0146368 0
0.002774499999999999 -0.0110167 0
0.0024723999999999996 -0.0071563 0
0.0023130999999999985 -0.00255327 0
0.0023130999999999985 0.00239756 0
0.0024853999999999987 0.00774817 0
0.0028438999999999964 0.0135227 0
0.0033984000000000097 0.0194912 0
0.004158200000000001 0.025896 0
0.005143500000000009 0.0329494 0
0.0063711000000000045 0.0403752 0
0.007846800000000001 0.0477372 0
0.00957050000000001 0.0554832 0
0.011535799999999999 0.0614627 0
0.013659500000000005 0.0658811 0
0.015946400000000006 0.0710191 0
0.0183805 0.0744101 0
0.0208838 0.0754927 0
0.023405600000000006 0.0756485 0
0.0259162 0.0748927 0
0.028388700000000003 0.0734251 0
0.0308019 0.0714039 0
0.033143000000000006 0.0691797 0
0.0354106 0.0670332 0
0.0376138 0.0653682 0
0.039774000000000004 0.0644303 0
0.041896800000000005 0.0627668 0
0.0439179 0.0583518 0
0.0457543 0.0519997 0
0.047358300000000006 0.0447044 0
0.0487248 0.0408045 0
0.0500539 0.0384603 0
0.0512634 0.0344541 0
0.0523445 0.0303153 0
0.053257900000000004 0.0247341 0
0.0539761 0.0185323 0
0.0544977 0.0129497 0
0.0548227 0.00698969 0
0.05495850000000001 0.00153393 0
0.0549185 -0.0036171 0
0.054715700000000006 -0.00820393 0
0.054369100000000004 -0.0123373 0
0.053888000000000005 -0.0162524 0
0.0532856 -0.0196525 0
0.0525783 -0.0225548 0
0.0517803 -0.0251528 0
0.0509039 -0.0272486 0
0.049965800000000005 -0.0288919 0
0.048980300000000004 -0.0301358 0
0.047957 -0.0312207 0
0.046899300000000005 -0.0321696 0
0.045810100000000006 -0.0332555 0
0.0446811 -0.034452 0
0.043511600000000004 -0.0356868 0
0.042300700000000004 -0.0369508 0
0.041047700000000006 -0.0381808 0
0.039755200000000004 -0.0393212 0
0.038427 -0.04032 0
0.037066100000000005 -0.0413097 0
0.035667700000000004 -0.0423277 0
0.034248900000000006 -0.0429234 0
0.032805 -0.043587 0
0.0313456 -0.0440473 0
0.029876100000000003 -0.0441034 0
0.028419700000000006 -0.0433338 0
0.027004900000000005 -0.0416104 0
0.025663900000000003 -0.0390094 0
0.0244158 -0.0361046 0
0.023270600000000002 -0.0328869 0
0.022236500000000006 -0.0293995 0
0.021321800000000002 -0.0257632 0
0.0205288 -0.0221305 0
0.019850200000000005 -0.0187488 0
0.019288 -0.0152481 0
0.018837 -0.0119906 0
0.018507600000000006 -0.00804733 0
0.018316200000000005 -0.00363742 0
0.018272700000000003 0.00079216 0
0.0183764 0.00522799 0
0.0186283 0.0096722 0
0.019027500000000003 0.0140889 0
0.019575000000000002 0.0185547 0
0.020272400000000003 0.0230729 0
0.0211229 0.027775 0
0.022135300000000004 0.0327471 0
0.023314500000000002 0.0377532 0
0.024659200000000006 0.0426747 0
0.026165900000000006 0.0474608 0
0.027827700000000004 0.0519613 0
0.029631900000000003 0.0560243 0
0.0315642 0.0596712 0
0.033614700000000004 0.0631924 0
0.035771800000000006 0.0659714 0
0.0380127 0.0683813 0
0.040333400000000005 0.0706798 0
0.0427195 0.0721478 0
0.0451023 0.0703469 0
0.04739 0.069062 0
0.0497396 0.070608 0
0.052064200000000005 0.0691727 0
0.054340200000000005 0.0671714 0
0.0564962 0.0597559 0
0.05865290000000001 0.0643607 0
0.060752900000000006 0.0618989 0
0.0627743 0.0592973 0
0.0646646 0.0541387 0
0.06635976 0.0478938 0
0.06784143000000001 0.0414027 0
0.06910147 0.0346363 0
0.07013095 0.0275357 0
0.0709168 0.0200617 0
0.07145314 0.0125475 0
0.07174432 0.00531416 0
0.07180020000000001 -0.00145418 0
0.07165497 -0.00690863 0
0.07132297 -0.0125421 0
0.07081805000000001 -0.0174837 0
0.07015197000000001 -0.0220875 0
0.06933677 -0.0265128 0
0.06838434 -0.0303487 0
0.06731465 -0.0335787 0
0.06614676 -0.0362537 0
0.0648986 -0.0384802 0
0.06358330000000001 -0.0403025 0
0.062217 -0.0415054 0
0.060824300000000005 -0.0419923 0
0.059424500000000005 -0.0419302 0
0.05803610000000001 -0.0413445 0
0.0566779 -0.0401252 0
0.0553729 -0.0382216 0
0.054134600000000005 -0.0362265 0
0.052965700000000004 -0.033915 0
0.05187170000000001 -0.0322599 0
0.050814200000000004 -0.0314562 0
0.0498383 -0.0265784 0
0.0490384 -0.0214555 0
0.048413700000000004 -0.0165081 0
0.047941000000000004 -0.0122344 0
0.047590600000000004 -0.00909252 0
0.047338000000000005 -0.00634476 0
0.0471656 -0.00419942 0
0.047056200000000006 -0.00262702 0
0.0469897 -0.00142461 0
0.046961600000000006 -0.000348276 0
0.046965900000000005 0.000536219 0
0.046996300000000005 0.00122855 0
0.0470463 0.00172034 0
0.047110400000000004 0.00210698 0
0.04718750000000001 0.00251392 0
0.047280600000000006 0.00307948 0
0.047396600000000004 0.00388995 0
0.047544300000000005 0.00496845 0
0.047733700000000004 0.0063872 0
0.047976700000000004 0.00816221 0
0.048279300000000004 0.00981647 0
0.048618400000000006 0.0103128 0
0.04895340000000001 0.00967395 0
0.049251600000000006 0.00819012 0
0.049488500000000005 0.00606717 0
0.0496474 0.00358516 0
0.04972070000000001 0.000952046 0
0.0497061 -0.00166191 0
0.049606300000000006 -0.00417715 0
0.049424300000000004 -0.00659548 0
0.0491659 -0.00874788 0
0.048841 -0.0106177 0
0.048456700000000005 -0.0123357 0
0.0480157 -0.0140394 0
0.047514 -0.0159629 0
0.0469455 -0.0180205 0
0.046308800000000004 -0.0200719 0
0.045604500000000006 -0.022078 0
0.044834200000000005 -0.0240419 0
0.0439997 -0.0259347 0
0.043103300000000004 -0.0277581 0
0.0421479 -0.0294687 0
0.0411375 -0.0310913 0
0.0400736 -0.0326593 0
0.038959 -0.0341431 0
0.0377962 -0.0355721 0
0.036584500000000006 -0.0369656 0
0.0353225 -0.0385691 0
0.0340137 -0.039932 0
0.0326607 -0.0411446 0
0.0312718 -0.0421713 0
0.029848900000000005 -0.0431761 0
0.028406100000000004 -0.043671 0
0.026845300000000002 -0.049835 0
0.0250926 -0.0547411 0
0.0231984 -0.0584757 0
0.0212127 -0.0601776 0
0.019218900000000004 -0.0594141 0
0.0172538 -0.058506 0
0.015342300000000003 -0.0561766 0
0.013530800000000003 -0.0527825 0
0.011839000000000002 -0.0491252 0
0.010270399999999999 -0.0452654 0
0.008832199999999998 -0.0412852 0
0.007531200000000002 -0.0369956 0
0.006376500000000007 -0.032615 0
0.0506414 0.037202 0
0.05215020000000001 0.052212 0
0.054032300000000005 0.0602336 0
0.0561405 0.0646687 0
0.058299100000000006 0.0646259 0
0.0604321 0.0631239 0
0.0624793 0.0596917 0
0.06438830000000001 0.054973 0
0.06612436000000001 0.0494279 0
0.06766075 0.0429839 0
0.06897056 0.0361026 0
0.07006776 0.0302613 0
0.07097106 0.0243737 0
0.07167721 0.0183719 0
0.07217641 0.0119201 0
0.07246776 0.00608512 0
0.07257916 0.00091092 0
0.07251835000000001 -0.00419951 0
0.07229417 -0.00895779 0
0.07191767 -0.0133039 0
0.0714018 -0.0173928 0
0.07075208000000001 -0.0213144 0
0.06997925 -0.0248134 0
0.06910038 -0.0276242 0
0.06814279000000001 -0.029728 0
0.06711278 -0.0317954 0
0.06602902000000001 -0.0331318 0
0.0649064 -0.0341303 0
0.0637584 -0.0346739 0
0.06259880000000001 -0.0348297 0
0.06144430000000001 -0.0343876 0
0.0603138 -0.0334328 0
0.05922140000000001 -0.0321714 0
0.0581701 -0.0309978 0
0.0571602 -0.0295352 0
0.0562096 -0.0276624 0
0.05531130000000001 -0.0265651 0
0.054436200000000004 -0.0259284 0
0.0535858 -0.0253419 0
0.052744700000000005 -0.0260869 0
0.051907 -0.0250845 0
0.05108170000000001 -0.0245557 0
0.05027 -0.0241243 0
0.0494773 -0.0234261 0
0.0487109 -0.0226003 0
0.047971400000000004 -0.0218033 0
0.0472585 -0.0210217 0
0.0465701 -0.0203645 0
0.045899800000000004 -0.0199188 0
0.0452414 -0.0196322 0
0.0445903 -0.0194661 0
0.043943300000000005 -0.019379 0
0.043298100000000006 -0.0193459 0
0.0426536 -0.0193393 0
0.042008500000000004 -0.0193962 0
0.041359900000000005 -0.0195329 0
0.0407071 -0.0196283 0
0.0400563 -0.0194166 0
0.0394178 -0.0189146 0
0.038801 -0.0181232 0
0.0382148 -0.0171144 0
0.037663800000000004 -0.0160456 0
0.037147900000000005 -0.015012 0
0.0366652 -0.0140468 0
0.036213 -0.0131766 0
0.0357876 -0.0124305 0
0.035385 -0.0117988 0
0.0350019 -0.0112222 0
0.0346377 -0.0106755 0
0.034290600000000004 -0.0101748 0
0.033959500000000004 -0.00972068 0
0.033642500000000006 -0.00931431 0
0.033339 -0.00890966 0
0.033049100000000005 -0.00850083 0
0.0327734 -0.00805564 0
0.0325133 -0.00756748 0
0.0322703 -0.00702755 0
0.032046200000000004 -0.00644053 0
0.031842300000000004 -0.00582358 0
0.031659200000000005 -0.00519069 0
0.0314974 -0.00455105 0
0.031356600000000005 -0.00393291 0
0.031235600000000002 -0.00336628 0
0.0311323 -0.00287371 0
0.0310437 -0.00247577 0
0.030966600000000004 -0.00218689 0
0.030897 -0.00201472 0
0.0308311 -0.00196238 0
0.030764800000000002 -0.00203331 0
0.030694200000000005 -0.00220889 0
0.030616300000000006 -0.00246273 0
0.030529 -0.00276941 0
0.0304308 -0.00310779 0
0.030321100000000004 -0.00345862 0
0.0301996 -0.0038104 0
0.030066600000000006 -0.00415451 0
0.029922200000000003 -0.0044853 0
0.0297672 -0.0047994 0
0.029602000000000003 -0.00509528 0
0.0294272 -0.00537507 0
0.0292433 -0.00564485 0
0.0290505 -0.00591392 0
0.028848600000000002 -0.00619151 0
0.028637600000000006 -0.00646259 0
0.0284178 -0.0067153 0
0.028190100000000003 -0.00694087 0
0.0279555 -0.00713239 0
0.027715100000000006 -0.00728665 0
0.027470400000000006 -0.00740018 0
0.027222500000000004 -0.00747478 0
0.0269729 -0.00751335 0
0.026722800000000005 -0.00750025 0
0.0264741 -0.00743303 0
0.026228600000000005 -0.00730519 0
0.0259886 -0.0071142 0
0.025755900000000005 -0.0068651 0
0.025532400000000004 -0.00656795 0
0.025319400000000006 -0.00623955 0
0.0251177 -0.00589232 0
0.024927700000000004 -0.00552927 0
0.0247502 -0.00514442 0
0.024585700000000002 -0.00474675 0
0.024434700000000004 -0.0043446 0
0.0242968 -0.00394791 0
0.024172000000000006 -0.003565 0
0.0240594 -0.00321064 0
0.023958200000000006 -0.00288224 0
0.023867600000000003 -0.00256875 0
0.0237874 -0.00225817 0
0.023717600000000005 -0.00195036 0
0.023658000000000005 -0.00163658 0
0.0236091 -0.00130785 0
0.023571500000000002 -0.000968789 0
0.023545200000000002 -0.000625813 0
0.0235304 -0.000277521 0
0.0235273 7.43506e-05 0
0.023535800000000003 0.000416296 0
0.0235553 0.000737272 0
0.023585100000000005 0.00102941 0
0.023624000000000006 0.00128542 0
0.023670700000000003 0.00150016 0
0.023723900000000006 0.00167101 0
0.0237819 0.00179754 0
0.0238434 0.00188201 0
0.023907000000000005 0.00192827 0
0.023971600000000003 0.00194126 0
0.024036100000000005 0.00192661 0
0.024099800000000005 0.00188982 0
0.024161800000000004 0.00183568 0
0.024221900000000005 0.00176848 0
0.024279500000000002 0.00169169 0
0.024334400000000006 0.00160785 0
0.024386500000000005 0.00151839 0
0.024435500000000006 0.00142378 0
0.0244812 0.00132359 0
0.0245234 0.00121663 0
0.024562 0.00110124 0
0.0245965 0.000975561 0
0.0246267 0.000837656 0
0.024652 0.000685811 0
0.024672 0.000518723 0
0.024686100000000002 0.000335621 0
0.024693800000000002 0.000136289 0
0.0246947 -7.88776e-05 0
0.024688 -0.00030894 0
0.0246735 -0.000552481 0
0.024650700000000005 -0.000807734 0
0.024619100000000005 -0.00107266 0
0.024578600000000006 -0.00134628 0
0.024528900000000006 -0.00162164 0
0.0244703 -0.00187936 0
0.0244035 -0.00211722 0
0.024329200000000002 -0.00232963 0
0.0242483 -0.00251206 0
0.0241619 -0.00266383 0
0.024071000000000002 -0.00278486 0
0.023976700000000004 -0.00287432 0
0.023879900000000003 -0.00293442 0
0.023781500000000004 -0.00296617 0
0.023682600000000005 -0.00297092 0
0.023584 -0.00295081 0
0.0234865 -0.00290675 0
0.023390900000000006 -0.00283827 0
0.023298000000000006 -0.00274391 0
0.023208600000000003 -0.00262648 0
0.023123500000000005 -0.00249061 0
0.0230432 -0.00234042 0
0.022968000000000002 -0.00217672 0
0.022898600000000005 -0.00199912 0
0.022835300000000003 -0.00181268 0
0.022778200000000005 -0.00162043 0
0.0227276 -0.00142851 0
0.022683300000000003 -0.0012433 0
0.0226448 -0.00107219 0
0.022611900000000004 -0.000912467 0
0.022584200000000006 -0.000760589 0
0.022561400000000002 -0.000611432 0
0.0225437 -0.000460398 0
0.022531000000000002 -0.000303793 0
0.022523800000000004 -0.00014096 0
0.022522 2.69314e-05 0
0.0225259 0.000200017 0
0.022535700000000006 0.000377752 0
0.022551400000000006 0.000556135 0
0.022573000000000003 0.000729609 0
0.0226002 0.000892875 0
0.022632600000000003 0.00104137 0
0.022669600000000005 0.00117144 0
0.022710600000000004 0.00128054 0
0.0227549 0.00136723 0
0.0228017 0.00143124 0
0.0228502 0.00147337 0
0.022899700000000002 0.00149519 0
0.0229496 0.00149884 0
0.022999400000000003 0.00148679 0
0.023048600000000002 0.0014617 0
0.023096700000000005 0.00142607 0
0.023143500000000004 0.00138216 0
0.0231887 0.00133183 0
0.023232100000000006 0.00127635 0
0.023273600000000005 0.00121649 0
0.023313100000000003 0.00115257 0
0.023350300000000004 0.00108469 0
0.023385200000000002 0.00101259 0
0.023417600000000004 0.000935691 0
0.0234474 0.000853087 0
0.023474300000000003 0.000763847 0
0.0234981 0.00066713 0
0.023518500000000005 0.000562147 0
0.023535300000000002 0.000448389 0
0.023548100000000002 0.0003257 0
0.0235567 0.000194119 0
0.023560700000000004 5.40771e-05 0
0.023560000000000005 -9.37097e-05 0
0.023554200000000004 -0.000248355 0
0.023543100000000004 -0.000408777 0
0.0235266 -0.000573842 0
0.023504500000000005 -0.000742923 0
0.023476900000000002 -0.000905224 0
0.023444 -0.00105774 0
0.023406300000000005 -0.00119749 0
0.0233642 -0.00132289 0
0.023318200000000004 -0.00143388 0
0.023268700000000003 -0.0015307 0
0.023216200000000006 -0.00161328 0
0.023161300000000003 -0.00168139 0
0.0231043 -0.0017341 0
0.0230459 -0.00176969 0
0.022986600000000003 -0.00178758 0
0.022927100000000006 -0.00178735 0
0.022867900000000004 -0.00176922 0
0.022809500000000003 -0.00173452 0
0.022752600000000005 -0.00168552 0
0.022697500000000002 -0.00162403 0
0.022644700000000004 -0.00155163 0
0.0225944 -0.00146991 0
0.022547000000000005 -0.00138061 0
0.0225027 -0.00128557 0
0.022461600000000005 -0.00118676 0
0.0224238 -0.00108614 0
0.022389400000000004 -0.000985608 0
0.022358300000000005 -0.000887083 0
0.0223304 -0.000792569 0
0.022305500000000006 -0.000703636 0
0.0222836 -0.000618271 0
0.022264400000000004 -0.000534506 0
0.0222481 -0.000449072 0
0.0222346 -0.000361974 0
0.022224100000000004 -0.00027166 0
0.022216700000000006 -0.000177206 0
0.022212500000000003 -7.98007e-05 0
0.022211600000000005 1.90451e-05 0
0.0222139 0.000118484 0
0.022219600000000006 0.000216683 0
0.022228500000000005 0.000310229 0
0.0222404 0.000396677 0
0.022255000000000004 0.000473944 0
0.022272 0.000540496 0
0.022291000000000005 0.00059549 0
0.0223116 0.000638533 0
0.022333500000000006 0.000669975 0
0.0223562 0.000690479 0
0.0223794 0.000701175 0
0.022402900000000003 0.000703434 0
0.0224262 0.000698676 0
0.0224494 0.000688319 0
0.022472100000000002 0.000673667 0
0.022494200000000006 0.000655747 0
0.0225157 0.000635397 0
0.0225365 0.000613074 0
0.0225565 0.000588979 0
0.022575700000000004 0.000563099 0
0.022594000000000003 0.00053514 0
0.0226113 0.000504625 0
0.022627500000000002 0.000471013 0
0.022642600000000006 0.000433652 0
0.022656300000000004 0.000392003 0
0.022668600000000004 0.000345627 0
0.022679200000000004 0.000294264 0
0.022688100000000003 0.000237779 0
0.022694900000000004 0.00017627 0
0.0324074 0.206583 0
0.0394235 0.20646 0
0.045918 0.185648 0
0.051804600000000006 0.168086 0
0.057046200000000005 0.147227 0
0.061607 0.127881 0
0.06554845000000001 0.109691 0
0.06890508000000001 0.0928694 0
0.07171461 0.0766326 0
0.07399675 0.0612609 0
0.075784417 0.0469148 0
0.07711191 0.0336458 0
0.07801797 0.0216196 0
0.07854609 0.0107302 0
0.0787289 0.00110826 0
0.07861913000000001 -0.00708663 0
0.07825311 -0.0142448 0
0.07766894 -0.0203746 0
0.07689515000000001 -0.0256316 0
0.075962349 -0.0300005 0
0.074893649 -0.0337826 0
0.07371642 -0.0366353 0
0.07245632 -0.0387816 0
0.07113709 -0.0402256 0
0.06977806 -0.0412306 0
0.06839693000000001 -0.0415279 0
0.06702421 -0.0407486 0
0.06569449000000001 -0.0390113 0
0.0644369 -0.0364718 0
0.0632778 -0.0331577 0
0.062237200000000006 -0.0295404 0
0.0613092 -0.0264081 0
0.0604748 -0.0241713 0
0.059696200000000005 -0.0226764 0
0.05896320000000001 -0.0213334 0
0.058273900000000003 -0.0198947 0
0.0576464 -0.0179282 0
0.0570774 -0.0162648 0
0.0565642 -0.0145817 0
0.0561096 -0.0127447 0
0.055717300000000004 -0.0109506 0
0.0553792 -0.00939526 0
0.0550942 -0.00778948 0
0.0548611 -0.00630397 0
0.0546738 -0.00501638 0
0.0545282 -0.00378765 0
0.054422700000000004 -0.0026068 0
0.05435570000000001 -0.00147871 0
0.0543255 -0.000388662 0
0.054330100000000006 0.000565585 0
0.0543554 0.000831431 0
0.054375900000000005 0.00033185 0
0.054369 -0.000738129 0
0.054319400000000004 -0.00219549 0
0.05421530000000001 -0.00398148 0
0.054045800000000005 -0.00610256 0
0.0538024 -0.0083646 0
0.053485200000000004 -0.0104915 0
0.053099600000000004 -0.0125416 0
0.052648 -0.0143553 0
0.0521447 -0.015791 0
0.0515902 -0.0173652 0
0.0509867 -0.0187847 0
0.05033460000000001 -0.0202749 0
0.0496279 -0.0220259 0
0.0488625 -0.0238336 0
0.048035400000000006 -0.0256985 0
0.047147400000000006 -0.0274793 0
0.046201900000000004 -0.029159 0
0.0452022 -0.0307446 0
0.044151300000000004 -0.0322395 0
0.0430518 -0.033674 0
0.041905000000000005 -0.0350708 0
0.0407129 -0.0363916 0
0.039477500000000006 -0.0376763 0
0.0382009 -0.0388717 0
0.0368855 -0.039982 0
0.035535300000000006 -0.0409961 0
0.0341517 -0.0420046 0
0.032734400000000004 -0.0429937 0
0.031283700000000005 -0.044058 0
0.029793900000000005 -0.0458579 0
0.028113700000000005 -0.0537178 0
0.026230700000000003 -0.0586035 0
0.024212400000000002 -0.0623189 0
0.022076200000000004 -0.0654759 0
0.0198672 -0.066723 0
0.0176416 -0.0668703 0
0.015429500000000006 -0.065748 0
0.013283100000000006 -0.0631031 0
0.011247000000000007 -0.0593506 0
0.009340399999999999 -0.0553477 0
0.007574999999999998 -0.0508915 0
0.005956900000000001 -0.0465046 0
0.004487000000000005 -0.0419986 0
0.003169000000000005 -0.0373566 0
0.0020067 -0.0327528 0
0.0009935999999999973 -0.028367 0
0.00010380000000000111 -0.025245 0
-0.0006449000000000038 -0.0201446 0
-0.0012418999999999902 -0.0158019 0
-0.001683099999999993 -0.0109567 0
-0.0019799999999999957 -0.00700573 0
-0.0021396999999999944 -0.00267447 0
-0.0021453999999999918 0.00216676 0
-0.001987799999999998 0.00707728 0
-0.0016636000000000012 0.0121559 0
-0.0011656999999999917 0.0174974 0
-0.0004836000000000007 0.0232344 0
0.0003993000000000052 0.0295507 0
0.0015065000000000078 0.0366889 0
0.0028617000000000087 0.0442693 0
0.0044722999999999985 0.0519951 0
0.006339200000000003 0.0595377 0
0.008451200000000006 0.0666869 0
0.010783200000000007 0.0727198 0
0.013288800000000003 0.0770882 0
0.0159095 0.0797705 0
0.018593500000000006 0.0809884 0
0.021295400000000006 0.0809394 0
0.023976000000000004 0.0797846 0
0.0265858 0.076779 0
0.029079600000000004 0.0730117 0
0.0314511 0.0696448 0
0.0337321 0.0674887 0
0.035946500000000006 0.0653355 0
0.0380474 0.0605764 0
0.0399499 0.0537635 0
0.0416045 0.0457831 0
0.042946700000000004 0.0358863 0
0.043994200000000004 0.0273666 0
0.044758400000000004 0.0190792 0
0.0452771 0.0128873 0
0.0455959 0.00630446 0
0.04567740000000001 -0.000924624 0
0.0455293 -0.00768596 0
0.0451514 -0.0145799 0
0.0445518 -0.0210179 0
0.043744700000000004 -0.027 0
0.0427506 -0.0322314 0
0.0415982 -0.0365533 0
0.040316300000000006 -0.0400768 0
0.0389294 -0.0429116 0
0.0374579 -0.0451846 0
0.035918900000000004 -0.0470761 0
0.0343161 -0.049094 0
0.032639600000000005 -0.0515332 0
0.030882600000000003 -0.0538217 0
0.029045500000000002 -0.0562838 0
0.0271353 -0.0581427 0
0.0251817 -0.0589744 0
0.023210500000000002 -0.0599125 0
0.021177500000000002 -0.0615822 0
0.019126200000000003 -0.0614826 0
0.0171083 -0.0594369 0
0.0151885 -0.0560582 0
0.013396100000000001 -0.0517136 0
0.011759600000000009 -0.0469051 0
0.0102801 -0.0421594 0
0.008960200000000001 -0.0375305 0
0.007785200000000006 -0.033181 0
0.006764199999999998 -0.0283139 0
0.005909999999999999 -0.0232282 0
0.005220500000000003 -0.0184538 0
0.00468890000000001 -0.0137618 0
0.004294000000000006 -0.0101332 0
0.004014200000000009 -0.00674765 0
0.0038485000000000047 -0.00324056 0
0.0038124000000000074 0.00103017 0
0.0039315000000000044 0.00595147 0
0.0042169999999999985 0.0109836 0
0.004678200000000007 0.0164638 0
0.005327399999999996 0.0222858 0
0.006180900000000003 0.028813 0
0.0072762999999999994 0.0365784 0
0.008634000000000003 0.0444684 0
0.010251999999999997 0.0521971 0
0.012121400000000004 0.0594861 0
0.014219500000000003 0.0659161 0
0.016513400000000004 0.0712528 0
0.018961400000000003 0.0751904 0
0.0215158 0.0777258 0
0.024131200000000005 0.0789551 0
0.026765200000000003 0.0789284 0
0.029389900000000004 0.0792499 0
0.032096700000000006 0.0820076 0
0.0348513 0.0831995 0
0.03764 0.0838846 0
0.040423900000000006 0.0828905 0
0.043144400000000006 0.0803087 0
0.04576330000000001 0.0768669 0
0.048249700000000006 0.0723797 0
0.0505347 0.0635875 0
0.05244650000000001 0.0522004 0
0.0540061 0.0420718 0
0.055233700000000004 0.032595 0
0.056189100000000006 0.0256272 0
0.0569151 0.018277 0
0.0573827 0.0100465 0
0.05756990000000001 0.00168374 0
0.0574804 -0.00669453 0
0.0571045 -0.015284 0
0.056452800000000004 -0.0233089 0
0.0555485 -0.0304058 0
0.0544217 -0.0367496 0
0.0531016 -0.0421796 0
0.05160290000000001 -0.0472998 0
0.049952 -0.0514001 0
0.04817830000000001 -0.0547608 0
0.0463068 -0.057302 0
0.0443654 -0.0589881 0
0.0423841 -0.0597441 0
0.0403917 -0.059724 0
0.038415000000000005 -0.0587085 0
0.036493700000000004 -0.0571178 0
0.0345762 -0.0579325 0
0.032629000000000005 -0.0589089 0
0.030679000000000005 -0.0579892 0
0.028786100000000002 -0.0557508 0
0.026994200000000003 -0.0518175 0
0.025359800000000002 -0.0465379 0
0.023907300000000006 -0.0410713 0
0.022644400000000002 -0.0351534 0
0.0215679 -0.029971 0
0.020658300000000004 -0.0251155 0
0.0199014 -0.0207236 0
0.019279200000000003 -0.0170076 0
0.018772800000000006 -0.013564 0
0.0183824 -0.00994969 0
0.018120500000000005 -0.00590724 0
0.017995700000000003 -0.00170245 0
0.018017200000000004 0.00284492 0
0.018195300000000005 0.00764307 0
0.018536200000000003 0.0126302 0
0.0190506 0.0180232 0
0.019749800000000005 0.0237011 0
0.020645000000000004 0.0297761 0
0.021746500000000002 0.0359919 0
0.0230519 0.0419929 0
0.024573500000000005 0.0484057 0
0.0262632 0.0528892 0
0.028126400000000003 0.0587607 0
0.0301825 0.0640296 0
0.0323779 0.0672629 0
0.034662700000000005 0.0697014 0
0.037023900000000005 0.0717514 0
0.039439800000000004 0.0730338 0
0.041889300000000004 0.0738648 0
0.0443604 0.0741862 0
0.0467945 0.0715094 0
0.0491843 0.0730603 0
0.0516187 0.0728054 0
0.0540286 0.071781 0
0.056363500000000004 0.0676893 0
0.0584948 0.0604384 0
0.060368200000000004 0.0524673 0
0.0619769 0.0445684 0
0.06332310000000001 0.0367151 0
0.0644031 0.0276054 0
0.06551548 0.0338198 0
0.06660509 0.0319049 0
0.06764888000000001 0.0305543 0
0.06860027 0.0259871 0
0.06936793000000001 0.0205604 0
0.0699709 0.0159325 0
0.07042569 0.0116758 0
0.07073432 0.0071343 0
0.0709 0.0031022 0
0.07094141000000001 -0.000305989 0
0.07086932 -0.00378995 0
0.07068867000000001 -0.00682073 0
0.07041551 -0.00934553 0
0.07005993 -0.0118247 0
0.06962589 -0.0140522 0
0.069126 -0.015847 0
0.06856464000000001 -0.0176934 0
0.06794736 -0.0191715 0
0.06729097 -0.0200928 0
0.06661074 -0.0206541 0
0.06591596 -0.0209722 0
0.06521769000000001 -0.0208867 0
0.064527 -0.0205297 0
0.0638542 -0.0198631 0
0.0632058 -0.0190687 0
0.0625831 -0.0182749 0
0.061999000000000005 -0.0167945 0
0.061463500000000004 -0.015443 0
0.0609731 -0.0139839 0
0.060538 -0.0122604 0
0.060155600000000004 -0.0108773 0
0.059810800000000004 -0.00988241 0
0.05948780000000001 -0.00933411 0
0.05919100000000001 -0.00873846 0
0.0589011 -0.00862835 0
0.05861910000000001 -0.00828683 0
0.05834690000000001 -0.00805822 0
0.0580807 -0.0079209 0
0.057818400000000006 -0.00783671 0
0.0575557 -0.00797485 0
0.0572835 -0.00832933 0
0.0570006 -0.00862152 0
-0.037724999999999995 0.116106 0
-0.03380799999999999 0.112837 0
-0.030343999999999996 0.0964181 0
-0.027334999999999998 0.0852394 0
-0.02471269999999999 0.0714717 0
-0.022606100000000004 0.0562675 0
-0.020940399999999998 0.0441831 0
-0.019665000000000002 0.0330414 0
-0.018702200000000002 0.0255705 0
-0.017928699999999992 0.0215162 0
-0.01723179999999999 0.0206694 0
-0.016526600000000002 0.0216954 0
-0.015764100000000003 0.0241984 0
-0.01491909999999999 0.0259631 0
-0.014061099999999993 0.0253352 0
-0.013220499999999996 0.02552 0
-0.012356599999999995 0.0263329 0
-0.011460200000000004 0.02761 0
-0.0105026 0.0298914 0
-0.0094582 0.0327226 0
-0.008322700000000002 0.0353087 0
-0.007098599999999997 0.037992 0
-0.005780599999999997 0.0410177 0
-0.004350099999999996 0.0447803 0
-0.002778599999999992 0.0495716 0
-0.001022099999999998 0.0556352 0
0.0009482999999999991 0.0623782 0
0.003153100000000006 0.0695691 0
0.005597500000000005 0.0766286 0
0.008262699999999998 0.0828225 0
0.011116700000000007 0.0879557 0
0.014113 0.0913146 0
0.017187400000000005 0.0928034 0
0.020282 0.09264 0
0.023345400000000002 0.091017 0
0.026333100000000005 0.0882333 0
0.0292156 0.0848155 0
0.031978000000000006 0.0810819 0
0.0345969 0.0760899 0
0.037020500000000005 0.0695011 0
0.0391999 0.061549 0
0.0410946 0.0526443 0
0.042689300000000006 0.0434464 0
0.0439859 0.0352394 0
0.04503360000000001 0.0281943 0
0.045851100000000006 0.0211257 0
0.04642690000000001 0.013814 0
0.0467558 0.00626125 0
0.046836300000000004 -0.000551476 0
0.0469266 0.00362868 0
0.0470061 0.00161785 0
0.0470714 0.00221586 0
0.04711800000000001 -0.000294762 0
0.047033500000000006 -0.00425177 0
0.046856300000000004 -0.00614481 0
0.046608000000000004 -0.00907379 0
0.0462456 -0.0122484 0
0.045806700000000006 -0.013914 0
0.045316 -0.0155539 0
0.044765 -0.0173322 0
0.044164400000000006 -0.0186289 0
0.043522000000000005 -0.0199212 0
0.0428339 -0.021285 0
0.042102 -0.0226154 0
0.0413245 -0.023979 0
0.0405024 -0.0252997 0
0.0396366 -0.0265967 0
0.0387283 -0.027855 0
0.0377785 -0.0290908 0
0.036788 -0.0303001 0
0.035757500000000005 -0.0314878 0
0.034684400000000004 -0.0328685 0
0.0335618 -0.0342981 0
0.032399800000000006 -0.0354017 0
0.0312044 -0.0362626 0
0.029989800000000004 -0.0365711 0
0.0287788 -0.0360844 0
0.027594600000000004 -0.035019 0
0.0264553 -0.0334213 0
0.025427700000000004 -0.0283244 0
0.024556800000000004 -0.0236158 0
0.023875800000000003 -0.01811 0
0.023339000000000006 -0.0143969 0
0.022925400000000005 -0.0107292 0
0.022627500000000002 -0.00734963 0
0.022442200000000002 -0.00398404 0
0.022367900000000003 -0.000594405 0
0.0224108 0.00304454 0
0.0225799 0.00697273 0
0.022884 0.0111142 0
0.0233277 0.0153192 0
0.023913200000000003 0.0196088 0
0.024644100000000002 0.0240677 0
0.0255287 0.0288246 0
0.026575 0.0337113 0
0.027783000000000002 0.0385099 0
0.029148300000000002 0.043135 0
0.030663800000000005 0.047502 0
0.0323147 0.0512856 0
0.034086000000000005 0.0548164 0
0.0359731 0.0581992 0
0.037964000000000005 0.0608 0
0.040051 0.0637729 0
0.0422128 0.0658351 0
0.0444413 0.0675682 0
0.046681 0.066309 0
0.048822000000000004 0.0620087 0
0.050784 0.0558452 0
0.0525201 0.0492287 0
0.0542853 0.0560917 0
0.0561985 0.0581213 0
0.0581421 0.0582279 0
0.0600546 0.0560743 0
0.0618335 0.0507086 0
0.0634112 0.0442149 0
0.06476470000000001 0.0374445 0
0.06589837 0.0310051 0
0.06681302 0.0242819 0
0.06750222 0.0174931 0
0.06796715 0.0108481 0
0.06821406 0.00429139 0
0.06824619 -0.001969 0
0.06808834 -0.00694265 0
0.06776174 -0.0122755 0
0.06726897 -0.0169286 0
0.06663063 -0.0210116 0
0.06585635000000001 -0.0252533 0
0.0649494 -0.0288314 0
0.06393170000000001 -0.0320254 0
0.0628144 -0.034753 0
0.0616181 -0.0367948 0
0.060362400000000004 -0.0384306 0
0.05906020000000001 -0.0395808 0
0.057729600000000006 -0.0401604 0
0.05638750000000001 -0.0402799 0
0.0550534 -0.0397111 0
0.053746300000000004 -0.0388258 0
0.052422800000000006 -0.0416334 0
0.0509884 -0.0439084 0
0.0495115 -0.0444117 0
0.0480314 -0.0444056 0
0.04655960000000001 -0.0437147 0
0.045129 -0.0424272 0
0.0437267 -0.0417917 0
0.0423494 -0.0409824 0
0.0409971 -0.0402118 0
0.0396776 -0.039063 0
0.0383994 -0.0377112 0
0.037171800000000005 -0.0360931 0
0.0360019 -0.0342319 0
0.034898200000000004 -0.032155 0
0.0338009 -0.0339576 0
0.032652 -0.0347093 0
0.0314858 -0.0352432 0
0.0303328 -0.0337642 0
0.029255000000000003 -0.0311924 0
0.028247500000000002 -0.0294494 0
0.027305700000000002 -0.0271064 0
0.026452700000000003 -0.0243264 0
0.025693100000000003 -0.0214961 0
0.025020600000000004 -0.0191249 0
0.0244216 -0.0167784 0
0.023918500000000002 -0.0135076 0
0.023528800000000002 -0.0101078 0
0.023252600000000005 -0.00660751 0
0.023096600000000002 -0.00292653 0
0.023064800000000003 0.000820805 0
0.023157800000000006 0.0045839 0
0.023376600000000004 0.00836912 0
0.023721600000000002 0.012161 0
0.024193100000000002 0.0159317 0
0.024790600000000003 0.019741 0
0.025516500000000004 0.023638 0
0.026374100000000004 0.0276283 0
0.0273648 0.0316027 0
0.028486000000000004 0.0354563 0
0.029732300000000003 0.0390901 0
0.031093500000000003 0.0423566 0
0.0325575 0.045113 0
0.034108200000000005 0.0475371 0
0.0357277 0.0495925 0
0.037420600000000005 0.051848 0
0.039183800000000005 0.0537809 0
0.0410044 0.0553508 0
0.0428827 0.0584339 0
0.04494720000000001 0.0641376 0
0.0471668 0.0716046 0
0.04966040000000001 0.0765276 0
0.052247600000000005 0.0785764 0
0.0548821 0.0789724 0
0.0574744 0.0762715 0
0.0599369 0.0715107 0
0.0622107 0.0650581 0
0.06424440000000001 0.0572545 0
0.06600061 0.0485683 0
0.06748145 0.0411417 0
0.06872997 0.0342166 0
0.06972974 0.0261754 0
0.07044669 0.0172418 0
0.07087041000000001 0.00890287 0
0.07102959 0.0010004 0
0.0709182 -0.00708497 0
0.07054982 -0.0145833 0
0.06994211 -0.0213105 0
0.06912628 -0.0272246 0
0.06811728 -0.0327684 0
0.06693947 -0.037775 0
0.06559947000000001 -0.0420197 0
0.06413830000000001 -0.0454456 0
0.0625705 -0.0483724 0
0.060913800000000004 -0.0508362 0
0.0591913 -0.0523523 0
0.0574312 -0.0531448 0
0.0556533 -0.053462 0
0.0538814 -0.0527526 0
0.052153000000000005 -0.0509103 0
0.050501000000000004 -0.0483295 0
0.048886900000000004 -0.0497535 0
0.0472045 -0.0506674 0
0.0455189 -0.0505566 0
0.043811 -0.0515153 0
0.042097 -0.0514237 0
0.040394900000000004 -0.0506214 0
0.0387414 -0.0486857 0
0.037162400000000005 -0.0461683 0
0.0356729 -0.0434657 0
0.0342775 -0.0404383 0
0.032983500000000006 -0.0374174 0
0.0318033 -0.0336639 0
0.030745300000000003 -0.0301167 0
0.029807300000000002 -0.0264591 0
0.0289878 -0.0229836 0
0.028282 -0.0196582 0
0.027680300000000005 -0.0165502 0
0.027188900000000002 -0.0130852 0
0.026817300000000002 -0.00938316 0
0.026572000000000005 -0.00549328 0
0.0264599 -0.00142953 0
0.026484 0.00268766 0
0.026645500000000003 0.00681291 0
0.0269437 0.0108719 0
0.0273771 0.0149293 0
0.0279461 0.0190277 0
0.028654000000000006 0.0232588 0
0.0295049 0.0275762 0
0.030498200000000003 0.0317873 0
0.031628300000000005 0.0357833 0
0.0328864 0.0394649 0
0.0342625 0.0428892 0
0.0357424 0.0456779 0
0.0373094 0.0482669 0
0.038967100000000005 0.0510367 0
0.0407111 0.053393 0
0.0425239 0.0552274 0
0.044393 0.0567996 0
0.046292400000000004 0.0567199 0
0.0481369 0.0537381 0
0.0498453 0.0494378 0
0.051626500000000006 0.0570634 0
0.0535887 0.0572935 0
0.0554938 0.0546205 0
0.0572037 0.0481738 0
0.058666300000000005 0.0402114 0
0.0598677 0.0325944 0
0.0608283 0.0254089 0
0.0615691 0.0198804 0
0.062122800000000006 0.0136918 0
0.062468800000000005 0.00744502 0
0.0626128 0.00150448 0
0.06255190000000001 -0.004738 0
0.0622923 -0.0104808 0
0.0618497 -0.0156931 0
0.0612363 -0.0207766 0
0.0604624 -0.0253269 0
0.0595465 -0.0293417 0
0.058500800000000006 -0.0331255 0
0.057340800000000004 -0.0363904 0
0.05607190000000001 -0.0394089 0
0.0547184 -0.0416399 0
0.053298 -0.0433705 0
0.0518349 -0.0442932 0
0.050350000000000006 -0.0446963 0
0.0488613 -0.0445813 0
0.0473957 -0.0432498 0
0.0459822 -0.0417183 0
0.044618000000000005 -0.0402056 0
0.043309900000000005 -0.0385643 0
0.0420347 -0.0379329 0
0.0407939 -0.0369228 0
0.0395828 -0.0357818 0
0.0384199 -0.0340254 0
0.037324 -0.0319345 0
0.0362974 -0.029834 0
0.035338900000000006 -0.0278933 0
0.034447500000000006 -0.0256511 0
0.0336414 -0.0229782 0
0.032904600000000006 -0.0212606 0
0.0322305 -0.0192897 0
0.0316279 -0.0169352 0
0.0311098 -0.0144181 0
0.030673900000000004 -0.0118826 0
0.1086742 -0.156837 0
0.10393720000000001 -0.125221 0
0.1002557 -0.0974 0
0.09741530000000001 -0.075995 0
0.0951699 -0.0596441 0
0.0934421 -0.0455683 0
0.0921144 -0.0347629 0
0.09113260000000001 -0.0250495 0
0.0904307 -0.017576 0
0.0899725 -0.0102032 0
0.0897637 -0.00276478 0
0.08979200000000001 0.00403432 0
0.0900412 0.0106233 0
0.0905174 0.0176881 0
0.0912343 0.0249697 0
0.0921902 0.0319382 0
0.0933676 0.038285 0
0.09470970000000001 0.0413223 0
0.0960805 0.0407767 0
0.0973919 0.0378529 0
0.0985616 0.0325647 0
0.0995347 0.0261677 0
0.10030130000000001 0.0203352 0
0.1008628 0.0137616 0
0.1012087 0.00738166 0
0.1013523 0.00175418 0
0.1013179 -0.003413 0
0.1011221 -0.00802589 0
0.1007792 -0.0120493 0
0.1003141 -0.0156122 0
0.0997368 -0.0186613 0
0.0990622 -0.0216009 0
0.0982944 -0.0242733 0
0.09743980000000001 -0.0267968 0
0.09651030000000001 -0.0287861 0
0.0955221 -0.0303616 0
0.0944876 -0.0316086 0
0.0934204 -0.0324231 0
0.0923269 -0.0331164 0
0.0912179 -0.033358 0
0.0901046 -0.033441 0
0.088991 -0.0333356 0
0.0878899 -0.0326991 0
0.0868197 -0.0315147 0
0.08579780000000001 -0.0298288 0
0.08484033 -0.0276591 0
0.08396719 -0.0248206 0
0.08319506 -0.0216002 0
0.08253988000000001 -0.0178019 0
0.0820218 -0.0134718 0
0.08164666000000001 -0.00940651 0
0.08139292000000001 -0.00607259 0
0.0812458 -0.00305646 0
0.08117617 -0.00144207 0
0.08114773 -0.000202974 0
0.08093293 -0.0110201 0
0.08046414 -0.0162442 0
0.0798708 -0.0189235 0
0.07921137 -0.0199509 0
0.07855405 -0.0196567 0
0.07789662 -0.0196804 0
0.07724550000000001 -0.0194116 0
0.07660278000000001 -0.0191539 0
0.07596788 -0.0189953 0
0.075335735 -0.0188924 0
0.074709353 -0.0187169 0
0.07408857 -0.0185015 0
0.07347736 -0.0181812 0
0.07287865 -0.0177405 0
0.07229646 -0.0172119 0
0.07173377 -0.0165699 0
0.07119515 -0.0157699 0
0.07068563 -0.0148297 0
0.07020994 -0.013754 0
0.06977213 -0.0125636 0
0.06937523000000001 -0.0113184 0
0.06902002 -0.0100539 0
0.06870926000000001 -0.00864477 0
0.06844700000000001 -0.00717694 0
0.06823346 -0.00571216 0
0.06806909 -0.00422609 0
0.06795422000000001 -0.00275576 0
0.06788698 -0.00137755 0
0.06786297000000001 -0.000174805 0
0.06787377 0.000753192 0
0.06791427 0.00166859 0
0.06798811 0.0026327 0
0.06808276 0.00299491 0
0.06818317 0.00295658 0
0.06827333000000001 0.00244833 0
0.06834488 0.00182455 0
0.06839129000000001 0.000988581 0
0.06840763 4.59691e-05 0
0.06839169 -0.000933712 0
0.06834333000000001 -0.00190028 0
0.06826355 -0.0028243 0
0.06815436 -0.00367049 0
0.06801854 -0.00442644 0
0.06785899000000001 -0.00509969 0
0.06767820000000001 -0.00570816 0
0.06747818 -0.00625412 0
0.06726115 -0.00673564 0
0.06702905 -0.00716046 0
0.06678382000000001 -0.00752871 0
0.06652717 -0.007849 0
0.06626053 -0.00812871 0
0.0659855 -0.00835022 0
0.06570441 -0.00849552 0
0.06541976000000001 -0.00856911 0
0.06513390000000001 -0.00857448 0
0.0648488 -0.00853238 0
0.0645656 -0.00846136 0
0.0642853 -0.00836331 0
0.0640087 -0.00823989 0
0.0637365 -0.00809679 0
0.0634695 -0.0079339 0
0.063208 -0.00776935 0
0.06295200000000001 -0.00760187 0
0.0627014 -0.00744064 0
0.0624562 -0.00728353 0
0.0622161 -0.007132 0
0.061980600000000004 -0.00701387 0
0.061748500000000005 -0.00692587 0
0.0615184 -0.00690692 0
0.061287 -0.00698229 0
0.061052300000000004 -0.00710665 0
0.0608124 -0.00728309 0
0.0605663 -0.00748276 0
0.0603126 -0.00772374 0
0.0600506 -0.00798818 0
0.0597793 -0.0082795 0
0.059497900000000006 -0.00859108 0
0.0592057 -0.00893688 0
0.058901300000000004 -0.00931957 0
0.0585836 -0.0097261 0
0.058252 -0.0101537 0
0.0579059 -0.0105998 0
0.0575446 -0.0110628 0
0.0571676 -0.0115396 0
0.0567732 -0.0121049 0
0.056360600000000004 -0.0126162 0
0.0559316 -0.0131103 0
0.055486100000000003 -0.0135973 0
0.05502460000000001 -0.0140829 0
0.054546700000000004 -0.0145759 0
0.0540524 -0.0150667 0
0.0535418 -0.015559 0
0.0530141 -0.0160895 0
0.052468600000000004 -0.0166229 0
0.0519053 -0.0171611 0
0.0513238 -0.0177133 0
0.050723700000000004 -0.0182852 0
0.050103800000000004 -0.018885 0
0.0494642 -0.0194714 0
0.048805 -0.0200632 0
0.0481258 -0.0206727 0
0.047425800000000004 -0.0213135 0
0.0467042 -0.0219677 0
0.0459604 -0.0226368 0
0.0451941 -0.0233191 0
0.044405200000000006 -0.0239905 0
0.043594400000000005 -0.0246358 0
0.042762400000000006 -0.0252627 0
0.041909300000000003 -0.0259202 0
0.041032900000000004 -0.0266299 0
0.040135000000000004 -0.0271897 0
0.0392201 -0.0277281 0
0.0382853 -0.028347 0
0.0373297 -0.028948 0
0.0363556 -0.0294938 0
0.0353634 -0.0300353 0
0.034354100000000005 -0.0304914 0
0.0333397 -0.0303718 0
0.032338000000000006 -0.0297614 0
0.0313642 -0.0287176 0
0.030431100000000003 -0.0273131 0
0.029554200000000003 -0.025426 0
0.028772200000000005 -0.0190573 0
0.028259700000000006 -0.0125135 0
0.027955300000000002 -0.00609587 0
0.027836100000000003 -0.00198634 0
0.027825700000000002 0.00124383 0
0.027921500000000002 0.00426685 0
0.028116500000000003 0.00736814 0
0.028422000000000003 0.0108434 0
0.0288471 0.0145156 0
0.029395700000000004 0.0182485 0
0.030068900000000003 0.0219677 0
0.030868100000000002 0.0258126 0
0.0317985 0.029848 0
0.0328661 0.0340123 0
0.0340711 0.038058 0
0.035407100000000004 0.0418878 0
0.0368676 0.0455321 0
0.038446400000000006 0.0490087 0
0.040139400000000006 0.0523989 0
0.0419447 0.0557512 0
0.043865900000000006 0.0594298 0
0.0459067 0.0627501 0
0.048045000000000004 0.0650666 0
0.0501983 0.0636208 0
0.052247100000000005 0.0591998 0
0.0541136 0.0529247 0
0.0557498 0.0455574 0
0.0571349 0.0381397 0
0.058278300000000005 0.0293645 0
0.0594147 0.0338127 0
0.06048680000000001 0.0307271 0
0.061468 0.0281572 0
0.0623244 0.0227805 0
0.06296500000000001 0.0160596 0
0.0633977 0.0104477 0
0.0636493 0.0048556 0
0.0637112 -0.000615536 0
0.06361510000000001 -0.00482948 0
0.063384 -0.00886465 0
0.063018 -0.0127716 0
0.06253410000000001 -0.0160394 0
0.061947300000000004 -0.0189974 0
0.0612655 -0.0217085 0
0.0605005 -0.024028 0
0.059664800000000004 -0.0259293 0
0.0587746 -0.0273459 0
0.057844900000000005 -0.028321 0
0.05689 -0.0288882 0
0.055922200000000005 -0.0291358 0
0.054950700000000005 -0.0291279 0
0.053984000000000004 -0.0288639 0
0.0530288 -0.0284568 0
0.0520892 -0.0279663 0
0.0511678 -0.0273108 0
0.0502693 -0.0268184 0
0.049378200000000004 -0.0265881 0
0.0484888 -0.0268226 0
0.04759240000000001 -0.0268872 0
0.04669670000000001 -0.0269427 0
0.045795100000000005 -0.0271746 0
0.044885900000000006 -0.0273721 0
0.0439724 -0.0273623 0
0.0430648 -0.0271354 0
0.042163200000000005 -0.0269587 0
0.041268000000000006 -0.0268037 0
0.0403755 -0.026779 0
0.039481800000000004 -0.0268929 0
0.038582000000000005 -0.0271083 0
0.037674200000000005 -0.027369 0
0.036757000000000005 -0.0276741 0
0.035829400000000004 -0.0279924 0
0.0348996 -0.0278128 0
0.033983000000000006 -0.0271863 0
0.033096600000000004 -0.0260576 0
0.0322532 -0.0246277 0
0.031464400000000003 -0.0228065 0
0.030740000000000003 -0.0209031 0
0.0300756 -0.0191691 0
0.029465900000000003 -0.0174826 0
0.0289173 -0.0155959 0
0.028429500000000003 -0.0138736 0
0.027993200000000003 -0.0123176 0
0.027618900000000002 -0.010173 0
0.027322200000000005 -0.00777507 0
0.027105900000000002 -0.00531962 0
0.026972300000000005 -0.0028403 0
0.026921 -0.00035522 0
0.026952500000000004 0.00211742 0
0.027064900000000003 0.00449999 0
0.027255800000000004 0.00681333 0
0.027521800000000006 0.00902944 0
0.0278609 0.0111956 0
0.0282706 0.0132793 0
0.028749500000000004 0.0153341 0
0.0292947 0.0172705 0
0.0299033 0.0191501 0
0.030574800000000006 0.0210536 0
0.031309800000000006 0.0229489 0
0.0321067 0.0247568 0
0.0329624 0.0265033 0
0.0338702 0.0278251 0
0.034817100000000004 0.0289648 0
0.0358039 0.0301637 0
0.036827500000000006 0.0311641 0
0.0378804 0.031934 0
0.038952600000000004 0.0322296 0
0.0400102 0.0310415 0
0.041003000000000005 0.0285021 0
0.0418955 0.0251475 0
0.0426664 0.021252 0
0.0432999 0.0169744 0
0.043714100000000006 0.0083831 0
0.0438686 0.00148579 0
0.0437255 -0.00927016 0
0.0432656 -0.0172334 0
0.0425858 -0.0228387 0
0.0417425 -0.0273424 0
0.0407722 -0.0305823 0
0.039699000000000005 -0.0338785 0
0.0384945 -0.0381402 0
0.037159000000000005 -0.0416722 0
0.0357176 -0.0446837 0
0.034172600000000004 -0.0477828 0
0.032534900000000005 -0.0502396 0
0.11448900000000001 -0.187099 0
0.1087484 -0.154697 0
0.10411680000000001 -0.124956 0
0.1003953 -0.101421 0
0.0973413 -0.0827906 0
0.0948865 -0.0662753 0
0.09290090000000001 -0.0536484 0
0.09132180000000001 -0.0421689 0
0.0900743 -0.0332682 0
0.0891166 -0.0245679 0
0.0884518 -0.0158382 0
0.0880639 -0.00797132 0
0.0879278 -0.000549054 0
0.0880442 0.0071815 0
0.08841940000000001 0.0149589 0
0.0890527 0.0226251 0
0.0899384 0.0301196 0
0.0910673 0.0371422 0
0.092408 0.0425103 0
0.09384580000000001 0.043082 0
0.09525220000000001 0.0411937 0
0.0965487 0.0366839 0
0.0976669 0.0307522 0
0.0985676 0.0238135 0
0.0992427 0.0171389 0
0.0997008 0.0108221 0
0.0999487 0.0045117 0
0.10000110000000001 -0.00101133 0
0.0998684 -0.00645405 0
0.0995692 -0.0111972 0
0.0991209 -0.0151953 0
0.0985534 -0.0186019 0
0.0978778 -0.0216949 0
0.0971051 -0.0245135 0
0.0962394 -0.027222 0
0.095289 -0.0295664 0
0.0942697 -0.0314332 0
0.09319540000000001 -0.0329055 0
0.0920781 -0.0340407 0
0.09092940000000001 -0.0348078 0
0.0897612 -0.0352306 0
0.0885827 -0.0354502 0
0.0874013 -0.0354006 0
0.08623410000000001 -0.0346132 0
0.08510029000000001 -0.0334369 0
0.08401042 -0.0319639 0
0.0829827 -0.0297034 0
0.08204316 -0.0267426 0
0.08121033 -0.023336 0
0.08049899 -0.01947 0
0.07992466000000001 -0.0151708 0
0.07949413 -0.0111027 0
0.07918368 -0.00782784 0
0.07897079 -0.00527342 0
0.07890708 0.00200466 0
0.07900567 0.00365413 0
0.07916836000000001 0.00607527 0
0.07938327 0.00636418 0
0.07961286000000001 0.0078441 0
0.07992484 0.0106832 0
0.08029985 0.0113905 0
0.08066670000000001 0.0105944 0
0.08099117 0.00890299 0
0.08125346 0.00701778 0
0.08143648 0.00408243 0
0.08152144 0.00129607 0
0.08151609 -0.00139573 0
0.08142673 -0.00380464 0
0.08125785 -0.00607863 0
0.08101909 -0.00813881 0
0.0807141 -0.0099851 0
0.08035034 -0.0116974 0
0.0799323 -0.0133006 0
0.07946218000000001 -0.014719 0
0.07894847 -0.0159846 0
0.07839828 -0.0169194 0
0.07782199000000001 -0.0175793 0
0.07722833 -0.017984 0
0.07662334 -0.0182965 0
0.076009612 -0.0185044 0
0.075392709 -0.0184842 0
0.074780315 -0.0182403 0
0.07418021 -0.0177555 0
0.07360078 -0.0170096 0
0.07305051 -0.016036 0
0.07253609 -0.014846 0
0.07206565000000001 -0.0134509 0
0.07164239 -0.0120184 0
0.0712675 -0.0105432 0
0.07094342000000001 -0.00895815 0
0.07067437 -0.00726451 0
0.07046272 -0.00552549 0
0.07030783 -0.00389707 0
0.07020407000000001 -0.00244092 0
0.07014676 -0.00104481 0
0.07013601 0.000265764 0
0.07016363 0.00136535 0
0.07022185 0.00199889 0
0.07028918 0.0019797 0
0.07034845 0.0015242 0
0.07038661 0.000781578 0
0.07039680000000001 -0.000124345 0
0.07037454 -0.00113481 0
0.07031788 -0.00218098 0
0.07022716 -0.0031878 0
0.07010441 -0.00410836 0
0.06995313 -0.00490832 0
0.06977707 -0.0055868 0
0.06958078000000001 -0.006163 0
0.06936615 -0.00666547 0
0.06913619 -0.00709784 0
0.06889306 -0.00746671 0
0.06863864 -0.00776782 0
0.06837560000000001 -0.00800214 0
0.06810532 -0.00818874 0
0.06783044 -0.00828885 0
0.06755346000000001 -0.00831391 0
0.06727722 -0.00824967 0
0.06700463000000001 -0.00810075 0
0.06673842 -0.00787619 0
0.06648054 -0.00760737 0
0.06623235 -0.00729787 0
0.06599501 -0.0069602 0
0.06576926 -0.00660267 0
0.06555573 -0.00623099 0
0.06535463 -0.00585696 0
0.065166 -0.00548459 0
0.0649895 -0.00512741 0
0.0648247 -0.00478532 0
0.064671 -0.00445882 0
0.06452730000000001 -0.00418878 0
0.0643928 -0.0038983 0
0.0642674 -0.00364751 0
0.0641497 -0.0034302 0
0.06403890000000001 -0.0032349 0
0.06393360000000001 -0.00310337 0
0.06383130000000001 -0.00304882 0
0.0637294 -0.00307879 0
0.0636244 -0.00323397 0
0.06351190000000001 -0.00351619 0
0.063388 -0.0039079 0
0.0632494 -0.00439653 0
0.0630935 -0.00493893 0
0.06291920000000001 -0.00549761 0
0.062726 -0.00606341 0
0.062514 -0.00662098 0
0.0622839 -0.00715984 0
0.062036 -0.00768667 0
0.061770700000000005 -0.0082018 0
0.0614885 -0.00870719 0
0.0611895 -0.00920394 0
0.0608741 -0.00969471 0
0.0605424 -0.0101816 0
0.060194700000000004 -0.0106587 0
0.059831100000000005 -0.011144 0
0.0594507 -0.0116563 0
0.0590532 -0.0121748 0
0.0586382 -0.012704 0
0.058205400000000004 -0.0132373 0
0.057755100000000004 -0.0137558 0
0.0572879 -0.0142557 0
0.0568042 -0.0147483 0
0.0563041 -0.0152412 0
0.0557877 -0.0157266 0
0.0552551 -0.0162137 0
0.0547064 -0.0166977 0
0.0541415 -0.0171815 0
0.053560500000000004 -0.0176684 0
0.0529631 -0.0181657 0
0.0523484 -0.0187082 0
0.0517161 -0.0192279 0
0.0510655 -0.0197749 0
0.0503974 -0.0203192 0
0.0497099 -0.0209119 0
0.0490027 -0.0215202 0
0.0482744 -0.0221463 0
0.0475256 -0.0227703 0
0.0467556 -0.0234083 0
0.045964200000000004 -0.024062 0
0.04515040000000001 -0.024747 0
0.0443134 -0.025463 0
0.043451500000000004 -0.0262419 0
0.0425629 -0.0270232 0
0.0416503 -0.0277184 0
0.0407143 -0.0284088 0
0.039756200000000005 -0.0290676 0
0.038776000000000005 -0.0297247 0
0.037772 -0.0305375 0
0.036737900000000004 -0.0314338 0
0.035679800000000005 -0.0319587 0
0.0346081 -0.0323979 0
0.033520400000000006 -0.0328285 0
0.032428700000000005 -0.032704 0
0.0313461 -0.0322657 0
0.030287 -0.0312674 0
0.029286400000000004 -0.0276985 0
0.028452700000000004 -0.0233147 0
0.0277431 -0.019246 0
0.027154300000000006 -0.0163131 0
0.026629700000000006 -0.0145385 0
0.0262041 -0.0113725 0
0.025865200000000005 -0.00896145 0
0.025627300000000006 -0.00531446 0
0.025520600000000004 -0.00150061 0
0.025530300000000006 0.00193359 0
0.025657400000000004 0.00552467 0
0.025906600000000002 0.0092624 0
0.026281200000000005 0.0130533 0
0.026782900000000005 0.0168861 0
0.027412500000000006 0.0207007 0
0.028169900000000005 0.0245543 0
0.0290573 0.0285226 0
0.030079300000000003 0.0326035 0
0.031236800000000002 0.0366305 0
0.032525200000000004 0.0404468 0
0.0339358 0.0439592 0
0.035457600000000006 0.0471546 0
0.037078 0.0498962 0
0.0387863 0.0524659 0
0.0405813 0.0551461 0
0.042468700000000005 0.0579598 0
0.04444770000000001 0.0606035 0
0.0464989 0.0619779 0
0.048537300000000005 0.0599304 0
0.0504574 0.0552181 0
0.05218930000000001 0.0488447 0
0.05368390000000001 0.0401265 0
0.054823800000000006 0.0295236 0
0.05561000000000001 0.0188879 0
0.056070300000000003 0.00917563 0
0.0562088 -0.000121175 0
0.056076100000000004 -0.00707116 0
0.055727700000000005 -0.0137792 0
0.05514480000000001 -0.0207311 0
0.05433880000000001 -0.0273216 0
0.05331620000000001 -0.0335399 0
0.0521002 -0.0390798 0
0.0507135 -0.0437698 0
0.0491876 -0.0473664 0
0.047557 -0.0502867 0
0.045835100000000004 -0.0528089 0
0.0440443 -0.0544454 0
0.0422138 -0.0552433 0
0.040367200000000006 -0.05542 0
0.038529600000000004 -0.0547257 0
0.036731900000000005 -0.0534315 0
0.034964 -0.0527576 0
0.03323 -0.0515835 0
0.0315336 -0.0500577 0
0.0299197 -0.0469004 0
0.028432900000000004 -0.0425599 0
0.0270996 -0.0375679 0
0.025948700000000005 -0.0321645 0
0.0249662 -0.0270669 0
0.024154400000000006 -0.0220935 0
0.023499100000000002 -0.0176678 0
0.022976700000000003 -0.01415 0
0.0225642 -0.0107766 0
0.022245800000000003 -0.00853545 0
0.0220141 -0.00522782 0
0.021910200000000005 -0.0012085 0
0.0219424 0.0030088 0
0.022118700000000005 0.00735269 0
0.022438400000000004 0.0116421 0
0.0229042 0.016103 0
0.023520900000000004 0.0207016 0
0.024295500000000005 0.0255955 0
0.025238200000000002 0.0307332 0
0.026352800000000003 0.0358732 0
0.027635800000000002 0.0408206 0
0.0290785 0.0454443 0
0.030667200000000006 0.0496015 0
0.0323876 0.0534043 0
0.034226900000000005 0.0566655 0
0.0361649 0.059512 0
0.0381938 0.0618074 0
0.0403012 0.064099 0
0.0424633 0.0655862 0
0.0447062 0.0706158 0
0.047094800000000006 0.0723961 0
0.04951320000000001 0.0725091 0
0.0519101 0.0710423 0
0.0542135 0.0669377 0
0.0563438 0.0610605 0
0.05826150000000001 0.0542639 0
0.0599369 0.0465868 0
0.061353500000000005 0.0391317 0
0.0625361 0.0322204 0
0.0634787 0.0247652 0
0.06417020000000001 0.0172868 0
0.06461320000000001 0.0097101 0
0.0648063 0.00224646 0
0.0647648 -0.00423205 0
0.06450360000000001 -0.011072 0
0.0640222 -0.0173524 0
0.0633431 -0.0229521 0
0.062478900000000004 -0.0285438 0
0.0614403 -0.033495 0
0.0602446 -0.0378236 0
0.058919900000000004 -0.041391 0
0.05748740000000001 -0.0443027 0
0.07856126000000001 0.102656 0
0.08228778 0.118061 0
0.08626310000000001 0.120259 0
0.09027690000000001 0.119598 0
0.0941376 0.111372 0
0.0976698 0.100879 0
0.10083410000000001 0.0895773 0
0.1036287 0.0787879 0
0.1060425 0.0667154 0
0.1080649 0.0555333 0
0.1097407 0.0457424 0
0.11110010000000001 0.0365929 0
0.1121761 0.0283802 0
0.112985 0.0210815 0
0.1135792 0.0147797 0
0.113968 0.00932121 0
0.1141939 0.00449565 0
0.11426620000000001 0.000318498 0
0.1142071 -0.00367187 0
0.11401359999999999 -0.00763711 0
0.1136959 -0.0111513 0
0.1132766 -0.0136365 0
0.1127878 -0.0156017 0
0.1122336 -0.0175236 0
0.1116613 -0.0173059 0
0.1110695 -0.0180992 0
0.1104532 -0.018886 0
0.10980480000000001 -0.0200314 0
0.109112 -0.0215006 0
0.108367 -0.0231345 0
0.1075652 -0.0248728 0
0.106711 -0.026263 0
0.10581560000000001 -0.0273786 0
0.1048863 -0.028327 0
0.1039275 -0.0291533 0
0.1029434 -0.0298461 0
0.1019472 -0.0297293 0
0.1009613 -0.0294831 0
0.0999806 -0.0293561 0
0.0990086 -0.0289358 0
0.0980577 -0.0280883 0
0.0971378 -0.0271826 0
0.0962471 -0.0262714 0
0.0953938 -0.024927 0
0.0945933 -0.0231576 0
0.09385500000000001 -0.0212255 0
0.0931848 -0.0190273 0
0.09259690000000001 -0.0163027 0
0.0921086 -0.0131033 0
0.0917319 -0.00962776 0
0.0914766 -0.00582987 0
0.0913544 -0.00167907 0
0.0913719 0.00241428 0
0.0915151 0.00590786 0
0.0917636 0.00877503 0
0.0921588 0.021387 0
0.0931563 0.0356994 0
0.0945445 0.0473353 0
0.0963146 0.0575007 0
0.0983179 0.0617833 0
0.10040450000000001 0.0632424 0
0.1025108 0.0626712 0
0.10452600000000001 0.0582013 0
0.1063589 0.0517526 0
0.1079415 0.043692 0
0.10925760000000001 0.0360113 0
0.1103167 0.0281558 0
0.1111202 0.0204781 0
0.1116786 0.0136642 0
0.1120218 0.00742299 0
0.11216970000000001 0.00184655 0
0.1121409 -0.0029843 0
0.1119648 -0.00728988 0
0.11165330000000001 -0.0109596 0
0.1112254 -0.0145174 0
0.1106821 -0.0178104 0
0.11003109999999999 -0.020944 0
0.1092891 -0.0233075 0
0.1084788 -0.0251638 0
0.1076092 -0.0268977 0
0.1066847 -0.0284489 0
0.1057218 -0.0286589 0
0.1047492 -0.0295738 0
0.1037495 -0.0304016 0
0.1027184 -0.0314499 0
0.1016485 -0.0327365 0
0.1005314 -0.0341924 0
0.09937660000000001 -0.0348585 0
0.0982146 -0.0348131 0
0.0970575 -0.0346372 0
0.0959073 -0.0343536 0
0.0947746 -0.033564 0
0.0936759 -0.0324139 0
0.09261660000000001 -0.031187 0
0.0916039 -0.0295919 0
0.0906532 -0.0274967 0
0.0897805 -0.0249345 0
0.08900140000000001 -0.0218752 0
0.0883337 -0.0182943 0
0.0878545 -0.0107441 0
0.08760860000000001 -0.00409762 0
0.087613 0.00415853 0
0.0878955 0.0116805 0
0.0883725 0.0167059 0
0.0890192 0.0215679 0
0.089785 0.0239943 0
0.0906135 0.0256235 0
0.0914865 0.0265478 0
0.09235560000000001 0.0252544 0
0.0931398 0.0219884 0
0.09381310000000001 0.0186005 0
0.094359 0.0144844 0
0.09476290000000001 0.0100617 0
0.0950144 0.00533884 0
0.0951082 0.000672784 0
0.0950535 -0.0035103 0
0.09486420000000001 -0.00763032 0
0.09454270000000001 -0.0112763 0
0.09411040000000001 -0.0144267 0
0.093581 -0.0170467 0
0.09297040000000001 -0.0194256 0
0.0922853 -0.0214582 0
0.0915394 -0.0231812 0
0.090738 -0.0247154 0
0.0898916 -0.0259782 0
0.089008 -0.0269674 0
0.0880948 -0.027774 0
0.08715980000000001 -0.0282708 0
0.0862135 -0.0284684 0
0.0852668 -0.0283075 0
0.08432987 -0.027913 0
0.08341124 -0.0271953 0
0.08252088 -0.0262349 0
0.08167171000000001 -0.0247012 0
0.08088449 -0.0225709 0
0.08017615 -0.0200015 0
0.07956012 -0.0170536 0
0.07904911 -0.0137396 0
0.07865011000000001 -0.0104332 0
0.07835635 -0.007416 0
0.07815655 -0.00464078 0
0.07804738 -0.00234983 0
0.07810765 0.00595786 0
0.07842036000000001 0.0143903 0
0.07916601000000001 0.0274897 0
0.08024105000000001 0.0362224 0
0.08158256 0.0435152 0
0.08311574000000001 0.0475778 0
0.08473651 0.0496099 0
0.0863841 0.0487973 0
0.0879514 0.0450876 0
0.0893526 0.0391218 0
0.0905343 0.032277 0
0.0914881 0.025463 0
0.0922037 0.0180227 0
0.0926752 0.0107077 0
0.092912 0.00406936 0
0.09293320000000001 -0.00242313 0
0.0927492 -0.00813134 0
0.09238350000000001 -0.0134168 0
0.0918529 -0.0180182 0
0.0911775 -0.0222013 0
0.0903743 -0.0257047 0
0.0894607 -0.0289058 0
0.0884472 -0.0316651 0
0.0873487 -0.0340249 0
0.0861802 -0.0359288 0
0.08495448 -0.0375128 0
0.08368139000000001 -0.0387832 0
0.08237247 -0.0396679 0
0.08104159 -0.0401182 0
0.07970106 -0.0402349 0
0.07836214 -0.0400885 0
0.07703911000000001 -0.0392223 0
0.075763014 -0.0373296 0
0.07456175200000001 -0.0348159 0
0.073452 -0.0318383 0
0.07245322 -0.0281679 0
0.07158836 -0.0238732 0
0.07091259 -0.0160991 0
0.07058568 -0.00502247 0
0.07059037 0.00500459 0
0.07092617 0.0140177 0
0.07151941 0.0211174 0
0.07232564 0.0267695 0
0.07330154 0.0311914 0
0.074376201 0.03296 0
0.075485572 0.0335928 0
0.07661818000000001 0.0343509 0
0.07777025 0.0345358 0
0.07888195 0.0319138 0
0.07987054 0.0276688 0
0.08070856 0.0228277 0
0.08136765 0.0170879 0
0.0818291 0.0109943 0
0.0820858 0.00480023 0
0.08213145000000001 -0.00162985 0
0.08198348 -0.00664769 0
0.08166202 -0.0122911 0
0.08116617000000001 -0.0170227 0
0.08052785 -0.0210054 0
0.07975061 -0.0253381 0
0.07883839000000001 -0.0291457 0
0.07780941000000001 -0.0322338 0
0.07669136 -0.0346432 0
0.075501416 -0.0365782 0
0.07425137 -0.0382854 0
0.07295448 -0.039434 0
0.07162777000000001 -0.0400968 0
0.07028637 -0.040341 0
0.06894493 -0.0401148 0
0.06761559 -0.0396516 0
0.06631084000000001 -0.0385943 0
0.0650579 -0.0365731 0
0.0638855 -0.0338364 0
0.06281880000000001 -0.0289786 0
0.0620051 -0.0214307 0
0.061303 -0.0198934 0
0.0606868 -0.0180795 0
0.0600988 -0.0168081 0
0.0595899 -0.013702 0
0.059196 -0.0104124 0
0.0588737 -0.00893851 0
0.0585942 -0.00779004 0
0.0583664 -0.00613785 0
0.0581802 -0.00509744 0
0.058017900000000004 -0.00477102 0
0.0578581 -0.00480327 0
0.057694300000000004 -0.00511449 0
0.05750570000000001 -0.00622111 0
0.057273500000000005 -0.00760473 0
0.056997400000000004 -0.00887618 0
0.056680100000000004 -0.0100841 0
0.056323200000000004 -0.0112413 0
0.05593050000000001 -0.01223 0
0.055506 -0.013183 0
0.0550512 -0.0140445 0
0.054566100000000006 -0.0150068 0
0.0540509 -0.0158481 0
0.053506200000000004 -0.016802 0
0.052928300000000005 -0.0177907 0
0.05231960000000001 -0.0186814 0
0.05168110000000001 -0.0195841 0
0.051012600000000005 -0.0204911 0
0.0503142 -0.0213798 0
0.0495866 -0.0222412 0
0.0488306 -0.0230875 0
0.0480464 -0.0239382 0
0.0472339 -0.0247907 0
0.04639310000000001 -0.0256313 0
0.045523400000000006 -0.0265263 0
0.044624000000000004 -0.0274006 0
0.0436963 -0.0282157 0
0.0427425 -0.0289976 0
0.0417618 -0.029837 0
0.040751600000000006 -0.0307313 0
0.0397122 -0.0315577 0
0.038648400000000006 -0.0322744 0
0.037559800000000004 -0.0330231 0
0.036445500000000006 -0.033813 0
0.0353064 -0.034485 0
0.0341469 -0.0351091 0
0.032964400000000005 -0.0358423 0
0.031757200000000006 -0.0365175 0
0.030542600000000003 -0.0363837 0
0.029342200000000006 -0.0356303 0
0.028177800000000003 -0.0342934 0
0.027068600000000005 -0.0323622 0
0.026016500000000005 -0.031196 0
0.0249669 -0.031485 0
0.023925000000000002 -0.0311097 0
0.0229006 -0.0303485 0
0.0219151 -0.0287866 0
0.020995200000000006 -0.0265134 0
0.0201596 -0.0237388 0
0.019423100000000006 -0.0205944 0
0.018795100000000002 -0.0172374 0
0.018283400000000005 -0.0136538 0
0.017894300000000002 -0.00986808 0
0.0176334 -0.00598424 0
0.0175024 -0.00209121 0
0.017500600000000005 0.00181244 0
0.0176305 0.00579654 0
0.017893900000000004 0.00983401 0
0.018292600000000006 0.0138931 0
0.018827500000000004 0.0179992 0
0.019500500000000004 0.0221989 0
0.020316300000000002 0.0265578 0
0.021279900000000004 0.0310489 0
0.0223934 0.0355215 0
0.023653100000000003 0.0398078 0
0.025051000000000004 0.0437991 0
0.0265738 0.0473163 0
0.028205900000000006 0.050375 0
0.029930500000000006 0.0528997 0
0.0317286 0.0547008 0
0.0335915 0.0567299 0
0.0355064 0.0580676 0
0.037467 0.0595759 0
0.0394831 0.0612961 0
0.041554 0.0632672 0
-0.08203200000000001 0.24978 0
-0.07376200000000001 0.237289 0
-0.066377 0.208352 0
-0.05982900000000001 0.18621 0
-0.054015999999999995 0.162302 0
-0.04908799999999999 0.135451 0
-0.04498099999999999 0.112182 0
-0.041641 0.0895911 0
-0.03899 0.0710481 0
-0.036877999999999994 0.0570618 0
-0.035152 0.0476013 0
-0.033665 0.042425 0
-0.032293 0.0403259 0
-0.030953999999999995 0.0406469 0
-0.029663999999999996 0.0367557 0
-0.028476 0.0354449 0
-0.027278999999999998 0.0363071 0
-0.026063000000000003 0.0366602 0
-0.024838 0.0368932 0
-0.023597599999999996 0.0376499 0
-0.022318400000000002 0.03921 0
-0.02098 0.041032 0
-0.019584900000000002 0.0425797 0
-0.01813909999999999 0.0441099 0
-0.016634999999999997 0.0461461 0
-0.015047599999999994 0.049134 0
-0.013339299999999998 0.0535168 0
-0.011452199999999996 0.0595775 0
-0.009350799999999992 0.0663193 0
-0.007011799999999999 0.0737062 0
-0.004426600000000003 0.0809438 0
-0.001613299999999998 0.0873818 0
0.0013967000000000007 0.0927417 0
0.00455860000000001 0.0964589 0
0.007808700000000002 0.0982796 0
0.011082900000000007 0.0979459 0
0.014311000000000004 0.0956451 0
0.017453800000000005 0.0930044 0
0.020498500000000003 0.0897185 0
0.0234233 0.085932 0
0.026219600000000003 0.0820408 0
0.028886500000000002 0.0782125 0
0.031431400000000005 0.074749 0
0.033843000000000005 0.0699239 0
0.0360545 0.0628929 0
0.038007200000000005 0.0545991 0
0.0396697 0.0456328 0
0.0412205 0.0476588 0
0.0427765 0.0459089 0
0.044286500000000006 0.0446653 0
0.04573050000000001 0.0414566 0
0.0470048 0.0353174 0
0.04807890000000001 0.029498 0
0.0489624 0.0237059 0
0.049639300000000004 0.0174058 0
0.050121900000000004 0.0119191 0
0.0504295 0.00685888 0
0.0505716 0.00200622 0
0.05055950000000001 -0.00246357 0
0.0504032 -0.00664047 0
0.0501127 -0.0105896 0
0.0496918 -0.0144153 0
0.04915030000000001 -0.0178379 0
0.0485005 -0.0209534 0
0.04775 -0.0238822 0
0.0469083 -0.0264327 0
0.045987 -0.028741 0
0.044988 -0.0310615 0
0.043915100000000006 -0.0331957 0
0.042773200000000004 -0.0352195 0
0.0415661 -0.0371223 0
0.040297200000000005 -0.0389226 0
0.038970700000000004 -0.0405951 0
0.037590000000000005 -0.0421838 0
0.036158100000000006 -0.0436666 0
0.034672800000000004 -0.0453175 0
0.033138100000000004 -0.0466945 0
0.031561000000000006 -0.0478531 0
0.0299496 -0.0487935 0
0.028309 -0.0496683 0
0.0266609 -0.0476948 0
0.025150500000000006 -0.0437353 0
0.023764900000000005 -0.0396967 0
0.0225049 -0.0360383 0
0.0213753 -0.0321916 0
0.020372300000000003 -0.0283289 0
0.019495400000000003 -0.024627 0
0.018738500000000005 -0.0210569 0
0.018099300000000006 -0.0179112 0
0.017539100000000002 -0.015643 0
0.0170794 -0.012166 0
0.016739500000000004 -0.00838143 0
0.016526900000000004 -0.00449316 0
0.016451400000000005 -0.00016615 0
0.0165256 0.00438717 0
0.01675 0.00888841 0
0.017126500000000003 0.013475 0
0.017655800000000006 0.0180674 0
0.018341300000000005 0.0228784 0
0.019192400000000005 0.0279761 0
0.020217100000000002 0.0332665 0
0.0214185 0.0385332 0
0.0227925 0.0436266 0
0.024332200000000005 0.0484442 0
0.0260236 0.0527421 0
0.027849500000000006 0.0565391 0
0.029792900000000004 0.0598128 0
0.0318354 0.0625923 0
0.033964600000000005 0.0649495 0
0.0361623 0.0667694 0
0.0384193 0.0686016 0
0.0407483 0.0722633 0
0.043252900000000004 0.0768301 0
0.04585070000000001 0.0780513 0
0.048323700000000004 0.0701552 0
0.050554800000000004 0.0631607 0
0.052502400000000005 0.0548606 0
0.0542251 0.0485116 0
0.055697 0.0405624 0
0.056921 0.0334156 0
0.057893 0.0251588 0
0.058586400000000004 0.0171546 0
0.0590257 0.00942541 0
0.0591959 0.001354 0
0.0591047 -0.00634073 0
0.0587673 -0.0134018 0
0.0581969 -0.0202576 0
0.057416400000000006 -0.0261734 0
0.056448 -0.0316197 0
0.055304400000000004 -0.0365979 0
0.0540147 -0.0404818 0
0.05260430000000001 -0.0439182 0
0.051087600000000004 -0.0468448 0
0.049485 -0.0491059 0
0.047818700000000006 -0.0506947 0
0.0461139 -0.0514413 0
0.044395500000000004 -0.0516243 0
0.042676900000000004 -0.0513891 0
0.0409793 -0.0504429 0
0.0393241 -0.0492258 0
0.0376943 -0.0486854 0
0.0361027 -0.0467432 0
0.0346611 -0.0403044 0
0.033429200000000006 -0.0338742 0
0.032413000000000004 -0.0278863 0
0.0315686 -0.0232198 0
0.030878600000000006 -0.018593 0
0.030331700000000003 -0.0140033 0
0.029935100000000006 -0.0104172 0
0.029648800000000003 -0.00675042 0
0.029489300000000003 -0.00322061 0
0.029437000000000005 -2.29409e-05 0
0.0294969 0.00347264 0
0.029675400000000005 0.00712634 0
0.02998 0.0109599 0
0.030411 0.0147784 0
0.030973200000000006 0.0187663 0
0.031671200000000004 0.02295 0
0.032513600000000004 0.0274218 0
0.033508300000000005 0.0320461 0
0.0346568 0.0366661 0
0.035953500000000006 0.040793 0
0.0373794 0.0446361 0
0.0389397 0.0488008 0
0.040637700000000006 0.0528277 0
0.0424638 0.0565223 0
0.044410700000000004 0.0601292 0
0.04647660000000001 0.0635764 0
0.0486356 0.0653435 0
0.050787200000000005 0.0633217 0
0.0528179 0.0584547 0
0.0546516 0.0517213 0
0.0562411 0.0440631 0
0.0574277 0.029769 0
0.0582336 0.0195782 0
0.058718400000000004 0.0104649 0
0.0589513 0.00421776 0
0.0589891 -0.00181528 0
0.05880540000000001 -0.00872598 0
0.0583959 -0.0155219 0
0.0577657 -0.0217865 0
0.0569394 -0.0274301 0
0.0559302 -0.0328222 0
0.054749400000000004 -0.0376321 0
0.053425200000000006 -0.0415096 0
0.051982200000000006 -0.0447697 0
0.050444100000000006 -0.0473061 0
0.048833100000000004 -0.0491788 0
0.047168800000000004 -0.0505144 0
0.0454749 -0.0509889 0
0.0437786 -0.0507247 0
0.0420991 -0.05002 0
0.0404513 -0.0488433 0
0.0388511 -0.0476791 0
0.0372702 -0.0480703 0
0.0357161 -0.0459768 0
0.034230000000000003 -0.043393 0
0.032842100000000006 -0.0400461 0
0.031576400000000004 -0.0360913 0
0.030452 -0.0317019 0
0.0294774 -0.0271898 0
0.028650000000000002 -0.0227651 0
0.0279668 -0.0186133 0
0.027410700000000003 -0.0150585 0
0.026970300000000003 -0.0117265 0
0.026629700000000006 -0.00880226 0
0.026393100000000003 -0.00552125 0
0.0262719 -0.00187542 0
0.026276600000000004 0.00200425 0
0.0264143 0.00607485 0
0.026687100000000005 0.0101341 0
0.027096100000000005 0.0141891 0
0.0276406 0.0182964 0
0.0283247 0.022578 0
0.029156 0.0271127 0
0.030141100000000004 0.0317659 0
0.0312795 0.036284 0
0.032564300000000004 0.040604 0
0.033987500000000004 0.0444463 0
0.035526300000000004 0.0477117 0
0.037174900000000004 0.0510492 0
0.0389301 0.0540312 0
0.040777600000000004 0.0566875 0
0.0427021 0.0606076 0
0.0448403 0.0662776 0
0.047102000000000005 0.0692611 0
0.049444100000000005 0.0706879 0
0.05177760000000001 0.0689345 0
0.05400340000000001 0.0645658 0
0.056053200000000004 0.0585512 0
0.0578808 0.0513886 0
0.0594529 0.0432911 0
0.0607501 0.035227 0
0.0618021 0.0283882 0
0.062628 0.0216083 0
0.0632178 0.0142243 0
0.0635615 0.00677597 0
0.0636588 -0.000511141 0
0.0635159 -0.00759291 0
0.063145 -0.0142688 0
0.0625571 -0.0205828 0
0.0617677 -0.026379 0
0.060795600000000005 -0.0315837 0
0.059655200000000005 -0.0365607 0
0.05836140000000001 -0.0405938 0
0.056950100000000003 -0.0438848 0
0.055436400000000004 -0.0466763 0
0.05384080000000001 -0.0488854 0
0.05218300000000001 -0.0504185 0
0.050487500000000005 -0.0511831 0
0.048780000000000004 -0.0512083 0
0.0470791 -0.0507829 0
0.045401800000000006 -0.0498949 0
0.0437642 -0.0482342 0
0.042199200000000006 -0.0461752 0
0.040604900000000006 -0.0499962 0
0.0388811 -0.0530553 0
0.0370628 -0.0560327 0
0.035156 -0.0578893 0
0.033226200000000004 -0.0578642 0
0.0313077 -0.0572868 0
0.029423400000000002 -0.0556658 0
0.0276184 -0.0529025 0
0.025922 -0.0490907 0
0.024354600000000004 -0.0452614 0
0.022921500000000004 -0.0410105 0
0.021632000000000005 -0.0366849 0
0.020491100000000005 -0.0321332 0
0.019490400000000005 -0.0283375 0
0.0186059 -0.0248561 0
0.017846600000000004 -0.020926 0
0.017216800000000004 -0.0171266 0
0.016711200000000002 -0.0134075 0
0.016331200000000004 -0.00954431 0
0.016083800000000002 -0.00543495 0
0.015978200000000005 -0.00103799 0
0.016024200000000002 0.00358814 0
0.016224100000000005 0.00818768 0
0.016578500000000003 0.0128927 0
0.017094700000000004 0.0178649 0
0.0177801 0.0230503 0
0.0186435 0.0285292 0
0.019693800000000004 0.0342262 0
0.020933400000000005 0.0398351 0
0.0223565 0.0452084 0
0.023957100000000002 0.0504768 0
0.025723100000000006 0.0551186 0
0.027630400000000006 0.0590407 0
0.029659400000000002 0.0624278 0
0.0317891 0.0651078 0
0.033997200000000005 0.0671974 0
0.0362668 0.0688404 0
0.0385872 0.0706248 0
0.041125400000000006 0.0811067 0
0.043966000000000005 0.088654 0
0.047027 0.0941857 0
0.0502063 0.0958028 0
0.0533768 0.0941472 0
0.0564592 0.0906923 0
0.059402 0.0860129 0
0.06216290000000001 0.0797416 0
0.060355900000000004 -0.0964749 0
0.05749460000000001 -0.0737028 0
0.05537500000000001 -0.0549915 0
0.0537998 -0.0413005 0
0.052626900000000004 -0.0303584 0
0.051772200000000004 -0.0215801 0
0.05119510000000001 -0.013808 0
0.0508501 -0.00735156 0
0.050706 -0.0018363 0
0.0507314 0.00312181 0
0.0509186 0.0078299 0
0.051257300000000006 0.0122622 0
0.0517417 0.0164684 0
0.052356400000000004 0.0202043 0
0.053093600000000005 0.0238161 0
0.0539482 0.0272818 0
0.0549177 0.0307477 0
0.0560068 0.0344882 0
0.057230100000000006 0.0388066 0
0.0586068 0.043637 0
0.06015380000000001 0.0489361 0
0.06187720000000001 0.0541898 0
0.063736 0.0564542 0
0.06558887000000001 0.0542882 0
0.06731680000000001 0.0493776 0
0.06886528 0.043904 0
0.07021625000000001 0.0376273 0
0.07134538 0.0305149 0
0.07222687 0.0227146 0
0.07284243 0.0147702 0
0.07320927 0.00770239 0
0.07334404 0.000886579 0
0.07325926 -0.0056089 0
0.07296421 -0.0116382 0
0.07247957000000001 -0.0170927 0
0.07181826000000001 -0.02229 0
0.07098688 -0.0270616 0
0.07001359 -0.031114 0
0.06891459 -0.0344778 0
0.06771478 -0.0373004 0
0.06642931 -0.0396381 0
0.0650725 -0.0416466 0
0.0636636 -0.0427666 0
0.062223600000000004 -0.0435598 0
0.0607706 -0.0435086 0
0.059330900000000006 -0.0428636 0
0.0579211 -0.0417155 0
0.056564100000000006 -0.0396915 0
0.05528280000000001 -0.037366 0
0.054080500000000004 -0.0348193 0
0.052963 -0.0328031 0
0.05188570000000001 -0.0319431 0
0.0508453 -0.0307049 0
0.049844200000000005 -0.0293991 0
0.048895400000000006 -0.0275104 0
0.048013400000000005 -0.0237579 0
0.0472876 -0.0201329 0
0.0466801 -0.0166592 0
0.0461742 -0.0139307 0
0.045756500000000006 -0.0112424 0
0.0454289 -0.00868818 0
0.0451757 -0.0066967 0
0.0449813 -0.00511773 0
0.0448335 -0.00382457 0
0.044726100000000005 -0.0027249 0
0.0446477 -0.00202908 0
0.0445902 -0.00145377 0
0.0445522 -0.000855076 0
0.044533600000000007 -0.000282334 0
0.044535700000000004 0.00041364 0
0.0445663 0.0014336 0
0.0446367 0.00276853 0
0.0447554 0.00431588 0
0.0449299 0.00611516 0
0.04516920000000001 0.00817529 0
0.045479000000000006 0.0102812 0
0.0458445 0.0113435 0
0.0462214 0.0111337 0
0.0465743 0.00996961 0
0.046876100000000004 0.00817368 0
0.0471118 0.00606252 0
0.0472747 0.0038358 0
0.0473634 0.00161832 0
0.0473793 -0.000528984 0
0.047325500000000006 -0.00256506 0
0.0472064 -0.00445397 0
0.0470294 -0.00605054 0
0.04680240000000001 -0.0074739 0
0.04653 -0.00879235 0
0.0462122 -0.0102111 0
0.0458432 -0.0118424 0
0.045418400000000005 -0.0135499 0
0.044937500000000005 -0.0152246 0
0.0444016 -0.0168526 0
0.043812000000000004 -0.01844 0
0.0431706 -0.0199697 0
0.042479100000000006 -0.0214481 0
0.0417393 -0.022875 0
0.040953100000000006 -0.0242284 0
0.040123400000000004 -0.0254917 0
0.039253 -0.0266762 0
0.038344300000000005 -0.0277947 0
0.0373993 -0.0288732 0
0.036418400000000004 -0.0299367 0
0.035403800000000006 -0.0308927 0
0.034358400000000004 -0.0318161 0
0.033282400000000004 -0.032671 0
0.032181100000000004 -0.0333967 0
0.0310657 -0.0334834 0
0.029959100000000002 -0.0329189 0
0.0288811 -0.031792 0
0.027851400000000005 -0.0295371 0
0.0270158 -0.0203749 0
0.0264541 -0.0135487 0
0.026126200000000002 -0.00699018 0
0.025963400000000005 -0.00326963 0
0.025914400000000004 4.75434e-06 0
0.025964800000000003 0.00287129 0
0.0261143 0.00601006 0
0.026373400000000005 0.00943477 0
0.026751800000000006 0.0131385 0
0.027255800000000004 0.0169501 0
0.027888100000000006 0.0208345 0
0.028654100000000002 0.0249442 0
0.029560600000000006 0.0292781 0
0.0306154 0.0338069 0
0.031820900000000006 0.0382816 0
0.033172400000000005 0.0425676 0
0.034663000000000006 0.046631 0
0.036285700000000004 0.0505143 0
0.038034000000000005 0.0541715 0
0.039901500000000006 0.0577035 0
0.0418865 0.0613145 0
0.0439961 0.0649521 0
0.046217600000000005 0.0680569 0
0.048498900000000005 0.0681364 0
0.0507159 0.0646195 0
0.052772 0.0588072 0
0.05460670000000001 0.051513 0
0.0561846 0.0436535 0
0.057459800000000005 0.0334826 0
0.0585762 0.0349748 0
0.059674200000000004 0.0312171 0
0.0606931 0.0300885 0
0.0616567 0.0270498 0
0.062456300000000006 0.0213823 0
0.0630827 0.0164814 0
0.0635467 0.011636 0
0.0638399 0.00629717 0
0.0639648 0.00152891 0
0.063942 -0.00253183 0
0.0637863 -0.00656665 0
0.0635038 -0.0101267 0
0.0631115 -0.0131705 0
0.0626221 -0.0160769 0
0.062039000000000004 -0.0186756 0
0.0613787 -0.0207796 0
0.0606541 -0.0225481 0
0.059877700000000006 -0.0238946 0
0.0590646 -0.0247804 0
0.0582289 -0.0252883 0
0.057381 -0.0255316 0
0.0565309 -0.025457 0
0.0556861 -0.0252176 0
0.054854700000000006 -0.024673 0
0.0540442 -0.0240016 0
0.0532566 -0.0232958 0
0.0524924 -0.0227726 0
0.0517376 -0.0224725 0
0.0509944 -0.0222904 0
0.0502475 -0.022397 0
0.049495700000000004 -0.0228031 0
0.0487295 -0.0230851 0
0.0479602 -0.023082 0
0.0471916 -0.0229976 0
0.0464286 -0.0227903 0
0.045672500000000005 -0.0226204 0
0.04491970000000001 -0.0225882 0
0.044165800000000005 -0.0226439 0
0.0434096 -0.0227578 0
0.042647500000000005 -0.0229833 0
0.041876500000000004 -0.0232977 0
0.041093500000000005 -0.0236778 0
0.0402975 -0.0240873 0
0.0394873 -0.0245192 0
0.038662600000000005 -0.0249664 0
0.0378215 -0.0255001 0
0.0369634 -0.0259295 0
0.0360926 -0.0263732 0
0.0352113 -0.0264552 0
0.034337900000000005 -0.0259531 0
0.0334877 -0.0251184 0
0.0326706 -0.0239749 0
0.031897400000000006 -0.0225 0
0.0311769 -0.0209015 0
0.030508 -0.0193882 0
0.029884300000000003 -0.0181277 0
0.0293063 -0.0166114 0
0.028781300000000003 -0.015051 0
0.028308700000000006 -0.0133887 0
0.027895300000000005 -0.0115079 0
0.027544400000000004 -0.00968395 0
0.0272504 -0.00796551 0
0.0270221 -0.0058047 0
0.026867000000000002 -0.00363898 0
0.026782100000000003 -0.00157129 0
0.026764000000000003 0.000368947 0
0.026809100000000002 0.00222998 0
0.026915 0.00402953 0
0.0270803 0.00579316 0
0.027303800000000003 0.00753169 0
0.027585200000000004 0.00926891 0
0.0279246 0.0110034 0
0.028321400000000004 0.0127188 0
0.028774800000000003 0.0143956 0
0.029283200000000002 0.0160216 0
0.029844700000000002 0.0175733 0
0.030455700000000002 0.0189978 0
0.031111800000000002 0.0202836 0
0.0318082 0.0214144 0
0.032539200000000004 0.0223678 0
0.0332985 0.0231223 0
0.0340793 0.0236655 0
0.0348745 0.0240085 0
0.0356759 0.0240102 0
0.0364729 0.0238387 0
0.037262500000000004 0.0234853 0
0.038026500000000005 0.0222962 0
0.038735700000000005 0.0202358 0
0.039363100000000005 0.0174881 0
0.0398924 0.0144152 0
0.0403164 0.0111999 0
0.0406332 0.008004 0
0.0408461 0.00497181 0
0.0409609 0.00209661 0
0.0409831 -0.000585354 0
0.0409197 -0.00304544 0
0.0407809 -0.00511194 0
0.040578800000000005 -0.00690561 0
0.0403161 -0.00877491 0
0.0399853 -0.0109715 0
0.039578300000000004 -0.0133249 0
0.039093800000000005 -0.0156432 0
0.038532500000000004 -0.0179187 0
0.037896400000000004 -0.0201355 0
0.0371884 -0.0222345 0
0.036412900000000005 -0.0241845 0
0.035575 -0.0259949 0
0.034679 -0.0276831 0
0.033728600000000004 -0.0292672 0
0.032727000000000006 -0.0307681 0
0.031676800000000005 -0.0321619 0
0.030582900000000003 -0.0334295 0
0.029447800000000003 -0.0346065 0
0.028288 -0.0349283 0
0.027129900000000005 -0.0345329 0
0.025997600000000003 -0.0334456 0
0.0249109 -0.0318937 0
0.023845700000000004 -0.0320657 0
0.022778800000000002 -0.0319163 0
0.0217221 -0.0315154 0
0.020691600000000004 -0.0302914 0
0.019717500000000006 -0.0282318 0
0.0188221 -0.0255851 0
0.018024700000000005 -0.0223831 0
0.017338900000000004 -0.0189571 0
0.016769600000000003 -0.0154019 0
0.016320300000000003 -0.0117336 0
0.015995800000000004 -0.00791268 0
0.015801300000000004 -0.00395265 0
0.015739200000000002 1.82902e-05 0
0.015809700000000003 0.00405184 0
0.016017200000000002 0.00820936 0
0.016364200000000002 0.012431 0
0.016854100000000004 0.0167657 0
0.017490000000000006 0.0211713 0
0.0182741 0.0256802 0
0.019212100000000003 0.030397 0
0.020308700000000006 0.0351532 0
0.0215621 0.0397933 0
0.022967300000000003 0.0442566 0
0.024515500000000003 0.0483494 0
0.026191200000000005 0.0519454 0
0.0279784 0.0550291 0
0.0298596 0.0576613 0
0.0318181 0.0596767 0
0.0338395 0.0615151 0
0.035921400000000006 0.063307 0
0.0380611 0.0649695 0
0.0402346 0.0648118 0
0.0424345 0.0687935 0
0.0447545 0.0704811 0
0.0471453 0.0723982 0
0.0495409 0.0707648 0
0.051814700000000005 0.0655194 0
0.0538886 0.0592439 0
0.055738800000000005 0.0519244 0
0.0573138 0.0430173 0
0.058599200000000004 0.034877 0
0.059622900000000006 0.0271782 0
0.0603997 0.0198939 0
-0.0089761 0.258238 0
-0.00035670000000000146 0.251433 0
0.007563300000000009 0.226276 0
0.014744800000000002 0.205105 0
0.021138500000000005 0.179283 0
0.026667300000000005 0.154357 0
0.0314139 0.131792 0
0.0354304 0.110521 0
0.038759 0.0904481 0
0.041435900000000005 0.0713652 0
0.043501500000000005 0.053682 0
0.045004 0.0376079 0
0.0460013 0.023176 0
0.046542200000000006 0.010242 0
0.046678700000000004 -0.00130367 0
0.046452400000000005 -0.0115606 0
0.0459036 -0.0206612 0
0.0450778 -0.0282428 0
0.0440237 -0.0345484 0
0.0427769 -0.0398393 0
0.041372200000000005 -0.0440902 0
0.0398424 -0.0473903 0
0.038224 -0.0494596 0
0.036550700000000005 -0.0508495 0
0.034839100000000005 -0.0516131 0
0.033132100000000005 -0.0507863 0
0.031451400000000004 -0.0504816 0
0.029789500000000003 -0.0493763 0
0.028183800000000002 -0.0469923 0
0.0266763 -0.0435178 0
0.025315400000000002 -0.0383593 0
0.024141800000000005 -0.0325207 0
0.023164900000000002 -0.0266454 0
0.022370400000000006 -0.021458 0
0.021742000000000004 -0.0168601 0
0.021246400000000006 -0.0131044 0
0.0208758 -0.00955678 0
0.020610700000000003 -0.00644749 0
0.0204538 -0.00306686 0
0.020415300000000004 0.000664711 0
0.0205064 0.00470639 0
0.020739600000000004 0.00912865 0
0.021125200000000004 0.0138684 0
0.021675400000000004 0.0189173 0
0.022398 0.0242445 0
0.0233055 0.0299825 0
0.0244083 0.0358943 0
0.025707100000000004 0.0417297 0
0.027212 0.0477753 0
0.0288823 0.0523542 0
0.030726200000000002 0.0580965 0
0.0327561 0.0631646 0
0.034923800000000005 0.0665201 0
0.037190400000000005 0.0693637 0
0.039549400000000005 0.0719396 0
0.041981000000000004 0.0737542 0
0.0444632 0.0750645 0
0.046954300000000004 0.0738608 0
0.049344200000000005 0.0693864 0
0.051545600000000004 0.0628274 0
0.053347900000000004 0.0478801 0
0.0547603 0.0378739 0
0.05586290000000001 0.0293942 0
0.056732500000000005 0.0232544 0
0.057386400000000004 0.0160714 0
0.057785600000000006 0.00837886 0
0.0579399 0.00128239 0
0.057846800000000004 -0.00639811 0
0.0575072 -0.0135192 0
0.0569431 -0.019855 0
0.0561759 -0.0257579 0
0.055221400000000004 -0.0311805 0
0.0540952 -0.0360113 0
0.0528216 -0.0400644 0
0.0514283 -0.0432917 0
0.049936400000000006 -0.0459812 0
0.048367600000000004 -0.0479614 0
0.0467438 -0.049301 0
0.0450897 -0.0497298 0
0.043434900000000005 -0.0495507 0
0.0417931 -0.0490047 0
0.0401709 -0.0482773 0
0.0385804 -0.0475081 0
0.0370056 -0.0471721 0
0.035449600000000005 -0.0471125 0
0.0339416 -0.0443666 0
0.032517000000000004 -0.0412511 0
0.031209600000000004 -0.0374285 0
0.030037 -0.0331964 0
0.029012000000000003 -0.0287496 0
0.028132400000000002 -0.0243016 0
0.027402500000000003 -0.0198693 0
0.026813100000000006 -0.015966 0
0.026341500000000004 -0.0126153 0
0.025977200000000006 -0.00939329 0
0.025723300000000004 -0.00601291 0
0.025585000000000004 -0.00242012 0
0.025570000000000002 0.00137384 0
0.0256853 0.0053951 0
0.025936800000000003 0.00951608 0
0.0263255 0.0136168 0
0.0268527 0.0178167 0
0.027521900000000002 0.0221612 0
0.028340800000000006 0.0267934 0
0.0293179 0.0316043 0
0.030454300000000004 0.0363172 0
0.031744 0.0408204 0
0.0331795 0.0448517 0
0.0347494 0.0488762 0
0.0364352 0.0515839 0
0.0382322 0.0557989 0
0.0401207 0.0579793 0
0.042111600000000006 0.0613518 0
0.044212800000000003 0.0644396 0
0.0463908 0.0656527 0
0.048548900000000006 0.0634904 0
0.0505896 0.0588948 0
0.0524467 0.0527098 0
0.0540779 0.0454447 0
0.055455700000000004 0.0376162 0
0.05658200000000001 0.0306038 0
0.0574808 0.023848 0
0.0581521 0.0161519 0
0.05858530000000001 0.0094295 0
0.0587707 0.00206686 0
0.0587173 -0.00461141 0
0.058446200000000004 -0.0112951 0
0.057961 -0.0173741 0
0.057284800000000004 -0.0228558 0
0.056428500000000006 -0.0281442 0
0.055405300000000005 -0.0329296 0
0.054231600000000005 -0.0371803 0
0.0529275 -0.0407687 0
0.0515166 -0.0436053 0
0.050024900000000004 -0.045699 0
0.0484753 -0.0471091 0
0.04689020000000001 -0.0479047 0
0.045287900000000006 -0.0481154 0
0.0436889 -0.0478163 0
0.042103100000000004 -0.0473689 0
0.040536 -0.0467154 0
0.0389484 -0.0492401 0
0.0373992 -0.0448413 0
0.0359364 -0.0429398 0
0.0345508 -0.0406017 0
0.0332331 -0.0386395 0
0.031982500000000004 -0.0366762 0
0.030797000000000005 -0.0346279 0
0.029685200000000002 -0.0322936 0
0.028661500000000006 -0.0292627 0
0.027747400000000005 -0.0258973 0
0.026943100000000005 -0.0226796 0
0.026238900000000002 -0.0197486 0
0.0256341 -0.0168105 0
0.025121000000000004 -0.0140296 0
0.024711700000000003 -0.0106992 0
0.024412000000000003 -0.00742795 0
0.024223800000000004 -0.00395927 0
0.024159600000000003 -5.72893e-05 0
0.024227600000000002 0.00396192 0
0.024430400000000005 0.00802748 0
0.0247688 0.0120727 0
0.025242100000000003 0.0161271 0
0.025851400000000004 0.0202509 0
0.026601 0.0245387 0
0.0274958 0.0289379 0
0.028537 0.0333013 0
0.029720800000000006 0.037478 0
0.031038500000000004 0.041321 0
0.032476000000000005 0.0446962 0
0.0340203 0.0477233 0
0.0356503 0.0498631 0
0.0373476 0.0519448 0
0.0391192 0.05422 0
0.0409604 0.0561026 0
0.042860600000000006 0.0578645 0
0.0448141 0.0589286 0
0.0467491 0.0568151 0
0.04856440000000001 0.0512626 0
0.05010250000000001 0.041838 0
0.051377000000000006 0.0379115 0
0.0526377 0.0375777 0
0.05388420000000001 0.0372576 0
0.0551099 0.0358737 0
0.05623790000000001 0.0316969 0
0.057196500000000004 0.026064 0
0.0579688 0.0206642 0
0.0585649 0.0153685 0
0.05898490000000001 0.0101363 0
0.0592299 0.00478663 0
0.059297300000000004 -0.000380186 0
0.0591989 -0.00527245 0
0.0589426 -0.00957861 0
0.0585571 -0.0134302 0
0.0580397 -0.0171805 0
0.0574141 -0.0202013 0
0.05669110000000001 -0.022983 0
0.0558808 -0.0254438 0
0.0549973 -0.0273902 0
0.054057400000000005 -0.0288571 0
0.05307630000000001 -0.0299012 0
0.0520663 -0.0306227 0
0.051038 -0.0310133 0
0.0500005 -0.0311945 0
0.048959300000000004 -0.0312967 0
0.0479144 -0.0314206 0
0.046864300000000005 -0.0317174 0
0.0457986 -0.0322114 0
0.0447057 -0.0331301 0
0.0435938 -0.0336305 0
0.0424626 -0.0341893 0
0.041316700000000005 -0.0345605 0
0.04016 -0.0347996 0
0.038999700000000005 -0.0348724 0
0.0378343 -0.0350317 0
0.0366654 -0.0351294 0
0.0354927 -0.0352499 0
0.034315500000000006 -0.0354062 0
0.033137 -0.0353338 0
0.0319708 -0.0346721 0
0.030839000000000005 -0.0333154 0
0.029764000000000006 -0.0313062 0
0.028761800000000004 -0.0289601 0
0.027844900000000006 -0.026609 0
0.02697 -0.025989 0
0.0261329 -0.02425 0
0.0253617 -0.0221316 0
0.024672900000000005 -0.0192419 0
0.024089400000000004 -0.0161208 0
0.023646300000000002 -0.011284 0
0.023337800000000006 -0.00742651 0
0.023166100000000002 -0.00297848 0
0.0231463 0.00130763 0
0.0232546 0.00504814 0
0.023490900000000002 0.00894401 0
0.023857300000000005 0.012878 0
0.024356100000000006 0.0168759 0
0.0249891 0.0209383 0
0.025760400000000003 0.0251368 0
0.0266739 0.0295053 0
0.027737300000000006 0.0340984 0
0.028954100000000003 0.0386661 0
0.030319900000000004 0.0430387 0
0.031828 0.0471999 0
0.033469900000000004 0.0510802 0
0.035236500000000004 0.0547047 0
0.0371212 0.0583071 0
0.0391289 0.0618768 0
0.041247500000000006 0.065048 0
0.043470100000000005 0.0681378 0
0.045782100000000006 0.0700066 0
0.0480898 0.068007 0
0.05027620000000001 0.0630896 0
0.052378900000000006 0.065014 0
0.054533 0.0639805 0
0.0566445 0.0627923 0
0.0587013 0.0602136 0
0.060729700000000005 0.0623441 0
0.06277920000000001 0.0608078 0
0.0647865 0.0594994 0
0.06670814 0.0554464 0
0.06844855 0.0493176 0
0.06998062000000001 0.0429326 0
0.07129145 0.0361668 0
0.07237301 0.0291175 0
0.07321053 0.0215781 0
0.07379727 0.0140658 0
0.0741402 0.00692288 0
0.07427341 0.00147634 0
0.074218162 -0.00433328 0
0.07397775000000001 -0.00973059 0
0.07356693 -0.0145193 0
0.07300132000000001 -0.0191948 0
0.0722851 -0.0233946 0
0.07144031 -0.0270755 0
0.07048092 -0.0301606 0
0.06943147000000001 -0.032662 0
0.06830475 -0.034732 0
0.0671157 -0.0365042 0
0.06587327 -0.0379246 0
0.0645956 -0.0386251 0
0.0633046 -0.0387724 0
0.0620187 -0.0383373 0
0.060755100000000006 -0.0374484 0
0.0595306 -0.0360583 0
0.058360300000000004 -0.0341879 0
0.05725910000000001 -0.0320025 0
0.0562319 -0.0299248 0
0.0552667 -0.0281116 0
0.0543482 -0.0273444 0
0.0534458 -0.0267662 0
0.05256670000000001 -0.0256397 0
0.0518662 -0.0177058 0
0.0513766 -0.0119301 0
0.051080600000000004 -0.0064659 0
0.050934900000000005 -0.00280532 0
0.0508832 -0.000464979 0
0.0509049 0.00153073 0
0.050981700000000005 0.0029631 0
0.0511012 0.00405552 0
0.051247600000000004 0.00457859 0
-0.023085899999999993 0.104537 0
-0.0195293 0.103362 0
-0.016327999999999995 0.0898288 0
-0.013505199999999995 0.0804469 0
-0.01101379999999999 0.0685098 0
-0.008970499999999992 0.0552277 0
-0.007325200000000004 0.0439353 0
-0.0060587 0.0327582 0
-0.005125699999999997 0.02393 0
-0.004448800000000003 0.0173478 0
-0.003938799999999992 0.0137803 0
-0.0034997999999999974 0.0129227 0
-0.003046300000000002 0.0149873 0
-0.0025395 0.0154816 0
-0.0020005999999999913 0.0172403 0
-0.0013626999999999945 0.0206778 0
-0.0006256999999999929 0.0232965 0
0.00018410000000000648 0.0251582 0
0.0010466000000000086 0.0266375 0
0.0019681000000000004 0.0287221 0
0.0029740000000000044 0.0316021 0
0.004084199999999996 0.0349782 0
0.005309400000000006 0.0383741 0
0.006653500000000007 0.0420534 0
0.008117700000000005 0.04568 0
0.009711400000000009 0.0498972 0
0.011462600000000003 0.0550898 0
0.013404600000000003 0.0613056 0
0.015572800000000005 0.0681972 0
0.017948600000000002 0.0741132 0
0.020527700000000003 0.080266 0
0.023296200000000003 0.0852529 0
0.026187800000000004 0.087773 0
0.029139400000000003 0.0891515 0
0.0321176 0.0892625 0
0.0350682 0.0874989 0
0.037914 0.083087 0
0.040575200000000006 0.0767239 0
0.0430004 0.0690579 0
0.0451507 0.0603443 0
0.0469991 0.0510329 0
0.04853930000000001 0.0421346 0
0.0498091 0.0346328 0
0.0508303 0.0271836 0
0.05160050000000001 0.0194965 0
0.052117800000000006 0.0118918 0
0.0523831 0.00441474 0
0.0524013 -0.00273988 0
0.05217960000000001 -0.0101379 0
0.0517233 -0.0167568 0
0.051060600000000005 -0.0226112 0
0.0502036 -0.0284024 0
0.049168 -0.0333237 0
0.0479845 -0.037366 0
0.0466781 -0.0407449 0
0.0452714 -0.0434127 0
0.043788200000000006 -0.0453741 0
0.042250100000000006 -0.0468187 0
0.0406713 -0.0478074 0
0.0390662 -0.0484463 0
0.037442 -0.049136 0
0.0357386 -0.0548568 0
0.0340567 -0.0500253 0
0.0324076 -0.048671 0
0.0308166 -0.0467637 0
0.029293400000000004 -0.0449017 0
0.027823 -0.0434844 0
0.026411000000000004 -0.0414305 0
0.025077500000000003 -0.0387095 0
0.023845700000000004 -0.0353991 0
0.0227353 -0.0314903 0
0.021758800000000002 -0.0275183 0
0.0209074 -0.0238191 0
0.020179100000000005 -0.0202144 0
0.019563200000000003 -0.0168824 0
0.019063200000000002 -0.0133369 0
0.018680300000000004 -0.00981019 0
0.018418200000000003 -0.00604018 0
0.018286500000000004 -0.0019882 0
0.018295900000000004 0.00240594 0
0.0184553 0.00694923 0
0.0187663 0.0115027 0
0.019230800000000006 0.0161516 0
0.0198529 0.0209747 0
0.0206401 0.0260524 0
0.021601300000000004 0.0313926 0
0.022742200000000004 0.0367821 0
0.0240601 0.0419975 0
0.0255516 0.0472194 0
0.027203000000000005 0.0514136 0
0.028983400000000006 0.0553629 0
0.030902000000000006 0.0594266 0
0.0329378 0.0623809 0
0.035056000000000004 0.0645725 0
0.0372441 0.0665649 0
0.0394918 0.0681438 0
0.041784600000000005 0.0693253 0
0.044099400000000004 0.0691556 0
0.0464352 0.0717816 0
0.04884 0.0722793 0
0.05114830000000001 0.0660921 0
0.0532343 0.0589224 0
0.055046300000000006 0.0502141 0
0.056574 0.0421501 0
0.05784740000000001 0.0348992 0
0.058892700000000006 0.0282533 0
0.0596995 0.0205983 0
0.0602528 0.0130253 0
0.060559100000000005 0.00572677 0
0.0606169 -0.00178965 0
0.0604325 -0.00884158 0
0.0600216 -0.0153621 0
0.059401 -0.0214695 0
0.0585866 -0.0270101 0
0.0575977 -0.0319868 0
0.0564495 -0.0365932 0
0.0551542 -0.0407774 0
0.0537353 -0.044037 0
0.0522214 -0.0465842 0
0.0506341 -0.0484747 0
0.0489952 -0.0497039 0
0.047327400000000006 -0.0502398 0
0.04565330000000001 -0.0501871 0
0.04399890000000001 -0.0489914 0
0.0423954 -0.0472918 0
0.0408523 -0.0455056 0
0.0393587 -0.0445027 0
0.0379064 -0.0426254 0
0.0365361 -0.0398096 0
0.035265500000000005 -0.0364438 0
0.034120700000000004 -0.0326362 0
0.0330932 -0.0291877 0
0.0321926 -0.0250244 0
0.0314393 -0.0206574 0
0.030821100000000004 -0.0166848 0
0.030331300000000005 -0.0131705 0
0.029949100000000006 -0.010115 0
0.029660900000000004 -0.00724958 0
0.0294764 -0.00395295 0
0.029406100000000004 -0.000416184 0
0.029457500000000005 0.00336278 0
0.029639000000000006 0.00733314 0
0.029951700000000005 0.0112686 0
0.030395900000000003 0.0151843 0
0.030971000000000005 0.0191276 0
0.031678500000000005 0.0231521 0
0.0325232 0.0273414 0
0.033508500000000004 0.0315623 0
0.0346322 0.0356265 0
0.0358865 0.0393974 0
0.037262 0.0429361 0
0.038748700000000004 0.046048 0
0.040367400000000005 0.0515713 0
0.042221400000000006 0.0586747 0
0.04428170000000001 0.0644516 0
0.0465072 0.0685184 0
0.048829000000000004 0.07034 0
0.0511775 0.070318 0
0.053497100000000006 0.0686937 0
0.0557341 0.0655406 0
0.0578405 0.0608468 0
0.059769600000000006 0.057301 0
0.0617418 0.0598684 0
0.06373390000000001 0.059624 0
0.06570513 0.0582486 0
0.06755462000000001 0.052637 0
0.06918219 0.0453942 0
0.07056090000000001 0.0378395 0
0.07168383 0.0300267 0
0.07254707 0.0222362 0
0.07314776 0.0141198 0
0.07347976 0.00637009 0
0.07356194 -0.000819519 0
0.07342181 -0.006929 0
0.07308574 -0.012878 0
0.07256148 -0.0181306 0
0.07186682 -0.0232466 0
0.07100998 -0.0277743 0
0.07001472 -0.0316618 0
0.06890188 -0.0348099 0
0.06769354 -0.037514 0
0.0664016 -0.0398414 0
0.0650406 -0.0416586 0
0.063636 -0.042521 0
0.0622074 -0.0431319 0
0.0607682 -0.043137 0
0.059344400000000005 -0.0421751 0
0.058139300000000005 -0.0315507 0
0.0571716 -0.0263727 0
0.056404800000000005 -0.0198318 0
0.0558516 -0.0144906 0
0.0554067 -0.0118849 0
0.0550749 -0.00863684 0
0.0548222 -0.00693088 0
0.054613 -0.00566451 0
0.05445270000000001 -0.00407431 0
0.054333000000000006 -0.00323561 0
0.054242900000000004 -0.00215683 0
0.0541914 -0.00101868 0
0.054176100000000005 4.85643e-05 0
0.0541936 0.000855241 0
0.0542315 0.00139379 0
0.05428910000000001 0.00205551 0
0.054368400000000004 0.00264346 0
0.054460800000000004 0.00286106 0
0.054556600000000004 0.00290028 0
0.05465110000000001 0.00275031 0
0.0547333 0.00214753 0
0.0547845 0.00090892 0
0.0547822 -0.00101531 0
0.054704600000000006 -0.00357211 0
0.0545331 -0.00653791 0
0.05425870000000001 -0.00955518 0
0.053895900000000004 -0.0120532 0
0.05345710000000001 -0.0140712 0
0.05294940000000001 -0.0162943 0
0.052370200000000006 -0.0183071 0
0.0517241 -0.020469 0
0.0509965 -0.0230272 0
0.050188 -0.0253239 0
0.0493072 -0.0273882 0
0.0483595 -0.0293523 0
0.0473509 -0.0310175 0
0.0462887 -0.0326758 0
0.045171100000000006 -0.0342861 0
0.044002 -0.0358204 0
0.0427818 -0.0373373 0
0.0415118 -0.0388014 0
0.0401941 -0.0401994 0
0.038831000000000004 -0.0415414 0
0.037424400000000003 -0.0428104 0
0.035977 -0.0439804 0
0.034492800000000004 -0.0450401 0
0.032974300000000005 -0.0460419 0
0.0314211 -0.0470243 0
0.029836400000000006 -0.0479687 0
0.0282286 -0.0484816 0
0.026615400000000004 -0.050316 0
0.025084500000000003 -0.0452666 0
0.0235903 -0.0441997 0
0.022143800000000005 -0.0429903 0
0.020731400000000004 -0.0417811 0
0.019374500000000003 -0.0397853 0
0.0180943 -0.0371553 0
0.016907700000000005 -0.0342173 0
0.015826700000000006 -0.0307155 0
0.014872000000000003 -0.0269602 0
0.0140377 -0.0233236 0
0.013325100000000006 -0.0196079 0
0.012740800000000004 -0.0160723 0
0.012243799999999999 -0.0135063 0
0.011868400000000001 -0.00905266 0
0.0116502 -0.00432144 0
0.011587700000000006 0.000363598 0
0.011681400000000008 0.00501046 0
0.011929099999999998 0.00965321 0
0.012333200000000002 0.01437 0
0.012896700000000004 0.019229 0
0.013625400000000003 0.024282 0
0.014526300000000006 0.0295441 0
0.0156057 0.0349628 0
0.016865500000000005 0.0403297 0
0.0183004 0.0454742 0
0.019902000000000003 0.0503146 0
0.021656400000000006 0.0546152 0
0.023541900000000004 0.0582475 0
0.0255422 0.0614712 0
0.0276285 0.0634322 0
0.029770400000000002 0.0650866 0
0.031970200000000004 0.0666378 0
0.0342046 0.0673384 0
0.0364623 0.0700475 0
0.0388511 0.0728065 0
0.041299800000000005 0.0739994 0
0.0437728 0.0740414 0
0.046204800000000004 0.0715525 0
0.0485061 0.0664574 0
0.0506047 0.0596438 0
0.052456300000000004 0.0517767 0
0.0540341 0.0433205 0
0.055334100000000004 0.0353835 0
0.0563842 0.0281423 0
0.057190200000000004 0.0206826 0
0.0577492 0.0132869 0
0.0580633 0.00603582 0
0.05814180000000001 -0.00100426 0
0.0579876 -0.00778282 0
0.0576141 -0.014244 0
0.05703180000000001 -0.0202916 0
0.056258 -0.0257642 0
0.0553121 -0.0306379 0
0.054207200000000004 -0.0353445 0
0.0529574 -0.0392622 0
0.0515933 -0.0423239 0
0.050139500000000004 -0.0446892 0
0.0486187 -0.0463795 0
0.0470532 -0.0474008 0
0.0454651 -0.0477945 0
0.043872100000000004 -0.0477235 0
0.042287700000000004 -0.0473441 0
0.0407205 -0.0466814 0
0.0932041 0.0257409 0
0.0945024 0.0524028 0
0.0965768 0.0700904 0
0.0991055 0.079617 0
0.1018362 0.0833575 0
0.10462940000000001 0.0838458 0
0.1074049 0.0824402 0
0.110061 0.0767548 0
0.1125086 0.0703589 0
0.1147216 0.0625661 0
0.1166382 0.0530643 0
0.1182348 0.0433505 0
0.1195202 0.0344597 0
0.1205279 0.0264965 0
0.12128430000000001 0.0195205 0
0.1218285 0.0136483 0
0.12219 0.00839724 0
0.1223839 0.00378406 0
0.1224381 -0.000192655 0
0.1223703 -0.00346244 0
0.1221995 -0.00669069 0
0.12191540000000001 -0.0101168 0
0.1215221 -0.0131137 0
0.12105 -0.0149919 0
0.12062500000000001 -0.0127608 0
0.12019640000000001 -0.0129376 0
0.119757 -0.0135133 0
0.119285 -0.0148517 0
0.1187591 -0.0166523 0
0.11817050000000001 -0.0185607 0
0.11751980000000001 -0.020362 0
0.1168121 -0.0219931 0
0.11605270000000001 -0.0234779 0
0.1152453 -0.0248959 0
0.1143889 -0.0264458 0
0.1134789 -0.0280717 0
0.112515 -0.0296862 0
0.1114975 -0.0312947 0
0.11042650000000001 -0.0328921 0
0.1093025 -0.0344717 0
0.1081295 -0.0358177 0
0.1069161 -0.0369107 0
0.1056707 -0.0377885 0
0.10439870000000001 -0.0384799 0
0.10310710000000001 -0.0389829 0
0.1018043 -0.0390302 0
0.1005164 -0.0382521 0
0.09925540000000001 -0.0374533 0
0.098022 -0.0365705 0
0.0968238 -0.0353346 0
0.0956744 -0.0336526 0
0.0945834 -0.0318865 0
0.0935539 -0.0299359 0
0.092597 -0.0275316 0
0.0917297 -0.0245827 0
0.0909684 -0.0212082 0
0.0903262 -0.0175083 0
0.08981610000000001 -0.0132861 0
0.0892761 -0.018245 0
0.0886223 -0.0205847 0
0.0879159 -0.0215216 0
0.0872035 -0.020973 0
0.08653820000000001 -0.0188607 0
0.08595760000000001 -0.0160822 0
0.0854702 -0.0133219 0
0.08507443 -0.0105219 0
0.08477917 -0.00733309 0
0.08458688 -0.0044737 0
0.08447687000000001 -0.00230756 0
0.08443852 -7.82105e-05 0
0.08447085 0.00181851 0
0.08455013 0.00277245 0
0.08465289000000001 0.0033221 0
0.08476696 0.00349017 0
0.08488158 0.00341316 0
0.08499088 0.00314129 0
0.08508253 0.002416 0
0.08514732 0.00152263 0
0.08518025 0.000512511 0
0.08517831000000001 -0.000488234 0
0.08514686 -0.00123166 0
0.08509814 -0.00185923 0
0.08501744 -0.00263852 0
0.08492592 -0.00293572 0
0.0848223 -0.0031686 0
0.08471240000000001 -0.00343896 0
0.0845928 -0.00370379 0
0.08446478 -0.00397163 0
0.08432849 -0.00418512 0
0.08418643 -0.00432135 0
0.08404173000000001 -0.0043434 0
0.08389832 -0.00424803 0
0.08376037 -0.00402105 0
0.08363221 -0.00366907 0
0.08351773 -0.00320848 0
0.08342027 -0.00265464 0
0.08334276 -0.00201623 0
0.083288 -0.0012943 0
0.08325767 -0.000585175 0
0.08325032 8.09857e-05 0
0.08327068 0.000933694 0
0.08330802000000001 0.00128951 0
0.08336071 0.00191802 0
0.08344085 0.00284555 0
0.08354918 0.00356886 0
0.08367702 0.00406691 0
0.08382119 0.00453787 0
0.08397669 0.00474367 0
0.08413444 0.00471566 0
0.08428901 0.0045782 0
0.08443776 0.00437099 0
0.08457865 0.00411016 0
0.08471041 0.00383218 0
0.08483322 0.00357588 0
0.08494827 0.00335689 0
0.08505665 0.00317524 0
0.08515974 0.0030306 0
0.0852587 0.00292814 0
0.085355 0.00285954 0
0.08544940000000001 0.00281625 0
0.0855428 0.00278842 0
0.0856354 0.002777 0
0.0857281 0.00278849 0
0.0858216 0.00282554 0
0.0859169 0.00289035 0
0.0860148 0.00298706 0
0.0861166 0.00312173 0
0.0862237 0.00329975 0
0.0863375 0.00352093 0
0.0864593 0.00378372 0
0.0865906 0.00408467 0
0.0867325 0.00441683 0
0.0868859 0.00477217 0
0.0870515 0.00514478 0
0.08722970000000001 0.00553004 0
0.0874209 0.00592193 0
0.0876251 0.00631273 0
0.0878419 0.00666884 0
0.0880691 0.00693471 0
0.08830360000000001 0.00711424 0
0.0885423 0.00719451 0
0.088782 0.00718314 0
0.0890201 0.00710815 0
0.0892546 0.00697791 0
0.08948400000000001 0.00679711 0
0.08970650000000001 0.00657689 0
0.08992130000000001 0.00632916 0
0.0901274 0.0060629 0
0.0903246 0.00579051 0
0.0905128 0.00552703 0
0.0906926 0.00528581 0
0.0908649 0.00507404 0
0.0910308 0.00490371 0
0.0911919 0.00477585 0
0.0913493 0.00468485 0
0.09150430000000001 0.00462224 0
0.0916576 0.00458675 0
0.09181030000000001 0.00457906 0
0.0919632 0.00460001 0
0.0921173 0.00464985 0
0.09227360000000001 0.00472923 0
0.092433 0.00483754 0
0.0925966 0.00497689 0
0.0927654 0.00514209 0
0.09294 0.00533088 0
0.0931213 0.00554097 0
0.09331 0.00576985 0
0.0935066 0.00601561 0
0.0937116 0.00627356 0
0.0939252 0.00653141 0
0.0941472 0.00677152 0
0.0943766 0.00698109 0
0.0946125 0.00715878 0
0.0948537 0.00730621 0
0.0950993 0.00742488 0
0.0953483 0.00751482 0
0.0955999 0.00757962 0
0.0958533 0.00762363 0
0.09610780000000001 0.00765197 0
0.09636310000000001 0.00766965 0
0.0966188 0.00768222 0
0.096875 0.0076951 0
0.0971316 0.00771323 0
0.0973891 0.00774099 0
0.0976477 0.00778205 0
0.0979079 0.0078364 0
0.09817010000000001 0.00790219 0
0.0984347 0.00797992 0
0.0987022 0.00807022 0
0.0989729 0.00817318 0
0.09924720000000001 0.00828659 0
0.0995255 0.00841332 0
0.0998082 0.0085511 0
0.10009570000000001 0.00869843 0
0.10038820000000001 0.00885006 0
0.1006858 0.00900481 0
0.1009886 0.00916052 0
0.1012966 0.00931583 0
0.1016097 0.00946906 0
0.1019279 0.00961889 0
0.1022509 0.00975937 0
0.10257830000000001 0.00988649 0
0.1029098 0.00999829 0
0.1032446 0.0100944 0
0.1035824 0.010174 0
0.1039226 0.0102388 0
0.1042647 0.0102907 0
0.10460850000000001 0.010365 0
0.1049544 0.010351 0
0.1052976 0.0102916 0
0.1056405 0.0102734 0
0.1059821 0.0102443 0
0.1063228 0.0102017 0
0.1066618 0.0101577 0
0.1069992 0.0100904 0
0.10733380000000001 0.00999985 0
0.10766500000000001 0.00988164 0
0.1079918 0.00974097 0
0.10831350000000001 0.00957836 0
0.10863 0.00947105 0
0.1089416 0.00920421 0
0.1092434 0.00895839 0
0.1095373 0.00868651 0
0.1098218 0.00841894 0
0.1100975 0.0081458 0
0.11036409999999999 0.00787743 0
0.1106219 0.00760936 0
0.1108707 0.00734773 0
0.111111 0.00709292 0
0.111343 0.00684905 0
0.111567 0.00661802 0
0.1117837 0.00640258 0
0.11199339999999999 0.00620449 0
0.11219680000000001 0.00601319 0
0.1123938 0.00582607 0
0.11258480000000001 0.00564882 0
0.1127699 0.00547577 0
0.1129493 0.00530485 0
0.1131231 0.00513709 0
0.11329130000000001 0.00497434 0
0.11345430000000001 0.00481818 0
0.1136121 0.00466724 0
0.113765 0.00453462 0
0.1139132 0.00433955 0
0.1140534 0.00411192 0
0.1141862 0.00385842 0
0.1143097 0.00357592 0
0.11442350000000001 0.00326652 0
0.1145264 0.00293447 0
0.1146179 0.00257814 0
0.1146971 0.00219707 0
0.1147631 0.00179131 0
0.1148152 0.00136151 0
0.1148526 0.000910838 0
0.11487610000000001 0.000562605 0
0.11488490000000001 -4.08555e-05 0
0.11487320000000001 -0.000567174 0
0.11484530000000001 -0.00110009 0
0.1147985 -0.00165789 0
0.11473269999999999 -0.002267 0
0.1146449 -0.0029657 0
0.1145322 -0.00376459 0
0.11439099999999999 -0.00465987 0
0.1142182 -0.00566168 0
0.1140298 -0.00575689 0
0.1138278 -0.00630191 0
0.1136094 -0.00678494 0
0.11337330000000001 -0.00738005 0
0.1131143 -0.0081525 0
0.1128265 -0.00908825 0
0.11250550000000001 -0.0101371 0
0.1121483 -0.0112464 0
0.1117535 -0.0123831 0
0.1113206 -0.0135367 0
0.110849 -0.0147074 0
0.1103379 -0.0159061 0
0.109786 -0.0171554 0
0.1091917 -0.0184397 0
0.10855500000000001 -0.0197024 0
0.1078769 -0.0209229 0
0.107159 -0.0220906 0
0.1064035 -0.0231819 0
0.10561330000000001 -0.0241756 0
0.1047916 -0.0250764 0
0.10394210000000001 -0.0258693 0
0.1030672 -0.0265883 0
0.1021725 -0.0269688 0
0.1012759 -0.0268114 0
0.1003858 -0.0265926 0
0.0995038 -0.026339 0
0.0986321 -0.0259582 0
0.0977779 -0.025303 0
0.0969489 -0.0244596 0
0.09615080000000001 -0.0234531 0
0.0953909 -0.0221668 0
0.0946791 -0.0205802 0
0.09402440000000001 -0.0188203 0
0.0937539 0.00071137 0
0.0940179 0.0143421 0
0.09478510000000001 0.030948 0
0.09609720000000001 0.04643 0
-0.0142317 -0.0767564 0
-0.0166703 -0.0703415 0
-0.0188261 -0.0597019 0
-0.020687700000000003 -0.0519835 0
-0.022217199999999993 -0.0405509 0
-0.02336769999999999 -0.0286316 0
-0.02417699999999999 -0.0212744 0
-0.024841000000000002 -0.019738 0
-0.025512999999999994 -0.0211524 0
-0.02625899999999999 -0.0231289 0
-0.027021000000000003 -0.022205 0
-0.02772999999999999 -0.0203303 0
-0.028376 -0.0186431 0
-0.028991000000000003 -0.0183807 0
-0.029625 -0.0197796 0
-0.030333 -0.0226724 0
-0.031154 -0.0263349 0
-0.032095 -0.0298196 0
-0.033130999999999994 -0.0318859 0
-0.034185999999999994 -0.0308717 0
-0.03516899999999999 -0.0277814 0
-0.035972000000000004 -0.0199838 0
-0.036416000000000004 -0.00694864 0
-0.036371 0.00927597 0
-0.035748 0.027295 0
-0.03453199999999999 0.043436 0
-0.032876 0.0550462 0
-0.03094899999999999 0.0587762 0
-0.028993999999999992 0.0581372 0
-0.027114 0.0546296 0
-0.025359999999999994 0.0508727 0
-0.023730199999999993 0.0474556 0
-0.022179199999999996 0.0461196 0
-0.020646700000000004 0.0461345 0
-0.01909369999999999 0.0469428 0
-0.017516099999999993 0.0477937 0
-0.015892000000000003 0.0497739 0
-0.014172999999999991 0.0535852 0
-0.012280100000000002 0.0602399 0
-0.010128799999999993 0.0685019 0
-0.007687600000000003 0.0777447 0
-0.004921099999999998 0.0878643 0
-0.0018074000000000007 0.0982824 0
0.0016248000000000096 0.106878 0
0.0053086999999999995 0.113443 0
0.009159200000000006 0.116788 0
0.013062200000000003 0.116983 0
0.016929900000000005 0.114849 0
0.020694900000000002 0.111004 0
0.0243108 0.106044 0
0.027748800000000004 0.100466 0
0.030998900000000003 0.0948835 0
0.0340709 0.0898351 0
0.0369904 0.0857525 0
0.039734200000000004 0.0795352 0
0.0422572 0.0722527 0
0.0445232 0.0626865 0
0.046436500000000006 0.0530091 0
0.04803980000000001 0.0436486 0
0.0493247 0.0344977 0
0.050332800000000004 0.0259831 0
0.051016900000000004 0.0155926 0
0.051360100000000006 0.00546362 0
0.05136 -0.00484919 0
0.05102810000000001 -0.0142706 0
0.050405000000000005 -0.022637 0
0.049513 -0.0301505 0
0.04839980000000001 -0.036266 0
0.047094800000000006 -0.0416311 0
0.045628100000000005 -0.0459356 0
0.0440426 -0.0488812 0
0.0423767 -0.050907 0
0.040657000000000006 -0.0521059 0
0.0389137 -0.0523651 0
0.0371705 -0.0522365 0
0.0354321 -0.052139 0
0.0337044 -0.0518312 0
0.0319728 -0.0518489 0
0.030271200000000005 -0.0504139 0
0.0286352 -0.047867 0
0.027106400000000003 -0.0439534 0
0.025727100000000003 -0.0388701 0
0.024535 -0.0332844 0
0.0235162 -0.028112 0
0.022672200000000003 -0.0229908 0
0.021990000000000003 -0.0185032 0
0.0214393 -0.0147686 0
0.0210143 -0.0111432 0
0.020695500000000006 -0.00806186 0
0.020489 -0.00442138 0
0.020409700000000003 -0.000474176 0
0.020465200000000003 0.00369031 0
0.0206661 0.00818817 0
0.021020200000000003 0.0128996 0
0.0215363 0.0178504 0
0.0222221 0.0230954 0
0.0230881 0.028639 0
0.0241431 0.034398 0
0.0253899 0.0400997 0
0.026822500000000006 0.0455434 0
0.028431900000000003 0.0507202 0
0.030208900000000004 0.0556298 0
0.032142800000000006 0.0600641 0
0.0342306 0.0659975 0
0.0365334 0.0715808 0
0.038993400000000004 0.0757523 0
0.041588200000000006 0.079618 0
0.044286900000000004 0.0818173 0
0.047100300000000005 0.0874233 0
0.0500463 0.0891945 0
0.0530427 0.0898933 0
0.0559976 0.0871276 0
0.0588262 0.0828194 0
0.0614984 0.077494 0
0.0639435 0.0693111 0
0.06608528 0.0599467 0
0.06793806000000001 0.0518652 0
0.06951488 0.0432557 0
0.07079055000000001 0.0337854 0
0.07173951 0.0237249 0
0.07236403 0.0143474 0
0.07268658 0.00553126 0
0.07271196 -0.00346725 0
0.07244683 -0.0117758 0
0.07191732 -0.019268 0
0.07107367 -0.030079 0
0.06992097 -0.0383139 0
0.0685265 -0.0447563 0
0.066944 -0.0497007 0
0.06521169 -0.0538061 0
0.06336900000000001 -0.0564952 0
0.061449500000000004 -0.0585415 0
0.0594716 -0.0599971 0
0.0574532 -0.0610319 0
0.0554103 -0.0614465 0
0.0533743 -0.0605899 0
0.05139150000000001 -0.0583372 0
0.0495023 -0.0550882 0
0.0477271 -0.0520046 0
0.0461486 -0.0450546 0
0.044668400000000004 -0.0428168 0
0.0433802 -0.0346154 0
0.042330700000000006 -0.0291585 0
0.041467300000000006 -0.0225997 0
0.0408402 -0.0161679 0
0.040402200000000006 -0.0103638 0
0.040144900000000004 -0.00569812 0
0.040022 -0.00189751 0
0.040024500000000005 0.00176722 0
0.0401381 0.00491348 0
0.040359400000000004 0.00828374 0
0.040699700000000005 0.0119653 0
0.041160800000000004 0.0155679 0
0.0417452 0.0193136 0
0.042456100000000004 0.0231947 0
0.0433004 0.0272739 0
0.0442791 0.031231 0
0.045388200000000004 0.035149 0
0.0466328 0.0393893 0
0.048029600000000006 0.0443205 0
0.049595600000000004 0.0494023 0
0.0513285 0.0543206 0
0.0532223 0.0589837 0
0.0552508 0.0620363 0
0.057308700000000004 0.0608727 0
0.059267700000000006 0.0565453 0
0.0610481 0.0504055 0
0.062607 0.0435866 0
0.0639432 0.0371006 0
0.0650527 0.0299782 0
0.06591745 0.0222125 0
0.0666723 0.0257593 0
0.06752311 0.0252863 0
0.06837378000000001 0.0258124 0
0.06922196 0.0242534 0
0.0699446 0.0195294 0
0.07052712 0.0157732 0
0.07099597 0.0125758 0
0.07135282 0.00904863 0
0.07159303 0.00556601 0
0.07172369 0.0025714 0
0.07176252 -9.40462e-05 0
0.07171021 -0.00282685 0
0.07157531 -0.00508671 0
0.07137260000000001 -0.00689388 0
0.07110859 -0.00882199 0
0.07078442 -0.0104944 0
0.07041151 -0.0117305 0
0.06999878 -0.0129352 0
0.06955014000000001 -0.0138897 0
0.06907305 -0.0146754 0
0.06857390000000001 -0.0151956 0
0.06806317 -0.015384 0
0.06755231 -0.015237 0
0.06705018 -0.0148791 0
0.06656406000000001 -0.0142951 0
0.06610021 -0.0136336 0
0.06565239 -0.0131693 0
0.06523259000000001 -0.0120174 0
0.0648531 -0.0109167 0
0.0644998 -0.0101435 0
0.06418940000000001 -0.00853591 0
0.0639278 -0.00738104 0
0.0636983 -0.00634376 0
0.06351280000000001 -0.00487955 0
0.06337140000000001 -0.00374474 0
0.0632639 -0.00274932 0
0.06318760000000001 -0.00202224 0
0.0631254 -0.00154773 0
0.0630797 -0.0013183 0
0.0630327 -0.00148231 0
0.0629793 -0.00177158 0
0.0629072 -0.00256109 0
0.06280240000000001 -0.00369772 0
0.0626588 -0.0048194 0
0.0624796 -0.00586904 0
0.062267 -0.0068176 0
0.062023600000000005 -0.00773991 0
0.0617503 -0.00858473 0
0.0614511 -0.00933343 0
0.0611258 -0.0101344 0
0.060774800000000004 -0.0108864 0
0.060399400000000006 -0.0115872 0
0.0600018 -0.0122315 0
0.059582800000000005 -0.0128648 0
0.059144 -0.0134258 0
0.0586874 -0.0139451 0
0.0582139 -0.014448 0
0.0577226 -0.0150059 0
0.057213 -0.0155508 0
0.056685400000000004 -0.016095 0
0.056139 -0.016663 0
0.055574 -0.0172216 0
0.054990500000000005 -0.0177695 0
0.05438900000000001 -0.0182977 0
0.053770200000000004 -0.0188146 0
0.0531344 -0.019322 0
0.052481700000000006 -0.0198268 0
0.0518121 -0.0203383 0
0.0511252 -0.0208662 0
0.0504202 -0.0214239 0
0.049696000000000004 -0.02202 0
0.048951400000000006 -0.0226475 0
0.048185500000000006 -0.0232961 0
0.0473975 -0.0239681 0
0.046586800000000005 -0.0246559 0
0.0457529 -0.0253597 0
0.0448953 -0.0260849 0
0.044013000000000004 -0.0268349 0
0.0431047 -0.0276652 0
0.042168000000000004 -0.028475 0
0.041206200000000005 -0.0292128 0
0.0402201 -0.0299384 0
0.0392093 -0.0306982 0
0.0381726 -0.0314665 0
0.0371119 -0.032168 0
0.0360274 -0.0329112 0
0.034914200000000006 -0.0338337 0
0.0337722 -0.0345923 0
0.032613300000000005 -0.0349241 0
0.0314545 -0.0346153 0
0.030316000000000003 -0.0337344 0
0.029213800000000005 -0.0324609 0
0.028202200000000004 -0.0258048 0
0.0274729 -0.0186955 0
0.026970600000000004 -0.0118937 0
0.026661700000000003 -0.00755624 0
0.026469700000000006 -0.00427936 0
0.026375600000000006 -0.00152084 0
0.026376700000000003 0.00146763 0
0.0264823 0.00478376 0
0.0267048 0.00843166 0
0.027051900000000004 0.012238 0
0.027526600000000005 0.0160881 0
0.0281307 0.0199689 0
0.028866000000000003 0.0239847 0
0.0297392 0.0282387 0
0.030757600000000003 0.0326589 0
0.0319225 0.0369973 0
0.0332287 0.0411427 0
0.0346691 0.0450414 0
0.0362352 0.048717 0
0.0379234 0.052323 0
0.0397208 0.0553188 0
0.0416172 0.0584005 0
0.0436223 0.0617896 0
0.045736200000000005 0.064682 0
0.0478958 0.0643271 0
0.0499862 0.0608584 0
0.0519187 0.0551516 0
0.053634 0.0479809 0
0.055094000000000004 0.0401695 0
0.0563084 0.0368954 0
0.057521600000000006 0.0352111 0
0.0586573 0.0333224 0
0.0597391 0.0312273 0
0.060678 0.0253709 0
0.0614282 0.0199622 0
0.06200170000000001 0.0147392 0
0.062394200000000004 0.00916267 0
0.0626053 0.00380057 0
0.0586512 -0.163299 0
0.053554000000000004 -0.140451 0
0.049225500000000005 -0.121031 0
0.0454957 -0.104012 0
0.042318100000000004 -0.08797 0
0.039633 -0.0742051 0
0.0373628 -0.0631385 0
0.035423300000000005 -0.0544797 0
0.033737500000000004 -0.046897 0
0.032306600000000005 -0.0395285 0
0.031110600000000002 -0.0325594 0
0.030146100000000002 -0.0257372 0
0.029398100000000003 -0.0194046 0
0.028861000000000005 -0.0130533 0
0.028537600000000003 -0.00666848 0
0.028427600000000004 -0.000214942 0
0.028538400000000005 0.00659742 0
0.028881800000000006 0.0137206 0
0.029471200000000003 0.0213686 0
0.030324500000000004 0.0294619 0
0.031446600000000005 0.0374268 0
0.032829500000000005 0.0451322 0
0.034466500000000004 0.0526689 0
0.036346500000000004 0.0596654 0
0.0384477 0.0659682 0
0.040746700000000004 0.0715879 0
0.0432183 0.0762922 0
0.0458276 0.0799276 0
0.048531700000000004 0.0817069 0
0.051221100000000006 0.079193 0
0.0537694 0.0736508 0
0.0560961 0.066159 0
0.05815290000000001 0.057638 0
0.0599347 0.0499018 0
0.0614518 0.0417015 0
0.0626916 0.0331616 0
0.0636439 0.0244959 0
0.064303 0.0154881 0
0.0646702 0.00725869 0
0.0647812 -0.000167169 0
0.0646381 -0.00787811 0
0.06425030000000001 -0.0149726 0
0.0636358 -0.0212705 0
0.0628225 -0.0273076 0
0.0618124 -0.0327876 0
0.060635 -0.0375718 0
0.05931020000000001 -0.0414851 0
0.0578694 -0.0447348 0
0.0563292 -0.047451 0
0.054709400000000005 -0.0495618 0
0.053035200000000005 -0.0507255 0
0.0513363 -0.0511106 0
0.049633500000000004 -0.051003 0
0.0479479 -0.0500684 0
0.046306700000000006 -0.048499 0
0.044722 -0.0465495 0
0.043211200000000005 -0.0447629 0
0.0417671 -0.0409648 0
0.0404382 -0.0388275 0
0.0391793 -0.0364803 0
0.038003100000000005 -0.0343137 0
0.0369012 -0.0318282 0
0.0358863 -0.029234 0
0.0349683 -0.0257706 0
0.034180300000000004 -0.0220176 0
0.0335045 -0.0187459 0
0.0329378 -0.0155841 0
0.032469700000000004 -0.0127682 0
0.0320881 -0.0101989 0
0.031801600000000006 -0.00704735 0
0.0316301 -0.00341977 0
0.0315814 0.000337436 0
0.031660100000000004 0.00421235 0
0.031868600000000004 0.00811206 0
0.0322056 0.0119017 0
0.032668100000000005 0.0156415 0
0.0332526 0.019236 0
0.033956700000000006 0.0228282 0
0.0347796 0.0263566 0
0.035718 0.0297618 0
0.0367672 0.0330015 0
0.0379221 0.0361374 0
0.039181900000000006 0.0392985 0
0.040539900000000004 0.0419691 0
0.0419835 0.0445977 0
0.043520300000000005 0.0474233 0
0.0451432 0.0497553 0
0.0468359 0.0516053 0
0.0485511 0.0508279 0
0.050190700000000005 0.0474303 0
0.051686300000000004 0.0423975 0
0.052994700000000006 0.0363288 0
0.0540934 0.0311648 0
0.0551482 0.0313998 0
0.056158 0.0294421 0
0.057116600000000003 0.0278856 0
0.057970400000000005 0.0232787 0
0.058666300000000005 0.0189414 0
0.05920450000000001 0.0134327 0
0.059555000000000004 0.00799628 0
0.059735 0.00307914 0
0.059751900000000004 -0.00164247 0
0.059617 -0.00621888 0
0.05933580000000001 -0.0103183 0
0.0589272 -0.0140172 0
0.0583964 -0.0175526 0
0.0577583 -0.0205434 0
0.057025900000000004 -0.0231981 0
0.056212 -0.0254614 0
0.0553299 -0.0273021 0
0.054393800000000006 -0.0287277 0
0.0534171 -0.0297744 0
0.0524105 -0.0305574 0
0.051382300000000006 -0.0310848 0
0.0503397 -0.0314411 0
0.0492881 -0.031642 0
0.048229600000000004 -0.0319653 0
0.0471564 -0.0324719 0
0.0460636 -0.0330961 0
0.0449497 -0.0337331 0
0.0438136 -0.034264 0
0.042659300000000004 -0.0350795 0
0.041476700000000005 -0.0357796 0
0.040277400000000005 -0.0361186 0
0.0390708 -0.0362872 0
0.0378585 -0.036454 0
0.036640700000000005 -0.0366441 0
0.035415800000000004 -0.0368595 0
0.0341833 -0.037112 0
0.032945 -0.0371996 0
0.031715 -0.0366333 0
0.0305169 -0.0353179 0
0.029375400000000003 -0.0332862 0
0.0283073 -0.0309395 0
0.027326100000000006 -0.0281627 0
0.026440200000000004 -0.0252156 0
0.025655700000000004 -0.0220893 0
0.024977000000000006 -0.0188905 0
0.024406300000000006 -0.0150838 0
0.023985000000000006 -0.0111148 0
0.023683800000000005 -0.00712583 0
0.023523300000000004 -0.00269655 0
0.0235092 0.00143858 0
0.0236219 0.0051727 0
0.023862100000000004 0.00907207 0
0.0242336 0.0130552 0
0.0247389 0.0170954 0
0.025380200000000006 0.0212029 0
0.0261609 0.0254421 0
0.0270858 0.0298771 0
0.028162200000000005 0.0344948 0
0.0293922 0.0390573 0
0.030771 0.0434283 0
0.0322917 0.0475641 0
0.0339449 0.051389 0
0.035720600000000005 0.0549464 0
0.0376114 0.0583557 0
0.039617400000000004 0.061773 0
0.0417369 0.0652508 0
0.0439664 0.0683022 0
0.0462805 0.0699756 0
0.0485858 0.0679048 0
0.05076850000000001 0.0629854 0
0.052753100000000004 0.0562635 0
0.054504500000000004 0.053364 0
0.056243 0.0507723 0
0.0578852 0.0479092 0
0.059418700000000005 0.0437786 0
0.060767800000000004 0.0375183 0
0.061907300000000005 0.0313036 0
0.0628438 0.0252376 0
0.0635878 0.0194384 0
0.0641174 0.0130556 0
0.0644533 0.00732071 0
0.06459240000000001 0.00159408 0
0.0645517 -0.00374591 0
0.0643379 -0.00867269 0
0.06396940000000001 -0.0131837 0
0.0634575 -0.0171854 0
0.0628196 -0.0209131 0
0.0620589 -0.0244797 0
0.061186500000000005 -0.0275959 0
0.060222200000000004 -0.0300352 0
0.0591902 -0.0317572 0
0.058107400000000003 -0.0330802 0
0.056988000000000004 -0.0339806 0
0.0558463 -0.0344296 0
0.0546963 -0.0344617 0
0.053561000000000004 -0.0336148 0
0.0524579 -0.0327223 0
0.051383200000000004 -0.0317116 0
0.050351400000000004 -0.0303212 0
0.049357 -0.0295551 0
0.0483744 -0.0294806 0
0.047397 -0.029363 0
0.046412400000000006 -0.0296446 0
0.0454241 -0.0296334 0
0.0444407 -0.029442 0
0.043462 -0.0292677 0
0.0424922 -0.0289574 0
0.0415352 -0.0284673 0
0.0405955 -0.0279609 0
0.0396716 -0.027519 0
0.0387604 -0.0272076 0
0.0378589 -0.0269668 0
0.0369671 -0.026583 0
0.036094600000000004 -0.0257914 0
0.035259700000000005 -0.0243642 0
0.034479300000000004 -0.0225812 0
0.033761700000000006 -0.0206023 0
0.0331137 -0.0184696 0
0.0325362 -0.0163544 0
0.0320283 -0.014338 0
0.031581200000000004 -0.0126091 0
0.031193400000000003 -0.0107419 0
0.030872700000000003 -0.00863168 0
0.030623900000000003 -0.0064221 0
0.030449500000000004 -0.00414666 0
0.030351800000000005 -0.00183688 0
0.0303311 0.000483516 0
0.030387000000000004 0.00276378 0
0.030518000000000003 0.00496413 0
0.030720700000000004 0.00707986 0
0.0309928 0.00913855 0
0.031332700000000005 0.0111526 0
0.0317396 0.0131587 0
0.0322124 0.0150989 0
0.032748900000000004 0.0170056 0
0.0333496 0.0189519 0
0.034016000000000005 0.0209337 0
0.034748 0.0228809 0
0.035543500000000006 0.0247581 0
0.036398200000000006 0.0263951 0
0.037300400000000004 0.0276285 0
0.0382424 0.0288568 0
0.039225600000000006 0.0300392 0
0.0402432 0.0309247 0
0.0412737 0.0306458 0
0.0422657 0.0287687 0
0.043175200000000004 0.0258489 0
0.043975600000000004 0.0222945 0
0.0446482 0.0182358 0
0.0451816 0.0140554 0
0.0455772 0.00989603 0
0.045834400000000004 0.00578586 0
0.04595830000000001 0.00192169 0
0.04596170000000001 -0.00146136 0
0.0458596 -0.00441403 0
0.0456642 -0.00722698 0
0.045372800000000005 -0.0100843 0
0.0449904 -0.0126917 0
0.0445187 -0.0154839 0
0.043952000000000005 -0.0183769 0
0.043287000000000006 -0.0213307 0
0.0425263 -0.0241669 0
0.041672600000000004 -0.0268909 0
0.040731800000000006 -0.0294403 0
0.039708400000000005 -0.0318089 0
0.0386091 -0.0340724 0
0.037434600000000005 -0.0362689 0
0.0361912 -0.0382228 0
0.0348867 -0.0399577 0
0.033526400000000005 -0.0415894 0
0.0321125 -0.0431958 0
0.030646200000000005 -0.044658 0
0.0291364 -0.0459085 0
0.0275848 -0.0471467 0
0.026007300000000004 -0.0474119 0
0.024439600000000006 -0.0455142 0
0.022981100000000004 -0.042253 0
0.021632200000000004 -0.0389935 0
0.020385 -0.0362802 0
0.019222300000000005 -0.033677 0
0.018152 -0.0307177 0
0.017185700000000005 -0.0274726 0
0.016329500000000004 -0.0241332 0
0.015584900000000006 -0.0206935 0
0.014960000000000001 -0.0170264 0
0.014457000000000005 -0.0133239 0
0.0140804 -0.00941739 0
0.013838300000000005 -0.005257 0
0.0137397 -0.000821438 0
0.013792200000000004 0.0037667 0
0.013997700000000002 0.00833506 0
0.014355600000000003 0.0129512 0
0.014871300000000004 0.0177681 0
0.0155502 0.0227638 0
0.0163996 0.0279736 0
0.017426700000000003 0.0334129 0
0.018636 0.0388525 0
0.020023400000000004 0.0441021 0
0.021582800000000006 0.0491208 0
0.0233026 0.053951 0
0.0251713 0.0580282 0
0.0271616 0.0610941 0
0.029248800000000005 0.0640039 0
0.031427800000000006 0.0664851 0
0.033675500000000004 0.0681883 0
0.0359714 0.0694782 0
0.038306200000000006 0.070499 0
0.040657000000000006 0.0691467 0
-0.014236799999999994 0.170998 0
-0.008457699999999999 0.1679 0
-0.003248799999999996 0.146802 0
0.001374200000000006 0.131602 0
0.0054786 0.114611 0
0.008970600000000009 0.0962434 0
0.011906800000000009 0.0811235 0
0.014366000000000004 0.0668375 0
0.016336100000000006 0.052439 0
0.017867800000000003 0.0404816 0
0.019033300000000003 0.0300258 0
0.019855700000000004 0.020025 0
0.0203686 0.0114325 0
0.020612700000000005 0.00374026 0
0.020613700000000006 -0.00318223 0
0.0203968 -0.00940099 0
0.019986700000000003 -0.0148575 0
0.0194046 -0.0197563 0
0.018668300000000006 -0.0241626 0
0.017792800000000004 -0.0281469 0
0.016790600000000003 -0.031787 0
0.015677700000000003 -0.0347556 0
0.014491300000000006 -0.0362167 0
0.013281100000000004 -0.0362802 0
0.0120928 -0.03497 0
0.0109731 -0.0323409 0
0.009954100000000007 -0.0290367 0
0.009051400000000001 -0.025489 0
0.008256800000000009 -0.0225607 0
0.007556000000000007 -0.0194465 0
0.006976400000000008 -0.0156262 0
0.006518999999999997 -0.0120547 0
0.006178799999999998 -0.00854907 0
0.005955100000000005 -0.00499928 0
0.0058515000000000095 -0.00135479 0
0.005868499999999999 0.00226706 0
0.00600980000000001 0.00607636 0
0.006282800000000005 0.0101553 0
0.0066972 0.0145633 0
0.0072630000000000056 0.0191846 0
0.00798560000000001 0.023987 0
0.008876400000000007 0.0293056 0
0.009954100000000007 0.0351239 0
0.0112294 0.0411322 0
0.012709700000000004 0.0473303 0
0.0144187 0.0544508 0
0.016326900000000005 0.0596431 0
0.018406900000000004 0.0649309 0
0.0206531 0.0693111 0
0.023010800000000005 0.071761 0
0.025429200000000006 0.0731425 0
0.027877200000000005 0.0735547 0
0.030323000000000003 0.0730914 0
0.032741700000000006 0.0720039 0
0.035116600000000005 0.0705268 0
0.03744 0.0689793 0
0.039714200000000005 0.0675886 0
0.041927900000000004 0.0650903 0
0.0440179 0.0602718 0
0.0459112 0.053453 0
0.0476935 0.0542272 0
0.0494825 0.0531428 0
0.051365400000000005 0.0603542 0
0.053393800000000005 0.0608777 0
0.055426100000000006 0.0610374 0
0.057442900000000005 0.0595694 0
0.0593554 0.0550721 0
0.061101 0.0499845 0
0.0626739 0.0445454 0
0.0640438 0.0378574 0
0.0651848 0.0311075 0
0.0661043 0.0245409 0
0.06681491 0.0185701 0
0.06732512 0.0124372 0
0.06763426 0.00645786 0
0.06775143 0.000962352 0
0.06769044 -0.00423244 0
0.06746281 -0.00908762 0
0.06708077 -0.0135506 0
0.06655602000000001 -0.017651 0
0.06590065 -0.0214202 0
0.0651259 -0.0248482 0
0.0642383 -0.0282157 0
0.0632465 -0.0310232 0
0.062173700000000005 -0.0330972 0
0.0610406 -0.0347698 0
0.059858100000000004 -0.0360508 0
0.058641700000000005 -0.0368381 0
0.05740680000000001 -0.0371737 0
0.0561696 -0.0369924 0
0.054946800000000004 -0.0363627 0
0.0537559 -0.034968 0
0.0526205 -0.0333363 0
0.05153440000000001 -0.0318746 0
0.05050350000000001 -0.0302682 0
0.049511 -0.0294474 0
0.0485389 -0.0289875 0
0.0475777 -0.0285743 0
0.046631000000000006 -0.0283718 0
0.0456858 -0.0283238 0
0.0447471 -0.0280269 0
0.043820700000000004 -0.0274821 0
0.0429203 -0.0266349 0
0.0420444 -0.0259628 0
0.041186900000000005 -0.0264098 0
0.040219200000000004 -0.0311327 0
0.039133100000000004 -0.0336418 0
0.0379733 -0.0357168 0
0.0367603 -0.036807 0
0.035533 -0.0367455 0
0.034307300000000006 -0.0368455 0
0.0330775 -0.0369734 0
0.0318405 -0.0373137 0
0.030593800000000004 -0.0375176 0
0.029351100000000005 -0.0370329 0
0.028135400000000005 -0.035969 0
0.026964000000000002 -0.0344143 0
0.025849900000000002 -0.0325942 0
0.024799 -0.030532 0
0.023807800000000004 -0.0289232 0
0.0228801 -0.0268112 0
0.022036 -0.0239481 0
0.021295300000000003 -0.0207633 0
0.020659000000000004 -0.0175579 0
0.020132700000000003 -0.0142178 0
0.019719 -0.0109742 0
0.019393400000000005 -0.00852332 0
0.019171200000000006 -0.00485098 0
0.019078300000000006 -0.000959554 0
0.019114200000000005 0.00294802 0
0.0192818 0.0069262 0
0.0195827 0.0109413 0
0.020017700000000006 0.0149651 0
0.020587900000000006 0.0190549 0
0.0212959 0.0232412 0
0.022146200000000005 0.0275833 0
0.0231431 0.0320092 0
0.024286600000000005 0.0363667 0
0.025572000000000004 0.0405067 0
0.026990200000000006 0.0443189 0
0.028526300000000004 0.0476076 0
0.030164500000000004 0.05046 0
0.0318888 0.0528213 0
0.033685900000000005 0.0549418 0
0.035547300000000004 0.0564465 0
0.037442300000000005 0.0572528 0
0.039349 0.0574184 0
0.041258100000000006 0.0572452 0
0.043155400000000003 0.0564905 0
0.0449613 0.0517005 0
0.04653890000000001 0.0436249 0
0.047855800000000004 0.0360265 0
0.048932 0.0289793 0
0.049780700000000004 0.0224212 0
0.050404500000000005 0.0154708 0
0.050803100000000004 0.00891577 0
0.050991100000000004 0.00270208 0
0.0509661 -0.00381178 0
0.0507301 -0.0100269 0
0.050291800000000005 -0.0158647 0
0.049658100000000004 -0.0218285 0
0.0488364 -0.0270456 0
0.047856300000000004 -0.0314624 0
0.046736700000000006 -0.0354421 0
0.04549550000000001 -0.0387502 0
0.0441565 -0.0413562 0
0.0427422 -0.0433103 0
0.0412724 -0.0447827 0
0.0397589 -0.0459411 0
0.0382117 -0.0468822 0
0.0366302 -0.0480365 0
0.035005800000000004 -0.0503356 0
0.0333279 -0.0510204 0
0.0316053 -0.0523974 0
0.0298413 -0.0532523 0
0.028071200000000004 -0.0529697 0
0.026328200000000003 -0.0515979 0
0.024663900000000002 -0.0475219 0
0.0231796 -0.0422363 0
0.0218601 -0.0373819 0
0.020706100000000005 -0.032342 0
0.0197137 -0.027597 0
0.018880100000000004 -0.0219988 0
0.018193800000000003 -0.0191028 0
0.017601600000000002 -0.0161114 0
0.017151 -0.0112165 0
0.016845400000000003 -0.00748103 0
0.016660900000000006 -0.00365451 0
0.016609700000000005 0.000390311 0
0.016693100000000002 0.00451149 0
0.016920700000000004 0.00894804 0
0.0172992 0.0136335 0
0.0178407 0.0186588 0
0.018554900000000006 0.0239911 0
0.0194538 0.0297204 0
0.020549500000000005 0.0357505 0
0.021845300000000005 0.0416639 0
0.023334100000000003 0.0473627 0
0.0250149 0.0532836 0
0.026885700000000005 0.0584532 0
0.0289103 0.0628552 0
0.031084100000000003 0.0672746 0
0.0333926 0.0708981 0
0.035806000000000004 0.0736653 0
0.038310800000000006 0.0774109 0
0.041013900000000006 0.0834732 0
0.0438361 0.083593 0
0.046562400000000004 0.0794588 0
0.0490958 0.0729994 0
0.051421400000000006 0.0670803 0
0.0535479 0.0606639 0
0.0554337 0.0529129 0
0.0570624 0.0454333 0
0.0584282 0.0370981 0
0.0595142 0.0284032 0
0.0603089 0.0200426 0
0.060837100000000005 0.0118889 0
0.0610817 0.00336347 0
0.0610571 -0.00422935 0
0.0607849 -0.0114963 0
0.0602801 -0.0184283 0
0.0595535 -0.0246618 0
0.0586285 -0.0304421 0
0.0575252 -0.0353195 0
0.056274000000000005 -0.0394721 0
0.0548935 -0.0430505 0
0.0534032 -0.046138 0
0.0518209 -0.0485979 0
0.050168700000000004 -0.0503511 0
0.048473300000000004 -0.0512316 0
0.046762700000000004 -0.0513097 0
0.0450566 -0.0510816 0
0.0433667 -0.050186 0
0.0417288 -0.0481927 0
0.040145600000000004 -0.0471728 0
0.0385645 -0.0480849 0
0.0369451 -0.0486741 0
0.0353313 -0.0482248 0
0.033739500000000006 -0.0478074 0
0.0323255 -0.0383432 0
0.031181900000000005 -0.0304993 0
0.0302995 -0.0236658 0
0.029609300000000005 -0.0181459 0
0.029095000000000003 -0.0132808 0
0.028722900000000003 -0.00943731 0
0.0284709 -0.00606788 0
0.028313200000000004 -0.0035998 0
0.028241500000000003 -0.000622671 0
0.028286600000000002 0.00319525 0
0.028462100000000004 0.00715921 0
0.0287699 0.0111376 0
0.0292098 0.0150827 0
0.0297848 0.0192345 0
0.030501300000000002 0.0235899 0
0.0313683 0.0282435 0
0.0323927 0.0329781 0
0.0335726 0.0375956 0
0.0349029 0.0419331 0
0.036371400000000005 0.0459611 0
0.037973 0.0499227 0
0.0397054 0.0538959 0
0.041566700000000005 0.0574935 0
0.043539100000000004 0.0606886 0
0.0456164 0.0637394 0
0.0477779 0.0653789 0
0.04992970000000001 0.0633175 0
0.0519613 0.0584863 0
0.0537991 0.0518843 0
0.0553951 0.0434112 0
0.056650900000000004 0.0315207 0
0.0575034 0.0203975 0
0.0579798 0.00968612 0
0.0581565 0.00178723 0
0.0580986 -0.00471724 0
0.0578388 -0.0105882 0
0.05735420000000001 -0.0180567 0
0.0566353 -0.0245467 0
0.055716 -0.030257 0
0.0546002 -0.0362765 0
0.0533039 -0.0411417 0
0.0518527 -0.0456413 0
0.0502625 -0.0493509 0
0.048567 -0.0521622 0
0.0467905 -0.0542251 0
0.04495690000000001 -0.0556183 0
0.043094900000000005 -0.0559561 0
0.041228 -0.0561766 0
0.039371500000000004 -0.054908 0
0.0375831 -0.0524322 0
0.0358769 -0.0505097 0
0.0342319 -0.0490047 0
0.032685900000000004 -0.0447006 0
0.0312711 -0.0405674 0
0.030003300000000004 -0.0358141 0
0.028897700000000005 -0.0309756 0
0.027962300000000002 -0.0253672 0
0.027213300000000003 -0.0201263 0
0.026623400000000005 -0.0157124 0
0.026168500000000004 -0.0120006 0
0.0258298 -0.00856927 0
0.025587200000000004 -0.00625308 0
0.025892000000000005 0.247459 0
0.034212200000000005 0.244533 0
0.0419517 0.222357 0
0.0490263 0.202635 0
0.055397100000000005 0.180809 0
0.0610493 0.159559 0
0.06601141 0.139487 0
0.07032711 0.120586 0
0.07402373000000001 0.102336 0
0.07712867 0.084979 0
0.07966923000000001 0.0684846 0
0.08167296 0.0528248 0
0.08318407 0.0387635 0
0.08424515 0.0258331 0
0.08490421000000001 0.0146196 0
0.08521820000000001 0.00498553 0
0.08523800000000001 -0.00315435 0
0.0850038 -0.0103347 0
0.08454653000000001 -0.0166436 0
0.08389211 -0.0222291 0
0.08306311 -0.027135 0
0.08208778 -0.0309779 0
0.08100147 -0.03401 0
0.07982479 -0.0363622 0
0.07858411 -0.0379269 0
0.07729814 -0.0391457 0
0.075979885 -0.0398367 0
0.07465601200000001 -0.0394845 0
0.07336233 -0.0380967 0
0.07212695000000001 -0.0360561 0
0.07097017 -0.0333804 0
0.06991824 -0.0297896 0
0.06899752 -0.0256575 0
0.06821488 -0.0218044 0
0.06753846000000001 -0.0190281 0
0.06694601 -0.0167874 0
0.06640593 -0.0158284 0
0.06589432 -0.0147774 0
0.06542773 -0.0133937 0
0.0649979 -0.0123972 0
0.06460590000000001 -0.0111194 0
0.0642636 -0.00944341 0
0.0639801 -0.00767045 0
0.0637496 -0.0063214 0
0.0635508 -0.00571806 0
0.06335980000000001 -0.0058263 0
0.0631534 -0.0065833 0
0.0629116 -0.00790738 0
0.0626175 -0.00967658 0
0.0622583 -0.0117743 0
0.0618307 -0.0136497 0
0.061348 -0.0151767 0
0.060814900000000005 -0.0167001 0
0.060232900000000006 -0.0181519 0
0.0596034 -0.0195005 0
0.05893 -0.0208654 0
0.058205900000000005 -0.0223998 0
0.05743620000000001 -0.0237334 0
0.0566203 -0.025143 0
0.0557613 -0.0262784 0
0.05486970000000001 -0.0271451 0
0.053951900000000004 -0.027863 0
0.0530134 -0.0284004 0
0.0520588 -0.0288992 0
0.0510843 -0.0295792 0
0.0500859 -0.0303283 0
0.049061600000000004 -0.0311085 0
0.0480119 -0.0318499 0
0.046938400000000005 -0.0325433 0
0.0458418 -0.0332378 0
0.0447226 -0.0338821 0
0.043582800000000005 -0.0344921 0
0.042423100000000005 -0.0350947 0
0.041242600000000004 -0.0357188 0
0.0400423 -0.0362789 0
0.038824000000000004 -0.0368018 0
0.0375887 -0.0373224 0
0.036335700000000005 -0.0378573 0
0.0350636 -0.0384931 0
0.033767700000000005 -0.0392336 0
0.032534600000000004 -0.0314869 0
0.0316294 -0.0233476 0
0.030999600000000002 -0.0152285 0
0.030580500000000004 -0.010844 0
0.0302843 -0.00728026 0
0.0300949 -0.00439325 0
0.029997700000000002 -0.00160269 0
0.029992500000000005 0.00114975 0
0.030082700000000004 0.00418375 0
0.0302807 0.00761418 0
0.0305997 0.0113466 0
0.031042100000000003 0.0150623 0
0.031609500000000006 0.0187947 0
0.0323028 0.022639 0
0.0331274 0.0266681 0
0.034089100000000004 0.0308445 0
0.0351896 0.0349608 0
0.0364237 0.0388571 0
0.037784200000000004 0.0425733 0
0.039267100000000006 0.0462062 0
0.0408687 0.0496956 0
0.0425844 0.053079 0
0.04441250000000001 0.0564387 0
0.0463517 0.0597248 0
0.048382400000000006 0.0618216 0
0.050430300000000004 0.0605798 0
0.05238230000000001 0.0564014 0
0.0541589 0.0503227 0
0.0557122 0.043137 0
0.057021800000000004 0.0360582 0
0.0581034 0.0292858 0
0.0589567 0.0220794 0
0.059393800000000004 0.0075564 0
0.0594495 -0.00347096 0
0.0591497 -0.0131007 0
0.0585861 -0.0203163 0
0.0577844 -0.0272201 0
0.0567448 -0.0346779 0
0.0554783 -0.0407835 0
0.054024300000000004 -0.0462175 0
0.05239150000000001 -0.0512462 0
0.050611500000000004 -0.0552447 0
0.048710100000000006 -0.0585525 0
0.046710800000000004 -0.0612083 0
0.044641 -0.0627611 0
0.0425366 -0.0633718 0
0.040424600000000005 -0.0632726 0
0.0383314 -0.0623065 0
0.036279000000000006 -0.0606362 0
0.034307700000000003 -0.0582453 0
0.032410900000000006 -0.0553616 0
0.030647200000000006 -0.0509052 0
0.029044400000000005 -0.0454021 0
0.0276476 -0.0389494 0
0.026468200000000004 -0.032335 0
0.025502900000000002 -0.0261615 0
0.024731200000000002 -0.0206838 0
0.024124600000000003 -0.0161686 0
0.0236547 -0.0123268 0
0.023312900000000004 -0.00859758 0
0.023062700000000005 -0.00641197 0
0.022918300000000003 -0.00222162 0
0.0229216 0.00218331 0
0.0230729 0.00679102 0
0.023385300000000005 0.0117387 0
0.023863800000000004 0.016755 0
0.024514300000000003 0.0220618 0
0.0253465 0.0276383 0
0.026369000000000004 0.033457 0
0.027586100000000002 0.0392607 0
0.028992500000000004 0.0448083 0
0.0305799 0.0501471 0
0.032341600000000005 0.0552212 0
0.034261700000000006 0.0596716 0
0.0363228 0.0637787 0
0.038524 0.0681401 0
0.040865900000000004 0.072063 0
0.0433255 0.075293 0
0.0458681 0.0765602 0
0.0483808 0.0738295 0
0.050893400000000005 0.0762915 0
0.0534288 0.078795 0
0.0561656 0.0838308 0
0.0589798 0.0845839 0
0.061781 0.0830891 0
0.0644816 0.0786089 0
0.06698086 0.0715675 0
0.06922261 0.0633235 0
0.07118171000000001 0.0549869 0
0.07286931 0.046818 0
0.074277933 0.038276 0
0.075407443 0.0300606 0
0.07624583 0.0207927 0
0.07679003000000001 0.0123957 0
0.07706596 0.00470294 0
0.07707909 -0.00336149 0
0.07683757000000001 -0.0106482 0
0.0763683 -0.0169356 0
0.075694473 -0.0231135 0
0.074822885 -0.0287917 0
0.07378032 -0.0333589 0
0.07259428 -0.0374027 0
0.07129054 -0.0405436 0
0.06989202 -0.0432374 0
0.06841178 -0.0453236 0
0.06687716 -0.0466459 0
0.06530651 -0.0475052 0
0.0637157 -0.0478845 0
0.0621229 -0.0476222 0
0.060554000000000004 -0.0464565 0
0.059043 -0.0441938 0
0.05762250000000001 -0.0411277 0
0.0563094 -0.0378654 0
0.0551053 -0.0347291 0
0.0540549 -0.0275971 0
0.053250500000000006 -0.0211661 0
0.052648 -0.0152491 0
0.052244200000000005 -0.00970272 0
0.0519693 -0.00656488 0
0.0517966 -0.00390332 0
0.05170330000000001 -0.00201675 0
0.0516573 -0.000687006 0
0.05166370000000001 0.000969392 0
0.0517224 0.00244142 0
0.0518251 0.00362368 0
0.0519628 0.00456656 0
0.0521292 0.0053782 0
0.052323400000000006 0.00625855 0
0.0525506 0.0073708 0
0.0528206 0.00882989 0
0.053148 0.0108227 0
0.053553100000000006 0.0134617 0
0.0540551 0.0165517 0
0.0546513 0.0187978 0
0.055283200000000005 0.0188022 0
0.055882100000000004 0.0170146 0
0.0563969 0.0138768 0
0.056790600000000004 0.00988046 0
0.0570492 0.00599664 0
0.057183200000000003 0.00233574 0
0.0571957 -0.00136659 0
0.057075600000000004 -0.00556021 0
0.05682380000000001 -0.00926132 0
0.0564514 -0.0128726 0
0.0559544 -0.0166983 0
0.055339 -0.0199805 0
0.05462210000000001 -0.0228455 0
0.0538082 -0.0257765 0
0.0529062 -0.0281257 0
0.051934100000000004 -0.0300598 0
0.050902 -0.0317349 0
0.0498209 -0.0330067 0
0.048704000000000004 -0.0339425 0
0.047558100000000006 -0.0347601 0
0.046387300000000006 -0.0355196 0
0.045186500000000004 -0.0365264 0
0.0439517 -0.0375718 0
0.042680100000000006 -0.0386946 0
0.0413714 -0.0397109 0
0.040027400000000005 -0.0408347 0
0.0386523 -0.0416321 0
0.037253400000000006 -0.0422647 0
0.035835700000000005 -0.0428168 0
0.034399200000000005 -0.0433401 0
0.0329203 -0.046376 0
0.031284900000000004 -0.0521966 0
0.029410600000000002 -0.0595038 0
0.0273322 -0.064737 0
0.025113300000000005 -0.0679884 0
0.022817700000000003 -0.0693853 0
0.020474700000000005 -0.0714239 0
0.018064000000000004 -0.0726771 0
0.015627300000000004 -0.0738908 0
0.013142300000000003 -0.0749291 0
0.010664900000000005 -0.0737487 0
0.008255600000000002 -0.0709252 0
0.005963999999999997 -0.0668194 0
0.0038243000000000027 -0.0618129 0
0.0018649000000000027 -0.0561307 0
8.800000000000474e-05 -0.0510392 0
-0.0015271000000000035 -0.0461607 0
-0.0029751999999999973 -0.0410287 0
-0.004253199999999999 -0.0359806 0
-0.005362699999999998 -0.0313528 0
-0.006368600000000002 -0.0288868 0
-0.007258600000000004 -0.0244827 0
-0.007998499999999992 -0.020139 0
-0.008599599999999999 -0.0160316 0
-0.009056899999999993 -0.011515 0
-0.009357699999999997 -0.00667777 0
-0.009489799999999993 -0.00143247 0
-0.009446700000000002 0.0037727 0
-0.009225999999999998 0.0092078 0
-0.008822499999999997 0.0147939 0
-0.008220999999999992 0.0211426 0
-0.007389800000000002 0.0286249 0
-0.006288199999999994 0.0370953 0
-0.004899500000000001 0.0458399 0
-0.0032148999999999928 0.0547829 0
-0.0012333999999999956 0.0635236 0
0.0010213000000000028 0.0711577 0
0.0035069000000000072 0.07743 0
0.006173200000000004 0.0820006 0
0.0089592 0.0847388 0
0.011810700000000007 0.0858193 0
0.014640200000000006 0.083639 0
0.017387100000000003 0.0815781 0
0.020084000000000005 0.0802109 0
0.0227199 0.0779253 0
0.0252722 0.0754347 0
0.0277518 0.0735006 0
0.030170800000000005 0.0717746 0
0.032539000000000005 0.0705167 0
0.0348689 0.0697467 0
0.037275 0.0735828 0
0.039742900000000005 0.0743638 0
0.0422024 0.0727907 0
0.0445583 0.0683743 0
0.0467263 0.0618459 0
0.0486568 0.0542922 0
0.0503261 0.0462671 0
0.024003000000000003 0.0518562 0
0.025914 0.0605251 0
0.027939600000000002 0.0609461 0
0.029980600000000003 0.0611192 0
0.031965900000000005 0.0574933 0
0.0338009 0.0529122 0
0.035483600000000004 0.0481336 0
0.036998800000000005 0.0431533 0
0.0383575 0.0386526 0
0.0395717 0.0345034 0
0.040656700000000004 0.03085 0
0.041625800000000004 0.0275104 0
0.0424876 0.0243942 0
0.043249100000000006 0.0214786 0
0.0439161 0.018701 0
0.0444909 0.015953 0
0.044975 0.0132762 0
0.0453732 0.0107939 0
0.045692 0.00848814 0
0.045935100000000006 0.00623156 0
0.0461038 0.00404195 0
0.0462028 0.00203347 0
0.0462374 0.000161138 0
0.0462124 -0.00154658 0
0.0461338 -0.00306474 0
0.046006700000000005 -0.00448849 0
0.0458305 -0.00601806 0
0.0455988 -0.00778917 0
0.0453066 -0.0096395 0
0.0449527 -0.0114865 0
0.0445385 -0.0132696 0
0.0440663 -0.0149802 0
0.043537900000000004 -0.0166333 0
0.0429555 -0.0182354 0
0.042320300000000005 -0.0197968 0
0.041634000000000004 -0.0213093 0
0.040898500000000004 -0.0227461 0
0.040116700000000005 -0.0240926 0
0.0392915 -0.0253578 0
0.038425400000000005 -0.0265528 0
0.0375206 -0.0276871 0
0.036579 -0.0287699 0
0.0356023 -0.0297868 0
0.034592500000000005 -0.0308199 0
0.033544500000000005 -0.0320177 0
0.032458400000000005 -0.0330256 0
0.031354200000000006 -0.0332046 0
0.030254100000000006 -0.032811 0
0.029175200000000005 -0.0319542 0
0.028133700000000005 -0.0306515 0
0.027135400000000004 -0.0293488 0
0.026186100000000004 -0.0276311 0
0.025306300000000004 -0.0253053 0
0.0245087 -0.0227686 0
0.023798900000000005 -0.0199914 0
0.023186900000000003 -0.0169311 0
0.022675900000000006 -0.0138761 0
0.022266100000000004 -0.0108441 0
0.021958000000000005 -0.00766448 0
0.021768600000000006 -0.00392152 0
0.0217035 -0.000178158 0
0.021763400000000002 0.00358066 0
0.0219487 0.00737302 0
0.022261600000000006 0.0112233 0
0.022703 0.0150854 0
0.0232739 0.0189799 0
0.023975700000000003 0.0229451 0
0.024811800000000002 0.0270419 0
0.0257864 0.0312328 0
0.0269005 0.0353898 0
0.028150400000000006 0.0393735 0
0.029528500000000006 0.0430587 0
0.031021 0.0462601 0
0.032613100000000006 0.0489202 0
0.034292500000000004 0.051432 0
0.0360322 0.0521917 0
0.037808900000000006 0.0533823 0
0.0396207 0.0550729 0
0.041485 0.0567194 0
0.0433952 0.057556 0
0.0452919 0.0559254 0
0.04709000000000001 0.0518395 0
0.04872 0.0461121 0
0.0501423 0.0394947 0
0.0513348 0.0324033 0
0.052292200000000004 0.0256271 0
0.053035 0.0193886 0
0.053572 0.0132799 0
0.0539086 0.00728001 0
0.054044800000000004 0.0011708 0
0.0539784 -0.00475211 0
0.0537247 -0.0101336 0
0.0532855 -0.015875 0
0.0526669 -0.0208642 0
0.051893 -0.0253045 0
0.050971800000000005 -0.0296804 0
0.0499184 -0.0331961 0
0.048761200000000005 -0.0360113 0
0.0475184 -0.0383684 0
0.0462062 -0.0401787 0
0.044844 -0.0414569 0
0.043443 -0.0425268 0
0.0420111 -0.0433328 0
0.0405517 -0.0443244 0
0.039055000000000006 -0.0455232 0
0.0375081 -0.0471433 0
0.035919200000000005 -0.0482216 0
0.0342908 -0.0493939 0
0.032629000000000005 -0.0503415 0
0.0310034 -0.0473102 0
0.029437900000000003 -0.0462097 0
0.027947700000000006 -0.0436557 0
0.0265074 -0.0428932 0
0.025098500000000003 -0.0414481 0
0.0237611 -0.0392219 0
0.022494600000000003 -0.036861 0
0.0213222 -0.0336952 0
0.020259400000000004 -0.0303026 0
0.019312700000000002 -0.0267158 0
0.0184857 -0.0231436 0
0.0177765 -0.0196095 0
0.017186700000000006 -0.015985 0
0.0167179 -0.0123219 0
0.0163743 -0.00841426 0
0.0161665 -0.0041976 0
0.0161045 0.000310454 0
0.016195600000000004 0.00493744 0
0.016440700000000003 0.00955295 0
0.016840400000000005 0.0142191 0
0.0173986 0.0190664 0
0.018122100000000002 0.0241366 0
0.0190192 0.0294622 0
0.020097000000000004 0.034943 0
0.0213565 0.0403281 0
0.0227913 0.0454621 0
0.024398100000000006 0.0505453 0
0.026149900000000004 0.0541872 0
0.028016700000000005 0.0577581 0
0.030003000000000002 0.0610804 0
0.032080000000000004 0.0632907 0
0.034222600000000006 0.0651964 0
0.036427900000000006 0.0669807 0
0.0386856 0.0683548 0
0.040983700000000005 0.0694575 0
0.043222500000000004 0.0638657 0
0.045223700000000006 0.0569506 0
0.04701570000000001 0.0509215 0
0.048587500000000006 0.0436645 0
0.0499146 0.0366133 0
0.051016000000000006 0.0298206 0
0.0518864 0.0228756 0
0.052524600000000005 0.0157746 0
0.0529255 0.00865046 0
0.0530939 0.00185733 0
0.053037100000000004 -0.00471945 0
0.0527614 -0.0113869 0
0.052275300000000004 -0.0173838 0
0.0516015 -0.0226352 0
0.050756300000000004 -0.0277901 0
0.049751000000000004 -0.0321371 0
0.0486167 -0.0356418 0
0.0473751 -0.0386272 0
0.046044 -0.0410104 0
0.0446464 -0.0426834 0
0.043198900000000005 -0.0440702 0
0.0417121 -0.0449963 0
0.040204000000000004 -0.0455118 0
0.0386738 -0.0463407 0
0.037115100000000005 -0.0472686 0
0.035518600000000004 -0.048339 0
0.0338931 -0.0493394 0
0.0322319 -0.0501177 0
0.030566800000000005 -0.0498867 0
0.0289214 -0.0487648 0
0.027338 -0.0463587 0
0.025849700000000003 -0.0431587 0
0.0244766 -0.0394859 0
0.02325 -0.0338636 0
0.022225400000000006 -0.0281591 0
0.021383100000000002 -0.0228364 0
0.020705300000000003 -0.0184207 0
0.020157800000000003 -0.0147789 0
0.019727300000000003 -0.0113693 0
0.019378600000000003 -0.00961713 0
0.019111000000000003 -0.00625466 0
0.018976100000000003 -0.00206824 0
0.018981400000000002 0.00226256 0
0.019135900000000004 0.00677303 0
0.0194393 0.0112675 0
0.019896500000000004 0.0159448 0
0.0205119 0.0207685 0
0.0212918 0.0258327 0
0.022246300000000004 0.0312092 0
0.023382 0.0366467 0
0.024695800000000004 0.0418891 0
0.026180000000000002 0.0468632 0
0.0278235 0.0514439 0
0.029611400000000003 0.0555501 0
0.0315275 0.0591601 0
0.033559500000000006 0.0625737 0
0.035693100000000005 0.0651942 0
0.0379064 0.0675043 0
0.0401945 0.0695977 0
0.0425419 0.0710199 0
0.044894100000000006 0.0702663 0
0.0473619 0.0792539 0
0.0502258 0.0907491 0
0.0533749 0.0971883 0
0.05666600000000001 0.0994441 0
0.0599623 0.0978889 0
0.06316150000000001 0.0939196 0
0.0661994 0.0885294 0
0.06903737 0.0820011 0
0.07162492000000001 0.0734553 0
0.07389352 0.0631805 0
0.075837669 0.0546451 0
0.07751729 0.0465935 0
0.07891073 0.037457 0
0.07996930000000001 0.0265007 0
0.08066852000000001 0.0161899 0
0.08103676 0.00645193 0
0.08107084 -0.00367271 0
0.08078729 -0.0126689 0
0.08022442 -0.0205426 0
0.07940068 -0.0282001 0
0.07834708 -0.0345801 0
0.07709185 -0.0401551 0
0.07567278300000001 -0.0446388 0
0.07411709 -0.0484208 0
0.07244796 -0.0514221 0
0.07069213 -0.0537924 0
0.06886559 -0.0556599 0
0.06698497 -0.0570615 0
0.0650664 -0.0579587 0
0.0631355 -0.0577632 0
0.0612332 -0.0563131 0
0.05939660000000001 -0.0538957 0
0.0576589 -0.0504037 0
0.0560857 -0.0424898 0
0.0547694 -0.0384295 0
0.053611900000000004 -0.0301234 0
0.052760800000000004 -0.0224384 0
0.0520906 -0.0178183 0
0.051588300000000004 -0.0126258 0
0.05126750000000001 -0.00742856 0
0.0510866 -0.00363244 0
0.051032600000000004 3.12521e-05 0
0.0510877 0.00308746 0
0.051239900000000005 0.00586489 0
0.0514796 0.0083576 0
0.051798500000000004 0.0106176 0
0.052186300000000005 0.0124969 0
0.0526312 0.0140817 0
0.0531256 0.0154956 0
0.053665500000000005 0.0168451 0
0.054254300000000005 0.0184878 0
0.0549074 0.0206946 0
0.0556451 0.023541 0
0.0564881 0.0269477 0
0.0574508 0.0306664 0
0.058522000000000005 0.0330303 0
0.059617500000000004 0.0323342 0
0.060648400000000005 0.0294481 0
0.0615555 0.0250882 0
0.0623102 0.020531 0
0.0629045 0.0146423 0
0.0633181 0.00955733 0
0.0635314 0.00357749 0
0.0635545 -0.00167131 0
0.0634145 -0.00642016 0
0.0631153 -0.0111949 0
0.0626642 -0.0155277 0
0.062076400000000004 -0.0195776 0
0.0613553 -0.0233387 0
0.060518800000000005 -0.026706 0
0.0595715 -0.0298524 0
0.05853080000000001 -0.0323821 0
0.0574147 -0.0343933 0
0.05624080000000001 -0.0358965 0
0.055025500000000005 -0.0369014 0
0.053785200000000005 -0.0374204 0
0.0525359 -0.0374806 0
0.0512914 -0.0371443 0
0.050065 -0.0364503 0
0.04886460000000001 -0.0355988 0
0.047816000000000004 -0.0284812 0
0.0469472 -0.0241067 0
0.0464229 -0.0105037 0
0.0462349 -0.00151347 0
0.0463317 0.0067985 0
0.0466507 0.0111868 0
0.047072300000000004 0.0142051 0
0.0476053 0.0170026 0
0.0481866 0.0178921 0
0.0488031 0.0191426 0
0.04946690000000001 0.0205609 0
0.050170400000000004 0.0215308 0
0.050897700000000004 0.0220348 0
0.0516392 0.0223982 0
0.0523867 0.0224205 0
0.0531362 0.0226521 0
0.086837 -0.153566 0
0.08215183000000001 -0.125476 0
0.07840565000000001 -0.100853 0
0.07541848200000001 -0.0809019 0
0.07300051 -0.0653628 0
0.07105505000000001 -0.0526739 0
0.06949048000000001 -0.0420589 0
0.06824534 -0.0333213 0
0.06726675 -0.0260761 0
0.06650139000000001 -0.0201734 0
0.06593067 -0.014349 0
0.06555492 -0.00854748 0
0.06536331000000001 -0.00328369 0
0.06534197 0.0017706 0
0.06549132 0.00696074 0
0.06581682 0.0123427 0
0.06632631 0.0179986 0
0.06703113000000001 0.0240824 0
0.06794628 0.0305284 0
0.06907602 0.0368939 0
0.07041144 0.0428193 0
0.0718964 0.0453957 0
0.07338933 0.0437555 0
0.07477710900000001 0.0395793 0
0.07601677300000001 0.035065 0
0.07708757000000001 0.0296231 0
0.07796257000000001 0.0231951 0
0.07860525 0.0157133 0
0.07900509 0.00883153 0
0.07918935 0.00267152 0
0.07917605 -0.00309256 0
0.07897577 -0.0085576 0
0.07860075 -0.0135211 0
0.07807445 -0.017779 0
0.07739775 -0.02246 0
0.07657941 -0.0263218 0
0.075642732 -0.0296258 0
0.07460926200000001 -0.03219 0
0.07349710000000001 -0.0343592 0
0.07231807 -0.0362779 0
0.07108166 -0.0377604 0
0.06980733 -0.0386038 0
0.06851437 -0.0389022 0
0.06722249 -0.0385611 0
0.06594786 -0.0379265 0
0.0647027 -0.0367567 0
0.0635116 -0.0347088 0
0.0624011 -0.0320352 0
0.0613792 -0.0294641 0
0.0604431 -0.0267985 0
0.05959300000000001 -0.0247997 0
0.058784 -0.0239893 0
0.0579919 -0.023541 0
0.0572172 -0.0227386 0
0.0564754 -0.0219124 0
0.055756 -0.0211851 0
0.055072 -0.0198501 0
0.0544364 -0.0184104 0
0.053840400000000004 -0.0174163 0
0.0532762 -0.0164767 0
0.0527426 -0.0156612 0
0.052229000000000005 -0.0151971 0
0.051728500000000004 -0.0148521 0
0.051238900000000004 -0.0145585 0
0.050757000000000004 -0.0143814 0
0.05027960000000001 -0.0142693 0
0.0498057 -0.0141765 0
0.0493345 -0.0141047 0
0.0488653 -0.0140481 0
0.0483981 -0.0139922 0
0.0479325 -0.0139514 0
0.047467800000000004 -0.0139388 0
0.0470029 -0.0139668 0
0.0465363 -0.0140373 0
0.0460667 -0.0141473 0
0.0455927 -0.0142959 0
0.045113200000000006 -0.0144786 0
0.044627 -0.0146937 0
0.0441331 -0.0149369 0
0.0436307 -0.0152058 0
0.0431189 -0.0155064 0
0.0425964 -0.0158336 0
0.0420629 -0.0161729 0
0.041517700000000005 -0.0165271 0
0.040960800000000006 -0.0168815 0
0.0403921 -0.0172312 0
0.039811900000000004 -0.0175792 0
0.0392196 -0.0179506 0
0.0386147 -0.0183397 0
0.038000900000000004 -0.0184595 0
0.037388500000000005 -0.0182863 0
0.0367868 -0.0178246 0
0.036204900000000005 -0.0171291 0
0.035649200000000006 -0.0162968 0
0.0351218 -0.0154332 0
0.034623100000000004 -0.0145756 0
0.034152300000000003 -0.0137618 0
0.0337053 -0.0131408 0
0.0332766 -0.012632 0
0.0328634 -0.0121653 0
0.0324681 -0.0116047 0
0.0320905 -0.0110898 0
0.031729900000000005 -0.010569 0
0.031386700000000003 -0.010043 0
0.031061000000000005 -0.00952546 0
0.0307522 -0.0090259 0
0.030459800000000002 -0.00853364 0
0.030184100000000005 -0.00803161 0
0.029925400000000005 -0.00751702 0
0.029684000000000002 -0.0069846 0
0.029460900000000005 -0.00642631 0
0.029256700000000004 -0.00585415 0
0.029071600000000003 -0.0052844 0
0.028905300000000002 -0.00472257 0
0.028757400000000002 -0.00417848 0
0.028627100000000003 -0.0036741 0
0.028512700000000002 -0.00322617 0
0.028412 -0.00284833 0
0.0283225 -0.00255033 0
0.0282414 -0.00233759 0
0.0281659 -0.00221116 0
0.028093200000000006 -0.00216783 0
0.0280206 -0.00220065 0
0.027945700000000004 -0.00229968 0
0.027866500000000002 -0.00245311 0
0.027781400000000005 -0.00264835 0
0.027689200000000004 -0.00287314 0
0.0275892 -0.0031164 0
0.027480900000000003 -0.00336903 0
0.027364200000000005 -0.00362436 0
0.027238900000000003 -0.00387944 0
0.0271051 -0.0041331 0
0.026963 -0.00438384 0
0.026812500000000003 -0.0046318 0
0.026653800000000005 -0.00488139 0
0.026486600000000006 -0.00513797 0
0.026311100000000004 -0.00538342 0
0.0261278 -0.00560723 0
0.025937600000000005 -0.0057991 0
0.025741600000000003 -0.00595211 0
0.025541300000000003 -0.00606115 0
0.0253383 -0.0061209 0
0.025134200000000002 -0.00612799 0
0.024930900000000006 -0.00607896 0
0.0247302 -0.00597189 0
0.024534100000000003 -0.00581339 0
0.024344000000000005 -0.00561053 0
0.024161300000000004 -0.00537182 0
0.0239872 -0.00510202 0
0.023822500000000003 -0.00479364 0
0.023669100000000005 -0.00443187 0
0.0235287 -0.00401614 0
0.023402900000000004 -0.00355532 0
0.0232932 -0.00306035 0
0.023200200000000004 -0.00255052 0
0.023124200000000004 -0.00204331 0
0.0230647 -0.00155106 0
0.0230213 -0.00108416 0
0.022992700000000005 -0.000655638 0
0.022977900000000002 -0.000255774 0
0.022976100000000006 0.000126578 0
0.022987 0.000505818 0
0.0230104 0.000881651 0
0.0230464 0.00126031 0
0.023095000000000004 0.00163733 0
0.023156200000000002 0.00201697 0
0.023230300000000002 0.00241501 0
0.023318000000000005 0.00282746 0
0.0234194 0.00323593 0
0.0235343 0.00363784 0
0.0236624 0.00402597 0
0.023803000000000005 0.00438409 0
0.023954800000000005 0.0047018 0
0.024116400000000003 0.0049703 0
0.024285900000000006 0.00518386 0
0.0244616 0.00533835 0
0.024641300000000005 0.00543215 0
0.024823200000000004 0.00546666 0
0.025005100000000002 0.00544547 0
0.0251855 0.00537396 0
0.025362700000000002 0.0052585 0
0.0255354 0.00510591 0
0.025702500000000003 0.00492272 0
0.025863000000000004 0.00471477 0
0.026016200000000003 0.0044869 0
0.026161500000000004 0.00424258 0
0.026298500000000002 0.00398426 0
0.0264266 0.00371353 0
0.026545400000000004 0.00343021 0
0.0266546 0.00313279 0
0.026753600000000002 0.00281886 0
0.026841800000000006 0.00248547 0
0.026918400000000002 0.00212953 0
0.0269828 0.00174835 0
0.027034000000000002 0.00133968 0
0.0270711 0.000901969 0
0.027093100000000002 0.00043471 0
0.027099000000000005 -6.1049e-05 0
0.027087900000000005 -0.000583005 0
0.027059 -0.00112822 0
0.0270115 -0.0016936 0
0.0269449 -0.00227591 0
0.026858600000000003 -0.00287678 0
0.026752400000000003 -0.00346749 0
0.0266271 -0.00402028 0
0.026484200000000006 -0.0045268 0
0.026325300000000003 -0.0049792 0
0.026152500000000002 -0.00537383 0
0.025967500000000004 -0.00570534 0
0.025772700000000003 -0.00597252 0
0.0255702 -0.00617134 0
0.0253624 -0.00629612 0
0.025151700000000006 -0.00634229 0
0.024941000000000005 -0.00630919 0
0.024732700000000003 -0.00619712 0
0.024529500000000003 -0.00601759 0
0.024333200000000006 -0.00578109 0
0.024145600000000003 -0.00549861 0
0.023968200000000002 -0.00516367 0
0.023803300000000006 -0.00475185 0
0.023653400000000005 -0.00426783 0
0.0235208 -0.00372261 0
0.0234071 -0.0031335 0
0.023313400000000005 -0.0025263 0
0.0232399 -0.00192155 0
0.023186200000000004 -0.00133214 0
0.023151700000000004 -0.000767126 0
0.023135700000000002 -0.000224918 0
0.0231373 0.000292015 0
0.0231559 0.000798303 0
0.023191200000000002 0.0012923 0
0.0232428 0.00178352 0
0.023310900000000002 0.00228033 0
0.023395600000000003 0.00277168 0
0.0234964 0.00325728 0
0.023613600000000005 0.00375324 0
0.0237476 0.00425818 0
0.0238982 0.00475494 0
0.024065300000000005 0.00524387 0
0.024248400000000003 0.00571314 0
0.024446500000000003 0.00614794 0
0.024658400000000004 0.00653941 0
0.024882500000000002 0.00687781 0
0.025116700000000006 0.00715095 0
0.0253588 0.00735102 0
0.0256061 0.00747297 0
0.025856200000000003 0.00751601 0
0.026106300000000006 0.00748228 0
0.026354100000000005 0.00737655 0
0.026597100000000005 0.00720545 0
0.0268334 0.00697739 0
0.027061300000000003 0.0067015 0
0.027279200000000003 0.00638601 0
0.027486100000000006 0.00603789 0
0.027680800000000005 0.00566239 0
0.027862700000000004 0.00526323 0
0.0280308 0.00484307 0
0.028184600000000004 0.00440398 0
0.0283235 0.00394951 0
0.028447 0.00348242 0
0.028554700000000002 0.00300346 0
0.0286463 0.00251187 0
0.028721200000000002 0.00200749 0
0.028779100000000002 0.00148964 0
0.028819400000000002 0.000953283 0
0.028841500000000006 0.000393904 0
0.028844400000000006 -0.000192423 0
0.0288273 -0.000808377 0
0.028789100000000005 -0.00145793 0
0.028728500000000004 -0.00215378 0
0.028644800000000005 -0.00283364 0
0.028539300000000004 -0.00346787 0
0.0284135 -0.00404658 0
0.028269500000000003 -0.0045642 0
0.0281094 -0.00502196 0
0.027935 -0.00542277 0
0.027748300000000004 -0.00576638 0
0.027551100000000002 -0.00605493 0
0.027345300000000003 -0.00628789 0
0.027132700000000003 -0.0064673 0
0.026914900000000005 -0.00659928 0
0.026693800000000004 -0.00666914 0
0.026471400000000006 -0.00667792 0
0.0262499 -0.00662025 0
0.026031500000000006 -0.00649531 0
0.025818300000000002 -0.00630956 0
0.025612300000000005 -0.00607105 0
0.0254148 -0.00579552 0
0.025227000000000006 -0.005497 0
0.025049400000000006 -0.00518592 0
0.0248822 -0.0048651 0
0.024725900000000002 -0.00453376 0
0.024580700000000004 -0.00419896 0
0.024446600000000006 -0.00386937 0
0.0243231 -0.0035565 0
0.0242097 -0.00326686 0
0.024105500000000002 -0.00299713 0
0.0240101 -0.00274033 0
0.0239233 -0.00247822 0
0.023845400000000003 -0.0022105 0
0.023776500000000006 -0.00193543 0
0.063362 -0.0603938 0
0.0617067 -0.0376401 0
0.0607815 -0.0194702 0
0.0603567 -0.00776291 0
0.060249800000000006 0.000301594 0
0.060363200000000006 0.0059706 0
0.0606386 0.0101665 0
0.0610341 0.0132745 0
0.061524100000000005 0.0160538 0
0.062108500000000004 0.0187294 0
0.0627673 0.0206428 0
0.0634852 0.0223008 0
0.0642527 0.0236562 0
0.0650646 0.025039 0
0.06592991000000001 0.0268913 0
0.06686753000000001 0.0293405 0
0.06789361000000001 0.03208 0
0.06897574000000001 0.0323756 0
0.07001872 0.0300398 0
0.07095466 0.0263539 0
0.07176921 0.0227388 0
0.07244347000000001 0.0180201 0
0.07294507 0.0123311 0
0.07324624 0.006128 0
0.07335228 0.000712352 0
0.07328408 -0.0044815 0
0.07304573 -0.00951719 0
0.07264321 -0.0143149 0
0.0720875 -0.0187257 0
0.07139006 -0.0229084 0
0.07055651 -0.0267654 0
0.06960682 -0.0299689 0
0.06855967 -0.032605 0
0.06743372 -0.0348462 0
0.06623791 -0.0367035 0
0.0649879 -0.0381878 0
0.0636954 -0.0392602 0
0.062378300000000005 -0.0396664 0
0.0610589 -0.0394495 0
0.0597559 -0.0387037 0
0.058484600000000005 -0.0375943 0
0.057259000000000004 -0.0359791 0
0.05609120000000001 -0.0341981 0
0.0549858 -0.0321415 0
0.0539509 -0.0304155 0
0.052952200000000005 -0.0297035 0
0.051965700000000004 -0.0294417 0
0.0509983 -0.028747 0
0.0500491 -0.0281969 0
0.04911890000000001 -0.0276504 0
0.0482108 -0.0268361 0
0.047333200000000006 -0.0258705 0
0.046486900000000005 -0.0249593 0
0.0456695 -0.0241326 0
0.044878 -0.0234154 0
0.0441109 -0.0226769 0
0.043370700000000005 -0.0217961 0
0.042663 -0.020731 0
0.0419949 -0.0194267 0
0.0413736 -0.0179483 0
0.0408041 -0.0163345 0
0.0402877 -0.0147998 0
0.039819 -0.01345 0
0.039392 -0.0122931 0
0.039000200000000006 -0.0112979 0
0.038639200000000005 -0.0104488 0
0.038303500000000004 -0.00976029 0
0.0379885 -0.00918096 0
0.0376912 -0.00867852 0
0.037409700000000004 -0.00823048 0
0.037142800000000004 -0.00779659 0
0.0368911 -0.00732057 0
0.036656100000000004 -0.00679784 0
0.0364396 -0.00620103 0
0.036244900000000004 -0.00549635 0
0.0360755 -0.00469289 0
0.035934200000000006 -0.00382375 0
0.0358226 -0.00290641 0
0.035742300000000005 -0.00195657 0
0.0356935 -0.00103037 0
0.035674300000000006 -0.000175543 0
0.0356821 0.000583717 0
0.035713 0.00121546 0
0.0357624 0.00169894 0
0.035825100000000006 0.00202316 0
0.0358959 0.00218625 0
0.0359693 0.00219614 0
0.0360407 0.00206966 0
0.036105700000000004 0.00183089 0
0.0361613 0.00150855 0
0.0362052 0.00113341 0
0.036236000000000004 0.000735384 0
0.0362535 0.000340009 0
0.0362583 -3.22658e-05 0
0.0362511 -0.000371257 0
0.036233400000000006 -0.000670847 0
0.0362065 -0.000924781 0
0.0361719 -0.00113397 0
0.0361309 -0.0013102 0
0.036084500000000005 -0.00146771 0
0.036032800000000004 -0.00162965 0
0.035975200000000006 -0.00181712 0
0.0359108 -0.00204381 0
0.035837900000000006 -0.002334 0
0.035753700000000006 -0.00271587 0
0.035655900000000004 -0.00314508 0
0.035544000000000006 -0.00355416 0
0.0354188 -0.00393795 0
0.0352816 -0.00428013 0
0.035133700000000004 -0.00458101 0
0.034976400000000005 -0.0048481 0
0.0348108 -0.0050859 0
0.034637600000000004 -0.0052964 0
0.0344579 -0.00548336 0
0.034272300000000006 -0.0056503 0
0.034081400000000005 -0.00580036 0
0.0338858 -0.00593679 0
0.0336858 -0.00606203 0
0.033481800000000006 -0.00617859 0
0.033274000000000005 -0.00628833 0
0.033062600000000004 -0.00639308 0
0.0328478 -0.00649403 0
0.032629700000000005 -0.00659208 0
0.032408400000000004 -0.00668751 0
0.0321839 -0.00678101 0
0.0319563 -0.00687248 0
0.0317257 -0.00696214 0
0.0314921 -0.0070501 0
0.031255700000000004 -0.00713586 0
0.0310164 -0.00721954 0
0.0307744 -0.00730077 0
0.0305297 -0.0073793 0
0.030282500000000004 -0.00745487 0
0.030032800000000005 -0.00752708 0
0.029780800000000003 -0.00759582 0
0.0295266 -0.00766051 0
0.029270300000000006 -0.00772108 0
0.029012100000000006 -0.00777265 0
0.028752400000000004 -0.00781193 0
0.028491700000000002 -0.00783686 0
0.028230400000000003 -0.00784757 0
0.027969 -0.00784544 0
0.0277079 -0.00782571 0
0.027448 -0.00777882 0
0.027190100000000002 -0.00770196 0
0.026935400000000005 -0.00759319 0
0.0266848 -0.00745214 0
0.026439500000000005 -0.00728029 0
0.0262005 -0.00707701 0
0.0259688 -0.00684293 0
0.0257454 -0.00658064 0
0.025531200000000004 -0.00629594 0
0.025326600000000005 -0.00599936 0
0.025132100000000004 -0.00569709 0
0.0249476 -0.00539242 0
0.024773300000000005 -0.00508859 0
0.024609000000000006 -0.00478911 0
0.0244546 -0.00449435 0
0.024309900000000002 -0.00420613 0
0.024174600000000004 -0.00392776 0
0.024048400000000004 -0.00366264 0
0.023930700000000006 -0.003413 0
0.023821100000000005 -0.0031748 0
0.023719300000000006 -0.00294202 0
0.023625300000000002 -0.00270969 0
0.0235391 -0.00247648 0
0.023460600000000005 -0.00224145 0
0.023390100000000004 -0.00200295 0
0.0233275 -0.00176387 0
0.023272800000000003 -0.00152875 0
0.0232259 -0.00129952 0
0.023186400000000003 -0.00107936 0
0.023154100000000004 -0.000873806 0
0.023128300000000004 -0.000686706 0
0.0231084 -0.000520873 0
0.023093600000000006 -0.000378026 0
0.023083100000000002 -0.00025876 0
0.0230763 -0.000162588 0
0.0230722 -8.81064e-05 0
0.023070300000000002 -3.31551e-05 0
0.023069900000000004 4.93957e-06 0
0.0230705 2.90861e-05 0
0.0230717 4.21908e-05 0
0.023073200000000002 4.69273e-05 0
0.023074800000000006 4.55282e-05 0
0.023076200000000005 3.96658e-05 0
0.023077400000000005 3.04643e-05 0
0.0230782 1.85235e-05 0
0.023078600000000005 3.96928e-06 0
0.023078400000000006 -1.35532e-05 0
0.023077600000000004 -3.46301e-05 0
0.023076000000000006 -6.01004e-05 0
0.023073500000000004 -9.08748e-05 0
0.0230698 -0.000127803 0
0.023064800000000003 -0.000171616 0
0.0230582 -0.000222767 0
0.023049800000000002 -0.000281478 0
0.023039300000000006 -0.000347696 0
0.023026400000000002 -0.000421032 0
0.023011000000000004 -0.000500934 0
0.0229928 -0.000587057 0
0.022971600000000002 -0.000679803 0
0.0229474 -0.000772696 0
0.022920100000000006 -0.000859661 0
0.02289 -0.000939598 0
0.0228574 -0.00101077 0
0.0228227 -0.00107197 0
0.022786 -0.00112315 0
0.0227479 -0.00116434 0
0.0227085 -0.00119521 0
0.022668400000000005 -0.00121544 0
0.0226277 -0.00122479 0
0.0225869 -0.00122379 0
0.022546300000000005 -0.00121286 0
0.0225063 -0.00119247 0
0.022467100000000004 -0.00116321 0
0.022429000000000004 -0.00112561 0
0.022392300000000004 -0.00108046 0
0.0223572 -0.00102864 0
0.0223239 -0.000971182 0
0.022292700000000006 -0.000909191 0
0.022263500000000006 -0.000843913 0
0.022236600000000002 -0.000776529 0
0.0222119 -0.000708387 0
0.0221895 -0.000640706 0
0.022169300000000003 -0.000574729 0
0.022151300000000006 -0.000511557 0
0.0221352 -0.000452202 0
0.0221212 -0.000394507 0
0.022109000000000004 -0.000337736 0
0.022098800000000002 -0.000279829 0
0.022090500000000006 -0.00022031 0
0.022084200000000005 -0.000158456 0
0.022080000000000002 -9.4422e-05 0
0.022078 -2.88789e-05 0
0.022078200000000006 3.75032e-05 0
0.022080600000000006 0.000103956 0
0.022085200000000006 0.000168699 0
0.022092 0.000229716 0
0.022100600000000005 0.000285564 0
0.022111000000000006 0.000335026 0
0.0221229 0.000377203 0
0.022136100000000006 0.000411621 0
0.022150300000000005 0.000438247 0
0.022165300000000006 0.000457276 0
0.0221808 0.000469315 0
0.0221965 0.000475108 0
0.0222124 0.000475572 0
0.022228200000000004 0.00047165 0
0.0222438 0.000464211 0
0.022259100000000004 0.000454089 0
0.022274000000000002 0.000441878 0
0.022288500000000003 0.00042807 0
0.022302500000000003 0.000412914 0
0.022316000000000003 0.000396483 0
0.022328900000000006 0.000378726 0
0.022341200000000005 0.00035941 0
0.022352800000000006 0.000338248 0
0.0223637 0.000314907 0
0.022373700000000003 0.00028904 0
0.022382900000000004 0.000260396 0
0.022391 0.000228669 0
0.022398 0.00019379 0
0.0224038 0.000155665 0
0.022408300000000006 0.00011445 0
0.022411300000000002 7.02591e-05 0
0.0224129 2.338e-05 0
0.022412800000000004 -2.58857e-05 0
0.022411 -7.7166e-05 0
0.022407500000000004 -0.000130031 0
0.0224023 -0.000184171 0
0.022395200000000004 -0.000239248 0
0.022386200000000002 -0.000293456 0
0.022375600000000002 -0.00034437 0
0.022363300000000003 -0.000391456 0
0.0223495 -0.000433962 0
0.0223343 -0.000471389 0
0.0223181 -0.000503725 0
0.022300800000000003 -0.000530955 0
0.022282700000000003 -0.000552991 0
0.022264000000000006 -0.0005697 0
0.022244800000000002 -0.000581015 0
0.022225400000000006 -0.00058693 0
0.022205800000000005 -0.000587485 0
0.022186300000000006 -0.000582841 0
0.022167100000000002 -0.000573243 0
0.0221482 -0.000559088 0
0.0221299 -0.000540721 0
0.0221123 -0.000518547 0
0.022095500000000004 -0.000493146 0
0.022079500000000002 -0.000465086 0
0.0220645 -0.000434973 0
0.022050600000000004 -0.000403418 0
0.0220377 -0.000371125 0
0.0220259 -0.000338753 0
0.022015200000000006 -0.00030685 0
0.022005500000000004 -0.000276019 0
0.021996800000000004 -0.000246924 0
0.021989100000000004 -0.000218913 0
0.021982300000000003 -0.000191529 0
0.0219764 -0.000163664 0
0.0893242 -0.105635 0
0.0862417 -0.0776596 0
0.08407366000000001 -0.0541222 0
0.08258909 -0.0374591 0
0.08156139 -0.025099 0
0.08090487 -0.0153856 0
0.08052484 -0.00792528 0
0.08037145 -0.00186509 0
0.08039669 0.00307284 0
0.08058241000000001 0.0077527 0
0.08091191 0.0117141 0
0.08136673 0.0154336 0
0.08195295 0.0196062 0
0.08268458000000001 0.0241098 0
0.08356896 0.0287473 0
0.08460757 0.0332396 0
0.0857466 0.0344386 0
0.0868638 0.0325967 0
0.0879036 0.0298335 0
0.0888139 0.0250343 0
0.089537 0.0186082 0
0.0900408 0.0121531 0
0.0903395 0.00619972 0
0.0904455 0.000561697 0
0.09037110000000001 -0.00462759 0
0.0901415 -0.00882953 0
0.08976730000000001 -0.0133132 0
0.0892462 -0.0176157 0
0.0885939 -0.0211157 0
0.0878351 -0.0241907 0
0.0869824 -0.0267055 0
0.08605550000000001 -0.0287486 0
0.08506525000000001 -0.0305315 0
0.08402067 -0.0320076 0
0.08293363000000001 -0.0331521 0
0.08181390000000001 -0.03396 0
0.08067355 -0.0344034 0
0.07952573 -0.034424 0
0.07838069 -0.0342805 0
0.07724706 -0.0336989 0
0.07614653 -0.0323016 0
0.07510772930000001 -0.0300417 0
0.07414963000000001 -0.0275445 0
0.07328131 -0.0245928 0
0.07252545 -0.0208711 0
0.07189247 -0.017441 0
0.07136279000000001 -0.0145263 0
0.07092371 -0.0124067 0
0.07052634 -0.0114095 0
0.07016301 -0.0103914 0
0.06983395 -0.00942612 0
0.06953513 -0.00849073 0
0.06925949 -0.00817711 0
0.06898189 -0.00851358 0
0.0686792 -0.00970193 0
0.06832738000000001 -0.0113186 0
0.06791888 -0.0130032 0
0.06746241 -0.0142899 0
0.06696313000000001 -0.0155532 0
0.06642559 -0.0166121 0
0.06585674 -0.0174465 0
0.06526313 -0.0181166 0
0.0646491 -0.0186981 0
0.0640165 -0.0192193 0
0.06336810000000001 -0.0196522 0
0.06270690000000001 -0.0199857 0
0.0620368 -0.0201846 0
0.061362700000000006 -0.0202394 0
0.0606892 -0.0201663 0
0.0600194 -0.0200271 0
0.059355200000000004 -0.0198382 0
0.058697700000000005 -0.0196257 0
0.05804770000000001 -0.0193915 0
0.0574054 -0.019197 0
0.0567664 -0.0191888 0
0.0561258 -0.0192898 0
0.055479600000000004 -0.0194794 0
0.0548273 -0.0196658 0
0.054167900000000005 -0.0198884 0
0.053501400000000005 -0.0200958 0
0.0528288 -0.0202547 0
0.0521514 -0.0204006 0
0.0514671 -0.0206738 0
0.0507729 -0.0209644 0
0.0500699 -0.0212344 0
0.049356300000000006 -0.0215586 0
0.04863290000000001 -0.0218777 0
0.0478965 -0.022293 0
0.0471462 -0.022729 0
0.046380500000000005 -0.0232122 0
0.0455976 -0.0237512 0
0.0447962 -0.0243334 0
0.0439741 -0.0249694 0
0.043130800000000004 -0.0255963 0
0.042267400000000004 -0.0261896 0
0.041384500000000005 -0.0267863 0
0.04048 -0.0274726 0
0.0395517 -0.0281849 0
0.038602300000000006 -0.0287424 0
0.037635300000000003 -0.0292766 0
0.036648900000000005 -0.0299157 0
0.035639800000000006 -0.0305668 0
0.0346129 -0.0310304 0
0.033580000000000006 -0.0309449 0
0.032558800000000006 -0.0303427 0
0.0315661 -0.0292252 0
0.030619900000000005 -0.0276489 0
0.029733100000000005 -0.0244041 0
0.0289815 -0.0214892 0
0.028310800000000004 -0.0186089 0
0.027750500000000004 -0.0156004 0
0.027270100000000005 -0.0132762 0
0.0268776 -0.0105036 0
0.026574200000000006 -0.00781582 0
0.026365700000000006 -0.00480425 0
0.026262400000000005 -0.00153322 0
0.026271700000000002 0.00194773 0
0.0263998 0.00558781 0
0.026651100000000004 0.00930594 0
0.027025600000000004 0.013009 0
0.027524 0.01669 0
0.028144100000000005 0.020338 0
0.028886500000000002 0.0240271 0
0.029751900000000005 0.0277069 0
0.030739000000000002 0.0313258 0
0.031844300000000006 0.034788 0
0.0330608 0.0380079 0
0.0343807 0.0410039 0
0.035796 0.0437622 0
0.0372983 0.0461757 0
0.0388739 0.0481492 0
0.040524000000000004 0.0505475 0
0.0422394 0.0522245 0
0.04400760000000001 0.0538283 0
0.045816800000000005 0.0542832 0
0.0475888 0.05178 0
0.049238000000000004 0.0471778 0
0.050708500000000004 0.0412337 0
0.05196680000000001 0.0345511 0
0.053077 0.0336968 0
0.054151500000000005 0.0310666 0
0.05516120000000001 0.0296786 0
0.056108000000000005 0.0265657 0
0.0568979 0.0213431 0
0.0575315 0.016924 0
0.058004400000000005 0.0116909 0
0.0582994 0.00626171 0
0.058416300000000004 0.00111157 0
0.058373 -0.00333645 0
0.0581801 -0.00793469 0
0.057844400000000004 -0.0119226 0
0.057385200000000004 -0.0153465 0
0.0568125 -0.018817 0
0.056130700000000006 -0.0218121 0
0.0553603 -0.0242414 0
0.0545136 -0.0264102 0
0.053600400000000006 -0.0282059 0
0.052636300000000004 -0.029516 0
0.05163380000000001 -0.0305456 0
0.050601600000000004 -0.0313354 0
0.0495462 -0.0319442 0
0.04847320000000001 -0.0324072 0
0.0473851 -0.0329501 0
0.0462756 -0.0336544 0
0.0451401 -0.0344611 0
0.0439774 -0.0352801 0
0.042784600000000006 -0.0363145 0
0.041551000000000005 -0.0374805 0
0.0402886 -0.0382553 0
0.039002100000000005 -0.0388155 0
0.0377049 -0.0390112 0
0.0364017 -0.039227 0
0.035088900000000006 -0.0395535 0
0.0337652 -0.0398845 0
0.0324303 -0.0402267 0
0.031093600000000006 -0.0399837 0
0.0297776 -0.0390194 0
0.028509400000000004 -0.037152 0
0.027315000000000006 -0.0346773 0
0.0262089 -0.0318754 0
0.025202000000000002 -0.0288474 0
0.024296900000000003 -0.0256563 0
0.0235022 -0.0223096 0
0.022819600000000002 -0.0193532 0
0.022224900000000006 -0.0167536 0
0.021712300000000004 -0.0138563 0
0.021328600000000003 -0.00934727 0
0.021088100000000005 -0.00544411 0
0.020971200000000002 -0.00170449 0
0.020983800000000004 0.00227338 0
0.021132700000000004 0.0062754 0
0.021389700000000005 0.00910923 0
0.021758600000000003 0.0130021 0
0.022271100000000002 0.0175442 0
0.0229349 0.0220511 0
0.023750900000000005 0.0267466 0
0.0247304 0.031802 0
0.025877700000000003 0.0367343 0
0.0271828 0.0412877 0
0.028634 0.0454946 0
0.030215500000000006 0.0491325 0
0.0319103 0.0523346 0
0.0337046 0.0551346 0
0.0355846 0.0574452 0
0.037533000000000004 0.0593589 0
0.039545800000000006 0.0613294 0
0.0416238 0.0631412 0
0.0437653 0.0648746 0
0.0459059 0.0631505 0
0.04793940000000001 0.0587444 0
0.0497524 0.0491071 0
0.0512648 0.0450509 0
0.0527282 0.0428167 0
0.0541285 0.0415687 0
0.055476000000000004 0.0388946 0
0.05669060000000001 0.0340477 0
0.057734400000000005 0.029023 0
0.058605700000000004 0.0233297 0
0.05927450000000001 0.0172397 0
0.0597472 0.0114141 0
0.0600284 0.00584901 0
0.060125200000000004 0.00027832 0
0.060044200000000006 -0.00477084 0
0.0598047 -0.00928144 0
0.0594169 -0.0136851 0
0.0588926 -0.0175044 0
0.0582502 -0.0207768 0
0.057501000000000003 -0.0239598 0
0.056657200000000005 -0.0264697 0
0.0557375 -0.0285362 0
0.054756900000000004 -0.0301408 0
0.053731600000000004 -0.0312556 0
0.0526768 -0.0319468 0
0.0516049 -0.0323204 0
0.0505246 -0.0324529 0
0.049444800000000004 -0.032324 0
0.0483687 -0.0322553 0
0.0472954 -0.0322377 0
0.046221 -0.0323147 0
0.0451347 -0.0329288 0
0.044021000000000005 -0.0336705 0
0.0428908 -0.0342183 0
0.0417411 -0.0346828 0
0.040581400000000004 -0.0349208 0
0.0394154 -0.034999 0
0.0382503 -0.0349065 0
0.0370885 -0.0348595 0
0.035926200000000005 -0.0348829 0
0.034763800000000004 -0.0349119 0
0.033604800000000004 -0.0346647 0
0.032463200000000005 -0.0338597 0
0.031361 -0.0323634 0
0.030318900000000003 -0.0302969 0
0.029349 -0.0280349 0
0.028461 -0.0254061 0
0.027663 -0.0227724 0
0.0269403 -0.0206084 0
0.0263023 -0.0177135 0
0.025772300000000005 -0.0142686 0
0.025389500000000002 -0.00910466 0
0.025157400000000003 -0.00507754 0
0.0250596 -0.000922508 0
0.0251071 0.00334174 0
0.025282700000000005 0.00702373 0
0.025582900000000006 0.0108197 0
0.0260103 0.0146672 0
0.0265668 0.0185557 0
0.027253700000000006 0.0225028 0
0.028075600000000006 0.026618 0
0.0290375 0.0309327 0
0.030146700000000005 0.0354058 0
0.031403900000000005 0.0397873 0
0.032803700000000005 0.0439743 0
0.034339800000000004 0.0479106 0
0.0359985 0.0514141 0
0.037773900000000006 0.0549766 0
0.0396719 0.0587557 0
0.0416944 0.0623527 0
0.0438317 0.0657048 0
0.0460766 0.0686181 0
0.048362800000000004 0.0679257 0
0.050561400000000006 0.0637961 0
0.052581 0.0574757 0
0.05441120000000001 0.055495 0
0.056276900000000005 0.0556777 0
0.058045700000000006 0.051087 0
0.059634000000000006 0.0444231 0
0.060987400000000004 0.0373391 0
0.0620889 0.0291633 0
0.0629233 0.0218596 0
0.0635493 0.0160375 0
0.0639691 0.0095899 0
0.0641842 0.00365831 0
0.06420920000000001 -0.00172184 0
0.0640527 -0.0072962 0
0.0637209 -0.012263 0
0.063235 -0.0165388 0
0.06260840000000001 -0.0207585 0
0.0618504 -0.0244474 0
0.0609794 -0.0274901 0
0.060015700000000005 -0.0302057 0
0.232078 -0.437273 0
0.21685900000000002 -0.462016 0
0.20231900000000003 -0.418602 0
0.188934 -0.3817 0
0.177117 -0.329417 0
0.1670181 -0.279929 0
0.1584685 -0.236225 0
0.1513076 -0.19595 0
0.1454166 -0.160394 0
0.14058900000000002 -0.131885 0
0.1366224 -0.107383 0
0.1334698 -0.0838874 0
0.1310029 -0.0653653 0
0.1291103 -0.0493007 0
0.12772260000000002 -0.0352131 0
0.1267407 -0.0243778 0
0.1261045 -0.014434 0
0.1257837 -0.00538744 0
0.1257562 0.00330239 0
0.1260194 0.0120883 0
0.1265751 0.0207766 0
0.1274071 0.0284093 0
0.12842320000000002 0.0318473 0
0.1294804 0.0313946 0
0.1304883 0.0291861 0
0.1313833 0.0245574 0
0.1321078 0.0195804 0
0.1326786 0.0149153 0
0.133096 0.010651 0
0.1333848 0.00696439 0
0.13356210000000002 0.00411098 0
0.1336534 0.00154451 0
0.1336554 -0.00120228 0
0.1335614 -0.00417507 0
0.1334072 -0.00183705 0
0.1333116 -0.00343269 0
0.1331697 -0.00489923 0
0.1329841 -0.00616893 0
0.1327491 -0.00792896 0
0.1324452 -0.0102474 0
0.1320596 -0.0127841 0
0.131588 -0.0153936 0
0.1310278 -0.0181061 0
0.1303757 -0.0208846 0
0.1296313 -0.0236354 0
0.1287961 -0.0263392 0
0.1278688 -0.0291961 0
0.1268439 -0.032168 0
0.1257191 -0.0351756 0
0.12449450000000001 -0.0381474 0
0.1231725 -0.0412631 0
0.12175810000000001 -0.0437152 0
0.12025630000000001 -0.0462445 0
0.1186737 -0.0485727 0
0.1170167 -0.0507202 0
0.11528830000000001 -0.052939 0
0.1134768 -0.0556074 0
0.11158380000000001 -0.0577295 0
0.10963490000000001 -0.0590198 0
0.1076558 -0.059633 0
0.10566410000000001 -0.0598333 0
0.1036705 -0.0597707 0
0.1016824 -0.0594683 0
0.0997355 -0.057469 0
0.09785 -0.055786 0
0.0960209 -0.0539823 0
0.0942655 -0.0513893 0
0.09260310000000001 -0.0484956 0
0.0910736 -0.0406477 0
0.0898044 -0.036659 0
0.0886583 -0.0321644 0
0.08768390000000001 -0.0264095 0
0.0869173 -0.0198517 0
0.0863742 -0.0130644 0
0.0860586 -0.00621894 0
0.08596530000000001 -0.000112114 0
0.0860487 0.00471324 0
0.0862678 0.00757994 0
0.08653090000000001 0.00818602 0
0.0868117 0.0086675 0
0.0871112 0.00939151 0
0.0874207 0.00900712 0
0.0876933 0.00727382 0
0.0878877 0.00453225 0
0.0879834 0.00167661 0
0.0879833 -0.00153369 0
0.0878746 -0.00469591 0
0.0876632 -0.00774439 0
0.08735230000000001 -0.0107539 0
0.0869434 -0.0135444 0
0.08644400000000001 -0.0161226 0
0.08587030000000001 -0.0182305 0
0.08522590000000001 -0.0201555 0
0.08452377 -0.022069 0
0.08375787 -0.023448 0
0.08295907 -0.0244613 0
0.08212964 -0.0252004 0
0.08127745 -0.0259141 0
0.08040174 -0.0265946 0
0.07950957 -0.0268811 0
0.07861436000000001 -0.0268014 0
0.07772908 -0.0263003 0
0.07686833 -0.025289 0
0.076045317 -0.0241843 0
0.0752572071 -0.0231269 0
0.074512419 -0.0215434 0
0.07383233 -0.0193194 0
0.07322977 -0.0170491 0
0.07269437000000001 -0.0152182 0
0.07221524 -0.0133798 0
0.07182108000000001 -0.0104894 0
0.07150474 -0.00885814 0
0.07123054000000001 -0.00746727 0
0.07101846 -0.00551038 0
0.07086163000000001 -0.00395997 0
0.07075659000000001 -0.002398 0
0.07069639 -0.00138023 0
0.07065478 -0.001217 0
0.0706064 -0.0017511 0
0.07052916000000001 -0.00286963 0
0.07041301 -0.00400876 0
0.07025629 -0.00527229 0
0.07005875 -0.00647321 0
0.06982323 -0.00755526 0
0.06955586 -0.00845903 0
0.06925946000000001 -0.00921632 0
0.06894201 -0.0098161 0
0.06860434 -0.0103626 0
0.06825182 -0.0107813 0
0.06788522 -0.01116 0
0.06750875 -0.0114184 0
0.06712395 -0.0116404 0
0.06673362000000001 -0.0117607 0
0.06634083 -0.0117867 0
0.06594913000000001 -0.0117021 0
0.06556217 -0.0115097 0
0.0651834 -0.0112244 0
0.0648152 -0.010881 0
0.0644594 -0.0104859 0
0.0641173 -0.0100631 0
0.0637897 -0.00961715 0
0.06347710000000001 -0.00916617 0
0.0631795 -0.00871842 0
0.0628962 -0.00831714 0
0.0626264 -0.00790654 0
0.0623693 -0.00753369 0
0.062124900000000004 -0.0071589 0
0.061892 -0.00685856 0
0.0616671 -0.0066481 0
0.0614485 -0.00649869 0
0.0612331 -0.00643229 0
0.0610192 -0.00640846 0
0.0608046 -0.00647693 0
0.060585700000000006 -0.00666653 0
0.0603585 -0.00696099 0
0.0601202 -0.00732385 0
0.0598691 -0.00771747 0
0.0596051 -0.00811055 0
0.0593278 -0.00851349 0
0.059036700000000004 -0.00893763 0
0.0587311 -0.00938197 0
0.0584103 -0.0098517 0
0.058073400000000004 -0.0103421 0
0.05772000000000001 -0.0108486 0
0.0573494 -0.011367 0
0.0569614 -0.0118926 0
0.056555600000000004 -0.0124528 0
0.056131 -0.0129933 0
0.0556885 -0.013536 0
0.055228200000000005 -0.0140561 0
0.054750900000000005 -0.0145663 0
0.054256700000000005 -0.0150708 0
0.05374570000000001 -0.0155747 0
0.0532178 -0.0160872 0
0.05267240000000001 -0.0166206 0
0.052109100000000005 -0.01716 0
0.0515277 -0.0177089 0
0.0509279 -0.0182684 0
0.050308900000000004 -0.0188594 0
0.049669700000000004 -0.0194635 0
0.049011 -0.020043 0
0.048332700000000006 -0.0206391 0
0.047634 -0.0212763 0
0.0469132 -0.0219323 0
0.0461714 -0.0225797 0
0.045406800000000004 -0.0232629 0
0.044619900000000004 -0.0239423 0
0.043810100000000005 -0.0246157 0
0.042977900000000006 -0.0253153 0
0.0421216 -0.0259978 0
0.041245500000000004 -0.0265628 0
0.0403502 -0.0271437 0
0.0394354 -0.027731 0
0.038501 -0.0283254 0
0.0375464 -0.028945 0
0.036570500000000006 -0.0295743 0
0.0355757 -0.0301026 0
0.034562800000000005 -0.030684 0
0.033538000000000005 -0.0307873 0
0.032518200000000004 -0.0304241 0
0.031517500000000004 -0.0296532 0
0.030550100000000004 -0.0284195 0
0.029632600000000002 -0.0267161 0
0.028777200000000003 -0.0257808 0
0.028058 -0.0190835 0
0.0274849 -0.0153414 0
0.027052800000000002 -0.0111047 0
0.026730500000000004 -0.00853184 0
0.0264939 -0.00577059 0
0.026352800000000003 -0.00286144 0
0.026310200000000006 0.000199025 0
0.0263749 0.00356216 0
0.0265569 0.00721327 0
0.026862500000000004 0.0109632 0
0.0272938 0.014753 0
0.027851600000000004 0.0185108 0
0.0285341 0.0222636 0
0.0293435 0.0261175 0
0.0302819 0.0299975 0
0.0313488 0.0338114 0
0.0325405 0.0374783 0
0.033849500000000005 0.0408398 0
0.035265200000000003 0.0439171 0
0.0367793 0.0467665 0
0.0383826 0.0492417 0
0.040063400000000006 0.0515035 0
0.0418228 0.0540469 0
0.0436664 0.0563085 0
0.04557 0.0576911 0
0.0474803 0.0565015 0
0.0493006 0.0525855 0
0.0509564 0.0468842 0
0.05240310000000001 0.0401877 0
0.05361730000000001 0.0319966 0
0.0547595 0.0343289 0
0.055845200000000005 0.0311475 0
0.05684360000000001 0.02856 0
0.057707900000000006 0.0234223 0
0.0583933 0.0180124 0
0.058898400000000004 0.0127553 0
0.059224 0.0072537 0
0.059377900000000004 0.00232814 0
0.059378600000000004 -0.00197504 0
0.05923250000000001 -0.00650641 0
0.0589426 -0.0106103 0
0.0585248 -0.0141869 0
0.0579929 -0.017514 0
0.057356000000000004 -0.0204909 0
0.056627300000000005 -0.0230319 0
0.055821 -0.0251748 0
0.054951 -0.0268638 0
0.0540331 -0.0280831 0
0.053081100000000006 -0.0289419 0
0.0521068 -0.029477 0
0.0511175 -0.0298344 0
0.050120300000000007 -0.0299828 0
0.0491202 -0.0300434 0
0.048115700000000004 -0.0303186 0
0.0470988 -0.0307459 0
0.046064100000000004 -0.0313219 0
0.04500900000000001 -0.0329606 0
0.0439246 -0.0329511 0
0.042814000000000005 -0.0337033 0
0.0416781 -0.0343895 0
0.040525000000000005 -0.0346879 0
0.039368400000000005 -0.0347765 0
0.0382059 -0.034955 0
0.0370383 -0.0351443 0
0.035862700000000004 -0.0354008 0
0.0346783 -0.0356819 0
0.0334833 -0.0360356 0
0.032285100000000004 -0.0358633 0
0.031104100000000003 -0.0350379 0
0.029963500000000004 -0.033468 0
0.0288838 -0.031432 0
0.0278809 -0.0288985 0
0.026968500000000006 -0.0261162 0
0.026149200000000004 -0.0232336 0
0.025428700000000005 -0.020256 0
0.024804900000000005 -0.0173906 0
0.0242939 -0.0123595 0
0.023984200000000004 -0.0070202 0
0.023817400000000002 -0.00294539 0
0.023815000000000003 0.00253005 0
0.023976300000000006 0.00650002 0
0.024251 0.0100006 0
0.024655500000000004 0.013934 0
0.025183700000000003 0.0175841 0
0.0258327 0.0212454 0
0.026610500000000002 0.0252572 0
0.027526500000000002 0.0295352 0
0.028588300000000004 0.0339689 0
0.0297976 0.0383619 0
0.031151400000000003 0.0426397 0
0.032644900000000004 0.0467506 0
0.0342724 0.0506207 0
0.0360207 0.0540862 0
0.037884100000000004 0.0575711 0
0.0398652 0.0611178 0
0.0419616 0.0644491 0
0.0441632 0.0674578 0
-0.048218 0.256356 0
-0.039689 0.246889 0
-0.03193499999999999 0.22064 0
-0.024949 0.199768 0
-0.018702700000000003 0.175154 0
-0.013315099999999996 0.149937 0
-0.008704599999999993 0.12818 0
-0.004801799999999995 0.106678 0
-0.0016182000000000002 0.0858547 0
0.0009248000000000034 0.0680871 0
0.0029092000000000007 0.0519472 0
0.004371600000000003 0.036865 0
0.005365700000000001 0.0237923 0
0.005949099999999999 0.0120354 0
0.006161899999999998 0.0014979 0
0.006043400000000004 -0.00793276 0
0.0056305999999999995 -0.0162526 0
0.004957200000000009 -0.0236956 0
0.004047300000000004 -0.0304871 0
0.0029204000000000035 -0.0367814 0
0.0015995000000000037 -0.0419819 0
0.00014809999999999823 -0.0447881 0
-0.0013675999999999966 -0.0458847 0
-0.002879800000000002 -0.0446091 0
-0.004309999999999994 -0.0414243 0
-0.005628899999999992 -0.0377898 0
-0.0068141999999999925 -0.0336141 0
-0.007859400000000002 -0.0293975 0
-0.008778499999999995 -0.0265162 0
-0.009615399999999996 -0.0234335 0
-0.010325399999999998 -0.0195568 0
-0.010930200000000001 -0.0168197 0
-0.011445999999999998 -0.0141584 0
-0.0118679 -0.0111271 0
-0.0121753 -0.00734543 0
-0.012344599999999997 -0.00290458 0
-0.012355999999999992 0.00206399 0
-0.012200199999999994 0.0070443 0
-0.011875700000000003 0.0121795 0
-0.011378399999999997 0.0174535 0
-0.010696399999999995 0.0232771 0
-0.009807700000000003 0.0298982 0
-0.008680800000000002 0.0374763 0
-0.0072943999999999926 0.0453254 0
-0.0056437000000000015 0.0533243 0
-0.0037298999999999943 0.0610092 0
-0.0015705999999999914 0.0680672 0
0.0008096999999999965 0.0742772 0
0.0033764000000000016 0.0792124 0
0.006079200000000007 0.0825332 0
0.008864999999999998 0.0846401 0
0.011677500000000007 0.084079 0
0.014459200000000005 0.0828762 0
0.0172012 0.0816738 0
0.019896200000000003 0.0793979 0
0.022528100000000002 0.0777459 0
0.0250644 0.0746751 0
0.0276015 0.0769442 0
0.030191100000000005 0.0783864 0
0.032834 0.0801656 0
0.035530200000000005 0.0812385 0
0.0382204 0.079947 0
0.0408255 0.0761166 0
0.0432564 0.0697487 0
0.045445700000000006 0.0617517 0
0.047349 0.0528807 0
0.048957200000000006 0.0443463 0
0.050295900000000004 0.0365493 0
0.0513753 0.0287454 0
0.0521953 0.0209594 0
0.052759 0.01315 0
0.0530619 0.00557622 0
0.053125500000000006 -0.00125155 0
0.0529586 -0.0083428 0
0.05256620000000001 -0.0147735 0
0.051972000000000004 -0.0204739 0
0.051191 -0.0260588 0
0.05023420000000001 -0.0309355 0
0.049131100000000004 -0.0349365 0
0.04790610000000001 -0.0382885 0
0.0465815 -0.0409508 0
0.04518 -0.042952 0
0.043723200000000004 -0.0444576 0
0.042214400000000006 -0.0458754 0
0.0406737 -0.0464529 0
0.039119400000000006 -0.0469881 0
0.037545600000000005 -0.0460839 0
0.0360966 -0.0415257 0
0.034774200000000005 -0.0364157 0
0.0337162 -0.0281973 0
0.032881200000000006 -0.0223834 0
0.032235 -0.0169328 0
0.0317542 -0.0125554 0
0.031407500000000005 -0.00851099 0
0.031189500000000002 -0.00494145 0
0.0310816 -0.00190075 0
0.031067700000000004 0.000929228 0
0.031147900000000006 0.00372962 0
0.0313249 0.00681342 0
0.031610700000000005 0.0102494 0
0.0320167 0.0139133 0
0.032542100000000004 0.0174853 0
0.0331896 0.021184 0
0.0339619 0.0249998 0
0.034865400000000005 0.0290395 0
0.0359051 0.0331407 0
0.0370792 0.0370807 0
0.038381200000000004 0.0408368 0
0.039807600000000005 0.044561 0
0.041357000000000005 0.0482096 0
0.043026600000000005 0.0517959 0
0.0448157 0.0553769 0
0.0467243 0.0590386 0
0.048756900000000006 0.0625669 0
0.050856700000000005 0.0627492 0
0.0528993 0.059537 0
0.0547917 0.0540533 0
0.0564747 0.0471654 0
0.057916300000000004 0.0397685 0
0.0591208 0.0330532 0
0.0601543 0.0294312 0
0.0615047 0.0444748 0
0.0630581 0.0486201 0
0.0647431 0.0516676 0
0.06643686 0.0493232 0
0.06801367 0.0456083 0
0.06947690000000001 0.0423272 0
0.07081377 0.0378676 0
0.07197275 0.032011 0
0.07294181 0.0264807 0
0.07372652 0.020963 0
0.07432182200000001 0.0151564 0
0.07472697 0.00951932 0
0.074952187 0.00438495 0
0.075016665 -0.00016555 0
0.074933463 -0.0044024 0
0.074716104 -0.00842978 0
0.07436846700000001 -0.0121291 0
0.07390353000000001 -0.0156183 0
0.0733236 -0.0188431 0
0.07264451000000001 -0.0217988 0
0.07187073000000001 -0.0242824 0
0.07102518000000001 -0.0263516 0
0.07011607 -0.0279881 0
0.06916032 -0.0292593 0
0.06816715000000001 -0.0302372 0
0.06714817000000001 -0.0307923 0
0.06611729 -0.031028 0
0.0650834 -0.0309426 0
0.0640651 -0.0301292 0
0.0630805 -0.0289808 0
0.062137300000000006 -0.0276657 0
0.0612375 -0.0264288 0
0.060374800000000006 -0.0251823 0
0.059575100000000006 -0.0230011 0
0.058831900000000006 -0.0219399 0
0.05811380000000001 -0.0209778 0
0.0574379 -0.0199359 0
0.056779800000000005 -0.0195159 0
0.056141800000000006 -0.0188555 0
0.05552220000000001 -0.0182938 0
0.0549195 -0.0178532 0
0.0543343 -0.0172964 0
0.053764400000000004 -0.0169282 0
0.0532059 -0.0165949 0
0.052659000000000004 -0.0162477 0
0.052123100000000006 -0.0159506 0
0.051595100000000005 -0.0157409 0
0.0510733 -0.0156099 0
0.0505533 -0.0156189 0
0.050031000000000006 -0.0157376 0
0.0495034 -0.0159257 0
0.0489686 -0.0161641 0
0.0484252 -0.0164347 0
0.0478724 -0.0167336 0
0.04730910000000001 -0.0170565 0
0.046734700000000004 -0.0174028 0
0.0461486 -0.0177562 0
0.045550600000000004 -0.018115 0
0.0449405 -0.0184845 0
0.044317800000000004 -0.0188672 0
0.043682200000000004 -0.0192651 0
0.043033 -0.0196788 0
0.042369800000000006 -0.0201062 0
0.0416921 -0.0205464 0
0.040999600000000004 -0.0209976 0
0.0402918 -0.02146 0
0.0395686 -0.0219244 0
0.038829800000000005 -0.0223884 0
0.0380758 -0.0228446 0
0.0373063 -0.0233257 0
0.0365219 -0.0237391 0
0.035727400000000006 -0.0238871 0
0.0349375 -0.0234554 0
0.034171900000000005 -0.0225193 0
0.033442700000000006 -0.0213445 0
0.0327524 -0.0201945 0
0.0321018 -0.0189182 0
0.031496 -0.0175832 0
0.030933000000000002 -0.0162885 0
0.030414100000000006 -0.0149723 0
0.0299366 -0.0138418 0
0.0294902 -0.0129335 0
0.029082200000000002 -0.0115758 0
0.0287233 -0.0100586 0
0.028415500000000003 -0.00848204 0
0.028161500000000006 -0.00683891 0
0.027962600000000004 -0.00517915 0
0.0278184 -0.00356584 0
0.027726200000000006 -0.00205453 0
0.027683200000000005 -0.000606555 0
0.0276876 0.000795311 0
0.0277383 0.00217912 0
0.027835000000000006 0.00355141 0
0.027977100000000005 0.0049031 0
0.028163900000000006 0.0062453 0
0.028395700000000003 0.00759923 0
0.0286729 0.0089629 0
0.028995 0.0102882 0
0.029360000000000004 0.011538 0
0.029765400000000004 0.0127104 0
0.030207900000000003 0.0137664 0
0.0306832 0.0146829 0
0.031186400000000003 0.015448 0
0.0317124 0.0160555 0
0.032255700000000005 0.0164988 0
0.032811 0.0167801 0
0.033373 0.0169092 0
0.0339368 0.0168992 0
0.034498 0.016761 0
0.0350525 0.0165064 0
0.035596800000000005 0.0161514 0
0.0361276 0.0157029 0
0.036640400000000004 0.0150446 0
0.037123100000000006 0.013907 0
0.037560300000000005 0.0123559 0
0.037940100000000004 0.010497 0
0.0382542 0.00843273 0
0.0384948 0.00608397 0
0.0386518 0.00348177 0
0.0387259 0.00117527 0
0.0387295 -0.000842195 0
0.038665200000000004 -0.00290868 0
0.0385344 -0.0047677 0
0.0383497 -0.0062028 0
0.0381198 -0.00752044 0
0.037846500000000005 -0.00881558 0
0.0375255 -0.010397 0
0.0371497 -0.012096 0
0.0367168 -0.0138007 0
0.0362277 -0.0154717 0
0.035683700000000006 -0.0170937 0
0.0350865 -0.0186685 0
0.034437800000000005 -0.020193 0
0.0337393 -0.0216471 0
0.032993400000000006 -0.0230377 0
0.032202800000000004 -0.0243456 0
0.0313692 -0.0256268 0
0.030499200000000004 -0.0265255 0
0.0296038 -0.0271011 0
0.028702900000000003 -0.0268889 0
0.0278213 -0.0260522 0
0.026974900000000003 -0.0248225 0
0.0261744 -0.0233121 0
0.025428400000000004 -0.0215701 0
0.0247478 -0.0183884 0
0.0242319 -0.0135132 0
0.023875800000000003 -0.00801176 0
0.023702900000000006 -0.003086 0
0.023663700000000003 0.000515793 0
0.023744600000000005 0.00408153 0
0.023939100000000005 0.00743202 0
0.0242461 0.0108694 0
0.024671700000000005 0.0145482 0
0.025223600000000006 0.018421 0
0.025907600000000003 0.0224668 0
0.026730200000000003 0.0266912 0
0.0276968 0.0311425 0
0.028816 0.0357928 0
0.030089300000000006 0.040354 0
0.0315111 0.0447055 0
0.033074700000000005 0.0488837 0
0.0347705 0.0526018 0
0.036584500000000006 0.0561633 0
0.0385237 0.0599227 0
0.0405813 0.063326 0
0.042751500000000005 0.0667563 0
0.04503460000000001 0.069949 0
0.0473789 0.0700176 0
0.0496582 0.0664753 0
0.0517715 0.0604865 0
0.0536585 0.0529387 0
0.055231800000000005 0.0416307 0
0.0563779 0.0288655 0
0.0571744 0.0197107 0
0.057685 0.0117542 0
0.057963600000000004 0.0054767 0
0.0580373 -0.0009161 0
0.0578784 -0.00811679 0
0.0574876 -0.0149583 0
0.0568774 -0.0211629 0
-0.084691 0.202928 0
-0.077974 0.191202 0
-0.072143 0.161284 0
-0.06715900000000001 0.139613 0
-0.06289199999999999 0.116081 0
-0.059483999999999995 0.0905021 0
-0.056809999999999986 0.0711772 0
-0.054710999999999996 0.0560103 0
-0.053033999999999984 0.0460157 0
-0.05159399999999999 0.0411803 0
-0.05026199999999999 0.0392551 0
-0.048959 0.039028 0
-0.047666 0.0384507 0
-0.04640799999999999 0.0370294 0
-0.045221 0.0335334 0
-0.044227 0.026894 0
-0.043401999999999996 0.0231407 0
-0.042697 0.0192221 0
-0.042143 0.0142256 0
-0.041769 0.00860527 0
-0.041577 0.00332249 0
-0.04153899999999999 -0.000570247 0
-0.0416 -0.00233772 0
-0.041665999999999995 -0.00126833 0
-0.04164799999999999 0.00269216 0
-0.041421 0.0110715 0
-0.040841 0.0235054 0
-0.039796 0.0386361 0
-0.03824799999999999 0.0524065 0
-0.03631899999999999 0.062538 0
-0.034134 0.0667312 0
-0.031924999999999995 0.065586 0
-0.029795000000000002 0.0621469 0
-0.027786999999999992 0.0589872 0
-0.025833999999999996 0.057955 0
-0.0239317 0.0567042 0
-0.02203759999999999 0.0568881 0
-0.0201446 0.0568512 0
-0.018238400000000002 0.0574066 0
-0.0163176 0.0579871 0
-0.014345899999999995 0.0605928 0
-0.012244699999999997 0.0659456 0
-0.009918399999999994 0.0733118 0
-0.007333599999999996 0.0816375 0
-0.004452200000000003 0.0907872 0
-0.0012698999999999905 0.0995301 0
0.0021820000000000034 0.107004 0
0.0058589 0.112997 0
0.0096947 0.11637 0
0.013582500000000004 0.116359 0
0.017421700000000005 0.113283 0
0.021120800000000002 0.108138 0
0.024606100000000006 0.101368 0
0.0278848 0.0958383 0
0.030971200000000004 0.0893575 0
0.0337961 0.0803725 0
0.0362948 0.0700687 0
0.038441800000000005 0.0593923 0
0.040241900000000004 0.0495032 0
0.0417485 0.0415691 0
0.042989200000000005 0.0333628 0
0.0439558 0.0249371 0
0.0446337 0.0161765 0
0.045017800000000004 0.00742753 0
0.0451038 -0.00184512 0
0.044886800000000004 -0.0105327 0
0.0443969 -0.0183982 0
0.0436532 -0.0256736 0
0.042684900000000005 -0.0319963 0
0.041521600000000006 -0.037338 0
0.040195800000000004 -0.041892 0
0.0387291 -0.045776 0
0.037149600000000005 -0.0487281 0
0.0354825 -0.0511453 0
0.033741400000000005 -0.0531837 0
0.031937200000000006 -0.0553588 0
0.030000200000000005 -0.0603187 0
0.027929100000000005 -0.0637258 0
0.025757100000000005 -0.0663939 0
0.0235022 -0.0693631 0
0.021093800000000003 -0.0744078 0
0.0185518 -0.0777664 0
0.0159221 -0.079656 0
0.013282600000000006 -0.0784672 0
0.010725100000000001 -0.0751543 0
0.008304500000000006 -0.0703225 0
0.0060614999999999974 -0.0648433 0
0.004011500000000001 -0.058388 0
0.0021730000000000083 -0.0527939 0
0.0004899000000000014 -0.0483627 0
-0.0010254999999999986 -0.0428893 0
-0.0023625999999999925 -0.0376693 0
-0.0035281999999999952 -0.0327327 0
-0.004562899999999995 -0.0297267 0
-0.005509100000000003 -0.0268225 0
-0.006334099999999995 -0.0227408 0
-0.0070189999999999975 -0.0184386 0
-0.007552299999999998 -0.0136849 0
-0.007918800000000004 -0.00847869 0
-0.008107699999999995 -0.0030616 0
-0.008112300000000003 0.00250691 0
-0.007930099999999995 0.00818466 0
-0.007552900000000001 0.0142323 0
-0.006962999999999997 0.0209583 0
-0.0061335 0.0286656 0
-0.005030899999999991 0.037061 0
-0.003639199999999995 0.046043 0
-0.0019479999999999914 0.0549111 0
2.7800000000008374e-05 0.0630586 0
0.0022563000000000027 0.0701069 0
0.004710900000000004 0.0766891 0
0.007323200000000002 0.0791871 0
0.009994600000000006 0.0813177 0
0.012757500000000005 0.0840951 0
0.015576800000000002 0.0845993 0
0.018378200000000004 0.0834657 0
0.0211338 0.0818254 0
0.023822000000000003 0.0795269 0
0.026430300000000004 0.0771074 0
0.0289593 0.0747784 0
0.031411600000000005 0.0725133 0
0.033796200000000005 0.0708234 0
0.036143600000000005 0.0702596 0
0.0384849 0.070084 0
0.0407719 0.0666869 0
0.042893200000000006 0.0605855 0
0.044779400000000004 0.053011 0
0.046419300000000004 0.0449318 0
0.0479145 0.0453631 0
0.049353100000000004 0.0454486 0
0.05096780000000001 0.0491195 0
0.0525868 0.0483463 0
0.054196400000000006 0.0479113 0
0.0557362 0.044096 0
0.0571204 0.0393508 0
0.0583616 0.0353554 0
0.059466700000000004 0.0310428 0
0.06041440000000001 0.0260884 0
0.0612011 0.0214791 0
0.0618387 0.0170934 0
0.062332000000000005 0.0127852 0
0.06268280000000001 0.00852374 0
0.0628964 0.0045646 0
0.0629813 0.00077841 0
0.06294430000000001 -0.00280095 0
0.0627906 -0.00619772 0
0.06252540000000001 -0.00950174 0
0.06215470000000001 -0.0125471 0
0.06168800000000001 -0.0152555 0
0.0611337 -0.0178215 0
0.060500700000000004 -0.0199937 0
0.0598016 -0.0218079 0
0.059044700000000006 -0.0234505 0
0.05824 -0.0247067 0
0.0573993 -0.0256364 0
0.056533400000000004 -0.0262305 0
0.055654300000000004 -0.0264814 0
0.054768300000000006 -0.0266715 0
0.0538781 -0.0267359 0
0.0529877 -0.0266608 0
0.05209950000000001 -0.026698 0
0.0512075 -0.026883 0
0.0503064 -0.0272134 0
0.049392200000000004 -0.0276642 0
0.0484512 -0.0286326 0
0.0474885 -0.0291306 0
0.046508600000000004 -0.0296372 0
0.045515200000000006 -0.0299263 0
0.0445141 -0.0301749 0
0.043503400000000005 -0.0304327 0
0.042485800000000004 -0.0306666 0
0.041458300000000003 -0.0309592 0
0.0404218 -0.0312637 0
0.0393734 -0.0316376 0
0.038311700000000004 -0.0320802 0
0.037233800000000004 -0.032603 0
0.036137300000000004 -0.0331533 0
0.035024700000000006 -0.0335936 0
0.033901 -0.0338479 0
0.0327789 -0.0334618 0
0.0316818 -0.0324111 0
0.030626200000000006 -0.0309617 0
0.029628100000000004 -0.0290476 0
0.0286714 -0.0291963 0
0.027683200000000005 -0.0304009 0
0.026667000000000003 -0.030496 0
0.025661100000000006 -0.029805 0
0.024692500000000006 -0.0283378 0
0.023779100000000004 -0.0265936 0
0.022932400000000006 -0.0243247 0
0.022168400000000005 -0.0216724 0
0.021498500000000004 -0.018661 0
0.020933400000000005 -0.0153829 0
0.0204832 -0.0118193 0
0.0201415 -0.00894417 0
0.019901000000000002 -0.00545076 0
0.019786400000000003 -0.00173774 0
0.0197948 0.00203379 0
0.019927100000000003 0.00576196 0
0.0201864 0.00960223 0
0.020573 0.0134207 0
0.021087800000000004 0.0172801 0
0.021732100000000004 0.021192 0
0.022508200000000006 0.025197 0
0.023420000000000003 0.0293215 0
0.024469900000000003 0.0334532 0
0.025655500000000005 0.0374545 0
0.0269707 0.0412219 0
0.0284055 0.0446208 0
0.029945200000000005 0.0475457 0
0.031575000000000006 0.0500536 0
0.0332811 0.052156 0
0.035051900000000004 0.0539648 0
0.0368756 0.0553173 0
0.038741300000000006 0.056686 0
0.040656000000000005 0.058082 0
0.042613700000000004 0.059331 0
0.044551600000000004 0.0559291 0
0.0464252 0.0570682 0
0.048329300000000006 0.0572171 0
0.050246400000000004 0.0578783 0
0.0521692 0.0569175 0
0.0539694 0.0508878 0
0.0555461 0.0442573 0
0.0569112 0.0379049 0
0.058045700000000006 0.0305984 0
0.0589422 0.0236827 0
0.059611500000000005 0.016966 0
0.06006160000000001 0.0104589 0
0.060297500000000004 0.00407842 0
0.0603264 -0.00199606 0
0.0601564 -0.00785008 0
0.059796 -0.0134079 0
0.059258500000000006 -0.01851 0
0.0585593 -0.0231212 0
0.057714600000000005 -0.0272924 0
0.056736400000000006 -0.0311139 0
0.0556406 -0.0343823 0
0.0544451 -0.0371232 0
0.0531682 -0.0392888 0
0.051829700000000006 -0.040851 0
0.0504498 -0.0418061 0
0.04904750000000001 -0.0422603 0
0.0476366 -0.0423404 0
0.0462288 -0.0420981 0
0.0448351 -0.0415954 0
0.043455400000000005 -0.0413228 0
0.042080000000000006 -0.0411549 0
0.0407088 -0.0413548 0
0.0393261 -0.0415553 0
0.0379438 -0.0414835 0
0.0365684 -0.0409952 0
0.0352186 -0.0414281 0
0.033840300000000004 -0.0422264 0
0.032419800000000006 -0.0428601 0
0.030985200000000004 -0.0430826 0
0.0295664 -0.0419884 0
0.028202900000000003 -0.0400254 0
0.026902500000000003 -0.0383028 0
0.025631 -0.0377927 0
0.024395400000000005 -0.0363733 0
0.0232329 -0.0334533 0
0.022175200000000006 -0.0303156 0
0.021226400000000006 -0.0267996 0
0.020400600000000005 -0.0230917 0
0.0196908 -0.0196889 0
0.019093600000000002 -0.0165357 0
0.018584300000000005 -0.0139705 0
0.0181819 -0.0102829 0
0.017906200000000004 -0.00645032 0
0.0177618 -0.00237846 0
0.0177555 0.00182391 0
0.017891700000000003 0.00615966 0
0.018173400000000006 0.010542 0
0.018602300000000002 0.0149884 0
0.0191811 0.0195258 0
0.019912900000000004 0.024182 0
0.020803800000000004 0.0290644 0
0.021859800000000006 0.0340466 0
0.0230804 0.03892 0
0.024460000000000003 0.0435855 0
0.025989400000000003 0.0478752 0
0.027652000000000003 0.0516139 0
0.029430900000000003 0.0548767 0
0.0313102 0.0577339 0
0.0332749 0.0599017 0
0.0353004 0.0615695 0
0.0373859 0.0635062 0
0.0395126 0.0641124 0
0.041642700000000005 0.0633375 0
0.0436923 0.059888 0
0.0456162 0.0560525 0
0.047392500000000004 0.0504151 0
0.0489402 0.0427535 0
0.0502296 0.0351457 0
0.0512668 0.0276685 0
0.052061500000000004 0.0204999 0
0.05261880000000001 0.0133359 0
0.05294310000000001 0.00654763 0
0.0530419 -0.000276807 0
0.052916200000000004 -0.00686925 0
0.0957323 -0.0501535 0
0.0945077 -0.021896 0
0.09418370000000001 0.000470057 0
0.0944748 0.0146461 0
0.0951323 0.0239544 0
0.0960551 0.030595 0
0.0971536 0.0348173 0
0.0983715 0.0380197 0
0.0996921 0.0410761 0
0.1011134 0.0440426 0
0.102616 0.0456153 0
0.1041146 0.0443919 0
0.1055517 0.0417538 0
0.1068517 0.0364228 0
0.1079496 0.0299074 0
0.1088405 0.0240224 0
0.1095219 0.0173237 0
0.10998720000000001 0.011028 0
0.11025670000000001 0.0055371 0
0.1103466 0.000269846 0
0.1102862 -0.003824 0
0.1100869 -0.00757387 0
0.1097765 -0.0108842 0
0.1093582 -0.0138992 0
0.1088457 -0.0166548 0
0.1082419 -0.0193792 0
0.1075528 -0.0216545 0
0.10679920000000001 -0.0234373 0
0.10599170000000001 -0.0248506 0
0.10514290000000001 -0.026008 0
0.1042566 -0.0271063 0
0.1033347 -0.0281423 0
0.1023801 -0.0290591 0
0.1013964 -0.0299139 0
0.1003875 -0.0305494 0
0.09936110000000001 -0.0309967 0
0.0983229 -0.0312611 0
0.09728020000000001 -0.031274 0
0.0962419 -0.0310077 0
0.0952177 -0.0304359 0
0.09421950000000001 -0.0294196 0
0.0932602 -0.0281935 0
0.0923447 -0.0267589 0
0.091486 -0.0247768 0
0.0907033 -0.0222515 0
0.0900117 -0.0193426 0
0.08942320000000001 -0.0160763 0
0.0889506 -0.0123943 0
0.0886089 -0.00833219 0
0.0884052 -0.00402392 0
0.08834610000000001 -2.18008e-05 0
0.0883974 0.00302473 0
0.0885533 0.00595111 0
0.0887873 0.0078243 0
0.08906320000000001 0.00862241 0
0.0893584 0.00911276 0
0.08965880000000001 0.00870231 0
0.0899219 0.00710997 0
0.0901256 0.00526358 0
0.0902597 0.00298399 0
0.09031320000000001 0.000425537 0
0.0902817 -0.00215866 0
0.0901536 -0.00658365 0
0.0901087 -0.00110118 0
0.0900425 -0.00214636 0
0.0899886 -0.00125756 0
0.08994730000000001 -0.00106954 0
0.0899163 -0.000876221 0
0.0898842 -0.00102578 0
0.089837 -0.00174874 0
0.0897694 -0.00219946 0
0.089694 -0.00230667 0
0.0896058 -0.00293294 0
0.089501 -0.00331682 0
0.0893847 -0.00365099 0
0.0892585 -0.00390171 0
0.0891265 -0.00399132 0
0.0889944 -0.00391849 0
0.08886770000000001 -0.00366756 0
0.0887528 -0.00322265 0
0.0886555 -0.00262884 0
0.08858 -0.00192343 0
0.0885298 -0.00111151 0
0.0885088 -0.000171354 0
0.0885211 0.000865822 0
0.08856850000000001 0.00191464 0
0.0886497 0.00290067 0
0.0887632 0.00385359 0
0.0889075 0.00474993 0
0.0890805 0.00558156 0
0.0892762 0.00611308 0
0.0894863 0.00644674 0
0.089702 0.00648712 0
0.08991360000000001 0.00619436 0
0.090111 0.00569687 0
0.0902894 0.00506557 0
0.0904447 0.00431993 0
0.0905744 0.00354797 0
0.0906795 0.00283976 0
0.0907628 0.00223319 0
0.0908279 0.00173213 0
0.09087880000000001 0.00146874 0
0.0909172 0.00078117 0
0.09093520000000001 0.000472726 0
0.090946 0.000152391 0
0.09094540000000001 -0.000131404 0
0.0909364 -0.000402212 0
0.09091930000000001 -0.000586984 0
0.0908974 -0.000715353 0
0.0908724 -0.000769012 0
0.0908472 -0.000735116 0
0.09082470000000001 -0.000604603 0
0.0908082 -0.000383115 0
0.0908007 -6.81734e-05 0
0.0908053 0.000329673 0
0.09082420000000001 0.00079349 0
0.0908596 0.00130984 0
0.09091300000000001 0.00187425 0
0.0909861 0.00248212 0
0.09108 0.00312242 0
0.0911955 0.00378022 0
0.0913331 0.00444162 0
0.0914928 0.00510219 0
0.0916744 0.00576162 0
0.0918779 0.0064119 0
0.0921022 0.00700349 0
0.0923427 0.00737573 0
0.09259200000000001 0.00754104 0
0.0928424 0.00746932 0
0.09308720000000001 0.00724039 0
0.0933226 0.00691142 0
0.0935455 0.00649058 0
0.0937537 0.00604934 0
0.0939471 0.00559449 0
0.0941254 0.00515479 0
0.0942897 0.00474574 0
0.0944416 0.00443122 0
0.0945836 0.00408382 0
0.09471500000000001 0.00387178 0
0.09484100000000001 0.00368775 0
0.0949614 0.00357534 0
0.0950792 0.00349711 0
0.0951954 0.00349748 0
0.0953126 0.00353618 0
0.09543180000000001 0.00362281 0
0.0955547 0.00374897 0
0.0956825 0.00391979 0
0.09581690000000001 0.00414124 0
0.0959596 0.00441621 0
0.0961124 0.00473956 0
0.0962767 0.00510572 0
0.0964538 0.00550497 0
0.0966446 0.0059267 0
0.0968498 0.00636242 0
0.0970696 0.00680629 0
0.09730430000000001 0.00725311 0
0.0975539 0.00769735 0
0.0978181 0.00813307 0
0.0980961 0.00851079 0
0.0983847 0.0087811 0
0.098681 0.00897794 0
0.0989824 0.00909613 0
0.0992865 0.00914921 0
0.0995914 0.00915164 0
0.0998955 0.0091064 0
0.1001974 0.00901785 0
0.10049570000000001 0.00889728 0
0.10078960000000001 0.00875661 0
0.10107870000000001 0.00861039 0
0.10136300000000001 0.00847325 0
0.1016432 0.00836093 0
0.1019203 0.0082867 0
0.1021968 0.00827189 0
0.1024708 0.00823508 0
0.1027464 0.00828589 0
0.1030236 0.00836995 0
0.1033043 0.00846898 0
0.1035886 0.0085947 0
0.10387740000000001 0.00872912 0
0.10417080000000001 0.00887315 0
0.10446910000000001 0.00901807 0
0.10477220000000001 0.00916555 0
0.1050802 0.00930917 0
0.10539280000000001 0.00944399 0
0.1057096 0.00955718 0
0.1060297 0.00964463 0
0.10635220000000001 0.0097054 0
0.1066762 0.00973916 0
0.10700090000000001 0.00974353 0
0.10732520000000001 0.00971756 0
0.107648 0.00966012 0
0.1079683 0.00957166 0
0.1082852 0.00945423 0
0.1085977 0.0093069 0
0.1089046 0.00912677 0
0.109205 0.00891437 0
0.10949790000000001 0.00868017 0
0.10978270000000001 0.00843657 0
0.11005960000000001 0.00821771 0
0.1103292 0.00795468 0
0.1105894 0.00770374 0
0.11084150000000001 0.00743669 0
0.1110846 0.00717779 0
0.11131920000000001 0.00692061 0
0.1115454 0.00667718 0
0.1117637 0.00644543 0
0.11197460000000001 0.00623078 0
0.1121786 0.00602611 0
0.1123758 0.00582685 0
0.1125666 0.0056391 0
0.1127512 0.00545875 0
0.11293 0.00528156 0
0.1131028 0.0051078 0
0.11327000000000001 0.00493939 0
0.1134317 0.00477815 0
0.1135881 0.00462292 0
0.1137394 0.00446393 0
0.113885 0.00428133 0
0.11402380000000001 0.00405879 0
0.1141545 0.00380153 0
0.1142762 0.00351332 0
0.11438770000000001 0.00319898 0
0.1144883 0.00286073 0
0.1145772 0.00249768 0
0.1146536 0.00210955 0
0.1147166 0.00169662 0
0.1147654 0.00125992 0
0.1148001 0.000844446 0
0.1148188 0.0003337 0
0.1148214 -0.000153621 0
0.1148071 -0.000670452 0
0.1147753 -0.00120445 0
0.1147252 -0.00177097 0
0.11465510000000001 -0.0024045 0
0.1145642 -0.00306861 0
0.1144452 -0.00396507 0
0.1142977 -0.0048689 0
0.1141169 -0.00591271 0
0.11392840000000001 -0.00592853 0
0.1137212 -0.00644761 0
0.1134981 -0.00692764 0
0.1132567 -0.00754164 0
0.1129918 -0.00834297 0
0.1126972 -0.0093099 0
0.1123683 -0.0103862 0
0.1120023 -0.0115176 0
0.11159830000000001 -0.012672 0
0.1111555 -0.0138395 0
0.11067350000000001 -0.0150227 0
0.1101516 -0.0162379 0
0.1095884 -0.0175037 0
0.10898250000000001 -0.0187892 0
0.1083342 -0.0200454 0
0.10764480000000001 -0.0212544 0
0.1069161 -0.022407 0
0.10615060000000001 -0.0234848 0
0.1053505 -0.0244668 0
0.1045195 -0.0253511 0
0.1036605 -0.0261437 0
0.10277700000000001 -0.0268285 0
0.10187750000000001 -0.0270213 0
0.1009791 -0.0268789 0
0.1000862 -0.0266827 0
0.09920280000000001 -0.0262755 0
0.0983367 -0.0257343 0
0.09748870000000001 -0.0251559 0
0.0966651 -0.0242606 0
0.0958768 -0.0230669 0
0.0951318 -0.0216789 0
0.0944367 -0.0200755 0
0.0938004 -0.0181575 0
0.0935161 0.000688169 0
0.0937423 0.0106023 0
0.0942499 0.0206199 0
0.095166 0.0335898 0
0.09647230000000001 0.042823 0
0.09797700000000001 0.0473881 0
0.0996692 0.0538563 0
0.1015369 0.0570015 0
0.10340680000000001 0.0550846 0
0.1051975 0.0521428 0
0.1068448 0.0468582 0
0.1083033 0.0409915 0
0.10955480000000001 0.0345519 0
0.11058290000000001 0.0276137 0
0.11138010000000001 0.0207209 0
0.1119547 0.014291 0
0.11232890000000001 0.00871793 0
0.11253450000000001 0.0039644 0
0.11259250000000001 -1.18999e-05 0
0.1125284 -0.00360736 0
0.1123484 -0.00687902 0
0.1120611 -0.0101634 0
0.11166480000000001 -0.0134367 0
0.11116400000000001 -0.0162537 0
0.11058390000000001 -0.0183635 0
0.1099397 -0.0201509 0
0.10923830000000001 -0.0218415 0
0.10848260000000001 -0.0233625 0
0.1077137 -0.0232344 0
0.106927 -0.0238994 0
-0.008172799999999994 0.0396755 0
-0.006723599999999996 0.0441619 0
-0.005290000000000003 0.0418449 0
-0.003940399999999997 0.0387823 0
-0.002738400000000002 0.0330634 0
-0.0017167999999999906 0.028509 0
-0.0008206999999999937 0.0254301 0
5.800000000000249e-06 0.0244605 0
0.0008365000000000039 0.0254456 0
0.001722399999999999 0.0274692 0
0.002669600000000008 0.0292291 0
0.00367880000000001 0.0308908 0
0.0047011 0.0304525 0
0.005729200000000004 0.0315457 0
0.0068077 0.0331899 0
0.0079539 0.0356277 0
0.009193400000000004 0.0386766 0
0.010537500000000005 0.0418939 0
0.011996500000000007 0.045399 0
0.013566700000000001 0.0486988 0
0.0152551 0.052568 0
0.0170871 0.0572368 0
0.019084000000000004 0.0624439 0
0.0212617 0.0679509 0
0.023624200000000005 0.0735361 0
0.0261703 0.0789613 0
0.028892 0.0838972 0
0.0317577 0.0876918 0
0.0347268 0.0899338 0
0.0377062 0.0882536 0
0.0405623 0.0829426 0
0.043200600000000006 0.0755356 0
0.04556930000000001 0.066939 0
0.047641300000000004 0.0578339 0
0.0494096 0.048948 0
0.05089780000000001 0.0408977 0
0.0521174 0.0328067 0
0.0530698 0.0249076 0
0.0537609 0.0169058 0
0.0541857 0.00910754 0
0.054361400000000004 0.0018611 0
0.0542996 -0.00507896 0
0.0540088 -0.0119863 0
0.053498000000000004 -0.0181628 0
0.0527966 -0.02359 0
0.0519163 -0.028904 0
0.0508723 -0.0333273 0
0.0496929 -0.0372084 0
0.0483902 -0.0406488 0
0.04699060000000001 -0.043064 0
0.0455238 -0.0447585 0
0.044011 -0.0458816 0
0.0424691 -0.0465804 0
0.040909100000000004 -0.046948 0
0.0393418 -0.0471514 0
0.0377614 -0.0477046 0
0.0361618 -0.0483798 0
0.0345349 -0.0492047 0
0.032918300000000005 -0.0482765 0
0.031400300000000006 -0.044828 0
0.029948500000000003 -0.0422469 0
0.0285807 -0.0403047 0
0.027264700000000003 -0.0385358 0
0.026032900000000005 -0.0356544 0
0.024900200000000004 -0.0325577 0
0.023879000000000004 -0.0289508 0
0.0229805 -0.0252411 0
0.022205100000000005 -0.0216358 0
0.021541400000000002 -0.0183495 0
0.020990800000000004 -0.014901 0
0.020555200000000003 -0.0114219 0
0.0202371 -0.00780622 0
0.0200436 -0.00392799 0
0.019985100000000006 0.000285824 0
0.020072100000000002 0.00474779 0
0.020308700000000006 0.00923972 0
0.020695700000000004 0.0137679 0
0.021235800000000006 0.0184288 0
0.0219344 0.0232869 0
0.0227993 0.0284009 0
0.023837700000000003 0.0336453 0
0.025050000000000003 0.0388109 0
0.026430600000000005 0.0437229 0
0.0279678 0.0482014 0
0.029644900000000002 0.0521595 0
0.031446400000000006 0.0556402 0
0.0333484 0.0582712 0
0.0353353 0.0608049 0
0.037405600000000004 0.0632882 0
0.0395563 0.0655879 0
0.0417775 0.0675385 0
0.0440441 0.067984 0
0.0462508 0.0604453 0
0.0484783 0.0657118 0
0.0506032 0.0620483 0
0.0526116 0.0584423 0
0.0544694 0.0530693 0
0.0561261 0.0465994 0
0.057557300000000006 0.0396971 0
0.058760900000000005 0.0329619 0
0.059744200000000004 0.0264162 0
0.0605074 0.0197134 0
0.0610428 0.0127262 0
0.0613486 0.00621475 0
0.0614448 -0.000105044 0
0.0613341 -0.00616616 0
0.06102780000000001 -0.0118549 0
0.0605367 -0.0172393 0
0.0598754 -0.022113 0
0.0590579 -0.0266494 0
0.0580962 -0.0307717 0
0.057005200000000006 -0.0344057 0
0.0558043 -0.0373663 0
0.0545176 -0.0396275 0
0.0531663 -0.0412856 0
0.0517697 -0.0423719 0
0.0503477 -0.0428455 0
0.0489188 -0.0428248 0
0.04749830000000001 -0.0423712 0
0.0460988 -0.0416216 0
0.044727 -0.0407714 0
0.043379 -0.0402972 0
0.042038700000000005 -0.0402848 0
0.040695800000000004 -0.0403279 0
0.0393587 -0.0398244 0
0.0380406 -0.0391842 0
0.036761600000000005 -0.0375894 0
0.035546900000000006 -0.0354375 0
0.0344117 -0.0328492 0
0.033372500000000006 -0.02885 0
0.032501100000000005 -0.0242627 0
0.0317513 -0.0209084 0
0.031106500000000002 -0.0182068 0
0.030544800000000004 -0.0156931 0
0.0300674 -0.0131499 0
0.029676800000000003 -0.0104467 0
0.029376600000000003 -0.00766551 0
0.029175 -0.00455185 0
0.029082300000000005 -0.00111464 0
0.0291111 0.00267198 0
0.029267300000000003 0.00653805 0
0.0295534 0.0104607 0
0.0299704 0.0143469 0
0.030515900000000006 0.018193 0
0.031190300000000004 0.0220901 0
0.031995800000000005 0.0260394 0
0.032931600000000005 0.0298983 0
0.0339937 0.033623 0
0.0351766 0.0371377 0
0.036472500000000005 0.0404304 0
0.0378748 0.0435205 0
0.039376900000000006 0.0464536 0
0.0409735 0.0491797 0
0.042659300000000004 0.0517596 0
0.044424500000000006 0.054028 0
0.04626090000000001 0.0559722 0
0.04813050000000001 0.0557009 0
0.049936900000000006 0.0524889 0
0.0516007 0.0474174 0
0.0530731 0.041162 0
0.054326200000000005 0.034046 0
0.055251100000000004 0.0230712 0
0.0558077 0.0113289 0
0.056002500000000004 0.00198042 0
0.055935900000000004 -0.00533815 0
0.055654300000000004 -0.0110265 0
0.055196300000000004 -0.0163159 0
0.0545329 -0.0230631 0
0.053660700000000006 -0.0288115 0
0.05261110000000001 -0.0338756 0
0.051387100000000005 -0.0391907 0
0.0500009 -0.0435478 0
0.0484864 -0.0470887 0
0.0468584 -0.0503672 0
0.0451365 -0.0526642 0
0.0433527 -0.0542999 0
0.041528800000000005 -0.054852 0
0.0397061 -0.0544413 0
0.0378992 -0.0540993 0
0.0361075 -0.0532611 0
0.0343607 -0.0520889 0
0.0326436 -0.0509245 0
0.030991900000000003 -0.0481579 0
0.029447300000000003 -0.0448515 0
0.028025500000000002 -0.0405696 0
0.026756600000000005 -0.0358752 0
0.025656000000000005 -0.0305952 0
0.024729 -0.0254314 0
0.023968700000000003 -0.0206157 0
0.023360000000000006 -0.0163486 0
0.022881700000000005 -0.0123027 0
0.022518800000000005 -0.00948344 0
0.022242900000000003 -0.00694474 0
0.022074300000000005 -0.00345851 0
0.022019800000000006 0.000229269 0
0.022105400000000004 0.00467279 0
0.022336400000000006 0.00899644 0
0.0227117 0.013318 0
0.023231800000000004 0.0176873 0
0.023900200000000003 0.0222294 0
0.024724800000000005 0.027057 0
0.0257142 0.0320722 0
0.026870700000000004 0.037062 0
0.028191 0.0418792 0
0.029667000000000006 0.0463926 0
0.0312862 0.0504934 0
0.0330359 0.0542521 0
0.034904300000000006 0.0576663 0
0.0368804 0.0602466 0
0.038946 0.0635094 0
0.041102400000000004 0.0657503 0
0.0433281 0.0671835 0
0.0455232 0.0641695 0
0.04757020000000001 0.0590642 0
0.049437100000000005 0.053118 0
0.0510883 0.0452076 0
0.052493200000000004 0.0383012 0
0.0536238 0.0302381 0
0.0544984 0.0227811 0
0.055135500000000004 0.0159793 0
0.0555425 0.00886114 0
0.0557183 0.00203701 0
0.055670700000000004 -0.0044616 0
0.05540590000000001 -0.0110659 0
0.05492760000000001 -0.0172132 0
0.054254500000000004 -0.0228114 0
0.053404400000000005 -0.0278497 0
0.052396200000000004 -0.0324033 0
0.0512421 -0.0365046 0
0.049964800000000004 -0.0398561 0
0.0485879 -0.0425092 0
0.04713540000000001 -0.0444502 0
0.0456278 -0.0458255 0
0.0440873 -0.0465211 0
0.0425292 -0.0469006 0
0.040965400000000006 -0.046877 0
0.039406000000000004 -0.0468066 0
0.037842600000000004 -0.0470179 0
0.036272200000000004 -0.0473673 0
0.0346896 -0.0472703 0
0.0332036 -0.0419628 0
0.0318825 -0.0374583 0
0.0307341 -0.0319416 0
0.0297361 -0.0286332 0
0.028821600000000003 -0.0260375 0
0.028011300000000003 -0.0232257 0
0.027281600000000003 -0.0205883 0
0.026650300000000002 -0.0175354 0
0.026121700000000005 -0.0144536 0
0.0256908 -0.0115398 0
0.025360800000000003 -0.00841393 0
0.025138200000000006 -0.00507969 0
0.025030900000000002 -0.00147158 0
0.025050000000000003 0.00246245 0
0.025202800000000004 0.00653815 0
0.0254922 0.0106454 0
0.0259186 0.0147264 0
0.0264818 0.0188878 0
0.027187000000000003 0.0232443 0
0.028041300000000005 0.0278198 0
0.029050000000000006 0.0324689 0
0.030211600000000005 0.0369689 0
0.031518700000000004 0.0411862 0
0.0329592 0.0449925 0
0.0345204 0.0484586 0
0.036191400000000006 0.0516544 0
0.0379651 0.0544756 0
0.039822800000000005 0.0569577 0
0.041766700000000004 0.0595715 0
0.043797100000000005 0.0620462 0
0.04588930000000001 0.0629788 0
0.047954800000000006 0.0606216 0
0.049896 0.0558163 0
0.051669900000000005 0.0535087 0
0.053494200000000006 0.054977 0
0.055453100000000005 0.063439 0
0.057631100000000005 0.066619 0
0.059888800000000006 0.0682711 0
0.0621388 0.0662396 0
0.06427050000000001 0.0617918 0
0.06624100000000001 0.0565487 0
0.06800999 0.0497503 0
0.06952736000000001 0.0419047 0
0.07079204 0.034634 0
0.07182832 0.0280416 0
0.07263045 0.0205515 0
0.07318012 0.0128712 0
0.07348145 0.00568706 0
0.07355323 -0.000944273 0
0.07341008 -0.00722477 0
0.07306361 -0.0131866 0
0.0725257 -0.0186723 0
0.07181827 -0.0234552 0
0.07095285 -0.0281841 0
0.06993482000000001 -0.0324863 0
0.06879088 -0.0359062 0
0.06754337 -0.038676 0
0.06621298 -0.0409937 0
0.0648127 -0.0428682 0
0.06335840000000001 -0.0442456 0
0.0618726 -0.0448015 0
0.07634278 -0.214206 0
0.0695605 -0.189672 0
0.0636409 -0.167219 0
0.0584002 -0.148527 0
0.05376020000000001 -0.131289 0
0.049652600000000005 -0.116535 0
0.04599500000000001 -0.103999 0
0.042720900000000006 -0.0935978 0
0.039757400000000005 -0.0849448 0
0.037073300000000003 -0.0764986 0
0.034663900000000004 -0.0685906 0
0.0325147 -0.0606532 0
0.030632400000000004 -0.0527981 0
0.029001000000000006 -0.0455163 0
0.027608400000000005 -0.0383832 0
0.0264524 -0.031306 0
0.025534600000000005 -0.0241109 0
0.024855300000000004 -0.0170104 0
0.024411500000000003 -0.00998036 0
0.024201100000000003 -0.00298922 0
0.024224500000000003 0.00405784 0
0.024485100000000003 0.0112447 0
0.024987000000000002 0.0185146 0
0.025731000000000004 0.0257488 0
0.026713600000000004 0.032798 0
0.027923000000000003 0.0393382 0
0.029339000000000004 0.0452029 0
0.030937200000000005 0.0503019 0
0.0326911 0.0546 0
0.034576300000000004 0.0582105 0
0.036568800000000005 0.0611048 0
0.0386495 0.0636507 0
0.040810000000000006 0.0657262 0
0.043027300000000004 0.0672356 0
0.04529760000000001 0.0689435 0
0.0476009 0.0687052 0
0.049832600000000005 0.0649602 0
0.0518945 0.0588174 0
0.053726300000000005 0.0513667 0
0.05530500000000001 0.0439851 0
0.0566391 0.0365398 0
0.057721100000000004 0.0288361 0
0.0585416 0.0209259 0
0.0590984 0.0128689 0
0.0593923 0.00535422 0
0.05945160000000001 -0.00137364 0
0.059280200000000005 -0.00846576 0
0.05888500000000001 -0.0148059 0
0.058289900000000006 -0.0204794 0
0.0575065 -0.0261868 0
0.0565454 -0.0310655 0
0.05543290000000001 -0.0354118 0
0.054184800000000005 -0.0391203 0
0.052828200000000006 -0.0420317 0
0.051385200000000006 -0.044336 0
0.049877000000000005 -0.0459843 0
0.0483256 -0.0469179 0
0.0467532 -0.0473902 0
0.0451694 -0.0475036 0
0.0435971 -0.0467945 0
0.0420538 -0.0458785 0
0.040538000000000005 -0.0458356 0
0.039137700000000004 -0.0388856 0
0.037928 -0.0340951 0
0.036866 -0.0300972 0
0.035925000000000006 -0.0268708 0
0.035068800000000004 -0.0246845 0
0.0342879 -0.0221411 0
0.0336088 -0.0188583 0
0.033038500000000005 -0.0155877 0
0.032574000000000006 -0.0125634 0
0.032207 -0.00969569 0
0.0319349 -0.00676947 0
0.0317607 -0.00382487 0
0.031686900000000004 -0.000664212 0
0.0317288 0.00304194 0
0.0318977 0.00690804 0
0.0321953 0.0107852 0
0.032621800000000006 0.0145942 0
0.033174300000000004 0.0183573 0
0.0338513 0.0220835 0
0.034653 0.025826 0
0.0355781 0.0294843 0
0.036622800000000004 0.0329987 0
0.0377819 0.0363695 0
0.0390514 0.0396248 0
0.0404283 0.0428262 0
0.041913700000000005 0.0461759 0
0.0435036 0.0489696 0
0.04517890000000001 0.0514489 0
0.0469368 0.0538439 0
0.04875360000000001 0.0546753 0
0.0505434 0.0524125 0
0.0522166 0.0479733 0
0.0537151 0.0420949 0
0.055000900000000005 0.0353297 0
0.0560577 0.0286675 0
0.0569504 0.0280984 0
0.057859600000000004 0.0264627 0
0.0587234 0.0255215 0
0.0595443 0.0231697 0
0.0602197 0.017782 0
0.060728700000000004 0.0130435 0
0.061081500000000004 0.00832669 0
0.061268100000000006 0.00328301 0
0.061297000000000004 -0.00128316 0
0.0611805 -0.00532879 0
0.0609364 -0.00910551 0
0.0605694 -0.0126547 0
0.0600937 -0.0156797 0
0.0595231 -0.0183632 0
0.05886960000000001 -0.0206698 0
0.0581455 -0.022615 0
0.0573635 -0.0241621 0
0.0565369 -0.0253235 0
0.05567760000000001 -0.0261531 0
0.05479440000000001 -0.0267728 0
0.05389580000000001 -0.0271171 0
0.0529877 -0.0273457 0
0.0520751 -0.0273998 0
0.0511625 -0.0273752 0
0.050249 -0.0274867 0
0.049329700000000004 -0.0277437 0
0.048398000000000004 -0.0281621 0
0.0474414 -0.0289994 0
0.046465900000000004 -0.0295658 0
0.0454702 -0.0301119 0
0.044461200000000006 -0.0304303 0
0.0434425 -0.0306443 0
0.0424191 -0.0307992 0
0.041389100000000005 -0.0309912 0
0.0403531 -0.0311838 0
0.0393096 -0.031436 0
0.038257200000000005 -0.0317263 0
0.0371937 -0.0321056 0
0.036116800000000004 -0.0325078 0
0.0350263 -0.0329248 0
0.0339227 -0.0332869 0
0.0328185 -0.0329853 0
0.0317346 -0.032096 0
0.030689 -0.0306777 0
0.0297016 -0.0286929 0
0.028785200000000004 -0.0264454 0
0.027948800000000003 -0.0239218 0
0.0271961 -0.0215037 0
0.026523000000000005 -0.0189781 0
0.025941900000000004 -0.0161274 0
0.025448400000000003 -0.0137552 0
0.025029500000000003 -0.0111996 0
0.024721600000000003 -0.00760509 0
0.024524300000000006 -0.00424467 0
0.024455200000000003 -0.000117136 0
0.0245215 0.00383147 0
0.024716300000000004 0.00767611 0
0.0250391 0.0115075 0
0.025489200000000004 0.0153269 0
0.026066000000000006 0.0191013 0
0.026769300000000003 0.0229044 0
0.0276 0.026769 0
0.028561700000000002 0.0307449 0
0.0296562 0.0347181 0
0.0308808 0.0385415 0
0.032228700000000006 0.0421009 0
0.033688800000000005 0.0452947 0
0.0352502 0.048206 0
0.0369045 0.0508909 0
0.0386449 0.0534049 0
0.0404669 0.0557849 0
0.0423643 0.0579219 0
0.0443311 0.0600068 0
0.0463451 0.0602814 0
0.0483087 0.0572791 0
0.050130400000000006 0.0520443 0
0.051751200000000004 0.0454333 0
0.0531368 0.0373607 0
0.054180500000000006 0.0265752 0
0.054853900000000004 0.0148745 0
0.0551668 0.00542308 0
0.05521380000000001 -0.00196405 0
0.05504100000000001 -0.00784503 0
0.054683 -0.0134872 0
0.0541098 -0.0204671 0
0.0533203 -0.0264243 0
0.05234760000000001 -0.0316216 0
0.051195700000000004 -0.0370707 0
0.0498805 -0.0414832 0
0.0484327 -0.0450782 0
0.046873700000000004 -0.0482687 0
0.04521510000000001 -0.051001 0
0.0434876 -0.0524581 0
0.0417268 -0.0530084 0
0.0399593 -0.053009 0
0.038196600000000004 -0.0526912 0
0.036455900000000006 -0.0517667 0
0.0347459 -0.0512194 0
0.0330528 -0.0503696 0
0.031410600000000004 -0.0481904 0
0.0298524 -0.0455248 0
0.028400100000000005 -0.0416645 0
0.027090300000000005 -0.0373283 0
0.025933700000000004 -0.0323968 0
0.0249445 -0.0273606 0
0.024120800000000005 -0.0224872 0
0.023451900000000005 -0.018102 0
0.022917 -0.0143861 0
0.0224993 -0.0110304 0
0.022185500000000004 -0.00790846 0
0.021982400000000006 -0.00454938 0
0.021878100000000004 -0.00168366 0
0.021890900000000005 0.00241833 0
0.022048000000000005 0.00676882 0
0.022348 0.0110576 0
0.022793600000000004 0.015466 0
0.0233878 0.0199884 0
0.024136500000000005 0.024749 0
0.0250492 0.0298024 0
0.026132100000000005 0.0349089 0
0.027382500000000004 0.0398359 0
0.028792700000000004 0.0444872 0
0.030350800000000004 0.0487235 0
0.0320437 0.0525978 0
0.033858400000000004 0.0560496 0
0.0357846 0.0593649 0
0.0378116 0.0620089 0
0.0399843 0.0688766 0
0.042381 0.0746997 0
0.044999700000000004 0.0833087 0
0.047854400000000005 0.087564 0
0.0508207 0.0901608 0
0.05383450000000001 0.090096 0
0.056791900000000006 0.0872397 0
0.059627700000000006 0.0829414 0
0.062290700000000004 0.0769162 0
0.06471650000000001 0.0687877 0
0.06684035 0.0591522 0
0.0686641 0.0511216 0
0.07021692 0.0425819 0
0.07147665 0.0335366 0
0.07241940000000001 0.0235614 0
0.07303806 0.0141281 0
0.07335121 0.00520889 0
0.07336318 -0.00398285 0
0.07307658 -0.0125322 0
0.07252167 -0.0201136 0
0.07172751000000001 -0.0270986 0
0.0707098 -0.033445 0
0.06950038 -0.0387271 0
0.06812749 -0.0431887 0
0.06662174 -0.0468968 0
0.06500220000000001 -0.0500171 0
0.0632935 -0.0523242 0
0.0615199 -0.0539427 0
0.05970690000000001 -0.0547844 0
0.057867 -0.0555646 0
0.0560195 -0.0551064 0
0.0542652 -0.0479115 0
0.0527521 -0.044202 0
0.051384200000000005 -0.0382727 0
0.050165 -0.0349706 0
0.0490858 -0.0296919 0
0.048207 -0.0232048 0
0.047531500000000004 -0.0181713 0
0.0470038 -0.0138303 0
0.046619600000000004 -0.00991567 0
0.0463383 -0.00699092 0
0.0461626 -0.00396258 0
0.046067500000000004 -0.00185121 0
0.0460483 0.000510177 0
0.0461012 0.00244202 0
0.04621120000000001 0.00411182 0
0.046376200000000006 0.00560715 0
0.0465819 0.00666735 0
0.046819700000000006 0.00749453 0
0.047077600000000004 0.007951 0
0.047351700000000004 0.00849775 0
0.0476471 0.00922847 0
0.047970900000000004 0.0102067 0
0.0483335 0.0115572 0
0.0487503 0.0134632 0
0.0492422 0.0160148 0
0.0498258 0.0188825 0
0.0504878 0.0204218 0
0.051166500000000004 0.0200627 0
0.0518064 0.0182577 0
0.0523667 0.0153772 0
0.0528153 0.0116505 0
0.0531314 0.00753683 0
0.0533101 0.003458 0
0.0533602 -0.000137499 0
0.05329540000000001 -0.00358399 0
0.053117700000000004 -0.00690321 0
0.052823300000000004 -0.0104859 0
0.052414100000000005 -0.013854 0
0.0518875 -0.0175221 0
0.051245200000000005 -0.020792 0
0.0504997 -0.0237457 0
0.0496547 -0.0267611 0
0.0487172 -0.0292638 0
0.047705300000000006 -0.0312953 0
0.0466309 -0.033039 0
0.045503100000000005 -0.0345153 0
0.06407850000000001 -0.0290557 0
0.0634612 -0.00694138 0
0.0635394 0.00999866 0
0.06407170000000001 0.0202352 0
0.06486890000000001 0.026633 0
0.06582167 0.0301986 0
0.06687584 0.0326971 0
0.06798959 0.0339589 0
0.0691363 0.0347415 0
0.07030204000000001 0.035128 0
0.07147556000000001 0.035269 0
0.07265392 0.035409 0
0.07380883 0.033677 0
0.074871098 0.0300596 0
0.075787468 0.0251877 0
0.07655318 0.0212262 0
0.07718251000000001 0.0168648 0
0.07764825 0.0113524 0
0.077916 0.00502594 0
0.07798375 -0.000481252 0
0.07787527 -0.00569704 0
0.07759452 -0.0107567 0
0.07715334 -0.0155246 0
0.07655763 -0.0197304 0
0.075832007 -0.0237065 0
0.074972102 -0.0274712 0
0.07400077000000001 -0.030611 0
0.0729344 -0.0330933 0
0.07179466 -0.0351482 0
0.07059289 -0.0367692 0
0.0693431 -0.038175 0
0.06805312000000001 -0.0391072 0
0.06674347 -0.0394022 0
0.06543357 -0.0391489 0
0.0641389 -0.0385278 0
0.0628721 -0.0374746 0
0.0616525 -0.0356886 0
0.0605035 -0.0333766 0
0.0594304 -0.0311523 0
0.0584349 -0.0286456 0
0.0575175 -0.0269478 0
0.0566342 -0.0262629 0
0.0557655 -0.0258678 0
0.0549105 -0.0254307 0
0.0540741 -0.0246411 0
0.0532675 -0.0239207 0
0.05248220000000001 -0.0231145 0
0.0517345 -0.0218259 0
0.0510246 -0.0208316 0
0.05034670000000001 -0.0198884 0
0.049699900000000005 -0.0190007 0
0.0490796 -0.0182793 0
0.048481300000000005 -0.0176714 0
0.047901400000000004 -0.0171608 0
0.0473372 -0.016728 0
0.0467863 -0.0163642 0
0.046246300000000004 -0.0160598 0
0.0457156 -0.0158129 0
0.045192 -0.0156309 0
0.0446733 -0.0155074 0
0.044158 -0.0154303 0
0.0436445 -0.0153987 0
0.0431312 -0.0154058 0
0.0426172 -0.0154458 0
0.042101700000000006 -0.0154859 0
0.041585800000000006 -0.0154684 0
0.041073000000000005 -0.0153039 0
0.040568200000000006 -0.0149945 0
0.0400768 -0.0145187 0
0.0396033 -0.0139326 0
0.0391506 -0.0132909 0
0.0387192 -0.012653 0
0.0383087 -0.0120455 0
0.0379175 -0.0114864 0
0.037544 -0.0109842 0
0.0371861 -0.0105371 0
0.036842200000000005 -0.0101426 0
0.036510400000000005 -0.00979758 0
0.036189400000000004 -0.00948278 0
0.035878400000000005 -0.00919596 0
0.0355764 -0.00894056 0
0.0352822 -0.00872376 0
0.0349949 -0.0085213 0
0.0347142 -0.00832852 0
0.034440200000000004 -0.00812068 0
0.034173300000000004 -0.00789807 0
0.0339143 -0.00765315 0
0.0336638 -0.00738312 0
0.0334227 -0.00709641 0
0.0331913 -0.00680127 0
0.0329698 -0.00650379 0
0.032758100000000005 -0.00622004 0
0.032555200000000006 -0.00597172 0
0.0323598 -0.00577495 0
0.0321697 -0.0056552 0
0.0319819 -0.00563097 0
0.031793300000000004 -0.005696 0
0.0316012 -0.00583886 0
0.0314035 -0.00602353 0
0.031199500000000005 -0.00621224 0
0.030989300000000004 -0.00639116 0
0.030773400000000006 -0.00655801 0
0.030552100000000006 -0.00671194 0
0.030326000000000006 -0.00685356 0
0.030095300000000005 -0.00698419 0
0.029860500000000005 -0.00710505 0
0.029621800000000004 -0.00721649 0
0.029379500000000003 -0.00731877 0
0.029134 -0.00741151 0
0.0288857 -0.00749022 0
0.028635 -0.00755237 0
0.0283826 -0.00759709 0
0.028129 -0.00762532 0
0.027874700000000002 -0.00763859 0
0.027620400000000003 -0.00762762 0
0.0273669 -0.00758805 0
0.027115300000000002 -0.00751577 0
0.0268667 -0.00740983 0
0.026622200000000006 -0.00727156 0
0.0263829 -0.00710205 0
0.0261498 -0.00690165 0
0.025923800000000004 -0.0066709 0
0.025706100000000003 -0.00641323 0
0.0254973 -0.00613513 0
0.025298 -0.00584649 0
0.025108400000000003 -0.00555318 0
0.024928500000000006 -0.00525813 0
0.024758500000000003 -0.00496476 0
0.024598100000000005 -0.00467608 0
0.024447300000000005 -0.00439281 0
0.024305800000000002 -0.00411641 0
0.024173200000000006 -0.00384983 0
0.024049400000000005 -0.00359588 0
0.023933700000000002 -0.00335717 0
0.0238258 -0.00312789 0
0.023725500000000004 -0.00290362 0
0.023632600000000004 -0.00267913 0
0.0235473 -0.00245379 0
0.0234694 -0.0022266 0
0.023399200000000002 -0.00199701 0
0.023336700000000002 -0.00176835 0
0.023281700000000002 -0.00154453 0
0.023234000000000005 -0.00132715 0
0.023193400000000003 -0.00112036 0
0.0231595 -0.000928802 0
0.023131600000000002 -0.000755805 0
0.0231091 -0.000603712 0
0.023091300000000002 -0.000473836 0
0.0230775 -0.000366414 0
0.023066800000000005 -0.000280722 0
0.0230587 -0.000215171 0
0.0230524 -0.000167524 0
0.023047400000000003 -0.000135121 0
0.023043300000000003 -0.000115151 0
0.0230396 -0.000104867 0
0.0230362 -0.000101801 0
0.023032800000000006 -0.000103917 0
0.0230292 -0.000109793 0
0.0230254 -0.000118457 0
0.0230213 -0.000129475 0
0.0230167 -0.000142822 0
0.023011700000000003 -0.000158905 0
0.0230061 -0.000178339 0
0.022999700000000005 -0.00020194 0
0.022992500000000006 -0.000230491 0
0.022984300000000006 -0.00026481 0
0.0229747 -0.000305453 0
0.022963700000000004 -0.000352796 0
0.022951100000000002 -0.00040698 0
0.022936400000000003 -0.000467835 0
0.0229197 -0.000534947 0
0.0229006 -0.000609013 0
0.0228789 -0.000689332 0
0.0228545 -0.000767886 0
0.022827700000000006 -0.000841068 0
0.022798500000000006 -0.00090715 0
0.0227672 -0.000964747 0
0.022734200000000003 -0.00101342 0
0.022699700000000003 -0.00105318 0
0.0226641 -0.00108398 0
0.022627600000000005 -0.00110552 0
0.022590500000000006 -0.00111771 0
0.022553200000000002 -0.00112098 0
0.022516 -0.00111549 0
0.022479100000000002 -0.00110151 0
0.022442800000000006 -0.00107939 0
0.022407300000000005 -0.00104974 0
0.022373000000000004 -0.00101303 0
0.022340000000000006 -0.000969906 0
0.022308600000000005 -0.000921359 0
0.0222788 -0.0008682 0
0.022250900000000004 -0.000811491 0
0.022224900000000006 -0.000752313 0
0.022200900000000003 -0.000691787 0
0.0221789 -0.000631011 0
0.022158900000000002 -0.000571094 0
0.022140900000000005 -0.000513032 0
0.0221248 -0.00045793 0
0.022110400000000002 -0.000405589 0
0.0220978 -0.000354439 0
0.0220869 -0.000303148 0
0.022077700000000006 -0.000251237 0
0.022070200000000005 -0.000197962 0
0.022064600000000004 -0.000142443 0
0.022060800000000005 -8.52576e-05 0
0.022059000000000002 -2.73115e-05 0
0.022059100000000005 3.09649e-05 0
0.022061200000000003 8.89596e-05 0
0.022065100000000004 0.000144663 0
0.0220708 0.000196609 0
0.022078200000000006 0.000243583 0
0.022087100000000005 0.000284668 0
0.022097200000000004 0.000319183 0
0.022108300000000004 0.000346886 0
0.022120300000000002 0.000367815 0
0.0221328 0.0003823 0
0.022145700000000004 0.000390856 0
0.022158800000000006 0.00039429 0
0.022172000000000004 0.000393342 0
0.022185000000000003 0.000388834 0
0.022197800000000004 0.000381532 0
0.022210400000000005 0.00037208 0
0.022222600000000002 0.00036099 0
0.0222344 0.000348603 0
0.022245800000000003 0.000335079 0
0.022256700000000004 0.000320444 0
0.022267100000000005 0.000304593 0
0.022277000000000005 0.000287323 0
0.022286200000000006 0.000268356 0
0.022294800000000004 0.000247413 0
0.0223027 0.000224213 0
0.022309700000000002 0.000198504 0
0.022315800000000004 0.000170149 0
0.022321 0.000139051 0
0.022325000000000005 0.000105215 0
0.022327900000000005 6.8729e-05 0
0.022329500000000002 2.98081e-05 0
0.022329800000000004 -1.13165e-05 0
0.0223287 -5.43542e-05 0
0.0223261 -9.89674e-05 0
0.022322 -0.000144827 0
0.022316300000000004 -0.000191626 0
0.022309100000000005 -0.000238624 0
0.022300400000000005 -0.000283016 0
0.022290200000000003 -0.00032443 0
0.0222788 -0.000362094 0
0.022266100000000004 -0.000395428 0
0.022252400000000006 -0.000424396 0
0.022237800000000002 -0.000449044 0
0.022222500000000006 -0.000469308 0
0.0222066 -0.000485054 0
0.0221902 -0.000496225 0
0.0221736 -0.000502809 0
0.022156800000000004 -0.000504781 0
0.02214 -0.000502317 0
0.0221234 -0.000495574 0
0.022107100000000005 -0.000484833 0
0.022091200000000005 -0.000470328 0
0.022075900000000002 -0.000452478 0
0.0220611 -0.000431778 0
0.022047200000000003 -0.000408582 0
0.022034000000000005 -0.00038344 0
0.022021700000000005 -0.000356877 0
0.022010300000000003 -0.000329545 0
0.0219998 -0.000301836 0
0.0219902 -0.000274407 0
0.0219815 -0.000247793 0
0.021973700000000006 -0.000222384 0
0.021966700000000006 -0.000198299 0
0.0219605 -0.000174913 0
0.021955100000000005 -0.000151394 0
0.021950500000000005 -0.000127514 0
0.021946600000000004 -0.000102893 0
0.021943700000000003 -7.71939e-05 0
0.021941500000000003 -5.06688e-05 0
0.021940300000000003 -2.37726e-05 0
0.02194 3.31605e-06 0
0.021940600000000005 3.02219e-05 0
0.021942000000000003 5.60506e-05 0
0.0219443 8.00579e-05 0
0.021947400000000006 0.000101693 0
0.0219511 0.000120516 0
0.0219554 0.000136189 0
0.021960200000000006 0.000148551 0
0.0219653 0.000157705 0
0.021970700000000003 0.000163755 0
0.0219762 0.000167 0
0.021981800000000003 0.000167782 0
0.021987400000000004 0.00016654 0
0.021992900000000003 0.000163623 0
0.021998300000000005 0.000159404 0
0.022003500000000002 0.000154237 0
0.0220085 0.000148354 0
0.0220133 0.000141873 0
0.022018000000000003 0.0001349 0
0.0220223 0.0001275 0
0.0220264 0.000119556 0
0.022030300000000003 0.00011105 0
0.022033800000000006 0.00010181 0
0.022037 9.17046e-05 0
0.0220399 8.05999e-05 0
0.192195 -0.455715 0
0.176913 -0.440714 0
0.1628928 -0.406852 0
0.14983649999999998 -0.374619 0
0.1381066 -0.331569 0
0.1277391 -0.292963 0
0.11861820000000001 -0.25643 0
0.1106908 -0.221374 0
0.1038749 -0.190392 0
0.0979691 -0.165507 0
0.092875 -0.141283 0
0.0885739 -0.119333 0
0.08493906000000001 -0.0994952 0
0.08193756 -0.0824915 0
0.07944333 -0.068381 0
0.07736508 -0.0570539 0
0.07563887400000001 -0.0477125 0
0.07416991 -0.0407284 0
0.07293809 -0.0335946 0
0.07192893 -0.0273544 0
0.07112771 -0.0208886 0
0.07055471 -0.0138692 0
0.07021012 -0.00714959 0
0.07009085000000001 -0.000228758 0
0.0702167 0.00749812 0
0.07060725000000001 0.0155962 0
0.07127086 0.023736 0
0.07219686 0.0313737 0
0.07336901 0.0384765 0
0.074759953 0.0444574 0
0.07630763 0.0475667 0
0.07788082 0.0463203 0
0.07934974 0.0417692 0
0.0806437 0.0362612 0
0.08174689 0.0303008 0
0.08263624 0.0234465 0
0.08327924 0.0155447 0
0.08366710000000001 0.00829447 0
0.08382423 0.00164346 0
0.08377181 -0.00438628 0
0.0835273 -0.0102623 0
0.08311293 -0.0147038 0
0.08253403000000001 -0.0197591 0
0.0817937 -0.0242577 0
0.08091256000000001 -0.0282249 0
0.07991489 -0.0313331 0
0.07882669 -0.0337646 0
0.07766405 -0.0358369 0
0.07643967 -0.0374721 0
0.0751719827 -0.0385073 0
0.07387649 -0.0391561 0
0.07256688 -0.0393725 0
0.07125484 -0.0393376 0
0.06995401 -0.0386879 0
0.06869093 -0.0371751 0
0.06748292 -0.0353187 0
0.06635182 -0.0325441 0
0.06530820000000001 -0.0319568 0
0.06406590000000001 -0.0403045 0
0.062671 -0.0429737 0
0.0611842 -0.0461632 0
0.0596097 -0.0476031 0
0.058048 -0.045965 0
0.056552700000000004 -0.043966 0
0.0551149 -0.042293 0
0.0537502 -0.0395454 0
0.0524818 -0.0370994 0
0.0512748 -0.035342 0
0.050128000000000006 -0.0337325 0
0.049018500000000007 -0.0329697 0
0.0479351 -0.0320931 0
0.04687620000000001 -0.0315414 0
0.04583280000000001 -0.0310818 0
0.0448099 -0.0303068 0
0.043813500000000005 -0.0295593 0
0.042839300000000004 -0.0289154 0
0.0418865 -0.0283251 0
0.0409507 -0.0278888 0
0.040026700000000005 -0.0276056 0
0.039109700000000004 -0.0274617 0
0.0381962 -0.0273902 0
0.0372907 -0.0269799 0
0.0364056 -0.0261548 0
0.0355571 -0.0248159 0
0.0347599 -0.0231083 0
0.0340244 -0.0211594 0
0.0333555 -0.019198 0
0.0327491 -0.0173061 0
0.0322076 -0.0153671 0
0.0317278 -0.0136041 0
0.0313009 -0.0121443 0
0.030925400000000006 -0.0103711 0
0.030615500000000004 -0.00837542 0
0.030371800000000004 -0.00633752 0
0.030196800000000003 -0.00426717 0
0.0300901 -0.00225072 0
0.030048500000000006 -0.000346935 0
0.0300688 0.00145409 0
0.0301477 0.00318859 0
0.0302838 0.00489388 0
0.030476700000000002 0.00659378 0
0.030726200000000002 0.00829517 0
0.031032700000000003 0.0100187 0
0.0313972 0.0117658 0
0.03182 0.0135158 0
0.032301 0.0152574 0
0.032839600000000004 0.0169657 0
0.0334338 0.0185914 0
0.034080000000000006 0.0200868 0
0.0347733 0.0214096 0
0.035507000000000004 0.0225217 0
0.0362736 0.0233893 0
0.0370645 0.0239947 0
0.037870900000000006 0.0243357 0
0.038682 0.0242282 0
0.0394756 0.0233286 0
0.0402259 0.0216426 0
0.0409037 0.0190669 0
0.041485600000000004 0.0159674 0
0.041959800000000005 0.0126626 0
0.0423221 0.00927023 0
0.0425726 0.00597865 0
0.0427159 0.00280589 0
0.0427938 0.00473508 0
0.043037900000000004 0.00868505 0
0.0433751 0.0114067 0
0.043772700000000005 0.0120421 0
0.0441638 0.0113182 0
0.0445185 0.00988404 0
0.0448146 0.00791801 0
0.04504180000000001 0.0058183 0
0.0452003 0.00381676 0
0.0452931 0.00184672 0
0.0453196 -0.000156146 0
0.0452798 -0.00210469 0
0.0451775 -0.00393686 0
0.045012800000000006 -0.00584039 0
0.0447872 -0.00754902 0
0.044510400000000006 -0.00894758 0
0.044190900000000005 -0.0101287 0
0.0438353 -0.0111308 0
0.0434488 -0.0119955 0
0.0430339 -0.0128567 0
0.04259 -0.0137428 0
0.042114900000000004 -0.0147415 0
0.0416049 -0.0158335 0
0.0410579 -0.0169423 0
0.040474100000000006 -0.0180332 0
0.0398545 -0.0191022 0
0.0391994 -0.0201587 0
0.0385095 -0.0211976 0
0.0377853 -0.0222163 0
0.0370267 -0.0232793 0
0.0362316 -0.0243578 0
0.035404200000000004 -0.0252171 0
0.034550000000000004 -0.0260354 0
0.0336672 -0.02691 0
0.0327609 -0.0274394 0
0.0318432 -0.0275827 0
0.030927800000000005 -0.0273747 0
0.030021900000000004 -0.0269701 0
0.0291408 -0.0258732 0
0.028306400000000002 -0.024367 0
0.027522400000000002 -0.0227843 0
0.026793900000000002 -0.0210566 0
0.0261254 -0.0192017 0
0.025522500000000004 -0.0171084 0
0.024993500000000002 -0.0147873 0
0.024541600000000004 -0.0124102 0
0.0241757 -0.00900536 0
0.023993300000000002 -0.0019134 0
0.024044700000000002 0.00454482 0
0.0243067 0.0107668 0
0.0247524 0.0152611 0
0.025322400000000002 0.0188434 0
0.0260139 0.0224034 0
0.026818800000000004 0.0257841 0
0.027741800000000004 0.0294839 0
0.028791800000000006 0.0333211 0
0.029972000000000006 0.0373569 0
0.031291000000000006 0.0415706 0
0.0327473 0.045574 0
0.0343339 0.0495015 0
0.036053600000000005 0.0533679 0
0.0378906 0.0566802 0
0.0398424 0.060377 0
0.041936 0.0650561 0
0.0441845 0.0694852 0
0.04656880000000001 0.0733259 0
0.049036300000000005 0.0739028 0
0.0514459 0.0703594 0
0.0536876 0.0641616 0
0.055689300000000004 0.056195 0
0.0573649 0.0444899 0
0.058611 0.0318476 0
0.059477800000000004 0.021263 0
0.060025 0.0122384 0
0.0602885 0.00413661 0
0.06029230000000001 -0.00351519 0
0.060040500000000004 -0.0111719 0
0.0595324 -0.0188511 0
0.0587777 -0.0258873 0
0.0578016 -0.0323199 0
0.05662160000000001 -0.0379393 0
0.05527700000000001 -0.0424695 0
0.0537897 -0.0464326 0
0.052181700000000004 -0.0498027 0
0.050472100000000006 -0.0525538 0
0.048688800000000004 -0.0542302 0
0.0468599 -0.0553903 0
0.045004100000000005 -0.0558285 0
0.0431519 -0.0552131 0
0.0413313 -0.0541329 0
0.0395567 -0.0523355 0
0.0378416 -0.0511192 0
0.0361744 -0.049027 0
0.034593000000000006 -0.0461171 0
0.033118 -0.042343 0
0.0317961 -0.0373224 0
0.030642800000000005 -0.032271 0
0.029664700000000002 -0.0268259 0
0.0288604 -0.0218491 0
0.0282161 -0.0172464 0
0.027710900000000004 -0.0135245 0
0.027320900000000002 -0.0101346 0
0.0270255 -0.00776485 0
0.026819500000000003 -0.00450074 0
0.026739700000000005 -0.000487899 0
0.026795400000000004 0.00366161 0
0.026989700000000005 0.00781159 0
0.027321700000000004 0.0119055 0
0.0277914 0.0160804 0
0.0284026 0.0204204 0
0.0291632 0.0250328 0
0.0300814 0.0298386 0
0.0311593 0.0345745 0
0.032391 0.0390639 0
0.033766700000000004 0.0432529 0
0.0352789 0.0471462 0
0.0369075 0.05036 0
0.038642 0.0535893 0
0.040482300000000006 0.0566109 0
0.0424165 0.0592778 0
0.0444343 0.0610795 0
0.0464479 0.0594012 0
0.0484835 0.0633084 0
0.05062610000000001 0.0648917 0
0.0527955 0.0648083 0
0.0549109 0.0618137 0
0.0568901 0.0570111 0
0.0586869 0.050888 0
0.060251700000000005 0.0432589 0
0.0615573 0.035811 0
0.0626302 0.029112 0
0.0634743 0.0219159 0
0.0640774 0.0147384 0
0.0644422 0.00762415 0
0.06458130000000001 0.00121183 0
0.0645014 -0.00546914 0
0.0642099 -0.0116717 0
0.0637197 -0.0172519 0
0.0630458 -0.0228196 0
0.0621979 -0.027705 0
0.0611968 -0.0321339 0
0.0600527 -0.0362446 0
0.058784100000000006 -0.0395199 0
0.057419700000000004 -0.0421294 0
0.0559783 -0.0442216 0
0.054475300000000004 -0.045809 0
0.052930200000000004 -0.0467701 0
0.051363200000000005 -0.0471469 0
0.049798300000000004 -0.0466826 0
0.048252500000000004 -0.0461735 0
0.04672660000000001 -0.0452251 0
0.045254 -0.0432158 0
0.043843400000000005 -0.0418894 0
0.042449400000000005 -0.0425822 0
0.041012900000000005 -0.0433848 0
0.039551100000000006 -0.0442755 0
0.038055000000000005 -0.0452934 0
0.036515000000000006 -0.0468445 0
0.034937800000000005 -0.0477158 0
0.033344000000000006 -0.0477193 0
0.031767300000000005 -0.0469431 0
0.0302283 -0.0454734 0
0.028750900000000003 -0.0433156 0
0.027358 -0.0404424 0
0.026064800000000006 -0.0373783 0
0.0248796 -0.0339749 0
0.023813100000000004 -0.0303257 0
0.0228678 -0.026657 0
0.022045600000000005 -0.0229967 0
0.0213391 -0.0195777 0
0.0207482 -0.0160852 0
0.020275400000000006 -0.0124774 0
0.019924800000000006 -0.00876504 0
0.019681000000000004 -0.00608263 0
0.019536700000000004 -0.00248183 0
0.0195327 0.0019774 0
0.019672500000000002 0.00623508 0
0.019956500000000002 0.0105887 0
0.09331350000000001 0.00548306 0
0.09393460000000001 0.0324435 0
0.0953644 0.051362 0
0.09729020000000001 0.0620868 0
0.0994626 0.0673516 0
0.1017496 0.0693719 0
0.1040745 0.0700046 0
0.106397 0.0690127 0
0.10862050000000001 0.0646718 0
0.1106856 0.0593473 0
0.112544 0.0523619 0
0.1141376 0.0438103 0
0.11544670000000001 0.0352891 0
0.1164821 0.0274027 0
0.11726990000000001 0.0203918 0
0.1178377 0.0142153 0
0.11821290000000001 0.00873143 0
0.1184174 0.00390623 0
0.1184713 -0.000230479 0
0.118399 -0.0037981 0
0.1182157 -0.00689588 0
0.1179316 -0.00998331 0
0.11754220000000001 -0.0132004 0
0.1170558 -0.0156378 0
0.11650260000000001 -0.0173594 0
0.1158971 -0.0189052 0
0.11532339999999999 -0.017401 0
0.11473720000000001 -0.0177548 0
0.1141352 -0.0184223 0
0.11350170000000001 -0.0196104 0
0.1128216 -0.0211548 0
0.1120872 -0.0228338 0
0.1112963 -0.0245366 0
0.1104493 -0.0261808 0
0.1095512 -0.0276065 0
0.10860900000000001 -0.0288533 0
0.1076275 -0.0299693 0
0.1066112 -0.0309559 0
0.1055642 -0.0318161 0
0.1044909 -0.0325565 0
0.1033951 -0.0331542 0
0.1022841 -0.033363 0
0.1011798 -0.0328953 0
0.10009320000000001 -0.0323379 0
0.0990238 -0.0318416 0
0.0979753 -0.0310649 0
0.0969591 -0.0299321 0
0.09598380000000001 -0.0286408 0
0.0950542 -0.0272086 0
0.0941792 -0.0253925 0
0.0933682 -0.0233253 0
0.0926332 -0.0208303 0
0.0919903 -0.0178104 0
0.09145600000000001 -0.0143778 0
0.0910413 -0.0106353 0
0.0907583 -0.00649982 0
0.090601 -0.00545969 0
0.0906647 0.00536225 0
0.09096 0.0112068 0
0.0913915 0.0143805 0
0.0919361 0.0181877 0
0.09259150000000001 0.0204405 0
0.09329130000000001 0.0215873 0
0.094033 0.0227173 0
0.0947799 0.0218334 0
0.0954693 0.0195239 0
0.0960742 0.0169574 0
0.09657400000000001 0.0133761 0
0.0969473 0.00926736 0
0.0971762 0.00484963 0
0.0972644 0.000846872 0
0.09722170000000001 -0.00318318 0
0.097049 -0.00681294 0
0.09676610000000001 -0.00980467 0
0.0963939 -0.0123353 0
0.095943 -0.0144949 0
0.0954255 -0.0164178 0
0.09484580000000001 -0.0182262 0
0.0942091 -0.0198453 0
0.0935212 -0.0212799 0
0.0927927 -0.0223254 0
0.092035 -0.0230443 0
0.0912527 -0.0238447 0
0.0904508 -0.0241992 0
0.0896431 -0.0242406 0
0.0888374 -0.0240948 0
0.08804050000000001 -0.0237106 0
0.08726020000000001 -0.0231184 0
0.08650440000000001 -0.0222286 0
0.0857851 -0.0209447 0
0.08511574 -0.0192395 0
0.08451011 -0.0171363 0
0.08398175000000001 -0.0146376 0
0.08354244 -0.0118244 0
0.08320132 -0.00880708 0
0.08296013 -0.00582533 0
0.0828156 -0.00303118 0
0.08276065 -0.000411974 0
0.08279001 0.00201131 0
0.08289354 0.00393063 0
0.0830475 0.0053451 0
0.08325506 0.00700875 0
0.08350149 0.00752804 0
0.08374834 0.00719993 0
0.08397563 0.00643201 0
0.08416876000000001 0.00525311 0
0.08431825 0.00385558 0
0.08442074000000001 0.00240684 0
0.08447313000000001 0.000860053 0
0.08447425 -0.000690388 0
0.0844237 -0.00222109 0
0.08432163000000001 -0.00379622 0
0.08416934000000001 -0.0052138 0
0.08396978000000001 -0.00662686 0
0.08372647 -0.00786936 0
0.08344625 -0.00880392 0
0.08314028 -0.0094943 0
0.08281559000000001 -0.0099422 0
0.08248014000000001 -0.0101022 0
0.08213514000000001 -0.0106099 0
0.08177738 -0.0107469 0
0.08141834 -0.0108549 0
0.08105216 -0.0110618 0
0.08068412 -0.0110046 0
0.08032014 -0.0108221 0
0.07996559 -0.0104404 0
0.07962724 -0.00986369 0
0.07931095 -0.00913148 0
0.07902154 -0.00825504 0
0.07876430000000001 -0.00720663 0
0.07854466 -0.00603867 0
0.07836375000000001 -0.00486116 0
0.07822392 -0.00359095 0
0.07812666 -0.00231508 0
0.07807115 -0.00108703 0
0.07805644 0.000180288 0
0.07808758 0.00161834 0
0.07816594 0.00299954 0
0.07828928 0.00433276 0
0.07845668 0.00563376 0
0.07866108000000001 0.0065133 0
0.07888698000000001 0.00692473 0
0.07911913000000001 0.00696128 0
0.07934647 0.00666863 0
0.07955894000000001 0.00610625 0
0.07974916 0.00535487 0
0.07991257 0.00450639 0
0.08004704 0.00363903 0
0.08015379 0.00283844 0
0.08023467000000001 0.00207858 0
0.08029138000000001 0.00133952 0
0.08031828 0.0004005 0
0.08031739 -0.000390546 0
0.08029089 -0.00112011 0
0.08024214 -0.00174796 0
0.08017499 -0.00220674 0
0.08009569 -0.00251791 0
0.08000765 -0.00273456 0
0.07991338 -0.00290751 0
0.07981408000000001 -0.00303764 0
0.07971095 -0.00314427 0
0.0796049 -0.00320668 0
0.07949819 -0.00318695 0
0.07939399 -0.00305703 0
0.07929573000000001 -0.00283528 0
0.07920664000000001 -0.00251056 0
0.07913017 -0.00208562 0
0.07906935 -0.00157967 0
0.07902641 -0.00102352 0
0.07900232 -0.000449584 0
0.07899787 0.000154728 0
0.07901308 0.00066953 0
0.0790431 0.00113868 0
0.07909126 0.00173764 0
0.07916093 0.00242217 0
0.07925514 0.00320531 0
0.07937644 0.00402001 0
0.07952287000000001 0.00469673 0
0.07968712 0.00511017 0
0.07986222 0.00535872 0
0.08004223 0.00542309 0
0.08022179 0.00535581 0
0.08039732000000001 0.00519097 0
0.08056602 0.00495437 0
0.08072572 0.00465434 0
0.08087419 0.00428058 0
0.0810092 0.00385753 0
0.08112969 0.00341136 0
0.08123558 0.00298522 0
0.08132821 0.00261261 0
0.08140993 0.00233213 0
0.08148418 0.00214651 0
0.08155471 0.0020528 0
0.08161906000000001 0.00188289 0
0.08168143 0.00184038 0
0.08174193 0.0018109 0
0.08180196 0.00178945 0
0.0818616 0.00179597 0
0.08192203 0.00183295 0
0.08198441000000001 0.00191196 0
0.0820503 0.00204276 0
0.08212143000000001 0.00222403 0
0.08219952 0.00245783 0
0.08228627000000001 0.00273946 0
0.08238312 0.00306049 0
0.08249123 0.00341256 0
0.08261153 0.00379023 0
0.08274481 0.00418881 0
0.08289164 0.00460117 0
0.08305232 0.00501816 0
0.08322676000000001 0.00542532 0
0.08341454000000001 0.00582036 0
0.08361476000000001 0.00616358 0
0.08382427 0.00637803 0
0.08403897 0.00648439 0
0.08425489 0.00646755 0
0.08446865 0.00636844 0
0.08467847 0.00624097 0
0.08488348 0.00607548 0
0.08508247000000001 0.0058864 0
0.0852749 0.0056803 0
0.0854604 0.00547282 0
0.0856391 0.0052699 0
0.08581130000000001 0.00508339 0
0.0859776 0.00491663 0
0.0861388 0.00477306 0
0.0862957 0.00465435 0
0.0864491 0.00456528 0
0.0866001 0.00450428 0
0.08674960000000001 0.00447216 0
0.0868984 0.00446567 0
0.0870475 0.00448292 0
0.0871976 0.00452556 0
0.0873495 0.00459116 0
0.0875041 0.00468011 0
0.087662 0.00479072 0
0.08782390000000001 0.00492306 0
0.0879906 0.00507585 0
0.0881628 0.00524804 0
0.088341 0.00543921 0
0.0885259 0.0056447 0
0.0887178 0.00585992 0
0.0889168 0.00606929 0
0.0891224 0.00625485 0
0.0893336 0.0064078 0
0.0895493 0.0065269 0
0.0897684 0.00661169 0
0.0899897 0.00666113 0
0.0902119 0.00667464 0
0.090434 0.00665503 0
0.09065490000000001 0.00660514 0
0.0908737 0.0065294 0
0.0910896 0.00643274 0
0.0913019 0.00632102 0
0.0915104 0.00619753 0
0.0917145 0.00606632 0
0.0919143 0.00593424 0
0.0921099 0.00581916 0
0.0923022 0.00572967 0
0.092492 0.00567077 0
0.0926804 0.00564293 0
0.0928684 0.00564837 0
0.0930572 0.00568394 0
0.0932476 0.00574572 0
0.0934406 0.00583057 0
0.0936367 0.00593731 0
0.0938367 0.00606455 0
0.0940414 0.0062116 0
0.09425130000000001 0.00637756 0
0.094467 0.00655978 0
0.0946889 0.00674903 0
0.0949171 0.00693731 0
0.0951515 0.0071191 0
0.0953918 0.00729071 0
0.0956376 0.0074494 0
0.0958884 0.00759354 0
0.0961437 0.00772217 0
0.0964031 0.00783549 0
0.0966659 0.00793437 0
0.0969318 0.00802052 0
0.0972004 0.00809625 0
0.0974714 0.00816427 0
0.0977445 0.00822757 0
0.0980197 0.00828931 0
0.098297 0.00835246 0
0.09857640000000001 0.00841456 0
0.0988578 0.00847532 0
0.0991413 0.0085361 0
0.09942680000000001 0.00859744 0
0.09971440000000001 0.00866304 0
0.1000043 0.00873485 0
0.1002967 0.00881493 0
0.1005919 0.00890417 0
0.1008904 0.00900366 0
0.1011923 0.00911381 0
0.101498 0.0092317 0
0.1018078 0.00935574 0
0.10212170000000001 0.0094808 0
0.1024397 0.00960212 0
0.10276170000000001 0.0097164 0
0.1030874 0.00982295 0
0.005703300000000008 -0.0863931 0
0.0030041000000000095 -0.0763606 0
0.000664899999999996 -0.0647548 0
-0.0013547000000000003 -0.0568734 0
-0.003050200000000003 -0.0455304 0
-0.00436149999999999 -0.033798 0
-0.0053076999999999985 -0.0237728 0
-0.005978600000000001 -0.0177101 0
-0.006510500000000002 -0.0150724 0
-0.006978200000000004 -0.0128641 0
-0.007384000000000002 -0.0116602 0
-0.0077625999999999945 -0.0115241 0
-0.008154999999999996 -0.0116163 0
-0.008506399999999997 -0.00904163 0
-0.008737399999999992 -0.00485578 0
-0.0088207 -0.000239476 0
-0.008739899999999995 0.00483499 0
-0.008486399999999991 0.0102159 0
-0.008038699999999996 0.0165333 0
-0.007353999999999999 0.0245719 0
-0.006366799999999992 0.0343102 0
-0.0050454999999999944 0.0445382 0
-0.0033765999999999935 0.0550686 0
-0.0013626999999999945 0.0651039 0
0.000966500000000009 0.0740032 0
0.0035702999999999985 0.0815811 0
0.0063941 0.0871923 0
0.00936490000000001 0.0905195 0
0.012409200000000009 0.0917652 0
0.015463700000000004 0.0912772 0
0.018478400000000006 0.0895141 0
0.0214185 0.0868996 0
0.024260300000000005 0.0837095 0
0.0269915 0.0803126 0
0.029607600000000005 0.0768897 0
0.032115300000000006 0.0738478 0
0.034534600000000006 0.0716034 0
0.0368968 0.0702996 0
0.0391837 0.0665814 0
0.041291400000000006 0.0599371 0
0.0431565 0.0524221 0
0.0447751 0.0452072 0
0.0461496 0.037749 0
0.0472707 0.0298174 0
0.0481217 0.0218161 0
0.04870820000000001 0.0136493 0
0.049088900000000005 0.0123013 0
0.0494175 0.00788451 0
0.0496141 0.00414349 0
0.04968890000000001 0.00069762 0
0.0496462 -0.00340776 0
0.0494508 -0.00792113 0
0.049121 -0.0114558 0
0.048690800000000006 -0.0142876 0
0.0481553 -0.0175839 0
0.0475222 -0.0201198 0
0.046822 -0.0217042 0
0.04607270000000001 -0.023363 0
0.0452605 -0.0251513 0
0.0443982 -0.0265625 0
0.0434879 -0.0280472 0
0.042526800000000003 -0.0295696 0
0.041515800000000005 -0.0310128 0
0.0404592 -0.0323282 0
0.039360400000000004 -0.0335477 0
0.0382231 -0.0346434 0
0.037049000000000006 -0.03569 0
0.0358411 -0.0366628 0
0.034606000000000005 -0.037472 0
0.033341600000000006 -0.0383705 0
0.0320476 -0.0392592 0
0.030724800000000003 -0.0400912 0
0.029384200000000006 -0.0403 0
0.028054600000000006 -0.0394937 0
0.0267656 -0.0379076 0
0.0255398 -0.0357614 0
0.0243953 -0.0331476 0
0.023342100000000005 -0.0302436 0
0.0223912 -0.0270314 0
0.021552 -0.0235694 0
0.020826700000000004 -0.020222 0
0.020207500000000003 -0.0170503 0
0.0197009 -0.0136385 0
0.019304800000000004 -0.010303 0
0.0190209 -0.00683253 0
0.018860000000000002 -0.00297513 0
0.018831800000000003 0.00110531 0
0.018941200000000005 0.00528716 0
0.019191900000000005 0.00955965 0
0.019585400000000003 0.0138597 0
0.020124200000000002 0.0182567 0
0.0208109 0.0227478 0
0.021650700000000002 0.0274431 0
0.0226504 0.0323117 0
0.023812 0.037122 0
0.025130600000000003 0.0417287 0
0.0265981 0.0460281 0
0.028199600000000005 0.0497459 0
0.029921100000000006 0.0531226 0
0.031732 0.0553263 0
0.033616 0.0584088 0
0.0357045 0.0678432 0
0.0381492 0.0774672 0
0.0408567 0.0842112 0
0.043738700000000005 0.0879741 0
0.04669140000000001 0.0887202 0
0.0496297 0.087357 0
0.0524977 0.0847161 0
0.0552662 0.0815346 0
0.057928600000000004 0.0784395 0
0.060494900000000004 0.0756897 0
0.0629292 0.0702374 0
0.0651356 0.0625254 0
0.06710278 0.0560635 0
0.06883387 0.0482805 0
0.07027829000000001 0.0387769 0
0.07139036 0.0283762 0
0.07215762 0.0184512 0
0.07261026000000001 0.00913436 0
0.07274109000000001 -0.000562356 0
0.07256465000000001 -0.00948098 0
0.07210833 -0.0171639 0
0.07141033000000001 -0.0242857 0
0.07058134 -0.0231768 0
0.06977264 -0.0270069 0
0.06877642 -0.0318139 0
0.06768324 -0.0334748 0
0.06655097 -0.0343474 0
0.06538727 -0.0354364 0
0.06419570000000001 -0.0358424 0
0.063 -0.0359448 0
0.061801 -0.0359509 0
0.0606099 -0.0354854 0
0.0594513 -0.0340023 0
0.0583578 -0.0316595 0
0.057351700000000005 -0.0288693 0
0.0564428 -0.0258714 0
0.0556277 -0.0230865 0
0.054920500000000004 -0.0200963 0
0.0542899 -0.0176412 0
0.053739800000000004 -0.0155946 0
0.05325680000000001 -0.0136724 0
0.0528288 -0.0120038 0
0.0524597 -0.0104488 0
0.0521297 -0.00925944 0
0.0518536 -0.00741104 0
0.051632300000000006 -0.00604385 0
0.051450800000000005 -0.00487122 0
0.0513115 -0.00357743 0
0.051210200000000004 -0.00259682 0
0.051138100000000006 -0.00176923 0
0.0510936 -0.000958588 0
0.0510742 -0.000253107 0
0.0510781 0.000473102 0
0.05110870000000001 0.00134713 0
0.051170600000000004 0.0023293 0
0.0512649 0.00324542 0
0.051379100000000004 0.003496 0
0.0514874 0.00292069 0
0.051563700000000004 0.00166305 0
0.0515901 -3.56922e-05 0
0.0515524 -0.00215644 0
0.0514391 -0.00449358 0
0.0512484 -0.00686111 0
0.050975900000000005 -0.0093495 0
0.050621900000000004 -0.0117037 0
0.050193800000000004 -0.0137568 0
0.049702300000000005 -0.015633 0
0.049149 -0.0174216 0
0.0485403 -0.0190262 0
0.0478769 -0.0206918 0
0.047151900000000004 -0.0226901 0
0.0463596 -0.0247378 0
0.0454999 -0.0267369 0
0.0445752 -0.0286447 0
0.0435885 -0.0304588 0
0.0425429 -0.0321955 0
0.041441000000000006 -0.033845 0
0.040285400000000006 -0.0354236 0
0.0390778 -0.0369587 0
0.037821 -0.0383616 0
0.0365209 -0.0396083 0
0.0351794 -0.0408285 0
0.0337985 -0.0419799 0
0.032380200000000005 -0.0430825 0
0.030926100000000005 -0.04415 0
0.0294364 -0.0451658 0
0.0279224 -0.0456534 0
0.026393700000000006 -0.0459648 0
0.024776400000000004 -0.0501467 0
0.023070100000000003 -0.0521867 0
0.021295 -0.0540055 0
0.0194936 -0.0538558 0
0.017725500000000005 -0.0522835 0
0.016025300000000006 -0.0498807 0
0.014414700000000003 -0.0469675 0
0.012912300000000002 -0.0433975 0
0.011535400000000001 -0.0394435 0
0.010292099999999998 -0.0353489 0
0.009189299999999997 -0.0311216 0
0.008224700000000001 -0.0270463 0
0.007392800000000005 -0.0231046 0
0.006692600000000007 -0.019121 0
0.006126199999999998 -0.0150193 0
0.005699300000000004 -0.0107754 0
0.005412300000000009 -0.00662459 0
0.005262500000000003 -0.00250563 0
0.005253500000000008 0.00174715 0
0.005387799999999998 0.00619061 0
0.005679500000000004 0.011115 0
0.006137400000000001 0.0161356 0
0.006766500000000009 0.0214237 0
0.0075818 0.0273064 0
0.008601700000000004 0.0336036 0
0.009832800000000003 0.0399578 0
0.011273900000000003 0.0461536 0
0.012916200000000003 0.0520327 0
0.014775800000000006 0.0585764 0
0.016798 0.0624673 0
0.0189555 0.0668544 0
0.021250900000000003 0.0703546 0
0.023625900000000005 0.0718108 0
0.0260308 0.0723757 0
0.028441400000000006 0.0720833 0
0.030823200000000002 0.070808 0
0.0331585 0.0693648 0
0.0354432 0.0677963 0
0.037676400000000006 0.0663201 0
0.039864500000000004 0.0650019 0
0.041976700000000006 0.0615347 0
0.0439282 0.0556237 0
0.0456529 0.0481452 0
0.047120800000000004 0.0404722 0
0.0483473 0.0336469 0
0.0493398 0.0264314 0
0.05009570000000001 0.0191691 0
0.0506754 0.0193415 0
0.0513262 0.018983 0
0.0519459 0.0183966 0
0.0525432 0.0170285 0
0.0530303 0.012325 0
0.053363900000000006 0.00807227 0
0.0535718 0.00462655 0
0.05366030000000001 0.000708256 0
0.05361490000000001 -0.00304688 0
0.0534626 -0.00585887 0
0.053223000000000006 -0.0083997 0
0.0528947 -0.0111249 0
0.05248270000000001 -0.01338 0
0.0520028 -0.0153172 0
0.0514569 -0.0173118 0
0.050849200000000004 -0.0190051 0
0.050189300000000006 -0.0205076 0
0.0494802 -0.0219648 0
0.0487229 -0.0234225 0
0.0479173 -0.0248532 0
0.047065 -0.0262163 0
0.0461689 -0.0274918 0
0.0452313 -0.028712 0
0.0442543 -0.0298707 0
0.0432391 -0.0309986 0
0.0421868 -0.0321049 0
0.041097800000000004 -0.0332012 0
0.0399725 -0.0342877 0
0.0388114 -0.0353366 0
0.037616000000000004 -0.0363546 0
0.0363853 -0.0373966 0
0.035116800000000004 -0.0386253 0
0.033813600000000006 -0.0394995 0
0.032483500000000005 -0.0403006 0
0.0311262 -0.0411194 0
0.029744900000000005 -0.0417773 0
0.0283546 -0.0415997 0
0.026978000000000002 -0.0418722 0
0.025552400000000003 -0.0429547 0
0.0241262 -0.0426981 0
0.0227184 -0.0416691 0
0.021363 -0.039809 0
0.020077500000000005 -0.0374857 0
0.018878600000000002 -0.0346334 0
0.0177825 -0.031353 0
0.0168004 -0.0277524 0
0.015940700000000002 -0.0240449 0
0.015205800000000005 -0.0203157 0
0.0145932 -0.0166559 0
0.014102900000000002 -0.0129528 0
0.013746100000000004 -0.0089481 0
0.013515800000000001 -0.00504123 0
0.0134236 -0.000572245 0
0.0134873 0.00411521 0
0.013703200000000006 0.00864069 0
0.014071 0.0131777 0
0.014587700000000002 0.0176415 0
0.015257700000000006 0.0223619 0
0.0160886 0.027285 0
0.0170876 0.0324345 0
0.018260600000000002 0.0376899 0
0.019607700000000006 0.0428561 0
0.0211239 0.0478391 0
0.0228019 0.0525171 0
0.024624900000000005 0.0565766 0
-0.033862 0.107228 0
-0.030234999999999998 0.104762 0
-0.027013999999999996 0.089747 0
-0.0242111 0.0794655 0
-0.0217686 0.0664913 0
-0.01980989999999999 0.0523206 0
-0.018260899999999997 0.0410109 0
-0.017079499999999997 0.0305679 0
-0.0161877 0.0237355 0
-0.015465699999999999 0.0201962 0
-0.014806399999999997 0.0197066 0
-0.014122599999999999 0.0216068 0
-0.013358899999999993 0.023874 0
-0.012531100000000003 0.0251924 0
-0.011708200000000002 0.0243616 0
-0.010889399999999994 0.0250554 0
-0.010037699999999997 0.0260644 0
-0.009145600000000004 0.027604 0
-0.008183700000000002 0.0301377 0
-0.007127599999999998 0.0331516 0
-0.005974899999999991 0.0359183 0
-0.004724099999999995 0.0389287 0
-0.0033732999999999957 0.0420585 0
-0.0019046999999999953 0.0460094 0
-0.0002903999999999962 0.0509011 0
0.0015095999999999998 0.0569064 0
0.0035221000000000002 0.0636258 0
0.005767099999999997 0.0706912 0
0.008242399999999997 0.0773834 0
0.010927199999999998 0.0832574 0
0.013788700000000001 0.0879538 0
0.016777200000000006 0.0909041 0
0.0198324 0.0920909 0
0.0228965 0.091534 0
0.025919900000000003 0.0898166 0
0.0288676 0.0870326 0
0.0317092 0.083503 0
0.0344068 0.0783782 0
0.0369045 0.0716651 0
0.0391562 0.0637445 0
0.041124900000000006 0.0547667 0
0.0427857 0.0453997 0
0.0441448 0.0370214 0
0.045251200000000005 0.0299272 0
0.046121 0.0227417 0
0.046753300000000005 0.0155256 0
0.047144500000000006 0.00833297 0
0.0472973 0.00125031 0
0.04721740000000001 -0.00573112 0
0.0469006 -0.0127402 0
0.046357 -0.0194954 0
0.04560020000000001 -0.0254016 0
0.04466440000000001 -0.0304236 0
0.0435684 -0.0349962 0
0.042333800000000005 -0.0387648 0
0.0409865 -0.0418197 0
0.0395488 -0.0442425 0
0.038038 -0.0462661 0
0.036466000000000005 -0.048003 0
0.0348339 -0.0498871 0
0.033252300000000005 -0.0427245 0
0.0319428 -0.036361 0
0.030849500000000002 -0.0296491 0
0.029947100000000004 -0.0252827 0
0.029173300000000006 -0.0215104 0
0.028526500000000003 -0.0176919 0
0.028001200000000004 -0.0140835 0
0.0275947 -0.0105799 0
0.0273013 -0.00745204 0
0.027101400000000005 -0.00465037 0
0.0269965 -0.00179407 0
0.0269898 0.0012976 0
0.027091700000000003 0.00473708 0
0.027315200000000005 0.00851823 0
0.027666000000000003 0.0123929 0
0.0281471 0.0162873 0
0.0287602 0.020318 0
0.0295102 0.0245153 0
0.030405100000000004 0.0290017 0
0.031452 0.0335784 0
0.0326492 0.038007 0
0.0339901 0.042202 0
0.035466300000000006 0.0461293 0
0.0370687 0.049805 0
0.0387915 0.0534442 0
0.040633300000000004 0.0568331 0
0.0425803 0.0598452 0
0.04462870000000001 0.0628727 0
0.0467687 0.0651652 0
0.0489319 0.0640902 0
0.051001700000000004 0.0599517 0
0.052896900000000004 0.0538797 0
0.054567700000000004 0.0466949 0
0.0559875 0.0389402 0
0.0572066 0.0378163 0
0.0584879 0.043422 0
0.0600766 0.0498746 0
0.061786 0.052688 0
0.06358130000000001 0.0544066 0
0.06536397000000001 0.0520711 0
0.06703553000000001 0.0484749 0
0.06858546 0.0445949 0
0.06998092 0.0391614 0
0.07117891 0.0330846 0
0.07217182 0.0269233 0
0.07296349 0.02104 0
0.07355764000000001 0.0150216 0
0.07395405000000001 0.00912328 0
0.0741632 0.00383799 0
0.074207375 -0.000870026 0
0.07410074 -0.00522305 0
0.07385345 -0.00936083 0
0.07347268 -0.0131554 0
0.07297037 -0.016701 0
0.07235848 -0.0198811 0
0.07163501 -0.0232306 0
0.07081438000000001 -0.0257891 0
0.06991739 -0.0278489 0
0.06895986 -0.0294535 0
0.06795696 -0.0306416 0
0.06691665000000001 -0.0316528 0
0.0658518 -0.0321668 0
0.06477540000000001 -0.0323502 0
0.0637022 -0.0319969 0
0.0626496 -0.0311491 0
0.0616321 -0.0299256 0
0.0606558 -0.0287258 0
0.0597238 -0.0272344 0
0.0588452 -0.0255479 0
0.058024900000000004 -0.023855 0
0.0572522 -0.0226408 0
0.056517 -0.0216721 0
0.055804900000000005 -0.0211379 0
0.0551029 -0.0220387 0
0.0543961 -0.0212421 0
0.05369360000000001 -0.0210039 0
0.0529979 -0.0206724 0
0.052316100000000004 -0.0202562 0
0.0516495 -0.0197346 0
0.0510036 -0.0191078 0
0.050373100000000004 -0.0187674 0
0.0497528 -0.018447 0
0.049143400000000004 -0.0181996 0
0.0485377 -0.018159 0
0.047932100000000005 -0.018225 0
0.0473217 -0.0183889 0
0.046706000000000004 -0.0185674 0
0.046083200000000005 -0.018792 0
0.045452900000000004 -0.019033 0
0.0448137 -0.0193136 0
0.04416490000000001 -0.0196176 0
0.0435054 -0.0199508 0
0.0428344 -0.0203031 0
0.0421513 -0.0206776 0
0.041455500000000006 -0.0210702 0
0.0407462 -0.0214797 0
0.0400232 -0.0218992 0
0.039285900000000006 -0.0223242 0
0.0385346 -0.0227475 0
0.0377689 -0.0231976 0
0.0369876 -0.023672 0
0.0361961 -0.0238005 0
0.0354063 -0.0235532 0
0.034633300000000006 -0.0228363 0
0.033889800000000005 -0.0218762 0
0.0331767 -0.0209665 0
0.032498900000000004 -0.0197629 0
0.031863600000000006 -0.0185005 0
0.0312691 -0.0172739 0
0.0307155 -0.016049 0
0.030202600000000003 -0.0148381 0
0.0297298 -0.0136262 0
0.029296700000000002 -0.0124435 0
0.028904900000000004 -0.0110892 0
0.028562900000000002 -0.0095159 0
0.028274600000000004 -0.00786628 0
0.028041800000000006 -0.0061831 0
0.027865300000000003 -0.0044996 0
0.0277436 -0.00288934 0
0.0276741 -0.00137318 0
0.027653900000000002 8.31056e-05 0
0.027681700000000004 0.00150781 0
0.0277564 0.00290724 0
0.027877700000000005 0.00430029 0
0.028045100000000003 0.00566785 0
0.028257700000000004 0.00702504 0
0.028516 0.00841158 0
0.028820700000000005 0.00979599 0
0.029170500000000002 0.0111163 0
0.029563000000000006 0.0123621 0
0.029995600000000004 0.0135184 0
0.0304646 0.0145483 0
0.030965400000000004 0.0154333 0
0.031493 0.0161624 0
0.032042100000000004 0.0167239 0
0.032606800000000005 0.0171141 0
0.033181600000000006 0.0173379 0
0.0337611 0.0174064 0
0.0343404 0.0173323 0
0.0349148 0.0171244 0
0.0354802 0.0167975 0
0.036032800000000004 0.0163617 0
0.036567800000000004 0.0157123 0
0.0370727 0.0145716 0
0.037531300000000004 0.0129705 0
0.037930000000000005 0.0109789 0
0.0382558 0.00859694 0
0.0384916 0.00567185 0
0.0386306 0.00293131 0
0.038687000000000006 0.000600507 0
0.038665200000000004 -0.00179175 0
0.038564400000000006 -0.00407445 0
0.038395700000000005 -0.00588616 0
0.0381731 -0.00736188 0
0.037903200000000005 -0.00875961 0
0.037585900000000005 -0.0102393 0
0.0372139 -0.0120252 0
0.036780200000000006 -0.0139376 0
0.0362825 -0.0158322 0
0.035722800000000006 -0.0176597 0
0.0351034 -0.0194225 0
0.034426500000000006 -0.0211159 0
0.033694400000000006 -0.0227367 0
0.032909900000000006 -0.0242621 0
0.032076 -0.0257046 0
0.031194900000000005 -0.0271139 0
0.0302645 -0.0286115 0
0.0292962 -0.0293824 0
0.028314400000000003 -0.0294713 0
0.027341000000000004 -0.0289397 0
0.026395400000000006 -0.0278667 0
0.025491400000000004 -0.0265231 0
0.024649000000000004 -0.0216868 0
0.024042400000000005 -0.0154775 0
0.023633300000000003 -0.0093997 0
0.023401700000000004 -0.00535248 0
0.023278400000000005 -0.00215763 0
0.023262500000000005 0.000964833 0
0.023348100000000004 0.00405831 0
0.023540900000000003 0.0074092 0
0.023851200000000003 0.0110836 0
0.024287600000000006 0.0149572 0
0.024855000000000002 0.0189257 0
0.025557300000000005 0.0230136 0
0.026397900000000002 0.0272558 0
0.027384700000000005 0.0317712 0
0.028523700000000006 0.0363284 0
0.029811900000000002 0.0407203 0
0.031243400000000005 0.0449196 0
0.0328091 0.0487788 0
0.0344987 0.0523928 0
0.0363051 0.0557898 0
0.0382213 0.0590108 0
0.0402432 0.062172 0
0.042369000000000004 0.0652727 0
0.0445955 0.0680022 0
0.0468668 0.0676944 0
0.04906630000000001 0.0640291 0
0.0511002 0.0580736 0
0.052908000000000004 0.0506356 0
0.0545131 0.054437 0
0.0564978 0.0626702 0
0.0586937 0.0687398 0
0.0610467 0.0711867 0
0.06337570000000001 0.0683531 0
0.06559441 0.0648706 0
0.06767695 0.0600542 0
0.06956209000000001 0.0531843 0
0.07119748000000001 0.045399 0
0.07257905 0.0382161 0
0.07373236 0.0314206 0
0.074649668 0.0240889 0
0.075317839 0.0165017 0
0.075736074 0.00902583 0
0.075915752 0.00225441 0
0.07587967200000001 -0.00402245 0
0.07563874500000001 -0.0100227 0
0.07520606562 -0.0155631 0
0.074597439 -0.020523 0
0.07383272 -0.0251076 0
0.07291752 -0.0294526 0
0.07187033000000001 -0.0330755 0
0.07071649 -0.0359593 0
0.06947377 -0.0383917 0
0.06815711 -0.0404847 0
0.06677847 -0.0420819 0
0.0653592 -0.0429661 0
0.06392060000000001 -0.0432782 0
0.062480900000000006 -0.0430537 0
0.0610588 -0.0422487 0
0.0596773 -0.0406245 0
0.0583645 -0.0381857 0
0.057138 -0.0356046 0
0.055997700000000004 -0.033079 0
0.0549399 -0.0305423 0
0.053951 -0.0291534 0
0.0530064 -0.0276585 0
0.0521084 -0.02614 0
0.0512724 -0.0241859 0
0.0504988 -0.0225801 0
0.049710700000000003 -0.0243838 0
0.0968599 -0.267944 0
0.0881611 -0.248662 0
0.08026313 -0.226556 0
0.07307076 -0.206267 0
0.06653413 -0.186791 0
0.060663800000000004 -0.166396 0
0.0554506 -0.14832 0
0.0507852 -0.132504 0
0.04663010000000001 -0.118166 0
0.042911300000000006 -0.105998 0
0.0395702 -0.0955182 0
0.0365484 -0.0865833 0
0.0338086 -0.0783657 0
0.0313318 -0.0706839 0
0.029110300000000006 -0.0630029 0
0.0271442 -0.0553982 0
0.025422200000000006 -0.0483183 0
0.023932000000000002 -0.0414831 0
0.022666900000000004 -0.0347221 0
0.021628800000000004 -0.0278807 0
0.020819800000000006 -0.0209909 0
0.0202385 -0.0142415 0
0.019881100000000006 -0.00753006 0
0.019748600000000005 -0.000737235 0
0.019845 0.00620502 0
0.020175700000000005 0.0133072 0
0.0207448 0.0204931 0
0.021554800000000006 0.0277473 0
0.022604400000000004 0.0348113 0
0.023881000000000006 0.0413659 0
0.025365400000000003 0.0472655 0
0.027031900000000005 0.0523618 0
0.028860800000000006 0.0568691 0
0.030805700000000005 0.0595127 0
0.0328333 0.0621256 0
0.03495 0.0646273 0
0.037135100000000004 0.0662824 0
0.0393675 0.0676184 0
0.0416465 0.0690421 0
0.043966000000000005 0.0698136 0
0.046258900000000006 0.0674038 0
0.0484209 0.062267 0
0.0503754 0.055259 0
0.05207780000000001 0.0472858 0
0.0535211 0.0399167 0
0.054719500000000004 0.0325116 0
0.0556709 0.0250252 0
0.0563736 0.0175291 0
0.056822300000000006 0.0097739 0
0.057020100000000004 0.00261151 0
0.0569913 -0.0039328 0
0.056736400000000006 -0.0108688 0
0.0562656 -0.0169549 0
0.0556039 -0.0223535 0
0.0547626 -0.0277907 0
0.0537554 -0.0323015 0
0.052609100000000006 -0.0361843 0
0.051344 -0.0394463 0
0.0499826 -0.0420062 0
0.0485485 -0.0438441 0
0.0470647 -0.0450312 0
0.0455515 -0.0456729 0
0.044024900000000006 -0.0458579 0
0.042498900000000006 -0.0456825 0
0.0410103 -0.0417502 0
0.039747300000000006 -0.0329996 0
0.0387687 -0.0260281 0
0.0380322 -0.0187021 0
0.0375189 -0.0128099 0
0.037175900000000005 -0.00831656 0
0.036970800000000005 -0.00447566 0
0.0368783 -0.00130824 0
0.0368862 0.00155565 0
0.036984 0.00405278 0
0.037163 0.00654186 0
0.0374204 0.00872712 0
0.037752 0.0112124 0
0.0381796 0.0143055 0
0.038709200000000006 0.0173229 0
0.0393379 0.0202255 0
0.0400609 0.0229924 0
0.0408736 0.0256225 0
0.0417727 0.0281941 0
0.042757100000000006 0.0307567 0
0.0438288 0.0334603 0
0.044996400000000006 0.0365299 0
0.0462736 0.0400029 0
0.0476687 0.0435176 0
0.04918020000000001 0.0470146 0
0.0508052 0.0501582 0
0.052488400000000004 0.0502544 0
0.0541193 0.0473967 0
0.0556183 0.0425767 0
0.0569326 0.0364974 0
0.0580328 0.0299475 0
0.0589232 0.0238993 0
0.059610500000000004 0.0177936 0
0.0600932 0.0114725 0
0.0603587 0.00488348 0
0.060624000000000004 0.00855325 0
0.0611517 0.0188537 0
0.061843 0.0222621 0
0.0626028 0.022638 0
0.0633412 0.0218222 0
0.0640674 0.0218294 0
0.0647914 0.0213087 0
0.06546462 0.0192093 0
0.06606393 0.0168315 0
0.06658329 0.0144965 0
0.06702396000000001 0.012063 0
0.06737853 0.00938371 0
0.06764558 0.00681493 0
0.06783097 0.00449776 0
0.06793945 0.00216793 0
0.06797444 7.31916e-05 0
0.06794378000000001 -0.00175828 0
0.06785077 -0.00369769 0
0.06769712 -0.00539886 0
0.06749038 -0.00688689 0
0.06723288000000001 -0.00848178 0
0.06692549 -0.00981269 0
0.06658009000000001 -0.0108466 0
0.06620109 -0.0118333 0
0.06579108 -0.0126803 0
0.06535762 -0.0132583 0
0.0649088 -0.0136204 0
0.0644514 -0.0137835 0
0.0639923 -0.0137378 0
0.0635377 -0.0135374 0
0.0630916 -0.01323 0
0.0626578 -0.0128156 0
0.062238600000000005 -0.0123687 0
0.061836 -0.0118132 0
0.06145200000000001 -0.0112732 0
0.0610855 -0.0107464 0
0.0607366 -0.0102354 0
0.060403000000000005 -0.00981704 0
0.0600824 -0.00947835 0
0.059770000000000004 -0.00929262 0
0.059462100000000004 -0.00919925 0
0.059156200000000006 -0.00918288 0
0.0588495 -0.00920928 0
0.058542800000000006 -0.00920306 0
0.058235300000000004 -0.0092248 0
0.057928400000000005 -0.00921663 0
0.0576198 -0.00929458 0
0.0573084 -0.00940404 0
0.056992 -0.00957929 0
0.0566692 -0.00979295 0
0.05633830000000001 -0.0100618 0
0.055997700000000004 -0.010369 0
0.05564620000000001 -0.0107163 0
0.0552826 -0.011092 0
0.05490590000000001 -0.011502 0
0.05451500000000001 -0.0119436 0
0.0541088 -0.012415 0
0.0536865 -0.0129144 0
0.053246 -0.0134779 0
0.0527878 -0.0139889 0
0.052312800000000007 -0.0144899 0
0.051821000000000006 -0.0150084 0
0.051311300000000004 -0.0155601 0
0.0507828 -0.0161358 0
0.05023470000000001 -0.016733 0
0.0496664 -0.0173404 0
0.04907790000000001 -0.0179509 0
0.048469 -0.0185599 0
0.0478398 -0.0191719 0
0.0471902 -0.0197876 0
0.0465199 -0.0204119 0
0.0458287 -0.0210444 0
0.0451162 -0.021685 0
0.0443824 -0.0223237 0
0.0436276 -0.0229371 0
0.042852600000000005 -0.023557 0
0.0420559 -0.0242302 0
0.041237600000000006 -0.0248054 0
0.040402200000000006 -0.0253401 0
0.039547500000000006 -0.0259154 0
0.0386741 -0.0264851 0
0.0377814 -0.0270611 0
0.036869200000000005 -0.0276479 0
0.035938200000000003 -0.0281987 0
0.034988500000000006 -0.0287936 0
0.0340244 -0.0290386 0
0.033060400000000004 -0.0287661 0
0.032114800000000006 -0.027991 0
0.031203800000000004 -0.0267209 0
0.030341600000000003 -0.0251684 0
0.029528500000000006 -0.0237289 0
0.0287687 -0.0219381 0
0.0280725 -0.0200201 0
0.027439700000000004 -0.0180949 0
0.026934400000000004 -0.0113752 0
0.026647500000000005 -0.00609427 0
0.026546100000000003 -0.000339826 0
0.026613000000000005 0.00362735 0
0.026788700000000006 0.00685423 0
0.027078200000000004 0.010334 0
0.027484600000000005 0.01388 0
0.0280054 0.0172502 0
0.028639200000000004 0.0206614 0
0.029392100000000004 0.024362 0
0.0302725 0.0283013 0
0.0312874 0.0324114 0
0.032439600000000006 0.0365085 0
0.0337266 0.0405006 0
0.0351438 0.0443065 0
0.036684100000000004 0.0479065 0
0.0383411 0.05133 0
0.0401108 0.0546885 0
0.041992100000000004 0.0580465 0
0.043985500000000004 0.0613457 0
0.046083200000000005 0.0643491 0
0.048252500000000004 0.0650693 0
0.0503744 0.0619529 0
0.0523468 0.0564113 0
0.054106 0.0493369 0
0.055616200000000005 0.0417788 0
0.0568842 0.0347867 0
0.0578178 0.0215081 0
0.058336700000000005 0.0104183 0
0.05849220000000001 -0.000252084 0
0.05833390000000001 -0.00803899 0
0.057953700000000004 -0.0146175 0
0.0573301 -0.0221487 0
0.056472800000000004 -0.0288629 0
0.0554047 -0.0346991 0
0.0541461 -0.0404564 0
0.0527078 -0.0454247 0
0.0511186 -0.0495967 0
0.049403 -0.0530412 0
0.0475854 -0.0557959 0
0.045691300000000004 -0.0576435 0
0.043752400000000004 -0.0585374 0
0.0417958 -0.0587975 0
0.039842800000000005 -0.0583164 0
0.0379173 -0.057097 0
0.0360523 -0.0550567 0
0.0342488 -0.0535526 0
0.032516500000000004 -0.0504186 0
0.030893000000000004 -0.0469086 0
0.029418 -0.0418282 0
0.028127100000000002 -0.0360475 0
0.027034000000000002 -0.0300157 0
0.0261392 -0.024158 0
0.025429 -0.0189655 0
0.024876500000000003 -0.0147368 0
0.0244476 -0.0111887 0
0.024139800000000003 -0.0075838 0
0.023942000000000005 -0.00438681 0
0.023859000000000005 -0.000986878 0
0.0238692 0.00171098 0
0.023997200000000003 0.00593547 0
0.0242758 0.010527 0
0.0247068 0.0151406 0
0.025297400000000005 0.0201267 0
0.0260617 0.0255138 0
0.027007800000000005 0.0309632 0
0.028132900000000002 0.0362534 0
0.0294306 0.0413023 0
0.030889100000000003 0.0458156 0
0.0324998 0.05033 0
0.0342389 0.0537474 0
0.0360877 0.0570512 0
0.038047000000000004 0.0603029 0
0.040108000000000005 0.0631456 0
0.0422564 0.0656047 0
0.0444787 0.0674601 0
0.0467175 0.0669876 0
0.049087500000000006 0.0747194 0
0.051654500000000006 0.0782419 0
0.05418970000000001 0.0730869 0
0.056500100000000004 0.0662597 0
0.0585393 0.0568492 0
0.0602764 0.0483533 0
0.0617653 0.0412923 0
0.06300410000000001 0.0337944 0
0.0640019 0.0265383 0
0.06474970000000001 0.0187793 0
0.06524066 0.0110961 0
0.06546597 0.00288045 0
0.06542742 -0.0046484 0
0.0651501 -0.0114855 0
0.0646404 -0.0185002 0
0.0639159 -0.0246452 0
0.0629973 -0.0299495 0
0.0619049 -0.0353122 0
0.0606427 -0.0400163 0
0.059238 -0.0439264 0
0.0577169 -0.0470604 0
0.0561026 -0.0495944 0
0.0544147 -0.0515131 0
0.052680000000000005 -0.0524185 0
0.050927700000000006 -0.0526421 0
0.0491757 -0.0524328 0
0.0474493 -0.0510608 0
0.0457839 -0.0489949 0
0.044192300000000004 -0.0464323 0
0.0426966 -0.0440131 0
0.041276400000000005 -0.0413663 0
0.0349715 0.197861 0
0.041706900000000005 0.198348 0
0.047943700000000006 0.178285 0
0.053600300000000003 0.16161 0
0.0586399 0.141475 0
0.06302100000000001 0.122833 0
0.06680577 0.105303 0
0.07002658 0.0890658 0
0.07271943 0.0734003 0
0.074903123 0.0585529 0
0.07660901 0.0446906 0
0.07787109 0.0319137 0
0.07872762 0.0203495 0
0.07921979 0.00982032 0
0.07937811 0.000585692 0
0.07926005 -0.00729977 0
0.07888802 -0.0142427 0
0.07830938 -0.02015 0
0.07754517 -0.025209 0
0.07663017 -0.0294405 0
0.075581991 -0.0330901 0
0.074429889 -0.035835 0
0.07319808 -0.0378893 0
0.07191003 -0.0392535 0
0.07058473 -0.040182 0
0.06923901 -0.0404619 0
0.06790141000000001 -0.0397034 0
0.06660915 -0.0378476 0
0.06538799000000001 -0.0354605 0
0.0642604 -0.0322378 0
0.0632511 -0.0286001 0
0.0623571 -0.025354 0
0.061556200000000005 -0.0231166 0
0.0608129 -0.0217162 0
0.0601029 -0.020919 0
0.0594208 -0.019872 0
0.0587882 -0.0182465 0
0.058202000000000004 -0.0169795 0
0.05765870000000001 -0.0156135 0
0.0571682 -0.0138653 0
0.0567366 -0.0121823 0
0.056355300000000004 -0.0107537 0
0.0560237 -0.00920685 0
0.0557435 -0.00770727 0
0.0555099 -0.00640584 0
0.0553169 -0.00524499 0
0.0551566 -0.00449443 0
0.055010500000000004 -0.00436391 0
0.0548584 -0.00479872 0
0.054684300000000005 -0.00563775 0
0.054476500000000004 -0.00679469 0
0.054226300000000005 -0.00815378 0
0.0539282 -0.00964747 0
0.053579100000000005 -0.0112029 0
0.0531784 -0.0127306 0
0.052728800000000006 -0.0141514 0
0.0522349 -0.015386 0
0.0517036 -0.016412 0
0.0511409 -0.0172842 0
0.050550700000000004 -0.0180849 0
0.049933500000000006 -0.0189152 0
0.049284 -0.0200138 0
0.04859530000000001 -0.0212633 0
0.047863300000000004 -0.0226073 0
0.047085800000000004 -0.0239846 0
0.046263 -0.0253368 0
0.0453956 -0.0266422 0
0.044485800000000006 -0.0278898 0
0.0435352 -0.0290982 0
0.0425441 -0.0303257 0
0.041512 -0.0315237 0
0.0404426 -0.032604 0
0.0393379 -0.0336342 0
0.0381997 -0.0346115 0
0.0370305 -0.035525 0
0.0358308 -0.0364344 0
0.0346008 -0.0373376 0
0.0333427 -0.0380868 0
0.0320615 -0.0388378 0
0.0307657 -0.0388302 0
0.029478700000000004 -0.0414146 0
0.028100900000000005 -0.0430894 0
0.026619300000000005 -0.0455057 0
0.025059500000000005 -0.047972 0
0.0234363 -0.048976 0
0.021814100000000003 -0.0484005 0
0.0202226 -0.047123 0
0.018686 -0.0451817 0
0.017224700000000003 -0.0426133 0
0.0158615 -0.0394168 0
0.014611700000000005 -0.0357891 0
0.013485700000000003 -0.0319446 0
0.012493600000000007 -0.0278539 0
0.011636900000000006 -0.0238138 0
0.010911900000000002 -0.0199436 0
0.010315600000000008 -0.0160471 0
0.00985040000000001 -0.0120306 0
0.009522200000000008 -0.00783256 0
0.009334900000000007 -0.00357632 0
0.009291099999999997 0.000733416 0
0.009389400000000006 0.00496778 0
0.009630700000000006 0.00935642 0
0.010022600000000007 0.0139634 0
0.010571800000000006 0.0187936 0
0.011286400000000002 0.0238862 0
0.012178099999999997 0.0294177 0
0.013260500000000001 0.0352554 0
0.0145372 0.0410269 0
0.0160024 0.0465837 0
0.017649400000000003 0.0519015 0
0.019469 0.0569345 0
0.021443300000000005 0.0610357 0
0.023529100000000004 0.0639557 0
0.0257123 0.0668227 0
0.027978700000000002 0.0688896 0
0.030318200000000003 0.0726511 0
0.0327956 0.0756149 0
0.035387400000000006 0.0803858 0
0.0381553 0.0845375 0
0.0410166 0.0869113 0
0.043940200000000006 0.0881286 0
0.0468669 0.0871626 0
0.049730300000000005 0.0846388 0
0.0524939 0.0812173 0
0.05511730000000001 0.0762463 0
0.057538500000000006 0.0691062 0
0.0596852 0.0600388 0
0.0615184 0.0509076 0
0.0630846 0.0436752 0
0.064393 0.0353831 0
0.06541378 0.0261482 0
0.06611717 0.0166706 0
0.06651547000000001 0.007683 0
0.06661059 -0.00142765 0
0.06640739000000001 -0.0102131 0
0.06592191 -0.0182618 0
0.0651825 -0.025518 0
0.0642211 -0.0317455 0
0.0630574 -0.0377247 0
0.0617093 -0.0427141 0
0.0601456 -0.0502004 0
0.0583722 -0.0553952 0
0.056459 -0.0590193 0
0.054439 -0.0619345 0
0.0523434 -0.0635439 0
0.0502123 -0.0642243 0
0.0480676 -0.0643824 0
0.045937500000000006 -0.0632946 0
0.0438824 -0.0588427 0
0.0420099 -0.0553202 0
0.040182600000000006 -0.0534878 0
0.0385035 -0.0474186 0
0.037022400000000004 -0.0425961 0
0.0356961 -0.0367402 0
0.0346037 -0.0295733 0
0.0337393 -0.0227961 0
0.0330994 -0.0162444 0
0.0326586 -0.0107443 0
0.0323746 -0.0067561 0
0.032213700000000005 -0.0031536 0
0.032171000000000005 0.000389984 0
0.0322322 0.00306793 0
0.032387400000000004 0.00636331 0
0.0326723 0.0105159 0
0.0330914 0.0144853 0
0.033649700000000005 0.0188517 0
0.034359900000000006 0.0235949 0
0.0352337 0.0286126 0
0.036274400000000005 0.0335591 0
0.0374767 0.0383233 0
0.038836800000000005 0.0430942 0
0.040351700000000004 0.0475139 0
0.0420082 0.051716 0
0.043812500000000004 0.0563824 0
0.0457737 0.0610203 0
0.047880000000000006 0.0650239 0
0.0501028 0.067849 0
0.052355900000000004 0.066729 0
0.05450870000000001 0.0622931 0
0.0564751 0.0558011 0
0.0582024 0.0481913 0
0.059679 0.0410286 0
0.0609185 0.0338498 0
0.06208520000000001 0.0370378 0
0.06329660000000001 0.0359751 0
0.06449780000000001 0.03596 0
0.06566321 0.0332436 0
0.06668059 0.028169 0
0.06753631 0.0234761 0
0.06824041 0.0190513 0
0.06879133 0.0143295 0
0.06919083000000001 0.00989966 0
0.06945024 0.00602243 0
0.0695839 0.00223129 0
0.06959632 -0.00124303 0
0.06949911 -0.00437137 0
0.06930126 -0.00727704 0
0.06901351 -0.00980616 0
0.06864719 -0.012001 0
0.06821003 -0.0140909 0
0.06770683 -0.0159706 0
0.06714696 -0.0174212 0
0.06654234 -0.0187935 0
0.06589386 -0.0199779 0
0.06521359 -0.0207497 0
0.064512 -0.0212881 0
0.0637958 -0.0216432 0
0.0630716 -0.0217659 0
0.0623475 -0.0216488 0
0.061633400000000005 -0.0211969 0
0.060942300000000005 -0.0201966 0
0.060289100000000005 -0.0192166 0
0.059661700000000005 -0.0183548 0
0.05907710000000001 -0.016736 0
0.058547100000000005 -0.0153036 0
0.058055800000000005 -0.0141894 0
0.0576049 -0.0129067 0
0.0571893 -0.0132404 0
0.0566552 -0.0178963 0
0.056019200000000005 -0.0201628 0
0.055309300000000006 -0.0222084 0
0.0545466 -0.0232829 0
0.05376790000000001 -0.0232699 0
0.0529983 -0.0230261 0
0.0522306 -0.0230582 0
0.051465500000000004 -0.0228289 0
0.05070670000000001 -0.0228688 0
0.049939000000000004 -0.0231786 0
0.04916090000000001 -0.0235517 0
0.048367900000000005 -0.0240345 0
0.047557600000000005 -0.0245901 0
0.046728500000000006 -0.0251448 0
0.0458808 -0.0256987 0
0.045014700000000005 -0.0262651 0
0.0441293 -0.026848 0
0.0432207 -0.027723 0
0.0422796 -0.0286943 0
0.0413091 -0.0294165 0
0.040322000000000004 -0.0298264 0
0.0393193 -0.0303546 0
0.0382966 -0.0309991 0
0.037252200000000006 -0.0316893 0
0.036182500000000006 -0.0324522 0
0.035088600000000005 -0.0331691 0
0.033971400000000006 -0.0338375 0
0.032832400000000005 -0.0345119 0
0.031676300000000004 -0.0348412 0
0.0305196 -0.0345632 0
0.029385600000000005 -0.0334787 0
0.028298800000000006 -0.0318133 0
0.027276300000000003 -0.0297265 0
0.026327800000000005 -0.0270194 0
0.0255258 -0.0218968 0
0.024876300000000004 -0.0169383 0
0.024388800000000002 -0.0129615 0
0.024017500000000004 -0.00949179 0
0.0237606 -0.0061568 0
0.0236192 -0.00293149 0
0.023553300000000006 -0.00139098 0
0.023547400000000003 0.0013323 0
0.023668600000000005 0.0057748 0
0.023931300000000003 0.00970246 0
0.0243212 0.0135503 0
0.024844500000000005 0.0176364 0
0.0255024 0.0216285 0
0.0262941 0.0257136 0
0.027226200000000006 0.0300068 0
0.028300500000000006 0.034214 0
0.0295107 0.0381588 0
0.0308473 0.0417963 0
0.032298 0.0450243 0
0.0338499 0.0478925 0
0.035491800000000004 0.0504395 0
0.0372129 0.0526828 0
0.0390056 0.054783 0
0.040865500000000006 0.0566513 0
0.0427806 0.0581677 0
0.044737200000000005 0.0588595 0
0.0466661 0.0565623 0
0.048474 0.0518848 0
0.050096800000000004 0.0456517 0
0.0515612 0.0455689 0
0.0531044 0.0461551 0
0.0545703 0.0424421 0
0.05587740000000001 0.0356805 0
0.0569264 0.0279019 0
0.0577583 0.0223545 0
0.0583886 0.0158081 0
0.0588093 0.00987055 0
0.0590388 0.00423617 0
0.0590767 -0.00153246 0
0.0589292 -0.00705689 0
0.0586044 -0.0119626 0
0.0581264 -0.0165337 0
0.057497400000000004 -0.0207728 0
0.0567433 -0.0243068 0
0.0558736 -0.0276003 0
0.0549046 -0.030325 0
0.0538536 -0.0325448 0
0.052737400000000004 -0.0342681 0
0.051572400000000004 -0.0354941 0
0.08060229000000001 -0.109639 0
0.07736238000000001 -0.0831116 0
0.07498938000000001 -0.0608456 0
0.07327203 -0.0445427 0
0.07200239 -0.0326841 0
0.07108551 -0.0232641 0
0.07044849 -0.0155222 0
0.07004592 -0.00911693 0
0.06983541 -0.00390298 0
0.06979014 0.000898788 0
0.06989952 0.00534502 0
0.07014417 0.00904259 0
0.07050422 0.0124081 0
0.07098017000000001 0.0159901 0
0.07157667000000001 0.019649 0
0.07230183 0.0237871 0
0.07317721 0.0285942 0
0.074220295 0.0337436 0
0.07540577200000001 0.0366581 0
0.07661848 0.0356341 0
0.07775239 0.032606 0
0.07877508 0.0288862 0
0.0796478 0.0237652 0
0.08032664 0.0172351 0
0.08077989000000001 0.0105549 0
0.08102826 0.00474929 0
0.08108595 -0.000787294 0
0.08096965 -0.0059183 0
0.08068923 -0.0104649 0
0.0802673 -0.0145806 0
0.07970748 -0.0187221 0
0.07901393000000001 -0.0226353 0
0.07819910000000001 -0.0260632 0
0.07728171 -0.0286404 0
0.07628994 -0.030726 0
0.07523216740000001 -0.0325813 0
0.07411694 -0.0342434 0
0.07295625 -0.0352824 0
0.07176982 -0.0358309 0
0.07057457 -0.035827 0
0.06938862 -0.0352993 0
0.0682254 -0.0345159 0
0.06709636000000001 -0.0332106 0
0.06602438000000001 -0.0311182 0
0.0650332 -0.0284749 0
0.06412860000000001 -0.0260083 0
0.0633062 -0.023429 0
0.0625706 -0.0212361 0
0.061881500000000006 -0.0201587 0
0.061223400000000004 -0.0195131 0
0.0605822 -0.0189021 0
0.059965000000000004 -0.0182011 0
0.0593703 -0.017454 0
0.05880300000000001 -0.016601 0
0.058262100000000004 -0.0159349 0
0.057734900000000006 -0.0157871 0
0.0572033 -0.0161234 0
0.056659 -0.016478 0
0.0561059 -0.0166759 0
0.0555469 -0.0168579 0
0.0549815 -0.0170408 0
0.0544129 -0.0170446 0
0.0538468 -0.0169309 0
0.053283300000000006 -0.0168881 0
0.0527197 -0.0169512 0
0.0521515 -0.0171636 0
0.0515745 -0.0174695 0
0.050986000000000004 -0.0178315 0
0.0503851 -0.0182225 0
0.0497706 -0.0186371 0
0.049142000000000005 -0.0190712 0
0.0484985 -0.0195282 0
0.04783950000000001 -0.0200061 0
0.0471641 -0.0205042 0
0.046471900000000003 -0.0210183 0
0.0457622 -0.0215449 0
0.0450351 -0.0220654 0
0.044290800000000005 -0.0225762 0
0.0435296 -0.0230825 0
0.0427516 -0.0235895 0
0.0419565 -0.0241021 0
0.0411443 -0.0246212 0
0.0403147 -0.0251463 0
0.0394675 -0.0256761 0
0.0386012 -0.0263408 0
0.037708900000000004 -0.0271596 0
0.036793000000000006 -0.0276793 0
0.035865400000000006 -0.0280372 0
0.034927 -0.0282549 0
0.0339898 -0.027961 0
0.0330709 -0.0272 0
0.032184500000000005 -0.0260407 0
0.0313425 -0.0245674 0
0.030553200000000003 -0.0229367 0
0.029820100000000002 -0.0211707 0
0.029148200000000006 -0.0193059 0
0.028547500000000003 -0.0155431 0
0.028079 -0.0130274 0
0.027690200000000005 -0.0102723 0
0.0273971 -0.0077159 0
0.027178 -0.00544724 0
0.027043000000000005 -0.00281112 0
0.026996900000000004 -4.49126e-05 0
0.027047500000000002 0.00296525 0
0.027201300000000005 0.00612901 0
0.027461700000000006 0.00933679 0
0.027827500000000005 0.0124348 0
0.028294800000000002 0.0154342 0
0.0288601 0.0183335 0
0.029521700000000005 0.0212054 0
0.030277200000000004 0.0239755 0
0.031124200000000005 0.0266993 0
0.032060500000000006 0.0293303 0
0.0330823 0.0318399 0
0.0341858 0.0342404 0
0.035368000000000004 0.036572 0
0.0366268 0.0388249 0
0.037958000000000006 0.0409133 0
0.039355100000000004 0.0427865 0
0.040810400000000004 0.0444269 0
0.042318100000000004 0.0457853 0
0.0438375 0.0450131 0
0.0452949 0.0423702 0
0.0466386 0.038258 0
0.0478233 0.0330033 0
0.0488205 0.027098 0
0.049616600000000004 0.0210189 0
0.0502058 0.0137801 0
0.0504879 0.00439421 0
0.050433000000000006 -0.00650779 0
0.050062 -0.0150871 0
0.0494318 -0.0215606 0
0.048628700000000004 -0.0265233 0
0.0476569 -0.0313537 0
0.046534400000000004 -0.0358362 0
0.0452511 -0.0408407 0
0.0438114 -0.0451931 0
0.042242400000000006 -0.048598 0
0.040575 -0.0512374 0
0.0388254 -0.0535883 0
0.037006300000000006 -0.0553299 0
0.0351425 -0.0565268 0
0.0332381 -0.0575178 0
0.0313053 -0.0586924 0
0.029325200000000003 -0.0600192 0
0.0273189 -0.0601238 0
0.025330700000000005 -0.0593353 0
0.0233878 -0.057179 0
0.0215435 -0.0535914 0
0.019843 -0.0488015 0
0.018313100000000006 -0.0433812 0
0.016966300000000004 -0.0378882 0
0.015795200000000002 -0.0329096 0
0.014781800000000005 -0.0282728 0
0.013916000000000005 -0.024032 0
0.013187400000000002 -0.0200455 0
0.012592000000000006 -0.0158063 0
0.012130799999999997 -0.0127365 0
0.011753200000000005 -0.00957772 0
0.0115233 -0.00448277 0
0.011449399999999998 -0.000160185 0
0.011522100000000007 0.00442371 0
0.011756000000000003 0.00936871 0
0.012155700000000005 0.0144485 0
0.012731700000000006 0.0198901 0
0.013492700000000003 0.0255306 0
0.014448200000000001 0.0315868 0
0.015612500000000001 0.0379798 0
0.0169906 0.0443951 0
0.018581200000000006 0.0506836 0
0.020376200000000004 0.0566739 0
0.022365500000000003 0.0623191 0
0.024530800000000005 0.0672145 0
0.026844900000000005 0.0718082 0
0.0292959 0.0750775 0
0.0318412 0.0774489 0
0.034461700000000005 0.0796342 0
0.0371413 0.080818 0
0.0398239 0.0802771 0
0.0425637 0.0828028 0
0.0453079 0.0819452 0
0.04801420000000001 0.0799651 0
0.050604300000000005 0.0754687 0
0.0530192 0.0696251 0
0.055223100000000004 0.062789 0
0.057174100000000005 0.0545889 0
0.0588485 0.0466932 0
0.060274600000000005 0.0392529 0
0.061436500000000005 0.0310373 0
0.062325900000000004 0.0227808 0
0.0629407 0.0146186 0
0.06328600000000001 0.00644558 0
0.063361 -0.00124463 0
0.0631941 -0.00823495 0
0.06279570000000001 -0.0153645 0
0.0622479 -0.0133636 0
0.0618382 -0.0119856 0
0.0614624 -0.0102762 0
0.061152700000000004 -0.00874018 0
0.060832300000000006 -0.0103184 0
0.0604779 -0.0106575 0
0.0601374 -0.00973382 0
0.0598206 -0.00946038 0
0.0595103 -0.00905135 0
0.0592285 -0.00783265 0
0.0589864 -0.00693041 0
0.058772000000000005 -0.00585872 0
0.0586006 -0.00467688 0
0.058445800000000006 -0.00453323 0
0.058304100000000005 -0.00405323 0
0.0581725 -0.00390851 0
0.058041800000000005 -0.0039655 0
0.057908 -0.00401776 0
0.0577742 -0.00403231 0
0.0576344 -0.00436094 0
0.05748160000000001 -0.00478038 0
0.0573156 -0.00516101 0
0.057135700000000005 -0.0056546 0
0.056937 -0.00621893 0
0.0567206 -0.00675779 0
0.0564851 -0.0073517 0
0.0562294 -0.00796144 0
0.0559532 -0.00858889 0
0.0556557 -0.00922903 0
0.055336800000000005 -0.00987853 0
0.054996100000000006 -0.0105365 0
0.0546333 -0.0111993 0
0.0542484 -0.0118647 0
0.0538413 -0.0125314 0
0.0534119 -0.0131987 0
0.0529603 -0.0138686 0
0.052486500000000005 -0.0145343 0
0.051990400000000006 -0.0152034 0
0.0514719 -0.0158767 0
0.050931000000000004 -0.0165526 0
0.05036740000000001 -0.0172318 0
0.0497814 -0.0179043 0
0.049173 -0.018577 0
0.048542100000000005 -0.0192509 0
0.047888700000000006 -0.0199298 0
0.047212500000000004 -0.0206207 0
0.046513 -0.0213256 0
0.0457896 -0.0220711 0
0.045040800000000006 -0.0228111 0
0.044268300000000003 -0.0235163 0
0.043472300000000005 -0.024225 0
0.0426525 -0.0249216 0
0.0418106 -0.0255753 0
0.040946800000000005 -0.0262379 0
0.0400606 -0.0269111 0
0.0391525 -0.0275635 0
0.038222400000000004 -0.0282203 0
0.0372709 -0.028861 0
0.0362969 -0.0295444 0
0.035301200000000005 -0.0301593 0
0.0342832 -0.0309905 0
0.033236 -0.0317107 0
0.032180600000000004 -0.0315379 0
0.031141600000000005 -0.030856 0
0.030130900000000002 -0.0298236 0
0.029164000000000002 -0.0282634 0
0.028255800000000005 -0.026405 0
0.027411000000000005 -0.0244728 0
0.026636600000000003 -0.0210734 0
0.026012100000000003 -0.0165862 0
0.025529500000000004 -0.0126413 0
0.025184000000000005 -0.00829116 0
0.024974000000000003 -0.00477744 0
0.0248692 -0.00165174 0
0.024871300000000006 0.00163564 0
0.024985900000000005 0.00511466 0
0.0252215 0.00886908 0
0.0255837 0.0127125 0
0.0260752 0.0166123 0
0.026697600000000002 0.0205353 0
0.0274519 0.0245413 0
0.028342600000000003 0.0287314 0
0.029376200000000005 0.0330843 0
0.030554000000000005 0.0373443 0
0.031870100000000005 0.0413818 0
0.0333156 0.0451109 0
0.0348795 0.0484966 0
0.0365472 0.0513687 0
0.038312200000000005 0.0544434 0
0.0401778 0.0573101 0
0.042136200000000006 0.0600734 0
0.0441863 0.0627556 0
0.046305200000000005 0.0638378 0
0.0483995 0.0614531 0
0.050365400000000005 0.0564757 0
0.052134200000000006 0.0497931 0
0.053660400000000004 0.042123 0
0.055116700000000005 0.0450322 0
0.0565512 0.0414752 0
0.057843500000000006 0.0363755 0
0.0589604 0.0308411 0
0.0598583 0.0231951 0
0.060507200000000004 0.0166301 0
0.060959700000000006 0.010892 0
0.061217600000000004 0.0049489 0
0.0612867 -0.000439832 0
0.200693 -0.442208 0
0.18573800000000001 -0.432541 0
0.1720403 -0.396482 0
0.1593214 -0.364298 0
0.14797470000000001 -0.318713 0
0.1380572 -0.279017 0
0.1294014 -0.242414 0
0.1219518 -0.206637 0
0.11564640000000001 -0.174458 0
0.1102887 -0.148917 0
0.1057392 -0.125129 0
0.1019902 -0.102014 0
0.0989407 -0.0819405 0
0.0965231 -0.0648803 0
0.09460170000000001 -0.0512653 0
0.0930983 -0.0402078 0
0.0919177 -0.0311349 0
0.0910277 -0.0229259 0
0.0903834 -0.0161939 0
0.0899596 -0.00945154 0
0.0897674 -0.00248248 0
0.0898 0.00407851 0
0.0900513 0.0107526 0
0.09053520000000001 0.0180136 0
0.09126780000000001 0.0256168 0
0.0922517 0.0329369 0
0.09346650000000001 0.0394786 0
0.0948441 0.0422066 0
0.0962389 0.0413425 0
0.0975541 0.0376156 0
0.098705 0.0316679 0
0.09964200000000001 0.0249749 0
0.10036120000000001 0.0186563 0
0.1008619 0.0117949 0
0.1011356 0.00513209 0
0.1012079 -0.000420745 0
0.10109320000000001 -0.00593558 0
0.1008105 -0.0107512 0
0.1003728 -0.0149227 0
0.09981380000000001 -0.0183884 0
0.0991428 -0.0215382 0
0.0983743 -0.0243983 0
0.09751280000000001 -0.0271063 0
0.0965666 -0.0294256 0
0.0955526 -0.0312551 0
0.0944845 -0.0327108 0
0.093374 -0.0338259 0
0.09223300000000001 -0.0345631 0
0.0910731 -0.0349775 0
0.0899025 -0.0352354 0
0.08872680000000001 -0.03528 0
0.0875581 -0.0348028 0
0.0864139 -0.0338512 0
0.0853103 -0.0323601 0
0.08426794 -0.0302136 0
0.08330682 -0.0275217 0
0.08244357000000001 -0.0243574 0
0.08167297 -0.023602 0
0.08074299 -0.0307356 0
0.07966898 -0.0330646 0
0.07855681 -0.0334885 0
0.07744283 -0.0332318 0
0.07635757 -0.031643 0
0.075354667 -0.0285814 0
0.074457515 -0.0255465 0
0.07365131 -0.0228858 0
0.07294553000000001 -0.0195096 0
0.07235996 -0.0159409 0
0.071882 -0.0129569 0
0.07149945 -0.0101195 0
0.07121245 -0.00731521 0
0.07101178 -0.0049502 0
0.07088187 -0.00295667 0
0.0708155 -0.0011596 0
0.07079886 2.36021e-05 0
0.07080928 0.000488308 0
0.07082319000000001 0.000263619 0
0.07082099 -0.000402829 0
0.07079231 -0.00128078 0
0.07073129 -0.00230303 0
0.07063549000000001 -0.00335834 0
0.07050459 -0.00440632 0
0.07034078 -0.00535343 0
0.0701476 -0.00616886 0
0.06992983 -0.00684527 0
0.06969126 -0.00742381 0
0.06943489 -0.00792491 0
0.06916338 -0.00833035 0
0.06887984 -0.00866365 0
0.06858593 -0.00894404 0
0.06828397 -0.00915966 0
0.06797559 -0.00931883 0
0.06766356 -0.00938719 0
0.06735073 -0.009367 0
0.06704031 -0.00924869 0
0.0667355 -0.00903784 0
0.06643919000000001 -0.00875111 0
0.06615319 -0.00842208 0
0.06587896 -0.00804886 0
0.06561768 -0.00764872 0
0.0653701 -0.00722784 0
0.06513680000000001 -0.00679497 0
0.0649179 -0.00636277 0
0.0647134 -0.00593779 0
0.0645227 -0.00553456 0
0.064345 -0.00516006 0
0.06417780000000001 -0.00485446 0
0.064023 -0.00448484 0
0.06387810000000001 -0.00421795 0
0.0637424 -0.00393263 0
0.0636164 -0.00365973 0
0.0634977 -0.00348061 0
0.063384 -0.00336597 0
0.06327200000000001 -0.00336551 0
0.0631578 -0.00350632 0
0.0630359 -0.00380424 0
0.062902 -0.00423301 0
0.0627516 -0.00477297 0
0.0625826 -0.00534264 0
0.0623941 -0.00594063 0
0.062185500000000005 -0.00654013 0
0.061957200000000004 -0.00712524 0
0.0617098 -0.00768794 0
0.0614439 -0.008238 0
0.0611598 -0.00877859 0
0.060857900000000006 -0.00930897 0
0.0605383 -0.00983785 0
0.0602013 -0.0103558 0
0.0598467 -0.0108958 0
0.0594739 -0.0114431 0
0.05908290000000001 -0.0119985 0
0.058673100000000006 -0.0125631 0
0.058244500000000005 -0.0131241 0
0.0577975 -0.0136675 0
0.0573327 -0.0141959 0
0.0568504 -0.0147228 0
0.0563506 -0.0152476 0
0.05583350000000001 -0.0157612 0
0.0552994 -0.0162654 0
0.0547486 -0.0167679 0
0.05418100000000001 -0.0172777 0
0.0535957 -0.0178305 0
0.0529919 -0.0183759 0
0.0523705 -0.0188827 0
0.051732600000000004 -0.0193816 0
0.051077700000000004 -0.0199134 0
0.0504042 -0.0204909 0
0.049710500000000005 -0.0211148 0
0.0489959 -0.0217391 0
0.048260700000000004 -0.0223583 0
0.04750460000000001 -0.022991 0
0.0467273 -0.023633 0
0.0459282 -0.0242948 0
0.0451068 -0.0249755 0
0.044262 -0.0256994 0
0.0433925 -0.02644 0
0.042498900000000006 -0.0271629 0
0.041580700000000005 -0.0279019 0
0.040638600000000004 -0.0286061 0
0.039673200000000006 -0.0292971 0
0.038684800000000005 -0.0299932 0
0.037672800000000006 -0.0306914 0
0.0366396 -0.0312867 0
0.035586900000000005 -0.0318659 0
0.034515000000000004 -0.0324528 0
0.033426500000000005 -0.0328574 0
0.0323302 -0.0328894 0
0.031243100000000003 -0.0322998 0
0.030189300000000002 -0.0309592 0
0.029190800000000003 -0.0290926 0
0.028258500000000006 -0.0270051 0
0.027396500000000004 -0.0248748 0
0.026600900000000004 -0.0227487 0
0.0258798 -0.0207005 0
0.0252304 -0.0184024 0
0.024662200000000002 -0.0158437 0
0.024183000000000003 -0.012998 0
0.023804900000000004 -0.00985181 0
0.023534600000000003 -0.00650318 0
0.0233796 -0.00296263 0
0.023344900000000002 0.000698374 0
0.023432600000000005 0.0043829 0
0.0236431 0.00806764 0
0.023976000000000004 0.0117474 0
0.024431900000000006 0.0154202 0
0.025010400000000002 0.0191098 0
0.025712500000000006 0.0228432 0
0.026540800000000003 0.0266634 0
0.027495400000000003 0.0304142 0
0.0285732 0.0340507 0
0.0297696 0.0375223 0
0.031076100000000002 0.0406534 0
0.032481300000000005 0.043484 0
0.033976200000000005 0.046028 0
0.0355501 0.0482565 0
0.037194200000000004 0.0502889 0
0.0389057 0.0522384 0
0.040671000000000006 0.0535387 0
0.042477 0.0548271 0
0.044322200000000006 0.0555271 0
0.0461405 0.0532738 0
0.04784240000000001 0.0488186 0
0.04936940000000001 0.0429755 0
0.050565200000000005 0.0297067 0
0.051372600000000004 0.0197578 0
0.051889700000000004 0.0120479 0
0.052186800000000005 0.00665392 0
0.052322600000000004 0.00150637 0
0.052275300000000004 -0.00397981 0
0.0520534 -0.00907596 0
0.0516435 -0.0151854 0
0.051041 -0.0205485 0
0.050272300000000006 -0.0253292 0
0.0493406 -0.0302514 0
0.0482604 -0.0341691 0
0.0470664 -0.0372208 0
0.0457795 -0.0398061 0
0.04441490000000001 -0.0418673 0
0.042994000000000004 -0.043276 0
0.041530300000000006 -0.0444498 0
0.040034 -0.0452635 0
0.0385131 -0.0461112 0
0.036957800000000006 -0.0471944 0
0.035363700000000005 -0.0483206 0
0.033731800000000006 -0.0495415 0
0.0320642 -0.0505059 0
0.0303753 -0.0507683 0
0.028693300000000005 -0.0501287 0
0.027053800000000003 -0.0482703 0
0.025496900000000003 -0.045327 0
0.024048400000000004 -0.0418293 0
0.022725100000000005 -0.037837 0
0.021540700000000003 -0.0335673 0
0.020500900000000002 -0.0292234 0
0.019599600000000002 -0.0252244 0
0.0188259 -0.0214729 0
0.0181756 -0.0179232 0
0.017637 -0.0146006 0
0.0172106 -0.0111111 0
0.016905500000000004 -0.00735625 0
0.016728800000000002 -0.00336637 0
0.016690800000000006 0.000950569 0
0.016801700000000003 0.0054946 0
0.0170637 0.0100207 0
0.017478100000000003 0.0146466 0
0.018050000000000004 0.0194551 0
0.0187854 0.0244689 0
0.019693500000000003 0.0298056 0
0.020783300000000005 0.0353141 0
0.022055200000000004 0.0406946 0
0.023502000000000002 0.0458251 0
0.025125400000000006 0.051458 0
0.026932200000000003 0.0562964 0
0.0288729 0.0600225 0
0.030979700000000006 0.0660337 0
0.033251800000000005 0.0697105 0
0.035634900000000004 0.0732216 0
0.0381319 0.076165 0
0.0406933 0.0771966 0
0.043269300000000004 0.0773249 0
0.0458428 0.0769664 0
0.0483707 0.074479 0
0.05077090000000001 0.0694462 0
0.0529636 0.0622657 0
0.0548911 0.053829 0
0.056535 0.0453946 0
0.0579148 0.0380264 0
0.0590412 0.0300711 0
0.0599 0.0217666 0
0.0604762 0.0134042 0
0.0607655 0.00310332 0
0.0606704 -0.00786048 0
0.060229700000000004 -0.0178907 0
0.0594686 -0.0269718 0
0.0584408 -0.0340932 0
0.057182500000000004 -0.0412965 0
0.055641 -0.0508118 0
0.053791500000000006 -0.0592019 0
0.0517083 -0.065225 0
0.0494414 -0.0704832 0
0.047016300000000004 -0.0745737 0
0.044480200000000004 -0.0773328 0
0.041873200000000006 -0.0788839 0
0.039229 -0.0796603 0
0.0365861 -0.0787463 0
0.034003500000000006 -0.0761753 0
0.031529 -0.0724868 0
0.029200700000000003 -0.0675085 0
0.027076500000000003 -0.0609181 0
0.0252034 -0.0514839 0
0.0236665 -0.0422385 0
0.0223936 -0.0343403 0
0.0213729 -0.0279023 0
0.020538300000000002 -0.0223479 0
0.0198076 -0.0208404 0
0.019161500000000005 -0.0178811 0
0.018642000000000006 -0.0134715 0
0.0182516 -0.010056 0
0.017985900000000006 -0.00587083 0
0.017868600000000005 -0.00129064 0
0.017916400000000006 0.00399951 0
-0.005824599999999999 0.256453 0
0.0027416999999999997 0.250006 0
0.010614100000000001 0.224866 0
0.0177473 0.203632 0
0.024095200000000004 0.178078 0
0.029590700000000004 0.153524 0
0.034313800000000005 0.131193 0
0.038315400000000006 0.110182 0
0.0416371 0.0904054 0
0.0443136 0.0713209 0
0.046378300000000004 0.053791 0
0.0478909 0.0379976 0
0.0488984 0.0234872 0
0.049450100000000004 0.0105017 0
0.04959430000000001 -0.000992529 0
0.0493827 -0.0110269 0
0.0488545 -0.0199636 0
0.04805380000000001 -0.0274779 0
0.047024300000000005 -0.03382 0
0.045801800000000004 -0.0391421 0
0.044417 -0.0435849 0
0.0429032 -0.0469331 0
0.0412982 -0.0491197 0
0.039637200000000004 -0.0503673 0
0.0379485 -0.0508571 0
0.0362598 -0.0503547 0
0.0346016 -0.0493607 0
0.032972800000000003 -0.0485647 0
0.0313965 -0.0460359 0
0.029912 -0.0431848 0
0.0285496 -0.038634 0
0.0273638 -0.0329247 0
0.026374400000000006 -0.0269981 0
0.025572500000000005 -0.0215079 0
0.0249469 -0.0166453 0
0.024463400000000003 -0.0127428 0
0.0241006 -0.00930418 0
0.023850100000000006 -0.00590428 0
0.0237109 -0.0025894 0
0.023686600000000002 0.00106851 0
0.0237901 0.00502397 0
0.0240355 0.00909746 0
0.024383100000000005 0.0118895 0
0.024862300000000004 0.0169595 0
0.025537700000000003 0.0232823 0
0.0264191 0.0291908 0
0.0274878 0.0346669 0
0.028742000000000004 0.040298 0
0.0301789 0.0455535 0
0.0317797 0.0501806 0
0.033527100000000004 0.0543885 0
0.035406900000000005 0.0581405 0
0.037404 0.0614674 0
0.0395068 0.0645186 0
0.0417072 0.0673255 0
0.043995400000000004 0.0697794 0
0.0463507 0.0709935 0
0.048686600000000003 0.0686325 0
0.0508859 0.063309 0
0.0528758 0.0562763 0
0.054680000000000006 0.0544291 0
0.0564469 0.0515804 0
0.0581163 0.0487546 0
0.0596685 0.0441864 0
0.0610315 0.0379656 0
0.0621842 0.0315983 0
0.06313010000000001 0.0255226 0
0.0638633 0.0188468 0
0.0643802 0.0127237 0
0.0647003 0.00672553 0
0.0648222 0.00106178 0
0.0647617 -0.00435912 0
0.0645288 -0.00924795 0
0.06414210000000001 -0.0136719 0
0.0636143 -0.0176927 0
0.0629606 -0.0213491 0
0.062187200000000005 -0.0248124 0
0.0613051 -0.0278873 0
0.060329100000000004 -0.0304135 0
0.059281200000000006 -0.0322705 0
0.05818090000000001 -0.0336104 0
0.05704480000000001 -0.0344454 0
0.055888400000000005 -0.0348811 0
0.0547246 -0.0348969 0
0.053565800000000004 -0.0345743 0
0.0524265 -0.0337539 0
0.0513214 -0.032631 0
0.0502513 -0.0316433 0
0.049212200000000005 -0.0308889 0
0.0481938 -0.0303317 0
0.0471878 -0.0301433 0
0.0461848 -0.0300559 0
0.045182700000000006 -0.0300608 0
0.0441767 -0.0302771 0
0.0431695 -0.0301837 0
0.0421667 -0.0299007 0
0.041181300000000004 -0.0292682 0
0.040215900000000006 -0.0287159 0
0.0392669 -0.0282772 0
0.0383321 -0.0278948 0
0.037413600000000005 -0.0272626 0
0.0365213 -0.0263654 0
0.035666100000000006 -0.0249911 0
0.0348668 -0.0230934 0
0.0341334 -0.0210464 0
0.0334722 -0.018785 0
0.0328873 -0.0165406 0
0.032375 -0.0143681 0
0.031933800000000005 -0.012294 0
0.0315707 -0.00814901 0
0.0313565 -0.00531523 0
0.0312302 -0.00213703 0
0.031223800000000003 0.00126243 0
0.0313079 0.00374591 0
0.031484500000000006 0.00666214 0
0.0317553 0.00947169 0
0.032120300000000004 0.0123009 0
0.0325787 0.0150401 0
0.033126300000000004 0.0176685 0
0.0337594 0.020179 0
0.0344754 0.0226505 0
0.0352728 0.0250724 0
0.036150400000000006 0.0274691 0
0.0371087 0.0299338 0
0.038151300000000006 0.0325163 0
0.0392819 0.0351958 0
0.040502500000000004 0.0379065 0
0.0418117 0.0404881 0
0.043203200000000004 0.0428486 0
0.0446669 0.0447604 0
0.04616290000000001 0.044563 0
0.0476067 0.0418967 0
0.0489298 0.0375468 0
0.05009040000000001 0.0323225 0
0.0510644 0.0263519 0
0.05183120000000001 0.0200138 0
0.0523947 0.0143668 0
0.052782 0.00917442 0
0.0529987 0.00543736 0
0.053299700000000005 0.0101226 0
0.0536026 0.00868763 0
0.0538329 0.00489581 0
0.0539153 0.000344855 0
0.0538466 -0.00426113 0
0.05363130000000001 -0.00823941 0
0.0533037 -0.0111865 0
0.052878400000000006 -0.0142864 0
0.0523464 -0.017398 0
0.051721600000000006 -0.0198462 0
0.0510255 -0.0217798 0
0.05026800000000001 -0.0235757 0
0.049452800000000005 -0.0252003 0
0.048590100000000004 -0.0265079 0
0.0476813 -0.027961 0
0.04672470000000001 -0.0293967 0
0.0457204 -0.0308168 0
0.0446685 -0.0322502 0
0.0435701 -0.0335816 0
0.0424299 -0.0347759 0
0.0412515 -0.0358883 0
0.0400369 -0.0369578 0
0.0387868 -0.0380181 0
0.0375032 -0.0389222 0
0.036191600000000004 -0.0397925 0
0.034848800000000006 -0.0407247 0
0.0334776 -0.0415282 0
0.0320796 -0.042328 0
0.030655800000000004 -0.0431069 0
0.0292098 -0.0436068 0
0.027763800000000005 -0.0431518 0
0.0263503 -0.041686 0
0.024999800000000003 -0.0394527 0
0.023734200000000004 -0.0366863 0
0.022566100000000006 -0.0337464 0
0.021494400000000004 -0.0307152 0
0.0205322 -0.0272266 0
0.019691400000000005 -0.0235588 0
0.0189659 -0.0203724 0
0.018334000000000003 -0.017406 0
0.017821800000000006 -0.0136207 0
0.017432300000000005 -0.00992593 0
0.017167500000000002 -0.00614596 0
0.0170318 -0.0021433 0
0.017033400000000004 0.00208084 0
0.0171793 0.00648118 0
0.017472600000000005 0.0109193 0
0.017915 0.0154191 0
0.018508900000000002 0.0199947 0
0.019257200000000002 0.0247076 0
0.020166700000000003 0.0296518 0
0.021243700000000004 0.0347226 0
0.022488900000000006 0.0397191 0
0.023897600000000005 0.044537 0
0.025462200000000004 0.0490234 0
0.0271657 0.0529098 0
0.029032300000000004 0.058373 0
0.0310314 0.0609773 0
0.0331325 0.0647447 0
0.0353308 0.0666983 0
0.0375739 0.0679865 0
0.0398813 0.0704622 0
0.042269400000000006 0.0724693 0
0.0446719 0.0711528 0
0.0469779 0.0671332 0
0.049115500000000006 0.0611807 0
0.0510255 0.0536597 0
0.05267140000000001 0.045653 0
0.05405940000000001 0.0381098 0
0.055197300000000005 0.0307485 0
0.05608540000000001 0.0231385 0
0.05672440000000001 0.0154433 0
0.057099500000000004 0.00768483 0
0.0572319 0.000623061 0
0.0571308 -0.00615555 0
0.05680640000000001 -0.0128881 0
0.056266500000000004 -0.0190058 0
0.0555372 -0.0243993 0
0.054634 -0.0295024 0
0.0535667 -0.0341961 0
0.0523551 -0.0381472 0
0.0510267 -0.0412836 0
0.0496064 -0.0437145 0
0.0481172 -0.0454505 0
0.0465814 -0.0465855 0
0.045017600000000005 -0.0471081 0
0.0434476 -0.0470559 0
0.041892000000000006 -0.0448255 0
0.0405041 -0.0398553 0
0.0392534 -0.0339737 0
0.0382882 -0.0260712 0
0.0375184 -0.0203698 0
0.036956300000000004 -0.0139293 0
0.0365532 -0.0106728 0
0.036257300000000006 -0.00700493 0
0.0361068 -0.00269209 0
0.036070200000000004 0.000219719 0
0.0361251 0.00288362 0
0.0362683 0.00542101 0
0.0364921 0.00790985 0
0.036800900000000004 0.0105291 0
0.037203400000000005 0.0135494 0
0.03771 0.0166655 0
0.038310300000000005 0.0191937 0
0.038993900000000005 0.0217261 0
0.0397669 0.0245441 0
0.040634300000000005 0.0273444 0
0.0415929 0.0300379 0
0.042642900000000004 0.032883 0
0.043794 0.036083 0
0.045057200000000006 0.0395703 0
0.046438600000000003 0.0431447 0
0.047939300000000004 0.0468061 0
0.0495625 0.0502645 0
0.051268600000000004 0.0515277 0
0.0529591 0.049589 0
0.0545433 0.0454243 0
0.05595990000000001 0.0396997 0
0.057168000000000004 0.0331272 0
0.0581594 0.0268427 0
0.058939700000000005 0.0205524 0
0.05951580000000001 0.0143237 0
0.0598812 0.00792361 0
0.06017550000000001 0.0116942 0
0.060702200000000005 0.0200942 0
0.0614415 0.0241445 0
0.062294600000000006 0.0259434 0
0.0631433 0.0251068 0
0.0639779 0.0250361 0
0.0648054 0.0244372 0
0.06558017000000001 0.0221148 0
0.06626850000000001 0.019291 0
0.06686298 0.0165566 0
0.06736556 0.0137673 0
0.06777013 0.0107086 0
0.06807482000000001 0.00776804 0
0.0682862 0.00513939 0
0.06841051000000001 0.00250106 0
0.06845245 0.000180068 0
0.06842227000000001 -0.00181732 0
0.06832371000000001 -0.00395992 0
0.06815837 -0.00581389 0
0.06793621 -0.00739178 0
0.06766180000000001 -0.00900447 0
0.0673363 -0.0103772 0
0.06697085 -0.0114902 0
0.06656848 -0.0125844 0
0.06613262 -0.0134691 0
0.06567219 -0.0140889 0
0.0651951 -0.0144731 0
0.0647091 -0.014649 0
0.0642215 -0.0145708 0
0.0637407 -0.0142765 0
0.0632718 -0.0138601 0
0.0628194 -0.013297 0
0.06238780000000001 -0.0126214 0
0.061980600000000004 -0.011838 0
0.0616007 -0.0110039 0
0.061248800000000006 -0.0101642 0
0.060924200000000005 -0.00938983 0
0.060621 -0.00887424 0
0.0603331 -0.00838509 0
-0.034384 0.313661 0
-0.0241546 0.29621 0
-0.014710299999999996 0.272999 0
-0.005942799999999998 0.254017 0
0.0022104000000000013 0.236513 0
0.009795300000000007 0.219331 0
0.016811900000000005 0.202533 0
0.0232696 0.185751 0
0.029157500000000003 0.16816 0
0.0344437 0.149795 0
0.039108300000000006 0.131071 0
0.043148700000000005 0.112367 0
0.04657 0.0939717 0
0.0493947 0.0765803 0
0.0516605 0.0604087 0
0.053410700000000005 0.0456044 0
0.0546951 0.0325019 0
0.055578600000000006 0.0211679 0
0.05609940000000001 0.0110333 0
0.05631610000000001 0.00247396 0
0.0562617 -0.00508843 0
0.0559765 -0.0115761 0
0.0554901 -0.0171557 0
0.0548345 -0.0218297 0
0.0540393 -0.0255652 0
0.053134200000000006 -0.028468 0
0.052148400000000004 -0.030447 0
0.0511138 -0.0314578 0
0.0500557 -0.0319758 0
0.048984 -0.0322512 0
0.0479169 -0.0316298 0
0.0468832 -0.0308063 0
0.0458493 -0.0312223 0
0.044808600000000004 -0.0314225 0
0.0437477 -0.0321496 0
0.042681300000000005 -0.0316338 0
0.041646 -0.0306543 0
0.0406424 -0.0294828 0
0.0396906 -0.0277691 0
0.038798000000000006 -0.0259045 0
0.0379704 -0.0239139 0
0.0372159 -0.0215051 0
0.0365428 -0.0190439 0
0.0359546 -0.0164111 0
0.0354553 -0.0138321 0
0.0350364 -0.0114373 0
0.034699 -0.00900904 0
0.034441000000000006 -0.00660669 0
0.034264600000000006 -0.00412608 0
0.0341713 -0.00159001 0
0.0341631 0.000992481 0
0.0342415 0.00357894 0
0.034403600000000006 0.00601771 0
0.0346459 0.00837249 0
0.034964100000000005 0.0105985 0
0.0353559 0.0127983 0
0.0358208 0.0149879 0
0.036357600000000004 0.0171059 0
0.0369646 0.019221 0
0.0376441 0.0214703 0
0.038400800000000006 0.0238225 0
0.0392353 0.0261344 0
0.040145600000000004 0.028339 0
0.041123700000000006 0.0302391 0
0.042166 0.03222 0
0.043273000000000006 0.0340411 0
0.0444278 0.0349396 0
0.04557800000000001 0.0338339 0
0.0466617 0.0311476 0
0.047637200000000005 0.0274682 0
0.0484771 0.0230937 0
0.049198200000000004 0.0232256 0
0.0500357 0.0258102 0
0.0509201 0.0274253 0
0.051856900000000004 0.0282785 0
0.0527786 0.0268622 0
0.053638500000000006 0.0248116 0
0.0544236 0.0222878 0
0.055109700000000005 0.0189517 0
0.0556772 0.0152946 0
0.056124600000000004 0.0117837 0
0.0564561 0.00828375 0
0.056668300000000005 0.00464846 0
0.0567618 0.00123907 0
0.0567468 -0.00195846 0
0.0566289 -0.00487833 0
0.0564191 -0.007576 0
0.0561203 -0.0101811 0
0.0557363 -0.0127523 0
0.05526590000000001 -0.0153228 0
0.054709400000000005 -0.0179418 0
0.054066600000000006 -0.0204652 0
0.053343600000000005 -0.0227731 0
0.05254690000000001 -0.024878 0
0.051685100000000005 -0.0266964 0
0.050767400000000004 -0.0282445 0
0.049802700000000005 -0.0295411 0
0.0487973 -0.0307572 0
0.0477508 -0.0319958 0
0.0466632 -0.0332229 0
0.0455346 -0.0344614 0
0.044365100000000005 -0.0356686 0
0.043155900000000004 -0.0368334 0
0.041904300000000005 -0.0382335 0
0.040609200000000005 -0.0393808 0
0.039278900000000005 -0.0404095 0
0.037915700000000004 -0.0413205 0
0.036525100000000005 -0.0421129 0
0.0351078 -0.0429123 0
0.0336633 -0.0437454 0
0.0321933 -0.0444253 0
0.030702100000000003 -0.0450533 0
0.029197 -0.0447371 0
0.0278744 -0.0359109 0
0.0268935 -0.0243008 0
0.0262328 -0.0162513 0
0.025796600000000003 -0.010831 0
0.0255091 -0.00701589 0
0.025328300000000005 -0.003988 0
0.025252000000000004 -0.000839847 0
0.0252736 0.0020339 0
0.025397500000000003 0.00535224 0
0.025638600000000004 0.00902042 0
0.026009200000000003 0.0130638 0
0.0265163 0.0172274 0
0.027168900000000003 0.021745 0
0.0279779 0.0266239 0
0.0289557 0.0318231 0
0.030107400000000006 0.0369954 0
0.031428000000000005 0.0419737 0
0.0329119 0.0467901 0
0.0345521 0.0513526 0
0.0363387 0.0555873 0
0.0382624 0.0596228 0
0.040319 0.0635692 0
0.0425045 0.0673373 0
0.04481790000000001 0.0713905 0
0.0472389 0.0730197 0
0.049639300000000004 0.070679 0
0.0519123 0.0656019 0
0.053979900000000004 0.0586368 0
0.0559518 0.0607271 0
0.0579427 0.0587809 0
0.0598764 0.0572855 0
0.061735200000000004 0.0536207 0
0.0634743 0.0547045 0
0.06526893 0.0528857 0
0.06701317 0.0518755 0
0.06869547000000001 0.0485267 0
0.07021143 0.0426941 0
0.07153237 0.0368809 0
0.07265278 0.030731 0
0.07356404 0.0243338 0
0.074258647 0.0176748 0
0.074736997 0.0116788 0
0.075033888 0.00658841 0
0.0751639909 0.0015123 0
0.075129314 -0.00325021 0
0.074941644 -0.00777859 0
0.074607796 -0.0117504 0
0.07415793 -0.0151918 0
0.07358899 -0.0185803 0
0.07291722 -0.0215648 0
0.07215251 -0.0240537 0
0.07131831 -0.0259497 0
0.07042348 -0.0275367 0
0.06948289 -0.0288199 0
0.06850539 -0.0297374 0
0.0675032 -0.0303088 0
0.06649195000000001 -0.0303011 0
0.0654904 -0.0297636 0
0.0645141 -0.0288158 0
0.06357370000000001 -0.0276398 0
0.0626765 -0.0262306 0
0.0618295 -0.0246677 0
0.0610444 -0.0223735 0
0.060339000000000004 -0.0203568 0
0.059684400000000006 -0.0189157 0
0.0590802 -0.0176355 0
0.058505800000000004 -0.0168924 0
0.05795070000000001 -0.0164447 0
0.05740920000000001 -0.0160378 0
0.056882600000000005 -0.0155352 0
0.056371500000000005 -0.0151577 0
0.0558699 -0.0149899 0
0.0553705 -0.0149632 0
0.0548719 -0.0149703 0
0.05437070000000001 -0.0150979 0
0.05386540000000001 -0.0152131 0
0.0533579 -0.0152088 0
0.0528507 -0.0152759 0
0.0523385 -0.0154534 0
0.0518199 -0.0156794 0
0.0512919 -0.0160206 0
0.050750500000000004 -0.016443 0
0.050195000000000004 -0.0168722 0
0.049625100000000005 -0.0173143 0
0.049039900000000004 -0.0177849 0
0.048438800000000004 -0.0182739 0
0.047820800000000004 -0.0187841 0
0.04718510000000001 -0.0193447 0
0.0465304 -0.0199002 0
0.0458581 -0.0204367 0
0.0451671 -0.0210002 0
0.0444576 -0.0215571 0
0.043729500000000004 -0.0221087 0
0.042982900000000004 -0.0226744 0
0.042217500000000005 -0.0232233 0
0.0414343 -0.0237629 0
0.040632800000000004 -0.0243142 0
0.0398128 -0.0248726 0
0.038974100000000005 -0.0254367 0
0.038116800000000006 -0.0259944 0
0.037240300000000004 -0.0265773 0
0.036345100000000005 -0.027124 0
0.0354312 -0.027707 0
0.034502000000000005 -0.0280366 0
0.033568900000000006 -0.0278998 0
0.0326491 -0.0272913 0
0.0317587 -0.0261727 0
0.0309129 -0.024689 0
0.030119800000000002 -0.023046 0
0.0293823 -0.0213537 0
0.0286975 -0.0199042 0
0.0280607 -0.0183364 0
0.027481500000000006 -0.0166 0
0.0269584 -0.0148526 0
0.0265009 -0.0127 0
0.0261194 -0.0102829 0
0.0258231 -0.00761729 0
0.0256182 -0.00482613 0
0.025507600000000005 -0.00195101 0
0.0254944 0.00102003 0
0.025581700000000006 0.00407122 0
0.025771000000000002 0.00713272 0
0.026060900000000005 0.0100975 0
0.026447500000000006 0.0129372 0
0.026927 0.0156793 0
0.0274963 0.0183321 0
0.0281531 0.0209304 0
0.028894600000000006 0.0234257 0
0.029718300000000003 0.0258653 0
0.030621500000000003 0.0281896 0
0.0315999 0.0303974 0
0.0326503 0.0325423 0
0.03377 0.0344401 0
0.0349437 0.0359294 0
0.036171400000000006 0.0376966 0
0.0374598 0.0394827 0
0.038802500000000004 0.0409546 0
0.040189600000000006 0.0421891 0
0.0416023 0.0422324 0
0.042977400000000006 0.0400945 0
0.044252200000000005 0.036412 0
0.0453845 0.0316619 0
0.046346 0.0262556 0
0.047262 0.0298224 0
0.048267000000000004 0.0304586 0
0.0493089 0.0319054 0
0.050371900000000004 0.0315218 0
0.051389500000000005 0.0294774 0
0.0523274 0.0268717 0
0.053169100000000004 0.0236588 0
0.0538917 0.0198316 0
0.0544834 0.0159148 0
0.0549491 0.0122593 0
0.055292900000000006 0.00856011 0
0.055511000000000005 0.00474654 0
0.0556074 0.00132801 0
0.0555951 -0.00188051 0
0.055480100000000004 -0.00479023 0
0.0552734 -0.00747951 0
0.054977 -0.0101324 0
0.054593600000000006 -0.0127673 0
0.054121800000000005 -0.0153815 0
0.053564200000000006 -0.0179534 0
0.0529202 -0.020522 0
0.052194500000000005 -0.0228718 0
0.0513941 -0.0249991 0
0.050528 -0.0268307 0
0.049605800000000005 -0.0283791 0
0.0486364 -0.0297292 0
0.0476205 -0.031146 0
0.04655960000000001 -0.0324573 0
0.0454555 -0.0337674 0
0.044307200000000005 -0.0350783 0
0.0431165 -0.036316 0
0.041885500000000006 -0.0374967 0
0.040616200000000005 -0.0386264 0
0.0393089 -0.03971 0
0.0379627 -0.0409634 0
0.0365815 -0.0418518 0
0.035173100000000006 -0.04264 0
0.0337386 -0.0434305 0
0.032277200000000006 -0.0442552 0
0.030789000000000004 -0.0450118 0
0.029279000000000006 -0.0455939 0
0.027761800000000003 -0.0454097 0
0.026250100000000005 -0.0460548 0
0.024692400000000003 -0.0469253 0
0.023132100000000003 -0.047151 0
0.1058351 -0.163577 0
0.1008629 -0.132496 0
0.0969358 -0.104809 0
0.0938503 -0.0832848 0
0.0913666 -0.0666345 0
0.08941070000000001 -0.0523625 0
0.08786000000000001 -0.0413106 0
0.0866635 -0.0315248 0
0.0857429 -0.0241575 0
0.08506692 -0.0167135 0
0.08463949 -0.00937811 0
0.08444503 -0.00272008 0
0.08446638000000001 0.00371572 0
0.08470726 0.0104441 0
0.08517570000000001 0.0173494 0
0.0858742 0.0241929 0
0.0867982 0.030896 0
0.0879403 0.0371924 0
0.08924180000000001 0.0399887 0
0.09055780000000001 0.0387682 0
0.0918038 0.035955 0
0.0929156 0.0309546 0
0.09383330000000001 0.0245091 0
0.0945326 0.0178239 0
0.0950107 0.0113895 0
0.0952798 0.00514053 0
0.0953494 -0.000491817 0
0.0952451 -0.00552253 0
0.0949697 -0.0104092 0
0.0945454 -0.0148576 0
0.0939764 -0.0186768 0
0.0932975 -0.021984 0
0.09251090000000001 -0.024814 0
0.091639 -0.0274129 0
0.09068280000000001 -0.0297299 0
0.0896573 -0.0316385 0
0.0885749 -0.0331913 0
0.0874444 -0.034538 0
0.08627560000000001 -0.035511 0
0.08508133000000001 -0.036072 0
0.08387444000000001 -0.0363026 0
0.08266467 -0.0362581 0
0.08146528 -0.0356572 0
0.08030202 -0.034179 0
0.07919219 -0.0324569 0
0.07814828 -0.0301917 0
0.0771951 -0.0270384 0
0.07635903000000001 -0.0232601 0
0.075650547 -0.019436 0
0.075071524 -0.0155962 0
0.074612573 -0.0122572 0
0.07425417100000001 -0.00978659 0
0.07394463 -0.00891545 0
0.07366199 -0.00799811 0
0.07341326000000001 -0.00699927 0
0.07319087 -0.0063881 0
0.07297603 -0.00658972 0
0.07273991 -0.00760468 0
0.07245660000000001 -0.00933997 0
0.07210913000000001 -0.01136 0
0.07169118000000001 -0.0134521 0
0.07121576 -0.0150659 0
0.07068395000000001 -0.0165402 0
0.07011603 -0.0175165 0
0.06951546 -0.0183754 0
0.06889299 -0.0189597 0
0.06825125 -0.0194729 0
0.06759614 -0.0198238 0
0.06692954000000001 -0.0201352 0
0.06625495 -0.0203069 0
0.06557782000000001 -0.0202907 0
0.06490470000000001 -0.0200794 0
0.06424200000000001 -0.0196764 0
0.0635956 -0.0191279 0
0.0629691 -0.01848 0
0.0623664 -0.0177159 0
0.061790300000000006 -0.0168887 0
0.0612428 -0.0160123 0
0.060724600000000004 -0.0151387 0
0.0602347 -0.0143246 0
0.059769300000000004 -0.0137147 0
0.0593199 -0.0133123 0
0.058880800000000004 -0.0130605 0
0.058449100000000004 -0.0128694 0
0.058023200000000004 -0.012701 0
0.057602600000000004 -0.0125342 0
0.057188 -0.0123487 0
0.056780300000000006 -0.0121123 0
0.0563808 -0.011897 0
0.055986600000000004 -0.0117895 0
0.0555944 -0.0117453 0
0.055203800000000004 -0.0117241 0
0.054811900000000004 -0.0117834 0
0.0544177 -0.0118764 0
0.05402 -0.0120082 0
0.0536162 -0.0122181 0
0.0532045 -0.0124924 0
0.0527825 -0.0128233 0
0.0523488 -0.0131912 0
0.0519022 -0.0135977 0
0.0514414 -0.0140446 0
0.050965 -0.0145225 0
0.050472500000000003 -0.0150132 0
0.04996350000000001 -0.0155123 0
0.0494377 -0.0160156 0
0.04889500000000001 -0.0165291 0
0.048335100000000006 -0.0170511 0
0.047757600000000004 -0.0175845 0
0.0471622 -0.0181253 0
0.0465486 -0.018673 0
0.0459166 -0.0192291 0
0.045266200000000006 -0.0197795 0
0.0445975 -0.0203186 0
0.0439111 -0.0208523 0
0.043206900000000006 -0.0213842 0
0.042484900000000006 -0.0219191 0
0.0417451 -0.0224581 0
0.0409872 -0.0230015 0
0.0402112 -0.0235476 0
0.039417100000000004 -0.0240897 0
0.038603900000000003 -0.0247175 0
0.0377677 -0.0253803 0
0.036913600000000005 -0.0258471 0
0.036043700000000005 -0.0263743 0
0.035161200000000004 -0.0265449 0
0.034281500000000006 -0.0262215 0
0.033420500000000006 -0.0254541 0
0.0325932 -0.0242448 0
0.031809500000000004 -0.0229558 0
0.031063200000000006 -0.0218305 0
0.030362100000000003 -0.0203339 0
0.029713000000000003 -0.0187558 0
0.029116500000000003 -0.0171712 0
0.028573800000000003 -0.0155234 0
0.028087900000000006 -0.0137267 0
0.0276666 -0.0116547 0
0.027317900000000006 -0.00936156 0
0.027049700000000003 -0.00684268 0
0.026868300000000005 -0.00417771 0
0.026776900000000006 -0.0014523 0
0.026776900000000006 0.00132925 0
0.0268708 0.00416029 0
0.027058400000000003 0.00695225 0
0.027337600000000004 0.00963951 0
0.027704000000000006 0.0122008 0
0.0281543 0.0146746 0
0.028685100000000005 0.0170506 0
0.0292947 0.01939 0
0.02998 0.0216046 0
0.030738100000000004 0.0237748 0
0.0315684 0.0259292 0
0.032469000000000005 0.0279938 0
0.033436600000000004 0.0298734 0
0.0344691 0.0317784 0
0.0355527 0.033165 0
0.0366857 0.0347812 0
0.037874200000000004 0.0364155 0
0.0391494 0.0412198 0
0.040533400000000004 0.0417784 0
0.0419823 0.0444112 0
0.0434295 0.0422469 0
0.0448085 0.0409958 0
0.046171000000000004 0.0405811 0
0.04748140000000001 0.0377268 0
0.0486569 0.0329917 0
0.0496713 0.0281111 0
0.050515700000000004 0.0227718 0
0.0511736 0.0169896 0
0.0516413 0.0116193 0
0.05194410000000001 0.00687885 0
0.052091 0.00230538 0
0.052086600000000004 -0.00228728 0
0.051929 -0.00692952 0
0.0516237 -0.0111614 0
0.051174300000000006 -0.0156286 0
0.0505713 -0.0202122 0
0.049827 -0.0241582 0
0.0489602 -0.0275955 0
0.047980400000000006 -0.0309588 0
0.0468997 -0.033628 0
0.0457408 -0.0357349 0
0.0445175 -0.0375454 0
0.043238200000000004 -0.0391196 0
0.0419083 -0.0407207 0
0.0405205 -0.0424963 0
0.0390731 -0.044294 0
0.0375662 -0.0460527 0
0.036002900000000004 -0.0476537 0
0.0343885 -0.0491719 0
0.032724100000000006 -0.0506495 0
0.031012500000000005 -0.0519169 0
0.0292646 -0.0529327 0
0.027491800000000004 -0.0533553 0
0.0257227 -0.0528196 0
0.023942900000000003 -0.0546663 0
0.022071800000000003 -0.056956 0
0.020167000000000004 -0.057428 0
0.018252000000000004 -0.0573097 0
0.016371700000000003 -0.055462 0
0.014577200000000005 -0.0523877 0
0.0128956 -0.048845 0
0.011335600000000001 -0.0449667 0
0.009908300000000009 -0.0409475 0
0.008622100000000008 -0.0365812 0
0.007478100000000001 -0.0323175 0
0.006475800000000004 -0.0281387 0
0.005608600000000005 -0.0241148 0
0.004874400000000001 -0.0201397 0
0.004274700000000006 -0.0160194 0
0.0038113000000000036 -0.0111375 0
0.0034856000000000054 -0.00788032 0
0.003284099999999998 -0.00420341 0
0.0032314000000000093 0.000992381 0
0.0033625000000000044 0.00651639 0
0.0036681000000000075 0.0115748 0
0.0041466 0.0169412 0
0.0048092 0.0225561 0
0.005661600000000003 0.0283475 0
0.006712800000000005 0.0344856 0
0.007973599999999997 0.0408646 0
0.009447400000000009 0.0472176 0
0.011149300000000001 0.054376 0
0.013062700000000003 0.0599774 0
0.015156200000000002 0.0653416 0
0.017416100000000004 0.0697536 0
0.019792800000000006 0.0724746 0
0.022239100000000005 0.0740544 0
0.0247186 0.0743632 0
0.0271927 0.0737234 0
0.029619100000000002 0.0719012 0
0.0319858 0.070231 0
0.034299300000000005 0.0686774 0
0.0365636 0.0673173 0
0.038771900000000005 0.064765 0
0.0408537 0.0604897 0
0.0427813 0.055426 0
0.0445185 0.0489085 0
0.0460121 0.0410612 0
0.0472457 0.0335392 0
0.0481827 0.0233641 0
0.04879220000000001 0.0135742 0
0.049071500000000004 0.00390378 0
0.0490591 -0.00376382 0
0.0488043 -0.0113505 0
0.0482865 -0.0190983 0
0.047524800000000006 -0.0262529 0
0.046531300000000005 -0.0327152 0
0.0453442 -0.0381502 0
0.0439886 -0.0428441 0
0.0424895 -0.0467957 0
0.0408707 -0.0500785 0
0.039152700000000006 -0.0527546 0
0.0373609 -0.0545195 0
0.0355262 -0.0554217 0
0.0336646 -0.0563813 0
0.031781300000000005 -0.0564801 0
0.029889500000000006 -0.0571712 0
0.0279876 -0.0570192 0
0.026105800000000005 -0.0558622 0
0.0242908 -0.0531546 0
0.0225898 -0.0490134 0
0.0210452 -0.0436476 0
0.0197231 -0.0365399 0
0.018610300000000003 -0.030467 0
0.0177089 -0.0242395 0
0.016995800000000005 -0.0194948 0
0.016392800000000006 -0.0167814 0
0.015897500000000002 -0.0130974 0
0.015525300000000006 -0.00949311 0
0.015267800000000005 -0.00607179 0
0.015127800000000004 -0.00243604 0
0.015113000000000001 0.00148243 0
0.015237200000000006 0.00586942 0
0.015517700000000002 0.0107944 0
0.015968700000000002 0.0160719 0
0.016599500000000003 0.0215597 0
0.017420400000000003 0.0274956 0
0.0184488 0.0339542 0
0.0196951 0.0404971 0
0.0211579 0.0469171 0
0.022835 0.0533599 0
0.0247256 0.0596584 0
0.026816100000000002 0.0653848 0
0.029074600000000006 0.0696303 0
0.031458400000000004 0.0732226 0
0.0339677 0.0783312 0
0.0366592 0.0824399 0
0.039416400000000004 0.083187 0
0.0421981 0.0835221 0
0.044968400000000006 0.0825208 0
0.04768 0.0799761 0
0.050257 0.0745519 0
0.0526205 0.0675187 0
0.0547304 0.0593808 0
0.056555900000000006 0.0506219 0
0.0581018 0.0428796 0
0.0593949 0.0353657 0
0.0604315 0.0270973 0
0.061185100000000006 0.0186951 0
0.0616636 0.010346 0
0.0618649 0.00245048 0
0.07196234 -0.235146 0
0.0643968 -0.214952 0
0.057576800000000004 -0.195938 0
0.05132540000000001 -0.180013 0
0.0456023 -0.164191 0
0.040393700000000005 -0.149862 0
0.0356196 -0.137361 0
0.0312447 -0.126132 0
0.027216200000000003 -0.116532 0
0.0234817 -0.10825 0
0.0200124 -0.100576 0
0.016792 -0.0929868 0
0.0138326 -0.0850193 0
0.011137800000000003 -0.0771103 0
0.0087053 -0.0692726 0
0.006531700000000001 -0.0617284 0
0.004596100000000006 -0.0547531 0
0.002888799999999997 -0.0480612 0
0.0013948000000000016 -0.0418596 0
0.00010419999999999874 -0.0357762 0
-0.0009788000000000019 -0.0294203 0
-0.001842499999999997 -0.0227209 0
-0.002480200000000002 -0.0158539 0
-0.0028861000000000026 -0.00882427 0
-0.0030569000000000013 -0.00177523 0
-0.0029919999999999947 0.00532209 0
-0.0026903999999999956 0.0124279 0
-0.0021503999999999968 0.0196435 0
-0.001366199999999998 0.0270999 0
-0.0003278999999999921 0.0348306 0
0.0009684000000000081 0.0425201 0
0.0025169000000000025 0.049951 0
0.004306000000000004 0.0568863 0
0.006321000000000007 0.0633978 0
0.008516800000000005 0.0678197 0
0.010845500000000008 0.0717237 0
0.013295600000000005 0.0748798 0
0.015823800000000006 0.0765127 0
0.0183865 0.0770538 0
0.020951400000000002 0.0767335 0
0.023494100000000004 0.0757989 0
0.0259987 0.0744899 0
0.0284545 0.0729357 0
0.030858300000000005 0.0714063 0
0.0332165 0.0702455 0
0.0355468 0.069733 0
0.037872300000000005 0.0698967 0
0.0401749 0.0677823 0
0.0423446 0.0623047 0
0.044297100000000006 0.0550445 0
0.0460029 0.0478731 0
0.047465900000000005 0.0403946 0
0.0486462 0.030259 0
0.0494889 0.0250159 0
0.050312300000000004 0.0231991 0
0.0510156 0.0196693 0
0.051623800000000004 0.0167099 0
0.0520905 0.0111753 0
0.052362200000000005 0.00557642 0
0.052463800000000005 0.000874745 0
0.0524169 -0.00349601 0
0.052219 -0.00801714 0
0.0518883 -0.0115045 0
0.0514534 -0.0144035 0
0.0509206 -0.0173668 0
0.050297400000000006 -0.0197911 0
0.0496045 -0.0216386 0
0.04885300000000001 -0.0233427 0
0.048049100000000004 -0.0247685 0
0.0471996 -0.0262277 0
0.0462996 -0.0277004 0
0.045351100000000005 -0.029187 0
0.044351800000000004 -0.030726 0
0.043301700000000005 -0.0322047 0
0.0422046 -0.0335544 0
0.041065300000000006 -0.0347499 0
0.0398878 -0.0358556 0
0.038674900000000005 -0.0368799 0
0.037429300000000006 -0.0378179 0
0.036153700000000004 -0.0387027 0
0.0348455 -0.0396406 0
0.033509300000000006 -0.040476 0
0.0321485 -0.0411564 0
0.030765300000000002 -0.0418572 0
0.029365600000000006 -0.0420832 0
0.027975600000000003 -0.0413374 0
0.0266276 -0.0396097 0
0.025347400000000006 -0.0373389 0
0.0241523 -0.0345654 0
0.023055700000000005 -0.0315358 0
0.022061500000000005 -0.0283081 0
0.0211808 -0.0247838 0
0.020419100000000003 -0.0212179 0
0.0197702 -0.0178802 0
0.019235600000000005 -0.0144137 0
0.018817200000000006 -0.0108819 0
0.0185171 -0.00729138 0
0.018340000000000002 -0.00358896 0
0.018287500000000005 0.00035199 0
0.0183701 0.00446117 0
0.0185967 0.00897672 0
0.018976200000000006 0.0135226 0
0.019503900000000005 0.0179328 0
0.020181000000000004 0.0225027 0
0.021014200000000004 0.0272826 0
0.022009400000000005 0.0321978 0
0.0231685 0.0370904 0
0.024488600000000006 0.0418592 0
0.025963800000000002 0.0463523 0
0.027579600000000003 0.0503222 0
0.0293266 0.0541287 0
0.031178700000000004 0.0566244 0
0.033106300000000005 0.0605213 0
0.035211400000000004 0.0655216 0
0.0374605 0.0691538 0
0.0398287 0.0727831 0
0.0423071 0.0754712 0
0.0448388 0.0760835 0
0.0473543 0.0746534 0
0.0497866 0.0711442 0
0.052062800000000006 0.0654592 0
0.05411970000000001 0.0581923 0
0.055913700000000004 0.0498092 0
0.057421700000000006 0.0415049 0
0.058682 0.0346093 0
0.059697700000000006 0.0268554 0
0.0604547 0.0188878 0
0.0609429 0.0109734 0
0.061172500000000005 0.00314627 0
0.061143600000000006 -0.0043262 0
0.06087480000000001 -0.0114305 0
0.0603722 -0.0182372 0
0.059582 -0.0287109 0
0.058469600000000004 -0.0372996 0
0.0571035 -0.0437142 0
0.0555635 -0.0485208 0
0.0538732 -0.0522374 0
0.052076800000000006 -0.0555067 0
0.0501711 -0.0584174 0
0.04819760000000001 -0.0598345 0
0.0461877 -0.0606602 0
0.0441568 -0.0611155 0
0.0421974 -0.0559757 0
0.0403589 -0.05534 0
0.0385531 -0.0526709 0
0.036885 -0.0477962 0
0.0353453 -0.0451556 0
0.0339213 -0.0400488 0
0.032694600000000004 -0.0343661 0
0.0316596 -0.0280649 0
0.030832700000000005 -0.0222372 0
0.030197800000000004 -0.0161776 0
0.029757200000000004 -0.0108295 0
0.029474100000000003 -0.00672551 0
0.029309500000000002 -0.00341742 0
0.029252300000000002 -0.000177366 0
0.029300100000000003 0.00290991 0
0.0294557 0.00637836 0
0.029733100000000005 0.0101297 0
0.0301357 0.0135325 0
0.030632100000000002 0.0162988 0
0.0312471 0.0206295 0
0.032025000000000005 0.02582 0
0.032973800000000004 0.0308086 0
0.0340847 0.0356213 0
0.035358200000000006 0.0405304 0
0.036791700000000004 0.0452004 0
0.0383751 0.0495766 0
0.0401038 0.0538992 0
0.0419724 0.0579763 0
0.043972800000000006 0.0618188 0
0.0460928 0.065081 0
0.048291600000000004 0.066217 0
0.05046250000000001 0.0636777 0
0.052499500000000004 0.05853 0
0.054335800000000004 0.0519088 0
0.05593480000000001 0.0442975 0
0.05727840000000001 0.0370273 0
0.0583974 0.0341158 0
0.0594695 0.0301599 0
0.0604122 0.0268587 0
0.061234500000000004 0.0222445 0
0.061881200000000004 0.01691 0
0.062354900000000005 0.0119233 0
0.0626659 0.00697793 0
0.0628103 0.00202337 0
0.0627984 -0.00242199 0
0.0626469 -0.0063972 0
0.0623644 -0.0102861 0
0.0619593 -0.0137795 0
0.0614453 -0.016838 0
0.0608339 -0.0196858 0
0.060133400000000004 -0.0221334 0
0.0593602 -0.0240797 0
0.058530900000000004 -0.0255294 0
0.057662200000000004 -0.0264683 0
0.056771 -0.0269101 0
0.055873000000000006 -0.0269294 0
0.054979 -0.026678 0
0.054099 -0.0261377 0
0.05324040000000001 -0.0253989 0
0.0524092 -0.0245203 0
0.051606700000000005 -0.0238518 0
0.0508165 -0.0235729 0
0.0500366 -0.0233398 0
0.0492587 -0.0233421 0
0.0484783 -0.0233705 0
0.0476967 -0.0236054 0
0.0469062 -0.0237634 0
0.0461149 -0.0237243 0
0.045326000000000005 -0.023593 0
0.044543200000000005 -0.0233844 0
0.0437675 -0.0231709 0
0.042998600000000005 -0.0230111 0
0.0422323 -0.0230016 0
0.0414643 -0.0231166 0
0.040690000000000004 -0.0233517 0
0.039907000000000005 -0.0236457 0
0.039113300000000004 -0.0239697 0
0.0383089 -0.0242953 0
0.0374934 -0.024642 0
0.036665 -0.0250829 0
0.0358274 -0.0251441 0
0.034997 -0.0246853 0
0.0341899 -0.0237611 0
0.0334209 -0.0224485 0
0.0327005 -0.0209143 0
0.032031800000000006 -0.0193512 0
0.031415200000000004 -0.0177692 0
0.030852000000000004 -0.0161607 0
0.030336800000000004 -0.0149839 0
0.029847700000000005 -0.0143374 0
0.0293905 -0.0130479 0
0.028983100000000005 -0.0115585 0
0.0286234 -0.0100738 0
0.028315700000000006 -0.00846876 0
0.0280619 -0.00683853 0
0.0278623 -0.00522515 0
0.027715100000000006 -0.00369102 0
0.027618000000000004 -0.00222853 0
0.027568300000000004 -0.000824811 0
0.027565200000000005 0.000565767 0
0.027607900000000005 0.001928 0
0.0276958 0.00327663 0
0.027828500000000006 0.00462466 0
0.028006200000000002 0.00596721 0
0.0282286 0.00731636 0
0.028496100000000003 0.00866262 0
0.028807600000000003 0.00994827 0
0.029160500000000006 0.0111532 0
0.029552000000000002 0.0122626 0
0.029978200000000003 0.0132417 0
0.030434500000000003 0.0140702 0
0.0309156 0.0147396 0
0.0314163 0.0152464 0
0.031930900000000005 0.0155902 0
0.032454300000000005 0.0157787 0
0.0329814 0.0158248 0
0.033507800000000004 0.0157428 0
0.0340294 0.0155471 0
0.0345427 0.0152511 0
0.0350446 0.0148705 0
0.035532400000000006 0.0144128 0
0.036003 0.0138087 0
0.0364466 0.012799 0
0.0368498 0.0114173 0
0.0372014 0.00973686 0
0.037493500000000006 0.00787063 0
0.037721300000000006 0.00589288 0
0.037882200000000005 0.00387676 0
0.0379762 0.00188176 0
0.0380054 -1.14639e-05 0
0.037971700000000004 -0.00191075 0
0.037876700000000006 -0.00363496 0
0.037731100000000004 -0.00499082 0
0.0375435 -0.00619186 0
0.037317 -0.00733304 0
0.03705 -0.0086539 0
0.036737200000000005 -0.0100711 0
0.036376200000000004 -0.0115325 0
0.0359663 -0.0130023 0
0.0355076 -0.0144653 0
0.0350002 -0.0159096 0
0.0344456 -0.0172989 0
0.033846 -0.0186172 0
0.033203500000000004 -0.0198765 0
0.032520200000000006 -0.0210787 0
0.031796700000000004 -0.0222666 0
0.0310413 -0.023007 0
0.030268700000000003 -0.0232953 0
0.0294948 -0.0231294 0
0.028733400000000006 -0.0225666 0
0.027998500000000003 -0.0215768 0
0.027302 -0.0203393 0
0.026647700000000003 -0.0190139 0
0.026040600000000004 -0.0175284 0
0.025486800000000004 -0.0158223 0
0.024993400000000006 -0.0138902 0
0.024569600000000004 -0.0116528 0
0.024250600000000004 -0.00714997 0
0.024076100000000003 -0.00343734 0
0.0481052 -0.0300067 0
0.047407500000000005 -0.0111415 0
0.0473015 0.00352188 0
0.047593 0.0123215 0
0.04810640000000001 0.0176937 0
0.0487628 0.0212472 0
0.0495129 0.0234917 0
0.0503243 0.0250407 0
0.0511876 0.0267125 0
0.0521037 0.0281251 0
0.05306090000000001 0.0292105 0
0.0540493 0.0299669 0
0.055054000000000006 0.0302626 0
0.0560653 0.0304087 0
0.0570827 0.0306699 0
0.058114900000000004 0.0313135 0
0.0591791 0.032611 0
0.0602943 0.0341147 0
0.0614197 0.0331008 0
0.06247370000000001 0.0300817 0
0.0634022 0.0257755 0
0.0641872 0.021667 0
0.0648244 0.016892 0
0.06529419 0.0115988 0
0.06557661000000001 0.00561043 0
0.06566155 -0.000118854 0
0.06556615 -0.00522218 0
0.06529471 -0.0107054 0
0.0648503 -0.0156253 0
0.0642514 -0.0199544 0
0.0635073 -0.0244296 0
0.0626244 -0.0283027 0
0.061616500000000005 -0.0319255 0
0.060499300000000006 -0.034779 0
0.0593001 -0.0370202 0
0.05803080000000001 -0.0389569 0
0.056705500000000006 -0.0404258 0
0.0553415 -0.0413038 0
0.0539568 -0.0416818 0
0.0525694 -0.0414877 0
0.051196200000000004 -0.0408997 0
0.049847800000000005 -0.040005 0
0.048534900000000006 -0.0388076 0
0.047265600000000005 -0.0376076 0
0.0460218 -0.0372015 0
0.0447863 -0.0368347 0
0.043560800000000004 -0.0367381 0
0.042349000000000005 -0.0359245 0
0.041174 -0.0347009 0
0.0400417 -0.0332974 0
0.038965400000000004 -0.0313474 0
0.037960900000000006 -0.0291327 0
0.037029200000000005 -0.0269348 0
0.0361734 -0.0245909 0
0.035402600000000006 -0.0218393 0
0.0347232 -0.0191209 0
0.0341375 -0.0162173 0
0.0336474 -0.013486 0
0.033243400000000006 -0.0108986 0
0.032929200000000006 -0.00815341 0
0.032706500000000006 -0.00536715 0
0.0325736 -0.00331974 0
0.0325104 -0.000913828 0
0.032528 0.00187791 0
0.0326419 0.00483299 0
0.032857500000000005 0.0079534 0
0.0331732 0.010745 0
0.0335728 0.0130834 0
0.0340484 0.015337 0
0.0345987 0.0175544 0
0.0352202 0.0196104 0
0.035908800000000005 0.0216218 0
0.036666800000000006 0.0237914 0
0.037500200000000004 0.0261106 0
0.038411600000000004 0.0284637 0
0.039401700000000005 0.0308301 0
0.0404713 0.0332293 0
0.0416197 0.0355457 0
0.042840300000000005 0.0374979 0
0.04411520000000001 0.0387615 0
0.0453983 0.0379091 0
0.04661800000000001 0.0352103 0
0.0477258 0.031324 0
0.048688300000000004 0.0265947 0
0.0494821 0.0212658 0
0.0500941 0.0158078 0
0.0505254 0.0104238 0
0.0507992 0.00866001 0
0.051162700000000005 0.0115906 0
0.051562300000000005 0.0124959 0
0.05198900000000001 0.0124731 0
0.0523672 0.0102016 0
0.052661700000000006 0.00763877 0
0.0528759 0.00527325 0
0.0529999 0.00230479 0
0.0530229 -0.000748526 0
0.052949500000000004 -0.00345304 0
0.05279160000000001 -0.005873 0
0.0525549 -0.00818803 0
0.052243700000000004 -0.0103454 0
0.0518652 -0.012233 0
0.05142480000000001 -0.0140737 0
0.0509246 -0.015838 0
0.0503648 -0.0176231 0
0.0497471 -0.0193372 0
0.049073900000000004 -0.0209686 0
0.04834770000000001 -0.0225234 0
0.047571100000000005 -0.023999 0
0.0467461 -0.0254298 0
0.0458745 -0.0268158 0
0.044957500000000004 -0.0281459 0
0.0439972 -0.0294209 0
0.0429954 -0.0306399 0
0.0419536 -0.0318278 0
0.040872700000000005 -0.0329832 0
0.039754300000000006 -0.0340808 0
0.0386 -0.0351387 0
0.037404900000000005 -0.0365075 0
0.036167000000000005 -0.0376584 0
0.034897300000000006 -0.0384842 0
0.033601400000000003 -0.0392777 0
0.032278400000000006 -0.0401218 0
0.030929500000000006 -0.0406882 0
0.0295819 -0.040197 0
0.028264500000000005 -0.0388952 0
0.0270006 -0.0370377 0
0.025857200000000004 -0.0315566 0
0.024885900000000002 -0.0268417 0
0.0240823 -0.0219226 0
0.023421300000000006 -0.0181613 0
0.022878700000000002 -0.0147208 0
0.0224441 -0.0118378 0
0.0220749 -0.0102891 0
0.021782600000000006 -0.00710611 0
0.021619100000000002 -0.00299446 0
0.0215884 0.000993717 0
0.0216936 0.00514693 0
0.021938700000000005 0.009359 0
0.022323700000000002 0.0135508 0
0.022849500000000002 0.0177906 0
0.0235179 0.022122 0
0.024333900000000006 0.0266513 0
0.025304600000000003 0.0313773 0
0.026432800000000006 0.0360583 0
0.027713500000000002 0.0405269 0
0.029138900000000002 0.0447071 0
0.030693500000000006 0.0482789 0
0.032355400000000006 0.0512817 0
0.0341158 0.0541453 0
0.0359657 0.0566877 0
0.0378978 0.0591191 0
0.03991 0.0614794 0
0.041997400000000004 0.0636164 0
0.044148900000000005 0.0651893 0
0.04630430000000001 0.0636667 0
0.048354600000000005 0.0592412 0
0.050221100000000005 0.0521263 0
0.0517671 0.0416709 0
0.052990800000000005 0.0308444 0
0.0538477 0.0208782 0
0.054371300000000004 0.0110784 0
0.054576900000000005 0.00209477 0
0.0545278 -0.00436989 0
0.0542604 -0.0115737 0
0.053741300000000006 -0.0189284 0
0.0529954 -0.0256421 0
0.0520231 -0.0320833 0
0.05085870000000001 -0.0374703 0
0.0495244 -0.0422044 0
0.0480464 -0.0461085 0
0.0464603 -0.0487849 0
0.044801900000000006 -0.0505635 0
0.0430948 -0.051763 0
0.041364500000000005 -0.0518459 0
0.039642300000000005 -0.0514861 0
0.0379347 -0.0510373 0
0.0362492 -0.0503532 0
0.0345762 -0.0502542 0
0.0329133 -0.0497006 0
0.0312792 -0.0483372 0
0.0297158 -0.0455509 0
0.028266400000000004 -0.0415451 0
0.026958100000000006 -0.0370932 0
0.025815500000000005 -0.0320754 0
0.024831500000000006 -0.0272269 0
0.024010300000000005 -0.022517 0
0.023336700000000002 -0.0182698 0
0.022797700000000004 -0.0146448 0
0.0223512 -0.0119803 0
0.022014500000000006 -0.0084158 0
0.0217988 -0.00469423 0
0.021709400000000004 -0.000811025 0
0.021753300000000003 0.00330303 0
0.021938200000000005 0.00761075 0
0.022267500000000003 0.0119761 0
0.022745300000000003 0.0164893 0
0.023376800000000003 0.0212009 0
0.024169500000000003 0.02617 0
0.025132600000000005 0.0313852 0
0.026270800000000004 0.0366327 0
0.027581300000000003 0.0417124 0
0.029056400000000003 0.0464958 0
0.030683800000000004 0.0508724 0
0.0324506 0.0548921 0
0.034344400000000004 0.0586706 0
0.0363645 0.062243 0
0.0384928 0.0652679 0
0.0407213 0.0680368 0
0.0429695 0.0673144 0
0.045188900000000004 0.0656624 0
0.047321 0.062248 0
0.049315700000000004 0.0575261 0
0.0511252 0.0510481 0
0.052684400000000006 0.0430885 0
0.053993200000000005 0.0359395 0
0.0550592 0.0284831 0
0.0558733 0.0208303 0
0.0564407 0.013756 0
0.0567775 0.00673868 0
0.0568791 -0.000212747 0
0.056754 -0.006979 0
0.0564122 -0.0132298 0
0.055862400000000006 -0.0191752 0
0.0551334 -0.0243106 0
0.0542371 -0.0291292 0
0.053189600000000004 -0.0334368 0
0.052008 -0.0371221 0
0.050717700000000004 -0.0400454 0
0.04934190000000001 -0.0422988 0
0.047902700000000006 -0.043875 0
0.04642160000000001 -0.0448566 0
0.04491780000000001 -0.0452903 0
0.0434072 -0.0452886 0
0.041902600000000005 -0.0450057 0
0.0404071 -0.0440719 0
0.039049900000000005 -0.0390341 0
0.037811500000000005 -0.0352414 0
0.0367105 -0.0314321 0
0.035718200000000006 -0.0265499 0
0.034940700000000005 -0.0202814 0
0.034386200000000006 -0.0135833 0
0.034027800000000004 -0.00867281 0
0.0338164 -0.00441168 0
0.0337319 -0.0010223 0
0.0337504 0.00178478 0
0.0338566 0.00448672 0
0.034055800000000004 0.00733787 0
0.034353800000000004 0.0104639 0
0.0347632 0.013968 0
0.035290600000000005 0.0174993 0
0.0359326 0.0208598 0
0.036688200000000004 0.0243001 0
0.037558400000000006 0.0277538 0
0.0385447 0.031255 0
0.0396472 0.03472 0
0.040862600000000006 0.0380151 0
0.042186900000000006 0.0413143 0
0.0436251 0.0448422 0
0.045183600000000004 0.0485006 0
0.0468654 0.0522148 0
0.0486703 0.055908 0
0.0505943 0.0591487 0
0.0525718 0.0588845 0
0.0544774 0.0552458 0
0.056222900000000006 0.0495764 0
0.05775860000000001 0.0428305 0
0.0590672 0.0362528 0
0.060156 0.0295218 0
0.060974600000000004 0.0180909 0
0.061767100000000005 0.0236935 0
0.0625251 0.021932 0
0.0632206 0.0197352 0
0.0638232 0.0163892 0
0.06429460000000001 0.0119823 0
0.0646129 0.00740834 0
0.0647871 0.00333095 0
0.0648287 -0.000661667 0
0.064738 -0.00444699 0
0.06453450000000001 -0.00754185 0
0.06423430000000001 -0.0102807 0
0.0638491 -0.0126498 0
0.0633916 -0.0146552 0
0.0628727 -0.0163483 0
0.062302 -0.0177909 0
0.061687200000000005 -0.0189784 0
0.061039 -0.0198177 0
0.060368700000000004 -0.0203266 0
0.0596862 -0.0205928 0
0.0589977 -0.0206859 0
0.0583096 -0.0205915 0
0.0576271 -0.0203479 0
0.056955500000000006 -0.0199781 0
0.0562975 -0.0195349 0
0.0556512 -0.0193074 0
0.0550124 -0.0190363 0
0.05438180000000001 -0.0189188 0
0.0537493 -0.0190439 0
0.053111200000000004 -0.0192748 0
0.0524644 -0.0195105 0
0.0518127 -0.0196046 0
0.0511566 -0.0197531 0
0.263475 -0.546966 0
0.244655 -0.566778 0
0.22577200000000003 -0.571695 0
0.206957 -0.532071 0
0.190535 -0.457784 0
0.17618 -0.406224 0
0.1635706 -0.353442 0
0.1525837 -0.31027 0
0.1428153 -0.278879 0
0.1339895 -0.252674 0
0.1259781 -0.229582 0
0.11870320000000001 -0.208162 0
0.1121343 -0.187081 0
0.1062718 -0.165913 0
0.1011018 -0.145898 0
0.09656680000000001 -0.1269 0
0.0926863 -0.107162 0
0.0894537 -0.0881689 0
0.0868214 -0.0701277 0
0.08478764 -0.0539942 0
0.08322972000000001 -0.0404544 0
0.08206925000000001 -0.0306569 0
0.08116927 -0.0242369 0
0.08043633 -0.0199634 0
0.07984498000000001 -0.0157307 0
0.07939403 -0.0114553 0
0.07909698 -0.00643713 0
0.07898417 -0.000450421 0
0.07909194 0.00689307 0
0.07947156 0.0156186 0
0.08015791 0.0251181 0
0.08115993 0.0344803 0
0.08246532000000001 0.0433013 0
0.08404762 0.0509954 0
0.0858443 0.0557883 0
0.0877047 0.0551444 0
0.0894752 0.0511293 0
0.0910798 0.0454018 0
0.0924707 0.038389 0
0.0936043 0.0301007 0
0.0944676 0.0222412 0
0.0950716 0.0145811 0
0.09542890000000001 0.00729248 0
0.0955558 0.000938927 0
0.0954834 -0.00490173 0
0.0952225 -0.0103819 0
0.0947885 -0.0151429 0
0.094208 -0.0194188 0
0.09349360000000001 -0.0230559 0
0.0926679 -0.0262842 0
0.09173970000000001 -0.0291816 0
0.09072240000000001 -0.0316745 0
0.0896253 -0.0288869 0
0.088808 -0.0228186 0
0.08803570000000001 -0.0231544 0
0.0872942 -0.0214042 0
0.0866237 -0.0190005 0
0.0860244 -0.0171398 0
0.08548420000000001 -0.0152906 0
0.08501827 -0.0126599 0
0.08465309 -0.00936807 0
0.08440022 -0.00600035 0
0.08425818 -0.00267018 0
0.08423317 0.0010792 0
0.08434173 0.00515306 0
0.0845726 0.00821094 0
0.08488641 0.0106849 0
0.08529250000000001 0.01312 0
0.085746 0.0140938 0
0.0862377 0.0153807 0
0.086761 0.0157613 0
0.0872691 0.014668 0
0.0877314 0.0131133 0
0.08813 0.0109493 0
0.0884485 0.00830824 0
0.08867520000000001 0.0055426 0
0.0888101 0.00272714 0
0.0888497 -8.13651e-06 0
0.0887974 -0.00299538 0
0.0886502 -0.00557728 0
0.0884149 -0.0083192 0
0.0880962 -0.0105491 0
0.0877123 -0.0123499 0
0.0872647 -0.0141646 0
0.08677220000000001 -0.015328 0
0.08624380000000001 -0.0162441 0
0.0856882 -0.017036 0
0.08510736 -0.017829 0
0.08450003 -0.0185359 0
0.08387209000000001 -0.0190797 0
0.08323325000000001 -0.0192071 0
0.08259659 -0.0189677 0
0.08197416 -0.0183728 0
0.08137719 -0.017462 0
0.08081453000000001 -0.0163032 0
0.0802936 -0.015032 0
0.07981425 -0.0137661 0
0.07938226000000001 -0.0121676 0
0.07901131 -0.0101623 0
0.07870824 -0.00818945 0
0.07846597 -0.0064195 0
0.07828237 -0.00467102 0
0.07816049 -0.00273213 0
0.07809953 -0.000941568 0
0.07810403 0.00109575 0
0.07817412 0.00298234 0
0.07830442 0.00474596 0
0.07848825000000001 0.00614065 0
0.07870715 0.00678915 0
0.07893421 0.00675974 0
0.07915403 0.00639422 0
0.0793553 0.00571184 0
0.07952896000000001 0.00478283 0
0.07966905 0.00370557 0
0.07977236 0.00259399 0
0.07983872 0.00148129 0
0.07986791 0.000349156 0
0.07986045 -0.000701815 0
0.07981846000000001 -0.00175845 0
0.07974224 -0.00271083 0
0.07963744 -0.00351629 0
0.07950743 -0.00421849 0
0.0793548 -0.00490396 0
0.07918012 -0.00554922 0
0.07898588000000001 -0.00601149 0
0.07877977 -0.00632857 0
0.07856543 -0.00648306 0
0.07834779 -0.00656977 0
0.07812829 -0.00658435 0
0.07790910000000001 -0.00657107 0
0.07769176 -0.00646782 0
0.07747955000000001 -0.00626283 0
0.07727563 -0.00597268 0
0.07708334 -0.00556852 0
0.07690645 -0.005056 0
0.07674828 -0.00445495 0
0.07661155 -0.0037795 0
0.07649811000000001 -0.00305998 0
0.07640777 -0.00245066 0
0.07633755 -0.00174917 0
0.07629453 -0.000893816 0
0.07627914000000001 -4.08167e-05 0
0.07629099 0.000636794 0
0.07632255 0.00127641 0
0.07638215000000001 0.00230077 0
0.07647968000000001 0.00346935 0
0.07661202 0.00437395 0
0.07676864 0.0049653 0
0.07694302 0.00543614 0
0.07712823 0.00563158 0
0.07731675 0.00565786 0
0.07750327 0.00553526 0
0.07768414 0.00533281 0
0.07785741 0.00509014 0
0.07802235 0.00483733 0
0.07817871 0.0045764 0
0.07832621000000001 0.00429936 0
0.07846438 0.00402104 0
0.07859332000000001 0.00374432 0
0.07871278000000001 0.00340785 0
0.07881861 0.00299865 0
0.07891174000000001 0.0026287 0
0.07899314 0.00221942 0
0.07905831 0.00179585 0
0.07911224 0.00144941 0
0.07915546 0.0012004 0
0.07919227000000001 0.00101537 0
0.07922372 0.000902652 0
0.07925238 0.00081457 0
0.07927823 0.000753217 0
0.07930276 0.000719911 0
0.07932671000000001 0.0007259 0
0.07935171 0.000777825 0
0.07937936000000001 0.000883876 0
0.07941153000000001 0.00104703 0
0.07945017 0.00126927 0
0.07949723 0.00154819 0
0.07955449 0.00187657 0
0.07962328 0.00223478 0
0.07970436 0.00261398 0
0.07979848 0.00301406 0
0.07990613 0.00342587 0
0.08002771 0.0038503 0
0.08016374 0.00429245 0
0.08031479 0.00474905 0
0.08048107 0.00520101 0
0.08066092 0.00555166 0
0.08084977 0.00575507 0
0.08104337 0.00583864 0
0.08123726 0.00579226 0
0.08142812 0.00567315 0
0.08161432 0.00551759 0
0.08179454 0.00531139 0
0.08196708 0.00506391 0
0.0821309 0.00478898 0
0.08228558 0.00452224 0
0.0824319 0.00428622 0
0.08257127 0.00410338 0
0.08270556 0.00397203 0
0.08283615 0.00388146 0
0.0829645 0.00382835 0
0.08309158 0.00380551 0
0.08321828 0.0037991 0
0.08334504000000001 0.00381199 0
0.08347257 0.00384071 0
0.08360136 0.0038889 0
0.08373211 0.00395525 0
0.08386541 0.00404259 0
0.08400202000000001 0.00415131 0
0.08414263 0.0042831 0
0.08428806 0.00443844 0
0.08443908 0.00461767 0
0.08459647000000001 0.00481903 0
0.0847609 0.00503804 0
0.08493287000000001 0.00527039 0
0.08511277 0.00551302 0
0.08530080000000001 0.00575577 0
0.0854964 0.00596254 0
0.0856982 0.00613361 0
0.08590500000000001 0.0062626 0
0.0861153 0.00635304 0
0.0863281 0.00641127 0
0.0865422 0.00643642 0
0.0867566 0.00643191 0
0.0869704 0.00640179 0
0.0871828 0.00634723 0
0.0873929 0.00627092 0
0.0876002 0.00617861 0
0.0878043 0.0060774 0
0.088005 0.00597542 0
0.0882023 0.00587824 0
0.0883966 0.00579316 0
0.0885884 0.00572333 0
0.088778 0.00566831 0
0.0889662 0.00562865 0
0.0891533 0.00560584 0
0.0893399 0.00559997 0
0.0895267 0.00561004 0
0.0897141 0.00563448 0
0.08990240000000001 0.00567168 0
0.0900923 0.00571954 0
0.0902839 0.00577549 0
0.0904774 0.00583668 0
0.090673 0.00590045 0
0.0908707 0.0059624 0
0.0910705 0.00602022 0
0.091272 0.0060747 0
0.0914754 0.00612515 0
0.0916803 0.00616968 0
0.09188650000000001 0.00620726 0
0.0920939 0.00623695 0
0.0923021 0.00625905 0
0.09251100000000001 0.0062752 0
0.0927203 0.00629192 0
0.09293030000000001 0.0063112 0
0.093141 0.0063352 0
0.09335260000000001 0.00636498 0
0.0935653 0.00640195 0
0.0937794 0.00644681 0
0.0939951 0.00650039 0
0.0942128 0.00656291 0
0.09443270000000001 0.0066347 0
0.0946552 0.00671572 0
0.0948805 0.00680552 0
0.095109 0.00690358 0
0.0953409 0.00700899 0
0.0955764 0.00712085 0
0.0958157 0.00723771 0
0.096059 0.00735854 0
0.09630630000000001 0.00748217 0
0.0965579 0.00760761 0
0.0968136 0.00773388 0
0.09707350000000001 0.00786026 0
0.0973376 0.00798614 0
0.0976059 0.00811115 0
0.0978784 0.00823511 0
0.0981549 0.00835799 0
0.0984356 0.00847911 0
0.0987201 0.00859411 0
0.0990084 0.00870225 0
0.0993001 0.00880193 0
0.0995951 0.00889585 0
0.0998931 0.00898486 0
0.1001939 0.00907082 0
0.1004976 0.00915482 0
0.10080410000000001 0.00923871 0
0.1011135 0.00932378 0
0.10142570000000001 0.00941165 0
0.1017409 0.00950365 0
0.1020592 0.00959944 0
0.1023807 0.0096906 0
0.102705 0.00977604 0
0.1030322 0.00985358 0
0.1033617 0.00992389 0
0.10369350000000001 0.00998718 0
0.1040273 0.0100457 0
0.10436300000000001 0.0100987 0
0.10470020000000001 0.0101392 0
0.10503860000000001 0.0101657 0
0.1053776 0.0101802 0
0.1057169 0.0101851 0
-0.0075526999999999955 0.214931 0
-0.0003186000000000022 0.210637 0
0.006257700000000005 0.186526 0
0.012151599999999999 0.168014 0
0.017380900000000005 0.146095 0
0.0218613 0.124417 0
0.025679 0.105859 0
0.028895800000000006 0.088117 0
0.0315355 0.0714907 0
0.033657700000000006 0.0567713 0
0.035308000000000006 0.0431389 0
0.036525100000000005 0.0306701 0
0.037343600000000005 0.0192749 0
0.0377998 0.00876836 0
0.0379251 -0.000591994 0
0.037757000000000006 -0.00894301 0
0.0373251 -0.0164416 0
0.0366608 -0.0229143 0
0.0357996 -0.0283281 0
0.034774700000000006 -0.032811 0
0.0336129 -0.0366497 0
0.032332200000000005 -0.0399786 0
0.030944100000000002 -0.0432374 0
0.029445200000000005 -0.0466067 0
0.0278341 -0.0497294 0
0.0261259 -0.0526864 0
0.024323400000000002 -0.0553168 0
0.0224414 -0.0574666 0
0.020510300000000002 -0.0582224 0
0.018583500000000003 -0.0574186 0
0.0167056 -0.0552873 0
0.014924700000000006 -0.0517116 0
0.013279400000000004 -0.0472809 0
0.011792499999999997 -0.0423637 0
0.010463 -0.0378132 0
0.00928190000000001 -0.0334587 0
0.008241700000000005 -0.0293297 0
0.007311899999999996 -0.0271996 0
0.006452300000000008 -0.0239341 0
0.005747500000000003 -0.0187779 0
0.005196100000000009 -0.0145654 0
0.004781800000000003 -0.0104804 0
0.004494999999999999 -0.00685092 0
0.004328700000000005 -0.0031909 0
0.004295400000000005 0.00106753 0
0.0044117000000000045 0.0057842 0
0.004691899999999999 0.0108377 0
0.005147600000000002 0.0162866 0
0.005789299999999997 0.0219802 0
0.006627599999999997 0.0281228 0
0.007682000000000008 0.0348924 0
0.008969400000000002 0.0420445 0
0.010497000000000006 0.049192 0
0.0122554 0.055891 0
0.014228000000000005 0.0621523 0
0.016402100000000003 0.0677224 0
0.018735100000000005 0.0720382 0
0.021178000000000002 0.0743759 0
0.023678300000000006 0.0754353 0
0.026202100000000006 0.0758548 0
0.028724900000000005 0.0754157 0
0.031217800000000004 0.0740776 0
0.033654 0.072154 0
0.036024 0.0701497 0
0.038327 0.0681502 0
0.0405512 0.0652506 0
0.042644600000000005 0.0603594 0
0.044541800000000006 0.0536071 0
0.0461917 0.0457241 0
0.0475778 0.0380841 0
0.0487243 0.0312837 0
0.0496414 0.0242031 0
0.0503069 0.0151165 0
0.05063190000000001 0.00506081 0
0.050633000000000004 -0.00441032 0
0.0503295 -0.0132245 0
0.049748 -0.0210768 0
0.048896400000000007 -0.0297594 0
0.047731300000000004 -0.0392737 0
0.0462857 -0.0466151 0
0.0446188 -0.0529307 0
0.042759000000000005 -0.0581794 0
0.040746000000000004 -0.0622751 0
0.038606600000000005 -0.0658863 0
0.036365600000000005 -0.0682534 0
0.0340697 -0.0693202 0
0.031744100000000004 -0.0702266 0
0.029391400000000005 -0.0706841 0
0.0270605 -0.0693374 0
0.024783400000000004 -0.0675825 0
0.022602300000000006 -0.0631349 0
0.020600400000000005 -0.0576424 0
0.018810600000000004 -0.0502172 0
0.017283900000000005 -0.0418364 0
0.016030600000000006 -0.0340708 0
0.015013200000000004 -0.0278548 0
0.014179000000000004 -0.0226642 0
0.013504500000000003 -0.0181827 0
0.012970700000000002 -0.0142362 0
0.012561000000000003 -0.0108393 0
0.012221099999999999 -0.00963389 0
0.011942900000000006 -0.00666087 0
0.011796000000000001 -0.00229096 0
0.011804099999999998 0.00268813 0
0.01199030000000001 0.00828398 0
0.012368400000000002 0.0141685 0
0.012949300000000004 0.0204534 0
0.013748400000000001 0.0272787 0
0.014786 0.0346709 0
0.0160743 0.0422563 0
0.017614200000000003 0.0497212 0
0.019395800000000005 0.0567479 0
0.0214173 0.0639602 0
0.0236489 0.069409 0
0.026050200000000003 0.0743866 0
0.028600800000000003 0.0781392 0
0.031243 0.0800646 0
0.0339613 0.084186 0
0.036801200000000006 0.0862108 0
0.039617700000000006 0.0836362 0
0.0423438 0.0805305 0
0.044985000000000004 0.078069 0
0.0475317 0.0746071 0
0.0499203 0.0687534 0
0.05208310000000001 0.0612418 0
0.0539769 0.0527892 0
0.0555991 0.0452353 0
0.056971100000000004 0.0376684 0
0.058080400000000004 0.0293128 0
0.0589094 0.0210003 0
0.059468900000000005 0.0128959 0
0.059755100000000005 0.00478955 0
0.0597737 -0.00321737 0
0.0595378 -0.010381 0
0.0590652 -0.0174313 0
0.0583732 -0.0237077 0
0.0574809 -0.0294617 0
0.0564061 -0.0346501 0
0.0551767 -0.0387324 0
0.053822300000000003 -0.0423143 0
0.0523549 -0.0454804 0
0.0507922 -0.0480743 0
0.0491549 -0.0499724 0
0.047469700000000004 -0.0509863 0
0.04576670000000001 -0.0510845 0
0.044064900000000004 -0.0509897 0
0.042379700000000006 -0.0499891 0
0.0407468 -0.0482675 0
0.0391205 -0.0495535 0
0.0374525 -0.0507963 0
0.035652 -0.0559761 0
0.033751800000000005 -0.0578621 0
0.031791400000000004 -0.059816 0
0.0297918 -0.0597523 0
0.027832000000000003 -0.0578789 0
0.0259488 -0.0553486 0
0.024169200000000002 -0.0513934 0
0.022543900000000006 -0.0466436 0
0.0210744 -0.0418472 0
0.0197716 -0.0366688 0
0.0186336 -0.0320613 0
0.017646800000000004 -0.0275025 0
0.0168057 -0.0233264 0
0.016100800000000005 -0.0193395 0
0.015501400000000005 -0.0169055 0
0.014994400000000005 -0.0133588 0
0.014625000000000006 -0.00903761 0
0.014399200000000001 -0.00464365 0
0.014324400000000001 -3.69801e-05 0
0.014404200000000006 0.0045727 0
0.014637400000000002 0.00927559 0
0.015034000000000006 0.0143107 0
0.0156033 0.0196439 0
0.016355800000000004 0.0252749 0
0.017301700000000003 0.0312282 0
0.0184483 0.0372527 0
0.019792800000000006 0.0430909 0
0.021331000000000003 0.0488737 0
0.0230606 0.0545057 0
0.024962500000000006 0.0592127 0
0.027006000000000002 0.0631105 0
0.029167700000000005 0.0663024 0
0.0314226 0.0688246 0
0.0337492 0.0705144 0
0.036114900000000005 0.0706325 0
0.038503800000000005 0.0733648 0
0.0410021 0.0758321 0
0.043552600000000004 0.0770948 0
0.0461395 0.077864 0
0.0487094 0.0757993 0
0.051143100000000004 0.0700581 0
0.0533522 0.0627703 0
0.0553071 0.0548941 0
0.0569896 0.0466123 0
0.0584071 0.0390514 0
0.0595685 0.0312042 0
0.0604675 0.0231294 0
0.0611009 0.0155156 0
0.061485700000000004 0.00783321 0
0.0616099 0.000139674 0
0.0614866 -0.00704158 0
0.0611295 -0.0139628 0
0.0605551 -0.0198361 0
0.0597991 -0.0253505 0
0.0588559 -0.0307743 0
0.057751500000000004 -0.035264 0
0.056508 -0.0389435 0
0.055154 -0.0421631 0
0.0536943 -0.0451113 0
0.0521522 -0.0472393 0
0.0505499 -0.0487326 0
0.0489129 -0.0493608 0
0.0472697 -0.0491566 0
0.045635 -0.0489877 0
0.044016 -0.0480007 0
0.042451 -0.0461754 0
0.041019700000000006 -0.0394745 0
0.0397807 -0.0355796 0
0.0386914 -0.029666 0
0.037779 -0.0264138 0
0.0369314 -0.0242373 0
0.0361799 -0.0213159 0
0.035508500000000005 -0.0189618 0
0.034928600000000004 -0.0159316 0
0.034457600000000005 -0.0126182 0
0.034090300000000004 -0.00965247 0
0.033822200000000004 -0.00665792 0
0.033652400000000006 -0.00373162 0
0.0335782 -0.000901983 0
0.033600000000000005 0.00218006 0
0.033736 0.00582468 0
0.0339951 0.00954776 0
0.034377700000000004 0.0132377 0
0.034882 0.0168124 0
0.035503200000000006 0.0202725 0
0.036238400000000004 0.0236579 0
0.0370853 0.0269849 0
0.038042000000000006 0.0302447 0
0.0391052 0.0333772 0
0.040271600000000005 0.0364708 0
0.0415427 0.0396684 0
0.0429227 0.042963 0
0.0444116 0.046188 0
0.046005700000000004 0.0493062 0
0.04770150000000001 0.0522518 0
0.0494826 0.0540739 0
0.0512642 0.0524624 0
0.052949300000000005 0.0486171 0
0.054480600000000004 0.0433635 0
0.0558173 0.0370949 0
0.056936200000000006 0.0297953 0
0.057737300000000005 0.0193302 0
0.058218000000000006 0.0134086 0
0.058695500000000005 0.0140744 0
0.059138300000000005 0.012813 0
0.0595484 0.0115292 0
0.0598607 0.00732262 0
0.0600337 0.00336867 0
0.060093 0.00027824 0
0.06004 -0.00312288 0
0.059884200000000005 -0.00601691 0
0.0596379 -0.00858792 0
0.0593098 -0.0109619 0
0.0589055 -0.0131874 0
0.058429 -0.0152251 0
0.057892900000000004 -0.0167934 0
0.057312 -0.0179471 0
0.056699400000000004 -0.0187174 0
0.0560674 -0.0191441 0
0.0554263 -0.0192837 0
0.054784200000000005 -0.0192673 0
0.0541392 -0.0194646 0
0.053488600000000004 -0.0195616 0
0.0528372 -0.0196143 0
0.0521794 -0.019845 0
0.0515153 -0.0200034 0
0.0508459 -0.0201987 0
0.050166600000000006 -0.0205634 0
0.049459100000000006 -0.0215928 0
0.0487351 -0.0218919 0
0.04799540000000001 -0.022448 0
0.047243600000000004 -0.0225754 0
0.046491500000000005 -0.0226049 0
0.045736 -0.0227721 0
0.0449719 -0.0231004 0
0.0441946 -0.0235512 0
0.0434008 -0.0240795 0
0.0425887 -0.0246311 0
0.041758100000000006 -0.0251998 0
0.040907900000000004 -0.0258065 0
0.040037 -0.0264508 0
0.0391436 -0.0271377 0
0.038224400000000006 -0.0280016 0
0.0372779 -0.0287433 0
0.036309400000000006 -0.0293454 0
0.0353214 -0.0299296 0
0.0343146 -0.0304769 0
0.033297200000000006 -0.030546 0
0.0322881 -0.0300098 0
0.031307 -0.0288621 0
0.0303736 -0.0272266 0
0.028348400000000003 -0.0446343 0
0.027103800000000004 -0.0306764 0
0.026294400000000002 -0.0191072 0
0.025759500000000005 -0.0140512 0
0.025394700000000006 -0.00791775 0
0.025253900000000003 -0.00146277 0
0.025307000000000003 0.00420855 0
0.025539400000000004 0.00903968 0
0.025915800000000003 0.0132124 0
0.026423000000000002 0.0166935 0
0.027032300000000002 0.0197151 0
0.02774 0.0226176 0
0.028543900000000004 0.0252123 0
0.029419400000000005 0.0275063 0
0.030402000000000005 0.0313965 0
0.0315193 0.0354362 0
0.0327744 0.039726 0
0.0341775 0.0442349 0
0.0357277 0.048527 0
0.0374174 0.0526468 0
0.039244100000000004 0.0567321 0
0.0412032 0.0606023 0
0.0432912 0.0646076 0
0.0455217 0.0690238 0
0.04790030000000001 0.0734742 0
0.050417500000000004 0.0767858 0
0.0529647 0.0754392 0
0.055399000000000004 0.0704521 0
0.057625800000000005 0.0633241 0
0.0596024 0.0557669 0
0.0613162 0.0475627 0
0.06274880000000001 0.0390233 0
0.0638953 0.0301809 0
0.0647424 0.0211793 0
0.06529940000000001 0.0128268 0
0.06559057 0.00516681 0
0.0656211 -0.00272822 0
0.06540269 -0.0099408 0
0.0649545 -0.0163802 0
0.0642974 -0.0226393 0
0.06344380000000001 -0.0282203 0
0.062411 -0.033374 0
0.061221300000000006 -0.0376018 0
0.0599055 -0.0411204 0
0.0584813 -0.0440633 0
0.0569693 -0.0464714 0
0.0553874 -0.048274 0
0.0537619 -0.0491086 0
0.05212170000000001 -0.0492238 0
0.0504874 -0.0488018 0
0.0488778 -0.0477365 0
0.047316500000000004 -0.0459957 0
0.045822600000000005 -0.0438048 0
0.04439220000000001 -0.0424328 0
0.043010900000000005 -0.0406974 0
0.0416803 -0.0382587 0
0.0404713 -0.0348992 0
0.039374400000000004 -0.0311373 0
0.038392800000000005 -0.0281678 0
0.0375006 -0.0254767 0
0.0367074 -0.0221075 0
0.0360352 -0.018676 0
0.035465100000000006 -0.0157388 0
0.0349918 -0.0128579 0
0.0346158 -0.00994154 0
0.034335300000000006 -0.00703277 0
0.0341491 -0.00430051 0
0.034056300000000005 -0.0012748 0
0.0340752 0.00223432 0
0.0342109 0.00574381 0
0.0344628 0.00918821 0
0.034828000000000005 0.0125343 0
0.0353021 0.0157297 0
0.0358809 0.0188257 0
0.036560800000000004 0.0218088 0
0.0373387 0.024708 0
0.038212 0.0275496 0
0.0391801 0.0304071 0
0.0402445 0.0333263 0
0.041407200000000005 0.0363125 0
0.0426725 0.0394147 0
0.0440308 0.0418667 0
0.0454662 0.0441861 0
0.046976000000000004 0.0460853 0
0.0485057 0.0452952 0
0.049966 0.0422147 0
0.0512958 0.0376624 0
0.0524554 0.0321056 0
0.05341800000000001 0.0259449 0
0.0541712 0.0187899 0
0.0546159 0.00891538 0
0.0547092 -0.0022417 0
0.0544679 -0.0113585 0
0.05396480000000001 -0.0178157 0
0.053282300000000005 -0.0227756 0
0.0524408 -0.0274723 0
0.051418000000000005 -0.0335323 0
0.0502108 -0.0384358 0
0.048855800000000005 -0.0425779 0
0.0473606 -0.0468654 0
0.0457399 -0.0500268 0
0.044030200000000005 -0.0523366 0
0.0422546 -0.0540114 0
0.0404361 -0.0549361 0
0.038599 -0.055279 0
0.036751900000000004 -0.0555095 0
0.034904000000000004 -0.0553204 0
0.033064800000000005 -0.0552327 0
0.031241700000000004 -0.0543252 0
0.029456700000000002 -0.0527707 0
0.027752100000000002 -0.049751 0
0.0261587 -0.0459079 0
0.024714600000000003 -0.0409528 0
0.023449200000000003 -0.0355219 0
0.022358700000000002 -0.0302743 0
0.021439400000000004 -0.0255161 0
0.0206625 -0.0213059 0
0.0200274 -0.017293 0
0.0195129 -0.0138625 0
0.019108600000000003 -0.0106394 0
0.0188122 -0.00720433 0
0.018638400000000006 -0.00338033 0
0.018594400000000004 0.000631259 0
0.018690500000000006 0.00499269 0
0.018935900000000006 0.0095211 0
0.019334000000000004 0.0142057 0
0.019894300000000004 0.0191966 0
0.0206246 0.0244148 0
0.0215346 0.0299611 0
0.022632900000000004 0.0356573 0
0.0239194 0.0412226 0
0.025387600000000003 0.046539 0
0.027029400000000002 0.0516595 0
0.028834200000000004 0.0563061 0
0.030783700000000004 0.0603726 0
0.0328598 0.0639301 0
0.035042300000000005 0.0665321 0
0.0373005 0.0689805 0
0.0396245 0.0703874 0
0.041989900000000004 0.0707681 0
0.044302600000000004 0.0674089 0
0.0464574 0.0623751 0
0.0484344 0.0564219 0
0.050193100000000004 0.0493664 0
0.051702 0.0415359 0
0.0529475 0.0338852 0
0.053940100000000005 0.0261886 0
0.0546802 0.0186644 0
0.05517520000000001 0.0114801 0
0.0554293 0.00417958 0
0.055447300000000005 -0.00267652 0
0.055243600000000004 -0.00916118 0
0.0548225 -0.0156691 0
0.054195900000000005 -0.0215392 0
0.053386300000000005 -0.0266312 0
0.052412600000000004 -0.0315133 0
0.0512871 -0.0356599 0
0.0500361 -0.0391421 0
0.0486788 -0.0420295 0
0.047240000000000004 -0.0440869 0
0.045743500000000006 -0.045541 0
0.044209700000000005 -0.0463744 0
0.042655700000000005 -0.0468057 0
0.041093300000000006 -0.0469164 0
0.039531800000000006 -0.0468337 0
0.037968 -0.047065 0
0.036393100000000005 -0.0475865 0
0.034792100000000006 -0.0480494 0
0.0332712 -0.0428274 0
0.031918 -0.0385445 0
0.030730400000000005 -0.0331328 0
0.029742200000000003 -0.0262772 0
0.028952600000000002 -0.0209759 0
0.028370600000000003 -0.014902 0
0.027947900000000005 -0.0108022 0
0.027659200000000002 -0.00701385 0
0.027481400000000003 -0.00389921 0
0.0274036 -0.000934958 0
0.027426000000000006 0.00217046 0
0.0275573 0.00562544 0
0.0278095 0.00937037 0
0.028189000000000006 0.0132097 0
0.028694700000000004 0.0169995 0
0.029332000000000004 0.0210627 0
0.030108100000000006 0.0253421 0
0.0310321 0.0299174 0
0.032110700000000006 0.0345575 0
0.0333417 0.0390532 0
0.0347188 0.0433264 0
0.0362347 0.0473984 0
0.0378826 0.0512539 0
0.0396586 0.0551125 0
0.041562 0.0588899 0
0.0435872 0.0624187 0
0.0457255 0.0656306 0
0.0479478 0.0671068 0
0.050153500000000004 0.0648252 0
0.052231200000000005 0.0597949 0
0.054108500000000004 0.0530239 0
0.0557438 0.0460024 0
0.0574206 0.0535151 0
0.0592244 0.0511554 0
0.06134440000000001 0.0651318 0
0.0634799 0.0633631 0
0.06557556 0.0621698 0
0.06759339 0.0586733 0
0.06945836 0.0534439 0
0.07114393000000001 0.047917 0
0.07263292 0.0417265 0
0.07390337 0.0349257 0
0.0749416 0.0278377 0
0.075746861 0.0209703 0
0.07631678 0.0136772 0
0.07665654000000001 0.00718874 0
0.07679495 0.0015851 0
0.07674719 -0.0040605 0
0.07651993 -0.00924125 0
0.076129373 -0.0137648 0
0.075592931 -0.018176 0
0.074911638 -0.0223558 0
0.07410234 -0.0260247 0
0.07317348 -0.0293254 0
0.07215256 -0.0316949 0
0.07106077000000001 -0.0336787 0
0.06990756000000001 -0.0353924 0
0.06870238000000001 -0.0368034 0
0.0674621 -0.0375144 0
0.06620745 -0.0376802 0
0.0649555 -0.0374019 0
0.063719 -0.0367794 0
0.0625137 -0.0355146 0
0.0613644 -0.033468 0
0.06028940000000001 -0.0312111 0
0.059291500000000004 -0.0289321 0
0.0583757 -0.0260588 0
0.05755010000000001 -0.0240756 0
0.0567674 -0.0230084 0
0.0560118 -0.0223061 0
0.055283900000000004 -0.0215471 0
0.05457340000000001 -0.0211126 0
0.0538809 -0.0204506 0
0.0532154 -0.019473 0
0.05258210000000001 -0.0185899 0
0.051976400000000006 -0.0177879 0
0.0513969 -0.0171 0
0.0508333 -0.0167601 0
0.0502793 -0.0164795 0
0.049736100000000005 -0.016155 0
0.0492016 -0.0159353 0
0.0486737 -0.0157415 0
0.0481523 -0.0155717 0
0.0476352 -0.0154686 0
0.047120800000000004 -0.0154199 0
0.0466067 -0.01543 0
0.0460917 -0.0154841 0
0.045574 -0.0155849 0
0.045052400000000006 -0.0157198 0
0.0445255 -0.0158912 0
0.04399260000000001 -0.0160893 0
0.043452500000000005 -0.0163164 0
0.042904500000000005 -0.016565 0
0.0423477 -0.0168387 0
0.0417814 -0.017141 0
0.041204500000000005 -0.0174668 0
0.0406166 -0.0178026 0
0.040017500000000004 -0.0181353 0
0.0394074 -0.0184625 0
0.0387863 -0.0188054 0
0.038153200000000005 -0.019183 0
0.0375083 -0.0194891 0
0.0368589 -0.0194569 0
0.036215800000000006 -0.019134 0
0.035588600000000005 -0.0185204 0
0.034986 -0.0176933 0
0.034413200000000005 -0.0167795 0
0.033870500000000005 -0.0158567 0
0.033356800000000006 -0.0151227 0
0.0328598 -0.0147148 0
0.032379200000000004 -0.0141076 0
0.031921200000000004 -0.0134592 0
0.0314837 -0.0128469 0
0.031065800000000005 -0.0122717 0
0.030666700000000005 -0.0117115 0
0.030286300000000002 -0.0111386 0
0.029925300000000002 -0.010555 0
0.029583500000000006 -0.0099793 0
0.029260400000000006 -0.00943035 0
0.028955400000000006 -0.00889622 0
0.028668000000000006 -0.00837006 0
0.028398400000000004 -0.00783309 0
0.0281468 -0.007286 0
0.0279137 -0.00672441 0
0.027699600000000005 -0.00615126 0
0.027504600000000004 -0.00557872 0
0.027328500000000006 -0.00501496 0
0.027171 -0.00446686 0
0.0270313 -0.00394968 0
0.026908 -0.00347952 0
0.0267994 -0.00306887 0
0.026703200000000003 -0.00272737 0
0.0266172 -0.00246112 0
0.1061402 -0.0260112 0
0.1057369 0.00313042 0
0.1062449 0.0252066 0
0.1073529 0.0389298 0
0.1087928 0.0465824 0
0.1104424 0.0517231 0
0.1122248 0.0548432 0
0.1140945 0.0572091 0
0.1160418 0.0594952 0
0.118025 0.0592873 0
0.1199527 0.0560847 0
0.12170900000000001 0.0495635 0
0.1232344 0.0423869 0
0.1245123 0.0348963 0
0.1255561 0.0281272 0
0.12637500000000002 0.0216383 0
0.12699870000000002 0.0161019 0
0.1274459 0.0111708 0
0.1277397 0.00679828 0
0.1278993 0.00323952 0
0.1279538 0.000268389 0
0.1279106 -0.00272391 0
0.12776110000000002 -0.00606009 0
0.1275052 -0.00894849 0
0.1272607 -0.00642861 0
0.127034 -0.00708108 0
0.1267737 -0.0085765 0
0.1264505 -0.0106977 0
0.12606050000000002 -0.0125541 0
0.12561 -0.0143976 0
0.1250962 -0.0163586 0
0.1245147 -0.018451 0
0.123861 -0.0206762 0
0.12313160000000001 -0.0229882 0
0.1223235 -0.0253949 0
0.1214313 -0.0280472 0
0.1204492 -0.0307467 0
0.1193777 -0.0334072 0
0.1182189 -0.035981 0
0.11697650000000001 -0.0384321 0
0.1156545 -0.0407556 0
0.1142563 -0.0430614 0
0.1127741 -0.045749 0
0.1112037 -0.0481836 0
0.10956550000000001 -0.0499592 0
0.1078757 -0.0512991 0
0.1061498 -0.0521752 0
0.1044013 -0.0526827 0
0.10264140000000001 -0.052889 0
0.1008783 -0.0528166 0
0.0991413 -0.0514106 0
0.09745290000000001 -0.0499799 0
0.0958131 -0.0484405 0
0.0942337 -0.0463577 0
0.0927315 -0.043861 0
0.09131600000000001 -0.0411886 0
0.0899947 -0.0381694 0
0.0887863 -0.0344145 0
0.0877151 -0.0299998 0
0.0867508 -0.0291823 0
0.0859478 -0.0184366 0
0.08541170000000001 -0.0142015 0
0.08508335 -0.00470438 0
0.08514501000000001 0.0068586 0
0.085466 0.0119059 0
0.08595850000000001 0.0177025 0
0.0866794 0.024932 0
0.08756950000000001 0.0275428 0
0.088492 0.0279385 0
0.08941550000000001 0.0271402 0
0.0902636 0.0236984 0
0.0909846 0.0198876 0
0.0915716 0.0156327 0
0.09201000000000001 0.0110434 0
0.0922946 0.00634198 0
0.09242 0.00152569 0
0.0923881 -0.00298922 0
0.0922237 -0.00668231 0
0.0919266 -0.0108085 0
0.0915006 -0.0144217 0
0.0909663 -0.0174699 0
0.09033920000000001 -0.0198048 0
0.0896429 -0.021889 0
0.08888220000000001 -0.0235439 0
0.0880715 -0.0250222 0
0.0872141 -0.0262568 0
0.086323 -0.0271802 0
0.0854042 -0.0278939 0
0.08446717000000001 -0.0282763 0
0.08352324 -0.028324 0
0.08258389000000001 -0.0280174 0
0.08165806 -0.0275463 0
0.0807519 -0.0268201 0
0.07987998 -0.0254807 0
0.0790636 -0.0235284 0
0.07831949 -0.0211899 0
0.07765911 -0.01851 0
0.07709455 -0.0154417 0
0.07663737 -0.0122493 0
0.07627939 -0.00951717 0
0.076003495 -0.00696734 0
0.075799279 -0.00696915 0
0.075521294 -0.0089917 0
0.0752193172 -0.00918533 0
0.074891665 -0.0103403 0
0.074547786 -0.0101609 0
0.07422097400000001 -0.00939654 0
0.07392401 -0.00849554 0
0.07364954 -0.00799725 0
0.0733907 -0.00753502 0
0.07314808 -0.00705013 0
0.07291715 -0.00680335 0
0.07269541 -0.00650597 0
0.07248437 -0.00617313 0
0.07228153 -0.0060021 0
0.07208508 -0.00578456 0
0.0718963 -0.00555677 0
0.07171326 -0.00542776 0
0.07153520000000001 -0.00525312 0
0.07136376 -0.00503926 0
0.07119891 -0.00487115 0
0.07104013 -0.0046482 0
0.07089046 -0.00434035 0
0.07075131 -0.00402918 0
0.07062204 -0.00374141 0
0.07050284 -0.00341542 0
0.07039587 -0.00301213 0
0.07030298 -0.00259997 0
0.07022236 -0.00225003 0
0.07015401 -0.00186262 0
0.07009932 -0.00144502 0
0.07005813 -0.0010502 0
0.07002975 -0.000676092 0
0.07001353 -0.000317637 0
0.07000902 2.51309e-05 0
0.07001556 0.00034742 0
0.07003251 0.000650906 0
0.07005912 0.000924189 0
0.07009345 0.00111317 0
0.0701327 0.00121651 0
0.07017353 0.00122629 0
0.07021412 0.00119934 0
0.07025305 0.00113483 0
0.0702892 0.00103667 0
0.07032151 0.000908303 0
0.07034919 0.000761401 0
0.07037182 0.000606179 0
0.07038935 0.000456722 0
0.07040217 0.000326991 0
0.07041144 0.000227823 0
0.07041709 0.000127043 0
0.07042035 7.49275e-05 0
0.0704222 3.95014e-05 0
0.07042311 2.00741e-05 0
0.07042377 2.07561e-05 0
0.07042467000000001 3.54154e-05 0
0.07042638 6.82841e-05 0
0.07042946 0.000116816 0
0.07043444 0.000181052 0
0.07044181000000001 0.000260079 0
0.07045206 0.000352159 0
0.07046558 0.000455504 0
0.07048266 0.000563048 0
0.07050333 0.000673651 0
0.07052785 0.000789143 0
0.07055609 0.000900891 0
0.07058811000000001 0.00101387 0
0.07062387 0.00112694 0
0.07066346 0.00124216 0
0.07070688 0.00135724 0
0.07075395000000001 0.00145808 0
0.07080396 0.0015347 0
0.07085616 0.00159141 0
0.07090992 0.00162933 0
0.07096461 0.00164943 0
0.07101961 0.00164538 0
0.07107396 0.00162031 0
0.07112763 0.0016008 0
0.07118041 0.00156815 0
0.07123209 0.00153699 0
0.07128282 0.00150997 0
0.07133273 0.00148841 0
0.07138207 0.00147521 0
0.07143114 0.00147173 0
0.07148028000000001 0.0014783 0
0.07152978 0.00149364 0
0.07157995 0.00151689 0
0.07163101000000001 0.00154716 0
0.07168321 0.00158487 0
0.07173682 0.00163164 0
0.07179211 0.00168357 0
0.07184912 0.00173542 0
0.07190799 0.00179675 0
0.07196905 0.00186405 0
0.07203229 0.00192708 0
0.07209762 0.00199217 0
0.07216518000000001 0.0020576 0
0.07223482 0.00211927 0
0.07230653000000001 0.00218056 0
0.07238023 0.00223978 0
0.07245587 0.00229642 0
0.07253334 0.00235043 0
0.07261259 0.00240258 0
0.07269349 0.00244974 0
0.07277585 0.00249088 0
0.07285947000000001 0.00252526 0
0.07294413 0.0025544 0
0.07302967 0.00257816 0
0.07311592 0.00259739 0
0.07320274 0.00261258 0
0.07329000000000001 0.00262416 0
0.07337759 0.0026341 0
0.07346548 0.00264328 0
0.07355375 0.00265359 0
0.07364230000000001 0.00266208 0
0.07373116 0.00267132 0
0.07382034 0.00268182 0
0.0739099 0.00269352 0
0.07399985 0.00270564 0
0.07409022 0.00271851 0
0.07418103000000001 0.00273202 0
0.07427231000000001 0.00274655 0
0.074364079 0.00276149 0
0.07445635 0.00277628 0
0.074549088 0.0027898 0
0.07464224 0.00280078 0
0.074735709 0.00280954 0
0.074829461 0.00281802 0
0.074923506 0.00282711 0
0.075017864 0.00283686 0
0.07511255780000001 0.00284735 0
0.07520768561 0.00286349 0
0.075303497 0.00288803 0
0.075400282 0.00292154 0
0.075498335 0.00296338 0
0.075597937 0.00301475 0
0.07569942 0.00307555 0
0.075802928 0.00313446 0
0.075908348 0.00319082 0
0.07601559100000001 0.00324349 0
0.076125158 0.00338964 0
0.07624329 0.00367307 0
0.07637116000000001 0.00401449 0
0.07651333 0.00450294 0
0.07667287 0.00504819 0
0.07685113 0.00562219 0
0.07704899 0.00622307 0
0.0772673 0.00684684 0
0.07750668000000001 0.00748331 0
0.07776725000000001 0.00812139 0
0.07804925 0.00876723 0
0.07835276000000001 0.00941099 0
0.07867754 0.010045 0
0.07902314 0.0106583 0
0.07938865 0.0112365 0
0.0797727 0.0117721 0
0.08017354 0.0122488 0
0.08058900000000001 0.0126533 0
0.08101646 0.0129734 0
0.08145285000000001 0.0131978 0
0.08189363000000001 0.0131613 0
0.08231471 0.0121238 0
0.08269616 0.0108448 0
[truncated: 1,667,714 more chars]
