# Supplementary material for: Characterization of Human Balance through a Reinforcement Learning-based Muscle Controller
Source: PLoS One. 2025 Apr 1;20(4):e0320211. doi: 10.1371/journal.pone.0320211 (PMC11960994; doi:10.1371/journal.pone.0320211)
Supplement: S1 File — Data for the COM states and trajectories, as well as muscle activations, presented in the figures. (ZIP) [file pone.0320211.s001.zip › FigureData/fig3b_COM_State_cases_fail.csv]

ID rootJoint_pos_x rootJoint_pos_y default hip_flexion_l knee_angle_l ankle_angle_l hip_flexion_r knee_angle_r ankle_angle_r rootJoint_pos_x_dot rootJoint_pos_y_dot default_dot hip_flexion_l_dot knee_angle_l_dot ankle_angle_l_dot hip_flexion_r_dot knee_angle_r_dot ankle_angle_r_dot com_x com_y com_z com_vel_x com_vel_y com_vel_z rootJoint_pos_x_end rootJoint_pos_y_end default_end hip_flexion_l_en…
1.0 0.125665 0.945335 -0.142223 0.0 0.0 0.142223 0.0 0.0 0.142223 -0.0834496 0.0192169 0.0956709 0.0 0.0 -0.0956709 0.0 0.0 -0.0956709 0.1091526 0.981748 -2.16943e-18 -0.0869922 0.0101889 0.0 0.206604 0.925242 -0.264556 0.0344784 -0.00452372 0.212032 0.0351814 -0.00581448 0.212671 0.209313 -0.0413745 -0.238726 -0.388505 0.758857 -0.29273 -0.385589 0.753134 -0.288625 0.199636 0.971714 -2.16943e-18…
2.0 0.108347 0.949143 -0.122412 0.0 0.0 0.122412 0.0 0.0 0.122412 -0.226707 0.0474981 0.258779 0.0 0.0 -0.258779 0.0 0.0 -0.258779 0.0911197 0.983679 -2.16943e-18 -0.235804 0.0228934 0.0 0.218864 0.921104 -0.271509 0.0254047 -0.00361073 0.226869 0.0282703 -0.00881588 0.227685 0.205041 -0.0463007 -0.201946 -0.219157 0.360781 -0.0657797 -0.239642 0.399917 -0.0820114 0.21115099999999998 0.968433 -2.…
3.0 0.204966 0.923188 -0.234242 0.0 0.0 0.234242 0.0 0.0 0.234242 0.257609 -0.0848991 -0.303031 0.0 0.0 0.303031 0.0 0.0 0.303031 0.19225599999999998 0.968115 -2.16943e-18 0.27141 -0.0574557 0.0 0.246782 0.908814 -0.333128 0.0328816 0.0408859 0.233874 0.0350678 0.0366688 0.236172 0.304944 -0.0267147 -0.643656 0.321841 0.060854 -0.390293 0.324415 0.055831 -0.387225 0.244668 0.960568 -2.16943e-18 0…
4.0 0.0785803 0.954855 -0.0885483 0.0 0.0 0.0885483 0.0 0.0 0.0885483 -0.350695 0.0611606 0.397714 0.0 0.0 -0.397714 0.0 0.0 -0.397714 0.060217400000000004 0.986152 -2.16943e-18 -0.363387 0.0228943 0.0 -0.146219 0.981054 0.224624 -0.0838619 -0.00409889 0.0821796 -0.0837988 -0.00420983 0.0823729 -0.357299 0.0272239 0.526029 -0.352971 0.262502 0.317476 -0.357785 0.271772 0.312892 -0.180862000000000…
5.0 0.116065 0.947491 -0.131231 0.0 0.0 0.131231 0.0 0.0 0.131231 -0.0877596 0.0191962 0.100364 0.0 0.0 -0.100364 0.0 0.0 -0.100364 0.0991519 0.982864 -2.16943e-18 -0.0913716 0.00968506 0.0 0.213719 0.92294 -0.271644 0.0288259 0.00345033 0.217542 0.0306823 -6.97919e-05 0.219297 0.195286 -0.0363669 -0.292342 0.0182211 0.126475 -0.0537699 0.0188433 0.125225 -0.0525404 0.206671 0.970119 -2.16943e-18…
6.0 0.0914833 0.952508 -0.103201 0.0 0.0 0.103201 0.0 0.0 0.103201 0.142756 -0.0270574 -0.162328 0.0 0.0 0.162328 0.0 0.0 0.162328 0.07359835 0.985211 -2.16943e-18 0.148165 -0.0115165 0.0 0.146429 0.94349 -0.187886 0.0385144 -0.0246464 0.147114 0.0390366 -0.025647 0.147577 0.163855 -0.000636584 0.00264818 -0.259326 0.13495 -0.035793 -0.275641 0.166193 -0.0499577 0.1359026 0.983352 -2.16943e-18 0.…
7.0 0.132154 0.943816 -0.149668 0.0 0.0 0.149668 0.0 0.0 0.149668 0.248214 -0.0591086 -0.285062 0.0 0.0 0.285062 0.0 0.0 0.285062 0.1159198 0.98093 -2.16943e-18 0.258969 -0.0322881 0.0 0.212132 0.92375 -0.287191 0.0292539 0.0407006 0.180272 0.0326837 0.0340763 0.183875 0.342891 -0.022103 -0.374573 0.00919156 0.0199295 -0.191977 0.0168397 0.00512316 -0.183822 0.20724599999999999 0.971858 -2.16943e…
8.0 -0.0845824 0.968115 0.0945957 0.0 0.0 -0.0945957 0.0 0.0 -0.0945957 0.175726 0.00184207 -0.196334 0.0 0.0 0.196334 0.0 0.0 0.196334 -0.10714800000000001 0.981355 -2.16943e-18 0.178446 0.0215576 0.0 -0.114182 0.989257 0.318017 -0.234427 0.0145049 0.10393 -0.234067 0.0138475 0.104603 -0.327127 0.0085542 0.320382 -0.169874 0.334479 -0.0789606 -0.179901 0.353922 -0.0893115 -0.16744799999999999 0.…
9.0 0.0714129 0.956075 -0.0804256 0.0 0.0 0.0804256 0.0 0.0 0.0804256 0.0708238 -0.0117596 -0.0802085 0.0 0.0 0.0802085 0.0 0.0 0.0802085 0.05279400000000001 0.98659 -2.16943e-18 0.0733207 -0.00402176 0.0 0.221792 0.919945 -0.27715 0.0302325 -0.00885313 0.232969 0.0316754 -0.011621 0.234544 0.160207 -0.0492341 -0.318998 0.172096 -0.0521577 0.1071 0.16999 -0.0480992 0.104977 0.214744 0.967656 -2.1…
10.0 0.128487 0.944681 -0.145459 0.0 0.0 0.145459 0.0 0.0 0.145459 -0.00975548 0.00227979 0.0111926 0.0 0.0 -0.0111926 0.0 0.0 -0.0111926 0.1120952 0.981399 -2.16943e-18 -0.0101733 0.00122495 0.0 0.20619 0.923737 -0.286493 0.0726964 -0.0323712 0.223453 0.0737893 -0.0344643 0.224389 0.267567 -0.0300261 -0.034022 -1.13219 1.63812 -0.636537 -1.13515 1.64339 -0.634299 0.20427800000000002 0.971078 -2.…
11.0 0.15855 0.937104 -0.180098 0.0 0.0 0.180098 0.0 0.0 0.180098 -0.183767 0.0497156 0.212687 0.0 0.0 -0.212687 0.0 0.0 -0.212687 0.1435072 0.977063 -2.16943e-18 -0.192397 0.029958 0.0 0.211527 0.923702 -0.275068 0.0454114 -0.0154182 0.219221 0.0456723 -0.0159838 0.219587 0.139002 -0.0383362 -0.462041 0.715418 -0.737395 0.30424 0.714888 -0.736324 0.303151 0.20607999999999999 0.970803 -2.16943e-1…
12.0 0.169091 0.934183 -0.192319 0.0 0.0 0.192319 0.0 0.0 0.192319 -0.312498 0.0886543 0.362904 0.0 0.0 -0.362904 0.0 0.0 -0.362904 0.15455180000000002 0.975274 -2.16943e-18 -0.327634 0.0551248 0.0 0.185648 0.930454 -0.253584 0.0670473 -0.0389226 0.200916 0.0671707 -0.0391862 0.200994 0.212937 -0.0151484 -0.0268845 -0.905288 1.3165 -0.526014 -0.883764 1.27529 -0.507597 0.18119200000000002 0.97534…
13.0 0.070348 0.956252 -0.0792198 0.0 0.0 0.0792198 0.0 0.0 0.0792198 -0.0542817 0.0089457 0.0614622 0.0 0.0 -0.0614622 0.0 0.0 -0.0614622 0.051691600000000004 0.986649 -2.16943e-18 -0.0561879 0.00301404 0.0 0.219832 0.921268 -0.271974 0.0265554 -0.00768545 0.226714 0.0273973 -0.00951702 0.227801 0.198555 -0.0475609 -0.194768 -0.225957 0.371196 -0.0559109 -0.217957 0.355771 -0.0477406 0.212073999…
14.0 0.0601269 0.957875 -0.0676573 0.0 0.0 0.0676573 0.0 0.0 0.0676573 0.293347 -0.0448665 -0.331541 0.0 0.0 0.331541 0.0 0.0 0.331541 0.041118400000000006 0.987155 -2.16943e-18 0.303258 -0.012753 0.0 0.188034 0.931158 -0.254272 0.0304698 0.0280946 0.164991 0.0318488 0.0254331 0.166403 0.268876 -0.0274829 -0.203135 -0.113539 0.0413366 -0.000218157 -0.109563 0.0336434 0.00400919 0.181236 0.9766 -2…
15.0 0.190128 0.927935 -0.216836 0.0 0.0 0.216836 0.0 0.0 0.216836 -0.365043 0.113301 0.427023 0.0 0.0 -0.427023 0.0 0.0 -0.427023 0.176639 0.971279 -2.16943e-18 -0.383815 0.074296 0.0 0.211671 0.922241 -0.293702 0.0721621 -0.0296674 0.227612 0.072353 -0.0300304 0.227758 0.286518 -0.0282559 -0.053679 -1.06188 1.50854 -0.626046 -1.05793 1.5009 -0.621784 0.210104 0.970151 -2.16943e-18 0.20383 -0.00…
17.0 0.193884 0.92676 -0.221233 0.0 0.0 0.221233 0.0 0.0 0.221233 -0.307854 0.0970368 0.36062 0.0 0.0 -0.36062 0.0 0.0 -0.36062 0.180588 0.970506 -2.16943e-18 -0.323852 0.0641671 0.0 0.219078 0.921693 -0.287876 0.0478097 -0.0112433 0.221079 0.0482042 -0.0119954 0.22141 0.257523 -0.0238211 -0.171016 -0.59374 0.928275 -0.48288 -0.602224 0.944476 -0.48962 0.21471 0.969726 -2.16943e-18 0.220931 0.000…
18.0 0.13245 0.943745 -0.150008 0.0 0.0 0.150008 0.0 0.0 0.150008 -0.162734 0.0388114 0.186908 0.0 0.0 -0.186908 0.0 0.0 -0.186908 0.1162286 0.980891 -2.16943e-18 -0.169792 0.0212282 0.0 0.198885 0.928401 -0.246507 0.0284753 -0.0114892 0.207312 0.0298932 -0.0142045 0.208605 0.181352 -0.0339033 -0.213033 -0.0896396 0.197502 -0.0331995 -0.0939586 0.205726 -0.0363762 0.190071 0.973563 -2.16943e-18 0…
19.0 0.254756 0.905129 -0.293422 0.0 0.0 0.293422 0.0 0.0 0.293422 -0.394756 0.156544 0.474438 0.0 0.0 -0.474438 0.0 0.0 -0.474438 0.24489699999999998 0.955333 -2.16943e-18 -0.418867 0.11493 0.0 0.222874 0.920414 -0.274306 0.0277471 -0.0107861 0.235027 0.0288811 -0.0129842 0.236071 0.154348 -0.0523321 -0.341725 0.189237 -0.0278802 0.105562 0.192281 -0.033719 0.108262 0.21528799999999998 0.967988 …
20.0 0.0427029 0.960365 -0.0479929 0.0 0.0 0.0479929 0.0 0.0 0.0479929 0.17662 -0.0234694 -0.199057 0.0 0.0 0.199057 0.0 0.0 0.199057 0.023125200000000005 0.987735 -2.16943e-18 0.182191 -0.00407519 0.0 0.239303 0.913444 -0.309476 0.0270032 0.0220689 0.23852 0.0340646 0.00853332 0.235787 0.218916 -0.037053 -0.415339 0.0311381 0.312858 -0.271541 0.122357 0.136043 -0.171772 0.23470000000000002 0.963…
22.0 0.0223395 0.962834 -0.0250756 0.0 0.0 0.0250756 0.0 0.0 0.0250756 -0.282105 0.0309258 0.317059 0.0 0.0 -0.317059 0.0 0.0 -0.317059 0.002146099999999998 0.987964 -2.16943e-18 -0.290268 -0.000160625 0.0 -0.12582 0.982266 0.209448 -0.0922987 -0.00304433 0.0993038 -0.0924766 -0.00271846 0.0996568 -0.350201 0.0275321 0.532825 -0.287659 0.134801 0.221674 -0.312044 0.181795 0.198346 -0.161563 0.982…
23.0 -0.0113557 0.965885 0.0127252 0.0 0.0 -0.0127252 0.0 0.0 -0.0127252 -0.045529 0.00325577 0.0509955 0.0 0.0 -0.0509955 0.0 0.0 -0.0509955 -0.032451999999999995 0.987291 -2.16943e-18 -0.0466521 -0.00179018 0.0 -0.140352 0.980491 0.238978 -0.102503 -0.00777568 0.0441577 -0.102665 -0.00661296 0.0447186 -0.415734 -0.0104312 0.0587582 0.196041 0.342573 0.105341 0.208758 0.317605 0.120434 -0.177567…
24.0 0.197251 0.925692 -0.225179 0.0 0.0 0.225179 0.0 0.0 0.225179 0.132923 -0.0424753 -0.155901 0.0 0.0 0.155901 0.0 0.0 0.155901 0.184131 0.969796 -2.16943e-18 0.139895 -0.0282926 0.0 0.237491 0.913202 -0.310888 0.0333431 0.0174674 0.236 0.0340673 0.0160739 0.236722 0.246932 -0.0131048 -0.412672 0.173373 -0.00196172 -0.266636 0.137862 0.0664155 -0.301846 0.233421 0.963376 -2.16943e-18 0.288753 …
26.0 -0.0362333 0.967316 0.0405655 0.0 0.0 -0.0405655 0.0 0.0 -0.0405655 0.167136 -0.00728303 -0.186904 0.0 0.0 0.186904 0.0 0.0 0.186904 -0.057904 0.985959 -2.16943e-18 0.170736 0.0113183 0.0 0.209488 0.923609 -0.279793 0.0542152 -0.0209376 0.216712 0.0543974 -0.0215655 0.217406 0.260341 -0.0291999 -0.121365 -0.754167 1.11688 -0.482099 -0.749433 1.10776 -0.477189 0.20521 0.970864 -2.16943e-18 0.…
27.0 0.191868 0.927393 -0.218872 0.0 0.0 0.218872 0.0 0.0 0.218872 -0.284396 0.0889052 0.332894 0.0 0.0 -0.332894 0.0 0.0 -0.332894 0.17846800000000002 0.970923 -2.16943e-18 -0.299092 0.0585278 0.0 0.216202 0.922188 -0.282774 0.0490382 -0.0176482 0.22438 0.0495918 -0.0187102 0.224879 0.141006 -0.0310655 -0.42038 0.65507 -0.705482 0.256629 0.661564 -0.717858 0.261477 0.21152700000000002 0.969826 -…
28.0 0.187036 0.928889 -0.213222 0.0 0.0 0.213222 0.0 0.0 0.213222 -0.447892 0.137243 0.523355 0.0 0.0 -0.523355 0.0 0.0 -0.523355 0.1733887 0.971902 -2.16943e-18 -0.470726 0.0893555 0.0 0.191696 0.930937 -0.242183 0.0348839 -0.0130947 0.188073 0.038263 -0.0196248 0.19155 0.130039 0.0296415 -0.229957 0.209176 -0.161149 -0.269052 0.262604 -0.263524 -0.222403 0.18352000000000002 0.975513 -2.16943e-…
31.0 0.148823 0.939677 -0.168857 0.0 0.0 0.168857 0.0 0.0 0.168857 -0.342365 0.0885044 0.395068 0.0 0.0 -0.395068 0.0 0.0 -0.395068 0.13333050000000002 0.978589 -2.16943e-18 -0.357982 0.0516266 0.0 0.207253 0.925438 -0.25658 0.0351697 -0.0234618 0.220142 0.0351537 -0.0228076 0.216644 0.163064 -0.0177311 -0.148991 -0.0278664 0.000810282 -0.0149429 -0.090466 0.12086 -0.0705417 0.199318 0.971365 -2.…
33.0 -0.0326983 0.967155 0.0366122 0.0 0.0 -0.0366122 0.0 0.0 -0.0366122 -0.162371 0.00771865 0.181608 0.0 0.0 -0.181608 0.0 0.0 -0.181608 -0.05429199999999999 0.986191 -2.16943e-18 -0.16594 -0.0103417 0.0 -0.133234 0.980097 0.205127 -0.0735794 -0.00953833 0.0717863 -0.0730901 -0.0103133 0.0684947 -0.38399 0.00717244 0.258618 -0.0264927 0.278929 0.160012 -0.0125702 0.248998 0.192805 -0.1666949999…
34.0 0.105741 0.949685 -0.119439 0.0 0.0 0.119439 0.0 0.0 0.119439 -0.0938021 0.0193618 0.107006 0.0 0.0 -0.107006 0.0 0.0 -0.107006 0.0884096 0.983938 -2.16943e-18 -0.0975334 0.0091765 0.0 0.206137 0.925861 -0.260189 0.0326316 -0.00900655 0.214385 0.0341481 -0.011887 0.215729 0.173934 -0.0343043 -0.221213 -0.0274954 0.111455 -0.00256707 -0.0271315 0.11067 -0.00147743 0.19859100000000002 0.972052…
35.0 0.00157791 0.964866 -0.0017693 0.0 0.0 0.0017693 0.0 0.0 0.0017693 0.208915 -0.0179864 -0.234265 0.0 0.0 0.234265 0.0 0.0 0.234265 -0.019188799999999992 0.987703 -2.16943e-18 0.214409 0.00511671 0.0 0.209853 0.923855 -0.273618 0.0480637 -0.0204155 0.217152 0.0456782 -0.0158407 0.215333 0.195017 -0.0330002 -0.197448 -0.3929 0.718664 -0.290855 -0.314989 0.569523 -0.225022 0.204422 0.970808 -2.…
36.0 0.0429365 0.960334 -0.0482563 0.0 0.0 0.0482563 0.0 0.0 0.0482563 0.266621 -0.0355002 -0.300501 0.0 0.0 0.300501 0.0 0.0 0.300501 0.0233663 0.987729 -2.16943e-18 0.275039 -0.00622445 0.0 0.189058 0.930766 -0.249093 0.029754 0.0156674 0.177841 0.0305672 0.0141007 0.178647 0.227496 -0.0304585 -0.168519 -0.10668 0.0401586 0.0460938 -0.106767 0.0403214 0.0460867 0.18147200000000002 0.975896 -2.1…
38.0 0.181915 0.930441 -0.207243 0.0 0.0 0.207243 0.0 0.0 0.207243 -0.297403 0.0891884 0.346881 0.0 0.0 -0.346881 0.0 0.0 -0.346881 0.1680083 0.972907 -2.16943e-18 -0.312347 0.0573587 0.0 0.220939 0.921243 -0.27915 0.0303603 1.85068e-05 0.223572 0.0319361 -0.00308766 0.225195 0.247326 -0.0351568 -0.17871 -0.17204 0.144077 -0.0402568 -0.166227 0.132861 -0.0342181 0.214318 0.969031 -2.16943e-18 0.2…
39.0 0.0864433 0.953448 -0.0974726 0.0 0.0 0.0974726 0.0 0.0 0.0974726 -0.0622908 0.0114371 0.0707553 0.0 0.0 -0.0707553 0.0 0.0 -0.0707553 0.06836903 0.985602 -2.16943e-18 -0.0646094 0.00464978 0.0 0.218874 0.920955 -0.275834 0.0306837 -0.00464316 0.22114 0.0324635 -0.00824256 0.22306 0.178197 -0.0627097 -0.271211 0.0220877 0.0821833 0.151281 0.0687088 -0.00740569 0.194863 0.211972 0.968483 -2.1…
40.0 -0.0687218 0.968141 0.0768759 0.0 0.0 -0.0768759 0.0 0.0 -0.0768759 0.280105 -0.00202732 -0.312945 0.0 0.0 0.312945 0.0 0.0 0.312945 -0.09102600000000001 0.983158 -2.16943e-18 0.284997 0.0293164 0.0 0.203185 0.92628 -0.259418 0.0444838 -0.0263706 0.216735 0.0461551 -0.0310711 0.219259 0.169663 -0.033308 -0.146531 -0.0569989 0.0199597 0.0822054 -0.0285289 -0.034499 0.106196 0.196511 0.972191 …
41.0 0.10549 0.949737 -0.119152 0.0 0.0 0.119152 0.0 0.0 0.119152 -0.049525 0.0102077 0.056493 0.0 0.0 -0.056493 0.0 0.0 -0.056493 0.08814820000000001 0.983963 -2.16943e-18 -0.0514934 0.0048299 0.0 0.154519 0.941884 -0.199662 0.0557447 -0.0523312 0.166161 0.0556188 -0.0521272 0.166075 0.0443847 0.0478315 -0.306145 0.650313 -0.637955 -0.214338 0.64446 -0.626792 -0.218939 0.1457404 0.982585 -2.1694…
42.0 0.104727 0.949894 -0.118282 0.0 0.0 0.118282 0.0 0.0 0.118282 -0.106511 0.0218566 0.121475 0.0 0.0 -0.121475 0.0 0.0 -0.121475 0.08735520000000001 0.984037 -2.16943e-18 -0.110733 0.0102892 0.0 0.202278 0.927147 -0.253294 0.0322887 -0.0133921 0.213218 0.0338997 -0.016418 0.214592 0.162832 -0.0384779 -0.197991 -0.0404084 0.106124 0.047883 -0.0373245 0.100096 0.0515817 0.194215 0.972798 -2.1694…
44.0 0.215321 0.919705 -0.246447 0.0 0.0 0.246447 0.0 0.0 0.246447 -0.216823 0.0744032 0.256103 0.0 0.0 -0.256103 0.0 0.0 -0.256103 0.203173 0.965734 -2.16943e-18 -0.228769 0.0513538 0.0 0.225757 0.918902 -0.282225 0.0378531 -0.0210255 0.242448 0.0393215 -0.0238414 0.243757 0.14345 -0.0263174 -0.306755 0.253078 -0.17276 0.0247089 0.242913 -0.153213 0.0150118 0.219516 0.966898 -2.16943e-18 0.18468…
45.0 0.118187 0.947024 -0.133658 0.0 0.0 0.133658 0.0 0.0 0.133658 -0.253714 0.0561418 0.290308 0.0 0.0 -0.290308 0.0 0.0 -0.290308 0.1013609 0.982627 -2.16943e-18 -0.264228 0.0286558 0.0 0.219338 0.920414 -0.280576 0.0392781 -0.0125867 0.23117 0.0408452 -0.0159319 0.232942 0.144771 -0.0392998 -0.344553 0.388743 -0.371211 0.190823 0.390111 -0.373679 0.190212 0.21349600000000002 0.968147 -2.16943e…
46.0 0.216159 0.919417 -0.247437 0.0 0.0 0.247437 0.0 0.0 0.247437 -0.535856 0.184473 0.633146 0.0 0.0 -0.633146 0.0 0.0 -0.633146 0.204057 0.965535 -2.16943e-18 -0.565445 0.127519 0.0 0.211678 0.923005 -0.268678 0.0318825 -0.0077955 0.219739 0.0327714 -0.00923661 0.220106 0.193836 -0.0356224 -0.260519 0.0846469 -0.0645381 0.053695 0.0820301 -0.0595251 0.0513041 0.20446000000000003 0.96993 -2.169…
47.0 0.0750111 0.95547 -0.084502 0.0 0.0 0.084502 0.0 0.0 0.084502 0.10254 -0.0174555 -0.116206 0.0 0.0 0.116206 0.0 0.0 0.116206 0.0565199 0.986378 -2.16943e-18 0.106203 -0.00625972 0.0 0.218235 0.920887 -0.276618 0.0348695 -0.0102355 0.228524 0.0348332 -0.0101904 0.228719 0.164365 -0.0346643 -0.311624 0.192747 -0.100625 0.0419631 0.200543 -0.1156 0.0491818 0.211667 0.968421 -2.16943e-18 0.20099…
48.0 0.0299814 0.961963 -0.0336686 0.0 0.0 0.0336686 0.0 0.0 0.0336686 0.0164336 -0.00194458 -0.0184878 0.0 0.0 0.0184878 0.0 0.0 0.0184878 0.010012900000000005 0.987934 -2.16943e-18 0.0169251 -0.000136075 0.0 0.206873 0.924369 -0.265756 0.0432056 -0.0229177 0.221398 0.0429863 -0.0224685 0.220513 0.172613 -0.0282 -0.181292 -0.127963 0.228985 -0.0743484 -0.134791 0.2421 -0.0806039 0.200419 0.97083…
49.0 -0.033104 0.967174 0.0370659 0.0 0.0 -0.0370659 0.0 0.0 -0.0370659 0.464996 -0.0218931 -0.520074 0.0 0.0 0.520074 0.0 0.0 0.520074 -0.05470699999999999 0.986165 -2.16943e-18 0.475193 0.0298313 0.0 0.190551 0.930728 -0.249903 0.0292089 0.01498 0.179181 0.0301081 0.0132461 0.180072 0.227871 -0.0306252 -0.158921 -0.124217 0.0529436 0.0434633 -0.125214 0.0548559 0.0425929 0.182909 0.975946 -2.16…
50.0 0.112326 0.9483 -0.126957 0.0 0.0 0.126957 0.0 0.0 0.126957 0.0176933 -0.00379099 -0.0202158 0.0 0.0 0.0202158 0.0 0.0 0.0202158 0.0952597 0.983268 -2.16943e-18 0.0184126 -0.00187212 0.0 0.22758 0.917502 -0.291762 0.0372071 -0.00557083 0.231371 0.0428748 -0.0164763 0.237414 0.190348 -0.0375015 -0.30044 -0.0598384 0.303267 -0.153326 -0.141667 0.459967 -0.222716 0.22239199999999998 0.966123 -2…
51.0 0.0781251 0.954935 -0.0880321 0.0 0.0 0.0880321 0.0 0.0 0.0880321 0.0921076 -0.0160144 -0.104447 0.0 0.0 0.104447 0.0 0.0 0.104447 0.0597457 0.986182 -2.16943e-18 0.0954356 -0.00596322 0.0 0.217386 0.921581 -0.274832 0.0308392 -0.00377249 0.223378 0.030976 -0.00504556 0.224105 0.18803 -0.0347869 -0.265122 -0.00555937 0.132086 -0.0537787 0.000417063 0.120682 -0.0486033 0.210424 0.969039 -2.16…
52.0 0.0889526 0.952984 -0.100324 0.0 0.0 0.100324 0.0 0.0 0.100324 -0.108163 0.0201785 0.122925 0.0 0.0 -0.122925 0.0 0.0 -0.122925 0.07097217 0.985411 -2.16943e-18 -0.112224 0.0083982 0.0 0.125858 0.948372 -0.164188 0.0612439 -0.0691792 0.146298 0.061117 -0.0690749 0.14699 0.0552632 0.00747327 -0.0498015 0.0813165 -0.161991 0.00499334 0.0807695 -0.160913 0.00456144 0.1157939 0.985995 -2.16943e-…
53.0 -0.00775703 0.96562 0.00869386 0.0 0.0 -0.00869386 0.0 0.0 -0.00869386 0.305123 -0.023056 -0.341858 0.0 0.0 0.341858 0.0 0.0 0.341858 -0.028763999999999998 0.987425 -2.16943e-18 0.312787 0.01074 0.0 0.209476 0.92396 -0.268166 0.0298839 0.00414374 0.215331 0.0287563 0.00649205 0.203585 0.178935 -0.0220678 -0.303215 0.0756712 0.0895791 -0.126676 -0.0359783 0.303967 -0.2317 0.202332 0.970821 -2…
55.0 0.00174882 0.964851 -0.00196095 0.0 0.0 0.00196095 0.0 0.0 0.00196095 -0.0424532 0.00366319 0.0476055 0.0 0.0 -0.0476055 0.0 0.0 -0.0476055 -0.0190134 0.987707 -2.16943e-18 -0.0435707 -0.00103143 0.0 0.185296 0.931077 -0.233526 0.0443557 -0.0445632 0.207118 0.046637 -0.0421012 0.209005 0.127274 -0.0099395 -0.0672333 -0.110616 0.0701359 -0.0230321 -0.0757863 0.00304351 0.00911144 0.176951 0.9…
56.0 -0.0105359 0.965826 0.0118069 0.0 0.0 -0.0118069 0.0 0.0 -0.0118069 0.35089 -0.025416 -0.393046 0.0 0.0 0.393046 0.0 0.0 0.393046 -0.031612 0.987322 -2.16943e-18 0.359581 0.0134676 0.0 0.185885 0.931405 -0.241677 0.0299948 0.00673944 0.184513 0.0308621 0.00507046 0.185352 0.202099 -0.0285659 -0.150122 -0.107434 0.0586754 0.0445276 -0.101914 0.0480436 0.0499732 0.17768 0.975972 -2.16943e-18 0…
57.0 0.161114 0.936406 -0.183067 0.0 0.0 0.183067 0.0 0.0 0.183067 -0.336525 0.0921153 0.3898 0.0 0.0 -0.3898 0.0 0.0 -0.3898 0.1461926 0.976641 -2.16943e-18 -0.352449 0.0559519 0.0 0.207431 0.925467 -0.254408 0.036757 -0.0310031 0.221389 0.0409861 -0.039749 0.22849 0.166737 -0.0276511 -0.074748 -0.239435 0.231171 -0.0156177 -0.302141 0.35101 -0.0659335 0.19944800000000001 0.971203 -2.16943e-18 0…
58.0 0.0902602 0.952739 -0.10181 0.0 0.0 0.10181 0.0 0.0 0.10181 -0.0145215 0.00273143 0.0165081 0.0 0.0 -0.0165081 0.0 0.0 -0.0165081 0.07232901 0.985309 -2.16943e-18 -0.0150693 0.00115022 0.0 0.215706 0.922377 -0.268317 0.0321072 -0.0151664 0.226629 0.0326239 -0.01624 0.227318 0.177027 -0.0324581 -0.198195 -0.0129349 0.0308339 0.0241054 -0.0298065 0.0632234 0.00879288 0.208223 0.969334 -2.16943…
59.0 0.00111436 0.964905 -0.00124952 0.0 0.0 0.00124952 0.0 0.0 0.00124952 0.0817359 -0.00699422 -0.09165 0.0 0.0 0.09165 0.0 0.0 0.09165 -0.0196645 0.987692 -2.16943e-18 0.0838808 0.00204537 0.0 0.212885 0.922543 -0.271863 0.0314203 -0.00326307 0.219514 0.0317196 -0.00395771 0.220027 0.196608 -0.0446264 -0.248679 -0.260362 0.557869 -0.187893 -0.24944 0.536846 -0.177213 0.20589400000000002 0.9697…
60.0 0.0377852 0.961005 -0.0424526 0.0 0.0 0.0424526 0.0 0.0 0.0424526 -0.0748068 0.00951889 0.084249 0.0 0.0 -0.084249 0.0 0.0 -0.084249 0.018054 0.987834 -2.16943e-18 -0.0771191 0.00129754 0.0 0.216773 0.921112 -0.273234 0.0275574 -0.00329097 0.224846 0.0306701 -0.00926353 0.228546 0.174803 -0.038423 -0.293324 0.0409834 0.126316 -0.0383997 0.0281873 0.150811 -0.0491661 0.209436 0.968513 -2.1694…
61.0 -0.035416 0.96728 0.0396516 0.0 0.0 -0.0396516 0.0 0.0 -0.0396516 0.29862 -0.0132859 -0.333951 0.0 0.0 0.333951 0.0 0.0 0.333951 -0.057068999999999995 0.986014 -2.16943e-18 0.305082 0.0199442 0.0 0.23086 0.916733 -0.30078 0.0398646 0.000447418 0.228086 0.0393443 0.00142984 0.227996 0.247023 -0.0233497 -0.239046 -0.0622286 0.0746722 -0.134236 -0.0189016 -0.00866287 -0.0929262 0.22648000000000…
62.0 0.149936 0.939388 -0.170142 0.0 0.0 0.170142 0.0 0.0 0.170142 0.175613 -0.0456382 -0.202714 0.0 0.0 0.202714 0.0 0.0 0.202714 0.13449440000000001 0.978421 -2.16943e-18 0.18365 -0.0267261 0.0 0.224489 0.920416 -0.295006 0.0268432 0.0318573 0.197623 0.0288908 0.0279073 0.199732 0.328818 -0.0307956 -0.302122 -0.12198 0.142175 -0.183892 -0.163589 0.222372 -0.225704 0.219319 0.969333 -2.16943e-18…
63.0 0.168392 0.934381 -0.191507 0.0 0.0 0.191507 0.0 0.0 0.191507 -0.28624 0.0809541 0.332335 0.0 0.0 -0.332335 0.0 0.0 -0.332335 0.1538187 0.975397 -2.16943e-18 -0.300076 0.0502377 0.0 0.212908 0.92444 -0.266557 0.0283455 -0.00222678 0.215518 0.0290564 -0.00361734 0.216196 0.238207 -0.0463732 -0.158459 -0.314495 0.382336 -0.0607552 -0.314922 0.383098 -0.0604389 0.20531500000000003 0.971252 -2.1…
67.0 0.281454 0.894039 -0.325722 0.0 0.0 0.325722 0.0 0.0 0.325722 -0.494144 0.214674 0.601909 0.0 0.0 -0.601909 0.0 0.0 -0.601909 0.273283 0.947049 -2.16943e-18 -0.526422 0.162895 0.0 0.248041 0.913614 -0.298214 0.01716 0.000237804 0.241971 0.0162961 0.00189966 0.241143 -0.4488 0.23535 0.438307 -0.270424 0.798459 -1.37988 -0.282725 0.822246 -1.39335 0.240583 0.963473 -2.16943e-18 -0.478514 0.199…
68.0 -0.0888007 0.968061 0.0993089 0.0 0.0 -0.0993089 0.0 0.0 -0.0993089 0.320561 0.00487143 -0.358176 0.0 0.0 0.358176 0.0 0.0 0.358176 -0.11143099999999999 0.980828 -2.16943e-18 0.325354 0.0408619 0.0 0.217801 0.92216 -0.273061 0.0254346 0.000849246 0.216266 0.0262175 -2.30931e-05 0.217393 0.231456 -0.0424224 -0.236549 -0.206221 0.357678 -0.120932 -0.149268 0.248059 -0.0659744 0.210260999999999…
70.0 -0.0968763 0.967902 0.108333 0.0 0.0 -0.108333 0.0 0.0 -0.108333 0.403662 0.00977835 -0.451108 0.0 0.0 0.451108 0.0 0.0 0.451108 -0.119623 0.979761 -2.16943e-18 0.40929 0.0551595 0.0 0.207664 0.924192 -0.26997 0.047043 -0.0208656 0.220647 0.0488965 -0.0243811 0.222672 0.127661 -0.0224915 -0.325287 0.472518 -0.517923 0.174307 0.491913 -0.554916 0.18909 0.202048 0.970861 -2.16943e-18 0.186869 …
71.0 0.11507 0.947708 -0.130093 0.0 0.0 0.130093 0.0 0.0 0.130093 -0.419138 0.0911809 0.479218 0.0 0.0 -0.479218 0.0 0.0 -0.479218 0.0981157 0.982973 -2.16943e-18 -0.436333 0.0457476 0.0 -0.156561 0.98259 0.259472 -0.113426 0.0014645 0.0856362 -0.115111 0.00467527 0.0835227 -0.359034 0.0205331 0.56719 -0.465914 0.410076 0.1588 -0.452308 0.382647 0.179601 -0.19486000000000003 0.976801 -2.16943e-18…
73.0 0.157915 0.937276 -0.179363 0.0 0.0 0.179363 0.0 0.0 0.179363 -0.236537 0.0638052 0.273707 0.0 0.0 -0.273707 0.0 0.0 -0.273707 0.1428423 0.977167 -2.16943e-18 -0.247624 0.038371 0.0 0.202728 0.925588 -0.274964 0.0651232 -0.0327496 0.220635 0.0653734 -0.0332109 0.220902 0.12588 -0.0383412 -0.388156 0.809587 -1.04431 0.47647 0.796852 -1.01979 0.464344 0.199239 0.972238 -2.16943e-18 0.212666 -0…
74.0 -0.0546341 0.967928 0.0611349 0.0 0.0 -0.0611349 0.0 0.0 -0.0611349 0.339545 -0.00780364 -0.379444 0.0 0.0 0.379444 0.0 0.0 0.379444 -0.07667999999999998 0.98452 -2.16943e-18 0.346075 0.0301024 0.0 0.222885 0.919706 -0.289813 0.0394431 -0.001841 0.220363 0.0400305 -0.00298728 0.220911 0.196332 -0.0388728 -0.319666 0.242008 -0.250628 0.119923 0.257215 -0.279835 0.133891 0.21786100000000003 0.…
75.0 -0.117512 0.967164 0.131402 0.0 0.0 -0.131402 0.0 0.0 -0.131402 0.121353 0.00574292 -0.135729 0.0 0.0 0.135729 0.0 0.0 0.135729 -0.140519 0.976699 -2.16943e-18 0.122731 0.0194326 0.0 -0.118912 0.986813 0.306323 -0.19107 -0.0289429 0.0850643 -0.190867 -0.0292843 0.0852979 -0.233879 0.0230603 0.331816 -0.383261 0.489888 0.0410779 -0.383863 0.491235 0.0392621 -0.168138 0.973768 -2.16943e-18 -0.…
76.0 0.172773 0.93313 -0.196597 0.0 0.0 0.196597 0.0 0.0 0.196597 -0.0322128 0.0092877 0.0374545 0.0 0.0 -0.0374545 0.0 0.0 -0.0374545 0.1584123 0.974616 -2.16943e-18 -0.0337897 0.0058339 0.0 0.211961 0.921955 -0.288666 0.0716627 -0.0395964 0.232432 0.0717672 -0.0397954 0.232517 0.132673 -0.039185 -0.361687 0.746387 -0.99416 0.456173 0.734734 -0.971818 0.445943 0.20973200000000003 0.969569 -2.169…
77.0 0.0442261 0.960162 -0.0497099 0.0 0.0 0.0497099 0.0 0.0 0.0497099 0.111656 -0.0150321 -0.125869 0.0 0.0 0.125869 0.0 0.0 0.125869 0.024696700000000002 0.987698 -2.16943e-18 0.1152 -0.00277466 0.0 0.212037 0.923084 -0.276207 0.0481869 -0.0225858 0.221168 0.0463395 -0.0191534 0.219327 0.213911 -0.0328282 -0.150312 -0.562055 0.904087 -0.361189 -0.534452 0.851509 -0.340943 0.206683 0.970262 -2.1…
78.0 -0.00900335 0.965713 0.0100902 0.0 0.0 -0.0100902 0.0 0.0 -0.0100902 0.335376 -0.0248711 -0.375715 0.0 0.0 0.375715 0.0 0.0 0.375715 -0.030040999999999998 0.98738 -2.16943e-18 0.343748 0.0122836 0.0 0.188448 0.931074 -0.242388 0.0279947 0.00619703 0.186276 0.0291807 0.00391479 0.187419 0.198848 -0.0342292 -0.157427 -0.101941 0.0647238 0.071846 -0.0950273 0.0514028 0.0786978 0.180004 0.975757…
79.0 0.19252 0.927189 -0.219636 0.0 0.0 0.219636 0.0 0.0 0.219636 -0.455644 0.142821 0.533472 0.0 0.0 -0.533472 0.0 0.0 -0.533472 0.179154 0.970789 -2.16943e-18 -0.479232 0.0941586 0.0 0.231148 0.91521 -0.318841 0.0569201 0.0035609 0.226274 0.0574621 0.00249627 0.226385 0.282472 0.00564248 -0.240435 -0.323229 0.535736 -0.570728 -0.326547 0.54206 -0.573166 0.23002499999999998 0.965286 -2.16943e-18…
80.0 -0.0221473 0.966591 0.0248076 0.0 0.0 -0.0248076 0.0 0.0 -0.0248076 0.12726 -0.00755615 -0.142427 0.0 0.0 0.142427 0.0 0.0 0.142427 -0.043502 0.9868 -2.16943e-18 0.130226 0.00657375 0.0 0.218607 0.921078 -0.275425 0.0263203 0.000421767 0.221788 0.0269295 -0.000602116 0.222546 0.224134 -0.0409182 -0.261994 -0.0293902 0.0883846 -0.0103492 -0.0477573 0.123673 -0.0275171 0.211268 0.968685 -2.169…
81.0 -0.0164692 0.966236 0.0184515 0.0 0.0 -0.0184515 0.0 0.0 -0.0184515 -0.212314 0.013961 0.237712 0.0 0.0 -0.237712 0.0 0.0 -0.237712 -0.03769 0.987074 -2.16943e-18 -0.217414 -0.00958993 0.0 -0.131393 0.980843 0.201941 -0.0753846 -0.00573097 0.0839089 -0.0750795 -0.00632194 0.0841667 -0.385885 0.0123118 0.341972 -0.0672405 0.184514 0.214543 -0.0692238 0.188403 0.212192 -0.16496100000000002 0.9…
83.0 0.06556 0.957027 -0.0738009 0.0 0.0 0.0738009 0.0 0.0 0.0738009 0.120517 -0.0191912 -0.13634 0.0 0.0 0.13634 0.0 0.0 0.13634 0.046737 0.986902 -2.16943e-18 0.124674 -0.00601045 0.0 0.22024 0.92108 -0.272398 0.0251631 -0.00438077 0.225473 0.0247235 -0.00356566 0.225334 0.207275 -0.0497266 -0.215059 -0.149242 0.245829 0.00274937 -0.147499 0.242502 0.00409867 0.212401 0.968521 -2.16943e-18 0.20…
84.0 0.119462 0.946741 -0.135117 0.0 0.0 0.135117 0.0 0.0 0.135117 -0.249757 0.0556488 0.285874 0.0 0.0 -0.285874 0.0 0.0 -0.285874 0.1026891 0.982482 -2.16943e-18 -0.260151 0.0285978 0.0 0.116585 0.948633 -0.177544 0.097861 -0.0891055 0.144357 0.0979724 -0.0892903 0.142966 0.0322488 0.0573958 -0.0250211 0.0252847 -0.000902341 -0.396633 0.0137166 0.0203165 -0.400216 0.1112027 0.986948 -2.16943e-1…
85.0 0.0220368 0.962867 -0.0247355 0.0 0.0 0.0247355 0.0 0.0 0.0247355 0.257489 -0.0281386 -0.289382 0.0 0.0 0.289382 0.0 0.0 0.289382 0.0018347000000000085 0.987963 -2.16943e-18 0.26493 0.000236713 0.0 0.199464 0.927735 -0.252158 0.0242685 0.00679308 0.199941 0.0260253 0.00341401 0.201623 0.186582 -0.0536184 -0.228919 -0.0381108 0.0993233 0.130045 -0.0315651 0.0866966 0.136766 0.1910200000000000…
86.0 0.0668784 0.956816 -0.0752924 0.0 0.0 0.0752924 0.0 0.0 0.0752924 -0.0908603 0.0146076 0.102814 0.0 0.0 -0.102814 0.0 0.0 -0.102814 0.0481009 0.986835 -2.16943e-18 -0.0940099 0.0046727 0.0 0.218622 0.92122 -0.273653 0.0266439 -0.00242646 0.222966 0.0271273 -0.00335209 0.223953 0.216733 -0.0416749 -0.243201 -0.0533585 0.109564 -0.00122616 -0.0469345 0.0972007 0.00499077 0.21113300000000002 0.…
87.0 0.215552 0.919626 -0.24672 0.0 0.0 0.24672 0.0 0.0 0.24672 -0.408621 0.140344 0.482692 0.0 0.0 -0.482692 0.0 0.0 -0.482692 0.20341700000000001 0.965679 -2.16943e-18 -0.431149 0.0969074 0.0 0.217155 0.922067 -0.270386 0.0269694 -0.00375203 0.22624 0.0278188 -0.00538369 0.227033 0.224968 -0.0305615 -0.193424 -0.19525 0.271585 -0.124684 -0.203132 0.286682 -0.131431 0.20951999999999998 0.969274 …
88.0 -0.0656479 0.968114 0.0734415 0.0 0.0 -0.0734415 0.0 0.0 -0.0734415 0.244452 -0.00260889 -0.27312 0.0 0.0 0.27312 0.0 0.0 0.27312 -0.08789799999999999 0.983475 -2.16943e-18 0.248816 0.0247312 0.0 0.207065 0.923515 -0.279499 0.0646086 -0.0346785 0.224341 0.0644162 -0.0343715 0.224751 0.123448 -0.0304111 -0.39696 0.837599 -1.06594 0.425773 0.830162 -1.05173 0.419798 0.20363900000000001 0.97056…
89.0 0.235311 0.91258 -0.270157 0.0 0.0 0.270157 0.0 0.0 0.270157 -0.666318 0.246455 0.793707 0.0 0.0 -0.793707 0.0 0.0 -0.793707 0.224294 0.960729 -2.16943e-18 -0.705024 0.175918 0.0 0.20206 0.926954 -0.249782 0.0306579 -0.0206337 0.210208 0.0338226 -0.0284786 0.217614 0.167923 -0.0301158 -0.10805 -0.185871 0.193532 0.000575103 -0.197802 0.216318 -0.00861949 0.19337700000000002 0.972392 -2.16943…
90.0 0.0702339 0.95627 -0.0790905 0.0 0.0 0.0790905 0.0 0.0 0.0790905 -0.108598 0.0178827 0.122961 0.0 0.0 -0.122961 0.0 0.0 -0.122961 0.0515735 0.986656 -2.16943e-18 -0.11241 0.00601535 0.0 0.220888 0.919826 -0.281355 0.0368704 -0.0119616 0.233037 0.0382446 -0.014614 0.234521 0.150422 -0.0417225 -0.341917 0.338102 -0.293962 0.1663 0.334858 -0.287649 0.162268 0.21479199999999998 0.967697 -2.16943…
92.0 0.185665 0.929308 -0.21162 0.0 0.0 0.21162 0.0 0.0 0.21162 -0.100513 0.0306231 0.117391 0.0 0.0 -0.117391 0.0 0.0 -0.117391 0.171948 0.972175 -2.16943e-18 -0.105618 0.0198737 0.0 0.214278 0.92233 -0.275473 0.0512601 -0.0327403 0.233099 0.0519756 -0.0341104 0.233715 0.134366 -0.0276211 -0.330064 0.550316 -0.675856 0.260561 0.537807 -0.651784 0.248456 0.209019 0.969437 -2.16943e-18 0.197507 -0…
94.0 0.0761055 0.955283 -0.0857424 0.0 0.0 0.0857424 0.0 0.0 0.0857424 -0.0108374 0.0018587 0.0122844 0.0 0.0 -0.0122844 0.0 0.0 -0.0122844 0.05765340000000001 0.98631 -2.16943e-18 -0.0112261 0.000675653 0.0 0.230791 0.91698 -0.295735 0.029528 0.00979824 0.225531 0.0305485 0.00769323 0.226899 0.254518 -0.0373292 -0.2659 -0.111022 0.194199 -0.123521 -0.115934 0.203625 -0.127824 0.225198 0.96609 -2…
95.0 -0.00660964 0.965533 0.00740826 0.0 0.0 -0.00740826 0.0 0.0 -0.00740826 0.206874 -0.0158995 -0.231804 0.0 0.0 0.231804 0.0 0.0 0.231804 -0.027587 0.987464 -2.16943e-18 0.212101 0.00700977 0.0 0.223292 0.919706 -0.288267 0.039105 -0.0057151 0.226687 0.0406479 -0.00870548 0.228395 0.218839 -0.0304457 -0.220737 -0.418707 0.772238 -0.389838 -0.421538 0.777418 -0.389269 0.21804400000000002 0.9680…
96.0 0.155083 0.938034 -0.176088 0.0 0.0 0.176088 0.0 0.0 0.176088 -0.179254 0.0477241 0.207241 0.0 0.0 -0.207241 0.0 0.0 -0.207241 0.13987850000000002 0.977621 -2.16943e-18 -0.187586 0.0284388 0.0 0.206482 0.924693 -0.267997 0.045312 -0.0183317 0.219758 0.0455469 -0.0188143 0.220024 0.127314 -0.0366766 -0.452555 0.72326 -0.745727 0.308651 0.716183 -0.732101 0.301726 0.200586 0.971244 -2.16943e-1…
97.0 0.0765759 0.955203 -0.0862757 0.0 0.0 0.0862757 0.0 0.0 0.0862757 0.507193 -0.0872664 -0.574968 0.0 0.0 0.574968 0.0 0.0 0.574968 0.058140700000000003 0.986281 -2.16943e-18 0.525416 -0.0319039 0.0 0.141936 0.942875 -0.229498 0.0411886 0.0683736 0.0768349 0.042069 0.0666605 0.0778442 0.426604 -0.00570102 -0.573207 0.227389 -0.156214 -0.13434 0.239731 -0.180201 -0.120573 0.1368557 0.985701 -2.…
98.0 0.120833 0.946434 -0.136687 0.0 0.0 0.136687 0.0 0.0 0.136687 -0.257522 0.0578035 0.294866 0.0 0.0 -0.294866 0.0 0.0 -0.294866 0.1041176 0.982324 -2.16943e-18 -0.268287 0.0299185 0.0 0.213612 0.922885 -0.267616 0.0310604 -0.008772 0.221569 0.033296 -0.0137866 0.224225 0.172586 -0.043124 -0.240167 -0.0379217 0.164854 0.0113515 -0.0422575 0.173103 0.00833674 0.20622800000000002 0.969751 -2.169…
99.0 0.184532 0.929652 -0.210297 0.0 0.0 0.210297 0.0 0.0 0.210297 -0.160488 0.0486635 0.18736 0.0 0.0 -0.18736 0.0 0.0 -0.18736 0.1707575 0.972398 -2.16943e-18 -0.168612 0.0314961 0.0 0.217352 0.921821 -0.272335 0.0354902 -0.0162979 0.230084 0.0367014 -0.0186222 0.231178 0.225784 -0.0410796 -0.177637 -0.522121 0.851893 -0.316295 -0.504293 0.817475 -0.297649 0.21048499999999998 0.969019 -2.16943e…
100.0 0.172713 0.933147 -0.196527 0.0 0.0 0.196527 0.0 0.0 0.196527 0.0375711 -0.0108298 -0.0436839 0.0 0.0 0.0436839 0.0 0.0 0.0436839 0.1583496 0.974627 -2.16943e-18 0.0394101 -0.00680145 0.0 0.209512 0.922414 -0.287375 0.0722483 -0.0376207 0.22939 0.0724053 -0.0379211 0.229522 0.123991 -0.0290601 -0.403306 0.894328 -1.1611 0.450616 0.886419 -1.14591 0.443321 0.20736900000000003 0.969891 -2.169…
101.0 0.109307 0.948942 -0.123508 0.0 0.0 0.123508 0.0 0.0 0.123508 0.391378 -0.0824466 -0.446849 0.0 0.0 0.446849 0.0 0.0 0.446849 0.0921179 0.983582 -2.16943e-18 0.407133 -0.0399774 0.0 0.17716 0.933285 -0.256958 0.0285503 0.0637336 0.129221 0.0358905 0.0495025 0.137343 0.386935 -0.00987599 -0.480948 0.0559509 0.0680737 -0.282932 0.0388092 0.101011 -0.299945 0.1716895 0.978716 -2.16943e-18 0.41…
103.0 -0.0552401 0.967942 0.0618121 0.0 0.0 -0.0618121 0.0 0.0 -0.0618121 0.0546263 -0.00121844 -0.0610443 0.0 0.0 0.0610443 0.0 0.0 0.0610443 -0.07729799999999999 0.984466 -2.16943e-18 0.0556726 0.00488052 0.0 -0.13662 0.978057 0.204495 -0.0582022 -0.026183 0.0393584 -0.0578904 -0.0267708 0.0397232 -0.373479 0.00191403 0.0626435 0.136214 0.331734 0.275832 0.134208 0.33573 0.272971 -0.168651 0.97…
104.0 0.133435 0.94351 -0.15114 0.0 0.0 0.15114 0.0 0.0 0.15114 -0.158991 0.0381088 0.182658 0.0 0.0 -0.182658 0.0 0.0 -0.182658 0.1172568 0.980762 -2.16943e-18 -0.165908 0.0209333 0.0 0.203151 0.927175 -0.251444 0.0259076 -0.00651768 0.208851 0.0271418 -0.00888372 0.209998 0.189489 -0.0469981 -0.227227 -0.0698138 0.158165 0.0545106 -0.0627825 0.14461 0.0615514 0.19439800000000002 0.972801 -2.169…
106.0 0.118012 0.947062 -0.133458 0.0 0.0 0.133458 0.0 0.0 0.133458 -0.214634 0.0474493 0.245581 0.0 0.0 -0.245581 0.0 0.0 -0.245581 0.10117910000000001 0.982647 -2.16943e-18 -0.223524 0.0241962 0.0 0.219247 0.92141 -0.269382 0.0254281 -0.00908708 0.231886 0.0260805 -0.010373 0.234423 0.181819 -0.0509595 -0.236279 -0.100301 0.249031 0.0117182 -0.149422 0.344044 -0.0376058 0.211169 0.968633 -2.169…
108.0 0.124453 0.945614 -0.140833 0.0 0.0 0.140833 0.0 0.0 0.140833 -0.191419 0.0438004 0.219383 0.0 0.0 -0.219383 0.0 0.0 -0.219383 0.10788900000000001 0.981895 -2.16943e-18 -0.199514 0.0230871 0.0 0.153955 0.942039 -0.187908 0.0410417 -0.0480741 0.172677 0.0412671 -0.0484982 0.172939 0.11004 0.00638171 -0.109803 -0.198572 0.380681 -0.257889 -0.193815 0.37165 -0.254291 0.14292080000000001 0.9820…
109.0 0.0670836 0.956783 -0.0755247 0.0 0.0 0.0755247 0.0 0.0 0.0755247 0.0985781 -0.0158719 -0.111551 0.0 0.0 0.111551 0.0 0.0 0.111551 0.0483133 0.986824 -2.16943e-18 0.101998 -0.00509349 0.0 0.215858 0.922275 -0.274633 0.0355816 -0.0104341 0.221164 0.0372438 -0.0134366 0.22312 0.195811 -0.0374295 -0.209658 -0.218565 0.404756 -0.137895 -0.228233 0.423158 -0.144881 0.20933400000000002 0.969594 -…
110.0 0.0598287 0.957921 -0.0673204 0.0 0.0 0.0673204 0.0 0.0 0.0673204 -0.0438552 0.00669239 0.0495627 0.0 0.0 -0.0495627 0.0 0.0 -0.0495627 0.0408101 0.987168 -2.16943e-18 -0.0453353 0.00189119 0.0 0.224272 0.919147 -0.280985 0.0277587 -0.00284759 0.231886 0.0291831 -0.00560938 0.233505 0.185618 -0.0490762 -0.295397 -0.0958363 0.359501 -0.0976867 -0.0925427 0.353072 -0.093275 0.217298 0.967209 …
112.0 0.081077 0.954416 -0.0913805 0.0 0.0 0.0913805 0.0 0.0 0.0913805 -0.0446439 0.00791617 0.0506547 0.0 0.0 -0.0506547 0.0 0.0 -0.0506547 0.0628049 0.985986 -2.16943e-18 -0.0462743 0.00304699 0.0 0.206968 0.925105 -0.266058 0.0445744 -0.0221744 0.212705 0.0464119 -0.0258718 0.215114 0.166186 -0.00102828 -0.192575 -0.00745811 0.065278 -0.179581 -0.102987 0.248401 -0.263361 0.20079000000000002 0…
113.0 0.144518 0.940778 -0.163893 0.0 0.0 0.163893 0.0 0.0 0.163893 -0.0611165 0.0154759 0.0704351 0.0 0.0 -0.0704351 0.0 0.0 -0.0704351 0.12883060000000002 0.979227 -2.16943e-18 -0.063868 0.00888735 0.0 0.211467 0.923924 -0.267716 0.0339156 -0.00831337 0.217922 0.0348838 -0.0101727 0.218819 0.159234 -0.0487439 -0.373616 0.369902 -0.314844 0.215175 0.367494 -0.31015 0.212134 0.20444800000000002 0…
114.0 0.121966 0.946179 -0.137984 0.0 0.0 0.137984 0.0 0.0 0.137984 0.101208 -0.0228551 -0.115918 0.0 0.0 0.115918 0.0 0.0 0.115918 0.1052974 0.982191 -2.16943e-18 0.105454 -0.0118984 0.0 0.159998 0.940758 -0.219058 0.0592675 -0.0306596 0.150948 0.0596958 -0.0314795 0.151319 0.177178 0.0612548 -0.0794314 -0.371829 0.568242 -0.709019 -0.371976 0.568456 -0.708479 0.1532857 0.982861 -2.16943e-18 0.1…
115.0 0.047493 0.959716 -0.0533936 0.0 0.0 0.0533936 0.0 0.0 0.0533936 -0.249963 0.0345899 0.281922 0.0 0.0 -0.281922 0.0 0.0 -0.281922 0.0280679 0.987611 -2.16943e-18 -0.258001 0.00716512 0.0 -0.112484 0.989422 0.313032 -0.235159 0.0221077 0.110059 -0.235989 0.0236464 0.109699 -0.357255 0.00265643 0.263194 -0.0368073 0.2734 -0.110687 -0.0213235 0.244261 -0.100302 -0.165684 0.97525 -2.16943e-18 -…
116.0 0.205421 0.923038 -0.234777 0.0 0.0 0.234777 0.0 0.0 0.234777 -0.222361 0.0734144 0.261614 0.0 0.0 -0.261614 0.0 0.0 -0.261614 0.192735 0.968013 -2.16943e-18 -0.234288 0.0497282 0.0 0.227205 0.918721 -0.281089 0.0269355 -0.00574845 0.236454 0.0281161 -0.00801615 0.237555 0.178571 -0.0506891 -0.325972 -0.0867852 0.419853 -0.130777 -0.0757654 0.398584 -0.119273 0.220022 0.96685 -2.16943e-18 0…
117.0 0.0161108 0.963495 -0.0180779 0.0 0.0 0.0180779 0.0 0.0 0.0180779 0.400525 -0.0410732 -0.449817 0.0 0.0 0.449817 0.0 0.0 0.449817 -0.004260299999999995 0.987938 -2.16943e-18 0.411797 0.00310959 0.0 0.18867 0.930852 -0.251993 0.0311182 0.0201101 0.173545 0.0319912 0.018427 0.174421 0.244233 -0.0304601 -0.166312 -0.125297 0.0353863 0.0469856 -0.129437 0.0433659 0.0429081 0.181554 0.976152 -2.…
118.0 0.116761 0.947338 -0.132027 0.0 0.0 0.132027 0.0 0.0 0.132027 -0.0950806 0.0208769 0.108756 0.0 0.0 -0.108756 0.0 0.0 -0.108756 0.09987650000000001 0.982787 -2.16943e-18 -0.0990029 0.0105736 0.0 0.21301 0.92317 -0.270604 0.0288699 0.00288876 0.217149 0.0306961 -0.000493218 0.218849 0.195922 -0.0356498 -0.286947 0.00826353 0.133615 -0.0582578 0.0077502 0.134537 -0.0580315 0.205899 0.970264 -…
121.0 0.180112 0.93098 -0.205141 0.0 0.0 0.205141 0.0 0.0 0.205141 -0.366158 0.108969 0.426807 0.0 0.0 -0.426807 0.0 0.0 -0.426807 0.166115 0.973253 -2.16943e-18 -0.384463 0.0697668 0.0 0.201928 0.92562 -0.267824 0.0507937 -0.0173202 0.207148 0.0558244 -0.0270187 0.212626 0.154791 -0.0688111 -0.234107 0.18466 -0.266778 0.409204 0.430008 -0.736899 0.622299 0.196921 0.971934 -2.16943e-18 0.188265 -…
122.0 -0.0143305 0.966092 0.0160568 0.0 0.0 -0.0160568 0.0 0.0 -0.0160568 0.190699 -0.0129984 -0.213546 0.0 0.0 0.213546 0.0 0.0 0.213546 -0.035500000000000004 0.987168 -2.16943e-18 0.195332 0.00814727 0.0 0.212977 0.922686 -0.27765 0.0419696 -0.00992233 0.217316 0.0426152 -0.0115811 0.217063 0.237234 -0.0268936 -0.168644 -0.479458 0.742553 -0.35836 -0.48171 0.746806 -0.359159 0.207403 0.970054 -…
123.0 -0.0265004 0.966839 0.0296787 0.0 0.0 -0.0296787 0.0 0.0 -0.0296787 0.387433 -0.0211106 -0.433486 0.0 0.0 0.433486 0.0 0.0 0.433486 -0.047956 0.986564 -2.16943e-18 0.39625 0.0219381 0.0 0.190214 0.93077 -0.244674 0.0275184 0.00779937 0.186104 0.0285569 0.00580071 0.187111 0.203638 -0.0360759 -0.162544 -0.100907 0.0615289 0.0791554 -0.0981229 0.0561568 0.0820112 0.181863 0.975649 -2.16943e-1…
124.0 0.0526331 0.958989 -0.0591932 0.0 0.0 0.0591932 0.0 0.0 0.0591932 0.205938 -0.029716 -0.232459 0.0 0.0 0.232459 0.0 0.0 0.232459 0.033375 0.987448 -2.16943e-18 0.212697 -0.0071417 0.0 0.211747 0.923884 -0.265498 0.0305378 -0.00759412 0.221753 0.0314933 -0.00942569 0.222613 0.186994 -0.0362807 -0.189974 -0.0922786 0.140407 0.00116705 -0.0991416 0.153535 -0.00465585 0.20421099999999998 0.9705…
125.0 0.207685 0.922287 -0.237442 0.0 0.0 0.237442 0.0 0.0 0.237442 -0.623501 0.207699 0.734215 0.0 0.0 -0.734215 0.0 0.0 -0.734215 0.195121 0.967504 -2.16943e-18 -0.657152 0.141313 0.0 0.21371 0.921682 -0.275707 0.0360395 -0.0101359 0.224725 0.0363122 -0.011168 0.225357 0.161079 -0.0347102 -0.317845 0.237362 -0.166287 0.0738236 0.260383 -0.210444 0.0945689 0.20725300000000002 0.969095 -2.16943e-…
128.0 0.133 0.943614 -0.15064 0.0 0.0 0.15064 0.0 0.0 0.15064 -0.0474662 0.0113522 0.0545253 0.0 0.0 -0.0545253 0.0 0.0 -0.0545253 0.1168024 0.98082 -2.16943e-18 -0.0495284 0.00622405 0.0 0.207529 0.924731 -0.267153 0.0398654 -0.011745 0.216484 0.0406176 -0.013189 0.217175 0.140646 -0.0457944 -0.387554 0.535865 -0.561696 0.31624 0.535226 -0.560375 0.314534 0.201131 0.971316 -2.16943e-18 0.208861 …
129.0 0.157209 0.937465 -0.178547 0.0 0.0 0.178547 0.0 0.0 0.178547 -0.545254 0.146604 0.630799 0.0 0.0 -0.630799 0.0 0.0 -0.630799 0.142104 0.977281 -2.16943e-18 -0.570758 0.0879657 0.0 -0.158577 0.982126 0.246515 -0.100501 0.00633503 0.0937813 -0.0991785 0.00373809 0.0956062 -0.349008 0.0349951 0.700134 -0.650938 0.443012 0.273568 -0.656658 0.455442 0.259171 -0.19495600000000002 0.978153 -2.169…
130.0 0.0464771 0.959856 -0.0522479 0.0 0.0 0.0522479 0.0 0.0 0.0522479 -0.0983947 0.013501 0.110958 0.0 0.0 -0.110958 0.0 0.0 -0.110958 0.027019400000000006 0.987639 -2.16943e-18 -0.101546 0.00270367 0.0 0.2073 0.923041 -0.284877 0.0683779 -0.033637 0.224202 0.0687112 -0.0342615 0.224813 0.273885 -0.0311925 -0.0590792 -0.993451 1.41077 -0.547178 -0.98835 1.40091 -0.541624 0.204677 0.970392 -2.16…
131.0 0.0457982 0.959948 -0.0514823 0.0 0.0 0.0514823 0.0 0.0 0.0514823 -0.340295 0.0464275 0.383704 0.0 0.0 -0.383704 0.0 0.0 -0.383704 0.026318800000000003 0.987658 -2.16943e-18 -0.351164 0.00908077 0.0 -0.113433 0.98269 0.198915 -0.0966061 -0.000687417 0.107816 -0.0959086 -0.00198709 0.108363 -0.336262 0.0257423 0.526917 -0.358178 0.273584 0.0367377 -0.360091 0.277469 0.0335893 -0.149627 0.984…
132.0 0.0700619 0.956299 -0.0788958 0.0 0.0 0.0788958 0.0 0.0 0.0788958 0.00557184 -0.000916393 -0.00630856 0.0 0.0 0.00630856 0.0 0.0 0.00630856 0.05139540000000001 0.986665 -2.16943e-18 0.0057673 -0.000307496 0.0 0.215348 0.921679 -0.274738 0.0400867 -0.0177003 0.229141 0.0416194 -0.020854 0.230777 0.140245 -0.0406143 -0.30375 0.333397 -0.342589 0.211025 0.340445 -0.355983 0.215786 0.2091509999…
136.0 0.173283 0.932983 -0.19719 0.0 0.0 0.19719 0.0 0.0 0.19719 -0.106722 0.0308391 0.12411 0.0 0.0 -0.12411 0.0 0.0 -0.12411 0.15894760000000002 0.974524 -2.16943e-18 -0.111954 0.0193977 0.0 0.223335 0.919975 -0.28111 0.0296082 -0.00120454 0.227513 0.030629 -0.00316655 0.228476 0.215381 -0.0459244 -0.295174 -0.314915 0.720488 -0.306522 -0.310863 0.712551 -0.3008 0.216652 0.967969 -2.16943e-18 0…
137.0 -0.0295185 0.966998 0.0330553 0.0 0.0 -0.0330553 0.0 0.0 -0.0330553 0.239911 -0.0122601 -0.268381 0.0 0.0 0.268381 0.0 0.0 0.268381 -0.05104199999999999 0.986388 -2.16943e-18 0.24528 0.0144106 0.0 0.225092 0.919446 -0.284455 0.0318311 -0.00414302 0.229839 0.0335292 -0.00746591 0.231798 0.186191 -0.0365421 -0.288945 0.0733855 0.0332468 -0.0164152 0.0822593 0.016185 -0.00800964 0.218776000000…
138.0 0.202951 0.923849 -0.231872 0.0 0.0 0.231872 0.0 0.0 0.231872 -0.442333 0.144616 0.51992 0.0 0.0 -0.51992 0.0 0.0 -0.51992 0.190133 0.968562 -2.16943e-18 -0.4659 0.0974746 0.0 0.226205 0.919063 -0.284411 0.0280972 0.000957468 0.233396 0.0318089 -0.00632939 0.229073 0.18736 -0.0320339 -0.322183 0.0376179 0.175694 -0.141888 0.0217416 0.205111 -0.148841 0.219644 0.967344 -2.16943e-18 0.2135 -0…
140.0 0.0882978 0.953105 -0.0995795 0.0 0.0 0.0995795 0.0 0.0 0.0995795 -0.0328314 0.00609966 0.0373073 0.0 0.0 -0.0373073 0.0 0.0 -0.0373073 0.07029279000000001 0.985462 -2.16943e-18 -0.0340615 0.00252347 0.0 0.214685 0.922543 -0.277505 0.0413075 -0.0108531 0.225303 0.0401632 -0.00857001 0.213623 0.205702 -0.0221154 -0.195306 -0.402097 0.723406 -0.388791 -0.536609 0.981003 -0.508933 0.2089389999…
142.0 0.200184 0.924749 -0.228622 0.0 0.0 0.228622 0.0 0.0 0.228622 0.0179509 -0.00580435 -0.0210773 0.0 0.0 0.0210773 0.0 0.0 0.0210773 0.187219 0.969166 -2.16943e-18 0.0189001 -0.00389016 0.0 0.223653 0.918912 -0.294784 0.0610062 -0.0341668 0.240205 0.0615867 -0.0352779 0.240702 0.130186 -0.0173161 -0.326472 0.669522 -0.891786 0.284599 0.665181 -0.883355 0.279471 0.22053899999999999 0.967295 -2…
143.0 0.143607 0.941008 -0.162843 0.0 0.0 0.162843 0.0 0.0 0.162843 -0.18178 0.0458272 0.209441 0.0 0.0 -0.209441 0.0 0.0 -0.209441 0.1278784 0.979359 -2.16943e-18 -0.189941 0.0262274 0.0 0.203552 0.925931 -0.270039 0.0536674 -0.0227114 0.214586 0.0543424 -0.0239976 0.21522 0.132761 -0.0370909 -0.39431 0.728002 -0.889372 0.406503 0.738304 -0.908999 0.414146 0.1987 0.972424 -2.16943e-18 0.215207 -…
144.0 0.0379506 0.960984 -0.0426389 0.0 0.0 0.0426389 0.0 0.0 0.0426389 0.368725 -0.0469887 -0.415276 0.0 0.0 0.415276 0.0 0.0 0.415276 0.018224500000000005 0.987831 -2.16943e-18 0.38013 -0.0064666 0.0 0.179927 0.93224 -0.246475 0.0333965 0.0244948 0.165738 0.0346493 0.0220779 0.16701 0.247782 -0.0273997 -0.184571 -0.069419 -0.0396244 0.0707801 -0.0766939 -0.0255759 0.0632821 0.17302800000000002 …
145.0 0.129261 0.9445 -0.146348 0.0 0.0 0.146348 0.0 0.0 0.146348 -0.0017351 0.000407105 0.00199111 0.0 0.0 -0.00199111 0.0 0.0 -0.00199111 0.1129024 0.981301 -2.16943e-18 -0.0018096 0.000219519 0.0 0.190516 0.929298 -0.259739 0.0659502 -0.0361556 0.206641 0.0698811 -0.0436777 0.209959 0.21271 -0.0218411 -0.0294232 -0.886903 1.28119 -0.480238 -0.868299 1.24437 -0.451454 0.186419 0.974685 -2.16943…
146.0 -0.00796048 0.965635 0.0089218 0.0 0.0 -0.0089218 0.0 0.0 -0.0089218 0.256158 -0.0192974 -0.286994 0.0 0.0 0.286994 0.0 0.0 0.286994 -0.028971999999999998 0.987417 -2.16943e-18 0.262586 0.00907619 0.0 0.217169 0.921386 -0.27324 0.0298716 -0.00435295 0.231005 0.0308034 -0.00597727 0.221437 0.18071 -0.0331964 -0.261921 -0.00901025 0.150102 -0.073595 -0.0883773 0.301595 -0.140923 0.21003100000…
147.0 -0.0112712 0.965879 0.0126305 0.0 0.0 -0.0126305 0.0 0.0 -0.0126305 0.358512 -0.0256712 -0.401559 0.0 0.0 0.401559 0.0 0.0 0.401559 -0.03236499999999999 0.987294 -2.16943e-18 0.367359 0.0140618 0.0 0.184683 0.931612 -0.242394 0.0309096 0.00934188 0.18145 0.0316081 0.00799717 0.182131 0.209491 -0.0254114 -0.153293 -0.0995734 0.0376899 0.03285 -0.0972201 0.0331565 0.0351926 0.176717 0.976196 …
148.0 0.0147296 0.963635 -0.0165268 0.0 0.0 0.0165268 0.0 0.0 0.0165268 -0.157489 0.0159034 0.176843 0.0 0.0 -0.176843 0.0 0.0 -0.176843 -0.005680299999999999 0.987926 -2.16943e-18 -0.161893 -0.00147363 0.0 -0.111374 0.988712 0.303451 -0.223105 0.0173811 0.103775 -0.223934 0.0189766 0.103284 -0.34904 0.000734928 0.233805 -0.00292531 0.25617 -0.120933 -0.00337994 0.256742 -0.119369 -0.163264000000…
149.0 0.17664 0.932005 -0.201097 0.0 0.0 0.201097 0.0 0.0 0.201097 -0.430825 0.12632 0.501586 0.0 0.0 -0.501586 0.0 0.0 -0.501586 0.16247050000000002 0.973906 -2.16943e-18 -0.452151 0.0801623 0.0 0.209789 0.925004 -0.260391 0.0365975 -0.023139 0.216464 0.0403539 -0.0301965 0.221645 0.14261 -0.0101708 -0.195104 0.0945816 -0.0847915 -0.0450064 0.0160585 0.0657205 -0.113954 0.20233800000000002 0.971…
150.0 0.177878 0.931641 -0.202538 0.0 0.0 0.202538 0.0 0.0 0.202538 -0.135179 0.0398467 0.157448 0.0 0.0 -0.157448 0.0 0.0 -0.157448 0.1637695 0.973675 -2.16943e-18 -0.141894 0.0253676 0.0 0.217495 0.921908 -0.275698 0.0371217 -0.012525 0.225701 0.0378563 -0.013958 0.226521 0.233182 -0.0381849 -0.198635 -0.513234 0.867067 -0.361461 -0.503045 0.847301 -0.350083 0.21111800000000003 0.9693 -2.16943e…
151.0 0.0706082 0.956209 -0.0795144 0.0 0.0 0.0795144 0.0 0.0 0.0795144 0.0863585 -0.0142581 -0.0977869 0.0 0.0 0.0977869 0.0 0.0 0.0977869 0.05196100000000001 0.986635 -2.16943e-18 0.0893941 -0.0048217 0.0 0.218024 0.920796 -0.277883 0.0356741 -0.0101291 0.228533 0.037199 -0.0131063 0.230212 0.199317 -0.0426612 -0.20444 -0.382885 0.696147 -0.245614 -0.385461 0.70087 -0.245136 0.21167400000000003…
152.0 0.132566 0.943718 -0.150141 0.0 0.0 0.150141 0.0 0.0 0.150141 -0.271433 0.0647736 0.311763 0.0 0.0 -0.311763 0.0 0.0 -0.311763 0.1163495 0.980876 -2.16943e-18 -0.28321 0.0354464 0.0 0.223333 0.919871 -0.277236 0.0244721 0.000706549 0.227036 0.0274663 -0.0056259 0.23021 0.177142 -0.0495696 -0.3206 0.0422168 0.164744 -0.00685463 0.0337565 0.180934 -0.013659 0.215914 0.96768 -2.16943e-18 0.203…
154.0 0.131086 0.944069 -0.148442 0.0 0.0 0.148442 0.0 0.0 0.148442 -0.0191705 0.00454035 0.02201 0.0 0.0 -0.02201 0.0 0.0 -0.02201 0.1148058 0.981068 -2.16943e-18 -0.0199984 0.00246849 0.0 0.205832 0.923294 -0.290644 0.0830537 -0.0431697 0.228751 0.0841845 -0.0453321 0.229687 0.0973599 -0.0440239 -0.434799 1.12966 -1.5047 0.685266 1.11969 -1.48524 0.672366 0.20509300000000003 0.970752 -2.16943e-…
155.0 -0.0442055 0.967628 0.0494791 0.0 0.0 -0.0494791 0.0 0.0 -0.0494791 0.380635 -0.0131883 -0.425506 0.0 0.0 0.425506 0.0 0.0 0.425506 -0.066044 0.985383 -2.16943e-18 0.388453 0.0292309 0.0 0.212286 0.923159 -0.273143 0.0384457 -0.00855104 0.212921 0.0407048 -0.0129039 0.21557 0.134324 -0.00408332 -0.346822 0.377483 -0.284163 -0.0694676 0.414433 -0.354995 -0.0371303 0.20614300000000002 0.97023…
157.0 0.184219 0.929747 -0.209931 0.0 0.0 0.209931 0.0 0.0 0.209931 -0.219558 0.0664873 0.256294 0.0 0.0 -0.256294 0.0 0.0 -0.256294 0.17042770000000002 0.972459 -2.16943e-18 -0.230663 0.0429997 0.0 0.228582 0.918453 -0.294743 0.036735 0.000939704 0.227374 0.0384467 -0.00235092 0.228999 0.238925 -0.0247408 -0.291412 -0.293318 0.645245 -0.426286 -0.298358 0.654696 -0.428104 0.22358499999999998 0.9…
158.0 0.0900464 0.952779 -0.101567 0.0 0.0 0.101567 0.0 0.0 0.101567 -0.200604 0.0376823 0.228037 0.0 0.0 -0.228037 0.0 0.0 -0.228037 0.07210710000000001 0.985325 -2.16943e-18 -0.208166 0.0158382 0.0 0.212533 0.923206 -0.265633 0.0317292 -0.0115118 0.220698 0.0308156 -0.0110443 0.221762 0.206513 -0.0302117 -0.177721 -0.143131 0.17711 -0.0563622 -0.075346 0.0470528 0.00510092 0.204936 0.969931 -2.…
159.0 -0.0241901 0.96671 0.0270937 0.0 0.0 -0.0270937 0.0 0.0 -0.0270937 0.302442 -0.0172639 -0.338442 0.0 0.0 0.338442 0.0 0.0 0.338442 -0.045592999999999995 0.986692 -2.16943e-18 0.309413 0.0163282 0.0 0.238072 0.91405 -0.319564 0.0432456 0.0154844 0.221595 0.0484826 0.00526302 0.229204 0.221288 -0.0143824 -0.411061 0.40467 -0.396483 -0.0431609 0.348269 -0.28764 -0.10277 0.235778 0.964506 -2.16…
160.0 -0.0148496 0.966128 0.0166381 0.0 0.0 -0.0166381 0.0 0.0 -0.0166381 -0.080255 0.00542347 0.0898664 0.0 0.0 -0.0898664 0.0 0.0 -0.0898664 -0.036030999999999994 0.987146 -2.16943e-18 -0.0821993 -0.00347639 0.0 -0.109318 0.98765 0.296604 -0.215267 0.0141327 0.0870699 -0.214899 0.0135093 0.0875566 -0.325582 0.0114458 0.306139 -0.129231 0.275563 -0.000188035 -0.130988 0.279168 -0.00329396 -0.160…
161.0 0.200306 0.92471 -0.228765 0.0 0.0 0.228765 0.0 0.0 0.228765 -0.358665 0.11603 0.421151 0.0 0.0 -0.421151 0.0 0.0 -0.421151 0.18734699999999999 0.96914 -2.16943e-18 -0.377637 0.0777843 0.0 0.204738 0.925231 -0.272512 0.0574721 -0.0278898 0.219786 0.0577143 -0.0283535 0.219998 0.237486 -0.0240699 -0.112718 -0.77369 1.18817 -0.513999 -0.767864 1.17695 -0.508203 0.200303 0.971863 -2.16943e-18 …
162.0 0.000341815 0.964971 -0.000383294 0.0 0.0 0.000383294 0.0 0.0 0.000383294 0.286679 -0.0242813 -0.321428 0.0 0.0 0.321428 0.0 0.0 0.321428 -0.020457299999999998 0.987672 -2.16943e-18 0.294174 0.00742821 0.0 0.21485 0.922681 -0.276378 0.0291433 0.0101031 0.214076 0.0312039 0.00614955 0.215997 0.201341 -0.0424924 -0.293341 0.0124174 0.120827 -0.0197585 0.0115979 0.122272 -0.0193874 0.20831 0.9…
164.0 0.117014 0.947282 -0.132316 0.0 0.0 0.132316 0.0 0.0 0.132316 -0.0975713 0.0214534 0.111612 0.0 0.0 -0.111612 0.0 0.0 -0.111612 0.10014 0.982759 -2.16943e-18 -0.1016 0.0108807 0.0 0.214611 0.922843 -0.272641 0.0279237 0.0052453 0.216374 0.0298861 0.0016051 0.218213 0.198892 -0.0377099 -0.301252 0.0135868 0.145251 -0.0621933 0.0121283 0.147986 -0.0627789 0.207561 0.970116 -2.16943e-18 0.2200…
165.0 0.0129777 0.963811 -0.0145598 0.0 0.0 0.0145598 0.0 0.0 0.0145598 0.0946488 -0.00936974 -0.10626 0.0 0.0 0.10626 0.0 0.0 0.10626 -0.007480899999999999 0.987908 -2.16943e-18 0.0972748 0.0010768 0.0 0.185464 0.930624 -0.248559 0.0564093 -0.0320735 0.197254 0.0638471 -0.0454089 0.206118 0.199054 -0.014771 -0.0533267 -0.684937 0.981923 -0.405946 -0.737562 1.0807 -0.429971 0.179875 0.975284 -2.1…
166.0 0.228337 0.915126 -0.261863 0.0 0.0 0.261863 0.0 0.0 0.261863 -0.348397 0.125589 0.41375 0.0 0.0 -0.41375 0.0 0.0 -0.41375 0.21691900000000003 0.962537 -2.16943e-18 -0.368268 0.0886529 0.0 0.22346 0.919821 -0.281001 0.0352512 -0.012889 0.235414 0.0363289 -0.0149573 0.236398 0.145363 -0.0503547 -0.424137 0.489033 -0.40899 0.233607 0.479139 -0.3899 0.2234 0.21709499999999998 0.967728 -2.16943…
167.0 0.0323325 0.961682 -0.036314 0.0 0.0 0.036314 0.0 0.0 0.036314 -0.0799101 0.00967016 0.0899278 0.0 0.0 -0.0899278 0.0 0.0 -0.0899278 0.012434700000000007 0.987912 -2.16943e-18 -0.0823243 0.00087967 0.0 0.214405 0.922243 -0.269748 0.0330336 -0.0142299 0.226513 0.0324491 -0.0128184 0.225849 0.166841 -0.0420063 -0.273388 -0.0277227 0.228931 -0.0444178 -0.045437 0.262959 -0.0609038 0.2071160000…
168.0 0.096512 0.95154 -0.108922 0.0 0.0 0.108922 0.0 0.0 0.108922 -0.185545 0.0362683 0.211216 0.0 0.0 -0.211216 0.0 0.0 -0.211216 0.0788192 0.98479 -2.16943e-18 -0.192698 0.0160876 0.0 0.158831 0.940021 -0.195403 0.0399259 -0.0426357 0.17365 0.0391815 -0.0413903 0.174605 0.101769 -0.0160141 -0.0474855 -0.0331022 -0.0740141 0.119297 -0.0436107 -0.0539237 0.110558 0.1481149 0.980653 -2.16943e-18 …
170.0 0.141345 0.941576 -0.160238 0.0 0.0 0.160238 0.0 0.0 0.160238 -0.286671 0.0714766 0.330077 0.0 0.0 -0.330077 0.0 0.0 -0.330077 0.1255152 0.979682 -2.16943e-18 -0.299452 0.0405541 0.0 0.125415 0.946679 -0.195753 0.105639 -0.0868471 0.148467 0.103894 -0.0833276 0.143414 0.020846 0.0386738 -0.104367 0.254734 -0.265923 -0.215403 0.263681 -0.283301 -0.206294 0.12181040000000001 0.98635 -2.16943e…
171.0 0.0782954 0.954905 -0.0882253 0.0 0.0 0.0882253 0.0 0.0 0.0882253 0.459692 -0.0800165 -0.521295 0.0 0.0 0.521295 0.0 0.0 0.521295 0.0599222 0.986171 -2.16943e-18 0.476312 -0.0298543 0.0 0.137548 0.942528 -0.217962 0.0393377 0.0564152 0.0923247 0.0405316 0.0541019 0.0936178 0.375065 -0.0170688 -0.543708 0.261018 -0.187349 -0.0184513 0.247989 -0.161936 -0.0338951 0.1313138 0.984518 -2.16943e-…
172.0 0.194972 0.926417 -0.222508 0.0 0.0 0.222508 0.0 0.0 0.222508 -0.255792 0.0809855 0.299755 0.0 0.0 -0.299755 0.0 0.0 -0.299755 0.181734 0.970278 -2.16943e-18 -0.269124 0.0536804 0.0 0.219476 0.920777 -0.27708 0.0346495 -0.0104654 0.231549 0.0357501 -0.0125755 0.23254 0.211736 -0.0448058 -0.260162 -0.415963 0.848357 -0.339012 -0.40949 0.83576 -0.330808 0.21293099999999998 0.968355 -2.16943e-…
173.0 0.0836258 0.953961 -0.0942732 0.0 0.0 0.0942732 0.0 0.0 0.0942732 0.1338 -0.0241245 -0.151893 0.0 0.0 0.151893 0.0 0.0 0.151893 0.06544721 0.985808 -2.16943e-18 0.138731 -0.00953804 0.0 0.200658 0.926829 -0.257111 0.0468312 -0.029799 0.211774 0.0471758 -0.0304798 0.212657 0.157845 0.00553625 -0.118272 -0.0634563 0.0401962 -0.160348 -0.0263554 -0.030907 -0.127988 0.19404500000000002 0.9725 -…
174.0 -0.111229 0.967439 0.124376 0.0 0.0 -0.124376 0.0 0.0 -0.124376 0.400609 0.0161384 -0.447928 0.0 0.0 0.447928 0.0 0.0 0.447928 -0.13416299999999998 0.977683 -2.16943e-18 0.405474 0.0612836 0.0 0.205216 0.926298 -0.256018 0.0363707 -0.0216631 0.210846 0.0393266 -0.0277663 0.21906 0.170168 -0.0155655 -0.11946 -0.120598 0.103644 -0.0611329 -0.134894 0.130947 -0.0726132 0.197549 0.972103 -2.169…
175.0 0.0117772 0.963929 -0.0132121 0.0 0.0 0.0132121 0.0 0.0 0.0132121 0.188696 -0.0184231 -0.211815 0.0 0.0 0.211815 0.0 0.0 0.211815 -0.008714699999999992 0.987893 -2.16943e-18 0.193902 0.00240778 0.0 0.208844 0.92314 -0.286552 0.0704962 -0.0349394 0.223933 0.0704531 -0.0348811 0.224305 0.141581 -0.045916 -0.39012 0.808809 -1.08071 0.529222 0.79513 -1.05451 0.517468 0.206519 0.970572 -2.16943e…
176.0 0.178454 0.931472 -0.203209 0.0 0.0 0.203209 0.0 0.0 0.203209 -0.274296 0.0810543 0.319547 0.0 0.0 -0.319547 0.0 0.0 -0.319547 0.16437400000000002 0.973567 -2.16943e-18 -0.287945 0.0516775 0.0 0.207041 0.924235 -0.278483 0.0598156 -0.0253484 0.222785 0.0600364 -0.0258225 0.223044 0.251331 -0.0207871 -0.104791 -0.769389 1.13836 -0.522607 -0.769711 1.13897 -0.522502 0.20328600000000002 0.9712…
177.0 0.111666 0.948441 -0.126203 0.0 0.0 0.126203 0.0 0.0 0.126203 -0.155432 0.0331805 0.177563 0.0 0.0 -0.177563 0.0 0.0 -0.177563 0.094573 0.983338 -2.16943e-18 -0.161737 0.0163216 0.0 0.21105 0.924133 -0.261441 0.030453 -0.0147817 0.226809 0.0315691 -0.0169243 0.227823 0.160144 -0.0423556 -0.218126 -0.0335237 0.138169 0.0333653 -0.0386645 0.148005 0.0290985 0.20306400000000002 0.970562 -2.169…
178.0 -0.0302922 0.967037 0.0339208 0.0 0.0 -0.0339208 0.0 0.0 -0.0339208 0.072651 -0.00364961 -0.0812689 0.0 0.0 0.0812689 0.0 0.0 0.0812689 -0.051833000000000004 0.986341 -2.16943e-18 0.0742699 0.004428 0.0 0.220327 0.920358 -0.277731 0.0284878 -0.00326385 0.226501 0.0280838 -0.00284087 0.226427 0.173711 -0.0572642 -0.341479 0.158009 -0.0150709 0.123692 0.163292 -0.0252059 0.128486 0.2132109999…
180.0 0.0131009 0.963798 -0.0146981 0.0 0.0 0.0146981 0.0 0.0 0.0146981 -0.22928 0.0227295 0.25741 0.0 0.0 -0.25741 0.0 0.0 -0.25741 -0.007354399999999997 0.987909 -2.16943e-18 -0.235645 -0.00257591 0.0 -0.125632 0.981295 0.203852 -0.0797389 -0.0135807 0.0894521 -0.0784305 -0.0161034 0.0909657 -0.297801 0.0388489 0.578387 -0.47212 0.262866 0.278999 -0.478795 0.276459 0.267787 -0.160034 0.982297 -…
181.0 0.0946179 0.951908 -0.106766 0.0 0.0 0.106766 0.0 0.0 0.106766 -0.173712 0.0335667 0.197663 0.0 0.0 -0.197663 0.0 0.0 -0.197663 0.07685235 0.984952 -2.16943e-18 -0.180365 0.0146665 0.0 0.211926 0.923136 -0.271021 0.0407047 -0.0182088 0.223071 0.0412125 -0.0190943 0.2235 0.169118 -0.0369334 -0.236421 0.0386919 0.0238107 0.0432487 0.0214158 0.0569538 0.0277761 0.205586 0.970071 -2.16943e-18 0…
182.0 0.0880015 0.95316 -0.0992429 0.0 0.0 0.0992429 0.0 0.0 0.0992429 -0.0676313 0.0125415 0.0768467 0.0 0.0 -0.0768467 0.0 0.0 -0.0768467 0.0699854 0.985484 -2.16943e-18 -0.0701627 0.00517429 0.0 0.21657 0.921528 -0.27919 0.0383548 -0.00678971 0.217372 0.0436992 -0.01716 0.22267 0.203061 -0.0569695 -0.205236 -0.535503 0.967387 -0.284669 -0.155049 0.23622 0.0714785 0.210862 0.969073 -2.16943e-18…
183.0 0.222019 0.917377 -0.25437 0.0 0.0 0.25437 0.0 0.0 0.25437 -0.590101 0.207734 0.698925 0.0 0.0 -0.698925 0.0 0.0 -0.698925 0.210244 0.964117 -2.16943e-18 -0.6232 0.145091 0.0 0.213043 0.923166 -0.266993 0.0324134 -0.0168713 0.223114 0.0305583 -0.0160538 0.21857 0.190003 -0.0207751 -0.155655 -0.203224 0.291851 -0.15658 -0.105036 0.103766 -0.0700705 0.205351 0.970029 -2.16943e-18 0.184176 -0.…
184.0 -0.0934517 0.967978 0.104506 0.0 0.0 -0.104506 0.0 0.0 -0.104506 0.348492 0.00710756 -0.38942 0.0 0.0 0.38942 0.0 0.0 0.38942 -0.11614999999999999 0.980223 -2.16943e-18 0.3535 0.0462641 0.0 0.212602 0.923612 -0.265748 0.0256183 -0.0017161 0.214973 0.0255229 -0.00143759 0.216424 0.204214 -0.0522693 -0.250371 -0.0376836 0.1091 0.0788234 -0.0288795 0.0921576 0.0872418 0.204611 0.970441 -2.1694…
185.0 0.0966977 0.951503 -0.109133 0.0 0.0 0.109133 0.0 0.0 0.109133 -0.0529661 0.0103649 0.0602968 0.0 0.0 -0.0602968 0.0 0.0 -0.0602968 0.07901213 0.984774 -2.16943e-18 -0.0550094 0.00460423 0.0 0.221949 0.919983 -0.278497 0.0279451 -0.00137451 0.233511 0.0324261 -0.00994974 0.227237 0.190996 -0.0832633 -0.260589 -0.0652764 0.179297 0.226889 0.0772572 -0.0955813 0.366708 0.21502700000000002 0.9…
187.0 8.88823e-05 0.964992 -9.97064e-05 0.0 0.0 9.97064e-05 0.0 0.0 9.97064e-05 0.298554 -0.0252018 -0.334734 0.0 0.0 0.334734 0.0 0.0 0.334734 -0.020716899999999996 0.987665 -2.16943e-18 0.306349 0.00782258 0.0 0.200618 0.927225 -0.253177 0.0239202 0.00651071 0.203066 0.0256642 0.00315557 0.204743 0.17611 -0.0549183 -0.267801 0.0119672 0.106319 0.115142 0.0194259 0.0919329 0.122777 0.192166 0.97…
188.0 0.109549 0.94889 -0.123785 0.0 0.0 0.123785 0.0 0.0 0.123785 -0.0700685 0.0147807 0.0800041 0.0 0.0 -0.0800041 0.0 0.0 -0.0800041 0.09237050000000001 0.983557 -2.16943e-18 -0.0728912 0.00717779 0.0 0.21018 0.923959 -0.266652 0.0316901 -0.00401471 0.219061 0.0332658 -0.00705075 0.220518 0.186708 -0.0292714 -0.23974 -0.0140289 0.102994 -0.050773 -0.0124711 0.0999637 -0.0488841 0.2029949999999…
190.0 0.106151 0.9496 -0.119907 0.0 0.0 0.119907 0.0 0.0 0.119907 -0.209833 0.0434143 0.239393 0.0 0.0 -0.239393 0.0 0.0 -0.239393 0.0888365 0.983898 -2.16943e-18 -0.218191 0.0206318 0.0 0.129248 0.945896 -0.185727 0.0718323 -0.0532864 0.14119 0.0711788 -0.0520657 0.140885 0.0495349 0.0440291 -0.15277 0.171462 -0.0637985 -0.343549 0.181204 -0.0824181 -0.335493 0.12198590000000001 0.985102 -2.1694…
191.0 0.194939 0.926427 -0.222469 0.0 0.0 0.222469 0.0 0.0 0.222469 -0.0835998 0.0264646 0.0979668 0.0 0.0 -0.0979668 0.0 0.0 -0.0979668 0.181698 0.970285 -2.16943e-18 -0.0879568 0.0175405 0.0 0.223141 0.920597 -0.269978 0.0262695 -0.0170045 0.236035 0.0268351 -0.0180892 0.236547 0.177671 -0.0452165 -0.185161 -0.0505226 0.0609209 0.0906105 -0.0501593 0.0602174 0.0910283 0.214918 0.967905 -2.16943…
192.0 -0.0140834 0.966076 0.0157801 0.0 0.0 -0.0157801 0.0 0.0 -0.0157801 0.3147 -0.021538 -0.352409 0.0 0.0 0.352409 0.0 0.0 0.352409 -0.035247 0.987179 -2.16943e-18 0.322354 0.013356 0.0 0.21145 0.92336 -0.269991 0.0324968 -0.00192167 0.220795 0.0327564 -0.00225029 0.210399 0.189908 -0.0165015 -0.238405 -0.00461368 0.0901291 -0.135402 -0.0864657 0.246743 -0.207832 0.204561 0.970333 -2.16943e-18…
195.0 -0.02042 0.966487 0.0228743 0.0 0.0 -0.0228743 0.0 0.0 -0.0228743 0.223024 -0.0136749 -0.249633 0.0 0.0 0.249633 0.0 0.0 0.249633 -0.041734999999999994 0.986887 -2.16943e-18 0.228271 0.0110806 0.0 0.214169 0.922983 -0.269972 0.0296701 -0.00304304 0.216098 0.0291879 -0.00223194 0.216638 0.217279 -0.0325952 -0.241568 -0.0140128 0.0387955 -0.0166647 -0.0229039 0.0558915 -0.0251012 0.206843 0.9…
196.0 0.0941385 0.952 -0.106221 0.0 0.0 0.106221 0.0 0.0 0.106221 -0.0411762 0.00793328 0.0468486 0.0 0.0 -0.0468486 0.0 0.0 -0.0468486 0.07635462 0.984992 -2.16943e-18 -0.0427507 0.00345283 0.0 0.218518 0.921317 -0.274248 0.0302656 -0.00598392 0.230999 0.031854 -0.00916826 0.232502 0.186773 -0.035038 -0.230181 -0.0513824 0.149776 -0.0475722 -0.043168 0.133949 -0.039348 0.21144000000000002 0.9687…
198.0 0.100898 0.950671 -0.113917 0.0 0.0 0.113917 0.0 0.0 0.113917 -0.040071 0.00804065 0.0456602 0.0 0.0 -0.0456602 0.0 0.0 -0.0456602 0.08337522 0.984398 -2.16943e-18 -0.0416391 0.0036858 0.0 0.233675 0.916457 -0.302128 0.0290645 0.0177644 0.228217 0.0374708 0.00162678 0.226518 0.230687 -0.0228553 -0.314422 0.0308454 0.0912719 -0.188737 0.00176408 0.146352 -0.210194 0.22885300000000003 0.96597…
200.0 0.0356278 0.961277 -0.0400233 0.0 0.0 0.0400233 0.0 0.0 0.0400233 0.0025416 -0.000317136 -0.00286152 0.0 0.0 0.00286152 0.0 0.0 0.00286152 0.015830200000000003 0.987869 -2.16943e-18 0.00261946 -3.77078e-05 0.0 0.211203 0.92362 -0.264727 0.0285106 -0.00676144 0.218125 0.0291782 -0.00808947 0.218565 0.217646 -0.0307784 -0.205668 -0.106697 0.142062 -0.0558603 -0.089505 0.109026 -0.0397189 0.20…
201.0 0.0143653 0.963672 -0.0161178 0.0 0.0 0.0161178 0.0 0.0 0.0161178 0.0343961 -0.00345916 -0.0386216 0.0 0.0 0.0386216 0.0 0.0 0.0386216 -0.006054699999999996 0.987922 -2.16943e-18 0.0353565 0.000336294 0.0 0.206288 0.923903 -0.279315 0.0603527 -0.0269964 0.22033 0.0610759 -0.0287351 0.221446 0.228336 -0.0215631 -0.108401 -0.674793 1.01223 -0.451881 -0.681891 1.02566 -0.455865 0.202592 0.9709…
202.0 -0.00535531 0.965435 0.0060027 0.0 0.0 -0.0060027 0.0 0.0 -0.0060027 0.180925 -0.014161 -0.202749 0.0 0.0 0.202749 0.0 0.0 0.202749 -0.02630099999999999 0.987506 -2.16943e-18 0.185524 0.00587041 0.0 0.220523 0.919946 -0.284613 0.0419385 -0.0133189 0.231316 0.0436066 -0.0165981 0.23307 0.140579 -0.0397845 -0.365142 0.461754 -0.459641 0.224709 0.471124 -0.477458 0.231135 0.21520299999999998 0…
203.0 0.0887696 0.953018 -0.100116 0.0 0.0 0.100116 0.0 0.0 0.100116 0.164654 -0.030682 -0.18712 0.0 0.0 0.18712 0.0 0.0 0.18712 0.07078231 0.985425 -2.16943e-18 0.170834 -0.0127484 0.0 0.147059 0.943875 -0.195708 0.0424451 -0.0164819 0.136142 0.0431218 -0.0177801 0.136756 0.175081 0.0328914 -0.0903096 -0.0367344 -0.0804912 -0.214454 -0.0372309 -0.0795263 -0.215023 0.1376638 0.98427 -2.16943e-18 …
204.0 -0.0529231 0.967887 0.0592228 0.0 0.0 -0.0592228 0.0 0.0 -0.0592228 0.421359 -0.0104901 -0.470894 0.0 0.0 0.470894 0.0 0.0 0.470894 -0.07493599999999999 0.98467 -2.16943e-18 0.429553 0.036536 0.0 0.222249 0.919029 -0.285879 0.0311972 0.00653066 0.222106 0.0398387 -0.010106 0.230482 0.191855 -0.0143326 -0.306942 -0.0256022 0.27308 -0.290304 0.0267517 0.172033 -0.235798 0.21651199999999998 0.…
205.0 0.260327 0.902898 -0.300126 0.0 0.0 0.300126 0.0 0.0 0.300126 -0.447135 0.180793 0.538834 0.0 0.0 -0.538834 0.0 0.0 -0.538834 0.250811 0.953689 -2.16943e-18 -0.474835 0.133716 0.0 0.214853 0.922421 -0.280193 0.0479789 -0.0196754 0.227053 0.0488427 -0.021407 0.227836 0.13277 -0.0301596 -0.408251 0.63962 -0.682725 0.248794 0.646442 -0.695673 0.253267 0.209855 0.969902 -2.16943e-18 0.211671 -0…
206.0 0.117297 0.94722 -0.13264 0.0 0.0 0.13264 0.0 0.0 0.13264 0.0409319 -0.00901372 -0.0468253 0.0 0.0 0.0468253 0.0 0.0 0.0468253 0.1004341 0.982727 -2.16943e-18 0.0426234 -0.00457864 0.0 0.140515 0.942367 -0.206087 0.0866812 -0.066697 0.162092 0.0868539 -0.0670253 0.162224 0.0433527 0.0153221 -0.179484 0.384029 -0.431173 -0.0191767 0.389847 -0.44223 -0.0148939 0.135599 0.983097 -2.16943e-18 0…
208.0 0.253339 0.90569 -0.29172 0.0 0.0 0.29172 0.0 0.0 0.29172 -0.374848 0.147911 0.450207 0.0 0.0 -0.450207 0.0 0.0 -0.450207 0.243394 0.955744 -2.16943e-18 -0.39766 0.108384 0.0 0.22075 0.920876 -0.271518 0.0297441 -0.0154604 0.23645 0.0309895 -0.0178527 0.237617 0.149599 -0.0423152 -0.290988 0.140853 -0.0210614 0.068919 0.112344 0.0336586 0.0430971 0.21313 0.968192 -2.16943e-18 0.180146 -0.02…
209.0 0.160807 0.93649 -0.182711 0.0 0.0 0.182711 0.0 0.0 0.182711 -0.193253 0.0528241 0.223824 0.0 0.0 -0.223824 0.0 0.0 -0.223824 0.14587070000000002 0.976692 -2.16943e-18 -0.202389 0.0320557 0.0 0.219174 0.921453 -0.284825 0.0388661 -0.00102004 0.218882 0.0393888 -0.00206106 0.219572 0.24177 -0.0196393 -0.281292 -0.37135 0.772404 -0.500228 -0.371219 0.772065 -0.499011 0.21386100000000002 0.969…
210.0 0.25115 0.90655 -0.289092 0.0 0.0 0.289092 0.0 0.0 0.289092 -0.208513 0.0816446 0.250175 0.0 0.0 -0.250175 0.0 0.0 -0.250175 0.24107299999999998 0.956373 -2.16943e-18 -0.221132 0.0596467 0.0 0.234632 0.913794 -0.3154 0.0711626 -0.0393425 0.260883 0.0709265 -0.0388904 0.260691 0.247528 -0.0120822 0.0453213 -0.933962 1.15784 -0.530733 -0.930772 1.15178 -0.528761 0.23365799999999998 0.963552 -…
211.0 0.209516 0.921675 -0.239599 0.0 0.0 0.239599 0.0 0.0 0.239599 -0.41244 0.13838 0.486027 0.0 0.0 -0.486027 0.0 0.0 -0.486027 0.197051 0.967086 -2.16943e-18 -0.434811 0.0944829 0.0 0.204658 0.926293 -0.255116 0.0314104 -0.0133756 0.216433 0.032205 -0.0149017 0.217164 0.208387 -0.0380234 -0.116943 -0.314227 0.364073 -0.0492667 -0.309184 0.354327 -0.0439161 0.19654 0.972134 -2.16943e-18 0.18579…
212.0 0.138455 0.942291 -0.156912 0.0 0.0 0.156912 0.0 0.0 0.156912 -0.0873167 0.0214627 0.100455 0.0 0.0 -0.100455 0.0 0.0 -0.100455 0.122497 0.980086 -2.16943e-18 -0.0911752 0.012039 0.0 0.205963 0.925809 -0.255955 0.0277019 -0.00751129 0.214003 0.028543 -0.00912701 0.214786 0.180053 -0.056018 -0.282291 -0.130631 0.401643 -0.0345749 -0.130596 0.4015 -0.0336439 0.197607 0.971784 -2.16943e-18 0.1…
213.0 -0.0598169 0.968032 0.0669264 0.0 0.0 -0.0669264 0.0 0.0 -0.0669264 0.00789571 -0.000135718 -0.00882249 0.0 0.0 0.00882249 0.0 0.0 0.00882249 -0.08196099999999999 0.984045 -2.16943e-18 0.00804242 0.000746503 0.0 -0.106244 0.986981 0.290043 -0.201522 -0.00364568 0.0863409 -0.201738 -0.0032424 0.0867837 -0.290343 0.0138608 0.280519 -0.177637 0.344881 -0.016346 -0.175071 0.340553 -0.0177796 -0…
214.0 -0.064749 0.968103 0.0724372 0.0 0.0 -0.0724372 0.0 0.0 -0.0724372 0.113611 -0.00132662 -0.126936 0.0 0.0 0.126936 0.0 0.0 0.126936 -0.08698299999999999 0.983565 -2.16943e-18 0.115652 0.0113781 0.0 -0.0998259 0.986368 0.272897 -0.187209 -0.00929386 0.0906913 -0.187033 -0.00961782 0.0909735 -0.292327 0.00247031 0.151062 0.027997 0.250343 -0.115347 0.0286608 0.249297 -0.116208 -0.148185 0.977…
215.0 0.0362076 0.961204 -0.0406761 0.0 0.0 0.0406761 0.0 0.0 0.0406761 0.00196712 -0.000246758 -0.00221491 0.0 0.0 0.00221491 0.0 0.0 0.00221491 0.016427800000000006 0.98786 -2.16943e-18 0.00202752 -3.05106e-05 0.0 0.215646 0.922245 -0.268835 0.030036 -0.0119905 0.223335 0.0317856 -0.0156881 0.227905 0.159726 -0.0367141 -0.271142 0.065858 0.0655749 0.00173132 0.0578695 0.0808908 -0.00524812 0.20…
216.0 0.0932797 0.952165 -0.105244 0.0 0.0 0.105244 0.0 0.0 0.105244 -0.014753 0.00282746 0.0167822 0.0 0.0 -0.0167822 0.0 0.0 -0.0167822 0.075463054 0.985064 -2.16943e-18 -0.0153154 0.00122192 0.0 0.222621 0.920214 -0.276707 0.022996 0.00306839 0.224265 0.0253883 -0.00161579 0.226783 0.181051 -0.0519249 -0.329699 0.0411207 0.175314 -0.00371065 0.0394962 0.178353 -0.00416443 0.21505800000000003 0…
218.0 0.0344684 0.961421 -0.038718 0.0 0.0 0.038718 0.0 0.0 0.038718 0.200208 -0.0247163 -0.225373 0.0 0.0 0.225373 0.0 0.0 0.225373 0.0146354 0.987885 -2.16943e-18 0.206312 -0.00270057 0.0 0.239849 0.913975 -0.312646 0.0293816 0.0236073 0.232263 0.0364728 0.0100104 0.229768 0.239445 -0.0212374 -0.365855 0.118676 0.014336 -0.202901 0.093827 0.0613064 -0.221798 0.235765 0.964301 -2.16943e-18 0.272…
222.0 0.0730311 0.955805 -0.0822585 0.0 0.0 0.0822585 0.0 0.0 0.0822585 -0.182835 0.0307024 0.207125 0.0 0.0 -0.207125 0.0 0.0 -0.207125 0.0544694 0.986496 -2.16943e-18 -0.189319 0.0107325 0.0 0.218647 0.921034 -0.277531 0.0357775 -0.00990044 0.226938 0.0359706 -0.0105213 0.227405 0.162331 -0.0350714 -0.321505 0.232267 -0.151807 0.0648435 0.24938 -0.184651 0.0804193 0.21225500000000003 0.968607 -…
223.0 0.173152 0.93302 -0.197038 0.0 0.0 0.197038 0.0 0.0 0.197038 0.0558046 -0.0161164 -0.0648935 0.0 0.0 0.0648935 0.0 0.0 0.0648935 0.1588102 0.974548 -2.16943e-18 0.0585394 -0.0101336 0.0 0.219126 0.921355 -0.289004 0.0489983 -0.0111079 0.219198 0.0493917 -0.0118629 0.21956 0.190921 -0.0328296 -0.323508 0.414293 -0.555356 0.230564 0.41855 -0.563494 0.233942 0.21497100000000002 0.969436 -2.169…
224.0 0.249224 0.907301 -0.286782 0.0 0.0 0.286782 0.0 0.0 0.286782 -0.525794 0.204478 0.63028 0.0 0.0 -0.63028 0.0 0.0 -0.63028 0.23903000000000002 0.956922 -2.16943e-18 -0.557457 0.148984 0.0 0.215208 0.921873 -0.276931 0.0294219 0.00539705 0.221118 0.0298908 0.00251864 0.22216 0.198472 -0.0367805 -0.288121 0.0108808 0.125746 -0.0609253 0.0100727 0.12746 -0.062485 0.208482 0.969483 -2.16943e-18…
225.0 0.176228 0.932126 -0.200617 0.0 0.0 0.200617 0.0 0.0 0.200617 -0.197562 0.057823 0.229978 0.0 0.0 -0.229978 0.0 0.0 -0.229978 0.16203810000000002 0.973983 -2.16943e-18 -0.20733 0.0366551 0.0 0.224346 0.919652 -0.28865 0.0374469 -0.00303249 0.226679 0.038071 -0.00425527 0.227325 0.237461 -0.0332191 -0.299354 -0.401431 0.862674 -0.47039 -0.390096 0.840795 -0.45846 0.21896900000000002 0.968026…
226.0 -0.070599 0.968153 0.0789731 0.0 0.0 -0.0789731 0.0 0.0 -0.0789731 0.077298 -0.000397347 -0.0863594 0.0 0.0 0.0863594 0.0 0.0 0.0863594 -0.092936 0.98296 -2.16943e-18 0.07863 0.00825499 0.0 -0.128414 0.985279 0.284533 -0.176799 0.00978155 0.0691943 -0.175422 0.00722343 0.0703659 -0.361428 -0.0063657 0.204823 0.019709 0.298793 -0.120811 0.0055743 0.32623 -0.135728 -0.174545 0.975359 -2.16943…
227.0 0.177924 0.931628 -0.202592 0.0 0.0 0.202592 0.0 0.0 0.202592 -0.352351 0.103883 0.410403 0.0 0.0 -0.410403 0.0 0.0 -0.410403 0.1638178 0.973666 -2.16943e-18 -0.369856 0.0661426 0.0 0.200108 0.92604 -0.276327 0.0757031 -0.0428831 0.213337 0.0676284 -0.0274214 0.206301 0.125469 -0.0236517 -0.342291 0.697543 -0.908686 0.335955 0.778065 -1.06483 0.42691 0.19744 0.97261 -2.16943e-18 0.203136 -0…
228.0 0.128831 0.9446 -0.145854 0.0 0.0 0.145854 0.0 0.0 0.145854 -0.523918 0.122654 0.601153 0.0 0.0 -0.601153 0.0 0.0 -0.601153 0.1124539 0.981355 -2.16943e-18 -0.546384 0.0660074 0.0 -0.106797 0.983226 0.196913 -0.103472 0.00157996 0.113687 -0.102942 0.000585653 0.114132 -0.3521 0.017767 0.440528 -0.196047 0.19064 -0.00906735 -0.192353 0.18374 -0.00694109 -0.143828 0.984767 -2.16943e-18 -0.371…
229.0 0.186004 0.929204 -0.212016 0.0 0.0 0.212016 0.0 0.0 0.212016 -0.268447 0.0819033 0.31356 0.0 0.0 -0.31356 0.0 0.0 -0.31356 0.172304 0.972107 -2.16943e-18 -0.282093 0.0531959 0.0 0.218384 0.921062 -0.286421 0.0476779 -0.0132109 0.226716 0.0486639 -0.0151035 0.227615 0.152551 -0.0242314 -0.423895 0.641342 -0.689199 0.199475 0.635635 -0.678092 0.192444 0.213881 0.969006 -2.16943e-18 0.231863 …
230.0 -0.149742 0.965055 0.167489 0.0 0.0 -0.167489 0.0 0.0 -0.167489 0.739186 0.0617733 -0.828706 0.0 0.0 0.828706 0.0 0.0 0.828706 -0.17304999999999998 0.970945 -2.16943e-18 0.744578 0.145606 0.0 0.187082 0.931579 -0.253462 0.0322595 0.0272523 0.167055 0.0335489 0.0247981 0.168356 0.265044 -0.0217975 -0.192268 -0.110107 0.0258252 -0.018985 -0.10894 0.0235601 -0.0176744 0.180451 0.976917 -2.1694…
231.0 0.0877896 0.9532 -0.0990021 0.0 0.0 0.0990021 0.0 0.0 0.0990021 0.0284929 -0.00527661 -0.0323739 0.0 0.0 0.0323739 0.0 0.0 0.0323739 0.0697656 0.985501 -2.16943e-18 0.0295586 -0.0021727 0.0 0.209344 0.923541 -0.274741 0.0491486 -0.0202473 0.220465 0.0501724 -0.0222646 0.221725 0.199953 -0.0289215 -0.1694 -0.405047 0.676729 -0.284472 -0.397762 0.662608 -0.276176 0.20422200000000001 0.970536 …
232.0 0.0504853 0.959296 -0.0567692 0.0 0.0 0.0567692 0.0 0.0 0.0567692 0.0673169 -0.00954703 -0.0759598 0.0 0.0 0.0759598 0.0 0.0 0.0759598 0.031157000000000004 0.98752 -2.16943e-18 0.0695075 -0.00216518 0.0 0.206619 0.923759 -0.275141 0.0547606 -0.0250994 0.221152 0.055948 -0.0278477 0.222999 0.136404 -0.0292071 -0.295245 0.377937 -0.425706 0.185619 0.390644 -0.449904 0.195013 0.202075 0.970659…
233.0 -0.132427 0.966333 0.148091 0.0 0.0 -0.148091 0.0 0.0 -0.148091 0.29041 0.0186052 -0.325114 0.0 0.0 0.325114 0.0 0.0 0.325114 -0.15559 0.974184 -2.16943e-18 0.293162 0.0514468 0.0 -0.138051 0.979584 0.209995 -0.0615452 -0.0308882 0.0690064 -0.0612168 -0.0315348 0.0693401 -0.212741 0.0525214 0.669819 -0.72657 0.36352 0.324442 -0.72928 0.368913 0.320643 -0.170697 0.980093 -2.16943e-18 -0.2964…
234.0 0.148892 0.939659 -0.168937 0.0 0.0 0.168937 0.0 0.0 0.168937 0.202668 -0.0524087 -0.233871 0.0 0.0 0.233871 0.0 0.0 0.233871 0.1334028 0.978579 -2.16943e-18 0.211914 -0.0305787 0.0 0.220079 0.920867 -0.29423 0.0307651 0.0325498 0.196472 0.033213 0.0278273 0.198995 0.331926 -0.0204518 -0.340087 -0.0594554 0.105351 -0.243828 -0.0624453 0.11103 -0.246151 0.215418 0.969587 -2.16943e-18 0.34428…
236.0 0.0373493 0.96106 -0.0419617 0.0 0.0 0.0419617 0.0 0.0 0.0419617 0.181313 -0.022981 -0.204186 0.0 0.0 0.204186 0.0 0.0 0.204186 0.0176047 0.987842 -2.16943e-18 0.186907 -0.00305297 0.0 0.225769 0.919595 -0.285256 0.0286053 0.00325569 0.228515 0.0301428 0.000300742 0.229974 0.20452 -0.0413959 -0.275875 -0.0282932 0.158216 -0.0552917 -0.0261833 0.154101 -0.0525996 0.21933200000000003 0.967929…
237.0 0.124338 0.94564 -0.140702 0.0 0.0 0.140702 0.0 0.0 0.140702 -0.335167 0.0766465 0.384119 0.0 0.0 -0.384119 0.0 0.0 -0.384119 0.1077699 0.981909 -2.16943e-18 -0.349336 0.0403775 0.0 0.191365 0.930466 -0.242596 0.0483389 -0.038905 0.204388 0.0475134 -0.0368129 0.202415 0.133703 -0.0109913 -0.100624 0.0514677 -0.184263 0.0743162 -0.0383627 -0.0123577 -0.0016321 0.18393500000000002 0.974941 -2…
238.0 0.311561 0.880293 -0.3627 0.0 0.0 0.3627 0.0 0.0 0.3627 -0.612696 0.293561 0.759026 0.0 0.0 -0.759026 0.0 0.0 -0.759026 0.305431 0.936446 -2.16943e-18 -0.655786 0.229816 0.0 0.29228 0.895299 -0.340046 -0.00319722 0.0147822 0.293982 -0.00321684 0.0148221 0.293962 -0.803099 0.565267 0.0961021 3.39443 -4.44538 -0.394974 3.38613 -4.42942 -0.403201 0.284967 0.949413 -2.16943e-18 -0.534406 0.4524…
239.0 0.319488 0.876447 -0.372544 0.0 0.0 0.372544 0.0 0.0 0.372544 -0.766086 0.376372 0.953593 0.0 0.0 -0.953593 0.0 0.0 -0.953593 0.313921 0.933424 -2.16943e-18 -0.821007 0.296823 0.0 0.296266 0.894638 -0.340486 -0.012005 0.0236261 0.289643 -0.0120526 0.0237188 0.289592 -0.956153 0.67207 0.322197 3.83668 -5.33844 -0.230105 3.82225 -5.31066 -0.244709 0.288167 0.949075 -2.16943e-18 -0.676349 0.52…
240.0 0.0903192 0.952727 -0.101877 0.0 0.0 0.101877 0.0 0.0 0.101877 -0.0667056 0.0125517 0.0758321 0.0 0.0 -0.0758321 0.0 0.0 -0.0758321 0.07239027 0.985304 -2.16943e-18 -0.0692227 0.00528835 0.0 0.213159 0.922811 -0.277548 0.0457 -0.015891 0.226498 0.0466673 -0.0177057 0.216787 0.142459 -0.0389607 -0.313579 0.358455 -0.372079 0.205198 0.415995 -0.483471 0.263032 0.20787499999999998 0.970105 -2.…
241.0 -0.0599289 0.968034 0.0670516 0.0 0.0 -0.0670516 0.0 0.0 -0.0670516 0.262217 -0.00447435 -0.292994 0.0 0.0 0.292994 0.0 0.0 0.292994 -0.082075 0.984035 -2.16943e-18 0.267085 0.0248247 0.0 0.206058 0.924435 -0.269145 0.0456661 -0.0179466 0.218317 0.0480296 -0.0222555 0.220353 0.189851 -0.0288644 -0.176337 -0.317495 0.544754 -0.221198 -0.327065 0.562813 -0.226292 0.20034600000000002 0.971047 …
242.0 0.169884 0.933958 -0.193239 0.0 0.0 0.193239 0.0 0.0 0.193239 -0.604315 0.172043 0.701975 0.0 0.0 -0.701975 0.0 0.0 -0.701975 0.1553826 0.975134 -2.16943e-18 -0.633653 0.107213 0.0 -0.136012 0.983298 0.229744 -0.109068 0.00804701 0.104544 -0.10852 0.0069916 0.104752 -0.397843 0.0163136 0.463254 -0.204122 0.219897 0.179863 -0.209119 0.229391 0.175899 -0.173543 0.981072 -2.16943e-18 -0.416204…
243.0 0.255891 0.904678 -0.294786 0.0 0.0 0.294786 0.0 0.0 0.294786 -0.63654 0.253431 0.765441 0.0 0.0 -0.765441 0.0 0.0 -0.765441 0.246102 0.955001 -2.16943e-18 -0.675532 0.186346 0.0 0.134379 0.950091 -0.0405463 -0.141237 0.0307217 0.173739 -0.14359 0.0310852 0.179366 -0.268929 0.0808863 0.461807 -0.115589 -0.115391 -0.132439 -0.10778 -0.130953 -0.120239 0.0967837 0.978827 -2.16943e-18 -0.30154…
244.0 0.0361444 0.961212 -0.0406049 0.0 0.0 0.0406049 0.0 0.0 0.0406049 -0.055038 0.00690007 0.0619705 0.0 0.0 -0.0619705 0.0 0.0 -0.0619705 0.0163627 0.987861 -2.16943e-18 -0.0567277 0.000849614 0.0 0.223874 0.919375 -0.283066 0.0274273 0.00126029 0.226174 0.0295638 -0.00303912 0.228566 0.190928 -0.0388462 -0.311131 0.0482604 0.115867 -0.0570039 0.0400833 0.131554 -0.0641502 0.21711999999999998 …
245.0 -0.07134 0.968156 0.079801 0.0 0.0 -0.079801 0.0 0.0 -0.079801 0.345 -0.00148782 -0.385442 0.0 0.0 0.385442 0.0 0.0 0.385442 -0.09369000000000001 0.98288 -2.16943e-18 0.350913 0.0371345 0.0 0.21863 0.92168 -0.275882 0.0308091 -0.00375002 0.221608 0.0319592 -0.00599795 0.223073 0.187833 -0.0365963 -0.277967 -0.0785623 0.298206 -0.131425 -0.104611 0.348175 -0.154746 0.211762 0.969209 -2.16943…
247.0 -0.0987011 0.967856 0.110372 0.0 0.0 -0.110372 0.0 0.0 -0.110372 0.529755 0.0139139 -0.592052 0.0 0.0 0.592052 0.0 0.0 0.592052 -0.12147299999999998 0.97951 -2.16943e-18 0.53702 0.073489 0.0 0.211299 0.923034 -0.286431 0.053843 -0.00723845 0.216955 0.0575146 -0.0144687 0.211327 0.180531 -0.0378669 -0.319288 0.432888 -0.583738 0.290721 0.463343 -0.642691 0.318983 0.207887 0.970702 -2.16943e-…
248.0 0.217832 0.918839 -0.249415 0.0 0.0 0.249415 0.0 0.0 0.249415 -0.331496 0.114854 0.391951 0.0 0.0 -0.391951 0.0 0.0 -0.391951 0.20582299999999998 0.965135 -2.16943e-18 -0.349884 0.0796327 0.0 0.22851 0.917884 -0.292179 0.0364541 -0.00450631 0.235841 0.0379231 -0.00730103 0.23703 0.155122 -0.0373174 -0.476185 0.54067 -0.405575 0.114055 0.550741 -0.424689 0.12115 0.223155 0.9666 -2.16943e-18 …
249.0 0.146126 0.940369 -0.165746 0.0 0.0 0.165746 0.0 0.0 0.165746 -0.214654 0.0547782 0.2475 0.0 0.0 -0.2475 0.0 0.0 -0.2475 0.1305111 0.978992 -2.16943e-18 -0.224366 0.0316449 0.0 0.217472 0.919579 -0.297464 0.056864 -0.00761166 0.230885 0.0634235 -0.0200372 0.226828 0.259517 -0.0107074 -0.231659 -0.618984 1.11374 -0.696473 -0.63572 1.14392 -0.689747 0.215078 0.968035 -2.16943e-18 0.228833 0.0…
250.0 0.103104 0.950225 -0.116431 0.0 0.0 0.116431 0.0 0.0 0.116431 -0.248993 0.0506145 0.283867 0.0 0.0 -0.283867 0.0 0.0 -0.283867 0.0856679 0.984192 -2.16943e-18 -0.258809 0.0235652 0.0 0.217026 0.922908 -0.273475 0.0270455 0.00430221 0.210714 0.0275821 0.00178006 0.212462 0.245974 -0.038485 -0.229085 -0.164213 0.234518 -0.0846972 -0.103795 0.118435 -0.0274966 0.20978999999999998 0.970285 -2.1…
251.0 0.0481814 0.95962 -0.05417 0.0 0.0 0.05417 0.0 0.0 0.05417 0.198253 -0.0275912 -0.223625 0.0 0.0 0.223625 0.0 0.0 0.223625 0.028778400000000003 0.987591 -2.16943e-18 0.204646 -0.00584237 0.0 0.207862 0.924475 -0.262099 0.0330021 -0.010623 0.222778 0.0332676 -0.0109518 0.212713 0.179029 -0.0228358 -0.186723 -0.05108 0.0856023 -0.0510522 -0.129208 0.235414 -0.121402 0.20035999999999998 0.9708…
253.0 0.0896553 0.952852 -0.101122 0.0 0.0 0.101122 0.0 0.0 0.101122 -0.176226 0.0330219 0.200308 0.0 0.0 -0.200308 0.0 0.0 -0.200308 0.07170134 0.985356 -2.16943e-18 -0.18286 0.013831 0.0 0.11502 0.949022 -0.167306 0.0849601 -0.082962 0.137973 0.0846628 -0.0823759 0.138269 0.0490086 0.0460749 -0.00307265 -0.217495 0.363228 -0.434291 -0.15692 0.248345 -0.391027 0.1077312 0.986621 -2.16943e-18 0.0…
254.0 0.148698 0.939709 -0.168713 0.0 0.0 0.168713 0.0 0.0 0.168713 -0.305191 0.0788477 0.352159 0.0 0.0 -0.352159 0.0 0.0 -0.352159 0.1331998 0.978608 -2.16943e-18 -0.319107 0.0459733 0.0 0.218122 0.921082 -0.281945 0.0429651 -0.0127971 0.225157 0.0452721 -0.0174819 0.22653 0.220823 -0.0349261 -0.167022 -0.476088 0.758711 -0.309957 -0.508306 0.820172 -0.334241 0.212839 0.968793 -2.16943e-18 0.19…
255.0 -0.000725312 0.965061 0.000813121 0.0 0.0 -0.000813121 0.0 0.0 -0.000813121 -0.116174 0.00969976 0.130242 0.0 0.0 -0.130242 0.0 0.0 -0.130242 -0.021552299999999996 0.987644 -2.16943e-18 -0.119195 -0.00315251 0.0 -0.105089 0.988015 0.296409 -0.21997 0.0141144 0.0938841 -0.220069 0.0143749 0.0938531 -0.322921 0.010958 0.292321 -0.0996984 0.247444 -0.0192119 -0.102858 0.25336 -0.021118 -0.1567…
256.0 0.0620933 0.957572 -0.0698802 0.0 0.0 0.0698802 0.0 0.0 0.0698802 -0.186068 0.0288819 0.210366 0.0 0.0 -0.210366 0.0 0.0 -0.210366 0.0431515 0.987068 -2.16943e-18 -0.192402 0.00851958 0.0 0.219073 0.921032 -0.274136 0.0284546 -0.0043833 0.226004 0.0310661 -0.00939252 0.228811 0.175659 -0.0426358 -0.293045 0.0112259 0.176544 -0.0362112 0.0121164 0.174733 -0.0341521 0.211841 0.968493 -2.16943…
257.0 0.0918201 0.952444 -0.103584 0.0 0.0 0.103584 0.0 0.0 0.103584 -0.395428 0.0751048 0.449675 0.0 0.0 -0.449675 0.0 0.0 -0.449675 0.0739479 0.985183 -2.16943e-18 -0.410428 0.0320597 0.0 -0.143488 0.98208 0.230359 -0.0967762 0.00122929 0.0901199 -0.096337 0.000391329 0.0904617 -0.389059 0.0130358 0.453694 -0.179403 0.177487 0.184597 -0.170463 0.160558 0.191235 -0.179633 0.979931 -2.16943e-18 -…
258.0 0.146089 0.940379 -0.165704 0.0 0.0 0.165704 0.0 0.0 0.165704 -0.334127 0.0852517 0.38525 0.0 0.0 -0.38525 0.0 0.0 -0.38525 0.1304725 0.978997 -2.16943e-18 -0.349242 0.0492426 0.0 0.216054 0.922163 -0.271549 0.0339793 -0.0119306 0.224192 0.0364544 -0.0169767 0.227406 0.159929 -0.0394718 -0.285318 0.163668 -0.0960445 0.0902823 0.145543 -0.0611886 0.073078 0.20914 0.96929 -2.16943e-18 0.19080…
259.0 0.0604601 0.957824 -0.068034 0.0 0.0 0.068034 0.0 0.0 0.068034 -0.270415 0.0414634 0.305641 0.0 0.0 -0.305641 0.0 0.0 -0.305641 0.041462900000000004 0.987141 -2.16943e-18 -0.279564 0.011862 0.0 -0.141033 0.985048 0.283175 -0.166139 0.0190018 0.0765198 -0.166035 0.0187963 0.0765976 -0.42239 -0.0171727 0.176437 0.148183 0.241696 -0.0936196 0.159767 0.219939 -0.0862205 -0.18546600000000002 0.9…
260.0 0.0977673 0.951293 -0.110351 0.0 0.0 0.110351 0.0 0.0 0.110351 -0.0111121 0.00218856 0.012653 0.0 0.0 -0.012653 0.0 0.0 -0.012653 0.080123 0.98468 -2.16943e-18 -0.0115423 0.000980234 0.0 0.218292 0.921197 -0.272852 0.0284085 -0.00493976 0.232173 0.0296085 -0.00712386 0.222843 0.176406 -0.0358404 -0.276513 -0.000129355 0.170155 -0.07306 -0.0659932 0.295748 -0.127913 0.210932 0.96857 -2.16943…
261.0 0.0970873 0.951427 -0.109577 0.0 0.0 0.109577 0.0 0.0 0.109577 -0.363321 0.0712652 0.413641 0.0 0.0 -0.413641 0.0 0.0 -0.413641 0.07941671 0.98474 -2.16943e-18 -0.377355 0.0317528 0.0 -0.156763 0.981447 0.242447 -0.0901348 -0.00667613 0.0877596 -0.0888489 -0.00921423 0.0895452 -0.316085 0.0378063 0.673353 -0.621305 0.373588 0.301782 -0.650577 0.43112 0.266457 -0.19225200000000003 0.978032 -…
262.0 0.0303844 0.961915 -0.034122 0.0 0.0 0.034122 0.0 0.0 0.034122 0.26054 -0.0309494 -0.293124 0.0 0.0 0.293124 0.0 0.0 0.293124 0.010428000000000007 0.987931 -2.16943e-18 0.268346 -0.00227912 0.0 0.185954 0.931282 -0.242432 0.0302868 0.00764087 0.183489 0.0310764 0.00612121 0.184253 0.204192 -0.0277665 -0.152717 -0.106128 0.058026 0.0376103 -0.102297 0.0506443 0.0414241 0.177851 0.975898 -2.1…
263.0 0.162935 0.935906 -0.185177 0.0 0.0 0.185177 0.0 0.0 0.185177 -0.370263 0.10219 0.429127 0.0 0.0 -0.429127 0.0 0.0 -0.429127 0.14810030000000002 0.976336 -2.16943e-18 -0.387877 0.0624155 0.0 0.219301 0.921741 -0.271748 0.0303955 -0.0115486 0.226657 0.030964 -0.012508 0.225303 0.171253 -0.038572 -0.25719 -0.00959993 0.154739 -0.0286094 -0.00502559 0.145938 -0.0242163 0.211891 0.969006 -2.169…
264.0 0.0818671 0.954276 -0.0922771 0.0 0.0 0.0922771 0.0 0.0 0.0922771 -0.166123 0.0296102 0.18852 0.0 0.0 -0.18852 0.0 0.0 -0.18852 0.0636239 0.985931 -2.16943e-18 -0.172207 0.0114943 0.0 0.222951 0.919599 -0.27877 0.0255066 0.000613037 0.228529 0.0277693 -0.00439016 0.231 0.178187 -0.0505912 -0.329011 0.0509776 0.162286 -0.00468893 0.0170033 0.227543 -0.0357931 0.21571400000000002 0.967513 -2.…
265.0 0.0451631 0.960035 -0.0507662 0.0 0.0 0.0507662 0.0 0.0 0.0507662 0.40559 -0.05504 -0.457283 0.0 0.0 0.457283 0.0 0.0 0.457283 0.025663400000000003 0.987675 -2.16943e-18 0.418511 -0.0105224 0.0 0.177712 0.933117 -0.250296 0.0328147 0.0396015 0.14932 0.0341433 0.0370331 0.150724 0.258739 -0.0382277 -0.31573 0.0642807 -0.0550295 0.0820074 0.0672524 -0.0607483 0.0849122 0.1714495 0.978085 -2.1…
266.0 0.0751866 0.955441 -0.0847009 0.0 0.0 0.0847009 0.0 0.0 0.0847009 0.10073 -0.0171681 -0.11416 0.0 0.0 0.11416 0.0 0.0 0.11416 0.05670170000000001 0.986367 -2.16943e-18 0.104331 -0.00617022 0.0 0.223147 0.919713 -0.28246 0.0319321 -0.00380404 0.228908 0.0340305 -0.00784452 0.231189 0.199236 -0.043985 -0.252009 -0.247636 0.536243 -0.196986 -0.25868 0.557223 -0.204224 0.216773 0.967757 -2.1694…
267.0 -0.0329403 0.967166 0.0368829 0.0 0.0 -0.0368829 0.0 0.0 -0.0368829 -0.0576091 0.00272294 0.0644334 0.0 0.0 -0.0644334 0.0 0.0 -0.0644334 -0.05453999999999999 0.986176 -2.16943e-18 -0.0588736 -0.0036851 0.0 -0.10844 0.986577 0.285368 -0.200026 0.00840145 0.0783984 -0.199981 0.00831123 0.078934 -0.315828 0.0109726 0.295421 -0.14175 0.304655 -0.0288266 -0.14666 0.314489 -0.0358914 -0.157756 0…
268.0 0.0729554 0.955818 -0.0821728 0.0 0.0 0.0821728 0.0 0.0 0.0821728 -0.0371503 0.00623517 0.0420853 0.0 0.0 -0.0420853 0.0 0.0 -0.0420853 0.054391 0.986501 -2.16943e-18 -0.0384676 0.00217742 0.0 0.217697 0.921161 -0.283883 0.0426082 -0.00830722 0.220874 0.0432975 -0.00973044 0.221791 0.189595 -0.0302741 -0.302737 0.28389 -0.343318 0.125841 0.286558 -0.348387 0.127622 0.212571 0.969011 -2.1694…
269.0 -0.0217925 0.96657 0.0244105 0.0 0.0 -0.0244105 0.0 0.0 -0.0244105 0.331251 -0.0198002 -0.370738 0.0 0.0 0.370738 0.0 0.0 0.370738 -0.043139 0.986818 -2.16943e-18 0.338986 0.0169769 0.0 0.213857 0.923236 -0.271431 0.0326867 -0.00451038 0.221271 0.0309315 -0.000983901 0.2094 0.187731 -0.0214392 -0.241801 0.0143337 0.0607169 -0.0932809 -0.0744651 0.230615 -0.172125 0.206905 0.970354 -2.16943e…
270.0 0.0445276 0.960121 -0.0500498 0.0 0.0 0.0500498 0.0 0.0 0.0500498 0.243716 -0.0328953 -0.274751 0.0 0.0 0.274751 0.0 0.0 0.274751 0.0250077 0.987691 -2.16943e-18 0.25146 -0.00614206 0.0 0.186782 0.931119 -0.24412 0.0300177 0.0098536 0.1819 0.0307891 0.00836843 0.182652 0.210161 -0.0285932 -0.157297 -0.106465 0.0547956 0.0396962 -0.106651 0.0551433 0.0396311 0.17879699999999998 0.975868 -2.1…
271.0 0.179857 0.931056 -0.204844 0.0 0.0 0.204844 0.0 0.0 0.204844 -0.162725 0.0483744 0.189661 0.0 0.0 -0.189661 0.0 0.0 -0.189661 0.1658474 0.973301 -2.16943e-18 -0.170854 0.0309517 0.0 0.235589 0.915887 -0.291496 0.0202582 0.00821642 0.237992 0.0209747 0.00683408 0.238691 0.185128 -0.0546693 -0.493733 0.264387 0.080877 -0.0464442 0.298781 0.0146928 -0.0130187 0.22853 0.965004 -2.16943e-18 0.2…
272.0 0.148274 0.939819 -0.168224 0.0 0.0 0.168224 0.0 0.0 0.168224 -0.299214 0.0771473 0.345218 0.0 0.0 -0.345218 0.0 0.0 -0.345218 0.1327564 0.978672 -2.16943e-18 -0.31284 0.0449142 0.0 0.145979 0.941582 -0.205707 0.0822831 -0.0716718 0.174871 0.0876295 -0.0816432 0.170817 0.0784014 0.00981853 0.0582375 -0.105591 -0.0804424 0.0126198 -0.0869017 -0.115774 0.024773 0.1404573 0.982382 -2.16943e-18…
273.0 0.0643309 0.957222 -0.0724105 0.0 0.0 0.0724105 0.0 0.0 0.0724105 -0.0918875 0.0145012 0.103928 0.0 0.0 -0.103928 0.0 0.0 -0.103928 0.0454656 0.986962 -2.16943e-18 -0.0950424 0.00444947 0.0 0.210818 0.923411 -0.276652 0.0492457 -0.0198827 0.219662 0.0489048 -0.0195131 0.219701 0.201147 -0.0281585 -0.181027 -0.365031 0.623093 -0.273783 -0.388576 0.668314 -0.295311 0.205764 0.970562 -2.16943e…
274.0 0.197692 0.925551 -0.225697 0.0 0.0 0.225697 0.0 0.0 0.225697 -0.308779 0.0988458 0.362216 0.0 0.0 -0.362216 0.0 0.0 -0.362216 0.184595 0.969702 -2.16943e-18 -0.324995 0.0659026 0.0 0.215852 0.921535 -0.283805 0.0501291 -0.0175786 0.228414 0.0510787 -0.0194004 0.229269 0.14268 -0.0230771 -0.413093 0.679286 -0.762513 0.235196 0.671472 -0.74736 0.226213 0.211387 0.969231 -2.16943e-18 0.223733…
275.0 0.0312862 0.961808 -0.0351367 0.0 0.0 0.0351367 0.0 0.0 0.0351367 -0.0578312 0.00692926 0.0650718 0.0 0.0 -0.0650718 0.0 0.0 -0.0650718 0.011356900000000003 0.987922 -2.16943e-18 -0.0595706 0.000566396 0.0 0.218136 0.920913 -0.273319 0.0278797 -0.00619661 0.227616 0.0276183 -0.00589924 0.227643 0.174637 -0.0437181 -0.29143 0.0117006 0.173248 -0.0264649 0.0318381 0.134573 -0.00784783 0.21063…
276.0 0.0228756 0.962775 -0.0256782 0.0 0.0 0.0256782 0.0 0.0 0.0256782 -0.15975 0.0176101 0.179556 0.0 0.0 -0.179556 0.0 0.0 -0.179556 0.0026978 0.987964 -2.16943e-18 -0.164384 8.0932e-06 0.0 -0.160399 0.982781 0.280444 -0.143744 0.0249499 0.0610943 -0.143794 0.0251589 0.0610035 -0.479488 -0.0173414 0.184771 0.183239 0.236192 0.16494 0.202055 0.200626 0.178272 -0.20167000000000002 0.974068 -2.16…
277.0 0.185714 0.929293 -0.211677 0.0 0.0 0.211677 0.0 0.0 0.211677 -0.423305 0.128994 0.494392 0.0 0.0 -0.494392 0.0 0.0 -0.494392 0.17199920000000002 0.972165 -2.16943e-18 -0.444806 0.0837236 0.0 0.227286 0.916279 -0.308883 0.0610172 -0.0143745 0.236223 0.0615421 -0.015455 0.237101 0.132538 0.00998136 -0.522725 0.998639 -1.08909 0.113419 1.00047 -1.09249 0.113552 0.225564 0.965609 -2.16943e-18 …
278.0 0.0528739 0.958954 -0.059465 0.0 0.0 0.059465 0.0 0.0 0.059465 0.0668318 -0.0096621 -0.0754416 0.0 0.0 0.0754416 0.0 0.0 0.0754416 0.033623700000000006 0.98744 -2.16943e-18 0.0690273 -0.0023365 0.0 0.212834 0.92296 -0.270069 0.0376397 -0.0167309 0.22303 0.0397917 -0.0203813 0.225535 0.159728 -0.0371132 -0.261605 0.164379 -0.144453 0.112602 0.146028 -0.109224 0.0956877 0.20616 0.969884 -2.16…
279.0 0.107437 0.949333 -0.121373 0.0 0.0 0.121373 0.0 0.0 0.121373 -0.265526 0.0553433 0.303024 0.0 0.0 -0.303024 0.0 0.0 -0.303024 0.0901729 0.983771 -2.16943e-18 -0.276148 0.0265208 0.0 0.216835 0.922204 -0.268229 0.0318826 -0.0165689 0.225062 0.0278779 -0.00969665 0.225155 0.20089 -0.0325854 -0.141683 -0.158021 0.139529 -0.00671243 -0.247878 0.312279 -0.0913506 0.209115 0.969207 -2.16943e-18 …
280.0 0.17247 0.933217 -0.196245 0.0 0.0 0.196245 0.0 0.0 0.196245 -0.320563 0.0923036 0.372688 0.0 0.0 -0.372688 0.0 0.0 -0.372688 0.15809489999999998 0.974671 -2.16943e-18 -0.336242 0.0579314 0.0 0.21033 0.921602 -0.294961 0.0758366 -0.0309391 0.225626 0.0741376 -0.0276064 0.223533 0.30169 -0.0346185 -0.0299035 -1.18125 1.64687 -0.631109 -1.15769 1.60236 -0.618303 0.2092 0.96952 -2.16943e-18 0.…
281.0 -0.0398791 0.967467 0.0446423 0.0 0.0 -0.0446423 0.0 0.0 -0.0446423 0.0865629 -0.00341852 -0.0967845 0.0 0.0 0.0967845 0.0 0.0 0.0967845 -0.061628 0.985704 -2.16943e-18 0.0883876 0.00622136 0.0 0.218215 0.921314 -0.276522 0.0270749 0.00315206 0.21857 0.027496 0.00233136 0.219347 0.232083 -0.0380521 -0.246244 -0.0927678 0.163236 -0.0601888 -0.0724853 0.124216 -0.0406446 0.21111400000000002 0…
282.0 0.0323442 0.96168 -0.0363272 0.0 0.0 0.0363272 0.0 0.0 0.0363272 -0.0342134 0.00414073 0.0385025 0.0 0.0 -0.0385025 0.0 0.0 -0.0385025 0.012446800000000008 0.987911 -2.16943e-18 -0.0352471 0.000377096 0.0 0.218891 0.920644 -0.277211 0.0319471 -0.00690267 0.22737 0.0339669 -0.0108833 0.22966 0.174055 -0.0363547 -0.291031 0.100761 0.0104451 0.00466388 0.0999065 0.0120885 0.00389011 0.21215099…
283.0 0.050257 0.959329 -0.0565117 0.0 0.0 0.0565117 0.0 0.0 0.0565117 0.118243 -0.0167384 -0.13342 0.0 0.0 0.13342 0.0 0.0 0.13342 0.030921300000000006 0.987527 -2.16943e-18 0.122088 -0.00377159 0.0 0.213596 0.922283 -0.278762 0.0444284 -0.0128942 0.220394 0.045026 -0.0140642 0.221168 0.173746 -0.0280531 -0.308587 0.349775 -0.421605 0.155127 0.351362 -0.424603 0.15593 0.208297 0.969695 -2.16943e…
285.0 0.0977867 0.951289 -0.110373 0.0 0.0 0.110373 0.0 0.0 0.110373 -0.558575 0.110026 0.636038 0.0 0.0 -0.636038 0.0 0.0 -0.636038 0.08014319 0.984678 -2.16943e-18 -0.580203 0.0492869 0.0 -0.0470338 0.983999 0.161675 -0.170128 0.0632452 0.16027 -0.169451 0.0620489 0.160475 -0.485686 0.0303032 0.307875 0.218357 -0.0209658 -0.0542279 0.212704 -0.0107811 -0.0552146 -0.09061599999999999 0.989474 -2…
286.0 0.132949 0.943626 -0.150582 0.0 0.0 0.150582 0.0 0.0 0.150582 0.0394052 -0.00942184 -0.0452649 0.0 0.0 0.0452649 0.0 0.0 0.0452649 0.11674960000000001 0.980826 -2.16943e-18 0.0411169 -0.00516458 0.0 0.188319 0.929717 -0.258602 0.0685312 -0.038207 0.205007 0.0706403 -0.0422419 0.206784 0.220066 -0.0230217 -0.0105452 -0.95262 1.34944 -0.486195 -0.936401 1.31772 -0.465175 0.184377 0.974966 -2.…
287.0 0.0892265 0.952932 -0.100635 0.0 0.0 0.100635 0.0 0.0 0.100635 -0.277568 0.0518718 0.315471 0.0 0.0 -0.315471 0.0 0.0 -0.315471 0.07125639 0.98539 -2.16943e-18 -0.288002 0.0216425 0.0 0.205977 0.925358 -0.269087 0.048687 -0.0211436 0.214184 0.0480543 -0.0193424 0.213279 0.161862 -0.0292949 -0.233163 0.0563956 0.00626356 0.0140133 0.134331 -0.143323 0.0844412 0.200453 0.971908 -2.16943e-18 0…
288.0 0.0309856 0.961844 -0.0347984 0.0 0.0 0.0347984 0.0 0.0 0.0347984 0.100846 -0.0120487 -0.113468 0.0 0.0 0.113468 0.0 0.0 0.113468 0.011047100000000004 0.987925 -2.16943e-18 0.103876 -0.000952501 0.0 0.189965 0.928936 -0.258533 0.0714365 -0.0505236 0.212174 0.0650777 -0.0385157 0.203351 0.0930744 -0.0135348 -0.321479 0.804423 -1.07574 0.358993 0.757227 -0.986961 0.336249 0.18569200000000002 …
289.0 -0.0575891 0.967991 0.064437 0.0 0.0 -0.064437 0.0 0.0 -0.064437 0.254498 -0.00500826 -0.284383 0.0 0.0 0.284383 0.0 0.0 0.284383 -0.079691 0.984253 -2.16943e-18 0.259298 0.0234173 0.0 0.198788 0.927284 -0.2524 0.0414854 -0.027307 0.213709 0.0342676 -0.0138603 0.203365 0.160215 0.0110772 -0.18245 0.0482053 -0.0376169 -0.195667 0.105398 -0.147359 -0.143455 0.191104 0.972748 -2.16943e-18 0.17…
290.0 0.023115 0.962749 -0.0259474 0.0 0.0 0.0259474 0.0 0.0 0.0259474 -0.151478 0.0167395 0.170263 0.0 0.0 -0.170263 0.0 0.0 -0.170263 0.002944200000000008 0.987964 -2.16943e-18 -0.155876 4.96262e-05 0.0 -0.15628 0.98165 0.250227 -0.100647 -0.00347007 0.0809799 -0.0999991 -0.00437379 0.077826 -0.353314 0.0121423 0.542769 -0.409683 0.289773 2.45561 -0.431088 0.410888 7.28278e-05 -0.19302800000000…
291.0 -0.118162 0.967133 0.132129 0.0 0.0 -0.132129 0.0 0.0 -0.132129 0.197187 0.00947536 -0.220554 0.0 0.0 0.220554 0.0 0.0 0.220554 -0.141177 0.976595 -2.16943e-18 0.19941 0.0317221 0.0 -0.126689 0.985704 0.293633 -0.178465 -0.00872935 0.0739435 -0.179344 -0.00700624 0.0731993 -0.327746 -0.00481578 0.175195 0.000628936 0.325677 -0.134996 -0.0194627 0.363845 -0.150655 -0.17368899999999998 0.9745…
292.0 0.0346371 0.9614 -0.0389079 0.0 0.0 0.0389079 0.0 0.0 0.0389079 -0.000426764 5.27676e-05 0.000480417 0.0 0.0 -0.000480417 0.0 0.0 -0.000480417 0.014809200000000002 0.987883 -2.16943e-18 -0.000439783 5.84018e-06 0.0 0.206245 0.923726 -0.283592 0.0689704 -0.0333687 0.221571 0.0686268 -0.0333292 0.221999 0.144333 -0.0452804 -0.387307 0.785574 -1.04745 0.514929 0.774059 -1.02535 0.504689 0.2036…
293.0 0.0929001 0.952238 -0.104812 0.0 0.0 0.104812 0.0 0.0 0.104812 0.0904532 -0.0172952 -0.102886 0.0 0.0 0.102886 0.0 0.0 0.102886 0.07506895300000001 0.985095 -2.16943e-18 0.0938971 -0.00745062 0.0 0.222441 0.919602 -0.285699 0.0400509 -0.0114814 0.231364 0.0417421 -0.0147554 0.23314 0.142504 -0.0415178 -0.378599 0.469613 -0.452304 0.22369 0.475127 -0.462734 0.226718 0.216995 0.967716 -2.1694…
294.0 0.0741592 0.955615 -0.0835366 0.0 0.0 0.0835366 0.0 0.0 0.0835366 -0.457015 0.0773446 0.517843 0.0 0.0 -0.517843 0.0 0.0 -0.517843 0.0556376 0.986429 -2.16943e-18 -0.473291 0.0274378 0.0 -0.0854265 0.982673 0.164607 -0.100918 0.0148334 0.127943 -0.100773 0.0144235 0.131736 -0.410363 0.00867135 0.362018 0.0492198 0.0526547 -0.204445 0.0766222 -0.0746208 2.03762 -0.121538 0.987979 -2.16943e-1…
295.0 0.168041 0.93448 -0.1911 0.0 0.0 0.1911 0.0 0.0 0.1911 -0.0818845 0.0231225 0.0950597 0.0 0.0 -0.0950597 0.0 0.0 -0.0950597 0.153451 0.975459 -2.16943e-18 -0.0858385 0.0143348 0.0 0.206363 0.924394 -0.274895 0.0638298 -0.0390719 0.226142 0.0639978 -0.0393933 0.226283 0.115235 -0.0355592 -0.388288 0.806251 -1.01156 0.438054 0.79605 -0.991987 0.428877 0.202474 0.971129 -2.16943e-18 0.202845 -…
296.0 0.0917875 0.95245 -0.103546 0.0 0.0 0.103546 0.0 0.0 0.103546 -0.149471 0.0283837 0.169975 0.0 0.0 -0.169975 0.0 0.0 -0.169975 0.07391407 0.985186 -2.16943e-18 -0.15514 0.0121126 0.0 0.120896 0.948768 -0.164868 0.0661648 -0.0661045 0.143184 0.0663731 -0.0662223 0.133583 0.0214212 0.00699977 -0.0894349 -0.0262483 0.199598 -0.170858 -0.0433855 0.231519 -0.179525 0.1116392 0.986347 -2.16943e-1…
298.0 0.0948194 0.951869 -0.106995 0.0 0.0 0.106995 0.0 0.0 0.106995 -0.196279 0.0379741 0.223352 0.0 0.0 -0.223352 0.0 0.0 -0.223352 0.07706158 0.984935 -2.16943e-18 -0.203802 0.0166193 0.0 0.215053 0.923022 -0.267811 0.0332649 -0.0162579 0.223766 0.0332038 -0.0176369 0.222412 0.171968 -0.0308692 -0.211869 -0.0545528 0.152092 -0.0478187 -0.0549428 0.152962 -0.048866 0.207613 0.96991 -2.16943e-18…
299.0 0.136535 0.942761 -0.154703 0.0 0.0 0.154703 0.0 0.0 0.154703 -0.5148 0.125334 0.591941 0.0 0.0 -0.591941 0.0 0.0 -0.591941 0.12049190000000001 0.980348 -2.16943e-18 -0.537414 0.0697538 0.0 -0.144485 0.982735 0.234246 -0.102773 0.00531801 0.0974596 -0.102762 0.00531688 0.0976206 -0.388758 0.0182488 0.513884 -0.308902 0.288568 0.190386 -0.307464 0.285956 0.190771 -0.18128300000000003 0.98008…
300.0 0.137446 0.942538 -0.155751 0.0 0.0 0.155751 0.0 0.0 0.155751 0.109745 -0.0268406 -0.126222 0.0 0.0 0.126222 0.0 0.0 0.126222 0.1214434 0.980224 -2.16943e-18 0.11458 -0.014994 0.0 0.200587 0.926901 -0.259116 0.0319603 0.00402688 0.198708 0.0337718 0.000542435 0.200442 0.199722 -0.039503 -0.299019 0.115596 -0.0607852 0.0740421 0.166974 -0.15958 0.122725 0.19337100000000002 0.972906 -2.16943e…
301.0 0.0779089 0.954972 -0.087787 0.0 0.0 0.087787 0.0 0.0 0.087787 0.346344 -0.0601301 -0.392727 0.0 0.0 0.392727 0.0 0.0 0.392727 0.0595218 0.986196 -2.16943e-18 0.358848 -0.022334 0.0 0.175628 0.933576 -0.247839 0.0271346 0.0505388 0.14086 0.0319148 0.0412861 0.146011 0.325053 -0.0273248 -0.287238 -0.118488 0.106336 -0.0680355 -0.0170836 -0.0899695 0.0413162 0.1690066 0.978399 -2.16943e-18 0.…
302.0 0.21437 0.920031 -0.245324 0.0 0.0 0.245324 0.0 0.0 0.245324 -0.297887 0.101847 0.351717 0.0 0.0 -0.351717 0.0 0.0 -0.351717 0.20217000000000002 0.965959 -2.16943e-18 -0.314257 0.0701735 0.0 0.224233 0.919143 -0.283237 0.0360766 -0.0121014 0.23757 0.036971 -0.0138182 0.238391 0.139863 -0.0467663 -0.445589 0.535282 -0.437224 0.214268 0.515743 -0.399624 0.195315 0.21810800000000002 0.967207 -…
303.0 0.18358 0.92994 -0.209186 0.0 0.0 0.209186 0.0 0.0 0.209186 -0.365049 0.110248 0.426031 0.0 0.0 -0.426031 0.0 0.0 -0.426031 0.1697574 0.972584 -2.16943e-18 -0.383479 0.0711918 0.0 0.208087 0.924654 -0.279394 0.0578537 -0.0207222 0.217405 0.0580274 -0.0210762 0.217592 0.240093 -0.0278006 -0.130686 -0.652984 0.987094 -0.426744 -0.657613 0.995956 -0.430533 0.204279 0.971773 -2.16943e-18 0.1957…
304.0 0.061256 0.957702 -0.0689336 0.0 0.0 0.0689336 0.0 0.0 0.0689336 0.120433 -0.0185772 -0.13614 0.0 0.0 0.13614 0.0 0.0 0.13614 0.0422857 0.987106 -2.16943e-18 0.12452 -0.00539565 0.0 0.21538 0.922317 -0.273911 0.0327908 -0.00452902 0.215262 0.0430328 -0.0241945 0.225006 0.219944 -0.0240254 -0.108109 -0.246406 0.207557 -0.0860334 -0.27399 0.259993 -0.104796 0.20892899999999998 0.969544 -2.169…
306.0 0.0944503 0.95194 -0.106575 0.0 0.0 0.106575 0.0 0.0 0.106575 0.104143 -0.0201031 -0.118497 0.0 0.0 0.118497 0.0 0.0 0.118497 0.07667837000000001 0.984966 -2.16943e-18 0.108129 -0.00877184 0.0 0.119596 0.948561 -0.182562 0.0870397 -0.0646259 0.127434 0.0878762 -0.0662171 0.128078 0.0466721 0.0178431 -0.124469 0.377165 -0.537432 0.0438016 0.370892 -0.52534 0.0377168 0.1138668 0.98729 -2.1694…
307.0 0.0996643 0.950918 -0.112512 0.0 0.0 0.112512 0.0 0.0 0.112512 -0.252505 0.0502986 0.287644 0.0 0.0 -0.287644 0.0 0.0 -0.287644 0.08209375000000001 0.984511 -2.16943e-18 -0.262345 0.0228507 0.0 0.108009 0.950053 -0.171297 0.0970691 -0.0797066 0.121603 0.0967882 -0.0797277 0.130281 -0.0143157 0.0149161 -0.155274 0.326849 -0.246401 -0.0976087 0.325055 -0.24308 -0.0983099 0.1025913 0.987798 -2…
308.0 -0.0689792 0.968143 0.0771634 0.0 0.0 -0.0771634 0.0 0.0 -0.0771634 -0.00254787 1.77081e-05 0.00284658 0.0 0.0 -0.00284658 0.0 0.0 -0.00284658 -0.091288 0.983131 -2.16943e-18 -0.00259229 -0.000267411 0.0 -0.102037 0.987507 0.292578 -0.207051 -0.00864676 0.0974093 -0.206708 -0.00921888 0.0941066 -0.271436 0.0201597 0.291518 -0.18424 0.282112 0.0831627 -0.202319 0.313554 0.0873825 -0.15282 0.…
309.0 0.119442 0.946745 -0.135095 0.0 0.0 0.135095 0.0 0.0 0.135095 -0.122298 0.0272465 0.139982 0.0 0.0 -0.139982 0.0 0.0 -0.139982 0.1026687 0.982484 -2.16943e-18 -0.127387 0.0140004 0.0 0.184042 0.932908 -0.226426 0.0301255 -0.020317 0.195822 0.0313083 -0.0225613 0.196869 0.155886 -0.0231124 -0.163824 -0.0688383 0.118425 -0.0140199 -0.0761228 0.132356 -0.0201044 0.1742221 0.97635 -2.16943e-18 …
310.0 -0.045014 0.967655 0.0503829 0.0 0.0 -0.0503829 0.0 0.0 -0.0503829 0.496867 -0.016766 -0.555421 0.0 0.0 0.555421 0.0 0.0 0.555421 -0.066869 0.98532 -2.16943e-18 0.507021 0.038614 0.0 0.189605 0.931066 -0.249624 0.0289294 0.01747 0.176088 0.0299671 0.0154677 0.177123 0.234083 -0.0261623 -0.15927 -0.124604 0.0459984 0.0175817 -0.125809 0.0483094 0.016508 0.182006 0.976247 -2.16943e-18 0.22654…
311.0 0.119054 0.946831 -0.134651 0.0 0.0 0.134651 0.0 0.0 0.134651 0.276471 -0.0614657 -0.316418 0.0 0.0 0.316418 0.0 0.0 0.316418 0.1022644 0.982529 -2.16943e-18 0.287962 -0.031519 0.0 0.192742 0.928374 -0.264672 0.0285715 0.0409232 0.167852 0.0293955 0.0393312 0.168725 0.318769 -0.0153168 -0.424944 0.0903742 0.0248606 -0.215827 0.105734 -0.00482042 -0.199631 0.18662299999999998 0.974672 -2.169…
312.0 0.0660814 0.956944 -0.0743907 0.0 0.0 0.0743907 0.0 0.0 0.0743907 -0.442384 0.0707129 0.500511 0.0 0.0 -0.500511 0.0 0.0 -0.500511 0.0472764 0.986876 -2.16943e-18 -0.457674 0.0223346 0.0 -0.092239 0.983057 0.172927 -0.103256 0.0164137 0.127262 -0.103112 0.0161339 0.127349 -0.414563 0.0184365 0.393218 0.00628398 0.0373531 0.0420684 0.00568442 0.0385295 0.0413659 -0.12864399999999998 0.987411…
313.0 -0.0253503 0.966775 0.0283919 0.0 0.0 -0.0283919 0.0 0.0 -0.0283919 0.033081 -0.00184524 -0.037016 0.0 0.0 0.037016 0.0 0.0 0.037016 -0.046779 0.986628 -2.16943e-18 0.0338387 0.00182978 0.0 0.215356 0.921358 -0.275051 0.0328689 -0.00614867 0.224045 0.0345697 -0.00946167 0.226351 0.187215 -0.0390604 -0.271669 -0.242108 0.597255 -0.253636 -0.224128 0.562505 -0.234349 0.20865 0.968774 -2.16943…
314.0 0.178897 0.931341 -0.203724 0.0 0.0 0.203724 0.0 0.0 0.203724 -0.226638 0.0670983 0.264066 0.0 0.0 -0.264066 0.0 0.0 -0.264066 0.1648386 0.973483 -2.16943e-18 -0.237929 0.0428278 0.0 0.22021 0.920321 -0.285158 0.0408728 -0.00750857 0.228957 0.0423398 -0.0103386 0.230395 0.170166 -0.0233804 -0.389799 0.438207 -0.407564 0.0713803 0.429545 -0.3908 0.0617813 0.21497899999999998 0.968336 -2.1694…
315.0 0.143049 0.941149 -0.162199 0.0 0.0 0.162199 0.0 0.0 0.162199 -0.0754331 0.0189653 0.0868975 0.0 0.0 -0.0868975 0.0 0.0 -0.0868975 0.12729479999999999 0.979439 -2.16943e-18 -0.078814 0.0108311 0.0 0.207288 0.925753 -0.254281 0.0236883 -0.00614652 0.213697 0.0248316 -0.00834254 0.214762 0.185384 -0.0578464 -0.268731 -0.0147079 0.137181 0.108796 -0.0131322 0.134119 0.110675 0.198389 0.971692 …
316.0 0.223464 0.916867 -0.256082 0.0 0.0 0.256082 0.0 0.0 0.256082 -0.370045 0.13098 0.438552 0.0 0.0 -0.438552 0.0 0.0 -0.438552 0.21177 0.963761 -2.16943e-18 -0.390881 0.0917089 0.0 0.223907 0.919746 -0.288562 0.0416658 -0.0103714 0.230877 0.0429215 -0.0127826 0.232032 0.146507 -0.0369769 -0.471884 0.630769 -0.568718 0.197932 0.63221 -0.571334 0.197371 0.218835 0.968035 -2.16943e-18 0.231321 -…
317.0 0.123272 0.945883 -0.13948 0.0 0.0 0.13948 0.0 0.0 0.13948 0.0508328 -0.0115591 -0.0582408 0.0 0.0 0.0582408 0.0 0.0 0.0582408 0.1066581 0.982037 -2.16943e-18 0.0529744 -0.00605736 0.0 0.151148 0.939552 -0.220165 0.0869331 -0.0635858 0.172944 0.0873459 -0.0643711 0.173264 0.12779 0.00739317 -0.0339852 -0.235236 0.251965 -0.157396 -0.230649 0.243196 -0.153563 0.14697559999999998 0.981414 -2.…
318.0 0.102991 0.950248 -0.116303 0.0 0.0 0.116303 0.0 0.0 0.116303 -0.187394 0.0380678 0.213635 0.0 0.0 -0.213635 0.0 0.0 -0.213635 0.08555080000000001 0.984203 -2.16943e-18 -0.194779 0.0177099 0.0 0.213203 0.921987 -0.278785 0.0444741 -0.0128256 0.218569 0.0465906 -0.0168243 0.223163 0.223176 -0.0382604 -0.153295 -0.318304 0.417668 -0.11352 -0.537841 0.838727 -0.308721 0.20796199999999998 0.969…
319.0 0.101966 0.950456 -0.115134 0.0 0.0 0.115134 0.0 0.0 0.115134 -0.278283 0.0561928 0.317176 0.0 0.0 -0.317176 0.0 0.0 -0.317176 0.08448525 0.984299 -2.16943e-18 -0.289213 0.0259554 0.0 0.219835 0.921568 -0.273848 0.0266558 -0.00186378 0.219946 0.0264716 -0.00210034 0.220744 0.22285 -0.0433748 -0.226493 -0.240188 0.418765 -0.135606 -0.183584 0.309993 -0.0825324 0.212345 0.969054 -2.16943e-18 …
321.0 0.230356 0.914396 -0.264261 0.0 0.0 0.264261 0.0 0.0 0.264261 -0.595835 0.2164 0.708217 0.0 0.0 -0.708217 0.0 0.0 -0.708217 0.219053 0.962021 -2.16943e-18 -0.63 0.153258 0.0 0.191508 0.930402 -0.249862 0.0528571 -0.03514 0.197448 0.053595 -0.0367893 0.19789 0.162741 0.0197904 -0.0846754 -0.31872 0.463521 -0.417277 -0.231804 0.297101 -0.342576 0.185165 0.975313 -2.16943e-18 0.143745 0.030514…
323.0 0.0959025 0.951659 -0.108228 0.0 0.0 0.108228 0.0 0.0 0.108228 -0.112413 0.0218923 0.127949 0.0 0.0 -0.127949 0.0 0.0 -0.127949 0.07818622 0.984843 -2.16943e-18 -0.116738 0.0096644 0.0 0.139172 0.945139 -0.17501 0.0489629 -0.0554225 0.159449 0.0488754 -0.0552611 0.159497 0.0520189 0.00172996 -0.12779 0.0471681 0.0683603 -0.0979838 0.0471163 0.068463 -0.0980399 0.1283974 0.983862 -2.16943e-1…
324.0 0.0874466 0.953263 -0.0986124 0.0 0.0 0.0986124 0.0 0.0 0.0986124 -0.0118605 0.00219166 0.013475 0.0 0.0 -0.013475 0.0 0.0 -0.013475 0.06940982 0.985527 -2.16943e-18 -0.0123035 0.000899551 0.0 0.210885 0.923649 -0.275364 0.0538465 -0.0300964 0.219616 0.0464187 -0.0158936 0.212373 0.138792 -0.00648935 -0.288393 0.398108 -0.458092 0.0485784 0.444893 -0.548667 0.100217 0.20578800000000003 0.97…
325.0 -0.0154723 0.96617 0.0173353 0.0 0.0 -0.0173353 0.0 0.0 -0.0173353 0.123043 -0.00822883 -0.137772 0.0 0.0 0.137772 0.0 0.0 0.137772 -0.03666899999999999 0.987119 -2.16943e-18 0.126014 0.00541745 0.0 0.21139 0.923567 -0.269084 0.0371142 -0.0146718 0.220428 0.0386046 -0.0175392 0.22235 0.152048 -0.0393264 -0.300888 0.247716 -0.207782 0.140688 0.247366 -0.207047 0.13958 0.20464300000000002 0.9…
326.0 0.0856029 0.953602 -0.0965181 0.0 0.0 0.0965181 0.0 0.0 0.0965181 -0.220217 0.0402164 0.250098 0.0 0.0 -0.250098 0.0 0.0 -0.250098 0.06749741000000001 0.985664 -2.16943e-18 -0.22839 0.0162175 0.0 0.204932 0.925621 -0.269326 0.051181 -0.0221852 0.21289 0.0530977 -0.0263146 0.21544 0.154653 -0.0291999 -0.231323 0.167265 -0.195022 0.111951 0.152903 -0.167363 0.0979789 0.199769 0.972111 -2.1694…
327.0 0.143388 0.941064 -0.16259 0.0 0.0 0.16259 0.0 0.0 0.16259 -0.161717 0.0407258 0.186314 0.0 0.0 -0.186314 0.0 0.0 -0.186314 0.127649 0.979391 -2.16943e-18 -0.168973 0.0232885 0.0 0.207053 0.925413 -0.259219 0.0294082 -0.00684368 0.214546 0.0301613 -0.00830731 0.215253 0.205013 -0.0274057 -0.234571 -0.0671776 0.157217 -0.0879548 -0.0858648 0.193092 -0.104971 0.19909300000000002 0.97161 -2.16…
328.0 0.0808607 0.954455 -0.0911351 0.0 0.0 0.0911351 0.0 0.0 0.0911351 -0.047667 0.00844016 0.0540825 0.0 0.0 -0.0540825 0.0 0.0 -0.0540825 0.0625807 0.986 -2.16943e-18 -0.0494064 0.00324106 0.0 0.222638 0.91911 -0.299394 0.0587537 -0.0191305 0.226567 0.0573576 -0.0166154 0.225668 0.269586 -0.0107234 -0.13085 -0.716507 1.06734 -0.614388 -0.714083 1.06301 -0.616016 0.219918 0.967798 -2.16943e-18 …
329.0 0.118051 0.947054 -0.133502 0.0 0.0 0.133502 0.0 0.0 0.133502 -0.120302 0.0266009 0.137649 0.0 0.0 -0.137649 0.0 0.0 -0.137649 0.1012194 0.982642 -2.16943e-18 -0.125286 0.0135676 0.0 0.187123 0.932348 -0.230799 0.0300366 -0.0181547 0.195746 0.0309577 -0.0198796 0.196559 0.15223 -0.0308289 -0.18483 -0.0261002 0.0804867 0.0403745 -0.0215285 0.0716957 0.0446908 0.177552 0.976153 -2.16943e-18 0…
330.0 -0.078 0.96816 0.0872416 0.0 0.0 -0.0872416 0.0 0.0 -0.0872416 0.118487 0.000370643 -0.132375 0.0 0.0 0.132375 0.0 0.0 0.132375 -0.10046100000000001 0.982138 -2.16943e-18 0.120418 0.0136497 0.0 -0.143092 0.980713 0.241829 -0.101152 -0.00963557 0.050213 -0.0990642 -0.0136823 0.0523706 -0.42271 -0.0182752 0.0134325 0.298713 0.266023 0.0766541 0.278486 0.305871 0.0513209 -0.180128 0.97701 -2.1…
333.0 0.087741 0.953209 -0.0989469 0.0 0.0 0.0989469 0.0 0.0 0.0989469 0.174057 -0.0322238 -0.197763 0.0 0.0 0.197763 0.0 0.0 0.197763 0.06971519000000001 0.985504 -2.16943e-18 0.180566 -0.0132625 0.0 0.149862 0.94189 -0.198711 0.0377868 -0.00947507 0.144785 0.0389421 -0.0116937 0.145851 0.180804 0.0161677 -0.126724 0.00986003 -0.124765 -0.101931 0.0107116 -0.126357 -0.101556 0.1402469 0.982626 -…
334.0 0.122329 0.946097 -0.1384 0.0 0.0 0.1384 0.0 0.0 0.1384 -0.237578 0.0537543 0.272134 0.0 0.0 -0.272134 0.0 0.0 -0.272134 0.10567570000000001 0.982149 -2.16943e-18 -0.247556 0.0280361 0.0 0.226203 0.917678 -0.304402 0.0570124 -0.0142833 0.229799 0.0574186 -0.0150529 0.230354 0.280365 -0.0133827 -0.137899 -0.673317 0.974485 -0.575709 -0.673032 0.97385 -0.574378 0.223736 0.966771 -2.16943e-18 …
337.0 0.229457 0.914722 -0.263193 0.0 0.0 0.263193 0.0 0.0 0.263193 -0.367117 0.132889 0.436191 0.0 0.0 -0.436191 0.0 0.0 -0.436191 0.218103 0.962251 -2.16943e-18 -0.388118 0.0939774 0.0 0.217106 0.921655 -0.275793 0.0382938 -0.0142811 0.230009 0.0392108 -0.016041 0.230843 0.211996 -0.0368908 -0.223769 -0.47516 0.892931 -0.384577 -0.468793 0.880539 -0.376682 0.210833 0.96904 -2.16943e-18 0.192502…
339.0 0.0391727 0.960827 -0.0440154 0.0 0.0 0.0440154 0.0 0.0 0.0440154 0.119586 -0.0154068 -0.134707 0.0 0.0 0.134707 0.0 0.0 0.134707 0.019484600000000005 0.987809 -2.16943e-18 0.123304 -0.00226737 0.0 0.217859 0.921531 -0.27538 0.028983 -0.00197229 0.221875 0.0307483 -0.00521715 0.22375 0.18276 -0.0409218 -0.29414 0.0539085 0.0837386 -0.00559571 0.0334263 0.123061 -0.0243034 0.210816 0.969059 …
340.0 0.0855892 0.953604 -0.0965026 0.0 0.0 0.0965026 0.0 0.0 0.0965026 -0.0323223 0.00590225 0.036708 0.0 0.0 -0.036708 0.0 0.0 -0.036708 0.06748320000000001 0.985665 -2.16943e-18 -0.0335219 0.0023798 0.0 0.219416 0.920686 -0.280978 0.0351905 -0.00388146 0.230153 0.040138 -0.0133193 0.224171 0.204095 -0.0655243 -0.219987 -0.352905 0.637723 -0.0917238 -0.111113 0.17179 0.143866 0.21348 0.968475 -…
341.0 0.103588 0.950127 -0.116983 0.0 0.0 0.116983 0.0 0.0 0.116983 0.0120032 -0.00244688 -0.013686 0.0 0.0 0.013686 0.0 0.0 0.013686 0.086171 0.984146 -2.16943e-18 0.0124773 -0.00114303 0.0 0.220146 0.920922 -0.275289 0.026964 -0.00147505 0.223369 0.0277884 -0.00308366 0.224525 0.220971 -0.0397127 -0.25077 -0.0401015 0.0932686 -0.0131867 -0.041383 0.0957102 -0.0141785 0.21282099999999998 0.96851…
342.0 0.158981 0.936987 -0.180596 0.0 0.0 0.180596 0.0 0.0 0.180596 -0.186233 0.0504823 0.21557 0.0 0.0 -0.21557 0.0 0.0 -0.21557 0.1439584 0.976993 -2.16943e-18 -0.194989 0.0304612 0.0 0.211262 0.923572 -0.274422 0.0448483 -0.0152852 0.220484 0.045135 -0.0158985 0.220906 0.136061 -0.0363903 -0.467412 0.720189 -0.726922 0.285093 0.718307 -0.723254 0.282749 0.20571699999999998 0.970639 -2.16943e-1…
343.0 0.13289 0.94364 -0.150513 0.0 0.0 0.150513 0.0 0.0 0.150513 -0.351284 0.0839671 0.403514 0.0 0.0 -0.403514 0.0 0.0 -0.403514 0.1166876 0.980834 -2.16943e-18 -0.36654 0.0460147 0.0 0.204582 0.92499 -0.271186 0.0558675 -0.027066 0.218685 0.0569112 -0.0292916 0.22013 0.203315 -0.0211353 -0.122404 -0.531663 0.820546 -0.361909 -0.542876 0.841828 -0.369196 0.199926 0.97155 -2.16943e-18 0.168162 -…
344.0 0.282677 0.893507 -0.327212 0.0 0.0 0.327212 0.0 0.0 0.327212 -0.320856 0.13996 0.391084 0.0 0.0 -0.391084 0.0 0.0 -0.391084 0.274586 0.946645 -2.16943e-18 -0.341879 0.106349 0.0 0.258924 0.909496 -0.321777 0.0237085 0.00990925 0.243557 0.022749 0.0117571 0.242615 -0.328949 0.199085 0.0362859 0.174453 0.498458 -1.2673 0.173547 0.500294 -1.26939 0.253847 0.960971 -2.16943e-18 -0.291585 0.182…
345.0 0.220859 0.917784 -0.252996 0.0 0.0 0.252996 0.0 0.0 0.252996 -0.336392 0.117901 0.398235 0.0 0.0 -0.398235 0.0 0.0 -0.398235 0.20901799999999998 0.964402 -2.16943e-18 -0.355202 0.0821821 0.0 0.22764 0.918748 -0.291639 0.0366563 -0.00324434 0.230368 0.03769 -0.00523124 0.231339 0.230817 -0.0328187 -0.278624 -0.406782 0.844028 -0.454099 -0.390768 0.813079 -0.43691 0.22231299999999998 0.96739…
346.0 0.166124 0.935019 -0.188875 0.0 0.0 0.188875 0.0 0.0 0.188875 -0.450979 0.126264 0.523213 0.0 0.0 -0.523213 0.0 0.0 -0.523213 0.1514416 0.975792 -2.16943e-18 -0.472634 0.0778483 0.0 0.219118 0.921399 -0.271392 0.0271699 -0.00548237 0.225436 0.0264462 -0.00412245 0.225033 0.198255 -0.0480168 -0.229109 -0.194146 0.382444 -0.0749504 -0.179674 0.354689 -0.0621275 0.21144400000000002 0.968705 -2…
348.0 0.115101 0.947701 -0.130128 0.0 0.0 0.130128 0.0 0.0 0.130128 0.190031 -0.0413471 -0.217273 0.0 0.0 0.217273 0.0 0.0 0.217273 0.0981475 0.98297 -2.16943e-18 0.197828 -0.0207484 0.0 0.193862 0.928826 -0.257811 0.0279511 0.0255178 0.177465 0.0297796 0.0220135 0.179172 0.271622 -0.0159191 -0.275003 -0.0294589 0.0389839 -0.126265 -0.0527791 0.084066 -0.150456 0.186824 0.974668 -2.16943e-18 0.28…
350.0 0.14702 0.940141 -0.166777 0.0 0.0 0.166777 0.0 0.0 0.166777 -0.310387 0.0795493 0.357976 0.0 0.0 -0.357976 0.0 0.0 -0.357976 0.1314451 0.978859 -2.16943e-18 -0.324468 0.0461046 0.0 0.131823 0.946015 -0.186306 0.0751744 -0.0630109 0.151268 0.0761737 -0.0651269 0.151434 0.0408539 0.0272732 -0.0689415 -0.0327097 0.149814 -0.277616 -0.0412394 0.165307 -0.27914 0.1247315 0.985273 -2.16943e-18 0…
351.0 0.0611938 0.957712 -0.0688633 0.0 0.0 0.0688633 0.0 0.0 0.0688633 -0.239555 0.0369349 0.270796 0.0 0.0 -0.270796 0.0 0.0 -0.270796 0.0422215 0.987108 -2.16943e-18 -0.247682 0.0107151 0.0 0.10675 0.952981 -0.139836 0.06383 -0.0765991 0.12771 0.0643571 -0.0776867 0.127226 0.0500348 0.0109989 0.00903301 0.00708585 -0.12933 9.51813e-05 0.000916199 -0.118389 0.000512945 0.0958794 0.988457 -2.169…
352.0 0.159663 0.936802 -0.181387 0.0 0.0 0.181387 0.0 0.0 0.181387 -0.247733 0.0673635 0.28682 0.0 0.0 -0.28682 0.0 0.0 -0.28682 0.1446732 0.976881 -2.16943e-18 -0.259405 0.0407344 0.0 0.201323 0.925835 -0.27046 0.0595309 -0.0281004 0.220037 0.0596185 -0.0282719 0.220269 0.131836 -0.0314932 -0.357281 0.70363 -0.911718 0.392345 0.703882 -0.912172 0.392281 0.197052 0.972252 -2.16943e-18 0.208278 -…
353.0 0.0702051 0.956275 -0.079058 0.0 0.0 0.079058 0.0 0.0 0.079058 -0.0443618 0.00730351 0.0502287 0.0 0.0 -0.0502287 0.0 0.0 -0.0502287 0.0515437 0.986657 -2.16943e-18 -0.0459188 0.00245573 0.0 0.210103 0.923553 -0.273518 0.0474426 -0.020983 0.22108 0.0470752 -0.0204172 0.221133 0.186063 -0.0302482 -0.200268 -0.224339 0.42328 -0.17029 -0.260745 0.493147 -0.203157 0.204629 0.970514 -2.16943e-18…
355.0 0.0698762 0.956329 -0.0786856 0.0 0.0 0.0786856 0.0 0.0 0.0786856 0.103243 -0.0169579 -0.11689 0.0 0.0 0.11689 0.0 0.0 0.11689 0.05120330000000001 0.986676 -2.16943e-18 0.106862 -0.00567506 0.0 0.145767 0.943024 -0.198667 0.0703023 -0.0639764 0.164996 0.0709441 -0.0651956 0.165629 0.0729298 0.0291342 -0.160749 0.0951999 0.0320618 -0.287619 0.103926 0.0154404 -0.280813 0.138485 0.983421 -2.1…
356.0 0.0193596 0.963156 -0.0217272 0.0 0.0 0.0217272 0.0 0.0 0.0217272 -0.0181242 0.00192547 0.0203625 0.0 0.0 -0.0203625 0.0 0.0 -0.0203625 -0.0009194000000000008 0.987957 -2.16943e-18 -0.0186418 -7.27374e-05 0.0 0.206128 0.924129 -0.275858 0.0540922 -0.0223864 0.218699 0.0539223 -0.0223542 0.218961 0.215462 -0.0249532 -0.141284 -0.533778 0.835364 -0.368467 -0.530336 0.828799 -0.365674 0.201587…
357.0 0.14706 0.940131 -0.166823 0.0 0.0 0.166823 0.0 0.0 0.166823 -0.191786 0.0491625 0.221194 0.0 0.0 -0.221194 0.0 0.0 -0.221194 0.1314872 0.978853 -2.16943e-18 -0.200488 0.0284974 0.0 0.199593 0.926512 -0.266196 0.0549604 -0.0241737 0.214748 0.055678 -0.0255435 0.215426 0.241317 -0.0253849 -0.13257 -0.777214 1.2268 -0.532259 -0.774489 1.22137 -0.527545 0.194681 0.97267 -2.16943e-18 0.189261 -…
358.0 0.0798304 0.954637 -0.0899662 0.0 0.0 0.0899662 0.0 0.0 0.0899662 0.149676 -0.026322 -0.169786 0.0 0.0 0.169786 0.0 0.0 0.169786 0.061512800000000006 0.98607 -2.16943e-18 0.155117 -0.00999362 0.0 0.126663 0.947125 -0.172435 0.0515296 -0.0352996 0.132609 0.0522045 -0.0365904 0.133185 0.105627 0.0363069 -0.0873357 0.0867143 -0.171381 -0.190095 0.0820147 -0.162352 -0.194417 0.1168718 0.985443 …
359.0 0.120814 0.946438 -0.136665 0.0 0.0 0.136665 0.0 0.0 0.136665 -0.154208 0.03461 0.176569 0.0 0.0 -0.176569 0.0 0.0 -0.176569 0.1040973 0.982326 -2.16943e-18 -0.160654 0.017912 0.0 0.176992 0.935657 -0.220778 0.0379719 -0.0293949 0.186441 0.0386106 -0.0306345 0.187048 0.139145 0.0202451 -0.132308 -0.0706238 0.138688 -0.282478 -0.0831947 0.162746 -0.293138 0.1676106 0.978456 -2.16943e-18 0.13…
360.0 0.128142 0.944761 -0.145064 0.0 0.0 0.145064 0.0 0.0 0.145064 -0.255054 0.0594979 0.2926 0.0 0.0 -0.2926 0.0 0.0 -0.2926 0.1117355 0.981442 -2.16943e-18 -0.265967 0.0319176 0.0 0.209815 0.924022 -0.264059 0.034004 -0.0125594 0.217448 0.0381898 -0.0208526 0.222004 0.189434 -0.0378961 -0.1488 -0.152834 0.162326 0.0270842 -0.183663 0.221326 0.00125439 0.20257999999999998 0.970506 -2.16943e-18 …
361.0 -0.0173933 0.966296 0.0194861 0.0 0.0 -0.0194861 0.0 0.0 -0.0194861 0.30827 -0.0199504 -0.345123 0.0 0.0 0.345123 0.0 0.0 0.345123 -0.038636000000000004 0.987032 -2.16943e-18 0.315639 0.0142497 0.0 0.211332 0.923422 -0.269645 0.0326871 -0.00270559 0.221045 0.0328742 -0.00289444 0.210643 0.189468 -0.0170231 -0.234108 -0.0169774 0.105226 -0.136895 -0.100865 0.265699 -0.210823 0.204422 0.97036…
362.0 0.00916513 0.96418 -0.0102804 0.0 0.0 0.0102804 0.0 0.0 0.0102804 0.267921 -0.0253654 -0.300662 0.0 0.0 0.300662 0.0 0.0 0.300662 -0.011398400000000003 0.987856 -2.16943e-18 0.275224 0.00422464 0.0 0.215469 0.922526 -0.276817 0.0284156 0.0109642 0.214029 0.0304542 0.00704297 0.215996 0.20088 -0.0435738 -0.302664 0.0156694 0.134006 -0.0244935 0.0141638 0.136829 -0.0251207 0.20888600000000002…
364.0 0.0699104 0.956324 -0.0787243 0.0 0.0 0.0787243 0.0 0.0 0.0787243 -0.0420243 0.00690429 0.0475795 0.0 0.0 -0.0475795 0.0 0.0 -0.0475795 0.0512387 0.986674 -2.16943e-18 -0.0434977 0.0023117 0.0 0.223301 0.920145 -0.282007 0.0312257 -0.00367253 0.225206 0.0310012 -0.00337385 0.225241 0.193725 -0.03461 -0.28658 0.0143483 0.127875 -0.0751661 0.0117225 0.132937 -0.0777551 0.21674100000000002 0.9…
365.0 0.0208464 0.962996 -0.0233978 0.0 0.0 0.0233978 0.0 0.0 0.0233978 0.18515 -0.0199827 -0.208053 0.0 0.0 0.208053 0.0 0.0 0.208053 0.0006099999999999994 0.987962 -2.16943e-18 0.190472 0.000424983 0.0 0.206983 0.925377 -0.25848 0.0315002 -0.0125906 0.210822 0.038549 -0.0261366 0.21756 0.197846 -0.0312646 -0.0953527 -0.189053 0.108314 0.0391896 -0.383976 0.481814 -0.130056 0.199251 0.971432 -2.…
366.0 -0.0418315 0.967542 0.0468251 0.0 0.0 -0.0468251 0.0 0.0 -0.0468251 0.579462 -0.0216172 -0.647832 0.0 0.0 0.647832 0.0 0.0 0.647832 -0.063621 0.985562 -2.16943e-18 0.591535 0.0429343 0.0 0.179988 0.932107 -0.252829 0.0257845 0.0527367 0.148424 0.0336593 0.0374987 0.156888 0.314558 -0.0301443 -0.24484 -0.105495 0.0108971 0.0196473 -0.0997572 -0.000197844 0.0258556 0.1735952 0.97736 -2.16943e…
367.0 0.0933724 0.952147 -0.105349 0.0 0.0 0.105349 0.0 0.0 0.105349 -0.0473136 0.00907298 0.0538224 0.0 0.0 -0.0538224 0.0 0.0 -0.0538224 0.075559204 0.985056 -2.16943e-18 -0.049118 0.00392401 0.0 0.220638 0.920636 -0.277908 0.0302654 -0.00355569 0.231326 0.0322076 -0.00726153 0.222698 0.188452 -0.0441035 -0.251187 -0.00740169 0.0962809 0.0220118 0.0419357 0.000567219 0.074079 0.2138320000000000…
368.0 0.0997929 0.950892 -0.112658 0.0 0.0 0.112658 0.0 0.0 0.112658 -0.0382273 0.00762065 0.0435483 0.0 0.0 -0.0435483 0.0 0.0 -0.0435483 0.08222738 0.984499 -2.16943e-18 -0.0397176 0.00346534 0.0 0.149139 0.943592 -0.194145 0.0578455 -0.0545087 0.158584 0.058087 -0.0550487 0.158814 0.0921923 0.0338603 -0.0939281 -0.0722696 0.175115 -0.342562 -0.0571591 0.146286 -0.330377 0.1403429 0.983779 -2.1…
369.0 0.018921 0.963202 -0.0212345 0.0 0.0 0.0212345 0.0 0.0 0.0212345 0.438149 -0.0463296 -0.492234 0.0 0.0 0.492234 0.0 0.0 0.492234 -0.0013704999999999967 0.987955 -2.16943e-18 0.450637 0.00198035 0.0 0.181228 0.932348 -0.245836 0.0312767 0.0245011 0.165466 0.0321896 0.0227402 0.166394 0.249907 -0.0357029 -0.183811 -0.0968222 -0.00177831 0.103778 -0.107353 0.0185435 0.0930912 0.174010800000000…
370.0 0.12114 0.946365 -0.137038 0.0 0.0 0.137038 0.0 0.0 0.137038 0.0138724 -0.00311891 -0.0158853 0.0 0.0 0.0158853 0.0 0.0 0.0158853 0.10443720000000001 0.982288 -2.16943e-18 0.0144528 -0.00161687 0.0 0.151176 0.940391 -0.213468 0.0813546 -0.0662795 0.172841 0.0817109 -0.0669578 0.173115 0.126721 0.0191953 0.0471445 -0.223315 0.0741023 -0.118953 -0.222565 0.0726689 -0.118313 0.1458831 0.98183 …
372.0 0.107198 0.949383 -0.121102 0.0 0.0 0.121102 0.0 0.0 0.121102 0.327362 -0.0681388 -0.373571 0.0 0.0 0.373571 0.0 0.0 0.373571 0.08992520000000001 0.983795 -2.16943e-18 0.340447 -0.0326025 0.0 0.188911 0.931738 -0.262952 0.0289726 0.0485293 0.143168 0.0310978 0.0444115 0.145489 0.367972 -0.0108176 -0.354881 -0.117428 0.17914 -0.294843 -0.0735128 0.0940487 -0.246771 0.183064 0.977778 -2.16943…
373.0 0.138747 0.942219 -0.157247 0.0 0.0 0.157247 0.0 0.0 0.157247 -0.314459 0.077407 0.361805 0.0 0.0 -0.361805 0.0 0.0 -0.361805 0.12280160000000001 0.980045 -2.16943e-18 -0.328368 0.0434705 0.0 0.201846 0.927163 -0.249088 0.0357255 -0.0269156 0.213509 0.0384798 -0.0331879 0.219009 0.155826 -0.027848 -0.108039 -0.148514 0.149647 0.0138238 -0.190889 0.230751 -0.0217935 0.193574 0.972449 -2.1694…
374.0 0.109047 0.948996 -0.123212 0.0 0.0 0.123212 0.0 0.0 0.123212 -0.0617407 0.012987 0.070487 0.0 0.0 -0.070487 0.0 0.0 -0.070487 0.0918481 0.983608 -2.16943e-18 -0.0642239 0.00628711 0.0 0.211546 0.923735 -0.268308 0.0314297 -0.00313957 0.218696 0.0330082 -0.00618704 0.220164 0.189142 -0.031838 -0.244621 -0.0188254 0.114729 -0.0452022 -0.0185962 0.11425 -0.0445148 0.20443499999999998 0.970607…
375.0 0.191847 0.9274 -0.218848 0.0 0.0 0.218848 0.0 0.0 0.218848 -0.731815 0.228753 0.856604 0.0 0.0 -0.856604 0.0 0.0 -0.856604 0.178446 0.970928 -2.16943e-18 -0.769629 0.150585 0.0 0.157124 0.939604 -0.129394 -0.0792862 0.0379282 0.187172 -0.0813397 0.0434467 0.182927 -0.330458 0.193756 1.77114 -2.12988 1.13199 -0.195957 -2.16052 1.18112 -0.162355 0.1310127 0.976433 -2.16943e-18 -0.636321 0.06…
376.0 -0.193528 0.960309 0.216699 0.0 0.0 -0.216699 0.0 0.0 -0.216699 0.698559 0.0931651 -0.787349 0.0 0.0 0.787349 0.0 0.0 0.787349 -0.217034 0.961215 -2.16943e-18 0.699758 0.17297 0.0 0.218154 0.921784 -0.267304 0.0276351 -0.0136976 0.235442 0.0291613 -0.0154845 0.229144 0.153546 -0.0451618 -0.277741 0.0190777 0.173977 -0.00112249 0.00625819 0.197802 -0.00737315 0.21015 0.968783 -2.16943e-18 0.…
377.0 0.025091 0.962528 -0.0281687 0.0 0.0 0.0281687 0.0 0.0 0.0281687 -0.0823569 0.00928627 0.0925932 0.0 0.0 -0.0925932 0.0 0.0 -0.0925932 0.0049778000000000044 0.987961 -2.16943e-18 -0.0847689 0.000215287 0.0 0.219414 0.92083 -0.274745 0.0264128 -0.00201825 0.22563 0.0285169 -0.00531598 0.227589 0.178068 -0.0441568 -0.302302 0.0444244 0.125673 -0.00944279 0.0305173 0.152294 -0.0214334 0.212027…
378.0 0.128607 0.944653 -0.145597 0.0 0.0 0.145597 0.0 0.0 0.145597 -0.190542 0.044556 0.218618 0.0 0.0 -0.218618 0.0 0.0 -0.218618 0.1122205 0.981384 -2.16943e-18 -0.198707 0.0239535 0.0 0.174449 0.936294 -0.219893 0.0414931 -0.0318153 0.185769 0.0396536 -0.028041 0.172333 0.11597 0.0460286 -0.167717 -0.0120127 0.179807 -0.489721 -0.154935 0.453504 -0.614133 0.165329 0.978945 -2.16943e-18 0.1231…
379.0 0.018774 0.963218 -0.0210693 0.0 0.0 0.0210693 0.0 0.0 0.0210693 0.2623 -0.0276916 -0.294673 0.0 0.0 0.294673 0.0 0.0 0.294673 -0.0015217000000000008 0.987954 -2.16943e-18 0.26977 0.00123008 0.0 0.196341 0.928662 -0.247615 0.0242123 0.00500041 0.19795 0.02572 0.00210046 0.199397 0.184822 -0.0515441 -0.212481 -0.0487183 0.0907265 0.134679 -0.0427934 0.0793022 0.1407 0.187609 0.973919 -2.1694…
380.0 0.0764444 0.955225 -0.0861266 0.0 0.0 0.0861266 0.0 0.0 0.0861266 -0.120971 0.0207954 0.137133 0.0 0.0 -0.137133 0.0 0.0 -0.137133 0.0580045 0.986289 -2.16943e-18 -0.125316 0.00759055 0.0 0.219199 0.920267 -0.281568 0.0403398 -0.0136951 0.231697 0.0419913 -0.0168627 0.233421 0.139553 -0.0399596 -0.357115 0.449625 -0.45126 0.227748 0.448939 -0.449788 0.225165 0.21351199999999998 0.968055 -2.…
381.0 0.158767 0.937045 -0.180349 0.0 0.0 0.180349 0.0 0.0 0.180349 -0.183027 0.0495649 0.211845 0.0 0.0 -0.211845 0.0 0.0 -0.211845 0.1437349 0.977028 -2.16943e-18 -0.191628 0.0298876 0.0 0.212307 0.923414 -0.275843 0.0446423 -0.0142764 0.219842 0.04497 -0.0149715 0.220261 0.140119 -0.0373434 -0.467364 0.711658 -0.720327 0.286627 0.709997 -0.717073 0.284381 0.206839 0.970594 -2.16943e-18 0.22952…
382.0 0.0417037 0.960497 -0.046867 0.0 0.0 0.046867 0.0 0.0 0.046867 0.238511 -0.0314202 -0.268769 0.0 0.0 0.268769 0.0 0.0 0.268769 0.022094600000000006 0.987757 -2.16943e-18 0.246003 -0.00522539 0.0 0.190697 0.930514 -0.245027 0.027655 0.00719099 0.186343 0.0287761 0.00503345 0.187427 0.202076 -0.0363905 -0.16241 -0.101962 0.0662922 0.0785972 -0.0975319 0.0577514 0.0830616 0.18236000000000002 0…
383.0 0.202131 0.924117 -0.230908 0.0 0.0 0.230908 0.0 0.0 0.230908 -0.320768 0.10453 0.376913 0.0 0.0 -0.376913 0.0 0.0 -0.376913 0.18926900000000002 0.968742 -2.16943e-18 -0.33782 0.0703381 0.0 0.216295 0.922216 -0.282545 0.0489391 -0.0181424 0.224766 0.0495365 -0.0192884 0.225304 0.139105 -0.0307775 -0.421523 0.661339 -0.710686 0.25684 0.66854 -0.724411 0.26223 0.21158100000000002 0.969842 -2.…
384.0 -0.100912 0.967795 0.112843 0.0 0.0 -0.112843 0.0 0.0 -0.112843 0.146398 0.00420715 -0.163625 0.0 0.0 0.163625 0.0 0.0 0.163625 -0.123714 0.979201 -2.16943e-18 0.148365 0.0206767 0.0 -0.127272 0.986122 0.296802 -0.186789 0.000504214 0.0747973 -0.186988 0.000915828 0.0746974 -0.333616 -0.00129552 0.223438 -0.0760999 0.376359 -0.113698 -0.0762863 0.376649 -0.113402 -0.174989 0.974481 -2.16943…
385.0 0.123341 0.945867 -0.13956 0.0 0.0 0.13956 0.0 0.0 0.13956 -0.0831338 0.0189112 0.0952509 0.0 0.0 -0.0952509 0.0 0.0 -0.0952509 0.1067308 0.982029 -2.16943e-18 -0.0866369 0.00991352 0.0 0.207516 0.924822 -0.270325 0.0434901 -0.0121091 0.215219 0.0440251 -0.0130794 0.215692 0.135113 -0.0435621 -0.410852 0.627049 -0.673536 0.344129 0.617768 -0.655636 0.334692 0.20172099999999998 0.971561 -2.1…
386.0 0.17558 0.932316 -0.199862 0.0 0.0 0.199862 0.0 0.0 0.199862 -0.4092 0.119431 0.476237 0.0 0.0 -0.476237 0.0 0.0 -0.476237 0.1613577 0.974103 -2.16943e-18 -0.429394 0.0755811 0.0 0.137979 0.943539 -0.198802 0.0864072 -0.0738074 0.162822 0.0844528 -0.0702614 0.165068 0.0567755 -0.0147542 -0.0726459 0.179493 -0.328569 0.204122 0.184163 -0.336557 0.202313 0.1324036 0.983729 -2.16943e-18 0.0719…
387.0 0.171013 0.933635 -0.194551 0.0 0.0 0.194551 0.0 0.0 0.194551 -0.251077 0.0718353 0.291761 0.0 0.0 -0.291761 0.0 0.0 -0.291761 0.1565668 0.974933 -2.16943e-18 -0.263305 0.0449061 0.0 0.211131 0.923749 -0.274875 0.0434268 -0.0110258 0.219618 0.0438494 -0.0118423 0.22012 0.231631 -0.0210911 -0.167017 -0.430287 0.662646 -0.349371 -0.436672 0.674919 -0.354951 0.205579 0.970864 -2.16943e-18 0.20…
389.0 -0.076797 0.968163 0.0858975 0.0 0.0 -0.0858975 0.0 0.0 -0.0858975 0.392384 0.000700047 -0.438377 0.0 0.0 0.438377 0.0 0.0 0.438377 -0.099238 0.982276 -2.16943e-18 0.398841 0.0446667 0.0 0.213533 0.922482 -0.274404 0.0398977 -0.01251 0.223372 0.0412793 -0.0150956 0.224854 0.149414 -0.0284126 -0.325456 0.357225 -0.349023 0.123848 0.33876 -0.313485 0.105808 0.207478 0.969675 -2.16943e-18 0.19…
390.0 0.0132342 0.963785 -0.0148478 0.0 0.0 0.0148478 0.0 0.0 0.0148478 0.0632495 -0.00627976 -0.0710105 0.0 0.0 0.0710105 0.0 0.0 0.0710105 -0.007217299999999996 0.987911 -2.16943e-18 0.0650064 0.000700874 0.0 0.218663 0.921577 -0.273563 0.0253701 -0.000202367 0.220178 0.025868 -0.000750104 0.220464 0.223 -0.0434809 -0.245887 -0.06007 0.113059 0.00421967 -0.0552475 0.103741 0.00916858 0.21109 0.…
391.0 0.166463 0.934924 -0.189268 0.0 0.0 0.189268 0.0 0.0 0.189268 -0.227034 0.0636607 0.263427 0.0 0.0 -0.263427 0.0 0.0 -0.263427 0.1517966 0.975734 -2.16943e-18 -0.237946 0.0392886 0.0 0.218396 0.921863 -0.283717 0.0398963 -0.00323552 0.219566 0.0409266 -0.00521816 0.220552 0.206363 -0.0199632 -0.298257 0.190918 -0.198033 -0.0145885 0.209885 -0.23445 0.00268227 0.21310099999999998 0.969743 -2…
392.0 0.14045 0.941798 -0.159208 0.0 0.0 0.159208 0.0 0.0 0.159208 0.172351 -0.0427843 -0.198397 0.0 0.0 0.198397 0.0 0.0 0.198397 0.1245807 0.979808 -2.16943e-18 0.180014 -0.0241901 0.0 0.211216 0.92313 -0.279573 0.0285699 0.0270963 0.196371 0.0314865 0.021473 0.199332 0.288942 -0.020046 -0.320587 0.0038368 0.0319321 -0.160277 0.0108888 0.0183087 -0.152938 0.20538 0.970764 -2.16943e-18 0.305974 …
393.0 0.119306 0.946775 -0.134939 0.0 0.0 0.134939 0.0 0.0 0.134939 -0.275291 0.0612865 0.315088 0.0 0.0 -0.315088 0.0 0.0 -0.315088 0.1025269 0.9825 -2.16943e-18 -0.286741 0.0314691 0.0 0.105908 0.949538 -0.17642 0.103469 -0.0777818 0.130844 0.103323 -0.0775239 0.130418 -0.015889 -0.000912415 -0.0855689 0.0167732 0.181602 -0.118301 0.00891413 0.196191 -0.121938 0.1016297 0.987631 -2.16943e-18 -0…
394.0 0.0642787 0.95723 -0.0723515 0.0 0.0 0.0723515 0.0 0.0 0.0723515 0.00725241 -0.0011441 -0.00820268 0.0 0.0 0.00820268 0.0 0.0 0.00820268 0.0454116 0.986965 -2.16943e-18 0.00750136 -0.000350738 0.0 0.210486 0.923139 -0.273022 0.0449526 -0.0185557 0.222612 0.0466098 -0.0218437 0.224179 0.141978 -0.0317414 -0.290803 0.297068 -0.294429 0.141403 0.310692 -0.320445 0.152204 0.20481500000000002 0.…
395.0 0.20464 0.923295 -0.233858 0.0 0.0 0.233858 0.0 0.0 0.233858 -0.241753 0.0795707 0.284343 0.0 0.0 -0.284343 0.0 0.0 -0.284343 0.191912 0.968188 -2.16943e-18 -0.254693 0.0538147 0.0 0.227991 0.91855 -0.28937 0.0345927 -0.0048843 0.23256 0.03564 -0.00689625 0.233538 0.219142 -0.0364229 -0.278683 -0.389448 0.831504 -0.418524 -0.371376 0.796615 -0.399534 0.22222799999999998 0.967097 -2.16943e-1…
396.0 0.0222814 0.96284 -0.0250104 0.0 0.0 0.0250104 0.0 0.0 0.0250104 -0.0708237 0.00775939 0.0795986 0.0 0.0 -0.0795986 0.0 0.0 -0.0795986 0.002086400000000002 0.987964 -2.16943e-18 -0.0728726 -4.50762e-05 0.0 0.212472 0.922839 -0.273819 0.0350218 -0.00631088 0.218159 0.03619 -0.00771735 0.2192 0.199846 -0.0341786 -0.225777 -0.266632 0.526111 -0.227471 -0.304289 0.598275 -0.260695 0.20597900000…
398.0 0.201779 0.924231 -0.230495 0.0 0.0 0.230495 0.0 0.0 0.230495 -0.298066 0.0969957 0.350191 0.0 0.0 -0.350191 0.0 0.0 -0.350191 0.18889899999999998 0.968819 -2.16943e-18 -0.313896 0.0652218 0.0 0.236099 0.916764 -0.299768 0.0295066 0.0075979 0.229061 0.0301866 0.00629004 0.229722 0.242207 -0.0269491 -0.313154 0.0434572 0.0354817 -0.13688 0.0349344 0.05188 -0.145082 0.230618 0.966227 -2.16943…
399.0 0.135185 0.943088 -0.153151 0.0 0.0 0.153151 0.0 0.0 0.153151 -0.2848 0.0688701 0.327353 0.0 0.0 -0.327353 0.0 0.0 -0.327353 0.11908260000000001 0.98053 -2.16943e-18 -0.297259 0.0381137 0.0 0.115929 0.947906 -0.188105 0.103092 -0.0759566 0.134444 0.103911 -0.0775099 0.134429 0.032133 0.0560496 -0.0114409 0.136661 -0.243183 -0.280998 0.147448 -0.263572 -0.273705 0.112152 0.98693 -2.16943e-18…
400.0 0.148094 0.939865 -0.168016 0.0 0.0 0.168016 0.0 0.0 0.168016 -0.0467119 0.0120335 0.0538909 0.0 0.0 -0.0538909 0.0 0.0 -0.0538909 0.1325684 0.978699 -2.16943e-18 -0.0488379 0.00700128 0.0 0.208173 0.925438 -0.25624 0.0259046 -0.00844666 0.215196 0.0270819 -0.010708 0.216281 0.198127 -0.0449101 -0.209319 -0.117141 0.195503 0.0231585 -0.117931 0.19697 0.0230264 0.199573 0.971494 -2.16943e-18…
401.0 0.210547 0.921328 -0.240814 0.0 0.0 0.240814 0.0 0.0 0.240814 -0.581743 0.19597 0.685817 0.0 0.0 -0.685817 0.0 0.0 -0.685817 0.198138 0.96685 -2.16943e-18 -0.613385 0.134067 0.0 0.21904 0.920698 -0.278175 0.0286066 -0.00175637 0.228285 0.0300479 -0.00451298 0.23032 0.185806 -0.0408735 -0.288846 0.0164293 0.138355 -0.0345293 0.00539346 0.159971 -0.0472139 0.21208 0.968486 -2.16943e-18 0.2063…
402.0 0.153151 0.938546 -0.173855 0.0 0.0 0.173855 0.0 0.0 0.173855 -0.289574 0.0764032 0.334586 0.0 0.0 -0.334586 0.0 0.0 -0.334586 0.1378572 0.977925 -2.16943e-18 -0.302955 0.0452376 0.0 0.207906 0.922918 -0.288892 0.0756878 -0.0371339 0.223838 0.0768192 -0.0393061 0.22532 0.108803 -0.0406407 -0.438506 1.06343 -1.39149 0.617028 1.05155 -1.3684 0.602681 0.206331 0.970393 -2.16943e-18 0.219234 -0…
403.0 0.253781 0.905515 -0.292251 0.0 0.0 0.292251 0.0 0.0 0.292251 -0.37744 0.149165 0.453416 0.0 0.0 -0.453416 0.0 0.0 -0.453416 0.24386400000000003 0.955616 -2.16943e-18 -0.400436 0.109369 0.0 0.221537 0.920627 -0.276203 0.0345217 -0.0167359 0.236095 0.0364514 -0.0204592 0.237835 0.153659 -0.0341301 -0.280546 0.185674 -0.128824 0.0695623 0.19488 -0.146435 0.0771693 0.21473799999999998 0.968184…
404.0 0.0725609 0.955884 -0.081726 0.0 0.0 0.081726 0.0 0.0 0.081726 0.101596 -0.0170048 -0.115083 0.0 0.0 0.115083 0.0 0.0 0.115083 0.053982600000000006 0.986524 -2.16943e-18 0.105193 -0.00590721 0.0 0.208081 0.924408 -0.272147 0.0482882 -0.0203143 0.22285 0.0488834 -0.0214367 0.223378 0.184754 -0.0267738 -0.184124 -0.232666 0.412765 -0.182489 -0.244445 0.435293 -0.192276 0.202712 0.971228 -2.16…
405.0 0.0953675 0.951763 -0.107619 0.0 0.0 0.107619 0.0 0.0 0.107619 -0.16322 0.0316837 0.185755 0.0 0.0 -0.185755 0.0 0.0 -0.185755 0.07763071 0.984888 -2.16943e-18 -0.169487 0.0139275 0.0 0.121847 0.948136 -0.171314 0.0734211 -0.0685056 0.145388 0.073956 -0.0691745 0.135525 0.0211139 0.00773797 -0.0934692 -0.049815 0.254656 -0.202156 -0.0222842 0.20121 -0.17419 0.113729 0.986169 -2.16943e-18 0.…
406.0 0.193217 0.92697 -0.220452 0.0 0.0 0.220452 0.0 0.0 0.220452 -0.0745987 0.0234498 0.0873632 0.0 0.0 -0.0873632 0.0 0.0 -0.0873632 0.17988700000000002 0.970644 -2.16943e-18 -0.078468 0.0154838 0.0 0.225203 0.919978 -0.274597 0.0275197 -0.0147039 0.235533 0.0281546 -0.0159221 0.236111 0.172782 -0.0526513 -0.245336 0.0723132 -0.0457144 0.156622 0.0694735 -0.0402563 0.153964 0.21744600000000003…
407.0 0.0609759 0.957745 -0.068617 0.0 0.0 0.068617 0.0 0.0 0.068617 -0.299087 0.0460382 0.338079 0.0 0.0 -0.338079 0.0 0.0 -0.338079 0.041996200000000004 0.987118 -2.16943e-18 -0.309225 0.0133012 0.0 -0.15155 0.980604 0.223751 -0.0769622 -0.00437446 0.0827097 -0.0776278 -0.00312816 0.0823531 -0.346457 0.0345076 0.588398 -0.460482 0.300456 0.385211 -0.40792 0.199948 0.43074 -0.185313 0.979526 -2.…
408.0 0.0604487 0.957826 -0.0680211 0.0 0.0 0.0680211 0.0 0.0 0.0680211 0.304063 -0.0466187 -0.343672 0.0 0.0 0.343672 0.0 0.0 0.343672 0.041451100000000005 0.987141 -2.16943e-18 0.314349 -0.0133339 0.0 0.184269 0.931595 -0.252747 0.0318788 0.0307528 0.162023 0.0334704 0.0276799 0.163663 0.270042 -0.0237405 -0.223468 -0.0550748 -0.0276069 0.00750545 -0.0585111 -0.0209576 0.00383248 0.177688999999…
411.0 0.127983 0.944798 -0.144881 0.0 0.0 0.144881 0.0 0.0 0.144881 -0.174688 0.0407168 0.200395 0.0 0.0 -0.200395 0.0 0.0 -0.200395 0.11156920000000001 0.981462 -2.16943e-18 -0.182159 0.0218263 0.0 0.17453 0.936045 -0.212736 0.0321878 -0.0295284 0.188893 0.0325941 -0.0303118 0.189315 0.0993173 -0.0222732 -0.264288 0.0747069 0.17711 -0.0820902 0.0823087 0.162528 -0.0752903 0.16403220000000002 0.9…
412.0 -0.0370132 0.96735 0.0414377 0.0 0.0 -0.0414377 0.0 0.0 -0.0414377 0.147672 -0.00630585 -0.165131 0.0 0.0 0.165131 0.0 0.0 0.165131 -0.05870099999999999 0.985906 -2.16943e-18 0.150838 0.0101314 0.0 0.212979 0.922151 -0.280806 0.0481429 -0.015776 0.224364 0.0498196 -0.0207434 0.223272 0.149541 -0.0331141 -0.32679 0.46095 -0.550858 0.247615 0.477594 -0.582314 0.257764 0.20816400000000002 0.96…
414.0 -0.0393641 0.967447 0.0440664 0.0 0.0 -0.0440664 0.0 0.0 -0.0440664 -0.105802 0.00423933 0.118298 0.0 0.0 -0.118298 0.0 0.0 -0.118298 -0.061102000000000004 0.985741 -2.16943e-18 -0.108039 -0.00754205 0.0 -0.145915 0.983041 0.264681 -0.139753 0.0186293 0.0651536 -0.140332 0.0197222 0.0622124 -0.448537 -0.0131278 0.179787 0.152411 0.256838 0.0542494 0.147779 0.263227 0.0657783 -0.187025 0.976…
417.0 -0.0533162 0.967897 0.0596621 0.0 0.0 -0.0596621 0.0 0.0 -0.0596621 0.52424 -0.0128209 -0.585862 0.0 0.0 0.585862 0.0 0.0 0.585862 -0.075337 0.984636 -2.16943e-18 0.534407 0.0456911 0.0 0.183785 0.931621 -0.247333 0.0328524 0.0184252 0.174166 0.0337976 0.0165563 0.175131 0.232036 -0.0200111 -0.165998 -0.0886376 0.000859191 0.00668868 -0.0855334 -0.00512544 0.00976901 0.176628 0.976501 -2.16…
418.0 0.0866032 0.953419 -0.0976543 0.0 0.0 0.0976543 0.0 0.0 0.0976543 0.0545929 -0.010034 -0.0620134 0.0 0.0 0.0620134 0.0 0.0 0.0620134 0.06853491 0.98559 -2.16943e-18 0.0566262 -0.00408558 0.0 0.214432 0.922348 -0.283342 0.0534705 -0.0224574 0.221642 0.0534561 -0.0224468 0.221741 0.15614 -0.0342183 -0.351143 0.582479 -0.747296 0.324697 0.584655 -0.751474 0.326678 0.21017200000000003 0.969929 …
421.0 0.0567053 0.958392 -0.0637914 0.0 0.0 0.0637914 0.0 0.0 0.0637914 -0.309726 0.046147 0.34985 0.0 0.0 -0.34985 0.0 0.0 -0.34985 0.0375819 0.987297 -2.16943e-18 -0.320054 0.01222 0.0 -0.137807 0.981946 0.228447 -0.099415 -0.000638149 0.0802131 -0.0990353 -0.00135871 0.0805336 -0.390644 0.0115829 0.37665 -0.120318 0.222832 0.198512 -0.120846 0.223971 0.197198 -0.17437599999999998 0.979918 -2.1…
423.0 0.163418 0.935772 -0.185737 0.0 0.0 0.185737 0.0 0.0 0.185737 -0.078055 0.0215898 0.0904783 0.0 0.0 -0.0904783 0.0 0.0 -0.0904783 0.14860620000000002 0.976255 -2.16943e-18 -0.0817736 0.0132056 0.0 0.211566 0.923821 -0.264466 0.0338836 -0.0153275 0.222995 0.0348697 -0.0172199 0.223891 0.151248 -0.0426709 -0.34477 0.338313 -0.291081 0.179947 0.336217 -0.286998 0.177291 0.20414300000000002 0.9…
426.0 0.205847 0.922897 -0.235279 0.0 0.0 0.235279 0.0 0.0 0.235279 -0.495566 0.163891 0.583144 0.0 0.0 -0.583144 0.0 0.0 -0.583144 0.19318400000000002 0.967918 -2.16943e-18 -0.522179 0.111107 0.0 0.216909 0.921002 -0.278641 0.0325694 0.00185687 0.227546 0.0376547 -0.00775663 0.221764 0.190655 -0.0873233 -0.308341 0.0372371 0.0788815 0.283229 0.13795 -0.115788 0.385079 0.21073000000000003 0.96863…
427.0 0.167805 0.934547 -0.190825 0.0 0.0 0.190825 0.0 0.0 0.190825 -0.214257 0.0604383 0.248712 0.0 0.0 -0.248712 0.0 0.0 -0.248712 0.1532033 0.9755 -2.16943e-18 -0.224596 0.0374437 0.0 0.221213 0.920579 -0.287724 0.0389553 -0.000353659 0.222328 0.0399042 -0.00217935 0.223239 0.237483 -0.0189017 -0.287852 -0.273256 0.607645 -0.429847 -0.282492 0.625279 -0.437021 0.21609099999999998 0.9688 -2.169…
428.0 -0.00878025 0.965697 0.00984022 0.0 0.0 -0.00984022 0.0 0.0 -0.00984022 -0.14938 0.0111154 0.167351 0.0 0.0 -0.167351 0.0 0.0 -0.167351 -0.029812999999999992 0.987388 -2.16943e-18 -0.153113 -0.00543309 0.0 -0.146006 0.98325 0.267282 -0.145587 0.0244484 0.0620053 -0.144799 0.0229686 0.0625564 -0.455116 -0.0112364 0.197634 0.163482 0.205288 0.117673 0.164758 0.203022 0.117594 -0.1876190000000…
429.0 0.173285 0.932982 -0.197192 0.0 0.0 0.197192 0.0 0.0 0.197192 -0.430449 0.124386 0.500579 0.0 0.0 -0.500579 0.0 0.0 -0.500579 0.15894940000000002 0.974523 -2.16943e-18 -0.451552 0.0782388 0.0 0.199387 0.928554 -0.248341 0.0364119 -0.0222925 0.212739 0.0348325 -0.0190915 0.201431 0.175637 -0.0100291 -0.0909694 -0.137489 0.070892 -0.0665802 -0.215959 0.220477 -0.131007 0.191218 0.973738 -2.16…
432.0 0.0681072 0.956618 -0.0766831 0.0 0.0 0.0766831 0.0 0.0 0.0766831 -0.273403 0.0443451 0.309441 0.0 0.0 -0.309441 0.0 0.0 -0.309441 0.0493725 0.986771 -2.16943e-18 -0.282924 0.014457 0.0 -0.159404 0.982471 0.273472 -0.133301 0.018696 0.0650316 -0.132679 0.0174519 0.06543 -0.480165 -0.0178184 0.154144 0.222778 0.223072 0.187375 0.220915 0.226871 0.184266 -0.199552 0.974749 -2.16943e-18 -0.441…
433.0 0.2133 0.920396 -0.244061 0.0 0.0 0.244061 0.0 0.0 0.244061 -0.32526 0.110747 0.383871 0.0 0.0 -0.383871 0.0 0.0 -0.383871 0.20104100000000003 0.96621 -2.16943e-18 -0.343083 0.0761554 0.0 0.221031 0.920653 -0.278646 0.0337834 -0.00897668 0.230449 0.0346866 -0.0107113 0.231284 0.214167 -0.0439363 -0.272081 -0.410595 0.859493 -0.362096 -0.407812 0.853986 -0.357503 0.21449400000000002 0.968375…
434.0 0.0151346 0.963594 -0.0169816 0.0 0.0 0.0169816 0.0 0.0 0.0169816 -0.125637 0.0127447 0.141083 0.0 0.0 -0.141083 0.0 0.0 -0.141083 -0.005263999999999991 0.98793 -2.16943e-18 -0.129157 -0.0011169 0.0 -0.143243 0.980971 0.236752 -0.0935642 -0.0145709 0.0651033 -0.0954835 -0.0108399 0.0634982 -0.334222 0.0220647 0.448955 -0.320158 0.324467 0.216168 -0.318268 0.320131 0.22273 -0.179590000000000…
436.0 0.034052 0.961472 -0.0382494 0.0 0.0 0.0382494 0.0 0.0 0.0382494 -0.0259058 0.00318583 0.0291603 0.0 0.0 -0.0291603 0.0 0.0 -0.0291603 0.014206300000000005 0.987891 -2.16943e-18 -0.0266942 0.000336908 0.0 0.214466 0.922399 -0.269478 0.032587 -0.0135234 0.225395 0.0321916 -0.012528 0.224917 0.170793 -0.0428142 -0.26399 -0.0862955 0.31234 -0.0753486 -0.0927507 0.324752 -0.0815482 0.207136 0.9…
437.0 0.200094 0.924778 -0.228517 0.0 0.0 0.228517 0.0 0.0 0.228517 -0.043556 0.0140786 0.0511402 0.0 0.0 -0.0511402 0.0 0.0 -0.0511402 0.18712499999999999 0.969186 -2.16943e-18 -0.0458586 0.00943394 0.0 0.224626 0.919507 -0.283563 0.0423636 -0.0235321 0.237748 0.0435303 -0.0257686 0.23878 0.210849 -0.0386848 -0.102521 -0.542115 0.766564 -0.249353 -0.540951 0.764148 -0.245993 0.21893600000000002 …
438.0 0.165461 0.935205 -0.188105 0.0 0.0 0.188105 0.0 0.0 0.188105 -0.325869 0.0909656 0.377983 0.0 0.0 -0.377983 0.0 0.0 -0.377983 0.1507463 0.975906 -2.16943e-18 -0.341486 0.0559768 0.0 0.147166 0.940236 -0.218496 0.0974839 -0.0774897 0.176887 0.0952865 -0.0733498 0.1751 0.0507283 0.00440337 -0.114819 0.216085 -0.275107 0.0234687 0.193149 -0.231648 0.00783698 0.1437403 0.981863 -2.16943e-18 0.…
439.0 0.131673 0.94393 -0.149116 0.0 0.0 0.149116 0.0 0.0 0.149116 -0.219989 0.052259 0.252614 0.0 0.0 -0.252614 0.0 0.0 -0.252614 0.1154183 0.980992 -2.16943e-18 -0.229507 0.0284862 0.0 0.181249 0.933569 -0.222116 0.0322847 -0.0262501 0.188095 0.0405833 -0.0424141 0.198863 0.114228 -0.0278295 -0.127128 -0.190552 0.357771 -0.0612725 0.00968514 -0.0259698 0.113999 0.1715284 0.976566 -2.16943e-18 0…
440.0 -0.0318491 0.967114 0.0356623 0.0 0.0 -0.0356623 0.0 0.0 -0.0356623 -0.0962095 0.00466511 0.107613 0.0 0.0 -0.107613 0.0 0.0 -0.107613 -0.053423999999999985 0.986245 -2.16943e-18 -0.0983345 -0.00603461 0.0 -0.14396 0.982393 0.254423 -0.128288 0.0142078 0.0616368 -0.127552 0.012919 0.0621463 -0.453149 -0.0103288 0.137085 0.261584 0.131913 0.199297 0.230906 0.189902 0.177268 -0.18372300000000…
441.0 0.0456706 0.959966 -0.0513385 0.0 0.0 0.0513385 0.0 0.0 0.0513385 0.150974 -0.0205758 -0.17023 0.0 0.0 0.17023 0.0 0.0 0.17023 0.0261872 0.987661 -2.16943e-18 0.155794 -0.00400626 0.0 0.21888 0.920855 -0.27668 0.0328746 -0.00854428 0.227778 0.0345096 -0.0118341 0.229607 0.194362 -0.0462749 -0.217481 -0.293275 0.558355 -0.16318 -0.318562 0.606718 -0.18387 0.212165 0.968429 -2.16943e-18 0.185…
442.0 0.0550395 0.958639 -0.0619101 0.0 0.0 0.0619101 0.0 0.0 0.0619101 -0.311656 0.0458354 0.351931 0.0 0.0 -0.351931 0.0 0.0 -0.351931 0.035860800000000005 0.987361 -2.16943e-18 -0.321981 0.011687 0.0 -0.137805 0.982656 0.233089 -0.107014 0.00264847 0.0879353 -0.106623 0.00190935 0.0882559 -0.389769 0.0118784 0.413039 -0.160908 0.22878 0.15702 -0.155206 0.217926 0.161574 -0.17525400000000002 0.…
443.0 0.147079 0.940126 -0.166846 0.0 0.0 0.166846 0.0 0.0 0.166846 -0.00435043 0.00111529 0.00501753 0.0 0.0 -0.00501753 0.0 0.0 -0.00501753 0.1315073 0.97885 -2.16943e-18 -0.00454783 0.000646532 0.0 0.209529 0.922118 -0.293438 0.07917 -0.0387721 0.230319 0.0792092 -0.0388462 0.230347 0.127965 -0.0387054 -0.414835 0.970596 -1.30193 0.566072 0.965147 -1.29148 0.56126 0.20853900000000003 0.969878 …
447.0 0.0663305 0.956904 -0.0746725 0.0 0.0 0.0746725 0.0 0.0 0.0746725 -0.151874 0.0243202 0.171837 0.0 0.0 -0.171837 0.0 0.0 -0.171837 0.0475341 0.986863 -2.16943e-18 -0.157128 0.00771228 0.0 0.108412 0.95038 -0.154484 0.0777522 -0.0805202 0.135263 0.077215 -0.0792307 0.128754 0.0428657 0.0397263 -0.006199 -0.208013 0.35767 -0.391748 -0.21588 0.372743 -0.398652 0.0997649 0.986973 -2.16943e-18 0…
448.0 0.0520649 0.959071 -0.0585519 0.0 0.0 0.0585519 0.0 0.0 0.0585519 -0.0182693 0.00262423 0.0206202 0.0 0.0 -0.0206202 0.0 0.0 -0.0206202 0.0327882 0.987468 -2.16943e-18 -0.0188676 0.0006214 0.0 0.223026 0.920137 -0.279309 0.0253119 0.00221896 0.223128 0.0255683 0.00151907 0.22373 0.219809 -0.0526418 -0.272965 -0.192307 0.421571 -0.109257 -0.178963 0.395896 -0.096307 0.21578999999999998 0.968…
449.0 0.167799 0.934548 -0.190818 0.0 0.0 0.190818 0.0 0.0 0.190818 -0.0197145 0.00556096 0.0228847 0.0 0.0 -0.0228847 0.0 0.0 -0.0228847 0.15319670000000002 0.975501 -2.16943e-18 -0.0206658 0.00344516 0.0 0.209609 0.922654 -0.286335 0.0721957 -0.0397672 0.230076 0.0722356 -0.0398428 0.230108 0.130008 -0.0396915 -0.368364 0.775604 -1.031 0.475185 0.764403 -1.00954 0.465504 0.20733000000000001 0.9…
451.0 0.0758963 0.955319 -0.0855053 0.0 0.0 0.0855053 0.0 0.0 0.0855053 -0.0772784 0.013235 0.0875933 0.0 0.0 -0.0875933 0.0 0.0 -0.0875933 0.0574368 0.986323 -2.16943e-18 -0.0800481 0.00479872 0.0 0.20703 0.923491 -0.27987 0.0651593 -0.0353606 0.224467 0.0646512 -0.0346164 0.224851 0.123253 -0.0311645 -0.392148 0.828926 -1.05977 0.429509 0.824022 -1.05045 0.4263 0.20365699999999998 0.970559 -2.1…
452.0 0.133659 0.943456 -0.151398 0.0 0.0 0.151398 0.0 0.0 0.151398 -0.267158 0.0641082 0.306945 0.0 0.0 -0.306945 0.0 0.0 -0.306945 0.1174906 0.980733 -2.16943e-18 -0.278789 0.0352489 0.0 0.215838 0.9223 -0.274534 0.0409258 -0.018469 0.223707 0.0383021 -0.0136044 0.221966 0.145483 -0.039278 -0.320314 0.374068 -0.395243 0.216065 0.325025 -0.301272 0.173654 0.20958 0.969543 -2.16943e-18 0.193932 -…
453.0 0.0822367 0.95421 -0.0926964 0.0 0.0 0.0926964 0.0 0.0 0.0926964 0.312974 -0.0559208 -0.355195 0.0 0.0 0.355195 0.0 0.0 0.355195 0.06400700000000001 0.985906 -2.16943e-18 0.324451 -0.0217928 0.0 0.182181 0.932737 -0.252375 0.0299041 0.0397048 0.149234 0.0315803 0.0364643 0.151004 0.307946 -0.0256061 -0.268219 -0.0642335 0.00155658 -0.0222925 -0.0652399 0.00349215 -0.0233178 0.175643 0.97794…
454.0 -0.0289068 0.966967 0.032371 0.0 0.0 -0.032371 0.0 0.0 -0.032371 -0.0411803 0.00213268 0.0460688 0.0 0.0 -0.0460688 0.0 0.0 -0.0460688 -0.050417000000000003 0.986424 -2.16943e-18 -0.0421051 -0.00244484 0.0 -0.100709 0.98767 0.291702 -0.215147 0.00497583 0.0936599 -0.213668 0.00290806 0.0954269 -0.295124 0.0142578 0.281508 -0.119275 0.244475 0.00813948 -0.148171 0.300202 -0.0199032 -0.15204 …
455.0 0.217029 0.919117 -0.248465 0.0 0.0 0.248465 0.0 0.0 0.248465 -0.342993 0.118473 0.405411 0.0 0.0 -0.405411 0.0 0.0 -0.405411 0.20497500000000002 0.965328 -2.16943e-18 -0.361977 0.0820237 0.0 0.232121 0.917047 -0.295229 0.0314561 0.00297579 0.234151 0.0326824 0.000617667 0.235323 0.21883 -0.0279415 -0.366256 -0.0187498 0.314261 -0.279058 -0.0158629 0.308635 -0.275327 0.226524 0.966119 -2.16…
456.0 0.0434511 0.960266 -0.0488363 0.0 0.0 0.0488363 0.0 0.0 0.0488363 -0.29085 0.0388979 0.327834 0.0 0.0 -0.327834 0.0 0.0 -0.327834 0.023897100000000004 0.987717 -2.16943e-18 -0.300051 0.00696463 0.0 -0.133982 0.982957 0.232044 -0.110751 0.00332418 0.0904112 -0.110381 0.00263903 0.0907311 -0.379629 0.0126371 0.429449 -0.198319 0.252276 0.101311 -0.193424 0.243094 0.104374 -0.17190699999999998…
457.0 0.0629079 0.957446 -0.0708013 0.0 0.0 0.0708013 0.0 0.0 0.0708013 0.0478403 -0.00747103 -0.0540956 0.0 0.0 0.0540956 0.0 0.0 0.0540956 0.0439939 0.98703 -2.16943e-18 0.049474 -0.00223637 0.0 0.21516 0.92204 -0.274774 0.040062 -0.0171304 0.226546 0.0415085 -0.0200265 0.22816 0.142632 -0.0397634 -0.301004 0.322241 -0.331051 0.200929 0.333669 -0.352867 0.209854 0.20897900000000003 0.969296 -2.…
461.0 0.0468081 0.95981 -0.0526212 0.0 0.0 0.0526212 0.0 0.0 0.0526212 -0.000624388 8.59115e-05 0.000704146 0.0 0.0 -0.000704146 0.0 0.0 -0.000704146 0.027361100000000006 0.98763 -2.16943e-18 -0.000644411 1.73983e-05 0.0 0.211698 0.923128 -0.281652 0.0550366 -0.0231696 0.218854 0.0550028 -0.023268 0.219522 0.258642 -0.0325748 -0.115478 -0.781816 1.15744 -0.475101 -0.776333 1.14692 -0.470217 0.207…
462.0 0.08821 0.953122 -0.0994798 0.0 0.0 0.0994798 0.0 0.0 0.0994798 -0.0876324 0.0162719 0.0995774 0.0 0.0 -0.0995774 0.0 0.0 -0.0995774 0.0702017 0.985468 -2.16943e-18 -0.0909147 0.00672635 0.0 0.211239 0.92321 -0.277595 0.0516056 -0.0230073 0.22104 0.0503703 -0.0206738 0.220286 0.212043 -0.0295174 -0.16001 -0.522635 0.856187 -0.362561 -0.517396 0.846369 -0.36066 0.20640399999999998 0.970398 -…
463.0 0.129825 0.944367 -0.146995 0.0 0.0 0.146995 0.0 0.0 0.146995 -0.121821 0.0286661 0.139818 0.0 0.0 -0.139818 0.0 0.0 -0.139818 0.1134908 0.98123 -2.16943e-18 -0.127062 0.0154971 0.0 0.20573 0.926226 -0.254905 0.0242172 -0.00225307 0.210003 0.0256793 -0.00508613 0.211386 0.197858 -0.045928 -0.25049 -0.090282 0.230312 -0.00775488 -0.108024 0.264334 -0.0234541 0.197075 0.972167 -2.16943e-18 0.…
464.0 0.110203 0.948752 -0.124531 0.0 0.0 0.124531 0.0 0.0 0.124531 -0.200393 0.0424283 0.228844 0.0 0.0 -0.228844 0.0 0.0 -0.228844 0.0930503 0.98349 -2.16943e-18 -0.208483 0.0206869 0.0 0.220927 0.920719 -0.275631 0.0293857 -0.00766596 0.233639 0.0307306 -0.0102405 0.23495 0.158775 -0.0502251 -0.327372 0.175386 -0.0380357 0.099547 0.168543 -0.0248151 0.0926706 0.21373599999999998 0.968325 -2.16…
465.0 0.121778 0.946221 -0.137769 0.0 0.0 0.137769 0.0 0.0 0.137769 -0.00947718 0.00213802 0.0108541 0.0 0.0 -0.0108541 0.0 0.0 -0.0108541 0.105102 0.982213 -2.16943e-18 -0.00987453 0.001112 0.0 0.155559 0.939139 -0.216952 0.0763532 -0.0602915 0.177496 0.07752 -0.0625157 0.178411 0.113711 0.0132934 -0.0201923 -0.0534558 -0.0862189 -0.0556988 -0.0467826 -0.0989074 -0.0507566 0.149993 0.980933 -2.1…
466.0 0.206547 0.922665 -0.236102 0.0 0.0 0.236102 0.0 0.0 0.236102 -0.410833 0.136244 0.483568 0.0 0.0 -0.483568 0.0 0.0 -0.483568 0.193921 0.967761 -2.16943e-18 -0.432938 0.0924913 0.0 0.205411 0.923951 -0.283067 0.0726377 -0.0377817 0.228055 0.0726924 -0.0378811 0.228067 0.11121 -0.0379833 -0.39954 0.922037 -1.2042 0.535762 0.912004 -1.18501 0.527173 0.203106 0.971081 -2.16943e-18 0.207858 -0.…
468.0 0.226985 0.915612 -0.260258 0.0 0.0 0.260258 0.0 0.0 0.260258 -0.412674 0.14801 0.489801 0.0 0.0 -0.489801 0.0 0.0 -0.489801 0.21549000000000001 0.96288 -2.16943e-18 -0.436127 0.104248 0.0 0.210601 0.92394 -0.277059 0.05152 -0.0215081 0.221197 0.0517029 -0.0218454 0.221354 0.241614 -0.02256 -0.13269 -0.678996 1.04364 -0.490287 -0.684624 1.05466 -0.496008 0.20582899999999998 0.971068 -2.1694…
469.0 -0.016665 0.966248 0.0186707 0.0 0.0 -0.0186707 0.0 0.0 -0.0186707 0.289428 -0.018968 -0.324046 0.0 0.0 0.324046 0.0 0.0 0.324046 -0.03788999999999999 0.987066 -2.16943e-18 0.296373 0.0131378 0.0 0.217273 0.921587 -0.278232 0.0343544 -0.0024305 0.225994 0.0335971 -0.000830897 0.21485 0.197672 -0.0221346 -0.244477 -0.237055 0.527787 -0.328202 -0.326624 0.699159 -0.408007 0.21097 0.969203 -2.…
471.0 0.105716 0.94969 -0.11941 0.0 0.0 0.11941 0.0 0.0 0.11941 -0.00454986 0.000939005 0.00519028 0.0 0.0 -0.00519028 0.0 0.0 -0.00519028 0.0883838 0.983941 -2.16943e-18 -0.00473083 0.000444968 0.0 0.229461 0.917316 -0.293536 0.0363337 -0.00441249 0.231356 0.0301274 0.00751215 0.225996 0.195564 -0.0254891 -0.355077 -0.0415352 0.385706 -0.306247 -0.0888332 0.477183 -0.358193 0.22391899999999998 0…
472.0 0.215756 0.919556 -0.246961 0.0 0.0 0.246961 0.0 0.0 0.246961 -0.191448 0.0658055 0.22617 0.0 0.0 -0.22617 0.0 0.0 -0.22617 0.20363199999999998 0.965631 -2.16943e-18 -0.202008 0.0454555 0.0 0.230071 0.91776 -0.284343 0.0326171 -0.0168072 0.244165 0.0336909 -0.0188672 0.245135 0.141913 -0.0439741 -0.334627 0.249208 -0.122419 0.0975839 0.237003 -0.09897 0.0862317 0.22338999999999998 0.966072 …
473.0 0.082027 0.954247 -0.0924585 0.0 0.0 0.0924585 0.0 0.0 0.0924585 0.1459 -0.026033 -0.165576 0.0 0.0 0.165576 0.0 0.0 0.165576 0.0637897 0.98592 -2.16943e-18 0.151247 -0.0101228 0.0 0.132218 0.947087 -0.174146 0.0484453 -0.0379324 0.134454 0.0487948 -0.0386004 0.13475 0.132086 0.00551179 0.0239732 -0.170968 -0.0054568 0.00993887 -0.180358 0.0125 0.00199974 0.1219756 0.985614 -2.16943e-18 0.1…
474.0 0.0316596 0.961763 -0.0355568 0.0 0.0 0.0355568 0.0 0.0 0.0355568 -0.0400632 0.00481739 0.0450815 0.0 0.0 -0.0450815 0.0 0.0 -0.0450815 0.011741399999999999 0.987919 -2.16943e-18 -0.0412701 0.000409734 0.0 0.209874 0.92343 -0.267922 0.0401962 -0.0196005 0.223926 0.0404294 -0.0206971 0.224667 0.164081 -0.037278 -0.227301 0.022229 0.0463238 0.0439512 0.0331913 0.0253293 0.0534995 0.2032510000…
475.0 0.0793215 0.954726 -0.089389 0.0 0.0 0.089389 0.0 0.0 0.089389 -0.577767 0.101262 0.655327 0.0 0.0 -0.655327 0.0 0.0 -0.655327 0.060985500000000005 0.986104 -2.16943e-18 -0.598734 0.0382271 0.0 -0.0451512 0.985193 0.18261 -0.210312 0.0904 0.163028 -0.208717 0.0875746 0.163059 -0.534727 0.0417605 0.439067 0.0757752 0.071684 -0.0365189 0.0804988 0.0635735 -0.038182 -0.093185 0.98817 -2.16943e…
476.0 0.167076 0.934752 -0.189979 0.0 0.0 0.189979 0.0 0.0 0.189979 -0.249473 0.070144 0.289521 0.0 0.0 -0.289521 0.0 0.0 -0.289521 0.15243869999999998 0.975627 -2.16943e-18 -0.261486 0.0433663 0.0 0.204959 0.925168 -0.276318 0.0612232 -0.0274496 0.219589 0.0614903 -0.0279652 0.219807 0.255559 -0.0234526 -0.100984 -0.827989 1.2304 -0.539935 -0.821987 1.2188 -0.533725 0.20121100000000003 0.971996 …
478.0 0.189774 0.928045 -0.216422 0.0 0.0 0.216422 0.0 0.0 0.216422 -0.323484 0.100255 0.378359 0.0 0.0 -0.378359 0.0 0.0 -0.378359 0.176266 0.971351 -2.16943e-18 -0.340103 0.0656883 0.0 0.209603 0.923612 -0.284868 0.0674147 -0.0330382 0.224306 0.0673975 -0.0330057 0.224297 0.139318 -0.039329 -0.372734 0.742585 -0.978341 0.452609 0.734306 -0.962477 0.445426 0.20686300000000002 0.970988 -2.16943e-…
479.0 0.0658977 0.956974 -0.0741828 0.0 0.0 0.0741828 0.0 0.0 0.0741828 -0.107596 0.0171758 0.12173 0.0 0.0 -0.12173 0.0 0.0 -0.12173 0.047086300000000005 0.986885 -2.16943e-18 -0.111312 0.00540888 0.0 0.21989 0.9207 -0.277842 0.0284163 -0.00107173 0.224162 0.0286449 -0.00200943 0.224781 0.186663 -0.0376395 -0.300521 0.0420356 0.115462 -0.0506991 0.0433612 0.112948 -0.0495976 0.21286500000000003 …
480.0 0.0442614 0.960157 -0.0497497 0.0 0.0 0.0497497 0.0 0.0 0.0497497 0.240177 -0.0323443 -0.270751 0.0 0.0 0.270751 0.0 0.0 0.270751 0.0247331 0.987697 -2.16943e-18 0.247801 -0.0059783 0.0 0.190166 0.930629 -0.245771 0.0280994 0.0092106 0.184058 0.029008 0.00746167 0.184943 0.207734 -0.0342739 -0.162411 -0.107798 0.0676797 0.0633531 -0.102529 0.0575237 0.0686268 0.181986 0.975573 -2.16943e-18 …
481.0 0.292778 0.889026 -0.339557 0.0 0.0 0.339557 0.0 0.0 0.339557 -0.732396 0.330298 0.897602 0.0 0.0 -0.897602 0.0 0.0 -0.897602 0.285357 0.943221 -2.16943e-18 -0.781595 0.253756 0.0 0.245843 0.917991 -0.283809 0.020705 -0.0275633 0.236431 0.0202549 -0.0266754 0.236027 -0.594372 0.36419 1.01762 -0.802875 1.04957 -1.91125 -0.814874 1.07266 -1.92303 0.237153 0.966722 -2.16943e-18 -0.712551 0.292…
482.0 0.0140141 0.963707 -0.0157234 0.0 0.0 0.0157234 0.0 0.0 0.0157234 0.0522853 -0.00523741 -0.0587061 0.0 0.0 0.0587061 0.0 0.0 0.0587061 -0.006415699999999996 0.987919 -2.16943e-18 0.0537428 0.00053237 0.0 0.205703 0.925839 -0.253889 0.0322999 -0.0249734 0.218078 0.0295354 -0.0183075 0.213993 0.1888 -0.0387127 -0.110436 -0.163064 0.101393 0.0868298 -0.175847 0.125904 0.0752491 0.197141 0.9716…
483.0 0.140321 0.94183 -0.159058 0.0 0.0 0.159058 0.0 0.0 0.159058 -0.133176 0.0330385 0.153296 0.0 0.0 -0.153296 0.0 0.0 -0.153296 0.1244451 0.979826 -2.16943e-18 -0.139096 0.0186703 0.0 0.203838 0.926476 -0.257392 0.0326874 -0.00886655 0.210408 0.0331394 -0.00974544 0.210831 0.204093 -0.0348607 -0.232096 -0.228069 0.454494 -0.175333 -0.226289 0.451026 -0.17314 0.196138 0.972431 -2.16943e-18 0.2…
485.0 0.115335 0.94765 -0.130396 0.0 0.0 0.130396 0.0 0.0 0.130396 0.23643 -0.0515088 -0.270338 0.0 0.0 0.270338 0.0 0.0 0.270338 0.0983915 0.982944 -2.16943e-18 0.246137 -0.0258818 0.0 0.199505 0.928724 -0.267449 0.0267279 0.0362065 0.165257 0.0281624 0.0334359 0.166756 0.323103 -0.0114939 -0.299211 -0.123798 0.16995 -0.26598 -0.122638 0.167639 -0.264098 0.19311899999999999 0.97531 -2.16943e-18 …
486.0 -0.17374 0.962724 0.194427 0.0 0.0 -0.194427 0.0 0.0 -0.194427 0.515836 0.0571356 -0.579823 0.0 0.0 0.579823 0.0 0.0 0.579823 -0.197187 0.965887 -2.16943e-18 0.518027 0.115871 0.0 0.229063 0.917907 -0.292866 0.0327549 0.0029466 0.228932 0.0359665 -0.00247239 0.228339 0.239638 -0.0472238 -0.223119 -0.403527 0.686718 -0.267 -0.377439 0.63618 -0.237313 0.22358899999999998 0.966708 -2.16943e-18…
487.0 -0.0957001 0.96793 0.107018 0.0 0.0 -0.107018 0.0 0.0 -0.107018 0.299754 0.00686706 -0.334977 0.0 0.0 0.334977 0.0 0.0 0.334977 -0.11843 0.979921 -2.16943e-18 0.303978 0.04056 0.0 0.215156 0.922667 -0.27065 0.0268559 -0.000605422 0.216473 0.0277376 -0.0023064 0.217122 0.210244 -0.0452078 -0.259195 -0.0238906 0.0963985 0.0274686 -0.01976 0.0884409 0.0315819 0.20762599999999998 0.969853 -2.16…
489.0 0.0216752 0.962907 -0.0243291 0.0 0.0 0.0243291 0.0 0.0 0.0243291 -0.0247251 0.00269181 0.0277864 0.0 0.0 -0.0277864 0.0 0.0 -0.0277864 0.0014626999999999973 0.987963 -2.16943e-18 -0.0254384 -3.30664e-05 0.0 0.206864 0.924064 -0.268508 0.040107 -0.0127794 0.21802 0.0404653 -0.0135665 0.218361 0.192584 -0.0211447 -0.200002 -0.346088 0.652743 -0.342952 -0.324752 0.61174 -0.322921 0.200511 0.9…
490.0 0.00298182 0.964744 -0.00334368 0.0 0.0 0.00334368 0.0 0.0 0.00334368 -0.219193 0.019219 0.245824 0.0 0.0 -0.245824 0.0 0.0 -0.245824 -0.017747799999999994 0.987736 -2.16943e-18 -0.224996 -0.00501495 0.0 -0.125183 0.980696 0.193159 -0.0680393 -0.0149076 0.0912911 -0.0677841 -0.0154036 0.0916433 -0.299605 0.0309411 0.548758 -0.463317 0.336731 0.10226 -0.461046 0.33257 0.10305 -0.15809 0.9830…
492.0 0.0557699 0.958531 -0.0627349 0.0 0.0 0.0627349 0.0 0.0 0.0627349 -0.224089 0.0331457 0.253078 0.0 0.0 -0.253078 0.0 0.0 -0.253078 0.036615400000000006 0.987334 -2.16943e-18 -0.231534 0.00859523 0.0 0.208421 0.923575 -0.276615 0.0561763 -0.0254614 0.222162 0.0566571 -0.0272839 0.22337 0.214962 -0.0253374 -0.130236 -0.573729 0.888845 -0.381073 -0.57916 0.899211 -0.3842 0.20408900000000002 0.…
493.0 0.130979 0.944095 -0.14832 0.0 0.0 0.14832 0.0 0.0 0.14832 -0.355743 0.0842084 0.408423 0.0 0.0 -0.408423 0.0 0.0 -0.408423 0.11469470000000001 0.981082 -2.16943e-18 -0.371101 0.0457605 0.0 0.222856 0.919786 -0.287904 0.0416725 -0.00916084 0.227662 0.0446718 -0.0146892 0.228166 0.166148 -0.0394451 -0.332608 0.388449 -0.441289 0.220771 0.39582 -0.455176 0.22417 0.217852 0.967989 -2.16943e-18…
494.0 0.0148679 0.963621 -0.0166821 0.0 0.0 0.0166821 0.0 0.0 0.0166821 0.537271 -0.0543387 -0.603308 0.0 0.0 0.603308 0.0 0.0 0.603308 -0.00553809999999999 0.987927 -2.16943e-18 0.552307 0.00494157 0.0 0.176231 0.931542 -0.263266 0.0301593 0.0738864 0.133097 0.0303651 0.073486 0.133341 0.341433 0.010185 -0.399407 0.117703 -0.107116 -0.260935 0.0910819 -0.0553879 -0.291734 0.1714139 0.977474 -2.1…
495.0 0.000846392 0.964928 -0.000949046 0.0 0.0 0.000949046 0.0 0.0 0.000949046 0.284275 -0.0242396 -0.318748 0.0 0.0 0.318748 0.0 0.0 0.318748 -0.0199395 0.987685 -2.16943e-18 0.291725 0.00720122 0.0 0.214477 0.922663 -0.275745 0.0291344 0.00955638 0.214957 0.0311587 0.00568379 0.216769 0.199496 -0.0420114 -0.293275 0.0129865 0.123965 -0.0231305 0.0119879 0.125688 -0.022497 0.20788600000000002 0…
497.0 0.205956 0.922861 -0.235406 0.0 0.0 0.235406 0.0 0.0 0.235406 -0.444478 0.147058 0.523049 0.0 0.0 -0.523049 0.0 0.0 -0.523049 0.193298 0.967894 -2.16943e-18 -0.468354 0.0997171 0.0 0.209496 0.924545 -0.264758 0.0330293 -0.00851272 0.219815 0.0314506 -0.00529582 0.207989 0.189059 -0.0117686 -0.193469 -0.188709 0.355971 -0.266205 -0.287394 0.545016 -0.355232 0.20213799999999998 0.971122 -2.16…
498.0 0.129481 0.944448 -0.1466 0.0 0.0 0.1466 0.0 0.0 0.1466 -0.133297 0.0313109 0.152974 0.0 0.0 -0.152974 0.0 0.0 -0.152974 0.1131314 0.981273 -2.16943e-18 -0.139025 0.0169004 0.0 0.202139 0.926575 -0.260089 0.0377607 -0.00937246 0.209753 0.0383319 -0.0105032 0.210294 0.214169 -0.0408375 -0.196544 -0.479596 0.83408 -0.298989 -0.481191 0.837033 -0.299163 0.195213 0.972611 -2.16943e-18 0.190138 …
500.0 0.129842 0.944363 -0.147015 0.0 0.0 0.147015 0.0 0.0 0.147015 -0.00496789 0.00116911 0.0057018 0.0 0.0 -0.0057018 0.0 0.0 -0.0057018 0.1135086 0.981227 -2.16943e-18 -0.0051816 0.000632079 0.0 0.212222 0.921933 -0.297377 0.0762312 -0.0310375 0.226621 0.0769633 -0.0324393 0.227249 0.292898 -0.0298216 -0.0316296 -1.18374 1.67989 -0.678628 -1.18787 1.68754 -0.67891 0.211331 0.970011 -2.16943e-1…
501.0 0.193152 0.926991 -0.220376 0.0 0.0 0.220376 0.0 0.0 0.220376 -0.112213 0.0352644 0.131411 0.0 0.0 -0.131411 0.0 0.0 -0.131411 0.179819 0.970658 -2.16943e-18 -0.118033 0.0232816 0.0 0.220041 0.921577 -0.267221 0.0285811 -0.019655 0.23401 0.0295098 -0.0214359 0.234843 0.21145 -0.0410452 -0.113087 -0.409828 0.531149 -0.127693 -0.424336 0.558874 -0.139301 0.211905 0.968594 -2.16943e-18 0.18175…
502.0 0.212629 0.920624 -0.24327 0.0 0.0 0.24327 0.0 0.0 0.24327 -0.43399 0.147385 0.512055 0.0 0.0 -0.512055 0.0 0.0 -0.512055 0.200334 0.966367 -2.16943e-18 -0.457728 0.101224 0.0 0.216844 0.919829 -0.295338 0.0594784 -0.015573 0.234357 0.0641914 -0.0245681 0.228802 0.257762 -0.0209468 -0.171701 -0.798141 1.32314 -0.682775 -0.760954 1.24994 -0.629988 0.214345 0.968117 -2.16943e-18 0.209868 0.00…
503.0 0.0117133 0.963935 -0.0131403 0.0 0.0 0.0131403 0.0 0.0 0.0131403 -0.29019 0.0283114 0.325743 0.0 0.0 -0.325743 0.0 0.0 -0.325743 -0.008780399999999994 0.987892 -2.16943e-18 -0.298195 -0.00372425 0.0 -0.120933 0.982264 0.199271 -0.0891189 0.000486636 0.102726 -0.0888226 -6.03982e-05 0.102994 -0.379423 0.0192555 0.44145 -0.163069 0.157177 0.16202 -0.160472 0.152305 0.163653 -0.15610000000000…
504.0 0.140384 0.941815 -0.159131 0.0 0.0 0.159131 0.0 0.0 0.159131 -0.255401 0.0633801 0.293992 0.0 0.0 -0.293992 0.0 0.0 -0.293992 0.1245116 0.979817 -2.16943e-18 -0.266755 0.0358256 0.0 0.17046 0.936078 -0.220811 0.0537209 -0.0441165 0.18213 0.0651857 -0.0661249 0.194396 0.0947975 -0.0148088 -0.0768073 0.104526 -0.258352 0.167282 0.190399 -0.421299 0.225926 0.16297250000000002 0.978539 -2.1694…
506.0 -0.000338076 0.965028 0.000378983 0.0 0.0 -0.000378983 0.0 0.0 -0.000378983 0.154374 -0.0129567 -0.173075 0.0 0.0 0.173075 0.0 0.0 0.173075 -0.021154999999999993 0.987654 -2.16943e-18 0.158397 0.00412051 0.0 0.207523 0.92345 -0.283946 0.0665574 -0.0317531 0.221557 0.0671951 -0.0321601 0.222044 0.275964 -0.0322162 -0.0709997 -0.965342 1.37693 -0.536126 -0.957744 1.3622 -0.528052 0.2047070000…
507.0 0.244707 0.909044 -0.281373 0.0 0.0 0.281373 0.0 0.0 0.281373 -0.440818 0.168692 0.527316 0.0 0.0 -0.527316 0.0 0.0 -0.527316 0.23424299999999998 0.958187 -2.16943e-18 -0.467057 0.122121 0.0 0.217927 0.921521 -0.285087 0.0477573 -0.0148963 0.226858 0.0487202 -0.0167452 0.22775 0.146959 -0.025161 -0.428911 0.666116 -0.715074 0.216563 0.662928 -0.708802 0.211823 0.21330900000000003 0.969367 -…
509.0 0.159948 0.936724 -0.181717 0.0 0.0 0.181717 0.0 0.0 0.181717 -0.0581896 0.0158435 0.0673767 0.0 0.0 -0.0673767 0.0 0.0 -0.0673767 0.1449714 0.976834 -2.16943e-18 -0.0609335 0.00958896 0.0 0.207991 0.924148 -0.279817 0.063836 -0.0324965 0.221848 0.0641329 -0.0330646 0.222102 0.263179 -0.0334811 -0.0814557 -0.931675 1.35996 -0.518429 -0.922262 1.34185 -0.509359 0.20457199999999998 0.971217 -…
510.0 0.0657116 0.957003 -0.0739723 0.0 0.0 0.0739723 0.0 0.0 0.0739723 0.157849 -0.0251637 -0.178578 0.0 0.0 0.178578 0.0 0.0 0.178578 0.0468938 0.986894 -2.16943e-18 0.163297 -0.00790047 0.0 0.11346 0.951329 -0.158305 0.0575358 -0.0432145 0.11182 0.0579802 -0.0440627 0.112189 0.0697842 0.0460128 -0.0625175 0.132695 -0.221787 -0.227485 0.131898 -0.220238 -0.228374 0.10362750000000001 0.988329 -2…
511.0 -0.176969 0.96236 0.198057 0.0 0.0 -0.198057 0.0 0.0 -0.198057 0.247251 0.0282952 -0.278035 0.0 0.0 0.278035 0.0 0.0 0.278035 -0.200428 0.965155 -2.16943e-18 0.2482 0.0564636 0.0 -0.150376 0.985264 0.329884 -0.172049 -0.04358 0.0751355 -0.169333 -0.0489537 0.0791397 -0.253189 0.0184415 0.266753 -0.328077 0.546748 0.0983504 -0.286675 0.467675 0.133608 -0.197187 0.969572 -2.16943e-18 -0.27141…
512.0 0.2242 0.916606 -0.256954 0.0 0.0 0.256954 0.0 0.0 0.256954 -0.353007 0.125296 0.418489 0.0 0.0 -0.418489 0.0 0.0 -0.418489 0.21254800000000001 0.963578 -2.16943e-18 -0.372922 0.0878387 0.0 0.22491 0.919567 -0.286874 0.0361887 -0.00569217 0.229981 0.0369449 -0.0071446 0.230687 0.225497 -0.0342218 -0.276721 -0.415697 0.866433 -0.445812 -0.401102 0.838266 -0.430617 0.21919500000000003 0.96786…
513.0 0.195351 0.926297 -0.222952 0.0 0.0 0.222952 0.0 0.0 0.222952 -0.101776 0.0322728 0.119285 0.0 0.0 -0.119285 0.0 0.0 -0.119285 0.18213200000000002 0.970198 -2.16943e-18 -0.107087 0.0214093 0.0 0.2242 0.920332 -0.269176 0.0233673 -0.0156871 0.237284 0.0233462 -0.0156461 0.237266 0.183607 -0.0547018 -0.184535 -0.0937865 0.119886 0.120203 -0.0979011 0.127786 0.116459 0.21559099999999998 0.9676…
514.0 0.0276291 0.962238 -0.0310227 0.0 0.0 0.0310227 0.0 0.0 0.0310227 0.179221 -0.0207265 -0.201562 0.0 0.0 0.201562 0.0 0.0 0.201562 0.007590600000000003 0.98795 -2.16943e-18 0.184528 -0.000995295 0.0 0.210211 0.924726 -0.272968 0.0439317 -0.0133853 0.206105 0.0457329 -0.0168531 0.208126 0.181471 0.00611834 -0.227083 -0.185929 0.457033 -0.44152 -0.194285 0.472849 -0.446695 0.204584 0.971642 -2…
515.0 0.121073 0.94638 -0.136961 0.0 0.0 0.136961 0.0 0.0 0.136961 -0.303005 0.0680997 0.346965 0.0 0.0 -0.346965 0.0 0.0 -0.346965 0.104367 0.982296 -2.16943e-18 -0.31568 0.0352913 0.0 0.217241 0.922287 -0.278765 0.0398822 -0.011182 0.219217 0.0396399 -0.0106138 0.218511 0.212891 -0.0246708 -0.187937 -0.430725 0.744303 -0.378496 -0.424569 0.732531 -0.373435 0.211385 0.969826 -2.16943e-18 0.19222…
516.0 0.0394222 0.960795 -0.0442965 0.0 0.0 0.0442965 0.0 0.0 0.0442965 0.106924 -0.013806 -0.120448 0.0 0.0 0.120448 0.0 0.0 0.120448 0.019741800000000004 0.987804 -2.16943e-18 0.110251 -0.00205835 0.0 0.211965 0.923178 -0.270773 0.0399101 -0.019198 0.219619 0.0368954 -0.0130423 0.217042 0.205869 -0.0318336 -0.142205 -0.286428 0.37692 -0.119718 -0.413878 0.621826 -0.238829 0.205366 0.970138 -2.1…
517.0 0.161251 0.936369 -0.183225 0.0 0.0 0.183225 0.0 0.0 0.183225 -0.199963 0.0547689 0.231629 0.0 0.0 -0.231629 0.0 0.0 -0.231629 0.1463355 0.976618 -2.16943e-18 -0.209429 0.0332811 0.0 0.225625 0.91974 -0.287511 0.0298575 0.00638249 0.222364 0.0301607 0.00577011 0.222816 0.235729 -0.0263727 -0.308245 0.00875188 0.104853 -0.152181 0.0191281 0.0848854 -0.142103 0.21952900000000003 0.968193 -2.1…
518.0 0.157365 0.937424 -0.178727 0.0 0.0 0.178727 0.0 0.0 0.178727 -0.226737 0.0610072 0.262323 0.0 0.0 -0.262323 0.0 0.0 -0.262323 0.14226729999999999 0.977255 -2.16943e-18 -0.237348 0.0366241 0.0 0.201505 0.925998 -0.27079 0.0587601 -0.0263184 0.217092 0.0592212 -0.0271998 0.217655 0.247865 -0.0244775 -0.116125 -0.801681 1.22612 -0.530297 -0.795619 1.2144 -0.523741 0.197222 0.97244 -2.16943e-1…
519.0 0.178394 0.931489 -0.203139 0.0 0.0 0.203139 0.0 0.0 0.203139 0.144649 -0.0427326 -0.168508 0.0 0.0 0.168508 0.0 0.0 0.168508 0.1643112 0.973578 -2.16943e-18 0.151845 -0.0272407 0.0 0.23808 0.915258 -0.312937 0.0328529 0.0236873 0.218526 0.0340476 0.0213855 0.219732 0.326391 -0.0381896 -0.280178 -0.163494 0.174125 -0.169551 -0.152462 0.152828 -0.157938 0.23427399999999998 0.965519 -2.16943e…
521.0 0.0176303 0.963338 -0.0197845 0.0 0.0 0.0197845 0.0 0.0 0.0197845 0.312404 -0.0325755 -0.350914 0.0 0.0 0.350914 0.0 0.0 0.350914 -0.002697900000000003 0.987948 -2.16943e-18 0.321257 0.00187762 0.0 0.190454 0.930508 -0.248245 0.0293635 0.0111696 0.183104 0.0302023 0.00955507 0.183923 0.215446 -0.0312716 -0.160116 -0.112911 0.0594384 0.0470519 -0.107494 0.0489993 0.0524622 0.182619 0.975613 …
523.0 0.119329 0.94677 -0.134965 0.0 0.0 0.134965 0.0 0.0 0.134965 -0.489676 0.109028 0.560468 0.0 0.0 -0.560468 0.0 0.0 -0.560468 0.102551 0.982497 -2.16943e-18 -0.510045 0.0559898 0.0 -0.131429 0.983506 0.225559 -0.109733 0.00701154 0.108747 -0.109208 0.00599935 0.109215 -0.398095 0.0152866 0.447567 -0.158577 0.174084 0.153576 -0.158082 0.173321 0.152829 -0.169095 0.981743 -2.16943e-18 -0.41211…
524.0 0.0959649 0.951646 -0.108299 0.0 0.0 0.108299 0.0 0.0 0.108299 0.406264 -0.0791496 -0.462417 0.0 0.0 0.462417 0.0 0.0 0.462417 0.07825108 0.984837 -2.16943e-18 0.421897 -0.034958 0.0 0.162942 0.938416 -0.241103 0.0337796 0.0564744 0.108763 0.0411946 0.0421022 0.116842 0.40172 -0.0107879 -0.359101 -0.124415 0.122642 -0.201226 -0.113584 0.101355 -0.187082 0.1571739 0.982405 -2.16943e-18 0.405…
525.0 -0.0475479 0.967737 0.0532152 0.0 0.0 -0.0532152 0.0 0.0 -0.0532152 0.501002 -0.015485 -0.559993 0.0 0.0 0.559993 0.0 0.0 0.559993 -0.069455 0.98512 -2.16943e-18 0.511081 0.0403795 0.0 0.186555 0.931282 -0.247355 0.0313358 0.0148276 0.178048 0.032305 0.0129502 0.179007 0.228322 -0.0230372 -0.149013 -0.130121 0.0499066 0.00728651 -0.129308 0.0483345 0.00817625 0.179072 0.97623 -2.16943e-18 0…
526.0 0.1638 0.935666 -0.18618 0.0 0.0 0.18618 0.0 0.0 0.18618 -0.173675 0.0481208 0.201342 0.0 0.0 -0.201342 0.0 0.0 -0.201342 0.1490065 0.97619 -2.16943e-18 -0.181958 0.0294672 0.0 0.216772 0.922146 -0.277656 0.035856 -0.0043758 0.220519 0.0362779 -0.00522194 0.220923 0.232801 -0.0325409 -0.276374 -0.409038 0.838498 -0.433755 -0.4045 0.829707 -0.428611 0.21060099999999998 0.969673 -2.16943e-18 …
527.0 -0.0225359 0.966614 0.0252425 0.0 0.0 -0.0252425 0.0 0.0 -0.0252425 -0.0158445 0.000933861 0.0177324 0.0 0.0 -0.0177324 0.0 0.0 -0.0177324 -0.043899999999999995 0.986779 -2.16943e-18 -0.016213 -0.000825492 0.0 -0.0924822 0.988326 0.295387 -0.22001 -0.0122726 0.110075 -0.221262 -0.00993692 0.109523 -0.265184 0.0229263 0.258511 -0.185045 0.332013 0.10139 -0.189799 0.341196 0.0968178 -0.145148…
528.0 0.0871908 0.95331 -0.0983218 0.0 0.0 0.0983218 0.0 0.0 0.0983218 -0.150018 0.0276762 0.17043 0.0 0.0 -0.17043 0.0 0.0 -0.17043 0.06914440000000001 0.985546 -2.16943e-18 -0.155616 0.0113322 0.0 0.113876 0.94832 -0.169991 0.0843326 -0.0750377 0.145065 0.0906764 -0.0868102 0.140128 0.00848554 -0.0498245 -0.0759129 -0.0842364 0.245804 0.206389 0.241752 -0.373982 0.449431 0.1071152 0.986114 -2.1…
530.0 0.150615 0.939212 -0.170925 0.0 0.0 0.170925 0.0 0.0 0.170925 -0.0069476 0.00181135 0.0080214 0.0 0.0 -0.0080214 0.0 0.0 -0.0080214 0.1352042 0.978317 -2.16943e-18 -0.00726622 0.00106325 0.0 0.208191 0.922745 -0.288072 0.0714019 -0.0316059 0.226171 0.0715972 -0.0319789 0.226335 0.280392 -0.0274572 -0.0560801 -1.05808 1.51856 -0.622377 -1.05427 1.51119 -0.618337 0.206185 0.970252 -2.16943e-1…
531.0 0.0260834 0.962416 -0.0292844 0.0 0.0 0.0292844 0.0 0.0 0.0292844 -0.0678436 0.00772646 0.0762856 0.0 0.0 -0.0762856 0.0 0.0 -0.0762856 0.005999199999999996 0.987958 -2.16943e-18 -0.0698391 0.000255291 0.0 0.209759 0.92358 -0.264028 0.0340332 -0.0171973 0.222126 0.0312519 -0.0120574 0.223098 0.191808 -0.0343271 -0.150821 -0.1417 0.144229 0.00859982 -0.148896 0.158123 0.00101957 0.202148 0.9…
532.0 0.0362618 0.961197 -0.0407371 0.0 0.0 0.0407371 0.0 0.0 0.0407371 -0.0770036 0.00966421 0.0867042 0.0 0.0 -0.0867042 0.0 0.0 -0.0867042 0.0164836 0.987859 -2.16943e-18 -0.0793687 0.0011992 0.0 0.222096 0.920136 -0.278396 0.0279547 -0.00411973 0.227211 0.028105 -0.00410697 0.227628 0.1852 -0.0417536 -0.290189 0.00869629 0.156508 -0.0401813 0.0123424 0.149475 -0.0365758 0.214941 0.967984 -2.1…
533.0 0.133661 0.943455 -0.1514 0.0 0.0 0.1514 0.0 0.0 0.1514 0.142596 -0.0342181 -0.163832 0.0 0.0 0.163832 0.0 0.0 0.163832 0.1174927 0.980733 -2.16943e-18 0.148804 -0.0188145 0.0 0.201357 0.927285 -0.262219 0.0302996 0.0126108 0.189689 0.0323295 0.00870309 0.191677 0.264087 -0.0250536 -0.216853 -0.0906761 0.0412478 -0.0474071 -0.0840037 0.0283763 -0.040679 0.19437700000000002 0.97352 -2.16943e…
534.0 0.124164 0.94568 -0.140502 0.0 0.0 0.140502 0.0 0.0 0.140502 -0.230418 0.0526439 0.264059 0.0 0.0 -0.264059 0.0 0.0 -0.264059 0.107588 0.98193 -2.16943e-18 -0.240153 0.0277091 0.0 0.212772 0.922866 -0.275973 0.0459425 -0.0183328 0.221467 0.0458691 -0.0182985 0.223681 0.130538 -0.0354019 -0.349407 0.517309 -0.57323 0.267607 0.5148 -0.568386 0.265403 0.20732299999999998 0.970054 -2.16943e-18 …
535.0 -0.0584464 0.968008 0.065395 0.0 0.0 -0.065395 0.0 0.0 -0.065395 0.264762 -0.00495653 -0.295847 0.0 0.0 0.295847 0.0 0.0 0.295847 -0.08056499999999998 0.984174 -2.16943e-18 0.269727 0.0246196 0.0 0.222175 0.919935 -0.276033 0.0236738 0.000490384 0.227896 0.0262269 -0.00532988 0.230813 0.176755 -0.0503698 -0.321241 0.0365124 0.177009 -0.00739982 0.0206318 0.207483 -0.0213573 0.214569 0.96767…
536.0 -0.0060135 0.965487 0.00674027 0.0 0.0 -0.00674027 0.0 0.0 -0.00674027 0.205843 -0.0159586 -0.23066 0.0 0.0 0.23066 0.0 0.0 0.23066 -0.026976 0.987484 -2.16943e-18 0.211059 0.00683422 0.0 0.216432 0.921892 -0.271694 0.0294822 -0.00513323 0.223739 0.0312207 -0.0085203 0.225745 0.178074 -0.0348333 -0.272198 0.0205146 0.117912 -0.0446315 0.0144071 0.129604 -0.0497576 0.20916200000000001 0.9691…
537.0 0.255569 0.904806 -0.2944 0.0 0.0 0.2944 0.0 0.0 0.2944 -0.287495 0.114334 0.345661 0.0 0.0 -0.345661 0.0 0.0 -0.345661 0.245761 0.955096 -2.16943e-18 -0.305091 0.0840329 0.0 0.227353 0.918799 -0.284747 0.0471239 -0.0369564 0.248296 0.0484118 -0.0394218 0.249394 0.192588 -0.0236142 -0.0284044 -0.263536 0.131565 -0.007376 -0.251443 0.108375 0.00329402 0.221872 0.966842 -2.16943e-18 0.164652 …
538.0 0.115455 0.947624 -0.130533 0.0 0.0 0.130533 0.0 0.0 0.130533 -0.177073 0.0386029 0.202475 0.0 0.0 -0.202475 0.0 0.0 -0.202475 0.09851660000000001 0.982931 -2.16943e-18 -0.184347 0.01941 0.0 0.16504 0.937712 -0.213997 0.0599106 -0.0579015 0.192143 0.0570511 -0.0522532 0.179567 0.101567 0.0123072 0.0096611 -0.156787 0.0747823 -0.11226 -0.293441 0.334859 -0.21745 0.1571357 0.97962 -2.16943e-1…
540.0 0.153243 0.938522 -0.173961 0.0 0.0 0.173961 0.0 0.0 0.173961 -0.0350334 0.00924745 0.0404803 0.0 0.0 -0.0404803 0.0 0.0 -0.0404803 0.1379533 0.977911 -2.16943e-18 -0.0366528 0.00547702 0.0 0.206656 0.924978 -0.27241 0.0534341 -0.0244053 0.217198 0.0536075 -0.0247374 0.217352 0.23941 -0.0346206 -0.129187 -0.739188 1.14192 -0.442172 -0.732905 1.12984 -0.436154 0.201808 0.971687 -2.16943e-18 …
541.0 0.0459588 0.959927 -0.0516634 0.0 0.0 0.0516634 0.0 0.0 0.0516634 0.222451 -0.0303907 -0.250834 0.0 0.0 0.250834 0.0 0.0 0.250834 0.0264845 0.987654 -2.16943e-18 0.229561 -0.00597782 0.0 0.215427 0.922667 -0.274909 0.0307389 0.0028018 0.217654 0.0321401 0.000108896 0.218979 0.203855 -0.0315732 -0.24052 -0.0744759 0.182568 -0.0903622 -0.0790163 0.191245 -0.0940022 0.208745 0.970064 -2.16943e…
542.0 0.00268698 0.964769 -0.00301302 0.0 0.0 0.00301302 0.0 0.0 0.00301302 0.553129 -0.0483145 -0.620315 0.0 0.0 0.620315 0.0 0.0 0.620315 -0.018050499999999997 0.98773 -2.16943e-18 0.567754 0.0128425 0.0 0.17745 0.932029 -0.259894 0.028899 0.0670128 0.135916 0.027347 0.070024 0.134153 0.344398 -0.0125257 -0.356208 0.0543607 -0.107289 -0.0891846 0.0412741 -0.0818957 -0.103756 0.1720101 0.977767 …
543.0 0.0898596 0.952814 -0.101355 0.0 0.0 0.101355 0.0 0.0 0.101355 -0.190705 0.0357808 0.216775 0.0 0.0 -0.216775 0.0 0.0 -0.216775 0.07191325 0.98534 -2.16943e-18 -0.197889 0.015014 0.0 0.121999 0.948611 -0.171257 0.0723528 -0.0661421 0.138929 0.0727642 -0.0669218 0.140256 0.0293485 0.0118665 -0.0893683 -0.0362478 0.20609 -0.200675 -0.0373282 0.208111 -0.201208 0.1138117 0.986644 -2.16943e-18 …
544.0 -0.0356921 0.967292 0.0399604 0.0 0.0 -0.0399604 0.0 0.0 -0.0399604 -0.0877068 0.00387504 0.0980826 0.0 0.0 -0.0980826 0.0 0.0 -0.0980826 -0.057351 0.985995 -2.16943e-18 -0.0896017 -0.00588536 0.0 -0.13004 0.983604 0.2655 -0.155081 0.0135496 0.0566491 -0.155271 0.0139024 0.0572316 -0.399507 0.00196043 0.215225 0.0757823 0.214097 0.1384 0.0756018 0.21508 0.134236 -0.173356 0.976326 -2.16943e…
546.0 0.25338 0.905673 -0.291769 0.0 0.0 0.291769 0.0 0.0 0.291769 -0.387448 0.152905 0.46535 0.0 0.0 -0.46535 0.0 0.0 -0.46535 0.243438 0.955732 -2.16943e-18 -0.411029 0.112049 0.0 0.22168 0.92115 -0.267238 0.0215278 -0.0103842 0.234216 0.022623 -0.0124864 0.235219 0.179504 -0.054557 -0.249734 -0.113516 0.304035 0.000430229 -0.141015 0.356767 -0.0238479 0.21296199999999998 0.968322 -2.16943e-18 …
547.0 -0.0268064 0.966855 0.0300211 0.0 0.0 -0.0300211 0.0 0.0 -0.0300211 -0.0468145 0.00253478 0.0523783 0.0 0.0 -0.0523783 0.0 0.0 -0.0523783 -0.04826899999999999 0.986547 -2.16943e-18 -0.0478781 -0.00266718 0.0 -0.098613 0.987352 0.287836 -0.210814 0.000978254 0.0924512 -0.210049 0.00024694 0.0927988 -0.286746 0.0162939 0.281756 -0.160395 0.301204 0.00548524 -0.183533 0.345071 -0.0121628 -0.14…
548.0 0.0343959 0.96143 -0.0386365 0.0 0.0 0.0386365 0.0 0.0 0.0386365 -0.0438099 0.00540484 0.049316 0.0 0.0 -0.049316 0.0 0.0 -0.049316 0.014560700000000003 0.987886 -2.16943e-18 -0.045145 0.000587256 0.0 0.216348 0.921743 -0.269011 0.0279949 -0.0110342 0.225273 0.026088 -0.00760308 0.226581 0.194362 -0.0501088 -0.195151 -0.231643 0.388638 -0.0411098 -0.245878 0.416133 -0.0562012 0.208430999999…
549.0 0.131229 0.944035 -0.148607 0.0 0.0 0.148607 0.0 0.0 0.148607 -0.243372 0.0576827 0.279431 0.0 0.0 -0.279431 0.0 0.0 -0.279431 0.11495530000000001 0.98105 -2.16943e-18 -0.253887 0.0313808 0.0 0.160623 0.937902 -0.216192 0.0762801 -0.0741204 0.18986 0.0747399 -0.0711681 0.188115 0.0294028 0.00248644 -0.123278 0.130416 -0.0505502 -0.059321 0.112843 -0.0170793 -0.0724548 0.154435 0.979746 -2.1…
550.0 0.0208854 0.962992 -0.0234415 0.0 0.0 0.0234415 0.0 0.0 0.0234415 -0.19009 0.0205244 0.213605 0.0 0.0 -0.213605 0.0 0.0 -0.213605 0.0006501000000000007 0.987962 -2.16943e-18 -0.195556 -0.000427776 0.0 -0.105973 0.989166 0.306527 -0.233174 0.0182347 0.106401 -0.233989 0.0197775 0.105857 -0.339165 0.00548641 0.262416 -0.0454166 0.251182 -0.0881749 -0.0431776 0.246663 -0.0846959 -0.15913699999…
551.0 0.116225 0.947456 -0.131413 0.0 0.0 0.131413 0.0 0.0 0.131413 -0.446644 0.0977823 0.510814 0.0 0.0 -0.510814 0.0 0.0 -0.510814 0.0993176 0.982846 -2.16943e-18 -0.465036 0.0493778 0.0 -0.152479 0.981667 0.234505 -0.0895043 -0.00178058 0.0923171 -0.090088 -0.000707583 0.0919941 -0.366234 0.0277851 0.581157 -0.438124 0.327593 0.291489 -0.381556 0.219569 0.339507 -0.18779099999999999 0.979187 -…
552.0 0.0880161 0.953158 -0.0992594 0.0 0.0 0.0992594 0.0 0.0 0.0992594 0.303901 -0.0563603 -0.345311 0.0 0.0 0.345311 0.0 0.0 0.345311 0.07000053 0.985483 -2.16943e-18 0.315276 -0.0232559 0.0 0.177648 0.933391 -0.247049 0.0301931 0.0383596 0.149015 0.0317654 0.0353207 0.150669 0.301013 -0.0227336 -0.285385 -0.0269447 -0.0170468 -0.0302186 -0.0277611 -0.0154608 -0.0311663 0.170856 0.978162 -2.169…
553.0 0.256357 0.904492 -0.295347 0.0 0.0 0.295347 0.0 0.0 0.295347 -0.626735 0.249934 0.753819 0.0 0.0 -0.753819 0.0 0.0 -0.753819 0.246597 0.954865 -2.16943e-18 -0.665171 0.18389 0.0 0.211638 0.922165 -0.274518 0.037757 -0.0106943 0.222809 0.0393028 -0.0141387 0.224891 0.197622 -0.0258267 -0.204815 -0.316918 0.591803 -0.298212 -0.347938 0.651162 -0.323835 0.20536900000000002 0.969418 -2.16943e-…
554.0 -0.088233 0.96807 0.0986746 0.0 0.0 -0.0986746 0.0 0.0 -0.0986746 0.389055 0.00566547 -0.434703 0.0 0.0 0.434703 0.0 0.0 0.434703 -0.110855 0.9809 -2.16943e-18 0.3949 0.0493419 0.0 0.216513 0.922873 -0.270374 0.0244802 0.00296091 0.213733 0.0253456 0.00136467 0.214886 0.223411 -0.0501325 -0.259872 -0.16985 0.345358 -0.0707479 -0.1733 0.351921 -0.0731986 0.208787 0.97008 -2.16943e-18 0.22577…
555.0 0.0584443 0.958131 -0.065756 0.0 0.0 0.065756 0.0 0.0 0.065756 -0.20993 0.0316998 0.237195 0.0 0.0 -0.237195 0.0 0.0 -0.237195 0.0393791 0.987227 -2.16943e-18 -0.216978 0.00871134 0.0 0.206887 0.924306 -0.26988 0.0486959 -0.0235772 0.221517 0.0484972 -0.021943 0.221069 0.121461 -0.026948 -0.345727 0.551307 -0.617515 0.239156 0.551443 -0.617934 0.24115 0.20134400000000002 0.970949 -2.16943e-…
556.0 0.192937 0.927058 -0.220125 0.0 0.0 0.220125 0.0 0.0 0.220125 -0.253878 0.0797142 0.297289 0.0 0.0 -0.297289 0.0 0.0 -0.297289 0.179593 0.970702 -2.16943e-18 -0.267036 0.0526024 0.0 0.218935 0.921196 -0.277366 0.0362717 -0.0113465 0.229162 0.0371121 -0.0129598 0.229934 0.217736 -0.04194 -0.2522 -0.450763 0.888851 -0.373834 -0.445224 0.878061 -0.366829 0.21257399999999999 0.96875 -2.16943e-1…
557.0 0.182109 0.930383 -0.207469 0.0 0.0 0.207469 0.0 0.0 0.207469 -0.441785 0.132596 0.515318 0.0 0.0 -0.515318 0.0 0.0 -0.515318 0.1682113 0.97287 -2.16943e-18 -0.463996 0.0853154 0.0 0.159417 0.940692 -0.203629 0.0494901 -0.0427172 0.171725 0.0478541 -0.039014 0.160592 0.0865563 0.0315177 -0.162327 0.31166 -0.403529 -0.125477 0.152632 -0.100492 -0.25212 0.1502833 0.981813 -2.16943e-18 0.11474…
558.0 0.149377 0.939533 -0.169496 0.0 0.0 0.169496 0.0 0.0 0.169496 -0.511426 0.132557 0.590251 0.0 0.0 -0.590251 0.0 0.0 -0.590251 0.1339093 0.978506 -2.16943e-18 -0.534793 0.0774743 0.0 -0.158741 0.982031 0.254901 -0.104534 -0.000636989 0.0832773 -0.105017 0.000256726 0.0829102 -0.351782 0.0249323 0.607624 -0.529279 0.423996 0.197652 -0.516257 0.399052 0.209278 -0.195923 0.976935 -2.16943e-18 -…
559.0 0.155601 0.937896 -0.176686 0.0 0.0 0.176686 0.0 0.0 0.176686 -0.567332 0.151408 0.656013 0.0 0.0 -0.656013 0.0 0.0 -0.656013 0.1404203 0.977539 -2.16943e-18 -0.593742 0.0903774 0.0 -0.134871 0.983224 0.230728 -0.110472 0.00680851 0.0980966 -0.109749 0.00543965 0.0988551 -0.386172 0.0160273 0.468476 -0.258944 0.293019 0.125628 -0.261896 0.298968 0.121089 -0.172626 0.980835 -2.16943e-18 -0.4…
561.0 0.100663 0.950718 -0.11365 0.0 0.0 0.11365 0.0 0.0 0.11365 -0.32157 0.0644371 0.366404 0.0 0.0 -0.366404 0.0 0.0 -0.366404 0.08313191 0.98442 -2.16943e-18 -0.334145 0.0294879 0.0 0.215838 0.922109 -0.269962 0.0290673 -0.00673406 0.222087 0.0290871 -0.00568167 0.222584 0.219779 -0.0290243 -0.191915 -0.165075 0.222903 -0.10624 -0.209708 0.308614 -0.147298 0.208341 0.969228 -2.16943e-18 0.2138…
562.0 0.213656 0.920274 -0.244482 0.0 0.0 0.244482 0.0 0.0 0.244482 0.00426291 -0.00145347 -0.00503179 0.0 0.0 0.00503179 0.0 0.0 0.00503179 0.201417 0.966126 -2.16943e-18 0.00449673 -0.00100014 0.0 0.229005 0.91775 -0.288013 0.0439996 -0.0283335 0.24594 0.0441887 -0.0286949 0.246104 0.197495 -0.0209842 -0.0291542 -0.4103 0.407175 -0.156676 -0.400437 0.388254 -0.14788 0.22354600000000002 0.966094…
564.0 0.171188 0.933585 -0.194755 0.0 0.0 0.194755 0.0 0.0 0.194755 -0.317023 0.090773 0.368414 0.0 0.0 -0.368414 0.0 0.0 -0.368414 0.15675070000000002 0.974902 -2.16943e-18 -0.332471 0.0567719 0.0 0.187895 0.929632 -0.261314 0.0739897 -0.0415 0.200669 0.0750172 -0.0434701 0.201741 0.257716 -0.0249003 0.0602324 -1.14354 1.4826 -0.492087 -1.1321 1.46036 -0.478597 0.18464 0.974975 -2.16943e-18 0.15…
565.0 0.121639 0.946253 -0.137609 0.0 0.0 0.137609 0.0 0.0 0.137609 -0.53184 0.119892 0.609088 0.0 0.0 -0.609088 0.0 0.0 -0.609088 0.1049568 0.98223 -2.16943e-18 -0.554128 0.0623122 0.0 -0.0947445 0.983059 0.175169 -0.0959295 0.00384349 0.130715 -0.096406 0.00476111 0.130394 -0.35301 0.0259882 0.494825 -0.227739 0.138846 0.0257293 -0.223071 0.129948 0.0296052 -0.13065500000000002 0.98719 -2.16943…
566.0 0.194635 0.926523 -0.222113 0.0 0.0 0.222113 0.0 0.0 0.222113 -0.0651718 0.0206055 0.0763633 0.0 0.0 -0.0763633 0.0 0.0 -0.0763633 0.181379 0.970349 -2.16943e-18 -0.0685655 0.0136481 0.0 0.221367 0.920584 -0.278352 0.0416957 -0.0251876 0.236031 0.0425954 -0.0269123 0.236825 0.150477 -0.0335667 -0.259005 0.295713 -0.377846 0.192762 0.294891 -0.376197 0.191141 0.21527200000000002 0.968163 -2.…
567.0 0.127238 0.944972 -0.144026 0.0 0.0 0.144026 0.0 0.0 0.144026 -0.477362 0.110835 0.547501 0.0 0.0 -0.547501 0.0 0.0 -0.547501 0.1107925 0.981555 -2.16943e-18 -0.497729 0.0592067 0.0 -0.141236 0.981172 0.219661 -0.0822254 -0.00720261 0.0835556 -0.0817837 -0.00807782 0.083898 -0.354948 0.0238194 0.492996 -0.297442 0.230459 0.272991 -0.297877 0.231423 0.27173 -0.175767 0.980416 -2.16943e-18 -0…
568.0 0.117315 0.947216 -0.13266 0.0 0.0 0.13266 0.0 0.0 0.13266 -0.0305524 0.00672867 0.0349514 0.0 0.0 -0.0349514 0.0 0.0 -0.0349514 0.10045290000000001 0.982725 -2.16943e-18 -0.031815 0.00341826 0.0 0.157059 0.939736 -0.204121 0.0562274 -0.051512 0.177154 0.0577167 -0.0543551 0.178356 0.0485685 0.0405872 -0.293551 0.595232 -0.578216 -0.182321 0.597599 -0.582472 -0.182774 0.1486161 0.980819 -2.…
569.0 0.0268634 0.962327 -0.0301616 0.0 0.0 0.0301616 0.0 0.0 0.0301616 0.249486 -0.0286348 -0.280559 0.0 0.0 0.280559 0.0 0.0 0.280559 0.006802299999999997 0.987954 -2.16943e-18 0.256849 -0.00116419 0.0 0.19678 0.928707 -0.24858 0.0245395 0.00556018 0.1965 0.026166 0.00243097 0.198065 0.188004 -0.0510742 -0.210297 -0.0592759 0.10017 0.126637 -0.0539247 0.0898408 0.132188 0.188158 0.974028 -2.169…
570.0 0.0623122 0.957538 -0.0701277 0.0 0.0 0.0701277 0.0 0.0 0.0701277 -0.156259 0.0242946 0.176672 0.0 0.0 -0.176672 0.0 0.0 -0.176672 0.0433778 0.987058 -2.16943e-18 -0.161583 0.007195 0.0 0.11299 0.950252 -0.156968 0.0688648 -0.0683842 0.136001 0.069531 -0.0695596 0.13402 0.060946 0.0438935 -0.0445502 0.0905748 -0.162015 -0.240318 0.129751 -0.237181 -0.206255 0.1037261 0.987125 -2.16943e-18 0…
571.0 0.119329 0.94677 -0.134965 0.0 0.0 0.134965 0.0 0.0 0.134965 -0.215963 0.0480846 0.247185 0.0 0.0 -0.247185 0.0 0.0 -0.247185 0.1025505 0.982497 -2.16943e-18 -0.224946 0.0246932 0.0 0.13112 0.945872 -0.185054 0.0808367 -0.0760022 0.158134 0.0802161 -0.0746061 0.147271 0.0498071 0.0408213 -0.0900464 0.0299682 0.0705939 -0.346835 0.0503594 0.0310489 -0.325979 0.12421850000000001 0.985001 -2.1…
576.0 0.26303 0.9018 -0.303386 0.0 0.0 0.303386 0.0 0.0 0.303386 -0.337543 0.137763 0.407305 0.0 0.0 -0.407305 0.0 0.0 -0.407305 0.253682 0.952875 -2.16943e-18 -0.358597 0.102246 0.0 0.22147 0.920575 -0.272843 0.0450569 -0.0437118 0.249189 0.0459058 -0.0453371 0.249923 0.164302 -0.030277 -0.0660587 -0.186002 0.113892 0.0447131 -0.185407 0.11273 0.0454686 0.21489799999999998 0.967768 -2.16943e-18 …
577.0 0.0730204 0.955807 -0.0822465 0.0 0.0 0.0822465 0.0 0.0 0.0822465 0.00772957 -0.00129789 -0.00875645 0.0 0.0 0.00875645 0.0 0.0 0.00875645 0.054458400000000004 0.986497 -2.16943e-18 0.0080037 -0.000453634 0.0 0.217235 0.921536 -0.280651 0.0419571 -0.0130203 0.223592 0.0441828 -0.0174669 0.226227 0.152188 -0.0289968 -0.325091 0.376539 -0.393114 0.143138 0.401708 -0.441219 0.163522 0.21174900…
578.0 0.217747 0.918869 -0.249314 0.0 0.0 0.249314 0.0 0.0 0.249314 -0.559193 0.193682 0.661149 0.0 0.0 -0.661149 0.0 0.0 -0.661149 0.205733 0.965156 -2.16943e-18 -0.590203 0.134266 0.0 0.216975 0.920556 -0.276039 0.031369 -0.00810538 0.229473 0.0316244 -0.00810621 0.229471 0.176845 -0.034655 -0.281184 0.0461526 0.0904965 -0.0408283 0.0529184 0.0774492 -0.0342393 0.21001799999999998 0.968134 -2.1…
579.0 0.234484 0.912885 -0.269173 0.0 0.0 0.269173 0.0 0.0 0.269173 -0.425257 0.156816 0.506375 0.0 0.0 -0.506375 0.0 0.0 -0.506375 0.22342 0.960947 -2.16943e-18 -0.449906 0.111791 0.0 0.210935 0.923744 -0.270324 0.0402757 -0.0146084 0.223068 0.0411707 -0.0163357 0.223875 0.168227 -0.0266331 -0.272192 0.199225 -0.195915 0.0636326 0.221316 -0.238285 0.0832645 0.20464500000000002 0.970609 -2.16943e…
580.0 0.137199 0.942599 -0.155466 0.0 0.0 0.155466 0.0 0.0 0.155466 -0.216115 0.0527908 0.248546 0.0 0.0 -0.248546 0.0 0.0 -0.248546 0.1211853 0.980258 -2.16943e-18 -0.225629 0.0294608 0.0 0.175763 0.935194 -0.223639 0.0429364 -0.0304582 0.190607 0.0414954 -0.0274903 0.178152 0.124313 0.047807 -0.151894 -0.173692 0.439856 -0.614125 -0.296563 0.674879 -0.719599 0.16705920000000002 0.978131 -2.1694…
581.0 0.161299 0.936356 -0.183281 0.0 0.0 0.183281 0.0 0.0 0.183281 -0.326405 0.0894202 0.378101 0.0 0.0 -0.378101 0.0 0.0 -0.378101 0.1463857 0.97661 -2.16943e-18 -0.341859 0.0543455 0.0 0.213864 0.922881 -0.271786 0.0339656 -0.00545058 0.217513 0.033181 -0.00422198 0.223029 0.193006 -0.0206078 -0.248113 0.0143102 0.0625629 -0.0989995 0.0193678 0.0534048 -0.0978996 0.20708900000000002 0.970002 -…
582.0 0.119309 0.946775 -0.134942 0.0 0.0 0.134942 0.0 0.0 0.134942 0.114175 -0.0254185 -0.13068 0.0 0.0 0.13068 0.0 0.0 0.13068 0.1025296 0.982499 -2.16943e-18 0.118924 -0.0130519 0.0 0.16197 0.94062 -0.218221 0.0525569 -0.0239671 0.149252 0.0528576 -0.0245667 0.149674 0.186087 0.0586636 -0.0886614 -0.284797 0.399914 -0.626863 -0.281512 0.393583 -0.623613 0.1545704 0.982761 -2.16943e-18 0.166273…
583.0 0.171713 0.933435 -0.195365 0.0 0.0 0.195365 0.0 0.0 0.195365 -0.141901 0.0407241 0.164933 0.0 0.0 -0.164933 0.0 0.0 -0.164933 0.1573011 0.974808 -2.16943e-18 -0.148826 0.0255066 0.0 0.221283 0.920736 -0.27962 0.0342666 -0.00817481 0.228069 0.0351026 -0.00978018 0.228841 0.161863 -0.0472414 -0.429054 0.459935 -0.37455 0.191988 0.443482 -0.342873 0.175893 0.21488000000000002 0.968512 -2.1694…
584.0 0.0921936 0.952373 -0.104008 0.0 0.0 0.104008 0.0 0.0 0.104008 -0.227263 0.0432646 0.25846 0.0 0.0 -0.25846 0.0 0.0 -0.25846 0.074335551 0.985153 -2.16943e-18 -0.235894 0.0185272 0.0 0.108489 0.950031 -0.167672 0.086921 -0.0697157 0.124601 0.0885233 -0.0725504 0.12013 0.0270465 0.0460219 -0.0624182 0.162241 -0.185067 -0.263781 0.108016 -0.0818113 -0.305909 0.10201400000000001 0.98755 -2.169…
585.0 0.185988 0.929209 -0.211997 0.0 0.0 0.211997 0.0 0.0 0.211997 -0.109595 0.033435 0.128012 0.0 0.0 -0.128012 0.0 0.0 -0.128012 0.1722865 0.972111 -2.16943e-18 -0.115165 0.0217151 0.0 0.221104 0.920884 -0.270542 0.0292295 -0.0169398 0.235216 0.0297738 -0.0179842 0.235709 0.176616 -0.0558682 -0.269455 0.101624 -0.0630661 0.176086 0.100326 -0.0605697 0.174826 0.213295 0.968146 -2.16943e-18 0.20…
586.0 0.194065 0.926703 -0.221446 0.0 0.0 0.221446 0.0 0.0 0.221446 -0.0819645 0.0258547 0.0960194 0.0 0.0 -0.0960194 0.0 0.0 -0.0960194 0.18078 0.970468 -2.16943e-18 -0.0862259 0.0171036 0.0 0.223425 0.920673 -0.269851 0.0258567 -0.0169976 0.235473 0.0265847 -0.0183939 0.236132 0.188074 -0.0438026 -0.164746 -0.102501 0.0972453 0.0701762 -0.101198 0.09473 0.0715359 0.215148 0.967981 -2.16943e-18 …
587.0 -0.0532351 0.967895 0.0595715 0.0 0.0 -0.0595715 0.0 0.0 -0.0595715 -0.168177 0.00412822 0.187946 0.0 0.0 -0.187946 0.0 0.0 -0.187946 -0.075254 0.984643 -2.16943e-18 -0.17144 -0.0146423 0.0 -0.136257 0.981503 0.226242 -0.0971612 -0.00286079 0.072741 -0.0967347 -0.00365231 0.0732359 -0.41438 0.000335863 0.222974 0.0757578 0.224268 0.166761 0.0758435 0.224368 0.165132 -0.17260999999999999 0.9…
588.0 0.0344242 0.961426 -0.0386683 0.0 0.0 0.0386683 0.0 0.0 0.0386683 0.207823 -0.0256458 -0.233943 0.0 0.0 0.233943 0.0 0.0 0.233943 0.014589900000000003 0.987886 -2.16943e-18 0.214157 -0.00279262 0.0 0.215747 0.922804 -0.271554 0.0312017 -0.00586189 0.223761 0.0293705 -0.00218319 0.211994 0.175796 -0.0276634 -0.2682 0.0687555 0.0304055 -0.0488837 0.0285638 0.106959 -0.0823359 0.20855800000000…
589.0 0.153111 0.938557 -0.173809 0.0 0.0 0.173809 0.0 0.0 0.173809 0.0440175 -0.0116117 -0.0508592 0.0 0.0 0.0508592 0.0 0.0 0.0508592 0.13781569999999999 0.977931 -2.16943e-18 0.0460514 -0.00687428 0.0 0.210945 0.922121 -0.293279 0.0751298 -0.0342238 0.226932 0.0751315 -0.0342259 0.226929 0.142924 -0.0415897 -0.407561 0.877783 -1.17471 0.532492 0.870637 -1.16101 0.526264 0.209577 0.969944 -2.16…
590.0 0.137182 0.942603 -0.155447 0.0 0.0 0.155447 0.0 0.0 0.155447 -0.11695 0.0285652 0.134499 0.0 0.0 -0.134499 0.0 0.0 -0.134499 0.1211678 0.98026 -2.16943e-18 -0.122098 0.0159402 0.0 0.209317 0.92507 -0.262507 0.0287837 -0.00378804 0.212718 0.0302233 -0.00656232 0.21407 0.181395 -0.0456404 -0.309565 0.112423 0.00101178 0.0715847 0.147782 -0.0669357 0.104593 0.20155800000000001 0.97153 -2.1694…
591.0 0.0302313 0.961933 -0.0339497 0.0 0.0 0.0339497 0.0 0.0 0.0339497 0.380031 -0.0450773 -0.427551 0.0 0.0 0.427551 0.0 0.0 0.427551 0.010270299999999996 0.987932 -2.16943e-18 0.39141 -0.00325689 0.0 0.187215 0.931217 -0.250876 0.0300719 0.023362 0.169874 0.0312641 0.0210627 0.17108 0.247451 -0.0322491 -0.181114 -0.11856 0.0446853 0.0476091 -0.117336 0.0423185 0.0489671 0.180037 0.976426 -2.16…
592.0 0.059683 0.957943 -0.0671557 0.0 0.0 0.0671557 0.0 0.0 0.0671557 0.0120144 -0.0018314 -0.0135777 0.0 0.0 0.0135777 0.0 0.0 0.0135777 0.0406595 0.987175 -2.16943e-18 0.0124197 -0.000516045 0.0 0.213635 0.923072 -0.272877 0.0400284 -0.0165022 0.220915 0.040295 -0.0171534 0.221452 0.203464 -0.0317227 -0.147288 -0.459158 0.724519 -0.287687 -0.458238 0.722713 -0.286304 0.207341 0.970164 -2.16943…
594.0 0.11638 0.947422 -0.131591 0.0 0.0 0.131591 0.0 0.0 0.131591 -0.00123583 0.000270788 0.00141344 0.0 0.0 -0.00141344 0.0 0.0 -0.00141344 0.0994797 0.982829 -2.16943e-18 -0.00128675 0.00013686 0.0 0.144036 0.942215 -0.204917 0.0838857 -0.0717359 0.167133 0.0844311 -0.0727733 0.167545 0.0966198 0.000866342 0.0233737 -0.0463421 -0.169068 0.0916424 -0.0529868 -0.156399 0.0863882 0.1385324 0.9829…
595.0 0.050874 0.959241 -0.0572079 0.0 0.0 0.0572079 0.0 0.0 0.0572079 -0.121823 0.0173318 0.137473 0.0 0.0 -0.137473 0.0 0.0 -0.137473 0.0315584 0.987507 -2.16943e-18 -0.125794 0.00397375 0.0 0.0939342 0.952898 -0.148764 0.0906839 -0.0831685 0.120892 0.0904764 -0.0823063 0.110963 -0.0170118 0.0124589 -0.0343161 -0.135529 0.380252 -0.25721 -0.165742 0.436569 -0.272822 0.0867183 0.98885 -2.16943e-…
596.0 0.0614884 0.957666 -0.0691963 0.0 0.0 0.0691963 0.0 0.0 0.0691963 0.156914 -0.0242467 -0.177387 0.0 0.0 0.177387 0.0 0.0 0.177387 0.042526 0.987095 -2.16943e-18 0.162244 -0.00707299 0.0 0.106566 0.951688 -0.151853 0.0604239 -0.0469148 0.112209 0.0607386 -0.0475152 0.112468 0.0517901 0.0382121 -0.0716525 0.143336 -0.193049 -0.196071 0.13988 -0.186429 -0.199089 0.09674350000000001 0.988113 -2…
597.0 0.149279 0.939559 -0.169383 0.0 0.0 0.169383 0.0 0.0 0.169383 -0.317185 0.0821731 0.366061 0.0 0.0 -0.366061 0.0 0.0 -0.366061 0.1338071 0.978521 -2.16943e-18 -0.331673 0.0480106 0.0 0.220065 0.919785 -0.287218 0.0442337 -0.00951874 0.226433 0.0478142 -0.0165643 0.229989 0.221199 -0.0180002 -0.193935 -0.487049 0.854339 -0.487139 -0.431128 0.746479 -0.428689 0.21536 0.967854 -2.16943e-18 0.1…
598.0 -0.0780559 0.96816 0.0873041 0.0 0.0 -0.0873041 0.0 0.0 -0.0873041 0.31208 0.00099574 -0.348661 0.0 0.0 0.348661 0.0 0.0 0.348661 -0.10051800000000001 0.982132 -2.16943e-18 0.317167 0.0359717 0.0 0.218303 0.921733 -0.273803 0.0321249 -0.0112896 0.226605 0.0326415 -0.012101 0.224301 0.181997 -0.0283349 -0.237376 -0.0304451 0.141473 -0.0830947 -0.0292655 0.139211 -0.0819589 0.2112240000000000…
599.0 0.195392 0.926284 -0.223 0.0 0.0 0.223 0.0 0.0 0.223 -0.163842 0.0519622 0.192032 0.0 0.0 -0.192032 0.0 0.0 -0.192032 0.182175 0.97019 -2.16943e-18 -0.172392 0.034474 0.0 0.234759 0.91574 -0.290874 0.0246216 0.000139113 0.243501 0.0250387 -0.000662147 0.243898 0.167592 -0.0434312 -0.445989 0.25046 0.0560388 -0.0698438 0.279282 0.000619465 -0.0424477 0.22794199999999998 0.964733 -2.16943e-18…
600.0 0.140449 0.941798 -0.159206 0.0 0.0 0.159206 0.0 0.0 0.159206 -0.246005 0.0610679 0.283182 0.0 0.0 -0.283182 0.0 0.0 -0.283182 0.1245794 0.979808 -2.16943e-18 -0.256944 0.0345274 0.0 0.215753 0.922584 -0.270906 0.0284781 -0.0017177 0.214557 0.0292573 -0.00339309 0.218055 0.202923 -0.0481139 -0.2254 -0.0551128 0.0972357 0.0682536 -0.138525 0.257584 -0.00996151 0.20840000000000003 0.969749 -2…
601.0 -0.00298832 0.965247 0.00334991 0.0 0.0 -0.00334991 0.0 0.0 -0.00334991 0.225126 -0.0182216 -0.252336 0.0 0.0 0.252336 0.0 0.0 0.252336 -0.0238738 0.987579 -2.16943e-18 0.230917 0.0066936 0.0 0.225858 0.918602 -0.294819 0.04074 -0.00126172 0.223201 0.0407843 -0.00137229 0.223221 0.251065 -0.0405448 -0.212554 -0.405251 0.650314 -0.283871 -0.385969 0.61324 -0.265635 0.221252 0.967351 -2.16943…
602.0 -0.0451049 0.967658 0.0504845 0.0 0.0 -0.0504845 0.0 0.0 -0.0504845 0.128041 -0.00430751 -0.14313 0.0 0.0 0.14313 0.0 0.0 0.14313 -0.06696200000000001 0.985313 -2.16943e-18 0.130656 0.00996393 0.0 0.205702 0.925026 -0.271235 0.0496795 -0.0205293 0.214612 0.0493949 -0.0195641 0.214173 0.165355 -0.0295917 -0.231066 0.0806899 -0.0525022 0.0424325 0.124735 -0.137051 0.0823387 0.200438 0.971717 …
603.0 0.0963264 0.951576 -0.108711 0.0 0.0 0.108711 0.0 0.0 0.108711 0.145188 -0.028348 -0.165269 0.0 0.0 0.165269 0.0 0.0 0.165269 0.07862651 0.984806 -2.16943e-18 0.150782 -0.0125561 0.0 0.15683 0.940458 -0.201167 0.0342217 -0.0141237 0.155732 0.0348547 -0.0153383 0.15631 0.185078 -0.00401152 -0.0505983 -0.219199 0.122737 -0.0508019 -0.2281 0.139799 -0.0586792 0.1466639 0.981523 -2.16943e-18 0.…
604.0 -0.0053305 0.965433 0.00597491 0.0 0.0 -0.00597491 0.0 0.0 -0.00597491 0.0562867 -0.00440714 -0.0630766 0.0 0.0 0.0630766 0.0 0.0 0.0630766 -0.026275999999999994 0.987507 -2.16943e-18 0.0577179 0.00182472 0.0 0.218842 0.920605 -0.276554 0.0296961 -0.00479942 0.226895 0.0295812 -0.0046347 0.226986 0.169166 -0.0536854 -0.336244 0.173769 -0.0429638 0.120587 0.175687 -0.046649 0.122372 0.211787…
605.0 0.176108 0.932161 -0.200477 0.0 0.0 0.200477 0.0 0.0 0.200477 0.0138512 -0.00405189 -0.0161232 0.0 0.0 0.0161232 0.0 0.0 0.0161232 0.16191149999999999 0.974005 -2.16943e-18 0.0145358 -0.00256777 0.0 0.213363 0.921846 -0.289223 0.0667726 -0.0320437 0.22825 0.0671621 -0.0327887 0.228585 0.268877 -0.0276455 -0.0684385 -0.919923 1.30527 -0.538351 -0.915978 1.2976 -0.533654 0.21079799999999999 0…
607.0 0.0563533 0.958444 -0.0633938 0.0 0.0 0.0633938 0.0 0.0 0.0633938 -0.0952389 0.0141512 0.10757 0.0 0.0 -0.10757 0.0 0.0 -0.10757 0.0372182 0.987311 -2.16943e-18 -0.0984103 0.00371821 0.0 0.21798 0.920345 -0.281247 0.0406199 -0.01434 0.231739 0.0423477 -0.0172833 0.233448 0.138528 -0.0392722 -0.355657 0.451432 -0.45485 0.22608 0.450355 -0.452665 0.223447 0.2123 0.968101 -2.16943e-18 0.198252…
608.0 -0.0257863 0.9668 0.0288798 0.0 0.0 -0.0288798 0.0 0.0 -0.0288798 -0.0666689 0.00368612 0.0745971 0.0 0.0 -0.0745971 0.0 0.0 -0.0745971 -0.047225 0.986604 -2.16943e-18 -0.0681923 -0.00372076 0.0 -0.11098 0.987184 0.293041 -0.208796 0.0135008 0.0824276 -0.208901 0.0136932 0.082587 -0.327518 0.0103263 0.30559 -0.131164 0.286881 -0.0172265 -0.129211 0.283375 -0.0169846 -0.16120299999999999 0.9…
609.0 0.131982 0.943857 -0.149471 0.0 0.0 0.149471 0.0 0.0 0.149471 -0.15366 0.03656 0.176463 0.0 0.0 -0.176463 0.0 0.0 -0.176463 0.1157407 0.980952 -2.16943e-18 -0.160315 0.0199559 0.0 0.202453 0.927332 -0.250069 0.0254348 -0.00682886 0.208886 0.0271597 -0.0101458 0.210494 0.187974 -0.0440928 -0.228826 -0.0718127 0.171744 0.0295214 -0.07757 0.182734 0.0250062 0.19358 0.972854 -2.16943e-18 0.1950…
610.0 0.312549 0.879819 -0.363924 0.0 0.0 0.363924 0.0 0.0 0.363924 -0.385982 0.185517 0.478446 0.0 0.0 -0.478446 0.0 0.0 -0.478446 0.306489 0.936075 -2.16943e-18 -0.413192 0.145369 0.0 0.300046 0.891608 -0.354206 -0.00300599 0.0239567 0.297258 -0.00384359 0.0255702 0.296404 -0.567738 0.478401 -0.282078 2.64777 -2.80135 -1.06726 2.57982 -2.67071 -1.1318 0.293831 0.946808 -2.16943e-18 -0.318794 0.…
612.0 0.0805502 0.95451 -0.0907828 0.0 0.0 0.0907828 0.0 0.0 0.0907828 -0.11381 0.0201105 0.12912 0.0 0.0 -0.12912 0.0 0.0 -0.12912 0.062258900000000006 0.986021 -2.16943e-18 -0.117959 0.00769635 0.0 0.224296 0.919001 -0.283547 0.0325006 -0.00672363 0.233933 0.0338045 -0.00921511 0.235013 0.161962 -0.0421844 -0.350931 0.264958 -0.159296 0.0921597 0.256705 -0.143398 0.0839562 0.21792299999999998 0…
613.0 0.169931 0.933944 -0.193294 0.0 0.0 0.193294 0.0 0.0 0.193294 -0.166908 0.047527 0.193884 0.0 0.0 -0.193884 0.0 0.0 -0.193884 0.15543230000000002 0.975126 -2.16943e-18 -0.175012 0.0296215 0.0 0.227927 0.918569 -0.284157 0.023646 0.00530805 0.230246 0.0246275 0.00341691 0.231191 0.191365 -0.0519407 -0.437066 0.223024 0.0303812 -0.000827364 0.227554 0.0216643 0.00358815 0.22084900000000002 0.…
615.0 -0.0427905 0.967578 0.0478972 0.0 0.0 -0.0478972 0.0 0.0 -0.0478972 0.176977 -0.00641227 -0.197851 0.0 0.0 0.197851 0.0 0.0 0.197851 -0.0646 0.98549 -2.16943e-18 0.180643 0.013306 0.0 0.211955 0.922949 -0.268614 0.0320921 -0.00780531 0.221454 0.0317993 -0.00733698 0.221444 0.167973 -0.042361 -0.285854 0.0805529 0.0443065 0.0415854 0.0321409 0.137337 -0.00354269 0.20471899999999998 0.969878 …
616.0 0.100664 0.950718 -0.113651 0.0 0.0 0.113651 0.0 0.0 0.113651 0.0350041 -0.00701424 -0.0398844 0.0 0.0 0.0398844 0.0 0.0 0.0398844 0.08313246 0.98442 -2.16943e-18 0.0363729 -0.00320989 0.0 0.214729 0.921849 -0.277088 0.0411958 -0.012418 0.223239 0.0443865 -0.0185456 0.226176 0.151441 -0.0366791 -0.320461 0.387068 -0.430277 0.217212 0.364191 -0.386074 0.192874 0.20902900000000002 0.969206 -2…
617.0 0.030368 0.961917 -0.0341036 0.0 0.0 0.0341036 0.0 0.0 0.0341036 0.173546 -0.0206122 -0.19525 0.0 0.0 0.19525 0.0 0.0 0.19525 0.010411100000000006 0.987931 -2.16943e-18 0.178745 -0.00151483 0.0 0.223245 0.917493 -0.303341 0.0606773 -0.0172168 0.23448 0.0613248 -0.0184533 0.23503 0.123562 -0.00136566 -0.529118 1.07434 -1.21378 0.24578 1.07882 -1.22222 0.247806 0.221109 0.966419 -2.16943e-18 …
618.0 0.0883354 0.953098 -0.0996223 0.0 0.0 0.0996223 0.0 0.0 0.0996223 0.24255 -0.0450735 -0.275619 0.0 0.0 0.275619 0.0 0.0 0.275619 0.07033181000000001 0.985459 -2.16943e-18 0.251639 -0.0186537 0.0 0.179919 0.932345 -0.24425 0.0293908 0.0278139 0.163318 0.0307376 0.0252146 0.164696 0.256657 -0.0213282 -0.250448 -0.0247815 0.00184816 -0.0292937 -0.0284911 0.00900481 -0.0330666 0.172516 0.976988…
619.0 0.217532 0.918943 -0.24906 0.0 0.0 0.24906 0.0 0.0 0.24906 -0.328447 0.113667 0.388297 0.0 0.0 -0.388297 0.0 0.0 -0.388297 0.20550600000000002 0.965207 -2.16943e-18 -0.34665 0.0787673 0.0 0.229602 0.917753 -0.294295 0.037106 -0.00372305 0.23445 0.0385465 -0.00649092 0.2358 0.157065 -0.0367662 -0.483871 0.56147 -0.432683 0.117164 0.572755 -0.454243 0.126094 0.22446100000000002 0.96661 -2.169…
620.0 0.0951173 0.951811 -0.107334 0.0 0.0 0.107334 0.0 0.0 0.107334 -0.146087 0.0283149 0.166248 0.0 0.0 -0.166248 0.0 0.0 -0.166248 0.07737091 0.98491 -2.16943e-18 -0.151692 0.0124218 0.0 0.220231 0.920922 -0.271432 0.0261178 -0.00858745 0.227556 0.0243401 -0.00538897 0.228594 0.193304 -0.0501616 -0.221155 -0.139355 0.268735 -0.00153924 -0.100766 0.194672 0.0332954 0.212277 0.968301 -2.16943e-1…
621.0 0.13991 0.941932 -0.158586 0.0 0.0 0.158586 0.0 0.0 0.158586 -0.31016 0.0767893 0.356976 0.0 0.0 -0.356976 0.0 0.0 -0.356976 0.1240166 0.979884 -2.16943e-18 -0.323928 0.043324 0.0 0.116671 0.947737 -0.18659 0.100376 -0.0755713 0.138712 0.100298 -0.0754051 0.140255 0.0114539 0.0240082 -0.0626923 -0.106376 0.334922 -0.321219 -0.080966 0.287601 -0.30859 0.11246 0.986689 -2.16943e-18 0.0125295 …
622.0 -0.0174361 0.966299 0.019534 0.0 0.0 -0.019534 0.0 0.0 -0.019534 0.207921 -0.0134461 -0.232777 0.0 0.0 0.232777 0.0 0.0 0.232777 -0.03867999999999999 0.98703 -2.16943e-18 0.21289 0.00962131 0.0 0.216069 0.922076 -0.27529 0.0316717 -0.00165401 0.218965 0.0318523 -0.00205233 0.219446 0.205098 -0.0460532 -0.255124 -0.29227 0.613546 -0.217072 -0.283001 0.595706 -0.20805 0.209329 0.969518 -2.169…
623.0 0.109252 0.948953 -0.123446 0.0 0.0 0.123446 0.0 0.0 0.123446 -0.374529 0.0788729 0.427606 0.0 0.0 -0.427606 0.0 0.0 -0.427606 0.0920614 0.983587 -2.16943e-18 -0.389602 0.0382317 0.0 0.220565 0.92069 -0.276944 0.031911 -0.00649192 0.227993 0.0335128 -0.0104228 0.22999 0.189256 -0.0513924 -0.244235 -0.241139 0.51996 -0.125311 -0.261654 0.559197 -0.141891 0.21379700000000001 0.968306 -2.16943…
624.0 0.067957 0.956642 -0.0765131 0.0 0.0 0.0765131 0.0 0.0 0.0765131 0.283078 -0.0458649 -0.320382 0.0 0.0 0.320382 0.0 0.0 0.320382 0.049217000000000004 0.986779 -2.16943e-18 0.29293 -0.0149184 0.0 0.188044 0.931173 -0.25513 0.0307602 0.0293597 0.16369 0.0322837 0.026449 0.165053 0.272927 -0.0263774 -0.209091 -0.099841 0.019991 0.000369238 -0.103666 0.0274778 -0.00417071 0.181373 0.976668 -2.1…
625.0 0.107143 0.949395 -0.121038 0.0 0.0 0.121038 0.0 0.0 0.121038 -0.364432 0.0758305 0.415868 0.0 0.0 -0.415868 0.0 0.0 -0.415868 0.08986720000000001 0.9838 -2.16943e-18 -0.378996 0.0362697 0.0 0.00144314 0.962073 -0.0327987 0.0526169 -0.059882 0.0492353 0.0693564 -0.0680572 0.041306 -0.00950335 0.00282549 0.177183 0.0330092 -0.62798 0.439289 0.292775 -0.907076 0.438614 -0.01269859999999999 0.…
627.0 0.00588934 0.964484 -0.00660492 0.0 0.0 0.00660492 0.0 0.0 0.00660492 -0.0279353 0.00254123 0.0313386 0.0 0.0 -0.0313386 0.0 0.0 -0.0313386 -0.014762799999999993 0.987798 -2.16943e-18 -0.0286853 -0.000545777 0.0 0.223626 0.919333 -0.280079 0.0264342 -0.00243773 0.230649 0.0278628 -0.00456396 0.232017 0.190579 -0.0527529 -0.279876 -0.14911 0.414748 -0.0952557 -0.150268 0.416834 -0.0947293 0.…
628.0 0.147724 0.93996 -0.167589 0.0 0.0 0.167589 0.0 0.0 0.167589 -0.235655 0.0606002 0.271842 0.0 0.0 -0.271842 0.0 0.0 -0.271842 0.1321813 0.978754 -2.16943e-18 -0.246368 0.0352113 0.0 0.184715 0.930741 -0.258352 0.0800208 -0.0521295 0.209213 0.078417 -0.0489152 0.198285 0.0772074 -0.0290414 -0.357108 0.919957 -1.20374 0.495318 0.883054 -1.13452 0.475656 0.18166100000000002 0.975791 -2.16943e-…
629.0 0.173175 0.933014 -0.197064 0.0 0.0 0.197064 0.0 0.0 0.197064 -0.329504 0.0951706 0.383173 0.0 0.0 -0.383173 0.0 0.0 -0.383173 0.1588342 0.974543 -2.16943e-18 -0.345653 0.0598446 0.0 0.197619 0.930141 -0.254833 0.0420084 -0.0137811 0.18444 0.0426417 -0.0150357 0.185309 0.200315 0.0403759 -0.184903 -0.10221 0.205593 -0.514789 -0.186149 0.366678 -0.590641 0.190835 0.975587 -2.16943e-18 0.1997…
630.0 0.210808 0.92124 -0.241122 0.0 0.0 0.241122 0.0 0.0 0.241122 -0.234117 0.0789465 0.276029 0.0 0.0 -0.276029 0.0 0.0 -0.276029 0.198413 0.966789 -2.16943e-18 -0.24686 0.0540356 0.0 0.222723 0.920225 -0.275711 0.0301334 -0.0121215 0.234921 0.0312575 -0.0142795 0.235947 0.18244 -0.0377066 -0.222791 -0.202001 0.428983 -0.15573 -0.203182 0.431155 -0.15555 0.21546700000000002 0.967849 -2.16943e-1…
631.0 0.0927959 0.952258 -0.104693 0.0 0.0 0.104693 0.0 0.0 0.104693 -0.0436403 0.00833891 0.0496376 0.0 0.0 -0.0496376 0.0 0.0 -0.0496376 0.074960753 0.985104 -2.16943e-18 -0.0453013 0.0035892 0.0 0.222239 0.920364 -0.279682 0.0298191 -0.00262131 0.231014 0.0310931 -0.00521487 0.232258 0.191287 -0.0379531 -0.258939 -0.0218009 0.141236 -0.0475168 -0.0241667 0.14575 -0.0492774 0.215472 0.968252 -2…
633.0 0.00707114 0.964376 -0.00793078 0.0 0.0 0.00793078 0.0 0.0 0.00793078 -0.169987 0.0156907 0.190719 0.0 0.0 -0.190719 0.0 0.0 -0.190719 -0.013549199999999997 0.98782 -2.16943e-18 -0.174576 -0.00309001 0.0 -0.155181 0.98062 0.238867 -0.0957596 0.0092037 0.0654606 -0.0952743 0.00850492 0.0646181 -0.445862 -0.00501291 0.235139 0.0075667 0.382117 0.182264 0.0728209 0.25733 0.238022 -0.190876 0.9…
634.0 0.0827219 0.954123 -0.0932471 0.0 0.0 0.0932471 0.0 0.0 0.0932471 -0.131089 0.0234969 0.148788 0.0 0.0 -0.148788 0.0 0.0 -0.148788 0.06451 0.985872 -2.16943e-18 -0.135904 0.00920362 0.0 0.220947 0.920345 -0.279866 0.0306209 -0.0035758 0.225624 0.0319715 -0.0061278 0.227238 0.183515 -0.0371723 -0.307705 0.0417386 0.138391 -0.0684692 0.0234392 0.173511 -0.0850201 0.214262 0.968213 -2.16943e-1…
635.0 0.102352 0.950378 -0.115574 0.0 0.0 0.115574 0.0 0.0 0.115574 0.181771 -0.0367878 -0.207194 0.0 0.0 0.207194 0.0 0.0 0.207194 0.08488659 0.984263 -2.16943e-18 0.18892 -0.0170384 0.0 0.173557 0.937242 -0.231017 0.0351893 0.00775363 0.148968 0.0369521 0.00436019 0.150675 0.231745 0.0173267 -0.198913 0.0197795 -0.0948744 -0.195924 0.0209892 -0.0971649 -0.195204 0.165608 0.980689 -2.16943e-18 0…
637.0 0.144439 0.940798 -0.163802 0.0 0.0 0.163802 0.0 0.0 0.163802 -0.073536 0.0186136 0.0847464 0.0 0.0 -0.0847464 0.0 0.0 -0.0847464 0.128748 0.979238 -2.16943e-18 -0.0768459 0.0106861 0.0 0.20869 0.925035 -0.259136 0.0281717 -0.00829556 0.216448 0.0290738 -0.010029 0.217285 0.169135 -0.0599944 -0.322482 0.14409 -0.0222421 0.17487 0.143762 -0.0216089 0.174515 0.200519 0.971273 -2.16943e-18 0.2…
638.0 0.0436135 0.960244 -0.0490194 0.0 0.0 0.0490194 0.0 0.0 0.0490194 0.183279 -0.0245457 -0.20659 0.0 0.0 0.20659 0.0 0.0 0.20659 0.024064600000000005 0.987713 -2.16943e-18 0.189081 -0.00442349 0.0 0.222032 0.920187 -0.280994 0.0301415 -0.0001189 0.230311 0.0315455 -0.00281873 0.231641 0.194366 -0.0384469 -0.266794 -0.0288242 0.164116 -0.0611871 -0.0438506 0.192952 -0.0747308 0.215465000000000…
639.0 0.0444422 0.960132 -0.0499535 0.0 0.0 0.0499535 0.0 0.0 0.0499535 -0.0753319 0.0101605 0.0849238 0.0 0.0 -0.0849238 0.0 0.0 -0.0849238 0.0249196 0.987693 -2.16943e-18 -0.0777248 0.00189099 0.0 0.223217 0.919365 -0.282415 0.0300872 -0.00372971 0.231745 0.0313581 -0.00662672 0.233412 0.178772 -0.0403294 -0.308817 0.109775 0.0166369 0.00985592 0.0828763 0.0683558 -0.0154218 0.216571 0.967478 -…
640.0 0.093011 0.952217 -0.104938 0.0 0.0 0.104938 0.0 0.0 0.104938 0.186007 -0.0355899 -0.211579 0.0 0.0 0.211579 0.0 0.0 0.211579 0.07518407740000001 0.985086 -2.16943e-18 0.193092 -0.0153461 0.0 0.168657 0.937783 -0.221177 0.0300999 0.00776783 0.151473 0.0317993 0.00449612 0.153119 0.222712 -0.00174556 -0.145246 -0.133487 0.0825452 -0.119594 -0.127109 0.0702293 -0.113065 0.15961229999999998 0.…
641.0 0.0721441 0.955954 -0.0812538 0.0 0.0 0.0812538 0.0 0.0 0.0812538 0.0225786 -0.00376818 -0.025574 0.0 0.0 0.025574 0.0 0.0 0.025574 0.053551 0.986548 -2.16943e-18 0.0233768 -0.00130167 0.0 0.222113 0.91995 -0.277314 0.0252477 6.67459e-05 0.22734 0.0274174 -0.00419702 0.229676 0.176583 -0.0475339 -0.32559 0.0613511 0.141852 -0.0106741 0.0578394 0.148546 -0.0131969 0.21476 0.967751 -2.16943e-…
642.0 -0.134069 0.966226 0.149931 0.0 0.0 -0.149931 0.0 0.0 -0.149931 0.111091 0.00732225 -0.124381 0.0 0.0 0.124381 0.0 0.0 0.124381 -0.157248 0.973892 -2.16943e-18 0.112121 0.0198886 0.0 -0.13266 0.986304 0.318641 -0.187169 -0.0305376 0.0757769 -0.185557 -0.0336117 0.0775123 -0.237179 0.0243558 0.345327 -0.407043 0.501829 0.106814 -0.419398 0.526984 0.0857323 -0.18121000000000004 0.971769 -2.16…
643.0 0.140672 0.941743 -0.159462 0.0 0.0 0.159462 0.0 0.0 0.159462 -0.295097 0.0733344 0.339713 0.0 0.0 -0.339713 0.0 0.0 -0.339713 0.1248117 0.979777 -2.16943e-18 -0.308227 0.041499 0.0 0.213417 0.922951 -0.26699 0.0303164 -0.00809969 0.220328 0.0345462 -0.0163316 0.225071 0.154657 -0.0454851 -0.298737 0.139369 -0.0165433 0.08938 0.167372 -0.0702516 0.114581 0.206003 0.969763 -2.16943e-18 0.187…
644.0 0.0184058 0.963257 -0.0206556 0.0 0.0 0.0206556 0.0 0.0 0.0206556 0.14447 -0.0151916 -0.162293 0.0 0.0 0.162293 0.0 0.0 0.162293 -0.0019003999999999965 0.987952 -2.16943e-18 0.148578 0.000738942 0.0 0.208454 0.923957 -0.270318 0.0428308 -0.0145676 0.2173 0.0430659 -0.0157066 0.217281 0.180817 -0.0259962 -0.250944 0.187217 -0.244045 0.0916824 0.188069 -0.245574 0.0916126 0.202463 0.970739 -2…
645.0 0.0969871 0.951447 -0.109463 0.0 0.0 0.109463 0.0 0.0 0.109463 -0.121848 0.023886 0.138721 0.0 0.0 -0.138721 0.0 0.0 -0.138721 0.07931263000000001 0.984749 -2.16943e-18 -0.126553 0.0106343 0.0 0.219579 0.920971 -0.277212 0.0317503 -0.00593928 0.223903 0.0329763 -0.00820549 0.225117 0.225593 -0.0380367 -0.18352 -0.216498 0.282276 -0.0805266 -0.209284 0.268334 -0.0728642 0.212825 0.968599 -2.…
646.0 0.180657 0.930817 -0.205777 0.0 0.0 0.205777 0.0 0.0 0.205777 -0.484444 0.144506 0.564793 0.0 0.0 -0.564793 0.0 0.0 -0.564793 0.1666875 0.973148 -2.16943e-18 -0.508701 0.0926457 0.0 0.210305 0.922826 -0.286167 0.0686114 -0.0334334 0.22436 0.0688485 -0.0339272 0.224974 0.276192 -0.0313787 -0.0591292 -0.994655 1.40832 -0.547806 -0.990009 1.39934 -0.542906 0.207777 0.970271 -2.16943e-18 0.1989…
647.0 0.147268 0.940077 -0.167063 0.0 0.0 0.167063 0.0 0.0 0.167063 0.0470678 -0.0120774 -0.0542882 0.0 0.0 0.0542882 0.0 0.0 0.0542882 0.1317042 0.978822 -2.16943e-18 0.0492047 -0.00700598 0.0 0.209661 0.922158 -0.292479 0.072832 -0.0288007 0.225552 0.0730453 -0.0292095 0.225735 0.294481 -0.028676 -0.0597115 -1.07893 1.53554 -0.636603 -1.07667 1.53115 -0.633787 0.20815299999999998 0.969945 -2.16…
648.0 -0.112482 0.967388 0.125777 0.0 0.0 -0.125777 0.0 0.0 -0.125777 0.460615 0.019202 -0.515051 0.0 0.0 0.515051 0.0 0.0 0.515051 -0.13543100000000002 0.97749 -2.16943e-18 0.466135 0.0711201 0.0 0.193632 0.930125 -0.235965 0.0299668 -0.0227672 0.201493 0.034914 -0.0318049 0.214981 0.155988 -0.0312267 -0.0868843 -0.163649 0.129339 0.0659566 -0.17882 0.159304 0.0477189 0.184254 0.974395 -2.16943e…
650.0 0.172407 0.933235 -0.196171 0.0 0.0 0.196171 0.0 0.0 0.196171 -0.37296 0.107361 0.433596 0.0 0.0 -0.433596 0.0 0.0 -0.433596 0.15802870000000002 0.974682 -2.16943e-18 -0.391199 0.0673704 0.0 0.21624 0.922057 -0.274777 0.041864 -0.0200708 0.225737 0.0398357 -0.0168678 0.228056 0.205689 -0.0339478 -0.150696 -0.489677 0.782786 -0.301948 -0.454956 0.716474 -0.274437 0.210071 0.969309 -2.16943e-…
651.0 0.167182 0.934722 -0.190102 0.0 0.0 0.190102 0.0 0.0 0.190102 -0.00381798 0.001074 0.00443105 0.0 0.0 -0.00443105 0.0 0.0 -0.00443105 0.1525498 0.975609 -2.16943e-18 -0.00400188 0.000664201 0.0 0.209301 0.923358 -0.282262 0.0641963 -0.0315513 0.223903 0.0644834 -0.0321005 0.224151 0.260672 -0.0297433 -0.0748939 -0.902997 1.30092 -0.516392 -0.895864 1.28718 -0.509319 0.206079 0.970607 -2.169…
652.0 -0.0120525 0.965934 0.0135056 0.0 0.0 -0.0135056 0.0 0.0 -0.0135056 0.294246 -0.0208106 -0.329556 0.0 0.0 0.329556 0.0 0.0 0.329556 -0.033166 0.987263 -2.16943e-18 0.301478 0.0118043 0.0 0.211748 0.923169 -0.271085 0.031827 0.000839258 0.219927 0.0322621 0.000174477 0.209598 0.191046 -0.0189567 -0.254864 0.0133679 0.0851637 -0.126768 -0.0766825 0.257626 -0.207748 0.204928 0.970231 -2.16943e…
653.0 0.0621489 0.957564 -0.0699431 0.0 0.0 0.0699431 0.0 0.0 0.0699431 -0.0939844 0.0145945 0.106259 0.0 0.0 -0.106259 0.0 0.0 -0.106259 0.043209000000000004 0.987065 -2.16943e-18 -0.0971846 0.00430947 0.0 0.197178 0.927967 -0.250375 0.0418239 -0.0281258 0.208086 0.0449642 -0.0342216 0.212549 0.14895 0.00385419 -0.135931 -0.00667365 -0.0143518 -0.129069 -0.0878153 0.141046 -0.198742 0.189746 0.9…
654.0 0.141868 0.941445 -0.160839 0.0 0.0 0.160839 0.0 0.0 0.160839 -0.08752 0.0218776 0.100787 0.0 0.0 -0.100787 0.0 0.0 -0.100787 0.1260611 0.979608 -2.16943e-18 -0.0914285 0.012438 0.0 0.209688 0.924525 -0.270627 0.0388667 -0.00731109 0.213044 0.0391808 -0.0079143 0.213337 0.223495 -0.0364913 -0.225789 -0.488115 0.89822 -0.391393 -0.483655 0.889592 -0.386539 0.20346599999999998 0.971389 -2.169…
655.0 0.198421 0.925317 -0.226552 0.0 0.0 0.226552 0.0 0.0 0.226552 -0.214133 0.0687499 0.25126 0.0 0.0 -0.25126 0.0 0.0 -0.25126 0.185363 0.969546 -2.16943e-18 -0.225401 0.0459077 0.0 0.219392 0.920997 -0.274813 0.037239 -0.0197015 0.235113 0.0384985 -0.0221175 0.23624 0.134081 -0.0475175 -0.380743 0.464927 -0.42689 0.252623 0.456061 -0.409769 0.243273 0.212754 0.96838 -2.16943e-18 0.197429 -0.0…
656.0 0.060096 0.95788 -0.0676225 0.0 0.0 0.0676225 0.0 0.0 0.0676225 0.0013641 -0.000208586 -0.0015417 0.0 0.0 0.0015417 0.0 0.0 0.0015417 0.041086500000000005 0.987157 -2.16943e-18 0.00141018 -5.92533e-05 0.0 0.210988 0.923494 -0.267541 0.0360055 -0.0139186 0.220528 0.0373068 -0.0166455 0.222076 0.168659 -0.0362909 -0.231742 -0.040532 0.167717 -0.0255213 0.0607406 -0.0266963 0.0667326 0.2040410…
657.0 0.144349 0.940821 -0.163698 0.0 0.0 0.163698 0.0 0.0 0.163698 -0.363039 0.0918533 0.418372 0.0 0.0 -0.418372 0.0 0.0 -0.418372 0.1286541 0.979251 -2.16943e-18 -0.379375 0.0527154 0.0 0.222259 0.919961 -0.289772 0.0447021 -0.00946979 0.227623 0.047288 -0.0142894 0.225505 0.243041 -0.0329382 -0.164254 -0.549734 0.850245 -0.384368 -0.560429 0.870364 -0.388711 0.21771400000000002 0.968222 -2.16…
658.0 0.101332 0.950584 -0.114412 0.0 0.0 0.114412 0.0 0.0 0.114412 -0.221315 0.0445231 0.252209 0.0 0.0 -0.252209 0.0 0.0 -0.252209 0.08382707 0.984358 -2.16943e-18 -0.229988 0.0204729 0.0 0.108731 0.949752 -0.167164 0.096232 -0.0894241 0.139043 0.0963683 -0.0896931 0.138745 0.0296436 0.0539404 0.00172475 -0.115349 0.209792 -0.431016 -0.0876653 0.157357 -0.411643 0.1027226 0.987233 -2.16943e-18 …
659.0 0.0854839 0.953624 -0.096383 0.0 0.0 0.096383 0.0 0.0 0.096383 0.112688 -0.0205636 -0.127976 0.0 0.0 0.127976 0.0 0.0 0.127976 0.06737404 0.985673 -2.16943e-18 0.116869 -0.00828275 0.0 0.222423 0.920552 -0.278228 0.0266144 0.000198347 0.222917 0.0271858 -0.000980445 0.223542 0.226563 -0.0445027 -0.254112 -0.0502409 0.103077 0.00508697 -0.0574304 0.116885 -0.00157398 0.215244 0.968386 -2.169…
660.0 0.29303 0.888913 -0.339867 0.0 0.0 0.339867 0.0 0.0 0.339867 -0.563998 0.254563 0.691315 0.0 0.0 -0.691315 0.0 0.0 -0.691315 0.285626 0.943134 -2.16943e-18 -0.601908 0.195624 0.0 0.255782 0.914064 -0.305015 0.0230695 -0.0124657 0.236739 0.0229293 -0.012195 0.23661 -0.468505 0.322189 0.643223 -0.503764 0.955765 -1.85396 -0.509115 0.966073 -1.85923 0.24899500000000002 0.964351 -2.16943e-18 -0…
662.0 0.203162 0.92378 -0.232121 0.0 0.0 0.232121 0.0 0.0 0.232121 -0.427383 0.139846 0.50239 0.0 0.0 -0.50239 0.0 0.0 -0.50239 0.190355 0.968515 -2.16943e-18 -0.450167 0.0942999 0.0 0.204071 0.923644 -0.286145 0.0786832 -0.0404577 0.23054 0.0793339 -0.0415243 0.220967 0.101784 -0.0375796 -0.410071 1.00814 -1.3259 0.577509 1.01708 -1.34358 0.587889 0.202629 0.970853 -2.16943e-18 0.206579 -0.02354…
663.0 0.1274 0.944934 -0.144212 0.0 0.0 0.144212 0.0 0.0 0.144212 0.0454244 -0.0105556 -0.0521009 0.0 0.0 0.0521009 0.0 0.0 0.0521009 0.11096130000000001 0.981534 -2.16943e-18 0.0473634 -0.00564297 0.0 0.159823 0.937589 -0.224903 0.0770648 -0.055646 0.180694 0.0779037 -0.0572416 0.181332 0.115472 0.00410012 -0.0667432 0.104322 -0.303108 0.0683846 0.108484 -0.310979 0.0710215 0.1548456 0.979998 -2…
666.0 0.075847 0.955328 -0.0854494 0.0 0.0 0.0854494 0.0 0.0 0.0854494 0.146792 -0.0251318 -0.166384 0.0 0.0 0.166384 0.0 0.0 0.166384 0.0573857 0.986326 -2.16943e-18 0.152052 -0.00910669 0.0 0.118903 0.948636 -0.166374 0.0582674 -0.0424122 0.126854 0.0588579 -0.0435399 0.127346 0.0809062 0.0527323 -0.10468 0.0789693 -0.0477618 -0.370735 0.0735086 -0.0373167 -0.375349 0.1095139 0.986346 -2.16943e…
667.0 0.141437 0.941553 -0.160344 0.0 0.0 0.160344 0.0 0.0 0.160344 0.0501646 -0.0125134 -0.0577618 0.0 0.0 0.0577618 0.0 0.0 0.0577618 0.1256113 0.979669 -2.16943e-18 0.0524019 -0.00710232 0.0 0.213166 0.921645 -0.298391 0.0747607 -0.028119 0.224449 0.0752588 -0.0290726 0.224878 0.307014 -0.0298338 -0.0561133 -1.13007 1.59939 -0.669481 -1.1331 1.60502 -0.669999 0.21222800000000003 0.96982 -2.169…
668.0 0.241994 0.910077 -0.27813 0.0 0.0 0.27813 0.0 0.0 0.27813 -0.630653 0.238996 0.75347 0.0 0.0 -0.75347 0.0 0.0 -0.75347 0.231369 0.958934 -2.16943e-18 -0.667929 0.172331 0.0 0.209236 0.923712 -0.269887 0.0431601 -0.0227428 0.222324 0.0431477 -0.0223101 0.221532 0.174489 -0.0315442 -0.19593 0.000774307 0.00573199 0.0377941 0.0120527 -0.0159309 0.0480575 0.20298900000000003 0.970511 -2.16943e…
670.0 0.175476 0.932346 -0.199741 0.0 0.0 0.199741 0.0 0.0 0.199741 -0.336769 0.0982463 0.391925 0.0 0.0 -0.391925 0.0 0.0 -0.391925 0.16124840000000001 0.974122 -2.16943e-18 -0.353383 0.0621577 0.0 0.193174 0.929129 -0.248567 0.0380484 -0.0109897 0.194549 0.0405099 -0.0157466 0.197077 0.166822 0.0314862 -0.204443 0.0779422 -0.040727 -0.334522 0.137162 -0.154382 -0.280897 0.185752 0.974164 -2.169…
671.0 0.191853 0.927398 -0.218855 0.0 0.0 0.218855 0.0 0.0 0.218855 -0.392617 0.122729 0.459568 0.0 0.0 -0.459568 0.0 0.0 -0.459568 0.178453 0.970926 -2.16943e-18 -0.412905 0.080792 0.0 0.208204 0.924103 -0.283385 0.0635682 -0.0255386 0.220681 0.0638521 -0.0260796 0.220909 0.257101 -0.0272547 -0.0977478 -0.838339 1.23688 -0.526106 -0.832346 1.2253 -0.519832 0.20516600000000002 0.971412 -2.16943e-…
672.0 -0.156835 0.964434 0.175444 0.0 0.0 -0.175444 0.0 0.0 -0.175444 0.640805 0.058688 -0.718911 0.0 0.0 0.718911 0.0 0.0 0.718911 -0.18019200000000002 0.969519 -2.16943e-18 0.644903 0.131449 0.0 0.200783 0.925567 -0.28047 0.0699914 -0.0249331 0.206401 0.061816 -0.00922588 0.198318 0.255609 0.00426357 -0.078504 -0.621005 0.815562 -0.513111 -0.629051 0.832583 -0.538443 0.198197 0.972488 -2.16943e…
674.0 0.08334 0.954012 -0.0939488 0.0 0.0 0.0939488 0.0 0.0 0.0939488 0.234095 -0.0421297 -0.265736 0.0 0.0 0.265736 0.0 0.0 0.265736 0.0651509 0.985828 -2.16943e-18 0.242714 -0.016608 0.0 0.186653 0.931875 -0.247296 0.026484 0.0248072 0.165631 0.0275091 0.0228296 0.166672 0.256129 -0.0353165 -0.209213 -0.103745 0.0538583 0.0469186 -0.105508 0.0572439 0.0452929 0.17888500000000002 0.976867 -2.169…
675.0 0.184957 0.929523 -0.210793 0.0 0.0 0.210793 0.0 0.0 0.210793 -0.438819 0.133297 0.512373 0.0 0.0 -0.512373 0.0 0.0 -0.512373 0.17120370000000001 0.972314 -2.16943e-18 -0.461059 0.086361 0.0 0.183849 0.932018 -0.248385 0.057416 -0.0248654 0.184111 0.0730183 -0.0548127 0.199111 0.0221471 0.013257 -0.465665 1.14114 -1.23874 0.230812 1.09963 -1.15442 0.145002 0.178878 0.976524 -2.16943e-18 0.1…
677.0 0.0512826 0.959183 -0.0576689 0.0 0.0 0.0576689 0.0 0.0 0.0576689 0.217238 -0.0310085 -0.24516 0.0 0.0 0.24516 0.0 0.0 0.24516 0.0319803 0.987494 -2.16943e-18 0.224329 -0.00718996 0.0 0.209712 0.924641 -0.266776 0.036174 -0.01051 0.217866 0.0371497 -0.0123828 0.218758 0.164608 -0.0377067 -0.255839 0.136263 -0.113946 0.109432 0.134099 -0.109766 0.107153 0.202866 0.971296 -2.16943e-18 0.19028…
678.0 0.16764 0.934593 -0.190633 0.0 0.0 0.190633 0.0 0.0 0.190633 -0.414649 0.116879 0.481302 0.0 0.0 -0.481302 0.0 0.0 -0.481302 0.1530299 0.975529 -2.16943e-18 -0.434648 0.0723769 0.0 0.198604 0.928316 -0.244149 0.0364268 -0.0296651 0.211434 0.0384973 -0.0335024 0.215611 0.143141 -0.0324287 -0.114734 -0.0783926 0.0510208 0.0935061 -0.092781 0.078535 0.0815141 0.1901 0.973181 -2.16943e-18 0.139…
680.0 0.0589364 0.958057 -0.066312 0.0 0.0 0.066312 0.0 0.0 0.066312 -0.0343336 0.00520396 0.038796 0.0 0.0 -0.038796 0.0 0.0 -0.038796 0.039887700000000005 0.987206 -2.16943e-18 -0.0354884 0.00144457 0.0 0.221213 0.920803 -0.276537 0.0252309 0.000937949 0.221947 0.0258004 -0.000302595 0.222674 0.225766 -0.0473497 -0.247165 -0.206671 0.387742 -0.11208 -0.200104 0.375079 -0.105315 0.21379700000000…
681.0 0.0699151 0.956323 -0.0787296 0.0 0.0 0.0787296 0.0 0.0 0.0787296 -0.109167 0.017936 0.123598 0.0 0.0 -0.123598 0.0 0.0 -0.123598 0.051243500000000004 0.986673 -2.16943e-18 -0.112995 0.00600573 0.0 0.217277 0.922068 -0.274935 0.0343776 -0.010422 0.222125 0.0346624 -0.0108829 0.221707 0.192588 -0.0321755 -0.231027 -0.240478 0.504712 -0.231938 -0.22692 0.478651 -0.219174 0.21056599999999998 0…
682.0 0.190652 0.927772 -0.21745 0.0 0.0 0.21745 0.0 0.0 0.21745 -0.234804 0.0730358 0.274723 0.0 0.0 -0.274723 0.0 0.0 -0.274723 0.17719000000000001 0.971172 -2.16943e-18 -0.246896 0.0479494 0.0 0.230671 0.917438 -0.292181 0.0300326 0.00288972 0.233287 0.0313479 0.000360817 0.234543 0.203121 -0.0325587 -0.381251 0.115942 0.11485 -0.148073 0.127444 0.0927031 -0.136753 0.22474 0.966307 -2.16943e-1…
683.0 0.0988532 0.951079 -0.111588 0.0 0.0 0.111588 0.0 0.0 0.111588 -0.151348 0.030003 0.172378 0.0 0.0 -0.172378 0.0 0.0 -0.172378 0.08125108 0.984584 -2.16943e-18 -0.15723 0.0135487 0.0 0.224271 0.919483 -0.279576 0.0263803 -0.00207198 0.228776 0.026615 -0.00254426 0.229353 0.18163 -0.0449031 -0.312968 0.022401 0.182404 -0.0453692 0.0327044 0.162589 -0.0355353 0.21703899999999998 0.967469 -2.1…
684.0 0.0850455 0.953703 -0.0958851 0.0 0.0 0.0958851 0.0 0.0 0.0958851 -0.357477 0.0650494 0.405936 0.0 0.0 -0.405936 0.0 0.0 -0.405936 0.06691932 0.985705 -2.16943e-18 -0.370718 0.0260881 0.0 -0.152323 0.979827 0.217437 -0.0728746 0.00409449 0.0713363 -0.0706291 -0.000155288 0.0731212 -0.383918 0.0185872 0.430062 -0.142773 0.111972 0.419369 -0.16017 0.14541 0.403195 -0.185149 0.979571 -2.16943e…
686.0 0.114823 0.947761 -0.129811 0.0 0.0 0.129811 0.0 0.0 0.129811 -0.0460153 0.00999676 0.052608 0.0 0.0 -0.052608 0.0 0.0 -0.052608 0.097859 0.983 -2.16943e-18 -0.0479015 0.00500861 0.0 0.213049 0.922911 -0.270562 0.0292508 0.00188924 0.219145 0.0308179 -0.00112111 0.220635 0.191306 -0.036495 -0.28346 0.00631977 0.138757 -0.0514962 0.0035773 0.143983 -0.053516 0.20594 0.970004 -2.16943e-18 0.2…
687.0 0.135044 0.943122 -0.152989 0.0 0.0 0.152989 0.0 0.0 0.152989 -0.205918 0.0497596 0.236676 0.0 0.0 -0.236676 0.0 0.0 -0.236676 0.1189355 0.980549 -2.16943e-18 -0.214922 0.0275213 0.0 0.173564 0.935846 -0.219338 0.0440601 -0.0363567 0.191319 0.045088 -0.0383149 0.192134 0.069756 0.0103628 -0.276145 0.442114 -0.401626 -0.0460996 0.451205 -0.418967 -0.0391172 0.1646901 0.978429 -2.16943e-18 0.…
688.0 0.0957328 0.951692 -0.108035 0.0 0.0 0.108035 0.0 0.0 0.108035 0.00774664 -0.0015071 -0.0088169 0.0 0.0 0.0088169 0.0 0.0 0.0088169 0.07801 0.984857 -2.16943e-18 0.00804449 -0.000664418 0.0 0.221882 0.920192 -0.277796 0.0293183 -0.00529962 0.228558 0.0293716 -0.0054552 0.228853 0.182627 -0.0357032 -0.286013 0.0209494 0.135995 -0.0642738 0.0225822 0.132855 -0.062727 0.21482600000000002 0.967…
689.0 0.201209 0.924417 -0.229825 0.0 0.0 0.229825 0.0 0.0 0.229825 -0.198647 0.0644958 0.233335 0.0 0.0 -0.233335 0.0 0.0 -0.233335 0.18829800000000002 0.968944 -2.16943e-18 -0.20918 0.0433176 0.0 0.223973 0.919764 -0.278137 0.0295308 -0.0089434 0.234143 0.0308096 -0.0113991 0.235324 0.187338 -0.046291 -0.267264 -0.246124 0.588026 -0.206458 -0.240002 0.576115 -0.198876 0.21687299999999998 0.9675…
690.0 0.268703 0.899462 -0.310241 0.0 0.0 0.310241 0.0 0.0 0.310241 -0.380885 0.158507 0.460906 0.0 0.0 -0.460906 0.0 0.0 -0.460906 0.259712 0.951134 -2.16943e-18 -0.404985 0.11848 0.0 0.224998 0.919489 -0.278287 0.0373821 -0.0263837 0.245156 0.038898 -0.0292901 0.246483 0.166476 -0.0229611 -0.220751 -0.214314 0.497678 -0.269481 -0.20914 0.487609 -0.263006 0.21832000000000001 0.967222 -2.16943e-1…
691.0 0.115388 0.947638 -0.130456 0.0 0.0 0.130456 0.0 0.0 0.130456 0.0583062 -0.0127063 -0.0666692 0.0 0.0 0.0666692 0.0 0.0 0.0666692 0.0984465 0.982938 -2.16943e-18 0.0607007 -0.0063865 0.0 0.14027 0.942734 -0.205313 0.0806172 -0.0557978 0.155291 0.0807988 -0.0561438 0.155436 0.0497108 0.0300473 -0.209569 0.390111 -0.377314 -0.151549 0.384887 -0.367324 -0.155931 0.1349075 0.98344 -2.16943e-18 …
692.0 -0.0302489 0.967035 0.0338724 0.0 0.0 -0.0338724 0.0 0.0 -0.0338724 0.0593016 -0.00298189 -0.0663362 0.0 0.0 0.0663362 0.0 0.0 0.0663362 -0.05178899999999999 0.986344 -2.16943e-18 0.0606234 0.00361144 0.0 0.203727 0.926341 -0.248614 0.0261914 -0.0179211 0.213704 0.0279518 -0.0226887 0.219923 0.157717 -0.0475029 -0.157955 -0.0757177 0.090337 0.136988 -0.112503 0.160901 0.104132 0.194469 0.97…
694.0 0.0247667 0.962565 -0.0278041 0.0 0.0 0.0278041 0.0 0.0 0.0278041 0.39169 -0.0440209 -0.440356 0.0 0.0 0.440356 0.0 0.0 0.440356 0.004644000000000009 0.987962 -2.16943e-18 0.403145 -0.000876873 0.0 0.182626 0.931789 -0.247199 0.0323501 0.021662 0.169866 0.0333679 0.0196993 0.170892 0.242247 -0.0271842 -0.169395 -0.113335 0.0255735 0.0394761 -0.115679 0.0300881 0.0371922 0.175514 0.976644 -2…
696.0 0.138334 0.942321 -0.156773 0.0 0.0 0.156773 0.0 0.0 0.156773 -0.187151 0.0459748 0.215304 0.0 0.0 -0.215304 0.0 0.0 -0.215304 0.12237100000000001 0.980102 -2.16943e-18 -0.195418 0.0257758 0.0 0.197476 0.928915 -0.249859 0.0356996 -0.0146813 0.204747 0.0375036 -0.0181271 0.206378 0.192614 -0.0171167 -0.166034 -0.257436 0.414609 -0.220987 -0.267658 0.434044 -0.228172 0.189658 0.97417 -2.1694…
697.0 0.0219306 0.962879 -0.0246161 0.0 0.0 0.0246161 0.0 0.0 0.0246161 -0.0222658 0.00243054 0.0250234 0.0 0.0 -0.0250234 0.0 0.0 -0.0250234 0.001725400000000002 0.987963 -2.16943e-18 -0.022909 -2.32041e-05 0.0 0.208997 0.924159 -0.262127 0.0291569 -0.00913963 0.223911 0.0319365 -0.013496 0.219705 0.185855 -0.0359579 -0.208823 -0.0200835 0.0450451 0.0317815 -0.0232681 0.0500309 0.0363444 0.20114…
698.0 0.172237 0.933284 -0.195974 0.0 0.0 0.195974 0.0 0.0 0.195974 -0.1556 0.0447581 0.180887 0.0 0.0 -0.180887 0.0 0.0 -0.180887 0.1578503 0.974713 -2.16943e-18 -0.163205 0.0280732 0.0 0.218786 0.921523 -0.274764 0.0337861 -0.01132 0.228036 0.0348985 -0.0134553 0.229056 0.157115 -0.0483819 -0.423041 0.45515 -0.369034 0.203223 0.444812 -0.349094 0.192647 0.211986 0.968934 -2.16943e-18 0.223164 -…
699.0 -0.0727282 0.968161 0.0813519 0.0 0.0 -0.0813519 0.0 0.0 -0.0813519 0.483786 -0.00133603 -0.540493 0.0 0.0 0.540493 0.0 0.0 0.540493 -0.095102 0.98273 -2.16943e-18 0.491993 0.0528356 0.0 0.215202 0.922717 -0.277006 0.0289493 0.0115542 0.213075 0.0310197 0.0075201 0.215102 0.202555 -0.0445693 -0.297846 0.0151853 0.120557 -0.0115398 0.0152707 0.120337 -0.0107793 0.20871699999999999 0.970271 -…
700.0 0.0971268 0.951419 -0.109622 0.0 0.0 0.109622 0.0 0.0 0.109622 -0.110771 0.0217329 0.126114 0.0 0.0 -0.126114 0.0 0.0 -0.126114 0.07945781 0.984736 -2.16943e-18 -0.115051 0.00968621 0.0 0.234481 0.915845 -0.300307 0.0286373 0.0119773 0.225881 0.0353953 -0.00101918 0.233052 0.192174 -0.0214508 -0.395458 0.154779 0.10578 -0.225368 0.152071 0.110816 -0.225964 0.22925600000000002 0.965289 -2.16…
701.0 0.139871 0.941942 -0.15854 0.0 0.0 0.15854 0.0 0.0 0.15854 -0.170208 0.0421318 0.195898 0.0 0.0 -0.195898 0.0 0.0 -0.195898 0.12397530000000001 0.979889 -2.16943e-18 -0.177763 0.0237668 0.0 0.201517 0.926755 -0.260884 0.0428421 -0.0160106 0.211378 0.0441027 -0.0184256 0.212559 0.144837 -0.0329164 -0.346103 0.468036 -0.51359 0.233255 0.490419 -0.556401 0.25183 0.195078 0.972753 -2.16943e-18 …
702.0 -0.102658 0.967743 0.114794 0.0 0.0 -0.114794 0.0 0.0 -0.114794 -0.00391162 -0.000120048 0.00437216 0.0 0.0 -0.00437216 0.0 0.0 -0.00437216 -0.125483 0.978952 -2.16943e-18 -0.00396332 -0.000560229 0.0 -0.126773 0.986511 0.306133 -0.193343 -0.00683946 0.0763151 -0.191489 -0.0105288 0.0792742 -0.278304 0.0167154 0.371157 -0.336378 0.422494 0.0130481 -0.364574 0.479043 -0.0284736 -0.1754530000…
703.0 0.0170579 0.963397 -0.0191415 0.0 0.0 0.0191415 0.0 0.0 0.0191415 -0.107652 0.0111553 0.120914 0.0 0.0 -0.120914 0.0 0.0 -0.120914 -0.0032866000000000006 0.987945 -2.16943e-18 -0.110695 -0.000718141 0.0 0.109537 0.951417 -0.140964 0.0540299 -0.0642978 0.134305 0.0521748 -0.060851 0.12209 0.0697047 0.0425597 -0.0230094 -0.0201791 -0.0177213 -0.273245 -0.00193411 -0.0531103 -0.254078 0.097769…
704.0 0.135778 0.942945 -0.153833 0.0 0.0 0.153833 0.0 0.0 0.153833 -0.322438 0.0782046 0.370676 0.0 0.0 -0.370676 0.0 0.0 -0.370676 0.11970220000000001 0.98045 -2.16943e-18 -0.336569 0.0433875 0.0 0.213301 0.923046 -0.276946 0.045239 -0.0150066 0.218731 0.0462198 -0.0172161 0.220295 0.209252 -0.0287079 -0.17409 -0.455256 0.764374 -0.342225 -0.478194 0.808224 -0.360711 0.20795200000000003 0.97029…
705.0 0.0292002 0.962055 -0.0327899 0.0 0.0 0.0327899 0.0 0.0 0.0327899 0.242293 -0.0284546 -0.272553 0.0 0.0 0.272553 0.0 0.0 0.272553 0.009208400000000005 0.98794 -2.16943e-18 0.249516 -0.00178678 0.0 0.206413 0.925358 -0.262407 0.0251908 0.00925639 0.206559 0.0271154 0.00555279 0.208427 0.180223 -0.0548804 -0.30136 0.0531898 0.0895915 0.0955765 0.057056 0.0821175 0.0997602 0.19866 0.971819 -2.…
707.0 -0.0432065 0.967593 0.0483623 0.0 0.0 -0.0483623 0.0 0.0 -0.0483623 0.376411 -0.0134628 -0.420799 0.0 0.0 0.420799 0.0 0.0 0.420799 -0.06502499999999999 0.985459 -2.16943e-18 0.384188 0.0284786 0.0 0.240659 0.913939 -0.319435 0.0439466 0.00814094 0.226814 0.0383711 0.0188693 0.221647 0.259434 -0.0111182 -0.313756 -0.0039877 0.109243 -0.295812 0.055318 -0.00472906 -0.238164 0.237859 0.964521…
708.0 0.186503 0.929052 -0.212598 0.0 0.0 0.212598 0.0 0.0 0.212598 -0.485518 0.148441 0.567212 0.0 0.0 -0.567212 0.0 0.0 -0.567212 0.1728279 0.972009 -2.16943e-18 -0.510233 0.0965254 0.0 0.159635 0.939194 -0.210882 0.0562741 -0.0421028 0.166176 0.0619721 -0.0528498 0.174142 0.12039 0.0287162 -0.0826678 -0.0290482 0.00203347 -0.234323 -0.13619 0.206517 -0.320221 0.1519509 0.980753 -2.16943e-18 0.…
709.0 0.12283 0.945983 -0.138974 0.0 0.0 0.138974 0.0 0.0 0.138974 -0.267088 0.0605925 0.305977 0.0 0.0 -0.305977 0.0 0.0 -0.305977 0.10619780000000001 0.982089 -2.16943e-18 -0.278324 0.0316824 0.0 0.216352 0.922064 -0.276746 0.0365377 -0.00880289 0.221018 0.0365101 -0.00811029 0.220838 0.200808 -0.0267954 -0.223585 -0.311661 0.614107 -0.318709 -0.311184 0.613166 -0.318403 0.210067 0.969526 -2.16…
710.0 0.142255 0.941348 -0.161285 0.0 0.0 0.161285 0.0 0.0 0.161285 -0.365575 0.0915569 0.421039 0.0 0.0 -0.421039 0.0 0.0 -0.421039 0.1264654 0.979553 -2.16943e-18 -0.38192 0.05213 0.0 0.219139 0.920914 -0.279977 0.0394853 -0.0122778 0.229257 0.0401547 -0.0133478 0.234018 0.14583 -0.0392478 -0.347757 0.406077 -0.399896 0.202997 0.390457 -0.36899 0.1825 0.213289 0.968595 -2.16943e-18 0.20074 -0.0…
712.0 0.0435277 0.960255 -0.0489227 0.0 0.0 0.0489227 0.0 0.0 0.0489227 0.128371 -0.0171795 -0.144696 0.0 0.0 0.144696 0.0 0.0 0.144696 0.023976200000000003 0.987715 -2.16943e-18 0.132434 -0.00308543 0.0 0.220225 0.9199 -0.289582 0.0395636 0.00191599 0.216176 0.049609 -0.0173671 0.227388 0.202806 0.00392868 -0.283499 -0.305976 0.759791 -0.63897 -0.337509 0.818642 -0.646863 0.21563300000000002 0.9…
713.0 0.21981 0.918151 -0.251754 0.0 0.0 0.251754 0.0 0.0 0.251754 -0.278095 0.0970811 0.329078 0.0 0.0 -0.329078 0.0 0.0 -0.329078 0.207911 0.964657 -2.16943e-18 -0.293602 0.0675458 0.0 0.222804 0.920508 -0.272189 0.0263651 -0.0121904 0.23511 0.0280442 -0.0154135 0.236644 0.17142 -0.0466439 -0.253726 -0.0397208 0.196379 0.00115539 -0.100212 0.312427 -0.0528846 0.21490399999999998 0.967954 -2.169…
714.0 -0.00913685 0.965723 0.0102397 0.0 0.0 -0.0102397 0.0 0.0 -0.0102397 -0.0535214 0.00396103 0.0599582 0.0 0.0 -0.0599582 0.0 0.0 -0.0599582 -0.030177999999999996 0.987375 -2.16943e-18 -0.0548565 -0.00196848 0.0 -0.0982632 0.987262 0.290595 -0.211288 -0.00423344 0.0898928 -0.211128 -0.00404092 0.0902041 -0.275373 0.0232088 0.295047 -0.171516 0.250308 0.1498 -0.176031 0.259026 0.145314 -0.1494…
715.0 -0.0127201 0.965981 0.0142534 0.0 0.0 -0.0142534 0.0 0.0 -0.0142534 0.010704 -0.000748998 -0.0119878 0.0 0.0 0.0119878 0.0 0.0 0.0119878 -0.03384999999999999 0.987236 -2.16943e-18 0.0109661 0.000437588 0.0 0.22079 0.920489 -0.276733 0.0272393 -0.00376657 0.226634 0.0276715 -0.00340796 0.226708 0.17845 -0.0421639 -0.310667 0.0650879 0.105147 -0.0191065 0.0695947 0.096389 -0.0142235 0.2135000…
716.0 -0.0864488 0.968094 0.096681 0.0 0.0 -0.096681 0.0 0.0 -0.096681 0.0477942 0.000600688 -0.0534004 0.0 0.0 0.0534004 0.0 0.0 0.0534004 -0.10904299999999999 0.981124 -2.16943e-18 0.0485229 0.00596461 0.0 -0.0972238 0.987263 0.291418 -0.20085 -0.0275704 0.0975735 -0.200468 -0.0282829 0.0979832 -0.220494 0.021627 0.29454 -0.314949 0.423391 -0.0130101 -0.316479 0.426583 -0.0161116 -0.14787899999…
717.0 0.0272449 0.962283 -0.0305906 0.0 0.0 0.0305906 0.0 0.0 0.0305906 0.145924 -0.0168119 -0.164107 0.0 0.0 0.164107 0.0 0.0 0.164107 0.007195000000000007 0.987953 -2.16943e-18 0.150238 -0.000745423 0.0 0.217591 0.921733 -0.268872 0.0272965 -0.0106438 0.22794 0.02871 -0.0128575 0.2297 0.183054 -0.0499285 -0.208832 -0.120923 0.22908 0.0310111 -0.173316 0.329588 -0.0158612 0.209708 0.968847 -2.16…
718.0 0.0346443 0.961399 -0.0389161 0.0 0.0 0.0389161 0.0 0.0 0.0389161 0.210738 -0.0260586 -0.237232 0.0 0.0 0.237232 0.0 0.0 0.237232 0.014816700000000002 0.987883 -2.16943e-18 0.217167 -0.00288568 0.0 0.241594 0.913759 -0.315926 0.0306228 0.0242294 0.230474 0.036131 0.0136781 0.226415 0.252315 -0.0188407 -0.35527 0.0923683 0.0186283 -0.224675 0.0934353 0.0158177 -0.218902 0.23780800000000002 0…
719.0 0.172984 0.933069 -0.196842 0.0 0.0 0.196842 0.0 0.0 0.196842 -0.3593 0.10369 0.417795 0.0 0.0 -0.417795 0.0 0.0 -0.417795 0.15863349999999998 0.974578 -2.16943e-18 -0.376899 0.065168 0.0 0.208988 0.924521 -0.268209 0.0462151 -0.0244326 0.226124 0.048347 -0.02851 0.225207 0.120789 -0.0301646 -0.287903 0.389659 -0.430125 0.197675 0.406578 -0.463352 0.216511 0.203065 0.9711 -2.16943e-18 0.170…
720.0 0.00160092 0.964864 -0.0017951 0.0 0.0 0.0017951 0.0 0.0 0.0017951 -0.0701762 0.00604361 0.0786919 0.0 0.0 -0.0786919 0.0 0.0 -0.0786919 -0.019165199999999993 0.987704 -2.16943e-18 -0.0720221 -0.00171689 0.0 0.21556 0.92166 -0.273661 0.0309951 -0.00267918 0.223573 0.0319347 -0.00832377 0.225716 0.180249 -0.0317548 -0.278689 0.0274716 0.116754 -0.0681164 0.03344 0.105591 -0.0640246 0.2085759…
721.0 0.0657778 0.956993 -0.0740472 0.0 0.0 0.0740472 0.0 0.0 0.0740472 -0.423698 0.0675768 0.479343 0.0 0.0 -0.479343 0.0 0.0 -0.479343 0.0469623 0.986891 -2.16943e-18 -0.438325 0.0212395 0.0 -0.107361 0.983159 0.188011 -0.0988344 0.0100994 0.123841 -0.0984145 0.00930243 0.124229 -0.397568 0.0286336 0.474743 -0.115832 0.0271302 0.268134 -0.117183 0.0298008 0.266433 -0.14344800000000002 0.985843 …
722.0 -0.138937 0.965892 0.155381 0.0 0.0 -0.155381 0.0 0.0 -0.155381 0.528968 0.0377623 -0.592473 0.0 0.0 0.592473 0.0 0.0 0.592473 -0.162159 0.973007 -2.16943e-18 0.533548 0.0976464 0.0 0.21037 0.924245 -0.259983 0.0297805 -0.0136466 0.219984 0.0261813 -0.00724711 0.212977 0.185755 -0.0194425 -0.197636 -0.14515 0.2787 -0.17411 -0.163145 0.313591 -0.193999 0.20210699999999998 0.970579 -2.16943e-…
723.0 0.194121 0.926686 -0.221511 0.0 0.0 0.221511 0.0 0.0 0.221511 -0.520707 0.164288 0.610008 0.0 0.0 -0.610008 0.0 0.0 -0.610008 0.180838 0.970456 -2.16943e-18 -0.547783 0.108695 0.0 0.21163 0.923218 -0.27169 0.0433252 -0.0203446 0.223186 0.0426294 -0.0189803 0.222352 0.126649 -0.0362829 -0.345005 0.481855 -0.506935 0.245491 0.470349 -0.48493 0.236037 0.205548 0.970154 -2.16943e-18 0.187493 -0…
725.0 0.0736026 0.955709 -0.0829061 0.0 0.0 0.0829061 0.0 0.0 0.0829061 0.0856034 -0.0144319 -0.0969867 0.0 0.0 0.0969867 0.0 0.0 0.0969867 0.055061200000000005 0.986462 -2.16943e-18 0.0886458 -0.00508293 0.0 0.220006 0.920913 -0.278472 0.0310782 -0.00342904 0.223147 0.0328208 -0.00636628 0.224912 0.190697 -0.0382821 -0.28047 -0.125578 0.385992 -0.168606 -0.135627 0.405134 -0.176112 0.21333600000…
726.0 0.0708301 0.956172 -0.0797656 0.0 0.0 0.0797656 0.0 0.0 0.0797656 0.237629 -0.0392949 -0.269087 0.0 0.0 0.269087 0.0 0.0 0.269087 0.052190600000000004 0.986623 -2.16943e-18 0.245989 -0.01333 0.0 0.184316 0.931607 -0.246966 0.0304187 0.0211689 0.170394 0.0314478 0.0191846 0.171429 0.23939 -0.0254648 -0.192285 -0.0816148 0.0214237 0.0151676 -0.0789123 0.0162096 0.017928 0.176923 0.976497 -2.1…
727.0 0.051441 0.95916 -0.0578477 0.0 0.0 0.0578477 0.0 0.0 0.0578477 -0.229873 0.0328541 0.259427 0.0 0.0 -0.259427 0.0 0.0 -0.259427 0.0321439 0.987489 -2.16943e-18 -0.237382 0.0076508 0.0 0.21337 0.923334 -0.266366 0.0336642 -0.0156956 0.22139 0.0355601 -0.0184857 0.225145 0.171582 -0.0184198 -0.207698 -0.0350637 0.120112 -0.109397 -0.0352406 0.120301 -0.108414 0.206038 0.970063 -2.16943e-18 0…
728.0 0.0175137 0.96335 -0.0196535 0.0 0.0 0.0196535 0.0 0.0 0.0196535 0.226268 -0.0235638 -0.254156 0.0 0.0 0.254156 0.0 0.0 0.254156 -0.002817899999999998 0.987947 -2.16943e-18 0.232676 0.00139038 0.0 0.211416 0.923504 -0.267398 0.0324247 -0.00702688 0.223756 0.0318738 -0.00580321 0.212958 0.184294 -0.0243943 -0.216769 -0.0230772 0.0832573 -0.0661087 -0.117605 0.264152 -0.149581 0.2041899999999…
729.0 0.271211 0.898414 -0.313279 0.0 0.0 0.313279 0.0 0.0 0.313279 -0.765635 0.321354 0.927666 0.0 0.0 -0.927666 0.0 0.0 -0.927666 0.26238 0.950349 -2.16943e-18 -0.814385 0.24094 0.0 0.0500326 0.972183 0.093143 -0.204399 0.0587433 0.160971 -0.203475 0.0576166 0.160538 -0.375063 0.0606832 0.296511 0.200732 -0.166804 -0.117851 0.19589 -0.158484 -0.116171 0.0023743999999999987 0.986055 -2.16943e-18…
730.0 0.00796512 0.964293 -0.00893383 0.0 0.0 0.00893383 0.0 0.0 0.00893383 0.286921 -0.0267745 -0.321944 0.0 0.0 0.321944 0.0 0.0 0.321944 -0.012631000000000003 0.987836 -2.16943e-18 0.294699 0.00492051 0.0 0.191716 0.930118 -0.243545 0.02637 0.0037236 0.192415 0.0276998 0.00116566 0.193689 0.192057 -0.042329 -0.170411 -0.0960777 0.0869317 0.103915 -0.0913872 0.0778836 0.108696 0.183029 0.974968…
732.0 0.089981 0.952791 -0.101493 0.0 0.0 0.101493 0.0 0.0 0.101493 -0.0869295 0.0163225 0.0988158 0.0 0.0 -0.0988158 0.0 0.0 -0.0988158 0.07203931000000001 0.985331 -2.16943e-18 -0.0902058 0.0068565 0.0 0.22101 0.920254 -0.27657 0.0301946 -0.00787208 0.227959 0.0290506 -0.00576027 0.228443 0.205741 -0.0388255 -0.213998 -0.121801 0.205839 -0.0478937 -0.106303 0.176094 -0.0339595 0.213878999999999…
733.0 0.0308747 0.961857 -0.0346737 0.0 0.0 0.0346737 0.0 0.0 0.0346737 0.111499 -0.0133073 -0.125452 0.0 0.0 0.125452 0.0 0.0 0.125452 0.010932999999999998 0.987926 -2.16943e-18 0.114847 -0.00103878 0.0 0.213547 0.923199 -0.267866 0.0263778 -0.00149283 0.215535 0.0270527 -0.00338004 0.216818 0.216033 -0.0411912 -0.234934 -0.0446508 0.0770447 0.0242833 -0.0520567 0.0913233 0.0170941 0.20577499999…
734.0 -0.142515 0.96563 0.159389 0.0 0.0 -0.159389 0.0 0.0 -0.159389 0.411789 0.0310564 -0.461362 0.0 0.0 0.461362 0.0 0.0 0.461362 -0.165767 0.972339 -2.16943e-18 0.415169 0.0777025 0.0 0.221594 0.920546 -0.280177 0.0295556 0.000591784 0.223127 0.0301629 0.000458029 0.222618 0.192383 -0.0328785 -0.320217 0.0178451 0.196677 -0.135809 0.0325811 0.168236 -0.121177 0.214926 0.968441 -2.16943e-18 0.2…
735.0 0.0728901 0.955829 -0.0820988 0.0 0.0 0.0820988 0.0 0.0 0.0820988 0.22508 -0.0377595 -0.254976 0.0 0.0 0.254976 0.0 0.0 0.254976 0.05432340000000001 0.986504 -2.16943e-18 0.233059 -0.0131748 0.0 0.190084 0.930786 -0.25072 0.0282648 0.0199542 0.173452 0.029115 0.0183152 0.174304 0.241409 -0.031859 -0.185913 -0.111661 0.0555477 0.0330226 -0.1122 0.0565737 0.0326108 0.182529 0.976058 -2.16943e…
736.0 -0.0378163 0.967383 0.0423357 0.0 0.0 -0.0423357 0.0 0.0 -0.0423357 0.452352 -0.0189092 -0.505814 0.0 0.0 0.505814 0.0 0.0 0.505814 -0.059521000000000004 0.98585 -2.16943e-18 0.462004 0.0314484 0.0 0.19113 0.930593 -0.247774 0.0283066 0.0107394 0.183714 0.0291249 0.00916222 0.184515 0.214975 -0.0350175 -0.158718 -0.120967 0.0690654 0.0664196 -0.114935 0.0574389 0.0724474 0.18312 0.975691 -2…
737.0 0.206972 0.922524 -0.236602 0.0 0.0 0.236602 0.0 0.0 0.236602 -0.533421 0.177194 0.627964 0.0 0.0 -0.627964 0.0 0.0 -0.627964 0.19436900000000001 0.967665 -2.16943e-18 -0.562155 0.120391 0.0 0.13573 0.943216 -0.200377 0.0849722 -0.0661935 0.157821 0.0877061 -0.0711071 0.157284 0.043713 0.00694934 -0.17037 0.175378 -0.0631223 -0.104851 0.209488 -0.127935 -0.0796784 0.13045790000000002 0.9834…
738.0 0.140097 0.941886 -0.158801 0.0 0.0 0.158801 0.0 0.0 0.158801 -0.0308189 0.00763716 0.0354727 0.0 0.0 -0.0354727 0.0 0.0 -0.0354727 0.1242113 0.979858 -2.16943e-18 -0.0321877 0.00431201 0.0 0.207841 0.92491 -0.267552 0.0387738 -0.00920659 0.213332 0.0391819 -0.00999005 0.21371 0.214444 -0.038281 -0.20463 -0.481113 0.85692 -0.34012 -0.473449 0.842126 -0.33217 0.20139800000000002 0.971538 -2.…
739.0 0.0846474 0.953776 -0.0954331 0.0 0.0 0.0954331 0.0 0.0 0.0954331 0.0881911 -0.0160068 -0.100138 0.0 0.0 0.100138 0.0 0.0 0.100138 0.06650655 0.985734 -2.16943e-18 0.0914531 -0.00639419 0.0 0.22011 0.92013 -0.283366 0.0417353 -0.0137948 0.231407 0.0433907 -0.0169853 0.23313 0.139318 -0.0378258 -0.363509 0.466657 -0.467683 0.217746 0.469521 -0.473018 0.218307 0.214688 0.968021 -2.16943e-18 0…
740.0 0.0206844 0.963014 -0.0232157 0.0 0.0 0.0232157 0.0 0.0 0.0232157 0.297669 -0.0320718 -0.334484 0.0 0.0 0.334484 0.0 0.0 0.334484 0.0004433000000000076 0.987961 -2.16943e-18 0.306219 0.000739012 0.0 0.19206 0.930338 -0.248911 0.0276529 0.0122772 0.182741 0.0285403 0.0105683 0.183613 0.217703 -0.0353178 -0.168674 -0.111573 0.0660307 0.0623231 -0.107475 0.0581281 0.0664807 0.184072 0.975538 -…
741.0 0.171455 0.933509 -0.195065 0.0 0.0 0.195065 0.0 0.0 0.195065 -0.284223 0.0814769 0.330327 0.0 0.0 -0.330327 0.0 0.0 -0.330327 0.15703040000000001 0.974854 -2.16943e-18 -0.298084 0.0509951 0.0 0.20016 0.926485 -0.270621 0.0637708 -0.0322201 0.218201 0.0632981 -0.0312584 0.207453 0.125466 -0.0239453 -0.353653 0.746991 -0.979913 0.372492 0.758639 -1.00314 0.389074 0.19628299999999999 0.97281 …
742.0 0.222198 0.917314 -0.254581 0.0 0.0 0.254581 0.0 0.0 0.254581 -0.225781 0.0795356 0.267439 0.0 0.0 -0.267439 0.0 0.0 -0.267439 0.210432 0.964074 -2.16943e-18 -0.238451 0.0555683 0.0 0.227168 0.918513 -0.280785 0.035283 -0.0225216 0.245704 0.0365743 -0.0249754 0.246702 0.134964 -0.0382425 -0.312125 0.23733 -0.12618 0.0801013 0.233989 -0.119685 0.0763601 0.22046700000000002 0.966492 -2.16943e…
743.0 0.108362 0.94914 -0.12243 0.0 0.0 0.12243 0.0 0.0 0.12243 0.147938 -0.0309976 -0.168867 0.0 0.0 0.168867 0.0 0.0 0.168867 0.0911354 0.983678 -2.16943e-18 0.153874 -0.0149418 0.0 0.168967 0.938578 -0.222473 0.0386072 -0.00560446 0.151963 0.0393732 -0.00704942 0.152498 0.206773 0.031714 -0.142918 -0.0431135 -0.0233243 -0.288819 -0.0434033 -0.0227141 -0.289463 0.16058709999999998 0.981303 -2.1…
744.0 -0.0251179 0.966762 0.0281319 0.0 0.0 -0.0281319 0.0 0.0 -0.0281319 0.271781 -0.0152306 -0.304113 0.0 0.0 0.304113 0.0 0.0 0.304113 -0.046542 0.986641 -2.16943e-18 0.278014 0.0149607 0.0 0.201817 0.92746 -0.252476 0.0341257 -0.0169754 0.204419 0.0359664 -0.0205146 0.206334 0.141243 0.00429221 -0.214476 0.140358 -0.113581 -0.126983 0.143398 -0.119363 -0.12482 0.193828 0.972988 -2.16943e-18 0…
746.0 0.130667 0.944168 -0.147962 0.0 0.0 0.147962 0.0 0.0 0.147962 -0.0865313 0.0204502 0.0993369 0.0 0.0 -0.0993369 0.0 0.0 -0.0993369 0.11436930000000001 0.981122 -2.16943e-18 -0.0902634 0.0110976 0.0 0.205467 0.925231 -0.266883 0.0431625 -0.0138104 0.215518 0.043783 -0.0149754 0.21604 0.133709 -0.0429367 -0.400462 0.61159 -0.662008 0.341225 0.609983 -0.658832 0.338695 0.199411 0.971711 -2.169…
747.0 0.0404614 0.96066 -0.0454671 0.0 0.0 0.0454671 0.0 0.0 0.0454671 0.0379059 -0.00493955 -0.042707 0.0 0.0 0.042707 0.0 0.0 0.042707 0.0208133 0.987784 -2.16943e-18 0.0390906 -0.000775586 0.0 0.218426 0.920836 -0.274996 0.030485 -0.00699211 0.227782 0.0300737 -0.00653414 0.22767 0.176809 -0.0387037 -0.283056 0.0190996 0.142091 -0.039825 0.0339573 0.11358 -0.0262623 0.211308 0.968352 -2.16943e…
748.0 -0.268691 0.947001 0.302003 0.0 0.0 -0.302003 0.0 0.0 -0.302003 0.658773 0.145856 -0.753812 0.0 0.0 0.753812 0.0 0.0 0.753812 -0.291958 0.939265 -2.16943e-18 0.653406 0.222081 0.0 -0.16495 0.977916 0.216846 -0.0488038 -0.0116037 0.0651281 -0.049269 -0.0108043 0.0648846 -0.334889 0.0314008 0.443116 -0.231458 0.114157 0.631272 -0.319469 0.283298 0.549647 -0.195241 0.978114 -2.16943e-18 -0.364…
749.0 0.156214 0.937733 -0.177395 0.0 0.0 0.177395 0.0 0.0 0.177395 -0.276633 0.0740372 0.319935 0.0 0.0 -0.319935 0.0 0.0 -0.319935 0.14106190000000002 0.977441 -2.16943e-18 -0.289534 0.0442819 0.0 0.210245 0.921625 -0.293553 0.0734848 -0.0295251 0.223524 0.0750795 -0.0327041 0.226897 0.292834 -0.0291155 -0.0168585 -1.21406 1.70739 -0.687446 -1.22703 1.73164 -0.690963 0.208889 0.969468 -2.16943e…
751.0 0.206555 0.922662 -0.236112 0.0 0.0 0.236112 0.0 0.0 0.236112 -0.0955345 0.031683 0.112449 0.0 0.0 -0.112449 0.0 0.0 -0.112449 0.19393 0.967759 -2.16943e-18 -0.100675 0.0215089 0.0 0.226335 0.91885 -0.277528 0.0349932 -0.0264933 0.246221 0.0359121 -0.0282545 0.247029 0.151103 -0.0475632 -0.216619 0.0448329 -0.00211659 0.126839 0.0406029 0.00599128 0.123132 0.219287 0.966603 -2.16943e-18 0.1…
753.0 0.102428 0.950363 -0.11566 0.0 0.0 0.11566 0.0 0.0 0.11566 0.00254778 -0.000515861 -0.00290417 0.0 0.0 0.00290417 0.0 0.0 0.00290417 0.08496528 0.984256 -2.16943e-18 0.002648 -0.00023905 0.0 0.212376 0.923023 -0.278893 0.0490907 -0.0176671 0.219282 0.0502215 -0.0198962 0.22096 0.170574 -0.0309517 -0.243603 0.113199 -0.100722 0.0584182 0.115195 -0.104535 0.0599368 0.207538 0.970333 -2.16943e…
754.0 0.0536262 0.958845 -0.0603143 0.0 0.0 0.0603143 0.0 0.0 0.0603143 -0.194256 0.0282527 0.219308 0.0 0.0 -0.219308 0.0 0.0 -0.219308 0.0344008 0.987413 -2.16943e-18 -0.200656 0.00696261 0.0 0.21057 0.923753 -0.264449 0.0352229 -0.0173692 0.222975 0.0355761 -0.0179883 0.223508 0.16554 -0.0412585 -0.221433 0.018607 0.0336284 0.0783302 0.0125605 0.0452218 0.0729537 0.203229 0.970304 -2.16943e-18…
755.0 0.165644 0.935153 -0.188318 0.0 0.0 0.188318 0.0 0.0 0.188318 -0.0452278 0.0126356 0.0524639 0.0 0.0 -0.0524639 0.0 0.0 -0.0524639 0.1509385 0.975875 -2.16943e-18 -0.0473966 0.00777966 0.0 0.206183 0.923954 -0.278546 0.0659305 -0.0354892 0.225325 0.066265 -0.0361288 0.22561 0.255213 -0.0283915 -0.06771 -0.933427 1.35586 -0.531234 -0.926719 1.34291 -0.524377 0.202874 0.970893 -2.16943e-18 0.…
756.0 0.119633 0.946702 -0.135313 0.0 0.0 0.135313 0.0 0.0 0.135313 -0.0553136 0.0123359 0.0633152 0.0 0.0 -0.0633152 0.0 0.0 -0.0633152 0.1028676 0.982462 -2.16943e-18 -0.0576168 0.00634512 0.0 0.214498 0.923053 -0.272462 0.0296904 0.00215074 0.216272 0.0316455 -0.00159542 0.218127 0.198732 -0.0347843 -0.277265 0.0239063 0.0782758 -0.0340281 0.0245638 0.0769796 -0.033002 0.207557 0.970278 -2.169…
757.0 0.121498 0.946285 -0.137448 0.0 0.0 0.137448 0.0 0.0 0.137448 -0.259151 0.0583761 0.296781 0.0 0.0 -0.296781 0.0 0.0 -0.296781 0.1048097 0.982246 -2.16943e-18 -0.270006 0.0303182 0.0 0.117659 0.948394 -0.174997 0.0901195 -0.0816742 0.134215 0.0918755 -0.085465 0.14619 0.0418574 0.0608784 -0.0198908 -0.151024 0.305003 -0.527697 -0.0516397 0.116703 -0.457167 0.1114576 0.986557 -2.16943e-18 0.…
758.0 0.11349 0.94805 -0.128287 0.0 0.0 0.128287 0.0 0.0 0.128287 0.0074857 -0.00161431 -0.00855537 0.0 0.0 0.00855537 0.0 0.0 0.00855537 0.096471 0.983144 -2.16943e-18 0.00779121 -0.00080265 0.0 0.146496 0.942137 -0.195416 0.0698262 -0.0704211 0.173191 0.0700637 -0.0708998 0.173549 0.0982823 0.00227707 0.104242 -0.283579 0.11039 0.0141689 -0.284806 0.112683 0.0135245 0.13877820000000002 0.982325…
759.0 0.0459435 0.959929 -0.0516461 0.0 0.0 0.0516461 0.0 0.0 0.0516461 -0.00575989 0.000786801 0.00649478 0.0 0.0 -0.00649478 0.0 0.0 -0.00649478 0.026468700000000005 0.987654 -2.16943e-18 -0.00594397 0.00015468 0.0 0.206915 0.923128 -0.284731 0.0693312 -0.0340737 0.22403 0.0695221 -0.0346096 0.224773 0.275098 -0.0308949 -0.0567898 -1.00264 1.42105 -0.55052 -0.997883 1.41187 -0.545567 0.20438699…
760.0 0.173365 0.932959 -0.197285 0.0 0.0 0.197285 0.0 0.0 0.197285 -0.238059 0.0688156 0.276851 0.0 0.0 -0.276851 0.0 0.0 -0.276851 0.1590337 0.974509 -2.16943e-18 -0.249733 0.0432943 0.0 0.206261 0.924658 -0.274096 0.0576053 -0.028578 0.222724 0.0576406 -0.0286487 0.222852 0.119835 -0.0291578 -0.409042 0.788841 -0.938376 0.363853 0.790066 -0.940715 0.364841 0.20188899999999999 0.971426 -2.16943…
761.0 -0.119872 0.967049 0.134042 0.0 0.0 -0.134042 0.0 0.0 -0.134042 0.687332 0.0343464 -0.768854 0.0 0.0 0.768854 0.0 0.0 0.768854 -0.14290599999999998 0.976318 -2.16943e-18 0.694933 0.111914 0.0 0.189577 0.931307 -0.249379 0.0297135 0.0173255 0.175845 0.0305994 0.015538 0.176762 0.236724 -0.0289469 -0.153358 -0.135873 0.0462708 0.0400168 -0.13698 0.0484081 0.0389533 0.182058 0.976449 -2.16943e…
763.0 0.114632 0.947803 -0.129592 0.0 0.0 0.129592 0.0 0.0 0.129592 -0.0803525 0.0174381 0.0918604 0.0 0.0 -0.0918604 0.0 0.0 -0.0918604 0.0976597 0.983021 -2.16943e-18 -0.0836442 0.00872738 0.0 0.208576 0.92518 -0.26614 0.0358891 -0.00835108 0.213612 0.037138 -0.0107188 0.214757 0.170891 -0.0319762 -0.286125 0.217149 -0.212481 0.102711 0.21214 -0.202805 0.0974056 0.201747 0.971765 -2.16943e-18 0…
764.0 0.0345884 0.961406 -0.0388531 0.0 0.0 0.0388531 0.0 0.0 0.0388531 0.115108 -0.0142262 -0.129578 0.0 0.0 0.129578 0.0 0.0 0.129578 0.014759000000000001 0.987884 -2.16943e-18 0.118618 -0.00156871 0.0 0.220246 0.921109 -0.275304 0.0262421 -0.00138095 0.221718 0.0260498 -0.000996883 0.222056 0.226091 -0.0431273 -0.236131 -0.0829807 0.130433 -0.00464765 -0.0712905 0.107955 0.0064007 0.2127990000…
765.0 0.0328819 0.961615 -0.0369324 0.0 0.0 0.0369324 0.0 0.0 0.0369324 0.24443 -0.0297326 -0.275093 0.0 0.0 0.275093 0.0 0.0 0.275093 0.013000700000000004 0.987905 -2.16943e-18 0.251832 -0.00284667 0.0 0.191411 0.930166 -0.24408 0.0271385 0.00419406 0.190948 0.0285183 0.00153986 0.19227 0.19295 -0.0414841 -0.17018 -0.0865447 0.0670642 0.108653 -0.0772076 0.0490827 0.117814 0.182866 0.975034 -2.1…
766.0 0.101258 0.950599 -0.114327 0.0 0.0 0.114327 0.0 0.0 0.114327 -0.0374659 0.0075339 0.0426952 0.0 0.0 -0.0426952 0.0 0.0 -0.0426952 0.08374943 0.984365 -2.16943e-18 -0.0389338 0.00346244 0.0 0.237151 0.915439 -0.315567 0.0418752 0.0129976 0.228116 0.0474115 0.00235805 0.224011 0.275953 -0.0105952 -0.246958 -0.322121 0.547217 -0.493369 -0.275503 0.456307 -0.437047 0.23440100000000003 0.965646…
768.0 0.190862 0.927707 -0.217695 0.0 0.0 0.217695 0.0 0.0 0.217695 -0.256356 0.0798084 0.299962 0.0 0.0 -0.299962 0.0 0.0 -0.299962 0.17741099999999999 0.971129 -2.16943e-18 -0.269565 0.0524206 0.0 0.229824 0.917934 -0.296925 0.0369418 0.00191024 0.228685 0.0385818 -0.0012429 0.230246 0.241974 -0.0227296 -0.305833 -0.306308 0.696526 -0.476846 -0.299503 0.683202 -0.467429 0.22499400000000003 0.96…
769.0 0.198477 0.925299 -0.226618 0.0 0.0 0.226618 0.0 0.0 0.226618 -0.238717 0.0766603 0.280112 0.0 0.0 -0.280112 0.0 0.0 -0.280112 0.185422 0.969534 -2.16943e-18 -0.251281 0.0511959 0.0 0.232486 0.917293 -0.296878 0.0337103 0.00172624 0.231347 0.0352508 -0.00123571 0.232813 0.230308 -0.0241957 -0.319101 -0.254905 0.64908 -0.449378 -0.243156 0.626283 -0.435661 0.22722599999999998 0.966422 -2.169…
771.0 0.101681 0.950513 -0.114809 0.0 0.0 0.114809 0.0 0.0 0.114809 -0.277637 0.0559685 0.316419 0.0 0.0 -0.316419 0.0 0.0 -0.316419 0.08418913 0.984326 -2.16943e-18 -0.288531 0.0257997 0.0 0.218743 0.920678 -0.285269 0.0465661 -0.0166585 0.224512 0.042169 -0.00787065 0.220218 0.143359 -0.0167904 -0.385493 0.428394 -0.333205 0.00206431 0.591046 -0.64612 0.158159 0.213752 0.96862 -2.16943e-18 0.21…
773.0 0.127543 0.944901 -0.144376 0.0 0.0 0.144376 0.0 0.0 0.144376 -0.287728 0.0669113 0.33003 0.0 0.0 -0.33003 0.0 0.0 -0.33003 0.1111105 0.981517 -2.16943e-18 -0.300015 0.0357944 0.0 0.11102 0.948654 -0.175132 0.0954965 -0.0774267 0.135775 0.0988164 -0.0835635 0.137538 -0.0153491 0.0233715 -0.154924 0.347573 -0.275492 -0.142407 0.309375 -0.202681 -0.172509 0.1057578 0.986736 -2.16943e-18 0.025…
774.0 -0.00055346 0.965046 0.000620456 0.0 0.0 -0.000620456 0.0 0.0 -0.000620456 0.0330057 -0.00276217 -0.0370033 0.0 0.0 0.0370033 0.0 0.0 0.0370033 -0.021375900000000003 0.987648 -2.16943e-18 0.0338649 0.000889138 0.0 0.217725 0.921327 -0.275616 0.0292311 -0.00198218 0.223114 0.0296935 -0.00306967 0.22398 0.185241 -0.0397725 -0.292682 0.017601 0.146369 -0.0440513 0.0348111 0.11329 -0.0277572 0.…
775.0 0.125281 0.945424 -0.141783 0.0 0.0 0.141783 0.0 0.0 0.141783 -0.0755929 0.0173727 0.0866549 0.0 0.0 -0.0866549 0.0 0.0 -0.0866549 0.10875280000000001 0.981795 -2.16943e-18 -0.0787981 0.0091941 0.0 0.20707 0.924922 -0.270375 0.0419639 -0.00795708 0.212488 0.0424208 -0.00880824 0.212905 0.225483 -0.0336719 -0.205323 -0.524513 0.923286 -0.406495 -0.522117 0.918589 -0.403183 0.2012229999999999…
776.0 0.146419 0.940295 -0.166084 0.0 0.0 0.166084 0.0 0.0 0.166084 -0.174223 0.044523 0.200899 0.0 0.0 -0.200899 0.0 0.0 -0.200899 0.1308167 0.978948 -2.16943e-18 -0.182112 0.025748 0.0 0.204608 0.92567 -0.269861 0.0497387 -0.0179968 0.213334 0.0500327 -0.0185652 0.213624 0.244397 -0.0257138 -0.15779 -0.683274 1.0948 -0.502209 -0.681734 1.09177 -0.499969 0.19938899999999998 0.972228 -2.16943e-18…
778.0 0.0281834 0.962174 -0.0316461 0.0 0.0 0.0316461 0.0 0.0 0.0316461 -0.0753626 0.00876312 0.0847633 0.0 0.0 -0.0847633 0.0 0.0 -0.0847633 0.008161299999999996 0.987947 -2.16943e-18 -0.0775995 0.000466929 0.0 0.222356 0.919459 -0.281061 0.028267 -0.00255036 0.230846 0.0301773 -0.00572311 0.232638 0.182048 -0.0446654 -0.301208 -0.00855197 0.216393 -0.0572097 0.0388845 0.125122 -0.011658 0.21548…
780.0 0.211669 0.920949 -0.242137 0.0 0.0 0.242137 0.0 0.0 0.242137 -0.253432 0.0857465 0.298904 0.0 0.0 -0.298904 0.0 0.0 -0.298904 0.199321 0.96659 -2.16943e-18 -0.267258 0.0587851 0.0 0.228856 0.918106 -0.284381 0.0269137 -0.00296291 0.236745 0.028031 -0.00510949 0.237794 0.186467 -0.0500977 -0.337707 -0.133406 0.518288 -0.196642 -0.123565 0.499263 -0.185946 0.221926 0.966489 -2.16943e-18 0.20…
781.0 0.0907428 0.952648 -0.102359 0.0 0.0 0.102359 0.0 0.0 0.102359 0.177198 -0.0334308 -0.20146 0.0 0.0 0.20146 0.0 0.0 0.20146 0.07282982 0.98527 -2.16943e-18 0.183894 -0.0141379 0.0 0.15513 0.940791 -0.205697 0.0364023 -0.00461371 0.146129 0.0377208 -0.00714779 0.147363 0.191412 0.0187125 -0.147218 -0.000840321 -0.0800588 -0.157614 0.00108174 -0.0837195 -0.156134 0.1458016 0.982131 -2.16943e-…
782.0 -0.0732437 0.968162 0.0819278 0.0 0.0 -0.0819278 0.0 0.0 -0.0819278 0.0623108 -0.000136188 -0.0696145 0.0 0.0 0.0696145 0.0 0.0 0.0696145 -0.095626 0.982673 -2.16943e-18 0.0633639 0.00684162 0.0 -0.108017 0.987401 0.294893 -0.205269 -0.00357868 0.0898406 -0.205037 -0.00417082 0.0900365 -0.288966 0.0126648 0.26225 -0.150653 0.326575 0.00156081 -0.149655 0.324851 0.00121854 -0.158358999999999…
783.0 0.030794 0.961867 -0.0345829 0.0 0.0 0.0345829 0.0 0.0 0.0345829 0.233112 -0.0278002 -0.262281 0.0 0.0 0.262281 0.0 0.0 0.262281 0.01084990000000001 0.987927 -2.16943e-18 0.240108 -0.00214996 0.0 0.216226 0.922177 -0.277745 0.0287565 0.0103363 0.215433 0.0306885 0.00661814 0.217311 0.201912 -0.0411413 -0.299399 0.0104878 0.137193 -0.0393621 0.00827748 0.141387 -0.0407786 0.20970500000000003…
784.0 0.111731 0.948427 -0.126276 0.0 0.0 0.126276 0.0 0.0 0.126276 0.117668 -0.0251281 -0.134425 0.0 0.0 0.134425 0.0 0.0 0.134425 0.09464 0.983331 -2.16943e-18 0.122443 -0.0123654 0.0 0.154031 0.941639 -0.207358 0.0509963 -0.025739 0.149233 0.0514893 -0.0266835 0.149667 0.169649 0.0592396 -0.0900058 -0.201984 0.277635 -0.565543 -0.199051 0.271973 -0.562567 0.14591310000000002 0.982917 -2.16943e…
785.0 0.116766 0.947337 -0.132032 0.0 0.0 0.132032 0.0 0.0 0.132032 -0.501457 0.110108 0.57358 0.0 0.0 -0.57358 0.0 0.0 -0.57358 0.0998812 0.982786 -2.16943e-18 -0.522144 0.0557683 0.0 -0.110937 0.983617 0.202238 -0.107644 0.0063512 0.116688 -0.107376 0.00584891 0.116883 -0.364238 0.0192381 0.472831 -0.233018 0.213723 0.0137506 -0.227119 0.202555 0.0181163 -0.148366 0.984535 -2.16943e-18 -0.38783…
786.0 0.000587882 0.96495 -0.000659191 0.0 0.0 0.000659191 0.0 0.0 0.000659191 0.20922 -0.0177787 -0.234585 0.0 0.0 0.234585 0.0 0.0 0.234585 -0.020204799999999995 0.987678 -2.16943e-18 0.214696 0.00536203 0.0 0.219308 0.920848 -0.281834 0.0384473 -0.00808641 0.224329 0.0405373 -0.0121179 0.226519 0.151938 -0.0335721 -0.368807 0.442059 -0.431479 0.168677 0.410054 -0.369822 0.136792 0.213596 0.968…
787.0 0.133821 0.943417 -0.151584 0.0 0.0 0.151584 0.0 0.0 0.151584 -0.127763 0.0306837 0.146797 0.0 0.0 -0.146797 0.0 0.0 -0.146797 0.1176597 0.980711 -2.16943e-18 -0.133328 0.0168827 0.0 0.207545 0.925382 -0.263406 0.0340264 -0.00793572 0.213064 0.0350187 -0.00985532 0.21399 0.164464 -0.0437569 -0.345483 0.340391 -0.323317 0.204942 0.352352 -0.346223 0.215175 0.200351 0.971793 -2.16943e-18 0.21…
788.0 0.0720146 0.955975 -0.0811072 0.0 0.0 0.0811072 0.0 0.0 0.0811072 -0.110476 0.0184208 0.125129 0.0 0.0 -0.125129 0.0 0.0 -0.125129 0.053417000000000006 0.986555 -2.16943e-18 -0.114379 0.00635208 0.0 0.22228 0.920404 -0.278723 0.0261806 0.00120047 0.222072 0.0264647 0.000546056 0.222964 0.222494 -0.0523619 -0.262435 -0.231814 0.469817 -0.128652 -0.19711 0.403066 -0.0953937 0.215094 0.968287 …
789.0 0.0742493 0.9556 -0.0836388 0.0 0.0 0.0836388 0.0 0.0 0.0836388 -0.215017 0.0364118 0.243639 0.0 0.0 -0.243639 0.0 0.0 -0.243639 0.0557309 0.986424 -2.16943e-18 -0.222677 0.0129319 0.0 0.224721 0.919137 -0.27777 0.0240774 -0.00289053 0.233384 0.0258474 -0.00688863 0.235485 0.177765 -0.0496112 -0.304512 -0.00684472 0.223847 -0.0292348 0.00467662 0.201662 -0.0176405 0.21711400000000003 0.9670…
790.0 0.191921 0.927377 -0.218934 0.0 0.0 0.218934 0.0 0.0 0.218934 -0.451805 0.14127 0.528862 0.0 0.0 -0.528862 0.0 0.0 -0.528862 0.17852400000000002 0.970912 -2.16943e-18 -0.475156 0.0930114 0.0 0.212309 0.923754 -0.270603 0.0331598 -0.00308214 0.21837 0.0307317 0.00177856 0.205614 0.189601 -0.00734628 -0.254746 0.0874702 -0.0410451 -0.141439 0.0541384 0.0221391 -0.167231 0.205409 0.97078 -2.16…
791.0 0.0924421 0.952325 -0.104291 0.0 0.0 0.104291 0.0 0.0 0.104291 -0.140504 0.0267892 0.1598 0.0 0.0 -0.1598 0.0 0.0 -0.1598 0.074593544 0.985133 -2.16943e-18 -0.145845 0.0114961 0.0 0.223635 0.919304 -0.280024 0.029591 -0.00644151 0.233271 0.0301986 -0.00763065 0.234098 0.160067 -0.0525753 -0.345715 0.177957 -0.0103712 0.0919072 0.184469 -0.0228769 0.0979336 0.21670099999999998 0.967263 -2.16…
792.0 0.102761 0.950295 -0.116041 0.0 0.0 0.116041 0.0 0.0 0.116041 0.0610125 -0.0123776 -0.0695524 0.0 0.0 0.0695524 0.0 0.0 0.0695524 0.0853119 0.984225 -2.16943e-18 0.0634152 -0.00574915 0.0 0.132575 0.94501 -0.190124 0.0865589 -0.0800723 0.157826 0.0869045 -0.0807285 0.158079 0.0689568 0.0218043 0.0546628 -0.222626 0.182354 -0.167739 -0.236206 0.208125 -0.177434 0.1265187 0.984495 -2.16943e-1…
793.0 -0.1334 0.96627 0.149181 0.0 0.0 -0.149181 0.0 0.0 -0.149181 0.252656 0.0164629 -0.282869 0.0 0.0 0.282869 0.0 0.0 0.282869 -0.156572 0.974011 -2.16943e-18 0.25502 0.0450397 0.0 -0.141726 0.983205 0.277435 -0.142849 -0.00801125 0.0572511 -0.144015 -0.00577822 0.0560444 -0.386969 -0.0160667 0.0771587 0.179394 0.303283 -0.0505638 0.198406 0.26632 -0.0300671 -0.18413000000000002 0.974585 -2.16…
794.0 0.0754258 0.9554 -0.084972 0.0 0.0 0.084972 0.0 0.0 0.084972 -0.14942 0.0255083 0.169349 0.0 0.0 -0.169349 0.0 0.0 -0.169349 0.056949400000000004 0.986352 -2.16943e-18 -0.154766 0.00919506 0.0 0.21926 0.920906 -0.274613 0.0289224 -0.00530821 0.226401 0.0308423 -0.00993312 0.228741 0.176725 -0.0417911 -0.281934 0.0363597 0.103469 -0.000945173 0.00752725 0.158876 -0.0274633 0.2120409999999999…
797.0 0.0967346 0.951496 -0.109175 0.0 0.0 0.109175 0.0 0.0 0.109175 -0.155832 0.0305014 0.177401 0.0 0.0 -0.177401 0.0 0.0 -0.177401 0.07905045000000001 0.984771 -2.16943e-18 -0.161845 0.0135531 0.0 0.217335 0.921831 -0.271448 0.0281519 -0.00596972 0.221874 0.0280194 -0.00711345 0.223019 0.212658 -0.0398153 -0.211837 -0.0835332 0.111888 0.00718684 -0.0890211 0.122553 0.00127576 0.209766999999999…
798.0 0.179208 0.931248 -0.204088 0.0 0.0 0.204088 0.0 0.0 0.204088 -0.275233 0.0815941 0.320721 0.0 0.0 -0.320721 0.0 0.0 -0.320721 0.16516609999999998 0.973424 -2.16943e-18 -0.288957 0.0521214 0.0 0.207744 0.924045 -0.279456 0.0599255 -0.0252112 0.222985 0.0601494 -0.0256954 0.223267 0.253251 -0.0212434 -0.10442 -0.772715 1.13932 -0.52075 -0.773902 1.14161 -0.5215 0.204054 0.971152 -2.16943e-18…
800.0 0.206559 0.922661 -0.236116 0.0 0.0 0.236116 0.0 0.0 0.236116 -0.521362 0.172907 0.613669 0.0 0.0 -0.613669 0.0 0.0 -0.613669 0.193934 0.967758 -2.16943e-18 -0.549415 0.117384 0.0 0.223919 0.919652 -0.283821 0.0297213 0.000720827 0.224487 0.0357111 -0.0106866 0.228068 0.234363 -0.0358567 -0.158287 -0.176829 0.137323 -0.0232591 -0.155658 0.0965086 -0.00170195 0.21760400000000002 0.9678 -2.16…
801.0 0.141599 0.941512 -0.16053 0.0 0.0 0.16053 0.0 0.0 0.16053 -0.000301489 7.5265e-05 0.000347164 0.0 0.0 -0.000347164 0.0 0.0 -0.000347164 0.1257808 0.979646 -2.16943e-18 -0.000314942 4.27457e-05 0.0 0.214251 0.920916 -0.301308 0.0803601 -0.0359176 0.231364 0.0804538 -0.0360961 0.231437 0.14436 -0.0402766 -0.412049 0.94178 -1.28944 0.56641 0.936469 -1.27924 0.561486 0.213899 0.969223 -2.16943…
803.0 0.080517 0.954515 -0.0907451 0.0 0.0 0.0907451 0.0 0.0 0.0907451 -0.0928586 0.0164047 0.105349 0.0 0.0 -0.105349 0.0 0.0 -0.105349 0.0622244 0.986024 -2.16943e-18 -0.0962429 0.00627584 0.0 0.209803 0.923505 -0.269719 0.0436788 -0.0211654 0.223311 0.0452448 -0.024356 0.225297 0.172046 -0.0312955 -0.205102 -0.049511 0.126663 -0.0226056 -0.0596674 0.146108 -0.0311331 0.20371299999999998 0.9702…
804.0 0.298951 0.886214 -0.347135 0.0 0.0 0.347135 0.0 0.0 0.347135 -0.402964 0.185417 0.495568 0.0 0.0 -0.495568 0.0 0.0 -0.495568 0.291947 0.941054 -2.16943e-18 -0.430446 0.143365 0.0 0.28609 0.896649 -0.335094 -0.00882769 0.0296155 0.285789 -0.00644529 0.0250267 0.288253 -0.622221 0.408613 -0.275949 2.83726 -3.14177 -0.443339 3.31232 -4.0563 0.0332174 0.278383 0.950412 -2.16943e-18 -0.343935 0…
805.0 0.221646 0.917508 -0.253928 0.0 0.0 0.253928 0.0 0.0 0.253928 -0.57516 0.202189 0.681123 0.0 0.0 -0.681123 0.0 0.0 -0.681123 0.209849 0.964209 -2.16943e-18 -0.607389 0.141127 0.0 0.218729 0.92122 -0.275704 0.0315384 -0.00921916 0.224263 0.0326271 -0.0117766 0.229378 0.184325 -0.0292751 -0.241596 -0.0254736 0.134966 -0.0793498 -0.0363518 0.155818 -0.0888492 0.21174500000000002 0.96876 -2.169…
806.0 0.20102 0.924478 -0.229603 0.0 0.0 0.229603 0.0 0.0 0.229603 -0.175506 0.0569396 0.206139 0.0 0.0 -0.206139 0.0 0.0 -0.206139 0.18809900000000002 0.968985 -2.16943e-18 -0.184808 0.0382277 0.0 0.223791 0.919792 -0.276613 0.0296377 -0.0119125 0.236068 0.0309508 -0.0144331 0.23727 0.179258 -0.0445162 -0.254285 -0.196591 0.484424 -0.155407 -0.196229 0.483598 -0.153406 0.216528 0.967506 -2.16943…
808.0 0.117662 0.94714 -0.133058 0.0 0.0 0.133058 0.0 0.0 0.133058 0.1551 -0.0342229 -0.177447 0.0 0.0 0.177447 0.0 0.0 0.177447 0.1008146 0.982686 -2.16943e-18 0.161517 -0.0174186 0.0 0.169023 0.936627 -0.228233 0.0398169 0.00205965 0.157479 0.0406518 0.000453885 0.158276 0.213394 0.0655046 -0.270994 -0.259139 0.685733 -0.937816 -0.263873 0.694688 -0.940783 0.1613349 0.979785 -2.16943e-18 0.2149…
809.0 0.16959 0.934041 -0.192898 0.0 0.0 0.192898 0.0 0.0 0.192898 -0.420351 0.119515 0.488234 0.0 0.0 -0.488234 0.0 0.0 -0.488234 0.1550745 0.975186 -2.16943e-18 -0.44074 0.0744175 0.0 0.21337 0.923217 -0.266446 0.0333783 -0.0140043 0.222246 0.0359541 -0.0189473 0.224801 0.17581 -0.0403491 -0.215886 -0.00348658 0.043684 0.0642807 -0.0900676 0.20979 -0.0132742 0.20606999999999998 0.969948 -2.1694…
810.0 0.112166 0.948334 -0.126774 0.0 0.0 0.126774 0.0 0.0 0.126774 -0.46491 0.0995234 0.53117 0.0 0.0 -0.53117 0.0 0.0 -0.53117 0.0950933 0.983285 -2.16943e-18 -0.483802 0.0491017 0.0 -0.135042 0.983232 0.228701 -0.109536 0.00873705 0.101955 -0.109082 0.00785287 0.102145 -0.382914 0.0147887 0.489636 -0.299947 0.331277 0.0462952 -0.304829 0.340622 0.0419657 -0.172616 0.981112 -2.16943e-18 -0.4099…
811.0 0.264167 0.901335 -0.304758 0.0 0.0 0.304758 0.0 0.0 0.304758 -0.375159 0.153716 0.452951 0.0 0.0 -0.452951 0.0 0.0 -0.452951 0.25489 0.95253 -2.16943e-18 -0.398627 0.114251 0.0 0.226871 0.919524 -0.278455 0.0328982 -0.0213631 0.241705 0.0347201 -0.0248574 0.243325 0.1752 -0.0220463 -0.215864 -0.0504856 0.156362 -0.12369 -0.0690512 0.19191 -0.139358 0.219802 0.967364 -2.16943e-18 0.183872 -…
812.0 0.0838101 0.953927 -0.0944825 0.0 0.0 0.0944825 0.0 0.0 0.0944825 -0.124322 0.0224424 0.141138 0.0 0.0 -0.141138 0.0 0.0 -0.141138 0.06563832 0.985795 -2.16943e-18 -0.128906 0.00888969 0.0 0.216206 0.921926 -0.275957 0.0380157 -0.0130526 0.224196 0.0377913 -0.0125245 0.223521 0.165992 -0.0238893 -0.286473 0.16096 -0.0841503 -0.021461 0.211128 -0.180502 0.0246968 0.20990999999999999 0.969318…
813.0 0.111719 0.94843 -0.126263 0.0 0.0 0.126263 0.0 0.0 0.126263 -0.379854 0.0811126 0.433945 0.0 0.0 -0.433945 0.0 0.0 -0.433945 0.0946279 0.983332 -2.16943e-18 -0.395267 0.0399122 0.0 0.21627 0.92222 -0.273639 0.0309241 -0.00746517 0.221521 0.0328834 -0.00464923 0.221286 0.188739 -0.0307362 -0.255199 -0.000156081 0.104103 -0.0617486 -0.00405901 0.110952 -0.0615278 0.20932099999999998 0.969554…
814.0 0.187343 0.928795 -0.213581 0.0 0.0 0.213581 0.0 0.0 0.213581 -0.34951 0.107234 0.408442 0.0 0.0 -0.408442 0.0 0.0 -0.408442 0.17371140000000002 0.971841 -2.16943e-18 -0.367344 0.0698675 0.0 0.205204 0.925728 -0.261654 0.0366553 -0.0110667 0.214831 0.0370837 -0.0119628 0.215503 0.221462 -0.0259894 -0.126413 -0.290272 0.323441 -0.119477 -0.282464 0.308318 -0.111309 0.198143 0.971948 -2.16943…
815.0 0.10921 0.948962 -0.123398 0.0 0.0 0.123398 0.0 0.0 0.123398 -0.11897 0.0250482 0.135829 0.0 0.0 -0.135829 0.0 0.0 -0.135829 0.0920176 0.983592 -2.16943e-18 -0.123757 0.0121383 0.0 0.177849 0.935627 -0.21759 0.0326606 -0.0278409 0.187782 0.0331452 -0.0287555 0.188411 0.129304 -0.01491 -0.110397 -0.042737 0.0210315 0.017301 -0.0416571 0.0188812 0.0187794 0.16768280000000002 0.978276 -2.16943…
816.0 0.205325 0.92307 -0.234664 0.0 0.0 0.234664 0.0 0.0 0.234664 0.0437791 -0.0144485 -0.0515054 0.0 0.0 0.0515054 0.0 0.0 0.0515054 0.192633 0.968035 -2.16943e-18 0.0461268 -0.00978504 0.0 0.230497 0.917267 -0.297865 0.0465692 -0.0162118 0.237387 0.0467516 -0.0165909 0.237743 0.238297 -0.00794689 -0.118206 -0.556045 0.80335 -0.5039 -0.544551 0.781092 -0.492113 0.226277 0.966211 -2.16943e-18 0.…
817.0 0.216588 0.919269 -0.247945 0.0 0.0 0.247945 0.0 0.0 0.247945 -0.0160917 0.00554884 0.0190167 0.0 0.0 -0.0190167 0.0 0.0 -0.0190167 0.20451000000000003 0.965433 -2.16943e-18 -0.0169813 0.00383866 0.0 0.228534 0.917005 -0.299201 0.0652969 -0.0454826 0.252805 0.0657352 -0.0463481 0.253345 0.225834 -0.00813902 0.0793975 -0.480496 0.267168 -0.123465 -0.442838 0.194954 -0.09115 0.225795000000000…
818.0 0.228012 0.915243 -0.261477 0.0 0.0 0.261477 0.0 0.0 0.261477 -0.63463 0.228492 0.753571 0.0 0.0 -0.753571 0.0 0.0 -0.753571 0.216576 0.96262 -2.16943e-18 -0.670796 0.161206 0.0 0.214252 0.922276 -0.273191 0.0318437 -0.00725899 0.2218 0.0328246 -0.00796425 0.222519 0.183137 -0.0343913 -0.264641 -0.0402446 0.208647 -0.0896588 -0.0205061 0.17059 -0.0703745 0.20728200000000002 0.969572 -2.1694…
820.0 0.113802 0.947983 -0.128643 0.0 0.0 0.128643 0.0 0.0 0.128643 -0.173654 0.0375138 0.198484 0.0 0.0 -0.198484 0.0 0.0 -0.198484 0.0967955 0.98311 -2.16943e-18 -0.180749 0.0186858 0.0 0.213972 0.922882 -0.266589 0.0273847 -0.00522081 0.215543 0.036306 -0.0225598 0.225739 0.181982 -0.0116445 -0.180634 -0.127999 0.227023 -0.197987 -0.107793 0.18782 -0.17452 0.20640200000000003 0.969684 -2.16943…
821.0 -0.0709391 0.968154 0.0793531 0.0 0.0 -0.0793531 0.0 0.0 -0.0793531 0.388512 -0.00184949 -0.434055 0.0 0.0 0.434055 0.0 0.0 0.434055 -0.09328199999999999 0.982923 -2.16943e-18 0.39519 0.041641 0.0 0.226159 0.918804 -0.284877 0.0282187 0.00100463 0.230537 0.0296935 -0.00179402 0.232169 0.194166 -0.0482607 -0.305707 -0.106847 0.385428 -0.129154 -0.0930245 0.358731 -0.114598 0.2195730000000000…
822.0 0.139451 0.942046 -0.158057 0.0 0.0 0.158057 0.0 0.0 0.158057 -0.587541 0.145133 0.676137 0.0 0.0 -0.676137 0.0 0.0 -0.676137 0.1235365 0.979948 -2.16943e-18 -0.613584 0.081734 0.0 -0.0874331 0.983047 0.163977 -0.0967846 0.0112524 0.139775 -0.0974457 0.0124925 0.139298 -0.387506 0.0220942 0.438215 -0.0781691 0.0541922 0.000734026 -0.0726883 0.0437997 0.00491336 -0.12314199999999999 0.988476…
824.0 0.190501 0.927819 -0.217273 0.0 0.0 0.217273 0.0 0.0 0.217273 0.0827419 -0.0257208 -0.0968035 0.0 0.0 0.0968035 0.0 0.0 0.0968035 0.177031 0.971203 -2.16943e-18 0.0870012 -0.0168804 0.0 0.235308 0.916312 -0.300919 0.031431 0.00807321 0.227794 0.0322737 0.00645228 0.228612 0.259656 -0.0360724 -0.253342 -0.032573 0.0080486 -0.0399732 -0.0364392 0.0154745 -0.0436669 0.23015400000000003 0.96579…
825.0 0.19531 0.92631 -0.222904 0.0 0.0 0.222904 0.0 0.0 0.222904 -0.507284 0.16083 0.594545 0.0 0.0 -0.594545 0.0 0.0 -0.594545 0.182089 0.970207 -2.16943e-18 -0.53375 0.106683 0.0 0.165978 0.93764 -0.210265 0.0438453 -0.0370183 0.175969 0.0452548 -0.039704 0.177154 0.0424962 0.0455925 -0.232481 0.374352 -0.26729 -0.310524 0.423421 -0.361055 -0.270055 0.1566709 0.979423 -2.16943e-18 0.0934485 0.…
826.0 0.141301 0.941587 -0.160187 0.0 0.0 0.160187 0.0 0.0 0.160187 -0.242676 0.0604941 0.279417 0.0 0.0 -0.279417 0.0 0.0 -0.279417 0.1254689 0.979688 -2.16943e-18 -0.253494 0.034317 0.0 0.160521 0.938613 -0.208739 0.0564996 -0.0510121 0.186335 0.0566126 -0.0511215 0.177161 0.0800121 0.00841526 -0.159971 0.0512386 0.0767657 -0.178416 0.0678872 0.0440434 -0.158842 0.1522847 0.980092 -2.16943e-18 …
827.0 0.0381891 0.960953 -0.0429074 0.0 0.0 0.0429074 0.0 0.0 0.0429074 0.0386993 -0.00494223 -0.0435864 0.0 0.0 0.0435864 0.0 0.0 0.0435864 0.018470300000000002 0.987827 -2.16943e-18 0.0398975 -0.000689435 0.0 0.216391 0.921623 -0.271148 0.0271229 -0.00409149 0.223679 0.0275426 -0.00457904 0.223827 0.201373 -0.0438088 -0.265373 0.0135655 0.0577299 0.035672 0.0116439 0.0613975 0.0341005 0.208791 …
829.0 -0.0761395 0.968164 0.085163 0.0 0.0 -0.085163 0.0 0.0 -0.085163 0.352201 0.00036966 -0.393483 0.0 0.0 0.393483 0.0 0.0 0.393483 -0.09857 0.982351 -2.16943e-18 0.358026 0.0398295 0.0 0.213641 0.923121 -0.274139 0.0331309 0.000463978 0.212054 0.0335796 -0.000395536 0.212992 0.237141 -0.0299233 -0.244585 -0.188441 0.341272 -0.192101 -0.173699 0.312868 -0.177604 0.20711800000000002 0.970391 -2…
830.0 -0.065564 0.968113 0.0733478 0.0 0.0 -0.0733478 0.0 0.0 -0.0733478 0.658942 -0.00709422 -0.73622 0.0 0.0 0.73622 0.0 0.0 0.73622 -0.08781299999999999 0.983483 -2.16943e-18 0.670712 0.0666025 0.0 0.180843 0.930529 -0.264482 0.0278864 0.0706587 0.141903 0.0268809 0.0725719 0.140769 0.349397 -0.0112434 -0.392476 0.0480419 -0.0271378 -0.172538 0.0273918 0.012979 -0.196252 0.175634 0.976662 -2.1…
832.0 0.0991053 0.951029 -0.111875 0.0 0.0 0.111875 0.0 0.0 0.111875 0.0416259 -0.00826428 -0.0474126 0.0 0.0 0.0474126 0.0 0.0 0.0474126 0.081513 0.984561 -2.16943e-18 0.043245 -0.00373897 0.0 0.211963 0.923177 -0.273081 0.042821 -0.0168031 0.220896 0.0442769 -0.0196203 0.222572 0.184705 -0.0327891 -0.209362 -0.207344 0.41033 -0.156539 -0.209506 0.414343 -0.156873 0.20607199999999998 0.970197 -2…
833.0 0.133407 0.943516 -0.151108 0.0 0.0 0.151108 0.0 0.0 0.151108 -0.0481924 0.0115497 0.0553657 0.0 0.0 -0.0553657 0.0 0.0 -0.0553657 0.1172278 0.980766 -2.16943e-18 -0.0502889 0.00634354 0.0 0.208312 0.924568 -0.268197 0.0397061 -0.0110802 0.216391 0.0404695 -0.0125458 0.217093 0.14273 -0.0458733 -0.389839 0.53492 -0.55959 0.31346 0.533984 -0.557697 0.311466 0.20196599999999998 0.971238 -2.16…
834.0 0.0985581 0.951137 -0.111252 0.0 0.0 0.111252 0.0 0.0 0.111252 -0.0730327 0.0144524 0.0831752 0.0 0.0 -0.0831752 0.0 0.0 -0.0831752 0.08094449000000001 0.98461 -2.16943e-18 -0.075868 0.00651194 0.0 0.2183 0.92168 -0.27402 0.0299195 -0.00513933 0.228324 0.0313906 -0.00786303 0.21912 0.177288 -0.0592594 -0.263286 0.0112655 0.0928516 0.124187 0.108483 -0.0948367 0.220563 0.21119100000000002 0.…
835.0 0.0195422 0.963136 -0.0219323 0.0 0.0 0.0219323 0.0 0.0 0.0219323 0.253246 -0.0269568 -0.284527 0.0 0.0 0.284527 0.0 0.0 0.284527 -0.0007315999999999989 0.987958 -2.16943e-18 0.260483 0.000962931 0.0 0.207942 0.924639 -0.265197 0.0266475 0.00823347 0.210183 0.0286654 0.00435038 0.212135 0.181954 -0.0524213 -0.299381 0.0503327 0.0899426 0.0776961 0.0539571 0.0829353 0.08165 0.200478 0.971303…
837.0 0.181479 0.930572 -0.206734 0.0 0.0 0.206734 0.0 0.0 0.206734 -0.350129 0.104806 0.408317 0.0 0.0 -0.408317 0.0 0.0 -0.408317 0.1675499 0.972991 -2.16943e-18 -0.367701 0.0673304 0.0 0.210716 0.923737 -0.270765 0.0379576 -0.00730146 0.221077 0.0387239 -0.00880233 0.221809 0.150119 -0.051127 -0.370099 0.42394 -0.408828 0.277861 0.417052 -0.39551 0.270513 0.20440000000000003 0.970656 -2.16943e…
838.0 0.118225 0.947015 -0.133702 0.0 0.0 0.133702 0.0 0.0 0.133702 -0.274516 0.0607576 0.314114 0.0 0.0 -0.314114 0.0 0.0 -0.314114 0.101401 0.982623 -2.16943e-18 -0.285894 0.0310182 0.0 0.106136 0.950266 -0.168345 0.0922513 -0.0731506 0.128126 0.0923975 -0.0734154 0.128103 0.0312317 0.0503086 -0.0148965 0.029652 -0.0373556 -0.323964 0.0273619 -0.0331275 -0.324871 0.1002281 0.987809 -2.16943e-18…
840.0 0.150146 0.939334 -0.170384 0.0 0.0 0.170384 0.0 0.0 0.170384 -0.12114 0.0315131 0.139843 0.0 0.0 -0.139843 0.0 0.0 -0.139843 0.1347138 0.978389 -2.16943e-18 -0.126688 0.0184679 0.0 0.213586 0.923659 -0.269206 0.0319317 -0.00621377 0.217443 0.0327895 -0.00786136 0.218243 0.169133 -0.0406118 -0.36886 0.314306 -0.229962 0.118035 0.319136 -0.239197 0.122009 0.20645000000000002 0.970611 -2.1694…
841.0 0.109908 0.948815 -0.124195 0.0 0.0 0.124195 0.0 0.0 0.124195 -0.1548 0.0327208 0.176766 0.0 0.0 -0.176766 0.0 0.0 -0.176766 0.0927441 0.98352 -2.16943e-18 -0.161044 0.0159251 0.0 0.17128 0.936349 -0.219547 0.0560536 -0.0539662 0.195899 0.0567691 -0.0551169 0.186158 0.0697138 -0.00564568 -0.104794 0.090047 -0.106702 0.0200084 0.0730417 -0.0749869 0.011124 0.1633577 0.978773 -2.16943e-18 0.0…
842.0 -0.123883 0.96684 0.13853 0.0 0.0 -0.13853 0.0 0.0 -0.13853 -0.10052 -0.00547536 0.112469 0.0 0.0 -0.112469 0.0 0.0 -0.112469 -0.146961 0.975656 -2.16943e-18 -0.101581 -0.0168269 0.0 -0.158084 0.983011 0.296701 -0.152281 0.00452446 0.0515091 -0.151461 0.00297578 0.0523798 -0.334187 0.0126424 0.427255 -0.360342 0.451149 0.120627 -0.364412 0.459538 0.113099 -0.201036 0.972015 -2.16943e-18 -0.…
843.0 0.0443968 0.960139 -0.0499023 0.0 0.0 0.0499023 0.0 0.0 0.0499023 0.37104 -0.0500251 -0.418281 0.0 0.0 0.418281 0.0 0.0 0.418281 0.0248728 0.987694 -2.16943e-18 0.382824 -0.00929423 0.0 0.184003 0.932024 -0.250241 0.0305183 0.0290685 0.161775 0.0315959 0.0269885 0.162882 0.268328 -0.035798 -0.199103 -0.122505 0.0411191 0.0651618 -0.125279 0.0464684 0.0624231 0.17705300000000002 0.977124 -2.…
844.0 0.00950626 0.964147 -0.0106632 0.0 0.0 0.0106632 0.0 0.0 0.0106632 -0.266632 0.0253464 0.299227 0.0 0.0 -0.299227 0.0 0.0 -0.299227 -0.011048000000000002 0.987861 -2.16943e-18 -0.273912 -0.00409961 0.0 -0.122309 0.981706 0.198059 -0.082367 -0.00555459 0.0963481 -0.082123 -0.00601451 0.0965748 -0.355985 0.022889 0.462674 -0.221841 0.170551 0.189451 -0.219835 0.166795 0.190664 -0.156795000000…
845.0 0.0423509 0.960412 -0.0475963 0.0 0.0 0.0475963 0.0 0.0 0.0475963 0.0651061 -0.00862504 -0.0733727 0.0 0.0 0.0733727 0.0 0.0 0.0733727 0.022762200000000003 0.987743 -2.16943e-18 0.0671566 -0.00147549 0.0 0.220384 0.920823 -0.276668 0.0263833 0.000979048 0.221437 0.0267133 5.56704e-05 0.222704 0.218706 -0.051177 -0.263208 -0.22063 0.45903 -0.12659 -0.202593 0.424326 -0.109099 0.2131160000000…
846.0 -0.0033847 0.965279 0.00379419 0.0 0.0 -0.00379419 0.0 0.0 -0.00379419 0.259572 -0.0208936 -0.290935 0.0 0.0 0.290935 0.0 0.0 0.290935 -0.024280399999999994 0.987568 -2.16943e-18 0.266236 0.00783578 0.0 0.238033 0.914261 -0.311853 0.0320985 0.0208473 0.233367 0.0391166 0.00735882 0.231123 0.231547 -0.012659 -0.370279 0.171987 -0.0532762 -0.218338 0.0996392 0.0851239 -0.284056 0.234159999999…
847.0 0.19049 0.927823 -0.21726 0.0 0.0 0.21726 0.0 0.0 0.21726 -0.47188 0.14668 0.552072 0.0 0.0 -0.552072 0.0 0.0 -0.552072 0.17702 0.971205 -2.16943e-18 -0.496171 0.0962631 0.0 0.147713 0.943006 -0.200774 0.062447 -0.0463601 0.152517 0.0681669 -0.0574336 0.158337 0.0806929 0.0325586 -0.120525 0.225702 -0.314819 -0.139455 0.252725 -0.36577 -0.122893 0.1402637 0.983592 -2.16943e-18 0.104931 0.03…
848.0 0.153945 0.938337 -0.174772 0.0 0.0 0.174772 0.0 0.0 0.174772 -0.156969 0.04157 0.181414 0.0 0.0 -0.181414 0.0 0.0 -0.181414 0.13868760000000002 0.977801 -2.16943e-18 -0.164241 0.0246786 0.0 0.211608 0.924027 -0.270365 0.0378558 -0.0105597 0.217281 0.0384445 -0.0117035 0.217827 0.152706 -0.0404244 -0.421538 0.539854 -0.517118 0.233577 0.530764 -0.499587 0.22435 0.205135 0.970929 -2.16943e-1…
849.0 0.00983959 0.964116 -0.0110373 0.0 0.0 0.0110373 0.0 0.0 0.0110373 0.358971 -0.0342598 -0.402869 0.0 0.0 0.402869 0.0 0.0 0.402869 -0.010705499999999993 0.987866 -2.16943e-18 0.368787 0.00538161 0.0 0.187764 0.930879 -0.24784 0.030694 0.0139886 0.179647 0.0315585 0.0123231 0.1805 0.222708 -0.0255859 -0.160744 -0.110077 0.0456273 0.0184036 -0.109644 0.0447837 0.0189385 0.18018699999999999 0.…
850.0 -0.0718068 0.968158 0.0803225 0.0 0.0 -0.0803225 0.0 0.0 -0.0803225 -0.0791084 0.000299899 0.0883814 0.0 0.0 -0.0883814 0.0 0.0 -0.0883814 -0.09416499999999998 0.98283 -2.16943e-18 -0.0804596 -0.00855685 0.0 -0.140943 0.983181 0.270107 -0.146295 0.0108658 0.0556789 -0.146488 0.0111308 0.0564634 -0.409166 -0.0049066 0.198578 0.104294 0.217854 0.120252 0.109643 0.208567 0.118943 -0.183153 0.9…
851.0 0.151754 0.938914 -0.172241 0.0 0.0 0.172241 0.0 0.0 0.172241 -0.161285 0.0422763 0.186277 0.0 0.0 -0.186277 0.0 0.0 -0.186277 0.1363957 0.978142 -2.16943e-18 -0.168707 0.0249132 0.0 0.213252 0.923866 -0.273641 0.0359759 -0.00375454 0.212858 0.0363672 -0.00451604 0.213228 0.233628 -0.0315496 -0.246245 -0.412266 0.780578 -0.39137 -0.413606 0.783087 -0.391819 0.206924 0.971039 -2.16943e-18 0.…
852.0 0.215317 0.919706 -0.246442 0.0 0.0 0.246442 0.0 0.0 0.246442 0.113919 -0.0390908 -0.134556 0.0 0.0 0.134556 0.0 0.0 0.134556 0.203169 0.965735 -2.16943e-18 0.120195 -0.0269807 0.0 0.243693 0.913047 -0.310793 0.0311953 0.0081663 0.23801 0.0309934 0.00855574 0.237815 0.248701 -0.0110833 -0.252374 -0.152286 0.287701 -0.350377 -0.169429 0.320683 -0.367123 0.23898000000000003 0.963365 -2.16943e…
853.0 0.0902652 0.952738 -0.101816 0.0 0.0 0.101816 0.0 0.0 0.101816 0.0138277 -0.00260102 -0.0157194 0.0 0.0 0.0157194 0.0 0.0 0.0157194 0.07233422 0.985308 -2.16943e-18 0.0143494 -0.00109535 0.0 0.219567 0.920394 -0.278982 0.0373899 -0.013245 0.232016 0.0391829 -0.0167423 0.233871 0.144317 -0.0425965 -0.338955 0.367681 -0.345054 0.202286 0.372273 -0.353734 0.204784 0.21339200000000003 0.968059 …
854.0 0.11534 0.947649 -0.130402 0.0 0.0 0.130402 0.0 0.0 0.130402 -0.327605 0.0713744 0.37459 0.0 0.0 -0.37459 0.0 0.0 -0.37459 0.0983968 0.982944 -2.16943e-18 -0.341057 0.0358648 0.0 0.222907 0.920103 -0.277473 0.025384 -0.000370895 0.226531 0.02768 -0.00471713 0.22903 0.178665 -0.0471359 -0.321431 0.0617851 0.128334 -0.00552223 0.035482 0.17882 -0.0293474 0.21556999999999998 0.967912 -2.16943e…
855.0 -0.00228742 0.96519 0.00256428 0.0 0.0 -0.00256428 0.0 0.0 -0.00256428 -0.0551985 0.0045114 0.061874 0.0 0.0 -0.061874 0.0 0.0 -0.061874 -0.023154899999999992 0.9876 -2.16943e-18 -0.0566232 -0.00159682 0.0 0.210139 0.922793 -0.27739 0.0430899 -0.012577 0.220071 0.047696 -0.0152359 0.219229 0.226612 -0.0248806 -0.149741 -0.466981 0.703287 -0.335666 -0.508211 0.781484 -0.365707 0.204846000000…
856.0 -0.0417464 0.967539 0.0467299 0.0 0.0 -0.0467299 0.0 0.0 -0.0467299 0.128354 -0.00480057 -0.143499 0.0 0.0 0.143499 0.0 0.0 0.143499 -0.063534 0.985568 -2.16943e-18 0.13103 0.00949775 0.0 0.216383 0.920714 -0.280682 0.0410563 -0.0125182 0.228841 0.0436476 -0.01741 0.229822 0.150083 -0.0372783 -0.334638 0.415773 -0.453211 0.221482 0.409379 -0.440693 0.212605 0.210818 0.968384 -2.16943e-18 0.…
857.0 0.141472 0.941544 -0.160384 0.0 0.0 0.160384 0.0 0.0 0.160384 0.00027562 -6.87641e-05 -0.000317365 0.0 0.0 0.000317365 0.0 0.0 0.000317365 0.125648 0.979664 -2.16943e-18 0.000287914 -3.90344e-05 0.0 0.214275 0.920903 -0.301391 0.0804059 -0.0358955 0.231386 0.0805014 -0.0360773 0.23146 0.144531 -0.0402937 -0.412088 0.941964 -1.2901 0.566742 0.936671 -1.27994 0.561827 0.21393299999999998 0.96…
858.0 0.0579288 0.958209 -0.0651736 0.0 0.0 0.0651736 0.0 0.0 0.0651736 -0.277389 0.0417209 0.313387 0.0 0.0 -0.313387 0.0 0.0 -0.313387 0.0388464 0.987248 -2.16943e-18 -0.286682 0.0113426 0.0 -0.113519 0.989188 0.311429 -0.231778 0.0218242 0.107208 -0.231693 0.0216852 0.107012 -0.360222 0.00115315 0.255168 -0.0291532 0.283768 -0.12564 -0.0388332 0.301736 -0.130533 -0.16626999999999997 0.975258 -…
859.0 0.134625 0.943224 -0.152507 0.0 0.0 0.152507 0.0 0.0 0.152507 -0.141071 0.0340177 0.162124 0.0 0.0 -0.162124 0.0 0.0 -0.162124 0.1184985 0.980605 -2.16943e-18 -0.147232 0.0187814 0.0 0.203331 0.92657 -0.256477 0.0334109 -0.0111598 0.212002 0.0349756 -0.0141725 0.213441 0.160917 -0.041497 -0.313871 0.250925 -0.20825 0.15686 0.293913 -0.290719 0.195337 0.195638 0.972438 -2.16943e-18 0.20216 -…
860.0 0.145878 0.940433 -0.165461 0.0 0.0 0.165461 0.0 0.0 0.165461 -0.156051 0.0397756 0.179916 0.0 0.0 -0.179916 0.0 0.0 -0.179916 0.1302521 0.979028 -2.16943e-18 -0.163106 0.0229572 0.0 0.212656 0.924221 -0.267162 0.0286233 -0.00172173 0.213493 0.0297565 -0.00391166 0.214566 0.210696 -0.0387597 -0.267891 -0.084027 0.236271 -0.0819504 -0.074841 0.218558 -0.0726296 0.205158 0.971063 -2.16943e-18…
861.0 0.128901 0.944584 -0.145935 0.0 0.0 0.145935 0.0 0.0 0.145935 -0.245238 0.0574335 0.281397 0.0 0.0 -0.281397 0.0 0.0 -0.281397 0.1125274 0.981347 -2.16943e-18 -0.255757 0.0309184 0.0 0.141158 0.941831 -0.211889 0.101579 -0.0850201 0.167429 0.100902 -0.0837419 0.167007 0.0383127 0.0368842 0.0183158 -0.135191 0.175734 -0.294731 -0.140352 0.185566 -0.298768 0.1377749 0.982876 -2.16943e-18 0.02…
862.0 0.162866 0.935925 -0.185097 0.0 0.0 0.185097 0.0 0.0 0.185097 -0.12277 0.0338731 0.142285 0.0 0.0 -0.142285 0.0 0.0 -0.142285 0.1480278 0.976348 -2.16943e-18 -0.128609 0.0206846 0.0 0.213471 0.923877 -0.260409 0.0230166 -0.00707127 0.220564 0.024171 -0.00928823 0.221637 0.196558 -0.0484859 -0.262996 -0.140203 0.353206 -0.0665721 -0.0825236 0.242328 -0.0122334 0.204739 0.970373 -2.16943e-18 …
864.0 -0.0102319 0.965804 0.0114664 0.0 0.0 -0.0114664 0.0 0.0 -0.0114664 0.195887 -0.0142557 -0.219426 0.0 0.0 0.219426 0.0 0.0 0.219426 -0.031299999999999994 0.987334 -2.16943e-18 0.200747 0.00745019 0.0 0.225255 0.918863 -0.284064 0.0296725 -0.00235995 0.231658 0.0309163 -0.00480598 0.23326 0.176133 -0.0465161 -0.330144 0.0907688 0.0970078 -0.00137373 0.112623 0.0549853 0.0194128 0.21869 0.967…
865.0 0.0746991 0.955524 -0.0841484 0.0 0.0 0.0841484 0.0 0.0 0.0841484 0.144057 -0.0244706 -0.163247 0.0 0.0 0.163247 0.0 0.0 0.163247 0.0561967 0.986397 -2.16943e-18 0.149197 -0.00874091 0.0 0.118474 0.950086 -0.165201 0.0607672 -0.0471317 0.119696 0.0611863 -0.0479314 0.120041 0.0757638 0.0350272 -0.0340801 0.0571074 -0.163049 -0.16185 0.052451 -0.154136 -0.165862 0.1091916 0.987658 -2.16943e-…
866.0 0.182652 0.93022 -0.208103 0.0 0.0 0.208103 0.0 0.0 0.208103 -0.0296535 0.00892059 0.0345958 0.0 0.0 -0.0345958 0.0 0.0 -0.0345958 0.16878189999999998 0.972765 -2.16943e-18 -0.0311467 0.00574738 0.0 0.212826 0.921565 -0.287151 0.0696405 -0.04109 0.235638 0.0701913 -0.0421433 0.236099 0.122196 -0.032754 -0.342868 0.73593 -0.98427 0.421424 0.721018 -0.955603 0.407359 0.210223 0.969135 -2.1694…
867.0 0.130446 0.944221 -0.147707 0.0 0.0 0.147707 0.0 0.0 0.147707 -0.336885 0.0795266 0.386716 0.0 0.0 -0.386716 0.0 0.0 -0.386716 0.1141381 0.98115 -2.16943e-18 -0.351404 0.0431132 0.0 0.216971 0.921548 -0.280593 0.0405526 -0.00765867 0.223241 0.0433078 -0.012815 0.222739 0.225288 -0.0325768 -0.174356 -0.427991 0.675161 -0.29368 -0.465699 0.747182 -0.323349 0.21151199999999998 0.969176 -2.1694…
869.0 0.129075 0.944543 -0.146134 0.0 0.0 0.146134 0.0 0.0 0.146134 -0.0528922 0.0123981 0.0606934 0.0 0.0 -0.0606934 0.0 0.0 -0.0606934 0.1127079 0.981325 -2.16943e-18 -0.0551619 0.00667963 0.0 0.211836 0.923645 -0.27663 0.0437241 -0.00958635 0.216279 0.0447119 -0.0114778 0.217191 0.144979 -0.036819 -0.416349 0.61114 -0.645024 0.277573 0.609727 -0.642166 0.274573 0.206474 0.970871 -2.16943e-18 0…
870.0 0.160532 0.936565 -0.182393 0.0 0.0 0.182393 0.0 0.0 0.182393 -0.235439 0.0642751 0.272661 0.0 0.0 -0.272661 0.0 0.0 -0.272661 0.14558310000000002 0.976738 -2.16943e-18 -0.246561 0.0389716 0.0 0.20294 0.925614 -0.273543 0.0602874 -0.0268814 0.218137 0.0606015 -0.0274773 0.218488 0.253229 -0.0242652 -0.109223 -0.818636 1.23316 -0.534703 -0.812083 1.2206 -0.528502 0.198961 0.97224 -2.16943e-1…
872.0 0.181628 0.930527 -0.206908 0.0 0.0 0.206908 0.0 0.0 0.206908 -0.309992 0.0928506 0.361528 0.0 0.0 -0.361528 0.0 0.0 -0.361528 0.16770659999999998 0.972962 -2.16943e-18 -0.325556 0.0596717 0.0 0.206448 0.924542 -0.28026 0.0670922 -0.0336604 0.223376 0.067018 -0.0335816 0.223421 0.130757 -0.0375984 -0.373423 0.772515 -1.01419 0.462743 0.764448 -0.998713 0.45567 0.20342300000000002 0.971569 -…
873.0 0.228928 0.914913 -0.262565 0.0 0.0 0.262565 0.0 0.0 0.262565 -0.288549 0.104244 0.342763 0.0 0.0 -0.342763 0.0 0.0 -0.342763 0.21754400000000002 0.962386 -2.16943e-18 -0.305033 0.0736567 0.0 0.22748 0.918958 -0.280921 0.0311067 -0.0145385 0.239806 0.0330022 -0.0181752 0.241517 0.178254 -0.0305997 -0.24151 -0.0547639 0.202696 -0.107252 -0.0282958 0.151833 -0.0824451 0.22054200000000002 0.96…
874.0 0.0676118 0.956698 -0.0761224 0.0 0.0 0.0761224 0.0 0.0 0.0761224 -0.320683 0.0518293 0.36292 0.0 0.0 -0.36292 0.0 0.0 -0.36292 0.0488598 0.986797 -2.16943e-18 -0.33183 0.0167695 0.0 -0.148453 0.981381 0.22856 -0.0881038 -0.00051095 0.0863084 -0.0876343 -0.00138599 0.0866507 -0.340485 0.0301576 0.600726 -0.530724 0.417551 0.207633 -0.535744 0.427225 0.202707 -0.18351100000000004 0.979585 -2…
875.0 -0.0248855 0.966749 0.0278718 0.0 0.0 -0.0278718 0.0 0.0 -0.0278718 -0.0483244 0.00272071 0.0540741 0.0 0.0 -0.0540741 0.0 0.0 -0.0540741 -0.046304 0.986654 -2.16943e-18 -0.0494341 -0.00264729 0.0 -0.0882335 0.987826 0.287081 -0.218332 -0.00647117 0.104572 -0.218202 -0.00619093 0.103578 -0.263496 0.0178757 0.251591 -0.148527 0.293461 0.000494696 -0.167237 0.328102 -0.00845724 -0.140505 0.97…
877.0 0.278601 0.895273 -0.322249 0.0 0.0 0.322249 0.0 0.0 0.322249 -0.527889 0.227157 0.642049 0.0 0.0 -0.642049 0.0 0.0 -0.642049 0.270244 0.947984 -2.16943e-18 -0.562127 0.171807 0.0 0.243271 0.914647 -0.290252 0.0138493 0.000984972 0.242133 0.012808 0.0029883 0.241133 -0.482957 0.225919 0.492286 -0.32132 0.843881 -1.30898 -0.334012 0.868455 -1.32333 0.235012 0.963957 -2.16943e-18 -0.520013 0.…
878.0 0.067016 0.956794 -0.0754481 0.0 0.0 0.0754481 0.0 0.0 0.0754481 0.085105 -0.0136959 -0.0963036 0.0 0.0 0.0963036 0.0 0.0 0.0963036 0.0482433 0.986828 -2.16943e-18 0.0880567 -0.00439054 0.0 0.223471 0.919554 -0.27742 0.0276244 -0.00757045 0.233438 0.0284612 -0.00921465 0.234397 0.159105 -0.0595754 -0.334388 0.158839 -0.00300348 0.140553 0.157728 -0.000864049 0.139495 0.216123 0.967366 -2.16…
879.0 0.0281183 0.962182 -0.0315729 0.0 0.0 0.0315729 0.0 0.0 0.0315729 0.295165 -0.0342997 -0.33198 0.0 0.0 0.33198 0.0 0.0 0.33198 0.008094299999999999 0.987948 -2.16943e-18 0.303923 -0.0018065 0.0 0.188525 0.930826 -0.248083 0.0303822 0.0134519 0.179714 0.0311811 0.0119129 0.180502 0.22169 -0.0280933 -0.163106 -0.0993996 0.0296224 0.0409523 -0.0981985 0.0273053 0.0421887 0.180896 0.975871 -2.1…
880.0 0.0971639 0.951412 -0.109664 0.0 0.0 0.109664 0.0 0.0 0.109664 -0.277272 0.0544118 0.31568 0.0 0.0 -0.31568 0.0 0.0 -0.31568 0.07949633 0.984733 -2.16943e-18 -0.287985 0.024258 0.0 0.221293 0.920443 -0.278056 0.0316568 -0.00634842 0.227227 0.0341334 -0.0115938 0.23049 0.189361 -0.0279798 -0.263896 -0.0174096 0.157042 -0.11396 -0.0664711 0.251208 -0.158098 0.21458300000000002 0.968147 -2.169…
882.0 -0.125875 0.966729 0.140758 0.0 0.0 -0.140758 0.0 0.0 -0.140758 0.459553 0.0260593 -0.514243 0.0 0.0 0.514243 0.0 0.0 0.514243 -0.14897300000000002 0.97532 -2.16943e-18 0.464288 0.0779726 0.0 0.22125 0.92081 -0.277642 0.0290986 -0.0022991 0.224134 0.0292773 -0.00262103 0.224545 0.186742 -0.0375746 -0.290956 0.0288056 0.120603 -0.0480735 0.0323366 0.11381 -0.0446782 0.21426699999999999 0.968…
883.0 0.149032 0.939623 -0.169099 0.0 0.0 0.169099 0.0 0.0 0.169099 -0.280545 0.0725957 0.323752 0.0 0.0 -0.323752 0.0 0.0 -0.323752 0.1335493 0.978558 -2.16943e-18 -0.29335 0.042378 0.0 0.188681 0.931524 -0.235238 0.0373249 -0.0260108 0.19443 0.0445208 -0.0400823 0.203038 0.136204 -0.007616 -0.0896382 -0.124787 0.128348 -0.0805442 -0.0542562 -0.00684318 -0.0185449 0.180174 0.975524 -2.16943e-18 …
886.0 0.0295135 0.962018 -0.0331423 0.0 0.0 0.0331423 0.0 0.0 0.0331423 -0.257475 0.0303296 0.289643 0.0 0.0 -0.289643 0.0 0.0 -0.289643 0.0095311 0.987938 -2.16943e-18 -0.265161 0.00199227 0.0 -0.132388 0.982692 0.229227 -0.106356 -0.0019604 0.0888752 -0.106279 -0.00208472 0.0891141 -0.351654 0.0221464 0.493698 -0.338111 0.314994 0.140946 -0.3356 0.31037 0.141994 -0.169935 0.980458 -2.16943e-18 …
887.0 0.196035 0.926079 -0.223754 0.0 0.0 0.223754 0.0 0.0 0.223754 -0.161673 0.0514085 0.189535 0.0 0.0 -0.189535 0.0 0.0 -0.189535 0.18285200000000001 0.970054 -2.16943e-18 -0.170125 0.0341541 0.0 0.228236 0.918463 -0.284512 0.0295824 -0.00601187 0.235484 0.030539 -0.00784918 0.236376 0.198393 -0.0489754 -0.299182 -0.29571 0.724724 -0.285845 -0.287905 0.709594 -0.276823 0.221545 0.96679 -2.1694…
888.0 0.0993362 0.950983 -0.112138 0.0 0.0 0.112138 0.0 0.0 0.112138 -0.178689 0.0355253 0.203541 0.0 0.0 -0.203541 0.0 0.0 -0.203541 0.08175287 0.98454 -2.16943e-18 -0.185645 0.0161001 0.0 0.123631 0.947641 -0.17276 0.0771155 -0.0769048 0.151708 0.0755542 -0.073716 0.140501 0.0379664 0.034271 -0.0919289 0.0563957 0.0424797 -0.29339 0.0345094 0.0831347 -0.303827 0.1156895 0.985796 -2.16943e-18 0.…
889.0 -0.00164916 0.965137 0.0018488 0.0 0.0 -0.0018488 0.0 0.0 -0.0018488 0.00226167 -0.000186477 -0.00253534 0.0 0.0 0.00253534 0.0 0.0 0.00253534 -0.022500099999999995 0.987618 -2.16943e-18 0.00232023 6.37709e-05 0.0 0.221031 0.920552 -0.278789 0.0260317 0.00323169 0.220701 0.0268224 0.00164689 0.221888 0.230833 -0.0490811 -0.254987 -0.215715 0.409058 -0.11962 -0.206437 0.391154 -0.109946 0.21…
890.0 0.109246 0.948954 -0.123439 0.0 0.0 0.123439 0.0 0.0 0.123439 -0.175414 0.0369397 0.200273 0.0 0.0 -0.200273 0.0 0.0 -0.200273 0.0920553 0.983588 -2.16943e-18 -0.182474 0.0179049 0.0 0.136898 0.944963 -0.175183 0.0537866 -0.0593807 0.163798 0.0539847 -0.0594834 0.153657 0.0787654 0.0208682 -0.0759253 -0.172605 0.34155 -0.310187 -0.175316 0.346172 -0.308787 0.1266417 0.983633 -2.16943e-18 0.…
891.0 0.04992 0.959376 -0.0561314 0.0 0.0 0.0561314 0.0 0.0 0.0561314 0.20344 -0.02872 -0.22954 0.0 0.0 0.22954 0.0 0.0 0.22954 0.030573300000000005 0.987538 -2.16943e-18 0.210046 -0.00640889 0.0 0.214839 0.923152 -0.270723 0.0306286 -0.00413513 0.220989 0.0314452 -0.00570065 0.221729 0.188731 -0.0391108 -0.226461 -0.0279089 0.0874808 0.0192463 -0.0471567 0.124431 0.00159829 0.207679 0.970264 -2.…
892.0 0.143151 0.941123 -0.162318 0.0 0.0 0.162318 0.0 0.0 0.162318 -0.180282 0.0453489 0.207688 0.0 0.0 -0.207688 0.0 0.0 -0.207688 0.1274019 0.979425 -2.16943e-18 -0.188365 0.0259089 0.0 0.203296 0.925994 -0.269394 0.0532164 -0.022593 0.214521 0.0538785 -0.0238578 0.215146 0.132054 -0.0370048 -0.394135 0.726196 -0.884688 0.404471 0.736054 -0.903465 0.411753 0.198358 0.972446 -2.16943e-18 0.2143…
893.0 0.0799615 0.954613 -0.090115 0.0 0.0 0.090115 0.0 0.0 0.090115 0.000242538 -4.26898e-05 -0.000275131 0.0 0.0 0.000275131 0.0 0.0 0.000275131 0.061648800000000004 0.986061 -2.16943e-18 0.00025136 -1.62317e-05 0.0 0.222151 0.919538 -0.283974 0.0324493 -0.000153959 0.223826 0.0319879 0.000628633 0.223871 0.246483 -0.0340399 -0.183354 -0.287241 0.378263 -0.169727 -0.288364 0.380465 -0.171263 0.…
894.0 0.0741936 0.955609 -0.0835757 0.0 0.0 0.0835757 0.0 0.0 0.0835757 -0.119815 0.0202822 0.135763 0.0 0.0 -0.135763 0.0 0.0 -0.135763 0.055673200000000006 0.986427 -2.16943e-18 -0.124083 0.00719824 0.0 0.206213 0.924373 -0.275294 0.0559462 -0.0246905 0.218881 0.0567071 -0.0261117 0.219828 0.210637 -0.022494 -0.132974 -0.506975 0.779046 -0.348439 -0.516286 0.796753 -0.355 0.20184000000000002 0.…
895.0 -0.00213766 0.965178 0.0023964 0.0 0.0 -0.0023964 0.0 0.0 -0.0023964 0.18156 -0.0148697 -0.20352 0.0 0.0 0.20352 0.0 0.0 0.20352 -0.0230012 0.987604 -2.16943e-18 0.18625 0.00522109 0.0 0.209831 0.923695 -0.274515 0.0491823 -0.0210392 0.218516 0.0471175 -0.0173008 0.219624 0.208953 -0.0325478 -0.156495 -0.476456 0.763469 -0.296741 -0.479849 0.770306 -0.303719 0.20457399999999998 0.970697 -2.…
896.0 0.0462734 0.959884 -0.0520181 0.0 0.0 0.0520181 0.0 0.0 0.0520181 -0.110175 0.0150916 0.124238 0.0 0.0 -0.124238 0.0 0.0 -0.124238 0.026809200000000005 0.987645 -2.16943e-18 -0.113701 0.00300116 0.0 0.214092 0.922715 -0.27013 0.0346366 -0.0133117 0.222945 0.034989 -0.01336 0.223281 0.154238 -0.0436736 -0.298045 0.121468 0.019312 0.0592033 0.220096 -0.170116 0.149874 0.20709699999999998 0.96…
897.0 0.104017 0.950039 -0.117472 0.0 0.0 0.117472 0.0 0.0 0.117472 -0.27178 0.0555414 0.309912 0.0 0.0 -0.309912 0.0 0.0 -0.309912 0.08661730000000001 0.984105 -2.16943e-18 -0.282529 0.0260216 0.0 0.207571 0.925397 -0.252913 0.0295276 -0.0210467 0.218509 0.0315926 -0.0260975 0.223456 0.154371 -0.040965 -0.165669 -0.0902701 0.148879 0.0615065 -0.0726378 0.115035 0.0775494 0.198852 0.971158 -2.169…
899.0 0.00830517 0.964261 -0.00931539 0.0 0.0 0.00931539 0.0 0.0 0.00931539 0.275476 -0.0258126 -0.309113 0.0 0.0 0.309113 0.0 0.0 0.309113 -0.012281799999999995 0.987842 -2.16943e-18 0.282956 0.00461644 0.0 0.207827 0.92482 -0.264982 0.0263618 0.0087289 0.209185 0.028338 0.00493366 0.211051 0.182158 -0.0527024 -0.300927 0.0537291 0.0860441 0.0802051 0.0580689 0.0776136 0.0851301 0.200332 0.97146…
900.0 0.123255 0.945887 -0.139461 0.0 0.0 0.139461 0.0 0.0 0.139461 -0.0162483 0.00369447 0.0186161 0.0 0.0 -0.0186161 0.0 0.0 -0.0186161 0.10664090000000001 0.982039 -2.16943e-18 -0.0169328 0.00193586 0.0 0.161197 0.93853 -0.217399 0.0695679 -0.0592231 0.181166 0.070486 -0.0609673 0.181848 0.136688 0.0237902 0.0204003 -0.198468 0.067953 -0.172099 -0.200442 0.0717067 -0.173494 0.1547821 0.980497 …
901.0 0.143377 0.941066 -0.162578 0.0 0.0 0.162578 0.0 0.0 0.162578 -0.225063 0.0566754 0.259293 0.0 0.0 -0.259293 0.0 0.0 -0.259293 0.127638 0.979392 -2.16943e-18 -0.23516 0.0324078 0.0 0.187759 0.928695 -0.266348 0.079636 -0.0434261 0.21404 0.0891972 -0.0616688 0.212849 0.108624 -0.0477167 -0.262371 0.688419 -1.04922 0.608352 0.701001 -1.07183 0.59818 0.18568600000000002 0.974282 -2.16943e-18 0…
902.0 0.0791623 0.954754 -0.0892085 0.0 0.0 0.0892085 0.0 0.0 0.0892085 0.184423 -0.0322885 -0.209173 0.0 0.0 0.209173 0.0 0.0 0.209173 0.0608206 0.986114 -2.16943e-18 0.191112 -0.0121672 0.0 0.147792 0.942979 -0.19585 0.035509 -0.00549601 0.137154 0.0365038 -0.00740776 0.138083 0.163576 0.0294269 -0.148323 0.0415966 -0.0874497 -0.220259 0.0400367 -0.0844227 -0.22198 0.13789289999999998 0.983483 …
904.0 0.0356923 0.961269 -0.0400959 0.0 0.0 0.0400959 0.0 0.0 0.0400959 -0.050377 0.00628967 0.0567187 0.0 0.0 -0.0567187 0.0 0.0 -0.0567187 0.0158967 0.987868 -2.16943e-18 -0.0519206 0.00075118 0.0 0.219664 0.92062 -0.275765 0.0277071 -0.00414961 0.226596 0.0289813 -0.00733092 0.22825 0.170789 -0.0488962 -0.320409 0.106678 0.0545009 0.0489211 0.0985578 0.0701391 0.041183 0.212366 0.968252 -2.169…
905.0 0.157686 0.937337 -0.179098 0.0 0.0 0.179098 0.0 0.0 0.179098 -0.298844 0.0805276 0.345781 0.0 0.0 -0.345781 0.0 0.0 -0.345781 0.1426029 0.977204 -2.16943e-18 -0.312842 0.0483921 0.0 0.176918 0.933907 -0.231794 0.0526767 -0.0350317 0.189102 0.0628693 -0.0544994 0.196999 0.171134 -0.00907156 0.0023657 -0.314895 0.220422 -0.0524383 -0.46242 0.501476 -0.164519 0.1700564 0.977269 -2.16943e-18 0…
907.0 0.0542114 0.95876 -0.060975 0.0 0.0 0.060975 0.0 0.0 0.060975 -0.275287 0.0402235 0.310819 0.0 0.0 -0.310819 0.0 0.0 -0.310819 0.0350053 0.987392 -2.16943e-18 -0.284377 0.0100558 0.0 -0.156508 0.980305 0.224099 -0.0729723 -0.00252173 0.0833711 -0.0741199 -0.000355094 0.0825198 -0.352649 0.0330349 0.592985 -0.407054 0.200633 0.436747 -0.393459 0.174359 0.450304 -0.18969000000000003 0.979291 …
909.0 0.0525389 0.959003 -0.0590869 0.0 0.0 0.0590869 0.0 0.0 0.0590869 -0.233112 0.0336118 0.263129 0.0 0.0 -0.263129 0.0 0.0 -0.263129 0.0332777 0.987451 -2.16943e-18 -0.24076 0.00805833 0.0 0.208871 0.925201 -0.253329 0.0259298 -0.016036 0.216515 0.0293278 -0.0226774 0.223513 0.164163 -0.0491386 -0.166059 -0.0923956 0.124241 0.120542 -0.171121 0.275136 0.0516651 0.199937 0.971051 -2.16943e-18 …
910.0 0.0890966 0.952957 -0.100487 0.0 0.0 0.100487 0.0 0.0 0.100487 -0.321761 0.0600813 0.365688 0.0 0.0 -0.365688 0.0 0.0 -0.365688 0.07112158 0.9854 -2.16943e-18 -0.33385 0.0250382 0.0 0.21116 0.923362 -0.276892 0.0516827 -0.0226048 0.220961 0.051377 -0.0224139 0.221075 0.139641 -0.0320136 -0.30915 0.375425 -0.401342 0.182367 0.401956 -0.45222 0.206042 0.206339 0.970483 -2.16943e-18 0.189904 -…
911.0 0.0809953 0.954431 -0.0912878 0.0 0.0 0.0912878 0.0 0.0 0.0912878 0.0928287 -0.0164513 -0.105325 0.0 0.0 0.105325 0.0 0.0 0.105325 0.0627202 0.985991 -2.16943e-18 0.0962177 -0.00632664 0.0 0.219356 0.920787 -0.274109 0.0278897 -0.00462794 0.227345 0.0299485 -0.00861365 0.229643 0.174033 -0.0420822 -0.293803 0.0296622 0.146776 -0.0255891 0.0336573 0.139038 -0.0210818 0.212024 0.968272 -2.169…
912.0 0.145256 0.940591 -0.164743 0.0 0.0 0.164743 0.0 0.0 0.164743 -0.25358 0.0644408 0.292307 0.0 0.0 -0.292307 0.0 0.0 -0.292307 0.1296016 0.979119 -2.16943e-18 -0.265022 0.037108 0.0 0.161878 0.939111 -0.200675 0.0417465 -0.0421065 0.183562 0.0413712 -0.0412257 0.173522 0.080072 -0.013317 -0.179327 0.0191529 0.155292 -0.0791664 0.128434 -0.0546198 0.0186006 0.1516587 0.980163 -2.16943e-18 0.0…
914.0 0.148089 0.939866 -0.16801 0.0 0.0 0.16801 0.0 0.0 0.16801 -0.259021 0.0667252 0.298829 0.0 0.0 -0.298829 0.0 0.0 -0.298829 0.1325629 0.9787 -2.16943e-18 -0.27081 0.0388209 0.0 0.205813 0.923055 -0.288228 0.0792493 -0.0409351 0.224228 0.0809501 -0.0442852 0.227593 0.101099 -0.0440784 -0.432597 1.10514 -1.47071 0.674967 1.08046 -1.4229 0.647343 0.204555 0.970405 -2.16943e-18 0.213564 -0.0297…
915.0 0.186759 0.928974 -0.212898 0.0 0.0 0.212898 0.0 0.0 0.212898 -0.21796 0.0667098 0.254657 0.0 0.0 -0.254657 0.0 0.0 -0.254657 0.1730974 0.971957 -2.16943e-18 -0.229063 0.043405 0.0 0.225189 0.918975 -0.288683 0.0386769 -0.00778605 0.232942 0.0401032 -0.0105255 0.234264 0.150595 -0.0393203 -0.469618 0.56656 -0.461575 0.161028 0.57402 -0.47577 0.166209 0.21983200000000003 0.967354 -2.16943e-1…
916.0 0.0718807 0.955998 -0.0809555 0.0 0.0 0.0809555 0.0 0.0 0.0809555 -0.0414418 0.00690356 0.0469372 0.0 0.0 -0.0469372 0.0 0.0 -0.0469372 0.0532783 0.986563 -2.16943e-18 -0.0429053 0.00237623 0.0 0.215937 0.922196 -0.268686 0.0310206 -0.0132991 0.224806 0.0324374 -0.0163842 0.228779 0.163369 -0.0322097 -0.250257 0.0338438 0.0801001 -0.0241864 0.0216397 0.103506 -0.0349673 0.20841900000000002 …
917.0 -0.000691306 0.965058 0.000774997 0.0 0.0 -0.000774997 0.0 0.0 -0.000774997 0.0365836 -0.0030559 -0.041014 0.0 0.0 0.041014 0.0 0.0 0.041014 -0.021517399999999992 0.987645 -2.16943e-18 0.0375352 0.000991311 0.0 0.220756 0.920207 -0.281268 0.0337835 -0.00749971 0.227464 0.0327492 -0.00523767 0.226598 0.187405 -0.033283 -0.293957 -0.0568737 0.294818 -0.163418 -0.00165135 0.188743 -0.112549 0.…
919.0 -0.102196 0.967757 0.114278 0.0 0.0 -0.114278 0.0 0.0 -0.114278 0.468482 0.0141359 -0.523632 0.0 0.0 0.523632 0.0 0.0 0.523632 -0.125015 0.979018 -2.16943e-18 0.474702 0.0668509 0.0 0.206716 0.924456 -0.267453 0.0410506 -0.0116434 0.211366 0.0509709 -0.0308429 0.221205 0.18295 -0.012072 -0.14244 -0.0168989 -0.0706266 -0.0205452 -0.00395945 -0.0952552 -0.0111921 0.20077299999999998 0.970954 …
920.0 0.110961 0.948592 -0.125397 0.0 0.0 0.125397 0.0 0.0 0.125397 -0.13457 0.0286137 0.153704 0.0 0.0 -0.153704 0.0 0.0 -0.153704 0.0938387 0.983411 -2.16943e-18 -0.140017 0.0140157 0.0 0.173157 0.936227 -0.213128 0.0376238 -0.0361087 0.190793 0.0380012 -0.0368212 0.191093 0.123178 -0.0109533 -0.0670119 -0.205361 0.257612 -0.085476 -0.205488 0.258022 -0.0863938 0.1631572 0.978431 -2.16943e-18 0…
921.0 0.0497207 0.959404 -0.0559065 0.0 0.0 0.0559065 0.0 0.0 0.0559065 -0.0339962 0.0047915 0.0383563 0.0 0.0 -0.0383563 0.0 0.0 -0.0383563 0.030367500000000006 0.987544 -2.16943e-18 -0.0350992 0.00106304 0.0 0.216698 0.921894 -0.269968 0.0307263 -0.0131515 0.227734 0.0312607 -0.0139561 0.226428 0.166281 -0.0366035 -0.254746 0.00838559 0.127576 -0.0232725 0.0147726 0.1153 -0.0172738 0.2091910000…
922.0 0.00822499 0.964268 -0.00922543 0.0 0.0 0.00922543 0.0 0.0 0.00922543 0.353433 -0.0330852 -0.396585 0.0 0.0 0.396585 0.0 0.0 0.396585 -0.012364100000000003 0.987841 -2.16943e-18 0.363025 0.00595545 0.0 0.184561 0.931369 -0.245291 0.0324551 0.0126079 0.179139 0.0332929 0.0109945 0.179963 0.217022 -0.0213097 -0.159921 -0.0785174 -0.000578138 0.0203562 -0.0891876 0.0199747 0.00988608 0.1770499…
923.0 0.139013 0.942154 -0.157554 0.0 0.0 0.157554 0.0 0.0 0.157554 -0.084722 0.0208826 0.0974852 0.0 0.0 -0.0974852 0.0 0.0 -0.0974852 0.1230799 0.980009 -2.16943e-18 -0.0884723 0.0117399 0.0 0.212727 0.923257 -0.273589 0.0369872 -0.00533272 0.217838 0.0376851 -0.00667353 0.218493 0.162938 -0.038247 -0.381929 0.36258 -0.279835 0.123103 0.353176 -0.261717 0.113784 0.206484 0.970415 -2.16943e-18 0…
924.0 0.120791 0.946444 -0.136638 0.0 0.0 0.136638 0.0 0.0 0.136638 -0.15606 0.0350213 0.178689 0.0 0.0 -0.178689 0.0 0.0 -0.178689 0.104073 0.982329 -2.16943e-18 -0.162583 0.0181227 0.0 0.180922 0.935089 -0.222992 0.03444 -0.0270281 0.187619 0.0348803 -0.0278884 0.188058 0.153185 0.0017928 -0.091659 -0.111208 0.080593 -0.117349 -0.11415 0.0862219 -0.119824 0.17125010000000002 0.978151 -2.16943e-…
925.0 0.134834 0.943173 -0.152747 0.0 0.0 0.152747 0.0 0.0 0.152747 -0.232375 0.0560935 0.267069 0.0 0.0 -0.267069 0.0 0.0 -0.267069 0.1187162 0.980577 -2.16943e-18 -0.242529 0.030997 0.0 0.180773 0.933669 -0.222407 0.0317918 -0.0236097 0.18638 0.04539 -0.04999 0.201239 0.0600556 0.00146914 -0.243809 0.407989 -0.394975 0.0367506 0.333298 -0.250836 -0.0389441 0.1712615 0.976656 -2.16943e-18 0.1077…
926.0 0.157248 0.937455 -0.178591 0.0 0.0 0.178591 0.0 0.0 0.178591 -0.112283 0.0301951 0.1299 0.0 0.0 -0.1299 0.0 0.0 -0.1299 0.1421443 0.977274 -2.16943e-18 -0.117535 0.01812 0.0 0.208445 0.92528 -0.255321 0.024816 -0.00905738 0.216994 0.0256256 -0.0106119 0.217743 0.192529 -0.048864 -0.25217 -0.192817 0.439014 -0.0898624 -0.185451 0.42479 -0.0821498 0.199628 0.971301 -2.16943e-18 0.194861 -0.0…
927.0 0.145827 0.940446 -0.165402 0.0 0.0 0.165402 0.0 0.0 0.165402 -0.25427 0.0647943 0.293151 0.0 0.0 -0.293151 0.0 0.0 -0.293151 0.1301984 0.979036 -2.16943e-18 -0.265763 0.0373902 0.0 0.162795 0.938879 -0.200742 0.0404543 -0.0417181 0.184873 0.039609 -0.0399364 0.174452 0.0801739 -0.015 -0.185009 0.0180028 0.167468 -0.0769253 0.140896 -0.0685031 0.0324752 0.15240700000000001 0.979968 -2.16943…
928.0 0.132217 0.943801 -0.14974 0.0 0.0 0.14974 0.0 0.0 0.14974 -0.358479 0.0853941 0.411703 0.0 0.0 -0.411703 0.0 0.0 -0.411703 0.1159854 0.980922 -2.16943e-18 -0.374016 0.0466595 0.0 0.216945 0.921929 -0.273091 0.030867 -0.0056079 0.222884 0.0326087 -0.00914101 0.224943 0.182637 -0.0314292 -0.260857 -0.00173468 0.130835 -0.0691888 0.00384955 0.120073 -0.0634839 0.209903 0.969238 -2.16943e-18 0…
929.0 0.0801166 0.954586 -0.0902909 0.0 0.0 0.0902909 0.0 0.0 0.0902909 -0.154996 0.0273094 0.175831 0.0 0.0 -0.175831 0.0 0.0 -0.175831 0.0618095 0.986051 -2.16943e-18 -0.160637 0.0104016 0.0 0.105554 0.949464 -0.17077 0.100006 -0.0834902 0.131039 0.100339 -0.0841155 0.131273 -0.0285861 0.0254987 -0.157146 0.316821 -0.180624 -0.203401 0.314461 -0.17613 -0.205234 0.1004049 0.987157 -2.16943e-18 0…
930.0 0.0253265 0.962502 -0.0284334 0.0 0.0 0.0284334 0.0 0.0 0.0284334 0.224003 -0.0253178 -0.251852 0.0 0.0 0.251852 0.0 0.0 0.251852 0.005220100000000005 0.98796 -2.16943e-18 0.23057 -0.000646616 0.0 0.241114 0.913296 -0.323654 0.0395278 0.0238789 0.22969 0.0451509 0.0131219 0.225243 0.248888 -0.0241443 -0.394555 0.243505 -0.188977 -0.100131 0.182867 -0.0727202 -0.158404 0.238863 0.96414 -2.16…
931.0 0.186563 0.929034 -0.212669 0.0 0.0 0.212669 0.0 0.0 0.212669 -0.282981 0.0865397 0.330603 0.0 0.0 -0.330603 0.0 0.0 -0.330603 0.1728913 0.971997 -2.16943e-18 -0.297389 0.0562814 0.0 0.212025 0.923152 -0.278693 0.0513719 -0.0208083 0.22343 0.0516792 -0.021402 0.223737 0.134954 -0.0295587 -0.411895 0.688269 -0.772547 0.286264 0.691287 -0.778284 0.288345 0.20734000000000002 0.970416 -2.16943e…
932.0 0.245099 0.908894 -0.281842 0.0 0.0 0.281842 0.0 0.0 0.281842 -0.432512 0.165746 0.517474 0.0 0.0 -0.517474 0.0 0.0 -0.517474 0.23465799999999998 0.958079 -2.16943e-18 -0.458283 0.120057 0.0 0.224993 0.918933 -0.289496 0.0360885 -0.00113669 0.231432 0.037762 -0.00420452 0.232986 0.22701 -0.0185358 -0.2977 -0.204177 0.518171 -0.394491 -0.204195 0.518018 -0.392252 0.21958699999999998 0.967409…
933.0 0.0445234 0.960121 -0.050045 0.0 0.0 0.050045 0.0 0.0 0.050045 0.161569 -0.0218069 -0.182144 0.0 0.0 0.182144 0.0 0.0 0.182144 0.025003400000000002 0.987691 -2.16943e-18 0.166703 -0.00407104 0.0 0.207489 0.923853 -0.275694 0.0557294 -0.0275128 0.221466 0.0550704 -0.0262679 0.220312 0.127047 -0.0289974 -0.32432 0.497525 -0.573413 0.237464 0.498367 -0.575104 0.239161 0.202961 0.970795 -2.1694…
934.0 0.041214 0.960562 -0.0463151 0.0 0.0 0.0463151 0.0 0.0 0.0463151 -0.0335153 0.00439631 0.0377644 0.0 0.0 -0.0377644 0.0 0.0 -0.0377644 0.021589500000000005 0.987768 -2.16943e-18 -0.034566 0.000715139 0.0 0.219963 0.920223 -0.281422 0.033988 -0.00464221 0.227472 0.0351675 -0.00834662 0.229413 0.198513 -0.0426578 -0.247979 -0.295055 0.621527 -0.240711 -0.265925 0.565456 -0.21162 0.21372200000…
936.0 0.114761 0.947775 -0.12974 0.0 0.0 0.12974 0.0 0.0 0.12974 -0.120334 0.0261335 0.137573 0.0 0.0 -0.137573 0.0 0.0 -0.137573 0.0977943 0.983007 -2.16943e-18 -0.125266 0.0130889 0.0 0.167618 0.938979 -0.204936 0.0373152 -0.0376291 0.176751 0.0373801 -0.0376832 0.176778 0.13434 3.97082e-05 -0.127307 -0.0112512 0.0017514 -0.0738206 -0.00449893 -0.0111755 -0.0680495 0.157161 0.980462 -2.16943e-1…
937.0 0.163827 0.935659 -0.18621 0.0 0.0 0.18621 0.0 0.0 0.18621 -0.475812 0.131851 0.551615 0.0 0.0 -0.551615 0.0 0.0 -0.551615 0.1490339 0.976185 -2.16943e-18 -0.498507 0.0807461 0.0 0.217479 0.921993 -0.272221 0.0344826 -0.0146792 0.223184 0.0306073 -0.0078774 0.223582 0.215959 -0.0235333 -0.116631 -0.239756 0.221686 -0.0984509 -0.272874 0.2855 -0.131401 0.21036 0.96923 -2.16943e-18 0.197024 -…
938.0 0.0160755 0.963498 -0.0180382 0.0 0.0 0.0180382 0.0 0.0 0.0180382 0.318646 -0.0326639 -0.35786 0.0 0.0 0.35786 0.0 0.0 0.35786 -0.0042967000000000005 0.987937 -2.16943e-18 0.327612 0.0024869 0.0 0.191307 0.930529 -0.248414 0.02808 0.0122212 0.18197 0.0288967 0.0106483 0.182772 0.219623 -0.0345237 -0.163117 -0.121438 0.0699123 0.058931 -0.119326 0.0658342 0.0611407 0.183348 0.975674 -2.16943…
939.0 0.104491 0.949942 -0.118012 0.0 0.0 0.118012 0.0 0.0 0.118012 -0.159724 0.0327313 0.182153 0.0 0.0 -0.182153 0.0 0.0 -0.182153 0.08710960000000001 0.98406 -2.16943e-18 -0.166051 0.0153841 0.0 0.133013 0.946722 -0.169278 0.0558249 -0.0654927 0.156374 0.0557331 -0.0653225 0.156365 0.071805 0.0179865 -0.0443462 -0.0454162 0.0438515 -0.145517 -0.0496949 0.0520463 -0.149144 0.1225626 0.984873 -2…
940.0 0.0295045 0.962019 -0.0331321 0.0 0.0 0.0331321 0.0 0.0 0.0331321 -0.023189 0.00273133 0.0260861 0.0 0.0 -0.0260861 0.0 0.0 -0.0260861 0.009521700000000008 0.987938 -2.16943e-18 -0.0238811 0.000179185 0.0 0.222641 0.919658 -0.279845 0.0276565 -0.00222348 0.228628 0.0282886 -0.00351016 0.229544 0.18554 -0.041023 -0.302444 0.0351007 0.131649 -0.0407409 0.0372188 0.127567 -0.0385622 0.21559499…
942.0 0.16296 0.935899 -0.185206 0.0 0.0 0.185206 0.0 0.0 0.185206 -0.278189 0.0767873 0.322419 0.0 0.0 -0.322419 0.0 0.0 -0.322419 0.14812619999999999 0.976332 -2.16943e-18 -0.291425 0.0469034 0.0 0.198794 0.927484 -0.254148 0.0404632 -0.0183885 0.214763 0.0352192 -0.00820135 0.199295 0.194714 0.0148767 -0.171382 -0.0666382 0.0906153 -0.287719 -0.115282 0.183419 -0.329248 0.191446 0.973048 -2.16…
943.0 0.128071 0.944778 -0.144983 0.0 0.0 0.144983 0.0 0.0 0.144983 0.0656493 -0.0153088 -0.075312 0.0 0.0 0.075312 0.0 0.0 0.075312 0.1116618 0.981451 -2.16943e-18 0.0684577 -0.00820969 0.0 0.163912 0.937182 -0.233299 0.0794028 -0.0516148 0.176678 0.0805347 -0.0537746 0.177592 0.192978 -0.00513845 0.00715397 -0.720102 0.939225 -0.357327 -0.721066 0.940766 -0.355204 0.1597566 0.980182 -2.16943e-1…
944.0 0.117982 0.947069 -0.133424 0.0 0.0 0.133424 0.0 0.0 0.133424 -0.0699352 0.0154581 0.0800183 0.0 0.0 -0.0800183 0.0 0.0 -0.0800183 0.101148 0.98265 -2.16943e-18 -0.0728316 0.00788143 0.0 0.214617 0.922733 -0.272292 0.0282042 0.00397153 0.217708 0.0300465 0.000451857 0.219462 0.194437 -0.0389858 -0.299803 0.0174882 0.142682 -0.0497894 0.0164224 0.144676 -0.0501115 0.207536 0.969982 -2.16943e…
945.0 0.0833135 0.954017 -0.0939187 0.0 0.0 0.0939187 0.0 0.0 0.0939187 -0.198869 0.035784 0.225747 0.0 0.0 -0.225747 0.0 0.0 -0.225747 0.0651234 0.98583 -2.16943e-18 -0.20619 0.0141026 0.0 0.220915 0.92106 -0.274331 0.0300977 -0.0101543 0.225113 0.0279522 -0.00655275 0.226051 0.198027 -0.0466792 -0.209752 -0.223057 0.399184 -0.0820736 -0.181642 0.319792 -0.0457657 0.21354299999999998 0.968564 -2…
946.0 0.118062 0.947052 -0.133515 0.0 0.0 0.133515 0.0 0.0 0.133515 -0.224129 0.0495617 0.256449 0.0 0.0 -0.256449 0.0 0.0 -0.256449 0.1012306 0.982641 -2.16943e-18 -0.233414 0.0252802 0.0 0.214093 0.922576 -0.278766 0.0455293 -0.0155781 0.226774 0.0465269 -0.0174698 0.227675 0.1414 -0.0328488 -0.328927 0.406318 -0.422622 0.180662 0.41587 -0.440863 0.188216 0.20886 0.969986 -2.16943e-18 0.195367 …
947.0 -0.163556 0.963793 0.182987 0.0 0.0 -0.182987 0.0 0.0 -0.182987 0.237503 0.0235597 -0.266644 0.0 0.0 0.266644 0.0 0.0 0.266644 -0.18695300000000004 0.968114 -2.16943e-18 0.23882 0.0505572 0.0 -0.14487 0.986408 0.327226 -0.186207 -0.025295 0.0816111 -0.186211 -0.025267 0.0816582 -0.288878 0.00598443 0.238351 -0.235271 0.530645 -0.0478647 -0.236341 0.532768 -0.0492705 -0.19302400000000003 0.9…
949.0 0.0740259 0.955638 -0.0833856 0.0 0.0 0.0833856 0.0 0.0 0.0833856 -0.169564 0.0286705 0.192128 0.0 0.0 -0.192128 0.0 0.0 -0.192128 0.05549950000000001 0.986437 -2.16943e-18 -0.1756 0.0101534 0.0 0.103405 0.951756 -0.172935 0.1069 -0.0842461 0.115894 0.10815 -0.086514 0.113285 0.0554406 0.068454 0.0774538 -0.0886889 -0.0378755 -0.387102 -0.0634313 -0.0855822 -0.369971 0.0992535 0.989509 -2.1…
950.0 0.253244 0.905727 -0.291606 0.0 0.0 0.291606 0.0 0.0 0.291606 -0.403448 0.159143 0.484536 0.0 0.0 -0.484536 0.0 0.0 -0.484536 0.243294 0.955771 -2.16943e-18 -0.427995 0.116599 0.0 0.227545 0.918139 -0.287753 0.0336772 -0.00624418 0.23836 0.0349149 -0.00861054 0.239506 0.152161 -0.0382265 -0.45447 0.458587 -0.288065 0.0755171 0.462967 -0.29641 0.0786723 0.221547 0.966607 -2.16943e-18 0.22374…
951.0 0.0242513 0.962622 -0.0272246 0.0 0.0 0.0272246 0.0 0.0 0.0272246 0.260415 -0.0291145 -0.292751 0.0 0.0 0.292751 0.0 0.0 0.292751 0.004113500000000006 0.987963 -2.16943e-18 0.268014 -0.000427653 0.0 0.193943 0.929777 -0.246847 0.0259396 0.00647624 0.190477 0.0272388 0.00397608 0.19173 0.19715 -0.0435781 -0.182787 -0.0830482 0.0760774 0.106284 -0.0763594 0.0631868 0.112971 0.185445 0.974897 …
952.0 0.0468967 0.959798 -0.052721 0.0 0.0 0.052721 0.0 0.0 0.052721 0.250088 -0.0344358 -0.282037 0.0 0.0 0.282037 0.0 0.0 0.282037 0.027452400000000002 0.987628 -2.16943e-18 0.258111 -0.00699445 0.0 0.188528 0.930856 -0.247815 0.0298166 0.014072 0.178875 0.0306268 0.0125112 0.179674 0.222568 -0.0296877 -0.166972 -0.0978775 0.0312455 0.048343 -0.097705 0.0309097 0.0485725 0.18083500000000002 0.9…
953.0 0.00520458 0.964546 -0.00583677 0.0 0.0 0.00583677 0.0 0.0 0.00583677 0.359103 -0.0323888 -0.402823 0.0 0.0 0.402823 0.0 0.0 0.402823 -0.01546589999999999 0.987784 -2.16943e-18 0.368712 0.00729859 0.0 0.190289 0.9307 -0.248745 0.0289307 0.0136545 0.180189 0.0296982 0.012176 0.180946 0.224608 -0.0321742 -0.162008 -0.121183 0.0588327 0.0501454 -0.121503 0.0594432 0.049938 0.182506 0.975839 -2…
955.0 0.207918 0.922209 -0.237717 0.0 0.0 0.237717 0.0 0.0 0.237717 -0.303423 0.101168 0.357334 0.0 0.0 -0.357334 0.0 0.0 -0.357334 0.195367 0.967451 -2.16943e-18 -0.31981 0.0688633 0.0 0.22298 0.91973 -0.284634 0.0388495 -0.011223 0.233384 0.0401455 -0.0137172 0.234617 0.14021 -0.0385156 -0.459378 0.589958 -0.505021 0.187382 0.589368 -0.503751 0.185113 0.21732400000000002 0.967802 -2.16943e-18 0…
956.0 -0.010351 0.965812 0.0115999 0.0 0.0 -0.0115999 0.0 0.0 -0.0115999 0.298733 -0.0217002 -0.334627 0.0 0.0 0.334627 0.0 0.0 0.334627 -0.03142199999999999 0.987329 -2.16943e-18 0.306139 0.0114025 0.0 0.213811 0.92271 -0.274275 0.0310055 0.00427744 0.218628 0.0326286 0.00115534 0.220185 0.196566 -0.0328994 -0.265141 0.000864744 0.104163 -0.0559679 -0.00033428 0.106438 -0.0566983 0.207194 0.9700…
957.0 0.120934 0.946411 -0.136802 0.0 0.0 0.136802 0.0 0.0 0.136802 -0.521503 0.11712 0.597141 0.0 0.0 -0.597141 0.0 0.0 -0.597141 0.1042223 0.982312 -2.16943e-18 -0.543308 0.0606514 0.0 -0.0974436 0.983093 0.181339 -0.0981484 0.00201071 0.125263 -0.0983231 0.00236147 0.125176 -0.343203 0.0250895 0.493797 -0.261358 0.184365 0.00550178 -0.257277 0.176628 0.00861913 -0.133731 0.986483 -2.16943e-18 …
958.0 0.124736 0.945549 -0.141158 0.0 0.0 0.141158 0.0 0.0 0.141158 -0.0477606 0.0109449 0.0547419 0.0 0.0 -0.0547419 0.0 0.0 -0.0547419 0.1081849 0.981861 -2.16943e-18 -0.0497822 0.00577703 0.0 0.178487 0.93456 -0.225255 0.0406983 -0.0289432 0.18909 0.0438847 -0.0350405 0.191845 0.1412 -0.00234419 -0.176105 0.093907 -0.113722 -0.0429476 0.147117 -0.2155 0.00172789 0.1697573 0.977663 -2.16943e-18…
959.0 0.012639 0.963844 -0.0141795 0.0 0.0 0.0141795 0.0 0.0 0.0141795 -0.0785869 0.00774952 0.0882241 0.0 0.0 -0.0882241 0.0 0.0 -0.0882241 -0.007829099999999992 0.987904 -2.16943e-18 -0.0807639 -0.000924745 0.0 0.219576 0.920197 -0.28074 0.0381113 -0.0123992 0.231685 0.039763 -0.0165634 0.233713 0.144564 -0.0418635 -0.347499 0.386313 -0.362598 0.200897 0.394456 -0.378004 0.205792 0.213588 0.967…
961.0 0.222345 0.917262 -0.254756 0.0 0.0 0.254756 0.0 0.0 0.254756 -0.41744 0.147133 0.494489 0.0 0.0 -0.494489 0.0 0.0 -0.494489 0.210588 0.964037 -2.16943e-18 -0.440874 0.102822 0.0 0.202797 0.92553 -0.268951 0.0560281 -0.0286361 0.221203 0.0562732 -0.0290894 0.22141 0.229876 -0.0215427 -0.103455 -0.74123 1.12495 -0.490669 -0.739267 1.12137 -0.48945 0.19798300000000002 0.971926 -2.16943e-18 0.…
962.0 0.0202513 0.963061 -0.022729 0.0 0.0 0.022729 0.0 0.0 0.022729 -0.0502912 0.00539378 0.0565082 0.0 0.0 -0.0565082 0.0 0.0 -0.0565082 -2.1999999999938735e-06 0.98796 -2.16943e-18 -0.0517331 -0.000150026 0.0 0.206275 0.923572 -0.277176 0.0585734 -0.0292628 0.222001 0.0609852 -0.0338763 0.224709 0.231644 -0.0307229 -0.085762 -0.792315 1.17244 -0.450942 -0.798246 1.18316 -0.448484 0.20222400000…
963.0 0.0794631 0.954701 -0.0895496 0.0 0.0 0.0895496 0.0 0.0 0.0895496 -0.0819056 0.0143687 0.0929033 0.0 0.0 -0.0929033 0.0 0.0 -0.0929033 0.061132200000000005 0.986094 -2.16943e-18 -0.0848794 0.00543294 0.0 0.21605 0.921817 -0.272877 0.0352414 -0.0137738 0.227105 0.037404 -0.0180758 0.229369 0.154069 -0.0434871 -0.274859 0.1756 -0.132933 0.140807 0.209648 -0.19821 0.170745 0.20929199999999998 …
964.0 0.0954891 0.951739 -0.107758 0.0 0.0 0.107758 0.0 0.0 0.107758 -0.0492283 0.00956314 0.0560266 0.0 0.0 -0.0560266 0.0 0.0 -0.0560266 0.07775697000000001 0.984878 -2.16943e-18 -0.0511195 0.00420784 0.0 0.222776 0.919962 -0.282136 0.0312609 -0.00182082 0.23158 0.0347773 -0.00855077 0.224406 0.203002 -0.0658995 -0.231551 -0.118693 0.214196 0.106437 0.0458049 -0.102893 0.266853 0.216412 0.96796…
965.0 0.125431 0.945389 -0.141954 0.0 0.0 0.141954 0.0 0.0 0.141954 -0.336384 0.0773679 0.385624 0.0 0.0 -0.385624 0.0 0.0 -0.385624 0.1089083 0.981777 -2.16943e-18 -0.350653 0.0409747 0.0 0.220421 0.921712 -0.271988 0.0250997 -0.00368344 0.221212 0.0257376 -0.00584524 0.221471 0.23084 -0.0476272 -0.188367 -0.227548 0.292453 -0.0289417 -0.259933 0.354713 -0.0590575 0.21259299999999998 0.9691 -2.1…
966.0 0.0402424 0.960689 -0.0452205 0.0 0.0 0.0452205 0.0 0.0 0.0452205 0.02488 -0.00323589 -0.0280303 0.0 0.0 0.0280303 0.0 0.0 0.0280303 0.020587600000000005 0.987788 -2.16943e-18 0.0256568 -0.00050272 0.0 0.218711 0.920633 -0.277248 0.0341213 -0.00976628 0.229414 0.036404 -0.0142627 0.229852 0.167873 -0.0383053 -0.296775 0.254513 -0.261932 0.148889 0.23679 -0.22775 0.130902 0.212163 0.968221 -…
967.0 0.17477 0.932552 -0.19892 0.0 0.0 0.19892 0.0 0.0 0.19892 -0.236839 0.0688827 0.275564 0.0 0.0 -0.275564 0.0 0.0 -0.275564 0.1605077 0.974252 -2.16943e-18 -0.2485 0.0434991 0.0 0.209 0.924094 -0.276979 0.0560274 -0.0259094 0.222484 0.056092 -0.0260383 0.222613 0.12714 -0.0292506 -0.410442 0.762457 -0.900609 0.344695 0.76529 -0.906028 0.347046 0.20465300000000003 0.971118 -2.16943e-18 0.2143…
968.0 0.0501881 0.959338 -0.0564339 0.0 0.0 0.0564339 0.0 0.0 0.0564339 0.0417131 -0.00590158 -0.0470665 0.0 0.0 0.0470665 0.0 0.0 0.0470665 0.0308502 0.987529 -2.16943e-18 0.043069 -0.00132716 0.0 0.213378 0.923017 -0.265704 0.0302455 -0.0129347 0.225199 0.0310343 -0.0141957 0.22279 0.156264 -0.0415885 -0.271659 0.0348777 0.128013 0.00791339 0.0288466 0.139576 0.00265093 0.20562200000000003 0.96…
969.0 -0.0543095 0.967921 0.0607722 0.0 0.0 -0.0607722 0.0 0.0 -0.0607722 0.318962 -0.00744634 -0.356446 0.0 0.0 0.356446 0.0 0.0 0.356446 -0.07634899999999999 0.984549 -2.16943e-18 0.325109 0.0281599 0.0 0.208629 0.923549 -0.283773 0.0653273 -0.0299684 0.220441 0.0655637 -0.0304548 0.220847 0.276197 -0.0352828 -0.0721766 -0.964438 1.37418 -0.519066 -0.955664 1.35729 -0.510605 0.20567800000000003…
971.0 0.0288091 0.962101 -0.0323499 0.0 0.0 0.0323499 0.0 0.0 0.0323499 -0.368998 0.0431701 0.415061 0.0 0.0 -0.415061 0.0 0.0 -0.415061 0.0088057 0.987943 -2.16943e-18 -0.37998 0.00255385 0.0 -0.106552 0.983401 0.191963 -0.107712 0.0171296 0.118072 -0.107378 0.0165124 0.118315 -0.428147 0.0138919 0.379055 0.00532079 0.0869121 0.0784455 0.00556834 0.0865165 0.0781672 -0.143582 0.985545 -2.16943e-…
972.0 0.0739432 0.955652 -0.0832919 0.0 0.0 0.0832919 0.0 0.0 0.0832919 -0.168243 0.0284309 0.190628 0.0 0.0 -0.190628 0.0 0.0 -0.190628 0.0554139 0.986442 -2.16943e-18 -0.17423 0.0100578 0.0 0.117041 0.949956 -0.150898 0.0584632 -0.0704387 0.139842 0.0548395 -0.0633367 0.129894 0.0445729 0.0113943 -0.0778229 0.02494 0.0315642 -0.114791 0.0642486 -0.0431983 -0.084996 0.1059529 0.986463 -2.16943e-…
975.0 0.0231123 0.962749 -0.0259442 0.0 0.0 0.0259442 0.0 0.0 0.0259442 -0.0813508 0.00898961 0.0914393 0.0 0.0 -0.0914393 0.0 0.0 -0.0914393 0.002941300000000008 0.987964 -2.16943e-18 -0.0837127 2.63902e-05 0.0 0.219815 0.921148 -0.273177 0.0254869 -0.00508613 0.225618 0.0285082 -0.00933077 0.225946 0.218684 -0.0444598 -0.168967 -0.197774 0.223557 -0.00174215 -0.227544 0.280507 -0.0268722 0.2121…
978.0 0.0186187 0.963234 -0.0208948 0.0 0.0 0.0208948 0.0 0.0 0.0208948 0.483526 -0.0509617 -0.543193 0.0 0.0 0.543193 0.0 0.0 0.543193 -0.0016815000000000024 0.987954 -2.16943e-18 0.497289 0.00235428 0.0 0.178878 0.932887 -0.256574 0.0333512 0.0491205 0.142237 0.0334796 0.0488723 0.142376 0.319823 -0.00586057 -0.205906 -0.0346741 -0.193011 -0.00389921 -0.0682663 -0.127956 -0.0404613 0.1732747 0.…
979.0 0.0746469 0.955532 -0.0840894 0.0 0.0 0.0840894 0.0 0.0 0.0840894 -0.166404 0.0282566 0.18857 0.0 0.0 -0.18857 0.0 0.0 -0.18857 0.056142700000000004 0.9864 -2.16943e-18 -0.172341 0.0100866 0.0 0.211583 0.92334 -0.272236 0.0422308 -0.0170392 0.220282 0.0426182 -0.0170408 0.220867 0.167756 -0.0342672 -0.235884 0.0118417 0.0799645 0.000863551 0.0216504 0.0610711 0.0102052 0.20554699999999998 0…
980.0 0.0534541 0.95887 -0.0601201 0.0 0.0 0.0601201 0.0 0.0 0.0601201 -0.185482 0.0269398 0.209397 0.0 0.0 -0.209397 0.0 0.0 -0.209397 0.034223 0.987419 -2.16943e-18 -0.191589 0.00661073 0.0 0.225751 0.919051 -0.28192 0.0264944 -0.00127588 0.231265 0.0288416 -0.00488632 0.233465 0.188062 -0.0412662 -0.29453 -5.53828e-05 0.177146 -0.0617092 0.00390209 0.169386 -0.0565386 0.21875899999999998 0.967…
981.0 0.176992 0.931902 -0.201507 0.0 0.0 0.201507 0.0 0.0 0.201507 0.170103 -0.0499505 -0.198065 0.0 0.0 0.198065 0.0 0.0 0.198065 0.1628399 0.973841 -2.16943e-18 0.178531 -0.0317275 0.0 0.232657 0.915366 -0.311098 0.0357038 0.0259325 0.22032 0.0366731 0.024065 0.221305 0.300839 -0.0254282 -0.394879 0.0336979 0.102203 -0.25204 0.035317 0.099062 -0.250165 0.22920400000000002 0.965378 -2.16943e-18…
982.0 0.150581 0.93922 -0.170887 0.0 0.0 0.170887 0.0 0.0 0.170887 -0.174184 0.0454055 0.201104 0.0 0.0 -0.201104 0.0 0.0 -0.201104 0.1351693 0.978322 -2.16943e-18 -0.182172 0.0266496 0.0 0.214798 0.923204 -0.275544 0.0347611 -0.00151339 0.214657 0.035408 -0.00277006 0.215276 0.224559 -0.0170491 -0.244785 -0.0273407 0.0730787 -0.139625 -0.00425005 0.0286814 -0.117742 0.20849 0.970557 -2.16943e-18…
983.0 0.155697 0.937871 -0.176798 0.0 0.0 0.176798 0.0 0.0 0.176798 -0.0356082 0.0095073 0.0411754 0.0 0.0 -0.0411754 0.0 0.0 -0.0411754 0.14052140000000002 0.977523 -2.16943e-18 -0.0372663 0.00567681 0.0 0.208259 0.92389 -0.281299 0.0643821 -0.0312816 0.22212 0.0645806 -0.031661 0.222289 0.264036 -0.0321841 -0.0868682 -0.931603 1.37101 -0.537857 -0.923322 1.35509 -0.530065 0.20502199999999998 0.…
984.0 -0.00511078 0.965416 0.00572868 0.0 0.0 -0.00572868 0.0 0.0 -0.00572868 -0.147716 0.0116025 0.165538 0.0 0.0 -0.165538 0.0 0.0 -0.165538 -0.02605099999999999 0.987514 -2.16943e-18 -0.151476 -0.0047515 0.0 -0.14466 0.984959 0.290369 -0.178084 0.0342438 0.068276 -0.178154 0.0342333 0.0689223 -0.441778 -0.00717972 0.280872 0.0265008 0.271651 0.0440946 0.0839864 0.165293 0.0703619 -0.1900700000…
985.0 0.188169 0.928541 -0.214545 0.0 0.0 0.214545 0.0 0.0 0.214545 -0.22497 0.069261 0.262981 0.0 0.0 -0.262981 0.0 0.0 -0.262981 0.1745787 0.971676 -2.16943e-18 -0.236476 0.0452133 0.0 0.232414 0.91712 -0.296542 0.0322713 0.00374703 0.231683 0.0337203 0.000960503 0.233071 0.23083 -0.0272684 -0.345433 -0.160499 0.518529 -0.380741 -0.1593 0.516075 -0.377645 0.22702100000000003 0.966257 -2.16943e-…
988.0 -0.0361971 0.967314 0.0405251 0.0 0.0 -0.0405251 0.0 0.0 -0.0405251 0.210058 -0.00916188 -0.234902 0.0 0.0 0.234902 0.0 0.0 0.234902 -0.05786699999999999 0.985961 -2.16943e-18 0.214583 0.0142163 0.0 0.213008 0.923046 -0.264823 0.0270519 -0.00780494 0.221043 0.0261346 -0.00596778 0.221109 0.206042 -0.0396936 -0.190819 -0.191142 0.288001 -0.0581597 -0.180068 0.266765 -0.0484518 0.20492 0.9698…
990.0 0.201509 0.924319 -0.230178 0.0 0.0 0.230178 0.0 0.0 0.230178 -0.622307 0.202291 0.731059 0.0 0.0 -0.731059 0.0 0.0 -0.731059 0.188614 0.968878 -2.16943e-18 -0.655333 0.135949 0.0 0.129811 0.952373 -0.022367 -0.163572 0.0410766 0.184101 -0.161779 0.0448104 0.168211 -0.323551 0.099061 0.610456 -0.200698 -0.136077 -0.155142 -0.287339 0.0156838 -0.140925 0.0894668 0.979429 -2.16943e-18 -0.3746…
991.0 0.10402 0.950039 -0.117476 0.0 0.0 0.117476 0.0 0.0 0.117476 -0.0318294 0.00650481 0.0362951 0.0 0.0 -0.0362951 0.0 0.0 -0.0362951 0.0866204 0.984105 -2.16943e-18 -0.0330882 0.00304762 0.0 0.159236 0.9401 -0.197182 0.0428563 -0.045086 0.17691 0.0427242 -0.0448606 0.176813 0.112633 -0.0102163 -0.0431402 -0.229457 0.275187 -0.0688556 -0.229453 0.27519 -0.06895 0.1489156 0.980839 -2.16943e-18 …
992.0 -0.0587834 0.968014 0.0657716 0.0 0.0 -0.0657716 0.0 0.0 -0.0657716 0.039917 -0.000732234 -0.0446033 0.0 0.0 0.0446033 0.0 0.0 0.0446033 -0.080908 0.984142 -2.16943e-18 0.0406639 0.00372709 0.0 -0.104543 0.98796 0.297839 -0.21347 -0.00271225 0.0975348 -0.213718 -0.00217094 0.0986769 -0.289838 0.0141675 0.269903 -0.189898 0.387337 -0.0271993 -0.179974 0.3695 -0.0258234 -0.155926 0.975832 -2.…
993.0 0.118169 0.947028 -0.133637 0.0 0.0 0.133637 0.0 0.0 0.133637 -0.00809224 0.00179048 0.0092594 0.0 0.0 -0.0092594 0.0 0.0 -0.0092594 0.1013419 0.982629 -2.16943e-18 -0.0084276 0.000913803 0.0 0.147045 0.941608 -0.208117 0.0831366 -0.0707262 0.169326 0.0838627 -0.0721077 0.169874 0.0908395 0.0218837 -0.0490927 0.0621438 -0.187049 -0.0867891 0.0537165 -0.170964 -0.0935388 0.14161610000000002 …
994.0 0.224571 0.916474 -0.257394 0.0 0.0 0.257394 0.0 0.0 0.257394 -0.450746 0.16021 0.534443 0.0 0.0 -0.534443 0.0 0.0 -0.534443 0.212939 0.963486 -2.16943e-18 -0.476201 0.112386 0.0 0.209986 0.923033 -0.288399 0.06961 -0.0330585 0.227843 0.069693 -0.0331672 0.227849 0.126865 -0.035608 -0.373486 0.784866 -1.02651 0.447571 0.777928 -1.01326 0.441705 0.207708 0.97063 -2.16943e-18 0.210744 -0.0210…
995.0 0.115831 0.947542 -0.130963 0.0 0.0 0.130963 0.0 0.0 0.130963 -0.532232 0.116269 0.608639 0.0 0.0 -0.608639 0.0 0.0 -0.608639 0.0989083 0.98289 -2.16943e-18 -0.554121 0.0585849 0.0 -0.0865593 0.982735 0.162067 -0.0937817 0.00835334 0.136601 -0.0939386 0.00865839 0.13655 -0.376828 0.022471 0.436112 -0.0858257 0.0511559 0.000769613 -0.0834275 0.0466424 0.00238578 -0.12194499999999998 0.988386…
996.0 0.0276589 0.962235 -0.0310562 0.0 0.0 0.0310562 0.0 0.0 0.0310562 -0.164498 0.0190294 0.185004 0.0 0.0 -0.185004 0.0 0.0 -0.185004 0.0076212999999999975 0.98795 -2.16943e-18 -0.169369 0.000919211 0.0 -0.140732 0.988987 0.337763 -0.238498 0.0392881 0.0971006 -0.238696 0.0394522 0.0970831 -0.429778 -0.0137344 0.289854 -0.00162765 0.314123 -0.182012 0.038071 0.240725 -0.164063 -0.193351 0.9716…
997.0 -0.0342543 0.967227 0.0383525 0.0 0.0 -0.0383525 0.0 0.0 -0.0383525 0.24378 -0.0111634 -0.272639 0.0 0.0 0.272639 0.0 0.0 0.272639 -0.055882 0.986091 -2.16943e-18 0.24909 0.0159589 0.0 0.218447 0.921444 -0.276146 0.0302592 -0.00229656 0.222267 0.0307063 -0.00320027 0.223111 0.190389 -0.0368175 -0.273373 -0.00152315 0.134688 -0.0489676 0.00463582 0.122837 -0.0430091 0.21155000000000002 0.969…
998.0 0.263626 0.901556 -0.304106 0.0 0.0 0.304106 0.0 0.0 0.304106 -0.403081 0.16485 0.486533 0.0 0.0 -0.486533 0.0 0.0 -0.486533 0.254316 0.952694 -2.16943e-18 -0.428261 0.122442 0.0 0.222917 0.920535 -0.272963 0.028459 -0.0150596 0.237351 0.0303624 -0.0186441 0.239053 0.178078 -0.0337232 -0.216449 -0.0783986 0.192026 -0.0630096 -0.0742039 0.183897 -0.0582544 0.21523399999999998 0.968004 -2.169…
999.0 0.225915 0.915995 -0.258987 0.0 0.0 0.258987 0.0 0.0 0.258987 -0.270879 0.0967658 0.321359 0.0 0.0 -0.321359 0.0 0.0 -0.321359 0.21435900000000002 0.963149 -2.16943e-18 -0.28623 0.0680336 0.0 0.224532 0.919257 -0.280199 0.0368385 -0.0204393 0.242043 0.0385834 -0.0237861 0.243599 0.147335 -0.0251681 -0.291448 0.190825 -0.0925715 -0.0124207 0.190206 -0.0913527 -0.0133874 0.21809099999999998 0…
1000.0 0.078814 0.954815 -0.0888134 0.0 0.0 0.0888134 0.0 0.0 0.0888134 -0.00817616 0.00142814 0.0092728 0.0 0.0 -0.0092728 0.0 0.0 -0.0092728 0.0604596 0.986137 -2.16943e-18 -0.00847232 0.000536032 0.0 0.213932 0.922656 -0.277906 0.0440348 -0.0144205 0.219736 0.045277 -0.0169839 0.221527 0.187088 -0.0324719 -0.207306 -0.0640924 0.126642 -0.0282276 -0.0639694 0.126381 -0.027749 0.2085040000000000…
1001.0 0.194314 0.926625 -0.221737 0.0 0.0 0.221737 0.0 0.0 0.221737 -0.502596 0.158699 0.588833 0.0 0.0 -0.588833 0.0 0.0 -0.588833 0.181041 0.970416 -2.16943e-18 -0.528744 0.105041 0.0 0.163769 0.93791 -0.212155 0.052505 -0.0445227 0.176516 0.0503066 -0.0401784 0.174855 0.0488257 0.0403684 -0.193547 0.316257 -0.257459 -0.261457 0.320958 -0.266649 -0.255831 0.155304 0.979724 -2.16943e-18 0.08946…
1002.0 -0.0581354 0.968002 0.0650475 0.0 0.0 -0.0650475 0.0 0.0 -0.0650475 0.152661 -0.00291098 -0.170586 0.0 0.0 0.170586 0.0 0.0 0.170586 -0.080248 0.984203 -2.16943e-18 0.15553 0.0141417 0.0 0.22295 0.920044 -0.288554 0.0326195 0.00625579 0.216369 0.0338063 0.00407617 0.217715 0.257691 -0.0396443 -0.254805 -0.34217 0.605864 -0.296455 -0.337488 0.596705 -0.290089 0.217285 0.968471 -2.16943e-18 …
1004.0 0.165398 0.935222 -0.188033 0.0 0.0 0.188033 0.0 0.0 0.188033 -0.286416 0.0799302 0.332214 0.0 0.0 -0.332214 0.0 0.0 -0.332214 0.1506809 0.975917 -2.16943e-18 -0.30014 0.049177 0.0 0.222774 0.918025 -0.298589 0.0501548 -0.00438967 0.225166 0.0458019 0.00383996 0.222897 0.266933 -0.0484432 -0.228703 -0.420783 0.670481 -0.249563 -0.531809 0.884577 -0.362991 0.21933000000000002 0.966842 -2.16…
1005.0 0.120563 0.946495 -0.136378 0.0 0.0 0.136378 0.0 0.0 0.136378 -0.4282 0.0959747 0.490259 0.0 0.0 -0.490259 0.0 0.0 -0.490259 0.1038362 0.982355 -2.16943e-18 -0.446083 0.0496061 0.0 -0.142472 0.988813 0.336545 -0.235179 0.0392132 0.09435 -0.235728 0.0402546 0.0939182 -0.430482 -0.0116125 0.305063 -0.0367515 0.339899 -0.12935 -0.0310459 0.328991 -0.124464 -0.19468000000000002 0.971712 -2.169…
1006.0 0.181392 0.930598 -0.206633 0.0 0.0 0.206633 0.0 0.0 0.206633 -0.296845 0.0888238 0.346168 0.0 0.0 -0.346168 0.0 0.0 -0.346168 0.1674586 0.973008 -2.16943e-18 -0.311739 0.0570504 0.0 0.220071 0.921474 -0.278244 0.0306601 -0.000379668 0.223437 0.0321832 -0.00338022 0.224995 0.245308 -0.0342564 -0.177753 -0.16864 0.140647 -0.0413955 -0.165715 0.134986 -0.0381188 0.21342899999999998 0.969181 …
1007.0 -0.0151593 0.966149 0.0169848 0.0 0.0 -0.0169848 0.0 0.0 -0.0169848 0.560073 -0.0376536 -0.627133 0.0 0.0 0.627133 0.0 0.0 0.627133 -0.03634799999999999 0.987133 -2.16943e-18 0.57362 0.0244589 0.0 0.180688 0.930845 -0.261683 0.0277478 0.0646833 0.144321 0.0271432 0.0658551 0.143635 0.330114 -0.0134617 -0.350545 0.0454025 -0.0719283 -0.10538 0.025538 -0.0333707 -0.127861 0.1751287 0.97678 -…
1008.0 0.198449 0.925308 -0.226586 0.0 0.0 0.226586 0.0 0.0 0.226586 -0.255583 0.0820675 0.2999 0.0 0.0 -0.2999 0.0 0.0 -0.2999 0.185393 0.96954 -2.16943e-18 -0.269034 0.0548038 0.0 0.220212 0.920641 -0.27944 0.0367691 -0.0112651 0.231201 0.0377769 -0.0131997 0.232119 0.215015 -0.039614 -0.244252 -0.45056 0.879993 -0.380899 -0.444193 0.867592 -0.372828 0.214024 0.968352 -2.16943e-18 0.199369 -0.0…
1009.0 0.118672 0.946916 -0.134213 0.0 0.0 0.134213 0.0 0.0 0.134213 -0.297452 0.0659935 0.340398 0.0 0.0 -0.340398 0.0 0.0 -0.340398 0.10186590000000001 0.982572 -2.16943e-18 -0.309799 0.0337719 0.0 0.221267 0.919912 -0.28441 0.0407058 -0.0125652 0.231088 0.042397 -0.0155809 0.232766 0.143376 -0.0378393 -0.365599 0.450416 -0.440657 0.20146 0.448418 -0.436695 0.197931 0.21581 0.967908 -2.16943e-1…
1010.0 -0.0165102 0.966238 0.0184974 0.0 0.0 -0.0184974 0.0 0.0 -0.0184974 -0.0318376 0.00209206 0.035646 0.0 0.0 -0.035646 0.0 0.0 -0.035646 -0.037732 0.987073 -2.16943e-18 -0.0326022 -0.00143955 0.0 -0.084085 0.987775 0.284469 -0.21694 -0.0133206 0.109637 -0.218375 -0.0101907 0.108372 -0.256552 0.0111818 0.175864 0.00359972 0.162406 -0.0374797 -0.0306777 0.227933 -0.0669957 -0.1365 0.977279 -2.…
1011.0 0.0832204 0.954034 -0.0938131 0.0 0.0 0.0938131 0.0 0.0 0.0938131 0.193638 -0.0348216 -0.219805 0.0 0.0 0.219805 0.0 0.0 0.219805 0.0650269 0.985837 -2.16943e-18 0.200764 -0.0137102 0.0 0.176851 0.93493 -0.227948 0.025687 0.00969566 0.165649 0.0269213 0.0073188 0.166853 0.208465 -0.0298579 -0.154772 -0.11967 0.0761579 0.0544355 -0.116687 0.0703944 0.0575747 0.1675806 0.978387 -2.16943e-18 …
1012.0 0.149797 0.939424 -0.169981 0.0 0.0 0.169981 0.0 0.0 0.169981 -0.0305133 0.00792454 0.0352207 0.0 0.0 -0.0352207 0.0 0.0 -0.0352207 0.1343487 0.978442 -2.16943e-18 -0.0319092 0.00463842 0.0 0.206732 0.924068 -0.280737 0.0679089 -0.0358212 0.224048 0.0679598 -0.0359179 0.224088 0.119146 -0.0419568 -0.408883 0.876572 -1.1189 0.519365 0.865536 -1.09774 0.509663 0.20376500000000003 0.971124 -2…
1013.0 0.0893115 0.952916 -0.100732 0.0 0.0 0.100732 0.0 0.0 0.100732 0.0776775 -0.0145241 -0.0882862 0.0 0.0 0.0882862 0.0 0.0 0.0882862 0.07134462 0.985383 -2.16943e-18 0.0805982 -0.00606455 0.0 0.21659 0.921722 -0.277504 0.0354033 -0.00635401 0.220872 0.0375135 -0.0104595 0.223348 0.205295 -0.02916 -0.214573 -0.350953 0.658596 -0.324516 -0.363583 0.682547 -0.332373 0.21033400000000002 0.969251…
1014.0 0.132153 0.943816 -0.149668 0.0 0.0 0.149668 0.0 0.0 0.149668 -0.0171619 0.00408686 0.0197096 0.0 0.0 -0.0197096 0.0 0.0 -0.0197096 0.1159193 0.98093 -2.16943e-18 -0.0179056 0.00223244 0.0 0.208906 0.921924 -0.296994 0.085303 -0.0421581 0.232779 0.085757 -0.0430261 0.233153 0.114772 -0.0408218 -0.420064 1.06449 -1.44482 0.639402 1.05933 -1.43479 0.633295 0.208783 0.969809 -2.16943e-18 0.22…
1016.0 -0.00182067 0.965152 0.00204106 0.0 0.0 -0.00204106 0.0 0.0 -0.00204106 -0.203339 0.0167261 0.22794 0.0 0.0 -0.22794 0.0 0.0 -0.22794 -0.022676 0.987613 -2.16943e-18 -0.208599 -0.00577342 0.0 -0.135088 0.981214 0.208218 -0.0758228 -0.0109662 0.0925377 -0.0754597 -0.0116651 0.0928673 -0.315024 0.0392432 0.598055 -0.470606 0.245057 0.34437 -0.469425 0.24277 0.345527 -0.16890699999999997 0.98…
1017.0 0.107369 0.949348 -0.121296 0.0 0.0 0.121296 0.0 0.0 0.121296 0.144478 -0.0301017 -0.164879 0.0 0.0 0.164879 0.0 0.0 0.164879 0.09010220000000001 0.983778 -2.16943e-18 0.150256 -0.0144186 0.0 0.166719 0.937308 -0.218414 0.0357242 -0.00523868 0.162535 0.0364608 -0.00665413 0.163224 0.193643 0.0203648 -0.164693 -0.0341911 0.0190791 -0.241436 -0.0386922 0.027727 -0.245609 0.1578038 0.979784 -…
1019.0 -0.0200531 0.966464 0.0224637 0.0 0.0 -0.0224637 0.0 0.0 -0.0224637 0.347732 -0.0214648 -0.389229 0.0 0.0 0.389229 0.0 0.0 0.389229 -0.04135899999999999 0.986905 -2.16943e-18 0.355928 0.0171307 0.0 0.191286 0.930389 -0.243833 0.0265935 0.00504908 0.190401 0.0278454 0.00264104 0.191599 0.194169 -0.0419877 -0.171619 -0.0887197 0.0711576 0.108973 -0.0823396 0.0588632 0.11532 0.182685 0.975247…
1020.0 -0.0571778 0.967983 0.0639775 0.0 0.0 -0.0639775 0.0 0.0 -0.0639775 0.453594 -0.00913481 -0.506863 0.0 0.0 0.506863 0.0 0.0 0.506863 -0.079272 0.984291 -2.16943e-18 0.462172 0.0415248 0.0 0.201887 0.926801 -0.255183 0.0241544 0.00716286 0.204824 0.026036 0.00352596 0.206625 0.174851 -0.0567701 -0.280473 0.0269185 0.105699 0.115694 0.0330223 0.0938953 0.122202 0.193587 0.972697 -2.16943e-18…
1021.0 0.0933244 0.952157 -0.105295 0.0 0.0 0.105295 0.0 0.0 0.105295 0.138454 -0.0265425 -0.157499 0.0 0.0 0.157499 0.0 0.0 0.157499 0.075509427 0.98506 -2.16943e-18 0.143734 -0.0114749 0.0 0.179396 0.93536 -0.225887 0.0372387 -0.0220363 0.180087 0.0376023 -0.0227328 0.180412 0.164437 0.013022 -0.0332374 -0.246765 0.205366 -0.218263 -0.246218 0.204291 -0.217552 0.17039130000000002 0.978555 -2.16…
1022.0 0.00645789 0.964432 -0.00724275 0.0 0.0 0.00724275 0.0 0.0 0.00724275 -0.0961626 0.00880957 0.107884 0.0 0.0 -0.107884 0.0 0.0 -0.107884 -0.014178999999999997 0.987809 -2.16943e-18 -0.0987511 -0.00181587 0.0 -0.105663 0.989214 0.30629 -0.228588 0.00889717 0.113148 -0.230487 0.0124421 0.111125 -0.3236 0.00469932 0.216302 -0.0204975 0.266921 -0.0953164 -0.017024 0.259067 -0.0845427 -0.158590…
1023.0 -0.0278241 0.96691 0.0311598 0.0 0.0 -0.0311598 0.0 0.0 -0.0311598 0.237031 -0.0125634 -0.265186 0.0 0.0 0.265186 0.0 0.0 0.265186 -0.04930999999999999 0.986488 -2.16943e-18 0.242386 0.0137796 0.0 0.217209 0.921701 -0.273369 0.0283824 -0.001488 0.221976 0.0286182 -0.00199608 0.222581 0.182047 -0.052277 -0.305689 -0.0515509 0.299761 -0.0419041 0.00575492 0.189583 0.012332 0.2099579999999999…
1024.0 0.0630347 0.957426 -0.0709447 0.0 0.0 0.0709447 0.0 0.0 0.0709447 0.126727 -0.0198091 -0.1433 0.0 0.0 0.1433 0.0 0.0 0.1433 0.044125000000000004 0.987024 -2.16943e-18 0.131057 -0.00594299 0.0 0.21402 0.92262 -0.273035 0.035162 -0.00810608 0.221273 0.0373056 -0.0119148 0.220437 0.178305 -0.0368468 -0.255578 0.0812117 -0.0366772 0.055251 0.139512 -0.148625 0.1087 0.207465 0.969797 -2.16943e-…
1025.0 0.0192843 0.963164 -0.0216426 0.0 0.0 0.0216426 0.0 0.0 0.0216426 -0.203166 0.0215665 0.228255 0.0 0.0 -0.228255 0.0 0.0 -0.228255 -0.000996899999999995 0.987957 -2.16943e-18 -0.208966 -0.000833034 0.0 -0.150454 0.98002 0.221084 -0.0786966 0.00358514 0.0662601 -0.0779538 0.00217818 0.0669028 -0.414081 0.00948241 0.289287 -0.0359963 0.259976 0.382548 -0.0357318 0.259594 0.381896 -0.184118 0…
1027.0 0.137339 0.942565 -0.155627 0.0 0.0 0.155627 0.0 0.0 0.155627 -0.349067 0.0853266 0.401463 0.0 0.0 -0.401463 0.0 0.0 -0.401463 0.12133150000000001 0.980239 -2.16943e-18 -0.364439 0.0476452 0.0 0.21858 0.921439 -0.269917 0.0279277 -0.00983509 0.226527 0.0257471 -0.00620987 0.226904 0.184294 -0.047213 -0.236044 -0.0599291 0.169624 0.0263942 -0.0688338 0.186829 0.0169787 0.21072600000000002 0…
1029.0 0.225142 0.916271 -0.258071 0.0 0.0 0.258071 0.0 0.0 0.258071 -0.268205 0.0955334 0.318082 0.0 0.0 -0.318082 0.0 0.0 -0.318082 0.213542 0.963343 -2.16943e-18 -0.283373 0.0670802 0.0 0.225757 0.919022 -0.281283 0.0355903 -0.0186088 0.241542 0.0373346 -0.0219549 0.243107 0.154016 -0.0261431 -0.287574 0.148184 -0.0339833 -0.0357372 0.149643 -0.0367707 -0.0345834 0.21927000000000002 0.966991 -…
1030.0 0.0461526 0.9599 -0.0518819 0.0 0.0 0.0518819 0.0 0.0 0.0518819 -0.217944 0.0298235 0.245759 0.0 0.0 -0.245759 0.0 0.0 -0.245759 0.0266845 0.987648 -2.16943e-18 -0.224915 0.00590603 0.0 -0.149907 0.987711 0.334003 -0.225569 0.0438341 0.0818959 -0.225454 0.0437302 0.0820886 -0.445476 -0.0113975 0.335487 -0.0578098 0.336277 -0.0527338 -0.0580779 0.336758 -0.0527798 -0.200689 0.971107 -2.1694…
1031.0 0.103257 0.950194 -0.116606 0.0 0.0 0.116606 0.0 0.0 0.116606 -0.118434 0.0240965 0.135027 0.0 0.0 -0.135027 0.0 0.0 -0.135027 0.0858273 0.984178 -2.16943e-18 -0.123106 0.0112308 0.0 0.198283 0.92839 -0.245841 0.0349693 -0.0246319 0.215971 0.035887 -0.0263214 0.216758 0.139199 -0.0368884 -0.165248 -0.0222145 0.0542304 0.0896682 -0.0168207 0.0438784 0.0945497 0.189809 0.973422 -2.16943e-18 …
1032.0 -0.0272098 0.966877 0.0304725 0.0 0.0 -0.0304725 0.0 0.0 -0.0304725 0.18561 -0.00996586 -0.207664 0.0 0.0 0.207664 0.0 0.0 0.207664 -0.048681 0.986523 -2.16943e-18 0.189818 0.0106602 0.0 0.222669 0.919519 -0.280122 0.0301911 -0.0058259 0.23188 0.0310763 -0.00753898 0.232921 0.169384 -0.047436 -0.316318 0.0749101 0.111463 0.0116336 0.113016 0.0382312 0.0473312 0.21584799999999998 0.967457 -…
1033.0 0.141306 0.941585 -0.160193 0.0 0.0 0.160193 0.0 0.0 0.160193 -0.261685 0.0652345 0.301305 0.0 0.0 -0.301305 0.0 0.0 -0.301305 0.1254747 0.979688 -2.16943e-18 -0.273351 0.0370069 0.0 0.210734 0.923474 -0.281059 0.0583949 -0.0260587 0.217562 0.0582991 -0.0259905 0.219997 0.241294 -0.0275079 -0.0994045 -0.764074 1.13113 -0.472937 -0.7583 1.12006 -0.467918 0.206874 0.970747 -2.16943e-18 0.186…
1034.0 0.0469255 0.959794 -0.0527535 0.0 0.0 0.0527535 0.0 0.0 0.0527535 -0.113443 0.0156243 0.127936 0.0 0.0 -0.127936 0.0 0.0 -0.127936 0.027482200000000005 0.987627 -2.16943e-18 -0.117083 0.0031766 0.0 0.214676 0.922458 -0.272006 0.03565 -0.0132832 0.222965 0.0381545 -0.0174839 0.225701 0.160463 -0.0381719 -0.283603 0.193561 -0.15674 0.111694 0.165076 -0.102044 0.0853473 0.20797 0.969575 -2.16…
1036.0 0.147148 0.940108 -0.166925 0.0 0.0 0.166925 0.0 0.0 0.166925 -0.0672038 0.0172343 0.0775104 0.0 0.0 -0.0775104 0.0 0.0 -0.0775104 0.1315792 0.97884 -2.16943e-18 -0.0702537 0.00999314 0.0 0.208521 0.925663 -0.255457 0.0245886 -0.00807742 0.213933 0.0256219 -0.0100618 0.214892 0.20299 -0.0511496 -0.219352 -0.166491 0.294472 0.00832189 -0.201151 0.360975 -0.0228001 0.199721 0.971687 -2.16943…
1037.0 0.174515 0.932626 -0.198623 0.0 0.0 0.198623 0.0 0.0 0.198623 -0.239815 0.0696711 0.279002 0.0 0.0 -0.279002 0.0 0.0 -0.279002 0.1602403 0.974299 -2.16943e-18 -0.251614 0.0439673 0.0 0.207026 0.924452 -0.275175 0.057644 -0.0282106 0.22299 0.0576775 -0.0282827 0.223089 0.121264 -0.0285663 -0.408848 0.786748 -0.937194 0.358865 0.788443 -0.940435 0.360266 0.202723 0.971304 -2.16943e-18 0.2101…
1038.0 0.15522 0.937998 -0.176246 0.0 0.0 0.176246 0.0 0.0 0.176246 0.00770436 -0.00205249 -0.00890761 0.0 0.0 0.00890761 0.0 0.0 0.00890761 0.1400219 0.977599 -2.16943e-18 0.00806261 -0.00122363 0.0 0.209299 0.922982 -0.286761 0.0682483 -0.03034 0.22389 0.0684349 -0.0306966 0.224049 0.278447 -0.0312971 -0.0708748 -1.00577 1.45001 -0.578814 -0.999739 1.43841 -0.572942 0.206862 0.970461 -2.16943e-…
1039.0 0.00784292 0.964304 -0.00879672 0.0 0.0 0.00879672 0.0 0.0 0.00879672 0.222322 -0.0207156 -0.249456 0.0 0.0 0.249456 0.0 0.0 0.249456 -0.012756500000000004 0.987834 -2.16943e-18 0.228345 0.00384393 0.0 0.216822 0.921479 -0.276129 0.0397604 -0.016282 0.224391 0.0275185 0.00723004 0.213441 0.19448 -0.0316132 -0.233447 -0.220136 0.466593 -0.214669 -0.0703974 0.179664 -0.084988 0.2102709999999…
1040.0 0.217394 0.918991 -0.248897 0.0 0.0 0.248897 0.0 0.0 0.248897 -0.228979 0.0792021 0.270689 0.0 0.0 -0.270689 0.0 0.0 -0.270689 0.20536100000000002 0.96524 -2.16943e-18 -0.241665 0.0548709 0.0 0.229814 0.918367 -0.286497 0.0333153 -0.0125091 0.237843 0.0346916 -0.0151509 0.239102 0.196447 -0.0272093 -0.226865 -0.252228 0.516653 -0.283885 -0.241549 0.496013 -0.272359 0.223487 0.966784 -2.169…
1043.0 0.0636766 0.957325 -0.0716705 0.0 0.0 0.0716705 0.0 0.0 0.0716705 -0.161947 0.0254348 0.183146 0.0 0.0 -0.183146 0.0 0.0 -0.183146 0.044788800000000004 0.986994 -2.16943e-18 -0.167493 0.00771708 0.0 0.213139 0.923486 -0.260904 0.0234244 -0.00654196 0.219204 0.0275359 -0.0158608 0.22361 0.189262 -0.0459584 -0.179881 -0.171818 0.2566 0.011212 -0.234082 0.375945 -0.0428297 0.20456800000000003…
1044.0 0.0297407 0.961992 -0.0333978 0.0 0.0 0.0333978 0.0 0.0 0.0333978 -0.0102759 0.00121312 0.0115601 0.0 0.0 -0.0115601 0.0 0.0 -0.0115601 0.00976500000000001 0.987936 -2.16943e-18 -0.0105829 8.22184e-05 0.0 0.216073 0.921462 -0.273768 0.029592 -0.00360477 0.223835 0.0309512 -0.00910369 0.226556 0.183496 -0.0351298 -0.268326 0.00563513 0.126548 -0.0487144 -0.0135626 0.163619 -0.0672929 0.2089…
1045.0 0.0339152 0.961489 -0.0380953 0.0 0.0 0.0380953 0.0 0.0 0.0380953 0.246561 -0.0302828 -0.27753 0.0 0.0 0.27753 0.0 0.0 0.27753 0.014065300000000003 0.987893 -2.16943e-18 0.254059 -0.00316735 0.0 0.189149 0.930761 -0.243237 0.0282627 0.00578269 0.18698 0.0293907 0.00361203 0.188067 0.198386 -0.0341122 -0.156926 -0.100212 0.0615021 0.0720744 -0.0974184 0.05611 0.0749447 0.180761 0.975512 -2.…
1046.0 0.064143 0.957252 -0.072198 0.0 0.0 0.072198 0.0 0.0 0.072198 -0.261891 0.0412732 0.296199 0.0 0.0 -0.296199 0.0 0.0 -0.296199 0.0452713 0.986971 -2.16943e-18 -0.270876 0.0126236 0.0 0.228142 0.918682 -0.286017 0.0261039 0.00415838 0.228269 0.031004 -0.00455085 0.227891 0.218673 -0.0433704 -0.239433 -0.034731 0.0606774 0.0213491 -0.0381019 0.0670791 0.0191056 0.221563 0.967114 -2.16943e-18…
1047.0 0.108721 0.949065 -0.122839 0.0 0.0 0.122839 0.0 0.0 0.122839 -0.210057 0.0441033 0.239795 0.0 0.0 -0.239795 0.0 0.0 -0.239795 0.0915088 0.983642 -2.16943e-18 -0.218496 0.0213072 0.0 0.223309 0.919831 -0.280264 0.027086 0.000279794 0.225627 0.0300045 -0.00534559 0.228874 0.183729 -0.0400522 -0.318958 0.0887604 0.0682834 -0.0240224 0.0819995 0.0812323 -0.0297996 0.21636699999999998 0.967805…
1048.0 0.129828 0.944366 -0.146998 0.0 0.0 0.146998 0.0 0.0 0.146998 0.152586 -0.035906 -0.175128 0.0 0.0 0.175128 0.0 0.0 0.175128 0.1134932 0.981229 -2.16943e-18 0.15915 -0.0194112 0.0 0.189699 0.931588 -0.257666 0.0446961 0.00500828 0.170421 0.0475831 -0.000546019 0.173185 0.190907 0.0253701 -0.391923 0.535484 -0.580647 -0.128416 0.55219 -0.612369 -0.117009 0.184139 0.977043 -2.16943e-18 0.258…
1049.0 0.0883912 0.953088 -0.0996857 0.0 0.0 0.0996857 0.0 0.0 0.0996857 0.139779 -0.0259846 -0.158838 0.0 0.0 0.158838 0.0 0.0 0.158838 0.07038976 0.985454 -2.16943e-18 0.145018 -0.0107593 0.0 0.143472 0.944147 -0.180517 0.0374715 -0.0311897 0.149846 0.0376294 -0.0314909 0.149977 0.128341 -0.0250911 -0.00106115 -0.148411 -0.0205772 0.198676 -0.148363 -0.020668 0.19871 0.1322663 0.983427 -2.16943…
1050.0 0.0799197 0.954621 -0.0900675 0.0 0.0 0.0900675 0.0 0.0 0.0900675 -0.121218 0.02133 0.137507 0.0 0.0 -0.137507 0.0 0.0 -0.137507 0.061605400000000005 0.986064 -2.16943e-18 -0.125626 0.00810641 0.0 0.222911 0.919936 -0.278659 0.0284178 -0.00525449 0.231407 0.0306747 -0.00963526 0.234121 0.18458 -0.0409614 -0.262191 -0.0206704 0.156002 -0.0297586 -0.0180378 0.150678 -0.0251401 0.215851000000…
1051.0 0.139979 0.941915 -0.158664 0.0 0.0 0.158664 0.0 0.0 0.158664 -0.107319 0.0265789 0.12352 0.0 0.0 -0.12352 0.0 0.0 -0.12352 0.1240878 0.979874 -2.16943e-18 -0.112083 0.0149997 0.0 0.20949 0.924761 -0.265693 0.0316021 -0.00312306 0.212409 0.0323641 -0.00461451 0.213262 0.214374 -0.03907 -0.241325 -0.3389 0.661337 -0.269153 -0.340301 0.663863 -0.26877 0.20225100000000001 0.971403 -2.16943e-1…
1052.0 0.0832346 0.954031 -0.0938292 0.0 0.0 0.0938292 0.0 0.0 0.0938292 0.182741 -0.032865 -0.207436 0.0 0.0 0.207436 0.0 0.0 0.207436 0.0650416 0.985836 -2.16943e-18 0.189466 -0.0129417 0.0 0.152891 0.942153 -0.200865 0.0338239 -0.0035787 0.139287 0.0348935 -0.00565662 0.140436 0.183878 0.0211591 -0.115298 -0.0615386 -0.0117965 -0.187411 -0.0612539 -0.0124089 -0.186768 0.1430469 0.983117 -2.169…
1054.0 0.21828 0.918684 -0.249944 0.0 0.0 0.249944 0.0 0.0 0.249944 -0.649775 0.225514 0.768415 0.0 0.0 -0.768415 0.0 0.0 -0.768415 0.206295 0.965027 -2.16943e-18 -0.68586 0.156482 0.0 0.137707 0.949633 -0.0367555 -0.160392 0.0471323 0.178395 -0.160426 0.0480601 0.178426 -0.324396 0.120033 0.77057 -0.441527 -0.0461462 0.0976105 -0.520574 0.0984209 0.0697309 0.098234 0.97829 -2.16943e-18 -0.409018…
1055.0 0.154679 0.938142 -0.175621 0.0 0.0 0.175621 0.0 0.0 0.175621 -0.285272 0.0758072 0.32977 0.0 0.0 -0.32977 0.0 0.0 -0.32977 0.13945580000000002 0.977685 -2.16943e-18 -0.298515 0.0451136 0.0 0.177354 0.935535 -0.224155 0.0503988 -0.0459111 0.195002 0.0478716 -0.0410148 0.183096 0.143614 -0.000690114 -0.0273217 -0.234318 0.198188 -0.114986 -0.228299 0.185803 -0.104868 0.16906569999999999 0.9…
1056.0 0.205636 0.922967 -0.23503 0.0 0.0 0.23503 0.0 0.0 0.23503 -0.537212 0.177516 0.632097 0.0 0.0 -0.632097 0.0 0.0 -0.632097 0.19296200000000002 0.967965 -2.16943e-18 -0.566045 0.120294 0.0 0.228063 0.917939 -0.292331 0.0322046 0.00302746 0.22457 0.0311008 0.00535829 0.224322 0.245599 -0.0341217 -0.199087 -0.0997141 0.0536886 -0.0283145 -0.146216 0.14312 -0.073005 0.22235 0.966746 -2.16943e-…
1057.0 0.16578 0.935115 -0.188476 0.0 0.0 0.188476 0.0 0.0 0.188476 -0.204035 0.0570374 0.236689 0.0 0.0 -0.236689 0.0 0.0 -0.236689 0.15108110000000002 0.975851 -2.16943e-18 -0.213822 0.0351314 0.0 0.223995 0.919026 -0.285628 0.0300647 0.00472602 0.229415 0.0311167 0.00268893 0.230493 0.211531 -0.024733 -0.369275 0.101964 0.106419 -0.18283 0.102489 0.105384 -0.18203 0.217804 0.967341 -2.16943e-1…
1058.0 0.246957 0.90818 -0.284066 0.0 0.0 0.284066 0.0 0.0 0.284066 -0.0879214 0.0339174 0.105282 0.0 0.0 -0.105282 0.0 0.0 -0.105282 0.23662699999999998 0.957561 -2.16943e-18 -0.0931852 0.0246334 0.0 0.246846 0.910402 -0.343523 0.0865133 -0.0389587 0.258683 0.0857024 -0.0374043 0.257993 0.332373 -0.00606059 0.319989 -1.09317 0.719902 -0.297507 -1.07971 0.694246 -0.287646 0.24928299999999998 0.96…
1059.0 0.119693 0.946689 -0.135381 0.0 0.0 0.135381 0.0 0.0 0.135381 -0.0257952 0.00575462 0.0295272 0.0 0.0 -0.0295272 0.0 0.0 -0.0295272 0.1029292 0.982455 -2.16943e-18 -0.0268695 0.00296088 0.0 0.158377 0.940553 -0.210054 0.0618076 -0.0515979 0.168553 0.0630311 -0.053933 0.169538 0.0340205 0.0213521 -0.310474 0.695234 -0.722553 -0.00234231 0.700184 -0.73173 -0.000788216 0.1509027 0.982 -2.1694…
1060.0 0.0421554 0.960438 -0.0473759 0.0 0.0 0.0473759 0.0 0.0 0.0473759 -0.273096 0.0361176 0.307763 0.0 0.0 -0.307763 0.0 0.0 -0.307763 0.022560500000000004 0.987747 -2.16943e-18 -0.28169 0.00612687 0.0 -0.133937 0.982146 0.229757 -0.104362 -0.00181504 0.078293 -0.103375 -0.00366468 0.0792345 -0.360889 0.0184766 0.437906 -0.253873 0.287308 0.170663 -0.261525 0.302378 0.161153 -0.171184 0.979865…
1063.0 0.0383914 0.960928 -0.0431354 0.0 0.0 0.0431354 0.0 0.0 0.0431354 -0.188476 0.0241136 0.212284 0.0 0.0 -0.212284 0.0 0.0 -0.212284 0.018679 0.987824 -2.16943e-18 -0.194316 0.00340212 0.0 0.221145 0.920244 -0.281168 0.034127 -0.00564167 0.228145 0.0357254 -0.00813135 0.229534 0.201847 -0.0372871 -0.233979 -0.332858 0.663404 -0.289045 -0.322354 0.64299 -0.276681 0.214924 0.968126 -2.16943e-1…
1064.0 0.0986218 0.951125 -0.111324 0.0 0.0 0.111324 0.0 0.0 0.111324 -0.158024 0.0312832 0.179973 0.0 0.0 -0.179973 0.0 0.0 -0.179973 0.08101063 0.984604 -2.16943e-18 -0.164161 0.0141023 0.0 0.21905 0.921396 -0.272532 0.0250438 -0.0009465 0.221772 0.025812 -0.00248651 0.223139 0.229494 -0.0426059 -0.209415 -0.191827 0.276387 -0.0642871 -0.163679 0.222235 -0.037205 0.21136 0.968811 -2.16943e-18 0…
1065.0 -0.0226507 0.966621 0.025371 0.0 0.0 -0.025371 0.0 0.0 -0.025371 -0.125296 0.0073687 0.140225 0.0 0.0 -0.140225 0.0 0.0 -0.140225 -0.044018 0.986773 -2.16943e-18 -0.128209 -0.00654432 0.0 -0.146101 0.983354 0.270878 -0.14981 0.0254906 0.0624033 -0.148095 0.0222102 0.060722 -0.451209 -0.0089448 0.211013 0.140158 0.211158 0.129867 0.12717 0.233728 0.132816 -0.188183 0.975645 -2.16943e-18 -0.…
1066.0 0.122635 0.946028 -0.13875 0.0 0.0 0.13875 0.0 0.0 0.13875 -0.557448 0.126333 0.63858 0.0 0.0 -0.63858 0.0 0.0 -0.63858 0.1059945 0.982112 -2.16943e-18 -0.580884 0.065992 0.0 -0.0906998 0.983354 0.167461 -0.0996202 0.0156668 0.14199 -0.100368 0.0170594 0.141445 -0.408089 0.0194731 0.422649 -0.0331012 0.0446432 -0.0017777 -0.0242565 0.0279545 0.004439 -0.126649 0.988394 -2.16943e-18 -0.4127…
1067.0 0.0188408 0.963211 -0.0211443 0.0 0.0 0.0211443 0.0 0.0 0.0211443 0.0504967 -0.00533489 -0.0567295 0.0 0.0 0.0567295 0.0 0.0 0.0567295 -0.0014530999999999988 0.987955 -2.16943e-18 0.0519354 0.000232918 0.0 0.219996 0.920185 -0.281664 0.0340307 -0.00509375 0.227891 0.0358645 -0.007903 0.22956 0.204331 -0.0373657 -0.230246 -0.336678 0.657599 -0.2857 -0.329661 0.64385 -0.276184 0.213814999999…
1068.0 0.0479356 0.959654 -0.0538927 0.0 0.0 0.0538927 0.0 0.0 0.0538927 0.484872 -0.0673434 -0.546904 0.0 0.0 0.546904 0.0 0.0 0.546904 0.0285247 0.987598 -2.16943e-18 0.500491 -0.0141495 0.0 0.107593 0.948402 -0.183946 0.0415209 0.0522413 0.0657721 0.0406644 0.0539051 0.064828 0.365805 -0.0257249 -0.491882 0.220512 -0.216815 0.162015 0.233579 -0.24228 0.177123 0.1000341 0.987509 -2.16943e-18 0.…
1069.0 0.121792 0.946218 -0.137785 0.0 0.0 0.137785 0.0 0.0 0.137785 -0.2457 0.0554333 0.281399 0.0 0.0 -0.281399 0.0 0.0 -0.281399 0.1051162 0.982212 -2.16943e-18 -0.256002 0.0288331 0.0 0.116971 0.947498 -0.18707 0.10085 -0.0768754 0.138319 0.10333 -0.0816891 0.143173 0.0395274 0.0560325 -0.0283668 0.195109 -0.334948 -0.252695 0.223281 -0.388143 -0.234189 0.11287620000000001 0.986482 -2.16943e-…
1070.0 0.178629 0.93142 -0.203412 0.0 0.0 0.203412 0.0 0.0 0.203412 -0.34667 0.102517 0.403884 0.0 0.0 -0.403884 0.0 0.0 -0.403884 0.16455740000000002 0.973534 -2.16943e-18 -0.363928 0.0653907 0.0 0.241791 0.913611 -0.325444 0.0455575 0.0163641 0.221067 0.0466031 0.0141959 0.222927 0.304798 -0.0210559 -0.255667 -0.186093 0.230916 -0.290655 -0.115648 0.0951735 -0.220204 0.239995 0.96447 -2.16943e-…
1071.0 0.221144 0.917684 -0.253334 0.0 0.0 0.253334 0.0 0.0 0.253334 -0.522273 0.183249 0.618364 0.0 0.0 -0.618364 0.0 0.0 -0.618364 0.20932 0.964332 -2.16943e-18 -0.5515 0.127795 0.0 0.212772 0.92236 -0.272849 0.0402824 -0.0183402 0.224516 0.038167 -0.0137069 0.224443 0.191877 -0.0336764 -0.181484 -0.372605 0.652645 -0.254334 -0.274134 0.463877 -0.168432 0.20638600000000001 0.969481 -2.16943e-18…
1072.0 0.0734499 0.955735 -0.0827331 0.0 0.0 0.0827331 0.0 0.0 0.0827331 -0.102074 0.0171905 0.115644 0.0 0.0 -0.115644 0.0 0.0 -0.115644 0.0549031 0.986472 -2.16943e-18 -0.105699 0.00604244 0.0 0.221176 0.91949 -0.284622 0.0357052 -0.00416264 0.228249 0.0384759 -0.00952598 0.228883 0.227358 -0.0404982 -0.191297 -0.454967 0.750489 -0.301663 -0.434899 0.711548 -0.277892 0.21540399999999998 0.96758…
1073.0 0.249369 0.907245 -0.286956 0.0 0.0 0.286956 0.0 0.0 0.286956 -0.755346 0.2939 0.905511 0.0 0.0 -0.905511 0.0 0.0 -0.905511 0.239184 0.956881 -2.16943e-18 -0.80085 0.214181 0.0 0.138205 0.948338 -0.0580031 -0.138046 0.0467055 0.180791 -0.138406 0.0474533 0.180624 -0.384039 0.156518 1.21316 -0.866969 0.0130749 -0.0555803 -0.825612 -0.0612518 -0.0498153 0.1022736 0.978904 -2.16943e-18 -0.533…
1074.0 0.0239661 0.962654 -0.026904 0.0 0.0 0.026904 0.0 0.0 0.026904 0.200861 -0.0223911 -0.225794 0.0 0.0 0.225794 0.0 0.0 0.225794 0.003819900000000001 0.987963 -2.16943e-18 0.206714 -0.000263556 0.0 0.235506 0.915166 -0.318645 0.0537294 -0.000105294 0.22541 0.05289 0.0015193 0.225576 0.195629 -0.00607431 -0.440857 0.479391 -0.413426 -0.0953446 0.632505 -0.708041 0.0526077 0.23378500000000002 …
1075.0 0.18758 0.928722 -0.213857 0.0 0.0 0.213857 0.0 0.0 0.213857 -0.13911 0.0427227 0.16258 0.0 0.0 -0.16258 0.0 0.0 -0.16258 0.1739602 0.971794 -2.16943e-18 -0.146213 0.0278511 0.0 0.221367 0.920603 -0.27281 0.0321713 -0.0187026 0.236762 0.0330859 -0.0204574 0.237586 0.180833 -0.05716 -0.276802 0.122144 -0.0973585 0.194182 0.114467 -0.0826102 0.187062 0.21399800000000002 0.967976 -2.16943e-18…
1076.0 0.22954 0.914691 -0.263292 0.0 0.0 0.263292 0.0 0.0 0.263292 -0.318875 0.115462 0.378886 0.0 0.0 -0.378886 0.0 0.0 -0.378886 0.21819100000000002 0.96223 -2.16943e-18 -0.33712 0.0816644 0.0 0.223932 0.920285 -0.272272 0.0236781 -0.00952635 0.235003 0.0254535 -0.0129355 0.236638 0.173015 -0.051458 -0.275651 -0.00724021 0.171783 0.0296095 -0.0734709 0.298889 -0.0301489 0.215785 0.967803 -2.16…
1077.0 0.12885 0.944596 -0.145876 0.0 0.0 0.145876 0.0 0.0 0.145876 -0.312287 0.0731164 0.358326 0.0 0.0 -0.358326 0.0 0.0 -0.358326 0.1124736 0.981353 -2.16943e-18 -0.325679 0.0393517 0.0 0.214128 0.922663 -0.268085 0.0280155 -0.00363312 0.21941 0.0307096 -0.00905316 0.222147 0.192121 -0.0517958 -0.243157 -0.237898 0.504757 -0.109767 -0.232202 0.493536 -0.100917 0.20657399999999998 0.969615 -2.1…
1079.0 -0.0262296 0.966824 0.0293758 0.0 0.0 -0.0293758 0.0 0.0 -0.0293758 0.295369 -0.016184 -0.330485 0.0 0.0 0.330485 0.0 0.0 0.330485 -0.047679 0.986579 -2.16943e-18 0.302102 0.0166338 0.0 0.218118 0.921119 -0.274873 0.0298232 -0.00311692 0.230857 0.0303262 -0.0039227 0.22098 0.183912 -0.0328801 -0.264186 -0.0339831 0.196519 -0.1024 -0.090621 0.30437 -0.148952 0.211082 0.968606 -2.16943e-18 0…
1080.0 -0.000123732 0.96501 0.000138671 0.0 0.0 -0.000138671 0.0 0.0 -0.000138671 0.277476 -0.0233559 -0.311096 0.0 0.0 0.311096 0.0 0.0 0.311096 -0.020934999999999995 0.98766 -2.16943e-18 0.284714 0.00733805 0.0 0.211523 0.923398 -0.271033 0.0300737 0.00486276 0.216328 0.0289954 0.0071138 0.204559 0.184347 -0.019609 -0.301191 0.0656948 0.0958385 -0.149356 -0.0392831 0.297421 -0.24825 0.204567 0.…
1081.0 0.0913189 0.952539 -0.103014 0.0 0.0 0.103014 0.0 0.0 0.103014 -0.200757 0.0380117 0.228273 0.0 0.0 -0.228273 0.0 0.0 -0.228273 0.07342769 0.985224 -2.16943e-18 -0.208358 0.016156 0.0 0.11724 0.949544 -0.166368 0.0806869 -0.0807953 0.139602 0.0815647 -0.0821623 0.141 0.0522756 0.0423139 -0.0142559 -0.090497 0.135095 -0.3284 -0.0997003 0.152501 -0.334619 0.1094683 0.987112 -2.16943e-18 0.04…
1082.0 0.0899755 0.952792 -0.101486 0.0 0.0 0.101486 0.0 0.0 0.101486 -0.0280965 0.00527542 0.0319382 0.0 0.0 -0.0319382 0.0 0.0 -0.0319382 0.07203357 0.985331 -2.16943e-18 -0.0291554 0.0022159 0.0 0.208394 0.924151 -0.26969 0.0486454 -0.0263988 0.220976 0.0464873 -0.0223494 0.218636 0.200894 -0.0342648 -0.134503 -0.530764 0.835824 -0.296043 -0.526563 0.828175 -0.297097 0.202648 0.970814 -2.16943…
1083.0 0.0942519 0.951978 -0.10635 0.0 0.0 0.10635 0.0 0.0 0.10635 0.0520483 -0.0100349 -0.0592199 0.0 0.0 0.0592199 0.0 0.0 0.0592199 0.07647236 0.984983 -2.16943e-18 0.0540393 -0.00437159 0.0 0.207324 0.924235 -0.279055 0.0605674 -0.0272232 0.217834 0.0605492 -0.0272159 0.218238 0.144667 -0.0439559 -0.380996 0.71296 -0.921134 0.459679 0.696007 -0.888631 0.444686 0.203617 0.971293 -2.16943e-18 0…
1084.0 0.153536 0.938445 -0.174299 0.0 0.0 0.174299 0.0 0.0 0.174299 -0.487311 0.128807 0.563127 0.0 0.0 -0.563127 0.0 0.0 -0.563127 0.1382598 0.977865 -2.16943e-18 -0.509856 0.076364 0.0 0.222819 0.91978 -0.283464 0.0385541 -0.0117832 0.231705 0.0403044 -0.0154119 0.233578 0.1405 -0.0445786 -0.375564 0.448721 -0.417627 0.229993 0.462011 -0.442963 0.23994 0.21705600000000003 0.967763 -2.16943e-18…
1085.0 0.202012 0.924156 -0.230769 0.0 0.0 0.230769 0.0 0.0 0.230769 -0.100476 0.0327269 0.118057 0.0 0.0 -0.118057 0.0 0.0 -0.118057 0.189144 0.968768 -2.16943e-18 -0.105815 0.0220166 0.0 0.226801 0.918946 -0.277238 0.0301221 -0.0186951 0.242238 0.03102 -0.0203983 0.242922 0.153379 -0.0492749 -0.260541 0.0722797 0.0311082 0.0973391 0.0660501 0.0430704 0.091738 0.21938000000000002 0.966762 -2.169…
1086.0 0.177285 0.931816 -0.201848 0.0 0.0 0.201848 0.0 0.0 0.201848 -0.423514 0.124521 0.493182 0.0 0.0 -0.493182 0.0 0.0 -0.493182 0.1631474 0.973786 -2.16943e-18 -0.444516 0.0791531 0.0 0.156757 0.941808 -0.19887 0.0470288 -0.0404686 0.156295 0.0486531 -0.0436902 0.15868 0.111425 0.0337567 -0.107216 0.00409804 0.0163086 -0.286625 -0.090991 0.198032 -0.365447 0.147268 0.982526 -2.16943e-18 0.11…
1087.0 0.158238 0.937188 -0.179737 0.0 0.0 0.179737 0.0 0.0 0.179737 -0.221894 0.0599445 0.25679 0.0 0.0 -0.25679 0.0 0.0 -0.25679 0.1431812 0.977114 -2.16943e-18 -0.232305 0.0360863 0.0 0.205785 0.925027 -0.276261 0.0579051 -0.0233563 0.217602 0.0581918 -0.0239132 0.218052 0.255351 -0.0254138 -0.128741 -0.784713 1.20435 -0.53498 -0.778703 1.19275 -0.528785 0.201745 0.971913 -2.16943e-18 0.201622…
1088.0 0.132629 0.943702 -0.150215 0.0 0.0 0.150215 0.0 0.0 0.150215 0.236927 -0.0565577 -0.272135 0.0 0.0 0.272135 0.0 0.0 0.272135 0.1164162 0.980868 -2.16943e-18 0.247209 -0.030959 0.0 0.209577 0.923703 -0.283653 0.0289851 0.0390791 0.184542 0.0319681 0.0333182 0.187665 0.322557 -0.0198373 -0.388535 0.0501512 0.0147493 -0.196977 0.0633466 -0.0107635 -0.183092 0.204416 0.971559 -2.16943e-18 0.3…
1090.0 0.175457 0.932351 -0.199719 0.0 0.0 0.199719 0.0 0.0 0.199719 -0.631409 0.184187 0.734818 0.0 0.0 -0.734818 0.0 0.0 -0.734818 0.1612285 0.974126 -2.16943e-18 -0.662558 0.116524 0.0 -0.102612 0.982591 0.187901 -0.0953176 -0.00418153 0.113899 -0.0946414 -0.00495075 0.113483 -0.334071 0.0233556 0.459091 -0.206139 0.128485 0.0502937 -0.230561 0.174033 0.0363315 -0.13873000000000002 0.985224 -2…
1092.0 0.0337705 0.961507 -0.0379324 0.0 0.0 0.0379324 0.0 0.0 0.0379324 -0.0533381 0.00654221 0.0600365 0.0 0.0 -0.0600365 0.0 0.0 -0.0600365 0.013916200000000004 0.987895 -2.16943e-18 -0.0549593 0.000676223 0.0 0.209982 0.923746 -0.265706 0.028764 -0.00383212 0.215543 0.0290433 -0.00445738 0.216236 0.206551 -0.0367421 -0.250427 0.00461719 0.0396578 0.0134146 0.00737734 0.0343534 0.0160107 0.202…
1093.0 0.0844102 0.953819 -0.0951637 0.0 0.0 0.0951637 0.0 0.0 0.0951637 -0.34842 0.0631417 0.395599 0.0 0.0 -0.395599 0.0 0.0 -0.395599 0.06626054 0.985751 -2.16943e-18 -0.361296 0.0251632 0.0 -0.125069 0.988921 0.318714 -0.231512 0.0314689 0.0982039 -0.231954 0.0323062 0.0979227 -0.395638 -0.00388032 0.278924 -0.0073813 0.26709 -0.113949 -0.00553591 0.263467 -0.111739 -0.17734900000000003 0.974…
1094.0 0.198236 0.925376 -0.226335 0.0 0.0 0.226335 0.0 0.0 0.226335 -0.613059 0.196683 0.719301 0.0 0.0 -0.719301 0.0 0.0 -0.719301 0.185168 0.969586 -2.16943e-18 -0.645302 0.131284 0.0 0.199655 0.926904 -0.251441 0.0351773 -0.0208793 0.209933 0.0388951 -0.0277492 0.218454 0.163953 -0.00311351 -0.110309 -0.105322 0.0813591 -0.121597 -0.182505 0.229134 -0.187768 0.19168600000000002 0.972347 -2.16…
1095.0 0.185229 0.92944 -0.211111 0.0 0.0 0.211111 0.0 0.0 0.211111 -0.626953 0.190664 0.732113 0.0 0.0 -0.732113 0.0 0.0 -0.732113 0.1714899 0.972261 -2.16943e-18 -0.658753 0.123608 0.0 -0.126001 0.981014 0.207839 -0.0833667 -0.0131262 0.0792971 -0.0838464 -0.0115233 0.0790703 -0.351899 0.0182736 0.364965 -0.161004 0.244847 0.183119 -0.134668 0.193711 0.210868 -0.16091699999999998 0.981482 -2.16…
1097.0 0.143905 0.940933 -0.163186 0.0 0.0 0.163186 0.0 0.0 0.163186 0.0364269 -0.0091966 -0.0419735 0.0 0.0 0.0419735 0.0 0.0 0.0419735 0.12818960000000001 0.979316 -2.16943e-18 0.0380638 -0.00526923 0.0 0.211227 0.921527 -0.296692 0.075743 -0.0295901 0.227543 0.0759897 -0.0300659 0.227784 0.302619 -0.0289448 -0.0422442 -1.14417 1.60655 -0.662227 -1.14297 1.60415 -0.660136 0.210277 0.969564 -2.1…
1098.0 0.0117607 0.96393 -0.0131936 0.0 0.0 0.0131936 0.0 0.0 0.0131936 -0.105702 0.0103182 0.118653 0.0 0.0 -0.118653 0.0 0.0 -0.118653 -0.008731599999999992 0.987893 -2.16943e-18 -0.108619 -0.00135079 0.0 -0.109219 0.988335 0.297326 -0.213397 0.00815071 0.104834 -0.214411 0.00956809 0.103987 -0.331664 0.00057442 0.192661 0.0170245 0.265923 -0.116894 0.017297 0.26529 -0.115881 -0.160238 0.976351…
1099.0 0.124147 0.945684 -0.140483 0.0 0.0 0.140483 0.0 0.0 0.140483 -0.0882772 0.020167 0.101165 0.0 0.0 -0.101165 0.0 0.0 -0.101165 0.1075702 0.981932 -2.16943e-18 -0.0920066 0.010614 0.0 0.207196 0.924824 -0.2703 0.0441356 -0.0127193 0.215621 0.0446553 -0.0136429 0.216074 0.133388 -0.0436672 -0.415295 0.646758 -0.698454 0.35468 0.640768 -0.686878 0.348302 0.201463 0.971548 -2.16943e-18 0.21242…
1100.0 0.0725361 0.955888 -0.0816978 0.0 0.0 0.0816978 0.0 0.0 0.0816978 0.188828 -0.0316 -0.213895 0.0 0.0 0.213895 0.0 0.0 0.213895 0.0539569 0.986525 -2.16943e-18 0.195513 -0.0109737 0.0 0.151352 0.94289 -0.195933 0.0359197 -0.0139903 0.142477 0.0365861 -0.0152693 0.143085 0.188324 0.00167487 -0.0144397 -0.237404 0.0799859 -0.0410449 -0.24793 0.100174 -0.0504664 0.1411945 0.983439 -2.16943e-18…
1102.0 0.0533331 0.958888 -0.0599834 0.0 0.0 0.0599834 0.0 0.0 0.0599834 0.0215664 -0.00312934 -0.0243466 0.0 0.0 0.0243466 0.0 0.0 0.0243466 0.034098 0.987424 -2.16943e-18 0.0222762 -0.000765585 0.0 0.21037 0.924031 -0.260323 0.0319204 -0.0201062 0.224299 0.0320924 -0.0203575 0.222629 0.158779 -0.0367867 -0.202151 -0.0837669 0.208783 -0.0199294 -0.0479314 0.14003 0.0122106 0.20230199999999998 0.…
1103.0 -0.0174856 0.966302 0.0195894 0.0 0.0 -0.0195894 0.0 0.0 -0.0195894 -0.066885 0.00432169 0.0748805 0.0 0.0 -0.0748805 0.0 0.0 -0.0748805 -0.038731 0.987028 -2.16943e-18 -0.0684831 -0.00309881 0.0 -0.101337 0.988602 0.300263 -0.226789 0.00964015 0.103291 -0.226765 0.00942403 0.104727 -0.308741 0.0134724 0.274933 -0.0992304 0.24724 0.0115045 -0.0840623 0.219983 0.0135047 -0.154016 0.976082 -…
1106.0 -0.0317243 0.967108 0.0355228 0.0 0.0 -0.0355228 0.0 0.0 -0.0355228 0.230246 -0.0111966 -0.257538 0.0 0.0 0.257538 0.0 0.0 0.257538 -0.053297 0.986253 -2.16943e-18 0.235335 0.0144091 0.0 0.218309 0.921374 -0.270778 0.0264728 -0.00644462 0.224368 0.0287982 -0.0113353 0.230923 0.157391 -0.0438077 -0.321518 0.117016 0.0709035 0.0161546 0.106396 0.091267 0.00680997 0.21056999999999998 0.968636…
1107.0 -0.132354 0.966338 0.14801 0.0 0.0 -0.14801 0.0 0.0 -0.14801 0.517148 0.033089 -0.578946 0.0 0.0 0.578946 0.0 0.0 0.578946 -0.155516 0.974197 -2.16943e-18 0.522055 0.0915713 0.0 0.209498 0.925011 -0.256613 0.0327609 -0.023923 0.223976 0.0362288 -0.0217747 0.223848 0.1534 -0.0320812 -0.180822 -0.0675226 0.149045 -0.00589447 -0.0656426 0.144885 -6.28242e-05 0.20149099999999998 0.970973 -2.16…
1108.0 0.224018 0.91667 -0.256739 0.0 0.0 0.256739 0.0 0.0 0.256739 -0.355278 0.126016 0.421149 0.0 0.0 -0.421149 0.0 0.0 -0.421149 0.21235500000000002 0.963623 -2.16943e-18 -0.375312 0.0883161 0.0 0.22403 0.919764 -0.285335 0.0358497 -0.00620707 0.230194 0.0366365 -0.00771809 0.230927 0.223267 -0.0345708 -0.27621 -0.412038 0.862494 -0.438422 -0.398109 0.835601 -0.423792 0.218179 0.967949 -2.1694…
1110.0 0.0340643 0.96147 -0.0382632 0.0 0.0 0.0382632 0.0 0.0 0.0382632 0.213705 -0.0262838 -0.240552 0.0 0.0 0.240552 0.0 0.0 0.240552 0.014219000000000002 0.987891 -2.16943e-18 0.220208 -0.0027823 0.0 0.239541 0.913905 -0.311254 0.0268367 0.0261656 0.23217 0.0335323 0.0133458 0.229019 0.231586 -0.0300074 -0.401351 0.178723 -0.019829 -0.141989 0.108311 0.115044 -0.207287 0.235136 0.964194 -2.169…
1111.0 0.124464 0.945611 -0.140846 0.0 0.0 0.140846 0.0 0.0 0.140846 -0.269483 0.0616664 0.308851 0.0 0.0 -0.308851 0.0 0.0 -0.308851 0.10790050000000001 0.981894 -2.16943e-18 -0.280879 0.0325059 0.0 0.110422 0.94942 -0.177067 0.100802 -0.0811311 0.132392 0.100931 -0.0813875 0.132193 -0.015608 0.0172642 -0.118298 0.29409 -0.256731 -0.0885797 0.293734 -0.256044 -0.0889406 0.1056995 0.987606 -2.169…
1112.0 0.102472 0.950354 -0.115711 0.0 0.0 0.115711 0.0 0.0 0.115711 -0.0269528 0.00545866 0.0307233 0.0 0.0 -0.0307233 0.0 0.0 -0.0307233 0.08501096 0.984252 -2.16943e-18 -0.0280132 0.00253032 0.0 0.144094 0.943088 -0.190062 0.0581833 -0.05338 0.163101 0.058253 -0.0535437 0.163172 0.0510894 0.0306803 -0.169464 0.269085 -0.233343 -0.190831 0.255897 -0.208167 -0.201519 0.1352189 0.982933 -2.16943e…
1114.0 -0.0969286 0.967901 0.108391 0.0 0.0 -0.108391 0.0 0.0 -0.108391 0.158443 0.00384741 -0.177067 0.0 0.0 0.177067 0.0 0.0 0.177067 -0.11967599999999999 0.979754 -2.16943e-18 0.160651 0.0216604 0.0 -0.136868 0.983858 0.27701 -0.154309 0.0026867 0.0588568 -0.154055 0.00223851 0.059099 -0.384347 -0.0105827 0.134375 0.129085 0.270841 -0.0174604 0.138582 0.252817 -0.0101921 -0.18036800000000003 0…
1115.0 0.174672 0.93258 -0.198806 0.0 0.0 0.198806 0.0 0.0 0.198806 0.152641 -0.0443755 -0.177593 0.0 0.0 0.177593 0.0 0.0 0.177593 0.16040510000000002 0.97427 -2.16943e-18 0.160155 -0.0280157 0.0 0.235985 0.915765 -0.311305 0.0326423 0.0256367 0.216259 0.0337149 0.02357 0.217348 0.326617 -0.0339889 -0.296115 -0.147249 0.180246 -0.204399 -0.136404 0.159304 -0.192943 0.23213499999999998 0.965886 -…
1116.0 0.128306 0.944723 -0.145251 0.0 0.0 0.145251 0.0 0.0 0.145251 -0.299891 0.0700164 0.344052 0.0 0.0 -0.344052 0.0 0.0 -0.344052 0.1119059 0.981421 -2.16943e-18 -0.312729 0.0375887 0.0 0.20724 0.926175 -0.25611 0.0324155 -0.0184 0.209522 0.0354475 -0.025289 0.217125 0.173269 -0.0184979 -0.135868 -0.162123 0.208549 -0.104002 -0.0647587 0.0217482 -0.016392 0.199166 0.972076 -2.16943e-18 0.1687…
1117.0 0.143569 0.941018 -0.1628 0.0 0.0 0.1628 0.0 0.0 0.1628 -0.0456424 0.0115045 0.0525871 0.0 0.0 -0.0525871 0.0 0.0 -0.0525871 0.1278391 0.979364 -2.16943e-18 -0.0476913 0.00658319 0.0 0.209135 0.925052 -0.256311 0.0232438 -0.00566833 0.216079 0.0241352 -0.00738064 0.216911 0.186362 -0.0593186 -0.264883 -0.0237408 0.142859 0.11461 -0.0362226 0.166813 0.103344 0.20028200000000002 0.971179 -2.…
1118.0 0.260334 0.902895 -0.300136 0.0 0.0 0.300136 0.0 0.0 0.300136 -0.652369 0.263784 0.786161 0.0 0.0 -0.786161 0.0 0.0 -0.786161 0.250819 0.953687 -2.16943e-18 -0.692784 0.195099 0.0 0.0875272 0.94975 -0.130871 0.0701449 -0.0797073 0.150439 0.0677653 -0.0762264 0.141279 0.0904264 0.00634761 0.228407 -0.335667 -0.0358913 0.143426 -0.356607 0.136793 -4.81529 0.07697455 0.984459 -2.16943e-18 0.0…
1120.0 0.244104 0.909274 -0.280652 0.0 0.0 0.280652 0.0 0.0 0.280652 -0.398156 0.152037 0.476151 0.0 0.0 -0.476151 0.0 0.0 -0.476151 0.23360399999999998 0.958354 -2.16943e-18 -0.421818 0.109968 0.0 0.221064 0.920675 -0.279185 0.0341042 -0.00858353 0.23043 0.0350804 -0.0104715 0.231335 0.212933 -0.0399244 -0.258761 -0.410509 0.838292 -0.370724 -0.404711 0.826989 -0.363261 0.214611 0.968428 -2.1694…
1122.0 0.162563 0.936008 -0.184745 0.0 0.0 0.184745 0.0 0.0 0.184745 -0.246792 0.0679986 0.285994 0.0 0.0 -0.285994 0.0 0.0 -0.285994 0.1477097 0.976399 -2.16943e-18 -0.25852 0.0414854 0.0 0.205477 0.924791 -0.280847 0.0688163 -0.0340429 0.222472 0.0689267 -0.0342395 0.222592 0.136363 -0.0417456 -0.377937 0.776747 -1.02867 0.488766 0.765236 -1.00657 0.478337 0.20269900000000002 0.971814 -2.16943e…
1123.0 0.22635 0.91584 -0.259504 0.0 0.0 0.259504 0.0 0.0 0.259504 -0.244502 0.0874858 0.29012 0.0 0.0 -0.29012 0.0 0.0 -0.29012 0.21481899999999998 0.96304 -2.16943e-18 -0.258374 0.0615538 0.0 0.228383 0.91856 -0.276886 0.0283333 -0.0199275 0.245792 0.0301833 -0.0234762 0.247446 0.156992 -0.0352764 -0.259327 -0.00945882 0.193162 -0.0719079 -0.0265457 0.225863 -0.0861281 0.2207 0.966414 -2.16943e…
1124.0 0.0762677 0.955256 -0.0859263 0.0 0.0 0.0859263 0.0 0.0 0.0859263 -0.30136 0.0517429 0.34161 0.0 0.0 -0.34161 0.0 0.0 -0.34161 0.0578215 0.9863 -2.16943e-18 -0.312176 0.0188462 0.0 -0.164239 0.981199 0.254526 -0.103199 0.00981283 0.0715417 -0.102775 0.00902573 0.0718996 -0.479911 -0.0218146 0.132974 0.260317 0.195854 0.195559 0.263896 0.18919 0.197468 -0.200841 0.976235 -2.16943e-18 -0.437…
1125.0 -0.0718589 0.968158 0.0803807 0.0 0.0 -0.0803807 0.0 0.0 -0.0803807 -0.145353 0.000542576 0.162391 0.0 0.0 -0.162391 0.0 0.0 -0.162391 -0.09421800000000001 0.982824 -2.16943e-18 -0.147835 -0.0157309 0.0 -0.14221 0.9819 0.244037 -0.111765 0.00132105 0.0656341 -0.111318 0.000502867 0.0662362 -0.415024 -0.00197641 0.225894 0.080987 0.210067 0.170648 0.0817227 0.208922 0.169588 -0.180302000000…
1126.0 0.0752527 0.955429 -0.0847759 0.0 0.0 0.0847759 0.0 0.0 0.0847759 0.0914948 -0.0156011 -0.103694 0.0 0.0 0.103694 0.0 0.0 0.103694 0.056770100000000004 0.986363 -2.16943e-18 0.0947663 -0.00561168 0.0 0.216372 0.922445 -0.271847 0.0276637 -0.000809486 0.217282 0.0281559 -0.00149275 0.217861 0.215514 -0.0394309 -0.269176 0.0198825 0.0284874 0.0150919 0.0188518 0.0304398 0.0143383 0.20899 0.9…
1127.0 0.11047 0.948696 -0.124836 0.0 0.0 0.124836 0.0 0.0 0.124836 -0.084206 0.0178554 0.0961676 0.0 0.0 -0.0961676 0.0 0.0 -0.0961676 0.0933283 0.983462 -2.16943e-18 -0.0876086 0.00872005 0.0 0.211375 0.923706 -0.268557 0.0310852 -0.00168159 0.218088 0.0327986 -0.00494664 0.219674 0.191231 -0.0309233 -0.251925 -0.00718556 0.104317 -0.0508364 -0.00492895 0.0999347 -0.0482181 0.20428800000000003 …
1128.0 0.173869 0.932813 -0.197872 0.0 0.0 0.197872 0.0 0.0 0.197872 -0.25442 0.0737068 0.295929 0.0 0.0 -0.295929 0.0 0.0 -0.295929 0.1595625 0.974417 -2.16943e-18 -0.266914 0.0464341 0.0 0.214707 0.922125 -0.276609 0.038033 -0.00628674 0.225316 0.0392333 -0.00862838 0.226505 0.202808 -0.0236846 -0.250665 0.0949358 -0.111389 -0.000634503 0.11114 -0.142443 0.0137515 0.20873000000000003 0.969519 -…
1129.0 0.113209 0.94811 -0.127966 0.0 0.0 0.127966 0.0 0.0 0.127966 0.259467 -0.0558677 -0.296523 0.0 0.0 0.296523 0.0 0.0 0.296523 0.0961786 0.983174 -2.16943e-18 0.270047 -0.0277326 0.0 0.192646 0.929892 -0.261695 0.027904 0.0377555 0.16144 0.0294754 0.0347194 0.163089 0.319774 -0.0104738 -0.343276 -0.0294807 0.0876726 -0.236703 -0.0127229 0.0552504 -0.218814 0.18620599999999998 0.975958 -2.169…
1131.0 0.00745923 0.96434 -0.00836621 0.0 0.0 0.00836621 0.0 0.0 0.00836621 -0.0697918 0.00647279 0.0783069 0.0 0.0 -0.0783069 0.0 0.0 -0.0783069 -0.013150599999999998 0.987827 -2.16943e-18 -0.0716793 -0.00123751 0.0 0.21033 0.923539 -0.280737 0.0550042 -0.0212717 0.216659 0.0546654 -0.0220216 0.217311 0.262987 -0.0310262 -0.119817 -0.770159 1.1367 -0.47951 -0.768479 1.13356 -0.478123 0.206152 0.…
1132.0 0.203001 0.923833 -0.231931 0.0 0.0 0.231931 0.0 0.0 0.231931 -0.150116 0.0490889 0.176451 0.0 0.0 -0.176451 0.0 0.0 -0.176451 0.19018600000000002 0.968551 -2.16943e-18 -0.158116 0.0330904 0.0 0.232836 0.917284 -0.291631 0.0313692 -0.00544718 0.236653 0.0327038 -0.00801075 0.237897 0.205172 -0.0325535 -0.262171 -0.258863 0.580114 -0.312642 -0.2455 0.554291 -0.298272 0.226756 0.966131 -2.16…
1133.0 0.0743658 0.95558 -0.0837708 0.0 0.0 0.0837708 0.0 0.0 0.0837708 -0.412728 0.069949 0.46768 0.0 0.0 -0.46768 0.0 0.0 -0.46768 0.0558516 0.986417 -2.16943e-18 -0.427438 0.0248801 0.0 -0.112671 0.983498 0.203099 -0.107373 0.00783714 0.115118 -0.106851 0.00685024 0.115535 -0.355516 0.0258048 0.539487 -0.352116 0.274081 0.0469253 -0.351488 0.273109 0.0459797 -0.150003 0.984329 -2.16943e-18 -0.…
1134.0 0.0776465 0.955018 -0.0874894 0.0 0.0 0.0874894 0.0 0.0 0.0874894 -0.000408844 7.08557e-05 0.000463574 0.0 0.0 -0.000463574 0.0 0.0 -0.000463574 0.05924990000000001 0.986213 -2.16943e-18 -0.000423591 2.6237e-05 0.0 0.22103 0.920216 -0.280128 0.0329662 -0.00626717 0.227757 0.034923 -0.0101424 0.229872 0.170282 -0.0365456 -0.322104 0.194 -0.095324 0.0403683 0.188994 -0.0856553 0.0351605 0.21…
1135.0 0.036869 0.961121 -0.0414208 0.0 0.0 0.0414208 0.0 0.0 0.0414208 0.263543 -0.0332586 -0.296769 0.0 0.0 0.296769 0.0 0.0 0.296769 0.0171095 0.98785 -2.16943e-18 0.271658 -0.00429034 0.0 0.185418 0.931291 -0.244934 0.0314451 0.0119471 0.179528 0.0322539 0.0103895 0.180322 0.215186 -0.0252184 -0.161179 -0.0883859 0.0209025 0.0335693 -0.0893365 0.0227291 0.0326863 0.177733 0.976054 -2.16943e-1…
1136.0 0.166203 0.934997 -0.188966 0.0 0.0 0.188966 0.0 0.0 0.188966 0.107892 -0.0302179 -0.125176 0.0 0.0 0.125176 0.0 0.0 0.125176 0.1515238 0.975779 -2.16943e-18 0.113074 -0.0186351 0.0 0.221213 0.921128 -0.287589 0.0354163 0.00738562 0.211201 0.0365279 0.00524717 0.212277 0.267351 -0.030387 -0.236536 -0.0366212 -0.0312486 -0.0250227 -0.0229424 -0.057574 -0.011886 0.215899 0.969369 -2.16943e-1…
1137.0 0.05365 0.958842 -0.0603412 0.0 0.0 0.0603412 0.0 0.0 0.0603412 -0.00405793 0.000590298 0.00458128 0.0 0.0 -0.00458128 0.0 0.0 -0.00458128 0.0344254 0.987412 -2.16943e-18 -0.00419164 0.00014556 0.0 0.21053 0.92318 -0.270348 0.0409575 -0.0168491 0.222889 0.0433151 -0.021535 0.225141 0.137292 -0.0358466 -0.308064 0.347305 -0.348952 0.186987 0.355008 -0.363536 0.191576 0.204293 0.970031 -2.16…
1138.0 0.184031 0.929804 -0.209712 0.0 0.0 0.209712 0.0 0.0 0.209712 -0.295142 0.0893053 0.344501 0.0 0.0 -0.344501 0.0 0.0 -0.344501 0.17023080000000002 0.972496 -2.16943e-18 -0.310062 0.0577308 0.0 0.215473 0.922235 -0.282634 0.046543 -0.0112492 0.221924 0.0472596 -0.0127005 0.222716 0.177885 -0.0294859 -0.319068 0.382542 -0.472757 0.181584 0.394302 -0.495271 0.191468 0.210698 0.969888 -2.16943…
1140.0 -0.0924082 0.967999 0.10334 0.0 0.0 -0.10334 0.0 0.0 -0.10334 0.58287 0.0112078 -0.65131 0.0 0.0 0.65131 0.0 0.0 0.65131 -0.11509099999999998 0.980361 -2.16943e-18 0.591323 0.0766878 0.0 0.186409 0.931546 -0.241509 0.0297344 0.00686723 0.184758 0.0306202 0.00511278 0.185635 0.201714 -0.0303381 -0.145025 -0.109216 0.0503481 0.062507 -0.10364 0.0396091 0.0679876 0.17816700000000002 0.976106 …
1141.0 0.149428 0.93952 -0.169556 0.0 0.0 0.169556 0.0 0.0 0.169556 -0.0197014 0.00510767 0.0227383 0.0 0.0 -0.0227383 0.0 0.0 -0.0227383 0.1339634 0.978498 -2.16943e-18 -0.0206017 0.00298578 0.0 0.214303 0.921722 -0.295763 0.0712666 -0.0293524 0.225987 0.0714457 -0.0296952 0.226135 0.291478 -0.0292081 -0.0704628 -1.02846 1.46854 -0.616573 -1.02454 1.46098 -0.612533 0.21272800000000003 0.969811 -…
1142.0 0.128986 0.944564 -0.146031 0.0 0.0 0.146031 0.0 0.0 0.146031 -0.0243222 0.00569861 0.0279089 0.0 0.0 -0.0279089 0.0 0.0 -0.0279089 0.1126152 0.981336 -2.16943e-18 -0.0253657 0.00306894 0.0 0.208682 0.925075 -0.265452 0.0367378 -0.0115043 0.215236 0.0380925 -0.0141058 0.216475 0.169643 -0.0267917 -0.2573 0.14831 -0.132785 0.0462669 0.122653 -0.0834805 0.0223185 0.201822 0.971601 -2.16943e-…
1143.0 -0.0125877 0.965972 0.014105 0.0 0.0 -0.014105 0.0 0.0 -0.014105 0.250347 -0.0175551 -0.280378 0.0 0.0 0.280378 0.0 0.0 0.280378 -0.033713999999999994 0.987241 -2.16943e-18 0.256483 0.0101965 0.0 0.211231 0.923409 -0.276983 0.0524363 -0.0249648 0.21856 0.0477905 -0.0160588 0.214642 0.126028 -0.0167687 -0.361152 0.468912 -0.425213 0.0684122 0.681615 -0.834052 0.268011 0.206297 0.970554 -2.1…
1144.0 0.101382 0.950574 -0.114469 0.0 0.0 0.114469 0.0 0.0 0.114469 -0.227399 0.0457606 0.259146 0.0 0.0 -0.259146 0.0 0.0 -0.259146 0.08387904 0.984353 -2.16943e-18 -0.236313 0.0210495 0.0 0.219381 0.920502 -0.280666 0.036225 -0.00781143 0.228257 0.037897 -0.0105183 0.229854 0.206837 -0.0372886 -0.207035 -0.39788 0.7206 -0.300447 -0.396522 0.717725 -0.296147 0.213333 0.968293 -2.16943e-18 0.190…
1146.0 -0.0460099 0.967688 0.0514961 0.0 0.0 -0.0514961 0.0 0.0 -0.0514961 -0.365329 0.0119203 0.408367 0.0 0.0 -0.408367 0.0 0.0 -0.408367 -0.06788499999999999 0.985242 -2.16943e-18 -0.372749 -0.0288054 0.0 -0.102583 0.984384 0.223991 -0.157361 0.0395675 0.0891975 -0.157029 0.0389542 0.0893647 -0.419078 0.0358329 0.603715 -0.445428 0.420971 0.167704 -0.42945 0.39151 0.174371 -0.145436 0.982251 -…
1147.0 0.211194 0.92111 -0.241577 0.0 0.0 0.241577 0.0 0.0 0.241577 -0.411251 0.138886 0.484948 0.0 0.0 -0.484948 0.0 0.0 -0.484948 0.19882 0.9667 -2.16943e-18 -0.433659 0.095131 0.0 0.210052 0.924558 -0.261341 0.0284858 -0.00798336 0.219935 0.0291654 -0.00928927 0.220568 0.212567 -0.0391354 -0.163159 -0.276418 0.379779 -0.0870534 -0.265222 0.358217 -0.0760345 0.20203 0.970979 -2.16943e-18 0.1979…
1148.0 0.142387 0.941315 -0.161438 0.0 0.0 0.161438 0.0 0.0 0.161438 -0.26651 0.0667897 0.306956 0.0 0.0 -0.306956 0.0 0.0 -0.306956 0.126604 0.979534 -2.16943e-18 -0.278431 0.0380476 0.0 0.213711 0.922133 -0.287988 0.0628843 -0.027717 0.222252 0.0619585 -0.0262343 0.224176 0.257269 -0.0315276 -0.0977922 -0.849326 1.25294 -0.509467 -0.839709 1.23473 -0.503728 0.210683 0.969853 -2.16943e-18 0.1956…
1149.0 -0.134633 0.966189 0.150562 0.0 0.0 -0.150562 0.0 0.0 -0.150562 0.356866 0.023748 -0.399577 0.0 0.0 0.399577 0.0 0.0 0.399577 -0.15781699999999999 0.973791 -2.16943e-18 0.36015 0.0641198 0.0 0.216994 0.921686 -0.274397 0.0300971 -0.00339479 0.222318 0.0315744 -0.00564482 0.223773 0.183063 -0.0400143 -0.287483 -0.0284593 0.228195 -0.0770128 -0.0198964 0.211629 -0.0679333 0.20999800000000002…
1150.0 0.027701 0.96223 -0.0311035 0.0 0.0 0.0311035 0.0 0.0 0.0311035 0.223721 -0.0258911 -0.251611 0.0 0.0 0.251611 0.0 0.0 0.251611 0.0076646000000000075 0.98795 -2.16943e-18 0.230347 -0.00126105 0.0 0.239265 0.914303 -0.3121 0.0304582 0.0219849 0.231577 0.0358836 0.0115857 0.227616 0.244697 -0.0156435 -0.348423 0.0864056 0.0348269 -0.241838 0.0803591 0.0456615 -0.242592 0.235182 0.964574 -2.1…
1151.0 -0.00116258 0.965097 0.00130334 0.0 0.0 -0.00130334 0.0 0.0 -0.00130334 0.396772 -0.032932 -0.444802 0.0 0.0 0.444802 0.0 0.0 0.444802 -0.022000900000000004 0.987632 -2.16943e-18 0.407069 0.010966 0.0 0.188803 0.931088 -0.248946 0.0293617 0.0168998 0.175976 0.0303936 0.0149114 0.177003 0.233022 -0.0261091 -0.157937 -0.126298 0.0485709 0.0181194 -0.12686 0.0496465 0.0176806 0.181209 0.97620…
1153.0 0.059644 0.957949 -0.0671116 0.0 0.0 0.0671116 0.0 0.0 0.0671116 0.0443288 -0.0067552 -0.0500964 0.0 0.0 0.0500964 0.0 0.0 0.0500964 0.040619100000000005 0.987176 -2.16943e-18 0.0458238 -0.00190198 0.0 0.20872 0.923357 -0.281396 0.061507 -0.0291659 0.223121 0.0619211 -0.0300214 0.223748 0.127373 -0.0331559 -0.353061 0.657102 -0.824142 0.361469 0.651675 -0.81365 0.355705 0.20519199999999999…
1154.0 0.178272 0.931525 -0.202996 0.0 0.0 0.202996 0.0 0.0 0.202996 -0.458875 0.135491 0.534541 0.0 0.0 -0.534541 0.0 0.0 -0.534541 0.16418270000000001 0.973601 -2.16943e-18 -0.481696 0.0863445 0.0 0.192531 0.930975 -0.23899 0.0419629 -0.0347056 0.19955 0.0431268 -0.0371291 0.203179 0.143777 -0.00874028 -0.0881726 -0.115372 0.0901337 -0.0586545 -0.106006 0.0721676 -0.0503061 0.184301 0.975271 -2…
1156.0 -0.0418645 0.967544 0.046862 0.0 0.0 -0.046862 0.0 0.0 -0.046862 0.321893 -0.0119965 -0.359873 0.0 0.0 0.359873 0.0 0.0 0.359873 -0.063655 0.985559 -2.16943e-18 0.328598 0.0238622 0.0 0.243039 0.913472 -0.323966 0.0433685 0.0132484 0.223651 0.0435288 0.0129366 0.223962 0.299152 -0.00804987 -0.23473 -0.278361 0.391458 -0.444789 -0.256996 0.350469 -0.423681 0.24075000000000002 0.964328 -2.16…
1157.0 -0.047482 0.967735 0.0531415 0.0 0.0 -0.0531415 0.0 0.0 -0.0531415 0.422141 -0.0130787 -0.471848 0.0 0.0 0.471848 0.0 0.0 0.471848 -0.06938699999999999 0.985125 -2.16943e-18 0.430637 0.0339919 0.0 0.214674 0.922487 -0.275961 0.0300274 0.00765013 0.217231 0.0317879 0.00425809 0.218922 0.198395 -0.0380632 -0.285937 0.00921822 0.122695 -0.0459211 0.00592778 0.128967 -0.0484325 0.2081339999999…
1158.0 0.0800657 0.954595 -0.0902332 0.0 0.0 0.0902332 0.0 0.0 0.0902332 0.135125 -0.0238002 -0.153287 0.0 0.0 0.153287 0.0 0.0 0.153287 0.0617568 0.986054 -2.16943e-18 0.140041 -0.00905986 0.0 0.196441 0.928582 -0.24316 0.0369211 -0.0293114 0.209065 0.0400118 -0.0354123 0.214121 0.13984 -0.000916591 -0.122948 -0.00370565 -0.033449 -0.0775578 -0.0980199 0.147173 -0.158458 0.18799500000000002 0.97…
1159.0 -0.00466197 0.965381 0.0052257 0.0 0.0 -0.0052257 0.0 0.0 -0.0052257 0.131854 -0.0104233 -0.147768 0.0 0.0 0.147768 0.0 0.0 0.147768 -0.02559 0.987528 -2.16943e-18 0.135218 0.00417343 0.0 0.216667 0.921864 -0.271014 0.0263853 -0.00242691 0.221632 0.0273523 -0.00413926 0.221901 0.218084 -0.0430882 -0.234444 -0.226893 0.420039 -0.136699 -0.215708 0.398459 -0.125184 0.209036 0.969118 -2.16943…
1160.0 -0.115835 0.967242 0.129527 0.0 0.0 -0.129527 0.0 0.0 -0.129527 0.814214 0.037002 -0.910588 0.0 0.0 0.910588 0.0 0.0 0.910588 -0.138824 0.976966 -2.16943e-18 0.82363 0.128827 0.0 0.189843 0.930413 -0.275097 0.030199 0.0712865 0.135727 0.0284325 0.074798 0.133651 0.3789 -0.0132802 -0.357893 0.0140814 -0.0971188 -0.122985 -0.00111936 -0.0676279 -0.139975 0.185429 0.97732 -2.16943e-18 0.39343…
1161.0 0.153161 0.938544 -0.173867 0.0 0.0 0.173867 0.0 0.0 0.173867 -0.0952134 0.025123 0.110014 0.0 0.0 -0.110014 0.0 0.0 -0.110014 0.1378679 0.977923 -2.16943e-18 -0.0996135 0.0148756 0.0 0.207204 0.925608 -0.255634 0.0267658 -0.00914176 0.215154 0.0276583 -0.0108552 0.215979 0.195881 -0.0484483 -0.2377 -0.224306 0.462097 -0.0951495 -0.219299 0.45239 -0.0894564 0.198655 0.971595 -2.16943e-18 0…
1162.0 -0.0569939 0.967979 0.063772 0.0 0.0 -0.063772 0.0 0.0 -0.063772 0.531816 -0.0108194 -0.594274 0.0 0.0 0.594274 0.0 0.0 0.594274 -0.079085 0.984308 -2.16943e-18 0.541886 0.0485746 0.0 0.188556 0.931156 -0.249741 0.0298976 0.0185282 0.175185 0.0309038 0.0165266 0.176216 0.236717 -0.0262178 -0.161888 -0.122146 0.0408278 0.0206257 -0.121909 0.0403684 0.0209206 0.181125 0.976314 -2.16943e-18 0…
1163.0 0.107226 0.949377 -0.121134 0.0 0.0 0.121134 0.0 0.0 0.121134 -0.10378 0.0216047 0.11843 0.0 0.0 -0.11843 0.0 0.0 -0.11843 0.0899543 0.983792 -2.16943e-18 -0.107928 0.0103391 0.0 0.195386 0.929298 -0.245092 0.0344548 -0.017709 0.20716 0.0356438 -0.0198738 0.207991 0.156458 -0.0299519 -0.180219 -0.0473708 0.10392 0.0157387 -0.0516495 0.11215 0.0119018 0.187064 0.974217 -2.16943e-18 0.161952…
1165.0 -0.0675457 0.968132 0.0755618 0.0 0.0 -0.0755618 0.0 0.0 -0.0755618 0.442115 -0.0037809 -0.493954 0.0 0.0 0.493954 0.0 0.0 0.493954 -0.08983000000000001 0.983281 -2.16943e-18 0.449902 0.045682 0.0 0.224205 0.919054 -0.298438 0.0528298 -0.0126221 0.224402 0.0518895 -0.0108748 0.223751 0.182957 -0.0261761 -0.356577 0.554169 -0.729987 0.247862 0.550682 -0.723421 0.246342 0.22091300000000003 0…
1166.0 -4.85274e-05 0.965004 5.43543e-05 0.0 0.0 -5.43543e-05 0.0 0.0 -5.43543e-05 0.00647887 -0.000545894 -0.00726391 0.0 0.0 0.00726391 0.0 0.0 0.00726391 -0.0208579 0.987662 -2.16943e-18 0.00664793 0.000170779 0.0 0.220519 0.919935 -0.280261 0.030857 -0.00317853 0.229792 0.0322703 -0.00601181 0.231414 0.193237 -0.0442484 -0.264878 -0.193043 0.470749 -0.166038 -0.194169 0.472778 -0.165329 0.213…
1167.0 0.16932 0.934118 -0.192584 0.0 0.0 0.192584 0.0 0.0 0.192584 -0.435297 0.123617 0.505548 0.0 0.0 -0.505548 0.0 0.0 -0.505548 0.1547915 0.975234 -2.16943e-18 -0.456395 0.0769135 0.0 0.219431 0.921264 -0.274109 0.0318228 -0.00964936 0.22741 0.0335258 -0.0129814 0.229286 0.192503 -0.0462705 -0.207107 -0.292497 0.538842 -0.145377 -0.317786 0.587203 -0.165995 0.21242 0.968664 -2.16943e-18 0.182…
1169.0 0.0867437 0.953393 -0.0978139 0.0 0.0 0.0978139 0.0 0.0 0.0978139 -0.176032 0.032383 0.199965 0.0 0.0 -0.199965 0.0 0.0 -0.199965 0.06868068000000001 0.98558 -2.16943e-18 -0.182591 0.0132033 0.0 0.213129 0.923039 -0.266472 0.0327025 -0.0138613 0.223501 0.033572 -0.0156105 0.22469 0.173809 -0.042497 -0.219043 0.0114993 0.0235097 0.0863218 -0.0579773 0.156874 0.0232273 0.205694 0.969807 -2.1…
1170.0 0.154074 0.938302 -0.174921 0.0 0.0 0.174921 0.0 0.0 0.174921 -0.277393 0.0735059 0.320603 0.0 0.0 -0.320603 0.0 0.0 -0.320603 0.13882270000000002 0.97778 -2.16943e-18 -0.290248 0.0436565 0.0 0.221216 0.92103 -0.282502 0.0351362 -0.00304225 0.217188 0.0354509 -0.00361203 0.21685 0.25633 -0.0389298 -0.123501 -0.259002 0.171544 -0.00360771 -0.23743 0.130073 0.0167888 0.21522600000000003 0.96…
1172.0 0.302169 0.884726 -0.351096 0.0 0.0 0.351096 0.0 0.0 0.351096 -0.571284 0.265614 0.703858 0.0 0.0 -0.703858 0.0 0.0 -0.703858 0.295386 0.939901 -2.16943e-18 -0.610554 0.206042 0.0 0.284491 0.897887 -0.329408 -0.0106192 0.0257856 0.284551 -0.0105369 0.0256282 0.284635 -0.75005 0.486403 0.079242 2.9549 -3.76263 -0.319585 2.95916 -3.77079 -0.315991 0.276047 0.951307 -2.16943e-18 -0.511528 0.3…
1173.0 0.147165 0.940104 -0.166945 0.0 0.0 0.166945 0.0 0.0 0.166945 -0.278822 0.0715093 0.321585 0.0 0.0 -0.321585 0.0 0.0 -0.321585 0.1315974 0.978838 -2.16943e-18 -0.291476 0.0414666 0.0 0.191595 0.930298 -0.23684 0.0377226 -0.0312134 0.204815 0.0403189 -0.0362912 0.208433 0.147598 -0.0145776 -0.0632436 -0.175512 0.137941 -0.0292993 -0.155329 0.0992037 -0.0110736 0.182888 0.974505 -2.16943e-18…
1174.0 0.147366 0.940052 -0.167177 0.0 0.0 0.167177 0.0 0.0 0.167177 -0.251622 0.0645955 0.29023 0.0 0.0 -0.29023 0.0 0.0 -0.29023 0.1318075 0.978808 -2.16943e-18 -0.263049 0.0374846 0.0 0.21281 0.921106 -0.293932 0.0725514 -0.033142 0.227437 0.0728354 -0.0336371 0.228586 0.151786 -0.0317886 -0.358994 0.729221 -1.00036 0.412025 0.707556 -0.958736 0.392548 0.21118399999999998 0.969045 -2.16943e-18…
1175.0 0.113387 0.948072 -0.128169 0.0 0.0 0.128169 0.0 0.0 0.128169 -0.226284 0.0487707 0.258612 0.0 0.0 -0.258612 0.0 0.0 -0.258612 0.0963633 0.983155 -2.16943e-18 -0.235516 0.0242347 0.0 0.216734 0.921913 -0.27161 0.0298837 -0.0065041 0.221736 0.0348288 -0.0160357 0.22662 0.17793 -0.0426569 -0.242073 -0.042484 0.167194 -0.00143829 0.00547442 0.0749642 0.0442483 0.20956200000000003 0.969107 -2.…
1176.0 0.094369 0.951956 -0.106483 0.0 0.0 0.106483 0.0 0.0 0.106483 -0.00195763 0.000377702 0.00222743 0.0 0.0 -0.00222743 0.0 0.0 -0.00222743 0.07659389 0.984973 -2.16943e-18 -0.00203255 0.000164698 0.0 0.214019 0.922726 -0.277049 0.0433488 -0.0143411 0.219827 0.0446264 -0.016886 0.221635 0.186827 -0.0326504 -0.206109 -0.0774303 0.150068 -0.037134 -0.0798445 0.154656 -0.0388035 0.20846599999999…
1177.0 0.137386 0.942553 -0.155681 0.0 0.0 0.155681 0.0 0.0 0.155681 -0.251307 0.0614444 0.289033 0.0 0.0 -0.289033 0.0 0.0 -0.289033 0.1213804 0.980232 -2.16943e-18 -0.262376 0.0343163 0.0 0.220215 0.920746 -0.272129 0.0223753 0.00113229 0.222719 0.0221086 0.0014698 0.225823 0.178969 -0.0631697 -0.335853 0.0146156 0.231226 0.0433137 0.0270758 0.207275 0.0550256 0.2122 0.968212 -2.16943e-18 0.205…
1178.0 0.157358 0.937425 -0.178719 0.0 0.0 0.178719 0.0 0.0 0.178719 -0.318384 0.0856635 0.368352 0.0 0.0 -0.368352 0.0 0.0 -0.368352 0.1422602 0.977257 -2.16943e-18 -0.333283 0.0514248 0.0 0.146693 0.940822 -0.211444 0.085844 -0.0679984 0.166768 0.0841849 -0.0654458 0.174128 0.0857256 0.0143687 -0.0220176 -0.151738 0.165468 -0.161617 -0.060902 -0.00754929 -0.0917809 0.1417737 0.982031 -2.16943e-…
1179.0 0.0718715 0.955999 -0.0809451 0.0 0.0 0.0809451 0.0 0.0 0.0809451 0.0302985 -0.00504695 -0.0343163 0.0 0.0 0.0343163 0.0 0.0 0.0343163 0.053268800000000005 0.986564 -2.16943e-18 0.0313685 -0.00173695 0.0 0.22692 0.918453 -0.285979 0.0277459 0.000410913 0.231321 0.029196 -0.00189719 0.232566 0.189387 -0.0458008 -0.323574 0.00940967 0.212551 -0.069008 0.0282804 0.17618 -0.0502239 0.220312 0.…
1180.0 0.184585 0.929636 -0.210359 0.0 0.0 0.210359 0.0 0.0 0.210359 -0.181427 0.0550248 0.211809 0.0 0.0 -0.211809 0.0 0.0 -0.211809 0.17081269999999998 0.972387 -2.16943e-18 -0.190612 0.0356178 0.0 0.238848 0.915214 -0.30182 0.0264653 0.0104007 0.234098 0.0277854 0.00786072 0.235386 0.230748 -0.0305071 -0.393122 -0.0183843 0.343292 -0.311557 -0.033441 0.372172 -0.324941 0.23319800000000002 0.96…
1181.0 0.112906 0.948176 -0.127619 0.0 0.0 0.127619 0.0 0.0 0.127619 0.0108835 -0.00233945 -0.0124369 0.0 0.0 0.0124369 0.0 0.0 0.0124369 0.0958626 0.983206 -2.16943e-18 0.0113268 -0.00115924 0.0 0.145895 0.942176 -0.195261 0.0707639 -0.0711962 0.17327 0.071106 -0.0718467 0.173528 0.0957847 0.00284111 0.102288 -0.282479 0.118325 0.00646822 -0.283747 0.120724 0.00562805 0.138271 0.982338 -2.16943e…
1182.0 0.0914273 0.952518 -0.103137 0.0 0.0 0.103137 0.0 0.0 0.103137 -0.205286 0.0388956 0.233429 0.0 0.0 -0.233429 0.0 0.0 -0.233429 0.07354019 0.985215 -2.16943e-18 -0.213063 0.0165472 0.0 0.10874 0.950485 -0.170371 0.0989392 -0.0869452 0.129625 0.101597 -0.0917876 0.126961 0.0713983 0.064655 0.0928346 0.00176104 -0.281359 -0.255271 0.046863 -0.366326 -0.226741 0.1033839 0.988156 -2.16943e-18 …
1183.0 0.113686 0.948008 -0.128511 0.0 0.0 0.128511 0.0 0.0 0.128511 -0.225446 0.048671 0.257674 0.0 0.0 -0.257674 0.0 0.0 -0.257674 0.0966748 0.983123 -2.16943e-18 -0.234653 0.024227 0.0 0.211446 0.923264 -0.270661 0.0438128 -0.022771 0.224501 0.0442785 -0.0237155 0.225427 0.13985 -0.0258264 -0.263442 0.310151 -0.365859 0.149483 0.297254 -0.341251 0.138599 0.20532899999999998 0.970113 -2.16943e-…
1185.0 0.000168923 0.964986 -0.000189447 0.0 0.0 0.000189447 0.0 0.0 0.000189447 0.248752 -0.0210203 -0.278899 0.0 0.0 0.278899 0.0 0.0 0.278899 -0.020634699999999992 0.987668 -2.16943e-18 0.255249 0.00649483 0.0 0.237448 0.91366 -0.306663 0.0266598 0.0211396 0.227784 0.0323409 0.0100722 0.236224 0.208707 -0.0455587 -0.423032 0.0669011 0.271288 -0.185548 0.133598 0.142598 -0.116233 0.232576999999…
1187.0 -0.201299 0.959238 0.225463 0.0 0.0 -0.225463 0.0 0.0 -0.225463 0.23471 0.0333988 -0.264862 0.0 0.0 0.264862 0.0 0.0 0.264862 -0.224815 0.959255 -2.16943e-18 0.234877 0.0602474 0.0 -0.171603 0.98331 0.347476 -0.152887 -0.0688431 0.0664513 -0.152527 -0.0695144 0.0671098 -0.181573 0.0278567 0.368669 -0.580463 0.666869 0.0160502 -0.5759 0.658188 0.0197268 -0.216571 0.965723 -2.16943e-18 -0.22…
1188.0 0.0319893 0.961723 -0.0359278 0.0 0.0 0.0359278 0.0 0.0 0.0359278 -0.0801193 0.00966408 0.090159 0.0 0.0 -0.090159 0.0 0.0 -0.090159 0.012081099999999997 0.987915 -2.16943e-18 -0.0825363 0.000850054 0.0 0.211643 0.923143 -0.270117 0.0383166 -0.0163854 0.221885 0.0406068 -0.0205975 0.224536 0.177326 -0.0364652 -0.205879 -0.020271 0.0557777 0.0379444 0.017294 -0.0163407 0.0720735 0.205069 0.…
1189.0 0.0944651 0.951937 -0.106592 0.0 0.0 0.106592 0.0 0.0 0.106592 -0.0645351 0.0124586 0.0734306 0.0 0.0 -0.0734306 0.0 0.0 -0.0734306 0.0766937 0.984965 -2.16943e-18 -0.0670056 0.00543688 0.0 0.224159 0.919655 -0.282089 0.0287752 -0.000519135 0.232397 0.0317267 -0.00613697 0.224804 0.193158 -0.0670455 -0.267179 -0.0718548 0.219238 0.0935103 0.0656864 -0.0462136 0.230164 0.21750000000000003 0…
1190.0 0.1285 0.944678 -0.145474 0.0 0.0 0.145474 0.0 0.0 0.145474 -0.244035 0.057033 0.279985 0.0 0.0 -0.279985 0.0 0.0 -0.279985 0.1121087 0.981397 -2.16943e-18 -0.254488 0.0306461 0.0 0.150501 0.939695 -0.216259 0.0880494 -0.0724947 0.174755 0.0880839 -0.0725411 0.175174 0.105551 0.0382819 0.0116472 0.0522772 -0.309611 -0.116098 0.050882 -0.30683 -0.117164 0.1459804 0.981273 -2.16943e-18 0.100…
1191.0 0.13879 0.942209 -0.157297 0.0 0.0 0.157297 0.0 0.0 0.157297 -0.0639021 0.0157335 0.0735243 0.0 0.0 -0.0735243 0.0 0.0 -0.0735243 0.1228468 0.98004 -2.16943e-18 -0.0667289 0.00883718 0.0 0.210419 0.924235 -0.263647 0.0273725 -0.00181051 0.215546 0.0282748 -0.00353442 0.216395 0.187817 -0.0590323 -0.317527 -0.120256 0.436779 -0.0632382 -0.116793 0.430038 -0.0589455 0.20258500000000002 0.970…
1192.0 0.141361 0.941572 -0.160256 0.0 0.0 0.160256 0.0 0.0 0.160256 -0.0859938 0.0214428 0.099015 0.0 0.0 -0.099015 0.0 0.0 -0.099015 0.125532 0.97968 -2.16943e-18 -0.0898281 0.0121669 0.0 0.209647 0.924574 -0.270447 0.0386802 -0.00719139 0.212777 0.0389803 -0.00776779 0.213056 0.223631 -0.0370498 -0.22547 -0.487476 0.895429 -0.386304 -0.48189 0.884643 -0.380451 0.20339600000000002 0.971428 -2.1…
1193.0 0.0687398 0.956515 -0.0773991 0.0 0.0 0.0773991 0.0 0.0 0.0773991 -0.375389 0.0611628 0.424919 0.0 0.0 -0.424919 0.0 0.0 -0.424919 0.050027100000000005 0.986737 -2.16943e-18 -0.388493 0.0201303 0.0 -0.125761 0.983557 0.222141 -0.112723 0.00787501 0.104073 -0.112409 0.00729416 0.104269 -0.380918 0.0144176 0.4575 -0.231163 0.268626 0.0382546 -0.227437 0.261644 0.0405291 -0.163806 0.982122 -2…
[truncated: 7,383 more rows]
