# Supplementary material for: Characterization of Human Balance through a Reinforcement Learning-based Muscle Controller
Source: PLoS One. 2025 Apr 1;20(4):e0320211. doi: 10.1371/journal.pone.0320211 (PMC11960994; doi:10.1371/journal.pone.0320211)
Supplement: S1 File — Data for the COM states and trajectories, as well as muscle activations, presented in the figures. (ZIP) [file pone.0320211.s001.zip › FigureData/fig3b_COM_State_cases__succ.csv]

ID rootJoint_pos_x rootJoint_pos_y default hip_flexion_l knee_angle_l ankle_angle_l hip_flexion_r knee_angle_r ankle_angle_r rootJoint_pos_x_dot rootJoint_pos_y_dot default_dot hip_flexion_l_dot knee_angle_l_dot ankle_angle_l_dot hip_flexion_r_dot knee_angle_r_dot ankle_angle_r_dot com_x com_y com_z com_vel_x com_vel_y com_vel_z rootJoint_pos_x_end rootJoint_pos_y_end default_end hip_flexion_l_en…
16.0 0.0139883 0.96371 -0.0156944 0.0 0.0 0.0156944 0.0 0.0 0.0156944 0.0862171 -0.00863383 -0.0968045 0.0 0.0 0.0968045 0.0 0.0 0.0968045 -0.006442299999999998 0.987919 -2.16943e-18 0.0886203 0.000880439 0.0 0.142191 0.937824 -0.194964 0.0798714 -0.0883883 0.213532 0.0792048 -0.0873378 0.213148 0.0377039 -0.00725768 -0.0156241 -0.037046 0.0141518 0.0385136 -0.0372923 0.0146269 0.0382848 0.135133…
21.0 0.20019 0.924747 -0.228628 0.0 0.0 0.228628 0.0 0.0 0.228628 -0.581485 0.188025 0.68276 0.0 0.0 -0.68276 0.0 0.0 -0.68276 0.187225 0.969165 -2.16943e-18 -0.612232 0.126019 0.0 0.18531 0.928331 -0.2419 0.0524458 -0.0441303 0.223001 0.05057 -0.0377555 0.219709 0.113915 -0.0189978 -0.151226 0.121344 -0.178734 0.102463 0.139765 -0.214283 0.120774 0.178222 0.972724 -2.16943e-18 0.130823 -0.008377…
25.0 0.0511298 0.959205 -0.0574965 0.0 0.0 0.0574965 0.0 0.0 0.0574965 -0.200459 0.0285782 0.226219 0.0 0.0 -0.226219 0.0 0.0 -0.226219 0.031822500000000004 0.987499 -2.16943e-18 -0.206999 0.00659877 0.0 0.107261 0.946548 -0.149391 0.0722615 -0.0819931 0.168824 0.0709366 -0.0799643 0.168085 0.0326173 -0.00357636 0.0238205 -0.0196511 -0.0882993 0.0862279 -0.0184243 -0.0906945 0.0876282 0.097624 0.…
29.0 -0.114345 0.967308 0.12786 0.0 0.0 -0.12786 0.0 0.0 -0.12786 0.34778 0.0152239 -0.388916 0.0 0.0 0.388916 0.0 0.0 0.388916 -0.137316 0.977201 -2.16943e-18 0.351867 0.0544359 0.0 0.12488 0.942432 -0.170598 0.0703698 -0.0797911 0.19007 0.0712859 -0.0812332 0.190596 0.0212447 -0.00550038 -0.0243949 0.0207642 -0.0401448 0.043768 0.020374 -0.0393963 0.0434138 0.1159595 0.980619 -2.16943e-18 0.023…
30.0 0.0406301 0.960638 -0.0456573 0.0 0.0 0.0456573 0.0 0.0 0.0456573 -0.155619 0.0203089 0.175334 0.0 0.0 -0.175334 0.0 0.0 -0.175334 0.020987400000000003 0.98778 -2.16943e-18 -0.160486 0.00321469 0.0 0.0917095 0.949858 -0.130355 0.0624319 -0.0677627 0.145713 0.062953 -0.068554 0.145969 -0.00537176 -0.0117146 -0.142817 0.246136 -0.16753 0.0643531 0.244974 -0.165312 0.0633825 0.08065885 0.984557…
32.0 0.0565887 0.958409 -0.0636597 0.0 0.0 0.0636597 0.0 0.0 0.0636597 -0.203552 0.0303005 0.229917 0.0 0.0 -0.229917 0.0 0.0 -0.229917 0.0374615 0.987302 -2.16943e-18 -0.210337 0.00800312 0.0 0.0946427 0.953901 -0.0609375 -0.000160333 -0.0972448 0.167212 0.000120539 -0.0977441 0.167631 0.0208478 -0.0116339 -0.153497 0.111575 0.0532525 -0.00633369 0.112162 0.0521368 -0.00589502 0.07191777 0.98294…
37.0 0.0766524 0.955189 -0.0863624 0.0 0.0 0.0863624 0.0 0.0 0.0863624 -0.265584 0.0457194 0.301078 0.0 0.0 -0.301078 0.0 0.0 -0.301078 0.05822000000000001 0.986276 -2.16943e-18 -0.275129 0.0167301 0.0 0.0705024 0.95376 -0.0965563 0.0704097 -0.103331 0.138654 0.0686103 -0.100946 0.137942 0.00701388 0.0192429 0.264674 -0.3101 0.0336856 0.0167138 -0.311066 0.0355422 0.0158568 0.05799410000000001 0.…
43.0 -0.0586601 0.968012 0.0656338 0.0 0.0 -0.0656338 0.0 0.0 -0.0656338 0.131243 -0.00242561 -0.146652 0.0 0.0 0.146652 0.0 0.0 0.146652 -0.08078300000000001 0.984154 -2.16943e-18 0.133701 0.0122359 0.0 0.143155 0.937548 -0.195482 0.078591 -0.0882363 0.215178 0.0785958 -0.0882433 0.215181 0.0410173 -0.00720678 -0.0131175 -0.0597296 0.0449446 0.0278964 -0.0597186 0.0449237 0.0279054 0.1359801 0.9…
54.0 0.0151155 0.963596 -0.0169601 0.0 0.0 0.0169601 0.0 0.0 0.0169601 0.166463 -0.0168826 -0.186929 0.0 0.0 0.186929 0.0 0.0 0.186929 -0.005283599999999999 0.987929 -2.16943e-18 0.171127 0.00148352 0.0 0.0996076 0.947987 -0.13972 0.0709251 -0.084707 0.163542 0.0707152 -0.084396 0.163444 0.00795958 -0.000969619 0.0134831 0.0102108 -0.0662011 0.0425763 0.0103536 -0.066472 0.0426836 0.0893853 0.983…
64.0 0.106861 0.949453 -0.120717 0.0 0.0 0.120717 0.0 0.0 0.120717 -0.320111 0.0665012 0.365268 0.0 0.0 -0.365268 0.0 0.0 -0.365268 0.08957480000000001 0.983828 -2.16943e-18 -0.332893 0.0317498 0.0 0.104939 0.951465 -0.0791542 0.00608075 -0.0956573 0.178271 0.00365971 -0.091687 0.176088 -0.0159288 -0.034762 -0.444213 0.698943 -0.391443 0.139812 0.711596 -0.416103 0.153726 0.0835581 0.982239 -2.16…
65.0 0.0111461 0.96399 -0.0125037 0.0 0.0 0.0125037 0.0 0.0 0.0125037 -0.050521 0.00489644 0.0567071 0.0 0.0 -0.0567071 0.0 0.0 -0.0567071 -0.009363200000000002 0.987885 -2.16943e-18 -0.0519109 -0.000681385 0.0 0.120707 0.942502 -0.174146 0.0820951 -0.087844 0.189947 0.0854637 -0.0929567 0.191695 0.0187766 -0.00297104 0.00709911 -0.00494786 -0.0494207 0.0472603 -0.00602456 -0.0473537 0.0462493 0.…
66.0 0.0607118 0.957786 -0.0683185 0.0 0.0 0.0683185 0.0 0.0 0.0683185 -0.230537 0.0354159 0.26058 0.0 0.0 -0.26058 0.0 0.0 -0.26058 0.041723100000000006 0.98713 -2.16943e-18 -0.238344 0.010181 0.0 0.0963661 0.949386 -0.128329 0.0574472 -0.0715562 0.147464 0.0640005 -0.0830778 0.156802 -0.00843669 -0.00854373 -0.140722 0.174115 -0.0258703 -0.00732032 0.138017 0.0437553 -0.041067 0.08465038 0.9839…
69.0 0.0403802 0.960671 -0.0453757 0.0 0.0 0.0453757 0.0 0.0 0.0453757 -0.153742 0.02002 0.173213 0.0 0.0 -0.173213 0.0 0.0 -0.173213 0.0207296 0.987785 -2.16943e-18 -0.158546 0.00313116 0.0 0.0889205 0.950259 -0.123405 0.075152 -0.098745 0.15705 0.0691668 -0.0902898 0.154453 -0.0139634 0.00566257 0.0574552 -0.045407 0.00190352 -0.0139566 -0.0440615 -0.000823224 -0.0118026 0.07794105 0.984366 -2.…
72.0 0.11482 0.947762 -0.129807 0.0 0.0 0.129807 0.0 0.0 0.129807 -0.370365 0.0804596 0.423428 0.0 0.0 -0.423428 0.0 0.0 -0.423428 0.0978551 0.983 -2.16943e-18 -0.385547 0.0403113 0.0 0.16223 0.934165 -0.204848 0.0453045 -0.0452909 0.207997 0.0484278 -0.052067 0.218581 0.0603375 -0.0222458 -0.141417 0.0502161 0.0474807 0.0543386 0.101681 -0.0498477 0.0893127 0.15265410000000001 0.975588 -2.16943e…
82.0 0.0576115 0.958256 -0.0648151 0.0 0.0 0.0648151 0.0 0.0 0.0648151 -0.0754896 0.0113264 0.0852818 0.0 0.0 -0.0852818 0.0 0.0 -0.0852818 0.0385184 0.987261 -2.16943e-18 -0.0780157 0.00305869 0.0 0.116033 0.945662 -0.144774 0.0487169 -0.0707786 0.176888 0.0467308 -0.067597 0.175693 0.0287927 -0.00683525 -0.0402315 0.00518892 0.00490538 0.0301281 0.00465589 0.00593234 0.0296326 0.103472000000000…
91.0 0.051956 0.959087 -0.058429 0.0 0.0 0.058429 0.0 0.0 0.058429 0.008591 -0.00123294 -0.00969631 0.0 0.0 0.00969631 0.0 0.0 0.00969631 0.0326757 0.987471 -2.16943e-18 0.0088722 -0.000291113 0.0 0.0993879 0.951183 -0.0920131 0.0266959 -0.0970421 0.171847 0.0290624 -0.10034 0.172668 0.00868398 -0.0188313 -0.288198 0.239174 0.11389 -0.0614561 0.241949 0.108437 -0.0581034 0.08130165 0.982935 -2.16…
93.0 0.0934955 0.952124 -0.105489 0.0 0.0 0.105489 0.0 0.0 0.105489 0.067189 -0.0128941 -0.0764341 0.0 0.0 0.0764341 0.0 0.0 0.0764341 0.075687061 0.985046 -2.16943e-18 0.0697525 -0.00558231 0.0 0.0850249 0.953221 -0.0911958 0.0366795 -0.0822093 0.146777 0.0366513 -0.0821685 0.146765 -0.00064626 0.00566605 0.0830764 -0.0797589 -0.0164563 0.0131399 -0.0797582 -0.0164575 0.0131402 0.06867727 0.9847…
102.0 -0.0855394 0.968105 0.0956649 0.0 0.0 -0.0956649 0.0 0.0 -0.0956649 0.301411 0.00348189 -0.336762 0.0 0.0 0.336762 0.0 0.0 0.336762 -0.10812000000000001 0.981238 -2.16943e-18 0.306041 0.037304 0.0 0.0935865 0.94894 -0.13512 0.0786314 -0.0935026 0.160042 0.0787954 -0.0937349 0.160111 -0.0132732 0.00317824 0.0230372 -0.00927323 0.00163679 -0.015401 -0.00928686 0.00166307 -0.0154135 0.08392575…
105.0 0.0809392 0.954441 -0.0912242 0.0 0.0 0.0912242 0.0 0.0 0.0912242 0.031893 -0.00565007 -0.0361861 0.0 0.0 0.0361861 0.0 0.0 0.0361861 0.0626621 0.985995 -2.16943e-18 0.0330571 -0.0021715 0.0 0.11869 0.944158 -0.161644 0.0646202 -0.0713858 0.17844 0.062084 -0.0674299 0.176964 0.00646291 -0.00917845 -0.0961691 0.147468 -0.101963 0.0507835 0.136987 -0.0820704 0.0433504 0.1088298 0.981618 -2.16…
107.0 0.1083 0.949153 -0.122359 0.0 0.0 0.122359 0.0 0.0 0.122359 -0.381994 0.0800113 0.436029 0.0 0.0 -0.436029 0.0 0.0 -0.436029 0.09107080000000001 0.983684 -2.16943e-18 -0.397319 0.0385529 0.0 0.176357 0.930368 -0.219052 0.0427663 -0.045163 0.223911 0.0455036 -0.0501541 0.224232 0.0982843 -0.0304166 -0.0604657 -0.130655 0.13327 0.103271 -0.109263 0.0922713 0.121799 0.1670603 0.973076 -2.16943…
111.0 0.0888098 0.95301 -0.100161 0.0 0.0 0.100161 0.0 0.0 0.100161 0.0054895 -0.00102319 -0.00623856 0.0 0.0 0.00623856 0.0 0.0 0.00623856 0.07082403000000001 0.985422 -2.16943e-18 0.00569555 -0.000425291 0.0 0.181059 0.928317 -0.239659 0.0572598 -0.0436924 0.22443 0.0623891 -0.0536777 0.22941 0.126944 -0.0131421 -0.098592 -0.272098 0.440677 -0.173991 -0.259771 0.4166 -0.158012 0.174692899999999…
119.0 0.0615441 0.957657 -0.0692593 0.0 0.0 0.0692593 0.0 0.0 0.0692593 0.0265778 -0.00410858 -0.0300458 0.0 0.0 0.0300458 0.0 0.0 0.0300458 0.042583600000000006 0.987093 -2.16943e-18 0.0274807 -0.00119975 0.0 0.212988 0.922321 -0.262455 0.0262777 -0.0120134 0.229337 0.0256773 -0.0109153 0.229036 0.157301 -0.0478154 -0.27151 0.00268805 0.180506 0.023062 0.00731584 0.171643 0.0270204 0.20455 0.968…
120.0 0.121594 0.946263 -0.137558 0.0 0.0 0.137558 0.0 0.0 0.137558 -0.33323 0.0751019 0.381626 0.0 0.0 -0.381626 0.0 0.0 -0.381626 0.1049104 0.982235 -2.16943e-18 -0.347193 0.0390242 0.0 0.110597 0.946706 -0.140927 0.0502225 -0.0711498 0.170794 0.056183 -0.0780639 0.172858 0.00919916 -0.00324926 -0.0334732 0.00836843 0.0311024 -0.00599738 0.0106572 0.0267015 -0.00387878 0.09842870000000001 0.982…
126.0 -0.0452508 0.967663 0.0506476 0.0 0.0 -0.0506476 0.0 0.0 -0.0506476 0.133987 -0.00448567 -0.149776 0.0 0.0 0.149776 0.0 0.0 0.149776 -0.06711099999999999 0.985302 -2.16943e-18 0.136721 0.0104489 0.0 0.112552 0.944149 -0.166639 0.0894419 -0.0963926 0.18364 0.0881403 -0.0944706 0.183021 -0.00184899 0.000449542 -0.00183313 -0.00566429 0.0190742 -0.0115772 -0.00585486 0.0194409 -0.0117574 0.105…
127.0 0.0718905 0.955996 -0.0809665 0.0 0.0 0.0809665 0.0 0.0 0.0809665 0.101126 -0.0168472 -0.114536 0.0 0.0 0.114536 0.0 0.0 0.114536 0.0532884 0.986562 -2.16943e-18 0.104697 -0.00579962 0.0 0.10349 0.948305 -0.130981 0.0557541 -0.080483 0.16544 0.0557239 -0.080421 0.165445 0.038333 -0.00880175 -0.0643565 0.00525917 0.0319266 0.0290876 0.00541574 0.0316587 0.0289996 0.0910926 0.983213 -2.16943e…
133.0 0.00667911 0.964412 -0.00749094 0.0 0.0 0.00749094 0.0 0.0 0.00749094 0.148397 -0.0136319 -0.166489 0.0 0.0 0.166489 0.0 0.0 0.166489 -0.0139518 0.987813 -2.16943e-18 0.152395 0.00276446 0.0 0.127091 0.940962 -0.182304 0.0874337 -0.0946405 0.199562 0.0883151 -0.095972 0.200015 0.0178036 -0.00223257 0.000646654 -0.034472 0.0231165 0.0106989 -0.0341255 0.0224508 0.0110065 0.120365 0.979965 -2…
134.0 0.0273995 0.962265 -0.0307644 0.0 0.0 0.0307644 0.0 0.0 0.0307644 -0.141665 0.0163461 0.15932 0.0 0.0 -0.15932 0.0 0.0 -0.15932 0.007354200000000005 0.987952 -2.16943e-18 -0.145855 0.000749039 0.0 0.148012 0.936897 -0.19714 0.0734371 -0.0832476 0.217003 0.0741216 -0.0843446 0.217415 0.0449693 -0.00946361 -0.0280916 -0.0401783 0.0284496 0.0398058 -0.0398033 0.027727 0.0401567 0.1404253 0.977…
135.0 0.0500908 0.959352 -0.0563241 0.0 0.0 0.0563241 0.0 0.0 0.0563241 -0.0534295 0.00755323 0.0602856 0.0 0.0 -0.0602856 0.0 0.0 -0.0602856 0.030749700000000005 0.987533 -2.16943e-18 -0.0551655 0.00169384 0.0 0.117796 0.943973 -0.162917 0.0690254 -0.0774756 0.181414 0.0684468 -0.0765653 0.181088 -0.000406303 -0.00567979 -0.071845 0.0958661 -0.0362643 0.0122517 0.0962392 -0.0369792 0.0125791 0.1…
139.0 0.0542757 0.958751 -0.0610476 0.0 0.0 0.0610476 0.0 0.0 0.0610476 -0.163726 0.023935 0.184861 0.0 0.0 -0.184861 0.0 0.0 -0.184861 0.0350716 0.98739 -2.16943e-18 -0.169134 0.005993 0.0 0.123951 0.941899 -0.177733 0.087387 -0.09443 0.194826 0.0872535 -0.0942263 0.194758 0.0097042 -0.00184119 -0.0107536 -0.0114193 0.0212094 0.000963275 -0.0114245 0.0212201 0.000951962 0.1170062 0.980518 -2.169…
141.0 0.139555 0.94202 -0.158177 0.0 0.0 0.158177 0.0 0.0 0.158177 -0.335848 0.0830035 0.386503 0.0 0.0 -0.386503 0.0 0.0 -0.386503 0.1236458 0.979933 -2.16943e-18 -0.35074 0.0467642 0.0 0.12156 0.943935 -0.160579 0.064247 -0.0767153 0.183098 0.0621608 -0.0734156 0.181885 0.00403271 -0.00542813 -0.0682524 0.0638961 0.00757639 -0.00321604 0.0636784 0.0079954 -0.00342116 0.11143710000000001 0.98133…
153.0 0.0534963 0.958864 -0.0601677 0.0 0.0 0.0601677 0.0 0.0 0.0601677 -0.203809 0.0296116 0.230089 0.0 0.0 -0.230089 0.0 0.0 -0.230089 0.0342666 0.987418 -2.16943e-18 -0.210521 0.00727401 0.0 0.137523 0.940605 -0.173666 0.050824 -0.0640247 0.196547 0.0531943 -0.0672386 0.197769 0.0419978 -0.0108016 -0.0563565 0.00904183 -0.000953887 0.0474263 0.00447276 0.00772929 0.0441049 0.1267571 0.979302 -…
156.0 -0.0448605 0.96765 0.0502113 0.0 0.0 -0.0502113 0.0 0.0 -0.0502113 0.249243 -0.0084531 -0.278617 0.0 0.0 0.278617 0.0 0.0 0.278617 -0.06671300000000001 0.985332 -2.16943e-18 0.254341 0.0193264 0.0 0.084839 0.95474 -0.0663002 0.0140616 -0.0915064 0.153805 0.0111121 -0.0873307 0.152574 0.0308003 0.00530384 0.149661 -0.145292 -0.10233 0.0979159 -0.143544 -0.105687 0.0995516 0.0642458 0.984126 …
163.0 0.0912787 0.952546 -0.102968 0.0 0.0 0.102968 0.0 0.0 0.102968 -0.260371 0.0492868 0.296055 0.0 0.0 -0.296055 0.0 0.0 -0.296055 0.07338603 0.985227 -2.16943e-18 -0.270228 0.0209409 0.0 0.192208 0.925512 -0.242749 0.0430225 -0.0372381 0.237419 0.0441816 -0.0380865 0.238104 0.101177 -0.0197542 -0.186339 0.0910709 -0.0205949 0.018724 0.0951319 -0.0284298 0.0225945 0.184245 0.970199 -2.16943e-1…
169.0 -0.00304549 0.965252 0.003414 0.0 0.0 -0.003414 0.0 0.0 -0.003414 0.071138 -0.00575329 -0.0797357 0.0 0.0 0.0797357 0.0 0.0 0.0797357 -0.023932499999999995 0.987578 -2.16943e-18 0.0729673 0.00211979 0.0 0.103307 0.948264 -0.129452 0.0550226 -0.0841561 0.168437 0.0545688 -0.0834641 0.168179 0.0452696 -0.0114479 -0.111446 -0.00837689 0.139112 -0.0180838 -0.00908705 0.140457 -0.0185977 0.09060…
179.0 0.00492037 0.964571 -0.00551797 0.0 0.0 0.00551797 0.0 0.0 0.00551797 0.115324 -0.0103644 -0.129361 0.0 0.0 0.129361 0.0 0.0 0.129361 -0.0157577 0.987779 -2.16943e-18 0.118406 0.00238159 0.0 0.0908108 0.954673 -0.056446 -0.00361429 -0.0930311 0.163145 -0.0033428 -0.0934179 0.163261 0.0461361 -0.000516068 0.0791719 -0.124196 -0.0332515 0.0782576 -0.124133 -0.0333756 0.0783243 0.06764658 0.98…
186.0 0.0115393 0.963952 -0.012945 0.0 0.0 0.012945 0.0 0.0 0.012945 0.00569819 -0.000554801 -0.00639619 0.0 0.0 0.00639619 0.0 0.0 0.00639619 -0.0089592 0.98789 -2.16943e-18 0.00585524 7.42717e-05 0.0 0.146141 0.937049 -0.196357 0.0717036 -0.0807251 0.215431 0.0709426 -0.0794971 0.214964 0.0457395 -0.00995269 -0.0316654 -0.0339174 0.0218715 0.0436984 -0.0343349 0.0226756 0.0433139 0.1383276 0.97…
189.0 0.0708987 0.956161 -0.0798434 0.0 0.0 0.0798434 0.0 0.0 0.0798434 -0.211501 0.0349912 0.239504 0.0 0.0 -0.239504 0.0 0.0 -0.239504 0.05226170000000001 0.986619 -2.16943e-18 -0.218944 0.0118815 0.0 0.08734 0.955146 -0.0574535 0.00113546 -0.0898277 0.156202 0.00477047 -0.0949652 0.157707 0.0477318 0.00480156 0.161567 -0.202022 -0.0576942 0.0981249 -0.202166 -0.0574264 0.0979916 0.0650927 0.98…
193.0 0.0195482 0.963136 -0.021939 0.0 0.0 0.021939 0.0 0.0 0.021939 -0.00648552 0.000690396 0.00728664 0.0 0.0 -0.00728664 0.0 0.0 -0.00728664 -0.0007255000000000039 0.987958 -2.16943e-18 -0.00667088 -2.46155e-05 0.0 0.119299 0.943325 -0.167976 0.0801008 -0.0899659 0.187891 0.0801104 -0.0899804 0.187896 0.00958937 -0.00229419 -0.0168156 -0.00300276 0.0177255 0.0020921 -0.00300185 0.0177237 0.002…
194.0 -0.0572026 0.967984 0.0640052 0.0 0.0 -0.0640052 0.0 0.0 -0.0640052 0.235522 -0.00473658 -0.263181 0.0 0.0 0.263181 0.0 0.0 0.263181 -0.079298 0.984289 -2.16943e-18 0.239975 0.0215677 0.0 0.133271 0.940086 -0.185072 0.0804759 -0.0876479 0.2023 0.0805138 -0.0877109 0.202322 0.0250581 -0.00525802 -0.0152809 -0.00779424 -0.012913 0.0359715 -0.00786402 -0.0127804 0.0359217 0.1259475 0.979399 -2…
197.0 0.0321197 0.961707 -0.0360746 0.0 0.0 0.0360746 0.0 0.0 0.0360746 0.0403362 -0.0048714 -0.0453915 0.0 0.0 0.0453915 0.0 0.0 0.0453915 0.012215500000000004 0.987914 -2.16943e-18 0.0415537 -0.000434069 0.0 0.0959643 0.948174 -0.140634 0.0812724 -0.0944939 0.163907 0.0808764 -0.0939306 0.163741 -0.0110597 0.00270518 0.0195289 -0.00780573 0.000858419 -0.0125818 -0.00777616 0.000801319 -0.012554…
199.0 0.0487787 0.959537 -0.0548437 0.0 0.0 0.0548437 0.0 0.0 0.0548437 0.00164765 -0.000230439 -0.0018587 0.0 0.0 0.0018587 0.0 0.0 0.0018587 0.029395000000000004 0.987573 -2.16943e-18 0.00170091 -4.97058e-05 0.0 0.113953 0.945657 -0.148628 0.0599985 -0.0782412 0.176924 0.059634 -0.0776735 0.176719 0.0221027 -0.00269054 -0.000187365 -0.0387539 0.0230122 0.0159266 -0.0389167 0.0233253 0.0157765 0…
207.0 -0.0456617 0.967677 0.0511068 0.0 0.0 -0.0511068 0.0 0.0 -0.0511068 0.109886 -0.00362828 -0.122833 0.0 0.0 0.122833 0.0 0.0 0.122833 -0.06752999999999999 0.98527 -2.16943e-18 0.112123 0.00862075 0.0 0.112852 0.944527 -0.161972 0.0821462 -0.0924813 0.182358 0.0823358 -0.0927629 0.18245 0.00566435 -0.00082081 -0.00302261 -0.00864495 0.00953767 0.00213043 -0.00861594 0.00948192 0.0021565 0.104…
217.0 0.0432968 0.960286 -0.0486624 0.0 0.0 0.0486624 0.0 0.0 0.0486624 0.125669 -0.0167846 -0.141646 0.0 0.0 0.141646 0.0 0.0 0.141646 0.023737900000000006 0.987721 -2.16943e-18 0.129642 -0.00298663 0.0 0.119099 0.943345 -0.167682 0.0815212 -0.0926058 0.188819 0.0800065 -0.0903229 0.18805 0.0113344 -0.00127161 0.000388226 -0.0232559 0.0173259 0.00552638 -0.0236818 0.0181443 0.00514346 0.1109947 …
219.0 0.0702392 0.95627 -0.0790966 0.0 0.0 0.0790966 0.0 0.0 0.0790966 0.0430284 -0.00708569 -0.0487192 0.0 0.0 0.0487192 0.0 0.0 0.0487192 0.051579 0.986655 -2.16943e-18 0.0445388 -0.00238365 0.0 0.164677 0.93344 -0.20445 0.0483023 -0.0600815 0.217153 0.0527264 -0.0683389 0.22114 0.11455 -0.0316048 0.0325174 -0.349794 0.318799 0.0954378 -0.195002 0.0232741 0.217898 0.1550106 0.974847 -2.16943e-1…
220.0 0.0534789 0.958867 -0.060148 0.0 0.0 0.060148 0.0 0.0 0.060148 0.155639 -0.0226098 -0.175707 0.0 0.0 0.175707 0.0 0.0 0.175707 0.034248600000000004 0.987418 -2.16943e-18 0.160764 -0.00555163 0.0 0.104194 0.946463 -0.152657 0.0835957 -0.0916889 0.170801 0.0818847 -0.0891762 0.17 -0.00647782 -0.000179888 0.00113016 0.0396379 -0.0635485 0.0227788 0.0408009 -0.0657839 0.0238498 0.0958222 0.9829…
221.0 0.0411052 0.960576 -0.0461926 0.0 0.0 0.0461926 0.0 0.0 0.0461926 -0.0510225 0.00668643 0.0574903 0.0 0.0 -0.0574903 0.0 0.0 -0.0574903 0.0214774 0.98777 -2.16943e-18 -0.0526213 0.00108224 0.0 0.0965354 0.949194 -0.123361 0.0617292 -0.0935191 0.161343 0.0603695 -0.0915026 0.16056 -0.016549 0.00465633 0.0236889 -0.0304202 0.0479321 -0.0362819 -0.0312157 0.0494497 -0.0369356 0.08414261 0.9834…
235.0 0.0713172 0.956091 -0.0803173 0.0 0.0 0.0803173 0.0 0.0 0.0803173 -0.0852515 0.0141457 0.0965462 0.0 0.0 -0.0965462 0.0 0.0 -0.0965462 0.0526949 0.986595 -2.16943e-18 -0.088256 0.00483139 0.0 0.140453 0.938471 -0.191448 0.0762245 -0.0840185 0.209293 0.0764455 -0.0843693 0.209423 0.0325954 -0.00775909 -0.030727 -0.00407462 -0.00635665 0.0411502 -0.00405669 -0.00639204 0.0411713 0.1329587 0.9…
246.0 0.00191815 0.964836 -0.00215083 0.0 0.0 0.00215083 0.0 0.0 0.00215083 0.0323864 -0.00280074 -0.0363175 0.0 0.0 0.0363175 0.0 0.0 0.0363175 -0.018839599999999998 0.987711 -2.16943e-18 0.0332395 0.000780547 0.0 0.136091 0.939198 -0.188468 0.0785612 -0.0866981 0.206653 0.0789657 -0.0873345 0.206889 0.0267101 -0.00609229 -0.0263228 -0.0101611 0.0103702 0.0261024 -0.0100472 0.0101504 0.0262093 0…
252.0 0.00441321 0.964617 -0.00494909 0.0 0.0 0.00494909 0.0 0.0 0.00494909 -0.0748573 0.00668467 0.0839642 0.0 0.0 -0.0839642 0.0 0.0 -0.0839642 -0.0162784 0.987768 -2.16943e-18 -0.0768529 -0.00158954 0.0 0.100028 0.947533 -0.144979 0.075101 -0.0836674 0.163596 0.0780902 -0.088081 0.165022 -0.0104215 -0.000539194 -0.0147854 0.0529285 -0.047112 0.00896891 0.0512808 -0.0439438 0.00744454 0.0907186…
284.0 0.0352686 0.961322 -0.0396188 0.0 0.0 0.0396188 0.0 0.0 0.0396188 -0.0732464 0.00910948 0.0824621 0.0 0.0 -0.0824621 0.0 0.0 -0.0824621 0.015460000000000002 0.987874 -2.16943e-18 -0.0754868 0.00105612 0.0 0.0934158 0.954189 -0.0569245 -0.00302517 -0.0998594 0.169873 -0.0086553 -0.0907225 0.164908 0.0203654 -0.0104889 -0.111283 0.112935 -0.0348963 0.033156 0.120786 -0.0508718 0.0462608 0.069…
297.0 0.0558296 0.958522 -0.0628024 0.0 0.0 0.0628024 0.0 0.0 0.0628024 -0.201955 0.0298857 0.228084 0.0 0.0 -0.228084 0.0 0.0 -0.228084 0.036677100000000004 0.987331 -2.16943e-18 -0.208667 0.00776041 0.0 0.0843444 0.954015 -0.0804687 0.0269281 -0.0839864 0.147579 0.024549 -0.080546 0.146519 0.00769647 0.00674757 0.111284 -0.121806 -0.0135153 0.0240378 -0.12173 -0.0136579 0.0240987 0.06619671 0.9…
305.0 -0.00513592 0.965418 0.00575685 0.0 0.0 -0.00575685 0.0 0.0 -0.00575685 0.0889714 -0.0069858 -0.0997059 0.0 0.0 0.0997059 0.0 0.0 0.0997059 -0.026076000000000002 0.987513 -2.16943e-18 0.0912359 0.00286446 0.0 0.111814 0.944359 -0.164561 0.0880126 -0.0967782 0.183377 0.08796 -0.0967016 0.183353 0.00260788 0.000270987 0.00753838 -0.0131017 0.00363129 0.00193076 -0.0131107 0.00364842 0.0019239…
320.0 0.0605343 0.957813 -0.0681178 0.0 0.0 0.0681178 0.0 0.0 0.0681178 -0.0547132 0.00839401 0.0618414 0.0 0.0 -0.0618414 0.0 0.0 -0.0618414 0.0415395 0.987138 -2.16943e-18 -0.0565648 0.00240482 0.0 0.12869 0.941716 -0.173124 0.0691667 -0.0804805 0.19449 0.0697803 -0.0814503 0.194845 0.0231024 -0.00545817 -0.0287346 -0.00340019 0.0109752 0.0211468 -0.00329931 0.0107795 0.0212516 0.1196719 0.9801…
322.0 -0.115368 0.967263 0.129005 0.0 0.0 -0.129005 0.0 0.0 -0.129005 0.3813 0.0171287 -0.426423 0.0 0.0 0.426423 0.0 0.0 0.426423 -0.138351 0.97704 -2.16943e-18 0.385732 0.0601274 0.0 0.10376 0.94658 -0.151473 0.0843407 -0.0941692 0.171352 0.0855174 -0.09587 0.171876 -0.00740297 0.00189362 0.0126621 -0.00634327 0.00361738 -0.00993564 -0.00636393 0.00365756 -0.0099553 0.0954711 0.982993 -2.16943e…
331.0 0.0345086 0.961416 -0.0387632 0.0 0.0 0.0387632 0.0 0.0 0.0387632 0.100891 -0.0124599 -0.113573 0.0 0.0 0.113573 0.0 0.0 0.113573 0.014676800000000004 0.987885 -2.16943e-18 0.103967 -0.00136561 0.0 0.102216 0.948958 -0.124553 0.048055 -0.0765273 0.163081 0.0468566 -0.0746935 0.162443 0.0461568 -0.00115193 0.0482936 -0.147869 0.076908 0.0226409 -0.149574 0.0801857 0.021082 0.0886626000000000…
332.0 -0.0203964 0.966485 0.0228478 0.0 0.0 -0.0228478 0.0 0.0 -0.0228478 0.16267 -0.00997856 -0.182078 0.0 0.0 0.182078 0.0 0.0 0.182078 -0.04171 0.986888 -2.16943e-18 0.166497 0.00807758 0.0 0.135821 0.939532 -0.187007 0.0773442 -0.0845182 0.204232 0.0774779 -0.0847289 0.204311 0.0257124 -0.00642595 -0.0303409 0.00317664 -0.00475158 0.0319132 0.00319824 -0.00479318 0.0319321 0.1282749 0.979043 …
335.0 0.0747645 0.955512 -0.0842226 0.0 0.0 0.0842226 0.0 0.0 0.0842226 0.0857342 -0.0145701 -0.0971566 0.0 0.0 0.0971566 0.0 0.0 0.0971566 0.0562645 0.986393 -2.16943e-18 0.0887943 -0.00520874 0.0 0.0921818 0.949237 -0.132865 0.0783852 -0.0944841 0.159015 0.0769701 -0.0924845 0.158431 -0.0137124 0.00347284 0.0269585 -0.0124148 0.000634126 -0.0151778 -0.0122789 0.000371894 -0.0150512 0.0823075 0.…
336.0 0.0518442 0.959103 -0.0583028 0.0 0.0 0.0583028 0.0 0.0 0.0583028 -0.217827 0.0312335 0.245847 0.0 0.0 -0.245847 0.0 0.0 -0.245847 0.0325603 0.987475 -2.16943e-18 -0.224953 0.0073527 0.0 0.127619 0.942652 -0.166257 0.0635022 -0.0774949 0.1903 0.0597973 -0.0721786 0.188383 0.024321 -0.00673726 -0.0410461 0.0183036 -0.00841624 0.0311588 0.0235449 -0.0183795 0.0350243 0.11751500000000001 0.980…
338.0 0.0737759 0.95568 -0.0831023 0.0 0.0 0.0831023 0.0 0.0 0.0831023 0.0327198 -0.00552283 -0.037072 0.0 0.0 0.037072 0.0 0.0 0.037072 0.0552406 0.986452 -2.16943e-18 0.0338834 -0.00194954 0.0 0.100218 0.95034 -0.104555 0.038394 -0.0939536 0.169451 0.0382716 -0.0937707 0.169416 0.00230667 -0.0174997 -0.266653 0.243517 0.0751532 -0.047685 0.243568 0.0750821 -0.0478217 0.08411037 0.983121 -2.1694…
347.0 0.0451096 0.960042 -0.0507059 0.0 0.0 0.0507059 0.0 0.0 0.0507059 0.149647 -0.0202985 -0.168719 0.0 0.0 0.168719 0.0 0.0 0.168719 0.0256083 0.987676 -2.16943e-18 0.154414 -0.00387304 0.0 0.0891069 0.950141 -0.124623 0.0746041 -0.0966775 0.156747 0.072005 -0.0930498 0.155719 -0.0117062 0.00541361 0.0559063 -0.0492055 0.00713065 -0.0138307 -0.0491826 0.00708565 -0.0138096 0.07831008 0.984345 …
349.0 0.0608047 0.957771 -0.0684235 0.0 0.0 0.0684235 0.0 0.0 0.0684235 -0.0593406 0.0091225 0.0670749 0.0 0.0 -0.0670749 0.0 0.0 -0.0670749 0.0418192 0.987126 -2.16943e-18 -0.0613509 0.00262708 0.0 0.131849 0.939814 -0.18831 0.0875057 -0.0935839 0.204448 0.0848118 -0.0895574 0.20295 0.0179193 -0.00319986 -0.00658095 -0.0172587 0.00441058 0.01937 -0.0222674 0.013844 0.0163478 0.125268 0.979328 -2…
354.0 0.0252829 0.962506 -0.0283845 0.0 0.0 0.0283845 0.0 0.0 0.0283845 0.152135 -0.0171875 -0.171048 0.0 0.0 0.171048 0.0 0.0 0.171048 0.005175300000000008 0.98796 -2.16943e-18 0.156594 -0.000431489 0.0 0.125105 0.94561 -0.125612 0.0223149 -0.0784254 0.188988 0.0247032 -0.08218 0.190359 0.0362605 -0.0265608 -0.296247 0.294597 -0.0436352 0.0502087 0.29381 -0.042123 0.049464 0.108234 0.98051 -2.16…
363.0 0.0819297 0.954265 -0.0923481 0.0 0.0 0.0923481 0.0 0.0 0.0923481 -0.00979855 0.00174724 0.0111197 0.0 0.0 -0.0111197 0.0 0.0 -0.0111197 0.0636888 0.985927 -2.16943e-18 -0.0101575 0.000678705 0.0 0.10562 0.946012 -0.155525 0.0873697 -0.096181 0.174388 0.0871166 -0.0958147 0.174274 -0.00661056 0.00180093 0.0138191 -0.00565304 -0.00194915 -0.00621756 -0.00563836 -0.00197769 -0.00620225 0.0977…
371.0 -0.0590514 0.968019 0.066071 0.0 0.0 -0.066071 0.0 0.0 -0.066071 0.226911 -0.00409447 -0.253549 0.0 0.0 0.253549 0.0 0.0 0.253549 -0.08118099999999999 0.984117 -2.16943e-18 0.231149 0.021256 0.0 0.0984054 0.95048 -0.10499 0.0418773 -0.0961081 0.168955 0.0404563 -0.0940981 0.168389 0.00391348 -0.0186624 -0.285427 0.248643 0.100679 -0.0619768 0.247187 0.103503 -0.0634852 0.08264522 0.983273 -…
388.0 0.0407082 0.960628 -0.0457453 0.0 0.0 0.0457453 0.0 0.0 0.0457453 0.105926 -0.0138333 -0.119347 0.0 0.0 0.119347 0.0 0.0 0.119347 0.0210679 0.987779 -2.16943e-18 0.10924 -0.00219779 0.0 0.184908 0.929028 -0.205659 0.00769578 -0.0299352 0.230744 0.0096843 -0.0323534 0.232143 0.118332 -0.0419794 -0.234611 0.0688894 0.0644529 0.102136 0.00529498 0.186233 0.0479467 0.1709686 0.971358 -2.16943e-…
397.0 0.0836705 0.953953 -0.094324 0.0 0.0 0.094324 0.0 0.0 0.094324 -0.311583 0.0561957 0.35372 0.0 0.0 -0.35372 0.0 0.0 -0.35372 0.06549355 0.985805 -2.16943e-18 -0.323068 0.0222281 0.0 0.105761 0.948887 -0.1221 0.0394752 -0.0710565 0.163736 0.0406085 -0.0728215 0.164369 0.0398165 -0.0025228 0.0197108 -0.114741 0.0868259 0.00818428 -0.113041 0.0835579 0.00974531 0.0912665 0.983156 -2.16943e-18 …
409.0 -0.0426804 0.967574 0.0477741 0.0 0.0 -0.0477741 0.0 0.0 -0.0477741 0.215458 -0.00783306 -0.240871 0.0 0.0 0.240871 0.0 0.0 0.240871 -0.064488 0.985499 -2.16943e-18 0.219924 0.0161722 0.0 0.185441 0.927303 -0.232871 0.0361051 -0.0294365 0.227762 0.0417147 -0.0402179 0.232808 0.104655 -0.0188482 -0.185797 0.0307625 0.0871497 -0.0319044 0.0523088 0.0457959 -0.0124227 0.17652099999999998 0.971…
410.0 0.145749 0.940466 -0.165311 0.0 0.0 0.165311 0.0 0.0 0.165311 -0.417369 0.106316 0.48118 0.0 0.0 -0.48118 0.0 0.0 -0.48118 0.1301167 0.979047 -2.16943e-18 -0.43623 0.0613331 0.0 0.128255 0.942749 -0.161425 0.0510057 -0.068987 0.189456 0.0487187 -0.0642214 0.185247 0.0367007 -0.00902828 -0.049872 0.000336729 0.0151457 0.0343915 0.00366571 0.00776994 0.0440516 0.1166949 0.980401 -2.16943e-18 …
413.0 0.0383752 0.96093 -0.0431171 0.0 0.0 0.0431171 0.0 0.0 0.0431171 -0.0315536 0.00403639 0.0355393 0.0 0.0 -0.0355393 0.0 0.0 -0.0355393 0.0186623 0.987824 -2.16943e-18 -0.0325313 0.00056897 0.0 0.102052 0.948494 -0.127337 0.0487183 -0.0745871 0.159982 0.0502794 -0.0783641 0.164083 0.0236173 -0.000157463 0.0225569 -0.0905602 0.0716648 0.00132434 -0.0888387 0.0683558 0.00290483 0.0888364000000…
415.0 -0.0772052 0.968162 0.0863537 0.0 0.0 -0.0863537 0.0 0.0 -0.0863537 0.333093 0.000746193 -0.372137 0.0 0.0 0.372137 0.0 0.0 0.372137 -0.099653 0.98223 -2.16943e-18 0.338558 0.0380718 0.0 0.0844337 0.954275 -0.0756874 0.0208434 -0.0838296 0.148729 0.0209437 -0.08396 0.148765 0.0132858 0.00621362 0.123166 -0.116394 -0.0617565 0.0549651 -0.116225 -0.0620767 0.0550823 0.06543273000000001 0.9844…
416.0 0.0500832 0.959353 -0.0563155 0.0 0.0 0.0563155 0.0 0.0 0.0563155 -0.0335229 0.00473878 0.0378245 0.0 0.0 -0.0378245 0.0 0.0 -0.0378245 0.0307418 0.987533 -2.16943e-18 -0.0346121 0.00106246 0.0 0.0955109 0.949966 -0.119802 0.0534705 -0.0819965 0.158382 0.0534742 -0.0819949 0.158379 0.00775817 -0.0107813 -0.148904 0.123007 0.0517146 -0.0258327 0.123101 0.0515351 -0.0257618 0.08236469 0.98390…
419.0 0.0652724 0.957073 -0.0734755 0.0 0.0 0.0734755 0.0 0.0 0.0734755 0.0548848 -0.00872155 -0.0620873 0.0 0.0 0.0620873 0.0 0.0 0.0620873 0.0464395 0.986916 -2.16943e-18 0.0567759 -0.0027186 0.0 0.0930183 0.950831 -0.114034 0.0427118 -0.0673805 0.146038 0.047691 -0.0752589 0.151618 -0.0258578 -0.00870023 -0.161327 0.204461 -0.00170065 -0.0345773 0.207553 -0.00652751 -0.039484 0.07895494 0.9842…
420.0 0.0520998 0.959066 -0.0585913 0.0 0.0 0.0585913 0.0 0.0 0.0585913 -0.00878476 0.00126221 0.00991522 0.0 0.0 -0.00991522 0.0 0.0 -0.00991522 0.0328243 0.987466 -2.16943e-18 -0.00907247 0.000299158 0.0 0.113758 0.94554 -0.150787 0.0623705 -0.0778056 0.176273 0.0623084 -0.0777094 0.176239 0.021705 -0.00362269 -0.00608714 -0.010715 -0.0179879 0.0347874 -0.0107156 -0.0179864 0.0347857 0.1030559 …
422.0 0.171668 0.933448 -0.195312 0.0 0.0 0.195312 0.0 0.0 0.195312 -0.556697 0.159734 0.647045 0.0 0.0 -0.647045 0.0 0.0 -0.647045 0.15725329999999998 0.974816 -2.16943e-18 -0.583863 0.100034 0.0 0.151383 0.93668 -0.195976 0.0647461 -0.074589 0.215866 0.0637351 -0.0733503 0.214527 0.0541814 -0.0117518 -0.0347963 -0.0452014 0.0299712 0.0500176 -0.0463985 0.032272 0.0489273 0.1428352 0.977142 -2.1…
424.0 0.100973 0.950656 -0.114003 0.0 0.0 0.114003 0.0 0.0 0.114003 -0.268602 0.0539218 0.306072 0.0 0.0 -0.306072 0.0 0.0 -0.306072 0.08345365 0.984391 -2.16943e-18 -0.279116 0.0247309 0.0 0.0815664 0.954651 -0.0751828 0.0243179 -0.083743 0.144626 0.0236463 -0.0824622 0.143641 0.00556578 0.00822916 0.128688 -0.139687 -0.0101963 0.0214003 -0.136434 -0.016853 0.0270824 0.0629905 0.984747 -2.16943e…
425.0 0.0239565 0.962655 -0.0268933 0.0 0.0 0.0268933 0.0 0.0 0.0268933 -0.145572 0.0162261 0.163642 0.0 0.0 -0.163642 0.0 0.0 -0.163642 0.003810099999999997 0.987963 -2.16943e-18 -0.149814 0.000189404 0.0 0.118092 0.945407 -0.148338 0.0539195 -0.0729522 0.177392 0.0527587 -0.0711325 0.176764 0.026152 -0.00540144 -0.0257478 -0.00749163 0.00572348 0.027698 -0.00811816 0.00696242 0.026901 0.106307 …
430.0 -0.0116963 0.965909 0.0131067 0.0 0.0 -0.0131067 0.0 0.0 -0.0131067 0.0582256 -0.00414137 -0.0652147 0.0 0.0 0.0652147 0.0 0.0 0.0652147 -0.032801 0.987277 -2.16943e-18 0.0596593 0.0023121 0.0 0.108711 0.944966 -0.162454 0.0896226 -0.0962541 0.179136 0.089521 -0.0961059 0.179089 -0.00511318 0.00104345 0.0058651 0.00140482 -0.00271638 -0.00455355 0.00141075 -0.00272782 -0.00454795 0.1014104 …
431.0 0.0325522 0.961655 -0.0365613 0.0 0.0 0.0365613 0.0 0.0 0.0365613 0.102494 -0.0124289 -0.115347 0.0 0.0 0.115347 0.0 0.0 0.115347 0.012661000000000006 0.987909 -2.16943e-18 0.105594 -0.00115443 0.0 0.126231 0.941422 -0.180056 0.0853188 -0.0914005 0.196187 0.0847169 -0.0904763 0.195867 0.0155913 -0.00370286 -0.0141546 0.00653516 -0.0204246 0.0280431 0.0066312 -0.020608 0.0281254 0.1191927000…
435.0 0.0778827 0.954977 -0.0877573 0.0 0.0 0.0877573 0.0 0.0 0.0877573 0.0224829 -0.00390266 -0.0254938 0.0 0.0 0.0254938 0.0 0.0 0.0254938 0.0594946 0.986197 -2.16943e-18 0.0232945 -0.00144912 0.0 0.148429 0.936687 -0.197904 0.0728556 -0.0827434 0.217844 0.0722146 -0.0817139 0.217455 0.0471328 -0.00993841 -0.0293284 -0.0431971 0.0316567 0.0408539 -0.0436416 0.0325121 0.0404481 0.1407642 0.97720…
444.0 -0.0513852 0.967848 0.0575041 0.0 0.0 -0.0575041 0.0 0.0 -0.0575041 0.153166 -0.0040766 -0.171179 0.0 0.0 0.171179 0.0 0.0 0.171179 -0.073368 0.984802 -2.16943e-18 0.156174 0.0130132 0.0 0.11843 0.94466 -0.153904 0.0572695 -0.0736499 0.180329 0.0566679 -0.0726959 0.179977 0.0108843 -0.00550552 -0.054984 0.0451023 0.000437082 0.00948611 0.0450457 0.00054667 0.00943017 0.107294 0.981563 -2.16…
445.0 0.115055 0.947711 -0.130076 0.0 0.0 0.130076 0.0 0.0 0.130076 -0.359593 0.0782209 0.411136 0.0 0.0 -0.411136 0.0 0.0 -0.411136 0.0981004 0.982975 -2.16943e-18 -0.374345 0.039242 0.0 0.196629 0.923145 -0.252613 0.0440989 -0.0298497 0.242009 0.0481656 -0.0386028 0.24408 0.0933854 -0.0344451 -0.304964 0.377473 -0.31864 0.18521 0.388219 -0.338888 0.190243 0.18957000000000002 0.968576 -2.16943e-…
446.0 -0.0821622 0.968137 0.0918918 0.0 0.0 -0.0918918 0.0 0.0 -0.0918918 0.263855 0.00205238 -0.294791 0.0 0.0 0.294791 0.0 0.0 0.294791 -0.10468999999999999 0.981649 -2.16943e-18 0.26802 0.0316437 0.0 0.0892734 0.951167 -0.112433 0.049629 -0.0758517 0.147189 0.0515408 -0.0793552 0.149599 -0.0147193 0.00127237 0.00249835 0.0421446 -0.0526518 0.0130193 0.0395765 -0.0475798 0.00974665 0.075647591 …
450.0 0.0558392 0.958521 -0.0628132 0.0 0.0 0.0628132 0.0 0.0 0.0628132 0.153688 -0.0227447 -0.173572 0.0 0.0 0.173572 0.0 0.0 0.173572 0.036687000000000004 0.987331 -2.16943e-18 0.158795 -0.0059074 0.0 0.0978844 0.94808 -0.14272 0.072368 -0.0772567 0.157647 0.0745464 -0.0805258 0.158738 -0.0059672 -0.0025628 -0.0223725 0.093254 -0.119699 0.0488916 0.0902244 -0.113877 0.0460952 0.0883255 0.98379 …
458.0 -0.0849353 0.968112 0.0949901 0.0 0.0 -0.0949901 0.0 0.0 -0.0949901 0.349328 0.00379965 -0.390297 0.0 0.0 0.390297 0.0 0.0 0.390297 -0.107507 0.981312 -2.16943e-18 0.354721 0.0429948 0.0 0.103464 0.946473 -0.152134 0.0852148 -0.09525 0.172221 0.0850946 -0.0950763 0.172167 -0.00661575 0.0016342 0.0108655 -0.00434078 0.001599 -0.00812372 -0.00433689 0.00159145 -0.00811995 0.0952247 0.982941 -…
459.0 0.129418 0.944463 -0.146528 0.0 0.0 0.146528 0.0 0.0 0.146528 -0.341593 0.0802128 0.392012 0.0 0.0 -0.392012 0.0 0.0 -0.392012 0.1130662 0.981281 -2.16943e-18 -0.356268 0.0432834 0.0 0.0842081 0.954009 -0.0818929 0.028545 -0.0825279 0.145929 0.0278442 -0.0815194 0.14562 0.00703627 0.00789565 0.117978 -0.148705 0.0260658 0.00465313 -0.149019 0.0266678 0.00437082 0.06644136 0.984699 -2.16943e…
460.0 0.00477972 0.964584 -0.00536019 0.0 0.0 0.00536019 0.0 0.0 0.00536019 0.041803 -0.00375028 -0.0468903 0.0 0.0 0.0468903 0.0 0.0 0.0468903 -0.015902100000000002 0.987776 -2.16943e-18 0.0429193 0.000870043 0.0 0.109658 0.947262 -0.134113 0.045441 -0.0716334 0.170271 0.045518 -0.0717551 0.170318 0.033765 -0.00330708 0.00415051 -0.0802904 0.0666094 0.0100461 -0.0801978 0.0664336 0.0101167 0.096…
467.0 0.0461889 0.959895 -0.0519229 0.0 0.0 0.0519229 0.0 0.0 0.0519229 -0.0130099 0.00178081 0.0146703 0.0 0.0 -0.0146703 0.0 0.0 -0.0146703 0.026722000000000003 0.987647 -2.16943e-18 -0.0134261 0.000353104 0.0 0.0959981 0.948617 -0.136439 0.0725974 -0.0863118 0.160184 0.0720338 -0.085486 0.159927 0.00144139 -0.000324856 0.0141647 0.0229766 -0.0768965 0.0398824 0.0234228 -0.0777487 0.0402577 0.0…
470.0 0.068932 0.956484 -0.0776166 0.0 0.0 0.0776166 0.0 0.0 0.0776166 -0.048014 0.00783373 0.0543511 0.0 0.0 -0.0543511 0.0 0.0 -0.0543511 0.05022600000000001 0.986727 -2.16943e-18 -0.0496912 0.00258566 0.0 0.208347 0.92366 -0.266155 0.0425442 -0.0235959 0.225813 0.0431691 -0.024926 0.226645 0.144458 -0.0225761 -0.2238 0.21665 -0.276526 0.108935 0.196354 -0.237551 0.0903713 0.201828 0.970185 -2.…
477.0 -0.0732049 0.968162 0.0818844 0.0 0.0 -0.0818844 0.0 0.0 -0.0818844 0.236483 -0.000527133 -0.264202 0.0 0.0 0.264202 0.0 0.0 0.264202 -0.09558599999999999 0.982678 -2.16943e-18 0.240481 0.025955 0.0 0.0914851 0.956634 -0.0204241 -0.0374403 -0.105812 0.173352 -0.0352133 -0.10914 0.174832 0.0743768 -0.00330211 0.0838417 -0.18267 0.00234598 0.0987744 -0.183603 0.00453688 0.0952174 0.0624371 0.…
484.0 -0.0142051 0.966084 0.0159163 0.0 0.0 -0.0159163 0.0 0.0 -0.0159163 0.171594 -0.0117204 -0.192154 0.0 0.0 0.192154 0.0 0.0 0.192154 -0.035371 0.987174 -2.16943e-18 0.175765 0.00730642 0.0 0.111659 0.946123 -0.146907 0.0578163 -0.0728172 0.171923 0.056719 -0.0710876 0.171297 0.0130604 -0.00655892 -0.0573787 0.0729245 -0.0533435 0.038018 0.0736531 -0.0547363 0.0386461 0.10034610000000001 0.98…
488.0 0.111767 0.94842 -0.126318 0.0 0.0 0.126318 0.0 0.0 0.126318 -0.298486 0.0637548 0.340995 0.0 0.0 -0.340995 0.0 0.0 -0.340995 0.0946778 0.983327 -2.16943e-18 -0.3106 0.0313801 0.0 0.096367 0.950015 -0.117696 0.0515326 -0.0840595 0.160277 0.0517226 -0.0843369 0.160365 0.00520782 -0.01118 -0.164649 0.12984 0.0770905 -0.0423014 0.130025 0.0767368 -0.0421387 0.08282325 0.983792 -2.16943e-18 0.0…
491.0 0.0825035 0.954162 -0.0929993 0.0 0.0 0.0929993 0.0 0.0 0.0929993 0.0818451 -0.0146493 -0.0928914 0.0 0.0 0.0928914 0.0 0.0 0.0928914 0.0642836 0.985887 -2.16943e-18 0.0848493 -0.00572499 0.0 0.11212 0.944903 -0.160457 0.077622 -0.084377 0.17715 0.0751351 -0.0797899 0.173903 -0.00726606 -0.00285815 -0.0488345 0.0704181 -0.0184097 -0.00248992 0.0768324 -0.0315148 0.00852089 0.1034921 0.98213…
496.0 0.0161719 0.963489 -0.0181465 0.0 0.0 0.0181465 0.0 0.0 0.0181465 0.0961673 -0.00986849 -0.108003 0.0 0.0 0.108003 0.0 0.0 0.108003 -0.004197499999999993 0.987938 -2.16943e-18 0.0988745 0.000739843 0.0 0.097159 0.953486 -0.060323 -0.00386217 -0.0996514 0.172882 -0.00554822 -0.0973838 0.172538 0.0128242 -0.01952 -0.246782 0.295261 -0.0887474 0.0452633 0.296381 -0.0908401 0.0459005 0.07375492…
499.0 0.0555874 0.958558 -0.0625288 0.0 0.0 0.0625288 0.0 0.0 0.0625288 0.104513 -0.0154368 -0.11803 0.0 0.0 0.11803 0.0 0.0 0.11803 0.0364268 0.987341 -2.16943e-18 0.107983 -0.00398636 0.0 0.12163 0.943801 -0.160312 0.0625443 -0.0765447 0.184363 0.0623392 -0.0762207 0.184245 0.020715 -0.00533685 -0.0292607 0.0146236 -0.0169483 0.031584 0.0146413 -0.0169821 0.0316001 0.1113486 0.981202 -2.16943e-…
505.0 0.118485 0.946958 -0.133999 0.0 0.0 0.133999 0.0 0.0 0.133999 -0.254984 0.0565142 0.291784 0.0 0.0 -0.291784 0.0 0.0 -0.291784 0.1016715 0.982593 -2.16943e-18 -0.265561 0.0288921 0.0 0.185342 0.928792 -0.23295 0.0422626 -0.0381457 0.220256 0.0462448 -0.0459542 0.226332 0.0997305 -0.00788152 -0.127042 0.05238 -0.0557199 -0.00617153 0.00301991 0.0387401 -0.0476183 0.176865 0.972632 -2.16943e-…
508.0 0.027287 0.962278 -0.030638 0.0 0.0 0.030638 0.0 0.0 0.030638 -0.0226369 0.00260908 0.0254577 0.0 0.0 -0.0254577 0.0 0.0 -0.0254577 0.007238400000000006 0.987952 -2.16943e-18 -0.0233062 0.000116741 0.0 0.100653 0.946974 -0.149127 0.0841583 -0.0942766 0.169296 0.0851415 -0.0956917 0.169728 -0.00880984 0.00237301 0.0180561 -0.00833855 -0.000333973 -0.00938394 -0.00839907 -0.000217558 -0.00943…
520.0 0.0728294 0.955839 -0.0820301 0.0 0.0 0.0820301 0.0 0.0 0.0820301 -0.0963209 0.016152 0.109113 0.0 0.0 -0.109113 0.0 0.0 -0.109113 0.054260600000000006 0.986508 -2.16943e-18 -0.0997345 0.00563111 0.0 0.104698 0.946193 -0.154254 0.0862115 -0.0952108 0.173305 0.0863791 -0.0954536 0.17338 -0.00709989 0.00168724 0.0107305 -0.00345055 0.0013062 -0.00858627 -0.00345352 0.00131185 -0.00858851 0.09…
522.0 0.0752554 0.955429 -0.0847789 0.0 0.0 0.0847789 0.0 0.0 0.0847789 -0.238261 0.0406275 0.27003 0.0 0.0 -0.27003 0.0 0.0 -0.27003 0.0567729 0.986363 -2.16943e-18 -0.246781 0.0146141 0.0 0.123986 0.94232 -0.174293 0.0819796 -0.0896338 0.191998 0.0819021 -0.0895176 0.191959 0.0146587 -0.00342535 -0.0131195 0.00655862 -0.0203526 0.0269068 0.00653395 -0.0203059 0.0268912 0.1163621 0.980701 -2.169…
529.0 0.0374723 0.961045 -0.0421002 0.0 0.0 0.0421002 0.0 0.0 0.0421002 0.00502152 -0.000637171 -0.00565508 0.0 0.0 0.00565508 0.0 0.0 0.00565508 0.0177314 0.98784 -2.16943e-18 0.00517653 -8.52714e-05 0.0 0.111261 0.944619 -0.164334 0.0854356 -0.0899931 0.178942 0.0855027 -0.0900931 0.178975 -0.00470333 -0.000563562 -0.0104576 0.0300912 -0.0254743 0.00583943 0.030074 -0.0254412 0.00582289 0.10370…
539.0 0.0755562 0.955377 -0.0851198 0.0 0.0 0.0851198 0.0 0.0 0.0851198 -0.078746 0.0134551 0.0892509 0.0 0.0 -0.0892509 0.0 0.0 -0.0892509 0.0570845 0.986344 -2.16943e-18 -0.0815648 0.00485809 0.0 0.133072 0.940558 -0.180424 0.0722553 -0.0809065 0.199126 0.0715709 -0.0798187 0.198724 0.0230633 -0.00676218 -0.0408028 0.0206852 -0.0107119 0.0308269 0.0207279 -0.0107922 0.0308569 0.1246859 0.979575…
545.0 0.0328449 0.96162 -0.0368907 0.0 0.0 0.0368907 0.0 0.0 0.0368907 -0.0791575 0.00962541 0.0890871 0.0 0.0 -0.0890871 0.0 0.0 -0.0890871 0.012962600000000005 0.987906 -2.16943e-18 -0.0815541 0.000918477 0.0 0.0994962 0.949786 -0.112553 0.0454335 -0.0918797 0.168825 0.0475661 -0.094991 0.169775 0.00815774 -0.0171896 -0.250829 0.2143 0.0851672 -0.0472744 0.215505 0.0828258 -0.0459618 0.0847614 …
560.0 -0.151566 0.964901 0.169535 0.0 0.0 -0.169535 0.0 0.0 -0.169535 0.419517 0.0359231 -0.470405 0.0 0.0 0.470405 0.0 0.0 0.470405 -0.174888 0.970584 -2.16943e-18 0.422481 0.0835159 0.0 0.122625 0.942558 -0.17328 0.0828605 -0.090512 0.190984 0.0830143 -0.0907442 0.191063 0.0067499 -0.00245315 -0.0263026 0.00567772 0.0271622 -0.00655028 0.00575494 0.0270145 -0.0064857 0.1150565 0.980843 -2.16943…
563.0 0.0698426 0.956335 -0.0786475 0.0 0.0 0.0786475 0.0 0.0 0.0786475 -0.00795485 0.00130629 0.00900628 0.0 0.0 -0.00900628 0.0 0.0 -0.00900628 0.051168500000000006 0.986677 -2.16943e-18 -0.00823367 0.000436947 0.0 0.151531 0.936177 -0.198645 0.0671511 -0.0773607 0.218906 0.0665365 -0.0763698 0.218522 0.05565 -0.0116598 -0.0301472 -0.0555367 0.0368479 0.0488259 -0.0545844 0.0350454 0.0494461 0.…
572.0 0.0189397 0.9632 -0.0212554 0.0 0.0 0.0212554 0.0 0.0 0.0212554 0.0972601 -0.0102863 -0.109266 0.0 0.0 0.109266 0.0 0.0 0.109266 -0.0013512999999999997 0.987955 -2.16943e-18 0.100032 0.000437504 0.0 0.103507 0.951915 -0.0745531 0.00335805 -0.0973007 0.178511 0.00200928 -0.0947449 0.176456 0.0132091 -0.0218039 -0.296342 0.304766 -0.00503512 -0.00317124 0.31018 -0.0162907 0.00738161 0.0816083…
573.0 -0.0232771 0.966657 0.026072 0.0 0.0 -0.026072 0.0 0.0 -0.026072 0.172297 -0.0100116 -0.192817 0.0 0.0 0.192817 0.0 0.0 0.192817 -0.04465899999999999 0.986741 -2.16943e-18 0.176288 0.0091224 0.0 0.073397 0.95336 -0.102767 0.0598493 -0.078235 0.128971 0.0652823 -0.0874647 0.134942 -0.0243009 0.00769224 0.108678 0.00716065 -0.18191 0.0710772 -0.00766019 -0.15263 0.0519731 0.060858800000000005…
574.0 0.112637 0.948233 -0.127312 0.0 0.0 0.127312 0.0 0.0 0.127312 -0.385306 0.0826993 0.440272 0.0 0.0 -0.440272 0.0 0.0 -0.440272 0.0955831 0.983235 -2.16943e-18 -0.400987 0.0409146 0.0 0.0934645 0.954702 -0.0553275 -0.00385244 -0.0951135 0.164349 -0.0051611 -0.0927979 0.160417 0.0433509 -0.0035239 0.0642102 -0.0360402 -0.165751 0.137563 -0.164616 0.0767577 0.0561737 0.07010352 0.98321 -2.1694…
575.0 0.0340565 0.961471 -0.0382543 0.0 0.0 0.0382543 0.0 0.0 0.0382543 -0.118715 0.0145999 0.133629 0.0 0.0 -0.133629 0.0 0.0 -0.133629 0.014210900000000005 0.987891 -2.16943e-18 -0.122328 0.00154452 0.0 0.10425 0.951016 -0.0862203 0.0159824 -0.0982106 0.177471 0.0172705 -0.100176 0.178269 0.0273974 -0.0226039 -0.304931 0.248533 0.086433 -0.0250885 0.249351 0.0848525 -0.0242742 0.084460310000000…
593.0 0.017664 0.963334 -0.0198224 0.0 0.0 0.0198224 0.0 0.0 0.0198224 0.00651169 -0.000679246 -0.00731441 0.0 0.0 0.00731441 0.0 0.0 0.00731441 -0.0026631999999999906 0.987948 -2.16943e-18 0.00669624 3.88827e-05 0.0 0.142964 0.937817 -0.19382 0.0755026 -0.084451 0.21282 0.0757347 -0.0848182 0.212956 0.0385496 -0.00815134 -0.0260516 -0.0293821 0.0187408 0.0366875 -0.0292398 0.0184675 0.036812 0.1…
606.0 0.16873 0.934285 -0.1919 0.0 0.0 0.1919 0.0 0.0 0.1919 -0.481627 0.136417 0.559247 0.0 0.0 -0.559247 0.0 0.0 -0.559247 0.1541733 0.975338 -2.16943e-18 -0.50493 0.0847374 0.0 0.18233 0.929227 -0.226118 0.0422271 -0.0433277 0.226443 0.0431879 -0.046211 0.227885 0.120778 -0.04814 -0.0355997 -0.293611 0.326232 0.140691 -0.312823 0.362863 0.125706 0.1732548 0.972557 -2.16943e-18 0.0948225 -0.039…
611.0 0.0331784 0.961579 -0.037266 0.0 0.0 0.037266 0.0 0.0 0.037266 0.163105 -0.0198954 -0.183574 0.0 0.0 0.183574 0.0 0.0 0.183574 0.013306200000000004 0.987902 -2.16943e-18 0.168051 -0.00195569 0.0 0.163485 0.934105 -0.196683 0.033027 -0.043895 0.210928 0.0392561 -0.0591779 0.217872 0.118614 -0.019812 0.00680164 -0.340168 0.358698 -0.0206395 -0.322355 0.324095 -0.000291218 0.15205000000000002 …
614.0 0.00795055 0.964294 -0.00891749 0.0 0.0 0.00891749 0.0 0.0 0.00891749 -0.028825 0.00268938 0.0323435 0.0 0.0 -0.0323435 0.0 0.0 -0.0323435 -0.01264599999999999 0.987836 -2.16943e-18 -0.0296063 -0.000494813 0.0 0.10218 0.948617 -0.125898 0.0452842 -0.0721171 0.160605 0.0444573 -0.071193 0.158378 -0.00172759 -0.00371391 -0.0566235 0.0662528 -0.00777852 0.00306741 0.0452505 0.0321678 -0.012728…
626.0 0.0324155 0.961672 -0.0364075 0.0 0.0 0.0364075 0.0 0.0 0.0364075 0.070082 -0.00848748 -0.0788686 0.0 0.0 0.0788686 0.0 0.0 0.0788686 0.012520200000000009 0.987911 -2.16943e-18 0.0722 -0.000778235 0.0 0.13597 0.939401 -0.187796 0.0795521 -0.0875324 0.205829 0.0821149 -0.0914861 0.207239 0.0212498 -0.00489059 -0.0292823 -0.016817 0.0422685 0.00381858 -0.0148166 0.0384352 0.0055334 0.1287348 …
632.0 -0.012485 0.965965 0.01399 0.0 0.0 -0.01399 0.0 0.0 -0.01399 0.189529 -0.0133123 -0.212266 0.0 0.0 0.212266 0.0 0.0 0.212266 -0.033609 0.987245 -2.16943e-18 0.194177 0.00769714 0.0 0.0844878 0.953938 -0.0801143 0.0242845 -0.0824492 0.148331 0.0239671 -0.0819874 0.148187 0.0084415 0.00534474 0.0971645 -0.0961404 -0.0355324 0.034509 -0.0960449 -0.0357153 0.0345938 0.06611552 0.984503 -2.16943…
636.0 0.0359231 0.96124 -0.0403558 0.0 0.0 0.0403558 0.0 0.0 0.0403558 0.100839 -0.0126165 -0.113537 0.0 0.0 0.113537 0.0 0.0 0.113537 0.016134600000000006 0.987865 -2.16943e-18 0.103932 -0.00153069 0.0 0.117687 0.943683 -0.166367 0.0816232 -0.0916835 0.186478 0.0818256 -0.0919876 0.18658 0.0115963 -0.00178579 -0.00273787 -0.012024 0.00145435 0.0133071 -0.0120032 0.00141435 0.013326 0.10964660000…
649.0 0.0573983 0.958288 -0.0645742 0.0 0.0 0.0645742 0.0 0.0 0.0645742 -0.213775 0.0320221 0.241497 0.0 0.0 -0.241497 0.0 0.0 -0.241497 0.0382981 0.98727 -2.16943e-18 -0.220923 0.00860824 0.0 0.0969786 0.953028 -0.0688982 0.00981341 -0.104701 0.173503 0.00810619 -0.102543 0.173384 -0.00650065 -0.0234325 -0.333273 0.412019 -0.0890491 0.0123304 0.41145 -0.0875986 0.00943819 0.075469914 0.982791 -2…
661.0 0.121118 0.94637 -0.137013 0.0 0.0 0.137013 0.0 0.0 0.137013 -0.370284 0.0832409 0.42401 0.0 0.0 -0.42401 0.0 0.0 -0.42401 0.10441450000000001 0.982291 -2.16943e-18 -0.385776 0.043148 0.0 0.10237 0.947796 -0.140047 0.0645053 -0.0770974 0.162691 0.0652891 -0.0782917 0.163101 -0.0114772 -0.00314768 -0.0580995 0.088805 -0.0245912 -0.00611738 0.0884667 -0.0239412 -0.00642608 0.0916166 0.983377 …
664.0 0.0851628 0.953682 -0.0960183 0.0 0.0 0.0960183 0.0 0.0 0.0960183 -0.2592 0.0472018 0.294344 0.0 0.0 -0.294344 0.0 0.0 -0.294344 0.06704101 0.985697 -2.16943e-18 -0.268805 0.0189523 0.0 0.0969051 0.951027 -0.100932 0.0371774 -0.0919465 0.165759 0.0373349 -0.0921767 0.16583 -0.00814313 -0.0154751 -0.256699 0.237012 0.092613 -0.0729646 0.237084 0.0924756 -0.072891 0.08059827 0.983472 -2.16943…
665.0 0.055549 0.958563 -0.0624854 0.0 0.0 0.0624854 0.0 0.0 0.0624854 -0.0285941 0.00422216 0.0322921 0.0 0.0 -0.0322921 0.0 0.0 -0.0322921 0.036387100000000006 0.987342 -2.16943e-18 -0.0295434 0.00108935 0.0 0.138482 0.938788 -0.191373 0.0804378 -0.0871257 0.208112 0.0802911 -0.0868955 0.208028 0.0287619 -0.00670876 -0.0243544 -0.00205097 -0.0142355 0.0406362 -0.00204348 -0.0142495 0.040642 0.1…
669.0 0.0495658 0.959426 -0.0557317 0.0 0.0 0.0557317 0.0 0.0 0.0557317 0.13323 -0.018754 -0.150313 0.0 0.0 0.150313 0.0 0.0 0.150313 0.0302076 0.987549 -2.16943e-18 0.13755 -0.00414187 0.0 0.105344 0.948192 -0.129922 0.0452431 -0.0673743 0.159835 0.0454965 -0.0694558 0.163933 -0.0173843 -0.00790827 -0.137337 0.188566 -0.0404465 -0.00578613 0.18068 -0.0243934 -0.0189545 0.0919603 0.983081 -2.1694…
673.0 0.0398809 0.960736 -0.0448132 0.0 0.0 0.0448132 0.0 0.0 0.0448132 0.0622968 -0.00807651 -0.0701812 0.0 0.0 0.0701812 0.0 0.0 0.0701812 0.020214800000000005 0.987795 -2.16943e-18 0.0642391 -0.00123253 0.0 0.104603 0.948837 -0.121973 0.0382948 -0.07032 0.164052 0.0382384 -0.0702322 0.16402 0.0231171 -0.00404548 -0.0218539 -0.0229469 0.0348795 0.00990453 -0.02299 0.0349622 0.00986578 0.0899269…
676.0 0.050509 0.959293 -0.056796 0.0 0.0 0.056796 0.0 0.0 0.056796 0.141246 -0.0200357 -0.159382 0.0 0.0 0.159382 0.0 0.0 0.159382 0.0311815 0.987519 -2.16943e-18 0.145843 -0.00454697 0.0 0.0817704 0.949373 -0.145453 0.0998262 -0.0846067 0.136124 0.101365 -0.0866451 0.136754 0.154761 0.0261026 0.436491 -0.93021 0.531152 -0.0324714 -0.918098 0.507917 -0.021734 0.075686457 0.985035 -2.16943e-18 0.…
679.0 -0.00729195 0.965585 0.00817277 0.0 0.0 -0.00817277 0.0 0.0 -0.00817277 0.101783 -0.00774438 -0.114042 0.0 0.0 0.114042 0.0 0.0 0.114042 -0.028286999999999993 0.987441 -2.16943e-18 0.104346 0.00352842 0.0 0.0981165 0.94761 -0.144559 0.0823316 -0.0941907 0.166469 0.0824481 -0.0943577 0.16652 -0.00975638 0.00233854 0.0163804 -0.00553479 -8.58823e-05 -0.0107594 -0.00554345 -6.91085e-05 -0.0107…
685.0 0.0483402 0.959598 -0.0543491 0.0 0.0 0.0543491 0.0 0.0 0.0543491 0.0149462 -0.00208282 -0.0168594 0.0 0.0 0.0168594 0.0 0.0 0.0168594 0.0289424 0.987586 -2.16943e-18 0.0154285 -0.00044323 0.0 0.114731 0.945431 -0.149584 0.0574828 -0.0749069 0.177047 0.0578764 -0.0755228 0.177268 0.0305569 -0.00389611 0.00354351 -0.0427519 0.00308041 0.0362034 -0.042618 0.00282173 0.0363319 0.1034558 0.9819…
693.0 0.127331 0.94495 -0.144133 0.0 0.0 0.144133 0.0 0.0 0.144133 -0.3253 0.0755655 0.373106 0.0 0.0 -0.373106 0.0 0.0 -0.373106 0.1108895 0.981543 -2.16943e-18 -0.339183 0.0403838 0.0 0.110958 0.945116 -0.159799 0.0859623 -0.0956493 0.179533 0.0843138 -0.0932289 0.178765 0.000437665 5.7219e-05 0.00279891 -0.000822438 -0.00520507 0.00322886 -0.000748028 -0.00534785 0.00329674 0.10302900000000001…
695.0 -0.0626181 0.968076 0.0700564 0.0 0.0 -0.0700564 0.0 0.0 -0.0700564 0.113094 -0.00158988 -0.126363 0.0 0.0 0.126363 0.0 0.0 0.126363 -0.08481399999999999 0.983776 -2.16943e-18 0.115156 0.0110525 0.0 0.0900585 0.94971 -0.128398 0.073633 -0.09102 0.154367 0.0732445 -0.0904006 0.15405 -0.00934838 0.00389338 0.0449413 -0.0188166 -0.0352226 0.0140878 -0.01865 -0.0355423 0.0142393 0.07955998 0.98…
706.0 0.21371 0.920256 -0.244545 0.0 0.0 0.244545 0.0 0.0 0.244545 -0.601888 0.20526 0.710463 0.0 0.0 -0.710463 0.0 0.0 -0.710463 0.201474 0.966114 -2.16943e-18 -0.634906 0.141255 0.0 0.114336 0.943565 -0.168068 0.086096 -0.0955703 0.187593 0.0854477 -0.0946057 0.187277 0.00902294 -0.000852012 0.00332618 -0.0189993 0.00853009 0.00714292 -0.0190895 0.00870388 0.00705911 0.1067833 0.98139 -2.16943e…
711.0 0.0801135 0.954587 -0.0902874 0.0 0.0 0.0902874 0.0 0.0 0.0902874 -0.0808133 0.0142386 0.0916763 0.0 0.0 -0.0916763 0.0 0.0 -0.0916763 0.0618063 0.986051 -2.16943e-18 -0.0837543 0.00542298 0.0 0.182888 0.929101 -0.226934 0.03808 -0.038437 0.2244 0.0389958 -0.0396315 0.225182 0.117673 -0.0459821 -0.0798052 -0.247352 0.339987 0.0929085 -0.252995 0.350728 0.0889479 0.1735036 0.972563 -2.16943e…
724.0 0.0714492 0.956069 -0.0804668 0.0 0.0 0.0804668 0.0 0.0 0.0804668 -0.0468195 0.00777589 0.0530238 0.0 0.0 -0.0530238 0.0 0.0 -0.0530238 0.052831600000000006 0.986588 -2.16943e-18 -0.0484703 0.00266067 0.0 0.0999614 0.949124 -0.12596 0.0539314 -0.0790806 0.161162 0.0535863 -0.0785583 0.160986 0.049447 -0.00316662 0.0282746 -0.116242 0.0495104 0.038444 -0.116567 0.0501361 0.0381416 0.0871818 …
731.0 0.0291456 0.962062 -0.0327284 0.0 0.0 0.0327284 0.0 0.0 0.0327284 -0.14447 0.0169574 0.162512 0.0 0.0 -0.162512 0.0 0.0 -0.162512 0.0091522 0.987941 -2.16943e-18 -0.148776 0.00105624 0.0 0.116649 0.945006 -0.152813 0.05802 -0.0729548 0.177734 0.060325 -0.0766274 0.179169 0.00912147 -0.00504163 -0.0529752 0.04356 0.00339435 0.00641221 0.0432572 0.0040486 0.00565379 0.10570750000000001 0.9817…
745.0 0.0712114 0.956109 -0.0801974 0.0 0.0 0.0801974 0.0 0.0 0.0801974 0.0325049 -0.00538951 -0.0368107 0.0 0.0 0.0368107 0.0 0.0 0.0368107 0.0525853 0.986601 -2.16943e-18 0.0336501 -0.00183806 0.0 0.0840915 0.954445 -0.0732443 0.0200353 -0.0863915 0.14966 0.0181422 -0.0836882 0.148846 0.0144546 0.00590036 0.12573 -0.109672 -0.0828222 0.0667178 -0.10859 -0.0849036 0.0677435 0.0647336 0.984416 -2…
750.0 0.0283684 0.962152 -0.0318542 0.0 0.0 0.0318542 0.0 0.0 0.0318542 -0.0939971 0.0109498 0.105725 0.0 0.0 -0.105725 0.0 0.0 -0.105725 0.00835190000000001 0.987946 -2.16943e-18 -0.0967892 0.000602542 0.0 0.12967 0.942532 -0.16166 0.0488704 -0.0676704 0.190529 0.0454308 -0.062634 0.188612 0.0406962 -0.00991221 -0.0542096 -0.00402343 0.0230252 0.0350933 0.00304042 0.00960492 0.0402174 0.11781130…
752.0 0.108772 0.949054 -0.122898 0.0 0.0 0.122898 0.0 0.0 0.122898 -0.33191 0.0697078 0.378904 0.0 0.0 -0.378904 0.0 0.0 -0.378904 0.0915623 0.983636 -2.16943e-18 -0.345247 0.0336882 0.0 0.0952816 0.94875 -0.135205 0.0754277 -0.0905483 0.15889 0.0759105 -0.0909169 0.158355 -0.0161523 0.00348298 0.0254948 0.00449464 -0.0240574 -0.000922885 0.00437664 -0.0238286 -0.00104765 0.0853206 0.983834 -2.1…
762.0 0.0984865 0.951151 -0.11117 0.0 0.0 0.11117 0.0 0.0 0.11117 -0.318689 0.0630381 0.362942 0.0 0.0 -0.362942 0.0 0.0 -0.362942 0.08087016 0.984616 -2.16943e-18 -0.331059 0.0283884 0.0 0.11749 0.945128 -0.152339 0.0596527 -0.0751533 0.177886 0.0595834 -0.0750403 0.17784 0.00330058 -0.004712 -0.060273 0.0561814 0.0078655 -0.00374612 0.0562319 0.00776638 -0.00368772 0.10657910000000001 0.981861 …
767.0 0.130649 0.944173 -0.14794 0.0 0.0 0.14794 0.0 0.0 0.14794 -0.3235 0.0764465 0.371373 0.0 0.0 -0.371373 0.0 0.0 -0.371373 0.1143496 0.981124 -2.16943e-18 -0.337452 0.0414812 0.0 0.113222 0.944463 -0.163247 0.0855853 -0.0951668 0.182879 0.0851675 -0.0945496 0.18268 0.00278726 -0.000102424 0.000328416 -0.0110534 0.0140861 -0.00336091 -0.0111154 0.0142053 -0.0034187 0.10544 0.98188 -2.16943e-1…
770.0 -0.0383439 0.967405 0.0429257 0.0 0.0 -0.0429257 0.0 0.0 -0.0429257 0.0797382 -0.00328609 -0.08916 0.0 0.0 0.08916 0.0 0.0 0.08916 -0.06005999999999999 0.985813 -2.16943e-18 0.0814344 0.00559147 0.0 0.0977695 0.94768 -0.144014 0.0824249 -0.0947104 0.166346 0.0819228 -0.0939781 0.166098 -0.0114674 0.00312456 0.0237715 -0.012814 0.0027574 -0.0136837 -0.0126721 0.00246564 -0.0134297 0.08886440…
772.0 0.0113242 0.963973 -0.0127036 0.0 0.0 0.0127036 0.0 0.0 0.0127036 0.073379 -0.00712662 -0.0823656 0.0 0.0 0.0823656 0.0 0.0 0.0823656 -0.0091802 0.987887 -2.16943e-18 0.0753995 0.000974625 0.0 0.103064 0.9482 -0.131536 0.0535141 -0.0772275 0.165151 0.0555203 -0.0802788 0.166158 0.041443 -0.00601205 -0.0213737 -0.0513037 0.0452509 0.0283314 -0.0496691 0.0420666 0.0301156 0.0905849 0.983166 -…
777.0 0.0201529 0.963071 -0.0226185 0.0 0.0 0.0226185 0.0 0.0 0.0226185 0.0969254 -0.0103845 -0.108906 0.0 0.0 0.108906 0.0 0.0 0.108906 -0.00010340000000000349 0.98796 -2.16943e-18 0.099703 0.000300159 0.0 0.109316 0.947626 -0.130871 0.0411698 -0.0684795 0.168233 0.0432888 -0.0718251 0.169461 0.0286393 -0.00662272 -0.0409294 0.00604275 0.00522693 0.0296541 0.00669557 0.00397135 0.030245 0.095486…
779.0 0.0979925 0.951249 -0.110607 0.0 0.0 0.110607 0.0 0.0 0.110607 -0.331228 0.0653248 0.37718 0.0 0.0 -0.37718 0.0 0.0 -0.37718 0.08035697 0.98466 -2.16943e-18 -0.344063 0.0293085 0.0 0.0725495 0.955355 -0.0738551 0.0419281 -0.0989751 0.140895 0.0398008 -0.0949876 0.137659 0.00922249 0.0192329 0.274608 -0.329336 0.0447256 0.0103627 -0.325109 0.0357863 0.0197223 0.055687 0.985229 -2.16943e-18 -…
795.0 0.0810992 0.954412 -0.0914057 0.0 0.0 0.0914057 0.0 0.0 0.0914057 -0.084678 0.0150171 0.0960794 0.0 0.0 -0.0960794 0.0 0.0 -0.0960794 0.0628279 0.985984 -2.16943e-18 -0.0877705 0.0057816 0.0 0.0960067 0.948276 -0.139883 0.0808327 -0.0942823 0.163384 0.0806404 -0.0940082 0.163302 -0.0113869 0.00279218 0.020109 -0.00840991 0.00159481 -0.0132929 -0.00839471 0.00156559 -0.0132796 0.0867675 0.98…
796.0 0.0231259 0.962748 -0.0259595 0.0 0.0 0.0259595 0.0 0.0 0.0259595 0.142891 -0.0157923 -0.160611 0.0 0.0 0.160611 0.0 0.0 0.160611 0.002955300000000008 0.987964 -2.16943e-18 0.14704 -4.85987e-05 0.0 0.0976203 0.948394 -0.138621 0.0711993 -0.0816895 0.159002 0.0703114 -0.0804886 0.158848 0.00136593 -0.000323052 0.0200802 0.0362753 -0.114662 0.0592821 0.0359591 -0.11388 0.0578469 0.0874741 0.9…
799.0 0.0975004 0.951346 -0.110047 0.0 0.0 0.110047 0.0 0.0 0.110047 -0.000255099 5.01622e-05 0.000290458 0.0 0.0 -0.000290458 0.0 0.0 -0.000290458 0.07984581 0.984704 -2.16943e-18 -0.000264967 2.24213e-05 0.0 0.199157 0.925546 -0.256879 0.0486186 -0.0326825 0.22503 0.0502349 -0.035907 0.227277 0.153185 -0.0263344 -0.158244 -0.0855709 0.141298 -0.0157255 -0.135963 0.237746 -0.0581501 0.192712 0.9…
802.0 0.0665175 0.956874 -0.0748841 0.0 0.0 0.0748841 0.0 0.0 0.0748841 -0.0916737 0.0147 0.103727 0.0 0.0 -0.103727 0.0 0.0 -0.103727 0.0477276 0.986853 -2.16943e-18 -0.0948473 0.00467549 0.0 0.0880551 0.950623 -0.119563 0.0674992 -0.0924485 0.154563 0.0680367 -0.0932022 0.154779 -0.0117711 0.00548763 0.0553311 -0.0526931 0.0151395 -0.0177761 -0.0526555 0.0150665 -0.0177357 0.0764179 0.984426 -2…
807.0 0.102801 0.950287 -0.116086 0.0 0.0 0.116086 0.0 0.0 0.116086 -0.230375 0.0467473 0.262624 0.0 0.0 -0.262624 0.0 0.0 -0.262624 0.0853536 0.984221 -2.16943e-18 -0.239449 0.0217192 0.0 0.124931 0.94183 -0.178284 0.0817562 -0.0852947 0.191873 0.0820066 -0.0856815 0.19201 0.00591521 -0.00455117 -0.0415432 0.0579731 -0.040546 0.0241128 0.0578766 -0.0403606 0.0240225 0.1176015 0.980525 -2.16943e-…
819.0 0.00525238 0.964542 -0.00589039 0.0 0.0 0.00589039 0.0 0.0 0.00589039 0.120926 -0.0109133 -0.135649 0.0 0.0 0.135649 0.0 0.0 0.135649 -0.015416799999999994 0.987785 -2.16943e-18 0.124163 0.00245112 0.0 0.148243 0.936929 -0.195327 0.0666937 -0.0766034 0.215289 0.0670895 -0.0772486 0.215539 0.0516345 -0.0107192 -0.0288425 -0.0503025 0.0336907 0.0454381 -0.0559481 0.0444311 0.0412991 0.139915 …
823.0 0.0478745 0.959663 -0.0538239 0.0 0.0 0.0538239 0.0 0.0 0.0538239 0.0455152 -0.00631836 -0.0513377 0.0 0.0 0.0513377 0.0 0.0 0.0513377 0.0284617 0.9876 -2.16943e-18 0.046981 -0.00132497 0.0 0.084891 0.952411 -0.101491 0.0484709 -0.0846972 0.147769 0.0483601 -0.0845386 0.147721 -0.0101007 0.00537478 0.0608159 -0.0534269 0.00110686 -0.0084947 -0.0534236 0.00110076 -0.00849372 0.07035856 0.984…
828.0 0.107959 0.949225 -0.121969 0.0 0.0 0.121969 0.0 0.0 0.121969 -0.332904 0.0695938 0.379964 0.0 0.0 -0.379964 0.0 0.0 -0.379964 0.0907159 0.983719 -2.16943e-18 -0.346245 0.0334609 0.0 0.1385 0.93958 -0.184768 0.0689985 -0.0765752 0.202303 0.0713642 -0.0801773 0.203648 0.0304117 -0.0080878 -0.0426864 0.0167992 -0.0166091 0.0412423 0.010013 -0.00370781 0.0362804 0.13012780000000002 0.97899 -2.…
831.0 0.0824188 0.954177 -0.0929032 0.0 0.0 0.0929032 0.0 0.0 0.0929032 -0.299957 0.0536589 0.340435 0.0 0.0 -0.340435 0.0 0.0 -0.340435 0.0641958 0.985893 -2.16943e-18 -0.310963 0.0209514 0.0 0.123246 0.942597 -0.173239 0.0822784 -0.0892295 0.19024 0.0833133 -0.0908042 0.19078 0.00954291 -0.00303814 -0.0212456 0.0143179 -0.00652347 0.0134499 0.0143042 -0.006498 0.0134392 0.115679 0.980877 -2.169…
836.0 0.0379965 0.960978 -0.0426906 0.0 0.0 0.0426906 0.0 0.0 0.0426906 0.126322 -0.0161045 -0.14227 0.0 0.0 0.14227 0.0 0.0 0.14227 0.018271800000000005 0.987831 -2.16943e-18 0.13023 -0.00222214 0.0 0.073927 0.949406 -0.15936 0.108733 -0.0558571 0.113511 0.111473 -0.063003 0.120858 -0.030045 -0.0127747 -0.109122 0.577733 -0.818361 0.35474 0.41622 -0.50898 0.213972 0.07057053 0.986019 -2.16943e-1…
839.0 0.00670721 0.964409 -0.00752247 0.0 0.0 0.00752247 0.0 0.0 0.00752247 0.102147 -0.00938661 -0.114601 0.0 0.0 0.114601 0.0 0.0 0.114601 -0.013922900000000002 0.987814 -2.16943e-18 0.1049 0.00189958 0.0 0.122124 0.941997 -0.177861 0.0899779 -0.0967546 0.194689 0.0889335 -0.0951884 0.194167 0.0132111 -0.00198106 0.000627801 -0.0134738 -0.00651585 0.0193615 -0.0135022 -0.00646026 0.0193342 0.11…
863.0 0.0181552 0.963283 -0.0203741 0.0 0.0 0.0203741 0.0 0.0 0.0203741 -0.103557 0.01086 0.11633 0.0 0.0 -0.11633 0.0 0.0 -0.11633 -0.002158099999999996 0.987951 -2.16943e-18 -0.106498 -0.000559641 0.0 0.115127 0.943881 -0.16737 0.0827756 -0.0884792 0.182975 0.0889055 -0.097329 0.185845 0.00390748 -0.00144108 -0.00650763 0.0150315 -0.0248882 0.0165463 0.0147247 -0.0242774 0.0160597 0.10763420000…
868.0 0.000537098 0.964955 -0.00060225 0.0 0.0 0.00060225 0.0 0.0 0.00060225 -0.073425 0.00623518 0.0823265 0.0 0.0 -0.0823265 0.0 0.0 -0.0823265 -0.020256899999999994 0.987677 -2.16943e-18 -0.0753464 -0.00188607 0.0 0.141936 0.938154 -0.192504 0.0768642 -0.0860438 0.211736 0.0774822 -0.0870192 0.212094 0.0377804 -0.00736143 -0.0182123 -0.0369216 0.0190658 0.0360554 -0.036638 0.01852 0.0363129 0.…
871.0 0.0766211 0.955195 -0.0863269 0.0 0.0 0.0863269 0.0 0.0 0.0863269 -0.245736 0.0422936 0.278575 0.0 0.0 -0.278575 0.0 0.0 -0.278575 0.0581875 0.986278 -2.16943e-18 -0.254566 0.0154706 0.0 0.104333 0.946506 -0.152071 0.0857702 -0.0957405 0.172089 0.0848119 -0.0943571 0.171667 -0.00745303 0.00187252 0.0130539 -0.0049993 0.000337069 -0.00839133 -0.00495069 0.000243416 -0.00834695 0.0961135 0.98…
876.0 0.0261133 0.962412 -0.029318 0.0 0.0 0.029318 0.0 0.0 0.029318 -0.153547 0.0174921 0.172654 0.0 0.0 -0.172654 0.0 0.0 -0.172654 0.006030000000000008 0.987958 -2.16943e-18 -0.158064 0.000583104 0.0 0.109359 0.947749 -0.131063 0.0438133 -0.0702859 0.167556 0.0420154 -0.0674374 0.166506 0.00312049 -0.00677742 -0.0889947 0.0923599 -0.00206688 -0.00111378 0.0924379 -0.00221616 -0.00104516 0.0956…
881.0 0.109688 0.948861 -0.123944 0.0 0.0 0.123944 0.0 0.0 0.123944 -0.332232 0.0701383 0.379355 0.0 0.0 -0.379355 0.0 0.0 -0.379355 0.092515 0.983543 -2.16943e-18 -0.345623 0.0340897 0.0 0.109006 0.945763 -0.15606 0.0802597 -0.087885 0.173734 0.0802428 -0.0878629 0.173731 0.00025916 -0.00126074 -0.00542649 0.0325971 -0.0523407 0.0251644 0.0325933 -0.0523337 0.0251629 0.1005211 0.982592 -2.16943e…
884.0 0.0371727 0.961083 -0.0417628 0.0 0.0 0.0417628 0.0 0.0 0.0417628 0.156539 -0.0198093 -0.176282 0.0 0.0 0.176282 0.0 0.0 0.176282 0.017422600000000003 0.987845 -2.16943e-18 0.161365 -0.00260366 0.0 0.129302 0.940484 -0.185818 0.086222 -0.0876304 0.193737 0.0847498 -0.0856079 0.191771 -0.00890783 -0.00158764 -0.0623005 0.0291173 0.0919724 -0.0538146 0.0387566 0.0736832 -0.0471303 0.1227056 0…
885.0 0.181205 0.930654 -0.206416 0.0 0.0 0.206416 0.0 0.0 0.206416 -0.545904 0.163219 0.636567 0.0 0.0 -0.636567 0.0 0.0 -0.636567 0.1672629 0.973043 -2.16943e-18 -0.57328 0.104785 0.0 0.141161 0.938682 -0.190206 0.07486 -0.0825297 0.207927 0.075442 -0.0834555 0.208271 0.0328003 -0.00785637 -0.031209 -0.00195141 -0.00993551 0.0430896 -0.00191387 -0.010009 0.0431271 0.13350230000000002 0.978498 -…
898.0 -0.0102193 0.965803 0.0114523 0.0 0.0 -0.0114523 0.0 0.0 -0.0114523 0.113044 -0.00822843 -0.126629 0.0 0.0 0.126629 0.0 0.0 0.126629 -0.031287999999999996 0.987334 -2.16943e-18 0.115849 0.0042978 0.0 0.148369 0.936637 -0.198084 0.0723221 -0.0819966 0.217813 0.0712138 -0.0805818 0.217288 0.0482772 -0.0102998 -0.0301318 -0.0408187 0.0259869 0.0449313 -0.0416178 0.0275268 0.044171 0.1406434 0.…
903.0 0.0489944 0.959507 -0.0550871 0.0 0.0 0.0550871 0.0 0.0 0.0550871 0.160318 -0.0224616 -0.180858 0.0 0.0 0.180858 0.0 0.0 0.180858 0.029617700000000004 0.987567 -2.16943e-18 0.165504 -0.00487685 0.0 0.101044 0.948722 -0.127483 0.0556123 -0.0834962 0.165282 0.0554984 -0.0833185 0.16522 0.0361162 -0.00999986 -0.0994271 0.0116003 0.0974692 -0.00881664 0.0115645 0.0975401 -0.00886698 0.088392800…
906.0 0.024533 0.962591 -0.0275413 0.0 0.0 0.0275413 0.0 0.0 0.0275413 0.0124758 -0.0013988 -0.0140255 0.0 0.0 0.0140255 0.0 0.0 0.0140255 0.004403400000000002 0.987962 -2.16943e-18 0.0128403 -2.45549e-05 0.0 0.0654718 0.958743 -0.0291957 -0.00141541 -0.0963184 0.133643 0.00374078 -0.105846 0.141346 0.051505 0.0164356 0.363158 -0.344487 -0.212034 0.19838 -0.360474 -0.180485 0.177851 0.0418854 0.9…
908.0 0.0429136 0.960337 -0.0482305 0.0 0.0 0.0482305 0.0 0.0 0.0482305 -0.054195 0.00721456 0.0610815 0.0 0.0 -0.0610815 0.0 0.0 -0.0610815 0.023342600000000005 0.98773 -2.16943e-18 -0.0559059 0.00126377 0.0 0.109651 0.945423 -0.15691 0.0805362 -0.090868 0.177294 0.0806578 -0.0910474 0.177352 0.000280218 -0.000102579 -0.0012173 0.000273445 0.00131778 -0.000381466 0.000295564 0.00127581 -0.000365…
913.0 0.0352265 0.961327 -0.0395715 0.0 0.0 0.0395715 0.0 0.0 0.0395715 0.0287954 -0.00357983 -0.0324182 0.0 0.0 0.0324182 0.0 0.0 0.0324182 0.015416600000000003 0.987875 -2.16943e-18 0.029676 -0.000413784 0.0 0.135871 0.939128 -0.191207 0.0832793 -0.0879542 0.205935 0.084476 -0.0898211 0.206604 0.0278801 -0.0063478 -0.0156169 0.00585877 -0.0453417 0.0550874 0.0054746 -0.0446061 0.0547391 0.12919…
918.0 -0.00251856 0.965209 0.00282336 0.0 0.0 -0.00282336 0.0 0.0 -0.00282336 0.0895191 -0.00729309 -0.100343 0.0 0.0 0.100343 0.0 0.0 0.100343 -0.023391999999999996 0.987593 -2.16943e-18 0.091827 0.0026134 0.0 0.0955733 0.954109 -0.0572044 -0.00692764 -0.0947747 0.168969 -0.00654135 -0.095349 0.169148 0.0216997 -0.00961868 -0.107972 0.0838368 0.0112327 0.0128406 0.0836598 0.0115652 0.0127389 0.0…
935.0 0.0299499 0.961967 -0.0336331 0.0 0.0 0.0336331 0.0 0.0 0.0336331 0.0605884 -0.00716723 -0.068162 0.0 0.0 0.068162 0.0 0.0 0.068162 0.0099804 0.987934 -2.16943e-18 0.0624004 -0.000499472 0.0 0.189414 0.925748 -0.238767 0.0422433 -0.0382648 0.238909 0.0428815 -0.0403101 0.239976 0.0842356 -0.0252784 -0.212559 0.18746 -0.119534 0.0903805 0.168743 -0.0836469 0.0740133 0.18108000000000002 0.970…
941.0 0.268904 0.899378 -0.310485 0.0 0.0 0.310485 0.0 0.0 0.310485 -0.671744 0.279741 0.812955 0.0 0.0 -0.812955 0.0 0.0 -0.812955 0.259926 0.951071 -2.16943e-18 -0.714269 0.209151 0.0 0.110737 0.94509 -0.159416 0.0747111 -0.080134 0.174889 0.0768922 -0.083471 0.176044 0.00240071 -0.0035521 -0.0311742 0.0649812 -0.0668992 0.0330977 0.063375 -0.0638143 0.0316236 0.1020037 0.982237 -2.16943e-18 0.…
948.0 0.0217333 0.9629 -0.0243944 0.0 0.0 0.0243944 0.0 0.0 0.0243944 -0.0958221 0.0104384 0.107687 0.0 0.0 -0.107687 0.0 0.0 -0.107687 0.001522400000000007 0.987963 -2.16943e-18 -0.0985873 -0.000121719 0.0 0.0905649 0.954831 -0.0532331 -0.00628681 -0.0934452 0.160944 -0.0062223 -0.0937241 0.161261 0.0457332 -0.00096867 0.0789093 -0.102622 -0.0742574 0.102881 -0.148244 0.0121763 0.0713156 0.06692…
954.0 0.0428297 0.960348 -0.0481359 0.0 0.0 0.0481359 0.0 0.0 0.0481359 -0.056859 0.00756372 0.0640831 0.0 0.0 -0.0640831 0.0 0.0 -0.0640831 0.023256000000000006 0.987732 -2.16943e-18 -0.0586533 0.00132033 0.0 0.109552 0.947049 -0.138401 0.0490513 -0.0687609 0.168136 0.0517683 -0.0730588 0.16974 0.0129973 -0.00676266 -0.0679291 0.0646435 -0.0153875 0.0188285 0.0641042 -0.0143272 0.0181632 0.09705…
960.0 0.081399 0.954359 -0.0917459 0.0 0.0 0.0917459 0.0 0.0 0.0917459 -0.246602 0.04382 0.279823 0.0 0.0 -0.279823 0.0 0.0 -0.279823 0.0631387 0.985963 -2.16943e-18 -0.255618 0.0169253 0.0 0.19395 0.927284 -0.241435 0.0360693 -0.0286448 0.221747 0.0344084 -0.0247902 0.220098 0.152319 -0.0188134 -0.121311 -0.130742 0.159743 -0.0485458 -0.141524 0.180439 -0.0585694 0.185212 0.971972 -2.16943e-18 0…
970.0 0.0163736 0.963468 -0.0183729 0.0 0.0 0.0183729 0.0 0.0 0.0183729 -0.104483 0.0107457 0.117345 0.0 0.0 -0.117345 0.0 0.0 -0.117345 -0.003990199999999999 0.98794 -2.16943e-18 -0.107427 -0.000779508 0.0 0.0992285 0.948087 -0.138044 0.0713926 -0.0883677 0.165068 0.0730046 -0.0907227 0.165813 -0.00495969 0.00156018 0.00981338 -0.0128242 0.0161915 -0.0131647 -0.0126675 0.0158931 -0.0130352 0.088…
973.0 0.153212 0.93853 -0.173926 0.0 0.0 0.173926 0.0 0.0 0.173926 -0.378053 0.099777 0.436828 0.0 0.0 -0.436828 0.0 0.0 -0.436828 0.1379214 0.977915 -2.16943e-18 -0.395527 0.0590892 0.0 0.145211 0.937562 -0.195724 0.0767729 -0.0845639 0.213573 0.0754713 -0.0828932 0.21297 0.038013 -0.00852909 -0.0305252 -0.019994 0.0110505 0.039421 -0.0182796 0.00780646 0.040529 0.1378789 0.977835 -2.16943e-18 0…
974.0 0.016101 0.963496 -0.0180668 0.0 0.0 0.0180668 0.0 0.0 0.0180668 -0.0198447 0.00203483 0.022287 0.0 0.0 -0.022287 0.0 0.0 -0.022287 -0.004270399999999994 0.987938 -2.16943e-18 -0.0204032 -0.000154296 0.0 0.184972 0.928363 -0.211538 0.0143248 -0.0318296 0.232809 0.0147667 -0.0328209 0.233533 0.101483 -0.0438622 -0.306932 0.13453 0.125252 0.0516472 0.12741 0.138882 0.0456317 0.1720117 0.97107…
976.0 0.00810945 0.964279 -0.00909578 0.0 0.0 0.00909578 0.0 0.0 0.00909578 -0.0752815 0.00703733 0.0844721 0.0 0.0 -0.0844721 0.0 0.0 -0.0844721 -0.012482800000000002 0.987839 -2.16943e-18 -0.0773237 -0.00127853 0.0 0.0927088 0.948872 -0.136064 0.0788162 -0.092327 0.159625 0.0797991 -0.0937228 0.160038 -0.0153753 0.00337488 0.0232461 -0.00522344 -0.00165717 -0.016366 -0.00535087 -0.00141155 -0.0…
977.0 -0.00732395 0.965587 0.00820863 0.0 0.0 -0.00820863 0.0 0.0 -0.00820863 0.0661479 -0.00503061 -0.0741146 0.0 0.0 0.0741146 0.0 0.0 0.0741146 -0.028319999999999998 0.98744 -2.16943e-18 0.0678131 0.00229551 0.0 0.0845751 0.95189 -0.107316 0.0544798 -0.0861588 0.149047 0.0567646 -0.089397 0.15 -0.0128532 0.00598048 0.0583541 -0.0630836 0.0313324 -0.026603 -0.0625966 0.0303977 -0.0261554 0.0710…
986.0 0.0535806 0.958852 -0.0602629 0.0 0.0 0.0602629 0.0 0.0 0.0602629 0.112788 -0.016398 -0.127333 0.0 0.0 0.127333 0.0 0.0 0.127333 0.0343537 0.987415 -2.16943e-18 0.116503 -0.00403657 0.0 0.121657 0.942568 -0.174135 0.0844263 -0.0905668 0.190327 0.0843695 -0.0904809 0.190298 0.00208303 -0.00182149 -0.0279606 0.0105498 0.0321907 -0.0147886 0.0105294 0.0322298 -0.0148069 0.1143195 0.980902 -2.1…
987.0 -0.0352362 0.967272 0.0394506 0.0 0.0 -0.0394506 0.0 0.0 -0.0394506 0.139855 -0.00625047 -0.156403 0.0 0.0 0.156403 0.0 0.0 0.156403 -0.056886000000000006 0.986026 -2.16943e-18 0.142884 0.00931199 0.0 0.0937159 0.94866 -0.137148 0.0797353 -0.0940478 0.161512 0.0794758 -0.0936795 0.161403 -0.0125858 0.00301651 0.0215812 -0.00865869 0.00184697 -0.0147688 -0.00863873 0.00180846 -0.0147503 0.08…
989.0 0.055287 0.958602 -0.0621895 0.0 0.0 0.0621895 0.0 0.0 0.0621895 -0.119348 0.0175867 0.134777 0.0 0.0 -0.134777 0.0 0.0 -0.134777 0.0361164 0.987352 -2.16943e-18 -0.123306 0.00451015 0.0 0.190602 0.92611 -0.24009 0.0376552 -0.0279507 0.230473 0.0402365 -0.0340601 0.233427 0.115393 -0.0178416 -0.192248 0.0322767 0.0760036 -0.0429499 0.0542696 0.0338865 -0.0238227 0.182144 0.970642 -2.16943e-…
1003.0 0.0782327 0.954916 -0.0881542 0.0 0.0 0.0881542 0.0 0.0 0.0881542 0.106063 -0.0184542 -0.120275 0.0 0.0 0.120275 0.0 0.0 0.120275 0.0598573 0.986175 -2.16943e-18 0.109897 -0.0068803 0.0 0.120928 0.943072 -0.1695 0.0807827 -0.09039 0.189158 0.0807339 -0.090308 0.189129 0.0143327 -0.00265587 -0.00709022 -0.00687849 -0.00601001 0.0199783 -0.00675311 -0.00624791 0.0200667 0.1129327 0.981067 -2…
1015.0 0.0108715 0.964017 -0.0121955 0.0 0.0 0.0121955 0.0 0.0 0.0121955 0.143369 -0.0138506 -0.160919 0.0 0.0 0.160919 0.0 0.0 0.160919 -0.009645299999999996 0.987881 -2.16943e-18 0.147308 0.00197899 0.0 0.101199 0.946998 -0.148934 0.0842209 -0.0945205 0.169285 0.0847081 -0.0952224 0.169499 -0.0103061 0.00275426 0.0200653 -0.0103381 0.00291095 -0.0126373 -0.0103606 0.00295437 -0.0126587 0.092760…
1018.0 0.151655 0.93894 -0.172126 0.0 0.0 0.172126 0.0 0.0 0.172126 -0.369092 0.0967019 0.426272 0.0 0.0 -0.426272 0.0 0.0 -0.426272 0.1362919 0.978157 -2.16943e-18 -0.386072 0.0569667 0.0 0.0895857 0.954763 -0.0602477 0.00377666 -0.0923835 0.158909 0.00304502 -0.0913471 0.158605 0.0474889 0.00372338 0.143695 -0.188476 -0.0461498 0.0909103 -0.188549 -0.0460072 0.0908468 0.06750061 0.983664 -2.169…
1026.0 0.0467278 0.959821 -0.0525306 0.0 0.0 0.0525306 0.0 0.0 0.0525306 0.0200208 -0.00275288 -0.022578 0.0 0.0 0.022578 0.0 0.0 0.022578 0.0272781 0.987633 -2.16943e-18 0.0206627 -0.000555993 0.0 0.0869993 0.950854 -0.116941 0.0656736 -0.0930906 0.154396 0.0650698 -0.0922601 0.154184 -0.0118954 0.00641382 0.0680763 -0.0660582 0.01487 -0.0168208 -0.0662269 0.0152074 -0.0170637 0.074957886 0.9844…
1028.0 0.139495 0.942035 -0.158108 0.0 0.0 0.158108 0.0 0.0 0.158108 -0.322176 0.0796007 0.370762 0.0 0.0 -0.370762 0.0 0.0 -0.370762 0.1235829 0.979942 -2.16943e-18 -0.336459 0.0448363 0.0 0.124324 0.941497 -0.182116 0.0937903 -0.0980147 0.196363 0.0929816 -0.0968055 0.195963 0.00921245 -0.000848865 0.00644552 -0.0184211 0.000510927 0.0116377 -0.0184997 0.000663342 0.0115605 0.1182482 0.980408 -…
1035.0 0.0333821 0.961554 -0.0374953 0.0 0.0 0.0374953 0.0 0.0 0.0374953 0.036024 -0.00440256 -0.0405459 0.0 0.0 0.0405459 0.0 0.0 0.0405459 0.013516 0.987899 -2.16943e-18 0.0371172 -0.000440463 0.0 0.142934 0.93781 -0.193039 0.072431 -0.0816174 0.212273 0.0741917 -0.0844323 0.213331 0.0410328 -0.00861813 -0.0271169 -0.0339116 0.0237758 0.0372431 -0.0330356 0.0220881 0.0380556 0.1351454 0.977904 …
1041.0 0.0667846 0.956831 -0.0751863 0.0 0.0 0.0751863 0.0 0.0 0.0751863 -0.266609 0.0428337 0.301678 0.0 0.0 -0.301678 0.0 0.0 -0.301678 0.0480039 0.98684 -2.16943e-18 -0.275848 0.0136815 0.0 0.105818 0.946753 -0.148391 0.0702417 -0.0788422 0.167042 0.0747256 -0.08561 0.169326 -0.00693931 -0.00275113 -0.0397504 0.0778089 -0.0519082 0.0138491 0.075039 -0.0465845 0.0112963 0.0962168 0.982991 -2.16…
1042.0 0.0515617 0.959143 -0.057984 0.0 0.0 0.057984 0.0 0.0 0.057984 -0.0818261 0.0117062 0.0923479 0.0 0.0 -0.0923479 0.0 0.0 -0.0923479 0.0322686 0.987485 -2.16943e-18 -0.0845003 0.00273496 0.0 0.153104 0.935587 -0.201006 0.0663681 -0.0766204 0.221315 0.0656582 -0.0757194 0.220966 0.0635871 -0.0114514 -0.0212418 -0.118523 0.121286 0.0184418 -0.115802 0.116131 0.020215 0.1449204 0.976463 -2.169…
1053.0 0.0859649 0.953536 -0.0969293 0.0 0.0 0.0969293 0.0 0.0 0.0969293 0.037126 -0.0067958 -0.0421667 0.0 0.0 0.0421667 0.0 0.0 0.0421667 0.0678729 0.985638 -2.16943e-18 0.0385056 -0.00275012 0.0 0.196879 0.92486 -0.248154 0.0368722 -0.0247519 0.231424 0.035558 -0.0222936 0.230464 0.140728 -0.0143402 -0.200745 0.0323754 0.0436319 -0.0682049 0.0441555 0.0210571 -0.0578986 0.188693 0.970091 -2.16…
1061.0 -0.0787606 0.968157 0.0880914 0.0 0.0 -0.0880914 0.0 0.0 -0.0880914 0.329214 0.0013096 -0.367804 0.0 0.0 0.367804 0.0 0.0 0.367804 -0.101234 0.98205 -2.16943e-18 0.33455 0.0382101 0.0 0.115339 0.945232 -0.150886 0.0581416 -0.0747372 0.176801 0.0592163 -0.0762084 0.176872 0.0519827 -0.00482433 0.0218061 -0.110538 0.0449517 0.0482096 -0.108623 0.0411669 0.0506543 0.1042344 0.98185 -2.16943e-…
1062.0 0.0368496 0.961123 -0.041399 0.0 0.0 0.041399 0.0 0.0 0.041399 -0.123141 0.0155374 0.138665 0.0 0.0 -0.138665 0.0 0.0 -0.138665 0.017089600000000003 0.98785 -2.16943e-18 -0.126932 0.00200189 0.0 0.0834768 0.952269 -0.10408 0.0418798 -0.065867 0.134539 0.0440446 -0.0703903 0.136483 -0.0411147 -0.00801772 -0.188149 0.222133 0.0562362 -0.0872604 0.302832 -0.0972313 -0.0259579 0.06889379000000…
1078.0 -0.0895261 0.96805 0.100119 0.0 0.0 -0.100119 0.0 0.0 -0.100119 0.365808 0.0058556 -0.408738 0.0 0.0 0.408738 0.0 0.0 0.408738 -0.112167 0.980735 -2.16943e-18 0.371245 0.0469311 0.0 0.0848739 0.953197 -0.0915387 0.0369179 -0.0820175 0.146691 0.0370981 -0.0822812 0.146774 0.00181003 0.00651732 0.0888858 -0.113505 0.0308146 -0.00620332 -0.11348 0.0307668 -0.00617127 0.06858441 0.984708 -2.16…
1089.0 0.0863796 0.95346 -0.0974003 0.0 0.0 0.0974003 0.0 0.0 0.0974003 -0.28052 0.051485 0.318635 0.0 0.0 -0.318635 0.0 0.0 -0.318635 0.06830298 0.985607 -2.16943e-18 -0.29096 0.0209185 0.0 0.0877795 0.950749 -0.118869 0.0684912 -0.0936234 0.154043 0.0690623 -0.0944175 0.154264 -0.0113268 0.00612591 0.0668488 -0.0613394 0.00699034 -0.0124395 -0.0613281 0.00696669 -0.0124151 0.07621007 0.984486 -…
1091.0 0.0388002 0.960875 -0.0435958 0.0 0.0 0.0435958 0.0 0.0 0.0435958 -0.0405642 0.00520877 0.0456908 0.0 0.0 -0.0456908 0.0 0.0 -0.0456908 0.019100500000000006 0.987816 -2.16943e-18 -0.0418233 0.000751513 0.0 0.116984 0.945015 -0.150909 0.0574907 -0.0771256 0.180593 0.0540572 -0.0717059 0.178603 0.0212823 -0.00402375 -0.0215404 -0.0221523 0.0368406 0.00686362 -0.0244761 0.0413064 0.00474042 0…
1096.0 0.0765471 0.955208 -0.086243 0.0 0.0 0.086243 0.0 0.0 0.086243 -0.185245 0.0318665 0.209997 0.0 0.0 -0.209997 0.0 0.0 -0.209997 0.05811090000000001 0.986283 -2.16943e-18 -0.1919 0.0116461 0.0 0.101786 0.94702 -0.148624 0.0853369 -0.0966162 0.169954 0.0820902 -0.0919331 0.168518 -0.00816271 0.00196893 0.0139978 -0.0040577 -0.00176494 -0.00817587 -0.00381074 -0.00224095 -0.0079466 0.0932569 …
1101.0 0.110618 0.948664 -0.125006 0.0 0.0 0.125006 0.0 0.0 0.125006 -0.251314 0.0533343 0.287024 0.0 0.0 -0.287024 0.0 0.0 -0.287024 0.0934823 0.983447 -2.16943e-18 -0.261475 0.0260703 0.0 0.103086 0.947192 -0.144806 0.0708147 -0.0805081 0.161343 0.0696893 -0.0787755 0.160699 -0.0211015 0.00137816 -0.0281096 0.032075 0.0448252 -0.0438162 0.0316789 0.0455853 -0.0441819 0.0931474 0.983122 -2.16943…
1104.0 0.0244464 0.962601 -0.0274439 0.0 0.0 0.0274439 0.0 0.0 0.0274439 -0.0271849 0.00304532 0.0305612 0.0 0.0 -0.0305612 0.0 0.0 -0.0305612 0.004314200000000004 0.987962 -2.16943e-18 -0.0279788 5.07787e-05 0.0 0.11825 0.944772 -0.152458 0.0565503 -0.0748506 0.180809 0.0548935 -0.07222 0.179837 0.0226914 -0.00497155 -0.027552 -0.00709535 0.0168288 0.0178152 -0.00766887 0.0179336 0.0172758 0.106…
1105.0 0.115653 0.947581 -0.130759 0.0 0.0 0.130759 0.0 0.0 0.130759 -0.40149 0.0876218 0.459107 0.0 0.0 -0.459107 0.0 0.0 -0.459107 0.09872210000000001 0.982909 -2.16943e-18 -0.417993 0.0441062 0.0 0.17601 0.930315 -0.222059 0.0500531 -0.0526319 0.233733 0.048699 -0.0504369 0.224623 0.0873619 -0.0195664 -0.0793913 -0.0566841 0.0672691 0.0457938 -0.037492 0.0295908 0.0680783 0.1673975 0.973191 -2…
1109.0 0.0843045 0.953838 -0.0950437 0.0 0.0 0.0950437 0.0 0.0 0.0950437 0.092372 -0.0167285 -0.104878 0.0 0.0 0.104878 0.0 0.0 0.104878 0.06615095 0.985759 -2.16943e-18 0.0957844 -0.00665955 0.0 0.0969311 0.948308 -0.141809 0.074767 -0.0797125 0.156812 0.0739914 -0.0785547 0.156431 0.0749203 -0.00744735 0.032169 -0.0798587 -0.0883742 0.136018 -0.0795964 -0.0888739 0.13625 0.0874534 0.983929 -2.1…
1113.0 -0.0442297 0.967629 0.0495062 0.0 0.0 -0.0495062 0.0 0.0 -0.0495062 0.0802925 -0.00277982 -0.0897575 0.0 0.0 0.0897575 0.0 0.0 0.0897575 -0.066069 0.985381 -2.16943e-18 0.0819412 0.00616828 0.0 0.093363 0.94904 -0.133992 0.0715947 -0.0845857 0.156709 0.0749858 -0.0897495 0.158807 -0.0189121 0.00209985 -0.00333955 0.0217713 0.00902839 -0.025491 0.0192912 0.0141502 -0.0301046 0.08317053 0.98…
1119.0 0.0422682 0.960423 -0.0475032 0.0 0.0 0.0475032 0.0 0.0 0.0475032 0.0222822 -0.00294977 -0.0251112 0.0 0.0 0.0251112 0.0 0.0 0.0251112 0.0226769 0.987745 -2.16943e-18 0.0229838 -0.000502831 0.0 0.119248 0.942956 -0.171345 0.0839739 -0.0919816 0.189409 0.0812083 -0.0877859 0.187977 0.0158545 -0.00279991 0.00161378 -0.000186332 -0.0404252 0.0389671 0.000634132 -0.0419993 0.0397251 0.1115844 …
1121.0 0.0603935 0.957835 -0.0679587 0.0 0.0 0.0679587 0.0 0.0 0.0679587 -0.232244 0.0355927 0.262495 0.0 0.0 -0.262495 0.0 0.0 -0.262495 0.041394 0.987144 -2.16943e-18 -0.240099 0.0101694 0.0 0.105499 0.947382 -0.139987 0.0618335 -0.0781941 0.164703 0.062235 -0.0784616 0.164094 0.0241678 -0.00273508 0.0083928 -0.01943 -0.0375671 0.0536118 -0.019232 -0.0379455 0.05379 0.0943378 0.982995 -2.16943e…
1130.0 -0.0526103 0.967879 0.0588732 0.0 0.0 -0.0588732 0.0 0.0 -0.0588732 0.0860608 -0.00217266 -0.0961787 0.0 0.0 0.0961787 0.0 0.0 0.0961787 -0.074617 0.984697 -2.16943e-18 0.0877375 0.00743171 0.0 0.0768002 0.951378 -0.131339 0.0809608 -0.0677095 0.122007 0.0835879 -0.0719583 0.122864 -0.0575322 -0.00210088 -0.119859 0.223841 -0.0485461 -0.0619826 0.292855 -0.179595 -0.0108042 0.06833348 0.98…
1139.0 0.0636195 0.957334 -0.071606 0.0 0.0 0.071606 0.0 0.0 0.071606 -0.00516105 0.000810235 0.00583661 0.0 0.0 -0.00583661 0.0 0.0 -0.00583661 0.0447298 0.986996 -2.16943e-18 -0.00533777 0.000245588 0.0 0.184473 0.928274 -0.217632 0.0230964 -0.0325642 0.23108 0.022943 -0.032363 0.231246 0.117609 -0.0447378 -0.289802 -0.0561263 0.41849 -0.0678492 -0.0571994 0.42056 -0.0689239 0.1728826 0.971303 …
1145.0 0.0540597 0.958782 -0.0608037 0.0 0.0 0.0608037 0.0 0.0 0.0608037 0.133354 -0.0194617 -0.150563 0.0 0.0 0.150563 0.0 0.0 0.150563 0.0348486 0.987397 -2.16943e-18 0.137755 -0.0048475 0.0 0.0965498 0.949185 -0.128333 0.0612752 -0.0825575 0.159498 0.0610605 -0.0821604 0.159212 0.0193689 0.000839339 0.0420646 -0.0691525 0.000912039 0.0271974 -0.0683323 -0.000776163 0.0286945 0.08471372 0.98379…
1152.0 -0.0189986 0.966398 0.0212832 0.0 0.0 -0.0212832 0.0 0.0 -0.0212832 0.0622927 -0.00391902 -0.0697317 0.0 0.0 0.0697317 0.0 0.0 0.0697317 -0.040279999999999996 0.986957 -2.16943e-18 0.0637692 0.00299375 0.0 0.149124 0.936529 -0.197785 0.0697124 -0.0797642 0.217889 0.0696783 -0.0797091 0.217868 0.0524547 -0.0105066 -0.0249621 -0.0595084 0.0415249 0.0429362 -0.0595322 0.0415711 0.0429119 0.14…
1155.0 -0.0503545 0.96782 0.0563522 0.0 0.0 -0.0563522 0.0 0.0 -0.0563522 0.24201 -0.00672023 -0.27048 0.0 0.0 0.27048 0.0 0.0 0.27048 -0.072317 0.984889 -2.16943e-18 0.246793 0.0202779 0.0 0.0849197 0.95267 -0.0979281 0.044445 -0.0842913 0.147827 0.04436 -0.0841709 0.147791 -0.00927601 0.00663705 0.0798249 -0.0753249 0.00207444 -0.00657804 -0.0753439 0.00211052 -0.00659249 0.06974888 0.984709 -2…
1164.0 0.0718603 0.956001 -0.0809324 0.0 0.0 0.0809324 0.0 0.0 0.0809324 -0.151904 0.0253012 0.172046 0.0 0.0 -0.172046 0.0 0.0 -0.172046 0.053257200000000005 0.986564 -2.16943e-18 -0.157268 0.00870633 0.0 0.184432 0.927809 -0.229636 0.0413594 -0.0431202 0.233092 0.0419257 -0.0440763 0.233703 0.101729 -0.0502964 -0.0973086 -0.091202 0.107854 0.216586 -0.0541297 0.0369078 0.247657 0.17541600000000…
1168.0 0.0269354 0.962318 -0.0302425 0.0 0.0 0.0302425 0.0 0.0 0.0302425 -0.00493172 0.000566443 0.005546 0.0 0.0 -0.005546 0.0 0.0 -0.005546 0.006876400000000005 0.987954 -2.16943e-18 -0.00507732 2.34244e-05 0.0 0.208347 0.923217 -0.26423 0.0317787 -0.00964777 0.22213 0.0325854 -0.011335 0.223462 0.212333 -0.0245614 -0.190347 -0.262741 0.426734 -0.219219 -0.266654 0.434173 -0.221855 0.200834 0.9…
1171.0 0.0523381 0.959032 -0.0588602 0.0 0.0 0.0588602 0.0 0.0 0.0588602 0.111878 -0.0161055 -0.12628 0.0 0.0 0.12628 0.0 0.0 0.12628 0.033070300000000004 0.987458 -2.16943e-18 0.115546 -0.00384114 0.0 0.142671 0.937815 -0.194885 0.0797712 -0.0885334 0.2137 0.0798172 -0.0886063 0.213727 0.0301408 -0.00668786 -0.0319732 -0.0264876 0.045289 0.013156 -0.0264662 0.0452478 0.0131771 0.1356186 0.977981…
1184.0 0.0224539 0.962822 -0.0252042 0.0 0.0 0.0252042 0.0 0.0 0.0252042 -0.102343 0.0112327 0.115026 0.0 0.0 -0.115026 0.0 0.0 -0.115026 0.0022637999999999964 0.987964 -2.16943e-18 -0.105306 -4.47323e-05 0.0 0.144092 0.937576 -0.194882 0.0748808 -0.083532 0.213585 0.0742635 -0.0825468 0.213217 0.039183 -0.00882235 -0.0317807 -0.0209382 0.0126667 0.0400413 -0.0211943 0.0131599 0.0398071 0.1365444…
1186.0 0.0372649 0.961071 -0.0418667 0.0 0.0 0.0418667 0.0 0.0 0.0418667 -0.0674743 0.00854568 0.0759852 0.0 0.0 -0.0759852 0.0 0.0 -0.0759852 0.0175176 0.987843 -2.16943e-18 -0.0695554 0.00112952 0.0 0.125927 0.941735 -0.176486 0.0788205 -0.0866077 0.194324 0.0758845 -0.0820372 0.19269 0.021064 -0.00521311 -0.018061 0.0180255 -0.0475105 0.0475457 0.019242 -0.0498434 0.048658 0.1179665 0.980346 -…
1196.0 0.0368931 0.961118 -0.041448 0.0 0.0 0.041448 0.0 0.0 0.041448 0.101383 -0.0127972 -0.114165 0.0 0.0 0.114165 0.0 0.0 0.114165 0.0171344 0.987849 -2.16943e-18 0.104506 -0.00165331 0.0 0.0912841 0.948469 -0.133993 0.0985166 -0.129849 0.175371 0.0984265 -0.12972 0.175304 -0.000510798 0.0225944 0.218883 -0.371656 0.267488 -0.114678 -0.37172 0.26758 -0.114533 0.08292042000000001 0.983425 -2.16…
1206.0 0.00570041 0.964501 -0.00639298 0.0 0.0 0.00639298 0.0 0.0 0.00639298 0.12148 -0.0110249 -0.136277 0.0 0.0 0.136277 0.0 0.0 0.136277 -0.014956799999999992 0.987794 -2.16943e-18 0.124738 0.00239977 0.0 0.130319 0.940952 -0.179803 0.0765002 -0.0842992 0.197654 0.0788218 -0.0879088 0.198945 0.0214596 -0.00507006 -0.0242498 -0.000763707 0.000509365 0.0244964 -0.000365402 -0.00025714 0.0248487 …
1213.0 -0.0309162 0.967068 0.0346188 0.0 0.0 -0.0346188 0.0 0.0 -0.0346188 0.0810401 -0.00401433 -0.09065 0.0 0.0 0.09065 0.0 0.0 0.09065 -0.052471000000000004 0.986303 -2.16943e-18 0.0828396 0.00499695 0.0 0.115148 0.945312 -0.149985 0.0573943 -0.0753548 0.177996 0.0583224 -0.0768046 0.178511 0.0259812 -0.00318012 -0.000610129 -0.0486402 0.0337864 0.0154466 -0.0479861 0.0325172 0.0161236 0.10388…
1222.0 0.0707644 0.956183 -0.0796912 0.0 0.0 0.0796912 0.0 0.0 0.0796912 0.0436208 -0.0072099 -0.0493949 0.0 0.0 0.0493949 0.0 0.0 0.0493949 0.052122600000000005 0.986626 -2.16943e-18 0.045155 -0.00244356 0.0 0.0954421 0.949668 -0.124379 0.0589377 -0.0823724 0.157865 0.059143 -0.0826758 0.157963 0.00112764 -0.000395444 -0.00417751 0.00190664 0.00228499 -1.43191e-05 0.00191343 0.00227185 -7.54006e…
1224.0 0.0331621 0.961581 -0.0372477 0.0 0.0 0.0372477 0.0 0.0 0.0372477 0.073621 -0.00897886 -0.0828597 0.0 0.0 0.0828597 0.0 0.0 0.0828597 0.0132894 0.987902 -2.16943e-18 0.075853 -0.000881355 0.0 0.114164 0.945476 -0.150666 0.0609934 -0.0768722 0.176588 0.0610156 -0.0769104 0.176604 0.0267794 -0.003488 0.00334944 -0.0327146 -0.00695508 0.0363742 -0.0327769 -0.00683452 0.0363128 0.1033101 0.982…
1225.0 -0.0358567 0.967299 0.0401445 0.0 0.0 -0.0401445 0.0 0.0 -0.0401445 0.109041 -0.0047975 -0.121939 0.0 0.0 0.121939 0.0 0.0 0.121939 -0.05752 0.985984 -2.16943e-18 0.111394 0.00733736 0.0 0.0887001 0.950165 -0.124392 0.072773 -0.0943512 0.156022 0.0716713 -0.0928068 0.155579 -0.0119944 0.00548834 0.0621631 -0.0432587 -0.0165666 -0.00233851 -0.043017 -0.0170317 -0.00211459 0.07779713 0.98435…
1233.0 0.0648153 0.957146 -0.0729584 0.0 0.0 0.0729584 0.0 0.0 0.0729584 -0.0265622 0.00420683 0.0300455 0.0 0.0 -0.0300455 0.0 0.0 -0.0300455 0.0459666 0.986939 -2.16943e-18 -0.0274759 0.00130139 0.0 0.104532 0.9476 -0.138512 0.06232 -0.08065 0.166584 0.0619182 -0.0800428 0.166401 0.0413024 -0.0116074 -0.100767 0.0312098 0.0497922 0.0216339 0.0308915 0.0504275 0.0211791 0.09325800000000001 0.983…
1242.0 0.0386497 0.960894 -0.0434263 0.0 0.0 0.0434263 0.0 0.0 0.0434263 -0.0655268 0.00840288 0.0738067 0.0 0.0 -0.0738067 0.0 0.0 -0.0738067 0.018945300000000005 0.987819 -2.16943e-18 -0.0675595 0.0012025 0.0 0.0992356 0.94737 -0.146199 0.0831998 -0.094714 0.167765 0.082649 -0.0939227 0.167524 -0.00929582 0.00216526 0.0144815 -0.0043326 0.000428128 -0.0105768 -0.00429909 0.000363405 -0.0105451 …
1247.0 0.0503302 0.959318 -0.0565943 0.0 0.0 0.0565943 0.0 0.0 0.0565943 -0.0660086 0.00934971 0.0744817 0.0 0.0 -0.0744817 0.0 0.0 -0.0744817 0.0309969 0.987525 -2.16943e-18 -0.0681554 0.00211112 0.0 0.113829 0.945422 -0.149882 0.059499 -0.0773991 0.177828 0.0603699 -0.0787539 0.178312 0.0198727 -0.00216492 -0.00110734 -0.0470512 0.0461561 0.00202887 -0.0464335 0.0449685 0.00259789 0.102762 0.98…
1252.0 0.113748 0.947994 -0.128581 0.0 0.0 0.128581 0.0 0.0 0.128581 -0.299931 0.0647734 0.342811 0.0 0.0 -0.342811 0.0 0.0 -0.342811 0.0967391 0.983116 -2.16943e-18 -0.312182 0.0322539 0.0 0.113219 0.946392 -0.142531 0.0500622 -0.0686116 0.171107 0.0498022 -0.0681956 0.170954 -0.000563154 -0.00778201 -0.105469 0.125478 -0.0235012 0.00363892 0.12561 -0.0237522 0.0037424 0.100897 0.982359 -2.16943…
1254.0 0.00604654 0.96447 -0.00678128 0.0 0.0 0.00678128 0.0 0.0 0.00678128 0.164145 -0.0149611 -0.184144 0.0 0.0 0.184144 0.0 0.0 0.184144 -0.0146014 0.987801 -2.16943e-18 0.168554 0.00317724 0.0 0.119657 0.943555 -0.165578 0.0742259 -0.0841667 0.185572 0.0741602 -0.0840663 0.185537 0.0152202 -0.00371461 -0.0142419 0.0144139 -0.0344765 0.0342911 0.014424 -0.0344961 0.0343022 0.1108611 0.981275 -…
1256.0 0.083698 0.953948 -0.0943552 0.0 0.0 0.0943552 0.0 0.0 0.0943552 0.100815 -0.0181858 -0.114449 0.0 0.0 0.114449 0.0 0.0 0.114449 0.06552209 0.985803 -2.16943e-18 0.104531 -0.00719536 0.0 0.0997221 0.951195 -0.0922002 0.0276714 -0.0973997 0.170936 0.0275596 -0.0972299 0.170961 0.029855 -0.0142649 -0.213026 0.0792448 0.216821 -0.078186 0.079684 0.215996 -0.0779404 0.08165588 0.982959 -2.1694…
1258.0 0.0255093 0.962481 -0.028639 0.0 0.0 0.028639 0.0 0.0 0.028639 0.138286 -0.0156584 -0.155482 0.0 0.0 0.155482 0.0 0.0 0.155482 0.005408300000000005 0.98796 -2.16943e-18 0.142343 -0.000428449 0.0 0.0911961 0.950942 -0.114309 0.0498623 -0.0759568 0.150457 0.0498528 -0.0759417 0.150451 -0.00845827 -0.00637212 -0.0946428 0.132643 -0.040553 0.00253715 0.132664 -0.0405929 0.0025568 0.07759707 0.…
1268.0 0.135624 0.942982 -0.153655 0.0 0.0 0.153655 0.0 0.0 0.153655 -0.377128 0.0913983 0.433529 0.0 0.0 -0.433529 0.0 0.0 -0.433529 0.1195412 0.980471 -2.16943e-18 -0.393648 0.0506745 0.0 0.117575 0.943793 -0.166068 0.0819627 -0.0915034 0.18566 0.0807163 -0.0896262 0.185029 0.00706542 -0.00193291 -0.0142006 0.003909 0.00497665 0.00531499 0.00379271 0.00520066 0.00520714 0.10951810000000001 0.98…
1271.0 0.0189774 0.963196 -0.0212978 0.0 0.0 0.0212978 0.0 0.0 0.0212978 -0.0340536 0.00360299 0.0382574 0.0 0.0 -0.0382574 0.0 0.0 -0.0382574 -0.0013124999999999942 0.987955 -2.16943e-18 -0.0350244 -0.000151697 0.0 0.102164 0.94887 -0.120991 0.0424071 -0.0761581 0.160908 0.0412606 -0.0740265 0.160029 0.0246453 -0.00673127 -0.0543684 -0.0260193 0.101957 -0.00790301 0.0319486 -0.00821515 0.0349859…
1274.0 0.0387509 0.960881 -0.0435402 0.0 0.0 0.0435402 0.0 0.0 0.0435402 0.0707709 -0.00908356 -0.0797147 0.0 0.0 0.0797147 0.0 0.0 0.0797147 0.0190496 0.987817 -2.16943e-18 0.0729672 -0.00130707 0.0 0.118811 0.94464 -0.153736 0.054473 -0.0699216 0.179235 0.0578527 -0.0752976 0.181231 0.0255829 -0.00594099 -0.0297565 0.00719504 -0.0130275 0.0355905 0.00719065 -0.0130237 0.035591 0.107581900000000…
1280.0 -0.00602143 0.965487 0.00674916 0.0 0.0 -0.00674916 0.0 0.0 -0.00674916 0.166818 -0.0129315 -0.18693 0.0 0.0 0.18693 0.0 0.0 0.18693 -0.026983999999999994 0.987484 -2.16943e-18 0.171045 0.00554005 0.0 0.11978 0.942969 -0.17192 0.0856941 -0.0929482 0.189224 0.0858327 -0.0931565 0.189294 0.00925037 -0.00210674 -0.0082969 0.00339917 -0.0113646 0.0162627 0.00339144 -0.0113496 0.0162547 0.11244…
1281.0 0.0626682 0.957483 -0.0705302 0.0 0.0 0.0705302 0.0 0.0 0.0705302 -0.202486 0.0315652 0.228952 0.0 0.0 -0.228952 0.0 0.0 -0.228952 0.043746 0.987041 -2.16943e-18 -0.209395 0.00940838 0.0 0.159267 0.934603 -0.202567 0.0566523 -0.0673117 0.223301 0.0558137 -0.0670064 0.223166 0.0787234 -0.0168824 -0.025539 -0.154818 0.161709 0.0313516 -0.150394 0.153313 0.0343226 0.150176 0.975759 -2.16943e-…
1284.0 -0.045951 0.967686 0.0514302 0.0 0.0 -0.0514302 0.0 0.0 -0.0514302 0.130625 -0.00427076 -0.146014 0.0 0.0 0.146014 0.0 0.0 0.146014 -0.06782500000000001 0.985247 -2.16943e-18 0.133279 0.0102908 0.0 0.0879459 0.950759 -0.118454 0.0649589 -0.089619 0.153166 0.0625948 -0.0860324 0.151678 -0.00514254 0.00376367 0.0442152 -0.0422368 0.00231842 -0.00429861 -0.0401866 -0.00190796 -0.000516883 0.0…
1285.0 0.0608012 0.957772 -0.0684195 0.0 0.0 0.0684195 0.0 0.0 0.0684195 0.0976236 -0.0150074 -0.110347 0.0 0.0 0.110347 0.0 0.0 0.110347 0.041815500000000005 0.987126 -2.16943e-18 0.100931 -0.00432152 0.0 0.139917 0.938167 -0.194948 0.08222 -0.088152 0.210931 0.084055 -0.0910251 0.211969 0.0353406 -0.00674089 -0.00915058 -0.0266409 -0.0136031 0.0493878 -0.0265004 -0.0138767 0.0495164 0.1332738 0…
1286.0 0.0608282 0.957768 -0.0684501 0.0 0.0 0.0684501 0.0 0.0 0.0684501 -0.107147 0.0164748 0.121113 0.0 0.0 -0.121113 0.0 0.0 -0.121113 0.0418434 0.987125 -2.16943e-18 -0.110777 0.0047465 0.0 0.110085 0.945027 -0.159839 0.0837587 -0.0935414 0.179673 0.0842254 -0.0942293 0.179894 0.0012347 -7.47289e-05 -0.000272551 -0.0044631 0.00626327 -0.00152754 -0.00443206 0.00620355 -0.00149872 0.1020248 0.…
1288.0 0.0443677 0.960142 -0.0498695 0.0 0.0 0.0498695 0.0 0.0 0.0498695 -0.079173 0.0106718 0.0892529 0.0 0.0 -0.0892529 0.0 0.0 -0.0892529 0.024842800000000005 0.987695 -2.16943e-18 -0.0816871 0.00198053 0.0 0.189786 0.926721 -0.250616 0.0545929 -0.0401578 0.226091 0.0536974 -0.0386412 0.225769 0.155656 -0.0154407 -0.0960189 -0.308278 0.442004 -0.176561 -0.263247 0.355904 -0.139566 0.183494 0.9…
1306.0 0.0175689 0.963344 -0.0197155 0.0 0.0 0.0197155 0.0 0.0 0.0197155 0.0341674 -0.00356037 -0.0383789 0.0 0.0 0.0383789 0.0 0.0 0.0383789 -0.0027611000000000024 0.987948 -2.16943e-18 0.0351353 0.000207775 0.0 0.0955788 0.948874 -0.133131 0.0662532 -0.0802041 0.152599 0.0714324 -0.0894169 0.161207 0.0368036 0.00169803 0.0721349 -0.119997 -0.00404404 0.0534908 -0.142289 0.039249 0.0306608 0.084…
1317.0 -0.0333729 0.967187 0.0373667 0.0 0.0 -0.0373667 0.0 0.0 -0.0373667 0.0949701 -0.00444278 -0.106218 0.0 0.0 0.106218 0.0 0.0 0.106218 -0.05498199999999999 0.986148 -2.16943e-18 0.0970496 0.00612181 0.0 0.0969704 0.947806 -0.143504 0.0823834 -0.0940972 0.165266 0.0815988 -0.0929739 0.16493 -0.0129418 0.00263806 0.014119 -0.00244684 0.00610588 -0.0177782 -0.00241345 0.00604123 -0.0177472 0.0…
1324.0 0.00483593 0.964579 -0.00542325 0.0 0.0 0.00542325 0.0 0.0 0.00542325 -0.0654908 0.00587955 0.0734614 0.0 0.0 -0.0734614 0.0 0.0 -0.0734614 -0.015844399999999995 0.987777 -2.16943e-18 -0.0672402 -0.00135882 0.0 0.13205 0.939727 -0.188508 0.0885258 -0.0957061 0.205742 0.0872812 -0.0938041 0.205084 0.0243441 -0.00314813 0.00317714 -0.0457022 0.0240862 0.0184174 -0.04622 0.0250823 0.0179476 0…
1334.0 0.021216 0.962957 -0.0238131 0.0 0.0 0.0238131 0.0 0.0 0.0238131 0.0611987 -0.00663073 -0.068772 0.0 0.0 0.068772 0.0 0.0 0.068772 0.0009901999999999966 0.987962 -2.16943e-18 0.0629607 0.000114332 0.0 0.109805 0.946518 -0.144706 0.0536514 -0.0664756 0.167525 0.0559876 -0.0701961 0.168915 -0.0145876 -0.00718844 -0.124897 0.156051 -0.00950138 -0.0213323 0.155315 -0.00808171 -0.0220289 0.0982…
1336.0 -0.122816 0.966897 0.137335 0.0 0.0 -0.137335 0.0 0.0 -0.137335 0.396494 0.021122 -0.443595 0.0 0.0 0.443595 0.0 0.0 0.443595 -0.145882 0.975834 -2.16943e-18 0.400731 0.0658891 0.0 0.0958509 0.949558 -0.126199 0.0549249 -0.0730045 0.154361 0.0519045 -0.0683751 0.152605 -0.0374338 -0.030917 -0.512491 0.530381 0.121871 -0.139958 0.539911 0.103661 -0.132328 0.08332608 0.984014 -2.16943e-18 0.…
1342.0 0.161742 0.936234 -0.183795 0.0 0.0 0.183795 0.0 0.0 0.183795 -0.365101 0.100223 0.422984 0.0 0.0 -0.422984 0.0 0.0 -0.422984 0.1468505 0.976536 -2.16943e-18 -0.382409 0.0609934 0.0 0.0968606 0.952454 -0.0790156 0.0178505 -0.0986446 0.168975 0.0167779 -0.0970478 0.168335 0.00627886 -0.0157274 -0.227849 0.224442 0.0233231 -0.0149483 0.224156 0.0238699 -0.0151845 0.07698351 0.983075 -2.16943…
1345.0 0.0590031 0.958047 -0.0663874 0.0 0.0 0.0663874 0.0 0.0 0.0663874 -0.0552741 0.00838218 0.0624589 0.0 0.0 -0.0624589 0.0 0.0 -0.0624589 0.039956700000000005 0.987203 -2.16943e-18 -0.0571337 0.00232997 0.0 0.083997 0.953074 -0.0933314 0.0389156 -0.0820575 0.146526 0.039359 -0.0826998 0.146724 0.000614629 0.00665759 0.0870308 -0.114845 0.0400654 -0.0122591 -0.114682 0.0397513 -0.0120991 0.06…
1346.0 0.0764377 0.955226 -0.086119 0.0 0.0 0.086119 0.0 0.0 0.086119 -0.25337 0.0435534 0.28722 0.0 0.0 -0.28722 0.0 0.0 -0.28722 0.0579976 0.986289 -2.16943e-18 -0.262469 0.0158962 0.0 0.0977678 0.948038 -0.141611 0.0809551 -0.0935306 0.164238 0.0818976 -0.0948759 0.164641 -0.0108271 0.00261035 0.018581 -0.00683091 0.000388122 -0.012138 -0.00690167 0.000524626 -0.0122038 0.08868100000000001 0.9…
1354.0 0.106697 0.949487 -0.120529 0.0 0.0 0.120529 0.0 0.0 0.120529 -0.339429 0.0704477 0.387295 0.0 0.0 -0.387295 0.0 0.0 -0.387295 0.08940340000000001 0.983844 -2.16943e-18 -0.352974 0.0335982 0.0 0.100602 0.95299 -0.0667962 -0.00298125 -0.0915345 0.170091 -0.00150536 -0.0938135 0.171054 -0.0113265 -0.0253979 -0.324007 0.524214 -0.313689 0.118414 0.519217 -0.304087 0.113825 0.07792941 0.982619…
1365.0 0.0496371 0.959416 -0.0558122 0.0 0.0 0.0558122 0.0 0.0 0.0558122 -0.00137077 0.000193068 0.00154656 0.0 0.0 -0.00154656 0.0 0.0 -0.00154656 0.030281300000000004 0.987547 -2.16943e-18 -0.00141523 4.27293e-05 0.0 0.126772 0.941531 -0.177814 0.0807072 -0.0886887 0.195846 0.0803578 -0.0881506 0.195658 0.0108188 -0.00340114 -0.0318788 0.0026989 0.0347163 -0.00553811 0.00255096 0.0350008 -0.005…
1366.0 -0.0230051 0.966641 0.0257676 0.0 0.0 -0.0257676 0.0 0.0 -0.0257676 0.164262 -0.00959493 -0.183829 0.0 0.0 0.183829 0.0 0.0 0.183829 -0.04438 0.986755 -2.16943e-18 0.168073 0.008646 0.0 0.0985465 0.947469 -0.146273 0.0835175 -0.0935054 0.166306 0.0837259 -0.0938076 0.166402 -0.0125053 0.00245002 0.0142237 0.00193232 -0.00358025 -0.0125435 0.00187916 -0.00347559 -0.0126075 0.0899414 0.98344…
1368.0 0.00478872 0.964583 -0.0053703 0.0 0.0 0.0053703 0.0 0.0 0.0053703 0.154633 -0.0138742 -0.173452 0.0 0.0 0.173452 0.0 0.0 0.173452 -0.0158929 0.987776 -2.16943e-18 0.158763 0.00321677 0.0 0.125915 0.942114 -0.171983 0.0714866 -0.0820216 0.19257 0.0712137 -0.0815956 0.192416 0.0162102 -0.00478432 -0.0353345 0.00994685 0.0151027 0.0102788 0.00984395 0.0153001 0.0101892 0.1170717 0.980421 -2.…
1375.0 0.102976 0.950251 -0.116286 0.0 0.0 0.116286 0.0 0.0 0.116286 -0.300495 0.0610384 0.342573 0.0 0.0 -0.342573 0.0 0.0 -0.342573 0.0855356 0.984204 -2.16943e-18 -0.312338 0.0283934 0.0 0.193145 0.926543 -0.240883 0.037971 -0.0310759 0.228255 0.0367712 -0.0288392 0.227489 0.13914 -0.0170427 -0.130792 -0.105358 0.16066 -0.0605168 -0.0963482 0.143432 -0.053153 0.18455100000000002 0.971165 -2.16…
1376.0 0.0259178 0.962435 -0.0290982 0.0 0.0 0.0290982 0.0 0.0 0.0290982 0.158535 -0.0180251 -0.178258 0.0 0.0 0.178258 0.0 0.0 0.178258 0.005828800000000009 0.987958 -2.16943e-18 0.163195 -0.000566163 0.0 0.184972 0.927539 -0.228709 0.0340363 -0.0311417 0.229312 0.0378479 -0.0394956 0.233144 0.0913385 -0.0290671 -0.210593 0.085592 0.0523321 0.041394 0.0540258 0.112736 0.0150292 0.175461 0.971212…
1379.0 0.159991 0.936713 -0.181766 0.0 0.0 0.181766 0.0 0.0 0.181766 -0.446431 0.121575 0.516922 0.0 0.0 -0.516922 0.0 0.0 -0.516922 0.1450163 0.976827 -2.16943e-18 -0.467486 0.0735909 0.0 0.123602 0.942287 -0.174008 0.0829421 -0.0922595 0.193375 0.083318 -0.0928286 0.193569 0.0172462 -0.00238679 -7.78472e-05 -0.0250006 0.00765426 0.0174236 -0.0249314 0.00752084 0.0174878 0.1160182 0.980644 -2.16…
1383.0 0.0169699 0.963406 -0.0190427 0.0 0.0 0.0190427 0.0 0.0 0.0190427 -0.0757808 0.00784511 0.0851157 0.0 0.0 -0.0851157 0.0 0.0 -0.0851157 -0.003376999999999991 0.987944 -2.16943e-18 -0.0779218 -0.00051322 0.0 0.0841067 0.953187 -0.0917541 0.0370764 -0.0818211 0.14655 0.0373828 -0.0822599 0.146684 0.00176679 0.00656198 0.0886804 -0.115202 0.0346141 -0.00809104 -0.115024 0.0342715 -0.00793543 …
1385.0 0.0343412 0.961436 -0.0385748 0.0 0.0 0.0385748 0.0 0.0 0.0385748 -0.189271 0.0233386 0.213058 0.0 0.0 -0.213058 0.0 0.0 -0.213058 0.014504300000000005 0.987887 -2.16943e-18 -0.195038 0.00252507 0.0 0.078144 0.955682 -0.0645503 0.0191295 -0.0871334 0.142298 0.0190338 -0.0861678 0.140454 0.00389988 0.0124461 0.200177 -0.185216 -0.0671269 0.0540384 -0.18044 -0.0768574 0.0621311 0.05846460000…
1392.0 0.0287282 0.96211 -0.0322589 0.0 0.0 0.0322589 0.0 0.0 0.0322589 -0.0227588 0.00266052 0.0255995 0.0 0.0 -0.0255995 0.0 0.0 -0.0255995 0.008722400000000005 0.987944 -2.16943e-18 -0.0234359 0.00015538 0.0 0.109835 0.944842 -0.163195 0.0883533 -0.0941917 0.179084 0.0881215 -0.0938506 0.178975 -0.00474898 0.000138047 0.00101713 0.0214211 -0.03224 0.00980103 0.0214921 -0.0323766 0.00986766 0.1…
1410.0 0.0498129 0.959391 -0.0560105 0.0 0.0 0.0560105 0.0 0.0 0.0560105 0.0562279 -0.00793085 -0.0634403 0.0 0.0 0.0634403 0.0 0.0 0.0634403 0.030462700000000002 0.987541 -2.16943e-18 0.0580528 -0.00176428 0.0 0.175168 0.929982 -0.222771 0.0487887 -0.0496729 0.226135 0.0511106 -0.0539551 0.226269 0.0997531 -0.0352159 -0.045514 -0.104433 0.043458 0.181986 -0.103772 0.0421433 0.182918 0.1666505 0.…
1414.0 -0.0570668 0.967981 0.0638534 0.0 0.0 -0.0638534 0.0 0.0 -0.0638534 0.104299 -0.00211341 -0.116548 0.0 0.0 0.116548 0.0 0.0 0.116548 -0.079159 0.984301 -2.16943e-18 0.106273 0.00953505 0.0 0.0854258 0.95221 -0.103054 0.0502016 -0.0862832 0.149187 0.0487853 -0.0842553 0.148576 -0.0106675 0.00615907 0.0657042 -0.0702309 0.0247551 -0.0202272 -0.0704965 0.0252652 -0.0204731 0.07106531 0.984674…
1416.0 0.0447366 0.960093 -0.0502854 0.0 0.0 0.0502854 0.0 0.0 0.0502854 0.142134 -0.0192186 -0.160239 0.0 0.0 0.160239 0.0 0.0 0.160239 0.025223300000000004 0.987686 -2.16943e-18 0.146655 -0.0036167 0.0 0.115901 0.943777 -0.167223 0.0861887 -0.0950684 0.186153 0.0871654 -0.0965152 0.186624 0.00767018 -0.000560128 0.00530946 -0.0179993 0.00571698 0.00697272 -0.0178958 0.00551758 0.0070684 0.10841…
1417.0 -0.128823 0.966557 0.144058 0.0 0.0 -0.144058 0.0 0.0 -0.144058 0.390202 0.0234185 -0.436722 0.0 0.0 0.436722 0.0 0.0 0.436722 -0.151951 0.974815 -2.16943e-18 0.394077 0.067519 0.0 0.12609 0.943319 -0.160326 0.055832 -0.0722425 0.186785 0.054363 -0.0698787 0.185893 0.0297258 -0.00715398 -0.0390368 0.00168098 0.00680909 0.0305431 0.00126047 0.00761915 0.0301533 0.1150241 0.980811 -2.16943e-…
1419.0 -0.0393058 0.967445 0.0440013 0.0 0.0 -0.0440013 0.0 0.0 -0.0440013 0.0603797 -0.00242326 -0.0675112 0.0 0.0 0.0675112 0.0 0.0 0.0675112 -0.061042 0.985745 -2.16943e-18 0.0616568 0.00430013 0.0 0.111398 0.944718 -0.161352 0.0804901 -0.0888613 0.17956 0.0825276 -0.0916599 0.179953 0.0102477 -0.0011725 0.0126418 -0.000928678 -0.0486149 0.0382012 0.000927255 -0.0525853 0.0425467 0.1031946 0.9…
1431.0 -0.150465 0.964995 0.1683 0.0 0.0 -0.1683 0.0 0.0 -0.1683 0.361987 0.0305465 -0.405853 0.0 0.0 0.405853 0.0 0.0 0.405853 -0.173778 0.970802 -2.16943e-18 0.364594 0.0716051 0.0 0.10446 0.94716 -0.146887 0.0687036 -0.074386 0.162536 0.066561 -0.070052 0.156936 -0.00754758 -0.00597173 -0.0691477 0.15804 -0.144724 0.0563438 0.170686 -0.169826 0.0733115 0.0945155 0.983272 -2.16943e-18 0.0112335…
1434.0 0.180645 0.930821 -0.205762 0.0 0.0 0.205762 0.0 0.0 0.205762 -0.517722 0.154425 0.603587 0.0 0.0 -0.603587 0.0 0.0 -0.603587 0.1666745 0.973151 -2.16943e-18 -0.543644 0.0990015 0.0 0.120278 0.943 -0.172569 0.0864443 -0.092007 0.188184 0.0872449 -0.093212 0.188584 0.00885041 -0.00187735 0.000878259 0.00990123 -0.0418351 0.0310423 0.00956913 -0.0411988 0.0307495 0.1131305 0.981176 -2.16943e…
1435.0 0.10701 0.949422 -0.120886 0.0 0.0 0.120886 0.0 0.0 0.120886 -0.283778 0.0590033 0.323821 0.0 0.0 -0.323821 0.0 0.0 -0.323821 0.0897289 0.983813 -2.16943e-18 -0.295114 0.0281971 0.0 0.0749164 0.961471 0.0346708 -0.0583304 -0.136361 0.170129 -0.0601973 -0.134093 0.169738 0.0381621 -0.0161761 -0.289981 0.159643 0.208787 -0.0787856 0.157531 0.212864 -0.0808123 0.0405388 0.981177 -2.16943e-18 …
1436.0 -0.00950736 0.965751 0.0106548 0.0 0.0 -0.0106548 0.0 0.0 -0.0106548 -0.0235487 0.00173297 0.02638 0.0 0.0 -0.02638 0.0 0.0 -0.02638 -0.030558000000000002 0.987361 -2.16943e-18 -0.024135 -0.000876095 0.0 0.105953 0.945803 -0.156635 0.0818334 -0.0881445 0.172997 0.0867182 -0.095331 0.175298 -0.00563486 0.000270115 -0.00100001 0.0200296 -0.0233088 0.00428014 0.018786 -0.0209176 0.00313296 0.…
1441.0 -0.00952026 0.965752 0.0106692 0.0 0.0 -0.0106692 0.0 0.0 -0.0106692 -0.016377 0.00120497 0.0183461 0.0 0.0 -0.0183461 0.0 0.0 -0.0183461 -0.030571 0.987361 -2.16943e-18 -0.0167848 -0.000609525 0.0 0.0950481 0.948312 -0.139802 0.0787305 -0.0909471 0.16207 0.0827941 -0.0967382 0.163797 -0.015155 0.00391471 0.0272179 -0.0167907 0.0119832 -0.0224144 -0.0167927 0.0119899 -0.0224177 0.0858203 0…
1453.0 0.0958772 0.951663 -0.108199 0.0 0.0 0.108199 0.0 0.0 0.108199 -0.314215 0.0611836 0.357637 0.0 0.0 -0.357637 0.0 0.0 -0.357637 0.07815998 0.984845 -2.16943e-18 -0.326302 0.0270042 0.0 0.177319 0.93048 -0.226193 0.0539167 -0.0545117 0.223439 0.0551259 -0.0555471 0.224162 0.110102 -0.034264 -0.0184974 -0.139995 0.0332138 0.193133 -0.135181 0.0239822 0.197544 0.1694351 0.973588 -2.16943e-18 …
1456.0 -0.0625723 0.968075 0.0700051 0.0 0.0 -0.0700051 0.0 0.0 -0.0700051 0.323184 -0.0045599 -0.361101 0.0 0.0 0.361101 0.0 0.0 0.361101 -0.084767 0.98378 -2.16943e-18 0.329078 0.0315674 0.0 0.0859161 0.951194 -0.115006 0.0644146 -0.0909712 0.151595 0.0662085 -0.0934954 0.152345 -0.011631 0.0061021 0.0636923 -0.0638361 0.01897 -0.0187068 -0.063818 0.0189572 -0.0188309 0.07381661 0.984611 -2.169…
1457.0 0.0202373 0.963062 -0.0227133 0.0 0.0 0.0227133 0.0 0.0 0.0227133 -0.0161975 0.00173694 0.0181998 0.0 0.0 -0.0181998 0.0 0.0 -0.0181998 -1.659999999999162e-05 0.98796 -2.16943e-18 -0.0166619 -4.85812e-05 0.0 0.0964423 0.951678 -0.0888942 0.0268297 -0.0983823 0.170503 0.0250718 -0.0958763 0.169753 0.0133486 -0.0139389 -0.211455 0.145466 0.125609 -0.0596693 0.143457 0.129468 -0.0615044 0.078…
1466.0 -0.0624689 0.968074 0.0698896 0.0 0.0 -0.0698896 0.0 0.0 -0.0698896 0.190138 -0.00270467 -0.212446 0.0 0.0 0.212446 0.0 0.0 0.212446 -0.084662 0.983791 -2.16943e-18 0.193608 0.0185496 0.0 0.211376 0.922274 -0.264369 0.0309745 -0.0149052 0.232696 0.0322932 -0.0171969 0.234017 0.155418 -0.0406065 -0.240013 0.0534897 0.0280869 0.0678969 0.0474539 0.0396481 0.0626561 0.20360499999999998 0.9689…
1468.0 0.0215252 0.962923 -0.0241605 0.0 0.0 0.0241605 0.0 0.0 0.0241605 0.158209 -0.0171972 -0.177794 0.0 0.0 0.177794 0.0 0.0 0.177794 0.0013082999999999984 0.987963 -2.16943e-18 0.162771 0.000239032 0.0 0.108547 0.950604 -0.085759 -0.00279839 -0.0756848 0.17139 -0.00237223 -0.0763394 0.17159 0.0326792 -0.0133941 -0.120463 0.128147 -0.0757135 0.073011 0.127711 -0.0748792 0.0726327 0.0870153 0.9…
1479.0 0.00797996 0.964291 -0.00895048 0.0 0.0 0.00895048 0.0 0.0 0.00895048 0.105054 -0.00980503 -0.117877 0.0 0.0 0.117877 0.0 0.0 0.117877 -0.012615799999999996 0.987836 -2.16943e-18 0.107902 0.00179981 0.0 0.0894001 0.949926 -0.126972 0.0742741 -0.0934227 0.156171 0.0749686 -0.0943961 0.156451 -0.0123326 0.00418777 0.0408344 -0.0258091 -0.00542208 -0.009603 -0.0258989 -0.00524909 -0.0096867 0…
1483.0 0.0571556 0.958325 -0.0643 0.0 0.0 0.0643 0.0 0.0 0.0643 0.143698 -0.0214847 -0.162326 0.0 0.0 0.162326 0.0 0.0 0.162326 0.0380472 0.987279 -2.16943e-18 0.148498 -0.00574545 0.0 0.143635 0.937949 -0.192567 0.0720217 -0.080549 0.211146 0.0718318 -0.0802449 0.211031 0.0386441 -0.00906934 -0.0354756 -0.0126487 0.00555279 0.0425618 -0.012721 0.00569194 0.0424967 0.1357366 0.978011 -2.16943e-18…
1487.0 0.0302352 0.961933 -0.0339542 0.0 0.0 0.0339542 0.0 0.0 0.0339542 -0.144215 0.0171066 0.162248 0.0 0.0 -0.162248 0.0 0.0 -0.162248 0.0102743 0.987932 -2.16943e-18 -0.148533 0.00123659 0.0 0.0860316 0.951686 -0.109137 0.0580769 -0.0897337 0.150846 0.0570572 -0.0882927 0.150424 -0.0148316 0.00656269 0.0660432 -0.0624059 0.0188273 -0.0224636 -0.0624889 0.0189863 -0.02254 0.07281631000000001 0…
1490.0 0.0708559 0.956168 -0.0797948 0.0 0.0 0.0797948 0.0 0.0 0.0797948 -0.0569972 0.00942689 0.064543 0.0 0.0 -0.064543 0.0 0.0 -0.064543 0.05221730000000001 0.986621 -2.16943e-18 -0.0590025 0.00319905 0.0 0.0829727 0.95319 -0.0934137 0.0431095 -0.0858692 0.146225 0.0405513 -0.0821996 0.145114 -0.00538379 0.00698753 0.0906784 -0.0921229 0.0028195 -0.00137418 -0.0920014 0.00258562 -0.00126582 0.…
1502.0 0.0903114 0.952729 -0.101868 0.0 0.0 0.101868 0.0 0.0 0.101868 -0.177595 0.0334156 0.201893 0.0 0.0 -0.201893 0.0 0.0 -0.201893 0.07238213 0.985304 -2.16943e-18 -0.184296 0.0140779 0.0 0.0935888 0.948965 -0.134914 0.0784706 -0.0934289 0.159923 0.0788709 -0.0939953 0.160089 -0.0128765 0.00324827 0.0247287 -0.0113355 0.00119509 -0.0145885 -0.0113661 0.00125414 -0.0146166 0.08391161 0.98401 -…
1509.0 -0.047599 0.967739 0.0532724 0.0 0.0 -0.0532724 0.0 0.0 -0.0532724 0.236648 -0.00730079 -0.264512 0.0 0.0 0.264512 0.0 0.0 0.264512 -0.069507 0.985116 -2.16943e-18 0.241407 0.019087 0.0 0.111039 0.944832 -0.162107 0.0871678 -0.0953939 0.180384 0.0866919 -0.0946947 0.180161 -0.000349084 0.000123441 0.00253119 0.000932493 -0.00618478 0.00272111 0.0009614 -0.00624032 0.00274764 0.1034142 0.98…
1515.0 0.0307087 0.961877 -0.0344868 0.0 0.0 0.0344868 0.0 0.0 0.0344868 -0.00814324 0.000970345 0.00916209 0.0 0.0 -0.00916209 0.0 0.0 -0.00916209 0.010761900000000005 0.987928 -2.16943e-18 -0.00838757 7.42976e-05 0.0 0.112203 0.944616 -0.161809 0.0822849 -0.0918929 0.181467 0.0822612 -0.0918581 0.181456 0.00407243 -0.0010276 -0.00660661 0.00205428 1.57429e-05 0.00453725 0.00205308 1.82133e-05 0…
1517.0 0.0149631 0.963612 -0.016789 0.0 0.0 0.016789 0.0 0.0 0.016789 0.0736734 -0.00745916 -0.0827296 0.0 0.0 0.0827296 0.0 0.0 0.0827296 -0.005440199999999992 0.987928 -2.16943e-18 0.0757361 0.000669526 0.0 0.0774005 0.960697 0.0265182 -0.0581304 -0.129599 0.171354 -0.0567856 -0.131432 0.171751 0.0482579 -0.0109994 -0.0748087 0.0525387 -0.0586083 0.0803385 0.0508757 -0.0554942 0.079435 0.043601…
1522.0 0.047092 0.959771 -0.0529413 0.0 0.0 0.0529413 0.0 0.0 0.0529413 -0.106644 0.0147082 0.120271 0.0 0.0 -0.120271 0.0 0.0 -0.120271 0.0276541 0.987622 -2.16943e-18 -0.110067 0.00300694 0.0 0.0910226 0.956719 -0.0198675 -0.0362841 -0.107542 0.17371 -0.036548 -0.106334 0.17158 0.0724712 -0.00465573 0.0524853 -0.155511 0.0200771 0.0831697 -0.150618 0.00992158 0.0926515 0.0619673 0.981996 -2.169…
1540.0 0.0424499 0.960399 -0.0477078 0.0 0.0 0.0477078 0.0 0.0 0.0477078 -0.19285 0.0255701 0.21734 0.0 0.0 -0.21734 0.0 0.0 -0.21734 0.0228642 0.987741 -2.16943e-18 -0.198927 0.00439278 0.0 0.138527 0.939406 -0.183791 0.0657982 -0.0758687 0.203934 0.0641092 -0.0732736 0.202947 0.0336036 -0.00930247 -0.0502954 0.0171698 -0.00946683 0.0424598 0.0190829 -0.0131043 0.0438718 0.1295593 0.978804 -2.16…
1541.0 0.033228 0.961573 -0.0373218 0.0 0.0 0.0373218 0.0 0.0 0.0373218 0.0887276 -0.0108279 -0.0998629 0.0 0.0 0.0998629 0.0 0.0 0.0998629 0.013357300000000003 0.987901 -2.16943e-18 0.0914183 -0.00106899 0.0 0.104624 0.946328 -0.152588 0.0837864 -0.094094 0.172946 0.0837582 -0.0940524 0.172933 -0.00466982 0.000956863 0.00602827 0.00116362 -0.00364948 -0.00354306 0.00116621 -0.0036545 -0.0035404 …
1547.0 0.0198871 0.9631 -0.0223198 0.0 0.0 0.0223198 0.0 0.0 0.0223198 0.0431363 -0.00460855 -0.0484666 0.0 0.0 0.0484666 0.0 0.0 0.0484666 -0.00037689999999999946 0.987959 -2.16943e-18 0.044371 0.000146834 0.0 0.0945027 0.952887 -0.0755382 0.0123644 -0.0939287 0.167156 0.0124201 -0.0940097 0.167181 -0.00194526 -0.0148122 -0.210281 0.248734 -0.0396069 0.00114449 0.248689 -0.0395192 0.00110473 0.0…
1561.0 0.0801399 0.954582 -0.0903173 0.0 0.0 0.0903173 0.0 0.0 0.0903173 0.0346385 -0.00610406 -0.0392948 0.0 0.0 0.0392948 0.0 0.0 0.0392948 0.0618336 0.986049 -2.16943e-18 0.0358992 -0.0023255 0.0 0.099084 0.954387 -0.0444175 -0.022783 -0.099618 0.176387 -0.0216055 -0.101289 0.176875 0.0239235 -0.0184993 -0.243971 0.222016 0.0216722 0.00321645 0.222457 0.0208164 0.00366207 0.07282056 0.982038 -…
1562.0 0.0137031 0.963738 -0.0153741 0.0 0.0 0.0153741 0.0 0.0 0.0153741 -0.0228007 0.0022759 0.0255998 0.0 0.0 -0.0255998 0.0 0.0 -0.0255998 -0.0067354999999999915 0.987916 -2.16943e-18 -0.0234354 -0.000240335 0.0 0.0688677 0.950166 -0.152012 0.108035 -0.0623496 0.1136 0.105912 -0.0574569 0.108979 -0.0926884 -0.00496741 -0.0862831 0.521779 -0.61107 0.180506 0.512869 -0.594613 0.177621 0.0648034 …
1575.0 0.0902769 0.952735 -0.101829 0.0 0.0 0.101829 0.0 0.0 0.101829 0.0380327 -0.00715453 -0.0432358 0.0 0.0 0.0432358 0.0 0.0 0.0432358 0.07234628 0.985307 -2.16943e-18 0.0394676 -0.00301326 0.0 0.0904333 0.954682 -0.0580647 -0.00141805 -0.0918714 0.161409 -0.000959619 -0.0925252 0.161605 0.0486285 0.00132709 0.108527 -0.160826 -0.0293118 0.0815987 -0.160714 -0.0295268 0.0816959 0.06765862 0.9…
1579.0 -0.0482996 0.96776 0.0540554 0.0 0.0 -0.0540554 0.0 0.0 -0.0540554 0.233975 -0.00703495 -0.261518 0.0 0.0 0.261518 0.0 0.0 0.261518 -0.07022099999999999 0.985059 -2.16943e-18 0.23866 0.0190578 0.0 0.0875832 0.951139 -0.11413 0.0617657 -0.0905072 0.152923 0.0618064 -0.0905451 0.152928 -0.0117781 0.00603961 0.0606092 -0.0648372 0.0276213 -0.0233927 -0.0645918 0.0271563 -0.0232212 0.075044927…
1586.0 -0.0374791 0.967369 0.0419587 0.0 0.0 -0.0419587 0.0 0.0 -0.0419587 0.215817 -0.00910312 -0.241328 0.0 0.0 0.241328 0.0 0.0 0.241328 -0.059176999999999993 0.985874 -2.16943e-18 0.220432 0.0149212 0.0 0.112895 0.945096 -0.158065 0.0722069 -0.0798113 0.175718 0.0723983 -0.080106 0.175821 -0.00822453 -0.0032604 -0.0592079 0.0746276 -0.00279307 -0.0126156 0.0745994 -0.00273958 -0.0126348 0.103…
1587.0 -0.0278513 0.966911 0.0311902 0.0 0.0 -0.0311902 0.0 0.0 -0.0311902 0.226571 -0.0120021 -0.253482 0.0 0.0 0.253482 0.0 0.0 0.253482 -0.04933699999999999 0.986486 -2.16943e-18 0.231689 0.0131786 0.0 0.106377 0.945603 -0.157584 0.0878289 -0.0973098 0.177115 0.0856284 -0.0941056 0.176111 -0.00434829 0.00120169 0.00781455 -0.00529409 0.00439054 -0.00691018 -0.00530788 0.0044157 -0.00691675 0.0…
1591.0 0.060255 0.957856 -0.0678022 0.0 0.0 0.0678022 0.0 0.0 0.0678022 0.0981138 -0.0150208 -0.110891 0.0 0.0 0.110891 0.0 0.0 0.110891 0.041250800000000004 0.98715 -2.16943e-18 0.101431 -0.00428019 0.0 0.0853507 0.954009 -0.0785403 0.0223203 -0.0826907 0.148963 0.0224635 -0.0828977 0.149027 0.0106812 0.00502079 0.0977105 -0.0957015 -0.0427973 0.040787 -0.0957328 -0.0427371 0.0407562 0.06667745 …
1597.0 0.0176174 0.963339 -0.01977 0.0 0.0 0.01977 0.0 0.0 0.01977 0.00708872 -0.000739061 -0.00796252 0.0 0.0 0.00796252 0.0 0.0 0.00796252 -0.002711199999999997 0.987948 -2.16943e-18 0.00728957 4.27099e-05 0.0 0.117393 0.942941 -0.173206 0.089918 -0.0963435 0.189682 0.0902985 -0.0969078 0.189866 0.00738083 -0.000732499 0.00592783 -0.0113251 -0.0077623 0.0131592 -0.0113239 -0.00776464 0.0131587 …
1608.0 0.093453 0.952132 -0.105441 0.0 0.0 0.105441 0.0 0.0 0.105441 -0.291806 0.0559853 0.331955 0.0 0.0 -0.331955 0.0 0.0 -0.331955 0.075642919 0.98505 -2.16943e-18 -0.302938 0.0242295 0.0 0.133306 0.940841 -0.176122 0.0628679 -0.0735978 0.196903 0.0640989 -0.0755832 0.197657 0.0283765 -0.00790735 -0.046975 0.0150041 0.000391538 0.0315704 0.015183 4.54725e-05 0.031742 0.1238378 0.979599 -2.1694…
1612.0 0.155625 0.93789 -0.176714 0.0 0.0 0.176714 0.0 0.0 0.176714 -0.466448 0.124499 0.539364 0.0 0.0 -0.539364 0.0 0.0 -0.539364 0.1404457 0.977535 -2.16943e-18 -0.488163 0.0743206 0.0 0.120161 0.94374 -0.164101 0.0687189 -0.0770205 0.182453 0.0716394 -0.0815792 0.184091 0.0194554 -0.00526824 -0.0216263 0.0346402 -0.0682909 0.0552794 0.0326903 -0.0645483 0.0534883 0.11094760000000001 0.981365 …
1633.0 -0.0019541 0.965163 0.00219063 0.0 0.0 -0.00219063 0.0 0.0 -0.00219063 0.0589504 -0.00484022 -0.0660817 0.0 0.0 0.0660817 0.0 0.0 0.0660817 -0.022812899999999997 0.98761 -2.16943e-18 0.0604745 0.00168281 0.0 0.12235 0.941939 -0.177905 0.0885482 -0.095234 0.194639 0.0876724 -0.0939154 0.1942 0.0133395 -0.0017107 0.00440245 -0.0181877 -0.00547562 0.0192595 -0.0182033 -0.00544423 0.0192397 0.…
1634.0 -0.0731821 0.968162 0.081859 0.0 0.0 -0.081859 0.0 0.0 -0.081859 0.272081 -0.0006134 -0.303973 0.0 0.0 0.303973 0.0 0.0 0.303973 -0.095563 0.98268 -2.16943e-18 0.276682 0.029855 0.0 0.100177 0.949499 -0.120934 0.0457521 -0.0744688 0.159567 0.0458204 -0.0745903 0.159641 0.0106937 -0.00106224 -0.0066379 -0.0320457 0.0501649 -0.0106654 -0.032198 0.0504801 -0.0109536 0.0863135 0.983595 -2.1694…
1638.0 0.0288026 0.962102 -0.0323426 0.0 0.0 0.0323426 0.0 0.0 0.0323426 0.0556026 -0.00650469 -0.0625435 0.0 0.0 0.0625435 0.0 0.0 0.0625435 0.008798899999999998 0.987943 -2.16943e-18 0.0572574 -0.000384408 0.0 0.113674 0.944566 -0.161712 0.0812463 -0.0912715 0.181788 0.0814153 -0.0915237 0.181871 0.00550619 -0.00121753 -0.00690026 -0.000206955 0.00160055 0.0055064 -0.00019887 0.00158494 0.00551…
1640.0 0.157996 0.937254 -0.179457 0.0 0.0 0.179457 0.0 0.0 0.179457 -0.468711 0.126481 0.54238 0.0 0.0 -0.54238 0.0 0.0 -0.54238 0.1429276 0.977153 -2.16943e-18 -0.490686 0.0760823 0.0 0.196766 0.925883 -0.247341 0.0360117 -0.0232175 0.227036 0.0368731 -0.0250941 0.229599 0.146742 -0.02636 -0.158966 -0.0547979 0.0974933 0.00682545 -0.0590403 0.105611 0.00328612 0.188548 0.971037 -2.16943e-18 0.1…
1645.0 -0.0188028 0.966386 0.0210641 0.0 0.0 -0.0210641 0.0 0.0 -0.0210641 0.0484585 -0.00305933 -0.0542462 0.0 0.0 0.0542462 0.0 0.0 0.0542462 -0.040079000000000004 0.986966 -2.16943e-18 0.0496083 0.00231805 0.0 0.0922439 0.954543 -0.0539342 -0.00810871 -0.093191 0.163214 -0.00905064 -0.0915391 0.162716 0.0620212 0.000745184 0.0820312 -0.23092 0.12849 0.0248746 -0.227906 0.122823 0.0266154 0.068…
1654.0 -0.00221304 0.965184 0.0024809 0.0 0.0 -0.0024809 0.0 0.0 -0.0024809 0.0286593 -0.00234474 -0.0321255 0.0 0.0 0.0321255 0.0 0.0 0.0321255 -0.02307859999999999 0.987602 -2.16943e-18 0.0293993 0.00082663 0.0 0.13664 0.938842 -0.191837 0.0823806 -0.0883042 0.207836 0.0808336 -0.0860556 0.207034 0.0279038 -0.00648001 -0.0242891 -0.00236705 -0.0116893 0.038168 0.00306874 -0.0220179 0.0420673 0.…
1666.0 0.149706 0.939448 -0.169876 0.0 0.0 0.169876 0.0 0.0 0.169876 -0.481304 0.124944 0.555541 0.0 0.0 -0.555541 0.0 0.0 -0.555541 0.13425320000000002 0.978456 -2.16943e-18 -0.503316 0.0731095 0.0 0.0819093 0.954738 -0.0751465 0.0206577 -0.0758394 0.138986 0.0264218 -0.0852758 0.14398 0.00784035 0.00523681 0.090394 -0.0888949 -0.0349719 0.0384749 -0.0969274 -0.0187348 0.0257063 0.0633647 0.9848…
1670.0 0.132064 0.943837 -0.149565 0.0 0.0 0.149565 0.0 0.0 0.149565 -0.299643 0.0713231 0.344118 0.0 0.0 -0.344118 0.0 0.0 -0.344118 0.1158258 0.980942 -2.16943e-18 -0.312624 0.0389449 0.0 0.123427 0.942204 -0.176067 0.0841118 -0.0898157 0.191824 0.0855262 -0.0919651 0.19256 0.00713821 -0.00288305 -0.0269545 0.0157346 0.00814814 0.00305738 0.0159153 0.00780083 0.00322114 0.1162077 0.980699 -2.16…
1672.0 0.0340501 0.961472 -0.0382472 0.0 0.0 0.0382472 0.0 0.0 0.0382472 0.0273923 -0.00336857 -0.0308336 0.0 0.0 0.0308336 0.0 0.0 0.0308336 0.014204400000000006 0.987891 -2.16943e-18 0.0282259 -0.000356179 0.0 0.121261 0.942281 -0.174851 0.0852777 -0.0937124 0.193336 0.0857196 -0.0943785 0.193561 0.0159302 -0.00212114 0.00210102 -0.0226808 0.00180919 0.018771 -0.0226302 0.00171162 0.0188179 0.1…
1675.0 0.0638526 0.957298 -0.0718696 0.0 0.0 0.0718696 0.0 0.0 0.0718696 0.0134292 -0.00211188 -0.0151876 0.0 0.0 0.0151876 0.0 0.0 0.0151876 0.04497090000000001 0.986985 -2.16943e-18 0.0138894 -0.000642713 0.0 0.114146 0.945391 -0.151702 0.060191 -0.0740146 0.175565 0.0603815 -0.0743137 0.175675 0.0225403 -0.00555297 -0.0243199 0.0271704 -0.0555194 0.0527385 0.0270749 -0.0553351 0.0526426 0.1033…
1685.0 0.0653324 0.957064 -0.0735433 0.0 0.0 0.0735433 0.0 0.0 0.0735433 -0.262731 0.0417679 0.297212 0.0 0.0 -0.297212 0.0 0.0 -0.297212 0.0465015 0.986913 -2.16943e-18 -0.271785 0.0130324 0.0 0.108802 0.947954 -0.129355 0.0456029 -0.074672 0.168396 0.0429944 -0.0706037 0.16693 0.0585719 -0.00472315 0.0211544 -0.144434 0.0968545 0.0269055 -0.149336 0.106276 0.0224219 0.0951042 0.982833 -2.16943e…
1697.0 0.12308 0.945927 -0.13926 0.0 0.0 0.13926 0.0 0.0 0.13926 -0.379876 0.0862943 0.435214 0.0 0.0 -0.435214 0.0 0.0 -0.435214 0.10645840000000001 0.98206 -2.16943e-18 -0.39587 0.0451777 0.0 0.110759 0.945746 -0.153249 0.0734442 -0.0850249 0.1715 0.0756725 -0.088177 0.175168 0.0135072 -7.94903e-05 0.0369852 -0.0420017 -0.0286016 0.0434709 -0.022063 -0.0653751 0.0503189 0.10145570000000001 0.98…
1698.0 -0.00571325 0.965463 0.00640382 0.0 0.0 -0.00640382 0.0 0.0 -0.00640382 0.0264873 -0.00206247 -0.0296815 0.0 0.0 0.0296815 0.0 0.0 0.0296815 -0.026667999999999997 0.987494 -2.16943e-18 0.0271595 0.000870294 0.0 0.0914432 0.951906 -0.0959673 0.0327603 -0.0850983 0.158362 0.0307887 -0.0822085 0.157435 -0.0280681 -0.0126056 -0.26232 0.228983 0.166718 -0.133435 0.226044 0.172349 -0.136054 0.07…
1720.0 0.0415318 0.96052 -0.0466732 0.0 0.0 0.0466732 0.0 0.0 0.0466732 0.0708419 -0.00931837 -0.0798272 0.0 0.0 0.0798272 0.0 0.0 0.0798272 0.0219173 0.987761 -2.16943e-18 0.0730657 -0.00153784 0.0 0.113427 0.945061 -0.155224 0.0698128 -0.084158 0.179622 0.0707108 -0.0855242 0.180089 0.0152615 -0.00106682 0.0129527 -0.0345001 0.00390933 0.0176303 -0.0343331 0.00358614 0.0177933 0.1036898 0.98194…
1722.0 -0.0665237 0.968122 0.07442 0.0 0.0 -0.07442 0.0 0.0 -0.07442 0.223299 -0.00216462 -0.249484 0.0 0.0 0.249484 0.0 0.0 0.249484 -0.08878899999999999 0.983386 -2.16943e-18 0.227261 0.0228134 0.0 0.127439 0.940893 -0.18377 0.0879428 -0.0925595 0.198437 0.0880216 -0.0926788 0.198479 0.0155704 -0.00366821 -0.0118269 0.00732248 -0.0267025 0.0312059 0.00732286 -0.0267032 0.0312044 0.1208813 0.98 …
1733.0 0.0348793 0.96137 -0.0391806 0.0 0.0 0.0391806 0.0 0.0 0.0391806 -0.151238 0.0187418 0.170258 0.0 0.0 -0.170258 0.0 0.0 -0.170258 0.015058800000000004 0.98788 -2.16943e-18 -0.155857 0.00211223 0.0 0.140246 0.938337 -0.193491 0.0805852 -0.0872866 0.210244 0.0809577 -0.0878747 0.210459 0.0268981 -0.00670182 -0.0327082 -0.00314223 0.00941985 0.0264197 -0.00308574 0.00930981 0.0264809 0.133301…
1742.0 0.122896 0.945968 -0.13905 0.0 0.0 0.13905 0.0 0.0 0.13905 -0.393633 0.0893324 0.450954 0.0 0.0 -0.450954 0.0 0.0 -0.450954 0.1062672 0.982081 -2.16943e-18 -0.410196 0.0467254 0.0 0.102729 0.948616 -0.128921 0.0553433 -0.0806078 0.16376 0.0561693 -0.0817197 0.163871 0.0194441 -0.0111172 -0.139142 0.0847241 0.0771745 -0.0198678 0.0816427 0.0836211 -0.0261627 0.0902349 0.983341 -2.16943e-18 …
1745.0 0.0359523 0.961236 -0.0403886 0.0 0.0 0.0403886 0.0 0.0 0.0403886 0.039792 -0.00497995 -0.0448029 0.0 0.0 0.0448029 0.0 0.0 0.0448029 0.016164700000000004 0.987864 -2.16943e-18 0.0410127 -0.000605375 0.0 0.138953 0.938737 -0.191032 0.0790772 -0.0864479 0.208454 0.0794111 -0.0869716 0.208644 0.0320381 -0.00692256 -0.0196828 -0.0108938 -0.0145233 0.0450946 -0.0108342 -0.0146377 0.0451422 0.1…
1746.0 0.0371631 0.961084 -0.0417521 0.0 0.0 0.0417521 0.0 0.0 0.0417521 -0.135198 0.0171072 0.152249 0.0 0.0 -0.152249 0.0 0.0 -0.152249 0.017412700000000003 0.987845 -2.16943e-18 -0.139366 0.00224721 0.0 0.0945305 0.948572 -0.137763 0.0782011 -0.0912142 0.16032 0.0807303 -0.0951962 0.16228 -0.0151547 0.00359524 0.0248787 -0.00670433 -0.00319273 -0.0119082 -0.0104043 0.00446856 -0.0189426 0.0850…
1749.0 0.0546389 0.958697 -0.0614577 0.0 0.0 0.0614577 0.0 0.0 0.0614577 0.0408825 -0.00599371 -0.0461626 0.0 0.0 0.0461626 0.0 0.0 0.0461626 0.0354469 0.987376 -2.16943e-18 0.0422348 -0.00151387 0.0 0.176733 0.929788 -0.217191 0.0409969 -0.0501761 0.229933 0.0336638 -0.0377397 0.224651 0.0878686 -0.0279431 -0.145935 -0.0189177 0.124497 0.045301 -0.0728759 0.228044 -0.00314867 0.1665942 0.972485 …
1753.0 0.0465658 0.959843 -0.0523479 0.0 0.0 0.0523479 0.0 0.0 0.0523479 -0.0425107 0.00583736 0.0479392 0.0 0.0 -0.0479392 0.0 0.0 -0.0479392 0.027111000000000003 0.987637 -2.16943e-18 -0.0438727 0.00117251 0.0 0.098409 0.950165 -0.112421 0.0352477 -0.0714107 0.158561 0.0375834 -0.0750643 0.15995 0.0133447 -0.00654878 -0.0692685 0.0604599 -0.00507237 0.0143302 0.0598009 -0.00372916 0.0132107 0.0…
1767.0 0.0380364 0.960973 -0.0427356 0.0 0.0 0.0427356 0.0 0.0 0.0427356 -0.0528976 0.00674623 0.0595765 0.0 0.0 -0.0595765 0.0 0.0 -0.0595765 0.018313000000000003 0.98783 -2.16943e-18 -0.0545344 0.000932986 0.0 0.0979751 0.948281 -0.13844 0.068207 -0.0795945 0.159861 0.0710361 -0.0838159 0.161257 0.00413817 -0.00194856 -0.00431738 0.0418638 -0.0815676 0.0441119 0.0394762 -0.0769797 0.0419035 0.0…
1769.0 -0.0605796 0.968045 0.0677786 0.0 0.0 -0.0677786 0.0 0.0 -0.0677786 0.179407 -0.00293084 -0.200462 0.0 0.0 0.200462 0.0 0.0 0.200462 -0.08273799999999999 0.983973 -2.16943e-18 0.182723 0.0171175 0.0 0.17952 0.929079 -0.220678 0.0363123 -0.0408872 0.228901 0.033448 -0.0351712 0.226426 0.0791552 -0.0307744 -0.221457 0.0709862 0.127494 0.0197579 0.123354 0.0272841 0.0636491 0.1694208999999999…
1770.0 0.0499045 0.959379 -0.0561139 0.0 0.0 0.0561139 0.0 0.0 0.0561139 -0.0281841 0.00397829 0.0317997 0.0 0.0 -0.0317997 0.0 0.0 -0.0317997 0.030557400000000005 0.987538 -2.16943e-18 -0.0290991 0.00088736 0.0 0.099402 0.949992 -0.110379 0.0439441 -0.0920978 0.167928 0.0438063 -0.0918912 0.16788 0.000670015 -0.0155077 -0.24903 0.204541 0.117567 -0.0691059 0.204518 0.117634 -0.0692805 0.08429518…
1773.0 0.0422894 0.96042 -0.047527 0.0 0.0 0.047527 0.0 0.0 0.047527 0.0655363 -0.00867741 -0.0738569 0.0 0.0 0.0738569 0.0 0.0 0.0738569 0.022698700000000002 0.987744 -2.16943e-18 0.0675999 -0.00148054 0.0 0.0912201 0.954665 -0.0563493 -0.00337772 -0.0937223 0.163503 -0.00103261 -0.0970494 0.164488 0.0190071 -0.0067982 -0.0728271 0.0470768 0.0155797 0.01016 0.0476757 0.0144298 0.0106912 0.068145…
1800.0 -0.00101775 0.965085 0.00114097 0.0 0.0 -0.00114097 0.0 0.0 -0.00114097 0.121056 -0.0100674 -0.135712 0.0 0.0 0.135712 0.0 0.0 0.135712 -0.02185229999999999 0.987636 -2.16943e-18 0.1242 0.00332562 0.0 0.0938545 0.94869 -0.136973 0.0793938 -0.0935677 0.161198 0.0797041 -0.094008 0.161328 -0.0126928 0.00300358 0.0217062 -0.00767134 -6.48745e-05 -0.0139694 -0.00769884 -1.17182e-05 -0.0139957 …
1805.0 0.0637792 0.957309 -0.0717865 0.0 0.0 0.0717865 0.0 0.0 0.0717865 0.0405118 -0.00636747 -0.0458159 0.0 0.0 0.0458159 0.0 0.0 0.0458159 0.0448949 0.986989 -2.16943e-18 0.0418999 -0.00193537 0.0 0.0918771 0.949023 -0.134557 0.0781634 -0.0925085 0.158257 0.0795507 -0.0949436 0.159929 -0.0133006 0.00373394 0.0282383 -0.015527 0.00232269 -0.0108128 -0.0197853 0.0111819 -0.0191956 0.082211310000…
1808.0 -0.0371617 0.967356 0.0416038 0.0 0.0 -0.0416038 0.0 0.0 -0.0416038 0.154079 -0.0065538 -0.172295 0.0 0.0 0.172295 0.0 0.0 0.172295 -0.058853 0.985895 -2.16943e-18 0.15738 0.010597 0.0 0.119276 0.943136 -0.169722 0.0832922 -0.0927864 0.189267 0.0827551 -0.0919738 0.188993 0.0107308 -0.00185678 -0.00706316 -0.0109696 0.0103497 0.00768297 -0.0110024 0.0104146 0.007639 0.11151810000000001 0.9…
1810.0 -0.00380808 0.965313 0.00426871 0.0 0.0 -0.00426871 0.0 0.0 -0.00426871 -0.051153 0.004093 0.0573314 0.0 0.0 -0.0573314 0.0 0.0 -0.0573314 -0.024714600000000003 0.987555 -2.16943e-18 -0.0524635 -0.00156901 0.0 0.0945268 0.949285 -0.133608 0.0584425 -0.0668203 0.149689 0.0661324 -0.0736141 0.150913 -0.0255301 -0.00321543 -0.0649141 0.168757 -0.131862 0.0300493 0.157278 -0.109688 0.0187016 0…
1811.0 0.0877085 0.953215 -0.0989099 0.0 0.0 0.0989099 0.0 0.0 0.0989099 0.0631621 -0.011691 -0.0717641 0.0 0.0 0.0717641 0.0 0.0 0.0717641 0.06968144 0.985507 -2.16943e-18 0.0655238 -0.00481026 0.0 0.11501 0.943743 -0.168958 0.0888377 -0.0950069 0.18518 0.0888799 -0.0950721 0.185201 0.00186294 -0.00032204 0.00261426 0.00277181 -0.0151268 0.00972852 0.00272602 -0.0150398 0.00969547 0.107903500000…
1815.0 0.0341658 0.961458 -0.0383774 0.0 0.0 0.0383774 0.0 0.0 0.0383774 -0.0432956 0.00533 0.0487355 0.0 0.0 -0.0487355 0.0 0.0 -0.0487355 0.014323600000000006 0.987889 -2.16943e-18 -0.0446138 0.000568786 0.0 0.102733 0.94648 -0.151738 0.0856556 -0.0967625 0.172921 0.081292 -0.0899518 0.167421 0.00798672 0.00241136 0.0602216 -0.0434226 -0.0589756 0.042021 -0.0598135 -0.0289965 0.0382083 0.094318…
1818.0 0.11565 0.947581 -0.130756 0.0 0.0 0.130756 0.0 0.0 0.130756 -0.371962 0.0811764 0.425341 0.0 0.0 -0.425341 0.0 0.0 -0.425341 0.0987196 0.98291 -2.16943e-18 -0.38725 0.0408612 0.0 0.0917407 0.949464 -0.131606 0.0755671 -0.0892218 0.153982 0.0781771 -0.0939517 0.15743 -0.0132083 0.0026435 0.0199551 0.00859757 -0.0275022 0.00394965 0.00196592 -0.013866 -0.00804646 0.0817822 0.984225 -2.16943…
1819.0 -0.0241987 0.96671 0.0271033 0.0 0.0 -0.0271033 0.0 0.0 -0.0271033 0.0659717 -0.00376514 -0.0738243 0.0 0.0 0.0738243 0.0 0.0 0.0738243 -0.045601 0.986691 -2.16943e-18 0.0674923 0.00356233 0.0 0.0875443 0.950882 -0.122405 0.0504589 -0.052708 0.132776 0.0553281 -0.0619066 0.138999 -0.0545691 -0.0273043 -0.483967 0.492863 0.174809 -0.179748 0.493217 0.17486 -0.183891 0.0752991854 0.984934 -2…
1820.0 0.103632 0.950118 -0.117033 0.0 0.0 0.117033 0.0 0.0 0.117033 -0.330682 0.0674275 0.377044 0.0 0.0 -0.377044 0.0 0.0 -0.377044 0.0862171 0.984142 -2.16943e-18 -0.343743 0.0315074 0.0 0.0943017 0.954742 -0.0505453 -0.0107352 -0.0952411 0.164456 -0.0127306 -0.0925002 0.163982 0.0584523 -0.00173228 0.0611675 -0.161254 0.0456725 0.0593273 -0.162401 0.0479053 0.0580951 0.06984195 0.98285 -2.169…
1821.0 0.0363706 0.961184 -0.0408596 0.0 0.0 0.0408596 0.0 0.0 0.0408596 0.0322054 -0.0040459 -0.0362631 0.0 0.0 0.0362631 0.0 0.0 0.0362631 0.0165958 0.987858 -2.16943e-18 0.033195 -0.000505621 0.0 0.0844741 0.952151 -0.104567 0.0514751 -0.0849733 0.148117 0.0532449 -0.0874928 0.148866 -0.011257 0.00594699 0.0604429 -0.0674326 0.0316221 -0.0246311 -0.0670059 0.0308029 -0.0242398 0.0705115 0.9847…
1828.0 -0.0794638 0.968154 0.088877 0.0 0.0 -0.088877 0.0 0.0 -0.088877 0.174529 0.000831384 -0.194988 0.0 0.0 0.194988 0.0 0.0 0.194988 -0.101949 0.981968 -2.16943e-18 0.177343 0.0203961 0.0 0.100343 0.950086 -0.108375 0.0421367 -0.0932282 0.168809 0.0415638 -0.0924 0.168679 0.000891385 -0.0162408 -0.255946 0.221138 0.0993596 -0.0602554 0.220906 0.0999324 -0.0613522 0.08486916 0.983173 -2.16943e…
1831.0 0.0787423 0.954827 -0.088732 0.0 0.0 0.088732 0.0 0.0 0.088732 -0.23474 0.0409827 0.266221 0.0 0.0 -0.266221 0.0 0.0 -0.266221 0.0603853 0.986142 -2.16943e-18 -0.243241 0.0153696 0.0 0.141678 0.938284 -0.192278 0.0779159 -0.0867649 0.211178 0.0774321 -0.0860014 0.210898 0.032371 -0.00721556 -0.0281603 -0.0177402 0.0152899 0.0306019 -0.0179205 0.015637 0.0304377 0.1343163 0.978254 -2.16943e…
1848.0 0.167951 0.934505 -0.190995 0.0 0.0 0.190995 0.0 0.0 0.190995 -0.410865 0.115973 0.476959 0.0 0.0 -0.476959 0.0 0.0 -0.476959 0.15335680000000002 0.975475 -2.16943e-18 -0.4307 0.0718796 0.0 0.0972622 0.953347 -0.0671039 0.00246503 -0.093349 0.166583 0.00474869 -0.09766 0.170069 0.00259552 -0.0163336 -0.208356 0.285345 -0.12547 0.0534945 0.27672 -0.107992 0.0396023 0.0752767255 0.98295 -2.1…
1851.0 0.059608 0.957955 -0.0670709 0.0 0.0 0.0670709 0.0 0.0 0.0670709 -0.207399 0.0315965 0.234382 0.0 0.0 -0.234382 0.0 0.0 -0.234382 0.040582 0.987178 -2.16943e-18 -0.214393 0.00888993 0.0 0.093777 0.948784 -0.137034 0.0802853 -0.0932068 0.160006 0.0800624 -0.0928903 0.159913 -0.0126641 0.00269531 0.0208531 0.000270994 -0.0136979 -0.00742279 0.000320058 -0.0137923 -0.00737789 0.0843999 0.9839…
1852.0 0.0519769 0.959084 -0.0584525 0.0 0.0 0.0584525 0.0 0.0 0.0584525 -0.109589 0.0157304 0.123689 0.0 0.0 -0.123689 0.0 0.0 -0.123689 0.032697300000000006 0.987471 -2.16943e-18 -0.113177 0.00371619 0.0 0.127869 0.941066 -0.181183 0.0847916 -0.0921637 0.198607 0.0853787 -0.0930582 0.198916 0.0157408 -0.00250961 -0.00477162 -0.0208217 0.0127663 0.0128112 -0.0206679 0.0124707 0.012948 0.12082480…
1864.0 0.0755083 0.955386 -0.0850655 0.0 0.0 0.0850655 0.0 0.0 0.0850655 -0.271236 0.0463303 0.307417 0.0 0.0 -0.307417 0.0 0.0 -0.307417 0.0570349 0.986347 -2.16943e-18 -0.280943 0.016718 0.0 0.0843259 0.953431 -0.090039 0.0395427 -0.0858728 0.146418 0.0356992 -0.0803618 0.144754 9.03806e-05 0.007304 0.0989595 -0.118017 0.022706 -0.00364713 -0.119143 0.0248721 -0.00469225 0.06803534 0.984799 -2.…
1875.0 0.0777382 0.955002 -0.0875934 0.0 0.0 0.0875934 0.0 0.0 0.0875934 0.0657508 -0.0114021 -0.0745539 0.0 0.0 0.0745539 0.0 0.0 0.0745539 0.059344900000000006 0.986207 -2.16943e-18 0.0681232 -0.00422662 0.0 0.0843594 0.952833 -0.0964525 0.0428784 -0.0833207 0.146946 0.0428856 -0.0833312 0.14695 -0.0046913 0.00570076 0.075302 -0.0713895 -0.00695291 0.00304099 -0.0713894 -0.00695318 0.0030416 0.…
1878.0 0.0130245 0.963806 -0.0146123 0.0 0.0 0.0146123 0.0 0.0 0.0146123 -0.0283139 0.00280443 0.0317874 0.0 0.0 -0.0317874 0.0 0.0 -0.0317874 -0.007432899999999992 0.987908 -2.16943e-18 -0.0290996 -0.000320594 0.0 0.0983247 0.94762 -0.144951 0.080157 -0.0898584 0.164707 0.0803856 -0.0901987 0.164816 -0.0099566 0.000769607 0.00515754 0.0315397 -0.0480203 0.0113021 0.0313026 -0.0475673 0.0111075 0…
1900.0 0.0368832 0.961119 -0.0414368 0.0 0.0 0.0414368 0.0 0.0 0.0414368 0.0924299 -0.011666 -0.104083 0.0 0.0 0.104083 0.0 0.0 0.104083 0.017124200000000006 0.987849 -2.16943e-18 0.0952762 -0.00150624 0.0 0.102838 0.946409 -0.152869 0.0851873 -0.0941088 0.171674 0.0869713 -0.0967975 0.172739 -0.00777582 0.00213787 0.0161215 -0.00666834 -0.00216318 -0.00629435 -0.00779452 0.000173321 -0.00845958 …
1908.0 0.119503 0.946731 -0.135165 0.0 0.0 0.135165 0.0 0.0 0.135165 -0.379102 0.0844872 0.433927 0.0 0.0 -0.433927 0.0 0.0 -0.433927 0.1027322 0.982477 -2.16943e-18 -0.39488 0.0434272 0.0 0.0805932 0.955503 -0.0658929 0.0128954 -0.0760926 0.136958 0.0179168 -0.0851412 0.143132 -0.0185014 0.00879231 0.101518 -0.0780852 -0.0171928 -0.00123807 -0.0854908 -0.00211342 -0.0136871 0.060680300000000006 …
1912.0 -0.0390422 0.967434 0.0437065 0.0 0.0 -0.0437065 0.0 0.0 -0.0437065 0.237358 -0.00959615 -0.265396 0.0 0.0 0.265396 0.0 0.0 0.265396 -0.06077300000000001 0.985764 -2.16943e-18 0.242386 0.016833 0.0 0.144653 0.9372 -0.197078 0.0776999 -0.0867641 0.216194 0.0772875 -0.0861117 0.215953 0.0393285 -0.00808112 -0.0262432 -0.0399932 0.0377413 0.0284818 -0.040295 0.0383214 0.02821 0.1374611 0.9775…
1924.0 0.0631642 0.957406 -0.071091 0.0 0.0 0.071091 0.0 0.0 0.071091 -0.256373 0.0401129 0.289908 0.0 0.0 -0.289908 0.0 0.0 -0.289908 0.044258900000000004 0.987018 -2.16943e-18 -0.265137 0.0120619 0.0 0.175354 0.930253 -0.219699 0.0410144 -0.0384581 0.220889 0.0482484 -0.057036 0.229293 0.0789671 -0.0293766 -0.191546 0.0423178 0.120999 0.0324825 0.0412698 0.122804 0.0336307 0.16614879999999999 0…
1925.0 0.0776761 0.955013 -0.087523 0.0 0.0 0.087523 0.0 0.0 0.087523 0.066503 -0.0115278 -0.0754059 0.0 0.0 0.0754059 0.0 0.0 0.0754059 0.0592806 0.986211 -2.16943e-18 0.068902 -0.00427008 0.0 0.0827714 0.953094 -0.0946295 0.0436516 -0.0849531 0.145985 0.0420592 -0.082674 0.145287 -0.00594175 0.00685868 0.0887499 -0.0873736 -0.00101712 -0.000376688 -0.0873321 -0.00110881 -0.000257048 0.067302 0.…
1938.0 0.0620981 0.957572 -0.0698856 0.0 0.0 0.0698856 0.0 0.0 0.0698856 -0.0969559 0.0150503 0.109618 0.0 0.0 -0.109618 0.0 0.0 -0.109618 0.0431565 0.987067 -2.16943e-18 -0.100257 0.00443992 0.0 0.0832862 0.952723 -0.0984331 0.0475919 -0.0865058 0.147399 0.0449089 -0.0826643 0.146244 -0.00743619 0.00636259 0.0753492 -0.0805561 0.0170887 -0.0118818 -0.0808471 0.0176504 -0.0121732 0.06836573 0.984…
1948.0 0.0171967 0.963383 -0.0192975 0.0 0.0 0.0192975 0.0 0.0 0.0192975 -0.0502194 0.00521183 0.0564071 0.0 0.0 -0.0564071 0.0 0.0 -0.0564071 -0.003143800000000002 0.987945 -2.16943e-18 -0.0516397 -0.000326961 0.0 0.0961731 0.948041 -0.141578 0.082452 -0.0957024 0.16488 0.0802012 -0.0924873 0.163916 -0.0112388 0.00267003 0.0185573 -0.00683488 0.00141337 -0.0131356 -0.00668145 0.00111738 -0.01299…
1956.0 0.152484 0.938722 -0.173084 0.0 0.0 0.173084 0.0 0.0 0.173084 -0.405204 0.106578 0.468096 0.0 0.0 -0.468096 0.0 0.0 -0.468096 0.1371591 0.978029 -2.16943e-18 -0.423892 0.062962 0.0 0.105444 0.948959 -0.121665 0.0402104 -0.0723046 0.163817 0.0388404 -0.0696861 0.161907 0.0230636 -0.00339948 -0.0169913 -0.038262 0.0545143 0.000700999 -0.0397094 0.0572934 -0.000605704 0.09089900000000001 0.98…
1961.0 0.0744722 0.955562 -0.0838914 0.0 0.0 0.0838914 0.0 0.0 0.0838914 -0.0828179 0.0140462 0.0938465 0.0 0.0 -0.0938465 0.0 0.0 -0.0938465 0.055961800000000006 0.98641 -2.16943e-18 -0.0857708 0.00500287 0.0 0.101671 0.953501 -0.053975 -0.0185302 -0.0935819 0.174655 -0.0192041 -0.0925019 0.174403 0.0348155 -0.0178442 -0.179015 0.205008 -0.106791 0.0853971 0.207784 -0.112068 0.0874778 0.07638982…
1977.0 -0.117099 0.967183 0.13094 0.0 0.0 -0.13094 0.0 0.0 -0.13094 0.348891 0.0163495 -0.390212 0.0 0.0 0.390212 0.0 0.0 0.390212 -0.140102 0.976765 -2.16943e-18 0.35287 0.0557046 0.0 0.141715 0.939836 -0.175393 0.0458538 -0.0605378 0.199804 0.0482617 -0.0639673 0.201154 0.0565 -0.0125894 -0.0458307 -0.0322962 0.0225468 0.0556844 -0.0288508 0.0159381 0.0587138 0.1304821 0.97876 -2.16943e-18 0.05…
1989.0 0.0210729 0.962972 -0.0236523 0.0 0.0 0.0236523 0.0 0.0 0.0236523 0.0471501 -0.00510093 -0.052984 0.0 0.0 0.052984 0.0 0.0 0.052984 0.0008429999999999965 0.987962 -2.16943e-18 0.0485068 9.58844e-05 0.0 0.078606 0.952227 -0.111652 0.0656313 -0.0837131 0.139314 0.0652576 -0.0827079 0.135078 -0.0237348 0.00150042 0.0102077 0.0742923 -0.109021 0.0273733 0.0579151 -0.0784213 0.0188015 0.0667343…
2009.0 0.0431184 0.96031 -0.0484613 0.0 0.0 0.0484613 0.0 0.0 0.0484613 -0.0707436 0.00943416 0.0797353 0.0 0.0 -0.0797353 0.0 0.0 -0.0797353 0.023553900000000003 0.987725 -2.16943e-18 -0.0729787 0.00166656 0.0 0.109729 0.945983 -0.148912 0.068371 -0.0857431 0.176335 0.0666324 -0.0831014 0.175435 0.0174053 -0.000908706 0.0158539 -0.0458254 0.0147356 0.0152335 -0.0462562 0.0155674 0.0148169 0.0994…
2010.0 0.0961132 0.951617 -0.108468 0.0 0.0 0.108468 0.0 0.0 0.108468 -0.291498 0.0568415 0.331798 0.0 0.0 -0.331798 0.0 0.0 -0.331798 0.07840506 0.984824 -2.16943e-18 -0.30272 0.0251345 0.0 0.0946109 0.952208 -0.0858148 0.0256212 -0.0958237 0.164858 0.025638 -0.0956787 0.16448 0.00430706 -0.0131456 -0.216513 0.163997 0.120832 -0.0633139 0.163981 0.120866 -0.0633549 0.076131276 0.983373 -2.16943e…
2014.0 0.0412554 0.960556 -0.0463618 0.0 0.0 0.0463618 0.0 0.0 0.0463618 -0.045615 0.00598564 0.0513985 0.0 0.0 -0.0513985 0.0 0.0 -0.0513985 0.0216323 0.987767 -2.16943e-18 -0.0470453 0.000975522 0.0 0.0807396 0.952627 -0.108711 0.0343536 -0.0351927 0.117969 0.0370183 -0.0406907 0.121816 -0.0824991 -0.0146581 -0.361261 0.221887 0.509579 -0.367027 0.248163 0.459087 -0.342234 0.06643079 0.985551 -…
2022.0 0.0578333 0.958223 -0.0650657 0.0 0.0 0.0650657 0.0 0.0 0.0650657 -0.0609726 0.00916392 0.0688844 0.0 0.0 -0.0688844 0.0 0.0 -0.0688844 0.0387477 0.987252 -2.16943e-18 -0.0630147 0.00248638 0.0 0.158179 0.93473 -0.201952 0.0566746 -0.0675612 0.222904 0.0562858 -0.0669693 0.222664 0.0777564 -0.0147297 -0.0254015 -0.144365 0.145776 0.0238978 -0.148855 0.154354 0.0202756 0.1490915 0.975829 -2…
2028.0 -0.0739982 0.968164 0.0827708 0.0 0.0 -0.0827708 0.0 0.0 -0.0827708 0.237515 -0.000318915 -0.265355 0.0 0.0 0.265355 0.0 0.0 0.265355 -0.09639299999999999 0.98259 -2.16943e-18 0.241507 0.0262823 0.0 0.0999889 0.947336 -0.146444 0.0836509 -0.0952312 0.168076 0.0822071 -0.0931542 0.167443 -0.00933153 0.00214274 0.0139586 -0.00404632 0.00103783 -0.0109506 -0.00396176 0.000874444 -0.0108706 0.…
2038.0 -0.0347913 0.967252 0.038953 0.0 0.0 -0.038953 0.0 0.0 -0.038953 0.0413037 -0.00186656 -0.0461921 0.0 0.0 0.0461921 0.0 0.0 0.0461921 -0.056430999999999995 0.986055 -2.16943e-18 0.0422008 0.00272921 0.0 0.208659 0.923951 -0.267888 0.0409053 -0.0185414 0.220392 0.0410187 -0.0184988 0.219781 0.166732 -0.0323437 -0.221098 -0.0403189 0.153013 -0.0348249 -0.0319265 0.136897 -0.0271783 0.202175 …
2039.0 0.0079919 0.96429 -0.00896388 0.0 0.0 0.00896388 0.0 0.0 0.00896388 0.05287 -0.00493526 -0.0593237 0.0 0.0 0.0593237 0.0 0.0 0.0593237 -0.012603500000000004 0.987837 -2.16943e-18 0.0543034 0.000905057 0.0 0.0967084 0.954825 -0.0422553 -0.0255028 -0.0941284 0.170451 -0.0270008 -0.0919866 0.169886 0.0772837 -0.00423096 0.0334924 -0.216252 0.164771 0.0229428 -0.219301 0.170642 0.0200898 0.070…
2052.0 0.0082805 0.964263 -0.00928772 0.0 0.0 0.00928772 0.0 0.0 0.00928772 0.0479632 -0.0044929 -0.0538197 0.0 0.0 0.0538197 0.0 0.0 0.0538197 -0.012307100000000001 0.987842 -2.16943e-18 0.0492654 0.000805131 0.0 0.19356 0.926974 -0.246892 0.0410286 -0.0290529 0.222227 0.0402803 -0.026714 0.221365 0.106956 -0.0356626 -0.268191 0.241438 -0.165187 0.14159 0.305068 -0.287261 0.198539 0.185736999999…
2058.0 0.0744208 0.955571 -0.0838331 0.0 0.0 0.0838331 0.0 0.0 0.0838331 0.0291736 -0.0049462 -0.0330582 0.0 0.0 0.0330582 0.0 0.0 0.0330582 0.0559085 0.986414 -2.16943e-18 0.0302136 -0.00176054 0.0 0.103348 0.946601 -0.151263 0.0844286 -0.0945328 0.171418 0.0849238 -0.0952483 0.171639 -0.00696194 0.0016576 0.0102881 -0.00411394 0.00316271 -0.00933684 -0.00412427 0.00318274 -0.00934647 0.095023 0…
2077.0 0.0962052 0.9516 -0.108573 0.0 0.0 0.108573 0.0 0.0 0.108573 -0.316756 0.0618012 0.360556 0.0 0.0 -0.360556 0.0 0.0 -0.360556 0.07850064 0.984816 -2.16943e-18 -0.328954 0.0273474 0.0 0.114608 0.9458 -0.148818 0.0570691 -0.0710344 0.172728 0.0589518 -0.0740742 0.17399 0.0163262 -0.0063743 -0.0489623 0.0596494 -0.0528532 0.0427948 0.0575943 -0.0487914 0.040149 0.10344350000000001 0.98223 -2.…
2078.0 0.0249907 0.962539 -0.0280558 0.0 0.0 0.0280558 0.0 0.0 0.0280558 -0.0729442 0.00821659 0.0820095 0.0 0.0 -0.0820095 0.0 0.0 -0.0820095 0.004874500000000004 0.987961 -2.16943e-18 -0.0750795 0.000182205 0.0 0.0705493 0.952216 -0.122959 0.0836307 -0.0758384 0.123947 0.0811764 -0.0727195 0.12363 -0.0326383 -0.0338521 -0.437176 0.692832 -0.358377 0.107709 0.696628 -0.365848 0.112571 0.0616509 …
2080.0 -0.0174653 0.966301 0.0195667 0.0 0.0 -0.0195667 0.0 0.0 -0.0195667 0.0938202 -0.00606421 -0.105036 0.0 0.0 0.105036 0.0 0.0 0.105036 -0.038709999999999994 0.987029 -2.16943e-18 0.0960621 0.00434456 0.0 0.0979478 0.949112 -0.127963 0.0584692 -0.0806427 0.160189 0.0570588 -0.0785224 0.15948 0.0375052 -0.00571469 -0.0200566 -0.0290437 0.00912189 0.0399667 -0.0295909 0.0101766 0.039455 0.0857…
2085.0 0.00943542 0.964154 -0.0105837 0.0 0.0 0.0105837 0.0 0.0 0.0105837 0.133628 -0.0126922 -0.149963 0.0 0.0 0.149963 0.0 0.0 0.149963 -0.011120699999999997 0.98786 -2.16943e-18 0.137276 0.00206551 0.0 0.095467 0.948265 -0.14047 0.0816433 -0.0939803 0.162736 0.079738 -0.0913262 0.162084 -0.0107552 0.00235994 0.0201834 0.00255309 -0.0213194 -0.000674424 0.00239157 -0.0209053 -0.00151248 0.08629…
2091.0 0.0434682 0.960263 -0.0488555 0.0 0.0 0.0488555 0.0 0.0 0.0488555 -0.141299 0.0188999 0.159267 0.0 0.0 -0.159267 0.0 0.0 -0.159267 0.023914700000000004 0.987717 -2.16943e-18 -0.14577 0.00338634 0.0 0.100457 0.947432 -0.145777 0.0827555 -0.094264 0.167336 0.0827358 -0.0942357 0.167328 -0.00958156 0.00220665 0.0144499 -0.00431814 0.00113623 -0.0112678 -0.00431714 0.00113428 -0.0112667 0.0916…
2092.0 0.0515046 0.959151 -0.0579195 0.0 0.0 0.0579195 0.0 0.0 0.0579195 -0.1996 0.028542 0.225264 0.0 0.0 -0.225264 0.0 0.0 -0.225264 0.032209600000000005 0.987487 -2.16943e-18 -0.206122 0.0066581 0.0 0.101379 0.9489 -0.126859 0.0513023 -0.0760053 0.161498 0.0540892 -0.0802087 0.162881 0.0478113 -0.00281251 0.0298289 -0.121595 0.060332 0.0321331 -0.118289 0.0539363 0.0354252 0.0885148 0.983464 -…
2115.0 0.0399929 0.960721 -0.0449394 0.0 0.0 0.0449394 0.0 0.0 0.0449394 0.0366218 -0.00475257 -0.0412574 0.0 0.0 0.0412574 0.0 0.0 0.0412574 0.020330300000000003 0.987793 -2.16943e-18 0.0377642 -0.000729331 0.0 0.108398 0.945235 -0.159939 0.0871564 -0.0953925 0.178226 0.0878247 -0.0963682 0.178533 -0.00237491 0.00069042 0.00660725 -0.00117736 -0.00572156 0.000291798 -0.00122042 -0.00563873 0.000…
2116.0 0.126448 0.945155 -0.143121 0.0 0.0 0.143121 0.0 0.0 0.143121 -0.43485 0.100549 0.498637 0.0 0.0 -0.498637 0.0 0.0 -0.498637 0.1099691 0.981652 -2.16943e-18 -0.453356 0.053512 0.0 0.0989295 0.947754 -0.143739 0.077794 -0.0885083 0.164118 0.0871595 -0.101027 0.167658 -0.0117537 0.00280453 0.0201961 -0.00825827 0.0019167 -0.0133126 -0.00652847 -0.00133037 -0.0123372 0.0900396 0.983528 -2.169…
2124.0 0.00788465 0.9643 -0.00884354 0.0 0.0 0.00884354 0.0 0.0 0.00884354 0.143364 -0.0133652 -0.160862 0.0 0.0 0.160862 0.0 0.0 0.160862 -0.012713699999999994 0.987835 -2.16943e-18 0.147249 0.00247187 0.0 0.12675 0.942372 -0.167789 0.0643695 -0.0784693 0.19194 0.0611054 -0.0732681 0.190004 0.025893 -0.00637516 -0.0339885 0.00454157 -0.000107488 0.0295488 0.00396688 0.00100254 0.0290069 0.116813…
2130.0 0.113352 0.94808 -0.12813 0.0 0.0 0.12813 0.0 0.0 0.12813 -0.264985 0.0571013 0.30284 0.0 0.0 -0.30284 0.0 0.0 -0.30284 0.0963278 0.983159 -2.16943e-18 -0.275795 0.0283686 0.0 0.133153 0.940402 -0.183224 0.0778456 -0.0844027 0.199831 0.0769318 -0.0829715 0.199316 0.0194185 -0.00596431 -0.0358737 0.0246812 -0.0199414 0.031116 0.0247412 -0.0200564 0.0311789 0.1254864 0.979585 -2.16943e-18 0.…
2140.0 0.0101587 0.964085 -0.0113955 0.0 0.0 0.0113955 0.0 0.0 0.0113955 0.156002 -0.0149451 -0.175085 0.0 0.0 0.175085 0.0 0.0 0.175085 -0.010377700000000004 0.987871 -2.16943e-18 0.160275 0.00228143 0.0 0.135407 0.939726 -0.187126 0.0756378 -0.0791371 0.200674 0.0755762 -0.0790397 0.200638 0.0153686 -0.00732656 -0.0589613 0.0638321 -0.0385712 0.0337128 0.0638421 -0.0385898 0.0337196 0.1278242 0…
2145.0 0.0286437 0.96212 -0.0321638 0.0 0.0 0.0321638 0.0 0.0 0.0321638 -0.143687 0.0167833 0.16162 0.0 0.0 -0.16162 0.0 0.0 -0.16162 0.008635299999999999 0.987944 -2.16943e-18 -0.147961 0.000966912 0.0 0.11146 0.947208 -0.135022 0.0424118 -0.0651536 0.167798 0.0437559 -0.0673072 0.168606 -0.00935103 -0.00844308 -0.132137 0.163812 -0.0216153 -0.00995856 0.16321 -0.020458 -0.0105079 0.0980327 0.98…
2150.0 0.0623479 0.957533 -0.070168 0.0 0.0 0.070168 0.0 0.0 0.070168 -0.206799 0.0321608 0.233815 0.0 0.0 -0.233815 0.0 0.0 -0.233815 0.0434147 0.987056 -2.16943e-18 -0.213846 0.00953077 0.0 0.0897151 0.951547 -0.107873 0.0467328 -0.0768387 0.143808 0.0510064 -0.0853235 0.152241 0.00215818 0.0067905 0.095634 -0.137409 0.0606592 -0.00870349 -0.111816 0.0130731 0.00310756 0.07558115800000001 0.984…
2157.0 0.0147999 0.963628 -0.0166057 0.0 0.0 0.0166057 0.0 0.0 0.0166057 0.1201 -0.0121375 -0.134861 0.0 0.0 0.134861 0.0 0.0 0.134861 -0.005608099999999991 0.987927 -2.16943e-18 0.12346 0.00111405 0.0 0.0838764 0.954333 -0.075158 0.0221504 -0.0861686 0.149228 0.0188272 -0.0813762 0.147762 0.0124458 0.00579852 0.113845 -0.110989 -0.0509304 0.0480751 -0.109656 -0.0534852 0.0492811 0.06480960000000…
2161.0 -0.0612944 0.968056 0.0685773 0.0 0.0 -0.0685773 0.0 0.0 -0.0685773 0.201994 -0.00313846 -0.225697 0.0 0.0 0.225697 0.0 0.0 0.225697 -0.083466 0.983904 -2.16943e-18 0.20571 0.0194367 0.0 0.0814206 0.951681 -0.109609 0.0684246 -0.0999107 0.147563 0.0701319 -0.103154 0.150282 -0.0253788 0.0141514 0.135192 -0.162887 0.0937742 -0.0610947 -0.161313 0.0907509 -0.0596173 0.06933191 0.984612 -2.16…
2162.0 0.0379081 0.960989 -0.042591 0.0 0.0 0.042591 0.0 0.0 0.042591 -0.131252 0.0167198 0.147821 0.0 0.0 -0.147821 0.0 0.0 -0.147821 0.0181807 0.987832 -2.16943e-18 -0.135311 0.00229537 0.0 0.101624 0.949727 -0.111571 0.0417174 -0.0896873 0.168983 0.0426172 -0.0908545 0.169026 0.00388223 -0.0170314 -0.249404 0.233948 0.0540317 -0.0348836 0.235705 0.0504203 -0.0317126 0.0863916 0.983093 -2.16943…
2166.0 -0.0690598 0.968143 0.0772535 0.0 0.0 -0.0772535 0.0 0.0 -0.0772535 0.150285 -0.00103097 -0.167905 0.0 0.0 0.167905 0.0 0.0 0.167905 -0.09136999999999999 0.983123 -2.16943e-18 0.152904 0.0157869 0.0 0.160721 0.933872 -0.204587 0.0571662 -0.0686783 0.218243 0.0550759 -0.0646968 0.216886 0.0677277 -0.0466648 -0.0550621 0.085076 -0.241805 0.381606 -0.14015 0.187734 0.207763 0.1517126 0.975184…
2170.0 0.030015 0.961959 -0.0337064 0.0 0.0 0.0337064 0.0 0.0 0.0337064 0.114057 -0.0135006 -0.128315 0.0 0.0 0.128315 0.0 0.0 0.128315 0.010047500000000001 0.987934 -2.16943e-18 0.117469 -0.000948858 0.0 0.102241 0.949023 -0.120115 0.0499591 -0.0900048 0.169983 0.051186 -0.0918042 0.170531 0.0210605 -0.0175785 -0.23298 0.176507 0.0904953 -0.0326402 0.177549 0.0884668 -0.0314993 0.0883989 0.98307…
2175.0 0.0892015 0.952937 -0.100607 0.0 0.0 0.100607 0.0 0.0 0.100607 -0.278767 0.0520876 0.316831 0.0 0.0 -0.316831 0.0 0.0 -0.316831 0.0712304 0.985392 -2.16943e-18 -0.289245 0.0217276 0.0 0.10014 0.950422 -0.104333 0.0410749 -0.0974715 0.170452 0.0395456 -0.0953087 0.16984 0.00427887 -0.0192453 -0.294563 0.256718 0.103161 -0.063323 0.255176 0.106147 -0.0648947 0.0841973 0.983172 -2.16943e-18 0…
2178.0 0.065669 0.95701 -0.0739241 0.0 0.0 0.0739241 0.0 0.0 0.0739241 0.0989795 -0.015774 -0.111976 0.0 0.0 0.111976 0.0 0.0 0.111976 0.046849800000000004 0.986896 -2.16943e-18 0.102395 -0.00494903 0.0 0.0842899 0.952308 -0.10302 0.0499444 -0.08436 0.14749 0.0527465 -0.0883498 0.148675 -0.0126546 0.00608159 0.0635511 -0.0615211 0.0170759 -0.0191234 -0.0613697 0.0167835 -0.0189634 0.07013634 0.98…
2183.0 -0.0186854 0.966379 0.0209327 0.0 0.0 -0.0209327 0.0 0.0 -0.0209327 0.199632 -0.0126297 -0.223477 0.0 0.0 0.223477 0.0 0.0 0.223477 -0.039958999999999995 0.986972 -2.16943e-18 0.204372 0.00952277 0.0 0.0576606 0.960465 -0.01237 -0.00200888 -0.10966 0.134847 -0.00236925 -0.109506 0.13414 0.0566162 0.0173509 0.438155 -0.48057 -0.0944505 -0.000992009 -0.348827 -0.371927 0.283567 0.03289010000…
2184.0 0.00259592 0.964777 -0.0029109 0.0 0.0 0.0029109 0.0 0.0 0.0029109 -0.0655328 0.00571739 0.0734921 0.0 0.0 -0.0734921 0.0 0.0 -0.0734921 -0.018143999999999993 0.987728 -2.16943e-18 -0.0672648 -0.00152839 0.0 0.0912358 0.950786 -0.11437 0.0516155 -0.080943 0.153746 0.0498159 -0.0782564 0.152837 0.00431614 -0.00041445 0.000276142 -0.00711675 0.00300282 0.0038596 -0.0070501 0.00285135 0.00407…
2207.0 0.0382189 0.96095 -0.042941 0.0 0.0 0.042941 0.0 0.0 0.042941 -0.162971 0.0208184 0.183553 0.0 0.0 -0.183553 0.0 0.0 -0.183553 0.0185011 0.987827 -2.16943e-18 -0.168018 0.00290902 0.0 0.141426 0.938416 -0.191676 0.076771 -0.0849443 0.2099 0.0755682 -0.0835021 0.209397 0.033425 -0.00732121 -0.0273157 -0.0199175 0.0152677 0.0319616 -0.0120225 0.000272434 0.0375524 0.1339175 0.978347 -2.16943…
2219.0 0.0771279 0.955107 -0.0869015 0.0 0.0 0.0869015 0.0 0.0 0.0869015 -0.0830953 0.0143507 0.0942094 0.0 0.0 -0.0942094 0.0 0.0 -0.0942094 0.058712600000000004 0.986246 -2.16943e-18 -0.0860869 0.00528137 0.0 0.110451 0.94699 -0.138178 0.050879 -0.0731294 0.170482 0.0504271 -0.0724235 0.170227 0.0152151 -0.00354917 -0.0252684 -0.00227897 0.0205885 0.00694098 -0.00251032 0.0210322 0.00673714 0.0…
2223.0 0.0998725 0.950876 -0.112749 0.0 0.0 0.112749 0.0 0.0 0.112749 -0.275611 0.0549694 0.31398 0.0 0.0 -0.31398 0.0 0.0 -0.31398 0.08231003 0.984492 -2.16943e-18 -0.286359 0.0250108 0.0 0.0978119 0.948641 -0.132947 0.0668174 -0.0855933 0.160087 0.071159 -0.0921097 0.162532 0.00586263 0.00298317 0.0456196 -0.0619733 0.0108675 0.0104901 -0.0612512 0.00947823 0.0111537 0.08694740000000001 0.98359…
2226.0 -0.0785341 0.968158 0.0878384 0.0 0.0 -0.0878384 0.0 0.0 -0.0878384 0.17861 0.000665307 -0.199547 0.0 0.0 0.199547 0.0 0.0 0.199547 -0.101004 0.982077 -2.16943e-18 0.181511 0.0206844 0.0 0.132986 0.940423 -0.181854 0.0758179 -0.085117 0.200866 0.0790537 -0.0895386 0.20239 0.029322 -0.00452937 -0.00498608 -0.0391049 0.0165083 0.0264277 -0.0437541 0.0253008 0.0234352 0.1251411 0.979512 -2.16…
2229.0 0.10706 0.949412 -0.120944 0.0 0.0 0.120944 0.0 0.0 0.120944 -0.210024 0.043681 0.239662 0.0 0.0 -0.239662 0.0 0.0 -0.239662 0.08978180000000001 0.983808 -2.16943e-18 -0.218415 0.0208816 0.0 0.0891523 0.950314 -0.122979 0.0714632 -0.0938755 0.155443 0.0714004 -0.0937875 0.155417 -0.0100069 0.00516691 0.0537871 -0.0519517 0.0127842 -0.0146192 -0.0519574 0.0127953 -0.0146243 0.07808566 0.984…
2230.0 0.0251885 0.962517 -0.0282783 0.0 0.0 0.0282783 0.0 0.0 0.0282783 0.0241527 -0.00272605 -0.027155 0.0 0.0 0.027155 0.0 0.0 0.027155 0.005078100000000002 0.987961 -2.16943e-18 0.0248603 -6.58623e-05 0.0 0.0908126 0.948845 -0.143398 0.0822838 -0.0777549 0.14892 0.0820972 -0.0774662 0.148821 -0.0375089 0.000141568 -0.0135093 0.170043 -0.211817 0.0552811 0.154073 -0.181499 0.0436317 0.08248888…
2232.0 0.02532 0.962502 -0.0284261 0.0 0.0 0.0284261 0.0 0.0 0.0284261 0.164664 -0.0186098 -0.185135 0.0 0.0 0.185135 0.0 0.0 0.185135 0.005213400000000007 0.98796 -2.16943e-18 0.169491 -0.000474085 0.0 0.134222 0.939971 -0.183949 0.0742634 -0.0821782 0.201915 0.0745033 -0.0825571 0.202055 0.0248755 -0.00651311 -0.0359854 0.00480531 0.00571454 0.0254581 0.00487113 0.00558804 0.0255161 0.1262327 0…
2233.0 0.0392241 0.960821 -0.0440733 0.0 0.0 0.0440733 0.0 0.0 0.0440733 0.159588 -0.0205699 -0.179769 0.0 0.0 0.179769 0.0 0.0 0.179769 0.019537500000000006 0.987808 -2.16943e-18 0.164551 -0.00303536 0.0 0.12005 0.942797 -0.173468 0.0877403 -0.0943019 0.19008 0.087688 -0.0942234 0.190054 0.00948556 -0.00189251 -0.001942 0.00277474 -0.023787 0.0229538 0.00278302 -0.0238029 0.0229614 0.11299390000…
2239.0 0.0509888 0.959225 -0.0573374 0.0 0.0 0.0573374 0.0 0.0 0.0573374 -0.0753573 0.010731 0.0850394 0.0 0.0 -0.0850394 0.0 0.0 -0.0850394 0.0316769 0.987504 -2.16943e-18 -0.0778145 0.0024682 0.0 0.0866187 0.954588 -0.0661237 0.0121666 -0.0917448 0.155766 0.00970307 -0.0882589 0.154736 0.0370238 0.00534392 0.156218 -0.170501 -0.0819627 0.0961733 -0.169821 -0.0832693 0.0968492 0.0657789 0.983977…
2246.0 -0.0229346 0.966637 0.0256886 0.0 0.0 -0.0256886 0.0 0.0 -0.0256886 0.050187 -0.00293551 -0.0561654 0.0 0.0 0.0561654 0.0 0.0 0.0561654 -0.044308 0.986759 -2.16943e-18 0.0513518 0.00263757 0.0 0.191281 0.926225 -0.254167 0.0557325 -0.0370459 0.225574 0.0582529 -0.0427918 0.22879 0.119104 -0.0237854 -0.179557 0.203498 -0.292749 0.165631 0.18938 -0.265487 0.151112 0.185505 0.971491 -2.16943e…
2251.0 0.10028 0.950795 -0.113214 0.0 0.0 0.113214 0.0 0.0 0.113214 -0.268263 0.0536334 0.305637 0.0 0.0 -0.305637 0.0 0.0 -0.305637 0.08273393 0.984455 -2.16943e-18 -0.278739 0.0244758 0.0 0.127085 0.941481 -0.178119 0.0833694 -0.0926066 0.197411 0.0829526 -0.0919743 0.197194 0.0194425 -0.00297998 -0.00267121 -0.0372901 0.0310765 0.0113869 -0.0247412 0.00726668 0.0201298 0.119676 0.980187 -2.169…
2258.0 0.0449457 0.960064 -0.0505211 0.0 0.0 0.0505211 0.0 0.0 0.0505211 0.055362 -0.00749901 -0.0624159 0.0 0.0 0.0624159 0.0 0.0 0.0624159 0.025439100000000006 0.98768 -2.16943e-18 0.0571242 -0.00142224 0.0 0.127515 0.941093 -0.182335 0.0840097 -0.0876867 0.196063 0.0842056 -0.0879895 0.19617 0.0149145 -0.00467058 -0.0210544 0.0326416 -0.0550687 0.0434796 0.0325412 -0.054876 0.0433884 0.1205565…
2264.0 0.128371 0.944708 -0.145326 0.0 0.0 0.145326 0.0 0.0 0.145326 -0.343225 0.0801611 0.393775 0.0 0.0 -0.393775 0.0 0.0 -0.393775 0.1119741 0.981413 -2.16943e-18 -0.357922 0.043048 0.0 0.127586 0.942264 -0.170943 0.0687723 -0.0785433 0.190765 0.0692695 -0.0793267 0.191048 0.0180135 -0.00579676 -0.0387325 0.0294304 -0.0197695 0.0290661 0.0293465 -0.0196088 0.0289915 0.11849580000000001 0.98050…
2281.0 -0.0885345 0.968065 0.0990115 0.0 0.0 -0.0990115 0.0 0.0 -0.0990115 0.374258 0.0055761 -0.418172 0.0 0.0 0.418172 0.0 0.0 0.418172 -0.111161 0.980862 -2.16943e-18 0.379867 0.0475935 0.0 0.0908512 0.949631 -0.129715 0.0759965 -0.0932602 0.15703 0.0761289 -0.0934467 0.157084 -0.0136898 0.00368107 0.0311807 -0.0147406 -0.0036572 -0.0127827 -0.0147585 -0.00362256 -0.0127997 0.08065488 0.984246…
2292.0 0.0086355 0.96423 -0.00968607 0.0 0.0 0.00968607 0.0 0.0 0.00968607 0.10106 -0.00950732 -0.113404 0.0 0.0 0.113404 0.0 0.0 0.113404 -0.011942499999999995 0.987847 -2.16943e-18 0.103809 0.00165516 0.0 0.104498 0.947219 -0.140795 0.0643028 -0.0833869 0.169932 0.0656855 -0.0854662 0.170628 0.00200387 0.000637651 0.00339394 -0.0283634 0.0430008 -0.0180435 -0.0277482 0.0418175 -0.0174679 0.0935…
2294.0 0.0960781 0.951624 -0.108428 0.0 0.0 0.108428 0.0 0.0 0.108428 -0.339872 0.0662602 0.386857 0.0 0.0 -0.386857 0.0 0.0 -0.386857 0.07836865 0.984827 -2.16943e-18 -0.352955 0.0292913 0.0 0.118582 0.943641 -0.166634 0.0836507 -0.094594 0.187629 0.0767038 -0.086929 0.185488 0.0137503 -0.00227207 -0.00365681 -0.00996462 -0.00572173 0.0193427 -0.00852466 -0.0084277 0.0201468 0.1103847 0.981399 -…
2298.0 -0.0186872 0.966379 0.0209346 0.0 0.0 -0.0209346 0.0 0.0 -0.0209346 0.0278746 -0.00176343 -0.0312041 0.0 0.0 0.0312041 0.0 0.0 0.0312041 -0.039960999999999997 0.986971 -2.16943e-18 0.0285364 0.00132972 0.0 0.0576449 0.953167 -0.127482 0.0752379 -0.0229319 0.0818347 0.0759355 -0.0207063 0.078133 -0.109557 -0.0280004 -0.481424 0.669234 -0.042493 -0.140854 0.590658 0.108364 -0.212759 0.049888…
2304.0 0.0299543 0.961966 -0.0336381 0.0 0.0 0.0336381 0.0 0.0 0.0336381 -0.00562624 0.000665578 0.00632953 0.0 0.0 -0.00632953 0.0 0.0 -0.00632953 0.009985000000000008 0.987934 -2.16943e-18 -0.00579451 4.64099e-05 0.0 0.0906716 0.949268 -0.132632 0.077511 -0.0933876 0.15856 0.0776013 -0.0935152 0.158597 -0.0136654 0.003418 0.0259751 -0.0120762 0.00189537 -0.0157936 -0.0120815 0.00190557 -0.01579…
2309.0 0.00088817 0.964925 -0.00099589 0.0 0.0 0.00099589 0.0 0.0 0.00099589 0.131728 -0.0112385 -0.147703 0.0 0.0 0.147703 0.0 0.0 0.147703 -0.019896700000000003 0.987686 -2.16943e-18 0.135181 0.00333061 0.0 0.131889 0.940947 -0.177772 0.0666543 -0.0740249 0.195187 0.0668354 -0.074317 0.1953 0.0154644 -0.00767415 -0.069225 0.0627058 -0.0154061 0.0219597 0.0626761 -0.0153471 0.0219196 0.1229342 0…
2313.0 0.0837388 0.95394 -0.0944015 0.0 0.0 0.0944015 0.0 0.0 0.0944015 -0.251665 0.0454094 0.285704 0.0 0.0 -0.285704 0.0 0.0 -0.285704 0.06556434 0.9858 -2.16943e-18 -0.260944 0.0179741 0.0 0.129909 0.942306 -0.166263 0.0584774 -0.0739463 0.191783 0.0549725 -0.0684945 0.189725 0.0306168 -0.00790167 -0.0453077 0.00828805 0.00476234 0.0322508 0.0113274 -0.00100351 0.0344004 0.1192807 0.980297 -2.…
2314.0 -0.0296044 0.967002 0.0331514 0.0 0.0 -0.0331514 0.0 0.0 -0.0331514 0.0161875 -0.000825665 -0.0181084 0.0 0.0 0.0181084 0.0 0.0 0.0181084 -0.051129999999999995 0.986383 -2.16943e-18 0.0165496 0.000973916 0.0 0.0845724 0.952548 -0.09966 0.0461418 -0.0840423 0.147612 0.0463029 -0.0842666 0.147678 -0.00801774 0.0055443 0.0660308 -0.0622958 0.00252037 -0.00625472 -0.0622131 0.00236338 -0.00619…
2318.0 0.0450885 0.960045 -0.0506821 0.0 0.0 0.0506821 0.0 0.0 0.0506821 0.072512 -0.00983394 -0.0817529 0.0 0.0 0.0817529 0.0 0.0 0.0817529 0.025586500000000005 0.987677 -2.16943e-18 0.0748214 -0.0018749 0.0 0.132004 0.940226 -0.184619 0.0812011 -0.0882245 0.201696 0.0805024 -0.0871426 0.201311 0.0145669 -0.00444516 -0.036268 0.00486487 0.0306208 0.000761935 0.00448359 0.0313518 0.000430796 0.12…
2319.0 0.0483691 0.959594 -0.0543818 0.0 0.0 0.0543818 0.0 0.0 0.0543818 0.12117 -0.0168896 -0.136681 0.0 0.0 0.136681 0.0 0.0 0.136681 0.028972300000000006 0.987585 -2.16943e-18 0.12508 -0.00359739 0.0 0.0954191 0.954234 -0.0531702 -0.0099455 -0.0982183 0.17057 -0.0100073 -0.0980583 0.170427 0.0194052 -0.013041 -0.171353 0.145621 0.028242 0.0024359 0.146066 0.0273846 0.00283295 0.07111668 0.9826…
2322.0 0.0862566 0.953482 -0.0972606 0.0 0.0 0.0972606 0.0 0.0 0.0972606 -0.222568 0.0408166 0.252802 0.0 0.0 -0.252802 0.0 0.0 -0.252802 0.0681754 0.985616 -2.16943e-18 -0.230847 0.0165643 0.0 0.117549 0.9451 -0.151139 0.0585835 -0.0770582 0.179664 0.056151 -0.0732309 0.178268 0.0142052 -0.00404747 -0.0341491 0.00429848 0.0284703 0.00138767 0.00312107 0.0307337 0.000304932 0.1062923 0.981763 -2.…
2324.0 0.0628374 0.957457 -0.0707215 0.0 0.0 0.0707215 0.0 0.0 0.0707215 -0.133099 0.0207747 0.150501 0.0 0.0 -0.150501 0.0 0.0 -0.150501 0.043921 0.987033 -2.16943e-18 -0.137643 0.0062109 0.0 0.0878377 0.950445 -0.121699 0.0703705 -0.0936564 0.155036 0.0717948 -0.0956388 0.155591 -0.0111176 0.00581959 0.0633241 -0.0563615 0.00421566 -0.0111782 -0.0563756 0.00423904 -0.0111638 0.07665083 0.984412…
2336.0 0.0600917 0.957881 -0.0676176 0.0 0.0 0.0676176 0.0 0.0 0.0676176 -0.220991 0.033791 0.249764 0.0 0.0 -0.249764 0.0 0.0 -0.249764 0.041082 0.987157 -2.16943e-18 -0.228457 0.00959825 0.0 0.130125 0.942325 -0.165771 0.0563676 -0.0715601 0.19103 0.0528368 -0.067011 0.189403 0.0305822 -0.0084313 -0.0530093 0.0158632 0.00608422 0.0309425 0.0209714 -0.00361553 0.0346015 0.1192646 0.980298 -2.169…
2345.0 0.046509 0.959851 -0.0522839 0.0 0.0 0.0522839 0.0 0.0 0.0522839 0.0473915 -0.00650447 -0.0534427 0.0 0.0 0.0534427 0.0 0.0 0.0534427 0.027052400000000004 0.987639 -2.16943e-18 0.0489095 -0.00130398 0.0 0.0980906 0.947701 -0.144094 0.0827189 -0.0946009 0.166027 0.0823354 -0.0940513 0.16586 -0.0107202 0.00262295 0.0193271 -0.0063961 -0.00222675 -0.0107028 -0.00635168 -0.00231261 -0.0106601 …
2346.0 0.0508722 0.959241 -0.0572058 0.0 0.0 0.0572058 0.0 0.0 0.0572058 0.0894061 -0.0127196 -0.100891 0.0 0.0 0.100891 0.0 0.0 0.100891 0.0315565 0.987507 -2.16943e-18 0.0923201 -0.00291615 0.0 0.11665 0.945245 -0.15048 0.0552889 -0.0716275 0.17687 0.0555747 -0.0720821 0.177039 0.00788277 -0.00577478 -0.0650242 0.0591849 0.00106884 0.0047617 0.0591789 0.00107982 0.00476015 0.10522880000000001 0…
2348.0 0.00691813 0.96439 -0.00775911 0.0 0.0 0.00775911 0.0 0.0 0.00775911 -0.0876011 0.00807085 0.0982834 0.0 0.0 -0.0982834 0.0 0.0 -0.0982834 -0.01370629999999999 0.987818 -2.16943e-18 -0.0899642 -0.00160782 0.0 0.0824961 0.959653 0.015148 -0.0529977 -0.125015 0.17219 -0.0537118 -0.124269 0.17237 0.0543922 -0.00863815 -0.0505722 -0.016011 0.00768953 0.0633031 -0.0176567 0.0110854 0.0602686 0.…
2351.0 0.152727 0.938658 -0.173365 0.0 0.0 0.173365 0.0 0.0 0.173365 -0.444411 0.117024 0.513427 0.0 0.0 -0.513427 0.0 0.0 -0.513427 0.137414 0.977991 -2.16943e-18 -0.464922 0.06919 0.0 0.1483 0.936929 -0.196923 0.0714037 -0.0801667 0.215738 0.0727311 -0.0823063 0.216549 0.0463228 -0.00965848 -0.0279238 -0.0440611 0.032385 0.0395892 -0.0432355 0.0307945 0.0403596 0.1405688 0.977367 -2.16943e-18 0…
2359.0 0.173324 0.932971 -0.197237 0.0 0.0 0.197237 0.0 0.0 0.197237 -0.558273 0.16135 0.649236 0.0 0.0 -0.649236 0.0 0.0 -0.649236 0.15899010000000002 0.974516 -2.16943e-18 -0.585646 0.1015 0.0 0.0980162 0.948145 -0.14086 0.0824624 -0.0960314 0.16448 0.0796922 -0.0920786 0.163298 -0.0113321 0.00270679 0.0191221 -0.00707399 0.00092689 -0.0129747 -0.00686846 0.000530526 -0.0127848 0.0888609 0.9836…
2361.0 -0.0407151 0.9675 0.045577 0.0 0.0 -0.045577 0.0 0.0 -0.045577 0.188793 -0.00727901 -0.211078 0.0 0.0 0.211078 0.0 0.0 0.211078 -0.062480999999999995 0.985644 -2.16943e-18 0.192752 0.0137484 0.0 0.095354 0.953163 -0.0696308 0.0100467 -0.101511 0.171148 0.00641823 -0.09636 0.169627 -0.00117589 -0.0173631 -0.247915 0.286555 -0.036154 -0.00249477 0.288175 -0.0392705 -0.00100405 0.07393888 0.9…
2369.0 0.0131121 0.963797 -0.0147107 0.0 0.0 0.0147107 0.0 0.0 0.0147107 0.0755648 -0.00749203 -0.0848357 0.0 0.0 0.0848357 0.0 0.0 0.0848357 -0.0073427999999999966 0.987909 -2.16943e-18 0.0776626 0.000847979 0.0 0.179758 0.928547 -0.224838 0.0345495 -0.0319749 0.225972 0.0410104 -0.0438713 0.231541 0.0914755 -0.0282792 -0.196009 0.0495966 0.0910045 0.0290161 0.055077 0.080368 0.0352454 0.1702256…
2371.0 0.0574071 0.958287 -0.0645841 0.0 0.0 0.0645841 0.0 0.0 0.0645841 -0.203392 0.0304689 0.229768 0.0 0.0 -0.229768 0.0 0.0 -0.229768 0.038307100000000004 0.987269 -2.16943e-18 -0.210193 0.00819224 0.0 0.0954198 0.948574 -0.137735 0.0808806 -0.0954573 0.162363 0.0786252 -0.0922514 0.161412 -0.012268 0.00304067 0.0223446 -0.00989023 0.00190573 -0.0143598 -0.00972458 0.00158597 -0.0142055 0.085…
2377.0 -0.120306 0.967027 0.134528 0.0 0.0 -0.134528 0.0 0.0 -0.134528 0.332279 0.0167659 -0.371698 0.0 0.0 0.371698 0.0 0.0 0.371698 -0.143345 0.976247 -2.16943e-18 0.335935 0.0542672 0.0 0.0889557 0.950401 -0.122045 0.0707114 -0.0939068 0.155292 0.0704395 -0.0935265 0.155183 -0.0102137 0.00510767 0.0551693 -0.0478306 0.0024622 -0.00980048 -0.047822 0.00244551 -0.00979196 0.07774665 0.9844 -2.16…
2379.0 -0.0972499 0.967893 0.10875 0.0 0.0 -0.10875 0.0 0.0 -0.10875 0.296223 0.00729946 -0.331044 0.0 0.0 0.331044 0.0 0.0 0.331044 -0.12000199999999998 0.97971 -2.16943e-18 0.300339 0.040604 0.0 0.103923 0.947366 -0.140679 0.0637825 -0.0779174 0.161084 0.0661897 -0.0823485 0.164072 0.0278675 -0.0026099 0.0222643 -0.0203204 -0.0730721 0.0759612 -0.0235455 -0.0669028 0.0731818 0.0931147 0.983007 …
2387.0 0.0723291 0.955923 -0.0814634 0.0 0.0 0.0814634 0.0 0.0 0.0814634 -0.212272 0.035472 0.240441 0.0 0.0 -0.240441 0.0 0.0 -0.240441 0.0537426 0.986537 -2.16943e-18 -0.219781 0.0122841 0.0 0.091728 0.949498 -0.13085 0.0771739 -0.0940147 0.157742 0.0763816 -0.0928983 0.157418 -0.0137155 0.00361755 0.0300071 -0.0138434 -0.00290052 -0.0132628 -0.0137449 -0.0030903 -0.0131715 0.08166339 0.984205 …
2392.0 0.0491585 0.959484 -0.0552723 0.0 0.0 0.0552723 0.0 0.0 0.0552723 -0.0938007 0.0131598 0.105822 0.0 0.0 -0.105822 0.0 0.0 -0.105822 0.0297872 0.987562 -2.16943e-18 -0.0968372 0.00287142 0.0 0.195295 0.925509 -0.259656 0.0552624 -0.0336773 0.225253 0.0569264 -0.0382621 0.227691 0.174895 -0.0210399 -0.101698 -0.38788 0.560203 -0.209909 -0.402593 0.588177 -0.219605 0.189793 0.971217 -2.16943e…
2395.0 0.0366463 0.961149 -0.0411701 0.0 0.0 0.0411701 0.0 0.0 0.0411701 0.128711 -0.0162103 -0.144933 0.0 0.0 0.144933 0.0 0.0 0.144933 0.016880000000000006 0.987853 -2.16943e-18 0.13267 -0.00206201 0.0 0.109391 0.947501 -0.131304 0.0412776 -0.068136 0.166597 0.0383869 -0.0642503 0.165877 0.0426996 0.000642518 0.0703975 -0.173566 0.0881161 0.0200464 -0.18081 0.102004 0.0136609 0.0953983 0.982585…
2403.0 0.109904 0.948816 -0.12419 0.0 0.0 0.12419 0.0 0.0 0.12419 -0.398842 0.0843031 0.455436 0.0 0.0 -0.455436 0.0 0.0 -0.455436 0.09273970000000001 0.983521 -2.16943e-18 -0.414928 0.0410288 0.0 0.113775 0.944934 -0.160799 0.0785631 -0.0845442 0.176828 0.0749838 -0.0790633 0.174927 0.00295482 -0.00340218 -0.0274035 0.0598572 -0.0660998 0.0336436 0.0626595 -0.071486 0.0362411 0.1052234 0.982186 …
2407.0 -0.014503 0.966104 0.01625 0.0 0.0 -0.01625 0.0 0.0 -0.01625 0.093528 -0.0063569 -0.104732 0.0 0.0 0.104732 0.0 0.0 0.104732 -0.035676 0.987161 -2.16943e-18 0.0957979 0.00401427 0.0 0.137835 0.939219 -0.186199 0.0678547 -0.0751631 0.203473 0.067743 -0.0749837 0.203403 0.0322467 -0.00913294 -0.0486503 0.0235427 -0.0220619 0.0476807 0.0235191 -0.0220186 0.0476747 0.129323 0.978775 -2.16943e-…
2409.0 0.0446723 0.960101 -0.0502129 0.0 0.0 0.0502129 0.0 0.0 0.0502129 0.112344 -0.0151822 -0.126653 0.0 0.0 0.126653 0.0 0.0 0.126653 0.025157000000000006 0.987687 -2.16943e-18 0.115916 -0.00285024 0.0 0.163034 0.933623 -0.205657 0.0525447 -0.0630681 0.226239 0.0491289 -0.0564785 0.214755 0.0686725 -0.0179947 -0.0810185 -0.0562175 0.111042 0.0261386 -0.0779032 0.151517 0.0148686 0.153621 0.975…
2411.0 0.069712 0.956356 -0.0784997 0.0 0.0 0.0784997 0.0 0.0 0.0784997 0.0862186 -0.0141452 -0.0976122 0.0 0.0 0.0976122 0.0 0.0 0.0976122 0.051033300000000004 0.986685 -2.16943e-18 0.0892392 -0.00472254 0.0 0.176191 0.93022 -0.212148 0.0272465 -0.0343886 0.223322 0.034281 -0.0476273 0.229339 0.0878837 -0.0297387 -0.162101 0.0340647 0.0555845 0.0766413 -0.00758446 0.135119 0.0434747 0.1650768000…
2412.0 -0.0365588 0.96733 0.0409296 0.0 0.0 -0.0409296 0.0 0.0 -0.0409296 0.107816 -0.00465879 -0.120565 0.0 0.0 0.120565 0.0 0.0 0.120565 -0.058237 0.985937 -2.16943e-18 0.110133 0.00734115 0.0 0.126828 0.942649 -0.164533 0.0586663 -0.0743899 0.190307 0.0550508 -0.0686459 0.188134 0.0280813 -0.00745113 -0.0454909 0.010545 0.00680823 0.0281388 0.0155785 -0.00275475 0.0318079 0.1161403 0.980487 -2…
2421.0 0.0125011 0.963858 -0.0140247 0.0 0.0 0.0140247 0.0 0.0 0.0140247 -0.0812182 0.00799629 0.0911766 0.0 0.0 -0.0911766 0.0 0.0 -0.0911766 -0.0079708 0.987902 -2.16943e-18 -0.0834667 -0.000968617 0.0 0.148954 0.936379 -0.199856 0.0734508 -0.0822107 0.218676 0.0724927 -0.0811594 0.218291 0.0481068 -0.0102889 -0.0290237 -0.0394616 0.021476 0.0469469 -0.0411504 0.0247071 0.0455452 0.1414475 0.97…
2424.0 -0.0547093 0.96793 0.061219 0.0 0.0 -0.061219 0.0 0.0 -0.061219 0.115479 -0.00264429 -0.129048 0.0 0.0 0.129048 0.0 0.0 0.129048 -0.076757 0.984513 -2.16943e-18 0.117698 0.0102476 0.0 0.106523 0.94656 -0.147548 0.0689733 -0.0820374 0.170661 0.0714728 -0.0857871 0.171919 0.0152983 -0.00217599 0.0091853 -0.00241038 -0.0504634 0.0446577 0.00204597 -0.0588996 0.0476318 0.0965294 0.982764 -2.16…
2430.0 0.0329904 0.961602 -0.0370545 0.0 0.0 0.0370545 0.0 0.0 0.0370545 -0.0945123 0.0115082 0.10637 0.0 0.0 -0.10637 0.0 0.0 -0.10637 0.013112500000000006 0.987904 -2.16943e-18 -0.0973756 0.00111261 0.0 0.169377 0.93256 -0.224952 0.0643728 -0.0584133 0.211997 0.0650402 -0.0606806 0.213133 0.064715 -0.0136277 -0.115808 0.0905763 -0.0839042 0.0626405 0.118123 -0.136427 0.0839043 0.1626168 0.97533…
2437.0 0.0179483 0.963305 -0.0201417 0.0 0.0 0.0201417 0.0 0.0 0.0201417 0.119204 -0.0124728 -0.133903 0.0 0.0 0.133903 0.0 0.0 0.133903 -0.0023708999999999952 0.98795 -2.16943e-18 0.122587 0.000672676 0.0 0.117554 0.944075 -0.162465 0.0706674 -0.0798521 0.1817 0.0707679 -0.0800081 0.181755 0.0129565 -0.00460253 -0.0289794 0.0397549 -0.0476916 0.0369235 0.0397051 -0.0475958 0.0368766 0.1083271000…
2439.0 0.0427044 0.960365 -0.0479947 0.0 0.0 0.0479947 0.0 0.0 0.0479947 0.0529749 -0.00703942 -0.0597044 0.0 0.0 0.0597044 0.0 0.0 0.0597044 0.023126800000000003 0.987735 -2.16943e-18 0.0546458 -0.0012224 0.0 0.091331 0.949405 -0.131541 0.0769927 -0.0933872 0.157987 0.0769097 -0.0932694 0.157952 -0.0137788 0.00354267 0.0276041 -0.0137709 0.0020662 -0.0158987 -0.0137627 0.0020505 -0.0158924 0.081…
2441.0 0.133828 0.943415 -0.151592 0.0 0.0 0.151592 0.0 0.0 0.151592 -0.404438 0.0971338 0.464692 0.0 0.0 -0.464692 0.0 0.0 -0.464692 0.1176672 0.98071 -2.16943e-18 -0.422055 0.0534463 0.0 0.145595 0.937663 -0.19407 0.0722355 -0.0807626 0.212413 0.0751967 -0.0850824 0.214016 0.0403449 -0.00886986 -0.0323417 -0.0257371 0.0204354 0.037017 -0.0272981 0.0233646 0.036214 0.1379049 0.977837 -2.16943e-1…
2454.0 0.133562 0.943479 -0.151285 0.0 0.0 0.151285 0.0 0.0 0.151285 -0.309034 0.0741205 0.355048 0.0 0.0 -0.355048 0.0 0.0 -0.355048 0.1173888 0.980746 -2.16943e-18 -0.322484 0.0407368 0.0 0.130179 0.940422 -0.186618 0.0882084 -0.0915525 0.200014 0.0877187 -0.0908016 0.199752 0.0125487 -0.00426527 -0.0274642 0.0238371 -0.0193377 0.0229563 0.0238789 -0.0194181 0.0229993 0.1237838 0.97976 -2.16943…
2456.0 -0.0380603 0.967394 0.0426086 0.0 0.0 -0.0426086 0.0 0.0 -0.0426086 0.205745 -0.00854433 -0.230059 0.0 0.0 0.230059 0.0 0.0 0.230059 -0.059770000000000004 0.985833 -2.16943e-18 0.210129 0.014361 0.0 0.0925676 0.949468 -0.128505 0.0688596 -0.0888716 0.158571 0.0654834 -0.0825087 0.153695 -0.00173062 0.00201382 0.0303521 -0.0181082 -0.0235716 0.0113108 -0.010436 -0.0392076 0.0242901 0.081417…
2460.0 0.159031 0.936974 -0.180655 0.0 0.0 0.180655 0.0 0.0 0.180655 -0.493815 0.13389 0.571615 0.0 0.0 -0.571615 0.0 0.0 -0.571615 0.1440114 0.976985 -2.16943e-18 -0.517038 0.0808027 0.0 0.0995383 0.951034 -0.0959188 0.0291879 -0.0931977 0.16992 0.0334503 -0.0992375 0.171622 -0.00353408 -0.0226739 -0.428723 0.247063 0.417968 -0.232916 0.27542 0.363791 -0.209671 0.08212641 0.983103 -2.16943e-18 0…
2465.0 0.0632715 0.957389 -0.0712124 0.0 0.0 0.0712124 0.0 0.0 0.0712124 0.0499292 -0.00781827 -0.0564612 0.0 0.0 0.0564612 0.0 0.0 0.0564612 0.044369900000000004 0.987013 -2.16943e-18 0.0516366 -0.0023554 0.0 0.104688 0.947544 -0.139364 0.0597333 -0.0754611 0.165146 0.0597752 -0.0755322 0.165173 0.0141886 -0.00472361 -0.0306683 0.0441992 -0.0554625 0.0419083 0.0440565 -0.0551908 0.0417976 0.0933…
2469.0 0.0330571 0.961594 -0.0371295 0.0 0.0 0.0371295 0.0 0.0 0.0371295 0.0880458 -0.0107275 -0.0990932 0.0 0.0 0.0990932 0.0 0.0 0.0990932 0.013181200000000004 0.987903 -2.16943e-18 0.090714 -0.0010433 0.0 0.109266 0.946363 -0.147926 0.060683 -0.0710496 0.168331 0.0596711 -0.0694613 0.167751 -0.00367312 -0.00787719 -0.103963 0.150093 -0.0668267 0.0207733 0.150952 -0.068479 0.0215836 0.0984386 0…
2477.0 -0.0198827 0.966454 0.0222728 0.0 0.0 -0.0222728 0.0 0.0 -0.0222728 0.12593 -0.00779752 -0.14096 0.0 0.0 0.14096 0.0 0.0 0.14096 -0.041185 0.986914 -2.16943e-18 0.128901 0.00617931 0.0 0.0983771 0.949765 -0.117091 0.0411953 -0.0723086 0.156119 0.0412273 -0.0724329 0.156218 -0.00842337 -0.00596042 -0.0958049 0.128039 -0.0302136 0.0028466 0.127143 -0.0285092 0.00217511 0.0838482 0.983552 -2.…
2483.0 0.00160516 0.964863 -0.00179985 0.0 0.0 0.00179985 0.0 0.0 0.00179985 0.0395493 -0.0034062 -0.0443485 0.0 0.0 0.0443485 0.0 0.0 0.0443485 -0.01916079999999999 0.987704 -2.16943e-18 0.0405896 0.000967398 0.0 0.143315 0.937319 -0.196529 0.0746961 -0.0821804 0.213868 0.077604 -0.0866362 0.215608 0.038395 -0.00857529 -0.0327631 -0.0223218 0.0192511 0.0355337 -0.0253425 0.0250411 0.0330859 0.13…
2492.0 0.104874 0.949864 -0.11845 0.0 0.0 0.11845 0.0 0.0 0.11845 -0.301852 0.0619942 0.344271 0.0 0.0 -0.344271 0.0 0.0 -0.344271 0.0875081 0.984023 -2.16943e-18 -0.313824 0.0292133 0.0 0.0858114 0.951444 -0.112755 0.0624635 -0.0901629 0.150498 0.0640727 -0.0924177 0.151147 -0.0135864 0.00583641 0.0607059 -0.0509326 0.00483053 -0.0145565 -0.0510345 0.00503117 -0.0146779 0.07339673000000001 0.984…
2499.0 0.116003 0.947504 -0.13116 0.0 0.0 0.13116 0.0 0.0 0.13116 -0.367999 0.0804673 0.420847 0.0 0.0 -0.420847 0.0 0.0 -0.420847 0.0990873 0.982871 -2.16943e-18 -0.383142 0.0405842 0.0 0.0582675 0.954488 -0.111362 0.0760431 -0.0512652 0.0911199 0.0766517 -0.0519611 0.0968008 -0.113689 0.00621699 -0.0721183 0.0804544 0.259821 -0.272402 -0.0130087 0.438929 -0.354273 0.0489845 0.987309 -2.16943e-1…
2506.0 -0.0236248 0.966677 0.0264611 0.0 0.0 -0.0264611 0.0 0.0 -0.0264611 0.106577 -0.00615125 -0.119268 0.0 0.0 0.119268 0.0 0.0 0.119268 -0.045014 0.986722 -2.16943e-18 0.109041 0.00568512 0.0 0.0986937 0.94781 -0.141194 0.0764 -0.0914976 0.166341 0.0749379 -0.0893706 0.165676 0.0019381 0.00107548 0.0223922 -0.0161817 -0.0194692 0.0132556 -0.0159468 -0.0199201 0.0134719 0.0889596 0.983422 -2.1…
2511.0 0.00280743 0.964759 -0.00314809 0.0 0.0 0.00314809 0.0 0.0 0.00314809 0.0224699 -0.00196575 -0.0251995 0.0 0.0 0.0251995 0.0 0.0 0.0251995 -0.017926899999999996 0.987732 -2.16943e-18 0.0230643 0.000518594 0.0 0.0892649 0.949737 -0.12887 0.0777654 -0.0962923 0.157448 0.0743478 -0.0914909 0.156063 -0.0137036 0.00407564 0.0380915 -0.0194062 -0.00887927 -0.00980556 -0.0187688 -0.0101057 -0.009…
2513.0 0.0299048 0.961972 -0.0335824 0.0 0.0 0.0335824 0.0 0.0 0.0335824 0.143333 -0.0169481 -0.161249 0.0 0.0 0.161249 0.0 0.0 0.161249 0.009933999999999998 0.987935 -2.16943e-18 0.147619 -0.0011741 0.0 0.120059 0.94398 -0.159697 0.0652317 -0.0799861 0.184503 0.0652509 -0.0800127 0.184512 0.0165694 -0.00380653 -0.022909 -0.00375666 0.0152477 0.0114165 -0.00368682 0.0151148 0.0114684 0.1099964 0.…
2518.0 0.0194818 0.963143 -0.0218645 0.0 0.0 0.0218645 0.0 0.0 0.0218645 -0.0525126 0.00558611 0.0589987 0.0 0.0 -0.0589987 0.0 0.0 -0.0589987 -0.0007936999999999944 0.987957 -2.16943e-18 -0.054013 -0.000203332 0.0 0.141256 0.938054 -0.192753 0.0748359 -0.0833461 0.211316 0.0752381 -0.0839887 0.211556 0.0368423 -0.00819893 -0.0292277 -0.019147 0.00956549 0.0387927 -0.0190604 0.00939718 0.0388825 …
2520.0 -0.00414638 0.96534 0.00464787 0.0 0.0 -0.00464787 0.0 0.0 -0.00464787 -0.0387353 0.00308462 0.0434125 0.0 0.0 -0.0434125 0.0 0.0 -0.0434125 -0.025062 0.987544 -2.16943e-18 -0.039726 -0.00120315 0.0 0.131568 0.940642 -0.180351 0.0711609 -0.0832316 0.19982 0.0762444 -0.0863244 0.200486 0.026813 -0.00541286 -0.0238778 -0.0222102 0.028618 0.0164001 -0.0242625 0.032434 0.0156792 0.123258 0.979…
2521.0 -0.00740804 0.965594 0.00830285 0.0 0.0 -0.00830285 0.0 0.0 -0.00830285 0.0613502 -0.00465993 -0.0687386 0.0 0.0 0.0687386 0.0 0.0 0.0687386 -0.028406 0.987437 -2.16943e-18 0.062894 0.00213493 0.0 0.098555 0.948903 -0.128306 0.0558493 -0.0789999 0.16151 0.0577838 -0.0818874 0.162433 0.0465553 -0.00882217 -0.053855 -0.0217188 0.043345 0.0322175 -0.0199096 0.0398323 0.0341004 0.086207 0.9835…
2527.0 0.00368555 0.964682 -0.00413294 0.0 0.0 0.00413294 0.0 0.0 0.00413294 0.0973927 -0.00861693 -0.109233 0.0 0.0 0.109233 0.0 0.0 0.109233 -0.0170255 0.987752 -2.16943e-18 0.0999801 0.00214951 0.0 0.162648 0.933568 -0.206982 0.0565629 -0.0670416 0.227519 0.0581684 -0.0702321 0.21983 0.0733987 -0.0206161 -0.0960025 -0.0134273 0.0479235 0.0614568 0.0376907 -0.0505835 0.107705 0.1538371 0.975082…
2530.0 0.0113311 0.963972 -0.0127113 0.0 0.0 0.0127113 0.0 0.0 0.0127113 0.0629054 -0.00610991 -0.0706093 0.0 0.0 0.0706093 0.0 0.0 0.0706093 -0.009173100000000003 0.987887 -2.16943e-18 0.0646375 0.000835012 0.0 0.104901 0.947239 -0.142583 0.0607835 -0.0728495 0.164676 0.0616923 -0.0742519 0.165171 -0.000922849 -0.00615692 -0.075703 0.114409 -0.0625948 0.0240358 0.113777 -0.0613793 0.0234466 0.09…
2534.0 0.0341893 0.961455 -0.0384038 0.0 0.0 0.0384038 0.0 0.0 0.0384038 0.130152 -0.0160262 -0.146506 0.0 0.0 0.146506 0.0 0.0 0.146506 0.014347700000000005 0.987889 -2.16943e-18 0.134115 -0.00171339 0.0 0.0946378 0.952461 -0.0874476 0.0190879 -0.0789957 0.157407 0.0182683 -0.0777648 0.156996 0.00933997 -0.00477194 -0.0550646 0.0431375 0.00875928 0.00316786 0.0430126 0.00899949 0.00305264 0.0759…
2537.0 0.133555 0.943481 -0.151278 0.0 0.0 0.151278 0.0 0.0 0.151278 -0.391239 0.093834 0.449493 0.0 0.0 -0.449493 0.0 0.0 -0.449493 0.1173822 0.980746 -2.16943e-18 -0.408267 0.0515701 0.0 0.0908268 0.95705 -0.017101 -0.0351219 -0.111048 0.172951 -0.0392755 -0.104942 0.170507 0.0642363 -0.00693258 -0.0101067 -0.0944166 0.0516067 0.0551715 -0.0946265 0.0515537 0.0580653 0.061558100000000004 0.9820…
2540.0 0.191694 0.927448 -0.218669 0.0 0.0 0.218669 0.0 0.0 0.218669 -0.595258 0.185951 0.696722 0.0 0.0 -0.696722 0.0 0.0 -0.696722 0.178285 0.970959 -2.16943e-18 -0.626002 0.122367 0.0 0.13712 0.939251 -0.188987 0.0804321 -0.0876702 0.206278 0.0798069 -0.0866935 0.205925 0.0221445 -0.00582778 -0.0341245 0.00115642 0.0153644 0.017588 0.000932966 0.0157935 0.0173916 0.1299208 0.978901 -2.16943e-1…
2547.0 0.0800155 0.954604 -0.0901763 0.0 0.0 0.0901763 0.0 0.0 0.0901763 0.0732022 -0.0128892 -0.0830404 0.0 0.0 0.0830404 0.0 0.0 0.0830404 0.061704800000000004 0.986057 -2.16943e-18 0.0758653 -0.00490371 0.0 0.106036 0.946173 -0.153377 0.0838835 -0.0944019 0.173947 0.083858 -0.0943643 0.173935 -0.00362446 0.000955128 0.00675932 -0.00303917 0.00049492 -0.00421583 -0.00303737 0.000491432 -0.00421…
2548.0 -0.152768 0.964797 0.170882 0.0 0.0 -0.170882 0.0 0.0 -0.170882 0.384868 0.0334783 -0.431602 0.0 0.0 0.431602 0.0 0.0 0.431602 -0.176097 0.970344 -2.16943e-18 0.387528 0.0771489 0.0 0.109002 0.946448 -0.147557 0.0557791 -0.0599715 0.158063 0.0553925 -0.0593315 0.157768 -0.0556062 -0.0208988 -0.384502 0.503556 -0.0494853 -0.0651137 0.503783 -0.0499261 -0.0648586 0.09792880000000001 0.982719…
2550.0 -0.0756474 0.968164 0.0846132 0.0 0.0 -0.0846132 0.0 0.0 -0.0846132 0.217118 0.000108509 -0.242566 0.0 0.0 0.242566 0.0 0.0 0.242566 -0.09807 0.982406 -2.16943e-18 0.220722 0.0244319 0.0 0.0869853 0.951171 -0.116317 0.0497888 -0.0628494 0.133848 0.053448 -0.0710012 0.143042 -0.0548178 -0.0228902 -0.486062 0.431953 0.300466 -0.259046 0.339037 0.47664 -0.324698 0.07401263 0.984726 -2.16943e-…
2558.0 0.116593 0.947375 -0.131835 0.0 0.0 0.131835 0.0 0.0 0.131835 -0.355173 0.077914 0.406239 0.0 0.0 -0.406239 0.0 0.0 -0.406239 0.0997017 0.982805 -2.16943e-18 -0.369817 0.0394251 0.0 0.139631 0.938627 -0.191714 0.0809501 -0.0889635 0.209779 0.0809791 -0.0890103 0.209796 0.0338882 -0.00619643 -0.00904064 -0.0327216 0.00139235 0.0403602 -0.0327335 0.00141473 0.040353 0.1325904 0.978505 -2.169…
2562.0 -0.0400021 0.967472 0.0447797 0.0 0.0 -0.0447797 0.0 0.0 -0.0447797 0.201566 -0.00793244 -0.225366 0.0 0.0 0.225366 0.0 0.0 0.225366 -0.06175299999999999 0.985695 -2.16943e-18 0.205812 0.014515 0.0 0.0948016 0.950195 -0.11747 0.0489415 -0.0775454 0.155601 0.0501311 -0.0793171 0.156215 -0.00860854 -0.012214 -0.217195 0.161332 0.156671 -0.0976302 0.163478 0.152582 -0.0958805 0.08117828 0.983…
2571.0 -0.143769 0.965534 0.160795 0.0 0.0 -0.160795 0.0 0.0 -0.160795 0.392155 0.0301301 -0.439411 0.0 0.0 0.439411 0.0 0.0 0.439411 -0.167032 0.972101 -2.16943e-18 0.395311 0.0745612 0.0 0.0847561 0.95653 -0.0389797 -0.0109381 -0.0984753 0.158454 -0.00963653 -0.100238 0.158905 0.0623428 0.005751 0.200938 -0.265141 -0.0526251 0.116785 -0.26456 -0.05376 0.117395 0.059968 0.983471 -2.16943e-18 0.0…
2586.0 -0.0940047 0.967967 0.105124 0.0 0.0 -0.105124 0.0 0.0 -0.105124 0.321757 0.0067612 -0.35955 0.0 0.0 0.35955 0.0 0.0 0.35955 -0.116711 0.980149 -2.16943e-18 0.326358 0.0429171 0.0 0.177014 0.929135 -0.233071 0.0551893 -0.0439525 0.223101 0.0612146 -0.0554908 0.228859 0.0612446 -0.0226997 -0.224797 0.375169 -0.401164 0.199712 0.349255 -0.351101 0.172421 0.17010750000000002 0.972704 -2.16943…
2588.0 0.0371227 0.961089 -0.0417065 0.0 0.0 0.0417065 0.0 0.0 0.0417065 0.107165 -0.013555 -0.120679 0.0 0.0 0.120679 0.0 0.0 0.120679 0.017371000000000004 0.987845 -2.16943e-18 0.110468 -0.0017762 0.0 0.0937897 0.949476 -0.127395 0.0632661 -0.0822443 0.154667 0.0653041 -0.0865819 0.158724 -0.0213015 0.00213213 -0.0168932 0.0174329 0.05043 -0.0459653 0.0128408 0.0601544 -0.0561048 0.082261990000…
2597.0 -0.113199 0.967358 0.12658 0.0 0.0 -0.12658 0.0 0.0 -0.12658 0.265023 0.0112613 -0.296354 0.0 0.0 0.296354 0.0 0.0 0.296354 -0.13615699999999997 0.977379 -2.16943e-18 0.268175 0.0411368 0.0 0.148681 0.937056 -0.196182 0.0713248 -0.0804743 0.215379 0.0714043 -0.0806038 0.215433 0.0462599 -0.0096989 -0.0286104 -0.0422871 0.0305297 0.0403608 -0.0422173 0.0303958 0.0404227 0.14085150000000002 …
2601.0 0.0420264 0.960455 -0.0472306 0.0 0.0 0.0472306 0.0 0.0 0.0472306 0.116711 -0.0154181 -0.131524 0.0 0.0 0.131524 0.0 0.0 0.131524 0.022427500000000003 0.98775 -2.16943e-18 0.120382 -0.00260085 0.0 0.0958172 0.9521 -0.0840875 0.024071 -0.100463 0.170538 0.0232676 -0.0993259 0.170208 0.00257328 -0.0165931 -0.249873 0.239382 0.0494913 -0.0390414 0.239151 0.0499392 -0.0392815 0.07687363 0.9831…
2602.0 0.104266 0.949988 -0.117756 0.0 0.0 0.117756 0.0 0.0 0.117756 -0.286124 0.0585574 0.326286 0.0 0.0 -0.326286 0.0 0.0 -0.326286 0.0868762 0.984081 -2.16943e-18 -0.297449 0.027481 0.0 0.214659 0.922045 -0.265496 0.0276534 -0.0107726 0.22865 0.0277404 -0.0104 0.228781 0.161238 -0.0431402 -0.274358 0.0127775 0.163859 -0.00401946 0.0169594 0.155794 5.87373e-05 0.206619 0.96888 -2.16943e-18 0.18…
2608.0 0.0817355 0.954299 -0.0921278 0.0 0.0 0.0921278 0.0 0.0 0.0921278 0.0223959 -0.00398846 -0.0254146 0.0 0.0 0.0254146 0.0 0.0 0.0254146 0.0634875 0.98594 -2.16943e-18 0.0232157 -0.00154609 0.0 0.0947018 0.948717 -0.136606 0.078787 -0.0932616 0.161132 0.0792228 -0.0938805 0.161315 -0.015373 0.00393376 0.0309462 -0.0129318 -0.00265186 -0.0153603 -0.0129839 -0.00255125 -0.01541 0.08513463 0.98…
2612.0 0.0716617 0.956034 -0.0807075 0.0 0.0 0.0807075 0.0 0.0 0.0807075 -0.0676637 0.0112545 0.0766332 0.0 0.0 -0.0766332 0.0 0.0 -0.0766332 0.053051600000000004 0.986575 -2.16943e-18 -0.0700514 0.00386223 0.0 0.0847767 0.952878 -0.0955297 0.0418238 -0.0835662 0.147324 0.0412413 -0.082728 0.147068 -0.00407672 0.00598593 0.079811 -0.0781922 -0.00461256 0.00299391 -0.0781672 -0.00466062 0.00301743…
2620.0 0.0471745 0.95976 -0.0530343 0.0 0.0 0.0530343 0.0 0.0 0.0530343 0.0324491 -0.00447844 -0.0365962 0.0 0.0 0.0365962 0.0 0.0 0.0365962 0.027739200000000006 0.98762 -2.16943e-18 0.0334913 -0.000918069 0.0 0.114731 0.94675 -0.132774 0.0338366 -0.064144 0.173076 0.0335778 -0.06372 0.172912 0.0386509 -0.00728162 -0.0364432 -0.0389742 0.0590227 0.0167367 -0.0392239 0.0595033 0.0165003 0.1000588 …
2622.0 -0.0318418 0.967114 0.0356542 0.0 0.0 -0.0356542 0.0 0.0 -0.0356542 0.13753 -0.00666981 -0.15383 0.0 0.0 0.15383 0.0 0.0 0.15383 -0.053417000000000006 0.986245 -2.16943e-18 0.140567 0.00862521 0.0 0.0996129 0.948602 -0.133427 0.0538677 -0.0658894 0.14862 0.0561779 -0.070026 0.157316 -0.0331886 -0.00603442 -0.134344 0.150748 0.0619571 -0.065608 0.198418 -0.0277246 -0.0362841 0.0876541 0.983…
2624.0 0.15344 0.93847 -0.174189 0.0 0.0 0.174189 0.0 0.0 0.174189 -0.478837 0.126511 0.553318 0.0 0.0 -0.553318 0.0 0.0 -0.553318 0.1381597 0.97788 -2.16943e-18 -0.500984 0.0749785 0.0 0.15274 0.936841 -0.192134 0.0550409 -0.0666498 0.213795 0.0538077 -0.0654975 0.213343 0.0650296 -0.0140741 -0.0375857 -0.0536175 0.0261591 0.0650316 -0.0546637 0.0281868 0.0639008 0.1430177 0.977118 -2.16943e-18 …
2625.0 0.0773849 0.955063 -0.0871929 0.0 0.0 0.0871929 0.0 0.0 0.0871929 -0.169436 0.0293128 0.192108 0.0 0.0 -0.192108 0.0 0.0 -0.192108 0.0589789 0.986229 -2.16943e-18 -0.175542 0.0108207 0.0 0.115818 0.944134 -0.164306 0.0824886 -0.0922805 0.184148 0.0815131 -0.090819 0.183663 0.00524058 -0.00126197 -0.0108224 -0.00239779 0.0145199 -0.00129956 -0.00256888 0.0148489 -0.00145723 0.1077463 0.9816…
2640.0 0.043005 0.960325 -0.0483335 0.0 0.0 0.0483335 0.0 0.0 0.0483335 -0.0699268 0.00931613 0.0788133 0.0 0.0 -0.0788133 0.0 0.0 -0.0788133 0.023436900000000004 0.987728 -2.16943e-18 -0.072135 0.00163807 0.0 0.125782 0.941451 -0.179083 0.0869162 -0.0959269 0.198144 0.0826125 -0.0906346 0.196489 0.0206002 -0.00233255 0.00495984 -0.0412164 0.0206676 0.0155877 -0.032042 0.00329986 0.0216575 0.1185…
2641.0 -0.0850517 0.96811 0.09512 0.0 0.0 -0.09512 0.0 0.0 -0.09512 0.247242 0.00272139 -0.276238 0.0 0.0 0.276238 0.0 0.0 0.276238 -0.10762499999999998 0.981298 -2.16943e-18 0.251055 0.0304628 0.0 0.0986102 0.947441 -0.145695 0.0829921 -0.0946752 0.167426 0.0825305 -0.0940135 0.167228 -0.00986919 0.00235491 0.0158619 -0.0058366 0.00183524 -0.0118591 -0.00580317 0.0017696 -0.0118203 0.0898446 0.9…
2647.0 -0.0478764 0.967747 0.0535825 0.0 0.0 -0.0535825 0.0 0.0 -0.0535825 0.132592 -0.00404941 -0.148202 0.0 0.0 0.148202 0.0 0.0 0.148202 -0.06979 0.985093 -2.16943e-18 0.135254 0.0107361 0.0 0.124391 0.942739 -0.168141 0.0681074 -0.0786829 0.18876 0.0671757 -0.0772178 0.188235 0.0124126 -0.00474127 -0.0460464 0.0174582 0.0316291 -0.00299624 0.0169544 0.032607 -0.00352165 0.1150437 0.980749 -2.…
2649.0 0.115647 0.947582 -0.130753 0.0 0.0 0.130753 0.0 0.0 0.130753 -0.404878 0.0883585 0.462981 0.0 0.0 -0.462981 0.0 0.0 -0.462981 0.0987162 0.98291 -2.16943e-18 -0.421519 0.0444755 0.0 0.141154 0.938527 -0.191625 0.0779767 -0.0856806 0.20938 0.0768231 -0.0840236 0.208781 0.029045 -0.00735012 -0.0360161 -0.000503209 0.00603408 0.0304822 -0.000793564 0.0065948 0.0302029 0.1337847 0.978435 -2.16…
2650.0 -0.00307334 0.965254 0.00344521 0.0 0.0 -0.00344521 0.0 0.0 -0.00344521 0.154167 -0.0124634 -0.172799 0.0 0.0 0.172799 0.0 0.0 0.172799 -0.023960999999999996 0.987577 -2.16943e-18 0.158131 0.00459883 0.0 0.104338 0.947421 -0.140435 0.0618183 -0.076883 0.164562 0.0622737 -0.077999 0.165794 -0.0154616 -0.00239801 -0.0711831 0.0708082 0.0455787 -0.0402064 0.0678183 0.0517686 -0.0458745 0.0932…
2656.0 0.067516 0.956714 -0.076014 0.0 0.0 0.076014 0.0 0.0 0.076014 0.122537 -0.019791 -0.138674 0.0 0.0 0.138674 0.0 0.0 0.138674 0.048760700000000004 0.986802 -2.16943e-18 0.126795 -0.00639399 0.0 0.123069 0.942405 -0.17316 0.0825097 -0.0922554 0.192956 0.0827277 -0.0925853 0.193068 0.0157876 -0.00216909 -0.00277892 -0.0263894 0.0193433 0.00982449 -0.0263261 0.0192214 0.00988333 0.1153891 0.98…
2657.0 0.0797604 0.954649 -0.0898869 0.0 0.0 0.0898869 0.0 0.0 0.0898869 -0.0707489 0.0124361 0.0802533 0.0 0.0 -0.0802533 0.0 0.0 -0.0802533 0.061440400000000006 0.986074 -2.16943e-18 -0.0733203 0.0047179 0.0 0.129094 0.940891 -0.182619 0.0830716 -0.0880336 0.197633 0.0824509 -0.0870741 0.197293 0.0110169 -0.00466482 -0.0392525 0.0315925 -0.00643606 0.0140869 0.0315774 -0.00640711 0.0140777 0.12…
2661.0 -0.0128579 0.965991 0.0144076 0.0 0.0 -0.0144076 0.0 0.0 -0.0144076 0.071753 -0.00500972 -0.0803584 0.0 0.0 0.0803584 0.0 0.0 0.0803584 -0.03399099999999999 0.98723 -2.16943e-18 0.0735092 0.00294464 0.0 0.115097 0.943657 -0.169505 0.0870493 -0.0920827 0.18459 0.0884911 -0.0942329 0.185299 0.00183906 -0.00132071 -0.00705705 0.0222568 -0.032801 0.0176 0.0218415 -0.032003 0.017215 0.107934300…
2672.0 0.0240267 0.962648 -0.0269721 0.0 0.0 0.0269721 0.0 0.0 0.0269721 -0.118433 0.0132105 0.133135 0.0 0.0 -0.133135 0.0 0.0 -0.133135 0.003882300000000005 0.987963 -2.16943e-18 -0.121885 0.000163707 0.0 0.0895049 0.955011 -0.0540127 -0.00196576 -0.0948153 0.158967 -0.00244798 -0.0942699 0.158744 0.0495688 -0.0017284 0.133123 -0.0400249 -0.316432 0.227959 -0.199794 -0.0138198 0.117881 0.066391…
2677.0 0.0928142 0.952254 -0.104714 0.0 0.0 0.104714 0.0 0.0 0.104714 -0.000812198 0.000155215 0.000923818 0.0 0.0 -0.000923818 0.0 0.0 -0.000923818 0.074979733 0.985102 -2.16943e-18 -0.000843113 6.6817e-05 0.0 0.136027 0.93948 -0.187571 0.0797087 -0.0874104 0.205325 0.0794969 -0.0870803 0.205206 0.0242289 -0.0053842 -0.0241481 -0.0128216 0.0169436 0.0200148 -0.01291 0.0171131 0.019938 0.1287008 …
2681.0 0.00256868 0.96478 -0.00288035 0.0 0.0 0.00288035 0.0 0.0 0.00288035 0.0651694 -0.00568368 -0.0730844 0.0 0.0 0.0730844 0.0 0.0 0.0730844 -0.01817189999999999 0.987727 -2.16943e-18 0.0668915 0.00152195 0.0 0.125648 0.941649 -0.177263 0.080793 -0.0887501 0.195271 0.0805655 -0.0883981 0.195147 0.0187196 -0.00402786 -0.0134521 -0.000661799 -0.015361 0.0294745 -0.000622157 -0.0154362 0.0295045…
2686.0 0.0605087 0.957817 -0.0680889 0.0 0.0 0.0680889 0.0 0.0 0.0680889 -0.0681282 0.0104501 0.0770038 0.0 0.0 -0.0770038 0.0 0.0 -0.0770038 0.041513100000000004 0.987139 -2.16943e-18 -0.0704335 0.0029924 0.0 0.0879402 0.95053 -0.120725 0.0693314 -0.0934117 0.154857 0.0691596 -0.0931704 0.154787 -0.0100377 0.00546663 0.0565196 -0.0582369 0.0193179 -0.0176003 -0.0582611 0.0193641 -0.0176217 0.076…
2687.0 0.119175 0.946805 -0.134789 0.0 0.0 0.134789 0.0 0.0 0.134789 -0.319462 0.0710697 0.365632 0.0 0.0 -0.365632 0.0 0.0 -0.365632 0.1023901 0.982515 -2.16943e-18 -0.332744 0.0364672 0.0 0.0771115 0.951981 -0.119727 0.0730468 -0.0757722 0.132087 0.0678729 -0.066152 0.125468 -0.0495932 0.00236132 9.45089e-05 0.150531 -0.174335 0.0262383 0.171576 -0.215212 0.0485499 0.06662597 0.985662 -2.16943e…
2689.0 0.0312336 0.961814 -0.0350775 0.0 0.0 0.0350775 0.0 0.0 0.0350775 0.117011 -0.0140131 -0.131661 0.0 0.0 0.131661 0.0 0.0 0.131661 0.011302699999999999 0.987923 -2.16943e-18 0.12053 -0.00113886 0.0 0.0832702 0.952134 -0.105752 0.0551953 -0.0872707 0.147812 0.0568719 -0.0896848 0.148616 -0.0136911 0.00730294 0.0721353 -0.085197 0.0473902 -0.0339429 -0.0850431 0.0471633 -0.0342529 0.06975641 …
2691.0 -0.0509836 0.967837 0.0570553 0.0 0.0 -0.0570553 0.0 0.0 -0.0570553 0.220821 -0.00597646 -0.246794 0.0 0.0 0.246794 0.0 0.0 0.246794 -0.07295900000000001 0.984836 -2.16943e-18 0.225168 0.0186604 0.0 0.122329 0.942444 -0.173202 0.0824991 -0.0916306 0.192384 0.0820623 -0.0909643 0.192157 0.011518 -0.00237102 -0.0152562 -0.0107654 0.0249255 0.00109551 -0.0108541 0.0250975 0.00100281 0.114646 …
2692.0 -0.00616019 0.965498 0.00690465 0.0 0.0 -0.00690465 0.0 0.0 -0.00690465 -0.0488699 0.0037807 0.0547611 0.0 0.0 -0.0547611 0.0 0.0 -0.0547611 -0.027127 0.987479 -2.16943e-18 -0.0501074 -0.00163075 0.0 0.108902 0.945147 -0.160551 0.0821833 -0.0882654 0.176402 0.0887408 -0.0973418 0.179207 0.000836328 -0.000751018 0.00581043 0.0152811 -0.043806 0.0250165 0.0239571 -0.0601793 0.0303862 0.10110…
2693.0 0.0646112 0.957178 -0.0727275 0.0 0.0 0.0727275 0.0 0.0 0.0727275 0.0358782 -0.00567378 -0.0405817 0.0 0.0 0.0405817 0.0 0.0 0.0405817 0.045755500000000005 0.986949 -2.16943e-18 0.0371114 -0.00174918 0.0 0.101351 0.946986 -0.148772 0.0839281 -0.0946968 0.169592 0.0836483 -0.0942933 0.169469 -0.00822543 0.00202742 0.013983 -0.00537163 0.000949574 -0.00956065 -0.00535765 0.000922697 -0.00954…
2695.0 0.0664802 0.95688 -0.0748419 0.0 0.0 0.0748419 0.0 0.0 0.0748419 -0.030962 0.00496345 0.0350328 0.0 0.0 -0.0350328 0.0 0.0 -0.0350328 0.047689 0.986855 -2.16943e-18 -0.0320337 0.00157775 0.0 0.0998023 0.94746 -0.14556 0.0828072 -0.0944947 0.167298 0.0825624 -0.0941434 0.167192 -0.00958048 0.00232661 0.0162371 -0.00595839 0.000617353 -0.010896 -0.00594239 0.000586495 -0.0108812 0.0910225 0.…
2704.0 0.068929 0.956484 -0.0776133 0.0 0.0 0.0776133 0.0 0.0 0.0776133 -0.126835 0.0206933 0.143575 0.0 0.0 -0.143575 0.0 0.0 -0.143575 0.050223000000000004 0.986727 -2.16943e-18 -0.131265 0.00682988 0.0 0.122351 0.943574 -0.161653 0.0593751 -0.0728313 0.184242 0.0638482 -0.0780619 0.185929 0.0171108 -0.0058639 -0.0459439 0.0227049 0.0100972 0.0140843 0.0302828 -0.00434112 0.0199303 0.1120437 0.…
2705.0 0.0361519 0.961211 -0.0406134 0.0 0.0 0.0406134 0.0 0.0 0.0406134 -0.198033 0.0248289 0.222977 0.0 0.0 -0.222977 0.0 0.0 -0.222977 0.0163704 0.987861 -2.16943e-18 -0.204113 0.00305873 0.0 0.0961577 0.948691 -0.136866 0.080247 -0.0950381 0.161708 0.0784449 -0.0924788 0.160951 -0.0126663 0.0030838 0.0222991 -0.00960376 0.00237884 -0.0150736 -0.0094764 0.00213303 -0.0149556 0.0866386000000000…
2709.0 0.0416144 0.960509 -0.0467663 0.0 0.0 0.0467663 0.0 0.0 0.0467663 -0.163782 0.021559 0.184557 0.0 0.0 -0.184557 0.0 0.0 -0.184557 0.0220025 0.987759 -2.16943e-18 -0.168925 0.00357115 0.0 0.0988297 0.949659 -0.121358 0.0486491 -0.0752161 0.157838 0.0486276 -0.0751698 0.157792 0.0137273 0.000283236 0.00845061 -0.0751651 0.0950371 -0.0274853 -0.0750533 0.0948 -0.0272324 0.08533750000000001 0.…
2713.0 0.0922967 0.952353 -0.104126 0.0 0.0 0.104126 0.0 0.0 0.104126 -0.146338 0.0278765 0.16643 0.0 0.0 -0.16643 0.0 0.0 -0.16643 0.074442618 0.985145 -2.16943e-18 -0.151898 0.011948 0.0 0.0931135 0.949652 -0.129678 0.0636637 -0.0745942 0.150161 0.0637615 -0.0747597 0.150169 0.0109907 -0.00879397 -0.0879926 0.13408 -0.103478 0.0604095 0.133544 -0.102506 0.060335 0.08194011 0.984309 -2.16943e-18…
2717.0 0.0253108 0.962503 -0.0284157 0.0 0.0 0.0284157 0.0 0.0 0.0284157 -0.123015 0.0139015 0.138308 0.0 0.0 -0.138308 0.0 0.0 -0.138308 0.005204 0.98796 -2.16943e-18 -0.126621 0.00035286 0.0 0.130276 0.941149 -0.177311 0.0739721 -0.0843086 0.197698 0.0717811 -0.0808649 0.196445 0.02556 -0.00569597 -0.022945 -0.00399464 -0.00562921 0.0325648 -0.0042082 -0.00521544 0.0323643 0.1218155 0.979896 -2…
2719.0 -0.00187074 0.965156 0.0020972 0.0 0.0 -0.0020972 0.0 0.0 -0.0020972 0.173533 -0.0142645 -0.194527 0.0 0.0 0.194527 0.0 0.0 0.194527 -0.022727399999999995 0.987612 -2.16943e-18 0.178021 0.00493712 0.0 0.0966951 0.949542 -0.122926 0.0568402 -0.0851443 0.161262 0.0504976 -0.0751365 0.156093 0.00657408 0.000503642 0.0120046 -0.0345607 0.0264047 -0.00373143 -0.0427912 0.0410704 -0.00321229 0.0…
2725.0 0.17334 0.932966 -0.197257 0.0 0.0 0.197257 0.0 0.0 0.197257 -0.520957 0.150577 0.605844 0.0 0.0 -0.605844 0.0 0.0 -0.605844 0.1590077 0.974513 -2.16943e-18 -0.546502 0.0947268 0.0 0.103502 0.948988 -0.123817 0.0463213 -0.0754207 0.162971 0.0451859 -0.0736755 0.162359 0.0404216 -0.0014312 0.0318142 -0.13235 0.0944455 0.00606597 -0.134173 0.0979479 0.00439641 0.0897343 0.98335 -2.16943e-18 …
2727.0 0.0115262 0.963953 -0.0129304 0.0 0.0 0.0129304 0.0 0.0 0.0129304 0.150493 -0.0146504 -0.168927 0.0 0.0 0.168927 0.0 0.0 0.168927 -0.008972599999999997 0.98789 -2.16943e-18 0.15464 0.00196382 0.0 0.0746668 0.952067 -0.121991 0.0699247 -0.0597067 0.116505 0.073571 -0.066808 0.123595 -0.0793099 -0.0370679 -0.651044 0.658278 0.258493 -0.264678 0.648208 0.277331 -0.269587 0.0647079 0.985897 -2…
2737.0 0.185286 0.929423 -0.211178 0.0 0.0 0.211178 0.0 0.0 0.211178 -0.545705 0.165995 0.63725 0.0 0.0 -0.63725 0.0 0.0 -0.63725 0.1715496 0.972249 -2.16943e-18 -0.573389 0.10763 0.0 0.200519 0.925789 -0.248076 0.0318196 -0.0195417 0.222273 0.0353827 -0.0272332 0.226028 0.156911 -0.0195916 -0.146334 -0.0634283 0.0733529 -0.0256999 -0.0497227 0.0470796 -0.0133296 0.19198700000000002 0.971067 -2.1…
2743.0 0.070818 0.956174 -0.079752 0.0 0.0 0.079752 0.0 0.0 0.079752 -0.120681 0.0199544 0.136657 0.0 0.0 -0.136657 0.0 0.0 -0.136657 0.05217820000000001 0.986623 -2.16943e-18 -0.124926 0.006768 0.0 0.100237 0.947072 -0.148582 0.0841246 -0.0942179 0.168727 0.0839865 -0.0940185 0.168665 -0.00848077 0.00200584 0.0169013 -0.000323371 -0.0142006 -0.00237712 -0.000295391 -0.0142543 -0.00235231 0.09175…
2755.0 0.000349635 0.96497 -0.000392062 0.0 0.0 0.000392062 0.0 0.0 0.000392062 0.0950182 -0.00804873 -0.106536 0.0 0.0 0.106536 0.0 0.0 0.106536 -0.020449300000000004 0.987672 -2.16943e-18 0.0975024 0.00246118 0.0 0.132269 0.939985 -0.18576 0.0830975 -0.0912011 0.203915 0.0850042 -0.0941293 0.204939 0.026234 -0.00318551 0.00605026 -0.0536305 0.0290108 0.0185643 -0.0527218 0.0272628 0.0193903 0.1…
2758.0 0.0624359 0.957519 -0.0702675 0.0 0.0 0.0702675 0.0 0.0 0.0702675 -0.0233238 0.00362963 0.0263712 0.0 0.0 -0.0263712 0.0 0.0 -0.0263712 0.043505800000000004 0.987052 -2.16943e-18 -0.0241188 0.00107734 0.0 0.207572 0.921979 -0.26451 0.0338706 -0.0103372 0.230978 0.0345935 -0.0118758 0.232064 0.167812 -0.0175613 -0.323493 0.219611 -0.117671 -0.0569504 0.227117 -0.132061 -0.0503184 0.200324 0…
2782.0 0.0262581 0.962396 -0.0294809 0.0 0.0 0.0294809 0.0 0.0 0.0294809 0.0358866 -0.00409414 -0.040353 0.0 0.0 0.040353 0.0 0.0 0.040353 0.006179100000000007 0.987957 -2.16943e-18 0.0369429 -0.0001423 0.0 0.207616 0.923352 -0.259132 0.0330161 -0.0204094 0.230798 0.0345656 -0.0221851 0.23192 0.163532 -0.0295131 -0.158924 -0.100917 0.14784 -0.014903 -0.0697227 0.0878848 0.0139324 0.19969399999999…
2792.0 0.01281 0.963827 -0.0143715 0.0 0.0 0.0143715 0.0 0.0 0.0143715 0.12758 -0.0126055 -0.143228 0.0 0.0 0.143228 0.0 0.0 0.143228 -0.007653300000000002 0.987906 -2.16943e-18 0.131117 0.0014761 0.0 0.119875 0.945198 -0.144415 0.0395729 -0.0633194 0.178023 0.0398297 -0.0637673 0.178256 0.0464097 -0.00935668 -0.0433965 -0.0293863 0.0362732 0.037648 -0.0296084 0.0367445 0.0371515 0.106437 0.98147…
2795.0 0.131379 0.944 -0.148779 0.0 0.0 0.148779 0.0 0.0 0.148779 -0.350618 0.0831653 0.402583 0.0 0.0 -0.402583 0.0 0.0 -0.402583 0.1151119 0.98103 -2.16943e-18 -0.365774 0.0452742 0.0 0.0855555 0.951639 -0.11063 0.0611645 -0.0908347 0.150351 0.061352 -0.0910967 0.150425 -0.00980957 0.00706877 0.0817197 -0.0821019 0.0126667 -0.0122813 -0.0820844 0.0126332 -0.012266 0.07281267 0.984697 -2.16943e-…
2798.0 0.108119 0.949191 -0.122152 0.0 0.0 0.122152 0.0 0.0 0.122152 -0.320482 0.067058 0.3658 0.0 0.0 -0.3658 0.0 0.0 -0.3658 0.0908822 0.983702 -2.16943e-18 -0.333332 0.0322744 0.0 0.0997541 0.947495 -0.145541 0.0796909 -0.0895005 0.165403 0.0837192 -0.09532 0.167193 -0.00679147 0.00117485 0.014679 0.0150685 -0.0433012 0.0135488 0.0133141 -0.0399292 0.0119356 0.09091160000000001 0.983422 -2.169…
2808.0 0.0502847 0.959325 -0.0565428 0.0 0.0 0.0565428 0.0 0.0 0.0565428 -0.0493962 0.00699407 0.0557365 0.0 0.0 -0.0557365 0.0 0.0 -0.0557365 0.0309498 0.987526 -2.16943e-18 -0.0510024 0.00157718 0.0 0.173348 0.930433 -0.221083 0.0483376 -0.0488162 0.223743 0.0514794 -0.0549494 0.234607 0.089616 -0.0231207 -0.0690878 -0.0616082 0.0454256 0.0908402 -0.0623668 0.0478718 0.083534 0.1647517 0.973217…
2810.0 0.0835165 0.95398 -0.0941492 0.0 0.0 0.0941492 0.0 0.0 0.0941492 -0.27898 0.0502654 0.316699 0.0 0.0 -0.316699 0.0 0.0 -0.316699 0.06533391000000001 0.985815 -2.16943e-18 -0.289258 0.0198511 0.0 0.140495 0.93875 -0.189347 0.0727648 -0.0805843 0.207218 0.0734535 -0.0816828 0.207628 0.0333267 -0.00832084 -0.0361746 0.00309845 -0.0107326 0.0438042 0.00317073 -0.0108723 0.0438672 0.1325975 0.9…
2820.0 0.0181318 0.963285 -0.0203478 0.0 0.0 0.0203478 0.0 0.0 0.0203478 0.129621 -0.0135898 -0.145608 0.0 0.0 0.145608 0.0 0.0 0.145608 -0.0021821999999999953 0.987951 -2.16943e-18 0.133302 0.000704003 0.0 0.093711 0.948927 -0.135238 0.0788268 -0.0936813 0.160144 0.0787515 -0.0935747 0.160113 -0.0131757 0.00316444 0.0233967 -0.00887845 -9.42134e-05 -0.0144244 -0.00886399 -0.000121936 -0.0144121 …
2821.0 0.0519563 0.959087 -0.0584293 0.0 0.0 0.0584293 0.0 0.0 0.0584293 0.152379 -0.0218688 -0.171983 0.0 0.0 0.171983 0.0 0.0 0.171983 0.032676000000000004 0.987471 -2.16943e-18 0.157366 -0.00516351 0.0 0.118331 0.944739 -0.153976 0.059688 -0.0761973 0.180532 0.0582219 -0.0738849 0.179684 0.00864499 -0.00453984 -0.0478378 0.0353572 0.00981902 0.0026894 0.0350982 0.0103158 0.00245996 0.1073952 0…
2825.0 0.0347687 0.961384 -0.0390561 0.0 0.0 0.0390561 0.0 0.0 0.0390561 0.0981909 -0.0121557 -0.110537 0.0 0.0 0.110537 0.0 0.0 0.110537 0.014944900000000004 0.987881 -2.16943e-18 0.101188 -0.00135875 0.0 0.0915072 0.957506 -0.00825809 -0.0477039 -0.108517 0.174456 -0.0469388 -0.109566 0.174733 0.0861745 -0.00579126 0.076034 -0.174431 -0.0249529 0.123811 -0.174025 -0.0257437 0.124233 0.060629300…
2831.0 0.0687628 0.956511 -0.0774251 0.0 0.0 0.0774251 0.0 0.0 0.0774251 -0.127512 0.0207791 0.144337 0.0 0.0 -0.144337 0.0 0.0 -0.144337 0.0500509 0.986736 -2.16943e-18 -0.131963 0.00684129 0.0 0.153089 0.935907 -0.198243 0.0604143 -0.0717913 0.218799 0.0625693 -0.0738804 0.219614 0.0626475 -0.0131974 -0.033398 -0.0626296 0.0406667 0.0543598 -0.0654572 0.0459933 0.0528049 0.1443119 0.976616 -2.1…
2835.0 -0.00567103 0.96546 0.00635651 0.0 0.0 -0.00635651 0.0 0.0 -0.00635651 0.02603 -0.0020281 -0.0291691 0.0 0.0 0.0291691 0.0 0.0 0.0291691 -0.026624999999999996 0.987496 -2.16943e-18 0.0266907 0.000854007 0.0 0.0951939 0.952892 -0.0702943 0.0125739 -0.107273 0.175053 0.0119411 -0.106293 0.174579 -0.0187133 -0.0268131 -0.429219 0.482714 0.00258067 -0.0561198 0.483731 0.000487745 -0.0542961 0.…
2836.0 0.0606144 0.957801 -0.0682084 0.0 0.0 0.0682084 0.0 0.0 0.0682084 0.0721927 -0.0110824 -0.0815993 0.0 0.0 0.0815993 0.0 0.0 0.0815993 0.041622400000000004 0.987134 -2.16943e-18 0.0746366 -0.0031799 0.0 0.131034 0.940452 -0.184423 0.083211 -0.0890769 0.200341 0.0818144 -0.0869119 0.199572 0.0125944 -0.0045345 -0.0393084 0.0168028 0.0184878 0.00400856 0.016412 0.0192393 0.00365104 0.12394140…
2852.0 0.0400666 0.960712 -0.0450224 0.0 0.0 0.0450224 0.0 0.0 0.0450224 0.0843013 -0.0109472 -0.0949732 0.0 0.0 0.0949732 0.0 0.0 0.0949732 0.020406300000000002 0.987792 -2.16943e-18 0.0869317 -0.00168611 0.0 0.0977425 0.949425 -0.123182 0.0558471 -0.0846373 0.161836 0.0548703 -0.0831701 0.161365 0.0218499 -0.0135171 -0.16325 0.124848 0.0443234 -0.00479164 0.124594 0.0448297 -0.00515781 0.084896…
2857.0 -0.0365765 0.967331 0.0409493 0.0 0.0 -0.0409493 0.0 0.0 -0.0409493 0.187028 -0.00807794 -0.209145 0.0 0.0 0.209145 0.0 0.0 0.209145 -0.05825499999999999 0.985935 -2.16943e-18 0.191048 0.0127385 0.0 0.11981 0.944055 -0.159009 0.0628876 -0.0771307 0.183298 0.0652751 -0.0808602 0.18464 0.0217802 -0.00328921 -0.00814454 -0.033354 0.0296719 0.0118537 -0.0320962 0.0272519 0.0130148 0.1096033 0.…
2861.0 0.0503771 0.959312 -0.0566471 0.0 0.0 0.0566471 0.0 0.0 0.0566471 -0.182207 0.0258184 0.205598 0.0 0.0 -0.205598 0.0 0.0 -0.205598 0.031045300000000005 0.987523 -2.16943e-18 -0.188134 0.00583745 0.0 0.120411 0.94405 -0.160985 0.0646336 -0.076 0.181747 0.0682262 -0.0802621 0.183086 0.0362243 -0.00349167 0.0178849 -0.0570907 -0.0116166 0.0476714 -0.0736349 0.0197873 0.0358776 0.1106222 0.981…
2864.0 0.20979 0.921583 -0.239922 0.0 0.0 0.239922 0.0 0.0 0.239922 -0.551805 0.185337 0.650327 0.0 0.0 -0.650327 0.0 0.0 -0.650327 0.19734000000000002 0.967024 -2.16943e-18 -0.581757 0.12661 0.0 0.113662 0.943747 -0.168963 0.0900902 -0.096797 0.185721 0.0903766 -0.0972192 0.185856 0.00103087 8.60278e-05 0.00181549 -0.00588009 0.00518611 -0.00112141 -0.00586534 0.00515775 -0.00110787 0.1066681 0.…
2866.0 0.136388 0.942797 -0.154534 0.0 0.0 0.154534 0.0 0.0 0.154534 -0.391683 0.0952899 0.450356 0.0 0.0 -0.450356 0.0 0.0 -0.450356 0.1203386 0.980368 -2.16943e-18 -0.408881 0.0530006 0.0 0.0952149 0.948502 -0.138371 0.0797916 -0.093328 0.161957 0.0795629 -0.0930004 0.161856 -0.0129691 0.00281021 0.0204713 -0.00151812 -0.00873445 -0.0102069 -0.0014627 -0.00884349 -0.0101399 0.0858153 0.983834 -…
2867.0 0.0426663 0.96037 -0.0479518 0.0 0.0 0.0479518 0.0 0.0 0.0479518 -0.114733 0.0152409 0.129307 0.0 0.0 -0.129307 0.0 0.0 -0.129307 0.023087500000000004 0.987736 -2.16943e-18 -0.118351 0.00264236 0.0 0.134277 0.940152 -0.182595 0.0722705 -0.0803074 0.200684 0.0712856 -0.078739 0.2001 0.0251551 -0.0072788 -0.0418002 0.0216106 -0.0154345 0.0356172 0.0216413 -0.0154923 0.0356457 0.1259896 0.979…
2870.0 -0.0493137 0.96779 0.0551889 0.0 0.0 -0.0551889 0.0 0.0 -0.0551889 0.160053 -0.00463077 -0.178888 0.0 0.0 0.178888 0.0 0.0 0.178888 -0.071256 0.984976 -2.16943e-18 0.163238 0.0132213 0.0 0.0909617 0.954648 -0.0568706 -0.00326572 -0.0927368 0.162968 -0.00309497 -0.092981 0.163041 0.0473751 -0.000122893 0.0870649 -0.132815 -0.035868 0.0813519 -0.132784 -0.0359287 0.0813929 0.06786281 0.98329…
2871.0 0.0397979 0.960746 -0.0447197 0.0 0.0 0.0447197 0.0 0.0 0.0447197 -0.00807677 0.00104635 0.00909887 0.0 0.0 -0.00909887 0.0 0.0 -0.00909887 0.020129100000000004 0.987797 -2.16943e-18 -0.0083285 0.000159016 0.0 0.104383 0.948121 -0.132193 0.0503975 -0.0719098 0.163703 0.0497457 -0.0709022 0.163361 -0.00193833 -0.00647831 -0.0893894 0.111132 -0.0255764 0.00415704 0.111257 -0.0258033 0.004177…
2875.0 0.0942109 0.951986 -0.106303 0.0 0.0 0.106303 0.0 0.0 0.106303 -0.295701 0.0569969 0.336442 0.0 0.0 -0.336442 0.0 0.0 -0.336442 0.0764298 0.984986 -2.16943e-18 -0.307011 0.0248217 0.0 0.198734 0.92582 -0.257516 0.0463003 -0.0256092 0.220739 0.0488152 -0.0295489 0.222784 0.177325 -0.0224973 -0.124987 -0.364318 0.558372 -0.221761 -0.418678 0.662194 -0.265288 0.192311 0.971518 -2.16943e-18 0.…
2879.0 0.0206227 0.963021 -0.0231464 0.0 0.0 0.0231464 0.0 0.0 0.0231464 0.0150833 -0.00162406 -0.0169486 0.0 0.0 0.0169486 0.0 0.0 0.0169486 0.00037990000000000246 0.987961 -2.16943e-18 0.0155164 3.8521e-05 0.0 0.124931 0.941744 -0.177109 0.083885 -0.0926686 0.195943 0.0848445 -0.0941235 0.196439 0.0184978 -0.00229179 0.00245429 -0.0333651 0.0156298 0.015279 -0.0330976 0.0151147 0.0155251 0.1176…
2880.0 -0.0678983 0.968135 0.0759558 0.0 0.0 -0.0759558 0.0 0.0 -0.0759558 0.212793 -0.00173594 -0.237743 0.0 0.0 0.237743 0.0 0.0 0.237743 -0.090188 0.983244 -2.16943e-18 0.216532 0.0220723 0.0 0.0747821 0.960808 0.0210024 -0.0478126 -0.12845 0.165355 -0.048606 -0.126786 0.16356 -0.00262717 -0.0258556 -0.496313 0.436807 0.200154 -0.140905 0.439358 0.194356 -0.132671 0.0424396 0.981892 -2.16943e-…
2888.0 0.0177052 0.96333 -0.0198686 0.0 0.0 0.0198686 0.0 0.0 0.0198686 0.0287999 -0.00300552 -0.0323504 0.0 0.0 0.0323504 0.0 0.0 0.0323504 -0.0026208999999999955 0.987949 -2.16943e-18 0.0296163 0.000170603 0.0 0.0826474 0.957113 -0.0291244 -0.0157866 -0.107395 0.162356 -0.0148345 -0.108661 0.162671 -0.0454385 -0.0271488 -0.512601 0.564832 0.08339 -0.13561 0.56488 0.0833013 -0.135572 0.0566107 0…
2892.0 0.0692959 0.956424 -0.0780286 0.0 0.0 0.0780286 0.0 0.0 0.0780286 -0.038338 0.00627125 0.0434009 0.0 0.0 -0.0434009 0.0 0.0 -0.0434009 0.050602600000000005 0.986707 -2.16943e-18 -0.039679 0.00208107 0.0 0.182435 0.928987 -0.213384 0.0236779 -0.0374406 0.23082 0.0239549 -0.0381079 0.23167 0.065878 -0.0418964 -0.366097 0.44784 -0.271883 0.193885 0.434773 -0.246839 0.182478 0.1705765000000000…
2894.0 0.0607427 0.957781 -0.0683534 0.0 0.0 0.0683534 0.0 0.0 0.0683534 -0.0642818 0.00987751 0.0726593 0.0 0.0 -0.0726593 0.0 0.0 -0.0726593 0.0417551 0.987128 -2.16943e-18 -0.066459 0.00284115 0.0 0.123068 0.944665 -0.146516 0.0370968 -0.0609163 0.180308 0.0358177 -0.0587857 0.179443 0.0210809 -0.0109983 -0.104039 0.108958 -0.0457834 0.0413385 0.110033 -0.0478621 0.0424235 0.1094084 0.981164 -…
2897.0 -0.118199 0.967131 0.132171 0.0 0.0 -0.132171 0.0 0.0 -0.132171 0.313293 0.0150677 -0.350419 0.0 0.0 0.350419 0.0 0.0 0.350419 -0.14121499999999998 0.976589 -2.16943e-18 0.316823 0.0504139 0.0 0.0964806 0.94819 -0.140525 0.0817968 -0.0952776 0.164057 0.0796119 -0.0921573 0.163122 -0.0131042 0.00301935 0.0202108 -0.00702316 0.0027547 -0.015941 -0.00686304 0.00244551 -0.015792 0.0872757 0.98…
2904.0 0.0557332 0.958536 -0.0626934 0.0 0.0 0.0626934 0.0 0.0 0.0626934 -0.0549485 0.00812528 0.0620567 0.0 0.0 -0.0620567 0.0 0.0 -0.0620567 0.036577500000000006 0.987335 -2.16943e-18 -0.0567739 0.00210526 0.0 0.0996417 0.950556 -0.100713 0.034339 -0.0947659 0.170417 0.0343516 -0.0947554 0.170477 0.00980181 -0.0180837 -0.25243 0.242144 0.0308632 -0.015891 0.242671 0.0299314 -0.015986 0.08284241…
2907.0 -0.0175383 0.966305 0.0196485 0.0 0.0 -0.0196485 0.0 0.0 -0.0196485 0.171174 -0.01105 -0.191636 0.0 0.0 0.191636 0.0 0.0 0.191636 -0.038785 0.987026 -2.16943e-18 0.175263 0.00794089 0.0 0.153865 0.935646 -0.19981 0.0638348 -0.0748753 0.220903 0.0638423 -0.0748885 0.220909 0.0602346 -0.0130542 -0.0356244 -0.0569617 0.0398575 0.0527113 -0.0569604 0.0398552 0.0527127 0.1453898 0.976456 -2.169…
2908.0 0.0256961 0.96246 -0.028849 0.0 0.0 0.028849 0.0 0.0 0.028849 0.155046 -0.0175892 -0.17433 0.0 0.0 0.17433 0.0 0.0 0.17433 0.005600599999999997 0.987959 -2.16943e-18 0.159598 -0.000513907 0.0 0.178359 0.929656 -0.218043 0.0372267 -0.0435581 0.22787 0.0316945 -0.0328387 0.223363 0.0802912 -0.0312106 -0.210333 0.0844052 0.0754502 0.0527772 0.145644 -0.0417629 0.104526 0.1680849 0.972458 -2.1…
2919.0 -0.00411529 0.965337 0.00461303 0.0 0.0 -0.00461303 0.0 0.0 -0.00461303 0.0527425 -0.00420191 -0.0591112 0.0 0.0 0.0591112 0.0 0.0 0.0591112 -0.025029999999999997 0.987545 -2.16943e-18 0.0540916 0.00163634 0.0 0.134487 0.939533 -0.187187 0.0806145 -0.0891674 0.20579 0.08221 -0.0916432 0.206671 0.0267021 -0.00448141 -0.0109612 -0.039891 0.0362858 0.014562 -0.0390652 0.0346963 0.015326 0.127…
2949.0 0.0410497 0.960583 -0.04613 0.0 0.0 0.04613 0.0 0.0 0.04613 0.121873 -0.0159635 -0.137321 0.0 0.0 0.137321 0.0 0.0 0.137321 0.02142 0.987771 -2.16943e-18 0.125691 -0.00257715 0.0 0.0895966 0.954224 -0.0662703 0.00578622 -0.0869874 0.156174 0.00616984 -0.088223 0.15798 0.00483827 -0.00947891 -0.116769 0.158702 -0.0762615 0.0393394 0.155483 -0.0696146 0.0332971 0.06818573 0.983671 -2.16943e-…
2964.0 0.143353 0.941073 -0.16255 0.0 0.0 0.16255 0.0 0.0 0.16255 -0.419382 0.105596 0.483162 0.0 0.0 -0.483162 0.0 0.0 -0.483162 0.12761250000000002 0.979396 -2.16943e-18 -0.438196 0.0603758 0.0 0.117948 0.945572 -0.145787 0.0460821 -0.0649752 0.174677 0.0460858 -0.0649728 0.174659 -0.00485454 -0.00855276 -0.127619 0.146442 -0.00830275 -0.0101928 0.146572 -0.00856471 -0.00998734 0.1053575 0.9818…
2981.0 -0.109651 0.967501 0.122612 0.0 0.0 -0.122612 0.0 0.0 -0.122612 0.30179 0.0116243 -0.337413 0.0 0.0 0.337413 0.0 0.0 0.337413 -0.13256600000000002 0.977923 -2.16943e-18 0.305514 0.0456245 0.0 0.089929 0.955007 -0.0520302 -0.00837654 -0.0910328 0.159638 -0.00525813 -0.0954028 0.160752 0.0480605 0.000649058 0.0886283 -0.153327 -0.00210868 0.0717762 -0.152247 -0.00419965 0.0728352 0.066190770…
2985.0 0.045128 0.96004 -0.0507267 0.0 0.0 0.0507267 0.0 0.0 0.0507267 0.135031 -0.0183188 -0.15224 0.0 0.0 0.15224 0.0 0.0 0.15224 0.025627200000000003 0.987675 -2.16943e-18 0.139332 -0.00349765 0.0 0.0891107 0.950242 -0.1238 0.071716 -0.0932105 0.155345 0.0728392 -0.0947814 0.155793 -0.01051 0.00497899 0.0516111 -0.0463534 0.00766555 -0.0129231 -0.0463479 0.00765534 -0.012918 0.07817954 0.98438…
2999.0 0.048229 0.959613 -0.0542237 0.0 0.0 0.0542237 0.0 0.0 0.0542237 0.123863 -0.017245 -0.139716 0.0 0.0 0.139716 0.0 0.0 0.139716 0.028827600000000002 0.98759 -2.16943e-18 0.127858 -0.00365705 0.0 0.196681 0.926018 -0.245202 0.0329202 -0.0225865 0.224324 0.0374197 -0.0311296 0.228453 0.148294 -0.0188393 -0.138751 -0.0785332 0.105209 -0.0361228 -0.117637 0.180026 -0.0687222 0.188102 0.971039 …
3000.0 0.201425 0.924347 -0.230079 0.0 0.0 0.230079 0.0 0.0 0.230079 -0.555653 0.180563 0.652736 0.0 0.0 -0.652736 0.0 0.0 -0.652736 0.188526 0.968896 -2.16943e-18 -0.585135 0.121326 0.0 0.0913042 0.954701 -0.0554491 -0.00495008 -0.0932469 0.163701 -0.0049336 -0.0932704 0.163709 0.0479926 -0.000699867 0.0802326 -0.127205 -0.0340372 0.0809805 -0.127193 -0.0340631 0.0810055 0.06791464 0.983226 -2.1…
3006.0 0.0296342 0.962004 -0.033278 0.0 0.0 0.033278 0.0 0.0 0.033278 0.0460478 -0.00543059 -0.0518016 0.0 0.0 0.0518016 0.0 0.0 0.0518016 0.009655300000000006 0.987937 -2.16943e-18 0.0474231 -0.000362748 0.0 0.0993945 0.949466 -0.119803 0.0426517 -0.0696913 0.152489 0.0394767 -0.0645506 0.149618 0.171125 0.00286617 0.26739 -0.658859 0.315426 0.0802973 -0.637199 0.274567 0.0939 0.0851266800000000…
3020.0 0.0874572 0.953261 -0.0986245 0.0 0.0 0.0986245 0.0 0.0 0.0986245 -0.240161 0.0443817 0.272854 0.0 0.0 -0.272854 0.0 0.0 -0.272854 0.06942078 0.985526 -2.16943e-18 -0.249133 0.018218 0.0 0.121405 0.944031 -0.15778 0.0594328 -0.0752685 0.183667 0.0607641 -0.0773718 0.184439 0.0232746 -0.00479975 -0.0233242 -0.0128859 0.0178817 0.0183188 -0.012426 0.0169955 0.0187523 0.11071800000000001 0.98…
3021.0 0.122964 0.945953 -0.139127 0.0 0.0 0.139127 0.0 0.0 0.139127 -0.321056 0.0728876 0.367815 0.0 0.0 -0.367815 0.0 0.0 -0.367815 0.1063375 0.982073 -2.16943e-18 -0.334568 0.0381368 0.0 0.0974008 0.954024 -0.0569779 -0.00686165 -0.0967029 0.170597 -0.00762416 -0.0956098 0.170266 0.0138845 -0.0130372 -0.157381 0.177009 -0.0476057 0.0279661 0.177293 -0.0481519 0.0282311 0.07364522 0.982749 -2.1…
3025.0 0.0896846 0.952847 -0.101156 0.0 0.0 0.101156 0.0 0.0 0.101156 -0.134946 0.0252914 0.153388 0.0 0.0 -0.153388 0.0 0.0 -0.153388 0.07173168 0.985354 -2.16943e-18 -0.140027 0.0105959 0.0 0.0997656 0.951185 -0.0920178 0.0264131 -0.0962623 0.170865 0.0266153 -0.0966738 0.171253 0.010283 -0.0180726 -0.265241 0.232193 0.0757991 -0.0377639 0.232433 0.0753405 -0.037552 0.08157712 0.982941 -2.16943…
3028.0 0.0428763 0.960342 -0.0481884 0.0 0.0 0.0481884 0.0 0.0 0.0481884 -0.123789 0.0164738 0.139518 0.0 0.0 -0.139518 0.0 0.0 -0.139518 0.0233041 0.987731 -2.16943e-18 -0.127697 0.00288125 0.0 0.106268 0.945898 -0.15556 0.0851386 -0.0944653 0.174938 0.0853318 -0.0947464 0.175026 -0.00433519 0.000886683 0.00509925 0.000816546 -0.00185101 -0.00406488 0.000804652 -0.00182805 -0.00407612 0.09818740…
3033.0 -0.00810278 0.965646 0.00908123 0.0 0.0 -0.00908123 0.0 0.0 -0.00908123 0.0881839 -0.00662908 -0.0987981 0.0 0.0 0.0987981 0.0 0.0 0.0987981 -0.02911799999999999 0.987412 -2.16943e-18 0.0903952 0.0031389 0.0 0.092867 0.95122 -0.10344 0.0398095 -0.0854923 0.158205 0.0407139 -0.0869469 0.158936 -0.0189554 -0.0130089 -0.259251 0.203396 0.187086 -0.126228 0.204853 0.184332 -0.125163 0.07725317…
3035.0 0.0453504 0.960009 -0.0509774 0.0 0.0 0.0509774 0.0 0.0 0.0509774 -0.105547 0.0143459 0.119003 0.0 0.0 -0.119003 0.0 0.0 -0.119003 0.025856700000000003 0.98767 -2.16943e-18 -0.108912 0.00276135 0.0 0.12895 0.941841 -0.171968 0.0675115 -0.0792959 0.193805 0.0654068 -0.0759523 0.192566 0.0205358 -0.0063612 -0.0453968 0.0204844 0.00520463 0.0196926 0.020059 0.00602355 0.0193034 0.1196059 0.98…
3040.0 0.148038 0.939879 -0.167952 0.0 0.0 0.167952 0.0 0.0 0.167952 -0.463613 0.1194 0.534856 0.0 0.0 -0.534856 0.0 0.0 -0.534856 0.1325099 0.978707 -2.16943e-18 -0.48471 0.0694548 0.0 0.205988 0.924577 -0.269268 0.0482217 -0.0207675 0.218828 0.0497657 -0.0221046 0.21989 0.207047 -0.0287344 -0.137334 -0.53631 0.845549 -0.342865 -0.534376 0.841535 -0.338376 0.200515 0.971147 -2.16943e-18 0.173372…
3043.0 -0.0293269 0.966988 0.032841 0.0 0.0 -0.032841 0.0 0.0 -0.032841 0.159435 -0.00818178 -0.178357 0.0 0.0 0.178357 0.0 0.0 0.178357 -0.05084599999999999 0.986399 -2.16943e-18 0.163007 0.00954188 0.0 0.126726 0.941253 -0.18038 0.0830934 -0.0892811 0.196619 0.0816622 -0.087072 0.195841 0.0146613 -0.00447635 -0.0271514 0.0197187 -0.0169793 0.024412 0.0198699 -0.0172681 0.0245464 0.1194486 0.980…
3046.0 0.083264 0.954026 -0.0938626 0.0 0.0 0.0938626 0.0 0.0 0.0938626 0.111757 -0.0201029 -0.126861 0.0 0.0 0.126861 0.0 0.0 0.126861 0.06507210000000001 0.985833 -2.16943e-18 0.115871 -0.00791857 0.0 0.11608 0.944635 -0.159676 0.0696484 -0.0779905 0.178066 0.0695735 -0.0778732 0.178025 -0.00479826 -0.00500859 -0.071346 0.0993428 -0.0335957 0.00561353 0.0993848 -0.0336759 0.00564847 0.1066722 0…
3047.0 -0.0379433 0.967389 0.0424777 0.0 0.0 -0.0424777 0.0 0.0 -0.0424777 0.174539 -0.00727125 -0.195166 0.0 0.0 0.195166 0.0 0.0 0.195166 -0.059650999999999996 0.985841 -2.16943e-18 0.17826 0.0121595 0.0 0.133589 0.939931 -0.18482 0.0789673 -0.0878196 0.203727 0.0761227 -0.0840557 0.202426 0.0298558 -0.00556843 -0.0123589 -0.0254741 0.00385289 0.0339576 -0.020378 -0.0058075 0.0374356 0.1259264 …
3055.0 -0.0441199 0.967625 0.0493833 0.0 0.0 -0.0493833 0.0 0.0 -0.0493833 0.0551064 -0.00191462 -0.0616027 0.0 0.0 0.0616027 0.0 0.0 0.0616027 -0.065957 0.985389 -2.16943e-18 0.0562387 0.00422653 0.0 0.0742892 0.95734 -0.0369312 0.00622847 -0.11186 0.147922 0.00752085 -0.113656 0.15145 -0.0647794 -0.0421252 -0.80892 0.631211 0.607345 -0.379685 0.810985 0.268197 -0.265482 0.0512519 0.983966 -2.16…
3074.0 0.0983643 0.951176 -0.111031 0.0 0.0 0.111031 0.0 0.0 0.111031 -0.26378 0.0521387 0.3004 0.0 0.0 -0.3004 0.0 0.0 -0.3004 0.08074314 0.984627 -2.16943e-18 -0.274014 0.0234584 0.0 0.134053 0.939551 -0.190237 0.0873062 -0.0916011 0.204583 0.0883337 -0.0931793 0.205136 0.025946 -0.00480725 -0.00190406 -0.0116769 -0.0350248 0.0485997 -0.0118012 -0.0347863 0.0484734 0.1277405 0.979204 -2.16943e-…
3082.0 0.0547681 0.958678 -0.0616036 0.0 0.0 0.0616036 0.0 0.0 0.0616036 -0.215601 0.0316411 0.243452 0.0 0.0 -0.243452 0.0 0.0 -0.243452 0.035580400000000005 0.987371 -2.16943e-18 -0.222737 0.00801633 0.0 0.149221 0.937713 -0.187259 0.0524497 -0.0649827 0.209841 0.0509953 -0.0640391 0.209508 0.0642106 -0.0137157 -0.0373999 -0.0523665 0.0254254 0.0643213 -0.0578523 0.0359323 0.0596005 0.1389992 0…
3090.0 0.0566504 0.9584 -0.0637294 0.0 0.0 0.0637294 0.0 0.0 0.0637294 0.0223129 -0.00332305 -0.0252032 0.0 0.0 0.0252032 0.0 0.0 0.0252032 0.0375252 0.987299 -2.16943e-18 0.0230568 -0.000878899 0.0 0.0914574 0.949644 -0.129042 0.0699835 -0.0862609 0.155365 0.0697747 -0.0859606 0.155275 -0.0210681 0.00248967 -0.00190772 0.0173528 0.0199853 -0.0353935 0.0173217 0.0200466 -0.0354328 0.08067304 0.98…
3094.0 -0.0013626 0.965114 0.00152756 0.0 0.0 -0.00152756 0.0 0.0 -0.00152756 0.0608212 -0.00503442 -0.0681825 0.0 0.0 0.0681825 0.0 0.0 0.0681825 -0.022206099999999993 0.987626 -2.16943e-18 0.0623981 0.00169494 0.0 0.0798961 0.957835 -0.0189048 -0.0199434 -0.115606 0.164457 -0.0190077 -0.116653 0.16453 -0.0418222 -0.0343173 -0.620698 0.681313 0.0760711 -0.136384 0.682457 0.0738237 -0.135052 0.05…
3095.0 0.0124898 0.963859 -0.014012 0.0 0.0 0.014012 0.0 0.0 0.014012 -0.0662167 0.00651848 0.0743356 0.0 0.0 -0.0743356 0.0 0.0 -0.0743356 -0.0079824 0.987902 -2.16943e-18 -0.0680497 -0.000790567 0.0 0.110034 0.944857 -0.163155 0.0869126 -0.0919553 0.178249 0.0862615 -0.0909903 0.177935 -0.00554932 -0.000263989 -0.00535674 0.0308818 -0.0354978 0.00996936 0.0311195 -0.0359553 0.0101924 0.1025314 …
3099.0 0.0647734 0.957152 -0.072911 0.0 0.0 0.072911 0.0 0.0 0.072911 -0.187623 0.029706 0.212226 0.0 0.0 -0.212226 0.0 0.0 -0.212226 0.0459233 0.986941 -2.16943e-18 -0.194076 0.00918316 0.0 0.134593 0.939917 -0.186196 0.0806647 -0.0871286 0.202709 0.0805774 -0.0869984 0.202668 0.0242345 -0.00567547 -0.0198643 0.00443687 -0.0251783 0.0405893 0.00437739 -0.0250655 0.0405494 0.127353 0.979319 -2.16…
3103.0 0.132738 0.943677 -0.150339 0.0 0.0 0.150339 0.0 0.0 0.150339 -0.331451 0.0791652 0.380716 0.0 0.0 -0.380716 0.0 0.0 -0.380716 0.1165289 0.980854 -2.16943e-18 -0.345839 0.0433545 0.0 0.116138 0.946202 -0.139823 0.0425322 -0.066691 0.173993 0.0425426 -0.0667042 0.173992 0.0241149 -0.0066543 -0.0526846 0.00704382 0.037998 0.00788343 0.00711571 0.0378562 0.00797239 0.1027952 0.98203 -2.16943e…
3111.0 -0.0381903 0.967399 0.042754 0.0 0.0 -0.042754 0.0 0.0 -0.042754 0.186155 -0.00770366 -0.208152 0.0 0.0 0.208152 0.0 0.0 0.208152 -0.059903 0.985824 -2.16943e-18 0.190118 0.0130212 0.0 0.082929 0.958648 -0.00185003 -0.0400693 -0.117634 0.169624 -0.0404092 -0.11719 0.169516 0.0302264 -0.0146442 -0.209672 0.14354 0.0891215 -0.0231015 0.143279 0.0896187 -0.0233077 0.0525389 0.982093 -2.16943e…
3113.0 -0.017586 0.966308 0.0197018 0.0 0.0 -0.0197018 0.0 0.0 -0.0197018 0.0334883 -0.00216003 -0.0374913 0.0 0.0 0.0374913 0.0 0.0 0.0374913 -0.038833999999999994 0.987023 -2.16943e-18 0.034288 0.00155537 0.0 0.0836161 0.95192 -0.107897 0.0568965 -0.0874914 0.148547 0.0586557 -0.0899781 0.149271 -0.0130504 0.00586776 0.0601396 -0.0560899 0.0146364 -0.0187046 -0.0560963 0.0146466 -0.0186884 0.07…
3123.0 0.0260921 0.962415 -0.0292942 0.0 0.0 0.0292942 0.0 0.0 0.0292942 -0.122808 0.0139874 0.138089 0.0 0.0 -0.138089 0.0 0.0 -0.138089 0.006008200000000005 0.987958 -2.16943e-18 -0.12642 0.000463361 0.0 0.130514 0.940583 -0.183655 0.0855584 -0.093036 0.201185 0.0845607 -0.0915088 0.200655 0.0166121 -0.00290485 -0.0118931 -0.0233261 0.030164 0.00504794 -0.0237458 0.0309709 0.00466526 0.1235764 …
3124.0 0.0291494 0.962061 -0.0327327 0.0 0.0 0.0327327 0.0 0.0 0.0327327 0.138087 -0.0162087 -0.155331 0.0 0.0 0.155331 0.0 0.0 0.155331 0.009155999999999997 0.987941 -2.16943e-18 0.142202 -0.00101017 0.0 0.109051 0.945227 -0.159745 0.0883643 -0.097768 0.179199 0.0854121 -0.0934495 0.177835 -0.00310996 0.000875007 0.00425688 -0.00544771 0.0090938 -0.00790278 -0.00558127 0.00935157 -0.00803843 0.1…
3137.0 0.100758 0.950699 -0.113758 0.0 0.0 0.113758 0.0 0.0 0.113758 -0.335758 0.0673178 0.382578 0.0 0.0 -0.382578 0.0 0.0 -0.382578 0.08323039 0.984411 -2.16943e-18 -0.348892 0.0308273 0.0 0.0924918 0.948194 -0.150356 0.0865541 -0.0719416 0.139995 0.0898338 -0.0785337 0.147003 0.0259623 -0.0165321 -0.14463 0.139981 -0.0372378 0.0646044 0.244655 -0.235966 0.140923 0.085306 0.984353 -2.16943e-18 …
3153.0 -0.054592 0.967927 0.0610879 0.0 0.0 -0.0610879 0.0 0.0 -0.0610879 0.103159 -0.00237571 -0.115281 0.0 0.0 0.115281 0.0 0.0 0.115281 -0.076637 0.984524 -2.16943e-18 0.105143 0.00914063 0.0 0.0950576 0.954263 -0.0534043 -0.011026 -0.0949325 0.168267 -0.00883277 -0.098216 0.169208 0.0267362 -0.00968067 -0.0995305 0.0802789 -0.0119106 0.035143 0.0779043 -0.00741947 0.0335471 0.07082407 0.98265…
3157.0 -0.00207541 0.965173 0.00232662 0.0 0.0 -0.00232662 0.0 0.0 -0.00232662 0.0427282 -0.00350242 -0.0478965 0.0 0.0 0.0478965 0.0 0.0 0.0478965 -0.022937399999999997 0.987606 -2.16943e-18 0.0438322 0.00122568 0.0 0.118515 0.942895 -0.173025 0.0876413 -0.0940065 0.189441 0.0869871 -0.0930245 0.189113 0.00509752 -0.00163831 -0.0128406 0.00672259 0.00137385 0.00474415 0.00669216 0.0014325 0.0047…
3172.0 0.0582408 0.958162 -0.0655261 0.0 0.0 0.0655261 0.0 0.0 0.0655261 0.0536952 -0.00809544 -0.0606669 0.0 0.0 0.0606669 0.0 0.0 0.0606669 0.039168800000000004 0.987235 -2.16943e-18 0.0554964 -0.00221532 0.0 0.0677128 0.954952 -0.0868555 0.0515828 -0.0803805 0.122251 0.0519762 -0.0823896 0.125246 -0.0552318 0.00520048 0.0122582 0.0704413 -0.0325095 -0.0451854 0.0737197 -0.0387416 -0.042667 0.0…
3175.0 0.0549794 0.958647 -0.0618422 0.0 0.0 0.0618422 0.0 0.0 0.0618422 -0.10661 0.0156718 0.120386 0.0 0.0 -0.120386 0.0 0.0 -0.120386 0.0357986 0.987364 -2.16943e-18 -0.110141 0.00399031 0.0 0.203732 0.923757 -0.259886 0.0405239 -0.0245823 0.230802 0.0422968 -0.0265943 0.232147 0.174283 -0.0230017 -0.112842 -0.354163 0.519848 -0.201936 -0.339643 0.491778 -0.186925 0.196689 0.969831 -2.16943e-1…
3176.0 0.123223 0.945894 -0.139424 0.0 0.0 0.139424 0.0 0.0 0.139424 -0.324836 0.0738471 0.37217 0.0 0.0 -0.37217 0.0 0.0 -0.37217 0.1066076 0.982043 -2.16943e-18 -0.338518 0.0386889 0.0 0.128694 0.94088 -0.183817 0.0849734 -0.0880399 0.196935 0.0877429 -0.0922938 0.198419 0.0170079 -0.00465419 -0.0161011 0.0253267 -0.0560853 0.0468565 0.0240671 -0.0536684 0.0457008 0.12201000000000001 0.980002 -…
3179.0 0.0665876 0.956863 -0.0749634 0.0 0.0 0.0749634 0.0 0.0 0.0749634 -0.0579229 0.00929272 0.0655397 0.0 0.0 -0.0655397 0.0 0.0 -0.0655397 0.0478001 0.98685 -2.16943e-18 -0.0599286 0.00295895 0.0 0.118384 0.94299 -0.173328 0.0888631 -0.0938153 0.188332 0.0884517 -0.0931999 0.188128 0.0015733 -0.00103819 -0.0129245 0.00783167 0.0077341 -0.00264582 0.0077838 0.00782583 -0.0026871 0.111474800000…
3186.0 0.0390458 0.960844 -0.0438724 0.0 0.0 0.0438724 0.0 0.0 0.0438724 0.0786736 -0.0101245 -0.0886199 0.0 0.0 0.0886199 0.0 0.0 0.0886199 0.0193537 0.987811 -2.16943e-18 0.0811181 -0.00148004 0.0 0.179069 0.93025 -0.227963 0.0513086 -0.0517168 0.222299 0.0523496 -0.0534386 0.223227 0.1282 -0.0354106 0.0138308 -0.331906 0.292134 0.103219 -0.306305 0.243146 0.124691 0.17099350000000002 0.973551 …
3199.0 0.0950297 0.951828 -0.107235 0.0 0.0 0.107235 0.0 0.0 0.107235 -0.285993 0.0554021 0.325455 0.0 0.0 -0.325455 0.0 0.0 -0.325455 0.07727996000000001 0.984917 -2.16943e-18 -0.296963 0.0242878 0.0 0.176098 0.93004 -0.22279 0.0424025 -0.0392165 0.222133 0.0396191 -0.0334739 0.219539 0.0769799 -0.0246313 -0.262117 0.323672 -0.259746 0.130526 0.364807 -0.338739 0.168239 0.1669552 0.973068 -2.169…
3203.0 -0.0190238 0.9664 0.0213114 0.0 0.0 -0.0213114 0.0 0.0 -0.0213114 0.00691909 -0.000435105 -0.00774536 0.0 0.0 0.00774536 0.0 0.0 0.00774536 -0.040305999999999995 0.986955 -2.16943e-18 0.00708307 0.000332727 0.0 0.134631 0.93964 -0.186556 0.0803682 -0.0892995 0.205426 0.0829829 -0.093144 0.206769 0.0252068 -0.00423428 -0.00912426 -0.0430435 0.0419098 0.0116566 -0.0345377 0.0257258 0.0179308…
3212.0 0.00306311 0.964736 -0.00343484 0.0 0.0 0.00343484 0.0 0.0 0.00343484 0.10045 -0.00881676 -0.112655 0.0 0.0 0.112655 0.0 0.0 0.112655 -0.017664399999999997 0.987738 -2.16943e-18 0.103111 0.00228883 0.0 0.0690413 0.957949 -0.0420345 0.00731957 -0.091205 0.135945 0.0065092 -0.090125 0.135678 0.0807102 0.0106311 0.277328 -0.360851 -0.0692551 0.152944 -0.361199 -0.0685797 0.152602 0.0469469 0.…
3226.0 0.0990017 0.951049 -0.111757 0.0 0.0 0.111757 0.0 0.0 0.111757 -0.300841 0.0596912 0.342656 0.0 0.0 -0.342656 0.0 0.0 -0.342656 0.08140529 0.98457 -2.16943e-18 -0.312539 0.026985 0.0 0.0859311 0.95198 -0.106353 0.05464 -0.0874919 0.149257 0.054475 -0.087243 0.149179 -0.0162328 0.00612778 0.059652 -0.0506525 0.0126172 -0.021621 -0.0504587 0.0122502 -0.0214874 0.07228034 0.984703 -2.16943e-1…
3231.0 0.0592799 0.958005 -0.0667001 0.0 0.0 0.0667001 0.0 0.0 0.0667001 -0.255857 0.0388819 0.289128 0.0 0.0 -0.289128 0.0 0.0 -0.289128 0.0402428 0.987192 -2.16943e-18 -0.264474 0.0108683 0.0 0.103291 0.946906 -0.149372 0.083291 -0.093376 0.169508 0.0849436 -0.0957601 0.17024 -0.00828864 0.00207078 0.0143175 -0.0058559 0.00134668 -0.00980794 -0.00593213 0.00149387 -0.00987877 0.0948329 0.983146…
3235.0 -0.0183268 0.966356 0.0205312 0.0 0.0 -0.0205312 0.0 0.0 -0.0205312 0.124054 -0.00789826 -0.138875 0.0 0.0 0.138875 0.0 0.0 0.138875 -0.039592 0.986989 -2.16943e-18 0.127005 0.00586673 0.0 0.0867045 0.951642 -0.107519 0.053546 -0.0883825 0.152399 0.0536193 -0.0884759 0.152404 -0.0117945 0.00679706 0.0745988 -0.0730323 0.0144944 -0.016011 -0.0729214 0.0142643 -0.015796 0.07292431 0.984487 -…
3237.0 0.208367 0.92206 -0.238244 0.0 0.0 0.238244 0.0 0.0 0.238244 -0.585221 0.195469 0.689321 0.0 0.0 -0.689321 0.0 0.0 -0.689321 0.19583899999999999 0.967349 -2.16943e-18 -0.616864 0.133168 0.0 0.0884144 0.949908 -0.127141 0.0745148 -0.0935965 0.156274 0.0748864 -0.0941174 0.156423 -0.0125012 0.00413255 0.0399238 -0.0243925 -0.00587908 -0.00965151 -0.0244426 -0.0057824 -0.00969863 0.07792797 0…
3246.0 0.0439157 0.960203 -0.04936 0.0 0.0 0.04936 0.0 0.0 0.04936 0.157406 -0.0211352 -0.177434 0.0 0.0 0.177434 0.0 0.0 0.177434 0.024376400000000006 0.987706 -2.16943e-18 0.162396 -0.00385453 0.0 0.108755 0.945513 -0.158584 0.0836758 -0.0898887 0.17485 0.0843639 -0.0909103 0.175183 -0.0039176 -0.000738959 -0.00347233 0.0398993 -0.0606127 0.0241675 0.0394384 -0.0597278 0.0237515 0.1007761000000…
3254.0 0.0744653 0.955563 -0.0838835 0.0 0.0 0.0838835 0.0 0.0 0.0838835 0.00294033 -0.000498667 -0.00333188 0.0 0.0 0.00333188 0.0 0.0 0.00333188 0.05595460000000001 0.986411 -2.16943e-18 0.00304516 -0.000177596 0.0 0.0878739 0.950512 -0.121863 0.0718892 -0.0942554 0.15428 0.0715332 -0.0937492 0.154134 -0.00888018 0.00695488 0.0781114 -0.0842139 0.0221722 -0.0160651 -0.0841541 0.0220605 -0.01603…
3268.0 0.0237169 0.962682 -0.0266239 0.0 0.0 0.0266239 0.0 0.0 0.0266239 0.0498506 -0.005543 -0.0560369 0.0 0.0 0.0560369 0.0 0.0 0.0560369 0.0035636 0.987963 -2.16943e-18 0.0513018 -5.10416e-05 0.0 0.156532 0.935056 -0.201678 0.0609776 -0.0718604 0.222625 0.0605401 -0.0712161 0.222369 0.0706483 -0.0133791 -0.0259605 -0.125147 0.126839 0.0241795 -0.129382 0.134926 0.0208022 0.1478466 0.976069 -2.…
3272.0 0.0199886 0.963089 -0.0224339 0.0 0.0 0.0224339 0.0 0.0 0.0224339 0.0543973 -0.00581792 -0.0611199 0.0 0.0 0.0611199 0.0 0.0 0.0611199 -0.0002723999999999921 0.987959 -2.16943e-18 0.055955 0.000178784 0.0 0.105013 0.94607 -0.15475 0.0866495 -0.096314 0.174467 0.0856776 -0.0949048 0.174028 -0.00558197 0.00145097 0.00971025 -0.00486975 0.00257008 -0.00741071 -0.00485853 0.00254829 -0.0074001…
3281.0 0.0222294 0.962846 -0.0249519 0.0 0.0 0.0249519 0.0 0.0 0.0249519 0.104914 -0.0114881 -0.117912 0.0 0.0 0.117912 0.0 0.0 0.117912 0.0020328000000000013 0.987964 -2.16943e-18 0.107948 7.30905e-05 0.0 0.0795558 0.960036 0.016588 -0.0552599 -0.120015 0.168092 -0.0516077 -0.12491 0.169753 0.0588575 -0.0048276 0.0461844 -0.0852534 -0.0711551 0.114151 -0.0866943 -0.0679557 0.109861 0.04679800000…
3292.0 -0.0793513 0.968155 0.0887513 0.0 0.0 -0.0887513 0.0 0.0 -0.0887513 0.169764 0.000787343 -0.189664 0.0 0.0 0.189664 0.0 0.0 0.189664 -0.101834 0.981982 -2.16943e-18 0.172503 0.0198175 0.0 0.0918829 0.950232 -0.120036 0.0585982 -0.0817435 0.148462 0.0567081 -0.0776487 0.146739 0.0520054 0.00733454 0.132366 -0.285048 0.154641 -0.00367153 -0.320076 0.221266 -0.0301771 0.07938229000000001 0.98…
3303.0 0.00748191 0.964338 -0.00839166 0.0 0.0 0.00839166 0.0 0.0 0.00839166 0.0922741 -0.00856026 -0.103532 0.0 0.0 0.103532 0.0 0.0 0.103532 -0.013127299999999995 0.987828 -2.16943e-18 0.0947699 0.00163374 0.0 0.0861779 0.951109 -0.114589 0.0642973 -0.0933291 0.153672 0.0614589 -0.0893336 0.152515 -0.0131237 0.00571055 0.0569255 -0.0525834 0.0147631 -0.0191044 -0.052708 0.0150005 -0.019214 0.07…
3314.0 0.00704083 0.964378 -0.00789678 0.0 0.0 0.00789678 0.0 0.0 0.00789678 -0.015194 0.00140197 0.0170471 0.0 0.0 -0.0170471 0.0 0.0 -0.0170471 -0.013580300000000003 0.98782 -2.16943e-18 -0.0156042 -0.000276725 0.0 0.0899626 0.947727 -0.158379 0.096343 -0.0740447 0.143642 0.098433 -0.0779054 0.147754 0.0298872 -0.00797843 0.0216876 0.190124 -0.482295 0.278246 0.188047 -0.477222 0.268384 0.08427…
3322.0 -0.0460919 0.967691 0.0515877 0.0 0.0 -0.0515877 0.0 0.0 -0.0515877 0.206347 -0.00671394 -0.230655 0.0 0.0 0.230655 0.0 0.0 0.230655 -0.06796899999999999 0.985236 -2.16943e-18 0.210535 0.0162893 0.0 0.0869503 0.95112 -0.114611 0.0628389 -0.0910521 0.152876 0.0624859 -0.0905541 0.152731 -0.0113071 0.00557172 0.0582423 -0.0549955 0.012427 -0.0156724 -0.0550152 0.0124648 -0.0156914 0.07453530…
3330.0 0.0631961 0.957401 -0.0711271 0.0 0.0 0.0711271 0.0 0.0 0.0711271 -0.0644588 0.0100878 0.0728907 0.0 0.0 -0.0728907 0.0 0.0 -0.0728907 0.0442919 0.987016 -2.16943e-18 -0.0666624 0.00303511 0.0 0.106863 0.945862 -0.156488 0.0835383 -0.0902079 0.173209 0.0828489 -0.0891878 0.172879 -0.00637385 -0.000403061 -0.00496843 0.0397757 -0.051507 0.0166966 0.040159 -0.052244 0.0170508 0.0987207 0.982…
3337.0 0.0144975 0.963659 -0.0162662 0.0 0.0 0.0162662 0.0 0.0 0.0162662 0.0958265 -0.00965147 -0.1076 0.0 0.0 0.1076 0.0 0.0 0.1076 -0.005918899999999991 0.987924 -2.16943e-18 0.0985037 0.0009223 0.0 0.104177 0.948663 -0.124364 0.0407003 -0.0701355 0.163851 0.0410657 -0.070665 0.163956 0.00804234 -0.00513258 -0.0584419 0.0509062 0.00341615 0.0041031 0.0515359 0.00213878 0.0051243 0.0899292 0.983…
3344.0 0.0390744 0.96084 -0.0439046 0.0 0.0 0.0439046 0.0 0.0 0.0439046 -0.163767 0.0210804 0.184472 0.0 0.0 -0.184472 0.0 0.0 -0.184472 0.0193831 0.987811 -2.16943e-18 -0.168856 0.00308629 0.0 0.167757 0.932701 -0.220124 0.0580057 -0.0527545 0.211755 0.0587626 -0.0548012 0.212913 0.0560782 -0.0119275 -0.148391 0.147526 -0.103886 0.0439659 0.169627 -0.146056 0.0613579 0.1601622 0.975183 -2.16943e…
3345.0 0.000120107 0.96499 -0.000134715 0.0 0.0 0.000134715 0.0 0.0 0.000134715 0.118344 -0.00999392 -0.132686 0.0 0.0 0.132686 0.0 0.0 0.132686 -0.020684800000000003 0.987666 -2.16943e-18 0.121435 0.00309656 0.0 0.103911 0.947415 -0.140999 0.0671229 -0.0842066 0.168135 0.0651694 -0.0812682 0.16715 -0.013677 -0.000566181 -0.0402984 0.0372456 0.0433678 -0.040328 0.0365197 0.0447602 -0.0409904 0.09…
3354.0 0.123479 0.945836 -0.139717 0.0 0.0 0.139717 0.0 0.0 0.139717 -0.393468 0.0895709 0.450833 0.0 0.0 -0.450833 0.0 0.0 -0.450833 0.1068739 0.982012 -2.16943e-18 -0.410055 0.0469864 0.0 0.0962691 0.948515 -0.138716 0.0809489 -0.0938454 0.161621 0.0792684 -0.0913307 0.160632 -0.01575 0.00314596 0.0185091 -0.000983276 0.000776564 -0.0180452 0.000277731 -0.00181601 -0.0157757 0.0869601 0.983868 …
3373.0 0.0874333 0.953266 -0.0985973 0.0 0.0 0.0985973 0.0 0.0 0.0985973 -0.157442 0.0290908 0.178873 0.0 0.0 -0.178873 0.0 0.0 -0.178873 0.06939597 0.985528 -2.16943e-18 -0.163323 0.0119386 0.0 0.106255 0.948874 -0.117483 0.0329056 -0.0714777 0.161757 0.0303886 -0.0657376 0.157918 0.0126562 -0.00998622 -0.116285 0.058087 0.0955857 -0.0226598 0.12911 -0.0395496 0.0311678 0.0905995 0.982804 -2.169…
3374.0 0.06714 0.956774 -0.0755885 0.0 0.0 0.0755885 0.0 0.0 0.0755885 -0.10704 0.0172414 0.121128 0.0 0.0 -0.121128 0.0 0.0 -0.121128 0.0483716 0.986822 -2.16943e-18 -0.110755 0.00553785 0.0 0.19697 0.92512 -0.26228 0.0535051 -0.0282198 0.223487 0.0538094 -0.0289361 0.223368 0.212974 -0.00779072 -0.132482 -0.659724 1.07932 -0.565324 -0.664685 1.08876 -0.568692 0.191531 0.971051 -2.16943e-18 0.17…
3381.0 0.0653574 0.95706 -0.0735716 0.0 0.0 0.0735716 0.0 0.0 0.0735716 0.0132808 -0.00211172 -0.0150239 0.0 0.0 0.0150239 0.0 0.0 0.0150239 0.046527400000000003 0.986912 -2.16943e-18 0.0137386 -0.000659168 0.0 0.0920636 0.949211 -0.132943 0.0773391 -0.093211 0.158866 0.0774182 -0.0933224 0.158899 -0.0146074 0.00361425 0.0266176 -0.0128538 0.00428896 -0.0180528 -0.0128608 0.00430218 -0.0180578 0.…
3390.0 0.0493742 0.959453 -0.0555156 0.0 0.0 0.0555156 0.0 0.0 0.0555156 -0.199512 0.0280402 0.225088 0.0 0.0 -0.225088 0.0 0.0 -0.225088 0.030009900000000006 0.987555 -2.16943e-18 -0.205976 0.00615777 0.0 0.138099 0.939222 -0.187553 0.0738072 -0.0812362 0.205033 0.0738248 -0.0812623 0.205042 0.0289235 -0.00777529 -0.038341 0.0142341 -0.0173063 0.0414098 0.0142691 -0.0173731 0.0414362 0.130218500…
3391.0 -0.0237081 0.966682 0.0265543 0.0 0.0 -0.0265543 0.0 0.0 -0.0265543 0.0853552 -0.00491841 -0.095518 0.0 0.0 0.095518 0.0 0.0 0.095518 -0.045099 0.986718 -2.16943e-18 0.0873278 0.00456119 0.0 0.0827406 0.953175 -0.0932472 0.0408661 -0.0833765 0.145813 0.0407974 -0.0832796 0.145784 -0.0027989 0.00765565 0.0988498 -0.116313 0.0264897 -0.00904729 -0.116359 0.026578 -0.00908561 0.06697397000000…
3392.0 0.053032 0.958931 -0.0596435 0.0 0.0 0.0596435 0.0 0.0 0.0596435 0.0542565 -0.00785393 -0.0612478 0.0 0.0 0.0612478 0.0 0.0 0.0612478 0.033787000000000005 0.987434 -2.16943e-18 0.05604 -0.00190691 0.0 0.10222 0.948804 -0.127067 0.0482217 -0.0722064 0.161038 0.0481929 -0.0721584 0.161021 -0.0142771 -0.00466805 -0.0913894 0.110712 0.00845058 -0.0273892 0.110739 0.0083999 -0.0273732 0.0889777…
3400.0 0.00162415 0.964862 -0.00182115 0.0 0.0 0.00182115 0.0 0.0 0.00182115 -0.027405 0.00236086 0.0307306 0.0 0.0 -0.0307306 0.0 0.0 -0.0307306 -0.0191413 0.987704 -2.16943e-18 -0.0281259 -0.000669745 0.0 0.0931281 0.948608 -0.137596 0.078944 -0.0925458 0.161249 0.0808513 -0.095253 0.162046 -0.012666 0.00304228 0.0221192 -0.00827999 0.000198883 -0.0140378 -0.00844967 0.000526017 -0.0141943 0.08…
3417.0 0.0531268 0.958918 -0.0597505 0.0 0.0 0.0597505 0.0 0.0 0.0597505 0.0596395 -0.00863966 -0.0673255 0.0 0.0 0.0673255 0.0 0.0 0.0673255 0.0338849 0.987431 -2.16943e-18 0.0616007 -0.00210272 0.0 0.10626 0.948747 -0.120263 0.0354098 -0.0714384 0.165953 0.0321377 -0.0660159 0.159781 0.0265024 0.00186681 0.0745156 -0.105969 -0.0121882 0.0460047 -0.113215 0.00110709 0.0439136 0.0909808 0.982912 …
3418.0 0.0743507 0.955583 -0.0837537 0.0 0.0 0.0837537 0.0 0.0 0.0837537 -0.055264 0.00936514 0.0626218 0.0 0.0 -0.0626218 0.0 0.0 -0.0626218 0.05583590000000001 0.986418 -2.16943e-18 -0.0572335 0.00333043 0.0 0.170768 0.931825 -0.205815 0.0383719 -0.0540456 0.224999 0.0395836 -0.0565347 0.22625 0.162098 -0.025627 0.0431794 -0.475497 0.441385 -0.00417002 -0.340255 0.182959 0.105095 0.1599565 0.97…
3420.0 -0.0962349 0.967917 0.107616 0.0 0.0 -0.107616 0.0 0.0 -0.107616 0.266838 0.00627252 -0.298197 0.0 0.0 0.298197 0.0 0.0 0.298197 -0.11897300000000001 0.979849 -2.16943e-18 0.27058 0.0362683 0.0 0.0965179 0.952613 -0.0769528 0.0157098 -0.0991188 0.170425 0.0142336 -0.0970385 0.169811 -0.00118284 -0.0177295 -0.247839 0.294301 -0.0515532 0.00502166 0.294875 -0.0526656 0.0056163 0.076256680000…
3437.0 -0.0208429 0.966512 0.0233476 0.0 0.0 -0.0233476 0.0 0.0 -0.0233476 0.200802 -0.012217 -0.224753 0.0 0.0 0.224753 0.0 0.0 0.224753 -0.042168 0.986866 -2.16943e-18 0.205515 0.0100735 0.0 0.096629 0.951277 -0.0977286 0.0346658 -0.0928893 0.166009 0.0345561 -0.0927357 0.165963 -0.00732651 -0.0155441 -0.25436 0.239837 0.0805582 -0.0660894 0.239713 0.0807937 -0.0661869 0.07983728 0.983457 -2.16…
3441.0 0.0287221 0.962111 -0.032252 0.0 0.0 0.032252 0.0 0.0 0.032252 0.109169 -0.0127611 -0.122795 0.0 0.0 0.122795 0.0 0.0 0.122795 0.008716000000000002 0.987944 -2.16943e-18 0.112416 -0.000744546 0.0 0.205486 0.924312 -0.272965 0.0552233 -0.0282229 0.221333 0.0550906 -0.026966 0.220524 0.191443 -0.0239824 -0.158897 -0.331153 0.535446 -0.232324 -0.331276 0.535673 -0.232757 0.20077299999999998 0…
3447.0 0.00436681 0.964621 -0.00489705 0.0 0.0 0.00489705 0.0 0.0 0.00489705 0.00909008 -0.000811256 -0.0101959 0.0 0.0 0.0101959 0.0 0.0 0.0101959 -0.016326099999999996 0.987767 -2.16943e-18 0.00933236 0.000193506 0.0 0.125339 0.941313 -0.182013 0.0889567 -0.0933238 0.196431 0.0867396 -0.0899436 0.195268 0.0104466 -0.00362474 -0.0228995 0.0233354 -0.0227347 0.0222978 0.0237082 -0.0234495 0.02263…
3449.0 0.0603966 0.957834 -0.0679622 0.0 0.0 0.0679622 0.0 0.0 0.0679622 -0.230128 0.0352692 0.260104 0.0 0.0 -0.260104 0.0 0.0 -0.260104 0.0413972 0.987144 -2.16943e-18 -0.237912 0.0100776 0.0 0.156742 0.935381 -0.199864 0.0587943 -0.0693073 0.220434 0.0575324 -0.0690448 0.220333 0.0707376 -0.0145775 -0.0282925 -0.0798449 0.0439639 0.0641124 -0.0882156 0.0599717 0.0571608 0.1477216 0.976275 -2.1…
3468.0 -0.004454 0.965364 0.00499263 0.0 0.0 -0.00499263 0.0 0.0 -0.00499263 0.10103 -0.00801027 -0.113226 0.0 0.0 0.113226 0.0 0.0 0.113226 -0.025376999999999997 0.987535 -2.16943e-18 0.10361 0.00317369 0.0 0.111356 0.94453 -0.162604 0.0845814 -0.094427 0.182501 0.0845611 -0.0943967 0.18249 0.00408109 -0.000300582 0.000993126 -0.0111803 0.00990845 0.000278625 -0.0111808 0.0099088 0.000282828 0.1…
3470.0 0.0568464 0.958371 -0.0639508 0.0 0.0 0.0639508 0.0 0.0 0.0639508 -0.183278 0.027337 0.207025 0.0 0.0 -0.207025 0.0 0.0 -0.207025 0.0377277 0.987292 -2.16943e-18 -0.189393 0.00726142 0.0 0.197642 0.925425 -0.26048 0.0532637 -0.0302227 0.223678 0.0543397 -0.0352114 0.225978 0.182053 -0.0214995 -0.10395 -0.455347 0.678815 -0.267385 -0.462048 0.691508 -0.270263 0.191992 0.971236 -2.16943e-18 …
3475.0 -0.016283 0.966223 0.018243 0.0 0.0 -0.018243 0.0 0.0 -0.018243 0.145107 -0.00957209 -0.162467 0.0 0.0 0.162467 0.0 0.0 0.162467 -0.03749899999999999 0.987083 -2.16943e-18 0.148596 0.00652339 0.0 0.104132 0.946345 -0.152671 0.0844032 -0.0945177 0.172837 0.0839341 -0.093836 0.172624 -0.00570763 0.00114809 0.00563875 4.92502e-05 0.0017484 -0.00743555 6.15301e-05 0.00172478 -0.00742484 0.0958…
3481.0 0.163017 0.935883 -0.185271 0.0 0.0 0.185271 0.0 0.0 0.185271 -0.512207 0.141418 0.593653 0.0 0.0 -0.593653 0.0 0.0 -0.593653 0.14818530000000002 0.976322 -2.16943e-18 -0.536579 0.0863959 0.0 0.11367 0.944227 -0.165978 0.0898598 -0.0976132 0.183738 0.0878597 -0.0946709 0.182796 0.00143593 0.000632099 0.0130104 -0.0114587 -0.00807638 0.0067926 -0.0113576 -0.00826912 0.00687849 0.1064098 0.9…
3496.0 0.100441 0.950763 -0.113396 0.0 0.0 0.113396 0.0 0.0 0.113396 -0.355829 0.071208 0.405419 0.0 0.0 -0.405419 0.0 0.0 -0.405419 0.08290036 0.98444 -2.16943e-18 -0.369732 0.0325339 0.0 0.0860708 0.953555 -0.0865453 0.0316576 -0.0820194 0.146957 0.031214 -0.0813815 0.146764 0.00504546 0.00672613 0.0985943 -0.124218 0.0237151 0.00190354 -0.124409 0.0240809 0.00173416 0.06889463 0.984652 -2.1694…
3497.0 0.0392528 0.960817 -0.0441057 0.0 0.0 0.0441057 0.0 0.0 0.0441057 -0.153126 0.019742 0.17249 0.0 0.0 -0.17249 0.0 0.0 -0.17249 0.019567100000000004 0.987808 -2.16943e-18 -0.157888 0.00291757 0.0 0.202772 0.92395 -0.278423 0.0727192 -0.0428389 0.227062 0.0724235 -0.0425161 0.227652 0.106386 -0.0321828 -0.404771 0.929215 -1.19 0.485098 0.921908 -1.17605 0.479382 0.20006200000000002 0.970751 …
3500.0 -0.0423412 0.967561 0.047395 0.0 0.0 -0.047395 0.0 0.0 -0.047395 0.154595 -0.00567906 -0.172832 0.0 0.0 0.172832 0.0 0.0 0.172832 -0.06414099999999999 0.985524 -2.16943e-18 0.157806 0.0115442 0.0 0.100955 0.946944 -0.14967 0.084322 -0.0935354 0.168935 0.0846879 -0.0940626 0.169097 -0.0120962 0.00287697 0.0221973 -0.00283409 -0.0117387 -0.00762545 -0.00289104 -0.0116286 -0.00768162 0.092587…
3502.0 0.0636183 0.957334 -0.0716046 0.0 0.0 0.0716046 0.0 0.0 0.0716046 -0.0761113 0.0119486 0.0860739 0.0 0.0 -0.0860739 0.0 0.0 -0.0860739 0.044728500000000004 0.986996 -2.16943e-18 -0.0787175 0.00362163 0.0 0.0846302 0.953733 -0.0834091 0.0274544 -0.0815044 0.147511 0.0276742 -0.0818231 0.14761 0.00804669 0.00630994 0.0992122 -0.12452 0.0159145 0.00939279 -0.124458 0.0157959 0.00945073 0.0668…
3505.0 0.0329164 0.961611 -0.0369712 0.0 0.0 0.0369712 0.0 0.0 0.0369712 -0.0181318 0.00220628 0.0204065 0.0 0.0 -0.0204065 0.0 0.0 -0.0204065 0.0130363 0.987905 -2.16943e-18 -0.0186809 0.000211892 0.0 0.221803 0.91969 -0.284112 0.0379902 -0.0109387 0.231256 0.0397059 -0.0144038 0.233137 0.143054 -0.0456495 -0.376271 0.439114 -0.404251 0.228732 0.450295 -0.425558 0.236986 0.21602900000000003 0.96…
3512.0 0.241988 0.910079 -0.278123 0.0 0.0 0.278123 0.0 0.0 0.278123 -0.669443 0.253691 0.799812 0.0 0.0 -0.799812 0.0 0.0 -0.799812 0.23136299999999999 0.958935 -2.16943e-18 -0.709012 0.182925 0.0 0.167351 0.933084 -0.193744 0.0206608 -0.0413698 0.218456 0.0205813 -0.0426503 0.219246 0.164737 -0.0360928 -0.0534953 -0.216955 0.134606 0.140446 -0.241865 0.182312 0.119046 0.1540894 0.974095 -2.1694…
3529.0 0.0744026 0.955574 -0.0838125 0.0 0.0 0.0838125 0.0 0.0 0.0838125 -0.241496 0.0409391 0.273652 0.0 0.0 -0.273652 0.0 0.0 -0.273652 0.0558897 0.986415 -2.16943e-18 -0.250105 0.0145684 0.0 0.115585 0.946293 -0.139339 0.0436454 -0.0685429 0.174288 0.0437612 -0.0687285 0.174358 0.0322903 -0.00761835 -0.0456908 0.00519733 0.00793968 0.0325492 0.00523303 0.00787078 0.0325832 0.1023103 0.982069 -…
3534.0 0.0495611 0.959427 -0.0557265 0.0 0.0 0.0557265 0.0 0.0 0.0557265 0.0188263 -0.00264997 -0.0212403 0.0 0.0 0.0212403 0.0 0.0 0.0212403 0.030202800000000002 0.987549 -2.16943e-18 0.0194368 -0.000585174 0.0 0.141509 0.937984 -0.194388 0.0792291 -0.0869794 0.21219 0.0794547 -0.0873361 0.212321 0.0310138 -0.00724816 -0.031468 -0.0130767 0.0162718 0.028265 -0.0130129 0.0161487 0.0283268 0.13442…
3535.0 0.0434088 0.960271 -0.0487886 0.0 0.0 0.0487886 0.0 0.0 0.0487886 -0.195526 0.0261398 0.220387 0.0 0.0 -0.220387 0.0 0.0 -0.220387 0.023853400000000004 0.987718 -2.16943e-18 -0.20171 0.00467237 0.0 0.101829 0.947097 -0.148365 0.0830087 -0.0928097 0.168217 0.0831269 -0.0929769 0.168261 -0.00959311 0.00166856 0.0102037 0.00774489 -0.0133592 -0.00459062 0.00776007 -0.0133944 -0.00453669 0.093…
3539.0 -0.0231701 0.966651 0.0259523 0.0 0.0 -0.0259523 0.0 0.0 -0.0259523 0.0373358 -0.00217395 -0.0417826 0.0 0.0 0.0417826 0.0 0.0 0.0417826 -0.04454899999999999 0.986746 -2.16943e-18 0.0382011 0.00197221 0.0 0.0935616 0.950054 -0.120184 0.0517931 -0.0769452 0.155256 0.05733 -0.0851668 0.157955 0.00353991 -0.0126921 -0.17624 0.173116 0.021248 -0.0173308 0.174055 0.0194621 -0.0165711 0.08060764…
3548.0 -0.0145687 0.966109 0.0163235 0.0 0.0 -0.0163235 0.0 0.0 -0.0163235 0.0239635 -0.00162698 -0.026834 0.0 0.0 0.026834 0.0 0.0 0.026834 -0.035744 0.987158 -2.16943e-18 0.0245449 0.00103032 0.0 0.129429 0.940549 -0.182823 0.0832568 -0.092021 0.201638 0.0819418 -0.0899948 0.200924 0.0201332 -0.00358389 -0.0141822 -0.0268545 0.0333402 0.00769399 -0.0274619 0.0345093 0.0071318 0.1221769 0.979657…
3563.0 0.0277748 0.962221 -0.0311865 0.0 0.0 0.0311865 0.0 0.0 0.0311865 0.00333447 -0.000386177 -0.00375021 0.0 0.0 0.00375021 0.0 0.0 0.00375021 0.0077406 0.98795 -2.16943e-18 0.00343327 -1.90808e-05 0.0 0.12396 0.942256 -0.172476 0.0746663 -0.0838911 0.191751 0.0753583 -0.0849646 0.192133 0.0207952 -0.00443825 -0.0133847 0.00189011 -0.0253037 0.0367974 0.00179614 -0.0251238 0.0367103 0.1155285…
3565.0 0.189366 0.928171 -0.215945 0.0 0.0 0.215945 0.0 0.0 0.215945 -0.570796 0.176605 0.667525 0.0 0.0 -0.667525 0.0 0.0 -0.667525 0.175838 0.971434 -2.16943e-18 -0.600086 0.115605 0.0 0.0870497 0.95166 -0.109427 0.0589129 -0.0905545 0.15112 0.0572469 -0.0881908 0.150427 -0.0139974 0.00709626 0.0682943 -0.0802194 0.0465706 -0.0346457 -0.0806571 0.0474151 -0.0350825 0.07389958 0.984635 -2.16943e…
3588.0 0.0481419 0.959626 -0.0541255 0.0 0.0 0.0541255 0.0 0.0 0.0541255 -0.153374 0.0213384 0.173002 0.0 0.0 -0.173002 0.0 0.0 -0.173002 0.028737700000000005 0.987592 -2.16943e-18 -0.158319 0.00451275 0.0 0.08403 0.953626 -0.0860067 0.0327688 -0.0838932 0.147183 0.0305939 -0.0807517 0.146217 0.00375243 0.00652411 0.099218 -0.109833 -0.00227214 0.0128885 -0.109944 -0.00205775 0.012779 0.06684717 …
3594.0 -0.115058 0.967277 0.128658 0.0 0.0 -0.128658 0.0 0.0 -0.128658 0.313261 0.0139632 -0.350327 0.0 0.0 0.350327 0.0 0.0 0.350327 -0.13803700000000002 0.977089 -2.16943e-18 0.316915 0.0492874 0.0 0.101577 0.946837 -0.150308 0.0836741 -0.0924839 0.169158 0.0843573 -0.0934829 0.169485 -0.00862204 0.00126069 0.0110198 0.0169443 -0.0350822 0.00718589 0.0166004 -0.0344089 0.00678915 0.0931966 0.98…
3597.0 -0.000438295 0.965037 0.000491343 0.0 0.0 -0.000491343 0.0 0.0 -0.000491343 0.132706 -0.0111231 -0.14878 0.0 0.0 0.14878 0.0 0.0 0.14878 -0.021257799999999993 0.987652 -2.16943e-18 0.136162 0.00355741 0.0 0.165199 0.933035 -0.216001 0.056016 -0.0543527 0.212261 0.0574584 -0.0559403 0.213188 0.0515805 -0.00322659 -0.149023 0.0854541 0.0348381 -0.071948 0.085647 0.0344199 -0.071508 0.1571624…
3598.0 0.0493335 0.959459 -0.0554697 0.0 0.0 0.0554697 0.0 0.0 0.0554697 -0.0689788 0.0096913 0.0778208 0.0 0.0 -0.0778208 0.0 0.0 -0.0778208 0.029967900000000006 0.987556 -2.16943e-18 -0.0712133 0.00212569 0.0 0.104025 0.946379 -0.152153 0.0825449 -0.0926743 0.172333 0.0840859 -0.0949166 0.173034 -0.00458836 0.000911748 0.00528114 0.00129241 -0.0025528 -0.00401904 0.00121135 -0.00239649 -0.00409…
3605.0 -0.027626 0.966899 0.0309382 0.0 0.0 -0.0309382 0.0 0.0 -0.0309382 0.0656514 -0.00349433 -0.0734504 0.0 0.0 0.0734504 0.0 0.0 0.0734504 -0.049107 0.986499 -2.16943e-18 0.0671363 0.00380177 0.0 0.0883318 0.950208 -0.124093 0.072964 -0.0947247 0.155905 0.0720788 -0.0934868 0.155552 -0.0103946 0.00500078 0.0521815 -0.0468225 0.00712653 -0.0124851 -0.046824 0.00712886 -0.0124855 0.07743931 0.9…
3618.0 -0.0201448 0.96647 0.0225662 0.0 0.0 -0.0225662 0.0 0.0 -0.0225662 0.114593 -0.00706182 -0.128268 0.0 0.0 0.128268 0.0 0.0 0.128268 -0.041453000000000004 0.986901 -2.16943e-18 0.117293 0.00565734 0.0 0.0943271 0.956098 -0.023709 -0.0379195 -0.104957 0.176579 -0.0379577 -0.104883 0.176459 0.0561673 -0.0104543 -0.0641701 -0.0129818 0.0262126 0.0513025 -0.0129131 0.0259943 0.0519539 0.0652417…
3628.0 0.06307 0.95742 -0.0709845 0.0 0.0 0.0709845 0.0 0.0 0.0709845 0.143565 -0.0224469 -0.162341 0.0 0.0 0.162341 0.0 0.0 0.162341 0.044161500000000006 0.987022 -2.16943e-18 0.148471 -0.00673858 0.0 0.173224 0.931128 -0.227554 0.0601062 -0.0560384 0.219049 0.0610493 -0.0579388 0.220041 0.10369 -0.0170365 -0.0195407 -0.124549 0.037472 0.0806546 -0.156141 0.097785 0.0555991 0.1661255 0.974211 -2…
3632.0 -0.0566565 0.967972 0.0633949 0.0 0.0 -0.0633949 0.0 0.0 -0.0633949 0.194527 -0.00403091 -0.217375 0.0 0.0 0.217375 0.0 0.0 0.217375 -0.07874099999999999 0.984338 -2.16943e-18 0.198219 0.017693 0.0 0.110479 0.945513 -0.154411 0.074989 -0.0878551 0.177331 0.0750324 -0.0879214 0.177354 0.0121802 -0.00115137 0.0107005 -0.0153976 -0.0210331 0.0257103 -0.0154221 -0.0209865 0.0256916 0.101234700…
3644.0 0.0232313 0.962736 -0.026078 0.0 0.0 0.026078 0.0 0.0 0.026078 -0.0154778 0.00171246 0.0173975 0.0 0.0 -0.0173975 0.0 0.0 -0.0173975 0.0030638000000000054 0.987964 -2.16943e-18 -0.0159274 7.15206e-06 0.0 0.0984346 0.947573 -0.144836 0.0824851 -0.0942378 0.16664 0.0825377 -0.0943135 0.166663 -0.00968832 0.0022839 0.015844 -0.00477046 -0.000614925 -0.0104583 -0.00477445 -0.000607189 -0.01046…
3646.0 0.0336577 0.96152 -0.0378055 0.0 0.0 0.0378055 0.0 0.0 0.0378055 -0.175955 0.0215592 0.19805 0.0 0.0 -0.19805 0.0 0.0 -0.19805 0.0138 0.987896 -2.16943e-18 -0.181301 0.00220773 0.0 0.189219 0.927075 -0.222608 0.0216432 -0.0287676 0.233568 0.021066 -0.0286082 0.234146 0.0862186 -0.0456704 -0.371315 0.219637 0.128469 0.0281597 0.363965 -0.148176 0.154195 0.177763 0.970564 -2.16943e-18 0.1404…
3648.0 0.0751079 0.955454 -0.0846118 0.0 0.0 0.0846118 0.0 0.0 0.0846118 0.0585262 -0.00996963 -0.066328 0.0 0.0 0.066328 0.0 0.0 0.066328 0.0566202 0.986372 -2.16943e-18 0.0606178 -0.00357956 0.0 0.142383 0.93783 -0.194551 0.0791457 -0.0882213 0.213679 0.0791327 -0.0882019 0.213672 0.0325533 -0.00699622 -0.0280739 -0.0277143 0.0339209 0.0218549 -0.0277434 0.0339767 0.0218309 0.135243 0.977978 -2…
3649.0 -0.089532 0.96805 0.100126 0.0 0.0 -0.100126 0.0 0.0 -0.100126 0.220628 0.00353312 -0.24652 0.0 0.0 0.24652 0.0 0.0 0.24652 -0.11217300000000001 0.980734 -2.16943e-18 0.223907 0.0283068 0.0 0.120698 0.943739 -0.163011 0.0647715 -0.0736211 0.18178 0.0642135 -0.0728214 0.181667 0.0200927 -0.00709028 -0.0433942 0.065346 -0.0843941 0.063239 0.064619 -0.0828543 0.0616444 0.1109044 0.981323 -2.1…
3663.0 -0.176288 0.962438 0.197292 0.0 0.0 -0.197292 0.0 0.0 -0.197292 0.569607 0.0647441 -0.640469 0.0 0.0 0.640469 0.0 0.0 0.640469 -0.19974600000000003 0.96531 -2.16943e-18 0.571842 0.12963 0.0 0.179509 0.93005 -0.208741 0.0261251 -0.0432336 0.229739 0.0253641 -0.0423669 0.229846 0.0463577 -0.0427004 -0.409364 0.660356 -0.546006 0.299244 0.687732 -0.59846 0.32293 0.1675257 0.972293 -2.16943e-1…
3665.0 0.0200064 0.963087 -0.0224539 0.0 0.0 0.0224539 0.0 0.0 0.0224539 0.0680674 -0.00728134 -0.0764795 0.0 0.0 0.0764795 0.0 0.0 0.0764795 -0.0002540999999999932 0.987959 -2.16943e-18 0.0700167 0.000222313 0.0 0.085532 0.954241 -0.0739146 0.01731 -0.0840735 0.150737 0.0183556 -0.0855784 0.151197 0.0187915 0.00459203 0.115187 -0.0996277 -0.0905401 0.0749419 -0.100314 -0.0892217 0.0743031 0.0660…
3668.0 -0.0442037 0.967628 0.049477 0.0 0.0 -0.049477 0.0 0.0 -0.049477 0.115274 -0.00399428 -0.128863 0.0 0.0 0.128863 0.0 0.0 0.128863 -0.066042 0.985383 -2.16943e-18 0.117641 0.00885222 0.0 0.135228 0.941153 -0.16993 0.048189 -0.062674 0.194141 0.0506134 -0.0660562 0.195435 0.0413784 -0.0108577 -0.0598896 0.0137716 -0.00126471 0.0464373 0.00839763 0.00895466 0.042467 0.1240152 0.97956 -2.16943…
3674.0 0.0333618 0.961557 -0.0374725 0.0 0.0 0.0374725 0.0 0.0 0.0374725 -0.0681753 0.00833024 0.0767327 0.0 0.0 -0.0767327 0.0 0.0 -0.0767327 0.013495200000000006 0.9879 -2.16943e-18 -0.0702439 0.00083197 0.0 0.0896245 0.954721 -0.0574161 -0.00221499 -0.0916012 0.158355 -0.00133489 -0.0930565 0.161863 0.0489773 0.000635166 0.107431 -0.196709 0.133985 -1.80364 -0.142496 -0.0632315 0.0982771 0.066…
3684.0 -0.0512659 0.967844 0.0573708 0.0 0.0 -0.0573708 0.0 0.0 -0.0573708 0.262103 -0.00701101 -0.292929 0.0 0.0 0.292929 0.0 0.0 0.292929 -0.07324599999999999 0.984812 -2.16943e-18 0.267254 0.0222331 0.0 0.0841209 0.953848 -0.0822957 0.0268447 -0.0817087 0.147211 0.027064 -0.0820238 0.147308 0.00877037 0.00643171 0.102372 -0.128014 0.0143951 0.0112467 -0.127926 0.0142271 0.0113227 0.06620694 0.…
3691.0 -0.00198505 0.965165 0.00222533 0.0 0.0 -0.00222533 0.0 0.0 -0.00222533 -0.0194554 0.00159674 0.0218089 0.0 0.0 -0.0218089 0.0 0.0 -0.0218089 -0.022844699999999996 0.987609 -2.16943e-18 -0.0199583 -0.000556069 0.0 0.0910109 0.952047 -0.0988802 0.0298003 -0.0708773 0.145282 0.03126 -0.0726148 0.150276 0.0170386 0.00136207 0.0394536 -0.116914 0.101881 -0.0132845 -0.0826929 0.0378386 0.005459…
3693.0 -0.0262492 0.966825 0.0293978 0.0 0.0 -0.0293978 0.0 0.0 -0.0293978 0.151535 -0.00829965 -0.169551 0.0 0.0 0.169551 0.0 0.0 0.169551 -0.04769899999999999 0.986578 -2.16943e-18 0.154989 0.00853716 0.0 0.120586 0.942754 -0.171929 0.0830591 -0.0917475 0.190668 0.0823116 -0.0906149 0.190283 0.0135994 -0.00272532 -0.00817484 -0.00236228 -0.0107762 0.0213128 -0.00234895 -0.0108012 0.0213249 0.11…
3694.0 0.00268899 0.964769 -0.00301528 0.0 0.0 0.00301528 0.0 0.0 0.00301528 0.166402 -0.0145352 -0.186614 0.0 0.0 0.186614 0.0 0.0 0.186614 -0.018048399999999992 0.98773 -2.16943e-18 0.170802 0.00386312 0.0 0.09544 0.948355 -0.139324 0.0812144 -0.0951065 0.163266 0.0796807 -0.0929214 0.162615 -0.011609 0.00283968 0.0207673 -0.00824745 0.000444915 -0.0129645 -0.00812525 0.000209171 -0.0128509 0.0…
3697.0 -0.0764583 0.968164 0.0855192 0.0 0.0 -0.0855192 0.0 0.0 -0.0855192 0.24224 0.000340527 -0.270634 0.0 0.0 0.270634 0.0 0.0 0.270634 -0.098894 0.982315 -2.16943e-18 0.246236 0.027482 0.0 0.120655 0.943195 -0.167817 0.073205 -0.081507 0.186157 0.0749952 -0.084277 0.187132 0.0300854 -0.00310495 0.020149 -0.048815 -0.0182976 0.0470382 -0.0487537 -0.0184235 0.0471286 0.1119772 0.981102 -2.16943…
3702.0 0.00819529 0.964271 -0.0091921 0.0 0.0 0.0091921 0.0 0.0 0.0091921 0.045526 -0.0042602 -0.0510843 0.0 0.0 0.0510843 0.0 0.0 0.0510843 -0.012394599999999992 0.98784 -2.16943e-18 0.0467615 0.000768682 0.0 0.193531 0.924629 -0.240445 0.0300999 -0.0227995 0.23646 0.0305863 -0.0236416 0.237183 0.130297 -0.041016 -0.32169 0.118938 0.126775 0.00739288 0.124866 0.115385 0.0128567 0.184242000000000…
3717.0 0.110253 0.948742 -0.124588 0.0 0.0 0.124588 0.0 0.0 0.124588 -0.333896 0.0707144 0.381307 0.0 0.0 -0.381307 0.0 0.0 -0.381307 0.09310210000000001 0.983485 -2.16943e-18 -0.347379 0.034489 0.0 0.122812 0.943455 -0.162683 0.0656303 -0.0797377 0.18684 0.0625894 -0.0749425 0.185086 0.0266448 -0.00559597 -0.0183153 0.00159459 -0.0283538 0.0450789 0.00214197 -0.0294011 0.0455811 0.1128078 0.9810…
3725.0 0.200382 0.924685 -0.228854 0.0 0.0 0.228854 0.0 0.0 0.228854 -0.549558 0.177838 0.64532 0.0 0.0 -0.64532 0.0 0.0 -0.64532 0.187427 0.969124 -2.16943e-18 -0.578633 0.119239 0.0 0.137776 0.939426 -0.185557 0.0716171 -0.08043 0.204425 0.0695611 -0.0776577 0.203423 0.0320738 -0.00814952 -0.0397467 0.00389669 -0.00190156 0.0377194 0.0101084 -0.0137048 0.0421956 0.12946570000000002 0.9789 -2.16…
3726.0 0.249873 0.907049 -0.28756 0.0 0.0 0.28756 0.0 0.0 0.28756 -0.642808 0.250559 0.77078 0.0 0.0 -0.77078 0.0 0.0 -0.77078 0.239718 0.956738 -2.16943e-18 -0.681582 0.182725 0.0 0.104561 0.947394 -0.13835 0.0552955 -0.0751706 0.167571 0.0611443 -0.0825791 0.169833 0.0275641 -0.000938467 0.0291456 -0.0698313 0.0100919 0.0283461 -0.0802034 0.0297269 0.0213237 0.0928144 0.982923 -2.16943e-18 0.01…
3727.0 -0.0209954 0.966522 0.0235183 0.0 0.0 -0.0235183 0.0 0.0 -0.0235183 0.167329 -0.0101517 -0.187285 0.0 0.0 0.187285 0.0 0.0 0.187285 -0.042324 0.986858 -2.16943e-18 0.171253 0.0084234 0.0 0.0909654 0.949524 -0.130529 0.0764144 -0.0933806 0.157546 0.0765613 -0.0935877 0.157607 -0.0134353 0.00366725 0.0310916 -0.0153555 -0.00287975 -0.0128565 -0.0153732 -0.00284565 -0.0128725 0.0808498 0.9842…
3728.0 0.0768916 0.955148 -0.0866335 0.0 0.0 0.0866335 0.0 0.0 0.0866335 -0.22499 0.0387941 0.25507 0.0 0.0 -0.25507 0.0 0.0 -0.25507 0.0584678 0.986261 -2.16943e-18 -0.233083 0.0142368 0.0 0.105386 0.948854 -0.12293 0.040873 -0.0714619 0.163568 0.0406185 -0.0709933 0.163264 0.0209985 -0.00350104 -0.0199127 -0.0270785 0.0438293 0.00315058 -0.0263206 0.0422712 0.00451505 0.0910402 0.983186 -2.1694…
3731.0 -0.115177 0.967271 0.128791 0.0 0.0 -0.128791 0.0 0.0 -0.128791 0.36542 0.0163371 -0.408659 0.0 0.0 0.408659 0.0 0.0 0.408659 -0.138158 0.97707 -2.16943e-18 0.369676 0.0575436 0.0 0.0966913 0.954335 -0.0511565 -0.0138042 -0.0958825 0.169545 -0.0173699 -0.0908542 0.168314 0.0535136 -0.00604116 -0.0954669 -0.155517 0.371494 -0.115519 -0.168722 0.396887 -0.127749 0.07175398000000001 0.982553 …
3741.0 0.000355335 0.96497 -0.000398453 0.0 0.0 0.000398453 0.0 0.0 0.000398453 0.152947 -0.0129567 -0.171486 0.0 0.0 0.171486 0.0 0.0 0.171486 -0.0204434 0.987672 -2.16943e-18 0.156946 0.00396066 0.0 0.093285 0.957016 -0.0108949 -0.0475302 -0.109478 0.177888 -0.0461083 -0.11143 0.178392 0.0624185 -0.0110989 -0.0577605 -0.0169285 0.00586092 0.0692321 -0.0161972 0.00442132 0.0701021 0.062489100000…
3757.0 0.0792863 0.954732 -0.089349 0.0 0.0 0.089349 0.0 0.0 0.089349 0.0592576 -0.0103833 -0.0672119 0.0 0.0 0.0672119 0.0 0.0 0.0672119 0.060949 0.986106 -2.16943e-18 0.0614077 -0.0039182 0.0 0.0835174 0.953042 -0.0940848 0.0397934 -0.0818141 0.146157 0.0412818 -0.0839556 0.14681 -0.000833309 0.00686674 0.088635 -0.112836 0.0362891 -0.0120875 -0.112228 0.0351198 -0.0115249 0.06775445000000001 0…
3761.0 0.235364 0.91256 -0.27022 0.0 0.0 0.27022 0.0 0.0 0.27022 -0.657147 0.24311 0.782801 0.0 0.0 -0.782801 0.0 0.0 -0.782801 0.22435 0.960715 -2.16943e-18 -0.695325 0.173545 0.0 0.162091 0.934361 -0.194252 0.0303354 -0.0458675 0.212605 0.0239806 -0.0317554 0.206487 0.0700432 -0.0278505 -0.211785 0.0981313 0.077781 0.0385912 0.0475322 0.174824 -0.00631328 0.149824 0.975233 -2.16943e-18 0.092919…
3768.0 -0.0955475 0.967933 0.106848 0.0 0.0 -0.106848 0.0 0.0 -0.106848 0.346429 0.0078772 -0.387134 0.0 0.0 0.387134 0.0 0.0 0.387134 -0.118276 0.979942 -2.16943e-18 0.351316 0.0468155 0.0 0.102513 0.946921 -0.149198 0.0837066 -0.0942125 0.169755 0.0839043 -0.094498 0.169843 -0.00786364 0.00172256 0.0105763 -0.0017146 5.64404e-05 -0.00891904 -0.00172389 7.41364e-05 -0.0089261 0.0940146 0.983149 …
3775.0 0.165122 0.935299 -0.187712 0.0 0.0 0.187712 0.0 0.0 0.187712 -0.533721 0.148761 0.619007 0.0 0.0 -0.619007 0.0 0.0 -0.619007 0.150391 0.975965 -2.16943e-18 -0.559274 0.0914511 0.0 0.113151 0.946239 -0.144824 0.0569535 -0.0754628 0.173385 0.0546071 -0.0717848 0.172051 0.00537631 -0.00475328 -0.0557562 0.053624 -0.00130383 0.00343289 0.053544 -0.00115086 0.00336908 0.1015043 0.982353 -2.169…
3784.0 0.0455801 0.959978 -0.0512365 0.0 0.0 0.0512365 0.0 0.0 0.0512365 0.0850307 -0.0115797 -0.0958741 0.0 0.0 0.0958741 0.0 0.0 0.0958741 0.0260938 0.987664 -2.16943e-18 0.0877441 -0.00224739 0.0 0.0814316 0.959231 0.00426084 -0.0449445 -0.116644 0.166848 -0.047453 -0.112916 0.165084 0.0621738 -0.00725923 -0.00443688 -0.0602879 -0.0212805 0.0892316 -0.0588886 -0.024252 0.0924381 0.050195600000…
3796.0 0.0874551 0.953262 -0.0986221 0.0 0.0 0.0986221 0.0 0.0 0.0986221 0.0742558 -0.0137222 -0.084364 0.0 0.0 0.084364 0.0 0.0 0.084364 0.06941864 0.985526 -2.16943e-18 0.0770297 -0.00563264 0.0 0.200337 0.9233 -0.253961 0.0345786 -0.016534 0.233408 0.0352548 -0.0178658 0.234423 0.166442 -0.0222051 -0.264926 0.0276005 0.124747 -0.101391 0.040734 0.0995237 -0.0893057 0.192474 0.969022 -2.16943e-…
3807.0 0.0467694 0.959815 -0.0525775 0.0 0.0 0.0525775 0.0 0.0 0.0525775 -0.178198 0.024511 0.20096 0.0 0.0 -0.20096 0.0 0.0 -0.20096 0.0273211 0.987631 -2.16943e-18 -0.183912 0.00495736 0.0 0.0882765 0.950716 -0.118986 0.0690917 -0.0947004 0.154646 0.0678432 -0.0929575 0.154152 -0.0105916 0.00678379 0.0710687 -0.0796739 0.0319281 -0.0233215 -0.0799541 0.0324666 -0.0235812 0.07667671000000001 0.9…
3824.0 -0.0520752 0.967866 0.0582752 0.0 0.0 -0.0582752 0.0 0.0 -0.0582752 0.0946886 -0.00244713 -0.105822 0.0 0.0 0.105822 0.0 0.0 0.105822 -0.07407199999999999 0.984743 -2.16943e-18 0.0965398 0.00811916 0.0 0.144239 0.937564 -0.194167 0.0729766 -0.0824528 0.213695 0.0744545 -0.0848123 0.214577 0.0408647 -0.00874438 -0.0303502 -0.0345109 0.0319502 0.0329025 -0.033622 0.0302391 0.0337216 0.136528…
3837.0 -0.0118322 0.965919 0.0132589 0.0 0.0 -0.0132589 0.0 0.0 -0.0132589 0.103795 -0.0073667 -0.116253 0.0 0.0 0.116253 0.0 0.0 0.116253 -0.03294 0.987272 -2.16943e-18 0.106349 0.00413778 0.0 0.139509 0.938395 -0.192014 0.0777167 -0.0858253 0.21017 0.0765519 -0.084006 0.209506 0.0316186 -0.00752694 -0.0321616 -0.0073309 0.00519155 0.0342932 -0.0064684 0.00355993 0.0348582 0.1321178 0.978342 -2.…
3838.0 -0.0338299 0.967208 0.0378778 0.0 0.0 -0.0378778 0.0 0.0 -0.0378778 0.187452 -0.00867314 -0.209647 0.0 0.0 0.209647 0.0 0.0 0.209647 -0.055448999999999984 0.986118 -2.16943e-18 0.191546 0.0121808 0.0 0.0983703 0.953038 -0.0661536 -0.000393996 -0.096409 0.171941 0.00131832 -0.0987297 0.172356 0.0111352 -0.0194453 -0.265673 0.282833 -0.0218226 0.0096531 0.282427 -0.0210439 0.00928458 0.07586…
3840.0 0.100811 0.950688 -0.113818 0.0 0.0 0.113818 0.0 0.0 0.113818 -0.255169 0.051176 0.290754 0.0 0.0 -0.290754 0.0 0.0 -0.290754 0.08328528 0.984406 -2.16943e-18 -0.265151 0.0234443 0.0 0.0993981 0.952372 -0.0756194 0.0104062 -0.0974275 0.171699 0.00856219 -0.0948992 0.170938 -0.00111427 -0.0224962 -0.306629 0.390223 -0.11567 0.0364515 0.390488 -0.116232 0.037136 0.07843238 0.982748 -2.16943e…
3841.0 -0.0115656 0.9659 0.0129603 0.0 0.0 -0.0129603 0.0 0.0 -0.0129603 0.178437 -0.0127178 -0.199858 0.0 0.0 0.199858 0.0 0.0 0.199858 -0.032667 0.987282 -2.16943e-18 0.182834 0.00705894 0.0 0.11896 0.943227 -0.169359 0.0836168 -0.093012 0.188805 0.0836634 -0.0930819 0.188828 0.0088083 -0.00144232 -0.00873397 -0.0147638 0.0256589 -0.00216183 -0.0147495 0.0256313 -0.00214833 0.1112462 0.981181 -…
3842.0 0.0661707 0.95693 -0.0744917 0.0 0.0 0.0744917 0.0 0.0 0.0744917 -0.0659128 0.0105427 0.0745745 0.0 0.0 -0.0745745 0.0 0.0 -0.0745745 0.0473688 0.986871 -2.16943e-18 -0.0681916 0.00333468 0.0 0.115405 0.943787 -0.16783 0.0859395 -0.0930054 0.184949 0.0859399 -0.0930047 0.184949 0.00348419 -0.000697504 -4.49015e-06 0.00250562 -0.0130562 0.0105513 0.00252773 -0.013098 0.0105664 0.1079397 0.9…
3844.0 0.116469 0.947402 -0.131693 0.0 0.0 0.131693 0.0 0.0 0.131693 -0.402646 0.0882681 0.460523 0.0 0.0 -0.460523 0.0 0.0 -0.460523 0.0995723 0.982819 -2.16943e-18 -0.41924 0.0446337 0.0 0.162518 0.934058 -0.204465 0.0552717 -0.0659868 0.225284 0.0550475 -0.0657852 0.21606 0.0812726 -0.0164539 -0.0287846 -0.120654 0.0984898 0.0506267 -0.0623806 -0.0136824 0.10272 0.15340789999999999 0.975383 -2…
3845.0 -0.054225 0.967919 0.0606778 0.0 0.0 -0.0606778 0.0 0.0 -0.0606778 0.267691 -0.00627468 -0.29915 0.0 0.0 0.29915 0.0 0.0 0.29915 -0.07626299999999998 0.984556 -2.16943e-18 0.272853 0.0236077 0.0 0.096791 0.955026 -0.0369529 -0.0256055 -0.105076 0.177502 -0.0249581 -0.106068 0.178006 0.0176997 -0.0198778 -0.290617 0.25973 0.0612191 -0.0292141 0.259429 0.0619698 -0.0306265 0.0697249 0.981969…
3847.0 0.039451 0.960791 -0.0443289 0.0 0.0 0.0443289 0.0 0.0 0.0443289 0.150829 -0.0194801 -0.169908 0.0 0.0 0.169908 0.0 0.0 0.169908 0.019771500000000004 0.987804 -2.16943e-18 0.155524 -0.00290862 0.0 0.110249 0.947007 -0.139082 0.0525889 -0.0730824 0.169603 0.0481169 -0.0662676 0.167142 0.000327149 -0.00735795 -0.096102 0.118972 -0.0322844 0.00955304 0.108451 -0.0122917 0.00181906 0.097812400…
3863.0 0.0748723 0.955494 -0.0843447 0.0 0.0 0.0843447 0.0 0.0 0.0843447 -0.245617 0.0417721 0.278346 0.0 0.0 -0.278346 0.0 0.0 -0.278346 0.0563761 0.986386 -2.16943e-18 -0.254387 0.0149537 0.0 0.139652 0.939006 -0.188845 0.0733319 -0.0801191 0.20547 0.0760414 -0.084028 0.206889 0.0316835 -0.00805226 -0.0337244 0.00572672 -0.0170643 0.0458863 0.0109701 -0.0270409 0.0497307 0.1319094 0.978708 -2.1…
3866.0 0.0462838 0.959882 -0.0520298 0.0 0.0 0.0520298 0.0 0.0 0.0520298 -0.106113 0.0145365 0.119658 0.0 0.0 -0.119658 0.0 0.0 -0.119658 0.0268199 0.987645 -2.16943e-18 -0.109509 0.0028918 0.0 0.130887 0.940257 -0.186208 0.0876581 -0.0937803 0.202381 0.0867773 -0.0924317 0.201913 0.0208738 -0.0031725 0.000579344 -0.026183 -5.457e-05 0.025655 -0.0262966 0.000165281 0.0255479 0.1243075 0.979586 -2…
3868.0 0.038973 0.960853 -0.0437905 0.0 0.0 0.0437905 0.0 0.0 0.0437905 -0.0208874 0.00268625 0.0235279 0.0 0.0 -0.0235279 0.0 0.0 -0.0235279 0.0192786 0.987813 -2.16943e-18 -0.0215362 0.000391173 0.0 0.132457 0.941796 -0.166029 0.0465933 -0.0612571 0.190052 0.0453565 -0.0595421 0.188024 0.0160301 -0.0125147 -0.13132 0.152824 -0.0634516 0.0461378 0.145391 -0.0494565 0.0415566 0.12077950000000001 …
3870.0 -0.038798 0.967424 0.0434335 0.0 0.0 -0.0434335 0.0 0.0 -0.0434335 0.171167 -0.0069669 -0.191388 0.0 0.0 0.191388 0.0 0.0 0.191388 -0.06052400000000001 0.985781 -2.16943e-18 0.174798 0.0120912 0.0 0.093861 0.948842 -0.135826 0.0795084 -0.0944035 0.160773 0.0786281 -0.0931558 0.160405 -0.0129736 0.00315158 0.0230619 -0.00966219 0.00163593 -0.0150355 -0.0095919 0.00150032 -0.0149703 0.084266…
3871.0 0.0424046 0.960405 -0.0476568 0.0 0.0 0.0476568 0.0 0.0 0.0476568 0.0790913 -0.0104826 -0.0891344 0.0 0.0 0.0891344 0.0 0.0 0.0891344 0.022817500000000004 0.987742 -2.16943e-18 0.0815829 -0.00179738 0.0 0.13729 0.939714 -0.182658 0.0670699 -0.0771764 0.202816 0.065199 -0.0741867 0.201683 0.0324416 -0.00867922 -0.0462159 0.0104936 -0.00219611 0.0379064 0.0160757 -0.0128134 0.0420366 0.12839…
3884.0 -0.0699538 0.968149 0.0782523 0.0 0.0 -0.0782523 0.0 0.0 -0.0782523 0.283777 -0.00166328 -0.317044 0.0 0.0 0.317044 0.0 0.0 0.317044 -0.09227999999999999 0.983029 -2.16943e-18 0.288689 0.0300978 0.0 0.0846008 0.952273 -0.103114 0.0514553 -0.0868598 0.14857 0.0505274 -0.0855388 0.148177 -0.013332 0.00619659 0.0665913 -0.0581147 0.0058232 -0.0142985 -0.0580861 0.00576791 -0.0142729 0.0704087…
3888.0 0.111631 0.948449 -0.126163 0.0 0.0 0.126163 0.0 0.0 0.126163 -0.294511 0.0628578 0.336442 0.0 0.0 -0.336442 0.0 0.0 -0.336442 0.0945364 0.983341 -2.16943e-18 -0.306457 0.0309135 0.0 0.111053 0.945815 -0.153183 0.071049 -0.0808675 0.17305 0.0700271 -0.079301 0.172509 -0.00572463 -0.00372333 -0.0559979 0.0807737 -0.0270982 0.00232178 0.081208 -0.0279318 0.00271256 0.1014475 0.982487 -2.1694…
3890.0 0.151159 0.939069 -0.171554 0.0 0.0 0.171554 0.0 0.0 0.171554 -0.370289 0.096789 0.42759 0.0 0.0 -0.42759 0.0 0.0 -0.42759 0.1357737 0.978234 -2.16943e-18 -0.387299 0.0569212 0.0 0.0986093 0.953957 -0.0531697 -0.0148529 -0.0945998 0.171394 -0.0152985 -0.0940167 0.171051 0.0451776 -0.0107454 -0.0932924 0.0223969 0.0432682 0.0321749 0.0199348 0.0479446 0.0304012 0.07376449 0.98238 -2.16943e-…
3891.0 0.0629309 0.957442 -0.0708272 0.0 0.0 0.0708272 0.0 0.0 0.0708272 -0.188707 0.0294746 0.213382 0.0 0.0 -0.213382 0.0 0.0 -0.213382 0.044017600000000004 0.987029 -2.16943e-18 -0.195152 0.00882652 0.0 0.091127 0.949548 -0.130415 0.0761444 -0.0929218 0.157243 0.0769107 -0.0940011 0.157556 -0.0135253 0.00364488 0.0307405 -0.0146969 -0.00321586 -0.0128272 -0.0147929 -0.00303075 -0.0129175 0.081…
3896.0 0.012883 0.96382 -0.0144534 0.0 0.0 0.0144534 0.0 0.0 0.0144534 0.0659414 -0.00652077 -0.0740299 0.0 0.0 0.0740299 0.0 0.0 0.0740299 -0.007578299999999996 0.987907 -2.16943e-18 0.0677702 0.000757402 0.0 0.084925 0.953312 -0.0878211 0.0319253 -0.0830256 0.148974 0.0302926 -0.0806486 0.148226 0.00347206 0.00669127 0.0988982 -0.11504 0.00911114 0.00702973 -0.115282 0.00957238 0.00682909 0.067…
3897.0 0.18755 0.928731 -0.213823 0.0 0.0 0.213823 0.0 0.0 0.213823 -0.587649 0.180453 0.686785 0.0 0.0 -0.686785 0.0 0.0 -0.686785 0.1739289 0.9718 -2.16943e-18 -0.617651 0.11763 0.0 0.0999857 0.947584 -0.145026 0.0779291 -0.0867431 0.16361 0.0769633 -0.0846815 0.16166 -0.0211565 0.00262588 0.0118215 0.0398648 -0.0517246 0.001743 0.0448264 -0.0618494 0.0101993 0.0907969 0.98348 -2.16943e-18 -0.0…
3903.0 0.103123 0.950222 -0.116453 0.0 0.0 0.116453 0.0 0.0 0.116453 -0.285058 0.0579523 0.324985 0.0 0.0 -0.324985 0.0 0.0 -0.324985 0.0856879 0.98419 -2.16943e-18 -0.296298 0.0269852 0.0 0.0737694 0.956655 -0.056982 0.01303 -0.0820871 0.136091 0.0139503 -0.0833017 0.136302 -0.00880048 0.00339923 0.0448241 -0.0200974 -0.0335175 0.00879341 -0.0197624 -0.0342499 0.00969475 0.0532641 0.985082 -2.16…
3909.0 0.0945486 0.951921 -0.106687 0.0 0.0 0.106687 0.0 0.0 0.106687 0.044383 -0.00857259 -0.0505017 0.0 0.0 0.0505017 0.0 0.0 0.0505017 0.07678039 0.984958 -2.16943e-18 0.0460825 -0.00374357 0.0 0.0941608 0.948893 -0.135441 0.0788678 -0.0937203 0.160345 0.078902 -0.0937686 0.160359 -0.0127237 0.00318968 0.0242446 -0.0106843 0.000580071 -0.0141396 -0.0106849 0.000581467 -0.0141406 0.084529790000…
3918.0 0.0530046 0.958935 -0.0596126 0.0 0.0 0.0596126 0.0 0.0 0.0596126 0.0534793 -0.00773974 -0.0603702 0.0 0.0 0.0603702 0.0 0.0 0.0603702 0.0337587 0.987435 -2.16943e-18 0.0552371 -0.00187788 0.0 0.112141 0.946313 -0.144238 0.0543772 -0.071958 0.17187 0.0547334 -0.072518 0.172075 0.00591403 -0.00532294 -0.0599941 0.0654254 -0.0165941 0.0111569 0.065367 -0.0164818 0.0111014 0.1003595 0.982385 …
3922.0 0.0877393 0.953209 -0.0989449 0.0 0.0 0.0989449 0.0 0.0 0.0989449 -0.2803 0.0518922 0.318475 0.0 0.0 -0.318475 0.0 0.0 -0.318475 0.06971340000000001 0.985504 -2.16943e-18 -0.290781 0.0213572 0.0 0.118413 0.943184 -0.171963 0.0899972 -0.0964529 0.188469 0.0901461 -0.0966684 0.188527 0.00310827 -0.000290291 0.000221283 -0.00761294 0.00690345 0.000485781 -0.00755253 0.0067771 0.000608637 0.11…
3924.0 -0.0225661 0.966616 0.0252763 0.0 0.0 -0.0252763 0.0 0.0 -0.0252763 0.147504 -0.00868876 -0.165079 0.0 0.0 0.165079 0.0 0.0 0.165079 -0.043931 0.986778 -2.16943e-18 0.150934 0.00769001 0.0 0.10433 0.948403 -0.127586 0.0465251 -0.0743103 0.165425 0.0436592 -0.0694056 0.162795 0.0157833 -0.00406542 -0.0311564 0.00829502 0.01107 0.0117822 0.0133288 0.000756712 0.0206436 0.0907029 0.983103 -2.…
3925.0 0.0145661 0.963652 -0.0163432 0.0 0.0 0.0163432 0.0 0.0 0.0163432 0.119989 -0.0120944 -0.134732 0.0 0.0 0.134732 0.0 0.0 0.134732 -0.005848300000000001 0.987924 -2.16943e-18 0.123342 0.00114536 0.0 0.112272 0.946872 -0.13649 0.0444234 -0.0691985 0.171232 0.0447658 -0.0697265 0.171397 0.0289593 -0.00480945 -0.021944 -0.0391225 0.052289 0.00927433 -0.0385151 0.0510999 0.00997417 0.0989833 0.…
3934.0 0.0858273 0.953561 -0.096773 0.0 0.0 0.096773 0.0 0.0 0.096773 -0.279717 0.0511562 0.317686 0.0 0.0 -0.317686 0.0 0.0 -0.317686 0.06773019 0.985648 -2.16943e-18 -0.290106 0.0206742 0.0 0.0882915 0.950825 -0.117628 0.066092 -0.0923555 0.153944 0.0655919 -0.0916531 0.153741 -0.0108961 0.00549165 0.0578913 -0.0541786 0.0106445 -0.014356 -0.0541945 0.0106749 -0.0143707 0.07636052 0.984471 -2.1…
3939.0 -0.0181713 0.966346 0.0203571 0.0 0.0 -0.0203571 0.0 0.0 -0.0203571 0.0756295 -0.00482841 -0.0846662 0.0 0.0 0.0846662 0.0 0.0 0.0846662 -0.039432999999999996 0.986996 -2.16943e-18 0.0774301 0.00356322 0.0 0.114787 0.946493 -0.135919 0.0375237 -0.0651239 0.173476 0.037625 -0.0652897 0.173544 0.0295442 -0.00610848 -0.0348484 -0.0196053 0.0398175 0.0151866 -0.0195091 0.0396325 0.0152752 0.10…
3947.0 0.0525276 0.959004 -0.0590741 0.0 0.0 0.0590741 0.0 0.0 0.0590741 -0.147999 0.0213377 0.167056 0.0 0.0 -0.167056 0.0 0.0 -0.167056 0.033266000000000004 0.987452 -2.16943e-18 -0.152854 0.00511414 0.0 0.13813 0.938932 -0.189676 0.0768461 -0.084071 0.206954 0.0784837 -0.086654 0.2079 0.029792 -0.00697896 -0.0279745 -0.00488681 -0.0037523 0.0365981 -0.00465987 -0.00419106 0.0368074 0.1306986 0…
3948.0 0.0243445 0.962612 -0.0273294 0.0 0.0 0.0273294 0.0 0.0 0.0273294 0.138809 -0.0155336 -0.156047 0.0 0.0 0.156047 0.0 0.0 0.156047 0.004209400000000002 0.987962 -2.16943e-18 0.142861 -0.00024292 0.0 0.134352 0.941493 -0.167064 0.0455152 -0.0611879 0.192689 0.0483258 -0.0656243 0.194436 0.0434394 -0.0109347 -0.0594351 0.0085867 0.00310429 0.0460276 -0.00216473 0.0235715 0.0378871 0.122733100…
3951.0 0.0481279 0.959628 -0.0541097 0.0 0.0 0.0541097 0.0 0.0 0.0541097 0.147118 -0.0204657 -0.165945 0.0 0.0 0.165945 0.0 0.0 0.165945 0.0287233 0.987593 -2.16943e-18 0.151861 -0.00432628 0.0 0.0926947 0.949087 -0.134028 0.0783291 -0.0936732 0.159424 0.0782212 -0.0935207 0.159379 -0.0132642 0.00329531 0.0249962 -0.0109463 0.000798989 -0.0148491 -0.0109365 0.000780063 -0.01484 0.08293741 0.98405…
3954.0 0.0472289 0.959752 -0.0530957 0.0 0.0 0.0530957 0.0 0.0 0.0530957 0.139396 -0.0192474 -0.157213 0.0 0.0 0.157213 0.0 0.0 0.157213 0.027795300000000002 0.987618 -2.16943e-18 0.143874 -0.00395274 0.0 0.103295 0.949089 -0.121742 0.0397509 -0.0694233 0.157347 0.0407099 -0.070864 0.161958 0.0048524 -0.00643318 -0.0778614 0.0637398 0.0245475 -0.000468449 0.0900921 -0.0245291 0.0122292 0.0888765 …
3958.0 0.0305617 0.961894 -0.0343215 0.0 0.0 0.0343215 0.0 0.0 0.0343215 -0.0859036 0.0102218 0.0966495 0.0 0.0 -0.0966495 0.0 0.0 -0.0966495 0.010610599999999998 0.987929 -2.16943e-18 -0.0884794 0.000769127 0.0 0.192445 0.924387 -0.24313 0.0300866 -0.0197308 0.236302 0.0367456 -0.0285174 0.237439 0.110558 -0.0370371 -0.262484 0.120133 0.0461799 0.0548225 0.128203 0.0305233 0.0638049 0.183647 0.9…
3960.0 0.0326937 0.961638 -0.0367205 0.0 0.0 0.0367205 0.0 0.0 0.0367205 -0.0939467 0.0114075 0.105729 0.0 0.0 -0.105729 0.0 0.0 -0.105729 0.0128068 0.987907 -2.16943e-18 -0.0967893 0.00107358 0.0 0.120518 0.943036 -0.171212 0.0770724 -0.0807042 0.184893 0.07703 -0.0806339 0.184868 0.000286482 -0.00522313 -0.0581885 0.0945011 -0.0634513 0.027148 0.0946118 -0.0636622 0.0272342 0.1124423 0.981175 -…
3970.0 0.0770302 0.955124 -0.0867907 0.0 0.0 0.0867907 0.0 0.0 0.0867907 -0.141515 0.0244238 0.16044 0.0 0.0 -0.16044 0.0 0.0 -0.16044 0.05861140000000001 0.986252 -2.16943e-18 -0.146608 0.00897802 0.0 0.0916076 0.954988 -0.049838 -0.0119455 -0.0932052 0.165043 -0.00965921 -0.0964692 0.166022 0.0491342 -0.00207787 0.0589699 -0.114221 -0.0177278 0.0729573 -0.113661 -0.0188098 0.0734707 0.06721804 …
3974.0 -0.0380576 0.967394 0.0426056 0.0 0.0 -0.0426056 0.0 0.0 -0.0426056 0.254165 -0.0105559 -0.284201 0.0 0.0 0.284201 0.0 0.0 0.284201 -0.059768 0.985833 -2.16943e-18 0.259581 0.0177399 0.0 0.096653 0.951996 -0.0839457 0.025037 -0.103592 0.172411 0.0249511 -0.103472 0.172376 -0.00913726 -0.0228956 -0.424629 0.326631 0.270621 -0.171769 0.326467 0.270936 -0.171915 0.07775094 0.983037 -2.16943e-…
3975.0 0.0217232 0.962901 -0.0243831 0.0 0.0 0.0243831 0.0 0.0 0.0243831 -0.04388 0.0047796 0.0493132 0.0 0.0 -0.0493132 0.0 0.0 -0.0493132 0.0015121000000000023 0.987963 -2.16943e-18 -0.0451462 -5.62477e-05 0.0 0.111004 0.945862 -0.150047 0.0654243 -0.0799516 0.174625 0.0655627 -0.0801641 0.174699 0.0192845 -0.00302967 -0.00048062 -0.00701016 -0.0309501 0.0384379 -0.0070461 -0.0308813 0.038406 0…
3977.0 -0.00171333 0.965143 0.00192074 0.0 0.0 -0.00192074 0.0 0.0 -0.00192074 0.0173495 -0.00142922 -0.0194487 0.0 0.0 0.0194487 0.0 0.0 0.0194487 -0.0225659 0.987616 -2.16943e-18 0.0177985 0.000490469 0.0 0.113893 0.945522 -0.149346 0.0582013 -0.0753987 0.176594 0.0587049 -0.0761951 0.176887 0.0103943 -0.00415906 -0.0395499 0.0249501 0.00876399 0.00581746 0.0249435 0.00877406 0.0058314 0.102690…
3980.0 -0.0923381 0.968 0.103262 0.0 0.0 -0.103262 0.0 0.0 -0.103262 0.332892 0.006375 -0.371979 0.0 0.0 0.371979 0.0 0.0 0.371979 -0.11502 0.98037 -2.16943e-18 0.337722 0.0437718 0.0 0.121819 0.943027 -0.167333 0.0725269 -0.0839383 0.188797 0.0693161 -0.0787644 0.186543 0.00225576 -0.00374793 -0.0537262 0.0374046 0.0329568 -0.0166501 0.0294063 0.047831 -0.0203211 0.112755 0.980934 -2.16943e-18 0…
3985.0 0.0579041 0.958213 -0.0651456 0.0 0.0 0.0651456 0.0 0.0 0.0651456 -0.245853 0.0369708 0.277759 0.0 0.0 -0.277759 0.0 0.0 -0.277759 0.0388208 0.987249 -2.16943e-18 -0.25409 0.010046 0.0 0.0945555 0.9565 -0.018818 -0.0368774 -0.112532 0.17823 -0.0375093 -0.111214 0.176913 0.0218411 -0.0192288 -0.29733 0.234098 0.116015 -0.0524817 0.237043 0.109664 -0.0452534 0.0651927 0.981705 -2.16943e-18 0…
3986.0 0.0266769 0.962348 -0.0299519 0.0 0.0 0.0299519 0.0 0.0 0.0299519 0.0690334 -0.00790865 -0.0776294 0.0 0.0 0.0776294 0.0 0.0 0.0776294 0.0066102999999999995 0.987955 -2.16943e-18 0.0710691 -0.000307224 0.0 0.045542 0.955938 -0.0971898 0.0850363 -0.0737273 0.095936 0.0843262 -0.0727977 0.0956664 -0.0803194 0.00592538 0.0842069 0.202333 -0.375316 0.088761 0.206342 -0.383074 0.0928111 0.03612…
3990.0 0.0262603 0.962396 -0.0294833 0.0 0.0 0.0294833 0.0 0.0 0.0294833 0.087413 -0.00997277 -0.0982923 0.0 0.0 0.0982923 0.0 0.0 0.0982923 0.006181300000000001 0.987957 -2.16943e-18 0.0899861 -0.000346837 0.0 0.0884711 0.950131 -0.126183 0.0737499 -0.0914978 0.153982 0.0736348 -0.0913342 0.153934 -0.016454 0.00343859 0.0234958 -0.00485474 -0.000409644 -0.0182315 -0.00482301 -0.000470299 -0.0182…
3991.0 0.0245173 0.962593 -0.0275237 0.0 0.0 0.0275237 0.0 0.0 0.0275237 -0.0501168 0.00561825 0.0563418 0.0 0.0 -0.0563418 0.0 0.0 -0.0563418 0.004387299999999997 0.987962 -2.16943e-18 -0.0515809 9.77293e-05 0.0 0.0936983 0.949317 -0.130463 0.0639287 -0.0786706 0.155189 0.0655027 -0.0810079 0.155947 0.0564927 0.00165012 0.117742 -0.176819 -0.0345554 0.094038 -0.176534 -0.0351156 0.094343 0.08250…
3999.0 -0.077822 0.968161 0.0870428 0.0 0.0 -0.0870428 0.0 0.0 -0.0870428 0.313488 0.000918314 -0.350234 0.0 0.0 0.350234 0.0 0.0 0.350234 -0.10028 0.982159 -2.16943e-18 0.318607 0.0360507 0.0 0.085196 0.954055 -0.0773239 0.0210104 -0.0833291 0.149693 0.0206322 -0.0827696 0.149516 0.0134226 0.00422635 0.0918674 -0.0900031 -0.0481538 0.0462973 -0.0897087 -0.0487162 0.046543 0.06626632 0.984392 -2.…
4004.0 0.00241131 0.964793 -0.00270387 0.0 0.0 0.00270387 0.0 0.0 0.00270387 0.0886113 -0.00771238 -0.0993718 0.0 0.0 0.0993718 0.0 0.0 0.0993718 -0.0183334 0.987723 -2.16943e-18 0.0909511 0.00208543 0.0 0.126363 0.941241 -0.181272 0.0855068 -0.0908517 0.196669 0.0834662 -0.0877175 0.195574 0.012968 -0.00426101 -0.0266132 0.0237648 -0.0218954 0.0247354 0.024042 -0.0224273 0.0249965 0.1193614 0.98…
4019.0 0.0613422 0.957689 -0.0690311 0.0 0.0 0.0690311 0.0 0.0 0.0690311 0.034722 -0.00535945 -0.0392512 0.0 0.0 0.0392512 0.0 0.0 0.0392512 0.0423749 0.987102 -2.16943e-18 0.0359007 -0.00155914 0.0 0.113759 0.945193 -0.1561 0.0641036 -0.0710585 0.173094 0.0672411 -0.0759788 0.174881 0.012431 -0.00672818 -0.0522184 0.0928691 -0.100997 0.060415 0.0893177 -0.0941745 0.0571193 0.1038503 0.982155 -2.…
4028.0 0.0650003 0.957116 -0.0731676 0.0 0.0 0.0731676 0.0 0.0 0.0731676 0.0250621 -0.00397463 -0.0283496 0.0 0.0 0.0283496 0.0 0.0 0.0283496 0.046158000000000005 0.98693 -2.16943e-18 0.0259248 -0.00123336 0.0 0.090293 0.951789 -0.102394 0.0363384 -0.0742145 0.149631 0.0353154 -0.0719192 0.147438 -0.0235825 0.0010498 -0.0244354 0.0549164 -0.000697604 -0.0256089 0.0560377 -0.00299888 -0.023621 0.0…
4030.0 0.0536285 0.958845 -0.0603169 0.0 0.0 0.0603169 0.0 0.0 0.0603169 0.00918787 -0.00133631 -0.0103728 0.0 0.0 0.0103728 0.0 0.0 0.0103728 0.0344032 0.987413 -2.16943e-18 0.00949059 -0.000329341 0.0 0.194648 0.924382 -0.241837 0.0302979 -0.0222087 0.236526 0.0305071 -0.0228881 0.23731 0.129892 -0.0381376 -0.312016 0.113553 0.120572 -0.00409304 0.11647 0.114981 -0.0014944 0.185453 0.969251 -2.…
4037.0 0.133707 0.943444 -0.151452 0.0 0.0 0.151452 0.0 0.0 0.151452 -0.348006 0.0835291 0.399839 0.0 0.0 -0.399839 0.0 0.0 -0.399839 0.1175404 0.980726 -2.16943e-18 -0.363159 0.0459366 0.0 0.0872907 0.951472 -0.111153 0.059095 -0.0892679 0.151378 0.0590496 -0.089204 0.151359 -0.0114413 0.00566136 0.0588552 -0.0572714 0.0158254 -0.01741 -0.057273 0.0158282 -0.0174096 0.07433601000000001 0.984593 …
4049.0 0.0529815 0.958939 -0.0595865 0.0 0.0 0.0595865 0.0 0.0 0.0595865 -0.204494 0.0295898 0.230843 0.0 0.0 -0.230843 0.0 0.0 -0.230843 0.033734900000000005 0.987436 -2.16943e-18 -0.211215 0.00717509 0.0 0.143012 0.937902 -0.194458 0.0766039 -0.0837976 0.211588 0.0793413 -0.0879337 0.213101 0.0316678 -0.00762821 -0.0353157 -0.00852594 0.0139133 0.0293603 -0.0105715 0.0177747 0.0281079 0.1357969…
4054.0 0.0768287 0.955159 -0.0865623 0.0 0.0 0.0865623 0.0 0.0 0.0865623 0.0833255 -0.0143614 -0.0944648 0.0 0.0 0.0944648 0.0 0.0 0.0944648 0.0584027 0.986265 -2.16943e-18 0.0863221 -0.00526641 0.0 0.0992509 0.947516 -0.145631 0.0824533 -0.0929457 0.166156 0.0821938 -0.0925838 0.166071 -0.00914082 0.00172618 0.0165597 0.0107173 -0.0332754 0.0061109 0.0106962 -0.0332157 0.00596509 0.0904814 0.983…
4062.0 0.0368629 0.961122 -0.041414 0.0 0.0 0.041414 0.0 0.0 0.041414 -0.0418485 0.0052809 0.0471244 0.0 0.0 -0.0471244 0.0 0.0 -0.0471244 0.017103300000000002 0.98785 -2.16943e-18 -0.043137 0.000680974 0.0 0.0844108 0.957571 -0.0168183 -0.0297974 -0.11034 0.164577 -0.0290273 -0.111443 0.164836 -0.00689434 -0.0481412 -0.386744 0.318972 0.175507 0.0723848 0.339276 0.137141 0.0856012 0.0560681 0.98…
4064.0 0.0720463 0.95597 -0.081143 0.0 0.0 0.081143 0.0 0.0 0.081143 -0.0870255 0.0145139 0.0985688 0.0 0.0 -0.0985688 0.0 0.0 -0.0985688 0.053449800000000006 0.986553 -2.16943e-18 -0.0901008 0.005007 0.0 0.121283 0.94239 -0.176025 0.0850301 -0.0889247 0.189974 0.0843018 -0.0878179 0.189592 0.00959745 -0.00374493 -0.0170563 0.0421814 -0.0690677 0.0439203 0.042561 -0.0697987 0.0442888 0.1141318 0.…
4070.0 0.199552 0.924953 -0.227879 0.0 0.0 0.227879 0.0 0.0 0.227879 -0.554023 0.178687 0.650358 0.0 0.0 -0.650358 0.0 0.0 -0.650358 0.186553 0.969303 -2.16943e-18 -0.583267 0.119601 0.0 0.0852745 0.951914 -0.106793 0.0548489 -0.0877112 0.149707 0.053948 -0.0864221 0.149322 -0.0129513 0.00556226 0.056298 -0.0513002 0.0130886 -0.0180864 -0.0512362 0.0129679 -0.0180497 0.07162801 0.984677 -2.16943e…
4071.0 0.0808238 0.954461 -0.0910932 0.0 0.0 0.0910932 0.0 0.0 0.0910932 -0.29865 0.0528675 0.338842 0.0 0.0 -0.338842 0.0 0.0 -0.338842 0.0625424 0.986003 -2.16943e-18 -0.309546 0.0202932 0.0 0.0925702 0.949401 -0.131655 0.0756138 -0.0911885 0.15728 0.0787269 -0.0955806 0.158559 -0.0145199 0.00364807 0.0281618 -0.0128432 0.000870484 -0.0161886 -0.0131403 0.00144383 -0.0164652 0.08258896 0.984175…
4073.0 0.0736201 0.955706 -0.0829259 0.0 0.0 0.0829259 0.0 0.0 0.0829259 0.0133863 -0.00225706 -0.0151664 0.0 0.0 0.0151664 0.0 0.0 0.0151664 0.055079300000000005 0.986461 -2.16943e-18 0.013862 -0.000795122 0.0 0.105625 0.945992 -0.155326 0.086712 -0.0960295 0.174695 0.0864271 -0.0956168 0.174567 -0.00574003 0.00152692 0.0103317 -0.00559176 0.00305871 -0.00779936 -0.0055894 0.00305398 -0.00779628…
4078.0 0.115624 0.947587 -0.130727 0.0 0.0 0.130727 0.0 0.0 0.130727 -0.396272 0.0864698 0.453138 0.0 0.0 -0.453138 0.0 0.0 -0.453138 0.0986928 0.982912 -2.16943e-18 -0.412559 0.0435194 0.0 0.111995 0.946127 -0.148425 0.0568952 -0.0752075 0.17306 0.0647498 -0.0794452 0.173181 -0.00457497 -0.00356459 -0.0622359 0.0635528 0.0163982 -0.0182203 0.0597649 0.0236151 -0.0212021 0.1010177 0.982503 -2.169…
4086.0 -0.0929978 0.967988 0.103999 0.0 0.0 -0.103999 0.0 0.0 -0.103999 0.311035 0.00618581 -0.34756 0.0 0.0 0.34756 0.0 0.0 0.34756 -0.11569 0.980283 -2.16943e-18 0.315522 0.041131 0.0 0.113055 0.945349 -0.153477 0.0693546 -0.0840635 0.17823 0.0695331 -0.0843316 0.17832 0.0141129 -0.0013342 0.00787201 -0.0251216 -0.001026 0.0183132 -0.02505 -0.0011636 0.0183762 0.10316700000000001 0.982088 -2.16…
4093.0 0.132701 0.943685 -0.150297 0.0 0.0 0.150297 0.0 0.0 0.150297 -0.443615 0.105935 0.509547 0.0 0.0 -0.509547 0.0 0.0 -0.509547 0.1164908 0.980859 -2.16943e-18 -0.462871 0.0580059 0.0 0.0927511 0.949403 -0.131409 0.0766228 -0.0932435 0.158078 0.0765783 -0.0931827 0.158065 -0.0140278 0.00360562 0.0292264 -0.0126435 -0.00286629 -0.0137166 -0.0126339 -0.0028848 -0.0137076 0.08269131 0.984161 -2…
4100.0 0.0212536 0.962952 -0.0238553 0.0 0.0 0.0238553 0.0 0.0 0.0238553 -0.0277913 0.00301231 0.0312306 0.0 0.0 -0.0312306 0.0 0.0 -0.0312306 0.0010288999999999993 0.987962 -2.16943e-18 -0.0285916 -5.07118e-05 0.0 0.0846517 0.954979 -0.0622378 0.0112235 -0.0942798 0.155353 0.00705012 -0.0883995 0.153641 0.0384055 0.00579658 0.163649 -0.183438 -0.0757701 0.0955214 -0.182353 -0.0778468 0.0965419 0…
4107.0 0.130155 0.944289 -0.147374 0.0 0.0 0.147374 0.0 0.0 0.147374 -0.341194 0.0804237 0.391633 0.0 0.0 -0.391633 0.0 0.0 -0.391633 0.1138348 0.981188 -2.16943e-18 -0.355886 0.0435425 0.0 0.153006 0.935914 -0.199778 0.067554 -0.0780603 0.220337 0.0670233 -0.0771966 0.220003 0.0597538 -0.0109585 -0.0219908 -0.102506 0.101048 0.0234332 -0.103209 0.102404 0.0227535 0.1448887 0.976669 -2.16943e-18 …
4112.0 0.0388035 0.960875 -0.0435995 0.0 0.0 0.0435995 0.0 0.0 0.0435995 0.100776 -0.0129409 -0.113513 0.0 0.0 0.113513 0.0 0.0 0.113513 0.019103800000000004 0.987816 -2.16943e-18 0.103904 -0.00186742 0.0 0.0887729 0.954553 -0.0635431 0.00617898 -0.090535 0.157955 0.00624033 -0.0906136 0.157976 0.0441549 0.00348773 0.135963 -0.171877 -0.0542006 0.0900935 -0.171752 -0.0544379 0.0901826 0.06720518 …
4114.0 0.0497482 0.959401 -0.0559376 0.0 0.0 0.0559376 0.0 0.0 0.0559376 -0.190353 0.0268348 0.214767 0.0 0.0 -0.214767 0.0 0.0 -0.214767 0.030396000000000006 0.987543 -2.16943e-18 -0.196529 0.00595834 0.0 0.112157 0.945271 -0.157655 0.0728305 -0.079391 0.174265 0.0731013 -0.079809 0.174412 -0.00892664 -0.00340045 -0.0575532 0.0862464 -0.026951 -0.00173191 0.0861153 -0.0266995 -0.00184774 0.10305…
4119.0 0.0392031 0.960823 -0.0440496 0.0 0.0 0.0440496 0.0 0.0 0.0440496 0.106446 -0.0137177 -0.119906 0.0 0.0 0.119906 0.0 0.0 0.119906 0.019515900000000003 0.987808 -2.16943e-18 0.109756 -0.002022 0.0 0.0921587 0.949205 -0.133283 0.0783524 -0.0938403 0.158822 0.0786557 -0.0942679 0.158946 -0.0125659 0.003908 0.0365262 -0.0198854 -0.00736755 -0.00927247 -0.0199322 -0.00727731 -0.0093164 0.082388…
4126.0 0.0320007 0.961722 -0.0359407 0.0 0.0 0.0359407 0.0 0.0 0.0359407 -0.111636 0.0134671 0.125625 0.0 0.0 -0.125625 0.0 0.0 -0.125625 0.012092900000000004 0.987915 -2.16943e-18 -0.115004 0.00118592 0.0 0.09514 0.954437 -0.0537735 -0.00999342 -0.0942269 0.168055 -0.00934817 -0.0951707 0.168346 0.0296672 -0.00776031 -0.0539663 0.0411835 -0.0372822 0.0500101 0.0408626 -0.0366727 0.0497675 0.0710…
4134.0 0.0425777 0.960382 -0.0478519 0.0 0.0 0.0478519 0.0 0.0 0.0478519 -0.170843 0.0226772 0.192542 0.0 0.0 -0.192542 0.0 0.0 -0.192542 0.022996100000000005 0.987738 -2.16943e-18 -0.176229 0.00391697 0.0 0.0926102 0.949127 -0.133938 0.0791337 -0.094424 0.159279 0.0793433 -0.0947175 0.159363 -0.0154761 0.00450349 0.0367173 -0.0243457 0.007691 -0.0200612 -0.0243448 0.00768982 -0.0200634 0.0829431…
4154.0 0.157054 0.937507 -0.178367 0.0 0.0 0.178367 0.0 0.0 0.178367 -0.366071 0.0983558 0.423484 0.0 0.0 -0.423484 0.0 0.0 -0.423484 0.1419416 0.977306 -2.16943e-18 -0.383186 0.0589866 0.0 0.188828 0.927154 -0.24996 0.0509897 -0.0274502 0.219395 0.0514856 -0.0279534 0.21983 0.198855 -0.00899752 -0.159917 -0.590922 1.03274 -0.535729 -0.595668 1.04172 -0.53878 0.18254 0.972135 -2.16943e-18 0.16500…
4160.0 0.0217436 0.962899 -0.024406 0.0 0.0 0.024406 0.0 0.0 0.024406 -0.0136196 0.00148382 0.015306 0.0 0.0 -0.015306 0.0 0.0 -0.015306 0.0015330000000000066 0.987963 -2.16943e-18 -0.0140126 -1.7138e-05 0.0 0.126875 0.941747 -0.174825 0.0751334 -0.0850242 0.194768 0.0749827 -0.0847905 0.194685 0.019869 -0.00435639 -0.0192028 -0.00517643 0.00246347 0.021907 -0.00521911 0.00254525 0.0218713 0.1185…
4163.0 -0.0289753 0.96697 0.0324476 0.0 0.0 -0.0324476 0.0 0.0 -0.0324476 0.0739518 -0.00382418 -0.0827302 0.0 0.0 0.0827302 0.0 0.0 0.0827302 -0.05048699999999999 0.98642 -2.16943e-18 0.0756118 0.00439622 0.0 0.0850682 0.951626 -0.110001 0.0559402 -0.085287 0.14932 0.0550483 -0.0839955 0.148908 -0.00566481 0.00284381 0.0322365 -0.0252221 -0.00468592 -0.00184709 -0.0250528 -0.00502483 -0.00160096…
4195.0 0.0284948 0.962138 -0.0319963 0.0 0.0 0.0319963 0.0 0.0 0.0319963 -0.137214 0.0160039 0.154336 0.0 0.0 -0.154336 0.0 0.0 -0.154336 0.0084819 0.987945 -2.16943e-18 -0.141292 0.000899661 0.0 0.126057 0.941705 -0.178472 0.0842695 -0.0902587 0.194515 0.0833274 -0.0888159 0.194014 0.0168121 -0.00383887 -0.00707949 0.0133954 -0.0510865 0.0447484 0.0137814 -0.0518273 0.0451045 0.1188449 0.980412 …
4199.0 0.0149072 0.963617 -0.0167262 0.0 0.0 0.0167262 0.0 0.0 0.0167262 0.0712577 -0.00721006 -0.0800165 0.0 0.0 0.0800165 0.0 0.0 0.0800165 -0.005497699999999994 0.987928 -2.16943e-18 0.0732523 0.000652166 0.0 0.136523 0.939287 -0.188394 0.0775733 -0.0842627 0.205135 0.0777047 -0.0844691 0.20521 0.0258069 -0.00682824 -0.033132 0.0112872 -0.0149242 0.0367622 0.0113057 -0.0149596 0.0367761 0.1290…
4200.0 0.0995254 0.950945 -0.112353 0.0 0.0 0.112353 0.0 0.0 0.112353 -0.224572 0.0446976 0.255816 0.0 0.0 -0.255816 0.0 0.0 -0.255816 0.08194938 0.984523 -2.16943e-18 -0.23332 0.0202854 0.0 0.108245 0.945887 -0.153658 0.0804292 -0.0926695 0.175949 0.0787082 -0.0901269 0.175128 -0.00328392 0.000799552 -0.00183956 -0.00981562 0.0304745 -0.0188171 -0.0102683 0.0313445 -0.0192367 0.0994533 0.982539 …
4203.0 -0.018143 0.966344 0.0203254 0.0 0.0 -0.0203254 0.0 0.0 -0.0203254 0.0496222 -0.00316961 -0.0555515 0.0 0.0 0.0555515 0.0 0.0 0.0555515 -0.039403999999999995 0.986997 -2.16943e-18 0.0508038 0.0023363 0.0 0.0834501 0.948834 -0.155603 0.07825 -0.0295907 0.112332 0.078051 -0.0292667 0.112786 -0.0891018 -0.0169621 -0.338542 0.610702 -0.272177 0.00301043 0.569204 -0.192731 -0.0330177 0.07677023…
4206.0 0.0560839 0.958484 -0.0630895 0.0 0.0 0.0630895 0.0 0.0 0.0630895 -0.0271508 0.0040258 0.0306648 0.0 0.0 -0.0306648 0.0 0.0 -0.0306648 0.0369398 0.987322 -2.16943e-18 -0.028054 0.00105141 0.0 0.118819 0.94335 -0.168525 0.0815034 -0.0903445 0.187417 0.081358 -0.0901246 0.187343 0.0100528 -0.00252169 -0.0135353 0.00583598 -0.00718124 0.0148806 0.00583833 -0.00718565 0.0148826 0.1108803 0.981…
4207.0 0.0376497 0.961022 -0.0423001 0.0 0.0 0.0423001 0.0 0.0 0.0423001 0.159326 -0.0202489 -0.179433 0.0 0.0 0.179433 0.0 0.0 0.179433 0.017914400000000004 0.987837 -2.16943e-18 0.164248 -0.00273844 0.0 0.0854525 0.952391 -0.101806 0.0485308 -0.0842557 0.147582 0.0497701 -0.0860258 0.148113 -0.00987865 0.00564783 0.0636338 -0.05996 0.00736229 -0.0110356 -0.0599367 0.00731793 -0.0110146 0.071009…
4216.0 0.0522267 0.959048 -0.0587345 0.0 0.0 0.0587345 0.0 0.0 0.0587345 -0.195743 0.0281533 0.220937 0.0 0.0 -0.220937 0.0 0.0 -0.220937 0.0329553 0.987462 -2.16943e-18 -0.202157 0.00669498 0.0 0.085615 0.954144 -0.0770633 0.0222164 -0.0842587 0.149167 0.0207484 -0.0821572 0.148526 0.0125685 0.00581311 0.112641 -0.112682 -0.0454127 0.0453968 -0.1125 -0.0457673 0.0456163 0.06675975 0.984449 -2.16…
4239.0 0.0243196 0.962615 -0.0273014 0.0 0.0 0.0273014 0.0 0.0 0.0273014 -0.0169 0.00189075 0.0189987 0.0 0.0 -0.0189987 0.0 0.0 -0.0189987 0.004183800000000001 0.987963 -2.16943e-18 -0.0173933 2.90892e-05 0.0 0.108741 0.945202 -0.160348 0.0802075 -0.084402 0.174518 0.0816811 -0.0866186 0.175252 -0.00449896 -0.00166846 -0.0199888 0.0543627 -0.0532454 0.0193275 0.0535258 -0.0516432 0.0185969 0.100…
4245.0 0.155974 0.937797 -0.177117 0.0 0.0 0.177117 0.0 0.0 0.177117 -0.418948 0.112001 0.48449 0.0 0.0 -0.48449 0.0 0.0 -0.48449 0.1408106 0.977479 -2.16943e-18 -0.438472 0.0669362 0.0 0.105571 0.946281 -0.153938 0.0850765 -0.0931221 0.172035 0.0850094 -0.093013 0.171998 -0.00684301 0.00126257 0.010244 0.00758785 -0.0196015 0.00176993 0.00776099 -0.0199302 0.00189453 0.0974591 0.982893 -2.16943e…
4249.0 -0.0404417 0.967489 0.0452713 0.0 0.0 -0.0452713 0.0 0.0 -0.0452713 0.220978 -0.00858761 -0.247066 0.0 0.0 0.247066 0.0 0.0 0.247066 -0.06220199999999999 0.985664 -2.16943e-18 0.225621 0.0160234 0.0 0.141359 0.938351 -0.19131 0.0735392 -0.0814988 0.209322 0.0737114 -0.0817738 0.209425 0.0353574 -0.00845038 -0.0338125 -0.00532518 -0.004168 0.0432958 -0.00528718 -0.00424131 0.0433304 0.13359…
4263.0 -0.0620199 0.968067 0.069388 0.0 0.0 -0.069388 0.0 0.0 -0.069388 0.181295 -0.00266986 -0.202567 0.0 0.0 0.202567 0.0 0.0 0.202567 -0.08420499999999999 0.983834 -2.16943e-18 0.184614 0.0175944 0.0 0.121884 0.942515 -0.172581 0.0806128 -0.0895504 0.191506 0.0855183 -0.0968446 0.193958 0.0139398 -0.00163397 -0.00368986 -0.0288144 0.0304401 0.00105618 -0.0318272 0.0361014 -0.000585413 0.114212…
4264.0 0.016226 0.963483 -0.0182072 0.0 0.0 0.0182072 0.0 0.0 0.0182072 0.0169185 -0.00173718 -0.0190009 0.0 0.0 0.0190009 0.0 0.0 0.0190009 -0.004141900000000004 0.987939 -2.16943e-18 0.0173949 0.000129103 0.0 0.0865896 0.951173 -0.114071 0.0624068 -0.0910259 0.152741 0.0617323 -0.0900729 0.152464 -0.0115602 0.00566498 0.0584312 -0.0566603 0.0158358 -0.0176052 -0.0567166 0.0159439 -0.0176577 0.0…
4275.0 0.0407936 0.960617 -0.0458415 0.0 0.0 0.0458415 0.0 0.0 0.0458415 -0.20257 0.0264742 0.228239 0.0 0.0 -0.228239 0.0 0.0 -0.228239 0.021156 0.987777 -2.16943e-18 -0.20891 0.00422317 0.0 0.118504 0.945578 -0.14642 0.044696 -0.0609401 0.172713 0.0449209 -0.0613072 0.172854 -0.0123497 -0.0113048 -0.175732 0.223015 -0.0391888 -0.00808144 0.222869 -0.0389093 -0.0082096 0.10590480000000001 0.9819…
4289.0 0.0788055 0.954816 -0.0888038 0.0 0.0 0.0888038 0.0 0.0 0.0888038 -0.284051 0.0496128 0.322149 0.0 0.0 -0.322149 0.0 0.0 -0.322149 0.0604508 0.986137 -2.16943e-18 -0.29434 0.0186196 0.0 0.109589 0.947794 -0.130103 0.0435235 -0.0718131 0.168444 0.0422103 -0.0697513 0.167696 0.0283232 -0.00585589 -0.0316485 -0.00423853 0.00668503 0.0291813 -0.00473258 0.00763435 0.0287392 0.0957939 0.982752 …
4295.0 0.0792478 0.954739 -0.0893054 0.0 0.0 0.0893054 0.0 0.0 0.0893054 -0.255086 0.0446856 0.289325 0.0 0.0 -0.289325 0.0 0.0 -0.289325 0.060909200000000004 0.986108 -2.16943e-18 -0.26434 0.016855 0.0 0.102058 0.947456 -0.142875 0.072115 -0.0857203 0.1661 0.0727794 -0.0867653 0.166564 -0.0182433 0.00226337 -0.0176977 -0.00029479 0.0795172 -0.0589108 -0.000421012 0.0798517 -0.0596253 0.092106000…
4297.0 0.0713474 0.956086 -0.0803515 0.0 0.0 0.0803515 0.0 0.0 0.0803515 0.0497239 -0.00825237 -0.056312 0.0 0.0 0.056312 0.0 0.0 0.056312 0.0527262 0.986593 -2.16943e-18 0.0514765 -0.00281974 0.0 0.136262 0.93909 -0.189929 0.0826054 -0.0905985 0.207973 0.0833697 -0.091785 0.208395 0.0291677 -0.00484667 -0.00428074 -0.0366281 0.0103908 0.0305116 -0.0364117 0.00997345 0.0307126 0.129339 0.978795 -…
4299.0 0.120068 0.946605 -0.135811 0.0 0.0 0.135811 0.0 0.0 0.135811 -0.374745 0.0837705 0.429002 0.0 0.0 -0.429002 0.0 0.0 -0.429002 0.1033207 0.982412 -2.16943e-18 -0.39037 0.0431868 0.0 0.0910577 0.950026 -0.12491 0.0722049 -0.0943995 0.157156 0.0718131 -0.0938475 0.156996 -0.0152678 0.00572093 0.0548572 -0.0433995 0.00647403 -0.0179309 -0.0433612 0.0064008 -0.017901 0.08012474 0.984266 -2.169…
4300.0 0.0376593 0.961021 -0.0423109 0.0 0.0 0.0423109 0.0 0.0 0.0423109 0.0115245 -0.00146479 -0.0129789 0.0 0.0 0.0129789 0.0 0.0 0.0129789 0.0179242 0.987836 -2.16943e-18 0.0118805 -0.000198207 0.0 0.0947742 0.948688 -0.136464 0.0732255 -0.0859615 0.159135 0.0742784 -0.0875052 0.159617 -0.00535844 -0.000154837 -0.000852584 0.0321362 -0.0477314 0.0171526 0.0314566 -0.0464339 0.01659 0.08474716 …
4302.0 0.040919 0.960601 -0.0459827 0.0 0.0 0.0459827 0.0 0.0 0.0459827 -0.107093 0.0140115 0.120665 0.0 0.0 -0.120665 0.0 0.0 -0.120665 0.0212853 0.987774 -2.16943e-18 -0.110446 0.0022483 0.0 0.156966 0.934981 -0.201282 0.0592158 -0.070795 0.222914 0.0595245 -0.0713078 0.223119 0.0681299 -0.0146196 -0.0364604 -0.0759631 0.0593629 0.0530431 -0.0755501 0.0585689 0.0534199 0.148098 0.975987 -2.1694…
4305.0 0.0739233 0.955655 -0.0832694 0.0 0.0 0.0832694 0.0 0.0 0.0832694 0.0896613 -0.0151495 -0.10159 0.0 0.0 0.10159 0.0 0.0 0.10159 0.055393300000000006 0.986443 -2.16943e-18 0.0928517 -0.00535795 0.0 0.134492 0.939647 -0.188559 0.0825732 -0.0873528 0.203392 0.0826114 -0.0874151 0.203415 0.0219598 -0.00592033 -0.0251187 0.019337 -0.0377914 0.0435571 0.0192781 -0.0376796 0.0435135 0.1275968 0.9…
4320.0 0.0141565 0.963693 -0.0158833 0.0 0.0 0.0158833 0.0 0.0 0.0158833 -0.00401092 0.000402421 0.00450354 0.0 0.0 -0.00450354 0.0 0.0 -0.00450354 -0.0062692999999999915 0.98792 -2.16943e-18 -0.0041228 -4.01808e-05 0.0 0.153084 0.935485 -0.20131 0.0656802 -0.0758512 0.22153 0.0655947 -0.0757137 0.221481 0.0637984 -0.0116064 -0.0228288 -0.119436 0.125777 0.0164704 -0.119625 0.126141 0.0162992 0.1…
4333.0 0.039663 0.960764 -0.0445677 0.0 0.0 0.0445677 0.0 0.0 0.0445677 -0.199031 0.0257538 0.224213 0.0 0.0 -0.224213 0.0 0.0 -0.224213 0.01999 0.9878 -2.16943e-18 -0.205231 0.00388726 0.0 0.0831395 0.954702 -0.0717306 0.019147 -0.0848951 0.147535 0.0194977 -0.0854055 0.147691 0.0125032 0.00673737 0.134412 -0.116516 -0.0830425 0.0651193 -0.116883 -0.082341 0.0648085 0.0637626 0.984523 -2.16943e-…
4334.0 0.0309568 0.961847 -0.034766 0.0 0.0 0.034766 0.0 0.0 0.034766 -0.0430929 0.00514713 0.0484861 0.0 0.0 -0.0484861 0.0 0.0 -0.0484861 0.011017600000000002 0.987926 -2.16943e-18 -0.0443872 0.000405579 0.0 0.0999979 0.947156 -0.147678 0.0841793 -0.0954117 0.168962 0.0827011 -0.0932829 0.168311 -0.00926604 0.00221163 0.0144836 -0.00557969 0.00276685 -0.0116717 -0.00552309 0.00265719 -0.0116174…
4348.0 0.138983 0.942161 -0.157519 0.0 0.0 0.157519 0.0 0.0 0.157519 -0.361535 0.0890997 0.415997 0.0 0.0 -0.415997 0.0 0.0 -0.415997 0.12304860000000001 0.980013 -2.16943e-18 -0.377538 0.0500843 0.0 0.200331 0.924952 -0.250197 0.0344444 -0.0213503 0.227552 0.0371186 -0.0265355 0.230189 0.154426 -0.0199158 -0.148598 -0.116144 0.183966 -0.0757034 -0.126646 0.203991 -0.0836267 0.192164 0.970363 -2.…
4352.0 0.00948031 0.96415 -0.0106341 0.0 0.0 0.0106341 0.0 0.0 0.0106341 0.11454 -0.0108849 -0.128542 0.0 0.0 0.128542 0.0 0.0 0.128542 -0.011074600000000004 0.987861 -2.16943e-18 0.117667 0.00176453 0.0 0.120472 0.944958 -0.147838 0.0443406 -0.0651531 0.17863 0.045009 -0.0662493 0.179073 0.0116569 -0.00953227 -0.105912 0.111385 -0.0243863 0.01934 0.11101 -0.0236496 0.0188866 0.1077435 0.981473 -…
4353.0 0.090491 0.952695 -0.102072 0.0 0.0 0.102072 0.0 0.0 0.102072 -0.251828 0.0474362 0.286293 0.0 0.0 -0.286293 0.0 0.0 -0.286293 0.07256852 0.98529 -2.16943e-18 -0.261336 0.0200164 0.0 0.186231 0.927181 -0.249542 0.0600977 -0.0414018 0.225759 0.0629671 -0.0453308 0.227783 0.161908 -0.0116941 -0.08252 -0.468377 0.709691 -0.305449 -0.511132 0.790998 -0.335938 0.18072 0.971977 -2.16943e-18 0.12…
4354.0 0.00846792 0.964246 -0.00949803 0.0 0.0 0.00949803 0.0 0.0 0.00949803 0.0200601 -0.00188336 -0.02251 0.0 0.0 0.02251 0.0 0.0 0.02251 -0.012114600000000003 0.987845 -2.16943e-18 0.0206052 0.000332411 0.0 0.10537 0.948159 -0.130596 0.0468864 -0.0702911 0.164052 0.0468497 -0.070232 0.164031 -0.00574669 -0.00703563 -0.104074 0.131542 -0.0256145 -0.00186094 0.131588 -0.0257016 -0.00182256 0.092…
4361.0 0.0150779 0.9636 -0.0169179 0.0 0.0 0.0169179 0.0 0.0 0.0169179 0.0986522 -0.010001 -0.11078 0.0 0.0 0.11078 0.0 0.0 0.11078 -0.005322199999999999 0.987929 -2.16943e-18 0.101416 0.000883467 0.0 0.139996 0.939706 -0.178176 0.0530607 -0.0661483 0.201315 0.0515045 -0.064901 0.200897 0.0487226 -0.011706 -0.0511212 -0.0104779 0.00977282 0.0518186 -0.00818419 0.00543262 0.0532883 0.1294481 0.978…
4367.0 0.06469 0.957165 -0.0728167 0.0 0.0 0.0728167 0.0 0.0 0.0728167 0.00304884 -0.000482422 -0.00344858 0.0 0.0 0.00344858 0.0 0.0 0.00344858 0.045837100000000006 0.986945 -2.16943e-18 0.00315366 -0.000148925 0.0 0.128051 0.941466 -0.177573 0.0787607 -0.0871214 0.195984 0.0783367 -0.0864638 0.195751 0.0170706 -0.00434758 -0.0254414 0.00316854 0.00578007 0.0164916 0.00311505 0.00588358 0.016439…
4369.0 0.0398852 0.960735 -0.044818 0.0 0.0 0.044818 0.0 0.0 0.044818 0.026626 -0.00345207 -0.0299958 0.0 0.0 0.0299958 0.0 0.0 0.0299958 0.0202192 0.987795 -2.16943e-18 0.0274561 -0.00052692 0.0 0.0848291 0.951877 -0.107171 0.055092 -0.0876453 0.149776 0.0542686 -0.0864669 0.149424 -0.012093 0.00589097 0.0585965 -0.0630482 0.0289794 -0.0245265 -0.0631245 0.0291283 -0.0246183 0.07123321 0.984671 …
4375.0 0.0577821 0.958231 -0.0650078 0.0 0.0 0.0650078 0.0 0.0 0.0650078 -0.0197592 0.00296855 0.0223229 0.0 0.0 -0.0223229 0.0 0.0 -0.0223229 0.038694700000000005 0.987254 -2.16943e-18 -0.0204208 0.000804563 0.0 0.117408 0.943689 -0.167031 0.0826695 -0.0914685 0.185881 0.0824221 -0.0910964 0.185756 0.00846362 -0.00201759 -0.00921785 0.00479015 -0.0102792 0.0147071 0.00480112 -0.0103001 0.0147166…
4380.0 0.133851 0.94341 -0.151618 0.0 0.0 0.151618 0.0 0.0 0.151618 -0.324939 0.0780494 0.373351 0.0 0.0 -0.373351 0.0 0.0 -0.373351 0.1176905 0.980707 -2.16943e-18 -0.339094 0.0429495 0.0 0.115447 0.944177 -0.164673 0.0855226 -0.0952585 0.18446 0.0840823 -0.0931216 0.183763 0.00503344 -0.000269616 0.00399696 -0.0138816 0.00669483 0.00318793 -0.0140263 0.00697336 0.00305486 0.1076671 0.981721 -2.…
4392.0 0.0511357 0.959204 -0.0575032 0.0 0.0 0.0575032 0.0 0.0 0.0575032 -0.0147937 0.00210916 0.0166949 0.0 0.0 -0.0166949 0.0 0.0 -0.0166949 0.031828600000000005 0.987499 -2.16943e-18 -0.0152764 0.000487088 0.0 0.0983483 0.947511 -0.147057 0.0834908 -0.0907601 0.164382 0.0832325 -0.0903952 0.164271 -0.0192734 0.00335871 0.0243149 0.0188874 -0.0411216 -0.00210804 0.018896 -0.0411415 -0.00207226 …
4402.0 0.035506 0.961292 -0.0398861 0.0 0.0 0.0398861 0.0 0.0 0.0398861 -0.0876363 0.0109229 0.0986659 0.0 0.0 -0.0986659 0.0 0.0 -0.0986659 0.015704700000000002 0.987871 -2.16943e-18 -0.0903196 0.00128778 0.0 0.10854 0.945875 -0.153282 0.0717597 -0.0808136 0.172382 0.0724429 -0.0818583 0.172746 -0.0146346 -0.00152358 -0.0558739 0.0542451 0.0448088 -0.0431697 0.0544981 0.0443231 -0.0429346 0.0991…
4404.0 0.111967 0.948377 -0.126547 0.0 0.0 0.126547 0.0 0.0 0.126547 -0.311379 0.0665829 0.35574 0.0 0.0 -0.35574 0.0 0.0 -0.35574 0.094886 0.983306 -2.16943e-18 -0.324023 0.0328111 0.0 0.178121 0.931828 -0.222927 0.0394905 -0.0361056 0.205608 0.0428798 -0.0423232 0.21135 0.104355 0.0150743 -0.109778 0.00535 0.0125266 -0.174875 0.0467369 -0.0667153 -0.139725 0.1688961 0.974845 -2.16943e-18 0.1114…
4410.0 0.0326653 0.961641 -0.0366886 0.0 0.0 0.0366886 0.0 0.0 0.0366886 0.161194 -0.0195679 -0.18141 0.0 0.0 0.18141 0.0 0.0 0.18141 0.0127776 0.987908 -2.16943e-18 0.166071 -0.00183676 0.0 0.106079 0.945801 -0.15669 0.0873013 -0.0960573 0.175496 0.0871158 -0.0957855 0.175406 -0.00587407 0.00156096 0.0108855 -0.0051734 0.00143033 -0.00713698 -0.00514472 0.00137119 -0.00708436 0.0982557 0.982638 …
4416.0 -0.046612 0.967708 0.0521692 0.0 0.0 -0.0521692 0.0 0.0 -0.0521692 0.251089 -0.0080236 -0.280663 0.0 0.0 0.280663 0.0 0.0 0.280663 -0.06849999999999999 0.985195 -2.16943e-18 0.25617 0.0199699 0.0 0.0650486 0.953273 -0.118033 0.0706699 -0.0470452 0.0986102 0.0781655 -0.0614732 0.111056 -0.104828 0.00843713 -0.0946836 -0.101273 0.635981 -0.44919 -0.121782 0.67393 -0.455427 0.0556366 0.9867 -…
4425.0 0.0395148 0.960783 -0.0444008 0.0 0.0 0.0444008 0.0 0.0 0.0444008 -0.148445 0.019183 0.167224 0.0 0.0 -0.167224 0.0 0.0 -0.167224 0.019837200000000006 0.987803 -2.16943e-18 -0.153066 0.00287366 0.0 0.105303 0.946208 -0.153841 0.0849431 -0.0942255 0.173174 0.0862589 -0.0961328 0.173766 -0.00596352 0.00138994 0.008528 -0.00258617 0.00149266 -0.00743417 -0.00261937 0.00155686 -0.00746534 0.09…
4429.0 0.0846537 0.953775 -0.0954402 0.0 0.0 0.0954402 0.0 0.0 0.0954402 -0.284374 0.0516162 0.322897 0.0 0.0 -0.322897 0.0 0.0 -0.322897 0.06651301 0.985734 -2.16943e-18 -0.294892 0.0206203 0.0 0.128507 0.941267 -0.18052 0.0838899 -0.0899754 0.196656 0.0854061 -0.092294 0.197459 0.0189663 -0.00383822 -0.00810856 -0.00206487 -0.024233 0.0344045 -0.00223496 -0.0239079 0.0342478 0.1214306 0.980144 …
4430.0 0.0695108 0.956389 -0.0782719 0.0 0.0 0.0782719 0.0 0.0 0.0782719 -0.11051 0.0181046 0.125109 0.0 0.0 -0.125109 0.0 0.0 -0.125109 0.050825 0.986696 -2.16943e-18 -0.114378 0.00602677 0.0 0.114253 0.944618 -0.159952 0.0750948 -0.0858748 0.180783 0.0751753 -0.0859912 0.180822 0.0132059 -0.00262337 -0.00233648 0.00841337 -0.0425931 0.036513 0.00848597 -0.0427304 0.0365598 0.1053036 0.981847 -2…
4432.0 0.0575262 0.958269 -0.0647187 0.0 0.0 0.0647187 0.0 0.0 0.0647187 0.0935763 -0.0140309 -0.105713 0.0 0.0 0.105713 0.0 0.0 0.105713 0.038430200000000005 0.987264 -2.16943e-18 0.0967066 -0.00378215 0.0 0.133402 0.93973 -0.187615 0.0848761 -0.0923223 0.205112 0.0846354 -0.0919521 0.204982 0.0256999 -0.00432679 -0.00566043 -0.0297136 0.00812519 0.0272444 -0.0297792 0.00825142 0.0271854 0.12658…
4433.0 0.136508 0.942767 -0.154672 0.0 0.0 0.154672 0.0 0.0 0.154672 -0.459098 0.111758 0.527887 0.0 0.0 -0.527887 0.0 0.0 -0.527887 0.1204643 0.980352 -2.16943e-18 -0.479263 0.0621913 0.0 0.0886705 0.950885 -0.1175 0.0641936 -0.08881 0.151882 0.0634805 -0.0877423 0.151462 -0.0147329 0.0043618 0.0406093 -0.019749 -0.0113736 -0.00775372 -0.0190972 -0.0126973 -0.00668458 0.07660148 0.984522 -2.1694…
4437.0 0.0508166 0.959249 -0.0571431 0.0 0.0 0.0571431 0.0 0.0 0.0571431 0.0957078 -0.01361 -0.108002 0.0 0.0 0.108002 0.0 0.0 0.108002 0.0314991 0.987509 -2.16943e-18 0.0988265 -0.00311546 0.0 0.0842792 0.9534 -0.0883855 0.0329522 -0.0814735 0.14696 0.0333817 -0.0820973 0.147153 0.00411106 0.00628052 0.0908504 -0.114535 0.0232857 0.000393353 -0.114424 0.0230709 0.000503399 0.0673895 0.984654 -2.…
4452.0 0.0680961 0.95662 -0.0766705 0.0 0.0 0.0766705 0.0 0.0 0.0766705 -0.131291 0.0212933 0.148596 0.0 0.0 -0.148596 0.0 0.0 -0.148596 0.049361 0.986772 -2.16943e-18 -0.135863 0.00694067 0.0 0.133741 0.940945 -0.174733 0.0619929 -0.0745202 0.197321 0.059337 -0.0704532 0.195785 0.0306162 -0.00856724 -0.0506318 0.018304 -0.00374188 0.0360025 0.0193177 -0.00565945 0.036683 0.12391940000000001 0.97…
4455.0 0.0652734 0.957073 -0.0734766 0.0 0.0 0.0734766 0.0 0.0 0.0734766 -0.237157 0.0376861 0.268279 0.0 0.0 -0.268279 0.0 0.0 -0.268279 0.0464405 0.986916 -2.16943e-18 -0.245329 0.0117474 0.0 0.0915819 0.949687 -0.129309 0.0751406 -0.092237 0.156456 0.077076 -0.0949575 0.157242 -0.0136192 0.00384127 0.0339268 -0.0168276 -0.00546146 -0.0116371 -0.0171028 -0.00493139 -0.011892 0.08136864 0.984268…
4460.0 0.0324758 0.961664 -0.0364753 0.0 0.0 0.0364753 0.0 0.0 0.0364753 -0.113786 0.0137883 0.128053 0.0 0.0 -0.128053 0.0 0.0 -0.128053 0.012582300000000005 0.98791 -2.16943e-18 -0.117226 0.00127152 0.0 0.125057 0.941754 -0.176748 0.0833162 -0.092596 0.196078 0.083375 -0.0926791 0.196106 0.0162758 -0.00236706 -0.00679957 -0.0293147 0.0320903 0.00402311 -0.0291902 0.0318534 0.00411628 0.117606 0…
4461.0 0.0218179 0.962891 -0.0244895 0.0 0.0 0.0244895 0.0 0.0 0.0244895 0.0330321 -0.00360156 -0.0371226 0.0 0.0 0.0371226 0.0 0.0 0.0371226 0.0016094999999999998 0.987963 -2.16943e-18 0.0339857 3.87258e-05 0.0 0.178682 0.929095 -0.22129 0.0390012 -0.0439586 0.229819 0.0344799 -0.0353423 0.226258 0.0771899 -0.0290677 -0.206914 0.126458 -0.0033496 0.0744106 0.139891 -0.0290716 0.0859351 0.1687965…
4465.0 0.053426 0.958874 -0.0600883 0.0 0.0 0.0600883 0.0 0.0 0.0600883 -0.0353429 0.00513213 0.0398996 0.0 0.0 -0.0398996 0.0 0.0 -0.0398996 0.034194 0.98742 -2.16943e-18 -0.0365065 0.00125849 0.0 0.202371 0.924001 -0.257086 0.039827 -0.0252714 0.23158 0.0413083 -0.0277566 0.232922 0.166361 -0.021728 -0.120219 -0.30718 0.463276 -0.183279 -0.300934 0.451145 -0.17603 0.195056 0.969876 -2.16943e-18…
4485.0 0.0959868 0.951642 -0.108324 0.0 0.0 0.108324 0.0 0.0 0.108324 0.061758 -0.0120335 -0.0702943 0.0 0.0 0.0702943 0.0 0.0 0.0702943 0.07827379000000001 0.984835 -2.16943e-18 0.0641346 -0.00531573 0.0 0.11297 0.944705 -0.161277 0.0831262 -0.0933056 0.181507 0.0830594 -0.0932065 0.181475 0.00496156 -0.000593894 0.000409062 -0.00759055 0.0021019 0.00507936 -0.00759323 0.00210698 0.00507741 0.10…
4486.0 0.0430143 0.960324 -0.0483439 0.0 0.0 0.0483439 0.0 0.0 0.0483439 -0.0589089 0.00784887 0.0663953 0.0 0.0 -0.0663953 0.0 0.0 -0.0663953 0.023446500000000002 0.987728 -2.16943e-18 -0.0607693 0.00138061 0.0 0.108556 0.945988 -0.152208 0.073403 -0.0845566 0.173413 0.070017 -0.0794013 0.171645 -0.00866084 -0.0025676 -0.0519159 0.0626395 0.00640907 -0.0171322 0.0627278 0.00623834 -0.0170573 0.0…
4487.0 0.020614 0.963022 -0.0231365 0.0 0.0 0.0231365 0.0 0.0 0.0231365 0.0788922 -0.00849378 -0.0886486 0.0 0.0 0.0886486 0.0 0.0 0.0886486 0.00037090000000000733 0.987961 -2.16943e-18 0.0811577 0.000202282 0.0 0.0857637 0.951531 -0.111158 0.0600886 -0.0896815 0.150802 0.060882 -0.0908016 0.151127 -0.0110046 0.00680999 0.0689826 -0.0837635 0.044973 -0.0301905 -0.0834838 0.0444357 -0.0299329 0.07…
4491.0 0.0348265 0.961376 -0.0391212 0.0 0.0 0.0391212 0.0 0.0 0.0391212 -0.0647477 0.0080198 0.0728896 0.0 0.0 -0.0728896 0.0 0.0 -0.0728896 0.015004500000000004 0.98788 -2.16943e-18 -0.0667245 0.000900315 0.0 0.13291 0.939921 -0.185355 0.0808487 -0.0895097 0.204067 0.0826364 -0.0922746 0.205044 0.022249 -0.00344208 -0.00978518 -0.0418807 0.0482873 0.00337323 -0.0407969 0.0462021 0.00437663 0.12…
4496.0 0.0360389 0.961225 -0.0404861 0.0 0.0 0.0404861 0.0 0.0 0.0404861 -0.182861 0.022903 0.20589 0.0 0.0 -0.20589 0.0 0.0 -0.20589 0.0162539 0.987863 -2.16943e-18 -0.188472 0.00280035 0.0 0.10882 0.94748 -0.135481 0.0501524 -0.0744634 0.168666 0.054247 -0.0783757 0.169536 0.0657783 -0.00554652 0.00861135 -0.159801 0.135949 0.012215 -0.171629 0.158167 0.00560529 0.0962568 0.982821 -2.16943e-18 …
4497.0 0.0833421 0.954012 -0.0939511 0.0 0.0 0.0939511 0.0 0.0 0.0939511 0.0596109 -0.0107282 -0.067668 0.0 0.0 0.067668 0.0 0.0 0.067668 0.065153 0.985828 -2.16943e-18 0.0618055 -0.00422927 0.0 0.131326 0.941204 -0.175883 0.0672989 -0.0767742 0.195411 0.0676721 -0.0773729 0.195635 0.021502 -0.0070641 -0.047657 0.0259094 -0.00317834 0.0261941 0.0337837 -0.0181585 0.0320311 0.1222914 0.979886 -2.1…
4500.0 0.0257491 0.962454 -0.0289086 0.0 0.0 0.0289086 0.0 0.0 0.0289086 0.0355357 -0.00403351 -0.0399558 0.0 0.0 0.0399558 0.0 0.0 0.0399558 0.005655199999999999 0.987959 -2.16943e-18 0.0365794 -0.000119967 0.0 0.0885937 0.950552 -0.121349 0.0636758 -0.0826188 0.149503 0.0651657 -0.0854436 0.15167 -0.0164672 0.00314827 0.0285146 0.0197832 -0.0590861 0.0157721 0.0121973 -0.0436294 0.00296573 0.07…
4508.0 0.0727921 0.955845 -0.0819878 0.0 0.0 0.0819878 0.0 0.0 0.0819878 -0.276062 0.0462807 0.312724 0.0 0.0 -0.312724 0.0 0.0 -0.312724 0.0542219 0.98651 -2.16943e-18 -0.285845 0.0161269 0.0 0.154342 0.935667 -0.201009 0.0656239 -0.0745085 0.219942 0.0672903 -0.0772419 0.221009 0.0607422 -0.0117492 -0.0230407 -0.0879017 0.0725921 0.03834 -0.0857783 0.0685072 0.0403006 0.14622770000000002 0.9765…
4513.0 0.0398013 0.960746 -0.0447236 0.0 0.0 0.0447236 0.0 0.0 0.0447236 0.0199943 -0.00259036 -0.0225246 0.0 0.0 0.0225246 0.0 0.0 0.0225246 0.020132700000000003 0.987797 -2.16943e-18 0.0206175 -0.000393731 0.0 0.100158 0.951626 -0.0824082 0.0189512 -0.10387 0.176961 0.0181338 -0.10274 0.176675 -0.00865285 -0.0274263 -0.400656 0.472641 -0.0622297 -0.00722466 0.472984 -0.0628591 -0.00710098 0.080…
4523.0 -0.0201387 0.966469 0.0225594 0.0 0.0 -0.0225594 0.0 0.0 -0.0225594 0.20277 -0.0124971 -0.226967 0.0 0.0 0.226967 0.0 0.0 0.226967 -0.041447 0.986901 -2.16943e-18 0.207547 0.0100091 0.0 0.111384 0.944951 -0.160105 0.0813773 -0.0903576 0.179138 0.0811422 -0.0900096 0.179025 0.00601635 -0.00123517 0.00441574 0.0121852 -0.046795 0.0301795 0.0122431 -0.0469068 0.0302386 0.1031035 0.982129 -2.1…
4536.0 0.00109596 0.964907 -0.00122888 0.0 0.0 0.00122888 0.0 0.0 0.00122888 0.114218 -0.00977138 -0.128072 0.0 0.0 0.128072 0.0 0.0 0.128072 -0.019683400000000004 0.987691 -2.16943e-18 0.117215 0.00286063 0.0 0.0878297 0.950215 -0.123605 0.0716449 -0.0938138 0.155502 0.0713579 -0.0936023 0.155823 -0.0143249 0.00529312 0.0508187 -0.0374638 0.000787442 -0.0121801 -0.039123 0.00424196 -0.0154685 0.…
4537.0 0.134397 0.943278 -0.152246 0.0 0.0 0.152246 0.0 0.0 0.152246 -0.363385 0.0875254 0.417588 0.0 0.0 -0.417588 0.0 0.0 -0.417588 0.118261 0.980635 -2.16943e-18 -0.379242 0.0482767 0.0 0.174051 0.930947 -0.211535 0.0400353 -0.051758 0.226487 0.0338843 -0.0404188 0.222025 0.098192 -0.0258613 -0.111669 -0.208694 0.394925 -0.0632601 -0.197886 0.374817 -0.0605962 0.1635445 0.973172 -2.16943e-18 0…
4541.0 0.0415494 0.960518 -0.0466931 0.0 0.0 0.0466931 0.0 0.0 0.0466931 -0.021916 0.00288322 0.0246957 0.0 0.0 -0.0246957 0.0 0.0 -0.0246957 0.021935500000000004 0.987761 -2.16943e-18 -0.022604 0.000476202 0.0 0.0812804 0.959003 -0.00105688 -0.0410395 -0.112772 0.164621 -0.0380748 -0.116825 0.165954 0.0117135 -0.0172328 -0.307334 0.231377 0.166536 -0.0887578 0.233263 0.163174 -0.0887657 0.051056…
4553.0 0.0187778 0.963217 -0.0210735 0.0 0.0 0.0210735 0.0 0.0 0.0210735 -0.0469103 0.00495263 0.0527 0.0 0.0 -0.0527 0.0 0.0 -0.0527 -0.0015177999999999997 0.987954 -2.16943e-18 -0.0482464 -0.000219788 0.0 0.122478 0.941963 -0.177857 0.0841497 -0.0883645 0.192124 0.0840006 -0.0881386 0.192046 0.00440876 -0.00350988 -0.0352334 0.0409472 -0.0170777 0.0113547 0.0409388 -0.0170623 0.0113545 0.115323…
4557.0 0.0467261 0.959821 -0.0525287 0.0 0.0 0.0525287 0.0 0.0 0.0525287 -0.0445482 0.00612533 0.050238 0.0 0.0 -0.050238 0.0 0.0 -0.050238 0.027276400000000006 0.987633 -2.16943e-18 -0.0459763 0.00123705 0.0 0.142376 0.937693 -0.196675 0.0810366 -0.0873837 0.213095 0.0798289 -0.0863173 0.212751 0.0337327 -0.00790228 -0.0269974 -0.00411284 -0.0166841 0.0476578 -0.0099338 -0.00560697 0.0433557 0.1…
4569.0 -0.0216983 0.966564 0.0243051 0.0 0.0 -0.0243051 0.0 0.0 -0.0243051 0.0101335 -0.00060679 -0.0113415 0.0 0.0 0.0113415 0.0 0.0 0.0113415 -0.043043 0.986823 -2.16943e-18 0.0103702 0.000518258 0.0 0.0858549 0.95291 -0.0928541 0.0364672 -0.082605 0.149044 0.0350064 -0.0804793 0.148379 0.00769216 0.00354085 0.0619913 -0.0755751 -0.000507115 0.0140923 -0.0757129 -0.000241311 0.0139634 0.0694600…
4572.0 0.0467177 0.959823 -0.0525192 0.0 0.0 0.0525192 0.0 0.0 0.0525192 0.141097 -0.0193993 -0.159118 0.0 0.0 0.159118 0.0 0.0 0.159118 0.027267700000000006 0.987633 -2.16943e-18 0.14562 -0.0039167 0.0 0.105096 0.947619 -0.137029 0.059663 -0.0805627 0.167983 0.0563144 -0.0735423 0.161709 0.0181487 -0.00418611 -0.0245549 0.0092659 -0.0100214 0.0252887 0.0174828 -0.0267072 0.0387883 0.093335700000…
4593.0 -0.00320982 0.965265 0.00359818 0.0 0.0 -0.00359818 0.0 0.0 -0.00359818 0.0363214 -0.00293076 -0.0407106 0.0 0.0 0.0407106 0.0 0.0 0.0407106 -0.024100999999999997 0.987573 -2.16943e-18 0.0372547 0.00108916 0.0 0.111866 0.945441 -0.153577 0.0635307 -0.0734913 0.173576 0.0644663 -0.0749531 0.174108 0.0189917 -0.00641616 -0.0378361 0.0620232 -0.0865521 0.0624375 0.0612261 -0.0850171 0.0616668…
4600.0 0.00573611 0.964498 -0.00643302 0.0 0.0 0.00643302 0.0 0.0 0.00643302 0.0445087 -0.00404116 -0.0499302 0.0 0.0 0.0499302 0.0 0.0 0.0499302 -0.014920199999999995 0.987795 -2.16943e-18 0.0457027 0.000877416 0.0 0.122599 0.942271 -0.174235 0.0846964 -0.0945153 0.194111 0.0815004 -0.0896896 0.19247 0.0113825 -0.00192614 -0.0150974 -0.0226156 0.0478162 -0.0101447 -0.00833545 0.0207545 -0.000448…
4602.0 0.0228224 0.962781 -0.0256184 0.0 0.0 0.0256184 0.0 0.0 0.0256184 -0.0427718 0.00471236 0.0480743 0.0 0.0 -0.0480743 0.0 0.0 -0.0480743 0.0026430000000000065 0.987964 -2.16943e-18 -0.044012 -4.65633e-07 0.0 0.106174 0.945374 -0.159358 0.0883509 -0.0966969 0.177753 0.0883848 -0.096746 0.177768 -0.00481991 0.00147823 0.0100387 -0.00850796 0.00713229 -0.00865389 -0.00850638 0.00712879 -0.0086…
4606.0 0.0490169 0.959503 -0.0551125 0.0 0.0 0.0551125 0.0 0.0 0.0551125 -0.0200863 0.00281475 0.0226599 0.0 0.0 -0.0226599 0.0 0.0 -0.0226599 0.029641 0.987566 -2.16943e-18 -0.0207362 0.000611553 0.0 0.109856 0.946589 -0.141969 0.0574888 -0.0789649 0.173496 0.0534137 -0.0726183 0.171221 0.0123862 -0.00368528 -0.030537 0.0120513 0.0104492 0.00803773 0.0112052 0.0120737 0.00727887 0.0979836 0.9824…
4609.0 0.0135607 0.963753 -0.0152144 0.0 0.0 0.0152144 0.0 0.0 0.0152144 -0.0342258 0.0034108 0.0384269 0.0 0.0 -0.0384269 0.0 0.0 -0.0384269 -0.006881699999999991 0.987914 -2.16943e-18 -0.035178 -0.000366379 0.0 0.11593 0.944425 -0.158932 0.0706398 -0.0843727 0.182715 0.0721398 -0.0866698 0.183513 0.0150333 -0.00203901 -0.00194492 -0.022575 0.012081 0.0124266 -0.0222875 0.0115257 0.0127055 0.106…
4612.0 0.00882154 0.964212 -0.00989484 0.0 0.0 0.00989484 0.0 0.0 0.00989484 0.129566 -0.0122163 -0.145394 0.0 0.0 0.145394 0.0 0.0 0.145394 -0.011751299999999992 0.98785 -2.16943e-18 0.133092 0.00209427 0.0 0.0940725 0.954555 -0.0534613 -0.00946543 -0.0940136 0.167004 -0.00904392 -0.0946366 0.167198 0.0367291 -0.00525221 -0.00861335 -0.0246639 -0.020997 0.0542012 -0.0248791 -0.020591 0.0540601 0…
4614.0 0.138679 0.942236 -0.15717 0.0 0.0 0.15717 0.0 0.0 0.15717 -0.4708 0.115853 0.541675 0.0 0.0 -0.541675 0.0 0.0 -0.541675 0.12273120000000001 0.980055 -2.16943e-18 -0.49162 0.0650435 0.0 0.104323 0.947193 -0.147624 0.0731015 -0.0784056 0.162629 0.0740636 -0.0798609 0.163191 0.0308705 -0.0121159 -0.0958842 0.119008 -0.105175 0.0841678 0.118243 -0.103637 0.0829801 0.0949514 0.98333 -2.16943e-…
4617.0 0.00123774 0.964895 -0.00138786 0.0 0.0 0.00138786 0.0 0.0 0.00138786 0.16367 -0.0140282 -0.183525 0.0 0.0 0.183525 0.0 0.0 0.183525 -0.019537899999999997 0.987695 -2.16943e-18 0.167968 0.00407252 0.0 0.0982427 0.949419 -0.123065 0.0468748 -0.07106 0.156286 0.0534498 -0.0816473 0.161314 0.017613 -0.00254463 -0.00999552 -0.0183431 0.0135807 0.020394 -0.0196526 0.0170715 0.0125733 0.08497101…
4618.0 -0.0430796 0.967588 0.0482204 0.0 0.0 -0.0482204 0.0 0.0 -0.0482204 0.161144 -0.00578642 -0.180147 0.0 0.0 0.180147 0.0 0.0 0.180147 -0.064895 0.985468 -2.16943e-18 0.164476 0.0121686 0.0 0.1261 0.941245 -0.181174 0.0868273 -0.093069 0.197466 0.0856983 -0.0913446 0.196872 0.00947597 -0.00284214 -0.0267643 0.000329617 0.0319477 -0.00551334 -4.17243e-05 0.0326629 -0.00586619 0.11922540000000…
4627.0 0.135635 0.942979 -0.153669 0.0 0.0 0.153669 0.0 0.0 0.153669 -0.422753 0.102462 0.485979 0.0 0.0 -0.485979 0.0 0.0 -0.485979 0.1195531 0.98047 -2.16943e-18 -0.441272 0.0568112 0.0 0.155405 0.935532 -0.201208 0.0659455 -0.0759954 0.221329 0.0650476 -0.0753984 0.221103 0.0642405 -0.0116029 -0.0216576 -0.11963 0.122724 0.0184422 -0.116996 0.117745 0.0200514 0.1471781 0.976433 -2.16943e-18 0.…
4632.0 0.121589 0.946264 -0.137553 0.0 0.0 0.137553 0.0 0.0 0.137553 -0.391213 0.0881677 0.44803 0.0 0.0 -0.44803 0.0 0.0 -0.44803 0.1049053 0.982236 -2.16943e-18 -0.407606 0.0458123 0.0 0.136948 0.939816 -0.185023 0.0745803 -0.0817979 0.202288 0.0748421 -0.0822118 0.202445 0.0238993 -0.00675485 -0.0396371 0.0138761 -0.00199923 0.0277548 0.0139647 -0.00216858 0.0278259 0.1290574 0.97919 -2.16943e…
4640.0 0.0237762 0.962675 -0.0266905 0.0 0.0 0.0266905 0.0 0.0 0.0266905 0.0433448 -0.00482253 -0.0487242 0.0 0.0 0.0487242 0.0 0.0 0.0487242 0.0036245000000000027 0.987963 -2.16943e-18 0.044607 -4.73524e-05 0.0 0.0863862 0.954519 -0.0666121 0.010128 -0.0886722 0.155217 0.0114456 -0.0905742 0.155794 0.037384 0.00446824 0.142403 -0.159182 -0.0759907 0.0927098 -0.159921 -0.0745803 0.0920894 0.06555…
4643.0 -0.0519822 0.967863 0.0581713 0.0 0.0 -0.0581713 0.0 0.0 -0.0581713 0.155919 -0.00404577 -0.174253 0.0 0.0 0.174253 0.0 0.0 0.174253 -0.073977 0.984751 -2.16943e-18 0.158969 0.0133529 0.0 0.083687 0.954055 -0.0801851 0.0273909 -0.0847478 0.147594 0.0240223 -0.0798812 0.146097 0.00794214 0.00665973 0.108574 -0.123471 -0.00528053 0.0201784 -0.123692 -0.00485277 0.0199679 0.0655245 0.98461 -2…
4644.0 -0.00407451 0.965334 0.00456732 0.0 0.0 -0.00456732 0.0 0.0 -0.00456732 0.0408121 -0.00325331 -0.0457404 0.0 0.0 0.0457404 0.0 0.0 0.0457404 -0.024987999999999996 0.987546 -2.16943e-18 0.0418563 0.00126429 0.0 0.0863694 0.951131 -0.114496 0.0634599 -0.0920454 0.153133 0.0635716 -0.0922024 0.153179 -0.0141864 0.0065893 0.0676916 -0.0627535 0.0146524 -0.019591 -0.0627533 0.0146521 -0.01959 0…
4646.0 0.0406096 0.960641 -0.0456341 0.0 0.0 0.0456341 0.0 0.0 0.0456341 0.166625 -0.0217413 -0.187733 0.0 0.0 0.187733 0.0 0.0 0.187733 0.020966200000000004 0.987781 -2.16943e-18 0.171835 -0.00343805 0.0 0.103766 0.94897 -0.122431 0.0421061 -0.0729857 0.163364 0.0419851 -0.0727969 0.163297 0.0392336 -0.00191331 0.0267948 -0.119324 0.0824461 0.0100622 -0.119484 0.0827544 0.00991273 0.0895153 0.98…
4653.0 0.0115772 0.963948 -0.0129876 0.0 0.0 0.0129876 0.0 0.0 0.0129876 0.0700368 -0.00682211 -0.0786163 0.0 0.0 0.0786163 0.0 0.0 0.0786163 -0.008920200000000003 0.987891 -2.16943e-18 0.0719675 0.000909818 0.0 0.0868412 0.954641 -0.0639383 0.0085816 -0.0915233 0.156939 0.00715913 -0.0895056 0.156341 0.0413205 0.00430188 0.144702 -0.172638 -0.064154 0.0920456 -0.172493 -0.0644305 0.0922 0.065508…
4661.0 0.0133709 0.963772 -0.0150013 0.0 0.0 0.0150013 0.0 0.0 0.0150013 0.0294152 -0.00292506 -0.033025 0.0 0.0 0.033025 0.0 0.0 0.033025 -0.007076799999999994 0.987912 -2.16943e-18 0.0302328 0.000321317 0.0 0.103566 0.951596 -0.077064 0.00621771 -0.0990267 0.179025 0.00487163 -0.0971513 0.178637 0.0122423 -0.0279841 -0.360762 0.433615 -0.118906 0.0510629 0.434836 -0.12118 0.0517038 0.0820519300…
4670.0 0.0200872 0.963078 -0.0225447 0.0 0.0 0.0225447 0.0 0.0 0.0225447 -0.10537 0.0112814 0.118393 0.0 0.0 -0.118393 0.0 0.0 -0.118393 -0.0001709999999999906 0.987959 -2.16943e-18 -0.108389 -0.000334306 0.0 0.0877694 0.950309 -0.123191 0.0709924 -0.0927423 0.154993 0.0731572 -0.0957666 0.155852 -0.0101308 0.00536409 0.0561894 -0.0547307 0.0134824 -0.0149425 -0.0546134 0.0132575 -0.014833 0.0767…
4673.0 0.142094 0.941389 -0.1611 0.0 0.0 0.1611 0.0 0.0 0.1611 -0.459756 0.115053 0.529484 0.0 0.0 -0.529484 0.0 0.0 -0.529484 0.1262971 0.979576 -2.16943e-18 -0.480302 0.0654677 0.0 0.110402 0.945793 -0.152962 0.0763204 -0.0897114 0.176402 0.0757948 -0.0889315 0.176151 0.0033874 0.000228261 0.00500886 -0.0190441 0.0184551 -0.00442865 -0.0191762 0.0187086 -0.0045461 0.10119120000000001 0.982421 -…
4690.0 0.0493584 0.959455 -0.0554978 0.0 0.0 0.0554978 0.0 0.0 0.0554978 -0.134921 0.0189599 0.152217 0.0 0.0 -0.152217 0.0 0.0 -0.152217 0.029993600000000002 0.987555 -2.16943e-18 -0.139293 0.00416174 0.0 0.110287 0.945226 -0.159182 0.0783197 -0.0843139 0.175196 0.0786212 -0.0847661 0.175332 -0.000450872 -0.00266085 -0.0242189 0.0591086 -0.0631948 0.0284933 0.0589318 -0.0628706 0.0284351 0.10180…
4695.0 0.0663383 0.956903 -0.0746813 0.0 0.0 0.0746813 0.0 0.0 0.0746813 0.0325873 -0.00521863 -0.0368708 0.0 0.0 0.0368708 0.0 0.0 0.0368708 0.04754220000000001 0.986863 -2.16943e-18 0.0337146 -0.00165511 0.0 0.107808 0.94526 -0.161355 0.0895233 -0.094847 0.176731 0.0901232 -0.0957087 0.176978 -0.0083592 0.00144835 0.00682522 0.00649381 -0.00686245 -0.00646281 0.00656016 -0.00700599 -0.00629715 …
4698.0 0.0298689 0.961976 -0.0335421 0.0 0.0 0.0335421 0.0 0.0 0.0335421 0.0207607 -0.00245395 -0.0233556 0.0 0.0 0.0233556 0.0 0.0 0.0233556 0.009897100000000006 0.987935 -2.16943e-18 0.0213814 -0.000169196 0.0 0.1157 0.944234 -0.162087 0.0764336 -0.0875521 0.183257 0.0764023 -0.0875063 0.183243 0.00919794 -0.00168102 -0.0071592 -0.00709529 0.0067088 0.00754008 -0.00711818 0.00675225 0.00752357 …
4700.0 0.0236973 0.962684 -0.0266019 0.0 0.0 0.0266019 0.0 0.0 0.0266019 0.141517 -0.0157325 -0.159079 0.0 0.0 0.159079 0.0 0.0 0.159079 0.003543400000000002 0.987963 -2.16943e-18 0.145637 -0.000141687 0.0 0.0938908 0.950063 -0.12275 0.0545135 -0.0737595 0.151927 0.0593386 -0.0810055 0.154365 -0.0045109 -0.0201266 -0.275869 0.334948 -0.0664417 0.00809201 0.330306 -0.0574992 0.00368743 0.081473 0.…
4712.0 0.027613 0.96224 -0.0310046 0.0 0.0 0.0310046 0.0 0.0 0.0310046 -0.0705798 0.00816109 0.0793779 0.0 0.0 -0.0793779 0.0 0.0 -0.0793779 0.007573999999999997 0.987951 -2.16943e-18 -0.0726695 0.000390645 0.0 0.0902004 0.949433 -0.13166 0.0764252 -0.0917857 0.157027 0.0798634 -0.0966516 0.158499 -0.0117379 0.00382052 0.0359528 -0.0216256 -0.0048351 -0.00922306 -0.0223278 -0.00343552 -0.0101907 …
4714.0 -0.14375 0.965536 0.160773 0.0 0.0 -0.160773 0.0 0.0 -0.160773 0.511864 0.0393165 -0.573544 0.0 0.0 0.573544 0.0 0.0 0.573544 -0.167012 0.972105 -2.16943e-18 0.515985 0.0973104 0.0 0.0761083 0.954513 -0.0816176 0.0443076 -0.096364 0.143701 0.0425455 -0.0921915 0.139146 -0.016472 0.0163142 0.197241 -0.21807 0.0509686 -0.0299914 -0.213971 0.0422355 -0.0205125 0.059924500000000006 0.985082 -2…
4715.0 0.0709683 0.956149 -0.0799221 0.0 0.0 0.0799221 0.0 0.0 0.0799221 0.0446167 -0.00738509 -0.0505246 0.0 0.0 0.0505246 0.0 0.0 0.0505246 0.052333700000000004 0.986615 -2.16943e-18 0.0461871 -0.00251011 0.0 0.0927704 0.949082 -0.1344 0.0774739 -0.0915523 0.158521 0.0792312 -0.09405 0.15927 -0.016493 0.00364631 0.0246903 -0.00708133 0.00155961 -0.0191181 -0.00732154 0.00203168 -0.0194004 0.083…
4719.0 0.0704546 0.956234 -0.0793405 0.0 0.0 0.0793405 0.0 0.0 0.0793405 -0.278053 0.0458579 0.31484 0.0 0.0 -0.31484 0.0 0.0 -0.31484 0.051802 0.986644 -2.16943e-18 -0.287821 0.0154742 0.0 0.0716524 0.954868 -0.0837707 0.0465509 -0.0849628 0.129857 0.0413026 -0.0749658 0.122249 -0.0400806 0.00601765 0.0433607 0.0278709 -0.0502416 -0.0160217 0.0318307 -0.0578662 -0.0123148 0.0561171 0.985563 -2.1…
4729.0 0.00757622 0.964329 -0.00849747 0.0 0.0 0.00849747 0.0 0.0 0.00849747 0.00981659 -0.000911731 -0.0110144 0.0 0.0 0.0110144 0.0 0.0 0.0110144 -0.0130305 0.987829 -2.16943e-18 0.0100822 0.000172741 0.0 0.0976086 0.94762 -0.144471 0.082347 -0.0942928 0.166468 0.0823489 -0.0942958 0.166469 -0.0105443 0.00248964 0.0168881 -0.00578529 0.00120644 -0.0123093 -0.00578467 0.00120517 -0.0123082 0.088…
4735.0 0.077885 0.954976 -0.0877599 0.0 0.0 0.0877599 0.0 0.0 0.0877599 -0.219072 0.0380279 0.24841 0.0 0.0 -0.24841 0.0 0.0 -0.24841 0.059497 0.986197 -2.16943e-18 -0.226981 0.0141207 0.0 0.106971 0.945836 -0.156367 0.0867319 -0.0955801 0.175266 0.0869932 -0.0959593 0.175384 -0.00532495 0.00128921 0.00904068 -0.0018922 -0.00240066 -0.00474749 -0.00190831 -0.00236945 -0.00476366 0.0990951 0.98264…
4736.0 -0.0191263 0.966406 0.0214262 0.0 0.0 -0.0214262 0.0 0.0 -0.0214262 0.0884529 -0.00555215 -0.0990151 0.0 0.0 0.0990151 0.0 0.0 0.0990151 -0.040411 0.98695 -2.16943e-18 0.0905481 0.00426391 0.0 0.123172 0.941963 -0.176239 0.0863079 -0.0957091 0.195586 0.0861622 -0.0954516 0.195399 0.00844714 0.0019148 0.0309408 -0.0683091 0.0482379 -0.0102369 -0.0680296 0.0476187 -0.00943938 0.1159797 0.980…
4745.0 0.0315076 0.961781 -0.0353857 0.0 0.0 0.0353857 0.0 0.0 0.0353857 -0.155541 0.018676 0.175021 0.0 0.0 -0.175021 0.0 0.0 -0.175021 0.011584900000000009 0.98792 -2.16943e-18 -0.160224 0.00156331 0.0 0.0825085 0.953346 -0.0916001 0.0389453 -0.0821976 0.144899 0.0405965 -0.0845717 0.145624 -0.0024171 0.00747794 0.0990568 -0.112133 0.01707 -0.00396251 -0.111922 0.016668 -0.00378399 0.0665453 0.…
4754.0 0.0436302 0.960242 -0.0490382 0.0 0.0 0.0490382 0.0 0.0 0.0490382 -0.00636293 0.000852278 0.00717223 0.0 0.0 -0.00717223 0.0 0.0 -0.00717223 0.024081900000000003 0.987713 -2.16943e-18 -0.00656438 0.000153695 0.0 0.0937343 0.950375 -0.117321 0.0479451 -0.0737666 0.152963 0.0479045 -0.0736878 0.152936 -0.0115322 -0.0142313 -0.262945 0.169378 0.242639 -0.147677 0.169501 0.242413 -0.147641 0.0…
4757.0 0.0187261 0.963223 -0.0210155 0.0 0.0 0.0210155 0.0 0.0 0.0210155 0.0235486 -0.0024848 -0.0264548 0.0 0.0 0.0264548 0.0 0.0 0.0264548 -0.0015709 0.987954 -2.16943e-18 0.0242191 0.000111736 0.0 0.0852002 0.95152 -0.110444 0.0580137 -0.088848 0.151337 0.0576315 -0.0883256 0.151189 -0.011641 0.00579673 0.058727 -0.0607317 0.0232306 -0.021272 -0.0610286 0.0237944 -0.0214906 0.07207818 0.984586…
4759.0 0.0451618 0.960035 -0.0507647 0.0 0.0 0.0507647 0.0 0.0 0.0507647 0.0225462 -0.00305956 -0.0254197 0.0 0.0 0.0254197 0.0 0.0 0.0254197 0.0256621 0.987675 -2.16943e-18 0.0232644 -0.000584892 0.0 0.125335 0.942288 -0.170123 0.0718445 -0.0851798 0.193509 0.0684519 -0.0798758 0.191598 0.0242447 -0.00438674 -0.0132286 -0.0221328 0.0125899 0.0227721 -0.0231824 0.0146117 0.0217973 0.1162335 0.980…
4765.0 -0.0100014 0.965787 0.0112082 0.0 0.0 -0.0112082 0.0 0.0 -0.0112082 0.192709 -0.0140745 -0.21587 0.0 0.0 0.21587 0.0 0.0 0.21587 -0.031063999999999994 0.987343 -2.16943e-18 0.197495 0.00727847 0.0 0.141833 0.93807 -0.193488 0.0788734 -0.0877075 0.212373 0.0788121 -0.0876089 0.212337 0.0366614 -0.0071128 -0.0163834 -0.0348049 0.0138723 0.0373123 -0.0347945 0.0138532 0.0373151 0.1346304 0.97…
4773.0 0.114483 0.947835 -0.129422 0.0 0.0 0.129422 0.0 0.0 0.129422 -0.316848 0.0687056 0.362212 0.0 0.0 -0.362212 0.0 0.0 -0.362212 0.0975046 0.983037 -2.16943e-18 -0.329821 0.0343565 0.0 0.0848125 0.952375 -0.102927 0.0530427 -0.0878743 0.147808 0.0511627 -0.085202 0.147014 -0.0132058 0.00605939 0.063536 -0.0584168 0.0124134 -0.0175305 -0.058379 0.0123357 -0.0174695 0.07075034000000001 0.98480…
4774.0 0.0687679 0.956511 -0.0774309 0.0 0.0 0.0774309 0.0 0.0 0.0774309 0.0968185 -0.015778 -0.109594 0.0 0.0 0.109594 0.0 0.0 0.109594 0.0500562 0.986736 -2.16943e-18 0.100199 -0.00519512 0.0 0.133353 0.939702 -0.18729 0.0841187 -0.0923122 0.205535 0.0857693 -0.0948492 0.206421 0.0263599 -0.00319639 0.0042154 -0.0569151 0.0388234 0.0138696 -0.056049 0.0371556 0.0146746 0.1264979 0.979165 -2.169…
4777.0 0.0676517 0.956692 -0.0761676 0.0 0.0 0.0761676 0.0 0.0 0.0761676 -0.118938 0.0192285 0.134604 0.0 0.0 -0.134604 0.0 0.0 -0.134604 0.0489011 0.986795 -2.16943e-18 -0.123073 0.00622524 0.0 0.123359 0.942008 -0.177582 0.0863177 -0.0918114 0.193127 0.0869192 -0.0927247 0.193438 0.0138598 -0.00285488 -0.0028854 0.0054785 -0.0374275 0.0348271 0.00528855 -0.0370638 0.0346591 0.1163883 0.980611 -…
4779.0 0.0155978 0.963547 -0.0175017 0.0 0.0 0.0175017 0.0 0.0 0.0175017 -0.00729217 0.000743557 0.00818914 0.0 0.0 -0.00818914 0.0 0.0 -0.00818914 -0.004787699999999992 0.987934 -2.16943e-18 -0.00749692 -6.09307e-05 0.0 0.100183 0.950612 -0.0985462 0.0306639 -0.094745 0.172683 0.0298385 -0.0929432 0.170844 0.0152171 -0.0181926 -0.241391 0.225873 0.0275755 -0.0121067 0.231203 0.0164277 -0.0012499…
4784.0 0.0570753 0.958337 -0.0642093 0.0 0.0 0.0642093 0.0 0.0 0.0642093 0.136309 -0.0203673 -0.153977 0.0 0.0 0.153977 0.0 0.0 0.153977 0.037964300000000006 0.987283 -2.16943e-18 0.140861 -0.00543716 0.0 0.0697555 0.952639 -0.124003 0.0640617 -0.0347108 0.0998909 0.0615089 -0.0297787 0.102348 -0.0536189 -0.015424 -0.258258 0.496571 -0.299099 0.064048 0.475153 -0.257305 0.0402709 0.0597906 0.9866…
4786.0 0.0260005 0.962425 -0.0291913 0.0 0.0 0.0291913 0.0 0.0 0.0291913 0.129354 -0.0147194 -0.145448 0.0 0.0 0.145448 0.0 0.0 0.145448 0.005914000000000003 0.987958 -2.16943e-18 0.133157 -0.000474346 0.0 0.0936214 0.954851 -0.0486717 -0.0149677 -0.092499 0.164336 -0.0126584 -0.095958 0.165644 0.0549372 -0.00417964 0.0484916 -0.0841699 -0.0684829 0.109102 -0.0850376 -0.0668321 0.108383 0.0688179…
4789.0 0.0331384 0.961584 -0.037221 0.0 0.0 0.037221 0.0 0.0 0.037221 0.158436 -0.0193187 -0.178318 0.0 0.0 0.178318 0.0 0.0 0.178318 0.013264900000000003 0.987902 -2.16943e-18 0.163239 -0.00189235 0.0 0.138386 0.938966 -0.189257 0.0752033 -0.0820707 0.206075 0.0731871 -0.0799341 0.205441 0.0327837 -0.00757199 -0.0288048 -0.00552535 -0.00800956 0.0429379 0.0027922 -0.0237275 0.0483061 0.1306332 0…
4800.0 0.0569561 0.958355 -0.0640747 0.0 0.0 0.0640747 0.0 0.0 0.0640747 0.110681 -0.0165228 -0.125025 0.0 0.0 0.125025 0.0 0.0 0.125025 0.0378411 0.987287 -2.16943e-18 0.114376 -0.00439942 0.0 0.0678593 0.953054 -0.112143 0.084325 -0.0926488 0.130438 0.0845949 -0.0928198 0.130151 0.0124305 0.0162738 0.153852 -0.365089 0.356958 -0.145238 -0.363187 0.3531 -0.142144 0.0582022 0.986044 -2.16943e-18 …
4817.0 0.0860304 0.953524 -0.0970037 0.0 0.0 0.0970037 0.0 0.0 0.0970037 -0.256106 0.0468992 0.290883 0.0 0.0 -0.290883 0.0 0.0 -0.290883 0.06794082 0.985633 -2.16943e-18 -0.265626 0.0189912 0.0 0.0954672 0.950184 -0.118474 0.0511215 -0.078429 0.155637 0.0491973 -0.0755575 0.154684 -0.00444357 -0.0145284 -0.243572 0.180766 0.164119 -0.100124 0.176907 0.171529 -0.103644 0.08201341000000001 0.98401…
4820.0 0.00198164 0.964831 -0.00222203 0.0 0.0 0.00222203 0.0 0.0 0.00222203 0.0405778 -0.00351204 -0.0455035 0.0 0.0 0.0455035 0.0 0.0 0.0455035 -0.018774399999999997 0.987713 -2.16943e-18 0.0416471 0.00097501 0.0 0.133018 0.939454 -0.190421 0.0878282 -0.0931059 0.205749 0.088239 -0.0937384 0.205971 0.0264549 -0.00436499 0.000727777 -0.0257768 -0.014403 0.0394477 -0.0257768 -0.0144041 0.0394509 …
4837.0 0.0865732 0.953424 -0.0976202 0.0 0.0 0.0976202 0.0 0.0 0.0976202 -0.288614 0.053036 0.327842 0.0 0.0 -0.327842 0.0 0.0 -0.327842 0.06850383 0.985592 -2.16943e-18 -0.299362 0.0215887 0.0 0.0962017 0.948502 -0.13826 0.0801053 -0.0940703 0.162273 0.0798869 -0.0937621 0.162186 -0.0122599 0.00293644 0.0206677 -0.00847322 0.00261096 -0.0148049 -0.00845824 0.00258218 -0.0147919 0.0868136 0.98382…
4838.0 0.0295325 0.962016 -0.0331636 0.0 0.0 0.0331636 0.0 0.0 0.0331636 -0.00377855 0.00044518 0.00425064 0.0 0.0 -0.00425064 0.0 0.0 -0.00425064 0.009550500000000003 0.987938 -2.16943e-18 -0.00389135 2.93202e-05 0.0 0.110127 0.947356 -0.132099 0.042014 -0.0703303 0.170381 0.0418286 -0.0700375 0.170256 0.0355878 -0.00450509 -0.00629538 -0.0640997 0.0526122 0.0182968 -0.0643501 0.0530762 0.018188…
4839.0 0.0376153 0.961027 -0.0422612 0.0 0.0 0.0422612 0.0 0.0 0.0422612 -0.0206985 0.00262979 0.0233105 0.0 0.0 -0.0233105 0.0 0.0 -0.0233105 0.0178788 0.987837 -2.16943e-18 -0.0213379 0.000354929 0.0 0.0838672 0.954202 -0.0770982 0.0233558 -0.0848503 0.148643 0.0209672 -0.0813996 0.147582 0.00998712 0.00610506 0.112283 -0.110801 -0.0422443 0.0407629 -0.110057 -0.0436699 0.0414428 0.0651067 0.98…
4847.0 -0.0211329 0.96653 0.0236722 0.0 0.0 -0.0236722 0.0 0.0 -0.0236722 0.0690131 -0.00417633 -0.0772433 0.0 0.0 0.0772433 0.0 0.0 0.0772433 -0.042464 0.986851 -2.16943e-18 0.0706304 0.00348499 0.0 0.0835061 0.952966 -0.094794 0.0408318 -0.082651 0.146665 0.0407664 -0.0825571 0.146636 -0.000763312 0.00661663 0.0845939 -0.109718 0.038475 -0.0133502 -0.109742 0.038523 -0.0133736 0.0678111 0.98474…
4848.0 -0.0965736 0.967909 0.107995 0.0 0.0 -0.107995 0.0 0.0 -0.107995 0.268952 0.00642409 -0.300562 0.0 0.0 0.300562 0.0 0.0 0.300562 -0.11931599999999999 0.979803 -2.16943e-18 0.272712 0.0366592 0.0 0.150571 0.936124 -0.199862 0.0694989 -0.0786759 0.21909 0.0699606 -0.0794257 0.219379 0.0554483 -0.0105569 -0.0205378 -0.0775604 0.0601513 0.0379397 -0.0770599 0.0591886 0.0383984 0.1427294 0.9768…
4849.0 0.203893 0.923541 -0.23298 0.0 0.0 0.23298 0.0 0.0 0.23298 -0.586242 0.192385 0.689322 0.0 0.0 -0.689322 0.0 0.0 -0.689322 0.19112600000000002 0.968353 -2.16943e-18 -0.617557 0.129919 0.0 0.131882 0.941068 -0.174241 0.060395 -0.0717022 0.195599 0.061723 -0.0738504 0.19642 0.0294304 -0.00824455 -0.0489345 0.0176138 -0.00308965 0.0344047 0.0178094 -0.00346692 0.0345829 0.1220839 0.979694 -2.…
4856.0 0.0852732 0.953662 -0.0961438 0.0 0.0 0.0961438 0.0 0.0 0.0961438 -0.00705589 0.00128583 0.00801275 0.0 0.0 -0.00801275 0.0 0.0 -0.00801275 0.06715554 0.985689 -2.16943e-18 -0.00731745 0.000516845 0.0 0.12347 0.942657 -0.171832 0.0751476 -0.0810948 0.187828 0.0749224 -0.0807436 0.187702 0.00964964 -0.00522843 -0.04219 0.0594121 -0.0507504 0.0335394 0.0595296 -0.0509762 0.0336485 0.11514150…
4862.0 0.00172054 0.964853 -0.00192924 0.0 0.0 0.00192924 0.0 0.0 0.00192924 0.0318772 -0.00274959 -0.0357458 0.0 0.0 0.0357458 0.0 0.0 0.0357458 -0.0190424 0.987707 -2.16943e-18 0.0327161 0.00077551 0.0 0.0896801 0.958038 0.000185802 -0.0527761 -0.114136 0.17678 -0.0512942 -0.11614 0.177292 0.0642757 -0.0107231 -0.038427 -0.0180094 -0.0365701 0.0929912 -0.0177696 -0.0370485 0.0932992 0.057749900…
4864.0 0.0351013 0.961342 -0.0394305 0.0 0.0 0.0394305 0.0 0.0 0.0394305 0.0807033 -0.0100214 -0.0908551 0.0 0.0 0.0908551 0.0 0.0 0.0908551 0.015287600000000005 0.987877 -2.16943e-18 0.08317 -0.00114794 0.0 0.100177 0.948254 -0.133757 0.057091 -0.0726078 0.155117 0.0593599 -0.0770843 0.158395 0.00175394 -0.00710049 -0.0989813 0.103893 -0.00131381 0.000998241 0.101566 0.00310711 -0.000722952 0.08…
4866.0 0.0891243 0.952951 -0.100519 0.0 0.0 0.100519 0.0 0.0 0.100519 -0.132826 0.0248064 0.15096 0.0 0.0 -0.15096 0.0 0.0 -0.15096 0.07115034 0.985398 -2.16943e-18 -0.137817 0.0103404 0.0 0.108085 0.947801 -0.13065 0.0437246 -0.0704879 0.167404 0.0436145 -0.0703149 0.167334 0.0342185 -0.00483785 -0.0107076 -0.0451224 0.0284034 0.0277846 -0.0452335 0.0286092 0.0277378 0.0944302 0.982795 -2.16943e…
4889.0 0.069759 0.956348 -0.0785529 0.0 0.0 0.0785529 0.0 0.0 0.0785529 -0.214006 0.035122 0.242289 0.0 0.0 -0.242289 0.0 0.0 -0.242289 0.051082 0.986682 -2.16943e-18 -0.221505 0.0117339 0.0 0.0910854 0.954747 -0.0570055 -0.00271428 -0.0915055 0.158399 -0.00152387 -0.0934535 0.162039 0.0487275 -8.51317e-05 0.106171 -0.192606 0.0331113 0.0739384 -0.120788 -0.10191 0.11649 0.0681447 0.983387 -2.169…
4892.0 0.0734597 0.955733 -0.0827441 0.0 0.0 0.0827441 0.0 0.0 0.0827441 -0.0612974 0.0103239 0.0694467 0.0 0.0 -0.0694467 0.0 0.0 -0.0694467 0.0549132 0.986471 -2.16943e-18 -0.0634749 0.00362932 0.0 0.105389 0.948416 -0.12785 0.0447427 -0.0706158 0.163776 0.0442254 -0.069804 0.163481 -0.00468855 -0.00679706 -0.0991221 0.124729 -0.0251261 -0.000491449 0.124957 -0.0255652 -0.000280399 0.0917493 0.…
4897.0 0.0772145 0.955093 -0.0869996 0.0 0.0 0.0869996 0.0 0.0 0.0869996 0.0241406 -0.00417157 -0.0273699 0.0 0.0 0.0273699 0.0 0.0 0.0273699 0.0588023 0.98624 -2.16943e-18 0.02501 -0.00153681 0.0 0.134086 0.940471 -0.179537 0.067808 -0.0771929 0.198975 0.067394 -0.0765318 0.198726 0.0260095 -0.00765485 -0.0467757 0.0221843 -0.00830871 0.0328827 0.0221055 -0.00815775 0.0328198 0.1252179 0.979467 …
4904.0 0.059185 0.958019 -0.0665929 0.0 0.0 0.0665929 0.0 0.0 0.0665929 0.0395059 -0.00599928 -0.0446425 0.0 0.0 0.0446425 0.0 0.0 0.0446425 0.040144700000000005 0.987196 -2.16943e-18 0.0408359 -0.00167374 0.0 0.107542 0.945357 -0.159547 0.0876137 -0.0953725 0.177357 0.088703 -0.096959 0.177854 -0.00396031 0.000959199 0.00812103 0.000420055 -0.00818156 -0.00036089 0.000313285 -0.0079765 -0.000457…
4908.0 0.117019 0.947281 -0.132322 0.0 0.0 0.132322 0.0 0.0 0.132322 -0.26122 0.0574369 0.298809 0.0 0.0 -0.298809 0.0 0.0 -0.298809 0.100145 0.982758 -2.16943e-18 -0.272005 0.0291316 0.0 0.101104 0.949015 -0.122358 0.0519086 -0.0870893 0.16723 0.0511185 -0.0859649 0.16696 0.025209 -0.0115535 -0.149889 0.0598528 0.134066 -0.0418504 0.0582231 0.137269 -0.0438196 0.0876229 0.983232 -2.16943e-18 0.0…
4916.0 0.00573046 0.964498 -0.00642669 0.0 0.0 0.00642669 0.0 0.0 0.00642669 0.114158 -0.0103642 -0.128063 0.0 0.0 0.128063 0.0 0.0 0.128063 -0.014925999999999995 0.987795 -2.16943e-18 0.11722 0.00225117 0.0 0.116912 0.944946 -0.15318 0.0593374 -0.074913 0.178793 0.0596986 -0.0754832 0.178997 0.030516 -0.00422414 0.000898131 -0.036382 -0.00368214 0.0392481 -0.0363599 -0.00372971 0.0393014 0.10601…
4918.0 0.0588242 0.958074 -0.0661852 0.0 0.0 0.0661852 0.0 0.0 0.0661852 -0.224641 0.0340198 0.253833 0.0 0.0 -0.253833 0.0 0.0 -0.253833 0.0397718 0.987211 -2.16943e-18 -0.232193 0.00942205 0.0 0.084138 0.952822 -0.0970998 0.0446458 -0.0842638 0.146769 0.0435156 -0.0826421 0.146278 -0.00438786 0.00522315 0.0688278 -0.0651458 -0.00631718 0.00263714 -0.0650656 -0.00647132 0.00271093 0.068925250000…
4922.0 -0.0355902 0.967288 0.0398465 0.0 0.0 -0.0398465 0.0 0.0 -0.0398465 0.210201 -0.00931107 -0.23507 0.0 0.0 0.23507 0.0 0.0 0.23507 -0.057247000000000006 0.986002 -2.16943e-18 0.214745 0.0140807 0.0 0.117159 0.944948 -0.152596 0.0591853 -0.0762148 0.179667 0.0593552 -0.0764808 0.179758 0.0285423 -0.00344387 0.00379975 -0.0487663 0.0188916 0.0261304 -0.0486932 0.018746 0.0262315 0.1061662 0.9…
4927.0 0.0508141 0.95925 -0.0571402 0.0 0.0 0.0571402 0.0 0.0 0.0571402 0.087052 -0.0123789 -0.0982339 0.0 0.0 0.0982339 0.0 0.0 0.0982339 0.031496500000000004 0.987509 -2.16943e-18 0.0898886 -0.00283344 0.0 0.112439 0.945306 -0.154087 0.07213 -0.0872721 0.179283 0.0702528 -0.0844302 0.178316 0.0157037 -0.00120161 0.0111962 -0.0337469 0.00503502 0.0174955 -0.0341362 0.00578281 0.0171527 0.1027472…
4928.0 0.0463171 0.959878 -0.0520674 0.0 0.0 0.0520674 0.0 0.0 0.0520674 -0.180184 0.0246905 0.203185 0.0 0.0 -0.203185 0.0 0.0 -0.203185 0.026854300000000005 0.987644 -2.16943e-18 -0.185951 0.0049174 0.0 0.0348252 0.961367 -0.0207288 0.0357677 -0.110271 0.10514 0.0354037 -0.109765 0.104893 0.0299721 0.0324057 0.501269 -0.556391 -0.039676 0.0956818 -0.555574 -0.0413535 0.097177 0.0153006000000000…
4932.0 0.0532184 0.958904 -0.059854 0.0 0.0 0.059854 0.0 0.0 0.059854 0.064241 -0.00931305 -0.0725211 0.0 0.0 0.0725211 0.0 0.0 0.0725211 0.033979600000000006 0.987428 -2.16943e-18 0.0663542 -0.00227186 0.0 0.106189 0.946983 -0.14457 0.0646951 -0.0773027 0.167232 0.0646242 -0.0771946 0.167192 -0.0110852 -0.00348915 -0.0679924 0.0845968 0.00292904 -0.0195417 0.0845584 0.00300167 -0.0195687 0.09558…
4941.0 0.0303584 0.961918 -0.0340928 0.0 0.0 0.0340928 0.0 0.0 0.0340928 0.0558365 -0.00663114 -0.0628195 0.0 0.0 0.0628195 0.0 0.0 0.0628195 0.0104012 0.987931 -2.16943e-18 0.0575093 -0.000486758 0.0 0.0977944 0.949336 -0.124242 0.0581772 -0.0873161 0.156842 0.054687 -0.0814641 0.161134 0.0429959 -0.0125507 -0.107343 0.0786799 -0.0318627 0.0624475 0.0570441 0.0102618 0.0396452 0.08510892 0.98364…
4949.0 -0.00124583 0.965104 0.00139665 0.0 0.0 -0.00139665 0.0 0.0 -0.00139665 0.101827 -0.00844208 -0.114153 0.0 0.0 0.114153 0.0 0.0 0.114153 -0.022086300000000003 0.987629 -2.16943e-18 0.104469 0.00282402 0.0 0.0976363 0.948762 -0.134628 0.0610306 -0.0716093 0.155211 0.0619471 -0.0730202 0.155704 -0.0249571 -0.00373626 -0.0901427 0.132711 -0.01155 -0.0307337 0.132282 -0.0107272 -0.0311162 0.08…
4955.0 0.0325222 0.961659 -0.0365275 0.0 0.0 0.0365275 0.0 0.0 0.0365275 0.0187799 -0.00227668 -0.0211347 0.0 0.0 0.0211347 0.0 0.0 0.0211347 0.012630100000000005 0.987909 -2.16943e-18 0.0193477 -0.000210869 0.0 0.0841164 0.952333 -0.102568 0.0493826 -0.0843769 0.147614 0.0509325 -0.0865871 0.148275 -0.0109252 0.00556021 0.0608627 -0.0556557 0.00725342 -0.01246 -0.0556474 0.00723785 -0.0124517 0.…
4956.0 -0.0733236 0.968163 0.0820171 0.0 0.0 -0.0820171 0.0 0.0 -0.0820171 0.218744 -0.000458563 -0.244384 0.0 0.0 0.244384 0.0 0.0 0.244384 -0.095707 0.982665 -2.16943e-18 0.222438 0.0240375 0.0 0.112647 0.945569 -0.152789 0.0627748 -0.0725901 0.172636 0.062572 -0.0722733 0.172523 0.0112887 -0.00732469 -0.0654617 0.0995461 -0.0839192 0.0499439 0.0996745 -0.0841651 0.0500606 0.1022543 0.982279 -2…
4961.0 -0.110789 0.967457 0.123884 0.0 0.0 -0.123884 0.0 0.0 -0.123884 0.266079 0.0105876 -0.297502 0.0 0.0 0.297502 0.0 0.0 0.297502 -0.13371699999999997 0.97775 -2.16943e-18 0.269324 0.0405702 0.0 0.0935672 0.948877 -0.135587 0.0787437 -0.0934071 0.160301 0.0789592 -0.0937127 0.160391 -0.0133796 0.00313701 0.0223514 -0.00818088 0.00119592 -0.0153658 -0.00819748 0.00122796 -0.0153813 0.08394354 …
4968.0 0.0467554 0.959817 -0.0525617 0.0 0.0 0.0525617 0.0 0.0 0.0525617 -0.0531201 0.00730575 0.0599051 0.0 0.0 -0.0599051 0.0 0.0 -0.0599051 0.0273066 0.987632 -2.16943e-18 -0.0548233 0.00147689 0.0 0.0843608 0.953508 -0.0868706 0.0312075 -0.0812764 0.146991 0.0322607 -0.0828003 0.147462 0.00354177 0.00586241 0.0913242 -0.0965249 -0.0110918 0.0162923 -0.0965692 -0.0110075 0.0162542 0.06722261 0…
4971.0 0.0135565 0.963753 -0.0152096 0.0 0.0 0.0152096 0.0 0.0 0.0152096 0.0765159 -0.00762488 -0.0859078 0.0 0.0 0.0859078 0.0 0.0 0.0859078 -0.006886099999999992 0.987914 -2.16943e-18 0.0786444 0.000819459 0.0 0.111933 0.945671 -0.150542 0.0644256 -0.0797944 0.175962 0.0630268 -0.0776289 0.175194 0.00287171 -0.00385365 -0.0477995 0.0476527 -0.000316822 0.000463075 0.04767 -0.000350816 0.0004850…
4977.0 0.150484 0.939246 -0.170775 0.0 0.0 0.170775 0.0 0.0 0.170775 -0.431229 0.112359 0.497859 0.0 0.0 -0.497859 0.0 0.0 -0.497859 0.1350675 0.978337 -2.16943e-18 -0.450998 0.0659239 0.0 0.10087 0.947543 -0.143265 0.0773456 -0.0913741 0.167344 0.0759843 -0.0879868 0.163379 0.00556108 0.0018493 0.0404662 -0.0363128 -0.0263793 0.0222292 -0.0296277 -0.0401173 0.0342764 0.0913708 0.983317 -2.16943e…
4991.0 0.0539041 0.958805 -0.0606281 0.0 0.0 0.0606281 0.0 0.0 0.0606281 0.118312 -0.0172453 -0.133577 0.0 0.0 0.133577 0.0 0.0 0.133577 0.034687800000000005 0.987403 -2.16943e-18 0.122215 -0.00427915 0.0 0.135503 0.939291 -0.189805 0.0856016 -0.0931717 0.207426 0.0837811 -0.0909905 0.206711 0.0189382 -0.00353106 -0.0182647 -0.029096 0.0488471 -0.00149078 -0.0182143 0.0282124 0.00592917 0.1287689…
4994.0 0.0339587 0.961483 -0.0381443 0.0 0.0 0.0381443 0.0 0.0 0.0381443 0.12169 -0.0149521 -0.136976 0.0 0.0 0.136976 0.0 0.0 0.136976 0.014110200000000003 0.987892 -2.16943e-18 0.125392 -0.0015694 0.0 0.109965 0.945077 -0.160819 0.0854839 -0.0928582 0.178244 0.0877624 -0.0962037 0.179311 -0.00259513 0.000403065 0.00117648 0.00253626 -0.00119445 -0.00251871 0.00246927 -0.00106553 -0.00258 0.1022…
5000.0 0.0356678 0.961272 -0.0400683 0.0 0.0 0.0400683 0.0 0.0 0.0400683 0.0420696 -0.0052513 -0.0473654 0.0 0.0 0.0473654 0.0 0.0 0.0473654 0.0158714 0.987868 -2.16943e-18 0.0433585 -0.000626111 0.0 0.155378 0.936431 -0.187178 0.0358556 -0.0516512 0.212933 0.0357681 -0.0511286 0.204457 0.0888294 -0.0186031 -0.0418377 -0.11705 0.100397 0.0590422 -0.240184 0.334742 -0.0347359 0.14351560000000002 0…
5001.0 0.0623138 0.957538 -0.0701295 0.0 0.0 0.0701295 0.0 0.0 0.0701295 -0.252693 0.0392881 0.285703 0.0 0.0 -0.285703 0.0 0.0 -0.285703 0.0433795 0.987057 -2.16943e-18 -0.261302 0.0116358 0.0 0.0883531 0.953824 -0.0782648 0.0193334 -0.0821143 0.151043 0.019214 -0.0819595 0.151006 0.0157336 0.00164616 0.0559572 -0.0596894 -0.0377509 0.0418022 -0.0599134 -0.0373225 0.0416182 0.06928254 0.984265 -…
5009.0 0.0423915 0.960407 -0.0476421 0.0 0.0 0.0476421 0.0 0.0 0.0476421 0.0430028 -0.00569887 -0.0484633 0.0 0.0 0.0484633 0.0 0.0 0.0484633 0.0228041 0.987742 -2.16943e-18 0.0443574 -0.0009766 0.0 0.167098 0.932722 -0.202704 0.0430223 -0.0603999 0.223329 0.0428542 -0.0601755 0.22349 0.149086 -0.0219783 0.0773391 -0.356352 0.173039 0.110441 -0.356045 0.172465 0.110574 0.1564995 0.97413 -2.16943e…
5010.0 0.049257 0.95947 -0.0553833 0.0 0.0 0.0553833 0.0 0.0 0.0553833 0.164187 -0.0230533 -0.185231 0.0 0.0 0.185231 0.0 0.0 0.185231 0.0298888 0.987559 -2.16943e-18 0.169504 -0.00504498 0.0 0.0885817 0.950156 -0.124662 0.0727908 -0.0938064 0.155728 0.0731596 -0.0943218 0.155875 -0.0112223 0.00462071 0.0481968 -0.0360051 -0.00356835 -0.00862299 -0.0360391 -0.00350269 -0.00865556 0.07777113000000…
5014.0 0.0323982 0.961674 -0.0363879 0.0 0.0 0.0363879 0.0 0.0 0.0363879 -0.170878 0.0206913 0.192301 0.0 0.0 -0.192301 0.0 0.0 -0.192301 0.012502300000000008 0.987911 -2.16943e-18 -0.176042 0.0018941 0.0 0.116225 0.945215 -0.152448 0.0608987 -0.0755957 0.177189 0.0621316 -0.0775272 0.177886 0.0305747 -0.00379149 0.00654883 -0.0414226 -0.00569907 0.0406125 -0.0413038 -0.0059311 0.0407379 0.105517…
5018.0 0.014977 0.96361 -0.0168046 0.0 0.0 0.0168046 0.0 0.0 0.0168046 0.147111 -0.0148968 -0.165195 0.0 0.0 0.165195 0.0 0.0 0.165195 -0.005426 0.987928 -2.16943e-18 0.15123 0.00133456 0.0 0.107679 0.945426 -0.159835 0.0874472 -0.0934205 0.175861 0.087238 -0.0931175 0.175766 -0.00711732 0.000366685 0.00158795 0.0269994 -0.0385939 0.00999113 0.0270305 -0.0386553 0.0100332 0.1000873 0.982513 -2.16…
5019.0 0.120858 0.946429 -0.136715 0.0 0.0 0.136715 0.0 0.0 0.136715 -0.336927 0.0756367 0.385787 0.0 0.0 -0.385787 0.0 0.0 -0.385787 0.1041431 0.982321 -2.16943e-18 -0.351012 0.0391537 0.0 0.0853372 0.952378 -0.101895 0.0491971 -0.0851943 0.147944 0.0485532 -0.0842625 0.14766 -0.00975677 0.00599292 0.0635469 -0.072306 0.031054 -0.0222939 -0.0723474 0.0311367 -0.0223595 0.07087543 0.984738 -2.169…
5035.0 0.0452714 0.96002 -0.0508883 0.0 0.0 0.0508883 0.0 0.0 0.0508883 0.114709 -0.0155806 -0.129331 0.0 0.0 0.129331 0.0 0.0 0.129331 0.025775200000000005 0.987672 -2.16943e-18 0.118365 -0.00299044 0.0 0.0859752 0.952117 -0.104592 0.0515449 -0.0855836 0.148682 0.051633 -0.0857094 0.14872 -0.0104021 0.00587626 0.0590884 -0.0706572 0.0386289 -0.0270589 -0.0706323 0.0385811 -0.0270363 0.0719317100…
5049.0 0.102366 0.950375 -0.11559 0.0 0.0 0.11559 0.0 0.0 0.11559 -0.365383 0.0739542 0.416488 0.0 0.0 -0.416488 0.0 0.0 -0.416488 0.08490142 0.984262 -2.16943e-18 -0.379753 0.0342556 0.0 0.125517 0.94191 -0.177232 0.0861779 -0.0937406 0.194845 0.0830755 -0.0890185 0.193226 0.0210888 -0.00318682 0.00847214 -0.0129492 -0.0422978 0.0467689 -0.0120719 -0.0439792 0.0475736 0.11829980000000001 0.98051…
5055.0 -0.0199425 0.966457 0.0223398 0.0 0.0 -0.0223398 0.0 0.0 -0.0223398 0.00201431 -0.00012459 -0.00225471 0.0 0.0 0.00225471 0.0 0.0 0.00225471 -0.04124599999999999 0.986911 -2.16943e-18 0.00206182 9.89788e-05 0.0 0.0856892 0.950963 -0.116969 0.0663757 -0.0922691 0.152914 0.0653675 -0.0908472 0.152503 -0.00989661 0.00578571 0.0621166 -0.0631629 0.016894 -0.0158464 -0.06319 0.016948 -0.0158902…
5060.0 0.0417268 0.960494 -0.046893 0.0 0.0 0.046893 0.0 0.0 0.046893 0.0921417 -0.0121407 -0.103832 0.0 0.0 0.103832 0.0 0.0 0.103832 0.022118500000000006 0.987757 -2.16943e-18 0.0950364 -0.00202116 0.0 0.103592 0.949025 -0.121874 0.0401867 -0.0706182 0.162271 0.0405928 -0.0712316 0.162454 0.0107391 -0.00430723 -0.0439175 0.0282919 0.0106521 0.00549159 0.0286473 0.00994215 0.00599602 0.0891724 0…
5061.0 -0.0137186 0.966051 0.0153716 0.0 0.0 -0.0153716 0.0 0.0 -0.0153716 0.122641 -0.00844386 -0.13734 0.0 0.0 0.13734 0.0 0.0 0.13734 -0.034873 0.987194 -2.16943e-18 0.125629 0.00515376 0.0 0.0881431 0.950322 -0.123672 0.0708051 -0.0909755 0.153892 0.0715303 -0.0920002 0.15419 -0.010381 0.00376051 0.0388525 -0.0241382 -0.00917423 -0.00552298 -0.0242787 -0.00890608 -0.00563742 0.07714962 0.9844…
5063.0 -0.277215 0.94507 0.311768 0.0 0.0 -0.311768 0.0 0.0 -0.311768 0.72082 0.166993 -0.826637 0.0 0.0 0.826637 0.0 0.0 0.826637 -0.300408 0.936347 -2.16943e-18 0.714119 0.250521 0.0 0.0971511 0.94949 -0.125238 0.0570671 -0.0800384 0.158252 0.0563408 -0.0789594 0.157911 0.0280139 -0.00619765 -0.0434868 0.00633166 0.0115532 0.0256536 0.00598482 0.0122335 0.0252484 0.08471432000000001 0.983864 -2…
5064.0 0.0512159 0.959192 -0.0575937 0.0 0.0 0.0575937 0.0 0.0 0.0575937 -0.0759233 0.0108315 0.0856813 0.0 0.0 -0.0856813 0.0 0.0 -0.0856813 0.0319114 0.987496 -2.16943e-18 -0.0784012 0.00250692 0.0 0.112044 0.945799 -0.150356 0.0612051 -0.0734435 0.172619 0.061003 -0.0731264 0.172506 0.0143601 -0.00621033 -0.0477263 0.0671235 -0.0651096 0.0458733 0.0672794 -0.0654066 0.0460006 0.101321500000000…
5072.0 0.00974657 0.964125 -0.0109329 0.0 0.0 0.0109329 0.0 0.0 0.0109329 0.089676 -0.00854914 -0.100641 0.0 0.0 0.100641 0.0 0.0 0.100641 -0.010801099999999994 0.987865 -2.16943e-18 0.0921273 0.00135401 0.0 0.0865341 0.955189 -0.0557945 0.00202137 -0.0947124 0.15854 0.000410588 -0.0921131 0.155104 0.0494104 0.00266707 0.162927 -0.146379 -0.171864 0.155303 -0.23577 -0.00362088 0.100991 0.0639695 …
5077.0 0.110343 0.948723 -0.124691 0.0 0.0 0.124691 0.0 0.0 0.124691 -0.24136 0.0511426 0.275638 0.0 0.0 -0.275638 0.0 0.0 -0.275638 0.0931957 0.983475 -2.16943e-18 -0.251109 0.0249571 0.0 0.148948 0.936739 -0.197301 0.0709513 -0.0806202 0.217023 0.0710085 -0.0807148 0.217059 0.0500579 -0.00993545 -0.0245009 -0.0584812 0.0443193 0.0386479 -0.0584785 0.0443135 0.0386572 0.14110830000000002 0.97722…
5083.0 0.0925418 0.952306 -0.104404 0.0 0.0 0.104404 0.0 0.0 0.104404 -0.330723 0.0630964 0.376152 0.0 0.0 -0.376152 0.0 0.0 -0.376152 0.074697045 0.985125 -2.16943e-18 -0.343299 0.0270996 0.0 0.0992333 0.947877 -0.142702 0.0815349 -0.0939215 0.165139 0.0819634 -0.0945342 0.165324 -0.0105214 0.00251594 0.0175399 -0.00635138 0.000893746 -0.0120825 -0.00638014 0.000949285 -0.0121093 0.090228 0.9835…
5101.0 0.0686049 0.956537 -0.0772464 0.0 0.0 0.0772464 0.0 0.0 0.0772464 0.0454365 -0.00739594 -0.0514303 0.0 0.0 0.0514303 0.0 0.0 0.0514303 0.0498875 0.986744 -2.16943e-18 0.0470218 -0.0024293 0.0 0.0967397 0.94806 -0.141447 0.0820965 -0.0952635 0.164665 0.0805447 -0.0930476 0.164001 -0.0108039 0.00260914 0.0187637 -0.00682274 -5.94823e-05 -0.0118815 -0.00670335 -0.000289741 -0.0117707 0.087634…
5105.0 0.150997 0.939112 -0.171367 0.0 0.0 0.171367 0.0 0.0 0.171367 -0.431876 0.112801 0.498684 0.0 0.0 -0.498684 0.0 0.0 -0.498684 0.1356043 0.978259 -2.16943e-18 -0.451705 0.0663008 0.0 0.0942274 0.948897 -0.1354 0.0789011 -0.0938122 0.160362 0.0788039 -0.0936749 0.160322 -0.0128331 0.0031883 0.0238493 -0.010596 0.00148166 -0.0147346 -0.0105905 0.00147102 -0.0147293 0.08459067 0.983982 -2.1694…
5107.0 0.0133837 0.96377 -0.0150156 0.0 0.0 0.0150156 0.0 0.0 0.0150156 0.093699 -0.00931884 -0.105198 0.0 0.0 0.105198 0.0 0.0 0.105198 -0.007063699999999992 0.987912 -2.16943e-18 0.0963035 0.00102215 0.0 0.0899118 0.949828 -0.127916 0.0755375 -0.0942604 0.15669 0.0749275 -0.0934046 0.156444 -0.0128807 0.00400174 0.0380221 -0.0208087 -0.00797222 -0.00924105 -0.0207102 -0.00816195 -0.00914971 0.0…
5109.0 0.0180988 0.963289 -0.0203107 0.0 0.0 0.0203107 0.0 0.0 0.0203107 -0.113015 0.0118446 0.126954 0.0 0.0 -0.126954 0.0 0.0 -0.126954 -0.0022162000000000015 0.987951 -2.16943e-18 -0.116224 -0.00061812 0.0 0.140041 0.93843 -0.192015 0.0796099 -0.0884017 0.210858 0.0803849 -0.089617 0.211298 0.0319176 -0.00623797 -0.0189683 -0.0329092 0.0268082 0.0250592 -0.0325647 0.0261443 0.0253813 0.132883 …
5110.0 0.0629064 0.957446 -0.0707995 0.0 0.0 0.0707995 0.0 0.0 0.0707995 -0.0238868 0.00373026 0.02701 0.0 0.0 -0.02701 0.0 0.0 -0.02701 0.0439923 0.98703 -2.16943e-18 -0.0247025 0.00111658 0.0 0.0875855 0.951198 -0.113784 0.061811 -0.0905408 0.152566 0.0615037 -0.0901057 0.152437 -0.0112687 0.00565343 0.0585078 -0.0575986 0.0167988 -0.0177074 -0.057626 0.0168515 -0.0177331 0.075025595 0.984535 -…
5112.0 0.146555 0.94026 -0.16624 0.0 0.0 0.16624 0.0 0.0 0.16624 -0.331554 0.0847846 0.382335 0.0 0.0 -0.382335 0.0 0.0 -0.382335 0.1309589 0.978928 -2.16943e-18 -0.346574 0.049056 0.0 0.138352 0.93918 -0.188837 0.0786197 -0.0860675 0.206336 0.077287 -0.0839662 0.205567 0.0286559 -0.006794 -0.026584 -0.000144752 -0.0130578 0.0397815 -0.000171121 -0.0130048 0.0397548 0.1309372 0.978841 -2.16943e-1…
5125.0 0.033175 0.961579 -0.0372622 0.0 0.0 0.0372622 0.0 0.0 0.0372622 0.135107 -0.0164797 -0.152062 0.0 0.0 0.152062 0.0 0.0 0.152062 0.0133027 0.987902 -2.16943e-18 0.139203 -0.00161946 0.0 0.162341 0.934046 -0.203433 0.0492512 -0.0587696 0.213829 0.0525304 -0.0642083 0.225179 0.07622 -0.0174126 -0.0532423 -0.162781 0.239374 -0.00955183 -0.0880306 0.09763 0.0435142 0.1527801 0.975345 -2.16943e…
5129.0 0.0975731 0.951332 -0.11013 0.0 0.0 0.11013 0.0 0.0 0.11013 -0.284441 0.0559563 0.323872 0.0 0.0 -0.323872 0.0 0.0 -0.323872 0.07992136 0.984697 -2.16943e-18 -0.295447 0.0250251 0.0 0.0946729 0.948959 -0.134044 0.0707327 -0.0822194 0.149635 0.0611986 -0.0662046 0.144489 -0.00351065 -0.0242248 -0.339089 0.435967 -0.132788 0.0299736 0.38314 -0.032641 -0.00725378 0.08396861 0.983963 -2.16943e…
5145.0 0.00844988 0.964247 -0.00947778 0.0 0.0 0.00947778 0.0 0.0 0.00947778 0.0513918 -0.00482391 -0.0576679 0.0 0.0 0.0576679 0.0 0.0 0.0576679 -0.012133099999999994 0.987844 -2.16943e-18 0.0527881 0.000852667 0.0 0.106358 0.946095 -0.152675 0.0775343 -0.0879993 0.173188 0.0815743 -0.0939628 0.175115 -0.0086968 0.0008066 -0.0130876 0.00323327 0.0411953 -0.0313429 0.00449193 0.0387786 -0.0301833…
5148.0 0.0762924 0.955251 -0.0859543 0.0 0.0 0.0859543 0.0 0.0 0.0859543 0.0455647 -0.00782468 -0.0516506 0.0 0.0 0.0516506 0.0 0.0 0.0516506 0.0578471 0.986298 -2.16943e-18 0.0472002 -0.00285082 0.0 0.0966201 0.948093 -0.141067 0.0811972 -0.0944737 0.164395 0.0804733 -0.0934393 0.164084 -0.0124295 0.00297017 0.0203465 -0.00827592 0.00330836 -0.0153786 -0.00822679 0.00321372 -0.0153346 0.08744360…
5149.0 0.159559 0.93683 -0.181266 0.0 0.0 0.181266 0.0 0.0 0.181266 -0.464478 0.12624 0.537745 0.0 0.0 -0.537745 0.0 0.0 -0.537745 0.14456370000000002 0.976898 -2.16943e-18 -0.486356 0.0763119 0.0 0.100029 0.949156 -0.126066 0.0552965 -0.0803523 0.161173 0.0538898 -0.0781289 0.160219 0.0491621 -0.0028626 0.0321262 -0.118171 0.0459714 0.0400555 -0.118247 0.0459675 0.0409865 0.0873491 0.98363 -2.16…
5165.0 0.091035 0.952592 -0.102691 0.0 0.0 0.102691 0.0 0.0 0.102691 -0.280786 0.0530708 0.319252 0.0 0.0 -0.319252 0.0 0.0 -0.319252 0.07313306 0.985247 -2.16943e-18 -0.291408 0.022501 0.0 0.11923 0.944685 -0.153827 0.056973 -0.073051 0.179953 0.0582194 -0.0750217 0.180678 0.0110085 -0.00515792 -0.0498576 0.0397105 2.46106e-06 0.0101591 0.039832 -0.000231241 0.0102668 0.1081435 0.981576 -2.16943…
5169.0 0.0447309 0.960093 -0.050279 0.0 0.0 0.050279 0.0 0.0 0.050279 0.0979613 -0.0132451 -0.110439 0.0 0.0 0.110439 0.0 0.0 0.110439 0.025217500000000004 0.987686 -2.16943e-18 0.101077 -0.00249204 0.0 0.177416 0.930185 -0.212417 0.0272182 -0.0344874 0.224292 0.0269592 -0.0339439 0.224098 0.115721 -0.0446667 -0.303283 0.0125667 0.319062 -0.0235593 0.0149803 0.31446 -0.0217128 0.1660717 0.972654 …
5172.0 0.0357377 0.961263 -0.040147 0.0 0.0 0.040147 0.0 0.0 0.040147 0.139734 -0.0174533 -0.157325 0.0 0.0 0.157325 0.0 0.0 0.157325 0.015943500000000006 0.987867 -2.16943e-18 0.144016 -0.00209098 0.0 0.119331 0.943004 -0.17178 0.0866522 -0.0942865 0.189467 0.0859024 -0.0931628 0.189093 0.00471555 -0.000933906 -0.00601291 -0.00446338 0.00984224 0.000625303 -0.00455876 0.0100257 0.000537545 0.112…
5177.0 -0.00500294 0.965408 0.00560783 0.0 0.0 -0.00560783 0.0 0.0 -0.00560783 0.070918 -0.00557893 -0.0794752 0.0 0.0 0.0794752 0.0 0.0 0.0794752 -0.02593999999999999 0.987517 -2.16943e-18 0.0727241 0.00227241 0.0 0.0852976 0.951492 -0.11092 0.0583263 -0.0884756 0.151125 0.0586952 -0.0890047 0.151279 -0.0119789 0.00607561 0.0587005 -0.0684014 0.0388657 -0.0291841 -0.0683913 0.0388435 -0.0291513 …
5198.0 0.104654 0.949909 -0.118198 0.0 0.0 0.118198 0.0 0.0 0.118198 -0.312258 0.0640497 0.356121 0.0 0.0 -0.356121 0.0 0.0 -0.356121 0.0872791 0.984044 -2.16943e-18 -0.324634 0.0301373 0.0 0.140095 0.938505 -0.192383 0.0817477 -0.089942 0.210632 0.0809207 -0.0887091 0.210192 0.0315349 -0.00633011 -0.0174405 -0.0243302 0.0080123 0.0337334 -0.0281505 0.0152773 0.0309626 0.1331183 0.978435 -2.16943…
5225.0 -0.0501015 0.967813 0.0560694 0.0 0.0 -0.0560694 0.0 0.0 -0.0560694 0.242095 -0.00679113 -0.270578 0.0 0.0 0.270578 0.0 0.0 0.270578 -0.072059 0.98491 -2.16943e-18 0.246888 0.0202154 0.0 0.0737224 0.952379 -0.118102 0.0744954 -0.0752167 0.128881 0.0748025 -0.0756036 0.128909 -0.0576501 0.00690863 -0.0468003 -0.081411 0.388224 -0.260055 -0.0799644 0.38539 -0.258355 0.0635812 0.9859 -2.16943…
5226.0 0.0347233 0.961389 -0.039005 0.0 0.0 0.039005 0.0 0.0 0.039005 0.115679 -0.0143146 -0.130223 0.0 0.0 0.130223 0.0 0.0 0.130223 0.014898100000000004 0.987882 -2.16943e-18 0.119209 -0.00159463 0.0 0.128366 0.941951 -0.171856 0.0654121 -0.0748401 0.191332 0.065624 -0.075179 0.191457 0.0136338 -0.00682237 -0.0634031 0.0559275 -0.00986224 0.0173528 0.0559187 -0.00984685 0.0173549 0.1189864 0.98…
5235.0 0.159707 0.93679 -0.181437 0.0 0.0 0.181437 0.0 0.0 0.181437 -0.498602 0.135607 0.577279 0.0 0.0 -0.577279 0.0 0.0 -0.577279 0.1447188 0.976874 -2.16943e-18 -0.522097 0.0820118 0.0 0.105017 0.94995 -0.108228 0.0212042 -0.0629755 0.15582 0.0194606 -0.0615414 0.16036 0.016234 -0.00307512 -0.0123441 -0.0207764 0.0257741 0.0163752 0.00121982 -0.0150677 0.0261917 0.087769 0.983144 -2.16943e-18 …
5256.0 0.148046 0.939877 -0.167961 0.0 0.0 0.167961 0.0 0.0 0.167961 -0.366419 0.0943723 0.422727 0.0 0.0 -0.422727 0.0 0.0 -0.422727 0.1325181 0.978706 -2.16943e-18 -0.383094 0.0548977 0.0 0.119899 0.944373 -0.157551 0.0628507 -0.0766386 0.181391 0.0624719 -0.0760424 0.181174 0.0153036 -0.00512742 -0.0369959 0.0316762 -0.0211238 0.0264373 0.0317524 -0.0212698 0.0265062 0.1095438 0.981527 -2.1694…
5258.0 0.0278439 0.962213 -0.0312643 0.0 0.0 0.0312643 0.0 0.0 0.0312643 0.120261 -0.0139373 -0.135256 0.0 0.0 0.135256 0.0 0.0 0.135256 0.007811800000000008 0.987949 -2.16943e-18 0.123825 -0.000697795 0.0 0.0838886 0.952517 -0.100549 0.047874 -0.0846209 0.147347 0.0480419 -0.084857 0.147417 -0.00863359 0.00687126 0.074877 -0.0926757 0.0442628 -0.0264632 -0.0925602 0.0440421 -0.026367 0.06925971 …
5259.0 0.00593236 0.96448 -0.00665318 0.0 0.0 0.00665318 0.0 0.0 0.00665318 -0.0752366 0.00684779 0.0844027 0.0 0.0 -0.0844027 0.0 0.0 -0.0844027 -0.014718599999999998 0.987799 -2.16943e-18 -0.0772568 -0.00146619 0.0 0.181069 0.928345 -0.223788 0.0403011 -0.0460425 0.231915 0.0342601 -0.0359598 0.230028 0.122719 -0.0287772 -0.0511498 -0.227545 0.24865 0.0383557 -0.231233 0.256079 0.0310519 0.1713…
5260.0 -0.0741469 0.968164 0.0829369 0.0 0.0 -0.0829369 0.0 0.0 -0.0829369 0.276161 -0.000324933 -0.308531 0.0 0.0 0.308531 0.0 0.0 0.308531 -0.096544 0.982574 -2.16943e-18 0.280797 0.0306053 0.0 0.127899 0.940917 -0.182952 0.0884116 -0.0950461 0.199639 0.0883558 -0.0949627 0.199611 0.0162445 -0.00262632 -0.00589007 -0.0211153 0.0144399 0.0125526 -0.0211455 0.0144975 0.0125289 0.12127689999999999…
5263.0 0.0412282 0.96056 -0.0463312 0.0 0.0 0.0463312 0.0 0.0 0.0463312 0.0759955 -0.00996981 -0.0856305 0.0 0.0 0.0856305 0.0 0.0 0.0856305 0.021604200000000004 0.987768 -2.16943e-18 0.078378 -0.00162283 0.0 0.137235 0.938899 -0.191882 0.0822792 -0.0874079 0.207062 0.0824386 -0.0876579 0.207153 0.0265446 -0.00646295 -0.0223508 0.00809246 -0.032678 0.0469331 0.00806161 -0.032619 0.0469053 0.13043…
5268.0 0.0671563 0.956772 -0.075607 0.0 0.0 0.075607 0.0 0.0 0.075607 0.122685 -0.0197636 -0.138832 0.0 0.0 0.138832 0.0 0.0 0.138832 0.0483885 0.986821 -2.16943e-18 0.126942 -0.0063496 0.0 0.168841 0.931982 -0.222162 0.0592964 -0.0548571 0.21584 0.0604316 -0.0569781 0.217005 0.0644733 -0.0110233 -0.118847 0.0410426 0.0202775 0.000290097 0.043286 0.0159882 0.00215046 0.1614537 0.974622 -2.16943e-…
5274.0 0.119513 0.946729 -0.135176 0.0 0.0 0.135176 0.0 0.0 0.135176 -0.394623 0.0879511 0.451695 0.0 0.0 -0.451695 0.0 0.0 -0.451695 0.1027427 0.982476 -2.16943e-18 -0.411048 0.0452101 0.0 0.13523 0.939885 -0.185347 0.0780971 -0.0856719 0.202973 0.0795976 -0.0880168 0.203817 0.0269817 -0.0056967 -0.0192281 -0.0124216 -0.000438115 0.0320806 -0.0121729 -0.000918514 0.032311 0.1277289 0.979245 -2.1…
5283.0 -0.0470076 0.96772 0.0526113 0.0 0.0 -0.0526113 0.0 0.0 -0.0526113 0.122749 -0.00386812 -0.137204 0.0 0.0 0.137204 0.0 0.0 0.137204 -0.068903 0.985163 -2.16943e-18 0.125226 0.00981778 0.0 0.0863241 0.951335 -0.112425 0.0600311 -0.0894366 0.151882 0.0603687 -0.0899139 0.152022 -0.0100043 0.00611241 0.06132 -0.0749818 0.0415242 -0.0278612 -0.0748697 0.0413091 -0.0277595 0.07354701 0.984561 -…
5290.0 0.0267185 0.962343 -0.0299987 0.0 0.0 0.0299987 0.0 0.0 0.0299987 0.0287239 -0.00329204 -0.0323007 0.0 0.0 0.0323007 0.0 0.0 0.0323007 0.006653100000000009 0.987955 -2.16943e-18 0.029571 -0.000129216 0.0 0.124904 0.941223 -0.183025 0.0887313 -0.0915326 0.195873 0.088903 -0.0917918 0.195957 0.0115752 -0.00336661 -0.0135084 0.0204152 -0.0390678 0.0321807 0.020391 -0.0390257 0.0321862 0.11846…
5297.0 0.0514239 0.959163 -0.0578284 0.0 0.0 0.0578284 0.0 0.0 0.0578284 0.145081 -0.0207325 -0.163733 0.0 0.0 0.163733 0.0 0.0 0.163733 0.0321262 0.987489 -2.16943e-18 0.14982 -0.00482577 0.0 0.136454 0.939265 -0.188828 0.079266 -0.0860902 0.205704 0.0772531 -0.0830968 0.204623 0.0293174 -0.00685359 -0.0235988 0.0022274 -0.0253322 0.0466956 0.0072184 -0.0348191 0.0503329 0.1290943 0.978916 -2.16…
5298.0 0.122568 0.946043 -0.138674 0.0 0.0 0.138674 0.0 0.0 0.138674 -0.401242 0.0909007 0.459632 0.0 0.0 -0.459632 0.0 0.0 -0.459632 0.1059254 0.98212 -2.16943e-18 -0.418108 0.0474674 0.0 0.0970138 0.952524 -0.079634 0.020815 -0.100907 0.169779 0.018395 -0.0964837 0.166432 0.00218937 -0.0159936 -0.222876 0.248893 -0.0237169 -0.00232677 0.25542 -0.037151 0.00952963 0.07743106 0.983182 -2.16943e-1…
5310.0 0.0560266 0.958493 -0.0630248 0.0 0.0 0.0630248 0.0 0.0 0.0630248 0.115305 -0.0170893 -0.130227 0.0 0.0 0.130227 0.0 0.0 0.130227 0.0368806 0.987324 -2.16943e-18 0.11914 -0.0044574 0.0 0.08419 0.952906 -0.0955154 0.0410813 -0.0820409 0.146531 0.0426108 -0.0842523 0.147208 -0.00315735 0.00609511 0.0792367 -0.0871553 0.0116941 -0.00380088 -0.0870987 0.0115817 -0.003719 0.06863861 0.984742 -2…
5322.0 0.00548958 0.96452 -0.00615647 0.0 0.0 0.00615647 0.0 0.0 0.00615647 0.0183766 -0.00166337 -0.0206144 0.0 0.0 0.0206144 0.0 0.0 0.0206144 -0.0151733 0.98779 -2.16943e-18 0.018869 0.000367473 0.0 0.0879923 0.949924 -0.127602 0.0751629 -0.0929945 0.155431 0.0765046 -0.0949089 0.156049 -0.0121978 0.00418517 0.0435568 -0.0228852 -0.0170421 -0.00329983 -0.02351 -0.0157907 -0.00420558 0.07766977…
5343.0 0.00652425 0.964426 -0.00731721 0.0 0.0 0.00731721 0.0 0.0 0.00731721 0.00196563 -0.000180222 -0.00220524 0.0 0.0 0.00220524 0.0 0.0 0.00220524 -0.014110799999999993 0.98781 -2.16943e-18 0.00201856 3.69676e-05 0.0 0.196339 0.925953 -0.247459 0.0344255 -0.0215852 0.219344 0.0407052 -0.033909 0.229414 0.128565 0.00577109 -0.166882 0.0583332 -0.0295526 -0.144971 0.0620383 -0.036634 -0.141971 …
5352.0 -0.0397765 0.967463 0.0445275 0.0 0.0 -0.0445275 0.0 0.0 -0.0445275 0.157554 -0.00624019 -0.176159 0.0 0.0 0.176159 0.0 0.0 0.176159 -0.06152300000000001 0.985712 -2.16943e-18 0.160877 0.0113051 0.0 0.171774 0.931506 -0.224857 0.0584919 -0.0550547 0.21752 0.0595591 -0.0564314 0.218306 0.0802235 -0.0135592 -0.0804083 0.022413 -0.0613128 0.0693553 0.0120618 -0.0415564 0.0611397 0.16439910000…
5355.0 0.0702856 0.956262 -0.0791491 0.0 0.0 0.0791491 0.0 0.0 0.0791491 -0.0498771 0.00821619 0.0564742 0.0 0.0 -0.0564742 0.0 0.0 -0.0564742 0.051627000000000006 0.986653 -2.16943e-18 -0.0516282 0.00276579 0.0 0.0859584 0.951981 -0.10597 0.053364 -0.0867004 0.149358 0.0529563 -0.0861192 0.149184 -0.0129521 0.00534392 0.0542034 -0.0469111 0.00894478 -0.0162362 -0.0469111 0.00894464 -0.0162363 0.…
5358.0 -0.0298003 0.967012 0.0333706 0.0 0.0 -0.0333706 0.0 0.0 -0.0333706 0.229117 -0.0116361 -0.256302 0.0 0.0 0.256302 0.0 0.0 0.256302 -0.05133 0.986371 -2.16943e-18 0.234237 0.0138359 0.0 0.131562 0.939965 -0.188258 0.0874149 -0.0917686 0.202662 0.0871278 -0.0913259 0.202508 0.0213046 -0.00461727 -0.00976761 0.00244746 -0.035139 0.0424569 0.00252837 -0.0352936 0.0425272 0.1251276 0.979455 -2…
5363.0 0.00989243 0.964111 -0.0110966 0.0 0.0 0.0110966 0.0 0.0 0.0110966 -0.0404827 0.00386605 0.0454335 0.0 0.0 -0.0454335 0.0 0.0 -0.0454335 -0.0106512 0.987867 -2.16943e-18 -0.04159 -0.000604444 0.0 0.0882885 0.950022 -0.125967 0.0745375 -0.0949345 0.156415 0.0734983 -0.0934802 0.156 -0.0119633 0.00443178 0.0453216 -0.0300957 -0.00728326 -0.00794234 -0.0299484 -0.00756663 -0.00780714 0.077657…
5381.0 -0.00866527 0.965688 0.00971142 0.0 0.0 -0.00971142 0.0 0.0 -0.00971142 0.160234 -0.0119438 -0.179512 0.0 0.0 0.179512 0.0 0.0 0.179512 -0.029695 0.987392 -2.16943e-18 0.16424 0.00580674 0.0 0.122241 0.943418 -0.162351 0.0645898 -0.0794629 0.187278 0.0637572 -0.0781612 0.186806 0.0237305 -0.00463986 -0.0187023 -0.0153054 0.0119394 0.0220456 -0.0119626 0.00558957 0.0244634 0.1121801 0.98098…
5382.0 0.0727547 0.955852 -0.0819454 0.0 0.0 0.0819454 0.0 0.0 0.0819454 -0.244314 0.0409476 0.276758 0.0 0.0 -0.276758 0.0 0.0 -0.276758 0.0541832 0.986512 -2.16943e-18 -0.25297 0.0142615 0.0 0.0843295 0.952307 -0.102998 0.0507722 -0.0855624 0.147784 0.0518236 -0.0871203 0.148346 -0.0156455 0.00660356 0.0670975 -0.0597974 0.0133927 -0.0203503 -0.060388 0.0145902 -0.0212988 0.07016936 0.984751 -2…
5384.0 -0.037538 0.967372 0.0420245 0.0 0.0 -0.0420245 0.0 0.0 -0.0420245 0.110652 -0.00465997 -0.123731 0.0 0.0 0.123731 0.0 0.0 0.123731 -0.059237 0.985869 -2.16943e-18 0.113017 0.00765768 0.0 0.0816088 0.957297 -0.0247971 -0.0257343 -0.101646 0.162214 -0.0142227 -0.117089 0.166132 -0.00105487 -0.0344309 -0.49424 0.599727 -0.126206 0.0208187 0.586802 -0.101342 0.00895848 0.054787100000000005 0.…
5385.0 -0.121657 0.966958 0.13604 0.0 0.0 -0.13604 0.0 0.0 -0.13604 0.411541 0.021389 -0.460399 0.0 0.0 0.460399 0.0 0.0 0.460399 -0.14471099999999998 0.976026 -2.16943e-18 0.416 0.0678462 0.0 0.115604 0.946085 -0.141296 0.0434058 -0.0657589 0.173702 0.0475592 -0.0724025 0.176192 0.0299625 -0.00712946 -0.0428996 0.00512386 0.00780197 0.02996 0.00636853 0.005405 0.0311115 0.1026208 0.982014 -2.169…
5386.0 0.0742763 0.955595 -0.0836694 0.0 0.0 0.0836694 0.0 0.0 0.0836694 -0.0120506 0.00204107 0.0136548 0.0 0.0 -0.0136548 0.0 0.0 -0.0136548 0.0557589 0.986422 -2.16943e-18 -0.0124799 0.000725153 0.0 0.0998206 0.952744 -0.0686918 0.00159401 -0.0971515 0.173375 0.000895393 -0.0961094 0.172965 0.0086898 -0.02001 -0.274187 0.302351 -0.0361835 0.0129507 0.302502 -0.0364778 0.0131205 0.07752797 0.98…
5404.0 0.012652 0.963843 -0.0141941 0.0 0.0 0.0141941 0.0 0.0 0.0141941 0.147787 -0.0145756 -0.165911 0.0 0.0 0.165911 0.0 0.0 0.165911 -0.007815699999999995 0.987904 -2.16943e-18 0.151881 0.00173682 0.0 0.1649 0.932782 -0.212608 0.0548521 -0.0567043 0.216469 0.0556863 -0.0581529 0.217285 0.033052 -0.013244 -0.194012 0.164897 0.00711771 -0.0167863 0.171627 -0.00573185 -0.0114139 0.156446299999999…
5410.0 0.0602913 0.95785 -0.0678431 0.0 0.0 0.0678431 0.0 0.0 0.0678431 -0.203564 0.0311731 0.230075 0.0 0.0 -0.230075 0.0 0.0 -0.230075 0.0412883 0.987148 -2.16943e-18 -0.210446 0.00888907 0.0 0.135935 0.940241 -0.181072 0.067728 -0.075912 0.199304 0.0681714 -0.0766263 0.199579 0.0250524 -0.0080051 -0.0521001 0.0323354 -0.0147216 0.0344817 0.0323251 -0.0147023 0.0344712 0.1271951 0.979358 -2.169…
5421.0 -0.0220183 0.966583 0.0246632 0.0 0.0 -0.0246632 0.0 0.0 -0.0246632 0.123308 -0.00733934 -0.138005 0.0 0.0 0.138005 0.0 0.0 0.138005 -0.04336999999999999 0.986806 -2.16943e-18 0.126184 0.00635143 0.0 0.108864 0.944861 -0.163267 0.0900994 -0.0962829 0.17948 0.0894702 -0.0953661 0.179195 -0.00712225 0.00148571 0.006349 -0.000760796 0.00519137 -0.0106673 -0.000776109 0.00522044 -0.0106795 0.1…
5423.0 0.0071232 0.964371 -0.00798918 0.0 0.0 0.00798918 0.0 0.0 0.00798918 0.0496269 -0.00458374 -0.0556798 0.0 0.0 0.0556798 0.0 0.0 0.0556798 -0.0134957 0.987821 -2.16943e-18 0.0509669 0.000899141 0.0 0.189914 0.925536 -0.242071 0.0427016 -0.0348072 0.236947 0.0438794 -0.0377611 0.238443 0.0955258 -0.0237446 -0.206941 0.150269 -0.0827968 0.0640082 0.109489 -0.0046475 0.0287488 0.181929 0.97016…
5428.0 0.00978178 0.964121 -0.0109724 0.0 0.0 0.0109724 0.0 0.0 0.0109724 -0.0108593 0.00103569 0.0121872 0.0 0.0 -0.0121872 0.0 0.0 -0.0121872 -0.010764899999999994 0.987865 -2.16943e-18 -0.0111562 -0.000163524 0.0 0.117753 0.944407 -0.157068 0.059221 -0.0717244 0.179619 0.0621281 -0.0763253 0.181314 0.0069859 -0.00581244 -0.0642868 0.0667923 -0.0130908 0.010603 0.0664223 -0.0123811 0.0102632 0.…
5430.0 0.0422326 0.960428 -0.047463 0.0 0.0 0.047463 0.0 0.0 0.047463 0.0646678 -0.0085582 -0.0728775 0.0 0.0 0.0728775 0.0 0.0 0.0728775 0.022640100000000003 0.987746 -2.16943e-18 0.0667035 -0.00145664 0.0 0.0997269 0.951223 -0.0908245 0.023971 -0.0951497 0.170896 0.0246724 -0.0963064 0.171552 0.00938913 -0.0193787 -0.264743 0.276184 -0.0079695 0.00151266 0.276047 -0.00770734 0.00139676 0.081234…
5439.0 0.149389 0.93953 -0.16951 0.0 0.0 0.16951 0.0 0.0 0.16951 -0.494914 0.128284 0.571196 0.0 0.0 -0.571196 0.0 0.0 -0.571196 0.1339218 0.978504 -2.16943e-18 -0.517527 0.0749804 0.0 0.120993 0.944402 -0.155609 0.0589873 -0.0753335 0.182006 0.0579803 -0.0733022 0.180324 0.0190773 -0.00564618 -0.0381868 0.023994 -0.0127542 0.0269463 0.024267 -0.013277 0.0271941 0.11008129999999999 0.981438 -2.16…
5440.0 0.0116006 0.963946 -0.0130138 0.0 0.0 0.0130138 0.0 0.0 0.0130138 0.0330611 -0.00322127 -0.0371112 0.0 0.0 0.0371112 0.0 0.0 0.0371112 -0.008896199999999993 0.987891 -2.16943e-18 0.0339726 0.000428593 0.0 0.12266 0.944023 -0.153794 0.0495686 -0.0702711 0.184546 0.046288 -0.0649294 0.182458 0.035598 -0.00841524 -0.0455103 0.00069393 0.00822628 0.0365783 -0.000255924 0.0100232 0.0359162 0.11…
5444.0 0.0504049 0.959308 -0.0566785 0.0 0.0 0.0566785 0.0 0.0 0.0566785 -0.0659492 0.00934696 0.0744155 0.0 0.0 -0.0744155 0.0 0.0 -0.0744155 0.031074000000000004 0.987523 -2.16943e-18 -0.0680947 0.00211498 0.0 0.142887 0.938468 -0.187128 0.0616985 -0.0717252 0.207226 0.0605312 -0.070181 0.20664 0.0440073 -0.0109233 -0.0481236 -0.00442725 0.00299394 0.0494239 -0.00666846 0.00727671 0.047605 0.13…
5446.0 -0.0101225 0.965796 0.0113439 0.0 0.0 -0.0113439 0.0 0.0 -0.0113439 0.16536 -0.0120545 -0.185232 0.0 0.0 0.185232 0.0 0.0 0.185232 -0.031187999999999994 0.987338 -2.16943e-18 0.169464 0.00626845 0.0 0.0873475 0.956194 -0.0381396 -0.0155935 -0.0993302 0.163118 -0.0165654 -0.0979953 0.162738 0.0343617 -0.00627464 -0.0298758 0.00416822 -0.0267957 0.0524868 0.00383161 -0.0261625 0.0522939 0.06…
5453.0 0.0770453 0.955122 -0.0868078 0.0 0.0 0.0868078 0.0 0.0 0.0868078 0.0214054 -0.00369469 -0.024268 0.0 0.0 0.024268 0.0 0.0 0.024268 0.058627 0.986251 -2.16943e-18 0.0221758 -0.00135839 0.0 0.140749 0.938151 -0.193989 0.0805714 -0.0881677 0.211638 0.0812402 -0.0892208 0.212021 0.0377192 -0.00678196 -0.00821187 -0.0405019 0.00559932 0.0430999 -0.0403733 0.00534956 0.0432313 0.133803300000000…
5462.0 0.0511065 0.959208 -0.0574703 0.0 0.0 0.0574703 0.0 0.0 0.0574703 -0.143551 0.0204614 0.161998 0.0 0.0 -0.161998 0.0 0.0 -0.161998 0.0317985 0.9875 -2.16943e-18 -0.148234 0.00472157 0.0 0.184818 0.928083 -0.236001 0.0483407 -0.043313 0.227739 0.0459205 -0.0384567 0.225575 0.120053 -0.0103744 -0.111857 -0.0544269 0.0703155 -0.0406843 -0.0565806 0.0744704 -0.0429197 0.176898 0.97211 -2.16943…
5468.0 -0.0649778 0.968106 0.0726928 0.0 0.0 -0.0726928 0.0 0.0 -0.0726928 0.304518 -0.00347795 -0.340233 0.0 0.0 0.340233 0.0 0.0 0.340233 -0.087216 0.983542 -2.16943e-18 0.30998 0.0305763 0.0 0.0851245 0.95147 -0.11301 0.0600411 -0.0845421 0.146255 0.0593168 -0.0830467 0.144933 -0.024008 0.00602707 0.0672618 0.00742871 -0.097558 0.0278786 0.00846137 -0.0995418 0.0288304 0.07250839 0.984721 -2.1…
5470.0 0.0364526 0.961173 -0.040952 0.0 0.0 0.040952 0.0 0.0 0.040952 0.160365 -0.0201614 -0.180572 0.0 0.0 0.180572 0.0 0.0 0.180572 0.016680300000000002 0.987856 -2.16943e-18 0.165295 -0.002533 0.0 0.100779 0.9485 -0.134287 0.0589191 -0.0734847 0.158871 0.0588014 -0.0733064 0.158802 -0.0184773 -0.00414516 -0.0861037 0.120649 -0.0118139 -0.0225359 0.120623 -0.0117724 -0.0224984 0.0891686 0.98362…
5472.0 0.0440349 0.960187 -0.0494943 0.0 0.0 0.0494943 0.0 0.0 0.0494943 0.0636083 -0.0085495 -0.071703 0.0 0.0 0.071703 0.0 0.0 0.071703 0.024499400000000005 0.987703 -2.16943e-18 0.0656255 -0.00156647 0.0 0.118111 0.944166 -0.160459 0.0697205 -0.0824515 0.18324 0.0672055 -0.0785458 0.18185 0.0233385 -0.00450246 -0.00704941 0.00432465 -0.0489435 0.0516695 0.00538608 -0.0509792 0.0526435 0.108488…
5494.0 -0.0436835 0.967609 0.0488955 0.0 0.0 -0.0488955 0.0 0.0 -0.0488955 0.197318 -0.00695202 -0.220583 0.0 0.0 0.220583 0.0 0.0 0.220583 -0.065511 0.985423 -2.16943e-18 0.201383 0.0150358 0.0 0.14679 0.936795 -0.197308 0.07297 -0.083221 0.217608 0.073014 -0.0832938 0.21764 0.0479253 -0.00920818 -0.0242206 -0.0657092 0.0627927 0.0271286 -0.0656627 0.0627034 0.0271709 0.1391248 0.977263 -2.16943…
5497.0 0.00862797 0.96423 -0.00967763 0.0 0.0 0.00967763 0.0 0.0 0.00967763 0.0927036 -0.00872036 -0.104027 0.0 0.0 0.104027 0.0 0.0 0.104027 -0.011950199999999994 0.987847 -2.16943e-18 0.0952245 0.00151909 0.0 0.0881171 0.951895 -0.102494 0.045176 -0.0858001 0.15316 0.0433929 -0.08321 0.152366 -0.00503112 0.00743222 0.0841759 -0.115192 0.0600354 -0.028959 -0.11622 0.0620219 -0.0299926 0.07307067…
5501.0 0.055077 0.958633 -0.0619524 0.0 0.0 0.0619524 0.0 0.0 0.0619524 0.0303043 -0.00445817 -0.0342207 0.0 0.0 0.0342207 0.0 0.0 0.0342207 0.0358995 0.98736 -2.16943e-18 0.0313084 -0.00113773 0.0 0.127922 0.942038 -0.170694 0.0661675 -0.077991 0.192569 0.0656301 -0.0771378 0.192253 0.0235713 -0.0062594 -0.0352167 0.0130577 -0.00855343 0.0307097 0.0130361 -0.00851121 0.0306891 0.1184558 0.980298…
5504.0 0.0464445 0.95986 -0.0522111 0.0 0.0 0.0522111 0.0 0.0 0.0522111 -0.0652349 0.00894863 0.0735637 0.0 0.0 -0.0735637 0.0 0.0 -0.0735637 0.026985800000000004 0.98764 -2.16943e-18 -0.0673239 0.00179003 0.0 0.091547 0.949105 -0.13395 0.0802029 -0.0962122 0.15998 0.0768205 -0.0914336 0.158584 -0.0131724 0.00371063 0.0307103 -0.0174553 0.00132996 -0.0143954 -0.0171776 0.000794591 -0.0141408 0.08…
5522.0 0.0733576 0.95575 -0.0826284 0.0 0.0 0.0826284 0.0 0.0 0.0826284 0.046462 -0.00781976 -0.0526379 0.0 0.0 0.0526379 0.0 0.0 0.0526379 0.0548075 0.986477 -2.16943e-18 0.0481118 -0.00274532 0.0 0.0904075 0.953362 -0.0789815 0.0169449 -0.0842433 0.156339 0.0169631 -0.0842664 0.156346 0.0289756 0.00235323 0.0899307 -0.110645 -0.0409148 0.0615864 -0.11059 -0.0410198 0.0616256 0.07097008 0.983911…
5526.0 0.107397 0.949342 -0.121329 0.0 0.0 0.121329 0.0 0.0 0.121329 -0.374057 0.0779468 0.426878 0.0 0.0 -0.426878 0.0 0.0 -0.426878 0.0901321 0.983775 -2.16943e-18 -0.389019 0.037343 0.0 0.0919487 0.954862 -0.0532429 -0.00627701 -0.0929472 0.160787 -0.00426774 -0.0957536 0.161339 0.0802943 0.0048647 0.196708 -0.325168 0.029341 0.103507 -0.324378 0.0277766 0.104542 0.06841079 0.983169 -2.16943e-…
5539.0 0.138724 0.942225 -0.15722 0.0 0.0 0.15722 0.0 0.0 0.15722 -0.429752 0.105775 0.494453 0.0 0.0 -0.494453 0.0 0.0 -0.494453 0.1227773 0.980049 -2.16943e-18 -0.448758 0.059396 0.0 0.077948 0.956008 -0.0601986 0.0137762 -0.0859681 0.142436 0.015727 -0.0886611 0.14319 0.0169502 0.00703688 0.154353 -0.122244 -0.123998 0.0919302 -0.123681 -0.121229 0.0905262 0.057538500000000006 0.98476 -2.16943…
5547.0 0.0759702 0.955307 -0.085589 0.0 0.0 0.085589 0.0 0.0 0.085589 -0.27595 0.0472843 0.312788 0.0 0.0 -0.312788 0.0 0.0 -0.312788 0.0575133 0.986319 -2.16943e-18 -0.285843 0.0171597 0.0 0.192639 0.928504 -0.241222 0.0379111 -0.0286946 0.211846 0.0432204 -0.0361463 0.219084 0.117265 -0.00845396 -0.158368 0.0459694 -0.0146177 -0.047039 0.138168 -0.191386 0.0329997 0.18438300000000002 0.973053 -…
5554.0 0.0586802 0.958095 -0.0660225 0.0 0.0 0.0660225 0.0 0.0 0.0660225 -0.0976738 0.0147755 0.110364 0.0 0.0 -0.110364 0.0 0.0 -0.110364 0.039623000000000005 0.987217 -2.16943e-18 -0.100956 0.00408018 0.0 0.0842899 0.951855 -0.107726 0.0594066 -0.0925734 0.150944 0.0537615 -0.0845961 0.148613 -0.0142656 0.00610001 0.0591477 -0.0587126 0.024596 -0.0250297 -0.0595091 0.0261243 -0.025768 0.0709115…
5562.0 -0.029849 0.967015 0.0334251 0.0 0.0 -0.0334251 0.0 0.0 -0.0334251 0.0453051 -0.00229841 -0.0506804 0.0 0.0 0.0506804 0.0 0.0 0.0506804 -0.051379999999999995 0.986368 -2.16943e-18 0.0463171 0.0027384 0.0 0.087485 0.954892 -0.0592805 0.00335075 -0.0922576 0.158244 0.00267047 -0.0912876 0.157956 0.04945 0.00467248 0.161857 -0.207526 -0.0516968 0.0973402 -0.20749 -0.0517629 0.0973635 0.065321…
5565.0 0.049708 0.959406 -0.0558922 0.0 0.0 0.0558922 0.0 0.0 0.0558922 0.160597 -0.0226326 -0.181194 0.0 0.0 0.181194 0.0 0.0 0.181194 0.0303545 0.987545 -2.16943e-18 0.165807 -0.00501939 0.0 0.0810568 0.952826 -0.103871 0.0477188 -0.0701737 0.13003 0.0446668 -0.0646577 0.133837 -0.0669333 -0.031118 -0.595882 0.609699 0.213289 -0.234602 0.501654 0.419908 -0.325222 0.06692407 0.985307 -2.16943e-1…
5600.0 0.0472718 0.959746 -0.0531441 0.0 0.0 0.0531441 0.0 0.0 0.0531441 0.0310224 -0.004285 -0.0349876 0.0 0.0 0.0349876 0.0 0.0 0.0349876 0.027839600000000006 0.987617 -2.16943e-18 0.0320191 -0.00088123 0.0 0.0996093 0.949244 -0.120829 0.0516407 -0.087227 0.166004 0.051095 -0.086419 0.165781 0.00742237 -0.0132817 -0.208566 0.136819 0.148494 -0.0739492 0.136125 0.149868 -0.0748642 0.0860445 0.98…
5602.0 -0.00505438 0.965412 0.00566547 0.0 0.0 -0.00566547 0.0 0.0 -0.00566547 0.11413 -0.00897171 -0.127901 0.0 0.0 0.127901 0.0 0.0 0.127901 -0.025993000000000002 0.987516 -2.16943e-18 0.117036 0.00366379 0.0 0.0860175 0.957072 -0.0232858 -0.0242994 -0.110793 0.168429 -0.0264862 -0.107653 0.167232 0.0114285 -0.0114289 -0.181848 0.14036 0.0807862 -0.0392884 0.140529 0.0801982 -0.0373934 0.058439…
5619.0 -0.0056373 0.965457 0.0063187 0.0 0.0 -0.0063187 0.0 0.0 -0.0063187 0.0690112 -0.00537957 -0.077334 0.0 0.0 0.077334 0.0 0.0 0.077334 -0.026590000000000003 0.987497 -2.16943e-18 0.0707633 0.00226149 0.0 0.118447 0.94436 -0.156603 0.0607394 -0.0760085 0.181923 0.0605137 -0.0756566 0.181798 0.0212027 -0.00501848 -0.0259569 0.00692585 -0.0100068 0.0290172 0.0068805 -0.00992067 0.0289852 0.107…
5625.0 0.0730906 0.955795 -0.0823259 0.0 0.0 0.0823259 0.0 0.0 0.0823259 -0.278009 0.0467038 0.314948 0.0 0.0 -0.314948 0.0 0.0 -0.314948 0.054531 0.986493 -2.16943e-18 -0.287872 0.016339 0.0 0.133577 0.940253 -0.183755 0.0806001 -0.0891675 0.202374 0.0809211 -0.0896644 0.202546 0.0252522 -0.00436602 -0.00830036 -0.0281434 0.0115958 0.0248401 -0.0280827 0.0114783 0.024901 0.1261745 0.979461 -2.16…
5626.0 0.0650136 0.957114 -0.0731827 0.0 0.0 0.0731827 0.0 0.0 0.0731827 -0.077252 0.0122527 0.0873857 0.0 0.0 -0.0873857 0.0 0.0 -0.0873857 0.0461718 0.986929 -2.16943e-18 -0.0799113 0.00380294 0.0 0.0831439 0.953887 -0.0831264 0.0296409 -0.0828032 0.146346 0.0285166 -0.0811932 0.145856 0.00544862 0.00773952 0.11415 -0.140442 0.0218128 0.00444308 -0.141007 0.0228952 0.00395864 0.06553467 0.98468…
5627.0 0.104787 0.949881 -0.118351 0.0 0.0 0.118351 0.0 0.0 0.118351 -0.334515 0.0686683 0.381517 0.0 0.0 -0.381517 0.0 0.0 -0.381517 0.0874183 0.984031 -2.16943e-18 -0.347779 0.0323395 0.0 0.154121 0.935789 -0.200389 0.0666254 -0.0764059 0.220208 0.0686583 -0.0796691 0.221471 0.0590863 -0.0110989 -0.0237301 -0.0919836 0.0860109 0.0287766 -0.0939326 0.089662 0.0278747 0.1460607 0.976592 -2.16943e…
5632.0 -0.0364703 0.967326 0.0408307 0.0 0.0 -0.0408307 0.0 0.0 -0.0408307 0.214285 -0.00928065 -0.239626 0.0 0.0 0.239626 0.0 0.0 0.239626 -0.05814599999999999 0.985943 -2.16943e-18 0.218894 0.0145691 0.0 0.0840646 0.952875 -0.0956986 0.0415636 -0.0827682 0.146955 0.0415597 -0.0827624 0.146953 -0.00119421 0.00654933 0.0841656 -0.105693 0.0326296 -0.0111008 -0.105698 0.0326384 -0.0111051 0.068494…
5639.0 0.207236 0.922437 -0.236913 0.0 0.0 0.236913 0.0 0.0 0.236913 -0.624774 0.207755 0.735584 0.0 0.0 -0.735584 0.0 0.0 -0.735584 0.19464700000000001 0.967605 -2.16943e-18 -0.658453 0.141228 0.0 0.172964 0.930835 -0.212834 0.0314824 -0.038153 0.228777 0.0323578 -0.0386477 0.229164 0.0812839 -0.0309404 -0.194828 0.0772429 0.0556578 0.0629659 0.0891781 0.0328659 0.0728424 0.1621271 0.97326 -2.16…
5647.0 0.00182402 0.964844 -0.00204528 0.0 0.0 0.00204528 0.0 0.0 0.00204528 -0.0208148 0.00179783 0.0233411 0.0 0.0 -0.0233411 0.0 0.0 -0.0233411 -0.0189362 0.987709 -2.16943e-18 -0.0213629 -0.000503909 0.0 0.212169 0.921818 -0.27036 0.0303487 -0.0033645 0.223736 0.0309943 -0.00460815 0.224749 0.216856 -0.0218926 -0.242218 -0.110534 0.237463 -0.183092 -0.142188 0.298253 -0.212255 0.20498 0.96891…
5651.0 0.0071508 0.964368 -0.00802015 0.0 0.0 0.00802015 0.0 0.0 0.00802015 0.0603507 -0.00557611 -0.0677117 0.0 0.0 0.0677117 0.0 0.0 0.0677117 -0.01346739999999999 0.987822 -2.16943e-18 0.0619805 0.00109152 0.0 0.109098 0.944971 -0.162525 0.0882611 -0.0939973 0.178312 0.0882001 -0.093908 0.178283 -0.00562402 0.000299652 0.00152107 0.0215568 -0.0314743 0.00839482 0.021571 -0.0315017 0.0084096 0.…
5653.0 0.00288046 0.964752 -0.00323 0.0 0.0 0.00323 0.0 0.0 0.00323 0.0595701 -0.00521633 -0.0668071 0.0 0.0 0.0668071 0.0 0.0 0.0668071 -0.017851900000000004 0.987734 -2.16943e-18 0.0611466 0.00136985 0.0 0.107189 0.947431 -0.135377 0.0554699 -0.0812258 0.170994 0.0520929 -0.0765823 0.169541 0.0643526 -0.00949113 -0.0358497 -0.086285 0.0884819 0.0347983 -0.0880436 0.0920069 0.0320817 0.0947434 0…
5666.0 -0.0625211 0.968075 0.069948 0.0 0.0 -0.069948 0.0 0.0 -0.069948 0.236719 -0.00335346 -0.264491 0.0 0.0 0.264491 0.0 0.0 0.264491 -0.084715 0.983785 -2.16943e-18 0.241037 0.023108 0.0 0.0799203 0.951883 -0.109058 0.0712497 -0.103617 0.150192 0.0710426 -0.101799 0.146688 -0.0194534 0.0160053 0.164956 -0.208793 0.10693 -0.0581116 -0.209951 0.109154 -0.05921 0.06802072 0.984755 -2.16943e-18 -…
5671.0 0.0750333 0.955467 -0.0845272 0.0 0.0 0.0845272 0.0 0.0 0.0845272 -0.27462 0.0467561 0.311223 0.0 0.0 -0.311223 0.0 0.0 -0.311223 0.05654290000000001 0.986376 -2.16943e-18 -0.284431 0.0167719 0.0 0.121636 0.943148 -0.167524 0.0763212 -0.0876996 0.188953 0.0767998 -0.0884309 0.189206 0.0164346 -0.0023765 -0.00207833 -0.0221351 0.00816894 0.0160432 -0.0220414 0.00798831 0.0161303 0.1130884 0…
5673.0 0.228937 0.91491 -0.262575 0.0 0.0 0.262575 0.0 0.0 0.262575 -0.623588 0.22529 0.740753 0.0 0.0 -0.740753 0.0 0.0 -0.740753 0.217553 0.962384 -2.16943e-18 -0.659212 0.159188 0.0 0.126636 0.942124 -0.170103 0.0646226 -0.0759727 0.191505 0.0646137 -0.0759603 0.191501 0.0193426 -0.00641208 -0.0474673 0.0278339 -0.0018795 0.0215048 0.0277928 -0.00180117 0.0214744 0.11703440000000001 0.980345 -…
5685.0 0.047559 0.959706 -0.053468 0.0 0.0 0.053468 0.0 0.0 0.053468 -0.204513 0.0283162 0.230664 0.0 0.0 -0.230664 0.0 0.0 -0.230664 0.028136100000000004 0.987609 -2.16943e-18 -0.211092 0.00587811 0.0 0.100762 0.949459 -0.118342 0.0496449 -0.0879895 0.166724 0.0478742 -0.0852844 0.165662 0.00628697 -0.012696 -0.191678 0.142831 0.105277 -0.056348 0.141798 0.107122 -0.0563856 0.0867711 0.983345 -2…
5691.0 -0.016852 0.966261 0.0188801 0.0 0.0 -0.0188801 0.0 0.0 -0.0188801 0.0603168 -0.00394026 -0.0675302 0.0 0.0 0.0675302 0.0 0.0 0.0675302 -0.03808199999999999 0.987057 -2.16943e-18 0.0617627 0.00275082 0.0 0.0907111 0.949556 -0.134501 0.0677107 -0.0689631 0.145707 0.0657842 -0.0648122 0.138728 -0.0480177 -0.000351267 -0.119316 0.05318 0.255706 -0.188986 0.0501328 0.260773 -0.186682 0.0803925…
5697.0 0.0657298 0.957 -0.0739929 0.0 0.0 0.0739929 0.0 0.0 0.0739929 -0.0294311 0.00469241 0.0332961 0.0 0.0 -0.0332961 0.0 0.0 -0.0332961 0.0469127 0.986893 -2.16943e-18 -0.0304469 0.00147368 0.0 0.12209 0.94269 -0.172018 0.0809981 -0.0892075 0.190279 0.080636 -0.0886574 0.19009 0.0187569 -0.00286886 0.00655564 -0.00904716 -0.040348 0.0428321 -0.0089838 -0.0404699 0.0428963 0.114251 0.98089 -2.…
5701.0 0.0497825 0.959396 -0.0559763 0.0 0.0 0.0559763 0.0 0.0 0.0559763 -0.036103 0.00509101 0.0407338 0.0 0.0 -0.0407338 0.0 0.0 -0.0407338 0.030431400000000004 0.987542 -2.16943e-18 -0.0372747 0.00113153 0.0 0.0905815 0.949792 -0.125828 0.0730943 -0.0968399 0.159625 0.0661853 -0.0854024 0.152918 -0.0046498 0.00455354 0.0547313 -0.0547048 0.00358666 -0.00361554 -0.0494296 -0.00743795 0.00714191…
5708.0 0.127619 0.944883 -0.144464 0.0 0.0 0.144464 0.0 0.0 0.144464 -0.398175 0.0926329 0.456726 0.0 0.0 -0.456726 0.0 0.0 -0.456726 0.1111905 0.981507 -2.16943e-18 -0.415184 0.049572 0.0 0.108207 0.945774 -0.156052 0.0855099 -0.0954933 0.176086 0.0840591 -0.0933748 0.175418 -0.00261532 0.000630954 0.0053223 0.000171235 -0.00511875 -0.000374642 0.000264266 -0.00529773 -0.000288372 0.1000907 0.98…
5711.0 0.0892246 0.952933 -0.100633 0.0 0.0 0.100633 0.0 0.0 0.100633 -0.255408 0.0477299 0.290284 0.0 0.0 -0.290284 0.0 0.0 -0.290284 0.07125438 0.98539 -2.16943e-18 -0.265008 0.019914 0.0 0.142936 0.938103 -0.192333 0.0746709 -0.0835928 0.211303 0.0766749 -0.0867606 0.212473 0.0362652 -0.00795978 -0.0294383 -0.029007 0.0302489 0.0291675 -0.0225309 0.0179141 0.0340317 0.1353549 0.978107 -2.16943…
5717.0 0.0485312 0.959571 -0.0545646 0.0 0.0 0.0545646 0.0 0.0 0.0545646 0.0302596 -0.00422345 -0.0341341 0.0 0.0 0.0341341 0.0 0.0 0.0341341 0.0291396 0.987581 -2.16943e-18 0.0312367 -0.000904104 0.0 0.0861892 0.951763 -0.108271 0.0558571 -0.0876517 0.150117 0.0555714 -0.0872327 0.149988 -0.0123425 0.00583153 0.0554205 -0.063734 0.0374564 -0.0291424 -0.0636596 0.0373176 -0.0291092 0.072754090000…
5718.0 0.086703 0.9534 -0.0977676 0.0 0.0 0.0977676 0.0 0.0 0.0977676 -0.00257942 0.00047439 0.00293009 0.0 0.0 -0.00293009 0.0 0.0 -0.00293009 0.06863839000000001 0.985583 -2.16943e-18 -0.00267552 0.000193344 0.0 0.14452 0.937482 -0.196103 0.0775064 -0.0856985 0.214348 0.0760871 -0.0844632 0.21394 0.0358209 -0.0083761 -0.0347605 -0.0162536 0.0177148 0.0332819 -0.0143936 0.0142016 0.0344104 0.137…
5730.0 0.0678986 0.956652 -0.076447 0.0 0.0 0.076447 0.0 0.0 0.076447 -0.071617 0.0115987 0.0810539 0.0 0.0 -0.0810539 0.0 0.0 -0.0810539 0.0491566 0.986782 -2.16943e-18 -0.0741091 0.00376932 0.0 0.127907 0.941077 -0.181537 0.0835144 -0.0891694 0.197243 0.0830348 -0.0884314 0.196984 0.0167671 -0.00441685 -0.0200026 0.0139662 -0.0255529 0.0315821 0.014024 -0.0256638 0.0316389 0.1207716 0.980048 -2…
5744.0 0.0931078 0.952198 -0.105048 0.0 0.0 0.105048 0.0 0.0 0.105048 -0.3326 0.0636764 0.378333 0.0 0.0 -0.378333 0.0 0.0 -0.378333 0.0752845906 0.985078 -2.16943e-18 -0.345272 0.027479 0.0 0.0849422 0.952687 -0.0993768 0.0493457 -0.0870291 0.147112 0.0469865 -0.0836594 0.146092 -0.0103616 0.00641986 0.0724247 -0.0726623 0.0147936 -0.0145547 -0.0727518 0.0149543 -0.0145685 0.07028089 0.984825 -2…
5745.0 0.0217215 0.962902 -0.0243812 0.0 0.0 0.0243812 0.0 0.0 0.0243812 0.142338 -0.0155038 -0.159962 0.0 0.0 0.159962 0.0 0.0 0.159962 0.001510300000000006 0.987963 -2.16943e-18 0.146446 0.000182738 0.0 0.0956049 0.949028 -0.131839 0.0682291 -0.0847164 0.156806 0.0727155 -0.0923756 0.161562 -0.0206054 0.00333012 0.000450448 -0.00142493 0.0494192 -0.0434352 -0.00478274 0.0567834 -0.0525157 0.084…
5756.0 0.165361 0.935232 -0.187989 0.0 0.0 0.187989 0.0 0.0 0.187989 -0.487069 0.135903 0.564944 0.0 0.0 -0.564944 0.0 0.0 -0.564944 0.15064149999999998 0.975924 -2.16943e-18 -0.510405 0.0836054 0.0 0.213545 0.92202 -0.266354 0.0316037 -0.0137581 0.230096 0.0311582 -0.0129912 0.229954 0.158267 -0.042084 -0.275172 -0.0151452 0.226369 -0.0378295 -0.0062434 0.209301 -0.0299683 0.20592700000000003 0.…
5757.0 0.0889508 0.952984 -0.100322 0.0 0.0 0.100322 0.0 0.0 0.100322 -0.144404 0.0269392 0.164113 0.0 0.0 -0.164113 0.0 0.0 -0.164113 0.07097027 0.985411 -2.16943e-18 -0.149827 0.0112118 0.0 0.115142 0.944254 -0.163651 0.0820192 -0.0916441 0.183326 0.0820139 -0.091636 0.183324 0.0071172 -0.00150187 -0.00574216 0.00101986 -0.00695861 0.0116804 0.00102011 -0.00695905 0.0116804 0.1070437 0.981735 -…
5759.0 0.0249175 0.962548 -0.0279736 0.0 0.0 0.0279736 0.0 0.0 0.0279736 0.12675 -0.0142668 -0.142501 0.0 0.0 0.142501 0.0 0.0 0.142501 0.004799100000000001 0.987961 -2.16943e-18 0.130459 -0.000305869 0.0 0.13768 0.938966 -0.190222 0.081675 -0.0898746 0.208474 0.0820158 -0.0904049 0.208664 0.0278545 -0.00519902 -0.0121592 -0.0279041 0.0128276 0.027222 -0.0277899 0.012608 0.0273241 0.1306545 0.978…
5776.0 0.0385301 0.96091 -0.0432916 0.0 0.0 0.0432916 0.0 0.0 0.0432916 0.125896 -0.0161271 -0.141801 0.0 0.0 0.141801 0.0 0.0 0.141801 0.018822000000000005 0.987821 -2.16943e-18 0.129799 -0.00229283 0.0 0.196513 0.926358 -0.244976 0.0374252 -0.0301086 0.225971 0.0357311 -0.0277204 0.225046 0.146026 -0.024587 -0.138553 -0.0755518 0.0977094 0.0073989 -0.0589945 0.0660524 0.0211683 0.188034 0.97133…
5779.0 0.0301639 0.961941 -0.033874 0.0 0.0 0.033874 0.0 0.0 0.033874 0.141335 -0.0167536 -0.159007 0.0 0.0 0.159007 0.0 0.0 0.159007 0.010200899999999999 0.987933 -2.16943e-18 0.145566 -0.00120022 0.0 0.14581 0.938694 -0.18008 0.0451625 -0.0601151 0.205086 0.0447937 -0.0594907 0.20483 0.0662535 -0.0138381 -0.0397766 -0.0653111 0.0505339 0.0545373 -0.0657912 0.0514571 0.0540943 0.1345757 0.978061…
5780.0 0.0442136 0.960163 -0.0496958 0.0 0.0 0.0496958 0.0 0.0 0.0496958 0.080384 -0.0108208 -0.090616 0.0 0.0 0.090616 0.0 0.0 0.090616 0.024683700000000003 0.987699 -2.16943e-18 0.082935 -0.00199637 0.0 0.159204 0.93444 -0.204606 0.0607377 -0.0707 0.224629 0.0600265 -0.0708523 0.224677 0.0670907 -0.0155211 -0.0460941 -0.0532848 0.0377385 0.0615793 -0.0470405 0.025874 0.0659581 0.1506174 0.97570…
5785.0 0.0196232 0.963128 -0.0220233 0.0 0.0 0.0220233 0.0 0.0 0.0220233 -0.0974643 0.0103836 0.109504 0.0 0.0 -0.109504 0.0 0.0 -0.109504 -0.0006482999999999906 0.987958 -2.16943e-18 -0.100251 -0.000361476 0.0 0.0858727 0.954585 -0.0673714 0.012826 -0.0894584 0.154062 0.0122597 -0.0886588 0.153826 0.0309183 0.00446169 0.13519 -0.134979 -0.0924868 0.0922398 -0.134763 -0.0929022 0.0924544 0.065318…
5801.0 0.0615648 0.957654 -0.0692827 0.0 0.0 0.0692827 0.0 0.0 0.0692827 0.0254538 -0.00393543 -0.0287751 0.0 0.0 0.0287751 0.0 0.0 0.0287751 0.042605000000000004 0.987092 -2.16943e-18 0.0263186 -0.00114963 0.0 0.121477 0.942496 -0.173598 0.0836592 -0.0917126 0.191703 0.0843895 -0.0928187 0.192078 0.00717023 -0.0013876 -0.0126204 -0.013034 0.0341688 -0.00851936 -0.0127823 0.0336842 -0.00828271 0.…
5803.0 0.0656684 0.95701 -0.0739234 0.0 0.0 0.0739234 0.0 0.0 0.0739234 -0.0667259 0.0106338 0.0754877 0.0 0.0 -0.0754877 0.0 0.0 -0.0754877 0.046849100000000005 0.986896 -2.16943e-18 -0.0690285 0.00333629 0.0 0.113155 0.944282 -0.164339 0.084722 -0.0935185 0.183185 0.0841585 -0.0926813 0.182911 0.00585954 -0.000867499 0.00376447 -0.000388041 -0.0208308 0.0174642 -0.000308144 -0.0209834 0.0175335…
5809.0 -0.0177284 0.966318 0.0198613 0.0 0.0 -0.0198613 0.0 0.0 -0.0198613 0.0354379 -0.0022801 -0.0396735 0.0 0.0 0.0396735 0.0 0.0 0.0396735 -0.038979 0.987017 -2.16943e-18 0.0362836 0.00165169 0.0 0.0947795 0.948193 -0.14051 0.0807383 -0.0937699 0.163592 0.0811264 -0.0943236 0.163758 -0.0116693 0.00272318 0.0189518 -0.00614631 0.000279581 -0.013084 -0.00617789 0.000340388 -0.0131127 0.0855925 …
5811.0 0.0419616 0.960463 -0.0471576 0.0 0.0 0.0471576 0.0 0.0 0.0471576 0.0119889 -0.0015829 -0.0135104 0.0 0.0 0.0135104 0.0 0.0 0.0135104 0.0223606 0.987752 -2.16943e-18 0.0123659 -0.000266262 0.0 0.19845 0.92604 -0.248242 0.0367049 -0.0272102 0.224272 0.0371531 -0.0284592 0.224576 0.159379 -0.026059 -0.116227 -0.164296 0.191 -0.0202494 -0.194346 0.248597 -0.046394 0.19020199999999998 0.971268…
5817.0 0.0200158 0.963086 -0.0224645 0.0 0.0 0.0224645 0.0 0.0 0.0224645 -0.0392193 0.00419581 0.0440663 0.0 0.0 -0.0440663 0.0 0.0 -0.0440663 -0.00024439999999999185 0.987959 -2.16943e-18 -0.0403426 -0.000127666 0.0 0.0601724 0.965209 0.084836 -0.0900382 -0.151452 0.166883 -0.0857679 -0.156356 0.167381 0.0768885 -0.0113281 -0.0415695 -0.00909066 -0.0759403 0.125535 -0.0102866 -0.0737807 0.125398…
5821.0 -0.00817963 0.965652 0.00916733 0.0 0.0 -0.00916733 0.0 0.0 -0.00916733 0.191545 -0.0143825 -0.214599 0.0 0.0 0.214599 0.0 0.0 0.214599 -0.029197 0.98741 -2.16943e-18 0.196347 0.00683491 0.0 0.0849872 0.953945 -0.0799383 0.0239719 -0.0823485 0.148366 0.0238504 -0.0821523 0.1483 0.00848732 0.00540407 0.0971831 -0.0984981 -0.0311375 0.0324528 -0.0981894 -0.0317243 0.0326839 0.06657965 0.9844…
5841.0 0.0755612 0.955377 -0.0851255 0.0 0.0 0.0851255 0.0 0.0 0.0851255 -0.166784 0.0284989 0.189033 0.0 0.0 -0.189033 0.0 0.0 -0.189033 0.05708970000000001 0.986344 -2.16943e-18 -0.172754 0.0102904 0.0 0.0858911 0.951295 -0.113902 0.0643381 -0.0921752 0.15179 0.0640099 -0.0917162 0.151659 -0.0088741 0.00627486 0.0738803 -0.069884 0.00313838 -0.00712782 -0.0698791 0.00312892 -0.0071234 0.0736126…
5846.0 -0.0235408 0.966673 0.0263671 0.0 0.0 -0.0263671 0.0 0.0 -0.0263671 0.172132 -0.00995104 -0.192628 0.0 0.0 0.192628 0.0 0.0 0.192628 -0.044927999999999996 0.986727 -2.16943e-18 0.176113 0.00916546 0.0 0.157451 0.934784 -0.202412 0.0590273 -0.0697438 0.223182 0.0589319 -0.0695847 0.223118 0.074306 -0.0140151 -0.0280159 -0.143488 0.157686 0.0137988 -0.143746 0.158182 0.0135602 0.1486276 0.97…
5848.0 0.0457523 0.959955 -0.0514306 0.0 0.0 0.0514306 0.0 0.0 0.0514306 0.0382562 -0.00521739 -0.0431359 0.0 0.0 0.0431359 0.0 0.0 0.0431359 0.026271500000000003 0.987659 -2.16943e-18 0.0394778 -0.00101882 0.0 0.0951124 0.953958 -0.0560391 -0.00110184 -0.107852 0.174718 -0.00356936 -0.104237 0.173318 -0.00642759 -0.0241165 -0.358056 0.419504 -0.0514381 -0.00803263 0.422581 -0.0576329 -0.00338072…
5859.0 0.0379878 0.960979 -0.0426808 0.0 0.0 0.0426808 0.0 0.0 0.0426808 0.0726299 -0.00925872 -0.0817996 0.0 0.0 0.0817996 0.0 0.0 0.0817996 0.018262900000000006 0.987831 -2.16943e-18 0.0748767 -0.00127691 0.0 0.103887 0.948004 -0.134955 0.0549601 -0.0731923 0.163193 0.0546004 -0.0726433 0.163015 0.00221026 -0.00590547 -0.071463 0.0937611 -0.0388131 0.01679 0.0938275 -0.0389282 0.0167694 0.09177…
5861.0 0.114744 0.947778 -0.129721 0.0 0.0 0.129721 0.0 0.0 0.129721 -0.288542 0.0626581 0.329876 0.0 0.0 -0.329876 0.0 0.0 -0.329876 0.0977766 0.983009 -2.16943e-18 -0.300367 0.0313791 0.0 0.0884934 0.955415 -0.0490252 -0.00726238 -0.0953637 0.16172 -0.00754504 -0.0937693 0.158824 0.0578226 0.00409692 0.154613 -0.242222 0.010248 0.0772637 -0.235509 -0.00351937 0.0892137 0.0645431 0.983322 -2.169…
5866.0 0.0490355 0.959501 -0.0551335 0.0 0.0 0.0551335 0.0 0.0 0.0551335 -0.16471 0.0230847 0.185814 0.0 0.0 -0.185814 0.0 0.0 -0.185814 0.029660200000000005 0.987565 -2.16943e-18 -0.170039 0.00501837 0.0 0.100895 0.950693 -0.0974099 0.0311553 -0.0968943 0.172788 0.0328503 -0.0992692 0.173402 0.00134337 -0.0216511 -0.335923 0.306958 0.0989905 -0.0675293 0.308624 0.0957191 -0.0655268 0.0835564 0.9…
5870.0 -0.0127101 0.96598 0.0142422 0.0 0.0 -0.0142422 0.0 0.0 -0.0142422 0.0877155 -0.00613879 -0.0982364 0.0 0.0 0.0982364 0.0 0.0 0.0982364 -0.033839999999999995 0.987236 -2.16943e-18 0.0898641 0.00358489 0.0 0.14229 0.938503 -0.188005 0.0650244 -0.0744923 0.207524 0.0639385 -0.0729713 0.206949 0.0392565 -0.0102675 -0.0491857 0.00603889 -0.00377843 0.0469179 0.00548356 -0.00271242 0.0464317 0.…
5878.0 0.0535864 0.958851 -0.0602693 0.0 0.0 0.0602693 0.0 0.0 0.0602693 -0.101801 0.0148014 0.114929 0.0 0.0 -0.114929 0.0 0.0 -0.114929 0.034359600000000004 0.987415 -2.16943e-18 -0.105155 0.00364406 0.0 0.112886 0.945639 -0.149932 0.0611013 -0.0767237 0.175606 0.0612246 -0.0769147 0.175674 0.0194253 -0.00402118 -0.0144635 0.00511696 -0.0259056 0.03525 0.00510299 -0.0258786 0.0352354 0.1020292 …
5885.0 0.124869 0.945518 -0.141311 0.0 0.0 0.141311 0.0 0.0 0.141311 -0.399616 0.0916406 0.458045 0.0 0.0 -0.458045 0.0 0.0 -0.458045 0.10832320000000001 0.981845 -2.16943e-18 -0.416538 0.0484018 0.0 0.0910582 0.955127 -0.0513895 -0.00529875 -0.0949287 0.159754 -0.00825537 -0.0911789 0.158984 0.0506198 0.00161943 0.111958 -0.167376 -0.0293664 0.089261 -0.19694 0.0266967 0.0683913 0.06731274000000…
5888.0 0.00250415 0.964785 -0.00280799 0.0 0.0 0.00280799 0.0 0.0 0.00280799 0.0916453 -0.00798606 -0.102775 0.0 0.0 0.102775 0.0 0.0 0.102775 -0.018238099999999993 0.987725 -2.16943e-18 0.0940663 0.00214706 0.0 0.162733 0.933556 -0.206385 0.046974 -0.0522419 0.221712 0.0439911 -0.0451251 0.211199 0.0651358 -0.0226103 -0.133014 0.0812912 -0.0392474 0.0905195 0.0370333 0.0443236 0.0613985 0.153039…
5889.0 0.0371334 0.961088 -0.0417186 0.0 0.0 0.0417186 0.0 0.0 0.0417186 -0.0182989 0.00231481 0.0206066 0.0 0.0 -0.0206066 0.0 0.0 -0.0206066 0.017382100000000004 0.987845 -2.16943e-18 -0.018863 0.000303523 0.0 0.090414 0.950298 -0.121474 0.0620432 -0.0847479 0.154229 0.0645927 -0.0884267 0.155359 -0.00600572 0.00133465 0.00955361 -0.00254621 -0.000678073 -0.00632275 -0.00267822 -0.000423872 -0.…
[truncated: 645 more rows]
