# Supplementary material for: Characterization of Human Balance through a Reinforcement Learning-based Muscle Controller
Source: PLoS One. 2025 Apr 1;20(4):e0320211. doi: 10.1371/journal.pone.0320211 (PMC11960994; doi:10.1371/journal.pone.0320211)
Supplement: S1 File — Data for the COM states and trajectories, as well as muscle activations, presented in the figures. (ZIP) [file pone.0320211.s001.zip › FigureData/fig3b_COM_State_Trajectories_point_cloud.xyz]

0.1698165 -0.536752 0
0.1527675 -0.472333 0
0.13842100000000002 -0.399584 0
0.1259714 -0.350889 0
0.11493400000000001 -0.313744 0
0.1050798 -0.279198 0
0.0963522 -0.246472 0
0.08867810000000001 -0.215683 0
0.08203488 -0.184202 0
0.07649187 -0.149705 0
0.07205203 -0.119322 0
0.06849672 -0.0962309 0
0.06562957 -0.0776618 0
0.0632917 -0.0638655 0
0.061354700000000005 -0.053337 0
0.0597153 -0.046111 0
0.0582495 -0.0424782 0
0.05687400000000001 -0.0407182 0
0.05551980000000001 -0.0403099 0
0.0542296 -0.0365777 0
0.0531475 -0.0278263 0
0.0524641 -0.0127597 0
0.0524916 0.0121657 0
0.0532675 0.0303209 0
0.054268800000000006 0.0304103 0
0.0553468 0.0342202 0
0.056347100000000004 0.0261648 0
0.0571764 0.0245469 0
0.0578703 0.0170786 0
0.0584635 0.0215389 0
0.05919580000000001 0.0230576 0
0.060108800000000004 0.0312183 0
0.061110300000000006 0.0301099 0
0.0622669 0.0386897 0
0.0634928 0.0358484 0
0.06482740000000001 0.0436877 0
0.06618663 0.0386232 0
0.0675265 0.0403521 0
0.06870731000000001 0.0304433 0
0.06956646 0.022358 0
0.07011815 0.0106942 0
0.07029021 0.000873131 0
0.07021647 -0.00414869 0
0.07008031 -0.00298162 0
0.07014245000000001 0.00637953 0
0.07052268 0.0152783 0
0.07106199 0.0146267 0
0.07137003 0.00494484 0
0.07141335 -0.00200054 0
0.07109924000000001 -0.0165017 0
0.07033754 -0.0278439 0
0.06924689 -0.0372304 0
0.06784517000000001 -0.0459314 0
0.06620423 -0.0516934 0
0.0644256 -0.0544605 0
0.0625931 -0.0553664 0
0.0607342 -0.0561193 0
0.0588378 -0.0573536 0
0.0569069 -0.0582936 0
0.0549413 -0.0592438 0
0.052957000000000004 -0.0595861 0
0.050978300000000004 -0.058912 0
0.049031700000000004 -0.0576181 0
0.04717160000000001 -0.0537275 0
0.0455124 -0.0454203 0
0.0442246 -0.0312832 0
0.043476400000000005 -0.0136509 0
0.043288 0.00189827 0
0.0435913 0.0151327 0
0.0442825 0.0251242 0
0.0452716 0.0337383 0
0.04653790000000001 0.0417157 0
0.0480607 0.0492419 0
0.0498159 0.0553321 0
0.0517265 0.0588341 0
0.05372110000000001 0.060353 0
0.055724 0.0596734 0
0.057679600000000004 0.0571688 0
0.059497100000000004 0.0516615 0
0.0609318 0.0350173 0
0.061984500000000005 0.0289468 0
0.0629284 0.0287886 0
0.06399640000000001 0.0360382 0
0.06546428 0.0501128 0
0.06745086 0.0673657 0
0.06982842 0.0742766 0
0.07235178 0.0759878 0
0.074700392 0.0655627 0
0.07676656 0.0593223 0
0.07861783 0.0516656 0
0.08020315 0.0441767 0
0.08157738 0.0383973 0
0.08273704 0.0316623 0
0.08369617 0.026123 0
0.08446768 0.0205814 0
0.08506524 0.0158605 0
0.085551 0.0139221 0
0.0860427 0.0161905 0
0.0866632 0.0209085 0
0.0874409 0.0251678 0
0.0883207 0.0273018 0
0.0892179 0.0263516 0
0.0900652 0.024436 0
0.0908066 0.0202061 0
0.0914111 0.0163533 0
0.09189620000000001 0.012896 0
0.0922737 0.0100953 0
0.09258050000000001 0.00858147 0
0.0928567 0.00823372 0
0.0931437 0.00902408 0
0.0934668 0.0104088 0
0.0938464 0.0122603 0
0.0942847 0.0139027 0
0.0947717 0.0151688 0
0.0952856 0.0155208 0
0.0957905 0.0147238 0
0.0962536 0.0130829 0
0.09665280000000001 0.0109812 0
0.0969845 0.00904389 0
0.0972532 0.00715568 0
0.0974634 0.00566013 0
0.0976393 0.00506472 0
0.0978132 0.00558199 0
0.0980303 0.00747619 0
0.0983137 0.00941611 0
0.0986578 0.0109909 0
0.0990406 0.011814 0
0.0994368 0.0118649 0
0.0998198 0.0110716 0
0.1001648 0.00965996 0
0.100454 0.00776176 0
0.10067680000000001 0.00572617 0
0.1008343 0.0038448 0
0.1009302 0.00204214 0
0.1009777 0.00107876 0
0.1010228 0.00188874 0
0.10112080000000001 0.00398734 0
0.1012871 0.00576912 0
0.10150050000000001 0.00685009 0
0.10173750000000001 0.00723883 0
0.10197600000000001 0.00700308 0
0.1021976 0.00626702 0
0.1023847 0.00499063 0
0.102522 0.00331107 0
0.1025987 0.00140666 0
0.1026154 -0.000270673 0
0.1025826 -0.00152049 0
0.1025279 -0.00153795 0
0.10249420000000001 -0.000393065 0
0.1025071 0.00100343 0
0.1025549 0.00175128 0
0.1026206 0.00205873 0
0.1026859 0.00182832 0
0.1027392 0.00136152 0
0.1027704 0.000536375 0
0.102772 -0.000406275 0
0.10273840000000001 -0.00154446 0
0.1026666 -0.00266479 0
0.1025623 -0.00348444 0
0.1024419 -0.00360043 0
0.1023309 -0.00299123 0
0.1022463 -0.00216233 0
0.1021823 -0.00175759 0
0.1021257 -0.00170941 0
0.1020651 -0.0019107 0
0.10199760000000001 -0.00215584 0
0.1019179 -0.00260631 0
0.10182250000000001 -0.00308917 0
0.10170960000000001 -0.00364861 0
0.1015778 -0.00421284 0
0.10142910000000001 -0.00465372 0
0.1012707 -0.0047932 0
0.1011133 -0.00460461 0
0.100966 -0.00428236 0
0.1008257 -0.00414417 0
0.1006888 -0.0041297 0
0.1005487 -0.00425207 0
0.1004053 -0.00436988 0
0.1002562 -0.00456316 0
0.1000998 -0.00480664 0
0.0999352 -0.00504978 0
0.0997624 -0.00529574 0
0.0995815 -0.00553039 0
0.0993938 -0.00570504 0
0.0992024 -0.00575651 0
0.09901080000000001 -0.00574213 0
0.09881960000000001 -0.00572482 0
0.0986287 -0.00575208 0
0.0984353 -0.00584369 0
0.0982383 -0.00597793 0
0.0980356 -0.00617057 0
0.0978263 -0.00637336 0
0.0976096 -0.00661101 0
0.0973849 -0.00684722 0
0.0971529 -0.00705134 0
0.0969152 -0.00719497 0
0.0966731 -0.00732891 0
0.0964261 -0.00748506 0
0.0961733 -0.00767032 0
0.0959136 -0.00790366 0
0.0956453 -0.00817692 0
0.09536750000000001 -0.00846115 0
0.0950807 -0.00871791 0
0.0947862 -0.00893183 0
0.094485 -0.00912154 0
0.0941773 -0.00932151 0
0.09386270000000001 -0.00954101 0
0.0935403 -0.00978358 0
0.0932093 -0.0100554 0
0.09286900000000001 -0.0103365 0
0.0925195 -0.0106064 0
0.09216160000000001 -0.0108374 0
0.0917965 -0.0110464 0
0.091425 -0.0112204 0
0.0910476 -0.0114109 0
0.0906639 -0.0116002 0
0.0902728 -0.0118509 0
0.0898731 -0.0121119 0
0.08946370000000001 -0.0124293 0
0.0890437 -0.0127425 0
0.08861290000000001 -0.0130749 0
0.0881712 -0.013397 0
0.0877188 -0.0137144 0
0.087256 -0.0140248 0
0.0867829 -0.0143298 0
0.0862996 -0.0146396 0
0.0858058 -0.0149568 0
0.0853011 -0.0152945 0
0.08478521 -0.0156274 0
0.08425794 -0.0159749 0
0.08371943 -0.0163017 0
0.08317019 -0.0166169 0
0.08261116 -0.0168915 0
0.08204441 -0.0170898 0
0.0814715 -0.0172642 0
0.08089329 -0.0174192 0
0.08030860000000001 -0.0176406 0
0.07971629000000001 -0.017872 0
0.0791114 -0.0183682 0
0.07849310000000001 -0.0186856 0
0.07785407 -0.019546 0
0.07719369000000001 -0.0200227 0
0.0765127 -0.0207221 0
0.075817495 -0.0209195 0
0.0751101453 -0.0213986 0
0.074397354 -0.0213565 0
0.07367832 -0.0216674 0
0.07296089 -0.0213364 0
0.07225039 -0.0212161 0
0.07155469 -0.0204905 0
0.07088145 -0.0198338 0
0.0702397 -0.018701 0
0.06963135000000001 -0.0177137 0
0.06906485 -0.0163527 0
0.06853925 -0.0151132 0
0.06806283 -0.0135424 0
0.06763502 -0.0120595 0
0.06727263 -0.00971057 0
0.06701208 -0.00592189 0
0.06691161000000001 -0.000275483 0
0.06701154000000001 0.00641609 0
0.06733955 0.0133115 0
0.06789898 0.0199205 0
0.0686723 0.0259552 0
0.06962204 0.0306285 0
0.07070864 0.0340741 0
0.07188949 0.0365915 0
0.07314908 0.0387352 0
0.07446606 0.0401499 0
0.07583144900000001 0.0417155 0
0.07725466 0.0435828 0
-0.006442299999999998 0.0886203 0
-0.0030810000000000004 0.102472 0
-3.8099999999999246e-05 0.0842018 0
0.0028557000000000027 0.0892268 0
0.005449000000000009 0.0675591 0
0.007679000000000005 0.0686108 0
0.009799299999999997 0.057673 0
0.011647400000000002 0.0556397 0
0.013556900000000004 0.05741 0
0.015365000000000004 0.0528568 0
0.0172092 0.0575941 0
0.019049200000000002 0.0539645 0
0.0209629 0.0605185 0
0.022872300000000005 0.0554179 0
0.0248571 0.0631721 0
0.026812100000000005 0.0557796 0
0.028799500000000006 0.0629853 0
0.0307042 0.0526774 0
0.032469700000000004 0.0512617 0
0.0339233 0.0359844 0
0.0348455 0.0211896 0
0.0352249 0.00190655 0
0.0349328 -0.0179798 0
0.034030000000000005 -0.0345373 0
0.032687600000000004 -0.0440262 0
0.0312428 -0.0417269 0
0.030001600000000003 -0.0331115 0
0.029158800000000006 -0.0201843 0
0.028552400000000006 -0.0154812 0
0.028081800000000004 -0.01281 0
0.027614900000000005 -0.0146631 0
0.0270706 -0.0183332 0
0.026430100000000005 -0.0181001 0
0.025937300000000003 -0.0108924 0
0.025756 0.000698906 0
0.026023700000000004 0.0146001 0
0.026714800000000004 0.0261755 0
0.0277448 0.0345153 0
0.0290298 0.0420946 0
0.0305558 0.0489988 0
0.032299 0.0552311 0
0.034245300000000006 0.0611679 0
0.0363674 0.0655247 0
0.0385942 0.067692 0
0.0408678 0.0683651 0
0.0431232 0.0668345 0
0.0453085 0.0641389 0
0.0473706 0.0592608 0
0.049105 0.0437905 0
0.0501669 0.0195061 0
0.0508581 0.0190912 0
0.05148420000000001 0.0195227 0
0.0522444 0.0267889 0
0.053404400000000005 0.0402061 0
0.0548472 0.0466734 0
0.056383 0.0447711 0
0.0577758 0.0387871 0
0.058884500000000006 0.028001 0
0.059571200000000005 0.0142332 0
0.059856400000000004 0.00347034 0
0.059810300000000004 -0.0051678 0
0.059537400000000004 -0.0105016 0
0.05912200000000001 -0.0139755 0
0.058615200000000006 -0.0161229 0
0.058057700000000004 -0.0171296 0
0.0574707 -0.0180749 0
0.0568504 -0.0190281 0
0.0562039 -0.0196727 0
0.0555388 -0.0201853 0
0.054857600000000006 -0.0206373 0
0.0541638 -0.020946 0
0.0534617 -0.0211606 0
0.052753900000000006 -0.0212841 0
0.052044400000000005 -0.0212612 0
0.0513383 -0.0210966 0
0.050640000000000004 -0.0208001 0
0.0499536 -0.0203865 0
0.04928250000000001 -0.0199159 0
0.0486264 -0.0195081 0
0.04798090000000001 -0.0192628 0
0.0473386 -0.0193214 0
0.0466905 -0.0194708 0
0.0460497 -0.0189402 0
0.0454368 -0.0177472 0
0.044875700000000004 -0.0159039 0
0.0443852 -0.0135477 0
0.043983100000000004 -0.0105982 0
0.043685400000000006 -0.00731716 0
0.043505800000000004 -0.00361348 0
0.0434514 0.000174813 0
0.0435188 0.00370585 0
0.043692800000000004 0.00652969 0
0.043953500000000006 0.00890266 0
0.0442856 0.0108631 0
0.0446748 0.0122845 0
0.045095300000000005 0.0127966 0
0.0455217 0.0126618 0
0.0459296 0.0117156 0
0.0462875 0.00957386 0
0.046514700000000006 0.00343659 0
0.046390100000000004 -0.0128445 0
0.0458599 -0.0203974 0
0.0450502 -0.0272734 0
0.0440783 -0.0298613 0
0.0431351 -0.0259577 0
0.0425144 -0.0118667 0
0.042481500000000005 0.00723902 0
0.0428998 0.0178687 0
0.0435796 0.0226936 0
0.0444354 0.0284877 0
0.0452714 0.0229264 0
0.0461019 0.0272478 0
0.0470153 0.0296254 0
0.048209300000000004 0.0408247 0
0.049628500000000006 0.0450219 0
0.0513063 0.0550108 0
0.0531962 0.0577546 0
0.0552066 0.0630533 0
0.0573955 0.06751 0
0.0596906 0.0700963 0
0.0620888 0.0731607 0
0.06452820000000001 0.073005 0
0.06698774 0.0746709 0
0.0694517 0.0722141 0
0.07175194 0.0662457 0
0.07383247 0.0588513 0
0.07571587 0.0549878 0
0.07754171 0.0549428 0
0.07929845 0.0503332 0
0.0808957 0.0458552 0
0.08233442 0.0403884 0
0.08356036 0.0334846 0
0.08455802 0.0267309 0
0.0853218 0.0194736 0
0.0858502 0.0126522 0
0.0861643 0.00665359 0
0.0862981 0.0019868 0
0.0863196 -0.000114836 0
0.0863196 0.000490071 0
0.0863696 0.00245429 0
0.0864732 0.00331641 0
0.0865769 0.00301964 0
0.0866738 0.00257036 0
0.0867385 0.00141281 0
0.0867617 -2.25408e-05 0
0.0867204 -0.00233193 0
0.0866043 -0.00450621 0
0.086411 -0.00697704 0
0.0861351 -0.00943796 0
0.08577270000000001 -0.0121096 0
0.0853303 -0.0141325 0
0.08485196 -0.0142731 0
0.08439349 -0.013178 0
0.0839725 -0.0122959 0
0.08355909 -0.0126917 0
0.08312259 -0.0134278 0
0.08266602 -0.0139116 0
0.08219553 -0.0142738 0
0.08171235 -0.0147499 0
0.08121003 -0.0153509 0
0.08068702 -0.0159897 0
0.08014082 -0.0167305 0
0.07956805 -0.0175691 0
0.07896608000000001 -0.0184716 0
0.07833411 -0.0193581 0
0.07767109 -0.0203166 0
0.07697981000000001 -0.0210661 0
0.07625879 -0.0220634 0
0.075514711 -0.0224815 0
0.074750142 -0.0232638 0
0.07397071000000001 -0.0234223 0
0.07317674 -0.0240745 0
0.07237222 -0.0242029 0
0.07155324 -0.0247639 0
0.07073197 -0.0244757 0
0.06991465000000001 -0.0244095 0
0.06911689 -0.023443 0
0.06834356 -0.0228074 0
0.06760902 -0.0214161 0
0.06690561 -0.0206065 0
0.0662523 -0.01867 0
0.0656491 -0.0174219 0
0.0651058 -0.0152972 0
0.06464020000000001 -0.0124728 0
0.0643051 -0.00759275 0
0.0641661 -0.000802856 0
0.06426570000000001 0.00712745 0
0.0646317 0.0169556 0
0.06536738 0.0267628 0
0.06644075 0.0367439 0
0.06777078 0.0425412 0
0.06929585 0.0483774 0
0.07096645 0.051372 0
0.07273517 0.0545117 0
0.07458550600000001 0.056259 0
0.07649531 0.0582394 0
0.07847051000000001 0.0603996 0
0.08048038 0.0592662 0
0.08239931 0.0556628 0
0.08418301 0.0518556 0
0.08589290000000001 0.0512107 0
0.08756810000000001 0.0493231 0
0.0891864 0.0479661 0
0.09076590000000001 0.0468128 0
0.09226000000000001 0.0428885 0
0.0936188 0.0388196 0
0.09483530000000001 0.0342797 0
0.0958894 0.029217 0
0.0967804 0.024531 0
0.0975219 0.0202556 0
0.09813540000000001 0.0170674 0
0.0986772 0.0157607 0
0.0992025 0.0160297 0
0.0997624 0.0176871 0
0.10039100000000001 0.0198169 0
0.1010755 0.0210246 0
0.1017816 0.0211929 0
0.1024642 0.0197017 0
0.1030863 0.0176377 0
0.1036259 0.0148541 0
0.1040747 0.0122645 0
0.10444500000000001 0.0101039 0
0.1047499 0.00843873 0
0.1050182 0.00791888 0
0.1052975 0.00903266 0
0.1056256 0.0105572 0
0.1060012 0.0119396 0
0.10641500000000001 0.0125198 0
0.1068216 0.0118707 0
0.1072038 0.0110619 0
0.10755300000000001 0.00987462 0
0.1078514 0.00808021 0
0.1080866 0.0061361 0
0.10825670000000001 0.00420239 0
0.10836870000000001 0.00269844 0
0.108447 0.00223434 0
0.1085323 0.00305567 0
0.1086575 0.00433071 0
0.1088134 0.00495007 0
0.1089836 0.00518766 0
0.1091556 0.00515715 0
0.1093274 0.00511299 0
0.10949310000000001 0.00482984 0
0.109647 0.00442118 0
0.10978650000000001 0.00396954 0
0.1099098 0.0034547 0
0.11001469999999999 0.00289575 0
0.1101033 0.00248893 0
0.1101858 0.00253677 0
0.1102793 0.00313418 0
0.1103989 0.00401212 0
0.11054620000000001 0.00479586 0
0.1107194 0.00550681 0
0.1109108 0.00595669 0
0.11111670000000001 0.00636038 0
0.11133190000000001 0.00652141 0
0.11155010000000001 0.00656116 0
0.1117677 0.00648786 0
0.1119798 0.00625915 0
0.1121857 0.00612719 0
0.1123914 0.00625875 0
0.1126084 0.00680534 0
0.1128498 0.00768825 0
0.113124 0.00872042 0
0.1134319 0.00969299 0
0.1137706 0.0105543 0
0.1141345 0.0112068 0
0.1145153 0.011579 0
0.114903 0.0116478 0
0.1152881 0.0114113 0
0.11566180000000001 0.0110453 0
0.187225 -0.612232 0
0.1671852 -0.56016 0
0.14991369999999998 -0.492744 0
0.1345921 -0.428692 0
0.1210273 -0.390528 0
0.1085721 -0.357576 0
0.0972746 -0.322421 0
0.08709220000000001 -0.290395 0
0.07796957 -0.258396 0
0.06992382 -0.226248 0
0.062933 -0.194991 0
0.056977700000000006 -0.163934 0
0.052077700000000005 -0.131681 0
0.04823380000000001 -0.102023 0
0.045264200000000004 -0.0776862 0
0.0430783 -0.0553142 0
0.0415337 -0.0391449 0
0.040441000000000005 -0.0276515 0
0.039690100000000006 -0.0180659 0
0.0392425 -0.00938289 0
0.039063900000000006 -0.00189293 0
0.0391145 0.00438516 0
0.0393478 0.00905416 0
0.039702 0.0117863 0
0.0401064 0.0122979 0
0.0405043 0.0108279 0
0.040819900000000006 0.00745797 0
0.0409583 0.000727317 0
0.040763900000000006 -0.0133836 0
0.0401055 -0.0239456 0
0.0391902 -0.029863 0
0.038160000000000006 -0.0307353 0
0.0373053 -0.0200626 0
0.0369758 -0.00213641 0
0.0371765 0.0127573 0
0.0376316 0.0142314 0
0.038156800000000005 0.017347 0
0.038599800000000004 0.00943278 0
0.038784400000000004 0.00179302 0
0.0386967 -0.00509238 0
0.0385425 -0.00375874 0
0.0384653 0.000400574 0
0.038641 0.0096735 0
0.0391045 0.0181635 0
0.0398765 0.0272583 0
0.0409197 0.0349585 0
0.042221400000000006 0.0424731 0
0.0437415 0.0482616 0
0.0454429 0.0534642 0
0.0472998 0.0575035 0
0.049267200000000004 0.0601429 0
0.0512987 0.0613899 0
0.0533404 0.0609114 0
0.0553352 0.0577473 0
0.0572192 0.0542171 0
0.0588235 0.0410447 0
0.0598698 0.0231585 0
0.06041680000000001 0.0118033 0
0.0608654 0.0198323 0
0.0617674 0.0340397 0
0.06319140000000001 0.0496194 0
0.06481400000000001 0.0469218 0
0.06629795000000001 0.0421079 0
0.06750273 0.0306925 0
0.06832006 0.0195081 0
0.06881332 0.0103181 0
0.0689868 0.000731357 0
0.06887877 -0.00630387 0
0.06858534000000001 -0.0106947 0
0.06816751 -0.0141583 0
0.06764553000000001 -0.0167492 0
0.06707163000000001 -0.0174376 0
0.06648828000000001 -0.0175425 0
0.06590968 -0.0170059 0
0.06536362 -0.0158334 0
0.0648532 -0.0148642 0
0.0643775 -0.0136781 0
0.06393950000000001 -0.0125744 0
0.0635391 -0.0114452 0
0.0631747 -0.0103532 0
0.0628474 -0.00927015 0
0.0625569 -0.00810954 0
0.0623073 -0.00684737 0
0.062104400000000004 -0.00533831 0
0.061976500000000004 -0.00237011 0
0.0619696 0.00205513 0
0.0621308 0.00763708 0
0.0624821 0.0134727 0
0.06303260000000001 0.0192206 0
0.06376380000000001 0.0242674 0
0.0646423 0.0281177 0
0.06563659000000001 0.0311008 0
0.06670967 0.0331626 0
0.06785058000000001 0.0350475 0
0.06903811 0.0360676 0
0.0702577 0.0368983 0
0.07150018 0.0370407 0
0.07266328 0.0325552 0
0.07367169 0.0318487 0
0.074851083 0.0373916 0
0.076142655 0.0399823 0
0.07751659 0.0419738 0
0.07886209 0.0386479 0
0.08010165 0.0359012 0
0.08120287000000001 0.0302506 0
0.0821226 0.0255469 0
0.08290136000000001 0.0212829 0
0.0835432 0.0176898 0
0.08409546000000001 0.0157547 0
0.08459792000000001 0.0144518 0
0.08506725 0.0139421 0
0.0855395 0.0144234 0
0.08603530000000001 0.0153233 0
0.0865603 0.0160695 0
0.087093 0.0158689 0
0.0876116 0.0151792 0
0.0880837 0.0132042 0
0.0884825 0.0108469 0
0.08880160000000001 0.00844676 0
0.08904820000000001 0.00654346 0
0.08924270000000001 0.00534699 0
0.0894133 0.00506514 0
0.0895891 0.00558059 0
0.0897952 0.00676258 0
0.090042 0.00797807 0
0.0903277 0.00902943 0
0.09064180000000001 0.00973548 0
0.09097440000000001 0.0101166 0
0.0913066 0.00977477 0
0.09161760000000001 0.00887132 0
0.0918862 0.00728503 0
0.0920997 0.00561089 0
0.09225420000000001 0.00375925 0
0.0923493 0.00206975 0
0.09239420000000001 0.000766192 0
0.0924085 0.000325662 0
0.0924334 0.0013543 0
0.0925131 0.00330326 0
0.0926483 0.0046572 0
0.09282080000000001 0.0055321 0
0.0930125 0.00588669 0
0.0932077 0.00575517 0
0.0933856 0.00489671 0
0.0935281 0.00367404 0
0.0936193 0.0018586 0
0.0936482 -2.00226e-05 0
0.0936122 -0.00201932 0
0.09351190000000001 -0.00388535 0
0.0933586 -0.00503826 0
0.09319380000000001 -0.00461851 0
0.0930667 -0.0029984 0
0.0929909 -0.00177544 0
0.0929421 -0.00126952 0
0.0929016 -0.00121524 0
0.0928541 -0.00163993 0
0.09278700000000001 -0.00241455 0
0.0926856 -0.00364587 0
0.0925374 -0.00517877 0
0.0923356 -0.00684531 0
0.092077 -0.00856158 0
0.0917644 -0.0100158 0
0.0914209 -0.0103868 0
0.0910826 -0.00984328 0
0.0907695 -0.00900274 0
0.0904739 -0.00884454 0
0.0901758 -0.00908495 0
0.0898635 -0.00967322 0
0.0895269 -0.0104904 0
0.0891606 -0.0114337 0
0.0887627 -0.0123732 0
0.0883347 -0.0132324 0
0.0878812 -0.0138975 0
0.08741020000000001 -0.0142922 0
0.08693010000000001 -0.0144851 0
0.0864447 -0.0146498 0
0.08595370000000001 -0.0147993 0
0.0854544 -0.0151671 0
0.08493948 -0.0157061 0
0.0844042 -0.0163704 0
0.08384605 -0.0170629 0
0.08326538 -0.01771 0
0.08266621 -0.0181728 0
0.08205547 -0.018421 0
0.08143918 -0.0185294 0
0.08082085 -0.0185767 0
0.08020064 -0.0186374 0
0.07957757 -0.018752 0
0.07894959 -0.0189234 0
0.07831447 -0.0191683 0
0.0776699 -0.019481 0
0.07701069 -0.0200224 0
0.07633282000000001 -0.0205903 0
0.075633275 -0.0212993 0
0.074912149 -0.0218901 0
0.07417157 -0.0224821 0
0.07341181000000001 -0.0230135 0
0.07263659 -0.0234019 0
0.07185123 -0.0236477 0
0.07105890000000001 -0.0238126 0
0.07026519 -0.0237666 0
0.06947415 -0.0236244 0
0.06869292 -0.0232126 0
0.06792795 -0.0226185 0
0.06718754 -0.0217773 0
0.06647793 -0.020752 0
0.06580483000000001 -0.0196179 0
0.06517210000000001 -0.018336 0
0.06458520000000001 -0.0168855 0
0.0640477 -0.0153474 0
0.0635767 -0.0128667 0
0.0632163 -0.00889256 0
0.0630248 -0.0024769 0
0.0630632 0.0047898 0
0.06335 0.0125053 0
0.0639816 0.0257684 0
0.06503450000000001 0.0368163 0
0.06645588000000001 0.0474305 0
0.06813343000000001 0.0526111 0
0.06998989 0.0582933 0
0.07198791 0.0610723 0
0.07407623 0.0640303 0
0.0762462 0.0659042 0
0.07847234 0.0675907 0
0.08076051000000001 0.0697779 0
0.0830922 0.0691114 0
0.0853429 0.0659194 0
0.0874817 0.062749 0
0.0895581 0.0622501 0
0.0916005 0.0602382 0
0.093569 0.0579985 0
0.0954531 0.0550591 0
0.0972109 0.0505298 0
0.0988115 0.0456864 0
0.1002427 0.0403587 0
0.1014944 0.0350952 0
0.10258350000000001 0.0304395 0
0.1035198 0.0262765 0
0.1043478 0.0238035 0
0.10512360000000001 0.0230368 0
0.10590290000000001 0.0239219 0
0.1067358 0.0259503 0
0.1076336 0.027857 0
0.1085884 0.0290049 0
0.1095129 0.0263714 0
0.11033960000000001 0.0234449 0
0.1110614 0.019871 0
0.1116608 0.0164082 0
0.1121611 0.0138965 0
0.1125966 0.0124905 0
0.1130081 0.012431 0
0.1134424 0.0137345 0
0.1139349 0.0157377 0
0.1144909 0.0173844 0
0.11508550000000001 0.0181684 0
0.11569180000000001 0.0180964 0
0.11627960000000001 0.0171115 0
0.1168246 0.0155924 0
0.1173064 0.0134106 0
0.1177173 0.0114086 0
0.11807100000000001 0.0100523 0
0.11840400000000001 0.0101913 0
0.11877080000000001 0.0119701 0
0.11921960000000001 0.0148338 0
0.1197623 0.0175057 0
0.1203816 0.0194353 0
0.12105270000000001 0.0206563 0
0.1217461 0.0208808 0
0.12243580000000001 0.0203997 0
0.1230961 0.0191946 0
0.1237056 0.0174695 0
0.1242624 0.0161242 0
0.031822500000000004 -0.206999 0
0.0255364 -0.171332 0
0.020288300000000002 -0.145417 0
0.015872400000000002 -0.12008 0
0.012363899999999997 -0.0940321 0
0.0095629 -0.0761142 0
0.007220400000000002 -0.0640535 0
0.005241400000000007 -0.0551792 0
0.0035422999999999982 -0.0474858 0
0.002086400000000002 -0.0400436 0
0.0009028999999999981 -0.0313343 0
3.7300000000004e-05 -0.0208131 0
-0.0004381999999999997 -0.00793265 0
-0.0004438999999999971 0.00702106 0
6.459999999999799e-05 0.0225017 0
0.0010292999999999969 0.0342992 0
0.002345899999999998 0.0438313 0
0.003948300000000002 0.0516553 0
0.005785499999999999 0.0579113 0
0.0078008999999999995 0.062442 0
0.0099384 0.0655565 0
0.012170899999999998 0.068257 0
0.014491000000000004 0.0708392 0
0.0168904 0.0730962 0
0.019363400000000003 0.0753486 0
0.021922500000000004 0.0780942 0
0.024555800000000003 0.0792698 0
0.027170200000000005 0.0770841 0
0.029644800000000006 0.0700539 0
0.0315987 0.0473729 0
0.0327941 0.0268078 0
0.033483200000000005 0.0163794 0
0.0339413 0.0125584 0
0.0344199 0.0171027 0
0.0352113 0.0268451 0
0.036089300000000005 0.0267257 0
0.036960200000000006 0.0253391 0
0.0376087 0.0141614 0
0.0378673 0.000174245 0
0.0375179 -0.0196876 0
0.0366256 -0.0317249 0
0.035452300000000006 -0.0377953 0
0.0341185 -0.0415427 0
0.032714400000000005 -0.0422051 0
0.0313377 -0.0397686 0
0.030126900000000005 -0.0320628 0
0.029269800000000006 -0.0192109 0
0.028866600000000006 -0.00568252 0
0.028867900000000002 0.00510136 0
0.029186200000000002 0.0125181 0
0.029706100000000006 0.0186635 0
0.030462500000000003 0.0264703 0
0.0314767 0.0337925 0
0.0327111 0.0397587 0
0.034117600000000005 0.0441998 0
0.035622600000000004 0.0457938 0
0.0371463 0.0455132 0
0.038627100000000004 0.0433882 0
0.040027700000000006 0.0404629 0
0.0412813 0.0345513 0
0.0422126 0.0200257 0
0.0425163 0.00171701 0
0.042408600000000005 -0.00666494 0
0.0421172 -0.00975882 0
0.0418257 -0.0066792 0
0.0418813 0.00844827 0
0.0424036 0.0224567 0
0.0432612 0.0278325 0
0.0440984 0.0228368 0
0.0448109 0.0201952 0
0.045173200000000004 0.00279966 0
0.0451815 0.000452238 0
0.0450909 -0.00512539 0
0.0450081 0.00120306 0
0.0450238 0.000125144 0
0.0451284 0.00681098 0
0.0454965 0.0137782 0
0.0460324 0.0192949 0
0.046836300000000004 0.0282366 0
0.0478807 0.0341791 0
0.0491361 0.0405542 0
0.0505675 0.0448858 0
0.0521324 0.04872 0
0.053808 0.0514875 0
0.055560700000000005 0.05337 0
0.057351200000000005 0.0538326 0
0.0591428 0.0534479 0
0.0608966 0.0517387 0
0.0625002 0.0437029 0
0.0637162 0.0299305 0
0.0644697 0.0168586 0
0.06488820000000001 0.00979684 0
0.0651987 0.01001 0
0.06569969 0.0195727 0
0.06651414 0.0295902 0
0.06762829000000001 0.0348629 0
0.06860480000000001 0.024177 0
0.06925577000000001 0.0135763 0
0.06927354000000001 -0.0101971 0
0.06863311 -0.026714 0
0.06738308 -0.0483461 0
0.06542013 -0.0669454 0
0.06292450000000001 -0.0810208 0
0.0600845 -0.0877309 0
0.057164900000000005 -0.0864002 0
0.0543912 -0.0802872 0
0.0517762 -0.0759398 0
0.0493551 -0.070883 0
0.047021400000000005 -0.068329 0
0.0447911 -0.0672133 0
0.042468700000000005 -0.0713023 0
0.040054000000000006 -0.0733866 0
0.0374589 -0.081453 0
0.0346134 -0.0889792 0
0.0314759 -0.0980247 0
0.028123100000000005 -0.102203 0
0.0247208 -0.100516 0
0.0215112 -0.0920071 0
0.0186112 -0.0819456 0
0.0161035 -0.0683663 0
0.014150700000000002 -0.0489104 0
0.012913500000000001 -0.0256178 0
0.012303800000000004 -0.0113376 0
0.012138499999999997 0.0005915 0
0.012349800000000008 0.0114391 0
0.012933600000000003 0.0232099 0
0.013925700000000006 0.0353162 0
0.0152913 0.0463584 0
0.017041 0.057841 0
0.019146800000000005 0.067793 0
0.021560500000000003 0.076146 0
0.0242075 0.0820594 0
0.027022200000000003 0.0862184 0
0.029940100000000004 0.088682 0
0.0329349 0.0911934 0
0.035991800000000004 0.092263 0
0.0390695 0.0926132 0
0.042153100000000006 0.0919835 0
0.0451546 0.0874323 0
0.047856 0.0752273 0
0.050005600000000004 0.0543665 0
0.0515569 0.0411784 0
0.052869700000000006 0.0392892 0
0.0542805 0.0461603 0
0.0560476 0.057266 0
0.057906700000000005 0.0542078 0
0.0596358 0.0493933 0
0.0608216 0.0226802 0
0.0612151 0.0024706 0
0.0607701 -0.0271743 0
0.059486000000000004 -0.0473191 0
0.0576555 -0.0612279 0
0.055381400000000004 -0.0736547 0
0.052805000000000005 -0.0795713 0
0.0501402 -0.0795636 0
0.0475401 -0.0763204 0
0.0450882 -0.0704915 0
0.0428858 -0.0635003 0
0.0408265 -0.0594733 0
0.0388891 -0.0580195 0
0.0368688 -0.0623232 0
0.034771100000000006 -0.063375 0
0.032514 -0.0710976 0
0.0300739 -0.0748788 0
0.027526400000000006 -0.0763412 0
0.025089400000000005 -0.0700091 0
0.022884400000000006 -0.061015 0
0.0211601 -0.0438718 0
0.020018600000000004 -0.0244116 0
0.019544400000000003 -0.00494076 0
0.019644400000000006 0.0100276 0
0.020213300000000003 0.0231701 0
0.021181700000000005 0.0341369 0
0.0224952 0.0440176 0
0.0241284 0.0535325 0
0.0260854 0.0634057 0
0.028357400000000005 0.0719967 0
0.030867500000000006 0.0780455 0
0.033549800000000005 0.0821811 0
0.036321400000000004 0.0838777 0
0.0391369 0.0850433 0
0.041981700000000004 0.0853389 0
0.0448122 0.0841726 0
0.0475449 0.0789824 0
0.0499381 0.0636563 0
0.0516512 0.0413886 0
0.0528237 0.0313169 0
0.0538391 0.0311851 0
0.0550094 0.0396852 0
0.0565933 0.0520115 0
0.0582893 0.0498328 0
0.0598932 0.0462064 0
0.0610054 0.0213516 0
0.061385 0.00299785 0
0.0609976 -0.024495 0
0.059828900000000004 -0.0431534 0
0.0581293 -0.0580912 0
0.0559383 -0.0716181 0
0.0533951 -0.0796587 0
0.050683200000000005 -0.0826566 0
0.0478928 -0.0842908 0
0.0451111 -0.0820818 0
0.0424719 -0.076518 0
0.040079100000000006 -0.0674625 0
0.037942300000000005 -0.0622356 0
0.035798500000000004 -0.0655119 0
0.0335711 -0.0684342 0
0.031137500000000005 -0.0765357 0
0.028504400000000006 -0.0809996 0
0.025659800000000003 -0.0885819 0
0.0226564 -0.0907258 0
0.019649200000000006 -0.0884548 0
0.016844700000000004 -0.0793653 0
0.014413700000000002 -0.065812 0
0.012579800000000002 -0.0457106 0
0.011405899999999997 -0.0252826 0
0.010792099999999999 -0.0123153 0
0.010566100000000009 -0.0015561 0
0.010716200000000009 0.00957399 0
0.011227899999999999 0.020948 0
0.012141700000000005 0.0328289 0
0.013429000000000003 0.0439028 0
0.015088400000000002 0.0549355 0
0.017090400000000006 0.0644371 0
0.019379800000000003 0.0721028 0
0.021884300000000002 0.0775565 0
0.024539200000000004 0.0811986 0
0.027284600000000006 0.0833721 0
0.030092900000000006 0.0850175 0
0.0329462 0.086229 0
0.0358424 0.0875562 0
0.038775300000000006 0.0875745 0
0.0416378 0.0838022 0
0.0442949 0.0738382 0
0.0463148 0.0485456 0
0.0476371 0.0335357 0
0.04866910000000001 0.030145 0
0.0497365 0.0348098 0
0.0510698 0.0435783 0
0.0526649 0.0526306 0
0.0543887 0.0498683 0
0.0559365 0.042737 0
0.057103100000000004 0.0279534 0
0.0577361 0.0110496 0
0.057855500000000004 -0.00251602 0
0.057594400000000004 -0.012061 0
0.0570653 -0.019031 0
0.0563374 -0.023916 0
0.055491200000000004 -0.0264286 0
0.0545842 -0.0279145 0
0.053630300000000006 -0.0291997 0
0.05263860000000001 -0.0301815 0
0.05161640000000001 -0.03106 0
0.0505661 -0.0317662 0
0.049506100000000004 -0.0316841 0
0.048464900000000005 -0.0307014 0
0.047471700000000006 -0.0288843 0
0.046552500000000004 -0.0263117 0
0.0457308 -0.0230259 0
0.0450343 -0.0188124 0
0.0444999 -0.0133451 0
0.044176400000000005 -0.00622567 0
0.044117 0.00244816 0
0.044359 0.0109106 0
0.0448548 0.0183984 0
0.045593100000000004 0.0255226 0
0.0465647 0.0322588 0
0.0477327 0.0372693 0
0.049042300000000004 0.0409194 0
0.0504517 0.0433188 0
0.0519164 0.0442612 0
-0.137316 0.351867 0
-0.12598399999999998 0.327058 0
-0.11567100000000001 0.29459 0
-0.106254 0.272521 0
-0.09759 0.249036 0
-0.089571 0.23418 0
-0.081963 0.222496 0
-0.074775 0.210222 0
-0.06794099999999999 0.200227 0
-0.061416999999999985 0.191923 0
-0.055133 0.185617 0
-0.049037 0.180591 0
-0.04309 0.17657 0
-0.03726499999999999 0.173225 0
-0.03153299999999999 0.171039 0
-0.025855000000000003 0.169782 0
-0.0202122 0.168858 0
-0.0146033 0.167601 0
-0.009045200000000003 0.165804 0
-0.003555699999999995 0.164417 0
0.001824100000000009 0.159116 0
0.007055600000000009 0.15548 0
0.012214200000000008 0.153956 0
0.0172862 0.15035 0
0.0222467 0.147818 0
0.027083300000000005 0.141772 0
0.0316202 0.130122 0
0.035705600000000004 0.115088 0
0.039290500000000006 0.101411 0
0.0424966 0.0918984 0
0.0454147 0.083755 0
0.0480723 0.0761955 0
0.0503961 0.0635791 0
0.05230030000000001 0.0514308 0
0.0537904 0.0384348 0
0.0548405 0.0253995 0
0.0554863 0.0141135 0
0.05577410000000001 0.00383687 0
0.0557468 -0.00462138 0
0.0554771 -0.0109697 0
0.055023300000000004 -0.0157876 0
0.0544327 -0.019235 0
0.0537551 -0.0210812 0
0.053040000000000004 -0.0216772 0
0.052313700000000005 -0.0218803 0
0.051578900000000004 -0.0219622 0
0.050849200000000004 -0.0217434 0
0.050128400000000004 -0.0212289 0
0.049427 -0.0207949 0
0.048746000000000005 -0.0199752 0
0.04812090000000001 -0.0171284 0
0.0476529 -0.00962307 0
0.0475068 0.000574429 0
0.047719700000000004 0.0119484 0
0.0482818 0.0218272 0
0.04921690000000001 0.0334043 0
0.0504686 0.0409403 0
0.0519608 0.0481377 0
0.053674700000000006 0.0541679 0
0.05556710000000001 0.0589904 0
0.057604 0.0626268 0
0.059718600000000004 0.0639844 0
0.061864300000000004 0.0642463 0
0.0639709 0.0621488 0
0.06599945 0.0594664 0
0.06779276000000001 0.0474664 0
0.06910704000000001 0.0331829 0
0.07007221 0.0264644 0
0.07097892 0.0292008 0
0.07215441 0.0403935 0
0.07366909 0.0506739 0
0.075422157 0.0535169 0
0.07704177000000001 0.042803 0
0.07826759 0.0315593 0
0.07903295 0.014917 0
0.07928894 0.00199324 0
0.07916767000000001 -0.00893044 0
0.07870061 -0.0180413 0
0.07799406 -0.0234001 0
0.07719047 -0.0238513 0
0.07644317 -0.0209559 0
0.075798766 -0.0183682 0
0.0751636495 -0.0203564 0
0.074254098 -0.033897 0
0.07290729 -0.045855 0
0.07119703000000001 -0.0551142 0
0.06926137 -0.0600402 0
0.06723967 -0.0605688 0
0.06526423 -0.0579933 0
0.0633889 -0.0542082 0
0.0616753 -0.0494881 0
0.0600759 -0.0461661 0
0.0585706 -0.0447492 0
0.05702260000000001 -0.0475176 0
0.0554291 -0.0482018 0
0.053725300000000004 -0.0531189 0
0.05193110000000001 -0.054239 0
0.050093200000000004 -0.0553161 0
0.04828880000000001 -0.0527666 0
0.04658470000000001 -0.0488235 0
0.0450993 -0.0397476 0
0.0440011 -0.0255908 0
0.043434 -0.00891355 0
0.0433913 0.00542941 0
0.0437958 0.0178204 0
0.04458240000000001 0.0282877 0
0.045681900000000004 0.037198 0
0.0470722 0.0456736 0
0.0487281 0.0531432 0
0.05060680000000001 0.0588745 0
0.0526329 0.0622191 0
0.0547391 0.0636858 0
0.05685420000000001 0.0630716 0
0.05892510000000001 0.0606915 0
0.060864100000000004 0.0554669 0
0.0624405 0.0384889 0
0.0635256 0.0254981 0
0.0645107 0.0295177 0
0.06557647 0.0351633 0
0.06693666000000001 0.0461766 0
0.06871580000000001 0.0594973 0
0.07058408000000001 0.0515973 0
0.07217083 0.0432089 0
0.07325972 0.0235891 0
0.0737603 0.00839758 0
0.07375566 -0.0082325 0
0.07319186 -0.0237779 0
0.07220867 -0.0336737 0
0.07099792 -0.0379549 0
0.06972463000000001 -0.0377657 0
0.06852367000000001 -0.034265 0
0.0674385 -0.0312381 0
0.06642047000000001 -0.0302621 0
0.0653753 -0.0322261 0
0.0642662 -0.0340106 0
0.0630879 -0.0363417 0
0.061813400000000004 -0.0396603 0
0.060463100000000006 -0.0411776 0
0.059056800000000007 -0.0426322 0
0.057652 -0.0416013 0
0.0562555 -0.0417522 0
0.0549051 -0.039233 0
0.0536519 -0.0353511 0
0.052606 -0.0269398 0
0.05189440000000001 -0.0152562 0
0.0516272 -0.00118492 0
0.05183 0.01267 0
0.052469800000000004 0.024693 0
0.0534785 0.0350008 0
0.054803700000000004 0.0438734 0
0.0564071 0.0518112 0
0.0582531 0.0583214 0
0.060282 0.0628695 0
0.062435700000000004 0.0657753 0
0.0646389 0.0661619 0
0.0668363 0.0652719 0
0.06896167 0.0622015 0
0.07086308000000001 0.0509493 0
0.07232133 0.0402881 0
0.07378301000000001 0.0451674 0
0.075340455 0.0492553 0
0.07713948 0.0572706 0
0.07942892 0.0761486 0
0.08201606 0.0780737 0
0.08457816 0.0747024 0
0.0867789 0.0589083 0
0.0885894 0.0505236 0
0.0900026 0.0353037 0
0.0910392 0.0267191 0
0.09163260000000001 0.00998895 0
0.091751 -0.00118701 0
0.091609 -0.00611733 0
0.0914245 -0.00363058 0
0.09151820000000001 0.0082115 0
0.09198690000000001 0.0197066 0
0.0927965 0.0267383 0
0.09356060000000001 0.0193267 0
0.0940917 0.0118417 0
0.094089 -0.0101044 0
0.0934802 -0.024683 0
0.09241740000000001 -0.0394015 0
0.0908573 -0.0524396 0
0.08892420000000001 -0.0620497 0
0.08678280000000001 -0.0652093 0
0.08464864 -0.0621214 0
0.08270378 -0.0547842 0
0.08102002 -0.0469417 0
0.07959401 -0.0393576 0
0.0783742 -0.0345156 0
0.07727911 -0.0313993 0
0.076160292 -0.0352451 0
0.074943017 -0.0376426 0
0.07351333 -0.0475234 0
0.0718019 -0.0543094 0
0.06988217000000001 -0.0602062 0
0.06780834000000001 -0.0635139 0
0.06567442 -0.0640613 0
0.0635503 -0.063154 0
0.061464000000000005 -0.0617973 0
0.059441900000000006 -0.0596123 0
0.057492800000000004 -0.0571739 0
0.0556657 -0.0526076 0
0.054032800000000006 -0.0446787 0
0.052753100000000004 -0.0323175 0
0.051932000000000006 -0.0165447 0
0.0516649 0.000116379 0
0.0519279 0.0148535 0
0.052679100000000006 0.0291165 0
0.05384030000000001 0.0395646 0
0.055325900000000004 0.048871 0
0.05708920000000001 0.0563242 0
0.0590846 0.0629263 0
0.0612752 0.0678321 0
0.0635875 0.0704627 0
0.06595169000000001 0.0721 0
0.06832608 0.0708302 0
0.07065695 0.0688533 0
0.07278719 0.0578918 0
0.074504744 0.0469479 0
0.07617918700000001 0.0525638 0
0.07804185 0.0599393 0
0.08025482 0.0722519 0
0.08262588 0.0691363 0
0.08482848 0.0622188 0
0.0865786 0.0437092 0
0.0877647 0.0285165 0
0.0884055 0.00995455 0
0.08842810000000001 -0.00687269 0
0.08800000000000001 -0.0169573 0
0.08734170000000001 -0.0214004 0
0.08663080000000001 -0.0205143 0
0.0860272 -0.0159299 0
0.08557580000000001 -0.0112445 0
0.0852492 -0.00932046 0
0.08491564 -0.010642 0
0.08451144000000001 -0.0133934 0
0.08402197 -0.015808 0
0.08340087 -0.0210126 0
0.0826313 -0.0248597 0
0.0817239 -0.029164 0
0.08070248000000001 -0.03168 0
0.07962677 -0.0326643 0
0.07852566 -0.033164 0
0.07743187 -0.0323037 0
0.07638397000000001 -0.0306848 0
0.075383274 -0.0293844 0
0.074420203 -0.0283926 0
0.07349672 -0.0270409 0
0.07261021000000001 -0.0260856 0
0.07176648000000001 -0.0246567 0
0.07095942000000001 -0.0236173 0
0.0702062 -0.021757 0
0.06949639 -0.0207123 0
0.06884558 -0.0184944 0
0.06825048 -0.0171145 0
0.06772788 -0.0141707 0
0.06732096 -0.0101848 0
0.06708401 -0.00407882 0
0.06708341000000001 0.00375882 0
0.06733247 0.0115892 0
0.06786273000000001 0.0194746 0
0.06866163 0.029367 0
0.06976901 0.0371523 0
0.07116066 0.045529 0
0.07275956 0.0498283 0
0.07450148200000001 0.0543056 0
0.07634916 0.0560929 0
0.0782591 0.0585257 0
0.08025238 0.0611011 0
0.08234028 0.063725 0
0.08445498 0.0626937 0
0.020987400000000003 -0.160486 0
0.0161238 -0.135262 0
0.012044100000000002 -0.109273 0
0.008880300000000008 -0.083207 0
0.00651510000000001 -0.0606569 0
0.004762000000000002 -0.0444455 0
0.0034894000000000036 -0.0333526 0
0.0024866000000000055 -0.0273484 0
0.0016750000000000098 -0.0214149 0
0.0010830000000000006 -0.014303 0
0.000752600000000006 -0.00568812 0
0.0007532999999999984 0.00574196 0
0.0011903000000000052 0.0200773 0
0.0021362000000000048 0.0359079 0
0.003604900000000008 0.0514368 0
0.005533499999999997 0.0632081 0
0.007808300000000004 0.0724076 0
0.010353399999999999 0.0795813 0
0.013102700000000002 0.0846932 0
0.015989000000000003 0.0881936 0
0.018986700000000002 0.0915061 0
0.022090600000000002 0.0945988 0
0.025292600000000005 0.0974865 0
0.028597000000000004 0.101109 0
0.0320031 0.103492 0
0.0354775 0.10496 0
0.0389938 0.105586 0
0.0424874 0.103407 0
0.0457844 0.0951537 0
0.048606500000000004 0.0743742 0
0.0507869 0.058697 0
0.052615300000000004 0.0526859 0
0.054423 0.0569221 0
0.0565146 0.0671581 0
0.0585716 0.0561961 0
0.060249300000000006 0.0448309 0
0.061111 0.00841126 0
0.060892100000000005 -0.0195129 0
0.059613400000000004 -0.0563978 0
0.057084800000000005 -0.0910966 0
0.0536389 -0.112364 0
0.0497601 -0.11691 0
0.0461234 -0.102112 0
0.0428952 -0.0913114 0
0.0401412 -0.0769997 0
0.037727800000000006 -0.0672263 0
0.035670400000000005 -0.0570551 0
0.0337982 -0.0549528 0
0.032052000000000004 -0.050156 0
0.030292900000000005 -0.0533903 0
0.028583400000000002 -0.0493805 0
0.027015300000000006 -0.0429292 0
0.0258537 -0.0272081 0
0.025197900000000002 -0.0121079 0
0.025093200000000003 0.00486085 0
0.025484100000000003 0.0179374 0
0.026282200000000006 0.0284753 0
0.0273802 0.0367571 0
0.028733600000000005 0.0440079 0
0.030327600000000003 0.051378 0
0.0321696 0.0585279 0
0.0342135 0.0634882 0
0.036386600000000005 0.0663936 0
0.0386125 0.0668469 0
0.040822000000000004 0.0654043 0
0.0429591 0.0621782 0
0.0449217 0.0547536 0
0.0464918 0.0368856 0
0.047295500000000004 0.0133593 0
0.0475288 0.00317505 0
0.047581700000000005 0.00156293 0
0.047754200000000004 0.00936815 0
0.048324900000000004 0.0221172 0
0.0491997 0.0313333 0
0.0503144 0.0347643 0
0.0513544 0.0277868 0
0.0521763 0.0217532 0
0.0525332 0.00134697 0
0.052364100000000004 -0.00990934 0
0.0517971 -0.0232139 0
0.0508887 -0.0295107 0
0.0498879 -0.030168 0
0.048859200000000005 -0.0314589 0
0.0478123 -0.0309767 0
0.04681830000000001 -0.0287745 0
0.0458871 -0.026897 0
0.0450701 -0.0214604 0
0.04448970000000001 -0.012755 0
0.0442586 -0.00138292 0
0.044421600000000006 0.0106194 0
0.044975 0.0220053 0
0.0458848 0.0315726 0
0.047086600000000006 0.04 0
0.0485543 0.0474756 0
0.0502484 0.0536409 0
0.0521194 0.0581 0
0.05411250000000001 0.0610708 0
0.05617610000000001 0.0623654 0
0.058249300000000004 0.0617808 0
0.0602694 0.0581163 0
0.062147100000000004 0.0535526 0
0.0636988 0.0384822 0
0.0646771 0.0220521 0
0.0652196 0.0111254 0
0.06548881000000001 0.00702438 0
0.0657928 0.0122766 0
0.06645032000000001 0.0241677 0
0.06737972 0.0323717 0
0.06860923000000001 0.0401006 0
0.06968188 0.0250951 0
0.07033875 0.0141431 0
0.07030768 -0.0133567 0
0.06955256 -0.0301247 0
0.06811301 -0.05623 0
0.06578256 -0.0804305 0
0.0628284 -0.0945198 0
0.059580400000000006 -0.0982728 0
0.0564235 -0.091059 0
0.053531 -0.082443 0
0.0509913 -0.0725466 0
0.048666 -0.0662745 0
0.0465415 -0.0634485 0
0.044334200000000004 -0.0696401 0
0.041884500000000005 -0.0765843 0
0.039185500000000005 -0.0848786 0
0.036169 -0.0951205 0
0.0328221 -0.10492 0
0.0291463 -0.114244 0
0.0252169 -0.119107 0
0.021342200000000006 -0.112462 0
0.017803000000000006 -0.099813 0
0.014724900000000006 -0.0855515 0
0.012109300000000003 -0.0715506 0
0.009999000000000008 -0.0552381 0
0.0085224 -0.0334701 0
0.007735500000000006 -0.0155761 0
0.0074113000000000095 -0.00381765 0
0.007456500000000005 0.00562443 0
0.007808200000000001 0.0149698 0
0.008482299999999998 0.0252585 0
0.009526500000000007 0.0370895 0
0.011002999999999999 0.0511453 0
0.012972000000000004 0.0656283 0
0.015376600000000004 0.0777337 0
0.0181464 0.0875883 0
0.021206000000000003 0.0950781 0
0.024466600000000005 0.0999358 0
0.027860500000000003 0.103426 0
0.031361 0.106434 0
0.0349546 0.109075 0
0.038629500000000004 0.11148 0
0.0423904 0.114059 0
0.046231600000000005 0.115968 0
0.0500907 0.11497 0
0.053846000000000005 0.110286 0
0.0572299 0.0919927 0
0.059954400000000005 0.0733928 0
0.0621979 0.0630309 0
0.06426960000000001 0.0631243 0
0.06651668000000001 0.0715441 0
0.06912012000000001 0.0847465 0
0.07178186 0.073964 0
0.07403198 0.0614092 0
0.075542263 0.0304643 0
0.07612279200000001 0.00592015 0
0.07574656 -0.0272028 0
0.074354898 -0.0530464 0
0.07227975 -0.0690069 0
0.06986192000000001 -0.0739189 0
0.06746058 -0.069868 0
0.06520975 -0.0656622 0
0.0631312 -0.0635877 0
0.061036900000000005 -0.0640765 0
0.0588219 -0.0703972 0
0.056357000000000004 -0.0768307 0
0.0536976 -0.0826747 0
0.050751500000000005 -0.0928465 0
0.0475083 -0.101103 0
0.0439342 -0.112255 0
0.0399421 -0.12588 0
0.035508500000000005 -0.137316 0
0.0309752 -0.133077 0
0.026731700000000004 -0.121179 0
0.0229542 -0.106504 0
0.0196934 -0.089024 0
0.017045400000000002 -0.071791 0
0.0148603 -0.0589085 0
0.0131572 -0.0434131 0
0.0119615 -0.0270175 0
0.011400099999999996 -0.00818078 0
0.0114002 0.00754071 0
0.011859500000000009 0.0195739 0
0.012696300000000008 0.0302636 0
0.013907500000000003 0.0412232 0
0.015485500000000006 0.0534686 0
0.017477200000000005 0.0652785 0
0.019850400000000004 0.0764691 0
0.0225838 0.0866758 0
0.025616200000000006 0.0945012 0
0.028871300000000003 0.100025 0
0.0322643 0.103174 0
0.035745000000000006 0.105499 0
0.039293400000000006 0.107254 0
0.0428897 0.108473 0
0.0465257 0.109724 0
0.0501882 0.109564 0
0.053775 0.105765 0
0.05708150000000001 0.0912404 0
0.0597496 0.0708072 0
0.061878600000000006 0.0590443 0
0.0637935 0.0575604 0
0.06584595 0.0661942 0
0.06831744000000001 0.081044 0
0.07077368 0.0661391 0
0.0727699 0.0530527 0
0.07383434 0.0132402 0
0.07382633000000001 -0.0112281 0
0.07298811000000001 -0.0394366 0
0.07114829 -0.0686558 0
0.06863236 -0.0798499 0
0.06577381 -0.0905396 0
0.0626483 -0.095555 0
0.05947040000000001 -0.0944123 0
0.056400200000000004 -0.0902517 0
0.053475400000000006 -0.0844906 0
0.0508879 -0.0666933 0
0.049111800000000004 -0.0411833 0
0.0480496 -0.0236674 0
0.0475213 -0.00967732 0
0.047099100000000005 -0.0129826 0
0.04677150000000001 -0.00797771 0
0.04652440000000001 -0.00378526 0
0.0466901 0.0128632 0
0.0472804 0.0229616 0
0.04831150000000001 0.0380621 0
0.049753900000000004 0.0472647 0
0.0514801 0.0556542 0
0.05345130000000001 0.0620178 0
0.055617 0.0677151 0
0.057971800000000004 0.0728517 0
0.0604427 0.0749748 0
0.0629658 0.0759785 0
0.06548325 0.0747934 0
0.06793252 0.0721795 0
0.07017157 0.061119 0
0.07198381000000001 0.0494391 0
0.07354264 0.0449813 0
0.07508550900000001 0.0489055 0
0.07688683 0.0580519 0
0.07889843 0.0624435 0
0.08102168 0.0642713 0
0.08285204 0.0462244 0
0.08414476 0.0317968 0
0.08476347000000001 0.0070577 0
0.08466915 -0.010532 0
0.08411557 -0.0208833 0
0.08332973 -0.0252929 0
0.08248370000000001 -0.0246842 0
0.0817286 -0.0189112 0
0.08124146 -0.0112733 0
0.08088878000000001 -0.00973968 0
0.08058832 -0.00903187 0
0.0802262 -0.0125616 0
0.07976871 -0.0145248 0
0.07919857 -0.0194373 0
0.07848128 -0.0230634 0
0.07767244000000001 -0.0251518 0
0.07680896000000001 -0.0265242 0
0.075903415 -0.0276076 0
0.074981754 -0.0274889 0
0.07408158000000001 -0.0265326 0
0.0374615 -0.210337 0
0.031087100000000006 -0.173201 0
0.025811200000000006 -0.145399 0
0.021420400000000006 -0.118708 0
0.017977600000000003 -0.0912561 0
0.015304100000000001 -0.0715374 0
0.013137100000000006 -0.0581971 0
0.01137740000000001 -0.0479075 0
0.0099529 -0.038416 0
0.008833800000000003 -0.0290263 0
0.008052100000000006 -0.0181732 0
0.007671300000000006 -0.00498242 0
0.007770899999999997 0.0104736 0
0.008417000000000008 0.0275948 0
0.009621699999999997 0.0428305 0
0.011258500000000005 0.0544549 0
0.0132462 0.0639057 0
0.015510600000000006 0.0711718 0
0.017977800000000002 0.0762325 0
0.0205872 0.0800817 0
0.023311200000000004 0.0831299 0
0.026122900000000004 0.0853622 0
0.029000700000000004 0.0874367 0
0.0319534 0.0895748 0
0.0349613 0.090789 0
0.0379771 0.0893048 0
0.0408581 0.0831814 0
0.0432393 0.0597146 0
0.044830400000000006 0.0388163 0
0.045951500000000006 0.03008 0
0.04693990000000001 0.030081 0
0.0480505 0.0370719 0
0.0495197 0.0494619 0
0.0509751 0.0378857 0
0.0520436 0.0268581 0
0.0524724 -0.000486613 0
0.05207730000000001 -0.0209676 0
0.051010700000000006 -0.0433362 0
0.049210000000000004 -0.0622489 0
0.04691340000000001 -0.0740111 0
0.0442791 -0.0830219 0
0.041368100000000005 -0.0905387 0
0.038168400000000005 -0.100455 0
0.0347082 -0.105921 0
0.031175500000000002 -0.104642 0
0.027833700000000003 -0.0962556 0
0.024845900000000004 -0.0840877 0
0.022286400000000005 -0.0696709 0
0.020157300000000003 -0.0589096 0
0.018325400000000006 -0.0502384 0
0.016851400000000002 -0.037719 0
0.015814300000000003 -0.0234029 0
0.015353700000000005 -0.00442426 0
0.015518300000000006 0.0128613 0
0.016186100000000002 0.026698 0
0.017267000000000005 0.0371119 0
0.018707 0.0489233 0
0.020544700000000006 0.059619 0
0.022691800000000005 0.0692088 0
0.025195600000000005 0.0802934 0
0.028031300000000002 0.0889317 0
0.031111100000000003 0.0952005 0
0.0343612 0.099105 0
0.0376939 0.100595 0
0.0410652 0.101489 0
0.044442 0.10107 0
0.04780140000000001 0.100544 0
0.0511204 0.0976878 0
0.054254000000000004 0.0898933 0
0.0570296 0.077234 0
0.059205600000000004 0.0545422 0
0.060694700000000004 0.0377878 0
0.061831800000000006 0.0328349 0
0.0630057 0.0385519 0
0.0645314 0.0500191 0
0.06608359 0.0438036 0
0.06744248 0.0380341 0
0.06824117 0.0102498 0
0.06819067000000001 -0.011216 0
0.06730944 -0.0404484 0
0.0655609 -0.0617652 0
0.06322420000000001 -0.0770055 0
0.0604069 -0.0902983 0
0.0572748 -0.0960154 0
0.0540913 -0.0941789 0
0.0510492 -0.0886705 0
0.048207 -0.0815235 0
0.0457173 -0.0704382 0
0.0434814 -0.0629514 0
0.041490400000000004 -0.0582719 0
0.039482 -0.0614046 0
0.0374371 -0.0610605 0
0.0352765 -0.068092 0
0.032913700000000004 -0.0732096 0
0.030394400000000002 -0.0761572 0
0.027914100000000004 -0.072669 0
0.025589200000000006 -0.0656262 0
0.023643300000000006 -0.0521975 0
0.0222042 -0.0337053 0
0.021404700000000006 -0.0148113 0
0.021173900000000002 0.00067718 0
0.0214482 0.0141974 0
0.022112400000000004 0.0245808 0
0.023084100000000003 0.0332648 0
0.024349800000000005 0.0422623 0
0.025909800000000004 0.0508359 0
0.027747100000000004 0.05874 0
0.029816300000000004 0.0644227 0
0.032021400000000005 0.0675533 0
0.0343045 0.0689517 0
0.0365902 0.068242 0
0.0388386 0.0668297 0
0.041010700000000004 0.0628378 0
0.0429777 0.0550553 0
0.044495400000000004 0.0364829 0
0.0454258 0.020406 0
0.0459353 0.0118003 0
0.046255000000000004 0.00906119 0
0.046639200000000006 0.0149457 0
0.04737570000000001 0.0256743 0
0.0483022 0.0308497 0
0.0493921 0.0340166 0
0.050374 0.0252777 0
0.0510969 0.0183658 0
0.0513689 -0.000417267 0
0.0511619 -0.010365 0
0.0506577 -0.0195844 0
0.049900200000000006 -0.0244858 0
0.0490767 -0.0245086 0
0.0482628 -0.0246242 0
0.0474458 -0.0239795 0
0.0467062 -0.0202942 0
0.04612530000000001 -0.0138196 0
0.045825000000000005 -0.00410005 0
0.0458784 0.00696922 0
0.046301800000000004 0.0177881 0
0.0470691 0.0277157 0
0.0481434 0.0359229 0
0.04946540000000001 0.042964 0
0.0510089 0.0491172 0
0.052731700000000006 0.053755 0
0.0545821 0.0568056 0
0.056504700000000005 0.0582447 0
0.0584456 0.0578715 0
0.060338800000000005 0.0555876 0
0.0621359 0.0520322 0
0.0636444 0.0377211 0
0.0645921 0.0204422 0
0.0650164 0.00713263 0
0.0651622 0.00352542 0
0.06535692 0.0090449 0
0.06590161 0.0215798 0
0.06678379000000001 0.0320785 0
0.06797467 0.0382079 0
0.06907369000000001 0.0279631 0
0.06986602 0.0200928 0
0.07014334 -0.00201578 0
0.06982975 -0.0149409 0
0.06906758 -0.0306151 0
0.06780814 -0.0433036 0
0.06622015 -0.0507899 0
0.064458 -0.054204 0
0.0626429 -0.0541091 0
0.060896700000000005 -0.0504479 0
0.059301000000000006 -0.0455418 0
0.057847300000000004 -0.0424437 0
0.056418 -0.0429396 0
0.055008100000000004 -0.0415906 0
0.0535766 -0.0436243 0
0.05211980000000001 -0.0438266 0
0.0507035 -0.0384242 0
0.04959430000000001 -0.0285966 0
0.0489018 -0.0137967 0
0.0486402 -0.000955151 0
0.048894400000000005 0.0148345 0
0.049596100000000004 0.0265153 0
0.050678600000000004 0.0374704 0
0.052084200000000004 0.0460537 0
0.053756700000000004 0.0538589 0
0.055676500000000004 0.0607758 0
0.0577968 0.0658039 0
0.060049700000000004 0.0688804 0
0.0623695 0.0698809 0
0.06468840000000001 0.068973 0
0.06694481000000001 0.0661004 0
0.06900043 0.0562855 0
0.07061033 0.0418849 0
0.07187061 0.035549 0
0.07325665 0.0455055 0
0.075071743 0.0635015 0
0.0775707 0.0841129 0
0.08036982000000001 0.0827122 0
0.08305557 0.0773805 0
0.0852398 0.0547982 0
0.086775 0.0385545 0
0.08767230000000001 0.0159043 0
0.087859 -0.00261088 0
0.08756330000000001 -0.0131918 0
0.0870342 -0.0175205 0
0.0864548 -0.0163998 0
0.085996 -0.0119947 0
0.08560720000000001 -0.0110976 0
0.0851707 -0.0174634 0
0.08440964000000001 -0.0271223 0
0.08335796000000001 -0.0355754 0
0.0820295 -0.0437181 0
0.08044469 -0.0506872 0
0.07867404 -0.0549834 0
0.07677913 -0.0583052 0
0.07479355 -0.060388 0
0.07276817000000001 -0.0608556 0
0.07074346000000001 -0.0605597 0
0.06871802 -0.0607075 0
0.0666978 -0.060332 0
0.0646859 -0.0602032 0
0.0626813 -0.0598811 0
0.0606931 -0.0591818 0
0.058742600000000006 -0.0577508 0
0.056853200000000007 -0.0554731 0
0.0550711 -0.051243 0
0.05348750000000001 -0.0433283 0
0.0522463 -0.0310674 0
0.051471100000000006 -0.0150345 0
0.0512741 0.00229788 0
0.051594600000000004 0.0164054 0
0.0523718 0.028952 0
0.0535172 0.0389438 0
0.05497490000000001 0.0479763 0
0.0567149 0.055659 0
0.058669900000000004 0.061164 0
0.0607921 0.0655007 0
0.06300420000000001 0.0668253 0
0.06523313 0.0665741 0
0.06741431 0.0639203 0
0.06944765 0.0572351 0
0.07112264 0.045178 0
0.07268107 0.0460867 0
0.074219043 0.047297 0
0.07595394500000001 0.0564773 0
0.07802135 0.0673036 0
0.08025558 0.065671 0
0.08233509 0.0586056 0
0.08403766 0.0443474 0
0.0852997 0.0323555 0
0.0861836 0.0210811 0
0.086685 0.00988983 0
0.08686050000000001 0.00137503 0
0.0867791 -0.00542237 0
0.086525 -0.00898407 0
0.08622200000000001 -0.00845825 0
0.0860118 -0.00401598 0
0.085965 0.000415953 0
0.0859997 0.00146187 0
0.0860504 0.001298 0
0.0860595 -0.000725407 0
0.085997 -0.00292356 0
0.0858574 -0.00534667 0
0.0856262 -0.00837066 0
0.08529 -0.0115981 0
0.08485248000000001 -0.0144339 0
0.08432021 -0.0172704 0
0.08370471 -0.0193061 0
0.08305493 -0.019321 0
0.08243842 -0.0175789 0
0.08188869 -0.0155565 0
0.08137649 -0.0155101 0
0.08084993 -0.0160263 0
0.0803063 -0.0166108 0
0.07974245 -0.0171683 0
0.07916059 -0.0177067 0
0.07856127 -0.0181977 0
0.05822000000000001 -0.275129 0
0.0497451 -0.232549 0
0.042603300000000004 -0.198476 0
0.036541500000000005 -0.166781 0
0.031493400000000005 -0.139652 0
0.027213400000000006 -0.118538 0
0.023563200000000006 -0.100996 0
0.0204376 -0.0874606 0
0.017702700000000002 -0.0772242 0
0.015314900000000006 -0.0664011 0
0.013323500000000002 -0.0537397 0
0.011773199999999998 -0.0396874 0
0.0106908 -0.026349 0
0.010031200000000004 -0.0140461 0
0.009747000000000006 -0.0040949 0
0.009742500000000001 0.00312349 0
0.009946999999999998 0.00852452 0
0.010298799999999997 0.0121543 0
0.010744600000000007 0.0142174 0
0.01123600000000001 0.015174 0
0.011754399999999998 0.0158018 0
0.012271900000000002 0.0150012 0
0.012706100000000005 0.0108383 0
0.012953200000000005 0.00359613 0
0.012810700000000001 -0.0126003 0
0.012062200000000009 -0.0309302 0
0.010810100000000003 -0.0431559 0
0.009201399999999998 -0.0519 0
0.007500300000000001 -0.0482033 0
0.006173100000000001 -0.0329558 0
0.005374799999999999 -0.0162136 0
0.004996600000000004 -0.00714167 0
0.004779100000000008 -0.00569422 0
0.004746500000000001 0.00300764 0
0.004890900000000004 0.00948682 0
0.005480100000000002 0.0238762 0
0.0064992999999999995 0.0365821 0
0.007872900000000002 0.0454878 0
0.009543999999999997 0.0542707 0
0.01152170000000001 0.064037 0
0.013814 0.072364 0
0.016377800000000005 0.0815549 0
0.019271200000000002 0.091205 0
0.0224491 0.0988859 0
0.0258588 0.104808 0
0.029408500000000004 0.107783 0
0.033040400000000004 0.109813 0
0.0367132 0.110415 0
0.040401900000000004 0.111034 0
0.044119900000000004 0.112065 0
0.0478685 0.112344 0
0.0515617 0.108196 0
0.0550814 0.100913 0
0.0580736 0.0794923 0
0.0605549 0.071057 0
0.0628573 0.068371 0
0.06522143 0.0742861 0
0.06790427 0.0856197 0
0.07054888000000001 0.072763 0
0.0727417 0.0584752 0
0.07409087 0.0238026 0
0.074417803 -0.00240805 0
0.07380645000000001 -0.0333227 0
0.07229402 -0.0551696 0
0.07013103 -0.0721463 0
0.06758056 -0.0788246 0
0.0649864 -0.0760953 0
0.0625527 -0.0705104 0
0.0603023 -0.064597 0
0.058262600000000005 -0.0580263 0
0.0564602 -0.0510533 0
0.05478140000000001 -0.0497702 0
0.053137000000000004 -0.0487949 0
0.051474500000000006 -0.0506269 0
0.04965510000000001 -0.0582857 0
0.04756490000000001 -0.0664675 0
0.04523870000000001 -0.0720295 0
0.042804800000000004 -0.0733686 0
0.0403823 -0.0715284 0
0.0380768 -0.0666843 0
0.0359792 -0.0585534 0
0.034244800000000006 -0.0457863 0
0.0330126 -0.0276173 0
0.0324348 -0.00845125 0
0.0323702 0.00463 0
0.0327563 0.016557 0
0.0334546 0.0249322 0
0.034446700000000004 0.0340761 0
0.035718400000000004 0.0416469 0
0.0372334 0.0488761 0
0.038969800000000006 0.0545441 0
0.040843700000000004 0.0574294 0
0.042772000000000004 0.0579227 0
0.0446761 0.0564096 0
0.0465111 0.0532223 0
0.048179900000000005 0.0467139 0
0.0494347 0.0278792 0
0.0500443 0.0108717 0
0.05025740000000001 0.00292194 0
0.05030420000000001 0.00153185 0
0.050488200000000004 0.0101955 0
0.051127500000000006 0.0246066 0
0.0520752 0.0330323 0
0.05314820000000001 0.0302155 0
0.0539815 0.0196106 0
0.0544055 0.00657008 0
0.0543125 -0.0109352 0
0.053704800000000004 -0.0242018 0
0.05270180000000001 -0.0348934 0
0.0514109 -0.0414701 0
0.0499739 -0.0440966 0
0.0484836 -0.0453554 0
0.0469506 -0.0462631 0
0.0454006 -0.0466962 0
0.0438604 -0.0451897 0
0.042433700000000005 -0.039925 0
0.041255400000000005 -0.0304383 0
0.0404617 -0.0173315 0
0.0401301 -0.00325813 0
0.040234500000000006 0.0085941 0
0.040698500000000006 0.0184932 0
0.041474500000000004 0.0274206 0
0.042533600000000005 0.0356459 0
0.043853 0.0429307 0
0.045386300000000004 0.0484387 0
0.0470669 0.0518956 0
0.0488281 0.0534543 0
0.050604800000000005 0.0528864 0
0.0523286 0.050365 0
0.0539313 0.0454346 0
0.05524230000000001 0.0321464 0
0.0559535 0.0123079 0
0.0561786 0.0035436 0
0.056279 0.00408009 0
0.056555400000000006 0.0130574 0
0.0573241 0.0303887 0
0.0584962 0.0403854 0
0.059903200000000004 0.0422193 0
0.0610676 0.0284728 0
0.0618304 0.0177799 0
0.062042900000000005 -0.00389825 0
0.0616574 -0.0175736 0
0.0608346 -0.0315107 0
0.059586700000000006 -0.0419792 0
0.05807860000000001 -0.0475669 0
0.05644250000000001 -0.0501634 0
0.054754500000000005 -0.05069 0
0.053090700000000005 -0.0489441 0
0.0514886 -0.0476356 0
0.0498991 -0.0472631 0
0.04835640000000001 -0.0454734 0
0.046838500000000005 -0.0449281 0
0.0454089 -0.0414238 0
0.044130600000000006 -0.0338608 0
0.043214600000000006 -0.0205988 0
0.042788900000000005 -0.00530429 0
0.0428616 0.00911542 0
0.043392900000000005 0.0215153 0
0.0442936 0.0315037 0
0.0454933 0.0399207 0
0.046958200000000005 0.0474819 0
0.048663700000000004 0.0543941 0
0.0505756 0.0596015 0
0.052616300000000005 0.0624681 0
0.054727 0.0636546 0
0.0568293 0.0623607 0
0.058867100000000006 0.059466 0
0.0607486 0.0526523 0
0.0622037 0.0346497 0
0.06309730000000001 0.0208463 0
0.06362620000000001 0.0132292 0
0.0640991 0.0165352 0
0.0648623 0.0288859 0
0.06608436000000001 0.0439365 0
0.06753581 0.0422182 0
0.06887197 0.0378844 0
0.06996196 0.0273162 0
0.07063677 0.0140722 0
0.07076358 -0.00542118 0
0.07026322 -0.0221788 0
0.06930461 -0.0336193 0
0.068022 -0.0417749 0
0.06655115 -0.0458542 0
0.064995 -0.0469171 0
0.0634692 -0.0440503 0
0.0621222 -0.0366438 0
0.0610245 -0.0306649 0
0.06003940000000001 -0.0289232 0
0.0590697 -0.0292723 0
0.058074600000000004 -0.0301473 0
0.057061200000000006 -0.0304331 0
0.05603230000000001 -0.0308721 0
0.0550055 -0.0305756 0
0.053995 -0.0297134 0
0.053047300000000006 -0.027346 0
0.0522238 -0.0213767 0
0.0516655 -0.0116171 0
0.05147070000000001 -9.08163e-05 0
0.0516804 0.011993 0
0.052282800000000004 0.0236223 0
0.0532685 0.0346294 0
0.0545749 0.0429352 0
0.05613220000000001 0.0500625 0
0.0579131 0.0562411 0
0.0598712 0.0607689 0
0.0619593 0.063903 0
0.06410260000000001 0.064451 0
0.06624963 0.0639584 0
0.06833940000000001 0.0614071 0
0.07025366000000001 0.0525832 0
0.0717778 0.0400075 0
0.07297254 0.0329763 0
0.07407256000000001 0.0339799 0
0.0752887074 0.0392972 0
0.07675621 0.0488037 0
0.07839999 0.0490651 0
0.07997118 0.0450875 0
0.08132679000000001 0.0361578 0
0.08233896 0.0252824 0
0.08296539 0.0130745 0
0.08322209 0.00318197 0
0.08317602 -0.00537304 0
0.08287397 -0.0119802 0
0.08239651 -0.0160922 0
0.08182110000000001 -0.0178637 0
0.08123957 -0.0165748 0
0.08075265000000001 -0.0124831 0
0.08042307 -0.00777836 0
0.08020478 -0.00580401 0
0.08002820000000001 -0.00491226 0
0.07987008000000001 -0.00478273 0
0.07970044 -0.00530044 0
0.07951777 -0.00567658 0
0.07930884 -0.00686434 0
0.07905601000000001 -0.00820839 0
0.07876074000000001 -0.00943057 0
0.07842468 -0.0106469 0
0.07805175 -0.0116351 0
0.07765105 -0.0123177 0
0.07723338 -0.0126705 0
0.07680931 -0.0127336 0
0.07638659 -0.0126175 0
0.075968191 -0.0124929 0
0.07555273500000001 -0.012419 0
0.0751394719 -0.0123603 0
0.074725027 -0.012473 0
0.074307019 -0.0125741 0
0.07388442 -0.0127247 0
0.07345897 -0.0127709 0
0.07303233 -0.0127753 0
0.07260862 -0.0126325 0
0.07218858 -0.0125169 0
0.07177625 -0.0122115 0
0.07137403 -0.0118668 0
0.07098864 -0.0112727 0
0.07062096 -0.0107344 0
0.07027723 -0.00992553 0
0.0699564 -0.00926657 0
0.06966479 -0.00827483 0
0.06940458000000001 -0.00729788 0
0.06918145 -0.00611191 0
0.06899788 -0.00487512 0
0.06885781 -0.00354933 0
0.06876317 -0.00212187 0
0.06872446 -0.000143299 0
0.06876562 0.00261575 0
0.06891209000000001 0.00607458 0
0.06917924 0.00989109 0
0.06957452 0.013662 0
0.07008747 0.0169321 0
0.07069897 0.0195126 0
-0.08078300000000001 0.133701 0
-0.07619 0.135026 0
-0.072204 0.108522 0
-0.06861099999999999 0.107838 0
-0.06535 0.0901887 0
-0.06232900000000001 0.0930356 0
-0.059315999999999994 0.086162 0
-0.05653599999999999 0.081966 0
-0.053829 0.0803218 0
-0.05123499999999999 0.075347 0
-0.04876799999999999 0.0733815 0
-0.04632399999999999 0.0731888 0
-0.043881 0.0734607 0
-0.04141299999999999 0.0746806 0
-0.038896 0.0762755 0
-0.036314 0.078584 0
-0.03364 0.0816901 0
-0.03087999999999999 0.0840482 0
-0.027999999999999997 0.0888207 0
-0.024931999999999996 0.095033 0
-0.021644200000000002 0.102041 0
-0.018106700000000003 0.109897 0
-0.014313099999999995 0.116695 0
-0.010341199999999995 0.120831 0
-0.006275900000000001 0.122988 0
-0.0021314999999999945 0.125546 0
0.0020951000000000025 0.127939 0
0.0064064000000000065 0.130751 0
0.010820700000000003 0.134025 0
0.015348100000000003 0.1376 0
0.019998600000000005 0.141056 0
0.024752700000000002 0.144196 0
0.029616800000000006 0.147461 0
0.0345772 0.149899 0
0.039604400000000005 0.151587 0
0.0446772 0.152532 0
0.049749600000000005 0.151412 0
0.054740800000000006 0.148114 0
0.059431300000000006 0.132337 0
0.0635353 0.114113 0
0.06707058 0.100333 0
0.07035245 0.0980884 0
0.07371858 0.103348 0
0.07707466 0.0977164 0
0.08021813 0.0906515 0
0.08276965 0.0621768 0
0.08444065 0.0395006 0
0.0852792 0.0117652 0
0.0852155 -0.0132688 0
0.08440563000000001 -0.0340108 0
0.08331912 -0.0335555 0
0.08200329 -0.0447336 0
0.08038917000000001 -0.0507392 0
0.07867896 -0.0513187 0
0.07701126 -0.0485841 0
0.075459024 -0.044225 0
0.07407318 -0.0400961 0
0.07275720000000001 -0.0384587 0
0.07146329 -0.0391073 0
0.07010648 -0.0420838 0
0.06858079 -0.0490113 0
0.06683666 -0.0550664 0
0.0649014 -0.0602499 0
0.0628482 -0.06238 0
0.060753600000000005 -0.0629098 0
0.0586651 -0.0621503 0
0.0566232 -0.0602814 0
0.054660200000000006 -0.0574788 0
0.052809100000000005 -0.053366 0
0.051148 -0.0463955 0
0.0497835 -0.0350608 0
0.0488687 -0.0194153 0
0.048524700000000004 -0.00225776 0
0.048684200000000004 0.0115097 0
0.04932740000000001 0.0257654 0
0.050368800000000005 0.0358143 0
0.051728500000000004 0.0451653 0
0.053374500000000005 0.0529809 0
0.05526350000000001 0.0598512 0
0.057354100000000005 0.0648861 0
0.0595706 0.0677174 0
0.0618529 0.0687808 0
0.0641346 0.0677755 0
0.06634574 0.0646535 0
0.06829983 0.0515864 0
0.06974797 0.0373596 0
0.07089454 0.032808 0
0.07202133000000001 0.0362629 0
0.07345963 0.049137 0
0.07530914500000001 0.0618683 0
0.07737646000000001 0.0607798 0
0.07930257 0.0544564 0
0.08095376 0.0452677 0
0.08214668 0.0278082 0
0.0828314 0.0142561 0
0.08307563 0.00116628 0
0.08292012 -0.00930707 0
0.08247766000000001 -0.0164182 0
0.08185021 -0.0204259 0
0.08116542 -0.0199029 0
0.08057889 -0.0146985 0
0.08021517 -0.00800282 0
0.0799927 -0.00570503 0
0.07982022 -0.00525937 0
0.0796207 -0.00680039 0
0.07935908 -0.00870096 0
0.07903742 -0.0105258 0
0.07864107000000001 -0.0130866 0
0.07816861 -0.0150544 0
0.0776338 -0.0169159 0
0.07704014000000001 -0.0185379 0
0.07640259 -0.0195574 0
0.075741177 -0.0200419 0
0.075068118 -0.0202953 0
0.07438990100000001 -0.0203561 0
0.07371214000000001 -0.0202874 0
0.07303655 -0.0202255 0
0.07236082 -0.0202767 0
0.07168162 -0.0204157 0
0.07099973 -0.0204481 0
0.07031779 -0.0204024 0
0.06964169 -0.020107 0
0.06897845 -0.0196259 0
0.06833536 -0.0189141 0
0.06771927 -0.0180192 0
0.06713398000000001 -0.0170556 0
0.06658456 -0.015907 0
0.06607548 -0.0146208 0
0.06561125000000001 -0.0132255 0
0.0651955 -0.0117649 0
0.06485060000000001 -0.00895251 0
0.0646221 -0.00481457 0
0.0645593 0.00102466 0
0.0647027 0.00769908 0
0.065085 0.0149214 0
0.06568722 0.0210391 0
0.06649642 0.0268014 0
0.06745107 0.0302446 0
0.06852236 0.0336098 0
0.06967468 0.0353084 0
0.07088116 0.0370239 0
0.07214672 0.0387658 0
0.07346844 0.0404053 0
0.074813975 0.0396728 0
0.07605661500000001 0.0348872 0
0.07712734 0.0331722 0
0.07838856 0.0411977 0
0.07983588 0.0450631 0
0.08137662 0.0470702 0
0.08288822 0.0438405 0
0.08431316 0.0412593 0
0.08555410000000001 0.0336165 0
0.0865699 0.0273504 0
0.0873143 0.0181626 0
0.0878035 0.0120112 0
0.0881528 0.00972566 0
0.08848740000000001 0.0107186 0
0.0888911 0.0134768 0
0.0893871 0.0157958 0
0.0899272 0.0163714 0
0.0904372 0.014177 0
0.0908629 0.0114428 0
0.0911824 0.00783946 0
0.09136230000000001 0.00324501 0
0.0913969 -0.000897851 0
0.0912992 -0.00467003 0
0.09109600000000001 -0.00706034 0
0.09086280000000001 -0.00645168 0
0.0906929 -0.00362867 0
0.0906264 -0.000770032 0
0.0906204 4.71904e-05 0
0.09062110000000001 -6.28701e-05 0
0.0906102 -0.000652993 0
0.0905658 -0.00214241 0
0.0904636 -0.0038703 0
0.0903039 -0.0056825 0
0.0900803 -0.00761135 0
0.0897947 -0.00939923 0
0.0894521 -0.010997 0
0.0890683 -0.0118531 0
0.0886691 -0.0120007 0
0.0882723 -0.0117944 0
0.087879 -0.0119035 0
0.0874756 -0.0122815 0
0.0870558 -0.0128953 0
0.0866095 -0.0138337 0
0.0861319 -0.0147585 0
0.0856214 -0.0157851 0
0.08507823 -0.0166994 0
0.0845096 -0.0173165 0
0.08392621 -0.0176192 0
0.08333609 -0.0177504 0
0.08274286 -0.017824 0
0.08214787 -0.0178812 0
0.08155013 -0.0179703 0
0.08094817 -0.0181313 0
0.08033991 -0.0183478 0
0.07972243 -0.0186698 0
0.07909376 -0.0190104 0
0.07844954 -0.0195722 0
0.07779066 -0.0199068 0
0.07711141 -0.0207378 0
0.07641423 -0.0209981 0
0.075702894 -0.0215904 0
0.074979233 -0.0217472 0
0.0742458 -0.0221459 0
0.07350959 -0.0220067 0
0.07276879 -0.0223093 0
0.07203129 -0.021944 0
0.07129856 -0.0218941 0
0.07058268000000001 -0.0210086 0
0.06989324000000001 -0.0202991 0
0.06923995000000001 -0.0188917 0
0.06862692000000001 -0.0178131 0
0.06806056 -0.016334 0
0.06753263000000001 -0.0152184 0
0.06705767 -0.0134705 0
0.06662662 -0.0122396 0
0.06626057 -0.00985614 0
0.06599117 -0.00603966 0
0.06588416 -0.000452304 0
0.06598108 0.00630889 0
0.06630686 0.0133572 0
0.06686731 0.0199444 0
0.06766861 0.0302652 0
0.06888087 0.0414506 0
0.07047719000000001 0.0530385 0
0.07227826 0.0549702 0
0.07424185900000001 0.0620616 0
0.07628805 0.0610233 0
0.07843527 0.0671021 0
0.0806736 0.0667696 0
0.08294030000000001 0.0695936 0
0.0852058 0.0648751 0
0.0872378 0.0578451 0
0.0891166 0.0557014 0
0.0909976 0.0574271 0
0.0929146 0.0573851 0
0.0948171 0.0567341 0
0.09664640000000001 0.0529265 0
0.09833120000000001 0.0482985 0
0.0998494 0.0429132 0
0.10117570000000001 0.0370127 0
0.1023226 0.0319395 0
0.1032872 0.0265753 0
0.10410610000000001 0.0230429 0
0.10484160000000001 0.0215103 0
0.10556470000000001 0.0222464 0
0.1063472 0.0247244 0
0.1072224 0.0274664 0
0.1081623 0.0287491 0
0.1090928 0.0269053 0
0.1099461 0.0243362 0
0.11070250000000001 0.0210849 0
0.11134140000000001 0.0174476 0
0.11186650000000001 0.0143655 0
0.1123046 0.012154 0
0.1126872 0.011153 0
0.113065 0.0117618 0
0.1134857 0.0134308 0
0.11395720000000001 0.0148186 0
0.1144715 0.0157872 0
0.114998 0.0157758 0
0.1155188 0.015403 0
0.11601610000000001 0.0143988 0
0.11647080000000001 0.0129019 0
0.1168696 0.0110729 0
0.1172025 0.00904449 0
0.11747550000000001 0.00752489 0
0.1177165 0.00721643 0
0.117976 0.00853624 0
-0.005283599999999999 0.171127 0
0.0006858000000000003 0.179414 0
0.006386600000000006 0.164719 0
0.011773900000000004 0.159618 0
0.016896 0.146584 0
0.021568800000000006 0.135855 0
0.025998300000000002 0.129629 0
0.0301248 0.118524 0
0.0339078 0.109562 0
0.0374513 0.102827 0
0.0406988 0.0928532 0
0.0436611 0.085441 0
0.0462858 0.0725383 0
0.048511200000000004 0.0616116 0
0.050293000000000004 0.0460074 0
0.0515897 0.032649 0
0.05238090000000001 0.0156407 0
0.0526504 0.00193086 0
0.052531900000000006 -0.00811861 0
0.0521097 -0.0167021 0
0.05142870000000001 -0.0233412 0
0.050577800000000006 -0.0271146 0
0.0496296 -0.0302777 0
0.0485191 -0.0357436 0
0.0472585 -0.0395608 0
0.045858300000000005 -0.0439773 0
0.04432950000000001 -0.0472436 0
0.042700400000000006 -0.0497795 0
0.041014100000000005 -0.0512018 0
0.0392787 -0.0522624 0
0.037548000000000005 -0.0515255 0
0.0358979 -0.0464825 0
0.034531200000000005 -0.0349158 0
0.033629000000000006 -0.0193233 0
0.0332444 -0.00455181 0
0.0332912 0.00631251 0
0.033657900000000004 0.0147706 0
0.0342905 0.0226051 0
0.0351613 0.0291043 0
0.0362434 0.0356884 0
0.037551900000000006 0.0422324 0
0.039043 0.0466353 0
0.040639800000000004 0.0487409 0
0.0422613 0.0483066 0
0.043840800000000006 0.0463128 0
0.0453199 0.0421806 0
0.0466163 0.0347751 0
0.0474097 0.0129177 0
0.047558500000000004 0.0015159 0
0.0475598 -0.000565334 0
0.0475664 0.00172225 0
0.0477969 0.0120625 0
0.048457 0.0253728 0
0.049400400000000004 0.0316171 0
0.0503933 0.0278273 0
0.05127090000000001 0.0248511 0
0.051823100000000004 0.00933105 0
0.0519659 0.000376071 0
0.051740400000000006 -0.012948 0
0.05118210000000001 -0.0187599 0
0.050537700000000005 -0.0199785 0
0.0498366 -0.0215643 0
0.049133 -0.0203023 0
0.0484942 -0.0186361 0
0.0478986 -0.0161442 0
0.04745050000000001 -0.0104137 0
0.047230100000000004 -0.0025819 0
0.047302000000000004 0.00660456 0
0.0476887 0.0161482 0
0.0483866 0.0252763 0
0.049369800000000005 0.0329709 0
0.050584000000000004 0.0394379 0
0.0519975 0.0448446 0
0.053562900000000004 0.0486984 0
0.055242900000000005 0.0517024 0
0.056991400000000005 0.0529266 0
0.0587594 0.0528655 0
0.0604957 0.0510665 0
0.062142300000000004 0.0474412 0
0.0635 0.0336649 0
0.0643244 0.0176078 0
0.0647575 0.0103112 0
0.0651056 0.0119618 0
0.06568824000000001 0.022556 0
0.06664497 0.0340976 0
0.06785766 0.0417075 0
0.06918269 0.0374106 0
0.07038293000000001 0.0349513 0
0.07134033000000001 0.0224879 0
0.07192514 0.0142213 0
0.07230269 0.0081826 0
0.07241143 -0.000601941 0
0.07231278000000001 -0.00437413 0
0.07213062 -0.00667386 0
0.07186143 -0.00906222 0
0.07155012000000001 -0.00936669 0
0.07123895000000001 -0.0094369 0
0.07091921000000001 -0.00957305 0
0.07061512 -0.0085791 0
0.07035199 -0.0073617 0
0.07012472 -0.00626809 0
0.06993941000000001 -0.00489736 0
0.06979018000000001 -0.00406524 0
0.0696731 -0.00305855 0
0.06957718 -0.00260203 0
0.06950489 -0.00189654 0
0.06944516 -0.00155005 0
0.06941164 -0.000560902 0
0.06939869 -9.06204e-05 0
0.06941791 0.00119255 0
0.06946803 0.00188567 0
0.06955534000000001 0.0033374 0
0.0696833 0.00431796 0
0.06984786 0.00549842 0
0.07005235 0.00679004 0
0.07030320000000001 0.00822496 0
0.0706029 0.00965371 0
0.07094695000000001 0.0108693 0
0.07132605 0.0117825 0
0.07173049000000001 0.0123769 0
0.07213291000000001 0.0116005 0
0.07247621 0.00883514 0
0.07269505 0.00441197 0
0.07274465000000001 -0.00128707 0
0.0726172 -0.00566786 0
0.07239945 -0.00681799 0
0.07220612 -0.0040529 0
0.07222252 0.00490891 0
0.0725179 0.0115924 0
0.07294804 0.0134852 0
0.07334840000000001 0.0105611 0
0.07365172 0.00776767 0
0.07381258 0.00225313 0
0.07380498 -0.00246402 0
0.07363116 -0.00750874 0
0.07331985 -0.0107541 0
0.07291002 -0.0137023 0
0.07241459 -0.0156906 0
0.07187781 -0.0162674 0
0.07134085 -0.0159173 0
0.07082123 -0.0152214 0
0.07033 -0.014394 0
0.06985538000000001 -0.0140404 0
0.06939454 -0.0135828 0
0.06894601 -0.0132537 0
0.06851516 -0.0126466 0
0.06809673000000001 -0.0122945 0
0.06770509000000001 -0.0114024 0
0.06732889 -0.0109793 0
0.06698625 -0.00964484 0
0.06667579 -0.00884931 0
0.06640917 -0.00728373 0
0.06618583 -0.00589827 0
0.06603943000000001 -0.00309468 0
0.06600088 0.00079003 0
0.06611347000000001 0.00605224 0
0.06641402 0.011815 0
0.06689837 0.0171046 0
0.06755159000000001 0.0217862 0
0.06834711 0.025618 0
0.06926006 0.0288019 0
0.07026121 0.0310601 0
0.07133131000000001 0.0329098 0
0.07244748000000001 0.033918 0
0.07359554 0.0349559 0
0.074782232 0.035892 0
0.075936326 0.0330246 0
0.07694703 0.0275692 0
0.07770205000000001 0.0167648 0
0.07812517000000001 0.0143946 0
0.07869195 0.019164 0
0.07942788 0.0250658 0
0.08037467000000001 0.0311012 0
0.08143759 0.0319082 0
0.08247083000000001 0.0300222 0
0.08341978 0.0268474 0
0.08421791 0.0212948 0
0.08483556 0.0161618 0
0.0852968 0.0117978 0
0.0856264 0.0082983 0
0.085855 0.00579398 0
0.0860273 0.00483842 0
0.08619450000000001 0.00541735 0
0.0864026 0.00704518 0
0.08666890000000001 0.008788 0
0.0869897 0.0103789 0
0.0873616 0.0117988 0
0.08777460000000001 0.0129084 0
0.0882125 0.0132514 0
0.0886416 0.0124714 0
0.0890293 0.010827 0
0.0893548 0.00881248 0
0.0896139 0.00684995 0
0.0898102 0.00505783 0
0.0899549 0.00385515 0
0.0900784 0.00370585 0
0.09021 0.0042973 0
0.0903714 0.00532167 0
0.0905652 0.00624503 0
0.09078560000000001 0.00689166 0
0.0910214 0.00723652 0
0.0912656 0.00732186 0
0.0915045 0.00701261 0
0.0917222 0.00602184 0
0.0918998 0.00468114 0
0.0920257 0.00294909 0
0.09209020000000001 0.00103022 0
0.0920922 -0.000813565 0
0.0920276 -0.0029087 0
0.0919003 -0.00450376 0
0.0917483 -0.00430305 0
0.0916283 -0.00277954 0
0.09156610000000001 -0.00124487 0
0.091533 -0.000943904 0
0.09149660000000001 -0.00120713 0
0.0914504 -0.00163029 0
0.091382 -0.00243357 0
0.09128220000000001 -0.00354237 0
0.09113840000000001 -0.00501128 0
0.0909446 -0.00653675 0
0.0906977 -0.00819187 0
0.0903949 -0.00986745 0
0.0900367 -0.0114509 0
0.0896432 -0.0119687 0
0.08924900000000001 -0.0115649 0
0.08887640000000001 -0.0108298 0
0.0885189 -0.0107375 0
0.08815680000000001 -0.0110191 0
0.0877802 -0.0115783 0
0.0873787 -0.0124581 0
0.0869487 -0.0132892 0
0.0864882 -0.0142654 0
0.0859973 -0.0150966 0
0.08548320000000001 -0.0156559 0
0.08495597 -0.0159286 0
0.08442231 -0.0160717 0
0.08388463 -0.0161789 0
0.08334208 -0.0163548 0
0.08279263 -0.0165986 0
0.08223445 -0.0168703 0
0.08166511 -0.0172597 0
0.08108180000000001 -0.0176991 0
0.08048361 -0.0181465 0
0.07987081 -0.018572 0
0.07924495000000001 -0.0189336 0
0.07860757 -0.0192629 0
0.07795869 -0.0196141 0
0.07729645 -0.0200475 0
0.07662063000000001 -0.0204283 0
0.0759306 -0.0208827 0
0.0752298675 -0.0210859 0
0.07451857 -0.0214818 0
0.07380427 -0.0213339 0
0.0730822 -0.0218486 0
0.07235339 -0.0219825 0
0.07161396 -0.0222409 0
0.07088062 -0.0216713 0
0.07017066 -0.020933 0
0.06948494000000001 -0.0201327 0
0.06883706 -0.0188255 0
0.06822389000000001 -0.0178488 0
0.06765679000000001 -0.0163724 0
0.06712559 -0.0153561 0
0.06664664000000001 -0.0135402 0
0.06621241 -0.012363 0
0.06584137000000001 -0.0100258 0
0.06556423 -0.00632985 0
0.06544464 -0.00106011 0
0.06552372000000001 0.00585163 0
0.06583759 0.012965 0
0.06638539 0.0196384 0
0.08957480000000001 -0.332893 0
0.07924594 -0.283734 0
0.07055503 -0.240238 0
0.0632573 -0.200736 0
0.0571479 -0.168672 0
0.052019800000000005 -0.140914 0
0.0477495 -0.116806 0
0.044204600000000004 -0.0970946 0
0.0412531 -0.0807199 0
0.038864 -0.0633356 0
0.0370226 -0.0488776 0
0.0356099 -0.0364266 0
0.0346179 -0.0238409 0
0.0340198 -0.0132784 0
0.0337082 -0.00603016 0
0.0336107 -0.000518758 0
0.033644400000000005 0.00192596 0
0.0336943 0.000583175 0
0.0336455 -0.00534453 0
0.0333275 -0.0160273 0
0.0325046 -0.0320149 0
0.0312676 -0.0402113 0
0.029885600000000005 -0.0410505 0
0.0287815 -0.0254643 0
0.028262000000000002 -0.00715993 0
0.028276300000000004 0.00493785 0
0.028332700000000002 -0.000238616 0
0.028326200000000003 5.10251e-05 0
0.0279738 -0.0194172 0
0.027191700000000006 -0.0257305 0
0.026114200000000004 -0.0387899 0
0.024693400000000004 -0.0443875 0
0.023242700000000005 -0.0420358 0
0.021942200000000002 -0.0353248 0
0.020973500000000006 -0.0221921 0
0.020520000000000004 -0.00504341 0
0.020589100000000006 0.00900799 0
0.021129000000000002 0.0219969 0
0.022031000000000002 0.030977 0
0.0231986 0.038419 0
0.024585600000000006 0.0444802 0
0.026190700000000004 0.0517223 0
0.028044 0.0587631 0
0.030087300000000004 0.0632898 0
0.032255900000000004 0.0663127 0
0.0344785 0.066735 0
0.036684800000000004 0.0656727 0
0.038839900000000004 0.0645222 0
0.0409616 0.0630559 0
0.042994300000000006 0.0587305 0
0.0446925 0.0425341 0
0.0458604 0.0287645 0
0.046629500000000004 0.0186896 0
0.0471587 0.0147432 0
0.04770150000000001 0.0188165 0
0.048581900000000004 0.0318141 0
0.0498021 0.0419796 0
0.0511774 0.0397026 0
0.05244120000000001 0.0361608 0
0.0534485 0.0245258 0
0.0540493 0.0125804 0
0.0542497 0.000319685 0
0.0541104 -0.0074734 0
0.05376740000000001 -0.0127581 0
0.053284 -0.0154116 0
0.05277180000000001 -0.0151687 0
0.052279400000000004 -0.0139347 0
0.0518672 -0.0106514 0
0.0515904 -0.00581237 0
0.051499500000000004 0.000294875 0
0.051629100000000004 0.00725059 0
0.051994200000000004 0.0143038 0
0.052586900000000006 0.0208489 0
0.0533795 0.0262238 0
0.0543331 0.0305873 0
0.0554144 0.033964 0
0.0565938 0.0365413 0
0.057842000000000005 0.038102 0
0.0591227 0.0384633 0
0.0603874 0.0371563 0
0.06157990000000001 0.0342379 0
0.0625443 0.0239319 0
0.06330630000000001 0.0213189 0
0.0639762 0.0195507 0
0.0646303 0.0198663 0
0.06533853 0.0230001 0
0.06622605000000001 0.0297066 0
0.06728037 0.0308226 0
0.06821531 0.0228058 0
0.06880058 0.0120436 0
0.06879451 -0.0112009 0
0.06809337 -0.0291783 0
0.06687123 -0.04282 0
0.0652623 -0.0523046 0
0.06342890000000001 -0.0567614 0
0.0615213 -0.0572739 0
0.0596406 -0.0553121 0
0.0578544 -0.0516137 0
0.0561899 -0.049363 0
0.0545078 -0.0510153 0
0.0528153 -0.0504748 0
0.051040100000000005 -0.0553117 0
0.049157400000000004 -0.0574188 0
0.047200900000000004 -0.0591374 0
0.0452603 -0.0571322 0
0.0434026 -0.0532253 0
0.0417992 -0.0433192 0
0.040584 -0.0289435 0
0.039917 -0.0116698 0
0.039785 0.00329854 0
0.0401359 0.0164735 0
0.0408648 0.026088 0
0.041882 0.0344659 0
0.0431648 0.0419887 0
0.0446927 0.0493489 0
0.046452400000000005 0.0554688 0
0.048362600000000006 0.058671 0
0.050348500000000004 0.0600251 0
0.052336400000000005 0.0591419 0
0.0542723 0.0565293 0
0.056066200000000004 0.0508801 0
0.0574517 0.0299589 0
0.058061600000000005 0.00953096 0
0.0582087 0.00161104 0
0.058247900000000005 0.00274372 0
0.058544 0.0153655 0
0.05937970000000001 0.0309622 0
0.060477600000000006 0.035289 0
0.061717 0.0384462 0
0.0628001 0.0269595 0
0.0635375 0.0178637 0
0.06383420000000001 0.000995734 0
0.0636684 -0.00936383 0
0.06321310000000001 -0.0173654 0
0.0625359 -0.0223173 0
0.0617626 -0.0236154 0
0.060965700000000005 -0.0242814 0
0.0601497 -0.0244568 0
0.059351100000000004 -0.023382 0
0.058592000000000005 -0.022364 0
0.0578615 -0.0214523 0
0.0571769 -0.019671 0
0.0565729 -0.0165172 0
0.0561055 -0.0113848 0
0.055847600000000004 -0.00409831 0
0.0558434 0.00390041 0
0.0561248 0.0125207 0
0.0566856 0.0206367 0
0.0574944 0.0273731 0
0.0585093 0.0329751 0
0.0596872 0.0372582 0
0.0609876 0.0404474 0
0.062378100000000006 0.0427113 0
0.0638238 0.0437345 0
0.06527892 0.0432104 0
0.06668360000000001 0.0410885 0
0.06792747 0.032826 0
0.06880949 0.0210507 0
0.06932350000000001 0.010157 0
0.0695018 0.00236717 0
0.06955645 0.00198557 0
0.06977302 0.010944 0
0.0703494 0.0226312 0
0.07125409 0.0310769 0
0.07217651 0.0242834 0
0.07288272 0.0180408 0
0.07307107 -0.00500991 0
0.07263869 -0.0195963 0
0.07162141 -0.040838 0
0.0699546 -0.0552275 0
0.06812853 -0.0554882 0
0.06629057000000001 -0.0538461 0
0.0645962 -0.0478634 0
0.0631201 -0.0408184 0
0.061878 -0.0341867 0
0.0607989 -0.030742 0
0.0598047 -0.0288938 0
0.058791 -0.0313899 0
0.0577521 -0.0307162 0
0.05674080000000001 -0.0289476 0
0.0558897 -0.0222749 0
0.0552854 -0.013377 0
0.0550254 -0.00173261 0
0.0551905 0.0112958 0
0.055791600000000004 0.0241602 0
0.056813 0.0361889 0
0.05819100000000001 0.0456228 0
0.059852600000000006 0.0534923 0
0.061760100000000005 0.0604515 0
0.06387430000000001 0.0658478 0
0.06614357 0.0697026 0
0.06849724 0.0711251 0
0.07087875 0.0713552 0
0.07323719000000001 0.0701564 0
0.075516401 0.0656972 0
0.07753474 0.0556618 0
0.0792436 0.0479705 0
0.08082738 0.0483862 0
0.08255643 0.0544818 0
0.08441744000000001 0.0573814 0
0.0863811 0.0600249 0
0.0881502 0.0459492 0
0.08942080000000001 0.0302152 0
0.090064 0.00951875 0
0.0900791 -0.00697529 0
0.089638 -0.0178258 0
0.088944 -0.0227021 0
0.0881757 -0.0226661 0
0.0874794 -0.0192219 0
0.08688420000000001 -0.0168153 0
0.0863523 -0.0152551 0
0.08585090000000001 -0.0148427 0
0.0853175 -0.0170228 0
0.08471734 -0.0188341 0
0.08401038 -0.0232382 0
0.08317436 -0.0265934 0
0.08223443 -0.029449 0
0.08122047 -0.0311099 0
0.0801633 -0.0321554 0
0.07908116 -0.0325778 0
0.07800494000000001 -0.0318498 0
0.07696602 -0.0305649 0
0.075967017 -0.0293763 0
0.075012298 -0.0279232 0
0.07410806 -0.0263687 0
0.07325704000000001 -0.0247101 0
0.07246356 -0.0229304 0
0.07173119 -0.0210481 0
0.07106166 -0.0191636 0
0.07045642 -0.0172061 0
0.06991829000000001 -0.0151514 0
0.06944819 -0.013072 0
0.06906368 -0.0100055 0
0.06880499000000001 -0.00553135 0
0.06872227 0.000340527 0
0.06884781000000001 0.00720685 0
0.06920673000000001 0.0143229 0
0.06979634 0.020779 0
0.07059845000000001 0.0267722 0
0.07156794 0.0310338 0
0.07266583 0.0343781 0
0.07385206 0.0366422 0
0.07511256940000001 0.0387228 0
0.07642799 0.040128 0
0.07780053 0.0421711 0
0.07924329000000001 0.0439913 0
0.08068225 0.0422047 0
0.08221889 0.0500666 0
0.08389731 0.0507159 0
0.0856052 0.0507283 0
0.08710810000000001 0.0400459 0
0.0883047 0.0317173 0
0.0890911 0.0162988 0
0.0894303 0.00574988 0
0.0895325 0.00145932 0
0.08959400000000001 0.00328923 0
0.08985510000000001 0.011718 0
0.0903587 0.0179257 0
0.0909834 0.0188641 0
0.09148210000000001 0.0113534 0
0.09174840000000001 0.00491808 0
0.0916658 -0.00928477 0
0.0911556 -0.0200932 0
0.09033870000000001 -0.0284372 0
0.0892738 -0.0343309 0
0.08808880000000001 -0.0360503 0
0.08691080000000001 -0.0342851 0
0.0858305 -0.0307384 0
0.08485513 -0.0279561 0
0.08396768 -0.0255484 0
0.0830983 -0.026497 0
-0.009363200000000002 -0.0519109 0
-0.010685100000000003 -0.0344098 0
-0.011887700000000001 -0.0355032 0
-0.012847899999999995 -0.0208509 0
-0.013371300000000003 -0.00968865 0
-0.01348379999999999 0.00146927 0
-0.0133046 0.00920362 0
-0.012925400000000004 0.0127922 0
-0.012429499999999996 0.0166531 0
-0.0118008 0.0210709 0
-0.011000399999999994 0.0270931 0
-0.009949799999999995 0.0360048 0
-0.008555599999999997 0.0473021 0
-0.006767899999999993 0.0594744 0
-0.004567299999999996 0.0719715 0
-0.0019831999999999905 0.0818908 0
0.0008934000000000025 0.0899319 0
0.004000299999999998 0.0959016 0
0.007276900000000003 0.0999986 0
0.010657 0.102708 0
0.014133600000000003 0.105769 0
0.017709600000000006 0.108678 0
0.021386000000000002 0.11192 0
0.025181800000000004 0.115165 0
0.0290445 0.11658 0
0.0329821 0.119792 0
0.0370225 0.122268 0
0.0411141 0.122598 0
0.0451512 0.119355 0
0.048874100000000004 0.102825 0
0.051943500000000004 0.0830426 0
0.0544587 0.0694894 0
0.0566747 0.0652754 0
0.0589272 0.0707947 0
0.0615049 0.0825853 0
0.0640042 0.0671438 0
0.06597766000000001 0.0513907 0
0.06733026 0.0305817 0
0.06805066 0.0145948 0
0.06826401 -0.00231815 0
0.06787473000000001 -0.0193521 0
0.06700713 -0.0311234 0
0.06584116000000001 -0.0377328 0
0.0645239 -0.0408403 0
0.0631372 -0.0421978 0
0.061715900000000004 -0.0428751 0
0.06027300000000001 -0.0437863 0
0.0587886 -0.0451261 0
0.057236800000000004 -0.0475817 0
0.0556137 -0.0495578 0
0.05392910000000001 -0.0511047 0
0.0522132 -0.0514899 0
0.050477100000000004 -0.0523566 0
0.04858850000000001 -0.0588887 0
0.046587500000000004 -0.0614737 0
0.044493500000000005 -0.0638547 0
0.042358 -0.0639092 0
0.040256900000000005 -0.0623632 0
0.038207200000000004 -0.0602848 0
0.0362721 -0.0556291 0
0.0345496 -0.0476001 0
0.033146800000000004 -0.035679 0
0.0321707 -0.0233282 0
0.031613800000000004 -0.0103118 0
0.0314865 0.00161211 0
0.0317076 0.0107682 0
0.0322109 0.0190186 0
0.0329874 0.0270863 0
0.034018400000000004 0.0342182 0
0.035261400000000005 0.0397444 0
0.036655 0.0434064 0
0.038139200000000005 0.0452756 0
0.039634600000000006 0.0443267 0
0.0410714 0.0419652 0
0.042398500000000006 0.0373462 0
0.0435207 0.0298786 0
0.044196700000000005 0.00916926 0
0.044233 -0.00613251 0
0.0438845 -0.0129636 0
0.0434266 -0.0132153 0
0.0431754 -0.00171073 0
0.043496900000000005 0.0198393 0
0.0444348 0.0360828 0
0.04572570000000001 0.0405467 0
0.0471409 0.0440528 0
0.048389 0.0313345 0
0.0492978 0.0243739 0
0.050014100000000006 0.0195923 0
0.0506528 0.0197776 0
0.05138430000000001 0.0241574 0
0.0522656 0.0286632 0
0.0533172 0.0342136 0
0.0545409 0.0387553 0
0.055899000000000004 0.0423216 0
0.0573603 0.0450674 0
0.0588998 0.0471082 0
0.0605006 0.0487209 0
0.062139 0.0494393 0
0.063801 0.0502419 0
0.06548659 0.0505454 0
0.06709248000000001 0.0453904 0
0.06845549000000001 0.036622 0
0.06946754000000001 0.0234177 0
0.07002117000000001 0.0114868 0
0.0702735 0.00470618 0
0.07037831 0.00256565 0
0.07053426 0.00744144 0
0.07095481000000001 0.0160501 0
0.0715007 0.0165249 0
0.07187908 0.00657271 0
0.0719501 -0.00177986 0
0.07160439 -0.0184013 0
0.07075253000000001 -0.0312362 0
0.06953946 -0.0408451 0
0.06802295 -0.0492712 0
0.06627919 -0.0544416 0
0.06442640000000001 -0.0561784 0
0.0625554 -0.0561025 0
0.060691 -0.0555673 0
0.058834300000000006 -0.0557495 0
0.0569538 -0.0568056 0
0.0550398 -0.0577441 0
0.0531016 -0.0581413 0
0.0511703 -0.0576409 0
0.0492628 -0.0564181 0
0.0474429 -0.052821 0
0.0458094 -0.0443761 0
0.0445449 -0.0314066 0
0.0438102 -0.0131392 0
0.0436235 0.00189116 0
0.0439538 0.0164876 0
0.0446961 0.0270135 0
0.045759400000000006 0.035733 0
0.047061200000000004 0.0421041 0
0.048596 0.0497342 0
0.050367300000000004 0.0557589 0
0.0522936 0.0594223 0
0.0543144 0.0612252 0
0.0563428 0.0602693 0
0.058313000000000004 0.0574241 0
0.0601123 0.0495497 0
0.0614654 0.0320003 0
0.0624632 0.0285667 0
0.0634159 0.0297083 0
0.0647687 0.0527394 0
0.06682381 0.070254 0
0.06925344 0.0735788 0
0.07166572 0.0708457 0
0.07393812 0.0651148 0
0.075911928 0.0543645 0
0.07758322000000001 0.0459633 0
0.07891907000000001 0.035084 0
0.07996264 0.0282878 0
0.08078101 0.0210884 0
0.0813865 0.016182 0
0.08185997 0.0120216 0
0.08219676000000001 0.00901714 0
0.08250355000000001 0.00999415 0
0.08290378000000001 0.0141708 0
0.08345936000000001 0.0186839 0
0.08413644 0.0215998 0
0.08488378 0.0229584 0
0.08561060000000001 0.020593 0
0.08624420000000001 0.0174817 0
0.0867461 0.0129341 0
0.0871133 0.009424 0
0.08737700000000001 0.00659867 0
0.0875586 0.00462405 0
0.0876996 0.00408442 0
0.08784320000000001 0.0046912 0
0.0880242 0.00613224 0
0.088258 0.00776715 0
0.0885421 0.00917124 0
0.0888678 0.0100823 0
0.0892103 0.0104207 0
0.0895515 0.00992212 0
0.0898468 0.0078726 0
0.09007470000000001 0.00590307 0
0.0902289 0.00346787 0
0.0903044 0.00123568 0
0.0903094 -0.000805519 0
0.090257 -0.00204707 0
0.0901943 -0.00144093 0
0.0901766 0.000422228 0
0.0902227 0.00207236 0
0.0903087 0.00299514 0
0.0904196 0.00351779 0
0.0905394 0.00360413 0
0.0906525 0.00309495 0
0.0907309 0.00167195 0
0.0907617 0.000233596 0
0.0907377 -0.00159442 0
0.0906508 -0.00351412 0
0.0904973 -0.00557414 0
0.09027650000000001 -0.00752708 0
0.0900034 -0.00856484 0
0.0897259 -0.00781375 0
0.08949760000000001 -0.0060243 0
0.0893139 -0.00511841 0
0.089149 -0.00500409 0
0.088973 -0.00553285 0
0.0887769 -0.00625937 0
0.08855160000000001 -0.00721098 0
0.0882927 -0.00827441 0
0.08799560000000001 -0.00949455 0
0.0876543 -0.0109071 0
0.08726640000000001 -0.0122769 0
0.0868332 -0.013586 0
0.0863658 -0.0143027 0
0.085887 -0.0143413 0
0.0854138 -0.0140442 0
0.08495 -0.0138444 0
0.08448457000000001 -0.0141094 0
0.0840071 -0.0145323 0
0.08350988000000001 -0.0152683 0
0.08298713 -0.0160431 0
0.08243702 -0.0168975 0
0.08185907 -0.0176983 0
0.08125721 -0.0183283 0
0.08063998 -0.0186361 0
0.080016 -0.0188017 0
0.07938879 -0.0187794 0
0.07876477 -0.0187455 0
0.07813759 -0.0188678 0
0.07750671 -0.0189784 0
0.07686703 -0.0193619 0
0.07621591 -0.0196703 0
0.075542977 -0.0205937 0
0.074847473 -0.0210905 0
0.07412515 -0.0220888 0
0.07338239 -0.0223902 0
0.07262331 -0.0230322 0
0.07185406 -0.0230551 0
0.07107972 -0.0233182 0
0.07030539000000001 -0.0231073 0
0.06953623 -0.0229636 0
0.06878009 -0.0223819 0
0.06804363000000001 -0.0217192 0
0.06733744 -0.0206692 0
0.06666513 -0.0195908 0
0.06603296 -0.0183021 0
0.06545050000000001 -0.016737 0
0.0649151 -0.015319 0
0.0644338 -0.0135964 0
0.06402820000000001 -0.0106902 0
0.0637494 -0.00618034 0
0.0636622 0.000818604 0
0.06380140000000001 0.00801662 0
0.0642137 0.0161229 0
0.0648935 0.0280818 0
0.06600073000000001 0.0379065 0
0.06746363 0.0487135 0
0.06912701 0.0510316 0
0.0709541 0.0578 0
0.07287438 0.0576621 0
0.074895844 0.0631907 0
0.07702841 0.064079 0
0.07920684 0.0672318 0
0.08146194 0.0665143 0
0.08357294 0.0604187 0
0.0855036 0.0561107 0
0.08735770000000001 0.0556624 0
0.089175 0.0533487 0
0.0909172 0.0513995 0
0.0925983 0.0494321 0
0.09415420000000001 0.0440588 0
0.0955326 0.038951 0
0.0967375 0.0334102 0
0.097744 0.0273753 0
0.0985683 0.0225384 0
0.099252 0.0188326 0
0.041723100000000006 -0.238344 0
0.034425500000000005 -0.199951 0
0.028271900000000003 -0.171634 0
0.023023100000000005 -0.143903 0
0.018725200000000004 -0.117987 0
0.015134400000000006 -0.0988923 0
0.01208730000000001 -0.0840456 0
0.009473599999999999 -0.0735025 0
0.007159300000000007 -0.0659055 0
0.005094000000000001 -0.0581218 0
0.0033248000000000028 -0.048594 0
0.0018873000000000084 -0.0379789 0
0.000836400000000001 -0.0251921 0
0.0002600999999999992 -0.00985995 0
0.0001890999999999976 0.00389616 0
0.0004976000000000008 0.0137939 0
0.0010958999999999969 0.0212687 0
0.0019057999999999992 0.0267326 0
0.0028690999999999994 0.0305315 0
0.0039273000000000086 0.032665 0
0.005040000000000003 0.0340475 0
0.006199999999999997 0.0354713 0
0.007404800000000003 0.0367528 0
0.008646899999999999 0.0377195 0
0.00989240000000001 0.0368214 0
0.011049900000000001 0.0319763 0
0.011973499999999998 0.0239213 0
0.0123944 0.00108571 0
0.012066099999999996 -0.0181242 0
0.0112598 -0.0286109 0
0.010196800000000006 -0.0337718 0
0.009237400000000007 -0.0236573 0
0.008679199999999998 -0.0107767 0
0.008534800000000009 -0.000145884 0
0.008363900000000007 -0.00784418 0
0.008128400000000008 -0.00637345 0
0.007528699999999999 -0.0270199 0
0.006564399999999998 -0.0289977 0
0.005517300000000003 -0.0330384 0
0.004517400000000005 -0.0254304 0
0.003905699999999998 -0.0107892 0
0.0037207999999999963 0.000368662 0
0.004002600000000009 0.015325 0
0.0046374 0.0227662 0
0.005578300000000008 0.032658 0
0.006750100000000009 0.0375991 0
0.008152300000000001 0.0467908 0
0.009880899999999998 0.0559626 0
0.011879899999999999 0.0636224 0
0.014130400000000001 0.0706019 0
0.0165649 0.0750481 0
0.019133500000000005 0.0784939 0
0.021770500000000005 0.0794735 0
0.0244278 0.0798816 0
0.0270812 0.0790894 0
0.029709100000000002 0.078674 0
0.032308300000000005 0.0771713 0
0.0348216 0.0729079 0
0.0370711 0.0608412 0
0.0386519 0.0352091 0
0.039494900000000006 0.0179074 0
0.039949700000000005 0.0111858 0
0.040308500000000004 0.0114445 0
0.040833600000000005 0.0198684 0
0.041686 0.0309263 0
0.042700100000000005 0.0295933 0
0.0436222 0.0256992 0
0.044415500000000004 0.0222672 0
0.0449132 0.00902531 0
0.0450474 -0.000668945 0
0.044965000000000005 -0.00160673 0
0.04492360000000001 2.6868e-05 0
0.0450271 0.00628021 0
0.045329400000000006 0.0115134 0
0.045829100000000005 0.0183932 0
0.0465647 0.0253989 0
0.0475324 0.0321844 0
0.0487074 0.0378255 0
0.0500548 0.0426692 0
0.0515492 0.0465997 0
0.0531561 0.0494698 0
0.054840400000000004 0.0513208 0
0.0565652 0.0519062 0
0.058287000000000005 0.0511794 0
0.0599594 0.0489669 0
0.061459 0.0403314 0
0.062545 0.0254731 0
0.0631253 0.011066 0
0.06335070000000001 0.00437559 0
0.063501 0.00577515 0
0.06388920000000001 0.0169877 0
0.0646683 0.0292829 0
0.06574373 0.034672 0
0.06678233 0.0276105 0
0.06759795 0.0217256 0
0.06801126 0.003996 0
0.06794286000000001 -0.00648178 0
0.06754085 -0.018028 0
0.06674734 -0.0281108 0
0.0657091 -0.0332891 0
0.0645518 -0.0357177 0
0.0633431 -0.0364606 0
0.06214310000000001 -0.0353473 0
0.060986700000000005 -0.0346279 0
0.059813700000000004 -0.0354478 0
0.0586394 -0.03498 0
0.057451800000000004 -0.0357389 0
0.0562744 -0.0352877 0
0.0550836 -0.0356339 0
0.0539354 -0.033321 0
0.052882 -0.0288474 0
0.05206860000000001 -0.0194953 0
0.051612200000000004 -0.0075876 0
0.0515997 0.00603354 0
0.052017900000000006 0.0186192 0
0.0528662 0.031914 0
0.0540359 0.0381857 0
0.0554437 0.0462759 0
0.057124600000000005 0.053746 0
0.0590054 0.0586317 0
0.061041500000000005 0.0628827 0
0.06315710000000001 0.0636116 0
0.06527627 0.0633309 0
0.06735924 0.0613725 0
0.06930919 0.0547992 0
0.07091722 0.0421083 0
0.0721261 0.0319708 0
0.07313516 0.0292114 0
0.07414402 0.0318555 0
0.075317625 0.0389772 0
0.07678875 0.047995 0
0.07831931 0.0433582 0
0.07964505000000001 0.0361205 0
0.08060388 0.0220565 0
0.08113031 0.0104718 0
0.08125815 -0.00223762 0
0.08098438000000001 -0.013146 0
0.08040321 -0.0208296 0
0.07960709 -0.0263234 0
0.07866838000000001 -0.0293658 0
0.07768608 -0.0289842 0
0.07677397 -0.0255169 0
0.075998829 -0.0217736 0
0.07529313900000001 -0.0206122 0
0.074622745 -0.0200602 0
0.07393121 -0.0212939 0
0.07320891 -0.02192 0
0.07246217 -0.0228411 0
0.07167454000000001 -0.0242237 0
0.07084531000000001 -0.0254102 0
0.06997272 -0.0266933 0
0.06907562 -0.0270798 0
0.06816209000000001 -0.0274919 0
0.0672571 -0.0268145 0
0.06636487 -0.0264807 0
0.06550901 -0.0249906 0
0.0646853 -0.0242004 0
0.06391340000000001 -0.0223377 0
0.0631929 -0.020541 0
0.0625818 -0.0164682 0
0.0621327 -0.0103785 0
0.061926600000000005 -0.00159982 0
0.0620254 0.00775455 0
0.0624903 0.0190022 0
0.0633099 0.0297347 0
0.06445870000000001 0.038425 0
0.06587245 0.0457153 0
0.06750105 0.0514923 0
0.06930135 0.056055 0
0.07123131 0.0593482 0
0.07324871000000001 0.0613164 0
0.075311602 0.0622782 0
0.07739913 0.0629186 0
0.07949074 0.0619515 0
0.08145668 0.0560365 0
0.08323919 0.0517136 0
0.08495789000000001 0.0515882 0
0.0868571 0.0640393 0
0.089037 0.066137 0
0.0912453 0.0655737 0
0.09323200000000001 0.0540152 0
0.0948882 0.046241 0
0.09627150000000001 0.0365874 0
0.0973286 0.0278489 0
0.0981494 0.0216976 0
0.0987537 0.0154407 0
0.09922410000000001 0.0137238 0
0.09972160000000001 0.0165839 0
0.1003518 0.0203268 0
0.10104160000000001 0.0210857 0
0.10174620000000001 0.0207194 0
0.1023439 0.0153476 0
0.10276740000000001 0.0103729 0
0.1030045 0.00390611 0
0.1030216 -0.00235775 0
0.102856 -0.00703642 0
0.102577 -0.00907686 0
0.1022864 -0.00796715 0
0.1020713 -0.00495446 0
0.1019526 -0.00263086 0
0.1018829 -0.00184284 0
0.101816 -0.00220947 0
0.1017304 -0.00292604 0
0.1016145 -0.00400951 0
0.1014564 -0.00544717 0
0.1012425 -0.0073168 0
0.1009621 -0.00938976 0
0.1006119 -0.0113981 0
0.10021920000000001 -0.0118659 0
0.0998426 -0.0104792 0
0.0995346 -0.00815251 0
0.0992909 -0.00667224 0
0.09907830000000001 -0.00644398 0
0.09885050000000001 -0.00716071 0
0.0985994 -0.00787552 0
0.0983239 -0.00859444 0
0.0980259 -0.00921639 0
0.0977121 -0.00953371 0
0.0973936 -0.00954534 0
0.09707750000000001 -0.00942477 0
0.0967649 -0.00935616 0
0.0964508 -0.00948987 0
0.0961298 -0.00975526 0
0.0957987 -0.0100839 0
0.09545630000000001 -0.0104149 0
0.0951051 -0.0106126 0
0.0947504 -0.0106503 0
0.0943952 -0.0106412 0
0.0940411 -0.0106037 0
0.0936871 -0.0106378 0
0.0933308 -0.0107364 0
0.09296990000000001 -0.0109129 0
0.0926021 -0.0111282 0
0.0922274 -0.0113318 0
0.0918464 -0.0114967 0
0.0914615 -0.0115761 0
0.0910752 -0.0115893 0
0.0906885 -0.0116155 0
0.09030010000000001 -0.0116893 0
0.0899079 -0.0118456 0
0.0895088 -0.0120897 0
0.0891005 -0.0123859 0
0.0886818 -0.0127003 0
0.0882531 -0.0129929 0
0.0878154 -0.013237 0
0.0873703 -0.0134417 0
0.0869187 -0.0136357 0
0.0864603 -0.0138512 0
0.0859941 -0.0140965 0
0.0855193 -0.0143696 0
0.08503480000000001 -0.0146738 0
0.0845397 -0.0150015 0
0.08403348000000001 -0.0153381 0
0.08351619 -0.0156625 0
0.0829887 -0.0159515 0
0.08245231 -0.0161993 0
0.08190874000000001 -0.0163888 0
0.08135976 -0.0165309 0
0.08080613 -0.0166772 0
0.08024698000000001 -0.0168497 0
0.07968170000000001 -0.0170407 0
0.07910640000000001 -0.0174252 0
0.07851972 -0.0177262 0
0.07791584 -0.0184128 0
0.07729698 -0.0186496 0
0.07666226000000001 -0.0193184 0
0.076015946 -0.0193976 0
0.07535881600000001 -0.0199026 0
0.074697072 -0.019749 0
0.07403346000000001 -0.019971 0
0.07337377 -0.0195526 0
0.0207296 -0.158546 0
0.015929900000000004 -0.133599 0
0.011891200000000005 -0.108341 0
0.008760600000000007 -0.0820502 0
0.006437600000000002 -0.0595215 0
0.004701499999999997 -0.0441642 0
0.0034489000000000047 -0.0325493 0
0.002479200000000001 -0.026236 0
0.0017058000000000073 -0.0201795 0
0.0011589000000000044 -0.0129331 0
0.0008724999999999983 -0.00440345 0
0.0009153999999999968 0.00701457 0
0.0013962000000000002 0.0214497 0
0.002389200000000008 0.0373458 0
0.0039051000000000086 0.0526675 0
0.0058666 0.0641068 0
0.0081706 0.073282 0
0.010744900000000002 0.0804345 0
0.013520700000000004 0.0854564 0
0.016432500000000003 0.0889515 0
0.0194545 0.0922173 0
0.022581500000000004 0.0952734 0
0.025805600000000005 0.0981403 0
0.0291309 0.101099 0
0.0325437 0.103537 0
0.036026800000000005 0.10544 0
0.0395594 0.10652 0
0.043058000000000006 0.104018 0
0.0463432 0.0918235 0
0.049061400000000005 0.0724374 0
0.0512251 0.0593339 0
0.053100800000000004 0.0548829 0
0.0550103 0.0606083 0
0.0572482 0.0724644 0
0.0594073 0.0570129 0
0.061048000000000005 0.0413832 0
0.061699300000000006 0.000328652 0
0.061181 -0.0289384 0
0.059743000000000004 -0.0575583 0
0.057280700000000004 -0.0861239 0
0.05405700000000001 -0.104269 0
0.050435600000000004 -0.111027 0
0.046764200000000006 -0.108807 0
0.043201 -0.105274 0
0.039858300000000006 -0.0937659 0
0.037008400000000004 -0.0782808 0
0.0346343 -0.0648257 0
0.032603900000000005 -0.0568509 0
0.0308637 -0.0481944 0
0.029185300000000004 -0.0509563 0
0.027514800000000006 -0.0498431 0
0.0258327 -0.0487849 0
0.0243786 -0.0386146 0
0.023335 -0.023223 0
0.022908000000000005 -0.00339423 0
0.023024700000000002 0.0103432 0
0.023597600000000003 0.022203 0
0.024482500000000004 0.0304247 0
0.0256575 0.039535 0
0.027095400000000006 0.0461697 0
0.028766700000000006 0.0540346 0
0.030698700000000002 0.0609489 0
0.0327973 0.0644471 0
0.034982700000000005 0.0662372 0
0.037183400000000005 0.0656689 0
0.0393412 0.0639368 0
0.041420000000000005 0.0601783 0
0.043304600000000006 0.0528416 0
0.044716500000000006 0.0300083 0
0.0452779 0.00681503 0
0.0452887 -0.00376056 0
0.045104200000000004 -0.0056127 0
0.0450719 0.00425101 0
0.0455122 0.0192723 0
0.04632170000000001 0.0300503 0
0.047388200000000005 0.0322726 0
0.048448500000000005 0.0311823 0
0.049203500000000004 0.0151233 0
0.0495106 0.00440833 0
0.049403600000000006 -0.009762 0
0.0489332 -0.0166497 0
0.04834720000000001 -0.0183304 0
0.047693 -0.0200602 0
0.0470693 -0.0168817 0
0.046591900000000006 -0.0116914 0
0.046322100000000005 -0.00389865 0
0.046364300000000004 0.00607085 0
0.0467457 0.0163895 0
0.0474652 0.0261049 0
0.04847750000000001 0.0339932 0
0.0497388 0.0411946 0
0.0512166 0.0469284 0
0.0528594 0.0512831 0
0.054635100000000006 0.0547167 0
0.05648260000000001 0.0558616 0
0.058350400000000004 0.0558733 0
0.060183400000000005 0.0539586 0
0.061933800000000004 0.0508932 0
0.06342400000000001 0.0377998 0
0.0643865 0.0216907 0
0.0649511 0.0142425 0
0.06540934000000001 0.0135562 0
0.0659518 0.0196927 0
0.066797 0.0300718 0
0.0679746 0.0400848 0
0.06921258 0.0337311 0
0.07021661 0.0268091 0
0.07074663 0.00598926 0
0.07068691 -0.00793533 0
0.07013846 -0.0251086 0
0.06902443 -0.0399931 0
0.06750492 -0.0497182 0
0.06572973 -0.0557195 0
0.0638374 -0.0570295 0
0.0619762 -0.0544114 0
0.0602559 -0.0488314 0
0.0586516 -0.0510152 0
0.056879400000000004 -0.0567172 0
0.05484460000000001 -0.0642706 0
0.052580600000000005 -0.0703964 0
0.0501717 -0.073738 0
0.047611600000000004 -0.0792192 0
0.044903700000000005 -0.0826295 0
0.042077100000000006 -0.0863456 0
0.0391449 -0.0890395 0
0.0361445 -0.0904099 0
0.033152100000000004 -0.0885099 0
0.030296100000000006 -0.0821685 0
0.027725 -0.0716383 0
0.025592800000000006 -0.0561596 0
0.024065200000000002 -0.0360802 0
0.023200400000000003 -0.0162508 0
0.0229315 0.000140479 0
0.023212800000000006 0.0151311 0
0.023925100000000005 0.0265647 0
0.024983200000000004 0.0360998 0
0.026337900000000004 0.0448269 0
0.0279929 0.0540873 0
0.029953 0.0627198 0
0.032158400000000004 0.0690235 0
0.0345345 0.0729736 0
0.0370047 0.0748065 0
0.0394979 0.0747505 0
0.0419765 0.0743222 0
0.04447040000000001 0.0737853 0
0.046829800000000005 0.0680186 0
0.04884960000000001 0.0519906 0
0.0502331 0.0332339 0
0.051168700000000004 0.0248642 0
0.051976 0.0247281 0
0.0529212 0.0327153 0
0.0542595 0.0450597 0
0.0557035 0.0415641 0
0.0570093 0.0367833 0
0.0579514 0.0199423 0
0.058333800000000005 0.00403782 0
0.0581252 -0.01533 0
0.057354100000000005 -0.0291208 0
0.0562252 -0.0375529 0
0.0548632 -0.0434861 0
0.053342 -0.0472535 0
0.0517217 -0.04953 0
0.0500486 -0.0506914 0
0.0483494 -0.0510537 0
0.046658000000000005 -0.050403 0
0.0449857 -0.0497523 0
0.0433786 -0.0462381 0
0.0419633 -0.0381251 0
0.040896800000000004 -0.0257403 0
0.0402947 -0.010707 0
0.040191300000000006 0.00357455 0
0.0405058 0.0144308 0
0.041162500000000005 0.0240067 0
0.0420999 0.0317546 0
0.0432996 0.0399355 0
0.044763300000000006 0.0471537 0
0.0464246 0.0519599 0
0.048213900000000004 0.0549314 0
0.050062800000000005 0.0556458 0
0.051897200000000004 0.0542534 0
0.0536586 0.0510635 0
0.055266800000000005 0.0451987 0
0.0564635 0.0260548 0
0.0570421 0.0117448 0
0.057227 0.000852796 0
0.057179900000000006 -0.00174197 0
0.0572342 0.00577286 0
0.0576999 0.0159641 0
0.058378900000000004 0.0237066 0
0.059257500000000005 0.0266539 0
0.059858100000000004 0.0105246 0
0.060008700000000005 -0.000820252 0
0.0595142 -0.0268014 0
0.0583279 -0.0420103 0
0.05666210000000001 -0.0579851 0
0.0544687 -0.0718941 0
0.051894800000000005 -0.0812643 0
0.0490573 -0.0881737 0
0.0460352 -0.0925636 0
0.042903500000000004 -0.094752 0
0.039758 -0.0934858 0
0.0367152 -0.0889826 0
0.0338928 -0.0804272 0
0.031433300000000004 -0.0676032 0
0.0293915 -0.0554807 0
0.0276266 -0.0498963 0
0.026158300000000002 -0.0385728 0
0.025012400000000004 -0.0283046 0
0.0243772 -0.0115573 0
0.024263200000000006 0.0060522 0
0.024839 0.0259582 0
0.025888500000000002 0.0371256 0
0.027376300000000006 0.0502176 0
0.029161200000000005 0.0561468 0
0.0311675 0.0644041 0
0.0334597 0.0722509 0
0.035978 0.0785235 0
0.0386936 0.0835038 0
0.041500600000000006 0.084577 0
0.0443332 0.0852246 0
0.0471631 0.0852966 0
0.0500255 0.0871149 0
0.052937 0.0870351 0
0.055715 0.0783142 0
0.057932300000000006 0.0557524 0
0.0594315 0.0357263 0
0.0604232 0.026267 0
0.0612998 0.0278098 0
0.0623756 0.0362938 0
0.0637825 0.0483976 0
0.06537944 0.0463095 0
0.06682886 0.04047 0
0.06797216 0.0281883 0
0.0686456 0.0131354 0
0.06883094000000001 -0.000918172 0
0.06860066000000001 -0.0118559 0
0.06805872 -0.0197142 0
0.06730614 -0.0248013 0
0.06641265 -0.0283593 0
0.06542812 -0.0303828 0
0.0643952 -0.0314158 0
0.0633375 -0.0319209 0
0.062274300000000005 -0.0317754 0
0.061226800000000005 -0.0310364 0
0.0602124 -0.0298318 0
0.0592451 -0.0282408 0
0.0583365 -0.0263291 0
0.0574963 -0.0241868 0
0.0567289 -0.0219951 0
0.0560565 -0.018467 0
0.05554050000000001 -0.012449 0
0.05525480000000001 -0.00401986 0
0.0552981 0.00610628 0
0.055667400000000006 0.0160454 0
0.0563847 0.0268983 0
0.057449700000000006 0.0367693 0
0.0588321 0.0454353 0
0.0604946 0.0537479 0
0.0623933 0.059409 0
0.06445290000000001 0.063803 0
0.06663759 0.0666935 0
0.06888011000000001 0.0676285 0
0.07114232000000001 0.067924 0
0.0734052 0.0678687 0
0.075594408 0.0626336 0
0.07752918 0.0528927 0
0.07913498000000001 0.0448632 0
0.08059209 0.0437158 0
0.08210966 0.0474269 0
0.08373382 0.0498818 0
0.0854297 0.0515683 0
0.0978551 -0.385547 0
0.0857562 -0.334759 0
0.075487266 -0.285374 0
0.06665904 -0.247385 0
0.058932700000000005 -0.218716 0
0.052059600000000004 -0.195773 0
0.0458682 -0.176806 0
0.040283900000000004 -0.159197 0
0.035294700000000005 -0.141104 0
0.0309185 -0.122319 0
0.027199300000000003 -0.101457 0
0.024225000000000003 -0.0782773 0
0.021946900000000005 -0.05966 0
0.020250500000000005 -0.0437398 0
0.0190009 -0.0325113 0
0.018062300000000003 -0.0245773 0
0.0173554 -0.0182951 0
0.0168424 -0.0128722 0
0.016496800000000006 -0.00829464 0
0.016282700000000004 -0.00500173 0
0.0161554 -0.00288708 0
0.016077800000000003 -0.00194151 0
0.016012500000000006 -0.00203661 0
0.0159358 -0.00264969 0
0.015797500000000006 -0.00568991 0
0.015495700000000001 -0.012664 0
0.014931 -0.0216288 0
0.013896100000000002 -0.0406435 0
0.012164400000000006 -0.0600267 0
0.009990399999999997 -0.0686098 0
0.007707400000000003 -0.0654494 0
0.005904500000000007 -0.0449658 0
0.004738400000000004 -0.0256426 0
0.0041776000000000035 -0.0102671 0
0.003773399999999996 -0.0107609 0
0.0037113000000000007 0.00436738 0
0.003828200000000004 0.00748364 0
0.004502199999999998 0.031006 0
0.005665500000000004 0.0391278 0
0.007138900000000004 0.0490976 0
0.008918300000000004 0.0561698 0
0.010913199999999998 0.0640774 0
0.013257900000000003 0.0762513 0
0.015989800000000005 0.0860178 0
0.019035100000000006 0.0965935 0
0.022428700000000003 0.105928 0
0.026070300000000005 0.111977 0
0.029885600000000005 0.11609 0
0.03377 0.116737 0
0.037679000000000004 0.117911 0
0.0416248 0.118676 0
0.0455894 0.119355 0
0.049587400000000004 0.120103 0
0.0535587 0.117811 0
0.05740100000000001 0.113075 0
0.061024400000000006 0.100631 0
0.0640421 0.0815996 0
0.0664962 0.0680468 0
0.06871105 0.0665549 0
0.07102397 0.0722313 0
0.07344250000000001 0.0726347 0
0.07584007400000001 0.0706818 0
0.07780582 0.0475097 0
0.07904705000000001 0.0280787 0
0.07946609 -0.00129015 0
0.07902239 -0.0226632 0
0.07801092 -0.0361725 0
0.07664073 -0.0445996 0
0.0751098801 -0.0459847 0
0.07365654 -0.0409628 0
0.07240408000000001 -0.0353458 0
0.07127030000000001 -0.0320892 0
0.0702627 -0.0300248 0
0.06923751 -0.0310287 0
0.0681791 -0.0324967 0
0.06696985 -0.0394357 0
0.06553895 -0.0462588 0
0.0638374 -0.0547442 0
0.0619294 -0.0589851 0
0.0599121 -0.0615847 0
0.057837700000000006 -0.0624915 0
0.055748000000000006 -0.0626023 0
0.05368250000000001 -0.0613068 0
0.0516601 -0.0597486 0
0.049718200000000004 -0.0569177 0
0.047910100000000004 -0.0509504 0
0.046398400000000006 -0.0396717 0
0.045331800000000005 -0.023854 0
0.044841900000000004 -0.00662443 0
0.044862400000000004 0.0076185 0
0.045364 0.0210541 0
0.0462397 0.0304992 0
0.047408900000000004 0.0391654 0
0.048850500000000005 0.0467876 0
0.0505345 0.0538203 0
0.05243010000000001 0.0591744 0
0.054455100000000006 0.0619212 0
0.0565432 0.0629235 0
0.0586218 0.061539 0
0.0606613 0.0601206 0
0.0625527 0.0533263 0
0.0640815 0.0387029 0
0.065152 0.0274398 0
0.06601114 0.0258779 0
0.06699705 0.033989 0
0.06838042 0.0469299 0
0.07009907 0.0560745 0
0.07194537000000001 0.0538752 0
0.07361799000000001 0.0461579 0
0.074956775 0.0345873 0
0.075850098 0.0198613 0
0.07630237000000001 0.00816272 0
0.07638745000000001 -0.00226144 0
0.076167147 -0.00999193 0
0.07573743200000001 -0.015241 0
0.0751594912 -0.0190235 0
0.07448558100000001 -0.0209793 0
0.0737814 -0.0209242 0
0.07311762000000001 -0.0186101 0
0.07257487 -0.0139092 0
0.07218238 -0.010016 0
0.07189917 -0.00754835 0
0.07165161 -0.00735777 0
0.07141222 -0.00698177 0
0.07117671 -0.00709882 0
0.07093730000000001 -0.00718902 0
0.07069677 -0.00715635 0
0.07046014 -0.00696576 0
0.07023449 -0.00654214 0
0.07002230000000001 -0.00610054 0
0.06983242 -0.005335 0
0.0696663 -0.00452595 0
0.06953677 -0.00332465 0
0.06944337 -0.00219482 0
0.06939920000000001 -0.000453519 0
0.06942483 0.00203717 0
0.06955051000000001 0.00541814 0
0.06979556 0.00924626 0
0.07016993 0.0130269 0
0.07066109000000001 0.0162812 0
0.07125588000000001 0.01915 0
0.0719347 0.0213485 0
0.07267449000000001 0.0228306 0
0.07345199000000001 0.0236429 0
0.074245449 0.0238774 0
0.075042565 0.0239561 0
0.07581088 0.0217963 0
0.07644663 0.016035 0
0.07684146 0.00814391 0
0.0769664 -0.000950621 0
0.07681924 -0.00223823 0
0.07691395000000001 0.0072185 0
0.07734635000000001 0.0187639 0
0.07817661000000001 0.0287299 0
0.07912156000000001 0.0277989 0
0.08002943 0.0266836 0
0.08082924 0.0211733 0
0.08143712 0.0158206 0
0.08187709 0.0108284 0
0.0821471 0.00573184 0
0.08227592 0.00242873 0
0.08230364 -0.000650302 0
0.08223615000000001 -0.00302498 0
0.08212152 -0.00348761 0
0.08202223 -0.00235372 0
0.08196972 -0.000833545 0
0.08196775 0.000576579 0
0.08200088 0.0012227 0
0.08204529 0.00144799 0
0.0820987 0.00170848 0
0.08215702 0.00176857 0
0.08221157 0.00150758 0
0.08225461 0.00108466 0
0.08227371 0.000100236 0
0.08225515 -0.00114738 0
0.08219349000000001 -0.00246275 0
0.08209183 -0.00354572 0
0.08195961 -0.00425476 0
0.08181181 -0.0045671 0
0.08165750000000001 -0.00464614 0
0.08150465 -0.0045249 0
0.08135593 -0.00438931 0
0.08121207 -0.00428056 0
0.08106916 -0.00428823 0
0.08092521 -0.00438117 0
0.08077525 -0.00459965 0
0.08061812 -0.00481614 0
0.08045073 -0.00520169 0
0.08027184 -0.00550286 0
0.08008079 -0.00592738 0
0.07987776 -0.00621822 0
0.07966484 -0.00652549 0
0.07944377 -0.00671573 0
0.07921581 -0.00692987 0
0.07898319000000001 -0.00700627 0
0.07874647 -0.00717093 0
0.07850673 -0.0071926 0
0.07826441 -0.00732241 0
0.07802029 -0.00731065 0
0.07777426 -0.007419 0
0.07752786 -0.00736012 0
0.07728113 -0.00740721 0
0.07703688 -0.00723445 0
0.07679648 -0.00716768 0
0.07656181000000001 -0.00690352 0
0.07633343000000001 -0.00677994 0
0.07611256300000001 -0.00647844 0
0.075898294 -0.00634928 0
0.075692573 -0.00599684 0
0.07549496 -0.00583561 0
0.075307176 -0.0054245 0
0.07513093800000001 -0.00513709 0
0.07496838 -0.004612 0
0.074822213 -0.00414518 0
0.0746958 -0.00346551 0
0.074588148 -0.00297288 0
0.07450190200000001 -0.00223848 0
0.074435054 -0.00174376 0
0.074391308 -0.000903363 0
0.074372926 -0.000198256 0
0.074382672 0.000758567 0
0.07442251500000001 0.00163642 0
0.074494385 0.00264299 0
0.074599329 0.00366458 0
0.074741394 0.00481982 0
0.074920762 0.00595097 0
0.07514205730000001 0.00727142 0
0.075404678 0.00848733 0
0.075712985 0.00993036 0
0.07606315300000001 0.0110674 0
0.07645701 0.0125142 0
0.07689436000000001 0.0136348 0
0.07736903 0.0148377 0
0.07788048 0.0157237 0
0.07841050000000001 0.0160122 0
0.07894149 0.0157908 0
0.07945511000000001 0.0150154 0
0.07993987 0.0141375 0
0.08039628 0.0133093 0
0.08083313 0.0130433 0
0.08127585 0.0136287 0
0.08175185 0.0149654 0
0.08227612000000001 0.0163825 0
0.08284158 0.0174419 0
0.08343447000000001 0.018074 0
0.08404074 0.01824 0
0.0846414 0.01781 0
0.08522930000000001 0.0174711 0
0.0858018 0.016884 0
0.08635670000000001 0.0164912 0
0.0869048 0.0164452 0
0.0874558 0.0166655 0
0.0880203 0.0172308 0
0.0886092 0.0180971 0
0.0892304 0.0191245 0
0.08988550000000001 0.0201171 0
0.090572 0.0210119 0
0.0912845 0.0216873 0
0.0920182 0.0222918 0
0.09277070000000001 0.0228117 0
0.0935398 0.0233192 0
0.0943279 0.0239731 0
0.0951409 0.0247887 0
0.095983 0.0257049 0
0.0968572 0.0266953 0
0.09776510000000001 0.0277229 0
0.0987071 0.0287032 0
0.09967670000000001 0.0294633 0
0.1006741 0.0303367 0
0.1017006 0.0312024 0
0.1027557 0.0320618 0
0.0385184 -0.0780157 0
0.036490800000000004 -0.0505834 0
0.0349881 -0.0379535 0
0.034097100000000005 -0.016426 0
0.033773500000000005 -0.00171903 0
0.0341506 0.0229662 0
0.035152100000000006 0.0375974 0
0.036709700000000005 0.0530279 0
0.038609000000000004 0.0598219 0
0.0407164 0.0666535 0
0.043078700000000004 0.0746903 0
0.0456926 0.0816209 0
0.0485179 0.0871605 0
0.0514776 0.0899807 0
0.0545079 0.0914551 0
0.057559 0.0913592 0
0.0605742 0.0890871 0
0.0634227 0.0808606 0
0.06580567000000001 0.063369 0
0.06771423 0.0527724 0
0.06941396 0.0507866 0
0.07124439 0.0593954 0
0.07343891 0.0718867 0
0.075695479 0.0627129 0
0.07760988 0.0524264 0
0.07881033 0.0208419 0
0.07908245 -0.00336927 0
0.07839947 -0.0364312 0
0.07655053 -0.0679114 0
0.07395065 -0.0851135 0
0.07101293 -0.0885344 0
0.06824663 -0.0783682 0
0.06577983 -0.0690899 0
0.0637018 -0.0589754 0
0.0617834 -0.0549062 0
0.060103300000000005 -0.0473062 0
0.0583771 -0.0551291 0
0.05632620000000001 -0.0687662 0
0.053721000000000005 -0.0866169 0
0.0505847 -0.100122 0
0.0470077 -0.113164 0
0.0429481 -0.128267 0
0.038507700000000006 -0.136762 0
0.0339841 -0.132315 0
0.029811800000000006 -0.118578 0
0.026146300000000004 -0.101677 0
0.023102300000000006 -0.0824478 0
0.020646200000000003 -0.0653573 0
0.0186908 -0.0524445 0
0.017171500000000006 -0.0383757 0
0.0161429 -0.022695 0
0.015717800000000004 -0.0032538 0
0.015935500000000005 0.0148862 0
0.016681600000000005 0.0294934 0
0.017866100000000003 0.0410446 0
0.0194591 0.0539997 0
0.0214214 0.0619803 0
0.0236506 0.0719242 0
0.026221900000000006 0.0813194 0
0.0290674 0.0890343 0
0.032156300000000006 0.0953655 0
0.0353829 0.0976158 0
0.0386711 0.0993654 0
0.041977900000000005 0.0988741 0
0.045262500000000004 0.0984854 0
0.048530500000000004 0.096476 0
0.05163620000000001 0.0901866 0
0.0543159 0.0721737 0
0.0564737 0.0582035 0
0.0581182 0.0427095 0
0.0594336 0.0383137 0
0.0607901 0.0439801 0
0.062499900000000004 0.0569168 0
0.06422370000000001 0.0465893 0
0.06560723 0.0367167 0
0.06620792 0.00166875 0
0.06578975000000001 -0.0250732 0
0.0643625 -0.0594517 0
0.0618012 -0.0905396 0
0.0583886 -0.111478 0
0.05447250000000001 -0.120891 0
0.050443 -0.1202 0
0.0464919 -0.11701 0
0.0426495 -0.113583 0
0.039017 -0.104912 0
0.035714300000000004 -0.0927867 0
0.0328735 -0.0789373 0
0.030445 -0.0670565 0
0.028265700000000005 -0.0634239 0
0.0262794 -0.0564705 0
0.024347900000000006 -0.0570539 0
0.0225442 -0.0520057 0
0.020891 -0.045183 0
0.019653300000000005 -0.0301158 0
0.018925400000000002 -0.0129426 0
0.0188298 0.00592557 0
0.019243000000000003 0.0183535 0
0.0200737 0.0297413 0
0.021206800000000005 0.0378358 0
0.022620600000000005 0.0466096 0
0.0243137 0.0544018 0
0.026265500000000004 0.0622975 0
0.0284586 0.0685134 0
0.030811400000000003 0.0721823 0
0.0332551 0.0738714 0
0.035699800000000004 0.0728152 0
0.038092100000000004 0.0709475 0
0.0404018 0.0671393 0
0.0425149 0.0595403 0
0.0441492 0.040139 0
0.0451869 0.0239999 0
0.045832000000000005 0.0165191 0
0.0463565 0.0163037 0
0.047035900000000005 0.025137 0
0.048180600000000004 0.0392758 0
0.0494651 0.0384157 0
0.0507436 0.0380079 0
0.0516821 0.0190453 0
0.052081800000000004 0.00618021 0
0.0519034 -0.0156082 0
0.0511335 -0.0282194 0
0.050058200000000004 -0.0362922 0
0.0486875 -0.0449297 0
0.0470983 -0.0494702 0
0.045419 -0.051053 0
0.043679800000000005 -0.052942 0
0.0419114 -0.0528425 0
0.040158700000000006 -0.0521696 0
0.038423500000000006 -0.0516477 0
0.0367521 -0.0481773 0
0.0352869 -0.0388366 0
0.0342324 -0.0241495 0
0.033714100000000004 -0.00790915 0
0.0336645 0.0044388 0
0.0340236 0.0158371 0
0.034707100000000005 0.0244671 0
0.0356662 0.0326273 0
0.036886 0.0400363 0
0.0383386 0.0467109 0
0.039995600000000006 0.0520064 0
0.041778600000000006 0.0545775 0
0.043616 0.0552891 0
0.0454338 0.0538278 0
0.0471842 0.0507692 0
0.0487784 0.0446455 0
0.04991860000000001 0.0226729 0
0.050292100000000006 0.0031732 0
0.0502707 -0.00245715 0
0.0502046 -0.000248703 0
0.050415 0.0120708 0
0.0511819 0.0294824 0
0.0521794 0.0305028 0
0.0532088 0.0310688 0
0.054082200000000004 0.021247 0
0.0546083 0.0104935 0
0.0546671 -0.00573854 0
0.054271700000000006 -0.0164524 0
0.05358740000000001 -0.0241581 0
0.0526799 -0.0293152 0
0.05166710000000001 -0.030947 0
0.050629600000000004 -0.0314069 0
0.0495705 -0.0318759 0
0.048527 -0.0304247 0
0.0475727 -0.0265807 0
0.0467918 -0.020054 0
0.0462761 -0.0107592 0
0.046114 0.000764534 0
0.0463441 0.0124789 0
0.0469405 0.022722 0
0.047861100000000004 0.0317065 0
0.049055600000000005 0.0394655 0
0.050491100000000004 0.0460517 0
0.0521107 0.0505648 0
0.053852000000000004 0.0536298 0
0.055678200000000004 0.0554696 0
0.05752260000000001 0.054962 0
0.05932760000000001 0.0530151 0
0.061030100000000004 0.0490475 0
0.062435000000000004 0.0345859 0
0.0633021 0.0232038 0
0.06403990000000001 0.0221053 0
0.0648518 0.0275119 0
0.06601462 0.0413564 0
0.06761174 0.0537288 0
0.0693832 0.051588 0
0.07102138000000001 0.0466012 0
0.07237202000000001 0.0348771 0
0.07335804 0.0247864 0
0.07399420000000001 0.0139473 0
0.074288857 0.00476679 0
0.074329354 -0.00171497 0
0.07417863000000001 -0.0068396 0
0.07388038000000001 -0.0106075 0
0.07348675 -0.0126202 0
0.07305388 -0.0131868 0
0.07261667000000001 -0.012809 0
0.07221959 -0.0108799 0
0.07190107 -0.00839487 0
0.07165685000000001 -0.00648808 0
0.07146548 -0.005133 0
0.07130422 -0.00455406 0
0.07116524 -0.00384887 0
0.07103281 -0.00406876 0
0.07090016 -0.00383017 0
0.07077273 -0.00380601 0
0.07064998 -0.00352912 0
0.07053537 -0.00331234 0
0.07043008 -0.00299365 0
0.07033644 -0.00259126 0
0.07025853 -0.00206693 0
0.07019979 -0.00142772 0
0.07016472 -0.000665403 0
0.07015708 0.000227384 0
0.07018164 0.00125154 0
0.07024265 0.00240791 0
0.07034339 0.00363012 0
0.07048613000000001 0.00491689 0
0.07067118 0.00617944 0
0.07090385 0.00778814 0
0.07119493 0.00967925 0
0.07155163 0.0116025 0
0.07196997000000001 0.0133615 0
0.07244118000000001 0.0147815 0
0.07295412 0.0158714 0
0.07349788 0.0166567 0
0.07404883000000001 0.0162263 0
0.07455982600000001 0.014309 0
0.074976492 0.0107828 0
0.0752662856 0.00672855 0
0.07544042000000001 0.00441389 0
0.075591975 0.00515602 0
0.07582430300000001 0.00917964 0
0.07621543 0.0136887 0
0.07672357 0.0164772 0
0.07729027000000001 0.0172825 0
0.07786363 0.017 0
0.07837986000000001 0.0141549 0
0.07879905000000001 0.01113 0
0.07911405 0.00805255 0
0.07934099 0.00554327 0
0.07947666 0.00294148 0
0.07955096 0.00186296 0
0.0796189 0.00235858 0
0.07971497 0.00343187 0
0.07985039000000001 0.00456039 0
0.08001498 0.00523239 0
0.08019996 0.00584341 0
0.08040576 0.00645445 0
0.08062418 0.00663285 0
0.08084769 0.00675264 0
0.0810556 0.0057829 0
0.08123458 0.0050025 0
0.08138032 0.00382091 0
0.08149398000000001 0.00314183 0
0.08159663 0.00311586 0
0.08170577 0.00346183 0
0.08182987 0.00397824 0
0.08197192 0.00450926 0
0.08213157 0.00504383 0
0.0823097 0.00561586 0
0.08250667 0.00616779 0
0.08271865 0.00652381 0
0.08294094 0.00679149 0
0.08316660000000001 0.006751 0
0.08339088 0.00669999 0
0.08360914 0.00642985 0
0.08382204 0.00637938 0
0.08403729 0.00657793 0
0.08426348 0.00700919 0
0.08450871 0.00771898 0
0.08478042 0.00853705 0
0.0326757 0.0088722 0
0.033559700000000005 0.0327485 0
0.034607200000000005 0.0336903 0
0.0361087 0.0553647 0
0.0378034 0.0480094 0
0.039634800000000005 0.0615617 0
0.0415832 0.0562204 0
0.04363 0.0674337 0
0.045934600000000006 0.0690272 0
0.048302300000000006 0.074219 0
0.0509232 0.0820667 0
0.0536591 0.0820728 0
0.056483900000000004 0.0868326 0
0.05932370000000001 0.0839393 0
0.062178500000000005 0.086589 0
0.0649023 0.0768694 0
0.06731272 0.0663499 0
0.06914882 0.045387 0
0.07042411 0.0331351 0
0.07141952 0.0279452 0
0.07235484 0.0289886 0
0.07343208 0.0351902 0
0.074670876 0.0388991 0
0.075752659 0.026173 0
0.07642678 0.0140248 0
0.07647523 -0.00979592 0
0.075810046 -0.0281535 0
0.07463826500000001 -0.0405529 0
0.07313018 -0.0487387 0
0.07143572000000001 -0.0519264 0
0.06972371000000001 -0.0502976 0
0.0681215 -0.0467117 0
0.06658527 -0.0448277 0
0.06514990000000001 -0.0429056 0
0.06368460000000001 -0.0444137 0
0.062180700000000005 -0.0458358 0
0.0605573 -0.0508869 0
0.058805300000000005 -0.0543001 0
0.0568655 -0.0610724 0
0.0547699 -0.0642253 0
0.0525678 -0.0672445 0
0.0503198 -0.0673064 0
0.048069600000000004 -0.0675121 0
0.04583280000000001 -0.066427 0
0.0436599 -0.0635743 0
0.0416348 -0.0574432 0
0.0398941 -0.0465718 0
0.038611200000000005 -0.0300992 0
0.0379272 -0.0117381 0
0.0377841 0.00297572 0
0.038146400000000004 0.0171483 0
0.0388891 0.0263938 0
0.039919300000000005 0.0348463 0
0.0412051 0.0418217 0
0.042725400000000004 0.0491616 0
0.0444816 0.0553753 0
0.046384 0.0583021 0
0.048352400000000004 0.0594271 0
0.050316700000000006 0.0582951 0
0.05221730000000001 0.055229 0
0.0539704 0.0506087 0
0.05548360000000001 0.0389408 0
0.0564664 0.0211862 0
0.0569882 0.0118828 0
0.05734 0.0110086 0
0.057856000000000005 0.0205525 0
0.058856900000000004 0.0355069 0
0.060088 0.0390059 0
0.061457500000000005 0.0424688 0
0.0625566 0.024567 0
0.06317020000000001 0.01312 0
0.06319820000000001 -0.00955716 0
0.0626257 -0.0228384 0
0.061584900000000005 -0.0400925 0
0.05995350000000001 -0.0559084 0
0.0578615 -0.0677902 0
0.055490300000000006 -0.0734039 0
0.053019000000000004 -0.0740908 0
0.0506023 -0.0704207 0
0.048394400000000004 -0.0624572 0
0.046465400000000004 -0.0542055 0
0.0447632 -0.0487438 0
0.043161000000000005 -0.0473904 0
0.041517700000000005 -0.0505544 0
0.0398205 -0.0513534 0
0.037973400000000004 -0.0583512 0
0.035981400000000004 -0.0608209 0
0.0339203 -0.0612347 0
0.0320114 -0.0540011 0
0.030386300000000005 -0.042049 0
0.029338100000000006 -0.0228164 0
0.028854300000000006 -0.00569161 0
0.0289477 0.00994235 0
0.0295112 0.0226109 0
0.0304443 0.0321177 0
0.031645200000000005 0.0397079 0
0.033115500000000006 0.0481436 0
0.034858 0.055813 0
0.036832000000000004 0.0619727 0
0.0389713 0.0658349 0
0.0411988 0.0673589 0
0.0434347 0.0667501 0
0.045634900000000006 0.0655718 0
0.0478059 0.0635093 0
0.0498419 0.0600065 0
0.051622 0.0462628 0
0.0529111 0.0328366 0
0.053905100000000004 0.0284721 0
0.054901900000000003 0.0323788 0
0.0561943 0.0442659 0
0.0578796 0.05683 0
0.0597164 0.0519559 0
0.0613104 0.0439026 0
0.06251870000000001 0.0290287 0
0.0632607 0.0166932 0
0.0635972 0.00413191 0
0.0635458 -0.00610869 0
0.0632154 -0.0128693 0
0.0626868 -0.0184974 0
0.061994400000000005 -0.0224916 0
0.061202900000000005 -0.0246512 0
0.060359300000000005 -0.0258329 0
0.059483400000000006 -0.0265911 0
0.058593900000000004 -0.0266626 0
0.0577131 -0.0261688 0
0.0568538 -0.0253928 0
0.056026400000000004 -0.0242715 0
0.0552404 -0.0229696 0
0.054499000000000006 -0.0216179 0
0.053810800000000006 -0.0196901 0
0.0532231 -0.0155956 0
0.0528097 -0.00880164 0
0.052651500000000004 -0.000491459 0
0.05278870000000001 0.0084366 0
0.053230700000000006 0.0176247 0
0.0539674 0.0260915 0
0.0549899 0.034788 0
0.0562544 0.0407548 0
0.0577303 0.0472939 0
0.0593737 0.0506388 0
0.0611099 0.0534193 0
0.062929 0.055301 0
0.064782 0.0556866 0
0.06663007 0.0550458 0
0.06831274 0.0452108 0
0.06958206 0.0307914 0
0.07033792 0.0161397 0
0.07071115 0.00787007 0
0.07094163 0.00735081 0
0.07135766 0.0175643 0
0.07217274 0.029952 0
0.07327356 0.0360226 0
0.074388882 0.0306281 0
0.07531391500000001 0.0251137 0
0.075865838 0.00866332 0
0.07595426100000001 -0.00211867 0
0.075687744 -0.0140196 0
0.075023766 -0.024423 0
0.07409931 -0.0300816 0
0.07305468 -0.0318158 0
0.07201087 -0.03052 0
0.07104247 -0.0276227 0
0.07015740000000001 -0.0261508 0
0.06926874000000001 -0.0270296 0
0.06835924 -0.0274345 0
0.0674167 -0.0288868 0
0.06644107 -0.029643 0
0.06541812 -0.0313331 0
0.0643662 -0.0318571 0
0.06327930000000001 -0.0329343 0
0.0621977 -0.0321564 0
0.061115100000000006 -0.032398 0
0.060069000000000004 -0.0302385 0
0.059091700000000004 -0.0284008 0
0.0582096 -0.0243286 0
0.0575169 -0.017166 0
0.0571016 -0.00724357 0
0.0570923 0.00570692 0
0.057515500000000004 0.0188713 0
0.0583426 0.0302606 0
0.0595436 0.0409025 0
0.0610549 0.0489751 0
0.0628088 0.0558261 0
0.0647746 0.0615919 0
0.06690756 0.0658508 0
0.06914902 0.0681039 0
0.07144045 0.0698989 0
0.07387149 0.0748966 0
0.07641142000000001 0.0774505 0
0.07900889 0.0777979 0
0.08154984 0.0746985 0
0.08398714 0.0713851 0
0.086343 0.0701481 0
0.0886005 0.0655689 0
0.09071610000000001 0.0617055 0
0.0927037 0.0575267 0
0.09445880000000001 0.0479752 0
0.0959012 0.0391105 0
0.097045 0.029817 0
0.0978682 0.0202657 0
0.0984081 0.0128503 0
0.0987311 0.00698175 0
0.0988968 0.00388281 0
0.0990362 0.00502036 0
0.0992596 0.00827517 0
0.09957450000000001 0.0100486 0
0.09990750000000001 0.00993326 0
0.1002122 0.00820573 0
0.1004394 0.00551497 0
0.1005703 0.00244019 0
0.10058600000000001 -0.00134227 0
0.10047510000000001 -0.00510739 0
0.1002294 -0.0093696 0
0.09985250000000001 -0.0127493 0
0.0994237 -0.012396 0
0.09905560000000001 -0.00964829 0
0.0987925 -0.00641465 0
0.0986057 -0.00511724 0
0.0984424 -0.00489474 0
0.0982698 -0.00548371 0
0.0980744 -0.00618444 0
0.09785680000000001 -0.00683475 0
0.0976159 -0.00757951 0
0.09734860000000001 -0.00841132 0
0.0970529 -0.00927608 0
0.0967274 -0.0101706 0
0.0963774 -0.0107177 0
0.0960185 -0.0107218 0
0.0956675 -0.0103449 0
0.0953306 -0.00988529 0
0.0950048 -0.00975063 0
0.09467640000000001 -0.00996734 0
0.0943358 -0.0104546 0
0.0939759 -0.0110865 0
0.0935981 -0.0115114 0
0.0932113 -0.0116433 0
0.092824 -0.0115725 0
0.092441 -0.0114215 0
0.0920611 -0.0113874 0
0.0916808 -0.011445 0
0.0912953 -0.0116887 0
0.0908989 -0.0120657 0
0.0904897 -0.0124549 0
0.0900677 -0.0128164 0
0.0896363 -0.0130229 0
0.0892008 -0.0130808 0
0.0887643 -0.0131026 0
0.08832620000000001 -0.0131905 0
0.087884 -0.0133406 0
0.0874342 -0.0136422 0
0.0869724 -0.0140379 0
0.0864963 -0.0144905 0
0.08600540000000001 -0.0149161 0
0.0855018 -0.0152554 0
0.08498891 -0.0154809 0
0.0844694 -0.0156628 0
0.08394415 -0.0158331 0
0.08341215 -0.0160735 0
0.08287168 -0.0163331 0
0.08232115000000001 -0.0166703 0
0.08176005 -0.0169657 0
0.08118858000000001 -0.0172922 0
0.08060708 -0.0175666 0
0.08001710000000001 -0.0178061 0
0.07941932 -0.0180382 0
0.07881341 -0.0182879 0
0.07819745 -0.0186288 0
0.0775672 -0.0191231 0
0.07691982 -0.0196471 0
0.07625254000000001 -0.0202929 0
0.075567439 -0.0207365 0
0.075687061 0.0697525 0
0.07871977000000001 0.101449 0
0.08199899000000001 0.0986244 0
0.085579 0.114358 0
0.0891287 0.099127 0
0.0924899 0.101944 0
0.0956176 0.0864234 0
0.098385 0.078035 0
0.10058450000000001 0.0566141 0
0.102302 0.0482076 0
0.1038068 0.0415324 0
0.1050754 0.0358298 0
0.1062775 0.0386363 0
0.1074467 0.0310683 0
0.10831560000000001 0.0220848 0
0.1088861 0.012351 0
0.1090889 0.000527836 0
0.1089177 -0.00992196 0
0.1084215 -0.0194592 0
0.1075972 -0.0288007 0
0.1065291 -0.0339383 0
0.1053854 -0.0338549 0
0.1043458 -0.0279036 0
0.10363420000000001 -0.0157084 0
0.1032929 -0.00596755 0
0.1031901 -0.000658523 0
0.10320470000000001 0.00145425 0
0.1032753 0.00259414 0
0.1033493 0.00174811 0
0.1033608 -0.00104938 0
0.10322390000000001 -0.00675735 0
0.10291550000000001 -0.0114466 0
0.1024338 -0.0170005 0
0.1017953 -0.0205357 0
0.1011245 -0.0188193 0
0.1006095 -0.0119174 0
0.1003558 -0.00366285 0
0.1003165 0.000142968 0
0.1003483 0.00162528 0
0.10041 0.00186949 0
0.10046640000000001 0.00153181 0
0.1005099 0.00109791 0
0.1005405 0.00079666 0
0.10056580000000001 0.000769123 0
0.1005948 0.000990305 0
0.1006328 0.00129727 0
0.1006812 0.00156249 0
0.1007353 0.00167505 0
0.10079160000000001 0.00165288 0
0.1008433 0.00146149 0
0.10088820000000001 0.00122774 0
0.10092290000000001 0.000871127 0
0.10094510000000001 0.000480984 0
0.1009545 0.00011502 0
0.1009527 -0.000191315 0
0.10094320000000001 -0.000340817 0
0.10093160000000001 -0.000322427 0
0.1009231 -0.000183247 0
0.1009194 -4.59195e-05 0
0.1009198 4.57642e-05 0
0.1009215 6.25968e-05 0
0.1009236 3.41697e-05 0
0.1009226 -8.85572e-05 0
0.100917 -0.00024312 0
0.1009052 -0.00045193 0
0.1008863 -0.000666981 0
0.1008603 -0.000875247 0
0.1008281 -0.00103931 0
0.1007922 -0.00109228 0
0.1007564 -0.00103843 0
0.1007238 -0.000926122 0
0.1006944 -0.000840131 0
0.10066750000000001 -0.000795821 0
0.10064050000000001 -0.000816105 0
0.1006129 -0.000862027 0
0.10058220000000001 -0.000973202 0
0.1005472 -0.00111699 0
0.1005071 -0.001276 0
0.1004618 -0.0014293 0
0.1004119 -0.00155188 0
0.100359 -0.00160623 0
0.1003055 -0.00158925 0
0.1002536 -0.00153237 0
0.1002033 -0.00148646 0
0.1001543 -0.00146736 0
0.1001051 -0.00147814 0
0.1000554 -0.00151473 0
0.1000036 -0.00158548 0
0.09994900000000001 -0.00168499 0
0.0998907 -0.00180572 0
0.09982830000000001 -0.00193075 0
0.0997619 -0.00203744 0
0.0996927 -0.00210452 0
0.09962220000000001 -0.0021214 0
0.0995516 -0.0021078 0
0.0994817 -0.00209501 0
0.0994118 -0.00209935 0
0.0993414 -0.00212573 0
0.0992698 -0.00217228 0
0.09919610000000001 -0.00224392 0
0.0991196 -0.0023397 0
0.0990395 -0.0024573 0
0.0989553 -0.00258612 0
0.09886690000000001 -0.0027094 0
0.0987747 -0.00281199 0
0.0986795 -0.00288766 0
0.0985824 -0.00293438 0
0.098484 -0.00296784 0
0.09838440000000001 -0.0030086 0
0.0982832 -0.0030663 0
0.09817970000000001 -0.00314361 0
0.0980732 -0.00324046 0
0.097963 -0.00336485 0
0.0978482 -0.00351247 0
0.0977282 -0.00367859 0
0.0976024 -0.00385083 0
0.0974711 -0.00401457 0
0.09733460000000001 -0.00416372 0
0.0971935 -0.00429365 0
0.09704850000000001 -0.00440423 0
0.09689980000000001 -0.00451135 0
0.09674740000000001 -0.00463209 0
0.0965906 -0.00477224 0
0.09642880000000001 -0.00493364 0
0.0962611 -0.00511769 0
0.0960867 -0.0053302 0
0.0959048 -0.00556918 0
0.09571460000000001 -0.00582925 0
0.0955155 -0.00609957 0
0.0953074 -0.00637045 0
0.0950905 -0.00662909 0
0.094865 -0.00688665 0
0.0946312 -0.00713186 0
0.0943894 -0.00736602 0
0.0941396 -0.00760978 0
0.0938814 -0.00787519 0
0.09361370000000001 -0.00817139 0
0.0933356 -0.00849106 0
0.0930468 -0.0088108 0
0.0927471 -0.00914531 0
0.0924363 -0.00947287 0
0.09211470000000001 -0.00979885 0
0.0917824 -0.0101081 0
0.0914401 -0.0104004 0
0.0910885 -0.0106675 0
0.09072820000000001 -0.0109278 0
0.0903594 -0.0111738 0
0.0899824 -0.0114272 0
0.08959700000000001 -0.0116776 0
0.0892029 -0.0119478 0
0.08879970000000001 -0.0122215 0
0.08838700000000001 -0.012513 0
0.0879644 -0.0128197 0
0.0875313 -0.0131394 0
0.0870873 -0.0134734 0
0.086632 -0.0138091 0
0.08616560000000001 -0.0141408 0
0.08568830000000001 -0.0144626 0
0.0852006 -0.0147687 0
0.08470283 -0.0150633 0
0.08419547000000001 -0.015348 0
0.08367843 -0.015645 0
0.08315151 -0.0159389 0
0.08261481 -0.0162311 0
0.0820688 -0.0165 0
0.08151445 -0.016736 0
0.08095242 -0.0169623 0
0.08038317 -0.0171738 0
0.07980605 -0.0174261 0
0.07922063 -0.0176679 0
0.07862218 -0.0181746 0
0.07801168 -0.0184119 0
0.0773823 -0.0192455 0
0.07673478 -0.0195106 0
0.076072178 -0.020153 0
0.07539617500000001 -0.020324 0
0.07470948100000001 -0.0207619 0
0.07401801000000001 -0.0207248 0
0.07332102 -0.0209754 0
0.07262808 -0.0205657 0
0.07194459 -0.0203396 0
0.07128208 -0.0194032 0
0.07064428 -0.0187542 0
0.07004353 -0.0173785 0
0.06947511 -0.0165883 0
0.06895126 -0.0149531 0
0.06846899000000001 -0.0138717 0
0.06804025 -0.0119625 0
0.06766225000000001 -0.0105832 0
0.06735723 -0.00794615 0
0.06715899 -0.00388181 0
0.06712186 0.00158573 0
0.06728329 0.00817596 0
0.06766802000000001 0.0147963 0
0.06826581000000001 0.0208148 0
0.06906063 0.026332 0
0.07007303000000001 0.0377441 0
0.07147026000000001 0.0462446 0
0.07321625 0.0568049 0
0.0751000675 0.0570525 0
0.07716486 0.065424 0
0.07927531 0.0622369 0
0.08145804000000001 0.0678964 0
0.08364481 0.0627707 0
0.0856793 0.060072 0
0.08756520000000001 0.0514489 0
0.0891067 0.0427305 0
0.09047670000000001 0.0405404 0
0.0918558 0.0425416 0
0.09334730000000001 0.0468822 0
0.09496650000000001 0.0498519 0
0.0965386 0.0442461 0
0.0979011 0.0376673 0
0.0989929 0.027959 0
0.0997592 0.0188891 0
0.1002653 0.0120441 0
0.10055610000000001 0.00582749 0
0.1006753 0.0021523 0
0.1007537 0.0032359 0
0.1009341 0.00734951 0
0.10122500000000001 0.00971107 0
0.1015574 0.00990351 0
0.1018575 0.00812446 0
0.1020891 0.00581805 0
0.10223460000000001 0.00298515 0
0.1022735 -0.000515375 0
0.1021928 -0.00415163 0
0.1019814 -0.00828945 0
0.1016378 -0.0118948 0
0.1012275 -0.0121966 0
0.10085430000000001 -0.00988456 0
0.1005827 -0.00667758 0
0.1003932 -0.00521923 0
0.1002171 -0.00552029 0
0.1000103 -0.00681945 0
0.0997626 -0.00794934 0
0.0994811 -0.00885487 0
0.0991725 -0.00957905 0
0.0988433 -0.0101027 0
0.0985 -0.0104326 0
0.09814780000000001 -0.010662 0
0.0977884 -0.010868 0
0.0974223 -0.0110695 0
0.09704950000000001 -0.011264 0
0.0966707 -0.0114286 0
0.0962874 -0.0115342 0
0.0959024 -0.0115387 0
0.0955182 -0.0114923 0
0.0951367 -0.0113848 0
0.09475900000000001 -0.0112735 0
0.0943842 -0.0112175 0
0.09401040000000001 -0.011216 0
0.0936353 -0.0112803 0
0.09325810000000001 -0.0113396 0
0.0928784 -0.0114246 0
0.0924968 -0.0114534 0
0.0921145 -0.0114789 0
0.09173210000000001 -0.0114583 0
0.0913495 -0.0115011 0
0.0909654 -0.0115423 0
0.0905787 -0.0116623 0
0.0901871 -0.0118263 0
0.0897893 -0.0120245 0
0.08938460000000001 -0.0122387 0
0.0889728 -0.0124489 0
0.08855400000000001 -0.0126598 0
0.0881281 -0.0128726 0
0.0876949 -0.0131041 0
0.0872536 -0.0133589 0
0.08680310000000001 -0.0136495 0
0.0863425 -0.0139568 0
-0.10812000000000001 0.306041 0
-0.098146 0.29027 0
-0.088956 0.263796 0
-0.080464 0.24732 0
-0.07257799999999999 0.226764 0
-0.065283 0.212948 0
-0.05837099999999999 0.201817 0
-0.05184699999999999 0.190909 0
-0.045623 0.182826 0
-0.039674 0.174779 0
-0.033959 0.168685 0
-0.028432 0.163308 0
-0.023064299999999996 0.15922 0
-0.017811099999999996 0.156173 0
-0.012653700000000004 0.153409 0
-0.007577699999999993 0.151425 0
-0.002552600000000002 0.150115 0
0.0024187000000000097 0.148092 0
0.007322200000000001 0.146408 0
0.012190300000000001 0.14565 0
0.017012200000000005 0.143568 0
0.021767300000000003 0.141977 0
0.026477900000000006 0.140684 0
0.031127500000000002 0.138007 0
0.035621900000000005 0.131537 0
0.039841100000000004 0.120633 0
0.043600400000000004 0.105622 0
0.0468924 0.0928256 0
0.0497982 0.0826176 0
0.0524203 0.0753208 0
0.0547812 0.0667788 0
0.0568621 0.0585611 0
0.0586624 0.049734 0
0.060144300000000005 0.0396972 0
0.0612735 0.028629 0
0.0620539 0.0186417 0
0.0625066 0.00929273 0
0.0626854 0.00220793 0
0.062663 -0.00311791 0
0.062484300000000007 -0.00712249 0
0.0622016 -0.00948115 0
0.061863100000000004 -0.0106194 0
0.0615015 -0.0109528 0
0.061137800000000006 -0.0108776 0
0.0607698 -0.0111806 0
0.060386100000000005 -0.0116719 0
0.0599933 -0.0118722 0
0.0595858 -0.012289 0
0.0591841 -0.0120536 0
0.0587717 -0.012316 0
0.058381600000000006 -0.0113162 0
0.0580054 -0.0109715 0
0.057678400000000005 -0.00869573 0
0.057446800000000006 -0.00469665 0
0.057393 0.0016652 0
0.057549 0.00911958 0
0.0579784 0.0163582 0
0.058654 0.0237587 0
0.059556 0.0298007 0
0.060635400000000006 0.034449 0
0.061850100000000005 0.0380702 0
0.0631669 0.0406974 0
0.0645652 0.042883 0
0.06601042 0.043648 0
0.06747179 0.0438919 0
0.06892361 0.0426976 0
0.07022712 0.0352441 0
0.07120982000000001 0.0245373 0
0.07184352000000001 0.0147296 0
0.07224323 0.0105391 0
0.07261292 0.0123502 0
0.07317131 0.0210641 0
0.07403574 0.0302774 0
0.07507176 0.0312546 0
0.076011759 0.025348 0
0.0767655 0.0200913 0
0.07722389 0.00818227 0
0.07735282 0.000426197 0
0.07720747 -0.00891961 0
0.07678269 -0.0155177 0
0.07620567 -0.0184565 0
0.07558121400000001 -0.018763 0
0.07497377000000001 -0.0174495 0
0.07443398600000001 -0.015091 0
0.07394883000000001 -0.0145396 0
0.07345629000000001 -0.0149281 0
0.07295016 -0.015469 0
0.07242081 -0.0161972 0
0.07186821 -0.0168716 0
0.0712849 -0.0179857 0
0.07067177000000001 -0.0187395 0
0.07002149 -0.0200509 0
0.06933980000000001 -0.0208648 0
0.06862672 -0.0216836 0
0.06790715 -0.0214137 0
0.06719056000000001 -0.0213963 0
0.06649538 -0.0203215 0
0.06582287 -0.0198353 0
0.0651891 -0.0183106 0
0.06458910000000001 -0.0174919 0
0.0640391 -0.0156473 0
0.0635488 -0.013453 0
0.0631746 -0.00905733 0
0.0629782 -0.00274209 0
0.0630107 0.00511819 0
0.0633109 0.0147606 0
0.063987 0.025178 0
0.06500940000000001 0.0353799 0
0.06631932 0.0426275 0
0.06785214 0.0487288 0
0.06955979000000001 0.0533116 0
0.07140665 0.0569886 0
0.07333923 0.0586837 0
0.075325138 0.0602613 0
0.07735246 0.06124 0
0.07941154 0.0620585 0
0.08142744 0.0584235 0
0.08326588 0.0525751 0
0.08498893 0.0514048 0
0.0867339 0.0536495 0
0.0884843 0.051042 0
0.0901369 0.0483726 0
0.09169830000000001 0.0452314 0
0.093073 0.0375166 0
0.0942037 0.0307747 0
0.0951096 0.0236931 0
0.0957693 0.016487 0
0.0962225 0.011263 0
0.0965288 0.00751045 0
0.0967431 0.00592045 0
0.09696070000000001 0.00755383 0
0.09726270000000001 0.00973863 0
0.0975766 0.00923187 0
0.0978792 0.00850386 0
0.0981152 0.00581145 0
0.098261 0.00303924 0
0.0983078 -0.000112377 0
0.0982437 -0.00356619 0
0.0980614 -0.00719024 0
0.0977546 -0.0109762 0
0.097329 -0.0141264 0
0.0968426 -0.0145911 0
0.09638050000000001 -0.0129088 0
0.0959909 -0.0107287 0
0.09565320000000001 -0.00977167 0
0.09532950000000001 -0.00978442 0
0.09499070000000001 -0.0105294 0
0.0946215 -0.0115594 0
0.0942187 -0.012542 0
0.0937817 -0.0136029 0
0.0933093 -0.0146322 0
0.0928101 -0.015199 0
0.0923014 -0.015252 0
0.0917963 -0.0150576 0
0.0912993 -0.0147762 0
0.09081070000000001 -0.0145662 0
0.0903239 -0.0146545 0
0.08983250000000001 -0.0148275 0
0.0893309 -0.0152377 0
0.088816 -0.0156142 0
0.0882875 -0.0160371 0
0.0877482 -0.016263 0
0.0872054 -0.0162622 0
0.0866653 -0.016133 0
0.08613 -0.0160007 0
0.0855963 -0.0160419 0
0.08505989 -0.0161396 0
0.08451771 -0.0163808 0
0.08396621 -0.0166765 0
0.08340502 -0.0169606 0
0.08283465000000001 -0.0172247 0
0.0822572 -0.0173897 0
0.08167582000000001 -0.0174704 0
0.08109275 -0.0175027 0
0.08050814 -0.017576 0
0.07991987 -0.0177008 0
0.07932591 -0.0179062 0
0.07872109000000001 -0.0183239 0
0.07810447000000001 -0.0186218 0
0.07747057 -0.0193134 0
0.07682228 -0.0195064 0
0.076161171 -0.0200581 0
0.075491443 -0.0200556 0
0.074814702 -0.0204381 0
0.07413235 -0.0204084 0
0.07345179 -0.0203805 0
0.07277405 -0.0202028 0
0.07211187000000001 -0.0195075 0
0.07146991 -0.0189138 0
0.07085816 -0.0179123 0
0.07027242 -0.0171133 0
0.06972866 -0.0156289 0
0.0692207 -0.0147123 0
0.06876165000000001 -0.0129603 0
0.06834681000000001 -0.0118137 0
0.06798827 -0.00982107 0
0.06769417 -0.00755727 0
0.06750644 -0.00379829 0
0.06747352000000001 0.00154649 0
0.06762364 0.00764282 0
0.06799317 0.0142387 0
0.0685673 0.0201061 0
0.06933634 0.0255461 0
0.07026208 0.0296531 0
0.07131119 0.0328686 0
0.07244740000000001 0.0351424 0
0.07365655 0.0371432 0
0.074916983 0.0383707 0
0.07622303 0.0400358 0
0.07759167 0.0417431 0
0.07896059 0.0401417 0
0.08024245 0.0364081 0
0.08139267 0.0360062 0
0.08277783 0.0451724 0
0.08438040000000001 0.0574127 0
0.08640060000000001 0.0633871 0
0.0886639 0.0715535 0
0.09092900000000001 0.0646394 0
0.0930957 0.0649262 0
0.09508810000000001 0.0555203 0
0.0969121 0.0506668 0
0.0982504 0.0310127 0
0.0990343 0.0182375 0
0.0995323 0.0125998 0
0.0999284 0.0123813 0
0.100455 0.0197613 0
0.1013198 0.0302886 0
0.10232770000000001 0.0299654 0
0.1032904 0.0274401 0
0.1040822 0.0202896 0
0.1046377 0.0132836 0
0.104904 0.00314281 0
0.1048567 -0.00516792 0
0.1045687 -0.0115749 0
0.10410720000000001 -0.0152615 0
0.1036044 -0.0139734 0
0.1032567 -0.00676087 0
0.103164 0.000379037 0
0.10324420000000001 0.00329601 0
0.10335760000000001 0.00358003 0
0.1034772 0.00324134 0
0.10354870000000001 0.0011209 0
0.10354830000000001 -0.00103355 0
0.1034719 -0.00353355 0
0.1032918 -0.00707376 0
0.1030008 -0.0101142 0
0.1026271 -0.0119174 0
0.102229 -0.0116523 0
0.101869 -0.00977417 0
0.1015857 -0.0075504 0
0.1013518 -0.00671836 0
0.1011257 -0.00695112 0
0.1008828 -0.00757728 0
0.1006184 -0.00824426 0
0.10033260000000001 -0.00884836 0
0.10002720000000001 -0.00941716 0
0.0997055 -0.00981012 0
0.09937700000000001 -0.00984289 0
0.0990519 -0.00964912 0
0.0987354 -0.0093527 0
0.09842880000000001 -0.0090708 0
0.0981288 -0.00893882 0
0.0978308 -0.00894487 0
0.0975305 -0.00906842 0
0.0972248 -0.00924974 0
0.09691330000000001 -0.00940396 0
0.0965999 -0.00936875 0
0.0962907 -0.00918536 0
0.0959876 -0.00901736 0
0.0956886 -0.00893844 0
0.09539030000000001 -0.00897203 0
0.0626621 0.0330571 0
0.0644846 0.0630069 0
0.06652042 0.0630337 0
0.06902726000000001 0.0846035 0
0.07157702 0.0702823 0
0.07410018 0.0811725 0
0.07659181 0.0688284 0
0.07898146 0.0735243 0
0.08115420000000001 0.0581588 0
0.08298686 0.049891 0
0.08414347 0.0218938 0
0.08454607 0.00493928 0
0.0845525 -0.00335021 0
0.08446325 -0.00115222 0
0.08460862 0.0084479 0
0.08502679 0.0174481 0
0.085824 0.0279296 0
0.08657580000000001 0.0176213 0
0.0870147 0.00796075 0
0.0867682 -0.0199746 0
0.085773 -0.0375522 0
0.0841677 -0.059035 0
0.081812 -0.0797413 0
0.07890526 -0.0925831 0
0.07572945 -0.0961807 0
0.07258331 -0.0919817 0
0.06964501000000001 -0.0844168 0
0.06697429 -0.0765172 0
0.06453890000000001 -0.069587 0
0.062352500000000005 -0.0626513 0
0.0603406 -0.0576516 0
0.058477 -0.0545791 0
0.0565836 -0.0584253 0
0.054589200000000004 -0.0614851 0
0.05234180000000001 -0.0723045 0
0.0497899 -0.0802492 0
0.046967 -0.0879513 0
0.0439803 -0.0903324 0
0.0409939 -0.0881233 0
0.0381632 -0.0816511 0
0.0355807 -0.0733729 0
0.0333181 -0.0621097 0
0.031491200000000004 -0.0468855 0
0.030300200000000006 -0.0258475 0
0.0297735 -0.00581739 0
0.029894800000000006 0.0118649 0
0.030552000000000003 0.0262426 0
0.0316417 0.0377043 0
0.0330483 0.0462726 0
0.034753900000000004 0.0557144 0
0.036772000000000006 0.0647146 0
0.0390628 0.0720641 0
0.0415617 0.0771188 0
0.0441787 0.0794957 0
0.0468475 0.0804026 0
0.04951030000000001 0.0791458 0
0.05209660000000001 0.0756566 0
0.0545138 0.0689222 0
0.0564447 0.0468248 0
0.0577659 0.0377829 0
0.059057700000000005 0.0403822 0
0.0605356 0.0490804 0
0.0624388 0.0626556 0
0.0645357 0.0626857 0
0.06658510000000001 0.0598947 0
0.06819321 0.0372223 0
0.06913046 0.0204449 0
0.06939918 -0.00354674 0
0.06894717 -0.0213387 0
0.0680224 -0.0328967 0
0.06678 -0.0403662 0
0.06537668 -0.0428589 0
0.0639754 -0.0407649 0
0.06268030000000001 -0.0378191 0
0.061411900000000005 -0.0380919 0
0.0601483 -0.0381775 0
0.058798500000000004 -0.0422357 0
0.0573554 -0.0439833 0
0.0558168 -0.0478591 0
0.054176300000000004 -0.0501075 0
0.0524688 -0.0516924 0
0.050747 -0.0517138 0
0.0490183 -0.0512726 0
0.0473865 -0.0470081 0
0.0459397 -0.0387672 0
0.044884900000000005 -0.0242858 0
0.044386800000000004 -0.00656931 0
0.0444075 0.00751897 0
0.0448857 0.0199037 0
0.0457235 0.0293269 0
0.046849600000000005 0.0378062 0
0.0482491 0.0454646 0
0.0498768 0.0517901 0
0.0517012 0.056996 0
0.0536495 0.0594694 0
0.0556509 0.0602695 0
0.057643 0.0588741 0
0.059544200000000005 0.0547148 0
0.061184600000000006 0.0425057 0
0.0622737 0.0246933 0
0.0629701 0.0220985 0
0.0639106 0.039541 0
0.06566567000000001 0.0645814 0
0.06819653 0.0843136 0
0.07095754 0.0812496 0
0.07363085 0.0789379 0
0.07595716400000001 0.0617748 0
0.0778549 0.0534491 0
0.07940722 0.039971 0
0.08057005 0.031164 0
0.08142958 0.0191717 0
0.08184027 0.00716908 0
0.08196228 0.00138078 0
0.08199748 0.00178063 0
0.08215638 0.00787236 0
0.08250677000000001 0.0114427 0
0.08286004 0.0100176 0
0.08314871 0.00719119 0
0.08330331 0.0023572 0
0.08328913 -0.00304013 0
0.08305662 -0.0103811 0
0.08260392 -0.0162953 0
0.08196993 -0.0213402 0
0.08118661 -0.0251958 0
0.08030484 -0.0271898 0
0.07940339 -0.0264842 0
0.07856917000000001 -0.0235526 0
0.0778442 -0.0200601 0
0.07721786 -0.0182579 0
0.07659915 -0.0187559 0
0.075978296 -0.0184062 0
0.075358351 -0.0188847 0
0.074719405 -0.0193516 0
0.07407115 -0.0194993 0
0.0734085 -0.0201319 0
0.07273224 -0.020418 0
0.07203794000000001 -0.0210718 0
0.07133696 -0.0209361 0
0.0706365 -0.0209666 0
0.06994979 -0.0201782 0
0.06928646000000001 -0.0195454 0
0.06865687000000001 -0.0182618 0
0.06806148000000001 -0.0173598 0
0.06750949 -0.0158896 0
0.06699838 -0.0146875 0
0.06653716 -0.0130397 0
0.06613635000000001 -0.0108473 0
0.06583741 -0.00715707 0
0.06569019000000001 -0.00182791 0
0.06574653 0.00516692 0
0.06602954 0.0121236 0
0.06656340000000001 0.0192761 0
0.06731601000000001 0.0255833 0
0.06826700000000001 0.0309013 0
0.06936428 0.0345394 0
0.07057145000000001 0.037539 0
0.07185476 0.0392632 0
0.07319365 0.0409637 0
0.074587106 0.0425502 0
0.076037933 0.0444546 0
0.07751109 0.0431687 0
0.07887338 0.0386223 0
0.07987931000000001 0.0225387 0
0.08034705 0.00722544 0
0.08040699 -0.00207141 0
0.08028282 -0.00400347 0
0.08027738000000001 0.00376007 0
0.08058604 0.0140573 0
0.08122006 0.0230817 0
0.08190569 0.0178284 0
0.08241823000000001 0.0132435 0
0.08262682 -0.000349157 0
0.08242956 -0.0102309 0
0.08192594 -0.0205175 0
0.08104633 -0.0310628 0
0.07988802 -0.0374453 0
0.07858548 -0.0399763 0
0.07725474 -0.0394506 0
0.075983757 -0.0367288 0
0.07481462700000001 -0.0336815 0
0.07371823000000001 -0.032427 0
0.07263697000000001 -0.0323062 0
0.07157548 -0.0313623 0
0.07051137 -0.0322518 0
0.06943416000000001 -0.0324593 0
0.06833354 -0.0332204 0
0.0672402 -0.0323575 0
0.06615406 -0.0325197 0
0.0651009 -0.0305979 0
0.06409480000000001 -0.029714 0
0.0631415 -0.0272527 0
0.0623008 -0.0234958 0
0.0616207 -0.0173216 0
0.06119140000000001 -0.0082124 0
0.061079400000000006 0.0018244 0
0.0613264 0.0123978 0
0.0619166 0.0226598 0
0.06284680000000001 0.0323702 0
0.0640699 0.0402913 0
0.065528 0.0466442 0
0.06717592 0.0516943 0
0.06896537 0.0552966 0
0.07085725 0.0577564 0
0.07280467 0.0589667 0
0.074784618 0.0596944 0
0.07678413 0.0599288 0
0.07870259 0.0548386 0
0.08042143 0.049209 0
0.08203781 0.0481243 0
0.08366675 0.0501469 0
0.0853092 0.0480557 0
0.0868744 0.0461177 0
0.08834840000000001 0.0418886 0
0.0896178 0.0345828 0
0.0906436 0.0273361 0
0.0914177 0.0193162 0
0.09191160000000001 0.0109201 0
0.09215910000000001 0.00444401 0
0.0922023 -0.00130699 0
0.0921035 -0.00378091 0
0.0919935 -0.00222791 0
0.0919847 0.00134474 0
0.0920617 0.00288751 0
0.0921598 0.00282609 0
0.09223440000000001 0.0015909 0
0.09224450000000001 -0.000874653 0
0.0921737 -0.00323902 0
0.09201770000000001 -0.00602709 0
0.0917592 -0.00929845 0
0.0913915 -0.0125577 0
0.09091590000000001 -0.015689 0
0.0903626 -0.0171092 0
0.0898023 -0.0161532 0
0.08930110000000001 -0.0141529 0
0.0888512 -0.01292 0
0.0884268 -0.0128411 0
0.08798790000000001 -0.0134481 0
0.0875255 -0.0142866 0
0.0870289 -0.0154582 0
0.0864972 -0.0163314 0
0.08593980000000001 -0.0170555 0
0.0853612 -0.0175781 0
0.08476943 -0.0178802 0
0.08416845 -0.0181419 0
0.08356009 -0.0183547 0
0.08294314 -0.0186387 0
0.08231514000000001 -0.0190088 0
0.08167435 -0.0194 0
0.08102041 -0.0197953 0
0.08035303 -0.0202019 0
0.07967248 -0.0205833 0
0.07897809 -0.0210222 0
0.078267 -0.0215665 0
0.07753879 -0.0220454 0
0.07679312 -0.022594 0
0.076033379 -0.0229101 0
0.0752600979 -0.0233657 0
0.074479327 -0.0234426 0
0.07368947 -0.0238153 0
0.07289952000000001 -0.0235684 0
0.07211034000000001 -0.0236798 0
0.07132938 -0.0231297 0
0.07056508 -0.0226532 0
0.06982682 -0.0216929 0
0.06911858 -0.0207392 0
0.06845177000000001 -0.0192957 0
0.06782818 -0.0180496 0
0.06725436 -0.0164716 0
0.06672846 -0.0150152 0
0.06625729 -0.0132924 0
0.06586158 -0.0103939 0
0.09107080000000001 -0.397319 0
0.07861504 -0.34818 0
0.06785542 -0.299012 0
0.058603100000000005 -0.260631 0
0.0503671 -0.236313 0
0.0428151 -0.218315 0
0.035796400000000006 -0.203625 0
0.029262000000000003 -0.188999 0
0.023210600000000005 -0.174662 0
0.017672900000000005 -0.158009 0
0.012717000000000006 -0.140245 0
0.008370600000000006 -0.121484 0
0.004650200000000007 -0.102737 0
0.001563900000000007 -0.0833353 0
-0.0008873999999999965 -0.0651098 0
-0.0028503 -0.0541294 0
-0.004518899999999992 -0.0466665 0
-0.005942000000000003 -0.0391148 0
-0.007127800000000004 -0.0326474 0
-0.0081267 -0.027612 0
-0.008970099999999995 -0.0233355 0
-0.0096865 -0.0199502 0
-0.010315199999999997 -0.0179859 0
-0.010901999999999995 -0.0173073 0
-0.011474200000000004 -0.0170654 0
-0.012038599999999997 -0.0168974 0
-0.01260739999999999 -0.0173319 0
-0.013198399999999999 -0.018044 0
-0.013812199999999997 -0.0187591 0
-0.014475799999999997 -0.0211848 0
-0.015274799999999991 -0.0269752 0
-0.016312599999999997 -0.036015 0
-0.017707600000000004 -0.0470065 0
-0.019492899999999994 -0.059843 0
-0.021657700000000002 -0.0687902 0
-0.02402549999999999 -0.0719626 0
-0.026271000000000003 -0.0610416 0
-0.027964000000000003 -0.0415517 0
-0.028973 -0.0214154 0
-0.029616000000000003 -0.0156206 0
-0.029744999999999994 0.0068078 0
-0.029449000000000003 0.0102581 0
-0.029056 0.0139068 0
-0.028526999999999997 0.0148371 0
-0.028148999999999993 0.00893447 0
-0.027881000000000003 0.00752213 0
-0.027648999999999993 0.00609016 0
-0.027442999999999995 0.00732052 0
-0.027102 0.0134195 0
-0.026512999999999995 0.0212676 0
-0.025681999999999996 0.0283072 0
-0.024614399999999995 0.0353671 0
-0.02331509999999999 0.0422121 0
-0.0217884 0.0495885 0
-0.020044499999999993 0.0550164 0
-0.01811 0.0612298 0
-0.015925999999999996 0.069423 0
-0.013462699999999994 0.0781474 0
-0.010703099999999993 0.0863053 0
-0.007725999999999997 0.0916763 0
-0.004599999999999993 0.0955383 0
-0.001354999999999995 0.0989756 0
0.002005800000000002 0.102542 0
0.0054893000000000025 0.106331 0
0.00910140000000001 0.110253 0
0.012838600000000006 0.113389 0
0.0166672 0.116372 0
0.0206087 0.120035 0
0.0246781 0.123757 0
0.028842800000000002 0.125962 0
0.033086000000000004 0.128662 0
0.037414100000000006 0.130515 0
0.0417591 0.129896 0
0.046057100000000004 0.12762 0
0.0501186 0.115137 0
0.0536171 0.0960557 0
0.056720000000000007 0.0891836 0
0.059542300000000006 0.0816851 0
0.062241500000000005 0.0812276 0
0.0649542 0.0813764 0
0.06763969 0.079333 0
0.07001048 0.0628895 0
0.0718372 0.0479249 0
0.07310921000000001 0.0299047 0
0.07375291 0.0106127 0
0.07385832 -0.00406219 0
0.07346012 -0.0183512 0
0.07265144 -0.0287001 0
0.07156623000000001 -0.0351551 0
0.07037246 -0.0352146 0
0.06935875 -0.0255987 0
0.06875060000000001 -0.0122627 0
0.06848717 -0.00462089 0
0.06833464 -0.00461809 0
0.06818863 -0.0040688 0
0.06796433 -0.0088368 0
0.06761418 -0.0124037 0
0.0670423 -0.0208292 0
0.06628312 -0.0238916 0
0.06545846 -0.025436 0
0.0646019 -0.025619 0
0.0637723 -0.0240284 0
0.0629953 -0.0227065 0
0.062265600000000004 -0.0209614 0
0.0616299 -0.0173285 0
0.061152000000000005 -0.0111158 0
0.0609171 -0.00252693 0
0.060993700000000005 0.00689351 0
0.0613869 0.0162174 0
0.062085600000000005 0.0251679 0
0.06306640000000001 0.0329694 0
0.064277 0.0391243 0
0.06567168000000001 0.0440132 0
0.06719919 0.0473233 0
0.06883001 0.0500765 0
0.07051627 0.0509369 0
0.07222217 0.0511883 0
0.07391556 0.0501932 0
0.07547353700000001 0.0427982 0
0.07672365 0.0331885 0
0.07771856 0.0273497 0
0.07862385000000001 0.028101 0
0.07966626 0.0338654 0
0.08088875000000001 0.0397408 0
0.08231859 0.0451036 0
0.08358746 0.0314751 0
0.08443464 0.018205 0
0.08457956 -0.00771958 0
0.08397217 -0.026408 0
0.08287067000000001 -0.0382528 0
0.08146085 -0.0455413 0
0.0798321 -0.0506802 0
0.07815575 -0.0490835 0
0.07661481 -0.0441882 0
0.07520718019 -0.0398264 0
0.07399568000000001 -0.0308522 0
0.07309245 -0.0234406 0
0.07239348000000001 -0.0189521 0
0.07174744000000001 -0.0196835 0
0.07102317 -0.0242445 0
0.07009359 -0.0302176 0
0.06904679 -0.0321987 0
0.06796801000000001 -0.031894 0
0.06696275 -0.0282763 0
0.06609388000000001 -0.0240503 0
0.06539546 -0.0175509 0
0.0649678 -0.00788864 0
0.06487710000000001 0.00265518 0
0.0651659 0.0138574 0
0.06580965 0.0243506 0
0.06680125 0.0343369 0
0.06809031 0.0422967 0
0.06961557 0.0486231 0
0.07132456000000001 0.0533997 0
0.07316772 0.0567553 0
0.075097326 0.058662 0
0.07706606 0.0591691 0
0.07903088 0.0586875 0
0.08092525 0.0541577 0
0.08260112 0.0464055 0
0.08412114 0.0442286 0
0.0856011 0.0455369 0
0.0872203 0.0511243 0
0.088944 0.0520669 0
0.09067940000000001 0.0518222 0
0.0922309 0.0412445 0
0.09343320000000001 0.0314227 0
0.0942733 0.0189192 0
0.0946891 0.00717201 0
0.0947781 -0.000950988 0
0.0946526 -0.00582961 0
0.0944267 -0.0069284 0
0.0942342 -0.00417815 0
0.0941587 -0.00144713 0
0.0941 -0.0020222 0
0.0940037 -0.00430714 0
0.0937956 -0.00791331 0
0.0934758 -0.0110664 0
0.0930502 -0.0143712 0
0.0925001 -0.0183779 0
0.0918202 -0.0221321 0
0.09102110000000001 -0.0254676 0
0.0901353 -0.0272933 0
0.08922340000000001 -0.0271818 0
0.0883357 -0.0260755 0
0.0874898 -0.0247254 0
0.0866833 -0.0238783 0
0.085898 -0.023209 0
0.08513511 -0.0227082 0
0.08437297 -0.0229527 0
0.08361021 -0.0227693 0
0.08284218 -0.0232627 0
0.08206333 -0.0234076 0
0.08127205 -0.0239606 0
0.0804731 -0.0238953 0
0.07967237 -0.0240725 0
0.07887323 -0.0238186 0
0.07807929000000001 -0.0237432 0
0.07729705 -0.0231578 0
0.07652901000000001 -0.0228983 0
0.075776999 -0.0221862 0
0.075046571 -0.0215999 0
0.074344771 -0.0204932 0
0.07367741 -0.0195017 0
0.07305197000000001 -0.018126 0
0.07246497 -0.0170071 0
0.07192827 -0.0153618 0
0.07143290000000001 -0.0142411 0
0.07099234 -0.0123302 0
0.0706018 -0.0110085 0
0.07027206 -0.00889946 0
0.07001744 -0.00615839 0
0.06988439 -0.00176857 0
0.06991902 0.00374353 0
0.07014775000000001 0.00995115 0
0.07059506 0.0165124 0
0.07124311 0.0222325 0
0.07207609000000001 0.0273161 0
0.07305781 0.0312207 0
0.07415531 0.034239 0
0.075332913 0.0362492 0
0.07657547 0.0380867 0
0.07786934000000001 0.0394644 0
0.07921650000000001 0.0414552 0
0.08063102 0.0427744 0
0.08202404 0.0407841 0
0.08332985 0.0373612 0
0.08451828 0.034519 0
0.08564480000000001 0.0334068 0
0.0867565 0.0334148 0
0.0878799 0.0340369 0
0.0890416 0.0356034 0
0.0902368 0.035955 0
0.09141540000000001 0.0346686 0
0.0925324 0.0323554 0
0.0935508 0.0289039 0
0.09445880000000001 0.025727 0
0.09526290000000001 0.0227085 0
0.095973 0.0202342 0
0.0966249 0.019287 0
0.0972718 0.0196363 0
0.0979454 0.0208841 0
0.0986761 0.0228721 0
0.0994677 0.024529 0
0.10029360000000001 0.0248728 0
0.1011216 0.0247588 0
0.10193680000000001 0.0240888 0
0.102717 0.0227679 0
0.10345370000000001 0.021513 0
0.1041509 0.0204075 0
0.1048181 0.0198397 0
0.1054821 0.0200943 0
0.1061629 0.0207934 0
0.10687340000000001 0.0217957 0
0.1076171 0.022774 0
0.108391 0.023551 0
0.10917840000000001 0.0236384 0
0.1099643 0.0235022 0
0.1107435 0.0232433 0
0.1115132 0.0229667 0
0.1122773 0.0229519 0
0.11304700000000001 0.0232585 0
0.1138303 0.0237422 0
0.1146323 0.0243609 0
0.11545530000000001 0.0249832 0
0.11629790000000001 0.0255285 0
0.1171563 0.025933 0
0.1180263 0.0262484 0
0.1189065 0.0265493 0
0.119797 0.0268696 0
0.1206985 0.0272169 0
0.07082403000000001 0.00569555 0
0.07174176 0.0364289 0
0.0730025 0.0426597 0
0.074868753 0.0671273 0
0.07696777 0.0608954 0
0.07927806 0.0770292 0
0.08172525 0.070137 0
0.08421920000000001 0.0803675 0
0.0868752 0.0782006 0
0.0895765 0.0837615 0
0.0922612 0.0768075 0
0.0947363 0.0713099 0
0.0967508 0.0505264 0
0.0981823 0.0380469 0
0.0993716 0.0343874 0
0.1005298 0.0359551 0
0.1018452 0.0429891 0
0.1034027 0.0497716 0
0.1048739 0.0387319 0
0.1059964 0.027049 0
0.10643910000000001 0.00148919 0
0.10616010000000001 -0.0156368 0
0.10545360000000001 -0.0255589 0
0.104506 -0.0299397 0
0.1035393 -0.0270621 0
0.10282050000000001 -0.0173491 0
0.10238130000000001 -0.00876435 0
0.1022638 -0.000342249 0
0.10234080000000001 0.00519716 0
0.10258980000000001 0.00920223 0
0.1028304 0.00531551 0
0.10294160000000001 0.00125652 0
0.1027254 -0.0128685 0
0.1021667 -0.0195449 0
0.10141460000000001 -0.0253599 0
0.1005022 -0.0284378 0
0.09957150000000001 -0.0265571 0
0.09880030000000001 -0.0195482 0
0.098294 -0.0111679 0
0.0980084 -0.0074671 0
0.0977777 -0.00640695 0
0.0975626 -0.00680049 0
0.0973171 -0.00785845 0
0.0970367 -0.00892213 0
0.0967171 -0.010202 0
0.0963508 -0.0116814 0
0.0959372 -0.0129779 0
0.0954959 -0.0133187 0
0.0950608 -0.0126867 0
0.0946564 -0.0115957 0
0.0942839 -0.0108887 0
0.0939253 -0.0107104 0
0.0935658 -0.0109041 0
0.0931929 -0.0114423 0
0.0928001 -0.0120683 0
0.0923896 -0.0124951 0
0.0919682 -0.0127342 0
0.0915427 -0.0127638 0
0.0911183 -0.0127011 0
0.090696 -0.0126431 0
0.090273 -0.0127432 0
0.08984550000000001 -0.0129071 0
0.0894091 -0.0132618 0
0.08896 -0.013645 0
0.0884973 -0.0140752 0
0.08802170000000001 -0.014413 0
0.087537 -0.0146217 0
0.08704780000000001 -0.0147093 0
0.0865563 -0.0147662 0
0.0860619 -0.014898 0
0.0855622 -0.0150802 0
0.08505419 -0.0153808 0
0.08453549 -0.0157104 0
0.08400499 -0.0160842 0
0.08346203 -0.0164517 0
0.08290766000000001 -0.016769 0
0.08234418 -0.0170023 0
0.08177497 -0.0171252 0
0.08120284 -0.0171883 0
0.08062862 -0.0172703 0
0.08005031 -0.0174114 0
0.07946642000000001 -0.0175983 0
0.07887202 -0.0180125 0
0.07826579 -0.0183145 0
0.07764082 -0.0190851 0
0.07699847 -0.0193744 0
0.07633939000000001 -0.0200647 0
0.075667195 -0.0201852 0
0.07498450100000001 -0.0206567 0
0.07429407 -0.0207818 0
0.07359407 -0.0210898 0
0.07289696 -0.0206695 0
0.07221208 -0.0203727 0
0.07154638 -0.0195342 0
0.07090665 -0.0187718 0
0.07030116 -0.0176669 0
0.06972489 -0.0167896 0
0.06919199000000001 -0.0153545 0
0.06869512 -0.0143291 0
0.06824937 -0.0125653 0
0.06784903 -0.011328 0
0.06750854 -0.00922032 0
0.06725244 -0.00592555 0
0.06714609 -0.000783111 0
0.06721864 0.00528526 0
0.06750966 0.012062 0
0.06802134 0.0184968 0
0.06874248000000001 0.0243357 0
0.06962521 0.0291358 0
0.07064799000000001 0.0320511 0
0.07177147 0.0350963 0
0.07297365 0.0367185 0
0.07422375 0.0382854 0
0.075532612 0.0401912 0
0.07690063 0.0412785 0
0.07822732 0.0381905 0
0.07940877 0.0325947 0
0.08038099 0.0264462 0
0.08119911 0.0234336 0
0.08198546000000001 0.0242994 0
0.08286196 0.028069 0
0.08384998 0.0311139 0
0.08493502 0.0335254 0
0.0859708 0.0286357 0
0.086841 0.0237653 0
0.0875109 0.0166331 0
0.08795 0.0103519 0
0.0882126 0.00567029 0
0.08831610000000001 0.00106854 0
0.0883023 -0.00135536 0
0.0882603 -0.000589374 0
0.0882841 0.00172101 0
0.0883565 0.00231921 0
0.0884245 0.00175743 0
0.0884673 0.000779559 0
0.08846040000000001 -0.00113429 0
0.0883795 -0.00359117 0
0.0882175 -0.006003 0
0.0879674 -0.00886108 0
0.087622 -0.0116891 0
0.0871803 -0.014619 0
0.0866436 -0.0172692 0
0.0860539 -0.0177835 0
0.0854765 -0.0166732 0
0.08494935 -0.0150623 0
0.0844521 -0.0150288 0
0.08394372 -0.0154865 0
0.08341265 -0.0163256 0
0.08285636 -0.0170166 0
0.08227620000000001 -0.0177273 0
0.08167338 -0.0183727 0
0.08105109 -0.0189083 0
0.08041243000000001 -0.0193547 0
0.07976076 -0.0197034 0
0.07909787 -0.0200315 0
0.07842292000000001 -0.0204141 0
0.07773056 -0.0210437 0
0.07702078 -0.0214733 0
0.07628661 -0.0224434 0
0.075531577 -0.0227628 0
0.074756057 -0.0236142 0
0.07396536000000001 -0.0237921 0
0.07315702 -0.0245276 0
0.07234065 -0.0244121 0
0.07152116 -0.0246142 0
0.07071145000000001 -0.0238879 0
0.06992543 -0.0232161 0
0.06917303 -0.0219001 0
0.06846045 -0.0207562 0
0.06779396 -0.0193736 0
0.06716605 -0.0181721 0
0.06659194 -0.0164338 0
0.06607121 -0.0146699 0
0.06563976 -0.0113222 0
0.06535115 -0.00608738 0
0.06526549000000001 0.000980821 0
0.06542332000000001 0.00883091 0
0.06585183 0.0125883 0
0.06652019 0.0241734 0
0.06749407 0.0331108 0
0.06865057000000001 0.0364632 0
0.06998719 0.042875 0
0.07141388 0.0428748 0
0.07291941 0.0473238 0
0.074539297 0.0492631 0
0.07621687 0.0518517 0
0.07799074 0.0534695 0
0.07972103 0.050038 0
0.08130858 0.0454151 0
0.08273527 0.0406596 0
0.08403677000000001 0.0378679 0
0.08526990000000001 0.0363742 0
0.086471 0.0358381 0
0.0876667 0.0358744 0
0.0888607 0.0357607 0
0.0900306 0.0343599 0
0.0911348 0.0318376 0
0.092129 0.0280009 0
0.0929924 0.0240378 0
0.0937314 0.0204725 0
0.0943533 0.0171909 0
0.0948879 0.0152957 0
0.0953914 0.0151448 0
0.09590950000000001 0.0160623 0
0.0964749 0.0178163 0
0.097098 0.0194924 0
0.09777730000000001 0.021109 0
0.09848860000000001 0.0214211 0
0.0991939 0.020807 0
0.09985530000000001 0.0188859 0
0.1004493 0.0168369 0
0.10097500000000001 0.0148418 0
0.1014409 0.0133118 0
0.1018695 0.01258 0
0.1022859 0.0125352 0
0.1027142 0.0131802 0
0.1031657 0.0139801 0
0.1036531 0.015093 0
0.1041677 0.0157735 0
0.104703 0.01614 0
0.1052332 0.01567 0
0.1057435 0.0149294 0
0.1062227 0.0138322 0
0.1066604 0.0124822 0
0.10705200000000001 0.0110957 0
0.1073988 0.00980564 0
0.1077073 0.0088293 0
0.1079955 0.00867669 0
0.1082968 0.00949385 0
0.1086336 0.0107588 0
0.1090185 0.0121571 0
0.10943610000000001 0.0128462 0
0.1098718 0.013152 0
0.1103056 0.0128051 0
0.11071700000000001 0.0118815 0
0.1110918 0.010638 0
0.1114221 0.00925724 0
0.11170830000000001 0.00801469 0
0.11195930000000001 0.00719812 0
0.11219609999999999 0.0071676 0
0.112448 0.0080453 0
0.1127369 0.00919677 0
0.1130569 0.00997442 0
0.11340230000000001 0.0106334 0
0.113761 0.0108704 0
0.114126 0.0109904 0
0.1144905 0.0108387 0
0.1148441 0.0103749 0
0.1151798 0.00979513 0
0.1154961 0.00922365 0
0.1157955 0.00880255 0
0.1160883 0.0088698 0
0.1163939 0.00953391 0
0.1167296 0.0106071 0
0.1171031 0.0117585 0
0.1175153 0.0128866 0
0.11796100000000001 0.0137672 0
0.11843100000000001 0.0143578 0
0.11891460000000001 0.014587 0
0.1193993 0.014454 0
0.1198743 0.0140459 0
0.1203343 0.0135875 0
0.1207816 0.0133217 0
0.121228 0.0135666 0
0.1216948 0.0145034 0
0.1222028 0.0159598 0
0.12276429999999999 0.0176391 0
0.1233804 0.0192057 0
0.1240427 0.0203988 0
0.1247354 0.0210493 0
0.1254399 0.0211238 0
0.042583600000000006 0.0274807 0
0.04414030000000001 0.0535129 0
0.045842100000000004 0.052492 0
0.047980800000000004 0.0737509 0
0.050163900000000004 0.0592873 0
0.0523575 0.0718917 0
0.0545416 0.0600464 0
0.0566479 0.0676072 0
0.0587801 0.0599485 0
0.060816800000000004 0.0618565 0
0.0626578 0.0482263 0
0.0640671 0.0376975 0
0.0650296 0.0196983 0
0.06537383000000001 0.00286926 0
0.06526251 -0.00787929 0
0.0649094 -0.0120413 0
0.06456250000000001 -0.00792342 0
0.0644735 0.000774441 0
0.0645487 0.0042383 0
0.0646351 0.000232217 0
0.0645716 -0.00369699 0
0.0643444 -0.00974088 0
0.0638143 -0.0212096 0
0.06293760000000001 -0.0308182 0
0.0617611 -0.0387008 0
0.060392600000000005 -0.0426124 0
0.058944800000000006 -0.0439975 0
0.05745940000000001 -0.0447951 0
0.055975300000000006 -0.0442437 0
0.054512700000000004 -0.0434534 0
0.0530852 -0.0422204 0
0.0517272 -0.0391837 0
0.050524 -0.0323728 0
0.049617900000000006 -0.0217308 0
0.0491178 -0.00825512 0
0.04909090000000001 0.00589047 0
0.0495096 0.018463 0
0.050311 0.0287818 0
0.05143350000000001 0.0379201 0
0.0528444 0.0462001 0
0.0545117 0.0531827 0
0.0563766 0.0581565 0
0.0583799 0.0614815 0
0.060449100000000006 0.062404 0
0.0625253 0.0617642 0
0.0645375 0.0587606 0
0.0663967 0.051815 0
0.06786103 0.0364396 0
0.06886655 0.0260823 0
0.06969890000000001 0.0243359 0
0.07092126 0.0449536 0
0.07266552 0.0595284 0
0.07475361900000001 0.0639411 0
0.07682098 0.0596 0
0.07868823 0.0523065 0
0.08022061 0.0405874 0
0.0814063 0.0309811 0
0.08226006 0.0209558 0
0.08281548 0.0132945 0
0.08316471 0.00817468 0
0.08336259 0.00421257 0
0.08345281 0.00154035 0
0.08348632 0.000974964 0
0.08355313 0.00341155 0
0.083743 0.0079573 0
0.08407887 0.0117026 0
0.08451625 0.0142074 0
0.08501369 0.0155094 0
0.08553960000000001 0.0159199 0
0.0860593 0.0152501 0
0.0865364 0.0134191 0
0.0869454 0.0112533 0
0.0872873 0.0093219 0
0.0875655 0.00762143 0
0.0878053 0.00698786 0
0.0880422 0.00731199 0
0.0882991 0.00813775 0
0.0885914 0.00941793 0
0.0889291 0.0106931 0
0.0893037 0.0116702 0
0.0897039 0.0122902 0
0.0901187 0.0125463 0
0.0905272 0.0118848 0
0.0909081 0.0110102 0
0.09125230000000001 0.00970004 0
0.0915553 0.00858663 0
0.0918263 0.00773917 0
0.0920746 0.0072893 0
0.09232 0.0075064 0
0.09258 0.00816811 0
0.0928707 0.00921399 0
0.0931959 0.0102263 0
0.0935535 0.0111469 0
0.0939393 0.0119584 0
0.0943433 0.0122093 0
0.0947489 0.0120909 0
0.09513740000000001 0.0112342 0
0.0954958 0.0103058 0
0.0958156 0.00896751 0
0.0960961 0.00798379 0
0.09635060000000001 0.00736801 0
0.0965927 0.00728235 0
0.0968445 0.00790721 0
0.09712420000000001 0.00887283 0
0.09743790000000001 0.00985024 0
0.0977787 0.0105945 0
0.09814600000000001 0.0113249 0
0.0985274 0.0114589 0
0.0989029 0.0110308 0
0.0992518 0.0099134 0
0.09955900000000001 0.00857014 0
0.09981680000000001 0.00697149 0
0.1000209 0.00537575 0
0.100173 0.00385153 0
0.1002806 0.00278711 0
0.1003684 0.00272256 0
0.1004759 0.00387224 0
0.1006283 0.0050461 0
0.100806 0.00563787 0
0.1010023 0.00590708 0
0.1011904 0.00542162 0
0.1013618 0.00476428 0
0.1015004 0.00359879 0
0.1015965 0.00223186 0
0.1016461 0.00083067 0
0.10165010000000001 -0.000489218 0
0.1016136 -0.00157821 0
0.10155020000000001 -0.00207952 0
0.1014826 -0.00186688 0
0.1014299 -0.00131085 0
0.1013918 -0.00103459 0
0.10135720000000001 -0.00108516 0
0.1013162 -0.00133844 0
0.10126650000000001 -0.00170833 0
0.10119990000000001 -0.00225575 0
0.1011143 -0.00284676 0
0.10100790000000001 -0.00349407 0
0.10088040000000001 -0.00410318 0
0.1007342 -0.0046125 0
0.10057440000000001 -0.00492017 0
0.1004097 -0.00491244 0
0.1002494 -0.00470418 0
0.1000959 -0.0045345 0
0.0999455 -0.00451121 0
0.0997937 -0.00459273 0
0.09963820000000001 -0.00473015 0
0.0994771 -0.00491825 0
0.0993097 -0.00511059 0
0.0991355 -0.00532638 0
0.0989537 -0.00555885 0
0.0987642 -0.00578564 0
0.0985688 -0.00591302 0
0.0983714 -0.00591042 0
0.0981754 -0.00585747 0
0.0979808 -0.00582104 0
0.09778680000000001 -0.00584198 0
0.0975906 -0.00592165 0
0.0973907 -0.00606475 0
0.0971857 -0.00622326 0
0.0969749 -0.00640974 0
0.0967575 -0.00661575 0
0.0965333 -0.0068099 0
0.09630340000000001 -0.00696886 0
0.096069 -0.00708518 0
0.09583080000000001 -0.00719929 0
0.0955885 -0.00733268 0
0.0953412 -0.00749977 0
0.0950875 -0.00770908 0
0.0948261 -0.007959 0
0.0945561 -0.00821599 0
0.0942779 -0.00844631 0
0.0939927 -0.0086437 0
0.0937014 -0.00882081 0
0.0934041 -0.00900633 0
0.0931 -0.00922217 0
0.0927882 -0.00946789 0
0.092468 -0.00971905 0
0.0921392 -0.00998573 0
0.0918018 -0.0102283 0
0.0914568 -0.0104483 0
0.0911051 -0.0106339 0
0.0907473 -0.0108125 0
0.0903838 -0.0109839 0
0.0900142 -0.0111794 0
0.0896376 -0.0113978 0
0.0892531 -0.011656 0
0.0888596 -0.011931 0
0.0884567 -0.0122154 0
0.0880446 -0.0124849 0
0.0876235 -0.0127549 0
0.08719360000000001 -0.0130211 0
0.08675440000000001 -0.0133086 0
0.0863053 -0.0136133 0
0.08584560000000001 -0.0139388 0
0.0853747 -0.0142796 0
0.08489253000000001 -0.0146183 0
0.08439921 -0.0149458 0
0.08389525 -0.0152574 0
0.08338112 -0.0155577 0
0.08285714 -0.0158496 0
0.08232374 -0.0161228 0
0.08178154 -0.0163798 0
0.0812315 -0.0165985 0
0.08067422 -0.0168192 0
0.08010955 -0.0170415 0
0.07953698000000001 -0.0172884 0
0.07895587 -0.0175485 0
0.07836362000000001 -0.0179365 0
0.07775765 -0.0183626 0
0.07713367 -0.0189889 0
0.07649265000000001 -0.0193968 0
0.075833973 -0.0200149 0
0.07516416120000001 -0.0201028 0
0.074483983 -0.0205906 0
0.07379643 -0.020703 0
0.07310128 -0.020912 0
0.0724067 -0.0207087 0
0.07171745 -0.020558 0
0.07104449 -0.0198036 0
0.07039172 -0.01925 0
0.06977093000000001 -0.0181155 0
0.06917729 -0.0173642 0
0.06862614 -0.0158135 0
0.06811310000000001 -0.0148392 0
0.06765096000000001 -0.0130096 0
0.06723582 -0.0117829 0
0.06687929000000001 -0.00973036 0
0.0666042 -0.00660541 0
0.06646642 -0.00182586 0
0.0665061 0.00421863 0
0.06675998 0.0110414 0
0.06723793 0.0174818 0
0.06792702 0.0234459 0
0.06882054 0.0323769 0
0.07011138 0.0440839 0
0.07178539 0.055252 0
0.07370151 0.0590945 0
0.075770684 0.0645995 0
0.07794194 0.0653276 0
0.0801814 0.0689859 0
0.08253167 0.0717183 0
0.08496496 0.074406 0
0.08746430000000001 0.0745938 0
0.0898845 0.0705369 0
0.0921777 0.0673461 0
0.0943896 0.0657031 0
0.09654460000000001 0.0636866 0
0.0986288 0.0614912 0
0.1006396 0.0592487 0
0.1025655 0.056331 0
0.104381 0.0526709 0
0.106063 0.0483577 0
0.10759650000000001 0.0439007 0
0.1089886 0.0397625 0
0.11024690000000001 0.0362398 0
0.1114179 0.0343251 0
0.1125428 0.033403 0
0.1136527 0.0333193 0
0.1147717 0.0338267 0
0.1159117 0.0345657 0
0.11707590000000001 0.0352271 0
0.11825530000000001 0.0354092 0
0.1194245 0.0346692 0
0.1205595 0.0334431 0
0.12165010000000001 0.032044 0
0.1226959 0.0308383 0
0.12371180000000001 0.0302478 0
0.12471860000000001 0.0302408 0
0.1257344 0.0307363 0
0.1267722 0.0315037 0
0.127837 0.0323266 0
0.1049104 -0.347193 0
0.0941031 -0.296005 0
0.08511406 -0.248347 0
0.07758252 -0.206118 0
0.07135848 -0.170214 0
0.06626725 -0.137433 0
0.062204100000000005 -0.10821 0
0.059055300000000005 -0.0824184 0
0.0566922 -0.0609003 0
0.05496190000000001 -0.0442006 0
0.053762700000000004 -0.0291525 0
0.0530134 -0.0165296 0
0.05267 -0.00478857 0
0.05269170000000001 0.00492967 0
0.052975900000000006 0.0116218 0
0.0534388 0.0152892 0
0.0539371 0.0137602 0
0.0543548 0.0108662 0
0.0545479 0.000777174 0
0.054559300000000005 0.00192697 0
0.0547595 0.0103127 0
0.0553009 0.0223551 0
0.056410300000000003 0.0417609 0
0.0580099 0.0540357 0
0.059785200000000004 0.0510437 0
0.061402200000000004 0.0462197 0
0.06277970000000001 0.0363955 0
0.0638123 0.0266356 0
0.0645245 0.0166778 0
0.0649395 0.0085844 0
0.0650992 0.00187908 0
0.0650822 -0.00236402 0
0.0649372 -0.00599902 0
0.0646862 -0.00870739 0
0.06434390000000001 -0.0117839 0
0.0638756 -0.0162922 0
0.0632476 -0.0210358 0
0.062457200000000004 -0.0259045 0
0.0615283 -0.0292681 0
0.0605443 -0.0292143 0
0.059639500000000005 -0.024362 0
0.059083500000000004 -0.00958354 0
0.058949 -0.00229534 0
0.0587274 -0.0121117 0
0.0580165 -0.029778 0
0.0567322 -0.0461304 0
0.0549717 -0.0579429 0
0.052891900000000006 -0.0658511 0
0.050602600000000005 -0.0710667 0
0.0481755 -0.0738649 0
0.0457013 -0.0745555 0
0.0432193 -0.0740936 0
0.0407099 -0.076133 0
0.0381429 -0.0774221 0
0.0355098 -0.0801622 0
0.0327783 -0.0831512 0
0.029974300000000002 -0.0842971 0
0.0272378 -0.0796551 0
0.024722400000000005 -0.0703088 0
0.022636800000000006 -0.0550682 0
0.021122100000000005 -0.0349168 0
0.0203112 -0.0142231 0
0.020103000000000003 0.00080966 0
0.020369400000000003 0.0145604 0
0.0210701 0.0261914 0
0.022118600000000002 0.0361136 0
0.023490300000000006 0.0456594 0
0.0251744 0.0549341 0
0.0271652 0.0637136 0
0.029402300000000006 0.0698653 0
0.031812900000000005 0.0741458 0
0.034323000000000006 0.0761183 0
0.036870900000000005 0.0766636 0
0.0394252 0.0767064 0
0.0419597 0.0749853 0
0.0443731 0.0697954 0
0.0465633 0.0603688 0
0.0482018 0.0389667 0
0.0492505 0.0264148 0
0.0500697 0.0243457 0
0.0509635 0.0300951 0
0.0521819 0.0410253 0
0.053705100000000006 0.0507875 0
0.0553784 0.048716 0
0.056902400000000006 0.0425016 0
0.0580976 0.0296742 0
0.05880010000000001 0.0134623 0
0.05901680000000001 0.000679605 0
0.058862000000000005 -0.00894051 0
0.0584353 -0.015853 0
0.057823200000000005 -0.0202214 0
0.0571035 -0.0225949 0
0.05632670000000001 -0.0238297 0
0.055516300000000005 -0.0247309 0
0.054679500000000006 -0.0254199 0
0.05382050000000001 -0.0260732 0
0.0529381 -0.0267795 0
0.0520354 -0.0272689 0
0.0511225 -0.027376 0
0.05021350000000001 -0.0270876 0
0.0493193 -0.0265425 0
0.0484455 -0.0258804 0
0.0475932 -0.0252656 0
0.0467585 -0.024818 0
0.0459333 -0.0247101 0
0.0451048 -0.0249846 0
0.044263000000000004 -0.0254905 0
0.043401100000000005 -0.0261896 0
0.0425108 -0.0272383 0
0.041576 -0.0288175 0
0.0405751 -0.0313957 0
0.039420000000000004 -0.0382307 0
0.037938200000000005 -0.0476851 0
0.0361331 -0.0600208 0
0.0339626 -0.0689455 0
0.031583 -0.0725528 0
0.0293092 -0.0624517 0
0.0275795 -0.0421771 0
0.026521300000000005 -0.0214478 0
0.026146600000000006 -0.00330426 0
0.026192200000000006 0.00547019 0
0.026607700000000005 0.0195504 0
0.027406100000000003 0.0299969 0
0.028766800000000002 0.0501686 0
0.0306159 0.0606858 0
0.032832200000000006 0.0706147 0
0.035310100000000004 0.0771469 0
0.0379559 0.0813245 0
0.0407449 0.0860359 0
0.043710700000000005 0.0915474 0
0.04683470000000001 0.0953327 0
0.050052900000000004 0.0973328 0
0.0533085 0.0976603 0
0.0565512 0.0967013 0
0.059749500000000004 0.0953001 0
0.0627701 0.0847815 0
0.06538376 0.0766935 0
0.06798144 0.0772366 0
0.07050339 0.0747734 0
0.07300355 0.0754591 0
0.075472363 0.0723462 0
0.07779032 0.0666467 0
0.07980522000000001 0.0543372 0
0.08138873 0.0408308 0
0.08245026 0.0256332 0
0.08306073 0.01213 0
0.08326526000000001 0.000910552 0
0.08312793 -0.00801901 0
0.08277091 -0.0123532 0
0.08236593 -0.0110206 0
0.0821137 -0.00406439 0
0.08208814 0.00164017 0
0.08217431 0.0025819 0
0.08222457 0.000645994 0
0.08221271000000001 -0.00128509 0
0.08212964 -0.00360422 0
0.08194085000000001 -0.00745364 0
0.08162619 -0.0111958 0
0.08117811 -0.0153656 0
0.08060964000000001 -0.0183887 0
0.07995894 -0.020411 0
0.07924995 -0.0218918 0
0.07851187 -0.0221681 0
0.0777867 -0.0212008 0
0.07710857 -0.0195475 0
0.07648493 -0.017993 0
0.07590329600000001 -0.0171067 0
0.07533993900000001 -0.0166923 0
0.074790982 -0.0162775 0
0.074245358 -0.0164182 0
0.07369565 -0.0165365 0
0.07313916000000001 -0.0167778 0
0.07257657 -0.0169281 0
0.07200877 -0.0170673 0
0.07143974 -0.017037 0
0.07087314 -0.0168976 0
0.07031492 -0.0165662 0
0.06976912 -0.0161296 0
0.06924172 -0.0155025 0
0.06873622 -0.0147837 0
0.06825636 -0.0139884 0
0.06780469 -0.0130787 0
0.06738665 -0.0120147 0
0.06700654 -0.0107809 0
0.06666862 -0.00948087 0
0.06637792 -0.00791573 0
0.0661562 -0.0053617 0
0.06604045 -0.00169126 0
0.06606573 0.00310743 0
0.06625634 0.00823154 0
0.06663061 0.0139162 0
0.06717748 0.018855 0
0.067887 0.0233604 0
0.06873184 0.0270034 0
0.06968451 0.0298229 0
0.07071421 0.0317826 0
0.07180247000000001 0.0333716 0
0.07293988 0.0347636 0
0.0741224 0.036116 0
0.07535143300000001 0.0374649 0
0.07658121 0.0359215 0
0.07771321 0.0318121 0
0.07867451 0.0263835 0
0.07948779 0.0227929 0
0.08011629 0.0162164 0
0.08061611 0.0143806 0
0.08111561 0.0160059 0
0.08170641000000001 0.0191744 0
0.08238368 0.0212562 0
0.0830931 0.0208988 0
0.08373003 0.0173905 0
0.08424559000000001 0.0136479 0
0.08459962 0.00794437 0
0.08477728000000001 0.00312207 0
0.08480913000000001 -0.000889816 0
0.08472862 -0.0035229 0
0.08459116 -0.00443921 0
0.08444813000000001 -0.00391919 0
0.08434293000000001 -0.0024266 0
0.08428329000000001 -0.00144544 0
0.08423913 -0.00119208 0
0.08420555 -0.000859645 0
0.08417998 -0.0007109 0
0.08415559 -0.000832018 0
0.08411114 -0.00180642 0
0.08403101 -0.00298618 0
0.08389854000000001 -0.00488916 0
0.0836997 -0.00693696 0
0.08342593000000001 -0.00936281 0
0.08307574000000001 -0.011464 0
0.08266280000000001 -0.0131164 0
0.08221213000000001 -0.0136952 0
0.08176081 -0.0132748 0
0.08133257 -0.0125331 0
0.08091670000000001 -0.0124623 0
0.08049848 -0.0127227 0
0.08006354 -0.0133458 0
0.07960782 -0.0139851 0
0.07912915000000001 -0.0146955 0
0.07862643 -0.0154821 0
0.07809533 -0.0163264 0
0.07753699 -0.0171554 0
0.07694934 -0.0180607 0
0.07633076 -0.0189909 0
0.075678734 -0.020045 0
0.07499130600000001 -0.0211147 0
0.074266013 -0.0223011 0
0.07350262 -0.0233962 0
0.07270425 -0.0243842 0
0.0718751 -0.0252452 0
0.07101943000000001 -0.0259771 0
0.07014177 -0.0265774 0
0.06924795 -0.0269617 0
0.0683462 -0.0270586 0
0.06744660000000001 -0.0268383 0
0.06655876000000001 -0.0263541 0
0.06569145 -0.0256081 0
0.06485350000000001 -0.0246297 0
0.0640497 -0.0235408 0
0.06328740000000001 -0.022207 0
0.0625747 -0.0204782 0
0.0619451 -0.0172952 0
0.0614614 -0.0118047 0
0.0611963 -0.0039744 0
0.0611968 0.00436825 0
0.0615122 0.0140796 0
0.0621634 0.0238532 0
0.0631379 0.034215 0
0.06434480000000001 0.0377937 0
0.06572643 0.0448766 0
0.06726821000000001 0.0469103 0
-0.06711099999999999 0.136721 0
-0.06236499999999999 0.141138 0
-0.058129 0.117123 0
-0.054246 0.116675 0
-0.050685999999999995 0.0981902 0
-0.047488 0.0960343 0
-0.044325 0.0917618 0
-0.041327 0.0897313 0
-0.038267999999999996 0.0936514 0
-0.03514099999999999 0.0938397 0
-0.031985 0.0952693 0
-0.02879799999999999 0.0966771 0
-0.025556999999999996 0.0991967 0
-0.022171499999999997 0.103719 0
-0.018639500000000003 0.107826 0
-0.014976500000000004 0.111737 0
-0.011185899999999999 0.115476 0
-0.007272500000000001 0.119057 0
-0.0032453999999999955 0.122279 0
0.0008729000000000098 0.124502 0
0.0050443000000000016 0.125424 0
0.009223900000000007 0.12528 0
0.013389400000000003 0.12466 0
0.017534300000000003 0.124176 0
0.021671700000000002 0.124179 0
0.025813000000000003 0.124334 0
0.029962500000000003 0.124718 0
0.0341296 0.125219 0
0.0382972 0.12448 0
0.042400200000000006 0.121418 0
0.04626040000000001 0.109381 0
0.049688300000000005 0.102337 0
0.05300780000000001 0.0973601 0
0.056200200000000006 0.0948134 0
0.0594016 0.0976688 0
0.0624628 0.0854605 0
0.0650841 0.0724 0
0.06705207 0.0459338 0
0.06816795 0.0230841 0
0.06858824000000001 0.00312505 0
0.06834653 -0.0160897 0
0.06755379 -0.0293913 0
0.06644954 -0.0356564 0
0.06523113 -0.036624 0
0.06405960000000001 -0.0342461 0
0.0629248 -0.0333196 0
0.061830800000000005 -0.0339655 0
0.0606205 -0.0379734 0
0.0593081 -0.0407516 0
0.05784 -0.0465155 0
0.0562363 -0.0493924 0
0.0544885 -0.0546501 0
0.0526224 -0.0570882 0
0.050660000000000004 -0.0598777 0
0.048665700000000006 -0.059647 0
0.046658200000000004 -0.06033 0
0.0446758 -0.0585647 0
0.042779300000000006 -0.0549122 0
0.0410774 -0.0464744 0
0.039760500000000004 -0.0322171 0
0.0389861 -0.0143999 0
0.038786 0.00128606 0
0.039042 0.0131645 0
0.0396596 0.0225366 0
0.0405461 0.0304725 0
0.041713200000000006 0.0390243 0
0.043141700000000005 0.0461245 0
0.044785000000000005 0.0518844 0
0.046582700000000005 0.0554682 0
0.048459300000000004 0.0566885 0
0.05033410000000001 0.0555134 0
0.0521504 0.0528335 0
0.0538167 0.0469287 0
0.055095200000000004 0.0301083 0
0.0558801 0.0190814 0
0.056422 0.0150621 0
0.056963400000000004 0.0184947 0
0.0578197 0.0326979 0
0.0592096 0.0491529 0
0.0607627 0.0432532 0
0.062087 0.0365226 0
0.06294240000000001 0.0152133 0
0.0631618 -0.000576164 0
0.0628276 -0.0192804 0
0.061889 -0.0350301 0
0.0605144 -0.0459844 0
0.0588537 -0.0527029 0
0.057032700000000006 -0.0557608 0
0.055179000000000006 -0.0549299 0
0.05339920000000001 -0.0521769 0
0.051702200000000004 -0.0494393 0
0.0500839 -0.0481484 0
0.0484655 -0.0483967 0
0.046864100000000006 -0.0476086 0
0.0452697 -0.0470607 0
0.043797100000000005 -0.0421036 0
0.042539400000000005 -0.0322364 0
0.041699900000000005 -0.0177345 0
0.0413817 -0.00196192 0
0.0415835 0.0131662 0
0.042247 0.0254831 0
0.043271300000000006 0.0348669 0
0.0445752 0.0429187 0
0.046134900000000006 0.0501519 0
0.047923600000000004 0.056752 0
0.0499097 0.0616984 0
0.052014500000000005 0.0642362 0
0.05417860000000001 0.0651517 0
0.056330200000000004 0.0637461 0
0.05840580000000001 0.0603301 0
0.060262800000000005 0.0501438 0
0.0617771 0.041687 0
0.06310460000000001 0.0412709 0
0.0645555 0.0462131 0
0.06625494 0.0558571 0
0.06832899 0.0673565 0
0.07056046 0.0655766 0
0.07264222000000001 0.058859 0
0.074350525 0.0447197 0
0.075657266 0.0344773 0
0.07660425 0.0224948 0
0.07716312 0.0121883 0
0.07743937000000001 0.0048907 0
0.07748319000000001 -0.00200707 0
0.07731253 -0.00737814 0
0.07703438 -0.00857409 0
0.07679017 -0.00568672 0
0.07667805 -0.0015997 0
0.07666018000000001 0.000266884 0
0.07669136 0.00116968 0
0.07671408 0.000123298 0
0.07668971000000001 -0.00151512 0
0.07660329 -0.00356269 0
0.07642943 -0.00663777 0
0.07614952500000001 -0.0099102 0
0.07577407 -0.012363 0
0.07532849700000001 -0.0142026 0
0.07483084100000001 -0.0154907 0
0.07430109 -0.0161629 0
0.07375862 -0.0162983 0
0.07321901 -0.0160549 0
0.07268905 -0.0157698 0
0.07216766000000001 -0.0154954 0
0.0716529 -0.0153543 0
0.0711423 -0.0152539 0
0.07063088000000001 -0.0153626 0
0.07011874 -0.0153135 0
0.06960914 -0.0151673 0
0.06911160000000001 -0.0146849 0
0.06862723 -0.0142604 0
0.06816925 -0.0133199 0
0.06773155 -0.012802 0
0.06732696 -0.0115964 0
0.06695277000000001 -0.010743 0
0.06662221 -0.00916739 0
0.06633644 -0.00790662 0
0.06610568 -0.00595301 0
0.06595783000000001 -0.00291558 0
0.06593394 0.00134815 0
0.06607227 0.00683309 0
0.06639256 0.0124157 0
0.0669015 0.0178257 0
0.06757512 0.0223562 0
0.06839062 0.0262273 0
0.06932025 0.0291615 0
0.07032836 0.0311653 0
0.07139985 0.032899 0
0.07251552 0.0339295 0
0.07366647 0.0351116 0
0.074853004 0.0355726 0
0.07598286700000001 0.0320226 0
0.07695052000000001 0.0261784 0
0.07771681 0.0200207 0
0.07819739 0.0141192 0
0.07877507 0.018966 0
0.0794709 0.0231136 0
0.08033461 0.0281495 0
0.08128774 0.0280303 0
0.08217814 0.0254904 0
0.08296916 0.0218378 0
0.08360217 0.016389 0
0.0840463 0.0106204 0
0.08430629 0.00538761 0
0.08441122000000001 0.00125644 0
0.08439579 -0.00174318 0
0.08431367000000001 -0.00274901 0
0.08423529 -0.00173741 0
0.0842102 0.000128583 0
0.08423931 0.00138638 0
0.08429929 0.00218075 0
0.08438376 0.00278719 0
0.08448287 0.00312658 0
0.08458498 0.00295227 0
0.08466214 0.00171473 0
0.08469453 0.000266985 0
0.0846641 -0.00196703 0
0.08456277000000001 -0.00398507 0
0.08439284 -0.00607277 0
0.08415872 -0.00779603 0
0.08388224 -0.00852169 0
0.08360486 -0.00792398 0
0.0833625 -0.00671915 0
0.08314815 -0.00627057 0
0.08293651 -0.00653596 0
0.0827088 -0.00707878 0
0.08246411000000001 -0.007613 0
0.08219758 -0.00842096 0
0.08190112000000001 -0.00932773 0
0.08156911 -0.0105703 0
0.08119386 -0.0118603 0
0.08077522000000001 -0.013173 0
0.08031335 -0.0144501 0
0.07980867 -0.0157312 0
0.07926291 -0.0169074 0
0.07868121 -0.0178917 0
0.07807153 -0.0186059 0
0.07744266 -0.0190876 0
0.07680052 -0.0194224 0
0.076148514 -0.0196866 0
0.075484827 -0.0200795 0
0.074804521 -0.0206677 0
0.07410047 -0.0214718 0
0.07337023000000001 -0.0222302 0
0.07261234 -0.0231002 0
0.0718273 -0.0238735 0
0.07101729 -0.0245709 0
0.07019087 -0.0249237 0
0.06935415 -0.0251425 0
0.06852293000000001 -0.024723 0
0.06770209 -0.024369 0
0.06690932000000001 -0.0232948 0
0.06614214 -0.0225466 0
0.06541981000000001 -0.0209745 0
0.064734 -0.0200011 0
0.0641029 -0.0179937 0
0.0635253 -0.016473 0
0.0630365 -0.0131093 0
0.0626833 -0.00803754 0
0.06253510000000001 -0.000806794 0
0.0626396 0.0074759 0
0.0630411 0.0145336 0
0.06377340000000001 0.0274406 0
0.06487090000000001 0.0377123 0
0.06626977 0.0454127 0
0.06789362 0.0514623 0
0.06969667 0.0562011 0
0.0716311 0.0595195 0
0.07366071 0.061782 0
0.075736231 0.0626721 0
0.07784725 0.0640685 0
0.08000733 0.0648309 0
0.08210321000000001 0.0609944 0
0.08403321 0.0553724 0
0.0858528 0.0542548 0
0.0876814 0.0558583 0
0.0895156 0.0539716 0
0.091276 0.0517898 0
0.09294140000000001 0.0479869 0
0.0944326 0.0416969 0
0.0957124 0.035405 0
0.09677830000000001 0.0287948 0
0.0976245 0.0224657 0
0.09828440000000001 0.0175131 0
0.0987947 0.0137037 0
0.0992146 0.011945 0
0.099625 0.0131702 0
0.1001157 0.016046 0
0.10068830000000001 0.0182441 0
0.101325 0.0194284 0
0.1019597 0.01862 0
0.1025566 0.0171291 0
0.0532884 0.104697 0
0.0573389 0.127909 0
0.0613901 0.11849 0
0.06542833 0.122315 0
0.06915714 0.102075 0
0.07235612 0.0898771 0
0.07494023600000001 0.0674381 0
0.0769672 0.0560462 0
0.07855595 0.0394671 0
0.07965138000000001 0.028062 0
0.08047224 0.0217352 0
0.08105058 0.0123272 0
0.08126052 0.00111474 0
0.08112906 -0.00826946 0
0.08069891 -0.0172217 0
0.07993485 -0.0278664 0
0.07885131000000001 -0.0362894 0
0.07752834 -0.0425281 0
0.076005321 -0.048182 0
0.074331622 -0.0515331 0
0.07260135000000001 -0.0518415 0
0.07089792 -0.0504808 0
0.06924611 -0.0484691 0
0.06765289000000001 -0.0471425 0
0.06609355 -0.0462327 0
0.0645652 -0.0453967 0
0.0630762 -0.0437809 0
0.06164360000000001 -0.0419477 0
0.0602945 -0.0392528 0
0.059064200000000004 -0.0338336 0
0.0580966 -0.0239026 0
0.0575128 -0.0108647 0
0.057389800000000005 0.00311572 0
0.05772480000000001 0.0163862 0
0.0585083 0.0296767 0
0.0596809 0.0397899 0
0.0611676 0.0487505 0
0.062931 0.0564924 0
0.06492790000000001 0.0626924 0
0.06710074 0.0671043 0
0.06938453 0.0693561 0
0.07170654 0.0697074 0
0.07401626 0.0686006 0
0.07626191 0.065736 0
0.07830669 0.05664 0
0.08004475 0.0486261 0
0.08163452 0.0481548 0
0.08335924 0.0546282 0
0.0852719 0.0604619 0
0.0873806 0.0653966 0
0.08940340000000001 0.0557138 0
0.0910867 0.0457412 0
0.09236180000000001 0.0310709 0
0.0931704 0.0188049 0
0.0936315 0.00955011 0
0.0938013 0.00137829 0
0.09374750000000001 -0.00369981 0
0.0936057 -0.00392981 0
0.0935328 -0.000357891 0
0.0935758 0.00243828 0
0.0936665 0.00259245 0
0.0937045 -0.000189782 0
0.0936507 -0.00288841 0
0.0935044 -0.0057821 0
0.0932463 -0.00950712 0
0.0928677 -0.0129971 0
0.09236820000000001 -0.0167509 0
0.0917377 -0.0206974 0
0.0910154 -0.0221579 0
0.09029290000000001 -0.0208311 0
0.0896411 -0.0184357 0
0.0890531 -0.0170794 0
0.0884917 -0.0168711 0
0.087914 -0.0176888 0
0.087311 -0.018518 0
0.0866716 -0.0197657 0
0.08599960000000001 -0.0203889 0
0.0853166 -0.02058 0
0.08463085000000001 -0.0205148 0
0.08394983 -0.0204166 0
0.08326929 -0.0203904 0
0.08258903000000001 -0.0204182 0
0.0819058 -0.0205578 0
0.08121642 -0.0207767 0
0.08051355 -0.0213268 0
0.07979636 -0.0216515 0
0.07905665 -0.0226087 0
0.07829606 -0.022918 0
0.07751885 -0.0236109 0
0.07672689 -0.0238125 0
0.075924378 -0.0242202 0
0.0751193363 -0.0240467 0
0.074311286 -0.0243036 0
0.07350835 -0.0238874 0
0.07271153 -0.0237916 0
0.07193374 -0.0228254 0
0.07118522000000001 -0.0220283 0
0.07047613 -0.0205128 0
0.06981067 -0.0193334 0
0.06919595 -0.0177336 0
0.06862263 -0.0165382 0
0.06810593000000001 -0.0146614 0
0.06763508 -0.0133187 0
0.06724428 -0.0105246 0
0.06696033 -0.00629148 0
0.06685071000000001 -0.000434919 0
0.0669531 0.00665803 0
0.06729316 0.013839 0
0.06787220000000001 0.0205196 0
0.06870628000000001 0.0305383 0
0.06983400000000001 0.037124 0
0.07121161000000001 0.0444503 0
0.07271873000000001 0.0459878 0
0.074340746 0.0509 0
0.076049661 0.0513916 0
0.07782085 0.0549559 0
0.0797117 0.0582018 0
0.08164664 0.0576204 0
0.08353461000000001 0.0543263 0
0.08518825000000001 0.0456409 0
0.0866032 0.0401316 0
0.08789140000000001 0.0377641 0
0.089139 0.0372984 0
0.0903897 0.0378637 0
0.0916709 0.0388742 0
0.0929464 0.0375552 0
0.0941613 0.0352479 0
0.0952678 0.0312193 0
0.0962301 0.0266989 0
0.0970362 0.0219806 0
0.0976995 0.0180115 0
0.0982327 0.0145363 0
0.0986863 0.0130102 0
0.0991182 0.0132295 0
0.099583 0.0148251 0
0.1001178 0.016884 0
0.1006985 0.0179419 0
0.1013113 0.0184718 0
0.10190070000000001 0.0168881 0
0.1024303 0.0149075 0
0.1028831 0.0123158 0
0.1032417 0.00936118 0
0.1035051 0.00663186 0
0.1036808 0.00405086 0
0.1037781 0.00209689 0
0.1038421 0.00211046 0
0.1039384 0.00386322 0
0.10410130000000001 0.00544715 0
0.1042851 0.00558695 0
0.1044717 0.00541294 0
0.1046358 0.00452481 0
0.10477310000000001 0.00371159 0
0.10487590000000001 0.00247568 0
0.10493330000000001 0.0010451 0
0.1049434 -0.000356789 0
0.1049061 -0.00178417 0
0.1048217 -0.0031535 0
0.1047006 -0.00395922 0
0.1045668 -0.00390409 0
0.10445 -0.00304965 0
0.1043618 -0.0024442 0
0.1042786 -0.0025407 0
0.1041885 -0.00291477 0
0.1040838 -0.00331383 0
0.1039683 -0.0036026 0
0.10384270000000001 -0.00390031 0
0.103708 -0.00415503 0
0.1035659 -0.0043449 0
0.1034182 -0.0044874 0
0.10326740000000001 -0.00453699 0
0.10311680000000001 -0.00448502 0
0.10296920000000001 -0.00436936 0
0.1028262 -0.00421707 0
0.1026885 -0.00405828 0
0.1025553 -0.00393744 0
0.1024256 -0.00384608 0
0.10229830000000001 -0.00379475 0
0.1021714 -0.0038169 0
0.1020424 -0.00391854 0
0.10190940000000001 -0.00404477 0
0.10177270000000001 -0.00413758 0
0.1016348 -0.00411811 0
0.1014994 -0.0039966 0
0.1013691 -0.00383185 0
0.1012439 -0.00370104 0
0.1011219 -0.00362623 0
0.1010018 -0.00358671 0
0.10088230000000001 -0.00358392 0
0.10076210000000001 -0.00362503 0
0.1006395 -0.00372297 0
0.1005128 -0.00386663 0
0.100381 -0.00402582 0
0.10024430000000001 -0.00416085 0
0.100104 -0.00423848 0
0.0999626 -0.0042342 0
0.09982250000000001 -0.00417555 0
0.09968450000000001 -0.00410983 0
0.0995483 -0.0040686 0
0.0994129 -0.00405804 0
0.09927720000000001 -0.00408493 0
0.0991395 -0.0041718 0
0.0989979 -0.00431712 0
0.09885060000000001 -0.00450973 0
0.0986964 -0.0047194 0
0.0985357 -0.00490611 0
0.0983696 -0.00504128 0
0.0982003 -0.00509986 0
0.0980303 -0.00509908 0
0.0978604 -0.00510062 0
0.09768980000000001 -0.00514037 0
0.0975172 -0.00521286 0
0.0973417 -0.00531857 0
0.0971617 -0.00546854 0
0.0969759 -0.00566811 0
0.0967826 -0.00591554 0
0.0965805 -0.00619147 0
0.0963691 -0.00646643 0
0.09614890000000001 -0.00672022 0
0.09592200000000001 -0.00687356 0
0.095691 -0.00697722 0
0.0954565 -0.00709842 0
0.095217 -0.00727726 0
0.0949702 -0.00751955 0
0.0947143 -0.0078154 0
0.094448 -0.00813776 0
0.0941713 -0.00843952 0
0.0938851 -0.00870286 0
0.0935909 -0.00892862 0
0.0932891 -0.0091609 0
0.0929794 -0.00939883 0
0.0926612 -0.00967334 0
0.0923336 -0.00995793 0
0.0919962 -0.010261 0
0.0916489 -0.0105469 0
0.09129280000000001 -0.0107914 0
0.09092890000000001 -0.0110153 0
0.0905584 -0.0111947 0
0.090182 -0.0113704 0
0.0897998 -0.0115541 0
0.08941070000000001 -0.0117805 0
0.0890135 -0.0120391 0
0.08860670000000001 -0.0123452 0
0.0881893 -0.0126687 0
0.0877609 -0.0130036 0
0.0873215 -0.0133297 0
0.0868715 -0.0136349 0
0.08641170000000001 -0.0139219 0
0.08594270000000001 -0.014193 0
0.0854646 -0.0144664 0
0.08497701 -0.0147588 0
0.08447969 -0.0150519 0
0.08397202000000001 -0.0153786 0
0.08345327 -0.0157137 0
0.08292324000000001 -0.0160526 0
0.08238224000000001 -0.0163712 0
0.08183134 -0.01665 0
0.08127237 -0.0168618 0
0.08070692 -0.0170436 0
0.08013580000000001 -0.0172101 0
0.07955799000000001 -0.0174325 0
0.07897280000000001 -0.0176493 0
0.07837403 -0.0182072 0
0.07776226 -0.0184477 0
0.07713177 -0.0192785 0
0.07648306 -0.0195484 0
0.075819476 -0.0201698 0
0.0751433421 -0.0203162 0
0.07445711 -0.0207418 0
0.07376646 -0.0207066 0
0.07307031 -0.0209408 0
0.07237906000000001 -0.0204949 0
-0.0139518 0.152395 0
-0.00859399999999999 0.160723 0
-0.0035784999999999983 0.142959 0
0.0010978999999999989 0.138647 0
0.005394300000000005 0.118897 0
0.009137900000000004 0.108541 0
0.0126608 0.101797 0
0.015842100000000005 0.090202 0
0.0187152 0.0829858 0
0.021281800000000003 0.0710545 0
0.0234754 0.0619187 0
0.025440900000000002 0.0564532 0
0.0271553 0.0472269 0
0.028626400000000003 0.0413461 0
0.029809600000000006 0.0305876 0
0.0307049 0.0230323 0
0.031237300000000003 0.00983851 0
0.031400500000000005 0.00118057 0
0.031319 -0.00619716 0
0.030955300000000005 -0.0148148 0
0.0303524 -0.0205642 0
0.0296029 -0.024037 0
0.028740500000000002 -0.0275738 0
0.027780400000000004 -0.0295511 0
0.026787500000000006 -0.0299829 0
0.025777 -0.0303789 0
0.024776700000000006 -0.0288722 0
0.0239076 -0.0222169 0
0.023355400000000005 -0.0107487 0
0.0232071 0.000986049 0
0.023415000000000005 0.0112611 0
0.023960300000000004 0.0203645 0
0.0247664 0.0275091 0
0.025803900000000005 0.0343084 0
0.027056700000000003 0.0404724 0
0.0285081 0.0462506 0
0.0301345 0.0507609 0
0.0318782 0.0534838 0
0.0336856 0.0546354 0
0.0354905 0.0535201 0
0.037224 0.0506466 0
0.038848200000000006 0.0465397 0
0.0402857 0.0394862 0
0.041283600000000004 0.0195007 0
0.0415627 -0.00051883 0
0.041292 -0.0141939 0
0.040627800000000006 -0.0232251 0
0.0398733 -0.0208397 0
0.0394335 -0.00701344 0
0.039422700000000005 0.00596644 0
0.0397467 0.0131642 0
0.0401649 0.0122495 0
0.0405898 0.0134342 0
0.0407217 -0.00425799 0
0.040409400000000005 -0.0131682 0
0.0397309 -0.0256207 0
0.038835100000000004 -0.0266497 0
0.0380129 -0.0227724 0
0.0373539 -0.0155398 0
0.037004600000000006 -0.00489652 0
0.037070700000000005 0.00818302 0
0.0375361 0.0193653 0
0.038398800000000004 0.0313504 0
0.0395905 0.0393978 0
0.041036800000000005 0.0468126 0
0.042702000000000004 0.0526419 0
0.0445541 0.0581133 0
0.046565 0.0620033 0
0.0486751 0.0642167 0
0.050827500000000005 0.0645902 0
0.05296000000000001 0.0631884 0
0.055021600000000004 0.0601905 0
0.0569257 0.0531836 0
0.058376700000000004 0.0339838 0
0.05922140000000001 0.0192246 0
0.05976 0.0148615 0
0.0603148 0.0193613 0
0.061193500000000005 0.0322792 0
0.0624713 0.0446982 0
0.0639936 0.0455602 0
0.06543825 0.0441448 0
0.06687613 0.040452 0
0.06808173000000001 0.0341145 0
0.06902497 0.0231176 0
0.0696552 0.015797 0
0.0701049 0.0114794 0
0.07040966 0.00719179 0
0.07059828 0.00464331 0
0.07073228000000001 0.00355524 0
0.07083448 0.00258131 0
0.07088568 0.00049565 0
0.07084592 -0.00298907 0
0.07066843 -0.00740716 0
0.07035844000000001 -0.0106833 0
0.0699843 -0.0111632 0
0.06966625 -0.00721358 0
0.06960717 0.00326197 0
0.06985906 0.0106469 0
0.07027422 0.0134072 0
0.07069376000000001 0.0116619 0
0.07104894 0.00966975 0
0.07127414 0.00432385 0
0.07134932000000001 0.0004425 0
0.07129772000000001 -0.00316735 0
0.07115197000000001 -0.00520371 0
0.07095611 -0.00659409 0
0.07070961 -0.00795549 0
0.07043597 -0.00829546 0
0.07016331 -0.00807726 0
0.06989791000000001 -0.00779588 0
0.06964913 -0.00710006 0
0.06942921 -0.00612878 0
0.06924413 -0.00500542 0
0.06910000000000001 -0.00368549 0
0.06900269 -0.00219122 0
0.06895495 -0.00068958 0
0.0689549 0.000674178 0
0.06899965 0.00196684 0
0.06908632 0.00321811 0
0.06921584 0.00458262 0
0.06940169 0.00654234 0
0.06965701 0.00875399 0
0.0699907 0.0111584 0
0.07040021 0.0132503 0
0.07087357 0.015 0
0.07139709 0.0162638 0
0.07195492 0.0170687 0
0.07253066 0.017388 0
0.07310471 0.0168705 0
0.07362136 0.0139969 0
0.07400318 0.00875992 0
0.0741768 0.00206686 0
0.07416262 -0.00222897 0
0.07405772000000001 -0.00332465 0
0.07400038 0.00060976 0
0.074200322 0.0107566 0
0.07453051200000001 0.00805585 0
0.074600174 -0.00403449 0
0.074253358 -0.0159784 0
0.07356708 -0.0241641 0
0.07267138000000001 -0.029434 0
0.07161098 -0.0337583 0
0.07043432000000001 -0.0364925 0
0.06918406 -0.038447 0
0.06783746 -0.0421249 0
0.06638143 -0.0448766 0
0.06481050000000001 -0.0488819 0
0.0631176 -0.0522859 0
0.0613136 -0.0553919 0
0.0594403 -0.0568515 0
0.057510000000000006 -0.0584301 0
0.055568400000000004 -0.05799 0
0.0536362 -0.0576235 0
0.051751200000000004 -0.0554441 0
0.04993790000000001 -0.0530975 0
0.0482515 -0.0479994 0
0.046801 -0.0385271 0
0.045753300000000004 -0.0238486 0
0.045246400000000006 -0.00724023 0
0.0452598 0.00735458 0
0.0457308 0.0198188 0
0.046569700000000006 0.0294094 0
0.047707200000000005 0.0384253 0
0.0491388 0.0468482 0
0.050826300000000005 0.0538546 0
0.0527202 0.0590654 0
0.054742700000000005 0.0619194 0
0.0568347 0.0630807 0
0.058918200000000004 0.061725 0
0.060928500000000003 0.0584539 0
0.06272370000000001 0.0483352 0
0.06411170000000001 0.0380172 0
0.06530423 0.0328165 0
0.06690992 0.0562825 0
0.06901898000000001 0.0696722 0
0.07148295 0.0767453 0
0.07400725 0.0738969 0
0.07633014 0.0654422 0
0.07834445000000001 0.055996 0
0.08001535 0.044983 0
0.08135576 0.0356316 0
0.08236503 0.0257306 0
0.08309224 0.0186548 0
0.08358559 0.0114459 0
0.08386903 0.00637062 0
0.08404585 0.00500525 0
0.08426589000000001 0.0089652 0
0.08470104 0.0164264 0
0.0853294 0.0209151 0
0.0860722 0.0227944 0
0.0867297 0.0169183 0
0.0872103 0.0122044 0
0.0874785 0.00390786 0
0.08747390000000001 -0.00341744 0
0.0872633 -0.00873002 0
0.08690300000000001 -0.0123778 0
0.08646770000000001 -0.0131265 0
0.0860586 -0.0111461 0
0.0857304 -0.00932272 0
0.0854047 -0.0102412 0
0.08504271000000001 -0.011643 0
0.08461518 -0.0138857 0
0.08411578 -0.0159429 0
0.08354748000000001 -0.0180205 0
0.08291176 -0.0199566 0
0.08221617 -0.0216152 0
0.08146911 -0.0230513 0
0.08068029 -0.0241329 0
0.07986196000000001 -0.0248564 0
0.07902452 -0.0253115 0
0.07817593 -0.0255259 0
0.07732331 -0.0255866 0
0.07645919 -0.026159 0
0.075585424 -0.026203 0
0.074691334 -0.0272752 0
0.07377607 -0.0276054 0
0.07283192000000001 -0.0288009 0
0.07186774 -0.0290135 0
0.07088364 -0.0297979 0
0.06989566 -0.0293486 0
0.06892307 -0.0289428 0
0.06797661 -0.0277842 0
0.06706981000000001 -0.026537 0
0.06621472 -0.0248758 0
0.06540514 -0.0235461 0
0.0646565 -0.0216533 0
0.063958 -0.0199597 0
0.06335840000000001 -0.0163945 0
0.062903 -0.0108333 0
0.06267400000000001 -0.00279653 0
0.0627206 0.00608444 0
0.0631025 0.0162665 0
0.0638652 0.0288317 0
0.0650405 0.0409521 0
0.0665695 0.0496601 0
0.06834171 0.0561875 0
0.0703145 0.0615916 0
0.07243322 0.0651346 0
0.074656771 0.0677457 0
0.07692827 0.0683982 0
0.07921962 0.0690996 0
0.0815424 0.0701549 0
0.08384424 0.0674045 0
0.0860231 0.0637735 0
0.088136 0.0626246 0
0.09021080000000001 0.0625822 0
0.0922777 0.061335 0
0.0942977 0.05994 0
0.0962298 0.0557087 0
0.0979802 0.0494901 0
0.0995138 0.0427671 0
0.1008106 0.0354661 0
0.1018826 0.0292357 0
0.1027484 0.0232546 0
0.1034436 0.0190598 0
0.1040411 0.017371 0
0.1046382 0.0188482 0
0.10531940000000001 0.0219114 0
0.10610270000000001 0.0248532 0
0.1069616 0.026362 0
0.1078073 0.0242395 0
0.1085672 0.0214067 0
0.1092208 0.0178593 0
0.1097457 0.0138441 0
0.110143 0.0103151 0
0.11043710000000001 0.00756928 0
0.1106566 0.00601516 0
0.1108625 0.00666512 0
0.11111960000000001 0.00876233 0
0.1114421 0.0103258 0
0.11179710000000001 0.0109627 0
0.007354200000000005 -0.145855 0
0.002906000000000006 -0.126964 0
-0.0010746999999999979 -0.110271 0
-0.004362699999999997 -0.0892888 0
-0.006963399999999995 -0.0688221 0
-0.0090789 -0.0573954 0
-0.0108066 -0.0478174 0
-0.012317999999999996 -0.0438872 0
-0.013782199999999994 -0.0434364 0
-0.015194100000000002 -0.0410568 0
-0.016487500000000002 -0.0370047 0
-0.017648700000000003 -0.0325292 0
-0.018622399999999997 -0.0257307 0
-0.019327200000000003 -0.0168784 0
-0.019727099999999997 -0.00772074 0
-0.019824999999999995 0.00138222 0
-0.0196181 0.0105447 0
-0.0191278 0.018208 0
-0.018425700000000003 0.0234774 0
-0.0175767 0.0270309 0
-0.0166375 0.0290486 0
-0.01564109999999999 0.0306691 0
-0.014583399999999996 0.0328166 0
-0.013444899999999996 0.0353558 0
-0.012224799999999994 0.0377083 0
-0.010929399999999992 0.039917 0
-0.009563299999999997 0.041948 0
-0.008128700000000003 0.0442151 0
-0.0066133999999999915 0.0461619 0
-0.005089200000000002 0.0449827 0
-0.003640499999999991 0.0415504 0
-0.002358100000000002 0.0351168 0
-0.0015142999999999962 0.0145899 0
-0.0014385999999999982 -0.00802565 0
-0.0019701000000000024 -0.0209239 0
-0.0026752000000000026 -0.0210518 0
-0.0033293999999999963 -0.0176271 0
-0.003702899999999995 -0.00695939 0
-0.0038566000000000017 -0.00249067 0
-0.003996899999999998 -0.0050748 0
-0.0041887999999999925 -0.00496751 0
-0.004337499999999994 -0.00504924 0
-0.004488800000000001 -0.00132138 0
-0.004291799999999998 0.0123056 0
-0.0036981999999999987 0.0235221 0
-0.002757799999999991 0.0325487 0
-0.0015473000000000015 0.039407 0
-0.00010040000000000049 0.0471525 0
0.0016189000000000064 0.0557718 0
0.0036226000000000036 0.0644571 0
0.005944199999999997 0.0742924 0
0.0085784 0.0830546 0
0.01148020000000001 0.0903679 0
0.0145932 0.0957999 0
0.017855100000000006 0.0993602 0
0.021203900000000005 0.10134 0
0.0246098 0.102935 0
0.028063200000000003 0.104183 0
0.031552300000000005 0.105136 0
0.0350699 0.105585 0
0.0385833 0.105317 0
0.0420733 0.102685 0
0.0454403 0.0983086 0
0.0483841 0.0773961 0
0.050546900000000006 0.0550009 0
0.0521457 0.0431766 0
0.0535165 0.0407468 0
0.054986900000000005 0.0483151 0
0.056859900000000005 0.0616025 0
0.058650900000000006 0.0462524 0
0.0599586 0.0320674 0
0.060288900000000006 -0.0102457 0
0.05942170000000001 -0.0387899 0
0.0575958 -0.0708347 0
0.05462500000000001 -0.103672 0
0.0508724 -0.114232 0
0.0470855 -0.113421 0
0.043344400000000005 -0.110313 0
0.0397792 -0.10461 0
0.0363957 -0.097739 0
0.033373200000000006 -0.0831267 0
0.030855400000000005 -0.0687636 0
0.028705300000000003 -0.0611527 0
0.026777100000000005 -0.0548861 0
0.024948500000000005 -0.0541299 0
0.023165000000000005 -0.0524817 0
0.0214837 -0.0472735 0
0.020106200000000005 -0.03516 0
0.0192176 -0.0177207 0
0.018966700000000003 0.00152915 0
0.019237900000000002 0.0144465 0
0.019946600000000002 0.0266632 0
0.0210006 0.0359191 0
0.0223596 0.0451217 0
0.024007300000000002 0.0531667 0
0.0259273 0.0617457 0
0.028123300000000004 0.0690862 0
0.0305058 0.0733737 0
0.033008600000000006 0.0762165 0
0.0355513 0.0761152 0
0.0380758 0.0755228 0
0.040574500000000006 0.0745857 0
0.043006600000000006 0.0708507 0
0.045238600000000004 0.0617708 0
0.046877100000000005 0.0374566 0
0.04782260000000001 0.0213226 0
0.0484571 0.0179166 0
0.049100200000000004 0.0215929 0
0.0499964 0.0314126 0
0.051229800000000006 0.0429609 0
0.0526302 0.0399719 0
0.053866500000000005 0.0342482 0
0.0547971 0.0217402 0
0.0552361 0.00571384 0
0.055160200000000006 -0.0091856 0
0.054652000000000006 -0.0199724 0
0.053860700000000004 -0.0266377 0
0.0528903 -0.0309795 0
0.051814200000000005 -0.0331409 0
0.0506949 -0.033959 0
0.049542300000000004 -0.0349758 0
0.0483831 -0.0342449 0
0.0472901 -0.0311227 0
0.046346200000000004 -0.025255 0
0.04565090000000001 -0.0163912 0
0.0452977 -0.00493478 0
0.0453457 0.00718802 0
0.045784700000000005 0.0183262 0
0.0465787 0.0285887 0
0.047677800000000006 0.0366357 0
0.0490192 0.0435097 0
0.0505861 0.0498105 0
0.0523068 0.0530048 0
0.054120800000000004 0.0554562 0
0.0559771 0.0555698 0
0.057804400000000006 0.0538529 0
0.0595463 0.0503241 0
0.061029200000000006 0.0378374 0
0.0619797 0.0207722 0
0.06251860000000001 0.0151919 0
0.06325410000000001 0.0279857 0
0.0644262 0.0416949 0
0.06624761 0.0630833 0
0.06846238 0.0692855 0
0.07084322 0.0722628 0
0.07300718 0.0584659 0
0.074833885 0.052393 0
0.07639528000000001 0.0410672 0
0.07761587 0.0337935 0
0.07868861 0.0303802 0
0.07956802 0.0227971 0
0.08022869 0.0176118 0
0.08069816 0.010159 0
0.08091645 0.00388565 0
0.08100273000000001 0.00226368 0
0.08112347 0.00543154 0
0.08137667 0.00883801 0
0.08168189000000001 0.00946011 0
0.08199407 0.00881616 0
0.08221486 0.00469579 0
0.08230977 0.00119927 0
0.08226432 -0.00374483 0
0.08205258 -0.00856102 0
0.08169753 -0.0124127 0
0.08122508 -0.0156278 0
0.08066375 -0.017699 0
0.08006455 -0.0178823 0
0.07949217 -0.016365 0
0.07897957 -0.0145007 0
0.07850542 -0.0142957 0
0.07802045 -0.0147601 0
0.07752056 -0.0152464 0
0.07700257 -0.0157761 0
0.07646343 -0.0164996 0
0.075901644 -0.0171365 0
0.075311023 -0.0181791 0
0.07469458300000001 -0.0187275 0
0.07404953 -0.019815 0
0.07338063 -0.0202957 0
0.0726847 -0.0212602 0
0.07197248 -0.0214422 0
0.07124552 -0.0220151 0
0.07051529000000001 -0.0217084 0
0.06979412 -0.0214739 0
0.06909347 -0.020531 0
0.06841894 -0.0198087 0
0.06778023 -0.0186075 0
0.06717088 -0.017789 0
0.06660745 -0.0162399 0
0.06608238 -0.0151162 0
0.06561335 -0.0131513 0
0.06522579 -0.0100046 0
0.0649787 -0.004895 0
0.0649293 0.00199508 0
0.0651155 0.0095075 0
0.06556796000000001 0.0171205 0
0.06626207 0.0241801 0
0.06717977 0.0302925 0
0.06827117 0.0344487 0
0.06948205 0.0400864 0
0.07090401 0.045059 0
0.07252444000000001 0.05136 0
0.07431426000000001 0.0555138 0
0.07622035 0.0586232 0
0.07822523 0.0614054 0
0.08029311 0.0622087 0
0.08232819000000001 0.0598071 0
0.0842435 0.0543026 0
0.0859367 0.0481006 0
0.08747740000000001 0.044965 0
0.0889373 0.0428784 0
0.0903428 0.0416293 0
0.0917177 0.0409552 0
0.0930685 0.0400609 0
0.0943591 0.0374352 0
0.0955554 0.0343849 0
0.09663540000000001 0.0305187 0
0.0975807 0.0264523 0
0.0983957 0.0225945 0
0.0990826 0.0190123 0
0.0996753 0.0169381 0
0.1002281 0.0164702 0
0.100787 0.0172438 0
0.1013945 0.0191129 0
0.1020595 0.0207515 0
0.1027755 0.0218371 0
0.1034988 0.0214838 0
0.1041985 0.0204259 0
0.104847 0.0184954 0
0.1054232 0.0161601 0
0.1059215 0.0138993 0
0.1063516 0.0120595 0
0.10672780000000001 0.0107197 0
0.1070751 0.0103362 0
0.1074325 0.0112347 0
0.1078298 0.0126543 0
0.1082835 0.0143739 0
0.1087796 0.0152818 0
0.10929610000000001 0.0156189 0
0.1098112 0.0151256 0
0.1102926 0.0137613 0
0.1107223 0.0120586 0
0.1110892 0.0100373 0
0.1113866 0.00794239 0
0.1116207 0.00629401 0
0.1118161 0.00570948 0
0.11201900000000001 0.00667281 0
0.1122715 0.00832508 0
0.1125661 0.00930849 0
0.11289060000000001 0.0100165 0
0.11322750000000001 0.0102007 0
0.11357030000000001 0.0102987 0
0.11390620000000001 0.00982665 0
0.1142212 0.00908376 0
0.1145088 0.00819437 0
0.11476320000000001 0.00712012 0
0.11498050000000001 0.00601548 0
0.11516770000000001 0.00535466 0
0.11534849999999999 0.00562513 0
0.1155516 0.00663459 0
0.1157935 0.00772636 0
0.11606150000000001 0.00835701 0
0.1163532 0.0090515 0
0.1166613 0.00942034 0
0.11698140000000001 0.00975542 0
0.1173103 0.00994457 0
0.1176417 0.00992454 0
0.1179708 0.0098126 0
0.1182937 0.00956788 0
0.1186081 0.00933247 0
0.11891850000000001 0.00935598 0
0.030749700000000005 -0.0551655 0
0.029492500000000005 -0.0285131 0
0.028634900000000005 -0.0209715 0
0.028256500000000004 -0.0018543 0
0.028362700000000005 0.008533 0
0.028973900000000004 0.0277637 0
0.030133700000000006 0.0415405 0
0.0317512 0.05356 0
0.0336715 0.060493 0
0.0357794 0.0657646 0
0.0380688 0.0713334 0
0.040545300000000006 0.0770408 0
0.043208800000000006 0.0819803 0
0.045974600000000004 0.0835974 0
0.0487827 0.0846052 0
0.051595300000000004 0.0839024 0
0.0543558 0.0813718 0
0.056897100000000006 0.0702403 0
0.058903500000000004 0.0516696 0
0.060410500000000006 0.0407008 0
0.061706500000000004 0.0386031 0
0.0631164 0.046092 0
0.064822 0.0563448 0
0.06663085 0.0512118 0
0.06820482 0.0433308 0
0.06931196 0.0234857 0
0.06979355000000001 0.00682724 0
0.06970029 -0.0121129 0
0.06899503 -0.0283952 0
0.06784817 -0.039086 0
0.06641154 -0.0463017 0
0.0647824 -0.0504305 0
0.0630996 -0.0498747 0
0.0614987 -0.0462664 0
0.060020000000000004 -0.0425272 0
0.0586434 -0.0409893 0
0.057252300000000006 -0.0423031 0
0.0558327 -0.0426088 0
0.05438 -0.0440943 0
0.0528951 -0.0447123 0
0.0513941 -0.0447566 0
0.049933000000000005 -0.0432615 0
0.0485443 -0.038761 0
0.0474242 -0.0282194 0
0.046703900000000007 -0.0145396 0
0.046486 0.000875443 0
0.046753600000000006 0.0142266 0
0.0474199 0.0246629 0
0.0484155 0.0347041 0
0.049747 0.0444566 0
0.0513671 0.0520602 0
0.053219300000000004 0.0585413 0
0.0552556 0.0630502 0
0.0574108 0.0657829 0
0.059617800000000006 0.0663016 0
0.061813900000000005 0.0651417 0
0.06393510000000001 0.0618559 0
0.06582196 0.0504539 0
0.06721784 0.0351633 0
0.06810103 0.0205827 0
0.06865672 0.0149845 0
0.06922199 0.0200332 0
0.07012811000000001 0.032197 0
0.07135701 0.0422639 0
0.07289593 0.0490572 0
0.074301395 0.0354611 0
0.0752948305 0.0244931 0
0.075640469 -0.00158983 0
0.0752712448 -0.0188328 0
0.074209352 -0.0447038 0
0.07230432 -0.066736 0
0.06982224000000001 -0.0800275 0
0.0670663 -0.0833822 0
0.064378 -0.077566 0
0.0619299 -0.0692552 0
0.0598233 -0.060322 0
0.0578422 -0.0575449 0
0.05600140000000001 -0.0557487 0
0.054057400000000005 -0.0599024 0
0.051985100000000006 -0.0640191 0
0.049724000000000004 -0.0710245 0
0.047193900000000004 -0.0802325 0
0.0443612 -0.0887843 0
0.041265800000000005 -0.0960083 0
0.0379815 -0.100003 0
0.034644900000000006 -0.0992435 0
0.0314342 -0.0931525 0
0.028482800000000003 -0.0840273 0
0.025864200000000004 -0.0730758 0
0.0236528 -0.0590925 0
0.022028200000000005 -0.0394449 0
0.021079300000000002 -0.0178805 0
0.020810000000000002 0.000462592 0
0.021088100000000005 0.0157531 0
0.0218642 0.0298059 0
0.023075000000000005 0.0419086 0
0.0246612 0.0525287 0
0.0265863 0.0624798 0
0.028849 0.0727728 0
0.0314368 0.0814743 0
0.034253500000000006 0.0870021 0
0.037235300000000006 0.0913708 0
0.040321 0.0934228 0
0.0434587 0.0948623 0
0.0466437 0.0962091 0
0.0498598 0.095952 0
0.0530173 0.0934526 0
0.0559653 0.0822733 0
0.058378700000000006 0.0642595 0
0.0602523 0.0486308 0
0.0617211 0.0417498 0
0.0631406 0.0447531 0
0.0648063 0.0536697 0
0.06667838000000001 0.0589042 0
0.06870168 0.0615736 0
0.07035802000000001 0.0389162 0
0.07136312 0.0223583 0
0.07161221000000001 -0.00527688 0
0.07109744 -0.0233837 0
0.06999040000000001 -0.0430858 0
0.06822042 -0.0613257 0
0.06602139 -0.0696603 0
0.0636572 -0.0708749 0
0.0613811 -0.0655868 0
0.05931790000000001 -0.0583241 0
0.057520600000000005 -0.0515182 0
0.0558333 -0.0490003 0
0.054335800000000004 -0.0419443 0
0.05294360000000001 -0.0411047 0
0.05158990000000001 -0.0404705 0
0.050101900000000005 -0.0480776 0
0.048416 -0.0527246 0
0.0465976 -0.0552667 0
0.0447866 -0.0530467 0
0.0430851 -0.0486349 0
0.041612 -0.0396509 0
0.0405106 -0.0258074 0
0.039935700000000005 -0.00921067 0
0.039866700000000005 0.00458757 0
0.040235900000000005 0.0160628 0
0.0409324 0.0250988 0
0.041925800000000006 0.0339951 0
0.043199 0.0418256 0
0.04472040000000001 0.0490456 0
0.0464624 0.054717 0
0.0483416 0.0576008 0
0.0502875 0.0587097 0
0.0522262 0.0574725 0
0.054099400000000006 0.054456 0
0.055817900000000004 0.0483927 0
0.05711530000000001 0.0290629 0
0.0577525 0.0109853 0
0.0579673 0.0041096 0
0.058123100000000004 0.00663503 0
0.0585818 0.0241073 0
0.0598139 0.0471538 0
0.0614315 0.0490901 0
0.0630784 0.049497 0
0.0645018 0.0355994 0
0.06548357 0.0247684 0
0.06612286 0.0134673 0
0.06638432 0.00349399 0
0.06639848000000001 -0.00184484 0
0.06624246 -0.00751449 0
0.06591883 -0.0110984 0
0.06552922 -0.0119967 0
0.0651196 -0.0127424 0
0.0646766 -0.0136506 0
0.0642142 -0.0140317 0
0.0637422 -0.0142595 0
0.0632631 -0.0144649 0
0.0627789 -0.0145318 0
0.062298900000000004 -0.0142238 0
0.0618359 -0.0135523 0
0.061401000000000004 -0.0125069 0
0.0610097 -0.0109854 0
0.060674900000000004 -0.00920733 0
0.0604002 -0.00734106 0
0.0601886 -0.00538233 0
0.0600388 -0.00357054 0
0.0599471 -0.00206886 0
0.059916000000000004 0.000149261 0
0.059972700000000004 0.00349912 0
0.0601657 0.00801698 0
0.06051430000000001 0.0129837 0
0.0610338 0.0179252 0
0.0617076 0.0222115 0
0.06251040000000001 0.02569 0
0.06341870000000001 0.0283896 0
0.064398 0.0302481 0
0.06543737000000001 0.0318879 0
0.06651259000000001 0.0324726 0
0.06760296 0.0328823 0
0.06868477 0.0315004 0
0.06963009 0.0250613 0
0.0702966 0.015394 0
0.07064717000000001 0.00648451 0
0.07104491 0.0219826 0
0.07204835 0.0379855 0
0.07356518000000001 0.0504859 0
0.07526631410000001 0.0516776 0
0.07703310000000001 0.0539937 0
0.07871735 0.0471846 0
0.08022525 0.0440121 0
0.08163911 0.0401891 0
0.08289634 0.0359615 0
0.08404375 0.032098 0
0.08497309 0.0243033 0
0.0856746 0.0186292 0
0.08624040000000001 0.0156446 0
0.0867406 0.0149348 0
0.087267 0.0169242 0
0.08788080000000001 0.0188923 0
0.0884894 0.0177592 0
0.0890647 0.0167119 0
0.0895533 0.0125713 0
0.089894 0.00809117 0
0.0900774 0.00310999 0
0.0900855 -0.00228522 0
0.0899255 -0.00704645 0
0.0896025 -0.0118584 0
0.0891701 -0.013474 0
0.0887386 -0.0118956 0
0.0883994 -0.00884885 0
0.08813800000000001 -0.00701136 0
0.0879114 -0.00722065 0
0.0876393 -0.00892495 0
0.08731370000000001 -0.0106938 0
0.08691940000000001 -0.0128155 0
0.08645710000000001 -0.0147769 0
0.0859303 -0.0166862 0
0.0853513 -0.0178544 0
0.08474466 -0.0184779 0
0.08412236000000001 -0.0187897 0
0.08349147 -0.0190755 0
0.08285014 -0.0193961 0
0.08219499000000001 -0.0198732 0
0.08152056 -0.0205319 0
0.08082452 -0.02117 0
0.08010478 -0.0219385 0
0.07936011 -0.022655 0
0.07859094 -0.0233933 0
0.07780021000000001 -0.0239541 0
0.07698896000000001 -0.0246075 0
0.076162332 -0.0248989 0
0.07532248300000001 -0.0253762 0
0.07447735 -0.0252663 0
0.07362699 -0.025638 0
0.07277522 -0.0254716 0
0.07191719 -0.0258518 0
0.07106225000000001 -0.0254436 0
0.07021351 -0.0253157 0
0.06938649000000001 -0.0243445 0
0.06858321 -0.0237064 0
0.06782159 -0.0219705 0
0.06710869 -0.0207488 0
0.06645193 -0.0187407 0
0.06585067 -0.0172526 0
0.06531037 -0.0153646 0
0.0648433 -0.0124039 0
0.0645124 -0.00741247 0
0.0643812 -0.000583931 0
0.064489 0.0073924 0
0.064877 0.0156004 0
0.06553074 0.0244664 0
0.06651924000000001 0.0338465 0
0.06780889 0.0428142 0
0.06932715 0.0476147 0
0.0710028 0.0524856 0
0.0727969 0.0546011 0
0.074652596 0.0567658 0
0.0350716 -0.169134 0
0.029994100000000003 -0.13829 0
0.025909300000000003 -0.107188 0
0.022888500000000006 -0.0770916 0
0.020794700000000006 -0.0509239 0
0.0194323 -0.0311121 0
0.018641000000000005 -0.0175486 0
0.018242500000000002 -0.00693731 0
0.018209800000000005 0.0042004 0
0.018553900000000005 0.0162566 0
0.019340300000000005 0.0305866 0
0.0206524 0.0477607 0
0.022579300000000004 0.0672408 0
0.025100200000000003 0.0825892 0
0.0280677 0.094311 0
0.031372300000000006 0.102931 0
0.034907600000000004 0.108501 0
0.0385983 0.112666 0
0.042416300000000004 0.116122 0
0.046339000000000005 0.119083 0
0.050355300000000006 0.121851 0
0.054473400000000005 0.125133 0
0.0586859 0.126748 0
0.0628702 0.124045 0
0.06686262 0.115347 0
0.07054137 0.102185 0
0.07364356 0.0848879 0
0.076337 0.0790756 0
0.07902288 0.08343 0
0.08204047 0.0976691 0
0.08509006000000001 0.0851447 0
0.087808 0.077696 0
0.0898288 0.0448679 0
0.0909601 0.0254706 0
0.0914706 0.00462809 0
0.0912448 -0.0159444 0
0.0904462 -0.0309852 0
0.0891571 -0.0461244 0
0.08781040000000001 -0.0431445 0
0.0862483 -0.0498577 0
0.08450884 -0.0538844 0
0.08267289 -0.0561963 0
0.08074086 -0.0598067 0
0.07867766 -0.0634275 0
0.07652253 -0.065486 0
0.074313551 -0.0667637 0
0.07205379 -0.0684773 0
0.06974198000000001 -0.0698512 0
0.06738709000000001 -0.0710374 0
0.0650111 -0.0711951 0
0.0626449 -0.0704993 0
0.0603196 -0.0688548 0
0.0580527 -0.0670283 0
0.055849300000000004 -0.0651059 0
0.053712 -0.0628253 0
0.0517053 -0.057459 0
0.04994270000000001 -0.0475052 0
0.0486212 -0.0322152 0
0.0478446 -0.0143625 0
0.04766290000000001 0.00300723 0
0.048004700000000004 0.0162872 0
0.04877190000000001 0.028999 0
0.0499418 0.0402558 0
0.051452200000000003 0.0496699 0
0.0532557 0.0579842 0
0.055311400000000004 0.0646151 0
0.0575432 0.0687188 0
0.059881500000000004 0.0710805 0
0.0622542 0.0710492 0
0.0646047 0.0694872 0
0.06681469000000001 0.0637905 0
0.06862875 0.045517 0
0.06983804 0.028612 0
0.07064833000000001 0.021669 0
0.07144912 0.0272291 0
0.07257672 0.039961 0
0.07418341 0.0560121 0
0.07598589 0.0509234 0
0.07755609000000001 0.0434322 0
0.07868174 0.0243865 0
0.0792059 0.00859538 0
0.0792087 -0.0084875 0
0.07864183 -0.0237854 0
0.07766095 -0.0338632 0
0.07640685 -0.0405299 0
0.07499182900000001 -0.0434547 0
0.07355839 -0.0419829 0
0.07222831 -0.0379909 0
0.07102633 -0.0342376 0
0.06992128 -0.03302 0
0.06878642 -0.034799 0
0.06760454 -0.0359143 0
0.06636634 -0.038011 0
0.06507310000000001 -0.0393601 0
0.06373190000000001 -0.04065 0
0.0623818 -0.0404848 0
0.061015400000000004 -0.0409843 0
0.0596814 -0.0391156 0
0.058387400000000006 -0.0381067 0
0.057200100000000004 -0.0333211 0
0.0562042 -0.0257439 0
0.0555287 -0.0142911 0
0.055269700000000005 -0.00126748 0
0.055466800000000004 0.0122935 0
0.0561039 0.0252145 0
0.0571479 0.0361821 0
0.058511600000000004 0.0448743 0
0.0601498 0.053058 0
0.0620492 0.0601946 0
0.0641478 0.0652131 0
0.06639219 0.0686467 0
0.06868679 0.0688126 0
0.070966 0.0683025 0
0.07318784 0.0658143 0
0.07522893900000001 0.0556937 0
0.0768837 0.0453905 0
0.07832902 0.0427218 0
0.07985165 0.0489965 0
0.08162689000000001 0.0576158 0
0.08361572 0.0608321 0
0.085645 0.0603094 0
0.08740150000000001 0.0445566 0
0.0886099 0.0290155 0
0.08924610000000001 0.00982505 0
0.089277 -0.00619872 0
0.08888950000000001 -0.0151944 0
0.0883224 -0.0177305 0
0.08776640000000001 -0.0149543 0
0.0873607 -0.0101249 0
0.0870496 -0.00900615 0
0.08674520000000001 -0.00922717 0
0.0864105 -0.0108441 0
0.08600930000000001 -0.0130756 0
0.0855217 -0.0159831 0
0.08492299 -0.0196775 0
0.0841964 -0.0236052 0
0.08335521 -0.0265496 0
0.08243281000000001 -0.028542 0
0.08146183 -0.0295123 0
0.08047145 -0.0297563 0
0.07948806 -0.0291457 0
0.07853768 -0.0278842 0
0.07763175 -0.0265686 0
0.07676315 -0.0255846 0
0.075925688 -0.0246876 0
0.0751142445 -0.0239968 0
0.074326922 -0.0232459 0
0.07356499 -0.0224444 0
0.07283332000000001 -0.0214515 0
0.07213645 -0.0203353 0
0.07148075000000001 -0.0190273 0
0.07086921 -0.0176553 0
0.0703049 -0.0162265 0
0.06979215 -0.0145823 0
0.06933421000000001 -0.0129275 0
0.06893285 -0.0111929 0
0.06859795 -0.00883122 0
0.06836415 -0.00523063 0
0.06827164000000001 -0.000461961 0
0.06835472000000001 0.00530611 0
0.06863321 0.0113605 0
0.06911475 0.0172916 0
0.06977895 0.0223155 0
0.07060048000000001 0.0265917 0
0.07154881 0.0299094 0
0.07259051 0.0323461 0
0.07370215000000001 0.0341574 0
0.074866684 0.0355756 0
0.076076498 0.0369764 0
0.07733983 0.0388032 0
0.07862829 0.0379375 0
0.07983392 0.0340489 0
0.08087513 0.0290183 0
0.08179847 0.0269508 0
0.08259489 0.0205241 0
0.08319577 0.0162997 0
0.08370735 0.0148365 0
0.08420614 0.0153676 0
0.08474391 0.0166364 0
0.0852942 0.0160605 0
0.0857859 0.0135084 0
0.0861741 0.00991837 0
0.0864328 0.00578137 0
0.0865381 0.000827503 0
0.0864751 -0.00426066 0
0.0862564 -0.00852274 0
0.08591 -0.0118767 0
0.0854799 -0.0134837 0
0.08503892 -0.0126045 0
0.08466179 -0.0100417 0
0.08436476 -0.0081403 0
0.08410188 -0.00780236 0
0.0838387 -0.0080471 0
0.08356071000000001 -0.0086437 0
0.08325967000000001 -0.00939555 0
0.08293071 -0.010311 0
0.08256855 -0.011368 0
0.08216885 -0.0125534 0
0.0817286 -0.013788 0
0.08124717000000001 -0.0150166 0
0.08072556 -0.0161793 0
0.08016953 -0.0170778 0
0.07958877 -0.0176892 0
0.07899241 -0.0180472 0
0.07838738 -0.018236 0
0.07777730000000001 -0.0183591 0
0.07716357 -0.0185438 0
0.07653561 -0.0190221 0
0.075897492 -0.0193007 0
0.07523193360000001 -0.0204784 0
0.074539959 -0.0209431 0
0.07382019000000001 -0.0220836 0
0.07307655 -0.0224232 0
0.07231366 -0.0232109 0
0.07153763 -0.0232745 0
0.0707541 -0.0235949 0
0.06997481 -0.0231341 0
0.0692053 -0.0228789 0
0.06846213000000001 -0.0217681 0
0.06774516 -0.0210841 0
0.06707137 -0.0194469 0
0.06643648 -0.0184894 0
0.06585384 -0.0166086 0
0.06532016 -0.0152859 0
0.0648614 -0.0124425 0
0.0645214 -0.00768368 0
0.064379 -0.00100859 0
0.0644699 0.00683492 0
0.0648399 0.0149677 0
0.06550293 0.0243516 0
0.06646787 0.0327168 0
0.06768986 0.0394092 0
0.06907031 0.043618 0
0.07062737000000001 0.0494751 0
0.07234049000000001 0.0524836 0
0.0741226 0.0545827 0
0.076000592 0.0577104 0
0.07794649000000001 0.0587663 0
0.07989635 0.0580097 0
0.08177166 0.053725 0
0.08345206000000001 0.0478158 0
0.08498775 0.0448683 0
0.086462 0.043947 0
0.0879241 0.0438043 0
0.08938600000000001 0.043967 0
0.0908456 0.0435112 0
0.092247 0.0405993 0
0.093542 0.0371221 0
0.09469520000000001 0.0322567 0
0.0956922 0.0278755 0
0.0965508 0.0237963 0
0.0972758 0.0201688 0
0.09791040000000001 0.0183798 0
0.0985183 0.0183087 0
0.0991423 0.0192702 0
0.09981620000000001 0.0210384 0
0.1005433 0.022558 0
0.1013192 0.0237051 0
0.1020959 0.0228181 0
0.10283210000000001 0.0213206 0
0.1035017 0.0189088 0
0.1040892 0.0165062 0
0.1046034 0.0144964 0
0.1050565 0.012913 0
0.1054717 0.0121554 0
0.1058748 0.0121578 0
0.1062868 0.0127092 0
0.1067323 0.0138918 0
0.1072087 0.0146775 0
0.1077092 0.0151425 0
0.1082081 0.0147984 0
0.1236458 -0.35074 0
0.11279 -0.295065 0
0.1039221 -0.242683 0
0.0966536 -0.195962 0
0.0908693 -0.154448 0
0.0864118 -0.115232 0
0.08319098 -0.0819791 0
0.08086728 -0.0589061 0
0.07922626 -0.0411174 0
0.07813553000000001 -0.0257126 0
0.07753407 -0.0110942 0
0.07739467 0.0016916 0
0.07763488 0.0120906 0
0.07818821000000001 0.0196748 0
0.07887149 0.0209516 0
0.07958109000000001 0.0205372 0
0.08023179 0.0178829 0
0.08071551 0.0123693 0
0.08113223 0.0136563 0
0.08174007 0.0240633 0
0.08293628 0.046075 0
0.08482400000000001 0.0667307 0
0.0871145 0.0686084 0
0.08935370000000001 0.0652612 0
0.0913507 0.0544579 0
0.0929711 0.0436569 0
0.0942247 0.0320062 0
0.0951119 0.0221804 0
0.0957072 0.0139848 0
0.0960421 0.00681837 0
0.0961825 0.00230938 0
0.09621750000000001 0.000354666 0
0.0962438 0.00177483 0
0.0963831 0.00693164 0
0.0967264 0.0129595 0
0.0972272 0.016435 0
0.0978039 0.0177362 0
0.0983791 0.0167194 0
0.0989103 0.0151151 0
0.0993614 0.0120543 0
0.0997102 0.00904771 0
0.09995810000000001 0.00600441 0
0.1001087 0.00321922 0
0.1001732 0.00087688 0
0.1001808 -3.33511e-06 0
0.1002011 0.00154128 0
0.1003024 0.00438442 0
0.10048370000000001 0.00624128 0
0.10070950000000001 0.00694757 0
0.1009266 0.00615969 0
0.1011167 0.00512987 0
0.101258 0.00340924 0
0.1013361 0.00136564 0
0.1013434 -0.000805587 0
0.1012786 -0.00292747 0
0.1011486 -0.00469264 0
0.10097400000000001 -0.00553598 0
0.1007953 -0.00497602 0
0.1006518 -0.00369858 0
0.10054350000000001 -0.00297461 0
0.10044550000000001 -0.00303183 0
0.1003337 -0.00365342 0
0.1001983 -0.00442678 0
0.1000369 -0.0052014 0
0.0998502 -0.00595386 0
0.0996367 -0.00680599 0
0.09939390000000001 -0.00768123 0
0.09912560000000001 -0.00831856 0
0.098845 -0.00842759 0
0.0985681 -0.00817554 0
0.09830140000000001 -0.00784753 0
0.0980414 -0.00782795 0
0.0977765 -0.00805334 0
0.09750160000000001 -0.00841805 0
0.0972141 -0.0087951 0
0.096915 -0.00910258 0
0.0966086 -0.00924773 0
0.0962997 -0.00926617 0
0.0959911 -0.00925336 0
0.09568180000000001 -0.00930959 0
0.09536900000000001 -0.00945735 0
0.0950493 -0.00971226 0
0.0947198 -0.0100281 0
0.094381 -0.0102655 0
0.0940358 -0.0104179 0
0.0936865 -0.0105148 0
0.0933351 -0.0105603 0
0.0929815 -0.0106521 0
0.0926246 -0.010754 0
0.0922627 -0.0109532 0
0.0918935 -0.0111839 0
0.0915156 -0.0114653 0
0.0911287 -0.0117214 0
0.0907337 -0.0119488 0
0.0903322 -0.0121143 0
0.08992560000000001 -0.0122673 0
0.0895138 -0.0124325 0
0.0890957 -0.012641 0
0.0886696 -0.0129108 0
0.0882334 -0.0132411 0
0.0877854 -0.0136101 0
0.0873249 -0.0139898 0
0.0868518 -0.0143574 0
0.0863671 -0.0146902 0
0.085872 -0.0149793 0
0.0853677 -0.015253 0
0.08485404 -0.0155406 0
0.08433066 -0.0158361 0
0.08379712 -0.0161476 0
0.08325284000000001 -0.0164773 0
0.08269833 -0.0167638 0
0.08213447 -0.0170414 0
0.0815618 -0.017293 0
0.08098094 -0.0175373 0
0.08039135 -0.0178104 0
0.07979239 -0.0180931 0
0.07917824 -0.0186924 0
0.07854876000000001 -0.0190228 0
0.07789808000000001 -0.0199067 0
0.07722734 -0.0202601 0
0.07653739 -0.021006 0
0.075833975 -0.0211269 0
0.0751195016 -0.0216246 0
0.074399559 -0.0215271 0
0.07367692 -0.021733 0
0.0729582 -0.0213531 0
0.07224942000000001 -0.0210775 0
0.07156211 -0.0201605 0
0.07089972 -0.0194673 0
0.07027279 -0.018337 0
0.0696712 -0.0176043 0
0.06911392000000001 -0.0158897 0
0.06860359 -0.0146834 0
0.06814655 -0.0127882 0
0.06774717000000001 -0.0111154 0
0.06742631 -0.00821574 0
0.06722826 -0.00360141 0
0.06720949000000001 0.00243415 0
0.06740601 0.00948499 0
0.06783964 0.0163931 0
0.06851822 0.0263974 0
0.06961569000000001 0.0381941 0
0.07110572 0.0499124 0
0.07280272 0.0518685 0
0.074669995 0.059211 0
0.07662569 0.0585511 0
0.07869309000000001 0.0648879 0
0.08085269 0.0643426 0
0.08304595000000001 0.0674276 0
0.0852479 0.0635647 0
0.0872422 0.0566466 0
0.0890664 0.0538053 0
0.0908881 0.0558809 0
0.092718 0.0536153 0
0.0944635 0.0513665 0
0.09613440000000001 0.0487526 0
0.0976268 0.0410886 0
0.0988758 0.0343075 0
0.0998983 0.0271262 0
0.1006706 0.0198477 0
0.1012363 0.0146616 0
0.1016557 0.0108337 0
0.10198070000000001 0.00929963 0
0.1023082 0.0107278 0
0.10271040000000001 0.012694 0
0.10312840000000001 0.0124936 0
0.1035437 0.0121112 0
0.1038993 0.00927991 0
0.104155 0.00620652 0
0.1043042 0.0028313 0
0.1043283 -0.00120855 0
0.104215 -0.00532322 0
0.10397050000000001 -0.00898189 0
0.10363610000000001 -0.0105343 0
0.1033025 -0.00909075 0
0.10305120000000001 -0.00613542 0
0.1028865 -0.00404165 0
0.1027676 -0.00345101 0
0.10263810000000001 -0.00429764 0
0.1024805 -0.00510645 0
0.1022943 -0.00602714 0
0.1020731 -0.00717581 0
0.10181570000000001 -0.0081946 0
0.1015229 -0.00927554 0
0.10120180000000001 -0.00984267 0
0.100875 -0.00963285 0
0.100567 -0.00887802 0
0.1002841 -0.00812882 0
0.1000202 -0.00786579 0
0.0997562 -0.00796305 0
0.0994882 -0.00810769 0
0.0992131 -0.0083811 0
0.09892880000000001 -0.00865119 0
0.09863620000000001 -0.00885741 0
0.09834090000000001 -0.00882882 0
0.0980499 -0.00862527 0
0.0977663 -0.00840559 0
0.097488 -0.00832026 0
0.0972098 -0.00838661 0
0.0969264 -0.00860855 0
0.0966343 -0.00888573 0
0.0963347 -0.00905465 0
0.0960323 -0.00906744 0
0.0957306 -0.00904046 0
0.095429 -0.00905865 0
0.0951255 -0.009162 0
0.0948161 -0.00939314 0
0.09449740000000001 -0.00970564 0
0.0941689 -0.00996928 0
0.09383280000000001 -0.0101675 0
0.0934915 -0.0102879 0
0.0931469 -0.010371 0
0.0927997 -0.0104562 0
0.0924489 -0.0105817 0
0.09209300000000001 -0.0107689 0
0.0917295 -0.0110216 0
0.0913569 -0.011315 0
0.09097430000000001 -0.0116124 0
0.0905822 -0.0118799 0
0.0901823 -0.0120844 0
0.08977650000000001 -0.0122432 0
0.08936530000000001 -0.0124162 0
0.088948 -0.0126134 0
0.088523 -0.0128728 0
0.0880882 -0.0131968 0
0.0876416 -0.013572 0
0.0871821 -0.0139659 0
0.0867094 -0.0143571 0
0.0862242 -0.0147165 0
0.085728 -0.0150231 0
0.08522210000000001 -0.0153007 0
0.08470696 -0.015579 0
0.08418238 -0.015871 0
0.08364795 -0.0161673 0
0.08310316000000001 -0.0164891 0
0.08254849 -0.0167636 0
0.08198459 -0.0170452 0
0.08141163 -0.0173068 0
0.08083004 -0.0175659 0
0.08023925 -0.0178527 0
0.07963859000000001 -0.0181511 0
0.07902232000000001 -0.0187607 0
0.07839044 -0.0190973 0
0.07773729 -0.0199801 0
0.07706413000000001 -0.0203332 0
0.07637174000000001 -0.0210774 0
0.075666053 -0.0211926 0
0.074949456 -0.0216866 0
0.07422751500000001 -0.0215851 0
0.07350304 -0.0217855 0
0.07277899 -0.0215825 0
0.0720668 -0.021141 0
0.07136945 -0.0206047 0
0.07070263 -0.0194288 0
0.07006819 -0.0185382 0
0.06947758 -0.0170164 0
0.06892511 -0.0160125 0
0.06842245 -0.0143021 0
0.06796417 -0.0130834 0
0.06756240000000001 -0.0111367 0
0.06723927 -0.00815061 0
0.06704633 -0.00346636 0
0.06703621 0.00273486 0
0.06724212 0.00979805 0
0.06768808 0.0167457 0
0.0683588 0.0237204 0
0.06934111 0.0348905 0
0.0706281 0.0422756 0
0.07221267 0.0516632 0
0.07394878 0.0527384 0
0.075833787 0.0595118 0
0.0342666 -0.210521 0
0.0278727 -0.17431 0
0.022538100000000005 -0.147826 0
0.018047600000000004 -0.122095 0
0.01448 -0.0955237 0
0.011645500000000003 -0.0767097 0
0.009297399999999997 -0.0638755 0
0.007336200000000001 -0.0543097 0
0.0056770000000000015 -0.0460095 0
0.0042805000000000065 -0.0380092 0
0.0031735000000000096 -0.0287911 0
0.0024026000000000047 -0.0176953 0
0.0020417000000000074 -0.00420275 0
0.0021716999999999986 0.0113891 0
0.0028357999999999994 0.0272124 0
0.003945299999999999 0.0385517 0
0.005402000000000004 0.0479393 0
0.007136299999999998 0.0554805 0
0.009095500000000006 0.0613681 0
0.011217000000000005 0.0654768 0
0.013453200000000005 0.0684158 0
0.0157763 0.070862 0
0.018173100000000005 0.0729199 0
0.0206338 0.0748414 0
0.023173200000000005 0.0775091 0
0.025794300000000006 0.0790451 0
0.028417400000000002 0.0776558 0
0.030922500000000006 0.0720615 0
0.0330179 0.0522992 0
0.034354 0.0303214 0
0.0351401 0.0188903 0
0.035669900000000004 0.0145277 0
0.036205 0.0184803 0
0.037035500000000006 0.0281833 0
0.0380329 0.0326286 0
0.039134100000000005 0.0330689 0
0.0400797 0.0228136 0
0.040589900000000005 0.00873566 0
0.040583100000000004 -0.00813477 0
0.039960100000000005 -0.0276864 0
0.0387952 -0.040803 0
0.0373193 -0.0475009 0
0.0356666 -0.0513376 0
0.033913200000000004 -0.0534899 0
0.0321122 -0.0543542 0
0.0302817 -0.0552789 0
0.028455800000000003 -0.0535379 0
0.026772800000000006 -0.0467144 0
0.025406500000000005 -0.0350636 0
0.024482300000000005 -0.021032 0
0.0240029 -0.00865603 0
0.0238789 0.000515645 0
0.024039900000000003 0.00848423 0
0.024444900000000006 0.0151399 0
0.025056800000000004 0.0214273 0
0.025890700000000003 0.0282274 0
0.026934900000000005 0.0338018 0
0.028129 0.0373588 0
0.029409900000000003 0.0391159 0
0.030702400000000005 0.0382864 0
0.031930700000000006 0.0355761 0
0.0330639 0.0323239 0
0.034030300000000006 0.0256858 0
0.0347082 0.0135903 0
0.034758300000000006 -0.00936435 0
0.0341616 -0.0238975 0
0.033401 -0.0209586 0
0.0327898 -0.0158065 0
0.0326776 0.0035396 0
0.0329524 0.0147213 0
0.0337154 0.0260953 0
0.0343532 0.0140423 0
0.0347108 0.00661449 0
0.0343984 -0.0222737 0
0.0333682 -0.0374694 0
0.031774800000000006 -0.0581194 0
0.029529 -0.0742712 0
0.026882000000000003 -0.083229 0
0.024009000000000003 -0.088747 0
0.020923200000000003 -0.0955949 0
0.0176508 -0.0999417 0
0.014295600000000006 -0.100401 0
0.011019600000000004 -0.0950904 0
0.00801650000000001 -0.0839785 0
0.005513000000000004 -0.0670852 0
0.003641199999999997 -0.0450484 0
0.002424499999999996 -0.0297097 0
0.0015582999999999986 -0.0218657 0
0.000965500000000008 -0.0146655 0
0.0005981000000000042 -0.00758835 0
0.0004894000000000009 0.00105645 0
0.0007150999999999963 0.0121854 0
0.001344800000000007 0.0252775 0
0.0024384999999999962 0.039349 0
0.003954300000000008 0.050676 0
0.0058102000000000015 0.0598514 0
0.007940500000000003 0.0672867 0
0.010289400000000004 0.0730663 0
0.012799900000000003 0.0770712 0
0.015424200000000006 0.0801413 0
0.018141700000000004 0.0828173 0
0.020937900000000002 0.0848182 0
0.023796300000000006 0.0866053 0
0.026717500000000005 0.0886371 0
0.0297016 0.090371 0
0.0327215 0.0901851 0
0.0356631 0.0856618 0
0.038245900000000006 0.0681539 0
0.0400956 0.0451631 0
0.0413612 0.0329998 0
0.0423783 0.0297111 0
0.043441400000000005 0.0349495 0
0.0448153 0.0445572 0
0.046258600000000004 0.042495 0
0.0476342 0.0398816 0
0.04858080000000001 0.0177941 0
0.04889210000000001 0.00216484 0
0.0484537 -0.0259392 0
0.0472583 -0.0433594 0
0.0455537 -0.0584633 0
0.0433588 -0.0716224 0
0.040791600000000004 -0.0812527 0
0.037845300000000005 -0.0947954 0
0.0344298 -0.108361 0
0.030712000000000003 -0.113248 0
0.0269946 -0.108283 0
0.023610700000000005 -0.0955133 0
0.0207067 -0.079867 0
0.0183093 -0.0640822 0
0.016346900000000004 -0.0540922 0
0.014786100000000003 -0.0390931 0
0.013707300000000006 -0.024406 0
0.0132665 -0.00342996 0
0.013435200000000001 0.0127051 0
0.014103400000000002 0.0272061 0
0.015180200000000005 0.0364138 0
0.016578800000000005 0.0473712 0
0.018365600000000003 0.0591986 0
0.020535700000000004 0.070148 0
0.0230893 0.0825507 0
0.026033 0.0929707 0
0.029272200000000005 0.10075 0
0.032738 0.106291 0
0.0363249 0.108542 0
0.039975800000000006 0.110376 0
0.043671800000000004 0.111234 0
0.047390100000000004 0.112036 0
0.05114200000000001 0.11255 0
0.0548443 0.109378 0
0.058340300000000005 0.0992609 0
0.0613346 0.083972 0
0.0640087 0.0774791 0
0.06657114 0.0774403 0
0.06927988 0.0852719 0
0.07219884 0.0893721 0
0.075199561821 0.0898444 0
0.07784995 0.0694943 0
0.07986555000000001 0.0527972 0
0.08130542 0.0336091 0
0.08210961 0.0165323 0
0.08244134 0.00386713 0
0.08230079 -0.0108541 0
0.08176337 -0.0195693 0
0.08106417 -0.0213601 0
0.08039980000000001 -0.0179178 0
0.07991794 -0.012633 0
0.07948239 -0.0131532 0
0.07902552 -0.014802 0
0.07847172000000001 -0.0183101 0
0.07777069 -0.0233128 0
0.07692079 -0.0273481 0
0.07590635300000001 -0.0330366 0
0.074718031 -0.0378282 0
0.0733768 -0.0421424 0
0.07192199 -0.0447625 0
0.07039215 -0.0467281 0
0.06880827 -0.0479765 0
0.06720563 -0.0479892 0
0.06561466 -0.047282 0
0.06406300000000001 -0.045745 0
0.0625728 -0.0435894 0
0.0611613 -0.0411096 0
0.0598534 -0.0373361 0
0.058714600000000006 -0.0307059 0
0.0578603 -0.0206124 0
0.0573704 -0.00811576 0
0.057352600000000004 0.00642597 0
0.0577833 0.0190721 0
0.05866300000000001 0.0328833 0
0.059946 0.0430569 0
0.0615375 0.0517977 0
0.0633981 0.0592622 0
0.06548189 0.0652071 0
0.06773857 0.0695858 0
0.07010042 0.0716734 0
0.07250837 0.0723505 0
0.074904949 0.0713977 0
0.07725616 0.069583 0
0.07945681 0.0621842 0
0.08127866 0.0490356 0
0.08281839 0.0449972 0
0.08438711 0.0497212 0
0.086198 0.0587704 0
0.0881823 0.0594081 0
0.0901149 0.0560857 0
0.0917331 0.041593 0
0.0928226 0.0266732 0
0.0933867 0.00800322 0
0.0933702 -0.00745668 0
0.09291250000000001 -0.0180103 0
0.0922227 -0.0222382 0
0.0914876 -0.0210695 0
0.09090190000000001 -0.0148437 0
0.0904832 -0.00999724 0
0.09022580000000001 -0.00757635 0
0.0899228 -0.01003 0
0.089571 -0.0109849 0
0.0891444 -0.0145421 0
0.08859840000000001 -0.0179313 0
0.0879273 -0.0221162 0
0.0870991 -0.0271561 0
0.08612700000000001 -0.0308107 0
0.08503909 -0.0340593 0
0.08386685 -0.0358348 0
0.08266666 -0.0358525 0
0.08149817000000001 -0.0341368 0
0.0804069 -0.0313599 0
0.07941668 -0.0281752 0
0.0785185 -0.025994 0
0.07768667 -0.0239657 0
0.07691232 -0.022569 0
0.07617381000000001 -0.0216736 0
0.075470879 -0.0205594 0
0.07479872 -0.0196473 0
0.07417471 -0.0178723 0
0.07359557 -0.0167719 0
0.07306990000000001 -0.0149373 0
0.07259205 -0.0136677 0
0.07217211 -0.0115218 0
0.07182196 -0.00960857 0
0.07154331 -0.00703173 0
0.07137228 -0.00324854 0
0.07134626000000001 0.00151715 0
0.07148943 0.0069106 0
0.07181138000000001 0.0122753 0
0.07230558000000001 0.0171568 0
0.07295069 0.0213177 0
0.07372473 0.0247847 0
0.07460054 0.0274647 0
0.075548871 0.029195 0
0.07654412000000001 0.0303822 0
0.07757695 0.0315122 0
0.07864754 0.0326934 0
0.07975314 0.0332215 0
0.08082925 0.0311338 0
0.08180494 0.0275378 0
0.08267931 0.0254614 0
0.08351832000000001 0.0251526 0
0.08437018 0.0260789 0
0.0852705 0.0278998 0
0.0862422 0.0302936 0
0.08728380000000001 0.0319782 0
0.0883429 0.0314463 0
0.0893613 0.0296549 0
0.0903053 0.027112 0
0.0911658 0.0246757 0
0.09194930000000001 0.0224052 0
0.0926598 0.0204758 0
0.09332220000000001 0.0194869 0
0.0939687 0.0195021 0
0.0946333 0.0204357 0
-0.06671300000000001 0.254341 0
-0.05830500000000001 0.246997 0
-0.05042100000000001 0.227483 0
-0.043084 0.214075 0
-0.03625099999999999 0.196356 0
-0.029965999999999993 0.182371 0
-0.0240876 0.17055 0
-0.018605200000000002 0.159509 0
-0.0134296 0.151878 0
-0.008492899999999998 0.144562 0
-0.003789500000000001 0.138259 0
0.0007293000000000022 0.133142 0
0.005078899999999997 0.128166 0
0.009276400000000004 0.124056 0
0.0133512 0.120667 0
0.0173175 0.117486 0
0.021173300000000006 0.114001 0
0.024906000000000005 0.110091 0
0.0284936 0.105328 0
0.0319119 0.0999362 0
0.035129900000000006 0.0933895 0
0.0381115 0.0852878 0
0.040776900000000005 0.0748836 0
0.043085700000000005 0.06382 0
0.045017600000000005 0.053197 0
0.0466468 0.0452527 0
0.047975500000000004 0.0349469 0
0.0489816 0.0261442 0
0.0496793 0.0159447 0
0.050041300000000004 0.00660578 0
0.050123600000000004 -0.0011746 0
0.0499502 -0.00871303 0
0.04954360000000001 -0.015111 0
0.048951 -0.019975 0
0.048213000000000006 -0.0240939 0
0.04734530000000001 -0.0275213 0
0.0463893 -0.0296915 0
0.0453639 -0.0313641 0
0.0443006 -0.0323649 0
0.043212200000000006 -0.0325457 0
0.042129700000000006 -0.0325377 0
0.0410511 -0.0314781 0
0.0400789 -0.0266143 0
0.039332700000000005 -0.0173463 0
0.0389673 -0.0048261 0
0.039031100000000006 0.00810244 0
0.039502 0.0193999 0
0.04032 0.028813 0
0.0414206 0.0366319 0
0.0427774 0.0444877 0
0.044391200000000006 0.0516823 0
0.0462066 0.0566979 0
0.048160900000000006 0.0599897 0
0.050185600000000004 0.0612555 0
0.0522315 0.061121 0
0.0542324 0.0588007 0
0.056131600000000004 0.0548205 0
0.0577254 0.0383758 0
0.0586554 0.0187301 0
0.0591235 0.0150626 0
0.059723000000000005 0.0216454 0
0.0606562 0.0345334 0
0.0621496 0.0512637 0
0.0637308 0.0436954 0
0.0650645 0.0363862 0
0.06579813000000001 0.00876468 0
0.06572803 -0.0112192 0
0.0648917 -0.0385646 0
0.0631862 -0.0610034 0
0.060808 -0.0795876 0
0.05794540000000001 -0.0902024 0
0.0548869 -0.0918806 0
0.0519072 -0.086824 0
0.049120800000000006 -0.0800133 0
0.046648 -0.0711493 0
0.0443375 -0.0667494 0
0.0421896 -0.0644361 0
0.039924400000000006 -0.0703268 0
0.037535500000000006 -0.072682 0
0.034961400000000004 -0.0809879 0
0.0321152 -0.0893519 0
0.028960700000000006 -0.0987116 0
0.0255745 -0.103291 0
0.022148600000000004 -0.100736 0
0.0189459 -0.0914917 0
0.016075600000000002 -0.0806516 0
0.0136277 -0.0660782 0
0.011771000000000004 -0.0457857 0
0.010558200000000004 -0.0274321 0
0.009945800000000005 -0.0114399 0
0.009745299999999998 -0.000907049 0
0.009890400000000008 0.00901172 0
0.010381600000000005 0.0201695 0
0.011266700000000004 0.032538 0
0.012557899999999997 0.0442156 0
0.014244900000000005 0.056364 0
0.016317500000000006 0.0670753 0
0.018709200000000002 0.0756177 0
0.021346900000000002 0.081855 0
0.0241511 0.0858571 0
0.0270624 0.0886614 0
0.030060300000000005 0.0910423 0
0.0331231 0.0926552 0
0.0362364 0.0942135 0
0.0393931 0.0945916 0
0.0425161 0.0924221 0
0.0455309 0.0885138 0
0.0481828 0.0698819 0
0.0501532 0.050839 0
0.051675900000000004 0.0424642 0
0.05306570000000001 0.0423766 0
0.0546224 0.0515373 0
0.0565951 0.0656812 0
0.0585508 0.0514477 0
0.060030200000000006 0.0375252 0
0.0606049 -0.000724482 0
0.0600831 -0.0280957 0
0.0585884 -0.0612469 0
0.0559571 -0.0929372 0
0.0525199 -0.105981 0
0.0490683 -0.102137 0
0.045742000000000005 -0.0969279 0
0.0426433 -0.0903884 0
0.0397358 -0.0834086 0
0.0371212 -0.071888 0
0.0349843 -0.0568379 0
0.033209800000000005 -0.0500009 0
0.031669100000000006 -0.043078 0
0.0301685 -0.0443812 0
0.028824800000000005 -0.0369632 0
0.027700500000000003 -0.0287236 0
0.027042100000000006 -0.0113548 0
0.026936100000000004 0.00508365 0
0.027385800000000002 0.0205086 0
0.028268500000000002 0.0315689 0
0.029493700000000005 0.0402138 0
0.030920800000000005 0.0452441 0
0.032545300000000006 0.0522699 0
0.034417300000000005 0.0594052 0
0.0364883 0.0642589 0
0.0386876 0.0671599 0
0.0409361 0.067443 0
0.0431655 0.0663452 0
0.045342400000000005 0.0637687 0
0.04737280000000001 0.0578604 0
0.049009800000000006 0.0394861 0
0.04988530000000001 0.0151554 0
0.0501554 0.00349419 0
0.050193800000000004 0.000498848 0
0.05029600000000001 0.00651151 0
0.0507804 0.019467 0
0.0515496 0.0270492 0
0.052628600000000005 0.0378397 0
0.053745 0.0301627 0
0.0547069 0.0276296 0
0.0552309 0.00588173 0
0.0553097 0.000508682 0
0.0551357 -0.0109357 0
0.0546562 -0.0158201 0
0.054134800000000004 -0.0157343 0
0.0535591 -0.0185061 0
0.052933600000000004 -0.0184231 0
0.0523531 -0.0168188 0
0.051787400000000004 -0.0167538 0
0.051285800000000006 -0.0131929 0
0.0509231 -0.00789577 0
0.050785300000000005 -0.000234092 0
0.0509333 0.00881965 0
0.05138190000000001 0.0176438 0
0.052121100000000004 0.0262737 0
0.053133700000000006 0.0337598 0
0.0543674 0.039839 0
0.055786800000000004 0.0448319 0
0.0573475 0.0484434 0
0.0590141 0.0511515 0
0.0607373 0.0519928 0
0.062471700000000005 0.0517999 0
0.0641709 0.0499832 0
0.06573548 0.0431638 0
0.06695706 0.0307256 0
0.06776602000000001 0.0193185 0
0.06831956 0.0171877 0
0.06919403 0.0324938 0
0.07047102000000001 0.0442511 0
0.07212967 0.052977 0
0.07378476 0.0462174 0
0.0752153892 0.0397989 0
0.07625853 0.0234394 0
0.07682303 0.0117966 0
0.07699783 -0.00149705 0
0.07671336000000001 -0.0143587 0
0.076078792 -0.0223155 0
0.0752776133 -0.0248052 0
0.074468381 -0.0233073 0
0.07373962 -0.0205775 0
0.07306695 -0.0203603 0
0.07236963 -0.0213559 0
0.07162366 -0.0232773 0
0.07081038 -0.0252987 0
0.06992208 -0.0277681 0
0.06894938 -0.030326 0
0.0679008 -0.032326 0
0.06678967 -0.0340595 0
0.06563218 -0.035148 0
0.0644536 -0.0353943 0
0.0632753 -0.0350962 0
0.0621198 -0.0341981 0
0.06099690000000001 -0.0330004 0
0.0599268 -0.0313512 0
0.0589232 -0.0285789 0
0.0580567 -0.0235115 0
0.057410600000000006 -0.0150575 0
0.057080000000000006 -0.00434339 0
0.057127000000000004 0.00627975 0
0.05753710000000001 0.0176993 0
0.0583268 0.0289314 0
0.0594628 0.0384952 0
0.0608872 0.0462657 0
0.0625449 0.0526845 0
0.0643942 0.0577549 0
0.06638691000000001 0.0612919 0
0.06846304 0.062894 0
0.07057166000000001 0.0632995 0
0.07266574 0.0622754 0
0.074699216 0.0591285 0
0.07653977000000001 0.0511883 0
0.07810694 0.0423523 0
0.07938150000000001 0.0361275 0
0.08060273 0.0380309 0
0.08198136 0.0447192 0
0.08358997 0.0514113 0
0.08528190000000001 0.0494137 0
0.0868336 0.0433417 0
0.08808440000000001 0.0325047 0
0.089005 0.0230934 0
0.0895843 0.0122781 0
0.0898337 0.00362978 0
0.089851 -0.00193565 0
0.0897135 -0.00569273 0
0.08950240000000001 -0.006275 0
0.0893448 -0.00279615 0
0.08934220000000001 0.0022667 0
0.0894683 0.00488206 0
0.0896565 0.00600685 0
0.0898533 0.00570323 0
0.0900205 0.00440449 0
0.09014430000000001 0.00303314 0
0.0902034 0.000584023 0
0.0901705 -0.00238329 0
0.0900437 -0.00508394 0
0.089822 -0.00801775 0
0.0895176 -0.00990918 0
0.0891875 -0.00953353 0
0.0889036 -0.00739948 0
0.0886981 -0.00537208 0
0.0885234 -0.00521311 0
0.0883492 -0.00533516 0
0.0881599 -0.00605461 0
0.0879434 -0.00686111 0
0.08770220000000001 -0.00760653 0
0.08743290000000001 -0.00851254 0
0.0871296 -0.00963063 0
0.0867874 -0.0108331 0
0.0864036 -0.0121267 0
0.0859751 -0.013491 0
0.0855038 -0.0146598 0
0.0850019 -0.0153256 0
0.08448687 -0.0155173 0
0.08397007000000001 -0.0154824 0
0.08345365 -0.0155324 0
0.08292968 -0.0159065 0
0.07338603 -0.270228 0
0.0651448 -0.223331 0
0.0583717 -0.185606 0
0.0528199 -0.149448 0
0.0484515 -0.116185 0
0.045085 -0.0881816 0
0.0425128 -0.0665467 0
0.040606500000000004 -0.0487092 0
0.0392879 -0.0316524 0
0.0385315 -0.014424 0
0.0383797 0.00441558 0
0.0388007 0.0201779 0
0.039752100000000005 0.0355994 0
0.041157200000000005 0.0473585 0
0.042883500000000005 0.0553395 0
0.044825500000000004 0.0606435 0
0.046910900000000005 0.0643498 0
0.04911650000000001 0.0677316 0
0.0513829 0.0676537 0
0.053581000000000004 0.0628785 0
0.055474300000000004 0.0482636 0
0.0567101 0.0283277 0
0.057516700000000004 0.0223683 0
0.0582859 0.0249832 0
0.059297600000000006 0.0360837 0
0.060786200000000006 0.0499436 0
0.0623497 0.0440193 0
0.0637158 0.0381577 0
0.0645305 0.0113402 0
0.0645367 -0.00908729 0
0.0637539 -0.0367649 0
0.062153900000000005 -0.0567102 0
0.060010600000000004 -0.0705491 0
0.057415600000000004 -0.0836517 0
0.0544868 -0.0906137 0
0.051441200000000006 -0.0912095 0
0.048459 -0.0874698 0
0.045641600000000004 -0.0813762 0
0.043106000000000005 -0.0724983 0
0.040795500000000005 -0.0659879 0
0.038683300000000004 -0.0631042 0
0.036581600000000006 -0.0614561 0
0.0346247 -0.0571497 0
0.0326721 -0.0591966 0
0.030718500000000003 -0.0580801 0
0.028738 -0.059433 0
0.0268356 -0.0546444 0
0.025126500000000003 -0.0463305 0
0.0238907 -0.0291176 0
0.0232124 -0.0114695 0
0.023102400000000002 0.00408668 0
0.023455700000000003 0.0157905 0
0.0241689 0.0259108 0
0.025180300000000003 0.0343192 0
0.026468900000000004 0.0425106 0
0.0280228 0.0503385 0
0.0298331 0.0576449 0
0.031849800000000004 0.0627104 0
0.033998 0.0656817 0
0.0362023 0.066259 0
0.0383913 0.0651307 0
0.0405203 0.0623741 0
0.042514800000000005 0.0569028 0
0.0442323 0.0448604 0
0.0453061 0.0208355 0
0.0457408 0.0103161 0
0.0461333 0.0137682 0
0.0467118 0.0215052 0
0.047709600000000005 0.0354278 0
0.049123400000000005 0.048914 0
0.050726900000000005 0.0458035 0
0.0521687 0.0410601 0
0.053335400000000005 0.0288296 0
0.0540813 0.0172512 0
0.0544669 0.00646116 0
0.054531300000000005 -0.00177181 0
0.0543589 -0.0079341 0
0.0540262 -0.0112979 0
0.0536249 -0.0126163 0
0.053199800000000005 -0.0125531 0
0.052808100000000004 -0.0109027 0
0.0524877 -0.00809857 0
0.0522831 -0.0040917 0
0.052226 0.000539595 0
0.05233 0.0054554 0
0.052593 0.0100748 0
0.0529953 0.013843 0
0.053513200000000004 0.016965 0
0.0541267 0.0196205 0
0.054817500000000005 0.0215761 0
0.055556600000000005 0.0225711 0
0.0563135 0.0226597 0
0.0570523 0.0214562 0
0.0577193 0.0180381 0
0.0581086 0.00366281 0
0.05784500000000001 -0.0179917 0
0.0569529 -0.0338901 0
0.0556894 -0.0395993 0
0.0544727 -0.0321282 0
0.05374620000000001 -0.0138438 0
0.053601800000000005 0.00360784 0
0.053882700000000006 0.0119639 0
0.054279400000000005 0.0119976 0
0.054704600000000006 0.0136095 0
0.054891800000000004 -0.000736219 0
0.0548973 -0.000715131 0
0.0547573 -0.00584185 0
0.05465540000000001 0.000616097 0
0.054744100000000004 0.00320773 0
0.0549057 0.00726043 0
0.055284700000000006 0.0150972 0
0.0558671 0.0204336 0
0.056698 0.0287776 0
0.0577603 0.034798 0
0.059036200000000004 0.041018 0
0.0604687 0.0445899 0
0.0620233 0.0482526 0
0.0636616 0.0497583 0
0.06534885 0.0514005 0
0.06708656 0.0527416 0
0.06886469 0.0538129 0
0.0706282 0.0512017 0
0.07220316 0.0434693 0
0.07348343 0.0339812 0
0.074479667 0.0268985 0
0.075324836 0.0247684 0
0.076195338 0.0278622 0
0.0772052 0.0323883 0
0.07833474 0.035086 0
0.07937996 0.027585 0
0.08017519000000001 0.0204485 0
0.08063927 0.00771357 0
0.08070037000000001 -0.00292451 0
0.08045801 -0.0109918 0
0.07996821 -0.0177548 0
0.07930728000000001 -0.0209795 0
0.07861159000000001 -0.020232 0
0.07797348 -0.018776 0
0.07733584 -0.019289 0
0.07668721 -0.0200128 0
0.075979251 -0.0223233 0
0.0751846557 -0.0251317 0
0.074311102 -0.027058 0
0.07336571 -0.0294616 0
0.07234594 -0.0314631 0
0.07126446 -0.0332063 0
0.07012483 -0.0349299 0
0.06893344 -0.0363456 0
0.06769929000000001 -0.0374619 0
0.06644287 -0.0377939 0
0.0651796 -0.0377835 0
0.0639343 -0.0369152 0
0.0627144 -0.036063 0
0.0615469 -0.0341093 0
0.0604362 -0.0323699 0
0.0594193 -0.028831 0
0.0585593 -0.022469 0
0.0579702 -0.0126023 0
0.05775910000000001 0.000610355 0
0.0579988 0.0134295 0
0.0586742 0.0262123 0
0.0597502 0.037598 0
0.0611652 0.0463936 0
0.0628432 0.0538174 0
0.0647544 0.0603002 0
0.06685469000000001 0.0652055 0
0.06909276 0.0684206 0
0.07139186 0.0692567 0
0.0737033 0.0690789 0
0.075984459 0.0678564 0
0.0781579 0.0616318 0
0.08006901 0.0543635 0
0.08183869 0.0518848 0
0.08358310000000001 0.053757 0
0.08547260000000001 0.0588125 0
0.0874326 0.0585214 0
0.0893465 0.0559609 0
0.09098490000000001 0.0426383 0
0.0922022 0.0310574 0
0.0929702 0.0152677 0
0.0932317 0.00185445 0
0.0931348 -0.00630414 0
0.09287100000000001 -0.00858912 0
0.09261420000000001 -0.00629092 0
0.0924836 -0.00222601 0
0.0924278 -0.00139571 0
0.0923687 -0.00240203 0
0.0922387 -0.00527834 0
0.09201390000000001 -0.00803928 0
0.0916865 -0.0114671 0
0.0912299 -0.0156441 0
0.0906445 -0.0192225 0
0.0899341 -0.0231206 0
0.0891016 -0.0263623 0
0.0882043 -0.0270095 0
0.0873292 -0.0252363 0
0.0865374 -0.0225232 0
0.0858148 -0.0210182 0
0.08512788 -0.0204104 0
0.08444636 -0.0205544 0
0.08375314 -0.0209914 0
0.0830472 -0.0213322 0
0.08232418 -0.0219885 0
0.08158143 -0.0225084 0
0.08081699 -0.0232613 0
0.08003337 -0.0236766 0
0.07923294 -0.0242384 0
0.07842286 -0.0243051 0
0.07760591 -0.0246131 0
0.07678748 -0.0244606 0
0.07596762700000001 -0.0246265 0
0.07515229970000001 -0.024286 0
0.07434019900000001 -0.0243438 0
0.07353674 -0.0238571 0
0.07274397 -0.0236349 0
0.07196904 -0.0228444 0
0.07121857000000001 -0.0221172 0
0.07050151 -0.0209318 0
0.06982134000000001 -0.0198049 0
0.0691871 -0.0183159 0
0.06859771 -0.0169873 0
0.06806119000000001 -0.0152898 0
0.06757704 -0.0137039 0
0.06716048000000001 -0.0113183 0
0.06684902000000001 -0.00741363 0
0.06669564 -0.00191603 0
0.06674586 0.00496432 0
0.06702842 0.0121112 0
0.06755583 0.0191804 0
0.06833354 0.0278972 0
0.06946876 0.0389584 0
0.07097433 0.0496853 0
0.07275372000000001 0.0562395 0
0.074731775 0.062161 0
0.07689344000000001 0.0669324 0
0.07917465 0.0695339 0
0.08153332 0.0717249 0
0.08395231 0.0733401 0
0.08643150000000001 0.0750852 0
0.08889430000000001 0.0722603 0
0.091238 0.0680067 0
0.0934449 0.0650382 0
0.0955996 0.064525 0
0.09771250000000001 0.0622191 0
0.099744 0.0598007 0
0.1016776 0.0562589 0
0.10347590000000001 0.0518019 0
0.105119 0.0469297 0
0.10659060000000001 0.0415802 0
0.1078853 0.0363946 0
0.1090161 0.0318852 0
0.1100215 0.0288686 0
0.11095160000000001 0.0272486 0
0.1118553 0.0272273 0
0.1127829 0.0284995 0
0.1137645 0.0302212 0
0.11479130000000001 0.0313243 0
0.1158467 0.0317966 0
0.1168893 0.0306479 0
0.1178815 0.0289236 0
0.11881040000000001 0.0268206 0
0.119665 0.0246489 0
0.12045900000000001 0.0232313 0
0.121223 0.0227895 0
0.1219905 0.0233815 0
0.12279300000000001 0.0247688 0
0.1236456 0.0263385 0
0.12454380000000001 0.0274231 0
0.12546970000000002 0.0280317 0
0.12640780000000001 0.0281678 0
0.12734230000000002 0.0278456 0
-0.023932499999999995 0.0729673 0
-0.021149199999999993 0.0850091 0
-0.018693 0.0665582 0
-0.01630369999999999 0.0755273 0
-0.014221299999999992 0.0524928 0
-0.012344999999999995 0.0607717 0
-0.010564199999999996 0.047809 0
-0.008851399999999995 0.0563682 0
-0.007004799999999992 0.0532837 0
-0.005185099999999998 0.0573833 0
-0.0031332999999999916 0.0646259 0
-0.0009709999999999996 0.0652111 0
0.0012734000000000079 0.0694912 0
0.0036279000000000033 0.0711699 0
0.006035600000000002 0.0735954 0
0.008540699999999998 0.0762631 0
0.011108699999999999 0.0777095 0
0.0137187 0.078489 0
0.016322000000000003 0.0776832 0
0.018898200000000004 0.0766665 0
0.0214016 0.0737342 0
0.023799800000000003 0.070367 0
0.026082600000000004 0.0664611 0
0.028199400000000006 0.0604981 0
0.029936700000000004 0.0425895 0
0.030876 0.0152576 0
0.031025700000000003 -0.00363307 0
0.0306878 -0.014616 0
0.030126900000000005 -0.0173189 0
0.029774500000000002 -0.00478021 0
0.0298111 0.00681696 0
0.030187700000000005 0.0134375 0
0.0304836 0.0053881 0
0.030590600000000003 0.00137214 0
0.030208000000000006 -0.0221776 0
0.029275600000000006 -0.0316328 0
0.027983900000000006 -0.0458246 0
0.0262907 -0.0536252 0
0.024488500000000003 -0.0537901 0
0.0226786 -0.0547778 0
0.020915000000000003 -0.0499425 0
0.019422000000000002 -0.0388476 0
0.0184061 -0.0221312 0
0.017912700000000004 -0.00738055 0
0.0179017 0.00545222 0
0.018265200000000002 0.0150972 0
0.018909800000000004 0.0228942 0
0.019793900000000003 0.0298772 0
0.0209258 0.0378201 0
0.022327100000000002 0.0456944 0
0.023963900000000003 0.0518242 0
0.025766700000000003 0.0557683 0
0.027663800000000002 0.0576862 0
0.029581000000000003 0.0570431 0
0.031430900000000005 0.0537667 0
0.033147800000000005 0.0493887 0
0.0346797 0.0422116 0
0.035809900000000006 0.0244317 0
0.0362245 0.00237585 0
0.036069800000000006 -0.00933245 0
0.035655700000000005 -0.0139366 0
0.0352275 -0.010779 0
0.0351397 0.00371967 0
0.035460900000000004 0.0159724 0
0.0360709 0.0195393 0
0.0366654 0.0165389 0
0.037192100000000006 0.0152428 0
0.037356900000000005 -0.00376359 0
0.0370472 -0.0134439 0
0.036354300000000006 -0.0263724 0
0.035417800000000006 -0.0282876 0
0.034520300000000004 -0.0258136 0
0.0337418 -0.0197172 0
0.033223600000000006 -0.0107334 0
0.0331115 0.00309248 0
0.0334052 0.0148274 0
0.034121200000000004 0.0267969 0
0.035158 0.0348211 0
0.0364565 0.0418035 0
0.037921800000000006 0.0460299 0
0.0395601 0.0520478 0
0.0413733 0.0560382 0
0.0432854 0.0585456 0
0.0452656 0.0597182 0
0.047235400000000004 0.0583278 0
0.0491394 0.0556172 0
0.050914100000000004 0.0505059 0
0.052285700000000004 0.0313226 0
0.052921300000000004 0.00850582 0
0.0528966 -0.00696127 0
0.052545100000000004 -0.0121557 0
0.052247600000000005 -0.00495569 0
0.052342700000000006 0.00807057 0
0.052760600000000005 0.018274 0
0.0535194 0.0255676 0
0.054237600000000004 0.0178606 0
0.0547449 0.0131128 0
0.05480360000000001 -0.00806396 0
0.0543382 -0.0179558 0
0.053521200000000005 -0.0307091 0
0.0523491 -0.0378092 0
0.0510607 -0.0389603 0
0.049737100000000006 -0.0406052 0
0.0483658 -0.0412578 0
0.0470119 -0.0397678 0
0.045711100000000005 -0.0383001 0
0.044442800000000005 -0.0372254 0
0.043279200000000004 -0.0325246 0
0.0423405 -0.0228914 0
0.041805100000000005 -0.00944967 0
0.0417273 0.00426096 0
0.0420834 0.0163173 0
0.042810600000000004 0.0263737 0
0.0438365 0.0345383 0
0.04513160000000001 0.0426427 0
0.046676300000000004 0.0494104 0
0.048420200000000004 0.0547176 0
0.0503125 0.0582789 0
0.052286400000000004 0.0598522 0
0.05428620000000001 0.0597664 0
0.0562462 0.0576066 0
0.0581023 0.0534504 0
0.059642400000000005 0.0381944 0
0.060604000000000005 0.0217256 0
0.0611985 0.0159492 0
0.061768100000000006 0.020245 0
0.0629972 0.0478114 0
0.0649515 0.0691892 0
0.06731708 0.0701678 0
0.06962097 0.068384 0
0.07177347 0.0597021 0
0.07355204 0.0482708 0
0.07503209200000001 0.0411147 0
0.07621709 0.0305105 0
0.07710151 0.023487 0
0.07778825 0.017813 0
0.07829008 0.0130733 0
0.07867798000000001 0.0101976 0
0.07895947 0.00711077 0
0.07917392000000001 0.00612229 0
0.07939176 0.0073822 0
0.07969713 0.011081 0
0.08013671 0.0148171 0
0.08067551 0.0171958 0
0.08125663 0.0174681 0
0.08182986 0.0168154 0
0.08233601 0.0137417 0
0.08274025 0.0106653 0
0.08304346 0.00776577 0
0.08326265000000001 0.00549034 0
0.08340811000000001 0.0035617 0
0.08351429 0.0030828 0
0.08362843 0.00384758 0
0.08377708 0.0050577 0
0.08396589 0.00613991 0
0.08418481 0.00686787 0
0.08442139 0.00725801 0
0.08466645 0.00743742 0
0.08491183000000001 0.00727033 0
0.08514459 0.00670108 0
0.08534950000000001 0.00563501 0
0.08551 0.00408527 0
0.0856166 0.00241482 0
0.0856707 0.000921849 0
0.0856812 -9.49279e-05 0
0.08567240000000001 -0.000339402 0
0.0856641 -6.60041e-05 0
0.0856737 0.00061193 0
0.08570420000000001 0.00114928 0
0.0857469 0.00130616 0
0.0857884 0.00120746 0
0.08582630000000001 0.00102685 0
0.0858537 0.000644905 0
0.08586540000000001 0.000102848 0
0.0858574 -0.000631036 0
0.08581280000000001 -0.00197713 0
0.0857233 -0.00332972 0
0.0855815 -0.00508796 0
0.0853821 -0.00679383 0
0.08511889 -0.00886077 0
0.08479237 -0.0105579 0
0.08442171 -0.0114646 0
0.08404206 -0.0110929 0
0.08369138000000001 -0.00999697 0
0.08336845000000001 -0.00955679 0
0.08304511 -0.0100164 0
0.08269529 -0.010925 0
0.08231656 -0.0117337 0
0.08191316 -0.0124196 0
0.08148774 -0.0130821 0
0.08103905 -0.0137911 0
0.08056517 -0.014588 0
0.0800645 -0.0153956 0
0.07953714 -0.0161916 0
0.07898089 -0.0171121 0
0.07839468000000001 -0.0179848 0
0.07777951 -0.0188429 0
0.07713775 -0.0195816 0
0.07646974000000001 -0.0203996 0
0.075778391 -0.0209983 0
0.07506025300000001 -0.0219609 0
0.074320522 -0.0223224 0
0.07356080000000001 -0.02313 0
0.07278538 -0.023339 0
0.07199151000000001 -0.0241122 0
0.07118442 -0.0243442 0
0.07036243 -0.0247982 0
0.06954221000000001 -0.0243248 0
0.06873742000000001 -0.023878 0
0.06796083 -0.0226931 0
0.06721751000000001 -0.0217745 0
0.06651831 -0.0203873 0
0.0658519 -0.0194252 0
0.06523824 -0.0175702 0
0.06466960000000001 -0.0163642 0
0.0641744 -0.0135624 0
0.06379030000000001 -0.00925473 0
0.0635893 -0.0029184 0
0.0636182 0.00494965 0
0.0639228 0.0131027 0
0.0644818 0.0211616 0
0.06532400000000001 0.0287521 0
0.06639315 0.0348462 0
0.06763825 0.0393435 0
0.06901341 0.0427954 0
0.07048418000000001 0.0452071 0
0.07202534000000001 0.0469946 0
0.07361227000000001 0.0481622 0
0.075242261 0.0495832 0
0.07688031000000001 0.0478695 0
0.07837764 0.042235 0
0.07965464 0.0350883 0
0.080752 0.0317307 0
0.08182124 0.0329697 0
0.08298655 0.0364342 0
0.08423694000000001 0.0385687 0
0.0855588 0.0404359 0
0.0867895 0.0334376 0
0.0877898 0.0269331 0
0.08853720000000001 0.0179346 0
0.0889815 0.0095205 0
0.0891873 0.00327601 0
0.0891927 -0.00230451 0
0.08906 -0.00489043 0
0.08890970000000001 -0.00355778 0
0.08884550000000001 -0.000879692 0
0.0888231 -0.000449864 0
0.088807 -0.00121305 0
0.0887047 -0.00467643 0
0.08849570000000001 -0.00765944 0
0.0881863 -0.0108426 0
0.0877574 -0.014652 0
0.08720750000000001 -0.0181056 0
0.08654110000000001 -0.0215947 0
0.0857769 -0.0238726 0
0.0849731 -0.0240433 0
0.08418799 -0.0230584 0
0.08344008 -0.0218452 0
0.08272864 -0.0210692 0
0.08202634 -0.0210563 0
0.08132493 -0.02103 0
0.08061727 -0.0213758 0
0.07990271 -0.0214689 0
0.07916999 -0.0223937 0
0.07841311000000001 -0.0229894 0
0.07762961 -0.0239259 0
0.07681822 -0.0246381 0
0.075992167 -0.0248209 0
0.07516020080000001 -0.0250098 0
0.07432770200000001 -0.0248741 0
0.07349718000000001 -0.0248712 0
-0.0157577 0.118406 0
-0.011478599999999992 0.128745 0
-0.007586399999999993 0.10857 0
-0.003959599999999994 0.109536 0
-0.0006831999999999949 0.0875734 0
0.002102800000000002 0.0826852 0
0.004778299999999999 0.0755578 0
0.0071489 0.0685698 0
0.0094447 0.0694618 0
0.011641600000000002 0.0635177 0
0.0138046 0.0668667 0
0.0159937 0.0647307 0
0.0182089 0.068773 0
0.020549500000000005 0.0705475 0
0.022923400000000003 0.0723308 0
0.025393900000000004 0.0754675 0
0.027913600000000004 0.0757352 0
0.0304706 0.0775625 0
0.0330519 0.0770987 0
0.035625300000000006 0.0773805 0
0.038200700000000004 0.0769286 0
0.0407515 0.076256 0
0.0432905 0.0759731 0
0.0457518 0.0712557 0
0.0479793 0.0615165 0
0.049774 0.0467772 0
0.0510296 0.0293093 0
0.0517016 0.0127171 0
0.0519067 0.000908278 0
0.0517987 -0.0062004 0
0.051575800000000005 -0.00613568 0
0.051483 -0.00054669 0
0.0514729 0.000135017 0
0.0513817 -0.00590023 0
0.051082 -0.0115745 0
0.0505409 -0.0201702 0
0.0496857 -0.0305724 0
0.048500800000000004 -0.0395237 0
0.04707360000000001 -0.0452046 0
0.04550080000000001 -0.0484238 0
0.0438718 -0.0492963 0
0.0421886 -0.0507997 0
0.0405321 -0.0487681 0
0.0390001 -0.042023 0
0.0378022 -0.0295049 0
0.037073400000000006 -0.0149478 0
0.0368037 -0.00174234 0
0.036958000000000005 0.0100498 0
0.0374533 0.0188503 0
0.038225800000000004 0.0269993 0
0.0392595 0.0345776 0
0.040536600000000006 0.0416025 0
0.0420294 0.0473491 0
0.0436758 0.0509326 0
0.04540620000000001 0.0524772 0
0.04714120000000001 0.0514902 0
0.0488233 0.0491702 0
0.050381800000000004 0.0440501 0
0.051647 0.0306005 0
0.052290100000000006 0.00991675 0
0.05242190000000001 -0.000627043 0
0.0526073 0.0096709 0
0.0531181 0.0209665 0
0.054117900000000004 0.0364631 0
0.055463 0.0443629 0
0.056909600000000005 0.0416187 0
0.058222 0.0371394 0
0.059245000000000006 0.0247997 0
0.059889200000000004 0.0145876 0
0.0601786 0.00376208 0
0.060182900000000004 -0.00244413 0
0.0600237 -0.00728433 0
0.059703900000000004 -0.011117 0
0.059308 -0.0123227 0
0.058883200000000004 -0.0132791 0
0.0584156 -0.0146168 0
0.0579137 -0.0153679 0
0.05738990000000001 -0.016026 0
0.0568395 -0.0169516 0
0.0562569 -0.0179537 0
0.0556366 -0.0192231 0
0.0549664 -0.0209595 0
0.0542216 -0.0237661 0
0.0533669 -0.0273666 0
0.0523841 -0.0313174 0
0.0512613 -0.0356173 0
0.050013300000000004 -0.0388134 0
0.048693200000000006 -0.0399438 0
0.047389 -0.0376144 0
0.046329800000000004 -0.0255772 0
0.0458364 -0.00584463 0
0.045833 0.00492265 0
0.0461694 0.0144175 0
0.046650500000000004 0.015757 0
0.04733130000000001 0.0231775 0
0.0481737 0.029797 0
0.049444 0.0448107 0
0.0510433 0.051673 0
0.052966400000000004 0.0625753 0
0.055111400000000005 0.0655355 0
0.0573886 0.0713552 0
0.0598712 0.0768378 0
0.0624909 0.0800677 0
0.06522574 0.0833563 0
0.06801436 0.0839411 0
0.07083986 0.0856539 0
0.07370102 0.0850438 0
0.07642453 0.0757759 0
0.07908402 0.0790829 0
0.081626 0.0736295 0
0.08398502000000001 0.067967 0
0.0860576 0.0566869 0
0.0877692 0.0469387 0
0.0891947 0.0391479 0
0.0903684 0.0318012 0
0.09131890000000001 0.0257641 0
0.09208340000000001 0.0204284 0
0.0926716 0.0151505 0
0.0930912 0.0103837 0
0.0933645 0.00616152 0
0.0934947 0.00187411 0
0.0934862 -0.0020807 0
0.0933593 -0.00522346 0
0.0931485 -0.00704714 0
0.0929063 -0.00723078 0
0.0926778 -0.00651659 0
0.0924655 -0.00632362 0
0.092247 -0.00685458 0
0.09199550000000001 -0.00820163 0
0.091696 -0.00968657 0
0.0913446 -0.0113238 0
0.0909317 -0.0133422 0
0.09045160000000001 -0.0153103 0
0.08990920000000001 -0.017038 0
0.0893247 -0.0178278 0
0.0887308 -0.0177114 0
0.08814960000000001 -0.0171609 0
0.0875875 -0.0166122 0
0.0870359 -0.0165431 0
0.0864824 -0.0166807 0
0.08591850000000001 -0.0171375 0
0.0853366 -0.0177367 0
0.08473079 -0.0185453 0
0.08409787 -0.0193394 0
0.08344146000000001 -0.019939 0
0.08277271 -0.0201011 0
0.08210466 -0.019965 0
0.08144419 -0.0196756 0
0.08079392 -0.0193533 0
0.08015394 -0.0190793 0
0.07952097 -0.0189076 0
0.07888749 -0.0190702 0
0.07825 -0.0191533 0
0.07759853 -0.0198443 0
0.07693231 -0.0200526 0
0.07625066 -0.0207427 0
0.075554325 -0.0209695 0
0.074848802 -0.021275 0
0.07413589000000001 -0.0214078 0
0.07342313 -0.0212934 0
0.07271539 -0.0211061 0
0.07201986 -0.0205883 0
0.07134152 -0.020037 0
0.07069077 -0.0190879 0
0.07006555 -0.0183052 0
0.06948123 -0.0168981 0
0.06892957000000001 -0.0160589 0
0.06842443000000001 -0.0143587 0
0.06796356 -0.0131993 0
0.06755810000000001 -0.0112157 0
0.06720735 -0.00972968 0
0.06693063 -0.00696416 0
0.0667664 -0.0028992 0
0.06676113 0.00251729 0
0.06695496000000001 0.00900492 0
0.06736118 0.0153934 0
0.06797735 0.0212677 0
0.06878163000000001 0.0265315 0
0.06973696 0.0304423 0
0.0708095 0.0335165 0
0.07196425000000001 0.035604 0
0.07318562 0.0374499 0
0.07445713100000001 0.0387842 0
0.07578069600000001 0.0405852 0
0.07716004 0.0417383 0
0.07851380000000001 0.0393212 0
0.07975858 0.035206 0
0.08082044000000001 0.0272546 0
0.08157278 0.0191243 0
0.08221776 0.0234741 0
0.0830985 0.0290893 0
0.08415628 0.0339891 0
0.0853477 0.0365608 0
0.0865336 0.0345838 0
0.0876505 0.0324257 0
0.0886416 0.0272741 0
0.0894683 0.0227194 0
0.0901593 0.0188891 0
0.0907266 0.0154561 0
0.0911991 0.0132913 0
0.0916209 0.0123611 0
0.0920412 0.0129189 0
0.0924899 0.0141524 0
0.0929937 0.0159046 0
0.0935493 0.0174007 0
0.09415280000000001 0.0185493 0
0.09475220000000001 0.0173274 0
0.09529760000000001 0.0153648 0
0.0957509 0.0120008 0
0.0960954 0.00886029 0
0.0963383 0.00587408 0
0.0964863 0.00327197 0
0.0965674 0.00194924 0
0.0966408 0.00282742 0
0.0967729 0.00506971 0
0.0969724 0.00651293 0
0.0971945 0.00688578 0
0.09742920000000001 0.00693563 0
0.0976451 0.0060792 0
0.0978269 0.0047344 0
0.09795140000000001 0.00281073 0
0.0980063 0.000588443 0
0.0979858 -0.0016858 0
0.09789120000000001 -0.00384236 0
0.09772800000000001 -0.00575763 0
0.0975184 -0.00656659 0
0.09730470000000001 -0.00604653 0
0.0971236 -0.00489642 0
0.0969718 -0.00437003 0
0.09682270000000001 -0.00468821 0
0.0966507 -0.00560361 0
0.096445 -0.00666153 0
0.0962056 -0.0076326 0
0.0959347 -0.0085513 0
0.09563350000000001 -0.00943246 0
0.0953079 -0.0100111 0
0.0949699 -0.0102088 0
0.0946294 -0.0102157 0
0.0942893 -0.0101986 0
0.09394730000000001 -0.0103279 0
0.093597 -0.0106703 0
0.0932348 -0.0110307 0
0.092859 -0.0114732 0
0.0924707 -0.0117701 0
0.0920755 -0.011908 0
0.0916772 -0.0119596 0
0.0912792 -0.0119127 0
0.090882 -0.0119138 0
0.0904844 -0.0119467 0
0.09008390000000001 -0.0120827 0
0.0896779 -0.0122591 0
0.0892648 -0.0125028 0
0.088844 -0.0127149 0
0.0884168 -0.0128868 0
0.0879852 -0.0129862 0
0.0875509 -0.0130608 0
0.0871136 -0.0131785 0
0.0866716 -0.0133354 0
0.0862228 -0.0135853 0
0.0857647 -0.0138773 0
0.08529600000000001 -0.014213 0
0.08481625000000001 -0.0145374 0
0.08432636 -0.0148196 0
0.08382808 -0.0150447 0
0.08332295 -0.0152377 0
0.08281115 -0.015454 0
0.08229195 -0.0156811 0
0.08176442 -0.0159479 0
0.08122738 -0.016243 0
0.08068107000000001 -0.0165078 0
0.08012592 -0.0167744 0
-0.0089592 0.00585524 0
-0.008371199999999995 0.0205548 0
-0.007850200000000002 0.0143129 0
-0.007113700000000001 0.0298597 0
-0.006226799999999991 0.0256225 0
-0.005094599999999991 0.0427278 0
-0.0036356000000000027 0.0453691 0
-0.0018984999999999974 0.0582363 0
0.0001350999999999991 0.0622519 0
0.002294500000000005 0.0676733 0
0.004663600000000004 0.0738477 0
0.007211000000000009 0.0789213 0
0.009959400000000007 0.0857446 0
0.0129214 0.0912873 0
0.0160369 0.0952418 0
0.0192596 0.0976077 0
0.022524500000000003 0.0980521 0
0.025789100000000002 0.0976994 0
0.0290235 0.0963684 0
0.0322076 0.0948565 0
0.035338100000000004 0.0928026 0
0.0383586 0.0881468 0
0.0411206 0.0762931 0
0.043189700000000004 0.0489355 0
0.044433700000000007 0.0281341 0
0.045209700000000005 0.020039 0
0.0458475 0.0194038 0
0.0465911 0.0256366 0
0.0476499 0.0367079 0
0.048787000000000004 0.0314186 0
0.049722100000000005 0.0247642 0
0.0502806 0.00923705 0
0.0502992 -0.00724789 0
0.049748600000000004 -0.0245039 0
0.0486944 -0.0372121 0
0.0473063 -0.0449415 0
0.045725 -0.0492669 0
0.044024600000000004 -0.0522321 0
0.0422536 -0.0538063 0
0.0404324 -0.0553569 0
0.0385874 -0.0546666 0
0.036827000000000006 -0.050644 0
0.0352789 -0.0421308 0
0.034061 -0.0306267 0
0.0332866 -0.0165675 0
0.0329595 -0.00398521 0
0.033001600000000006 0.0053073 0
0.0332973 0.0119628 0
0.033833600000000005 0.0203141 0
0.0346785 0.0297152 0
0.0358062 0.0371266 0
0.0371365 0.0421588 0
0.0386043 0.0454261 0
0.040147100000000005 0.0468383 0
0.0416961 0.0459369 0
0.043188000000000004 0.0435496 0
0.0445701 0.0391819 0
0.045776700000000003 0.0335575 0
0.0467591 0.0265314 0
0.0474344 0.0147637 0
0.04773670000000001 0.00459831 0
0.047806600000000005 0.00129122 0
0.047905 0.00542274 0
0.048354600000000005 0.0200289 0
0.0492234 0.0320615 0
0.05028250000000001 0.0305871 0
0.051262300000000004 0.0283696 0
0.0520616 0.0195727 0
0.0525177 0.00862495 0
0.0525834 -0.00377151 0
0.052307000000000006 -0.0115976 0
0.05183650000000001 -0.0163307 0
0.0512352 -0.018647 0
0.050634 -0.0173942 0
0.0501035 -0.0139215 0
0.0497314 -0.00818048 0
0.0495868 -0.000535193 0
0.049711000000000005 0.00783858 0
0.0501233 0.0164292 0
0.0508151 0.0245669 0
0.051755300000000004 0.0312272 0
0.052894500000000004 0.0367004 0
0.0541997 0.0411327 0
0.05562740000000001 0.0442366 0
0.0571469 0.0465525 0
0.0587091 0.0469355 0
0.060263000000000004 0.0460368 0
0.0617592 0.0435421 0
0.06306300000000001 0.0340035 0
0.0640402 0.0278931 0
0.0649605 0.0277703 0
0.06593142 0.0311052 0
0.06709881000000001 0.0381923 0
0.06846002000000001 0.043212 0
0.06996284 0.0449243 0
0.07159361 0.0477604 0
0.07321315 0.0482894 0
0.074537289 0.0329188 0
0.07556080600000001 0.0289981 0
0.07630117 0.0155903 0
0.07665708 0.00744854 0
0.07679268 -0.000525902 0
0.07659431 -0.0100102 0
0.076188229 -0.0130372 0
0.075793976 -0.00994086 0
0.075571527 -0.00408522 0
0.07547852000000001 -0.00192288 0
0.075423998 -0.00180438 0
0.075322733 -0.00413168 0
0.07513785640000001 -0.00675925 0
0.074832007 -0.0112948 0
0.074375641 -0.0157788 0
0.07377244000000001 -0.0200296 0
0.07305087 -0.0228817 0
0.07225543000000001 -0.024644 0
0.07140902 -0.0259563 0
0.07053281 -0.0264565 0
0.0696513 -0.0263916 0
0.0687764 -0.0260424 0
0.06791984000000001 -0.0253291 0
0.06709046 -0.0244076 0
0.06629536 -0.0232739 0
0.06554045 -0.0220149 0
0.0648285 -0.0206774 0
0.06416440000000001 -0.0191946 0
0.06355 -0.0176418 0
0.0629896 -0.0160317 0
0.06250270000000001 -0.0131447 0
0.0621496 -0.00801947 0
0.0620011 -0.000879305 0
0.062098 0.00714399 0
0.0624889 0.0156583 0
0.0631363 0.0231221 0
0.06404510000000001 0.0306037 0
0.0651578 0.035756 0
0.06643344000000001 0.0402357 0
0.06782153 0.042781 0
0.06929387000000001 0.0452835 0
0.07082741000000001 0.0465707 0
0.07240393 0.0478977 0
0.07401863 0.0487717 0
0.075595965 0.0459012 0
0.07729774 0.0550363 0
0.07923115 0.0603231 0
0.08130554000000001 0.0632938 0
0.08334626 0.059157 0
0.0852434 0.0541207 0
0.0868669 0.0437427 0
0.0881641 0.0350242 0
0.0892035 0.0276754 0
0.0900191 0.0220761 0
0.0907071 0.0198651 0
0.0913719 0.0202168 0
0.0920678 0.0215813 0
0.0928039 0.022068 0
0.0935038 0.0199173 0
0.0941206 0.0171019 0
0.0946131 0.0125959 0
0.09495400000000001 0.00809119 0
0.0951438 0.00357278 0
0.0951896 -0.000538696 0
0.09510690000000001 -0.00408878 0
0.09494530000000001 -0.00503521 0
0.0948055 -0.00299637 0
0.0947625 4.58163e-05 0
0.09479270000000001 0.00155967 0
0.0948549 0.00178927 0
0.09489900000000001 0.000964114 0
0.0949138 -0.000278946 0
0.0948717 -0.00212616 0
0.0947694 -0.00392561 0
0.09460400000000001 -0.00589505 0
0.0943723 -0.00787067 0
0.09407750000000001 -0.00965788 0
0.0937345 -0.0107119 0
0.0933732 -0.0108157 0
0.0930201 -0.0103487 0
0.0926842 -0.00989059 0
0.0923557 -0.00989974 0
0.0920173 -0.0103872 0
0.0916586 -0.0110924 0
0.0912766 -0.0117867 0
0.0908673 -0.0126926 0
0.0904324 -0.0133127 0
0.089982 -0.0136341 0
0.0895263 -0.0136703 0
0.08907230000000001 -0.0135693 0
0.088622 -0.0134632 0
0.0881722 -0.0135363 0
0.0877178 -0.0137275 0
0.0872531 -0.0141378 0
0.0867739 -0.0145741 0
0.0862784 -0.0151099 0
0.0857666 -0.015534 0
0.08524380000000001 -0.0157783 0
0.08471615 -0.0158519 0
0.08418751000000001 -0.0158503 0
0.08365858000000001 -0.0158894 0
0.08312624 -0.0160528 0
0.08258776000000001 -0.0162442 0
0.08204076 -0.0165502 0
0.08148361 -0.0168471 0
0.08091607 -0.0171718 0
0.08033845 -0.0174499 0
0.07975254 -0.0176743 0
0.07915971000000001 -0.0178705 0
0.07856041 -0.018063 0
0.07795437000000001 -0.0182677 0
0.07733739 -0.0186907 0
0.07671002 -0.0189076 0
0.07606581600000001 -0.0196442 0
0.075406339 -0.0198387 0
0.074733757 -0.0204211 0
0.07405093 -0.0204766 0
0.07335951 -0.0208956 0
0.07266436 -0.0208123 0
0.07196467000000001 -0.02105 0
0.07126967000000001 -0.0206008 0
0.0705868 -0.0202835 0
0.06992704 -0.0192818 0
0.06929537000000001 -0.0185232 0
0.06870285000000001 -0.0171457 0
0.06814246 -0.0163335 0
0.06762724 -0.01472 0
0.06715232 -0.0136552 0
0.06673101000000001 -0.0117194 0
0.06636242 -0.010249 0
0.06606989 -0.00735956 0
0.0659014 -0.00303957 0
0.06589187 0.00248422 0
0.06608367 0.00907771 0
0.06649871 0.0156864 0
0.06712425 0.0215779 0
0.06794817 0.0282096 0
0.06901981 0.0359464 0
0.07033815 0.0424726 0
0.07180899 0.0452057 0
0.07336639 0.0481662 0
0.075014852 0.0504301 0
0.07673079000000001 0.0524739 0
0.07852476 0.0550656 0
0.08037570000000001 0.0551536 0
0.08217717000000001 0.0527681 0
0.08385722000000001 0.0480883 0
0.0853995 0.0449968 0
0.086855 0.0425988 0
0.088245 0.0410014 0
0.0895947 0.0401214 0
0.0909264 0.0398236 0
0.0922295 0.0383629 0
0.09347720000000001 0.0365052 0
0.0946516 0.0339544 0
0.0957247 0.0305858 0
0.0966849 0.0271937 0
0.09753440000000001 0.0239288 0
0.09828100000000001 0.0212835 0
0.0989681 0.0202677 0
0.0996457 0.0205735 0
0.1003521 0.0219099 0
0.1011156 0.0237529 0
0.1019346 0.0253067 0
0.1027957 0.0261709 0
0.1036606 0.0256253 0
0.104495 0.0243992 0
0.1052812 0.0228338 0
0.10601630000000001 0.021389 0
0.1067101 0.0203975 0
0.107381 0.0200004 0
0.10805020000000001 0.0202641 0
0.108741 0.0212224 0
0.1094695 0.0224571 0
0.05226170000000001 -0.218944 0
0.045613 -0.180754 0
0.0401979 -0.147289 0
0.0357834 -0.118193 0
0.032421200000000004 -0.0861921 0
0.030020200000000004 -0.061076 0
0.028276800000000005 -0.0436778 0
0.0270624 -0.029716 0
0.026319600000000005 -0.0159469 0
0.026033400000000005 -0.00167481 0
0.0262528 0.0142923 0
0.027044900000000004 0.0327138 0
0.028464300000000005 0.0505153 0
0.030418800000000003 0.0655958 0
0.032821600000000006 0.0774575 0
0.0355668 0.0861722 0
0.0385452 0.0918545 0
0.041680800000000004 0.0959851 0
0.044941800000000004 0.0994562 0
0.0483065 0.102249 0
0.05175540000000001 0.104691 0
0.05527560000000001 0.105684 0
0.0587433 0.101986 0
0.0619967 0.0917549 0
0.0646774 0.0741789 0
0.06699883000000001 0.0668595 0
0.06924820000000001 0.0694045 0
0.07175911 0.0815323 0
0.074779485 0.0984202 0
0.07788971 0.0874933 0
0.08060163000000001 0.0746475 0
0.08247238 0.0391172 0
0.08335237000000001 0.0152185 0
0.08335759000000001 -0.0133508 0
0.08242104 -0.0405295 0
0.08082322 -0.0518171 0
0.07899533 -0.0563966 0
0.07713834 -0.0542374 0
0.075460597 -0.0477226 0
0.07392563 -0.0434449 0
0.0726291 -0.0366585 0
0.07145013 -0.0334062 0
0.07038399000000001 -0.0310674 0
0.06915566000000001 -0.0415609 0
0.06764334 -0.0486833 0
0.06573848 -0.0645103 0
0.063402 -0.0739921 0
0.0608454 -0.0788084 0
0.058150900000000005 -0.0819598 0
0.0554152 -0.0816759 0
0.052739400000000006 -0.0789788 0
0.0501688 -0.0750314 0
0.0477597 -0.0696504 0
0.0455175 -0.0649456 0
0.0434763 -0.0571851 0
0.0417478 -0.045448 0
0.040562 -0.027208 0
0.039948300000000006 -0.00929067 0
0.0399527 0.00861185 0
0.0405145 0.0238476 0
0.041518900000000004 0.0353365 0
0.042876700000000004 0.0451387 0
0.0445131 0.0525861 0
0.046402900000000004 0.0605731 0
0.048552700000000004 0.067513 0
0.0508715 0.0711012 0
0.0532839 0.0731421 0
0.0557204 0.0728774 0
0.0581226 0.0706682 0
0.06050610000000001 0.0703694 0
0.06267790000000001 0.0589628 0
0.0643938 0.0454193 0
0.06578973 0.0395133 0
0.06711049000000001 0.0413725 0
0.06867562 0.0519944 0
0.07061918 0.0645934 0
0.07270379 0.0591825 0
0.074529419 0.0504602 0
0.075905717 0.0325797 0
0.07672421 0.0179723 0
0.07708321 0.00358729 0
0.07694203000000001 -0.0106791 0
0.0764031 -0.0204896 0
0.075595445 -0.0272742 0
0.074613442 -0.0307214 0
0.07359708000000001 -0.0295869 0
0.07268115 -0.0253545 0
0.0719005 -0.0223513 0
0.07115409 -0.0226574 0
0.070371 -0.0241909 0
0.06952214000000001 -0.026466 0
0.06861651 -0.0276873 0
0.06764348 -0.030325 0
0.0666041 -0.0320607 0
0.06549640000000001 -0.0339591 0
0.0643586 -0.0342893 0
0.0632022 -0.0347595 0
0.06206250000000001 -0.0335789 0
0.06094720000000001 -0.0330339 0
0.0598814 -0.0312087 0
0.0588677 -0.0290512 0
0.0579934 -0.0238225 0
0.057332100000000004 -0.0155376 0
0.0569783 -0.00531217 0
0.0569948 0.00653619 0
0.0574604 0.0208941 0
0.0583404 0.0315948 0
0.05961470000000001 0.0438844 0
0.061206 0.0506329 0
0.063014 0.0575711 0
0.0650279 0.0625937 0
0.06718015000000001 0.066225 0
0.06943551 0.0684137 0
0.07171646000000001 0.0684151 0
0.07399511 0.0681864 0
0.07622661 0.0647864 0
0.07823555 0.0559251 0
0.0799835 0.0496804 0
0.08162436 0.0499358 0
0.08339047000000001 0.0556451 0
0.08521820000000001 0.0538301 0
0.0869741 0.0515579 0
0.0884641 0.0375853 0
0.0894803 0.0242794 0
0.0900377 0.0089314 0
0.0900518 -0.00666789 0
0.0896241 -0.0175421 0
0.0889307 -0.0227326 0
0.0881591 -0.0229548 0
0.0874409 -0.0199182 0
0.08683260000000001 -0.0174425 0
0.0862456 -0.0176417 0
0.08565930000000001 -0.0177778 0
0.08496282000000001 -0.0255625 0
0.08393633 -0.0348866 0
0.08265869 -0.0410541 0
0.08121729 -0.0448062 0
0.07969712000000001 -0.0458357 0
0.07819028 -0.0444018 0
0.07674994 -0.0421031 0
0.075381838 -0.0401039 0
0.07404736 -0.0399205 0
0.07272706000000001 -0.0392601 0
0.07140174 -0.0400508 0
0.07006 -0.0402763 0
0.06871672000000001 -0.0400721 0
0.067395 -0.0391475 0
0.06610927 -0.0378272 0
0.0648936 -0.0351056 0
0.063797 -0.0305554 0
0.062901 -0.0227168 0
0.06233520000000001 -0.0114285 0
0.0621951 0.00221509 0
0.0625319 0.0169542 0
0.0633027 0.029015 0
0.0644942 0.0414468 0
0.06603454 0.0500978 0
0.06783852 0.0576611 0
0.06987334 0.063846 0
0.07208865 0.0684888 0
0.074421112 0.0709138 0
0.07680454 0.071614 0
0.07919023 0.0713548 0
0.08155782 0.070542 0
0.08381595 0.0645372 0
0.0858759 0.0596193 0
0.08786150000000001 0.0602407 0
0.08995510000000001 0.0658688 0
0.0921255 0.0635781 0
0.0941844 0.0600287 0
0.0959629 0.0462978 0
0.0972644 0.0328462 0
0.0981387 0.0200609 0
0.0985739 0.00694332 0
0.09861400000000001 -0.00338604 0
0.09839310000000001 -0.00860278 0
0.0980956 -0.00859797 0
0.0978682 -0.00480927 0
0.0977754 -0.00210501 0
0.09768160000000001 -0.00336669 0
0.09754080000000001 -0.00550254 0
0.09729170000000001 -0.00918397 0
0.0969286 -0.0123726 0
0.0964593 -0.0157223 0
0.0958586 -0.0200097 0
0.0951243 -0.0236606 0
0.09429570000000001 -0.0256565 0
0.0934363 -0.0256561 0
0.0925966 -0.0245495 0
0.09181030000000001 -0.0228522 0
0.091071 -0.0215314 0
0.09037210000000001 -0.0206959 0
0.0896854 -0.0205106 0
0.0889979 -0.0207177 0
0.088302 -0.0209942 0
0.0875956 -0.0213542 0
0.0868768 -0.0217198 0
0.0861438 -0.0221765 0
0.0854018 -0.0222625 0
0.08466172 -0.0220876 0
0.08393332 -0.0216075 0
0.08322436 -0.0209438 0
0.08253888000000001 -0.0202292 0
0.08187419 -0.0197198 0
0.08122257000000001 -0.0193818 0
0.08057625 -0.0193701 0
0.07993414 -0.0191442 0
0.07929055 -0.0194066 0
0.07864543 -0.0192685 0
0.07799791 -0.0194961 0
0.07735203 -0.0192193 0
0.07670974 -0.0192567 0
0.076074178 -0.0188451 0
0.075449128 -0.0186221 0
0.07483745 -0.0180761 0
0.07424109500000001 -0.0176653 0
0.0736641 -0.0169683 0
0.07310878 -0.0163026 0
0.07258359 -0.0152568 0
0.07208916 -0.0143561 0
0.07163425 -0.0130196 0
0.07121566 -0.0120406 0
0.07083976 -0.0106004 0
0.07050743000000001 -0.00931399 0
0.07022418 -0.00773548 0
0.06999151 -0.00621197 0
0.06981232 -0.00456448 0
0.06970223 -0.00199279 0
0.06969522 0.00157521 0
0.06982318 0.00605366 0
0.07010861 0.0109157 0
0.07055576000000001 0.0156944 0
0.07114733000000001 0.0196697 0
0.07186225 0.0229213 0
0.07267622 0.0256528 0
0.07356717 0.027561 0
0.074509793 0.0288056 0
0.07548468900000001 0.0296008 0
0.07648528 0.0303645 0
0.07751162 0.0309271 0
0.07850933 0.0287543 0
0.07939893 0.0244597 0
0.08012882 0.0200073 0
0.08076282 0.0186192 0
0.08136905 0.0167502 0
0.08189853 0.0155476 0
0.08242532 0.0161156 0
0.08297074 0.0165589 0
0.08352626 0.016686 0
0.08407395000000001 0.0160921 0
0.08456655 0.0134869 0
0.08495422 0.00992886 0
0.08520430000000001 0.00529451 0
0.0852938 0.000484344 0
0.08524380000000001 -0.0030952 0
0.08509397 -0.00560105 0
0.08488145 -0.00680571 0
0.08465755 -0.00643785 0
0.08446348000000001 -0.00517111 0
0.08431050000000001 -0.00429021 0
0.0841692 -0.00419756 0
0.08403039000000001 -0.00426106 0
0.08388000000000001 -0.004752 0
0.08371145 -0.00536031 0
0.08351898 -0.00619199 0
0.08329396 -0.00726779 0
0.08303023000000001 -0.00851233 0
0.08272161 -0.00994569 0
0.08236305000000001 -0.0114948 0
0.08194872 -0.0132658 0
0.08147486000000001 -0.0150393 0
-0.0007255000000000039 -0.00667088 0
-0.0005234999999999962 0.00966583 0
-0.00032250000000000334 0.00577703 0
0.00011300000000000199 0.0205525 0
0.0007652999999999965 0.0203244 0
0.0017285000000000078 0.038098 0
0.0031073000000000073 0.0445363 0
0.004809500000000008 0.056741 0
0.006830500000000003 0.0633413 0
0.009047600000000003 0.069425 0
0.011465799999999998 0.0752519 0
0.014076700000000004 0.0813187 0
0.016913200000000003 0.0885066 0
0.019969300000000002 0.0942215 0
0.0231837 0.0980646 0
0.026488000000000005 0.0998058 0
0.0298249 0.100166 0
0.033153 0.0995103 0
0.0364541 0.0987012 0
0.039730100000000004 0.0977893 0
0.042951500000000004 0.0949554 0
0.04601090000000001 0.088013 0
0.0485338 0.0635495 0
0.0502455 0.0418944 0
0.05142820000000001 0.0311953 0
0.0524174 0.0298404 0
0.053527000000000005 0.0372322 0
0.0550026 0.0498715 0
0.0564978 0.0397177 0
0.057643 0.0295074 0
0.0581964 0.00425557 0
0.0579828 -0.0150458 0
0.057121000000000005 -0.0368868 0
0.055547200000000005 -0.0552197 0
0.05348800000000001 -0.0668167 0
0.05108360000000001 -0.0763066 0
0.0483851 -0.0843861 0
0.045505500000000004 -0.0875937 0
0.042589100000000005 -0.086626 0
0.0397923 -0.0810463 0
0.0372638 -0.0715614 0
0.0350559 -0.0616481 0
0.033137 -0.0543242 0
0.031336 -0.0532099 0
0.029627300000000002 -0.0495194 0
0.0279468 -0.0494117 0
0.0263952 -0.0433579 0
0.025152900000000006 -0.0303345 0
0.0244418 -0.0132804 0
0.024250300000000002 0.00253847 0
0.024640600000000006 0.0194538 0
0.025496700000000004 0.031004 0
0.0267222 0.040991 0
0.028200100000000006 0.0474065 0
0.029917900000000004 0.0555602 0
0.0319129 0.0634508 0
0.0341373 0.0694773 0
0.036534800000000006 0.073641 0
0.039016 0.0748974 0
0.041515500000000004 0.0749263 0
0.043991600000000006 0.0735918 0
0.0463997 0.0702825 0
0.0486552 0.0659519 0
0.050530000000000005 0.0474488 0
0.0517759 0.0290493 0
0.0525692 0.0206343 0
0.05324670000000001 0.0215639 0
0.0541386 0.0322786 0
0.0554923 0.0461019 0
0.05687880000000001 0.0372131 0
0.05796710000000001 0.0284952 0
0.0584992 0.0039605 0
0.05829090000000001 -0.0144978 0
0.0574466 -0.0363274 0
0.055900000000000005 -0.0541471 0
0.05388710000000001 -0.0651523 0
0.0515611 -0.0733827 0
0.0489957 -0.0795057 0
0.0462809 -0.082759 0
0.043511400000000006 -0.0829243 0
0.040789200000000005 -0.0799356 0
0.0382435 -0.0729213 0
0.0359613 -0.0644788 0
0.0339404 -0.057896 0
0.0319875 -0.0586434 0
0.030076600000000002 -0.0560839 0
0.028153300000000006 -0.0575384 0
0.026321500000000005 -0.0527194 0
0.024702600000000005 -0.0431048 0
0.023551300000000004 -0.0267748 0
0.022945300000000002 -0.00913482 0
0.022953600000000005 0.00853979 0
0.023485400000000003 0.022716 0
0.0244732 0.0350252 0
0.025803900000000005 0.0439394 0
0.027402700000000002 0.0516438 0
0.029264000000000005 0.0597226 0
0.0313994 0.0677238 0
0.0337579 0.0729336 0
0.0362504 0.076155 0
0.038811700000000005 0.0771754 0
0.0413748 0.0757694 0
0.0438964 0.0743416 0
0.046298900000000004 0.0693449 0
0.0484372 0.0594708 0
0.05010680000000001 0.0408114 0
0.0512108 0.0279512 0
0.052081100000000005 0.0259488 0
0.0530399 0.0323945 0
0.0543627 0.0447438 0
0.0560127 0.054545 0
0.057791800000000004 0.0512958 0
0.059389300000000006 0.0443539 0
0.060638300000000006 0.0312394 0
0.0614161 0.0162363 0
0.0617296 0.00374179 0
0.061688900000000005 -0.00526305 0
0.061381700000000004 -0.0125595 0
0.0608631 -0.0177899 0
0.0602154 -0.0206463 0
0.0594956 -0.0223743 0
0.0587212 -0.023916 0
0.05790580000000001 -0.0248389 0
0.057072200000000003 -0.0250738 0
0.0562387 -0.0249361 0
0.0554129 -0.0245555 0
0.0546072 -0.0237925 0
0.0538309 -0.0228105 0
0.0530887 -0.0217849 0
0.052382 -0.0206756 0
0.051710400000000004 -0.0197226 0
0.0510772 -0.0183024 0
0.0505081 -0.0158455 0
0.0500525 -0.011563 0
0.0497606 -0.00576335 0
0.049684000000000006 0.00118937 0
0.0498574 0.00887938 0
0.050288 0.0166115 0
0.0509741 0.0245683 0
0.0519193 0.0315098 0
0.053090700000000005 0.0383296 0
0.0544583 0.0431001 0
0.055958900000000006 0.0466478 0
0.0575661 0.0493902 0
0.05923250000000001 0.0503151 0
0.0609106 0.0501315 0
0.0625568 0.0484475 0
0.06400360000000001 0.0376741 0
0.0650083 0.0223502 0
0.06548947000000001 0.00801944 0
0.06562022 0.00190461 0
0.06570851 0.00457651 0
0.06610511000000001 0.0181245 0
0.06693717 0.0313691 0
0.06807804 0.0364277 0
0.06922081000000001 0.031891 0
0.07019837000000001 0.0270081 0
0.07087528 0.0140063 0
0.07115976 0.00418441 0
0.07112669 -0.00590957 0
0.07077169 -0.0143941 0
0.07020131 -0.0190072 0
0.06951823 -0.0219417 0
0.06873948 -0.024359 0
0.06791307 -0.0249148 0
0.0670926 -0.0243012 0
0.06629622 -0.0234107 0
0.06554129 -0.0218952 0
0.06483560000000001 -0.0204124 0
0.0641912 -0.018322 0
0.0636072 -0.016643 0
0.0630838 -0.014932 0
0.0626091 -0.0133916 0
0.0622083 -0.0109072 0
0.0619159 -0.00644755 0
0.0618089 0.000181059 0
0.0619349 0.00771265 0
0.0623412 0.0168623 0
0.0630706 0.026045 0
0.0641261 0.0359881 0
0.06539342000000001 0.0398791 0
0.06683533 0.0461245 0
0.06840303 0.0476487 0
0.07005883 0.0515734 0
0.07181928 0.0536497 0
0.07365218 0.0565733 0
0.07559934 0.0597345 0
0.07759331 0.0590124 0
0.07951074 0.0558164 0
0.0812553 0.0489136 0
0.08278573 0.0436831 0
0.0841846 0.0407271 0
0.0855096 0.0389946 0
0.0867908 0.0380391 0
0.0880472 0.037285 0
0.08926830000000001 0.0360433 0
0.0904414 0.0343069 0
0.0915378 0.0314699 0
0.0925219 0.027727 0
0.09337430000000001 0.0236665 0
0.0941008 0.0200138 0
0.0946995 0.0163565 0
0.0952062 0.0144992 0
0.0956882 0.0146626 0
0.0961961 0.0159212 0
0.096762 0.0178007 0
0.097377 0.0190893 0
0.0980353 0.0200788 0
0.09869710000000001 0.019585 0
0.0993311 0.0183984 0
0.09990650000000001 0.0161746 0
0.10040260000000001 0.0136997 0
0.1008163 0.0112816 0
0.1011554 0.00920404 0
0.1014312 0.00755848 0
0.10166710000000001 0.00681251 0
0.1019023 0.00753957 0
0.1021769 0.00889609 0
0.10249530000000001 0.0101368 0
0.1028492 0.0110326 0
0.1032247 0.0113412 0
0.1035943 0.0107865 0
0.1039364 0.00971195 0
0.1042274 0.00779613 0
0.1044503 0.00566325 0
0.1045944 0.00312054 0
0.10465830000000001 0.000911368 0
0.10466120000000001 -0.000460543 0
0.1046464 -0.000153696 0
0.1046658 0.00141674 0
0.1047405 0.00273388 0
0.10483440000000001 0.00282052 0
0.1049233 0.00253408 0
0.1050011 0.0021372 0
0.10506270000000001 0.00158418 0
0.10510430000000001 0.000941934 0
0.1051228 0.000205056 0
0.10511580000000001 -0.00058073 0
0.1050816 -0.00141228 0
0.1050198 -0.00221208 0
0.10493670000000001 -0.00268418 0
0.10484790000000001 -0.00255863 0
0.1047714 -0.0019834 0
0.104717 -0.00139396 0
0.1046746 -0.00114439 0
0.1046401 -0.00100711 0
0.1046064 -0.00099806 0
0.104574 -0.000956602 0
0.1045408 -0.00103162 0
0.1045044 -0.0011465 0
0.104464 -0.00126305 0
0.1044191 -0.00140568 0
0.10437060000000001 -0.00148235 0
0.1043222 -0.00139638 0
0.1042802 -0.00111291 0
0.1042501 -0.000694371 0
0.1042351 -0.000233616 0
0.10423460000000001 0.000181432 0
0.1042469 0.000512153 0
0.1042679 0.000729331 0
0.1042939 0.000814572 0
0.10432090000000001 0.000806458 0
0.1043464 0.000731011 0
0.1043692 0.00065266 0
0.1043907 0.000653825 0
0.1044148 0.000809182 0
0.1044472 0.00114316 0
0.10449320000000001 0.00161409 0
0.1045557 0.00210778 0
0.10463360000000001 0.00253679 0
0.1047247 0.00289012 0
-0.079298 0.239975 0
-0.071336 0.234054 0
-0.063933 0.212624 0
-0.057048 0.201826 0
-0.05067200000000001 0.18136 0
-0.04486799999999999 0.169194 0
-0.039379 0.159413 0
-0.034245 0.149984 0
-0.029336 0.145186 0
-0.024596999999999994 0.139341 0
-0.02002369999999999 0.135731 0
-0.015542600000000004 0.133033 0
-0.011149599999999996 0.130915 0
-0.006808800000000004 0.129559 0
-0.0025111999999999912 0.128461 0
0.0017593000000000053 0.127853 0
0.0060114 0.127179 0
0.010238499999999998 0.12656 0
0.014450400000000002 0.126039 0
0.018631100000000005 0.124792 0
0.022773100000000004 0.123708 0
0.026866300000000003 0.121893 0
0.0309028 0.12055 0
0.034897000000000004 0.11871 0
0.038741700000000004 0.111836 0
0.0422852 0.0990258 0
0.0452931 0.0832557 0
0.0478555 0.0712906 0
0.050066700000000006 0.0623567 0
0.0520279 0.0559198 0
0.053746100000000005 0.0475743 0
0.05519450000000001 0.0398149 0
0.056368100000000004 0.0307833 0
0.057198200000000005 0.0197421 0
0.057668300000000006 0.00909786 0
0.057807800000000006 1.43359e-05 0
0.0576729 -0.00747542 0
0.0573026 -0.0141159 0
0.0567434 -0.0188981 0
0.05605500000000001 -0.0220316 0
0.055278100000000004 -0.0244889 0
0.0544287 -0.0261604 0
0.0535447 -0.0268214 0
0.0526455 -0.0268871 0
0.0517571 -0.0263926 0
0.0508892 -0.0254593 0
0.0500578 -0.0245989 0
0.0492562 -0.0233645 0
0.0485391 -0.0195261 0
0.0479956 -0.0124241 0
0.047734 -0.00296936 0
0.047836500000000004 0.00835641 0
0.04831390000000001 0.0197517 0
0.049162800000000006 0.030475 0
0.050345100000000004 0.0396262 0
0.0517957 0.0468211 0
0.053470000000000004 0.0531954 0
0.055335800000000004 0.0582543 0
0.057346100000000004 0.0618696 0
0.059446700000000005 0.0637845 0
0.061582500000000005 0.0640021 0
0.06369430000000001 0.0625277 0
0.06573466 0.0597885 0
0.06755232 0.048517 0
0.06889775000000001 0.0340252 0
0.0698893 0.0271632 0
0.07081233 0.0295094 0
0.07216476000000001 0.0550022 0
0.074504158 0.0827805 0
0.07741691 0.0906665 0
0.08055352 0.0968783 0
0.0835647 0.0840478 0
0.08626120000000001 0.0788188 0
0.0886948 0.0669749 0
0.0907824 0.0582589 0
0.0925246 0.0465916 0
0.0939089 0.0382763 0
0.0951334 0.0360406 0
0.0963415 0.0365632 0
0.0975829 0.0380895 0
0.09888240000000001 0.0394034 0
0.1000502 0.0307463 0
0.1009319 0.0224097 0
0.10144700000000001 0.00884916 0
0.1015294 -0.002755 0
0.10129550000000001 -0.0101186 0
0.10090450000000001 -0.0123586 0
0.1005183 -0.0103814 0
0.1002429 -0.0066986 0
0.1000379 -0.00563145 0
0.0998504 -0.00613984 0
0.0996008 -0.00870645 0
0.0992671 -0.0111904 0
0.0988344 -0.0147013 0
0.0982778 -0.0184382 0
0.097593 -0.0223547 0
0.096782 -0.0258285 0
0.095904 -0.0263366 0
0.0950571 -0.0242319 0
0.0943049 -0.020977 0
0.0936448 -0.0190123 0
0.09302490000000001 -0.0182919 0
0.0924236 -0.0178841 0
0.0918252 -0.0180027 0
0.09122150000000001 -0.0181672 0
0.0906175 -0.0180323 0
0.0900199 -0.017804 0
0.0894327 -0.0174181 0
0.0888593 -0.0170004 0
0.088298 -0.0167164 0
0.087744 -0.0165459 0
0.0871938 -0.0164925 0
0.0866413 -0.0166487 0
0.0860839 -0.0167675 0
0.0855223 -0.0168976 0
0.08495836000000001 -0.0169112 0
0.0843959 -0.0168248 0
0.0838357 -0.0167984 0
0.08327583000000001 -0.0167966 0
0.08271478 -0.0168668 0
0.08215128000000001 -0.0169387 0
0.08158436000000001 -0.0170708 0
0.08101265 -0.0172163 0
0.08043538 -0.0174036 0
0.07985117 -0.0176225 0
0.07925936 -0.0178551 0
0.07865619 -0.0182771 0
0.07804159000000001 -0.0185512 0
0.07740997000000001 -0.0192497 0
0.07676354 -0.0194581 0
0.07610383600000001 -0.0200294 0
0.07543427800000001 -0.020072 0
0.074756797 -0.0204712 0
0.07407583000000001 -0.0203789 0
0.07338978 -0.0206622 0
0.07270688 -0.0202889 0
0.07203093 -0.0201599 0
0.07137308 -0.0192749 0
0.07074062 -0.0185992 0
0.0701438 -0.0172363 0
0.06958281000000001 -0.0163239 0
0.06906606 -0.0148396 0
0.06858646 -0.0138097 0
0.06815819000000001 -0.0120348 0
0.06777526 -0.0108136 0
0.06745197 -0.00869865 0
0.06721225 -0.00527904 0
0.06712039 -0.000404721 0
0.06720735 0.00565396 0
0.06750523 0.0122073 0
0.0680174 0.0183371 0
0.0687299 0.0240067 0
0.0696129 0.0286059 0
0.07063109000000001 0.0320701 0
0.07174939 0.0347529 0
0.07294300000000001 0.0366817 0
0.07419637 0.0383382 0
0.075498762 0.0397512 0
0.07685777 0.0418568 0
0.07825928 0.0414742 0
0.0795868 0.0381176 0
0.08077645 0.0335161 0
0.08184745 0.0313159 0
0.08288446000000001 0.0312244 0
0.08394228000000001 0.0322857 0
0.08504633 0.0338981 0
0.08620330000000001 0.0353559 0
0.08736350000000001 0.0340958 0
0.088464 0.0318468 0
0.0894476 0.0274626 0
0.090298 0.0237977 0
0.0910279 0.0200919 0
0.0916376 0.0168841 0
0.0921657 0.0152618 0
0.092667 0.0149797 0
0.09317600000000001 0.015722 0
0.0937302 0.0175244 0
0.0943465 0.0192954 0
0.09501580000000001 0.0206871 0
0.0956974 0.0200745 0
0.09634720000000001 0.018891 0
0.0969392 0.0166958 0
0.0974582 0.0145894 0
0.097912 0.0127441 0
0.0983069 0.0111596 0
0.09866230000000001 0.0103195 0
0.0990019 0.0101902 0
0.0993473 0.0106447 0
0.0997191 0.0115548 0
0.1001144 0.0122275 0
0.1005392 0.0130543 0
0.1009766 0.0131943 0
0.1014177 0.0131597 0
0.101839 0.0121201 0
0.10222110000000001 0.0108433 0
0.1025553 0.00925512 0
0.102832 0.00745205 0
0.1030508 0.00579713 0
0.103219 0.0043975 0
0.10335 0.00372282 0
0.1034843 0.00453449 0
0.10365830000000001 0.00575777 0
0.1038618 0.0064614 0
0.104087 0.00686442 0
0.1043085 0.00641446 0
0.1045107 0.00568476 0
0.1046823 0.00466181 0
0.1048184 0.00355613 0
0.1049157 0.00234989 0
0.1049731 0.00117918 0
0.1049938 0.000159677 0
0.104986 -0.000506192 0
0.1049665 -0.000558056 0
0.1049543 -0.00010684 0
0.10496040000000001 0.000365354 0
0.1049737 0.00045509 0
0.10499030000000001 0.000449357 0
0.1050012 0.000244865 0
0.1050069 6.61612e-05 0
0.1050034 -0.000256577 0
0.1049885 -0.000609398 0
0.1049626 -0.000916767 0
0.1049264 -0.00122248 0
0.1048811 -0.00145593 0
0.1048308 -0.00152756 0
0.1047823 -0.00136174 0
0.10474220000000001 -0.00103705 0
0.1047146 -0.000630252 0
0.10470070000000001 -0.00022533 0
0.1046994 0.000103869 0
0.1047067 0.000321669 0
0.1047193 0.000420205 0
0.1047334 0.000415529 0
0.1047454 0.00031144 0
0.10475330000000001 0.000181079 0
0.10475770000000001 0.000104849 0
0.1047621 0.000180886 0
0.1047723 0.00044841 0
0.1047945 0.000890491 0
0.1048333 0.00140585 0
0.1048879 0.00184511 0
0.1049563 0.00220516 0
0.10503380000000001 0.00243146 0
0.10511780000000001 0.00258717 0
0.1052048 0.00262349 0
0.1052917 0.00259076 0
0.105377 0.00253733 0
0.1054612 0.00253169 0
0.10554730000000001 0.00264683 0
0.10564 0.00292673 0
0.1057445 0.00334488 0
0.105865 0.00386907 0
0.106003 0.00438477 0
0.1061578 0.00486184 0
0.10632660000000001 0.00523273 0
0.10650580000000001 0.00549038 0
0.10669100000000001 0.00560334 0
0.106878 0.00561012 0
0.1070644 0.00558078 0
0.1072506 0.00560251 0
0.1074398 0.00576564 0
0.1076377 0.00612518 0
0.1078509 0.00667761 0
0.1080851 0.00735386 0
0.1083418 0.00800568 0
0.1086191 0.00858568 0
0.1089136 0.00903685 0
0.1092205 0.00933977 0
0.10953460000000001 0.00947886 0
0.1098509 0.00949214 0
0.110167 0.0094787 0
0.012215500000000004 0.0415537 0
0.014110400000000002 0.0606426 0
0.015901200000000004 0.0511048 0
0.017893900000000004 0.0665963 0
0.019753700000000006 0.0476202 0
0.021524600000000005 0.0586773 0
0.0232247 0.0447248 0
0.024846200000000006 0.053891 0
0.026522300000000006 0.0463109 0
0.028143 0.0524018 0
0.029843600000000005 0.0486099 0
0.031495300000000004 0.0517983 0
0.033257 0.0519957 0
0.034957 0.0508517 0
0.0366982 0.0533365 0
0.0384062 0.0494071 0
0.040015100000000005 0.0464544 0
0.041418100000000006 0.0376192 0
0.042477900000000006 0.0268988 0
0.0431295 0.0123945 0
0.0432415 -0.00464918 0
0.0428103 -0.0199063 0
0.0419389 -0.0307538 0
0.0408296 -0.0344618 0
0.039767300000000005 -0.0289376 0
0.039014200000000006 -0.0171138 0
0.0385852 -0.0102139 0
0.0381695 -0.0142255 0
0.037665300000000006 -0.0156451 0
0.036956 -0.0256537 0
0.035995900000000004 -0.0319219 0
0.034739000000000006 -0.041891 0
0.033285600000000005 -0.0442506 0
0.0318137 -0.0438412 0
0.030432 -0.0381258 0
0.0293333 -0.0268474 0
0.028684800000000003 -0.0121609 0
0.028523100000000003 0.00201083 0
0.028812500000000005 0.0144021 0
0.0294516 0.0232477 0
0.030390800000000003 0.0323783 0
0.031591100000000004 0.0390939 0
0.0330241 0.0468089 0
0.0347167 0.0539327 0
0.0365911 0.058013 0
0.0385768 0.0606133 0
0.040598800000000004 0.0604427 0
0.042588400000000005 0.0589999 0
0.044516200000000006 0.0562134 0
0.0462929 0.0501988 0
0.047774300000000006 0.0379633 0
0.048624200000000006 0.0143381 0
0.048749 -0.00355457 0
0.04846640000000001 -0.0110704 0
0.0481365 -0.00731148 0
0.0481641 0.00700176 0
0.0485833 0.0189044 0
0.0493657 0.0263463 0
0.050142000000000006 0.0204291 0
0.0507499 0.0165077 0
0.0509342 -0.00416456 0
0.0505781 -0.0154259 0
0.0498011 -0.0303321 0
0.0486346 -0.0377143 0
0.0473465 -0.0391927 0
0.0460028 -0.0412256 0
0.0446222 -0.0411367 0
0.043283800000000004 -0.0393574 0
0.0419654 -0.0391733 0
0.040734400000000004 -0.0349107 0
0.039687700000000006 -0.0265154 0
0.0390314 -0.0130619 0
0.038833400000000004 0.000752386 0
0.0390809 0.0131231 0
0.0397151 0.0238782 0
0.040666 0.0325265 0
0.0418923 0.0405745 0
0.043374 0.0478064 0
0.045075500000000004 0.05373 0
0.0469436 0.0577673 0
0.048908400000000005 0.0597836 0
0.0509116 0.0600259 0
0.0528812 0.0580371 0
0.0547608 0.0542607 0
0.0564245 0.0445329 0
0.0575054 0.0207924 0
0.057740700000000006 -0.00341825 0
0.05738700000000001 -0.0150772 0
0.056863300000000006 -0.0142558 0
0.0566845 0.00229917 0
0.057005200000000006 0.0158787 0
0.05772480000000001 0.0272665 0
0.05861960000000001 0.0260071 0
0.0594595 0.0245298 0
0.0599497 0.00564914 0
0.0599224 -0.00572797 0
0.0594565 -0.0214739 0
0.05856650000000001 -0.0299523 0
0.0575294 -0.0318811 0
0.0564296 -0.0339931 0
0.055281300000000005 -0.0344528 0
0.054156800000000005 -0.0329363 0
0.053062200000000004 -0.0326576 0
0.0520038 -0.0306829 0
0.051007500000000004 -0.0289948 0
0.0501269 -0.0237429 0
0.0494628 -0.0153233 0
0.0491407 -0.00412718 0
0.049207100000000004 0.00769908 0
0.04967680000000001 0.0198222 0
0.05052430000000001 0.0303324 0
0.051696000000000006 0.039126 0
0.0531333 0.046644 0
0.0548075 0.0530457 0
0.0566656 0.0577238 0
0.058650600000000004 0.0609687 0
0.0607132 0.0624161 0
0.062795 0.0621771 0
0.0648374 0.0600747 0
0.06676282 0.0547917 0
0.06836796 0.0415311 0
0.06956828000000001 0.035641 0
0.07087666000000001 0.0432388 0
0.07252125000000001 0.0548746 0
0.074494963 0.0627956 0
0.07667654 0.0672489 0
0.0787249 0.0551142 0
0.08035506 0.0442143 0
0.08155828 0.0293359 0
0.08229077 0.0161731 0
0.08266431 0.00666521 0
0.08269308 -0.00382876 0
0.08245216 -0.00906889 0
0.08215164 -0.00817111 0
0.08195796 -0.00345651 0
0.08190179 -0.000793783 0
0.08188357 -0.000376552 0
0.08184077000000001 -0.00224998 0
0.08172647000000001 -0.00442954 0
0.08153443 -0.00699228 0
0.0812262 -0.0111962 0
0.08078685000000001 -0.0148998 0
0.08022441 -0.0185232 0
0.07956016 -0.0210044 0
0.07883298 -0.0223853 0
0.07807598 -0.0228316 0
0.07732424 -0.0221177 0
0.07661242 -0.0206499 0
0.075946585 -0.0195083 0
0.075305254 -0.0190216 0
0.07467826200000001 -0.0186286 0
0.07406199000000001 -0.0183616 0
0.07345306 -0.0181726 0
0.07284553 -0.0182552 0
0.07223232 -0.0184787 0
0.07160912 -0.018834 0
0.07097956 -0.0188908 0
0.07034862 -0.0188892 0
0.06972427 -0.0185333 0
0.06911338 -0.0180567 0
0.06852408 -0.0172969 0
0.06796031 -0.0164773 0
0.06742666 -0.0155318 0
0.06692774 -0.0143923 0
0.06646914000000001 -0.0131249 0
0.06605511 -0.0117145 0
0.06568931 -0.0102299 0
0.06538598000000001 -0.00795087 0
0.06518120000000001 -0.00424386 0
0.0651278 0.000742541 0
0.06525557 0.00691732 0
0.06558806 0.0131386 0
0.06613407 0.0192403 0
0.06687133 0.0246248 0
0.06776756 0.0287948 0
0.06878482 0.0317787 0
0.06988015 0.0338367 0
0.071046 0.0358704 0
0.07226412 0.0370879 0
0.07352358 0.0384185 0
0.074822135 0.0390297 0
0.076071174 0.0357206 0
0.07716242000000001 0.0298209 0
0.0780499 0.02586 0
0.07911827 0.0359749 0
0.08041894000000001 0.0415786 0
0.08187998 0.0452453 0
0.08334524 0.0429594 0
0.08475616 0.0415384 0
0.0860398 0.0355926 0
0.0871466 0.0313007 0
0.0881021 0.0259142 0
0.0888757 0.0211992 0
0.0895348 0.0186656 0
0.0901279 0.0171623 0
0.0906911 0.0169177 0
0.0912777 0.0183586 0
0.0919265 0.0204613 0
0.092631 0.0215533 0
0.0933423 0.0210535 0
0.0940267 0.0199601 0
0.0946468 0.0173105 0
0.0951756 0.014578 0
0.09561700000000001 0.0120891 0
0.09598290000000001 0.0100226 0
0.096288 0.00852267 0
0.0965615 0.00809938 0
0.0968413 0.0088492 0
0.0971675 0.0107364 0
0.0975605 0.0126471 0
0.0980085 0.0140715 0
0.0984917 0.014767 0
0.09898090000000001 0.0145269 0
0.09944940000000001 0.0135415 0
0.0998735 0.0119303 0
0.10022890000000001 0.00949413 0
0.1005048 0.00719419 0
0.10070370000000001 0.00487671 0
0.1008324 0.00308099 0
0.100924 0.0027505 0
0.1010341 0.00409684 0
0.10120420000000001 0.00578623 0
0.1014079 0.00644405 0
0.1016318 0.00669166 0
0.10184280000000001 0.00603641 0
0.1020332 0.0053023 0
0.1021868 0.00397001 0
0.102293 0.0024625 0
0.1023458 0.000801923 0
0.1023453 -0.000716827 0
0.1022962 -0.00210048 0
0.1022104 -0.00287912 0
0.1021138 -0.00276708 0
0.1020332 -0.00204671 0
0.10197490000000001 -0.00158302 0
0.10192100000000001 -0.00167605 0
0.1018594 -0.00202415 0
0.1017836 -0.00248952 0
0.1016924 -0.00295325 0
0.10158510000000001 -0.00345229 0
0.1014612 -0.00394543 0
0.101321 -0.00442677 0
0.1011649 -0.0048922 0
0.1009961 -0.00518517 0
0.1008224 -0.0051937 0
0.1006525 -0.00498525 0
0.1004906 -0.00476542 0
0.10033320000000001 -0.00469303 0
0.1001757 -0.00475462 0
0.10001550000000001 -0.00485011 0
0.09985240000000001 -0.00492413 0
0.0996862 -0.00503857 0
0.0995157 -0.0051802 0
0.0993403 -0.00532928 0
0.0991599 -0.00547067 0
0.0989762 -0.00553006 0
0.0987922 -0.00549996 0
0.09861 -0.00543774 0
0.0984299 -0.00537321 0
0.0982516 -0.00533967 0
0.0980733 -0.00535566 0
0.0978933 -0.00543908 0
0.09771010000000001 -0.00554663 0
0.0975227 -0.00568125 0
0.0973306 -0.00583149 0
0.0971336 -0.00597082 0
0.09693270000000001 -0.00606279 0
0.0967296 -0.00611739 0
0.096525 -0.00615901 0
0.0963189 -0.00620812 0
0.09611070000000001 -0.00628539 0
0.029395000000000004 0.00170091 0
0.030022600000000003 0.0248174 0
0.030805700000000005 0.0256758 0
0.0320142 0.0461077 0
0.033446100000000006 0.0413212 0
0.0350641 0.055524 0
0.036865 0.0530481 0
0.038809 0.0643011 0
0.041047900000000005 0.0678065 0
0.043363900000000004 0.0721138 0
0.045913800000000005 0.0799788 0
0.04858420000000001 0.0803539 0
0.051361000000000004 0.085579 0
0.054173400000000003 0.0832937 0
0.0570133 0.0870243 0
0.0599191 0.0866866 0
0.0627536 0.0834867 0
0.0654031 0.0744038 0
0.0676744 0.0630989 0
0.06965269 0.0564676 0
0.07148077 0.0538992 0
0.07321187 0.0499827 0
0.07481547300000001 0.0465626 0
0.07630441 0.0427116 0
0.07757397 0.0338548 0
0.07856526 0.0261072 0
0.07928466 0.0174191 0
0.07972294 0.00955294 0
0.07993424 0.00357261 0
0.07995303000000001 -0.00191384 0
0.07982483 -0.00517613 0
0.07963730000000001 -0.00548219 0
0.07948979 -0.00332464 0
0.07941732 -0.00122413 0
0.07939112000000001 -0.000840911 0
0.07934861 -0.00160788 0
0.07927464000000001 -0.00281646 0
0.07915546 -0.00427862 0
0.07897475 -0.00642757 0
0.07872242 -0.00861521 0
0.07838878 -0.0111937 0
0.07798074 -0.013086 0
0.07751951 -0.0144219 0
0.07702392000000001 -0.0151918 0
0.07651066000000001 -0.01554 0
0.07599096600000001 -0.015598 0
0.075471911 -0.015549 0
0.07495381300000001 -0.0154976 0
0.074437233 -0.0154646 0
0.07391985000000001 -0.0155284 0
0.0734013 -0.0155366 0
0.07287882 -0.0157351 0
0.07235535 -0.0156382 0
0.07182944000000001 -0.0158069 0
0.07130747 -0.0155634 0
0.07078767 -0.0154844 0
0.07028513 -0.0147022 0
0.06979977 -0.0142902 0
0.06934434 -0.0130699 0
0.06891763000000001 -0.0124194 0
0.06852919 -0.0109543 0
0.06817938 -0.00995038 0
0.06787726000000001 -0.00827589 0
0.06762305 -0.00689999 0
0.06743183 -0.00464853 0
0.06733319 -0.00110563 0
0.06737826 0.00366173 0
0.06759297 0.00919133 0
0.0679937 0.0146928 0
0.06856796 0.019561 0
0.06929379000000001 0.0237022 0
0.07014858 0.027237 0
0.07110636000000001 0.0299079 0
0.07213679 0.0317355 0
0.07322122 0.033146 0
0.074345126 0.0342151 0
0.07550865500000001 0.0356228 0
0.076702 0.035433 0
0.07782194 0.0315105 0
0.07877382000000001 0.0260069 0
0.07961915 0.029091 0
0.08076813000000001 0.0383121 0
0.08215493 0.0443819 0
0.08369456 0.0474003 0
0.0852947 0.0545375 0
0.0871592 0.0576171 0
0.0891855 0.0632166 0
0.0912144 0.0588801 0
0.0932046 0.0601527 0
0.0951039 0.0543784 0
0.0969234 0.0517992 0
0.0983472 0.034665 0
0.0992815 0.0234109 0
0.0999675 0.0184761 0
0.1005434 0.0172074 0
0.1011974 0.0226363 0
0.1021079 0.0301819 0
0.10310180000000001 0.0294539 0
0.10405060000000001 0.0272668 0
0.104884 0.0226248 0
0.10552320000000001 0.0160058 0
0.10592 0.00810027 0
0.1060537 0.000412125 0
0.10594590000000001 -0.00630931 0
0.10565530000000001 -0.0102274 0
0.1053231 -0.00886394 0
0.1051276 -0.00281816 0
0.105142 0.00308412 0
0.10529820000000001 0.00515182 0
0.1054535 0.0043142 0
0.1055862 0.00338183 0
0.1056643 0.0014683 0
0.1056846 -0.000136456 0
0.10565340000000001 -0.00166777 0
0.10556850000000001 -0.0033276 0
0.10543 -0.00486843 0
0.105244 -0.00617494 0
0.105018 -0.00724169 0
0.1047706 -0.00745707 0
0.1045297 -0.00691182 0
0.1043141 -0.00613051 0
0.10411820000000001 -0.00563301 0
0.1039375 -0.00530574 0
0.10376300000000001 -0.00515809 0
0.1035938 -0.00499813 0
0.10342860000000001 -0.00491012 0
0.1032657 -0.00486075 0
0.1031041 -0.00483294 0
0.1029433 -0.0048053 0
0.10278390000000001 -0.00474736 0
0.10262840000000001 -0.00457182 0
0.10248080000000001 -0.00427956 0
0.1023443 -0.00393279 0
0.1022189 -0.0036151 0
0.102103 -0.00336716 0
0.101994 -0.00318899 0
0.1018902 -0.00304668 0
0.1017903 -0.00295731 0
0.10169210000000001 -0.00293701 0
0.1015933 -0.00298674 0
0.1014919 -0.00308661 0
0.101387 -0.00319736 0
0.1012789 -0.00327355 0
0.1011694 -0.00327832 0
0.1010616 -0.0031821 0
0.1009581 -0.00303146 0
0.1008598 -0.00287774 0
0.1007663 -0.00274616 0
0.1006766 -0.00265155 0
0.1005891 -0.00260301 0
0.10050200000000001 -0.00262294 0
0.1004131 -0.00271325 0
0.1003199 -0.00286653 0
0.100221 -0.00305123 0
0.1001162 -0.00322059 0
0.1000067 -0.00333124 0
0.0998952 -0.00333734 0
0.09978530000000001 -0.00325239 0
0.099679 -0.00313169 0
0.0995766 -0.00302567 0
0.09947700000000001 -0.00295926 0
0.0993788 -0.00294182 0
0.09928010000000001 -0.00297888 0
0.0991789 -0.00308826 0
0.099073 -0.00325514 0
0.0989609 -0.00345741 0
0.098842 -0.0036571 0
0.0987172 -0.00381142 0
0.0985887 -0.00387987 0
0.0984594 -0.00386821 0
0.0983314 -0.00381267 0
0.0982053 -0.00375965 0
0.0980805 -0.00373661 0
0.09795580000000001 -0.00375805 0
0.09782940000000001 -0.00382502 0
0.0976996 -0.00395246 0
0.09756480000000001 -0.00412869 0
0.0974233 -0.00434498 0
0.09727430000000001 -0.00457526 0
0.09711790000000001 -0.00478455 0
0.0969554 -0.00494971 0
0.0967884 -0.00505314 0
0.09661900000000001 -0.00510383 0
0.0964484 -0.00513664 0
0.0962764 -0.00518664 0
0.0961021 -0.00527299 0
0.0959242 -0.0054018 0
0.0957411 -0.0055746 0
0.0955512 -0.00580438 0
0.0953529 -0.00607666 0
0.09514500000000001 -0.00638058 0
0.0949267 -0.00669317 0
0.094698 -0.00699854 0
0.09446080000000001 -0.00720555 0
0.0942181 -0.00735 0
0.0939705 -0.00750374 0
0.0937169 -0.00771194 0
0.0934552 -0.00798485 0
0.09318320000000001 -0.00831066 0
0.0929003 -0.00863389 0
0.0926073 -0.00891851 0
0.0923052 -0.00918222 0
0.09199460000000001 -0.00943169 0
0.0916757 -0.00968316 0
0.0913481 -0.00994779 0
0.0910114 -0.0102304 0
0.0906651 -0.0105252 0
0.090309 -0.0108149 0
0.0899434 -0.0110922 0
0.0895689 -0.0113503 0
0.08918620000000001 -0.0115841 0
0.0887961 -0.0118003 0
0.0883989 -0.0120142 0
0.0879943 -0.0122455 0
0.0875813 -0.0125141 0
0.0871585 -0.0128357 0
0.0867242 -0.0131944 0
0.08627750000000001 -0.0135759 0
0.085818 -0.0139533 0
0.0853463 -0.0143103 0
0.0848634 -0.0146276 0
0.08437064 -0.0149046 0
0.08386895 -0.0151668 0
0.08335851 -0.0154332 0
0.08283894 -0.0157168 0
0.08230956 -0.0160154 0
0.08176996 -0.016328 0
0.08122065 -0.016602 0
0.08066228 -0.0168728 0
0.08009537 -0.0171163 0
0.07952043 -0.0173577 0
0.07893703 -0.017617 0
0.07834485000000001 -0.0178788 0
0.07773916 -0.0183962 0
0.07712098 -0.0186486 0
0.0764837 -0.0194808 0
0.075828542 -0.0197336 0
0.0751586429 -0.0203655 0
0.07447622200000001 -0.0204981 0
0.07378407000000001 -0.0209186 0
0.07308745 -0.0208718 0
0.07238588 -0.0211039 0
0.07168892 -0.0206827 0
0.07100204 -0.0204215 0
0.07033769000000001 -0.0194396 0
0.069699 -0.0187654 0
0.06909891 -0.0173293 0
0.06853218 -0.0165331 0
0.06801097 -0.0148409 0
0.06753293 -0.013735 0
0.06710933000000001 -0.0117803 0
0.06674007 -0.0101882 0
0.06645544 -0.00699451 0
0.06629659 -0.00254379 0
0.06631131 0.00343534 0
0.06653816 0.010255 0
0.06699337 0.0168702 0
0.06766224 0.0229069 0
0.06852294 0.0282135 0
0.06953081 0.0318284 0
0.0706435 0.0346647 0
0.07183984 0.0369245 0
0.0731035 0.0387047 0
0.074421768 0.0403353 0
0.075800636 0.0423311 0
0.07722858 0.0426527 0
0.07859572000000001 0.0393758 0
0.07982711 0.0346227 0
0.08091454000000001 0.0311887 0
0.0819319 0.0303927 0
0.08296127 0.0314093 0
-0.06752999999999999 0.112123 0
-0.06355799999999999 0.118396 0
-0.060092999999999994 0.09427 0
-0.05686300000000001 0.0993396 0
-0.053894999999999985 0.0817379 0
-0.051086000000000006 0.0884365 0
-0.04825599999999999 0.081206 0
-0.045550999999999994 0.0821112 0
-0.042788999999999994 0.0828783 0
-0.040064 0.0807481 0
-0.037358 0.0821219 0
-0.034569 0.0849956 0
-0.031677 0.0884569 0
-0.028645000000000004 0.0932133 0
-0.025448 0.098445 0
-0.022062899999999996 0.104431 0
-0.018461199999999997 0.111468 0
-0.014613500000000001 0.118629 0
-0.0105542 0.124505 0
-0.00631799999999999 0.12917 0
-0.0019522000000000012 0.132281 0
0.0024915999999999966 0.134148 0
0.006991800000000006 0.135792 0
0.011551400000000003 0.137864 0
0.016176600000000006 0.139518 0
0.020855700000000005 0.141093 0
0.025591500000000003 0.142833 0
0.030382400000000004 0.144787 0
0.035261 0.147904 0
0.0402399 0.150556 0
0.045285000000000006 0.151769 0
0.0503332 0.150662 0
0.0552911 0.146724 0
0.0599133 0.130072 0
0.0639325 0.110822 0
0.06756472000000001 0.109495 0
0.07123304 0.111288 0
0.075068098 0.118488 0
0.07900108 0.116431 0
0.08267522000000001 0.103454 0
0.0858127 0.0859225 0
0.0884808 0.0746606 0
0.090724 0.0622303 0
0.09274260000000001 0.0570409 0
0.094366 0.0417675 0
0.095582 0.032724 0
0.0965643 0.0258206 0
0.097287 0.01889 0
0.0978695 0.0167546 0
0.0984165 0.0153661 0
0.0988272 0.00963406 0
0.09905520000000001 0.00442502 0
0.0991129 -0.000823328 0
0.0989769 -0.00700756 0
0.0986381 -0.0129328 0
0.0981105 -0.0183819 0
0.0973891 -0.0244462 0
0.0965007 -0.0280654 0
0.0955603 -0.0277436 0
0.0946915 -0.024231 0
0.09395790000000001 -0.0202578 0
0.093318 -0.018285 0
0.092735 -0.016992 0
0.0921766 -0.0165911 0
0.0916194 -0.0168292 0
0.09105060000000001 -0.0172626 0
0.0904649 -0.0178439 0
0.089857 -0.0185821 0
0.08922100000000001 -0.0194716 0
0.0885626 -0.0198945 0
0.087906 -0.019381 0
0.08727760000000001 -0.0183607 0
0.08668490000000001 -0.0172506 0
0.086122 -0.0166511 0
0.0855712 -0.0164375 0
0.08502395 -0.0164326 0
0.08447395 -0.0165514 0
0.08392084 -0.0166116 0
0.08336555000000001 -0.0166648 0
0.08281333 -0.0164504 0
0.08226569 -0.0164693 0
0.08171468 -0.0165774 0
0.08116055 -0.0166709 0
0.08060305000000001 -0.0167752 0
0.08004149 -0.0169141 0
0.07947421 -0.0171053 0
0.07889985000000001 -0.017333 0
0.07831661000000001 -0.0176248 0
0.07771992 -0.0181147 0
0.07710866000000001 -0.0185034 0
0.07647773000000001 -0.0192499 0
0.07583047500000001 -0.0195071 0
0.0751681597 -0.0201235 0
0.07449541600000001 -0.0201675 0
0.07381397 -0.0206106 0
0.07312779 -0.0205547 0
0.07243548 -0.0209081 0
0.07174155 -0.0206389 0
0.07105818 -0.0203125 0
0.07039434 -0.0194826 0
0.06975780000000001 -0.0186425 0
0.06915837 -0.017421 0
0.06859122000000001 -0.0164917 0
0.06806793 -0.0150957 0
0.06758038000000001 -0.0140342 0
0.06714451 -0.0122626 0
0.06675561 -0.0109411 0
0.06643181000000001 -0.00866189 0
0.06620012 -0.00499745 0
0.06612172000000001 0.000144813 0
0.06623128 0.00648595 0
0.0665579 0.0131094 0
0.06710351 0.0193642 0
0.067852 0.0250936 0
0.06876472 0.0292652 0
0.0698025 0.0326354 0
0.0709375 0.0352436 0
0.07215075 0.0373258 0
0.07342317000000001 0.0388652 0
0.07474507300000001 0.0404424 0
0.076129919 0.0425001 0
0.07753619 0.0412911 0
0.07884969 0.0372685 0
0.08010438 0.0380314 0
0.08142444 0.0389032 0
0.08266960000000001 0.0358115 0
0.08373129 0.0277074 0
0.08452651 0.0208974 0
0.08513586000000001 0.0156615 0
0.0855707 0.0111913 0
0.0859187 0.0102082 0
0.086263 0.0107126 0
0.0866367 0.0112428 0
0.0869922 0.0101995 0
0.0873117 0.00889413 0
0.087547 0.00536167 0
0.0876664 0.0019733 0
0.0876639 -0.00198398 0
0.0875114 -0.00684186 0
0.0872115 -0.0108465 0
0.086777 -0.0148583 0
0.0862456 -0.0165046 0
0.0857102 -0.0151488 0
0.0852603 -0.0120958 0
0.08489771 -0.0099242 0
0.08457845 -0.00973951 0
0.08423443 -0.0108162 0
0.0838523 -0.0120998 0
0.08342419000000001 -0.0135107 0
0.08294618000000001 -0.0150726 0
0.08241778 -0.0165261 0
0.08184043 -0.0179875 0
0.08122287 -0.0189125 0
0.08058522 -0.0193338 0
0.07993386000000001 -0.0196094 0
0.0792833 -0.0194989 0
0.07862816 -0.0197732 0
0.07796545 -0.0200224 0
0.07729356 -0.0202556 0
0.07660724000000001 -0.0208515 0
0.075906385 -0.0211523 0
0.0751792567 -0.0223351 0
0.074424644 -0.0228498 0
0.07364022 -0.0240313 0
0.07283191 -0.0243653 0
0.07200304 -0.0252026 0
0.07116159 -0.0251983 0
0.07031491000000001 -0.0254783 0
0.06947350000000001 -0.0249269 0
0.06864925000000001 -0.024427 0
0.06785319000000001 -0.0233988 0
0.06709049 -0.0222876 0
0.06637305 -0.0207631 0
0.06570306000000001 -0.0193426 0
0.065086 -0.0178131 0
0.0645158 -0.016129 0
0.0640363 -0.0129538 0
0.0636879 -0.00792945 0
0.063541 -0.000930471 0
0.0636369 0.00704446 0
0.0640206 0.0154603 0
0.0646683 0.0231785 0
0.06558007 0.0322756 0
0.06675269 0.037423 0
0.06814624 0.0441363 0
0.06967359000000001 0.0473021 0
0.07132256000000001 0.0516144 0
0.07311641 0.0554897 0
0.075001844 0.057344 0
0.07694835 0.0593873 0
0.07891075 0.0576645 0
0.08075856000000001 0.0532212 0
0.08245314000000001 0.0488872 0
0.08404993000000001 0.0474336 0
0.0856003 0.0457041 0
0.0871022 0.0445737 0
0.08857430000000001 0.0437877 0
0.08997630000000001 0.0403509 0
0.0912593 0.0368128 0
0.0924191 0.0328466 0
0.0934313 0.0281055 0
0.09429030000000001 0.0236959 0
0.0950072 0.0195566 0
0.09559580000000001 0.0162286 0
0.096105 0.0146601 0
0.09658800000000001 0.0145801 0
0.0970911 0.0157641 0
0.0976487 0.0175446 0
0.0982538 0.0187282 0
0.0988953 0.0194359 0
0.0995177 0.0178843 0
0.1000809 0.0159373 0
0.1005689 0.0134192 0
0.1009709 0.0108668 0
0.1012938 0.00866416 0
0.1015451 0.00656228 0
0.1017381 0.00525256 0
0.1019118 0.00548625 0
0.1021162 0.00684704 0
0.1023683 0.00805811 0
0.1026426 0.00851487 0
0.102933 0.0086245 0
0.10320570000000001 0.00779746 0
0.1034511 0.00694235 0
0.1036588 0.00550406 0
0.1038102 0.00366967 0
0.1039003 0.00185252 0
0.10393240000000001 0.000210436 0
0.1039153 -0.00106995 0
0.1038715 -0.00136211 0
0.1038354 -0.000673204 0
0.1038308 0.000246223 0
0.103843 0.000421674 0
0.10385370000000001 0.000169659 0
0.1038503 -0.000314075 0
0.1038329 -0.000743338 0
0.1037991 -0.00124453 0
0.1037488 -0.0017354 0
0.1036829 -0.00217777 0
0.1036028 -0.00259045 0
0.1035099 -0.0029397 0
0.10340730000000001 -0.00317636 0
0.1033011 -0.00315669 0
0.1031994 -0.00292233 0
0.10310810000000001 -0.00256999 0
0.1030285 -0.00223226 0
0.1029587 -0.0019729 0
0.1028965 -0.00176705 0
0.1028401 -0.00163024 0
0.1027869 -0.00156693 0
0.1027342 -0.00159666 0
0.1026788 -0.00172348 0
0.1026182 -0.00188747 0
0.1025537 -0.00195933 0
0.1024899 -0.00184345 0
0.1024332 -0.0015465 0
0.1023886 -0.00114939 0
0.1023568 -0.000782169 0
0.1023363 -0.000476075 0
0.1023245 -0.00024716 0
0.1023193 -8.95891e-05 0
0.10231710000000001 -5.29992e-05 0
0.1023145 -0.000107073 0
0.1023087 -0.000234187 0
0.1022981 -0.000382804 0
0.10228330000000001 -0.000483578 0
0.1022672 -0.000462453 0
0.1022545 -0.000287154 0
0.1022499 1.79388e-05 0
0.1022566 0.000363466 0
0.1022738 0.000649546 0
0.023737900000000006 0.129642 0
0.028485100000000006 0.144915 0
0.033041 0.131316 0
0.037387300000000005 0.129249 0
0.041358000000000006 0.10935 0
0.0447491 0.0964984 0
0.0477794 0.0832566 0
0.0502851 0.0690471 0
0.0524239 0.0599007 0
0.0540807 0.0404586 0
0.055154400000000006 0.02528 0
0.05562500000000001 0.00310194 0
0.055384 -0.0155887 0
0.0546198 -0.0288953 0
0.0534805 -0.0382973 0
0.0520984 -0.0436709 0
0.0506051 -0.0454002 0
0.0490795 -0.0470103 0
0.0474063 -0.0525689 0
0.045601600000000006 -0.0552176 0
0.043667500000000005 -0.0600019 0
0.041599500000000005 -0.0636234 0
0.039417600000000004 -0.0664536 0
0.0371995 -0.0667939 0
0.034938000000000004 -0.0674502 0
0.0327637 -0.0635974 0
0.030770200000000004 -0.0552606 0
0.029162600000000004 -0.0407985 0
0.0281208 -0.022402 0
0.0276338 -0.0075288 0
0.0275889 0.00363133 0
0.0278541 0.0110146 0
0.0283346 0.0179203 0
0.029082500000000004 0.0265693 0
0.030107500000000002 0.034333 0
0.031369100000000004 0.0407983 0
0.0328151 0.0453449 0
0.0343718 0.0476357 0
0.0359557 0.0471843 0
0.0374912 0.0450765 0
0.038936000000000005 0.040868 0
0.0401854 0.0338274 0
0.041035600000000005 0.0161453 0
0.0412095 -0.00356309 0
0.0409143 -0.0120264 0
0.040459100000000005 -0.0139511 0
0.0401059 -0.00661002 0
0.0401858 0.00862022 0
0.040592100000000006 0.0160718 0
0.0411829 0.0179126 0
0.0416522 0.0108355 0
0.0419256 0.00605835 0
0.041776900000000006 -0.0134565 0
0.041120300000000005 -0.0242905 0
0.040087700000000004 -0.0369021 0
0.0387281 -0.0429493 0
0.0372887 -0.0428714 0
0.035865400000000006 -0.0426277 0
0.034474000000000005 -0.0400302 0
0.033264600000000005 -0.0320428 0
0.0324081 -0.0187185 0
0.032041900000000005 -0.00398453 0
0.032108500000000005 0.00764114 0
0.032558500000000004 0.0179441 0
0.033275900000000004 0.0240943 0
0.034188100000000006 0.0308066 0
0.0353583 0.0389194 0
0.0367709 0.0455365 0
0.038353000000000005 0.0492529 0
0.040047000000000006 0.0519984 0
0.0417924 0.052427 0
0.043519300000000004 0.0510526 0
0.0451738 0.0479122 0
0.04667980000000001 0.0421745 0
0.0477852 0.0234543 0
0.0482348 0.008713 0
0.048441700000000004 0.0048846 0
0.0486055 0.00582973 0
0.04891190000000001 0.0130453 0
0.0496346 0.0277275 0
0.05072940000000001 0.0385058 0
0.051985500000000004 0.0359315 0
0.053129300000000004 0.0329296 0
0.0540124 0.0205552 0
0.0545182 0.010995 0
0.0546995 0.000550886 0
0.0545881 -0.00611726 0
0.0543188 -0.00983302 0
0.053937700000000005 -0.0122185 0
0.0535351 -0.0116923 0
0.053177600000000005 -0.00938005 0
0.05294360000000001 -0.00472645 0
0.05287170000000001 0.000646783 0
0.053000900000000004 0.00677185 0
0.053336900000000007 0.0131205 0
0.053877 0.0188781 0
0.05458640000000001 0.0233214 0
0.055428700000000004 0.0268218 0
0.056371000000000004 0.0295173 0
0.057396 0.0317291 0
0.0584769 0.0329009 0
0.0595786 0.0329528 0
0.0606587 0.0315486 0
0.061615 0.0252311 0
0.0622382 0.0123935 0
0.0623871 -0.00222926 0
0.0621521 -0.00985664 0
0.061817800000000006 -0.00884237 0
0.0616747 0.000444081 0
0.06200750000000001 0.0174196 0
0.0627993 0.0296969 0
0.0639068 0.0426623 0
0.06533907 0.0435254 0
0.06688758 0.0491494 0
0.06833116 0.0382528 0
0.06959076 0.0384742 0
0.07077086 0.0329313 0
0.07190728 0.0360365 0
0.07312287 0.0354748 0
0.074286438 0.035138 0
0.07551181800000001 0.0378928 0
0.0767308 0.0354559 0
0.07789118 0.0325564 0
0.07880037000000001 0.0226504 0
0.07942594 0.0157173 0
0.07987865000000001 0.0123279 0
0.08029658 0.0134819 0
0.0808417 0.0192307 0
0.08156434 0.0230946 0
0.08235141 0.0240298 0
0.08309857000000001 0.0206121 0
0.08371305 0.0163205 0
0.0841437 0.00980903 0
0.08435442 0.00325257 0
0.08435622000000001 -0.00268207 0
0.08418245 -0.0072718 0
0.08387966000000001 -0.0104656 0
0.08350334000000001 -0.0116589 0
0.08313297 -0.0101008 0
0.08285014 -0.00711304 0
0.08264406 -0.00567918 0
0.0824463 -0.0065735 0
0.08219543 -0.00831009 0
0.08189045 -0.00999583 0
0.08152485000000001 -0.0117986 0
0.08110263000000001 -0.0134747 0
0.08062516 -0.0150559 0
0.08009879 -0.0164 0
0.07953281000000001 -0.0174545 0
0.07893543 -0.0183177 0
0.07831217 -0.0190373 0
0.07766674 -0.019657 0
0.07700206 -0.0201942 0
0.0763202 -0.0206664 0
0.075613843 -0.0216233 0
0.074881971 -0.0222082 0
0.07411388000000001 -0.0237094 0
0.07330683 -0.0245774 0
0.07246113 -0.0259593 0
0.07158519 -0.0265182 0
0.07067916 -0.0276054 0
0.06975445 -0.027764 0
0.06882182 -0.0280317 0
0.0678987 -0.0272547 0
0.06700112 -0.0265144 0
0.06614091 -0.0251001 0
0.06532127 -0.0239371 0
0.0645521 -0.0224171 0
0.0638252 -0.0210377 0
0.06316630000000001 -0.0186639 0
0.0626082 -0.0145522 0
0.0622413 -0.00775505 0
0.0621187 0.000790278 0
0.062298900000000004 0.00989888 0
0.0627636 0.0173734 0
0.0634802 0.0249976 0
0.0644195 0.0308225 0
0.06554159000000001 0.0362809 0
0.06684216 0.0412084 0
0.06826956 0.0439906 0
0.06977175000000001 0.0459619 0
0.07133413000000001 0.0475789 0
0.07293926 0.0486185 0
0.07456196300000001 0.0480609 0
0.07607385900000001 0.0425828 0
0.07736292 0.0352464 0
0.07842836 0.0294833 0
0.07936981 0.0278818 0
0.0803412 0.030396 0
0.08139196 0.032723 0
0.0825282 0.0352968 0
0.08366001 0.0322686 0
0.08466028 0.0277499 0
0.0854603 0.0205091 0
0.0860197 0.0135208 0
0.0863463 0.00655471 0
0.08646430000000001 0.00094866 0
0.0864099 -0.00363259 0
0.0862432 -0.00580589 0
0.0860581 -0.0047507 0
0.0859514 -0.0017754 0
0.0859261 -0.00031469 0
0.08591470000000001 -0.000454914 0
0.0858812 -0.00165509 0
0.0857996 -0.00313337 0
0.0856681 -0.00474518 0
0.08547450000000001 -0.00675258 0
0.085214 -0.00876209 0
0.08488190000000001 -0.01104 0
0.08447260000000001 -0.0133747 0
0.08398404000000001 -0.015768 0
0.08342079000000001 -0.0177792 0
0.08281348000000001 -0.0184185 0
0.08220499 -0.0179797 0
0.08162012 -0.0171561 0
0.0810537 -0.016943 0
0.08048591000000001 -0.017173 0
0.07990676000000001 -0.0175157 0
0.07931781 -0.0178672 0
0.07871198 -0.0184195 0
0.07808711 -0.0190098 0
0.07743782 -0.0198565 0
0.07676381 -0.0205003 0
0.076060922 -0.0215345 0
0.075334493 -0.0219703 0
0.07458544 -0.0228136 0
0.07382171 -0.0229349 0
0.0730457 -0.0234953 0
0.0722637 -0.0233623 0
0.07148014 -0.0235496 0
0.07070228 -0.0230701 0
0.06993812 -0.0226703 0
0.06920122000000001 -0.0215695 0
0.06849302 -0.02078 0
0.06782796 -0.01929 0
0.0671969 -0.0184077 0
0.06661645000000001 -0.0165539 0
0.06608221 -0.0153689 0
0.06560763 -0.0131965 0
0.0652204 -0.00996906 0
0.064975 -0.00482603 0
0.06492730000000001 0.00194104 0
0.0651118 0.00941981 0
0.06556098 0.0169303 0
0.06629245 0.0266395 0
0.06730263 0.0338343 0
0.06855926 0.040693 0
0.06998184 0.0442675 0
0.07152915 0.0481775 0
0.07316536 0.0496221 0
0.0748558 0.0518152 0
0.07661875 0.0540082 0
0.07845134000000001 0.0553306 0
0.08025946 0.0529696 0
0.0819463 0.0480988 0
0.08348538 0.044891 0
0.08495643 0.0436843 0
0.086395 0.0427352 0
0.08781030000000001 0.042273 0
0.0892134 0.0418784 0
0.0905505 0.0383916 0
0.0917683 0.0348309 0
0.092858 0.0306041 0
0.0937974 0.0260547 0
0.09459870000000001 0.0222615 0
0.0952768 0.0187459 0
0.0958579 0.0165028 0
0.0963895 0.0156568 0
0.096916 0.0161538 0
0.0974812 0.0177711 0
0.0981069 0.0196089 0
0.051579 0.0445388 0
0.053742 0.0719819 0
0.0560016 0.0675945 0
0.058578000000000005 0.0849008 0
0.061103700000000004 0.0682147 0
0.06349830000000001 0.0747569 0
0.06581363 0.062998 0
0.06796458 0.0647433 0
0.06980498 0.0468256 0
0.07116317 0.0347873 0
0.0719075 0.0109579 0
0.07195583 -0.00569125 0
0.07159036 -0.014444 0
0.0710891 -0.0143279 0
0.07076591 -0.00598266 0
0.07069289000000001 0.00213628 0
0.07091756 0.00845612 0
0.07107158000000001 0.00137959 0
0.07102744 -0.00372142 0
0.07056344 -0.0228447 0
0.06958322 -0.0342458 0
0.06823222000000001 -0.0470254 0
0.06645866 -0.0578721 0
0.0644178 -0.0635649 0
0.062253800000000005 -0.0657367 0
0.0600528 -0.0662075 0
0.0578518 -0.0655682 0
0.055686 -0.0642653 0
0.053551100000000004 -0.0636452 0
0.05143400000000001 -0.0631565 0
0.0493296 -0.0627576 0
0.0472538 -0.0616599 0
0.045251400000000004 -0.057539 0
0.043465500000000004 -0.0493695 0
0.0420487 -0.0352702 0
0.0411691 -0.0175336 0
0.0408724 -0.00104946 0
0.0410828 0.0125769 0
0.0417126 0.0239012 0
0.042670400000000004 0.0329373 0
0.043919 0.041506 0
0.04544480000000001 0.0495477 0
0.0472182 0.0562356 0
0.0491804 0.0608289 0
0.0512513 0.0630288 0
0.0533645 0.0634413 0
0.0554559 0.0617334 0
0.05743670000000001 0.0577766 0
0.0592733 0.051423 0
0.060730700000000006 0.0364472 0
0.0617609 0.027468 0
0.0626638 0.0281539 0
0.06376570000000001 0.0381146 0
0.06527216 0.0506051 0
0.0669781 0.0512524 0
0.0686475 0.048463 0
0.06997332 0.0315917 0
0.07077761 0.0177751 0
0.07105019 -0.000658084 0
0.07077171 -0.0142441 0
0.07013648 -0.0229809 0
0.06922632000000001 -0.0311935 0
0.06807462 -0.0369682 0
0.06680037 -0.0387637 0
0.06553035 -0.0370902 0
0.0643533 -0.0333327 0
0.06331350000000001 -0.0299593 0
0.0623378 -0.0284993 0
0.0613879 -0.0285065 0
0.0604499 -0.027668 0
0.0595168 -0.0279012 0
0.0585952 -0.0275498 0
0.057674600000000006 -0.0272979 0
0.0568042 -0.0249937 0
0.056040400000000004 -0.0201071 0
0.0555124 -0.0112465 0
0.055312700000000006 -0.000543048 0
0.055494800000000004 0.0110055 0
0.0560633 0.0225009 0
0.05700620000000001 0.0333529 0
0.0582801 0.0422457 0
0.059815400000000005 0.0488267 0
0.0615551 0.0546492 0
0.0634571 0.0591439 0
0.06549673 0.0627103 0
0.06761621000000001 0.0641145 0
0.06976444 0.0643903 0
0.07197118000000001 0.0684921 0
0.074342167 0.0721442 0
0.07675246000000001 0.0720366 0
0.07909803 0.0687037 0
0.08136310000000001 0.0675587 0
0.0836172 0.0678617 0
0.0858434 0.0655812 0
0.0879762 0.0624243 0
0.08994200000000001 0.0556748 0
0.09168000000000001 0.0489327 0
0.093185 0.0416326 0
0.09444570000000001 0.0344716 0
0.0954825 0.0279571 0
0.0963003 0.021765 0
0.09694810000000001 0.0177544 0
0.0975085 0.0162157 0
0.0980529 0.0167073 0
0.0986407 0.0186184 0
0.0993031 0.0209029 0
0.1000207 0.021997 0
0.1007398 0.0209698 0
0.10140650000000001 0.0189875 0
0.1019854 0.0157859 0
0.1024465 0.0120602 0
0.1027845 0.00844024 0
0.1030089 0.00527047 0
0.1031364 0.00262688 0
0.1032029 0.00186263 0
0.103293 0.0038997 0
0.1034784 0.00679506 0
0.1037294 0.00817236 0
0.1040146 0.00852193 0
0.1042816 0.00758181 0
0.10451840000000001 0.00658692 0
0.1047048 0.00463571 0
0.1048219 0.00248781 0
0.1048644 0.000178879 0
0.1048297 -0.00209652 0
0.1047247 -0.00399707 0
0.1045765 -0.00460619 0
0.1044347 -0.00371054 0
0.10433680000000001 -0.00229832 0
0.1042715 -0.00182857 0
0.1042048 -0.00221588 0
0.104117 -0.00297267 0
0.1040064 -0.0036525 0
0.1038722 -0.00434097 0
0.1037173 -0.0048983 0
0.10354540000000001 -0.00536538 0
0.1033597 -0.00572367 0
0.1031644 -0.00595513 0
0.10296380000000001 -0.00604316 0
0.1027629 -0.00599612 0
0.1025652 -0.0058661 0
0.1023723 -0.00570406 0
0.1021848 -0.00555012 0
0.1020017 -0.00544058 0
0.101821 -0.00539866 0
0.1016412 -0.0053896 0
0.1014603 -0.00545524 0
0.1012764 -0.00557239 0
0.1010877 -0.00573325 0
0.1008948 -0.00581196 0
0.1007022 -0.00571877 0
0.1005152 -0.0055102 0
0.1003348 -0.00533031 0
0.1001591 -0.00524021 0
0.0999845 -0.00524349 0
0.0998082 -0.00532257 0
0.0996292 -0.00541011 0
0.0994469 -0.00551426 0
0.0992609 -0.00563739 0
0.09907070000000001 -0.00575362 0
0.0988773 -0.00583715 0
0.09868170000000001 -0.0058887 0
0.09848480000000001 -0.0059248 0
0.0982866 -0.0059642 0
0.0980867 -0.00602571 0
0.097884 -0.00612802 0
0.0976772 -0.00627183 0
0.0974651 -0.00644093 0
0.0972472 -0.00661448 0
0.0970237 -0.00677513 0
0.0967954 -0.00690942 0
0.09656300000000001 -0.00702962 0
0.0963264 -0.00715871 0
0.0960851 -0.00730532 0
0.0958384 -0.00748574 0
0.095585 -0.00770624 0
0.09532360000000001 -0.00795785 0
0.0950539 -0.00820361 0
0.0947765 -0.00841764 0
0.09449250000000001 -0.00860321 0
0.0942024 -0.00878585 0
0.0939061 -0.00898161 0
0.09360260000000001 -0.00921349 0
0.09329090000000001 -0.0094655 0
0.0929709 -0.00971013 0
0.0926426 -0.00996654 0
0.0923061 -0.0101952 0
0.0919624 -0.0104037 0
0.09161230000000001 -0.0105771 0
0.0912564 -0.0107623 0
0.0908946 -0.0109313 0
0.0905264 -0.0111463 0
0.0901511 -0.0113584 0
0.0897677 -0.0116269 0
0.0893756 -0.0118706 0
0.0889749 -0.0121481 0
0.08856560000000001 -0.0123833 0
0.088148 -0.0126544 0
0.0877217 -0.0129075 0
0.0872859 -0.0132165 0
0.08683980000000001 -0.0135241 0
0.08638280000000001 -0.0138687 0
0.0859143 -0.0142043 0
0.0854347 -0.0145373 0
0.08494427 -0.0148539 0
0.08444361 -0.0151525 0
0.08393324 -0.0154374 0
0.08341339 -0.0157235 0
0.08288414000000001 -0.0160016 0
0.08234569 -0.0162743 0
0.08179871 -0.0165173 0
0.08124394 -0.0167461 0
0.08068162000000001 -0.0169708 0
0.08011181 -0.0171969 0
0.07953385 -0.0174529 0
0.07894709 -0.0177182 0
0.07834656000000001 -0.0182461 0
0.07773331 -0.018503 0
0.07710083000000001 -0.0193365 0
0.07645053 -0.0195935 0
0.075784631 -0.0202549 0
0.07510675230000001 -0.0203404 0
0.074419638 -0.0207772 0
0.07372851 -0.0206579 0
0.07303425000000001 -0.0208869 0
0.07234425 -0.0204769 0
0.0716642 -0.0202215 0
0.07100608 -0.0192649 0
0.07037325 -0.0185917 0
0.06977853 -0.0171781 0
0.06921702 -0.0163761 0
0.0687006 -0.0147261 0
0.06822644 -0.0136162 0
0.06780601 -0.0117133 0
0.06743872000000001 -0.0101672 0
0.06715219 -0.0072384 0
0.06698078 -0.00284006 0
0.0669914 0.00314556 0
0.06720501000000001 0.00984104 0
0.06764719 0.0164879 0
0.06830338 0.0225559 0
0.06915721 0.0289133 0
0.07031799 0.0403001 0
0.07184011 0.0500185 0
0.07365514000000001 0.0577433 0
0.075676433 0.063087 0
0.0778675 0.0678297 0
0.0801717 0.0698891 0
0.08252901 0.0714817 0
0.08494478 0.0736799 0
0.08742470000000001 0.07416 0
0.08985510000000001 0.0715321 0
0.0921747 0.0677442 0
0.0943968 0.0660556 0
0.0965797 0.0650124 0
0.098696 0.0620193 0
0.1007113 0.0590695 0
0.10260620000000001 0.0547169 0
0.1043541 0.0504624 0
0.10596 0.0459691 0
0.1074023 0.0407837 0
0.10868030000000001 0.0362483 0
0.10982040000000001 0.0325484 0
0.1108574 0.0300365 0
0.1118341 0.0288022 0
0.1127906 0.0287887 0
0.1137692 0.0299816 0
0.1147962 0.0315545 0
0.1158706 0.0327524 0
0.116951 0.0319243 0
0.1179927 0.0305942 0
0.034248600000000004 0.160764 0
0.0399856 0.176186 0
0.045687500000000006 0.167867 0
0.051269800000000004 0.167299 0
0.0567116 0.157932 0
0.0617828 0.147879 0
0.06657199 0.136988 0
0.07080685 0.119349 0
0.07463839800000001 0.110568 0
0.07788323 0.085313 0
0.08048794000000001 0.07225 0
0.08255900000000001 0.0528703 0
0.08405375000000001 0.0386296 0
0.08514065 0.0268655 0
0.0856908 0.00624827 0
0.08554490000000001 -0.0137623 0
0.08490102000000001 -0.0218176 0
0.08389397 -0.0374755 0
0.0824271 -0.0490162 0
0.08066293000000001 -0.0558732 0
0.07873117 -0.0594029 0
0.07672805 -0.0604377 0
0.07473104 -0.0588407 0
0.0728419 -0.0547128 0
0.07109135 -0.0502214 0
0.06948688 -0.0470689 0
0.06790882000000001 -0.0472174 0
0.06636194000000001 -0.0456059 0
0.064771 -0.0493036 0
0.06310260000000001 -0.0508403 0
0.0613582 -0.053085 0
0.0596029 -0.0519935 0
0.057880600000000004 -0.0511122 0
0.0562256 -0.0479879 0
0.054717 -0.0424403 0
0.0534626 -0.0320003 0
0.0526321 -0.0177839 0
0.052318100000000006 -0.00162638 0
0.052522700000000005 0.0132188 0
0.053199 0.0262674 0
0.0542676 0.0368395 0
0.05565780000000001 0.0459152 0
0.0573278 0.0537973 0
0.0592437 0.0605778 0
0.0613551 0.0654665 0
0.06359050000000001 0.0681161 0
0.06587044 0.06844 0
0.06814008 0.0671907 0
0.07031842 0.0635916 0
0.0722591 0.0519402 0
0.07377118 0.0406318 0
0.074955275 0.0317766 0
0.07593907500000001 0.0292192 0
0.07703468000000001 0.0372722 0
0.07854155 0.0515464 0
0.08017456 0.0461202 0
0.08160962000000001 0.0401146 0
0.08254018 0.016374 0
0.08275243 -0.00219452 0
0.08221857 -0.028874 0
0.0808825 -0.0489169 0
0.07899099 -0.0631107 0
0.07669038 -0.0732725 0
0.07419300000000001 -0.074924 0
0.07179146 -0.0687926 0
0.06964169 -0.0603693 0
0.06778873 -0.0528859 0
0.06605961 -0.0500692 0
0.0644763 -0.0470069 0
0.0628472 -0.0499863 0
0.061133900000000005 -0.0525612 0
0.0592433 -0.0602119 0
0.057087700000000005 -0.0687019 0
0.0546323 -0.0774564 0
0.0519584 -0.0822113 0
0.0491564 -0.0851018 0
0.0463253 -0.0843941 0
0.0435305 -0.0830769 0
0.040828300000000005 -0.0785745 0
0.038325200000000004 -0.0714171 0
0.0361254 -0.0602815 0
0.034360100000000005 -0.0448904 0
0.0332432 -0.0239927 0
0.03275 -0.00529062 0
0.032881200000000006 0.0119309 0
0.033547400000000005 0.0262747 0
0.034631800000000004 0.037638 0
0.0360453 0.0466017 0
0.0377561 0.0557028 0
0.039772600000000005 0.0645979 0
0.042038200000000005 0.0706025 0
0.0444678 0.0746034 0
0.0469884 0.076219 0
0.049529500000000004 0.0761555 0
0.052051200000000006 0.0746841 0
0.0544675 0.069243 0
0.0565455 0.0537976 0
0.0579884 0.0344514 0
0.058993000000000004 0.0310642 0
0.06015910000000001 0.0392611 0
0.0616969 0.0532104 0
0.0638076 0.0707963 0
0.06593208 0.056769 0
0.06760484 0.0421222 0
0.06830992 0.00346621 0
0.06797147 -0.0212478 0
0.06681862 -0.047555 0
0.0647943 -0.0709592 0
0.0621632 -0.0846596 0
0.0592338 -0.0896754 0
0.0562433 -0.0892122 0
0.053314600000000004 -0.0863043 0
0.0505386 -0.0801523 0
0.048007600000000004 -0.0718279 0
0.0457737 -0.0640454 0
0.043684900000000006 -0.0610269 0
0.0415565 -0.0660078 0
0.0393082 -0.069055 0
0.036776100000000006 -0.081644 0
0.033906500000000006 -0.0876283 0
0.030900300000000006 -0.091243 0
0.027888100000000006 -0.0887093 0
0.025029000000000003 -0.082983 0
0.022380800000000006 -0.0755303 0
0.020057600000000002 -0.0639661 0
0.018204000000000005 -0.0469537 0
0.016997900000000003 -0.0260307 0
0.0164375 -0.00800715 0
0.016411100000000005 0.00576443 0
0.016823700000000004 0.0183745 0
0.0176312 0.0285673 0
0.018758200000000003 0.0388334 0
0.020235300000000005 0.0490553 0
0.022039000000000003 0.0587255 0
0.024160300000000003 0.0676216 0
0.0265226 0.0734966 0
0.029052400000000006 0.0776558 0
0.0316755 0.0794312 0
0.034336700000000005 0.0802165 0
0.037022400000000004 0.0808181 0
0.039699200000000004 0.0794177 0
0.042299500000000004 0.0756695 0
0.04467 0.0643247 0
0.046422700000000004 0.040776 0
0.0474276 0.022432 0
0.0480463 0.0166221 0
0.048616900000000005 0.0187179 0
0.049405000000000004 0.0281264 0
0.05053970000000001 0.0399075 0
0.051835000000000006 0.0370224 0
0.0529819 0.0317736 0
0.05381520000000001 0.0183421 0
0.0541373 0.00196839 0
0.053922000000000005 -0.0137009 0
0.0532513 -0.0251851 0
0.0522767 -0.0323019 0
0.051119 -0.0365408 0
0.049857700000000005 -0.038709 0
0.048548900000000006 -0.0397054 0
0.0472023 -0.0407701 0
0.045858800000000005 -0.0394788 0
0.0446114 -0.0348923 0
0.0435808 -0.0265364 0
0.0428957 -0.0146719 0
0.042641500000000006 -0.0012022 0
0.042810600000000004 0.0107977 0
0.043362300000000006 0.0214817 0
0.044244200000000004 0.0307176 0
0.045413800000000004 0.0389354 0
0.0468408 0.0460839 0
0.0484752 0.0513552 0
0.050249800000000004 0.0546449 0
0.0521025 0.0562227 0
0.053979400000000004 0.0560557 0
0.0558081 0.0527944 0
0.057528300000000004 0.0491117 0
0.0589309 0.0344245 0
0.0597969 0.0214488 0
0.060438700000000005 0.0177879 0
0.0610476 0.0199247 0
0.061875700000000006 0.0302762 0
0.0632072 0.0463252 0
0.06475650000000001 0.0463977 0
0.0662779 0.0445277 0
0.067492 0.0286223 0
0.06822132 0.016219 0
0.06848997 0.000356066 0
0.06826526000000001 -0.0122693 0
0.06770659 -0.0205973 0
0.06690398 -0.0271083 0
0.06591230000000001 -0.0317996 0
0.0647978 -0.0344678 0
0.06363680000000001 -0.0349171 0
0.062487600000000004 -0.0339168 0
0.061384900000000006 -0.0322348 0
0.0603369 -0.0306588 0
0.0593403 -0.0290577 0
0.058399900000000005 -0.0273141 0
0.057513100000000004 -0.0257277 0
0.0566875 -0.0240519 0
0.0559313 -0.0208059 0
0.0553492 -0.0138219 0
0.0550471 -0.00405728 0
0.055086500000000004 0.00656101 0
0.055501100000000005 0.0176209 0
0.056282700000000005 0.0286947 0
0.057408200000000006 0.0379045 0
0.0588103 0.0454027 0
0.060436300000000005 0.0515118 0
0.0622358 0.0560246 0
0.0641741 0.0599482 0
0.06621878 0.0622647 0
0.06831604000000001 0.0632735 0
0.07042102 0.0628955 0
0.07248738 0.0603428 0
0.074353894 0.0516337 0
0.075925204 0.0438442 0
0.07734341 0.0423227 0
0.07882146000000001 0.0459914 0
0.08035486 0.0462565 0
0.08190875 0.0469022 0
0.08333344000000001 0.038065 0
0.08443638 0.0286741 0
0.085216 0.0181732 0
0.0856128 0.0064031 0
0.085648 -0.00346424 0
0.0853873 -0.0115931 0
0.0848845 -0.0177391 0
0.08425371000000001 -0.0191448 0
0.08365658000000001 -0.0162724 0
0.08318186 -0.0129376 0
0.08275937 -0.012581 0
0.08232774 -0.0137174 0
0.08183312000000001 -0.0157708 0
0.08127228 -0.0177921 0
0.08063537 -0.0202199 0
0.07992681 -0.0221283 0
0.07914539000000001 -0.0245488 0
0.07829631000000001 -0.0261972 0
0.07739080000000001 -0.0279624 0
0.07643323 -0.0292804 0
0.07544111 -0.0300807 0
0.07442591800000001 -0.030681 0
0.07339607000000001 -0.0309896 0
0.07235497 -0.0313411 0
0.07130534000000001 -0.0315483 0
0.07024782 -0.0317452 0
0.0691973 -0.0312957 0
0.06815663 -0.0309306 0
0.06714805 -0.0297926 0
0.06616569 -0.0288954 0
0.06523917 -0.0268787 0
0.0643607 -0.0256406 0
0.0635501 -0.0231434 0
0.06282990000000001 -0.019766 0
0.0622713 -0.0137846 0
0.0619525 -0.00521633 0
0.061926 0.000705287 0
0.062285400000000005 0.0155959 0
0.0630267 0.0280911 0
0.06410260000000001 0.0359154 0
0.06544893 0.0441706 0
0.06701094 0.0488873 0
0.06872085 0.0534001 0
0.07055825 0.056378 0
0.0724742 0.0584184 0
0.07445473500000001 0.0602138 0
0.07648938000000001 0.0617116 0
0.07852148 0.0593904 0
0.08040617 0.0540483 0
0.08213322 0.0501483 0
0.0214774 -0.0526213 0
0.020261900000000006 -0.0282603 0
0.019368700000000003 -0.0232466 0
0.0188788 -0.00591044 0
0.018855500000000004 0.00470528 0
0.019329500000000006 0.0233827 0
0.020349400000000004 0.0378972 0
0.0218594 0.0510007 0
0.023743400000000005 0.0607144 0
0.025885700000000005 0.0674609 0
0.028271500000000005 0.0755395 0
0.0309286 0.0833112 0
0.033829000000000005 0.0898381 0
0.036910500000000006 0.0944573 0
0.040108500000000005 0.0969484 0
0.043357700000000006 0.0977526 0
0.04661320000000001 0.0975844 0
0.0498643 0.0971337 0
0.0530519 0.0938323 0
0.05598210000000001 0.0809527 0
0.058321300000000006 0.0612446 0
0.0601379 0.0496139 0
0.061719300000000005 0.0469298 0
0.0634006 0.0545274 0
0.06544081 0.0672684 0
0.067506 0.056107 0
0.06917595 0.0443857 0
0.07003263 0.00875856 0
0.06985265 -0.0178872 0
0.06867135 -0.0517845 0
0.06635665 -0.0831875 0
0.06323190000000001 -0.10164 0
0.0597613 -0.104722 0
0.0564023 -0.0972223 0
0.053265400000000004 -0.0908565 0
0.0503864 -0.0829779 0
0.047725500000000004 -0.0759096 0
0.045343 -0.0688841 0
0.0431107 -0.0647453 0
0.0409013 -0.0672724 0
0.038641100000000005 -0.068628 0
0.0361367 -0.0805032 0
0.0332703 -0.0908637 0
0.0300498 -0.100948 0
0.026655700000000004 -0.100669 0
0.023430100000000002 -0.0925491 0
0.020519600000000006 -0.0820843 0
0.017992400000000006 -0.0695441 0
0.015944200000000006 -0.0533237 0
0.014557300000000002 -0.0300322 0
0.013804000000000004 -0.0146837 0
0.0135896 0.00058447 0
0.013810100000000006 0.0118631 0
0.014411200000000006 0.0237614 0
0.015408700000000004 0.0346978 0
0.0167459 0.0454952 0
0.0184666 0.0569007 0
0.020535400000000002 0.0665552 0
0.022908000000000005 0.0749482 0
0.0255137 0.0807982 0
0.0282861 0.0849435 0
0.0311576 0.0871202 0
0.034090100000000005 0.0887646 0
0.0370716 0.0900915 0
0.0400884 0.0913096 0
0.043105500000000005 0.0903689 0
0.0460607 0.0873972 0
0.0487383 0.0722194 0
0.050791300000000004 0.0527928 0
0.052333500000000005 0.0414306 0
0.053635100000000005 0.0384535 0
0.0550167 0.0452745 0
0.056747200000000005 0.0561792 0
0.0585117 0.049665 0
0.0600426 0.0423744 0
0.060958200000000004 0.0135478 0
0.0610115 -0.00866897 0
0.0601897 -0.0393102 0
0.058454900000000004 -0.0620697 0
0.0560764 -0.0791109 0
0.0532156 -0.0908602 0
0.0500873 -0.0954108 0
0.046926300000000004 -0.0935928 0
0.0438619 -0.0911649 0
0.0409184 -0.0856046 0
0.038189100000000004 -0.0764654 0
0.0358913 -0.0627887 0
0.0339797 -0.0526369 0
0.032256200000000006 -0.0504739 0
0.0306552 -0.0463335 0
0.029057100000000002 -0.047214 0
0.027604100000000006 -0.0401078 0
0.026438000000000003 -0.0285943 0
0.0258168 -0.00973312 0
0.025754700000000005 0.00634737 0
0.026222800000000004 0.0201015 0
0.0270805 0.030804 0
0.028293900000000004 0.0407157 0
0.029763700000000004 0.0470735 0
0.031465700000000006 0.0550295 0
0.033443200000000006 0.0628283 0
0.035630800000000004 0.0678001 0
0.037963300000000005 0.0715882 0
0.0403536 0.0715586 0
0.0427306 0.0711746 0
0.0450853 0.0696534 0
0.0473319 0.0647983 0
0.049254400000000004 0.049084 0
0.0504293 0.0238005 0
0.0509529 0.0103043 0
0.0512104 0.00712596 0
0.05153580000000001 0.0132608 0
0.0522306 0.0258263 0
0.05323270000000001 0.035259 0
0.054495800000000004 0.039595 0
0.055578 0.0250649 0
0.056210300000000005 0.0137004 0
0.0562183 -0.0115664 0
0.055544500000000004 -0.0263543 0
0.05440110000000001 -0.0421638 0
0.0527541 -0.054867 0
0.0507869 -0.0620439 0
0.048651700000000006 -0.0653999 0
0.0464557 -0.0659686 0
0.044276 -0.0646546 0
0.042138100000000005 -0.0637634 0
0.0400039 -0.0637863 0
0.0378881 -0.0630932 0
0.03579 -0.0618359 0
0.0338176 -0.0564742 0
0.032122000000000005 -0.0445696 0
0.030925100000000004 -0.0269462 0
0.030336000000000002 -0.00912664 0
0.0302619 0.00408175 0
0.030622500000000004 0.0162807 0
0.031320200000000006 0.0242267 0
0.032234900000000004 0.0306191 0
0.0333984 0.0389731 0
0.0348303 0.0461842 0
0.036466500000000006 0.0514987 0
0.038249200000000004 0.0548981 0
0.0400968 0.0556175 0
0.0419285 0.0542882 0
0.043699400000000006 0.0516367 0
0.04533 0.045863 0
0.0466013 0.0292595 0
0.0472697 0.0141841 0
0.0476143 0.00781966 0
0.0479366 0.0171017 0
0.048808000000000004 0.0346956 0
0.050319 0.0531949 0
0.051962 0.045341 0
0.053351800000000005 0.0378613 0
0.0541536 0.0118242 0
0.0542338 -0.00507759 0
0.05370710000000001 -0.0266453 0
0.052467700000000006 -0.04562 0
0.050693800000000004 -0.0591613 0
0.0485371 -0.0689347 0
0.0461347 -0.0742465 0
0.0436257 -0.076803 0
0.041131600000000004 -0.0737547 0
0.0387344 -0.0695285 0
0.0365327 -0.063972 0
0.0344341 -0.0617952 0
0.0323121 -0.0649164 0
0.0301451 -0.0648737 0
0.027877400000000004 -0.0702625 0
0.0255019 -0.0717549 0
0.023144400000000002 -0.0681624 0
0.021047100000000006 -0.0576921 0
0.019394600000000005 -0.0407761 0
0.018391200000000003 -0.0200497 0
0.018006800000000003 -0.00278874 0
0.018174000000000003 0.0117224 0
0.018801700000000005 0.0250579 0
0.019839600000000006 0.036323 0
0.021227700000000002 0.0463093 0
0.022941300000000005 0.0560634 0
0.0249867 0.06616 0
0.027354800000000005 0.0750205 0
0.029973600000000003 0.0814655 0
0.0327823 0.0863934 0
0.035727800000000004 0.0899916 0
0.038767100000000006 0.0920828 0
0.041857500000000006 0.0933359 0
0.0449777 0.0935015 0
0.0480599 0.0908617 0
0.0509873 0.0844112 0
0.0534299 0.0620045 0
0.055162100000000006 0.0447728 0
0.0565364 0.0395589 0
0.057897000000000004 0.0432297 0
0.0595086 0.052755 0
0.061477300000000006 0.0647726 0
0.0635554 0.0593356 0
0.06538474 0.0498678 0
0.06670992 0.0308267 0
0.06744754 0.0140657 0
0.06770005 0.00093391 0
0.06750067 -0.0117277 0
0.06693919000000001 -0.0211143 0
0.06611772 -0.0274623 0
0.0651128 -0.0324554 0
0.0639663 -0.0357581 0
0.06274930000000001 -0.03687 0
0.06152970000000001 -0.0361219 0
0.060352300000000005 -0.0345559 0
0.059226100000000004 -0.0330598 0
0.0581474 -0.0315563 0
0.057124900000000006 -0.0298446 0
0.0561517 -0.0283259 0
0.0552468 -0.0262712 0
0.054408700000000004 -0.0234868 0
0.0537356 -0.0167915 0
0.0533271 -0.00729423 0
0.053265900000000005 0.00359514 0
0.0536082 0.0158827 0
0.05435280000000001 0.0281505 0
0.05547970000000001 0.0386286 0
0.0569142 0.0466027 0
0.058584800000000006 0.0531591 0
0.060451700000000004 0.0584123 0
0.06247950000000001 0.0627527 0
0.06461750000000001 0.0651193 0
0.06681283 0.0661063 0
0.0689988 0.0649685 0
0.07113464 0.0632376 0
0.0731241 0.0551871 0
0.074780893 0.0456732 0
0.07623406 0.0423132 0
0.07768789000000001 0.0457575 0
0.07933679 0.052753 0
0.08115225000000001 0.0558443 0
0.08303234000000001 0.0563833 0
0.08467218 0.042632 0
0.0859023 0.0315059 0
0.0866022 0.0116522 0
0.0867169 -0.00299374 0
0.0864526 -0.0111495 0
0.08602850000000001 -0.0134424 0
0.0856053 -0.0113318 0
0.0853005 -0.00802653 0
0.08496656 -0.013691 0
0.0843387 -0.0229831 0
0.08345264000000001 -0.0294683 0
0.08238685 -0.0340269 0
0.08118993000000001 -0.0372957 0
0.07991427000000001 -0.0389523 0
0.07859914 -0.0399244 0
0.07725176 -0.0407544 0
0.075869773 -0.0420014 0
0.074446617 -0.0431925 0
0.07297488 -0.0448863 0
0.07144531 -0.0465882 0
0.0698703 -0.0476654 0
0.06826887000000001 -0.0481953 0
0.06665551 -0.0483866 0
0.06505140000000001 -0.0477128 0
0.0634772 -0.0465498 0
0.061954300000000004 -0.0448371 0
0.0604946 -0.0425064 0
0.0591569 -0.0379839 0
0.058005600000000004 -0.0309619 0
0.0571377 -0.0211424 0
0.05664570000000001 -0.00826165 0
0.056602400000000004 0.00519774 0
0.057017200000000004 0.0190653 0
0.0578839 0.0319892 0
0.0591232 0.041313 0
0.0606477 0.0496998 0
0.0526949 -0.088256 0
0.0503564 -0.0587925 0
0.048647800000000005 -0.042215 0
0.0476607 -0.0186868 0
0.047284400000000004 -0.00254982 0
0.0476385 0.0219005 0
0.0485994 0.0363851 0
0.0501332 0.0531337 0
0.052058400000000005 0.0614263 0
0.05426790000000001 0.0705875 0
0.056725700000000004 0.0762376 0
0.059375800000000006 0.0826192 0
0.062230400000000005 0.087864 0
0.06520453000000001 0.0902001 0
0.06824525000000001 0.0915494 0
0.07128338000000001 0.0907712 0
0.074240717 0.0854426 0
0.07687050000000001 0.0737384 0
0.07921838 0.0679825 0
0.08151229 0.0706509 0
0.08402022 0.0798528 0
0.0866321 0.0761087 0
0.0890804 0.0705637 0
0.091031 0.0463788 0
0.0922472 0.0276903 0
0.0927364 0.00199747 0
0.0923667 -0.0218654 0
0.0912834 -0.0421489 0
0.0899388 -0.0424367 0
0.0884095 -0.0485171 0
0.0867801 -0.0479844 0
0.0852945 -0.0421368 0
0.08395787 -0.0371223 0
0.08289429000000001 -0.028981 0
0.08198864 -0.0247525 0
0.08128006 -0.0184289 0
0.08054821000000001 -0.0248572 0
0.07963721 -0.0295639 0
0.07836281 -0.045945 0
0.07663981 -0.0557024 0
0.074679137 -0.0618226 0
0.07251757 -0.0669144 0
0.0702469 -0.0686437 0
0.06797669 -0.0672457 0
0.06578741 -0.0642935 0
0.0637046 -0.0606038 0
0.061750900000000004 -0.0568033 0
0.0599045 -0.0539454 0
0.05815000000000001 -0.0513198 0
0.056528400000000006 -0.0453908 0
0.0551764 -0.0348563 0
0.054293900000000006 -0.0188861 0
0.0539187 -0.00381254 0
0.054071600000000004 0.0120526 0
0.054740800000000006 0.0280475 0
0.0558473 0.0376512 0
0.057268700000000006 0.0470969 0
0.058980000000000005 0.054879 0
0.0609309 0.0618638 0
0.0631059 0.0677786 0
0.06541604000000001 0.0703904 0
0.06779583 0.0718543 0
0.07017606 0.0707144 0
0.07249361 0.0684088 0
0.07464121800000001 0.059337 0
0.07644313 0.0502355 0
0.07806543 0.0472019 0
0.07961185 0.0472328 0
0.08139893000000001 0.0620916 0
0.08362192 0.0704403 0
0.0860283 0.0728097 0
0.0882902 0.0630001 0
0.0902435 0.055001 0
0.0919209 0.045556 0
0.0932728 0.0364735 0
0.09436520000000001 0.0294081 0
0.09523670000000001 0.0234912 0
0.095934 0.0187247 0
0.0965004 0.015834 0
0.0970046 0.0148995 0
0.0975357 0.0174149 0
0.0981957 0.0219254 0
0.098995 0.025713 0
0.0998951 0.0278136 0
0.10078140000000001 0.0252335 0
0.1015674 0.02198 0
0.1022239 0.0174621 0
0.10271960000000001 0.0125978 0
0.10306670000000001 0.00857249 0
0.10329100000000001 0.00506459 0
0.103408 0.00240133 0
0.103482 0.00252306 0
0.1036045 0.00497553 0
0.1038125 0.00698841 0
0.104049 0.00720987 0
0.1042889 0.00701433 0
0.1045044 0.00595787 0
0.1046816 0.00468112 0
0.1048056 0.00280341 0
0.1048621 0.000678525 0
0.1048453 -0.00157277 0
0.1047484 -0.00405583 0
0.1045789 -0.0058258 0
0.1043811 -0.00572205 0
0.1042156 -0.00410136 0
0.10411000000000001 -0.00249432 0
0.104033 -0.00245646 0
0.1039317 -0.00350664 0
0.103801 -0.00427596 0
0.10364620000000001 -0.00495297 0
0.10346920000000001 -0.00557397 0
0.1032782 -0.00582489 0
0.1030816 -0.00596403 0
0.1028815 -0.0060183 0
0.1026809 -0.00600132 0
0.1024814 -0.00595884 0
0.102283 -0.00593569 0
0.1020849 -0.00594007 0
0.10188620000000001 -0.0059702 0
0.10168640000000001 -0.00600442 0
0.1014858 -0.00602098 0
0.1012851 -0.0060097 0
0.1010853 -0.00596792 0
0.1008877 -0.00587966 0
0.1006939 -0.00575377 0
0.1005046 -0.00561411 0
0.1003197 -0.00548653 0
0.1001386 -0.00539156 0
0.0999598 -0.00534238 0
0.0997815 -0.00535486 0
0.0996018 -0.00542304 0
0.09941910000000001 -0.00552578 0
0.09923270000000001 -0.005641 0
0.0990429 -0.00572847 0
0.0988514 -0.00575353 0
0.0986597 -0.00574643 0
0.09846840000000001 -0.0057296 0
0.0982776 -0.00572892 0
0.098086 -0.00576528 0
0.0978919 -0.00587138 0
0.0976937 -0.00600796 0
0.09749050000000001 -0.00616989 0
0.0972817 -0.00633949 0
0.09706780000000001 -0.00647773 0
0.0968501 -0.00657114 0
0.0966298 -0.00664451 0
0.096407 -0.00672251 0
0.096181 -0.0068341 0
0.09595050000000001 -0.00698523 0
0.0957142 -0.00717976 0
0.0954707 -0.00740836 0
0.09521940000000001 -0.00765337 0
0.0949601 -0.00787637 0
0.0946942 -0.00805819 0
0.0944227 -0.00821674 0
0.0941459 -0.00838038 0
0.0938631 -0.00857784 0
0.09357280000000001 -0.00882521 0
0.0932736 -0.0091055 0
0.0929653 -0.00936506 0
0.0926489 -0.00959246 0
0.0923253 -0.00979898 0
0.0919954 -0.00997736 0
0.0916595 -0.010157 0
0.0913176 -0.0103394 0
0.0909693 -0.0105485 0
0.0906137 -0.010771 0
0.0902503 -0.0110125 0
0.0898787 -0.0112581 0
0.089499 -0.0114989 0
0.0891116 -0.0117227 0
0.088717 -0.0119325 0
0.08831560000000001 -0.0121366 0
0.08790690000000001 -0.0123674 0
0.0874901 -0.0126307 0
0.0870635 -0.0129451 0
0.0866258 -0.0132899 0
0.0861761 -0.013658 0
0.0857142 -0.0140194 0
0.0852406 -0.0143574 0
0.08475649 -0.0146554 0
0.08426295 -0.0149252 0
0.08376061 -0.0151863 0
0.08324953 -0.0154539 0
0.08272908 -0.0157474 0
0.08219850000000001 -0.0160555 0
0.08165757 -0.0163672 0
0.08110722000000001 -0.0166264 0
0.08054822 -0.0168872 0
0.07998113 -0.0171145 0
0.07940617 -0.017359 0
0.07882304 -0.0176001 0
0.0782296 -0.0179584 0
0.07762329 -0.0183633 0
0.07699978 -0.0189625 0
0.07635964 -0.0193705 0
0.075702194 -0.0199701 0
0.07503391300000001 -0.0200608 0
0.074354814 -0.0205622 0
0.07366979 -0.0205461 0
0.07297405 -0.0210874 0
0.07227267 -0.0209028 0
0.07157692 -0.0207876 0
0.07089422000000001 -0.0201213 0
0.07023533 -0.0193674 0
0.06960826 -0.0182353 0
0.06901759 -0.0171389 0
0.06846711 -0.0159441 0
0.06795238 -0.0148326 0
0.06748712 -0.0132885 0
0.06706159 -0.0120975 0
0.06669184 -0.0102957 0
0.06639191 -0.00748028 0
0.0662197 -0.00299987 0
0.06621616 0.00275719 0
0.06641953 0.00961798 0
0.06685725000000001 0.0163385 0
0.06751011 0.0225813 0
0.06836534 0.0281939 0
0.06937785 0.0321801 0
0.07050968 0.0353252 0
0.07172462 0.0374035 0
0.07300615 0.0392832 0
0.074340857 0.0407121 0
0.075727847 0.042526 0
0.07717298 0.0435286 0
0.07857899 0.0407821 0
0.07986324 0.0361681 0
0.08099335 0.0322864 0
0.08204694 0.0314473 0
0.08310984 0.0324629 0
0.08421835 0.0338121 0
0.085366 0.0349591 0
0.08653630000000001 0.0351193 0
0.08767130000000001 0.0329148 0
0.0887105 0.0294785 0
0.08961920000000001 0.0252694 0
0.0903938 0.0214285 0
0.0910465 0.0179867 0
0.09159500000000001 0.0153234 0
0.0920841 0.0143673 0
0.0925663 0.0147065 0
0.0930769 0.0160574 0
0.09364900000000001 0.0182173 0
0.0942922 0.0200986 0
0.0949795 0.0210217 0
0.0956845 0.0211533 0
0.0963684 0.0198655 0
0.097003 0.0182661 0
0.0975811 0.0164924 0
0.09810060000000001 0.0148094 0
0.0985713 0.0136474 0
0.09901850000000001 0.0133551 0
0.0994699 0.0138342 0
0.0999478 0.014891 0
0.10046870000000001 0.0162792 0
0.1010336 0.0175526 0
0.10163710000000001 0.0185199 0
0.102258 0.0186431 0
0.1028744 0.0182997 0
0.1034713 0.0175123 0
0.10403950000000001 0.0166282 0
0.1045798 0.0158482 0
0.1050986 0.0154089 0
0.1056116 0.0154491 0
0.1061344 0.0159896 0
0.1066822 0.0168863 0
0.1072631 0.0179313 0
0.1078799 0.0190235 0
0.1085304 0.01988 0
0.1091969 0.0200439 0
-0.018839599999999998 0.0332395 0
-0.017366999999999994 0.0460487 0
-0.016094399999999995 0.0345022 0
-0.01466669999999999 0.0500284 0
-0.013296000000000002 0.0356063 0
-0.011895900000000001 0.0484134 0
-0.010408500000000001 0.0425891 0
-0.008777099999999996 0.0558075 0
-0.006904199999999999 0.0552288 0
-0.004973099999999994 0.0617184 0
-0.002791099999999991 0.0677522 0
-0.00048329999999999207 0.0708718 0
0.0019752999999999993 0.0765126 0
0.004606300000000008 0.0807266 0
0.007359699999999997 0.084372 0
0.010231400000000002 0.0874569 0
0.013177900000000006 0.0891576 0
0.016171400000000002 0.0900553 0
0.019159000000000002 0.0891258 0
0.0221101 0.0878313 0
0.024992300000000002 0.0851823 0
0.027779500000000006 0.082356 0
0.030476100000000006 0.0789411 0
0.032993 0.0720239 0
0.035027 0.0490204 0
0.0361842 0.0230604 0
0.036674500000000006 0.00868747 0
0.0368252 0.00230359 0
0.0369265 0.00483713 0
0.037296 0.0150907 0
0.0378958 0.0221359 0
0.0387226 0.0261545 0
0.0393999 0.0152001 0
0.039780300000000005 0.00828392 0
0.0396349 -0.0150648 0
0.038921300000000006 -0.0255777 0
0.037856900000000006 -0.0383002 0
0.036423500000000004 -0.0458277 0
0.034870500000000006 -0.0466585 0
0.033303400000000004 -0.0475875 0
0.0317083 -0.0476216 0
0.030185500000000004 -0.0435693 0
0.0288616 -0.0346367 0
0.0279441 -0.0203656 0
0.027503600000000003 -0.00672465 0
0.027502600000000002 0.00588371 0
0.027883500000000006 0.0157485 0
0.0285462 0.0233927 0
0.029454300000000003 0.0307738 0
0.030607500000000003 0.037956 0
0.0319856 0.044305 0
0.0335589 0.0494883 0
0.035266700000000005 0.0525601 0
0.037044 0.0536547 0
0.038816 0.0531967 0
0.0405581 0.0510324 0
0.042188300000000005 0.0466639 0
0.043622100000000004 0.0379656 0
0.04447090000000001 0.012038 0
0.044489100000000004 -0.00787884 0
0.0440419 -0.0169021 0
0.0434551 -0.016314 0
0.043212200000000006 -0.000574946 0
0.0434567 0.0139223 0
0.04404620000000001 0.0204501 0
0.0446703 0.0170445 0
0.0451934 0.0146776 0
0.045353500000000005 -0.00399295 0
0.045015200000000005 -0.0148564 0
0.044252400000000004 -0.0299436 0
0.043097800000000006 -0.0373315 0
0.0418369 -0.0376777 0
0.0405828 -0.0376894 0
0.039342800000000004 -0.0364029 0
0.038213000000000004 -0.0315477 0
0.037278900000000004 -0.0231327 0
0.036725100000000004 -0.010192 0
0.036617300000000005 0.00317677 0
0.0369362 0.0151835 0
0.037625700000000005 0.0251878 0
0.038612400000000005 0.033426 0
0.0398649 0.0410563 0
0.041333100000000005 0.0466183 0
0.0429842 0.052053 0
0.0447877 0.0556262 0
0.046676300000000004 0.0573961 0
0.048597600000000005 0.0574906 0
0.050481 0.0553012 0
0.0522584 0.0509693 0
0.0537523 0.0377222 0
0.0548121 0.0271206 0
0.0555681 0.0186473 0
0.0560447 0.0112568 0
0.056387400000000004 0.0104905 0
0.0568496 0.0179189 0
0.05765820000000001 0.0288641 0
0.0586203 0.0293821 0
0.059573100000000004 0.0276014 0
0.060408500000000004 0.0222614 0
0.0608828 0.0072671 0
0.0608971 -0.00597036 0
0.060478500000000004 -0.0178957 0
0.0597407 -0.0251627 0
0.058836700000000006 -0.0284422 0
0.057855100000000007 -0.0301726 0
0.0568394 -0.0305131 0
0.0558303 -0.0301216 0
0.054831000000000005 -0.029838 0
0.05385 -0.0289012 0
0.0529246 -0.0263384 0
0.05212 -0.0217258 0
0.0515045 -0.0149689 0
0.0511634 -0.00570836 0
0.0511527 0.00495475 0
0.0515133 0.0162001 0
0.0522253 0.025985 0
0.0532551 0.0350061 0
0.0545522 0.0422645 0
0.0560702 0.048237 0
0.0577578 0.0525726 0
0.059571200000000005 0.0557367 0
0.061448100000000005 0.056583 0
0.06332750000000001 0.0558903 0
0.06515320000000001 0.0533741 0
0.06682596 0.0461921 0
0.06812812 0.0325105 0
0.06898856 0.0189979 0
0.06944465 0.0107452 0
0.06981117 0.012678 0
0.07044439 0.0247621 0
0.07151567 0.0391205 0
0.07286955 0.0414566 0
0.074203622 0.0383686 0
0.075392901 0.0326228 0
0.076189885 0.0165452 0
0.07652769000000001 0.00471652 0
0.07631266 -0.0151031 0
0.075559957 -0.0280931 0
0.074449009 -0.0375279 0
0.07308316000000001 -0.0428665 0
0.07165314 -0.0423287 0
0.07031994 -0.036995 0
0.0692987 -0.0248242 0
0.06862025000000001 -0.017834 0
0.06806018 -0.0162904 0
0.06750513 -0.0169966 0
0.06691377 -0.0183292 0
0.06626962 -0.0201026 0
0.06553300000000001 -0.0236861 0
0.06470580000000001 -0.025652 0
0.0638163 -0.0272771 0
0.06290960000000001 -0.0269671 0
0.0620076 -0.0269547 0
0.0611307 -0.02564 0
0.060309600000000005 -0.0234719 0
0.059605200000000004 -0.0186986 0
0.0591068 -0.0109824 0
0.0588892 -0.00186799 0
0.058997900000000006 0.00807643 0
0.0594437 0.0181874 0
0.060209200000000004 0.027182 0
0.0612626 0.0352843 0
0.0625537 0.0416526 0
0.0640347 0.046586 0
0.06564375 0.0496823 0
0.06735275 0.0524122 0
0.06911861 0.0533473 0
0.07090295 0.053522 0
0.07267408 0.0523655 0
0.074301361 0.0449219 0
0.075639522 0.036523 0
0.07678702 0.0335286 0
0.07809969 0.04659 0
0.07981314 0.0557004 0
0.08181391 0.0636316 0
0.08386823 0.0591141 0
0.0857709 0.0554287 0
0.0875243 0.0494216 0
0.0890444 0.0425344 0
0.0903839 0.0379954 0
0.0915398 0.0316501 0
0.09250270000000001 0.0265476 0
0.0933056 0.0221786 0
0.0939913 0.0194263 0
0.0946265 0.0191413 0
0.09529470000000001 0.0211075 0
0.0960512 0.0241701 0
0.0969029 0.0265172 0
0.09778020000000001 0.0259482 0
0.0986192 0.0242824 0
0.0993673 0.0206545 0
0.0999884 0.0168284 0
0.1004854 0.0132359 0
0.10087270000000001 0.0102712 0
0.1011726 0.00793689 0
0.1014124 0.00677212 0
0.1016522 0.00801091 0
0.1019648 0.0105744 0
0.10235 0.0123601 0
0.10278040000000001 0.013257 0
0.1032232 0.0132825 0
0.1036569 0.0125818 0
0.10404240000000001 0.0105657 0
0.1043544 0.00822214 0
0.1045805 0.00545953 0
0.104709 0.00245175 0
0.10474560000000001 -3.07974e-05 0
0.1047214 -0.00105853 0
0.10469690000000001 -0.000101426 0
0.1047315 0.00207267 0
0.1048294 0.00339049 0
0.1049419 0.00331403 0
0.1050437 0.00274308 0
0.1051199 0.00190677 0
0.10517090000000001 0.00119483 0
0.1051977 0.000444948 0
0.10519780000000001 -0.000389115 0
0.1051696 -0.00124289 0
0.1051136 -0.00204972 0
0.1050317 -0.00278514 0
0.1049307 -0.00318079 0
0.1048267 -0.0029719 0
0.1047386 -0.0022828 0
0.1046754 -0.00161398 0
0.1046278 -0.00124709 0
0.1045918 -0.000967369 0
0.1045632 -0.000758663 0
0.10454060000000001 -0.000608076 0
0.10452070000000001 -0.000587298 0
0.1045007 -0.000607951 0
0.1044789 -0.000692807 0
0.10445370000000001 -0.000795903 0
0.1044264 -0.000817152 0
0.10440150000000001 -0.000652809 0
0.1043864 -0.000242953 0
0.1043877 0.000316282 0
0.1044088 0.000913386 0
0.1044484 0.00142923 0
0.1045037 0.00183573 0
0.1045697 0.00210118 0
0.1046426 0.00225328 0
0.1047183 0.00227994 0
0.1047933 0.00222525 0
0.1048663 0.00216734 0
0.1049383 0.00217359 0
0.1050134 0.00234851 0
0.10509750000000001 0.00271158 0
0.10519680000000001 0.00324719 0
0.1053159 0.00386947 0
0.10545500000000001 0.00444491 0
0.1056125 0.00495709 0
0.10578470000000001 0.00533676 0
0.10596710000000001 0.00558053 0
0.1061547 0.00565831 0
0.1063427 0.00562038 0
0.1065288 0.00555725 0
0.1067139 0.00556632 0
0.1069023 0.00575823 0
0.1071009 0.00618268 0
0.1073178 0.00683463 0
0.10755890000000001 0.00760185 0
0.10782510000000001 0.00832597 0
0.108114 0.0089469 0
0.1084209 0.00942067 0
0.1087407 0.00972352 0
0.1090668 0.00981995 0
0.1093932 0.00975908 0
0.10971700000000001 0.00967675 0
0.1100392 0.00968093 0
0.1103655 0.00991736 0
0.11070360000000001 0.0103994 0
-0.0162784 -0.0768529 0
-0.0184131 -0.0595748 0
-0.020417199999999996 -0.0575055 0
-0.022008100000000003 -0.0385219 0
-0.023132100000000003 -0.0290256 0
-0.024029999999999996 -0.0246507 0
-0.024754200000000004 -0.020558 0
-0.025512999999999994 -0.0248751 0
-0.026384999999999992 -0.0263099 0
-0.027211 -0.0240322 0
-0.02800699999999999 -0.0234612 0
-0.028751 -0.0203735 0
-0.029313999999999993 -0.0136236 0
-0.029641 -0.0065291 0
-0.02974199999999999 0.000188448 0
-0.029619999999999994 0.00672324 0
-0.029287999999999995 0.0127467 0
-0.028763999999999998 0.0182961 0
-0.02806299999999999 0.0235198 0
-0.027189999999999992 0.0283199 0
-0.026198 0.0309504 0
-0.025136999999999993 0.0327849 0
-0.023992399999999997 0.0359411 0
-0.022717199999999993 0.0405409 0
-0.021273199999999992 0.0458141 0
-0.019655599999999995 0.0509515 0
-0.0178701 0.0558919 0
-0.015924999999999995 0.0604846 0
-0.013839299999999999 0.0643447 0
-0.011640299999999992 0.0673101 0
-0.009347999999999995 0.0702599 0
-0.0069786000000000015 0.071556 0
-0.004580399999999998 0.0724408 0
-0.0021477999999999914 0.0733633 0
0.0003014999999999962 0.0734714 0
0.002735299999999996 0.0723934 0
0.005107500000000001 0.0697332 0
0.007358100000000006 0.0651803 0
0.009408899999999998 0.0573033 0
0.010956500000000008 0.0349847 0
0.011630799999999997 0.00766629 0
0.011491600000000005 -0.0137229 0
0.010749000000000009 -0.0286203 0
0.0096696 -0.0339837 0
0.008720100000000008 -0.0238012 0
0.008128400000000008 -0.0124522 0
0.007809400000000008 -0.00789395 0
0.0073936 -0.0153991 0
0.006878400000000007 -0.0155435 0
0.005978999999999998 -0.0351209 0
0.004763200000000009 -0.0363033 0
0.0035248999999999975 -0.0370942 0
0.0024372000000000005 -0.0269617 0
0.0018086000000000074 -0.0107501 0
0.001726400000000003 0.00496893 0
0.0020831000000000044 0.0157221 0
0.0027690000000000076 0.024945 0
0.0037738999999999967 0.0348187 0
0.005106600000000003 0.0442204 0
0.006736699999999998 0.0533672 0
0.008678500000000006 0.0624681 0
0.010912400000000003 0.0711243 0
0.013424700000000005 0.0788435 0
0.016156300000000005 0.0845228 0
0.0190508 0.0883943 0
0.0220341 0.0905039 0
0.025093800000000006 0.0926982 0
0.028200000000000003 0.0936152 0
0.0313355 0.0946723 0
0.0345118 0.0959282 0
0.037713800000000006 0.0955181 0
0.040829300000000006 0.0910243 0
0.043658 0.0772295 0
0.04578070000000001 0.0519202 0
0.0471901 0.0341468 0
0.048175 0.0271462 0
0.049089400000000005 0.0289656 0
0.0501969 0.036123 0
0.0516153 0.0471088 0
0.0533294 0.055404 0
0.05500340000000001 0.045287 0
0.0563867 0.0383856 0
0.0573013 0.0176861 0
0.0576757 0.00678294 0
0.05772050000000001 -0.00439673 0
0.0574129 -0.0124378 0
0.056949900000000005 -0.0147608 0
0.0564146 -0.0176763 0
0.055778100000000004 -0.0199508 0
0.0551127 -0.0196726 0
0.0544626 -0.0197384 0
0.0538003 -0.0197368 0
0.0531648 -0.0183294 0
0.052572100000000004 -0.01722 0
0.052024100000000004 -0.0157857 0
0.05154210000000001 -0.0129233 0
0.0511918 -0.00767174 0
0.0510494 -0.000555759 0
0.051176400000000004 0.00784462 0
0.0515861 0.0164173 0
0.0522744 0.0244121 0
0.053219300000000004 0.0316646 0
0.0543773 0.0373335 0
0.055705500000000005 0.0418835 0
0.057160100000000005 0.0450649 0
0.058709800000000006 0.0475803 0
0.060316100000000004 0.0485617 0
0.061939900000000006 0.0486215 0
0.06354 0.0472365 0
0.0650202 0.0407317 0
0.06617535000000001 0.0290035 0
0.06692453000000001 0.017353 0
0.06737887000000001 0.0112737 0
0.06775414 0.0122867 0
0.06832975000000001 0.0218915 0
0.06923049 0.0323071 0
0.07042657000000001 0.0373453 0
0.07148555000000001 0.0265837 0
0.07221638 0.0168073 0
0.07233649 -0.00747358 0
0.07178047 -0.024291 0
0.0706216 -0.0453765 0
0.06865727 -0.0686178 0
0.06604808000000001 -0.0858174 0
0.0630166 -0.0934806 0
0.059967400000000004 -0.0888003 0
0.057146300000000004 -0.0810674 0
0.05456370000000001 -0.0740151 0
0.0522333 -0.0669661 0
0.0500814 -0.0617968 0
0.048099 -0.0578223 0
0.0461082 -0.0607682 0
0.044075 -0.0613596 0
0.041843500000000006 -0.0715225 0
0.0393352 -0.0785258 0
0.036574600000000006 -0.0858886 0
0.033664200000000005 -0.0877609 0
0.030787300000000004 -0.0842233 0
0.0280981 -0.0767311 0
0.025726000000000006 -0.0653798 0
0.023802800000000006 -0.0495413 0
0.0225312 -0.0279003 0
0.0219103 -0.00908825 0
0.021904900000000005 0.00758239 0
0.0224016 0.020886 0
0.023297400000000003 0.0317642 0
0.0245099 0.0405156 0
0.026022300000000005 0.0498991 0
0.0278532 0.0593659 0
0.0299769 0.0673025 0
0.0323258 0.0729227 0
0.0348199 0.0762121 0
0.0373862 0.0774165 0
0.039960300000000004 0.0767613 0
0.0424864 0.0749752 0
0.04492890000000001 0.0706807 0
0.0471254 0.0612125 0
0.0489295 0.0485442 0
0.0503136 0.036359 0
0.0514471 0.0331767 0
0.0526261 0.0385245 0
0.054124900000000004 0.050059 0
0.0559918 0.0620086 0
0.0579697 0.0554945 0
0.0596575 0.0459868 0
0.0608997 0.0291299 0
0.0616249 0.0157331 0
0.0619088 0.00180686 0
0.061761300000000005 -0.00931689 0
0.0613227 -0.0160737 0
0.0606871 -0.0218079 0
0.059879600000000005 -0.0260468 0
0.0589688 -0.0282138 0
0.0580084 -0.0293658 0
0.0570118 -0.0302367 0
0.05600140000000001 -0.0302698 0
0.0550017 -0.0296731 0
0.0540303 -0.0285709 0
0.0531032 -0.0270501 0
0.0522333 -0.0252856 0
0.051421100000000004 -0.0235458 0
0.0507069 -0.019312 0
0.0501805 -0.0116804 0
0.04994420000000001 -0.00228177 0
0.0500461 0.0080353 0
0.050488500000000006 0.018181 0
0.0512522 0.0273779 0
0.05233840000000001 0.0369639 0
0.0536874 0.0433316 0
0.055237900000000006 0.0492675 0
0.056957400000000005 0.0533844 0
0.0587963 0.056582 0
0.0607125 0.0580401 0
0.06265520000000001 0.0582318 0
0.0645754 0.0567639 0
0.06642369000000001 0.0554616 0
0.06829969 0.0561226 0
0.07012499 0.053455 0
0.07186798 0.0509565 0
0.07355161 0.0506053 0
0.07519506732 0.0479361 0
0.07675731000000001 0.0460897 0
0.07826512000000001 0.0442242 0
0.07959743 0.0358701 0
0.08065817 0.0282344 0
0.081453 0.0196049 0
0.0819508 0.0109504 0
0.08219526 0.00411741 0
0.08221691 -0.00218512 0
0.0820701 -0.00586077 0
0.08186077 -0.00621243 0
0.08167676 -0.00468837 0
0.08154733 -0.00356904 0
0.08141951 -0.00410208 0
0.08127494 -0.00461296 0
0.08110533 -0.00560871 0
0.08088703 -0.00738697 0
0.08061065 -0.00909602 0
0.08027086 -0.0111854 0
0.07985416000000001 -0.0136498 0
0.07936052 -0.0158199 0
0.07879173 -0.0181139 0
0.07815648 -0.0198031 0
0.07747237 -0.0210677 0
0.07675768000000001 -0.0216713 0
0.07603379 -0.0217122 0
0.075314722 -0.0213961 0
0.074607847 -0.0210698 0
0.07390465 -0.0210571 0
0.07320833 -0.020754 0
0.07250623 -0.0212452 0
0.07179741 -0.0213118 0
0.07107265 -0.022008 0
0.07033935000000001 -0.0219337 0
0.06960421 -0.0220541 0
0.06887931 -0.0213764 0
0.06817531 -0.0207994 0
0.0674983 -0.0198426 0
0.06685012 -0.0189394 0
0.06624582 -0.0173934 0
0.06568756 -0.0160504 0
0.06517970000000001 -0.0144548 0
0.0647341 -0.0121505 0
0.0643927 -0.00831817 0
0.0642243 -0.00219294 0
0.0642639 0.00494489 0
0.0645545 0.0124961 0
0.0651036 0.0199817 0
0.06587672 0.0262741 0
0.06683442 0.0305923 0
0.06791978 0.0342995 0
0.06913041 0.0381515 0
0.07045861 0.0411431 0
0.07186601000000001 0.04312 0
0.07333785000000001 0.0450626 0
0.074871476 0.0467743 0
0.07640709 0.0447793 0
0.07781699 0.0395004 0
0.07900799 0.0326646 0
0.08001950000000001 0.0287291 0
0.08094857 0.0276017 0
0.08189573 0.0293242 0
0.08290699 0.0313419 0
0.08399101 0.0335337 0
0.08507748 0.0313964 0
0.0860684 0.0280533 0
0.0869043 0.0223571 0
0.0875554 0.0170044 0
0.08803710000000001 0.0120879 0
0.0883612 0.00784385 0
0.0885732 0.00527737 0
0.015460000000000002 -0.0754868 0
0.013433 -0.0524063 0
0.01179340000000001 -0.0443195 0
0.010639599999999999 -0.025082 0
0.01004540000000001 -0.0089903 0
0.010144899999999998 0.0120994 0
0.0107564 0.0242149 0
0.011745600000000009 0.0347573 0
0.013102000000000003 0.045672 0
0.014816000000000003 0.0570147 0
0.016935200000000004 0.0690204 0
0.019429000000000002 0.0801004 0
0.022286800000000002 0.0905265 0
0.0254592 0.0990591 0
0.028873100000000006 0.105044 0
0.0324506 0.109113 0
0.036133200000000004 0.111591 0
0.0398919 0.113916 0
0.043729500000000004 0.116223 0
0.0476641 0.119578 0
0.051685800000000004 0.121578 0
0.0557483 0.121148 0
0.0597067 0.11649 0
0.06330670000000001 0.0993205 0
0.06629285 0.0802148 0
0.06874053000000001 0.0688689 0
0.07102237 0.0696727 0
0.07348786 0.0777798 0
0.076066863 0.0765766 0
0.07856953 0.0732577 0
0.08053897 0.0453389 0
0.08168701 0.0240507 0
0.08186844 -0.0117996 0
0.08094086 -0.0404996 0
0.07922443 -0.0567517 0
0.07707958000000001 -0.0697455 0
0.074690217 -0.0716108 0
0.07244815 -0.0634022 0
0.07045274 -0.0560265 0
0.06871961 -0.0497655 0
0.06709634 -0.0466172 0
0.06566438000000001 -0.0402293 0
0.0642846 -0.0420833 0
0.062884 -0.0421545 0
0.061293 -0.0526263 0
0.059352800000000004 -0.0633017 0
0.05704820000000001 -0.0737535 0
0.0544746 -0.0795834 0
0.0517733 -0.0817862 0
0.0490514 -0.0810848 0
0.0463905 -0.078257 0
0.043867300000000005 -0.0729239 0
0.041558700000000004 -0.0656186 0
0.039553500000000005 -0.054219 0
0.038011300000000005 -0.037947 0
0.0371031 -0.0174537 0
0.036807700000000006 -0.000191097 0
0.0371061 0.0164753 0
0.0378924 0.0288574 0
0.039033700000000005 0.0387256 0
0.040467800000000005 0.0468164 0
0.042171600000000004 0.0551353 0
0.0441517 0.0629339 0
0.0463442 0.0679559 0
0.0486685 0.0709234 0
0.051040800000000004 0.0711493 0
0.0533971 0.0699838 0
0.05566700000000001 0.0659178 0
0.0576725 0.0537039 0
0.059082800000000005 0.0308323 0
0.05980680000000001 0.0155414 0
0.060234800000000005 0.0116345 0
0.060722000000000005 0.0181629 0
0.0615703 0.0305008 0
0.06275320000000001 0.0412696 0
0.0642364 0.0468781 0
0.06563951 0.0372477 0
0.06672386 0.0283312 0
0.06728095 0.00632428 0
0.06723782 -0.00698485 0
0.06677048000000001 -0.0209661 0
0.06587584 -0.0310278 0
0.06475 -0.0356838 0
0.063517 -0.0379113 0
0.0622457 -0.0379484 0
0.061016 -0.0356453 0
0.0598804 -0.0331092 0
0.0587834 -0.0325961 0
0.05769830000000001 -0.0323967 0
0.0566213 -0.0320715 0
0.0555488 -0.0318741 0
0.0545066 -0.0309572 0
0.053487400000000004 -0.0296807 0
0.0525781 -0.0249341 0
0.05188040000000001 -0.0164988 0
0.051516000000000006 -0.00505145 0
0.0515682 0.00746902 0
0.052029500000000006 0.0197199 0
0.0528937 0.0312208 0
0.0541021 0.039932 0
0.055551500000000004 0.046732 0
0.0572381 0.0539112 0
0.0591207 0.0584281 0
0.06113590000000001 0.0620491 0
0.0632342 0.0634461 0
0.06535488 0.0634574 0
0.06744207 0.0616621 0
0.06939348000000001 0.05442 0
0.07101027 0.0432641 0
0.072312 0.0359362 0
0.07346404000000001 0.0337237 0
0.074653199 0.038258 0
0.076072741 0.0465939 0
0.07768098 0.0493742 0
0.0792591 0.0449661 0
0.08063827 0.0376259 0
0.08163593000000001 0.0233614 0
0.08213077 0.00739177 0
0.08211884 -0.00737032 0
0.08165273 -0.0191796 0
0.0808851 -0.0255552 0
0.08000237 -0.0265128 0
0.07918025000000001 -0.0222 0
0.07857525 -0.0149876 0
0.07814039 -0.0113826 0
0.07779477 -0.0103824 0
0.07741439 -0.0122277 0
0.0769744 -0.0140571 0
0.0764547 -0.0168684 0
0.075848658 -0.019344 0
0.0751468847 -0.0224606 0
0.074360914 -0.0244368 0
0.07350955 -0.0264253 0
0.07260827 -0.0274474 0
0.07168546 -0.0278562 0
0.07075127 -0.0280829 0
0.06982023 -0.027727 0
0.06890298 -0.027249 0
0.06800778 -0.026441 0
0.06714211 -0.0254275 0
0.06631529 -0.0241909 0
0.0655313 -0.0227851 0
0.0647968 -0.0213219 0
0.0641133 -0.0196776 0
0.06348530000000001 -0.0180368 0
0.0629243 -0.015578 0
0.0624752 -0.011396 0
0.062201000000000006 -0.00514201 0
0.062158500000000005 0.00287947 0
0.062395000000000006 0.0112226 0
0.0629108 0.0192603 0
0.06368220000000001 0.0265357 0
0.0646826 0.0328811 0
0.06586197 0.037454 0
0.0671817 0.0412771 0
0.06860033 0.0435864 0
0.07009011 0.0455643 0
0.07163143 0.0468347 0
0.07321732 0.0482216 0
0.074814112 0.0467587 0
0.0762699 0.0408463 0
0.07749241 0.0331844 0
0.07850676000000001 0.0274365 0
0.07932232 0.0227251 0
0.0800729 0.0230705 0
0.08089637000000001 0.0263237 0
0.08182178 0.0286162 0
0.08276829000000001 0.0280172 0
0.08359503 0.0216869 0
0.08421422 0.0157627 0
0.08457759000000001 0.0064309 0
0.08464866 -0.00138606 0
0.08449859 -0.0071536 0
0.08417033 -0.0119849 0
0.08373102 -0.0137355 0
0.08328794 -0.0124811 0
0.082917 -0.0100226 0
0.08259942 -0.00929978 0
0.08228642 -0.00956506 0
0.08195612000000001 -0.0103769 0
0.08159043 -0.0115221 0
0.08118360000000001 -0.0128469 0
0.08073003000000001 -0.0143101 0
0.08022175000000001 -0.0160807 0
0.07965608 -0.0177442 0
0.07903512 -0.0194115 0
0.07835679000000001 -0.0211435 0
0.07762569 -0.0225622 0
0.07685458 -0.0235643 0
0.076056915 -0.0241809 0
0.075245859 -0.0244167 0
0.07442607300000001 -0.0246919 0
0.07360083 -0.0247652 0
0.07276791 -0.0251096 0
0.07192526 -0.0253795 0
0.0710707 -0.0257624 0
0.07021097 -0.0257829 0
0.06934892000000001 -0.025812 0
0.06849912 -0.0251746 0
0.06766596 -0.0246739 0
0.06686618 -0.023368 0
0.06610021 -0.0224478 0
0.06538247 -0.0207593 0
0.0647093 -0.0195113 0
0.0640935 -0.0175733 0
0.0635453 -0.0150912 0
0.06311510000000001 -0.0108115 0
0.06286320000000001 -0.00440044 0
0.0628493 0.00393304 0
0.0631247 0.0125001 0
0.06367210000000001 0.0199912 0
0.06446260000000001 0.0271168 0
0.06547111 0.0328679 0
0.06665585 0.0378617 0
0.06799426 0.0420146 0
0.06944700000000001 0.0448196 0
0.07097780000000001 0.0468056 0
0.0725696 0.0485478 0
0.074212957 0.0500031 0
0.075888627 0.0498027 0
0.0774754 0.0454352 0
0.07893944 0.0466528 0
0.0806554 0.0547913 0
0.08252925 0.0571696 0
0.08443597 0.0566348 0
0.08620180000000001 0.0497207 0
0.0877615 0.0432685 0
0.0889887 0.0311272 0
0.0898519 0.0216626 0
0.0904325 0.0140241 0
0.0908316 0.011067 0
0.0912276 0.0131626 0
0.09173680000000001 0.0169787 0
0.0923311 0.018107 0
0.0929205 0.0172426 0
0.0934237 0.0129543 0
0.0937788 0.00862993 0
0.0939779 0.00337273 0
0.0939895 -0.00232612 0
0.0938206 -0.00744451 0
0.0934819 -0.0124779 0
0.0930155 -0.0148114 0
0.0925366 -0.0134046 0
0.0921484 -0.0101426 0
0.0918404 -0.00849382 0
0.09156790000000001 -0.00806087 0
0.0912934 -0.00864252 0
0.09098540000000001 -0.00974458 0
0.0906419 -0.0108232 0
0.0902612 -0.011954 0
0.08984310000000001 -0.0130644 0
0.0893882 -0.014141 0
0.0889003 -0.0150427 0
0.088385 -0.0157884 0
0.0878487 -0.0163157 0
0.0872977 -0.0166861 0
0.0867364 -0.0169484 0
0.08616700000000001 -0.0171828 0
0.0855889 -0.0174749 0
0.08500148 -0.0177428 0
0.08440331000000001 -0.0181178 0
0.08379154 -0.018545 0
0.08316588 -0.0189445 0
0.08252838 -0.0192539 0
0.08188324 -0.0194105 0
0.08123552 -0.0194276 0
0.08058795 -0.019438 0
0.07994175 -0.0193073 0
0.07929992 -0.0192661 0
0.07865584 -0.0193589 0
0.07800632 -0.0195834 0
0.036677100000000004 -0.208667 0
0.030354900000000004 -0.171791 0
0.025123700000000006 -0.144123 0
0.020769800000000005 -0.117743 0
0.017357400000000002 -0.090359 0
0.0147107 -0.0708342 0
0.012564199999999998 -0.057647 0
0.010821200000000003 -0.0474615 0
0.009409700000000007 -0.0380827 0
0.008299100000000004 -0.0288317 0
0.0075215 -0.0181104 0
0.007140599999999997 -0.00505204 0
0.007235100000000008 0.0102401 0
0.007870299999999997 0.0271856 0
0.00906570000000001 0.0427962 0
0.010703000000000004 0.0545383 0
0.012696200000000005 0.0641654 0
0.014973900000000005 0.071706 0
0.017463900000000004 0.0770589 0
0.020103100000000006 0.0809273 0
0.0228596 0.0842855 0
0.025714300000000002 0.0868387 0
0.028646200000000004 0.0891514 0
0.0316648 0.0926641 0
0.034786300000000006 0.0946589 0
0.037925 0.0936159 0
0.041000600000000005 0.0899411 0
0.043774900000000005 0.0752758 0
0.0458355 0.0503519 0
0.0472418 0.0361521 0
0.048384 0.0336513 0
0.04957640000000001 0.0387653 0
0.0510644 0.0479893 0
0.0526774 0.0493832 0
0.0543405 0.0499099 0
0.0556204 0.0279073 0
0.0562737 0.0125806 0
0.056211300000000006 -0.0159607 0
0.055301100000000006 -0.036046 0
0.053742700000000004 -0.0570195 0
0.0514844 -0.0759586 0
0.04894370000000001 -0.0769463 0
0.0463201 -0.0798541 0
0.0436696 -0.0784771 0
0.0411397 -0.0732039 0
0.038855400000000005 -0.0644794 0
0.0368689 -0.0548634 0
0.0351759 -0.0478897 0
0.033592500000000004 -0.0468778 0
0.032088000000000005 -0.0438678 0
0.0305756 -0.0450047 0
0.0291741 -0.0393655 0
0.028027500000000004 -0.0281166 0
0.027404200000000004 -0.00995852 0
0.027341800000000006 0.0063201 0
0.027812800000000006 0.0206789 0
0.028707500000000004 0.0315579 0
0.029900300000000005 0.0391832 0
0.0313326 0.0465847 0
0.033020900000000006 0.0542166 0
0.0349464 0.0608656 0
0.0370788 0.0663713 0
0.039340700000000006 0.0688783 0
0.0416588 0.0698204 0
0.0439653 0.0684774 0
0.0462093 0.0660295 0
0.0483358 0.0610278 0
0.0501134 0.044549 0
0.0512532 0.0282753 0
0.0521232 0.0288218 0
0.053242300000000006 0.038467 0
0.0547735 0.0532739 0
0.056887400000000005 0.0711911 0
0.0591227 0.0627387 0
0.061079100000000004 0.0541278 0
0.0624223 0.0283281 0
0.0630405 0.0105681 0
0.0630083 -0.0126251 0
0.0622244 -0.0320543 0
0.060921300000000005 -0.0444556 0
0.059308400000000004 -0.0510867 0
0.0575741 -0.0520105 0
0.055916900000000005 -0.0476381 0
0.0544018 -0.0442524 0
0.0529206 -0.0444626 0
0.0514414 -0.0441273 0
0.049909 -0.0473396 0
0.0482938 -0.0492362 0
0.046531100000000006 -0.0557465 0
0.0445689 -0.061637 0
0.042411500000000005 -0.0667379 0
0.0401578 -0.0681401 0
0.037847000000000006 -0.069878 0
0.035551700000000006 -0.0675533 0
0.0333723 -0.0620952 0
0.0314901 -0.0508925 0
0.030065500000000002 -0.0344353 0
0.029241700000000002 -0.0159075 0
0.0289441 -0.002221 0
0.029094300000000003 0.00975193 0
0.029585 0.0188555 0
0.030361900000000004 0.0270275 0
0.0313953 0.0347479 0
0.032696600000000006 0.0428753 0
0.034248900000000006 0.0495016 0
0.035977100000000005 0.0536523 0
0.0378053 0.0555528 0
0.039641800000000005 0.0545647 0
0.0414199 0.051906 0
0.043058900000000004 0.0463527 0
0.044469 0.0371014 0
0.045377 0.0189982 0
0.0457881 0.00704677 0
0.0458909 0.000707611 0
0.0459065 0.00147265 0
0.04615180000000001 0.0131264 0
0.0468698 0.0273975 0
0.0478503 0.0317735 0
0.0488822 0.0296777 0
0.0497982 0.0249322 0
0.05032350000000001 0.00790416 0
0.05036840000000001 -0.00437505 0
0.0499792 -0.0179864 0
0.0492475 -0.0242629 0
0.0484058 -0.0261182 0
0.047502600000000006 -0.0276344 0
0.046589200000000004 -0.0268651 0
0.045728200000000004 -0.0250634 0
0.04495830000000001 -0.0201145 0
0.0444238 -0.0117205 0
0.044216500000000006 -0.000852294 0
0.0443911 0.0108362 0
0.044947600000000004 0.0218712 0
0.0458382 0.0308601 0
0.047010500000000004 0.0388101 0
0.0484174 0.0450737 0
0.05001850000000001 0.0506107 0
0.0517856 0.0548659 0
0.05366170000000001 0.0573938 0
0.055598400000000006 0.0583202 0
0.057521300000000004 0.0568957 0
0.0593601 0.0530585 0
0.0609671 0.0432084 0
0.062083700000000006 0.0242217 0
0.0626058 0.00817545 0
0.0627023 6.50343e-05 0
0.0627196 0.00243176 0
0.0630324 0.015473 0
0.0637983 0.0294499 0
0.0648579 0.0341492 0
0.06599066 0.0334004 0
0.06705021 0.0297437 0
0.06774397 0.0130355 0
0.0679561 0.00058417 0
0.06772624000000001 -0.0131587 0
0.0671294 -0.0209504 0
0.06637332 -0.023779 0
0.06554811 -0.0256422 0
0.0646737 -0.0264978 0
0.0637992 -0.025835 0
0.0629533 -0.025106 0
0.062128 -0.0243078 0
0.061342400000000005 -0.0228328 0
0.0606128 -0.0210502 0
0.059942800000000004 -0.0192663 0
0.059347500000000004 -0.0165362 0
0.058875300000000005 -0.0118448 0
0.0585897 -0.00486511 0
0.058563000000000004 0.00338001 0
0.0588211 0.0116787 0
0.0593503 0.0195943 0
0.060132200000000004 0.0267373 0
0.0611236 0.0322099 0
0.062276700000000004 0.0365207 0
0.06355 0.0396063 0
0.0649194 0.0422005 0
0.0663465 0.0432341 0
0.06779752 0.0436069 0
0.06924182000000001 0.0429739 0
0.07058345 0.0367469 0
0.07154553 0.0209707 0
0.07200672 0.00756573 0
0.07207372000000001 -0.00168563 0
0.07198428 -0.00214807 0
0.07210575 0.00893806 0
0.07264326 0.0210325 0
0.07350035 0.0277764 0
0.074424273 0.0268766 0
0.0751848633 0.0188228 0
0.07566972000000001 0.0104015 0
0.07577943100000001 -0.00312868 0
0.07548808 -0.0132582 0
0.074881346 -0.0226683 0
0.07399534 -0.0295013 0
0.07294615 -0.0328092 0
0.07182715 -0.0341035 0
0.07068466000000001 -0.0341914 0
0.06956503 -0.0328568 0
0.06850268000000001 -0.0310717 0
0.06749651000000001 -0.0293168 0
0.06655056000000001 -0.0274603 0
0.06566453 -0.0256882 0
0.0648374 -0.0239647 0
0.06406690000000001 -0.0222561 0
0.0633553 -0.0204391 0
0.0627151 -0.0179111 0
0.062194200000000005 -0.0133375 0
0.0618683 -0.00611114 0
0.061803800000000006 0.00262128 0
0.062048400000000004 0.0115949 0
0.06258470000000001 0.0204204 0
0.0634185 0.0288467 0
0.06450600000000001 0.0357966 0
0.06579873 0.041248 0
0.06725193 0.0455035 0
0.06882594 0.0485248 0
0.070491 0.0508948 0
0.07221116 0.0522228 0
0.07397406000000001 0.0534187 0
0.07576965100000001 0.0537733 0
0.07748242 0.0488017 0
0.07897546 0.0414546 0
0.08027949000000001 0.0377116 0
0.08154072 0.0386304 0
0.08288541 0.0415602 0
0.08430034 0.0433487 0
0.0857736 0.0447989 0
0.0871698 0.038959 0
0.0883671 0.033099 0
0.08933340000000001 0.0251106 0
0.0900422 0.0181145 0
0.0905543 0.0128415 0
0.0908847 0.00765275 0
0.0910865 0.00502951 0
0.09125240000000001 0.00542704 0
0.0914716 0.00769602 0
0.0917657 0.00970329 0
0.09211140000000001 0.0107892 0
0.0924751 0.01095 0
0.0928239 0.00986831 0
0.0931074 0.00726579 0
0.0933043 0.00465933 0
0.0933981 0.00114875 0
0.0933811 -0.00192474 0
0.0932622 -0.00503957 0
0.093053 -0.00709767 0
0.0928191 -0.00653162 0
0.09263840000000001 -0.00430477 0
0.0925339 -0.00217434 0
0.0924795 -0.00135257 0
0.0924363 -0.00132259 0
0.0923858 -0.00178527 0
0.0923097 -0.00275566 0
0.09219540000000001 -0.00404564 0
0.0920345 -0.00553965 0
0.0918183 -0.00733652 0
0.0915414 -0.00917081 0
0.09120220000000001 -0.0110246 0
0.0908146 -0.0120015 0
0.0904162 -0.0116866 0
0.090045 -0.0106817 0
0.0896989 -0.01014 0
0.0893608 -0.0103059 0
0.0890078 -0.010846 0
0.08863270000000001 -0.0116315 0
0.0882277 -0.0126105 0
0.08779150000000001 -0.0134951 0
0.087324 -0.0144747 0
0.0868274 -0.0152245 0
0.08631180000000001 -0.0156374 0
0.0857855 -0.0159735 0
-0.026076000000000002 0.0912359 0
-0.022713999999999998 0.101846 0
-0.019726800000000003 0.081429 0
-0.016918000000000002 0.0868359 0
-0.014434500000000003 0.0639285 0
-0.012276200000000001 0.0674085 0
-0.0102574 0.0541521 0
-0.008440599999999993 0.0569093 0
-0.006532299999999991 0.0551828 0
-0.004721299999999998 0.0550788 0
-0.002774699999999991 0.0614754 0
-0.0006922000000000039 0.0632341 0
0.0014818000000000053 0.0673461 0
0.0037922999999999984 0.0705923 0
0.006190100000000004 0.0732774 0
0.008676600000000007 0.0757042 0
0.0112424 0.0780537 0
0.013877600000000004 0.079797 0
0.0165548 0.0805961 0
0.019240300000000002 0.0802309 0
0.021880700000000003 0.0781802 0
0.024456000000000006 0.0762943 0
0.026939300000000006 0.0727028 0
0.0292935 0.0686167 0
0.0314896 0.0627805 0
0.0332384 0.0414984 0
0.034140800000000006 0.0146993 0
0.0343059 -0.00231344 0
0.034040100000000004 -0.011618 0
0.0336231 -0.0121081 0
0.0334261 -0.000673562 0
0.033594000000000006 0.0106839 0
0.034042300000000005 0.0152509 0
0.034465300000000004 0.0107613 0
0.034791300000000004 0.00909705 0
0.0347512 -0.010105 0
0.034231500000000005 -0.0195432 0
0.0333393 -0.0329093 0
0.0321386 -0.0372947 0
0.0309252 -0.0351688 0
0.029807 -0.0308214 0
0.028953700000000006 -0.019975 0
0.028512300000000004 -0.00645869 0
0.02853 0.00701252 0
0.028972900000000003 0.0187072 0
0.029765800000000002 0.0274999 0
0.0307872 0.0334352 0
0.032019000000000006 0.0404028 0
0.0335004 0.0480266 0
0.0352109 0.0539679 0
0.037088 0.0580917 0
0.0390638 0.0600944 0
0.0410712 0.0600646 0
0.0430458 0.0583917 0
0.0449454 0.0551835 0
0.0466859 0.0490959 0
0.048018700000000004 0.0315548 0
0.0487831 0.0159423 0
0.0490877 0.00429202 0
0.049148700000000003 0.00114098 0
0.0492775 0.00728549 0
0.04977720000000001 0.0206006 0
0.050634900000000004 0.031733 0
0.0516985 0.0311993 0
0.0527102 0.0294611 0
0.0535171 0.0192293 0
0.0539369 0.00651067 0
0.053934 -0.00551017 0
0.0536011 -0.0135734 0
0.053045800000000004 -0.0189041 0
0.052373300000000005 -0.0208105 0
0.0516908 -0.0198885 0
0.0510757 -0.0165204 0
0.05061840000000001 -0.0105703 0
0.0504005 -0.00258562 0
0.050466800000000006 0.00634903 0
0.050838100000000004 0.0154474 0
0.0515056 0.0241092 0
0.0524433 0.0314622 0
0.053599600000000004 0.0374597 0
0.0549379 0.0423355 0
0.056413000000000005 0.0458301 0
0.0579909 0.0484475 0
0.0596203 0.0490554 0
0.061247800000000005 0.0483172 0
0.0628219 0.0458942 0
0.06422230000000001 0.0374408 0
0.06523025 0.0238475 0
0.06582636 0.0135534 0
0.06622018 0.0115745 0
0.06668028000000001 0.0160495 0
0.06734512000000001 0.023992 0
0.06834509 0.0353793 0
0.06947968 0.0327567 0
0.07042976000000001 0.0243439 0
0.07108083 0.0152793 0
0.07136581 0.00231584 0
0.07123829000000001 -0.0092251 0
0.07072443 -0.0206577 0
0.06988509 -0.0286391 0
0.06884077000000001 -0.0333911 0
0.06766812 -0.0366258 0
0.06641387 -0.0382301 0
0.0651388 -0.0380323 0
0.0638901 -0.0368973 0
0.0626901 -0.0350884 0
0.0615496 -0.0332437 0
0.060479200000000004 -0.0310831 0
0.0594697 -0.0292875 0
0.0585342 -0.0272509 0
0.05767800000000001 -0.0238456 0
0.0569828 -0.017829 0
0.056534 -0.00868607 0
0.0564144 0.00171822 0
0.056659600000000004 0.01229 0
0.0572666 0.0235538 0
0.0582323 0.0336371 0
0.0595074 0.0420818 0
0.0610332 0.0489462 0
0.0627685 0.0546088 0
0.064665 0.0587451 0
0.06667804000000001 0.0614561 0
0.0687397 0.0620985 0
0.07081504 0.0620783 0
0.07286644 0.0610337 0
0.074798417 0.0540933 0
0.07644232000000001 0.0459166 0
0.07791632 0.043099 0
0.07938478 0.0456368 0
0.08099023 0.0506409 0
0.08273015 0.0534491 0
0.08452935 0.0540189 0
0.08614920000000001 0.0434618 0
0.0874453 0.0347678 0
0.0883742 0.0212736 0
0.0888832 0.0105501 0
0.089104 0.00323775 0
0.0891077 -0.00206958 0
0.08900140000000001 -0.00356326 0
0.0889108 -0.00136307 0
0.08892810000000001 0.00144062 0
0.0889861 0.00483174 0
0.0893042 0.0120353 0
0.0897512 0.0147181 0
0.0902608 0.0153931 0
0.0907013 0.0114062 0
0.0909007 0.003376 0
0.0908959 -0.00297517 0
0.0907212 -0.00674655 0
0.0904929 -0.00624608 0
0.0903488 -0.00198767 0
0.09037880000000001 0.00315105 0
0.0905362 0.00558217 0
0.0907366 0.00633694 0
0.09095410000000001 0.00657713 0
0.09116060000000001 0.00580442 0
0.091328 0.004288 0
0.09144150000000001 0.00257879 0
0.0914834 5.19589e-05 0
0.0914426 -0.00235633 0
0.09131900000000001 -0.00491078 0
0.091109 -0.00747372 0
0.0908378 -0.00842421 0
0.0905736 -0.00708206 0
0.09038 -0.00479769 0
0.0902434 -0.00355277 0
0.09013360000000001 -0.00337692 0
0.0900097 -0.00395548 0
0.0898705 -0.00449683 0
0.0897047 -0.00537921 0
0.0895099 -0.00633579 0
0.08927560000000001 -0.007653 0
0.0889955 -0.00907569 0
0.0886678 -0.0105033 0
0.0882922 -0.0119301 0
0.0878737 -0.0130307 0
0.0874306 -0.0134373 0
0.0869823 -0.013434 0
0.0865364 -0.0133177 0
0.0860911 -0.0134408 0
0.08563570000000001 -0.01388 0
0.08516316 -0.0144408 0
0.08466836 -0.015201 0
0.08414745 -0.0159906 0
0.08359912 -0.0168291 0
0.08302482 -0.0175346 0
0.08243207 -0.0179483 0
0.08183008 -0.0181201 0
0.08122466 -0.0181873 0
0.08061845000000001 -0.0181963 0
0.0800124 -0.0181667 0
0.07940698 -0.0181676 0
0.07879967 -0.0182608 0
0.07818785 -0.0184288 0
0.07756358000000001 -0.0189635 0
0.07692628 -0.0192303 0
0.07626721 -0.0201997 0
0.075586111 -0.0205627 0
0.074886048 -0.0213266 0
0.07416944 -0.0215924 0
0.07343792 -0.0221572 0
0.07270070000000001 -0.0220269 0
0.07196084 -0.0222613 0
0.07122514 -0.0218138 0
0.07050294 -0.0214632 0
0.0698018 -0.0205753 0
0.06912706 -0.0198091 0
0.06848812 -0.0186787 0
0.06787776000000001 -0.0178069 0
0.06731314000000001 -0.0162198 0
0.06678858 -0.0151265 0
0.06631812000000001 -0.0132497 0
0.06589623 -0.0119079 0
0.06554765 -0.00921998 0
0.06530748 -0.00515637 0
0.06523043 0.000418865 0
0.06535728 0.00726564 0
0.06571157 0.014107 0
0.06629669 0.0205943 0
0.06709058 0.0261202 0
0.06801552 0.0290699 0
0.06904675 0.0328136 0
0.07017755 0.0348648 0
0.07139018 0.0380256 0
0.07272507 0.0416497 0
0.07415673 0.0440554 0
0.07564378100000001 0.0448317 0
0.0771119 0.0425242 0
0.07843825 0.0372603 0
0.07959876 0.0328485 0
0.08064873 0.0306174 0
0.0816535 0.0299348 0
0.08265647000000001 0.0303561 0
0.08369187 0.031752 0
0.08477937 0.033359 0
0.0858824 0.0326466 0
0.0869346 0.0304017 0
0.0878804 0.0265615 0
0.088697 0.0226202 0
0.089388 0.0190993 0
0.0899702 0.0160345 0
0.0904604 0.0137832 0
0.0909065 0.0133333 0
0.091364 0.0142234 0
0.0918669 0.0159763 0
0.09243570000000001 0.0179884 0
0.0930656 0.0196502 0
0.0937257 0.0197255 0
0.09437290000000001 0.0190682 0
0.0949835 0.017563 0
0.0955334 0.015547 0
0.09601960000000001 0.0137504 0
0.0964492 0.0121115 0
0.0968306 0.0109716 0
0.0971896 0.0107137 0
0.0975512 0.0111134 0
0.09793940000000001 0.0121018 0
0.0983569 0.012995 0
0.0988113 0.0140604 0
0.09928820000000001 0.0145463 0
0.0997802 0.0148309 0
0.1002582 0.0138193 0
0.1006947 0.0123505 0
0.10107450000000001 0.0105111 0
0.1013917 0.00863946 0
0.1016499 0.00697223 0
0.1018566 0.0055522 0
0.1020264 0.00488169 0
0.1021973 0.00557353 0
0.1024042 0.00675902 0
0.10264290000000001 0.00757376 0
0.0415395 -0.0565648 0
0.040285800000000004 -0.0274927 0
0.0394998 -0.0177673 0
0.039253800000000005 0.00254478 0
0.0395051 0.0128501 0
0.040260800000000006 0.0322193 0
0.0415705 0.0456693 0
0.0433219 0.0576538 0
0.0453895 0.0654111 0
0.0476883 0.0721991 0
0.0502039 0.0783037 0
0.0529135 0.0839034 0
0.055793800000000005 0.0882099 0
0.0587695 0.0900617 0
0.06180190000000001 0.0912002 0
0.06482 0.0899894 0
0.06779695000000001 0.0881766 0
0.07053943 0.0755875 0
0.07284387 0.0643089 0
0.074903106 0.0605628 0
0.07698529 0.0650322 0
0.07929194 0.0728984 0
0.08164601 0.0675894 0
0.08375794 0.0590378 0
0.0853663 0.0382197 0
0.0863314 0.0208728 0
0.0866358 -0.00235636 0
0.0862015 -0.0214319 0
0.08526260000000001 -0.0332544 0
0.084034 -0.0391141 0
0.08273042 -0.0377464 0
0.08164592 -0.0285777 0
0.08084522000000001 -0.0205981 0
0.08022634000000001 -0.0164874 0
0.07973755 -0.0131411 0
0.07930556 -0.0126883 0
0.07888971 -0.012425 0
0.07834198 -0.0198074 0
0.07757014000000001 -0.0266553 0
0.07649756 -0.0365225 0
0.0751851859 -0.041139 0
0.07378953 -0.0421906 0
0.07237409 -0.0424901 0
0.0709751 -0.0412719 0
0.06963430000000001 -0.0393202 0
0.06833393 -0.0385278 0
0.06708337 -0.0366301 0
0.06587423 -0.035621 0
0.0647353 -0.0328533 0
0.0636858 -0.0296165 0
0.0628074 -0.0234302 0
0.062172500000000006 -0.0143635 0
0.061895900000000004 -0.00238205 0
0.0620048 0.00922247 0
0.0625316 0.0214162 0
0.06346740000000001 0.0336605 0
0.0647805 0.0443756 0
0.06640791 0.0521655 0
0.06824509000000001 0.0577196 0
0.07026737 0.0633015 0
0.07245652 0.0673862 0
0.074742496 0.0694091 0
0.07707479 0.0702843 0
0.07942974 0.0710352 0
0.08178359 0.0691958 0
0.08399137000000001 0.0640002 0
0.0860967 0.0622514 0
0.0881721 0.0628984 0
0.09020500000000001 0.0588115 0
0.0920974 0.0551077 0
0.0938675 0.05094 0
0.0953773 0.0399885 0
0.0965393 0.0304039 0
0.0973778 0.0198818 0
0.0978514 0.00952847 0
0.0980353 0.00235893 0
0.0980386 -0.00127043 0
0.0979841 -0.00145899 0
0.0979737 0.000949831 0
0.0980376 0.00215625 0
0.0980862 0.000921821 0
0.0980945 -0.000679634 0
0.0980043 -0.00454878 0
0.097791 -0.00801437 0
0.0974617 -0.0116377 0
0.0969981 -0.0158883 0
0.0964079 -0.0191278 0
0.0957382 -0.0206507 0
0.0950555 -0.020012 0
0.0944187 -0.0182407 0
0.09384 -0.0166287 0
0.0933004 -0.0159045 0
0.0927739 -0.0157489 0
0.0922403 -0.0162312 0
0.0916885 -0.0168284 0
0.091113 -0.0176231 0
0.09051290000000001 -0.0182842 0
0.0898969 -0.0185699 0
0.0892824 -0.018232 0
0.0886861 -0.0175554 0
0.0881146 -0.016779 0
0.0875622 -0.0164585 0
0.0870152 -0.0163798 0
0.086469 -0.0164285 0
0.0859154 -0.0167575 0
0.0853528 -0.0169517 0
0.08478512 -0.0170749 0
0.08421574 -0.0170655 0
0.08364775 -0.0170032 0
0.08308123 -0.0169983 0
0.08251451 -0.017007 0
0.08194666 -0.0170694 0
0.08137507000000001 -0.0172199 0
0.08079773 -0.0174016 0
0.08021338 -0.0176348 0
0.07962121 -0.0178662 0
0.07901889000000001 -0.0182244 0
0.0784045 -0.0185854 0
0.07777382000000001 -0.0191714 0
0.07712872 -0.0194688 0
0.07646801 -0.0200675 0
0.07579715000000001 -0.0201105 0
0.0751181518 -0.020529 0
0.074435187 -0.0204046 0
0.07374733 -0.0207462 0
0.07306039 -0.020468 0
0.07237536 -0.0205106 0
0.07170324 -0.0197654 0
0.07105349 -0.0191616 0
0.07043554 -0.0179003 0
0.06985483 -0.0168789 0
0.06931723000000001 -0.0155177 0
0.06881512000000001 -0.0144839 0
0.06836234000000001 -0.0128839 0
0.06794996 -0.0117193 0
0.06759358 -0.00984921 0
0.06730535 -0.00709034 0
0.06714772000000001 -0.00260933 0
0.06715381000000001 0.00296321 0
0.06736197000000001 0.00957088 0
0.0677903 0.0160111 0
0.06842736 0.0219083 0
0.06925292 0.0271414 0
0.0702276 0.0309847 0
0.07131762 0.0340327 0
0.07248844 0.0360544 0
0.07372374000000001 0.0378555 0
0.075009729 0.0392778 0
0.07635156 0.0412202 0
0.07775113 0.0421334 0
0.07911225000000001 0.0395199 0
0.08036091000000001 0.0352781 0
0.08140709 0.0264889 0
0.0821229 0.0167227 0
0.08292417 0.0263472 0
0.08383737000000001 0.0283954 0
0.08482673 0.0308897 0
0.0858573 0.0300222 0
0.0868013 0.0267694 0
0.0876326 0.0231182 0
0.0883231 0.0185261 0
0.0888604 0.0139879 0
0.0892551 0.00992379 0
0.0895228 0.00654516 0
0.08970320000000001 0.00458774 0
0.0898436 0.00410901 0
0.0899945 0.00503711 0
0.0901845 0.00638183 0
0.0904228 0.00761523 0
0.09068480000000001 0.00813798 0
0.0909646 0.00846237 0
0.0912335 0.00764439 0
0.0914611 0.00605013 0
0.0916283 0.00404298 0
0.0917165 0.00139201 0
0.091719 -0.00109303 0
0.09163400000000001 -0.00385048 0
0.091462 -0.00621169 0
0.0912414 -0.00668857 0
0.0910355 -0.00540851 0
0.0908948 -0.00329997 0
0.0908061 -0.00219024 0
0.0907374 -0.00228107 0
0.09064370000000001 -0.00320756 0
0.0905232 -0.00415935 0
0.09036 -0.00551197 0
0.090155 -0.00678086 0
0.0899022 -0.00829584 0
0.0895976 -0.00987452 0
0.0892429 -0.0113013 0
0.0888415 -0.0126665 0
0.08840150000000001 -0.0135904 0
0.0879405 -0.0139892 0
0.0874718 -0.0141187 0
0.08699960000000001 -0.0142114 0
0.0865214 -0.014481 0
0.0860288 -0.0150518 0
0.0855166 -0.0156424 0
0.08498028 -0.0164768 0
0.08441639000000001 -0.0172811 0
0.08382508 -0.0181064 0
0.08321006 -0.0186966 0
0.08258223 -0.0189076 0
0.08195111000000001 -0.0189361 0
0.08132134 -0.0188627 0
0.0806945 -0.018747 0
0.08007175 -0.0186361 0
0.07945048 -0.0186344 0
0.0788259 -0.0188145 0
0.07819033 -0.0192609 0
0.07753979 -0.0197049 0
0.07686872 -0.0204527 0
0.076180758 -0.0207473 0
0.075475788 -0.0214187 0
0.074760018 -0.0214792 0
0.07403253 -0.0220272 0
0.07330049 -0.0218513 0
0.07256712 -0.0220462 0
0.07183731 -0.021704 0
0.07112161 -0.0212227 0
0.07042396000000001 -0.0205619 0
0.06976017000000001 -0.0192529 0
0.06913607000000001 -0.0181315 0
0.06855775 -0.0167143 0
0.06801623 -0.0156451 0
0.06752603 -0.0139836 0
0.06707672 -0.0128218 0
0.0666848 -0.0108807 0
0.06636553 -0.00801022 0
0.06617564000000001 -0.00342368 0
0.06616206000000001 0.00254699 0
0.06636027 0.00944171 0
0.06679037 0.0162115 0
0.06744 0.0224161 0
0.06828936000000001 0.0279776 0
0.06929301 0.0318904 0
0.07041503 0.0350347 0
0.0716201 0.0370934 0
0.07289084 0.038947 0
0.074214708 0.0404497 0
0.075596001 0.0423672 0
0.07703242 0.0432678 0
0.07843118 0.0406179 0
0.07971356 0.0361719 0
0.08084832 0.0325863 0
0.08191773000000001 0.0320398 0
0.08300033 0.0329915 0
0.08412463 0.0343997 0
0.08529400000000001 0.0356229 0
0.08648030000000001 0.0353418 0
0.0876203 0.0330184 0
0.0886659 0.0297594 0
0.0895869 0.0257547 0
0.0903824 0.0220892 0
0.0910548 0.0185533 0
0.0916255 0.0160956 0
0.0921455 0.0154114 0
0.0926643 0.015842 0
0.09321170000000001 0.0171253 0
0.0938175 0.0191643 0
0.0944904 0.0209326 0
0.0951965 0.0213251 0
0.09590670000000001 0.0212047 0
0.0965907 0.0198275 0
0.0972234 0.018186 0
0.0977997 0.0164937 0
0.0983237 0.0150671 0
0.09880710000000001 0.0141363 0
0.0992731 0.0139628 0
0.09974670000000001 0.0145306 0
0.1002469 0.0155269 0
-0.138351 0.385732 0
-0.12594299999999997 0.35843 0
-0.11458999999999998 0.325429 0
-0.104171 0.301973 0
-0.094541 0.277464 0
-0.085606 0.260809 0
-0.077116 0.248691 0
-0.06905599999999999 0.236079 0
-0.061382000000000006 0.224964 0
-0.054075 0.214143 0
-0.047105999999999995 0.204538 0
-0.040439 0.196148 0
-0.034029000000000004 0.189063 0
-0.027831999999999996 0.183187 0
-0.021813100000000002 0.178379 0
-0.015938599999999997 0.174391 0
-0.010189000000000004 0.170703 0
-0.004555199999999995 0.167566 0
0.0009733999999999993 0.164181 0
0.006386700000000009 0.160955 0
0.011713399999999999 0.158834 0
0.016962700000000004 0.156077 0
0.022086500000000002 0.151285 0
0.0270016 0.143645 0
0.031618600000000004 0.132902 0
0.0358175 0.119409 0
0.0395777 0.107102 0
0.042958 0.0965015 0
0.046009100000000004 0.0872683 0
0.0487475 0.0775913 0
0.0511625 0.0677464 0
0.0532446 0.0576972 0
0.0549833 0.0471732 0
0.0563738 0.0368456 0
0.0574388 0.0276278 0
0.058212 0.0194309 0
0.05873830000000001 0.0127254 0
0.059064000000000005 0.00724633 0
0.05922770000000001 0.00301763 0
0.0592737 6.17134e-05 0
0.059232900000000005 -0.00227434 0
0.0591286 -0.00377519 0
0.05898060000000001 -0.00497022 0
0.058800500000000006 -0.0057866 0
0.058594600000000004 -0.00649647 0
0.0583684 -0.00687657 0
0.0581334 -0.00706544 0
0.057897500000000005 -0.00698804 0
0.057667500000000003 -0.0067195 0
0.0574529 -0.00621163 0
0.057258100000000006 -0.00540298 0
0.057117100000000004 -0.0030311 0
0.0570793 0.00112937 0
0.0572061 0.00657174 0
0.0575251 0.0130095 0
0.0581218 0.0220979 0
0.05898540000000001 0.0294733 0
0.0600974 0.0365243 0
0.061388700000000004 0.0405312 0
0.0628115 0.0444252 0
0.06432790000000001 0.0461651 0
0.06589471 0.0477954 0
0.06751236000000001 0.0490468 0
0.06915598 0.0494629 0
0.07079159 0.0479408 0
0.0722641 0.0409188 0
0.073714 0.0457471 0
0.07532912 0.0509258 0
0.07711045 0.0547395 0
0.07889554 0.0522456 0
0.08058903 0.0496109 0
0.08212015 0.0421885 0
0.08340337 0.0353701 0
0.08447069 0.0289148 0
0.0853093 0.0217216 0
0.0859193 0.015436 0
0.0863434 0.0103307 0
0.0866074 0.00596212 0
0.0867556 0.00342368 0
0.0868564 0.00294484 0
0.0869664 0.00373586 0
0.0871136 0.00499715 0
0.087299 0.00597817 0
0.08750480000000001 0.0063622 0
0.0877125 0.00586384 0
0.0878656 0.00342932 0
0.0879385 0.00106532 0
0.08792040000000001 -0.0020097 0
0.0877998 -0.00502665 0
0.0875837 -0.00778912 0
0.0872803 -0.0101447 0
0.0869254 -0.0108028 0
0.086581 -0.00957321 0
0.0863006 -0.00749184 0
0.0860655 -0.00680194 0
0.0858378 -0.00710411 0
0.0855843 -0.00802683 0
0.08530360000000001 -0.00885139 0
0.08498082 -0.0103922 0
0.08461297000000001 -0.0116844 0
0.08419354 -0.0133779 0
0.08372272 -0.0147288 0
0.08321354 -0.0157284 0
0.08267502 -0.0165249 0
0.08211059 -0.0172788 0
0.08152155 -0.0180243 0
0.08090622 -0.0188385 0
0.08026119000000001 -0.0197838 0
0.07958589 -0.0206571 0
0.0788792 -0.021646 0
0.07813936 -0.0226306 0
0.07736618 -0.023633 0
0.07656133 -0.0245262 0
0.075728316 -0.0253188 0
0.074872087 -0.0259272 0
0.0739972 -0.0264408 0
0.07310723000000001 -0.0268434 0
0.07220543 -0.0271457 0
0.071299 -0.0271623 0
0.07039376 -0.0270147 0
0.06950392 -0.0264073 0
0.06863115 -0.0257932 0
0.06779703000000001 -0.024375 0
0.06699661 -0.0234416 0
0.0662489 -0.0215999 0
0.06554648 -0.0203844 0
0.0649072 -0.0181183 0
0.06435540000000001 -0.0147604 0
0.0639608 -0.0089466 0
0.0637933 -0.000974212 0
0.0639011 0.00782861 0
0.0643061 0.0170306 0
0.0650294 0.0259181 0
0.06603916 0.0340322 0
0.06729044 0.0404057 0
0.06872833 0.0453583 0
0.07030649 0.048977 0
0.07199382 0.0518351 0
0.07374488 0.0530358 0
0.075532723 0.0540946 0
0.07735510000000001 0.0551765 0
0.07916032 0.0523557 0
0.08078350000000001 0.0455496 0
0.08219976 0.0402432 0
0.08351769 0.0396585 0
0.08489843 0.0431162 0
0.0863563 0.0442551 0
0.0878501 0.0452303 0
0.089283 0.0404632 0
0.09053220000000001 0.0346818 0
0.0915635 0.027362 0
0.0923433 0.0199646 0
0.0928968 0.0135751 0
0.09324170000000001 0.00763503 0
0.093418 0.00357173 0
0.09351770000000001 0.00309343 0
0.093657 0.0055136 0
0.09389410000000001 0.00824587 0
0.0941927 0.00958107 0
0.09452450000000001 0.0100855 0
0.0948531 0.00963468 0
0.09515180000000001 0.00823903 0
0.0953838 0.00577441 0
0.0955305 0.00311384 0
0.0955732 -0.000355237 0
0.0955068 -0.00339428 0
0.09534000000000001 -0.00645489 0
0.09509100000000001 -0.00805115 0
0.0948357 -0.00683677 0
0.09465480000000001 -0.00420774 0
0.09454960000000001 -0.00234198 0
0.09448240000000001 -0.00215412 0
0.09439260000000001 -0.00312875 0
0.0942685 -0.00452135 0
0.0940844 -0.00635941 0
0.0938455 -0.0078689 0
0.0935575 -0.00933201 0
0.0932208 -0.0107506 0
0.0928414 -0.0118787 0
0.0924327 -0.0125574 0
0.0920065 -0.0129649 0
0.0915697 -0.0132233 0
0.0911248 -0.013465 0
0.09066930000000001 -0.0138336 0
0.0901998 -0.0142984 0
0.089714 -0.0148076 0
0.0892107 -0.0153412 0
0.08869 -0.0158405 0
0.0881535 -0.0162901 0
0.0876037 -0.0166391 0
0.0870447 -0.0168508 0
0.0864806 -0.0169581 0
0.0859143 -0.0169945 0
0.0853469 -0.0170341 0
0.08477794 -0.0170966 0
0.08420611 -0.0172049 0
0.08362973 -0.0173584 0
0.08304744 -0.0175538 0
0.08245872 -0.0177427 0
0.08186414 -0.0179066 0
0.08126442 -0.0180546 0
0.08065971000000001 -0.018208 0
0.08004935 -0.0183867 0
0.07943143 -0.0186474 0
0.07880247 -0.0190308 0
0.0781604 -0.0194253 0
0.0775036 -0.0198979 0
0.07683290000000001 -0.020346 0
0.076149203 -0.020585 0
0.075456748 -0.020875 0
0.074761207 -0.0207972 0
0.07406405 -0.0209404 0
0.07337114 -0.0206509 0
0.07268128 -0.0206298 0
0.07200462 -0.0199523 0
0.07134604 -0.0194666 0
0.07071738 -0.0182638 0
0.07012156 -0.0173952 0
0.06956847000000001 -0.0159039 0
0.06905269 -0.0149218 0
0.0685859 -0.0132496 0
0.06816236 -0.0120467 0
0.06779488 -0.0101553 0
0.06749749000000001 -0.00749129 0
0.06731892 -0.00325569 0
0.0673096 0.00259161 0
0.06750471000000001 0.00923181 0
0.06792382 0.0158053 0
0.06855681 0.0218706 0
0.06938685 0.0280068 0
0.07049245 0.0385988 0
0.07188525 0.0452093 0
0.07357327 0.0546372 0
0.07538243900000001 0.0546437 0
0.07734945 0.0622235 0
0.07936451 0.059328 0
0.08140773 0.0621366 0
0.08339924 0.0567309 0
0.08516936 0.0501671 0
0.0867287 0.0431329 0
0.0880535 0.0376014 0
0.0892857 0.0370397 0
0.0905565 0.0393471 0
0.09193 0.0429547 0
0.0933731 0.043234 0
0.0947559 0.0396411 0
0.0959967 0.034797 0
0.09703400000000001 0.0277301 0
0.0978425 0.021266 0
0.09845330000000001 0.0157169 0
0.0988879 0.0109167 0
0.0991969 0.00813262 0
0.0994656 0.00855635 0
0.09979360000000001 0.0112642 0
0.100221 0.0136833 0
0.1006888 0.0144427 0
0.10118200000000001 0.0147139 0
0.1016438 0.0129712 0
0.1020379 0.0107286 0
0.10234950000000001 0.00804005 0
0.1025625 0.00487165 0
0.1026679 0.00163505 0
0.1026666 -0.00150149 0
0.1025698 -0.00399137 0
0.1024245 -0.00430284 0
0.10230790000000001 -0.00249352 0
0.102268 -0.000112489 0
0.10228770000000001 0.000969551 0
0.1023192 0.000825581 0
0.1023327 -3.89348e-05 0
0.1023122 -0.00112852 0
0.014676800000000004 0.103967 0
0.0185948 0.119413 0
0.0222397 0.103014 0
0.025694 0.104096 0
0.028789500000000003 0.0823149 0
0.031339200000000005 0.0731038 0
0.033522500000000004 0.0571022 0
0.035165300000000003 0.0432356 0
0.036424500000000005 0.0320783 0
0.0371423 0.0125065 0
0.0372918 -0.00197505 0
0.037016200000000006 -0.0143511 0
0.0363194 -0.0262245 0
0.0352979 -0.0339986 0
0.0340815 -0.0384196 0
0.032729100000000004 -0.0432936 0
0.031164000000000004 -0.0497658 0
0.0294424 -0.0529194 0
0.027594300000000002 -0.0569838 0
0.0256368 -0.0601296 0
0.023564100000000004 -0.0628046 0
0.021525100000000005 -0.0596439 0
0.019688900000000002 -0.0489764 0
0.018314700000000003 -0.0325772 0
0.0175205 -0.0159683 0
0.017196800000000005 -0.00371925 0
0.017279600000000006 0.00701173 0
0.017655300000000006 0.0149666 0
0.018291300000000003 0.0228738 0
0.0191968 0.0310949 0
0.020378200000000006 0.0393425 0
0.0218196 0.0463818 0
0.023454300000000004 0.0511259 0
0.025212900000000003 0.0539098 0
0.027024700000000006 0.054491 0
0.028806400000000003 0.0525197 0
0.030513200000000004 0.0501272 0
0.032104900000000006 0.0450863 0
0.0334739 0.036931 0
0.0343895 0.0167913 0
0.0344947 -0.00886603 0
0.0339382 -0.022241 0
0.033048900000000006 -0.029628 0
0.0320867 -0.0268621 0
0.0317556 -0.00127911 0
0.031903100000000004 0.0112304 0
0.032450400000000004 0.0195954 0
0.033024700000000004 0.0151794 0
0.033525400000000004 0.0151493 0
0.0336926 -0.00342827 0
0.033458600000000005 -0.00890704 0
0.0330261 -0.0152427 0
0.0325811 -0.0104435 0
0.032398300000000005 -0.00168646 0
0.0324535 0.00638298 0
0.0328998 0.0191665 0
0.033702600000000006 0.028811 0
0.0348455 0.038745 0
0.0362649 0.0457133 0
0.037897400000000005 0.0518838 0
0.039723 0.0572049 0
0.041708100000000005 0.0615022 0
0.043812800000000006 0.06427 0
0.0459759 0.0653016 0
0.0481549 0.0650769 0
0.05028780000000001 0.0628465 0
0.052328900000000005 0.0592988 0
0.054142300000000004 0.0485917 0
0.055400500000000005 0.0278353 0
0.056063100000000005 0.0143364 0
0.0564788 0.0156612 0
0.0572844 0.0313563 0
0.058608900000000005 0.0467445 0
0.0602851 0.0529515 0
0.062003300000000004 0.0496344 0
0.0635631 0.0436536 0
0.0647453 0.028641 0
0.06543738 0.0143267 0
0.06567295000000001 0.000967956 0
0.06550662 -0.00978008 0
0.0650629 -0.0162499 0
0.0644195 -0.0215829 0
0.0636457 -0.0243172 0
0.0628259 -0.0243871 0
0.0620508 -0.0218441 0
0.061393100000000006 -0.0178363 0
0.0608509 -0.0149312 0
0.060391700000000006 -0.0130885 0
0.0599618 -0.0125237 0
0.05955730000000001 -0.011799 0
0.059166800000000005 -0.0113603 0
0.058812100000000006 -0.0101472 0
0.0584763 -0.00981718 0
0.058183900000000004 -0.0077083 0
0.0579833 -0.0039165 0
0.0579505 0.00224241 0
0.0581467 0.00959876 0
0.0585953 0.0169477 0
0.059281 0.0238295 0
0.0601912 0.0301486 0
0.0612747 0.0344049 0
0.062486400000000004 0.037981 0
0.0638007 0.040619 0
0.065195 0.0427761 0
0.06664228 0.0438824 0
0.0681173 0.044469 0
0.06958966 0.0431495 0
0.07090536 0.0356662 0
0.07191134 0.0255836 0
0.072591 0.0163213 0
0.07305056 0.0125007 0
0.07348642 0.0143155 0
0.07409306 0.0222295 0
0.074989077 0.0301169 0
0.075951745 0.0274783 0
0.07680133 0.0233851 0
0.0774176 0.0142251 0
0.07776325 0.00673431 0
0.07778531 -0.0045694 0
0.07749001 -0.0120969 0
0.07700081 -0.0167369 0
0.07637792 -0.0202517 0
0.075668677 -0.0217963 0
0.074955599 -0.0206041 0
0.07431921200000001 -0.0176335 0
0.07377523 -0.0155122 0
0.07326401 -0.0153818 0
0.07274097 -0.0159741 0
0.07218829 -0.0170677 0
0.07160724 -0.0177219 0
0.07098597000000001 -0.01935 0
0.07032299 -0.0204438 0
0.06961155000000001 -0.02197 0
0.06886913 -0.0225024 0
0.06810379 -0.0231998 0
0.06733592000000001 -0.0227759 0
0.06657747 -0.0225775 0
0.06584488000000001 -0.021387 0
0.0651395 -0.0207492 0
0.0644763 -0.0192322 0
0.0638462 -0.0183665 0
0.0632689 -0.0164353 0
0.06276380000000001 -0.0135873 0
0.0623996 -0.00840752 0
0.0622363 -0.00121603 0
0.0623248 0.00696137 0
0.0627685 0.0208578 0
0.0636382 0.0312678 0
0.06489260000000001 0.0428689 0
0.06643395 0.0489075 0
0.06817756 0.0552484 0
0.07009493 0.0591645 0
0.07212681 0.0625273 0
0.07425701700000001 0.0648246 0
0.07643573000000001 0.0658029 0
0.07865388000000001 0.0674453 0
0.08091386 0.0671716 0
0.08308931 0.0635866 0
0.08512867 0.0589767 0
0.0870679 0.0579779 0
0.0889668 0.0560455 0
0.09081120000000001 0.0547721 0
0.09261330000000001 0.0532541 0
0.09427250000000001 0.0463798 0
0.0957027 0.0398019 0
0.0969058 0.0324963 0
0.0978524 0.0248498 0
0.0985728 0.0189153 0
0.0991126 0.0138199 0
0.09950590000000001 0.0103349 0
0.0998339 0.00995176 0
0.1002045 0.0123892 0
0.10065740000000001 0.0144714 0
0.1011547 0.0152998 0
0.1016685 0.0152939 0
0.1021351 0.0127175 0
0.1025098 0.00985919 0
0.10277990000000001 0.00640444 0
0.1029239 0.00245876 0
0.1029394 -0.00127417 0
0.1028387 -0.00447172 0
0.10266070000000001 -0.00569741 0
0.1024926 -0.00399202 0
0.1024153 -0.000852875 0
0.1024241 0.00108291 0
0.1024698 0.00112685 0
0.1024789 -0.000420748 0
0.1024429 -0.00166092 0
0.1023636 -0.00303944 0
0.1022373 -0.00444473 0
0.1020672 -0.0056687 0
0.1018578 -0.00681012 0
0.1016119 -0.00782257 0
0.1013432 -0.00816829 0
0.1010743 -0.00789214 0
0.1008203 -0.00743282 0
0.1005759 -0.00722629 0
0.1003371 -0.00717143 0
0.10009570000000001 -0.00729011 0
0.0998509 -0.00739101 0
0.0996009 -0.00758835 0
0.0993446 -0.00776823 0
0.0990828 -0.00790916 0
0.0988179 -0.00795619 0
0.098554 -0.00786235 0
0.0982949 -0.00769159 0
0.09804070000000001 -0.00757746 0
0.0977891 -0.00752542 0
0.09753780000000001 -0.00755784 0
0.0972839 -0.00766971 0
0.0970257 -0.00779981 0
0.0967643 -0.00786684 0
0.096502 -0.00785676 0
0.0962402 -0.00785371 0
0.09597810000000001 -0.00787665 0
0.0957143 -0.00795124 0
0.0954467 -0.00810022 0
0.0951732 -0.00829377 0
0.0948933 -0.00847579 0
0.09460840000000001 -0.00859953 0
0.09432 -0.00869273 0
0.09402830000000001 -0.00880219 0
0.0937325 -0.0089409 0
0.0934313 -0.00912554 0
0.0931231 -0.00934899 0
0.0928075 -0.00956531 0
0.0924846 -0.00978151 0
0.092155 -0.0099736 0
0.0918194 -0.0101445 0
0.0914784 -0.0102973 0
0.0911323 -0.0104528 0
0.0907809 -0.010624 0
0.09042320000000001 -0.010825 0
0.0900582 -0.0110543 0
0.0896851 -0.0113128 0
0.0893031 -0.0115803 0
0.0889122 -0.0118478 0
0.0885127 -0.0121003 0
0.088105 -0.0123391 0
0.08768920000000001 -0.0125901 0
0.0872648 -0.0128544 0
0.0868308 -0.0131643 0
0.0863859 -0.0135072 0
0.0859288 -0.013885 0
0.08545900000000001 -0.0142692 0
0.08497641 -0.0146486 0
0.08448166 -0.0149985 0
0.08397584 -0.0153154 0
0.08345972 -0.0156179 0
0.08293381 -0.015906 0
0.08239836 -0.0161924 0
0.0818534 -0.0164743 0
0.08129989 -0.0167113 0
0.08073837 -0.0169579 0
0.08016874 -0.0171975 0
0.07959078 -0.0174562 0
0.07900383 -0.0177311 0
0.07840582 -0.0181041 0
0.07779280000000001 -0.0186132 0
0.07716154 -0.0191834 0
0.07651004 -0.0198102 0
0.07584091300000001 -0.0202486 0
0.07515644810000001 -0.0207112 0
0.074462367 -0.0208626 0
0.07375896 -0.0212261 0
0.07305277 -0.0211387 0
0.07234301 -0.0213335 0
0.07163868 -0.0208914 0
0.07094545000000001 -0.020599 0
0.07027538 -0.0195979 0
0.06963208 -0.0188869 0
-0.04171 0.166497 0
-0.036005999999999996 0.169622 0
-0.030736 0.149084 0
-0.025892 0.143022 0
-0.021465899999999996 0.122285 0
-0.017628400000000002 0.110802 0
-0.014034599999999994 0.104286 0
-0.010741100000000003 0.094856 0
-0.007617799999999994 0.0933861 0
-0.004592199999999991 0.0886264 0
-0.0016323000000000032 0.0898478 0
0.001419600000000007 0.0925792 0
0.004530900000000004 0.094287 0
0.0077211999999999975 0.096748 0
0.010974800000000007 0.0985359 0
0.0142947 0.1004 0
0.017665900000000005 0.101854 0
0.0210865 0.10324 0
0.024544500000000004 0.104074 0
0.028026100000000005 0.104602 0
0.0315058 0.104106 0
0.0349724 0.10383 0
0.0384197 0.103003 0
0.041838400000000005 0.102234 0
0.045182400000000005 0.0978962 0
0.0482726 0.0864338 0
0.0508967 0.0720079 0
0.053091 0.060766 0
0.0549851 0.0538484 0
0.0567189 0.0506532 0
0.0582577 0.0418372 0
0.059504800000000004 0.0335454 0
0.0604632 0.0239719 0
0.0610496 0.0119067 0
0.061244400000000004 0.000549556 0
0.0610896 -0.0090888 0
0.060630300000000005 -0.0178519 0
0.059903200000000004 -0.0251066 0
0.05896950000000001 -0.0302907 0
0.0578957 -0.0337309 0
0.056739 -0.0353012 0
0.055559000000000004 -0.0353266 0
0.05438660000000001 -0.0350889 0
0.0532252 -0.0343916 0
0.0520933 -0.0333717 0
0.0509944 -0.0323297 0
0.0499458 -0.0308272 0
0.048939 -0.0287926 0
0.0480828 -0.0225332 0
0.0474831 -0.0126305 0
[truncated: 996,203 more chars]
