# Supplementary material for: Characterization of Human Balance through a Reinforcement Learning-based Muscle Controller
Source: PLoS One. 2025 Apr 1;20(4):e0320211. doi: 10.1371/journal.pone.0320211 (PMC11960994; doi:10.1371/journal.pone.0320211)
Supplement: S1 File — Data for the COM states and trajectories, as well as muscle activations, presented in the figures. (ZIP) [file pone.0320211.s001.zip › FigureData/fig3c_COM_State_cases_fail.csv]

ID rootJoint_pos_x rootJoint_pos_y default hip_flexion_l knee_angle_l ankle_angle_l hip_flexion_r knee_angle_r ankle_angle_r rootJoint_pos_x_dot rootJoint_pos_y_dot default_dot hip_flexion_l_dot knee_angle_l_dot ankle_angle_l_dot hip_flexion_r_dot knee_angle_r_dot ankle_angle_r_dot com_x com_y com_z com_vel_x com_vel_y com_vel_z rootJoint_pos_x_end rootJoint_pos_y_end default_end hip_flexion_l_en…
2.0 0.1151 0.947701 -0.130127 0.0 0.0 0.130127 0.0 0.0 0.130127 0.0103048 -0.00224212 -0.011782 0.0 0.0 0.011782 0.0 0.0 0.011782 0.098147 0.98297 -2.16943e-18 0.0107276 -0.00112511 0.0 0.160086 0.936534 -0.244383 0.0683503 0.000305741 0.152226 0.0651231 0.00651743 0.149123 0.156965 0.0418933 -0.0583275 0.053647 -0.273695 -0.172002 0.0407609 -0.249113 -0.182102 0.1566807 0.98038 -2.16943e-18 0.15…
3.0 0.114506 0.94783 -0.129448 0.0 0.0 0.129448 0.0 0.0 0.129448 0.0794778 -0.0172363 -0.0908577 0.0 0.0 0.0908577 0.0 0.0 0.0908577 0.0975288 0.983034 -2.16943e-18 0.0827324 -0.00862022 0.0 0.168294 0.937031 -0.251675 0.0694134 -0.00332288 0.14564 0.0659883 0.00326728 0.142375 0.205945 0.0544324 0.0363629 -0.0208798 -0.418618 -0.1444 -0.0426228 -0.377156 -0.161436 0.16520790000000002 0.981423 -2…
5.0 0.038971 0.960853 -0.0437882 0.0 0.0 0.0437882 0.0 0.0 0.0437882 0.0708164 -0.00910725 -0.0797685 0.0 0.0 0.0797685 0.0 0.0 0.0797685 0.019276500000000002 0.987813 -2.16943e-18 0.0730161 -0.00132606 0.0 0.101761 0.948357 -0.203579 0.0798636 0.0321165 0.0686895 0.102484 -0.0115542 0.0908312 0.215921 0.0828333 0.333514 -0.614195 0.0869443 -0.321895 -0.63523 0.126524 -0.335394 0.1001039 0.988418…
6.0 0.0268283 0.962331 -0.0301221 0.0 0.0 0.0301221 0.0 0.0 0.0301221 -0.244236 0.0280225 0.274654 0.0 0.0 -0.274654 0.0 0.0 -0.274654 0.006766099999999997 0.987955 -2.16943e-18 -0.251443 0.00112976 0.0 -0.196181 0.974384 0.255699 -0.0210344 -0.0724632 0.050885 -0.02138 -0.0717782 0.0503801 -0.553564 -0.0330522 0.391719 0.00231578 0.335998 -0.00130537 0.0011686 0.338152 -0.00200156 -0.224927 0.97…
10.0 0.0854066 0.953638 -0.0962952 0.0 0.0 0.0962952 0.0 0.0 0.0962952 0.292524 -0.053354 -0.332203 0.0 0.0 0.332203 0.0 0.0 0.332203 0.06729383 0.985679 -2.16943e-18 0.303373 -0.021474 0.0 0.136723 0.942327 -0.221702 0.070823 0.00503748 0.119399 0.0664025 0.013556 0.11508 0.228822 0.0341524 -0.128738 0.183659 -0.542557 0.0122845 0.134718 -0.448878 -0.0297023 0.1327862 0.984241 -2.16943e-18 0.237…
12.0 0.0286679 0.962118 -0.032191 0.0 0.0 0.032191 0.0 0.0 0.032191 0.129447 -0.0151235 -0.145603 0.0 0.0 0.145603 0.0 0.0 0.145603 0.008660200000000007 0.987944 -2.16943e-18 0.133297 -0.000874716 0.0 0.111515 0.944695 -0.232602 0.100138 0.0292267 0.0822176 0.124851 -0.0184354 0.105997 0.216417 0.114872 0.0524545 -0.999059 1.4692 -1.45679 -0.524493 0.546921 -0.929834 0.1137289 0.986694 -2.16943e-…
13.0 0.136797 0.942697 -0.155004 0.0 0.0 0.155004 0.0 0.0 0.155004 -0.217652 0.0530596 0.250285 0.0 0.0 -0.250285 0.0 0.0 -0.250285 0.1207655 0.980313 -2.16943e-18 -0.227221 0.0295618 0.0 0.179882 0.930717 -0.267756 0.0544865 0.0266533 0.1674 0.0651826 0.00608634 0.16829 0.0869563 0.0325236 -0.067372 0.0446432 -0.0946468 -0.215611 -0.0195389 0.0281815 -0.274495 0.177097 0.976549 -2.16943e-18 0.09…
18.0 0.100224 0.950806 -0.113149 0.0 0.0 0.113149 0.0 0.0 0.113149 -0.142334 0.0284471 0.162162 0.0 0.0 -0.162162 0.0 0.0 -0.162162 0.08267524 0.98446 -2.16943e-18 -0.147891 0.0129766 0.0 0.162187 0.936496 -0.245889 0.0607603 0.0130739 0.149523 0.0531349 0.0279413 0.130988 0.0904244 0.0323169 -0.0463103 0.116047 -0.285013 -0.0970707 0.0534147 -0.165361 -0.150637 0.1581684 0.980588 -2.16943e-18 0.…
19.0 0.0864166 0.953453 -0.0974423 0.0 0.0 0.0974423 0.0 0.0 0.0974423 -0.0414247 0.00760463 0.0470535 0.0 0.0 -0.0470535 0.0 0.0 -0.0470535 0.06834136 0.985604 -2.16943e-18 -0.0429665 0.00309088 0.0 0.145735 0.941153 -0.231604 0.0708598 0.0044062 0.127904 0.0829002 -0.0187204 0.139001 0.304218 0.0955071 0.380609 -0.387613 -0.617117 -0.0790593 -0.677731 -0.0582443 -0.36176 0.1427256 0.983785 -2.1…
20.0 0.25345 0.905646 -0.291853 0.0 0.0 0.291853 0.0 0.0 0.291853 -0.247071 0.0975296 0.296759 0.0 0.0 -0.296759 0.0 0.0 -0.296759 0.243512 0.955712 -2.16943e-18 -0.262112 0.071477 0.0 0.234045 0.914284 -0.331315 0.0644188 0.0087719 0.226649 0.0672227 0.00337782 0.229355 0.1944 0.0216843 -0.209759 0.237187 -0.402584 -0.145665 0.208932 -0.348016 -0.175798 0.234782 0.965003 -2.16943e-18 0.220447 0.…
21.0 0.0593711 0.957991 -0.0668032 0.0 0.0 0.0668032 0.0 0.0 0.0668032 -0.403919 0.0614252 0.456452 0.0 0.0 -0.456452 0.0 0.0 -0.456452 0.0403371 0.987188 -2.16943e-18 -0.417528 0.0172011 0.0 -0.157643 0.976593 0.187011 -0.0128778 -0.033725 0.0724076 -0.0131988 -0.0331346 0.0717963 -0.493664 -0.0060079 0.491143 -0.0833173 0.170853 0.0287202 -0.084611 0.173135 0.0288111 -0.18390800000000002 0.9805…
24.0 0.256256 0.904533 -0.295225 0.0 0.0 0.295225 0.0 0.0 0.295225 -0.398841 0.158997 0.479692 0.0 0.0 -0.479692 0.0 0.0 -0.479692 0.24649 0.954894 -2.16943e-18 -0.423295 0.116967 0.0 0.200021 0.924786 -0.292231 0.0671302 0.00483935 0.196697 0.0712269 -0.00303919 0.2006 0.187283 0.0532247 -0.154009 0.0545877 -0.12236 -0.420348 0.0920333 -0.194262 -0.386288 0.199067 0.972413 -2.16943e-18 0.198244 …
25.0 0.170027 0.933917 -0.193406 0.0 0.0 0.193406 0.0 0.0 0.193406 -0.774455 0.220619 0.899652 0.0 0.0 -0.899652 0.0 0.0 -0.899652 0.155533 0.975109 -2.16943e-18 -0.812067 0.137539 0.0 -0.0938214 0.978771 0.117682 -0.0245177 -0.0133481 0.121592 -0.025122 -0.0121769 0.120998 -0.614162 0.0159238 0.562844 0.0435517 0.0710925 -0.149245 0.0418696 0.0742291 -0.150187 -0.120381 0.989859 -2.16943e-18 -0.…
28.0 0.201696 0.924258 -0.230398 0.0 0.0 0.230398 0.0 0.0 0.230398 -0.295524 0.0961367 0.347193 0.0 0.0 -0.347193 0.0 0.0 -0.347193 0.188812 0.968837 -2.16943e-18 -0.311215 0.0646332 0.0 0.187887 0.931075 -0.272695 0.0657343 -0.000729007 0.171081 0.0654589 -0.000198867 0.17082 0.171826 0.0511615 -0.0862874 0.015953 -0.158447 -0.337049 0.0256064 -0.177022 -0.327763 0.185478 0.977229 -2.16943e-18 0…
30.0 -0.0969767 0.9679 0.108445 0.0 0.0 -0.108445 0.0 0.0 -0.108445 0.068005 0.001655 -0.0759985 0.0 0.0 0.0759985 0.0 0.0 0.0759985 -0.11972499999999998 0.979748 -2.16943e-18 0.0689523 0.00930051 0.0 -0.229561 0.971178 0.331043 -0.042236 -0.110264 0.0305409 -0.044936 -0.104557 0.0219986 -0.59537 -0.044174 0.407917 -0.0722127 0.519948 0.0113273 -0.0387144 0.447525 0.097699 -0.261875 0.958412 -2.1…
31.0 0.0163581 0.963469 -0.0183556 0.0 0.0 0.0183556 0.0 0.0 0.0183556 0.422484 -0.0434437 -0.474492 0.0 0.0 0.474492 0.0 0.0 0.474492 -0.004005999999999996 0.98794 -2.16943e-18 0.434387 0.00315952 0.0 0.0846372 0.955012 -0.150128 0.0785299 -0.0329087 0.0728934 0.0731994 -0.0227037 0.0682445 0.295102 0.0348829 0.141485 -0.155908 -0.617857 0.287705 -0.239612 -0.458631 0.222572 0.07748487 0.99099 -…
32.0 0.174998 0.932485 -0.199185 0.0 0.0 0.199185 0.0 0.0 0.199185 -0.266802 0.0776739 0.31045 0.0 0.0 -0.31045 0.0 0.0 -0.31045 0.1607471 0.97421 -2.16943e-18 -0.279947 0.0490803 0.0 0.166002 0.936238 -0.244104 0.0610085 0.000520255 0.155412 0.0585762 0.00520127 0.153079 0.129067 0.0211253 -0.0244462 -0.0169325 -0.171439 -0.0692821 -0.0268795 -0.152395 -0.0777838 0.1616473 0.980226 -2.16943e-18 …
33.0 0.195176 0.926352 -0.222747 0.0 0.0 0.222747 0.0 0.0 0.222747 -0.292359 0.0926395 0.342632 0.0 0.0 -0.342632 0.0 0.0 -0.342632 0.181948 0.970235 -2.16943e-18 -0.307606 0.0614324 0.0 0.180377 0.932045 -0.26399 0.0641282 0.00111753 0.169887 0.0632668 0.0027753 0.169063 0.149811 0.0425687 -0.102842 0.0406379 -0.135502 -0.288688 0.0374625 -0.129413 -0.291456 0.177405 0.977553 -2.16943e-18 0.1546…
34.0 0.148003 0.939888 -0.167911 0.0 0.0 0.167911 0.0 0.0 0.167911 -0.14499 0.0373348 0.167268 0.0 0.0 -0.167268 0.0 0.0 -0.167268 0.1324731 0.978713 -2.16943e-18 -0.151587 0.0217148 0.0 0.168664 0.93588 -0.251013 0.0673672 -0.00310179 0.154897 0.0650652 0.00132602 0.152711 0.166429 0.0412036 -0.0454993 0.00992484 -0.235524 -0.189637 -0.00173415 -0.213242 -0.199285 0.16532770000000002 0.980283 -2…
35.0 0.162919 0.93591 -0.185159 0.0 0.0 0.185159 0.0 0.0 0.185159 -0.303994 0.0838947 0.352322 0.0 0.0 -0.352322 0.0 0.0 -0.352322 0.1480835 0.976339 -2.16943e-18 -0.318455 0.0512384 0.0 0.183598 0.930718 -0.258267 0.0457685 0.0155574 0.167511 0.0504315 0.00634016 0.173382 0.0564856 0.0198286 -0.173906 0.0778677 0.118181 -0.292943 0.0640662 0.144574 -0.304611 0.178639 0.976126 -2.16943e-18 0.0782…
38.0 0.167209 0.934715 -0.190133 0.0 0.0 0.190133 0.0 0.0 0.190133 0.0126843 -0.00356853 -0.0147211 0.0 0.0 0.0147211 0.0 0.0 0.0147211 0.1525782 0.975604 -2.16943e-18 0.0132953 -0.00220707 0.0 0.205798 0.925399 -0.29665 0.0681006 0.00103843 0.187905 0.073793 -0.00990274 0.193255 0.227188 0.0625634 -0.124824 0.064217 -0.27305 -0.412064 0.0528614 -0.250881 -0.42673 0.20509 0.973321 -2.16943e-18 0.…
39.0 0.201119 0.924446 -0.22972 0.0 0.0 0.22972 0.0 0.0 0.22972 -0.222684 0.0722741 0.261561 0.0 0.0 -0.261561 0.0 0.0 -0.261561 0.188203 0.968963 -2.16943e-18 -0.234489 0.0485328 0.0 0.20329 0.923963 -0.296157 0.0672629 0.00514971 0.19759 0.0718624 -0.00369731 0.201973 0.190831 0.0543556 -0.154248 0.0636248 -0.14523 -0.41994 0.108176 -0.230753 -0.379682 0.202569 0.971882 -2.16943e-18 0.202424 0.…
40.0 0.0469288 0.959794 -0.0527572 0.0 0.0 0.0527572 0.0 0.0 0.0527572 0.066887 -0.00921247 -0.0754324 0.0 0.0 0.0754324 0.0 0.0 0.0754324 0.027485600000000006 0.987627 -2.16943e-18 0.069033 -0.0018732 0.0 0.113181 0.949154 -0.217242 0.0768948 0.0428005 0.0537684 0.103372 -0.00838197 0.0802016 0.247056 0.126699 0.37028 -0.629562 0.0281112 -0.580369 -0.703756 0.17004 -0.646717 0.1121853 0.990235 -…
42.0 0.163584 0.935726 -0.185929 0.0 0.0 0.185929 0.0 0.0 0.185929 -0.0876148 0.0242522 0.101565 0.0 0.0 -0.101565 0.0 0.0 -0.101565 0.1487802 0.976226 -2.16943e-18 -0.0917908 0.0148415 0.0 0.191491 0.928986 -0.280304 0.0684071 0.000302372 0.178505 0.0681611 0.000775569 0.178272 0.189861 0.0614566 -0.139592 0.086947 -0.209977 -0.416514 0.106196 -0.247034 -0.397949 0.18983 0.975673 -2.16943e-18 0.…
44.0 0.140689 0.941739 -0.159482 0.0 0.0 0.159482 0.0 0.0 0.159482 0.134006 -0.0333047 -0.154268 0.0 0.0 0.154268 0.0 0.0 0.154268 0.12482960000000001 0.979775 -2.16943e-18 0.139969 -0.018848 0.0 0.189025 0.927466 -0.283631 0.0632716 0.0210685 0.175134 0.0622599 0.0230209 0.174116 0.193998 0.0410929 -0.354059 0.271264 -0.146067 -0.427062 0.287332 -0.177087 -0.41036 0.18757200000000002 0.974442 -2…
46.0 0.224769 0.916404 -0.257629 0.0 0.0 0.257629 0.0 0.0 0.257629 -0.22904 0.0814693 0.271592 0.0 0.0 -0.271592 0.0 0.0 -0.271592 0.21314899999999998 0.963436 -2.16943e-18 -0.241981 0.0571691 0.0 0.224591 0.917183 -0.322572 0.0684873 0.00574317 0.21873 0.0714279 8.7858e-05 0.221546 0.226353 0.037502 -0.183485 0.123999 -0.291306 -0.294091 0.16561 -0.371164 -0.256692 0.22530699999999998 0.967117 -…
47.0 0.00269598 0.964769 -0.00302311 0.0 0.0 0.00302311 0.0 0.0 0.00302311 -0.15026 0.0131264 0.168511 0.0 0.0 -0.168511 0.0 0.0 -0.168511 -0.018041299999999996 0.98773 -2.16943e-18 -0.154233 -0.00348717 0.0 -0.221208 0.972154 0.296494 -0.0321548 -0.078722 0.0331444 -0.0321974 -0.0787082 0.0327706 -0.62172 -0.0609823 0.343865 0.130407 0.345524 -0.0321473 0.122124 0.362017 -0.0439486 -0.251378 0.9…
49.0 0.240444 0.910663 -0.276278 0.0 0.0 0.276278 0.0 0.0 0.276278 -0.185771 0.0700077 0.221793 0.0 0.0 -0.221793 0.0 0.0 -0.221793 0.22972700000000001 0.959356 -2.16943e-18 -0.196707 0.0503636 0.0 0.233479 0.915645 -0.329172 0.0673061 0.00148865 0.222431 0.0690223 -0.00181072 0.224061 0.211416 0.0226366 -0.0893554 0.0634943 -0.355448 -0.120982 0.0330343 -0.296754 -0.1515 0.23418499999999998 0.96…
50.0 -0.128677 0.966566 0.143894 0.0 0.0 -0.143894 0.0 0.0 -0.143894 0.298913 0.0178905 -0.334547 0.0 0.0 0.334547 0.0 0.0 0.334547 -0.151804 0.97484 -2.16943e-18 0.301887 0.0516728 0.0 -0.196407 0.974026 0.270917 -0.023767 -0.0960282 0.0481534 -0.0242012 -0.0945755 0.0451325 -0.522779 -0.0228025 0.360675 0.050399 0.217436 0.205785 -0.0397895 0.396781 0.0773414 -0.22628000000000004 0.968478 -2.16…
51.0 0.0620174 0.957584 -0.0697943 0.0 0.0 0.0697943 0.0 0.0 0.0697943 -0.0865797 0.0134315 0.0978849 0.0 0.0 -0.0978849 0.0 0.0 -0.0978849 0.043072900000000004 0.987071 -2.16943e-18 -0.0895263 0.00395653 0.0 0.146665 0.942034 -0.212458 0.0580147 -0.0134847 0.14333 0.055277 -0.00791318 0.130371 0.162713 0.0232821 0.0808876 -0.115473 -0.27693 0.0384959 -0.163693 -0.184908 -0.00160339 0.140034 0.98…
52.0 0.235737 0.912422 -0.270665 0.0 0.0 0.270665 0.0 0.0 0.270665 0.0484563 -0.0179508 -0.0577313 0.0 0.0 0.0577313 0.0 0.0 0.0577313 0.22474500000000003 0.960616 -2.16943e-18 0.0512743 -0.0128217 0.0 0.243288 0.908943 -0.348271 0.0592316 0.0294759 0.233174 0.0615427 0.0250221 0.23553 0.148032 0.020061 -0.299445 0.361396 -0.358778 -0.181588 0.346746 -0.330415 -0.198648 0.244954 0.960975 -2.16943…
54.0 0.0206763 0.963015 -0.0232066 0.0 0.0 0.0232066 0.0 0.0 0.0232066 0.145846 -0.0157126 -0.163884 0.0 0.0 0.163884 0.0 0.0 0.163884 0.00043500000000000483 0.987961 -2.16943e-18 0.150035 0.00036345 0.0 0.11336 0.946636 -0.21812 0.0784096 0.0383991 0.0734137 0.109931 -0.0223951 0.104017 0.244272 0.100366 0.287311 -0.485697 -0.101761 -0.373894 -0.34375 -0.373031 -0.256249 0.1126171 0.987801 -2.16…
55.0 0.194321 0.926623 -0.221745 0.0 0.0 0.221745 0.0 0.0 0.221745 -0.232087 0.0732854 0.27191 0.0 0.0 -0.27191 0.0 0.0 -0.27191 0.181048 0.970414 -2.16943e-18 -0.244162 0.0485075 0.0 0.19977 0.927947 -0.288355 0.0684848 -0.00172412 0.180231 0.0714127 -0.00735119 0.182981 0.208752 0.065765 -0.0909157 0.0434545 -0.261631 -0.407984 0.0350087 -0.245201 -0.41802 0.198526 0.975242 -2.16943e-18 0.20873…
57.0 0.122233 0.946119 -0.13829 0.0 0.0 0.13829 0.0 0.0 0.13829 -0.165811 0.0374971 0.189923 0.0 0.0 -0.189923 0.0 0.0 -0.189923 0.1055757 0.98216 -2.16943e-18 -0.172773 0.0195475 0.0 0.145417 0.941051 -0.217604 0.0625671 -0.00882116 0.142708 0.0581768 -0.000379523 0.138579 0.139274 0.0248022 0.00347505 -0.0658839 -0.156902 -0.0681245 -0.0588279 -0.17067 -0.0595319 0.13972 0.982892 -2.16943e-18 0…
58.0 0.0781815 0.954925 -0.0880961 0.0 0.0 0.0880961 0.0 0.0 0.0880961 -0.033743 0.005869 0.0382641 0.0 0.0 -0.0382641 0.0 0.0 -0.0382641 0.0598042 0.986178 -2.16943e-18 -0.0349625 0.00218685 0.0 0.133439 0.944641 -0.207635 0.0632151 -0.00111698 0.119107 0.0682574 -0.0107996 0.123735 0.260856 0.0699446 0.391187 -0.514696 -0.33349 -0.0293003 -0.529215 -0.305064 -0.0474972 0.1279807 0.985533 -2.169…
59.0 0.132092 0.94383 -0.149598 0.0 0.0 0.149598 0.0 0.0 0.149598 0.0448908 -0.0106868 -0.0515541 0.0 0.0 0.0515541 0.0 0.0 0.0515541 0.1158555 0.980938 -2.16943e-18 0.0468356 -0.00583607 0.0 0.174936 0.93267 -0.262698 0.066814 0.00582532 0.163412 0.0653081 0.00872543 0.161947 0.17434 0.0510934 -0.125158 0.119772 -0.285325 -0.278015 0.0857531 -0.219891 -0.310194 0.1724062 0.977979 -2.16943e-18 0.…
61.0 0.227557 0.915407 -0.260937 0.0 0.0 0.260937 0.0 0.0 0.260937 -0.098399 0.0353675 0.116818 0.0 0.0 -0.116818 0.0 0.0 -0.116818 0.21609499999999998 0.962735 -2.16943e-18 -0.104 0.0249339 0.0 0.230985 0.915301 -0.329628 0.0672856 0.00751247 0.221733 0.0689355 0.00433911 0.223325 0.196901 0.0297408 -0.0733354 0.0647288 -0.354527 -0.145122 0.0410155 -0.308807 -0.169493 0.23192400000000002 0.9658…
62.0 0.00390092 0.964662 -0.00437449 0.0 0.0 0.00437449 0.0 0.0 0.00437449 0.193233 -0.0171435 -0.21673 0.0 0.0 0.21673 0.0 0.0 0.21673 -0.016804399999999997 0.987757 -2.16943e-18 0.198372 0.00421693 0.0 0.107889 0.949997 -0.211444 0.0763308 0.04419 0.0491022 0.106192 -0.0134241 0.0786868 0.264112 0.126603 0.393166 -0.60604 -0.106722 -0.475729 -0.571049 -0.173176 -0.452232 0.1067376 0.990617 -2.1…
63.0 0.0776116 0.955024 -0.0874498 0.0 0.0 0.0874498 0.0 0.0 0.0874498 0.157257 -0.0272474 -0.178307 0.0 0.0 0.178307 0.0 0.0 0.178307 0.05921370000000001 0.986215 -2.16943e-18 0.162929 -0.0100852 0.0 0.145519 0.941501 -0.219964 0.064102 -0.00613856 0.134772 0.0588715 0.00392369 0.129801 0.177996 0.0370793 0.107939 -0.173499 -0.241771 -0.0458228 -0.146371 -0.294361 -0.0162021 0.1401917 0.983477 -…
70.0 0.0379577 0.960983 -0.0426469 0.0 0.0 0.0426469 0.0 0.0 0.0426469 -0.0208313 0.00265482 0.0234612 0.0 0.0 -0.0234612 0.0 0.0 -0.0234612 0.018231900000000002 0.987831 -2.16943e-18 -0.0214757 0.000365506 0.0 0.17306 0.933484 -0.24912 0.0497147 0.0135758 0.167081 0.0475058 0.0179358 0.164827 0.0409885 -0.0155889 -0.144134 0.0702218 0.0647636 -0.0141399 0.0649602 0.0749407 -0.0197592 0.1679281 0…
74.0 -0.112473 0.967388 0.125768 0.0 0.0 -0.125768 0.0 0.0 -0.125768 -0.0834625 -0.00347856 0.0933262 0.0 0.0 -0.0933262 0.0 0.0 -0.0933262 -0.135422 0.977492 -2.16943e-18 -0.0844629 -0.012886 0.0 -0.160193 0.977989 0.247779 -0.0345442 -0.110383 0.0846282 -0.0343207 -0.110855 0.0848543 -0.364004 -0.022278 0.265104 0.172587 -0.0915968 -0.0406257 0.166714 -0.079739 -0.0500962 -0.19209199999999998 0…
75.0 0.231777 0.913878 -0.265951 0.0 0.0 0.265951 0.0 0.0 0.265951 -0.633836 0.231414 0.753849 0.0 0.0 -0.753849 0.0 0.0 -0.753849 0.22055600000000003 0.961654 -2.16943e-18 -0.670316 0.164266 0.0 0.166342 0.935335 -0.249091 0.0590894 0.0128598 0.155475 0.0564656 0.0181442 0.143234 0.0920984 0.0137707 0.000466748 -0.0335763 -0.120168 -0.0334174 -0.0294868 -0.128968 -0.0227961 0.1623987 0.979703 -2…
78.0 0.171909 0.933379 -0.195592 0.0 0.0 0.195592 0.0 0.0 0.195592 -0.109141 0.0313491 0.126864 0.0 0.0 -0.126864 0.0 0.0 -0.126864 0.15750609999999998 0.974772 -2.16943e-18 -0.11447 0.0196453 0.0 0.195646 0.928392 -0.284237 0.0679012 4.98837e-05 0.179367 0.0694952 -0.00301523 0.180877 0.197263 0.063247 -0.116948 0.0577255 -0.214119 -0.420476 0.0639928 -0.226087 -0.415495 0.19415300000000002 0.97…
79.0 0.0261025 0.962414 -0.0293059 0.0 0.0 0.0293059 0.0 0.0 0.0293059 -0.357852 0.0407623 0.402382 0.0 0.0 -0.402382 0.0 0.0 -0.402382 0.006018900000000008 0.987958 -2.16943e-18 -0.368379 0.00135451 0.0 -0.152649 0.976751 0.183688 -0.0139253 -0.0353226 0.0706883 -0.0142296 -0.0347437 0.0703242 -0.493465 -0.00795852 0.459155 -0.0271103 0.135629 0.00851196 -0.0276611 0.136659 0.00820097 -0.1790960…
80.0 0.0533332 0.958888 -0.0599835 0.0 0.0 0.0599835 0.0 0.0 0.0599835 0.108138 -0.0156912 -0.122079 0.0 0.0 0.122079 0.0 0.0 0.122079 0.034098100000000006 0.987424 -2.16943e-18 0.111697 -0.00383881 0.0 0.182914 0.931999 -0.239756 0.0411386 -0.012027 0.193355 0.0492868 -0.027576 0.190547 0.105261 0.0289765 -0.0799395 0.0741504 -0.167321 -0.17273 -0.0479915 0.0663814 -0.27875 0.175645 0.97618 -2.1…
82.0 0.136298 0.942819 -0.15443 0.0 0.0 0.15443 0.0 0.0 0.15443 -0.0648687 0.0157743 0.074584 0.0 0.0 -0.074584 0.0 0.0 -0.074584 0.1202444 0.98038 -2.16943e-18 -0.0677161 0.00877046 0.0 0.169771 0.934627 -0.254345 0.0679001 -0.000794299 0.159766 0.0657723 0.0032997 0.157734 0.165771 0.0461422 -0.0897931 0.0620176 -0.235757 -0.247516 0.0496692 -0.212111 -0.258076 0.16674640000000002 0.979281 -2.1…
83.0 -0.0348251 0.967253 0.0389908 0.0 0.0 -0.0389908 0.0 0.0 -0.0389908 0.0208629 -0.00094203 -0.023332 0.0 0.0 0.023332 0.0 0.0 0.023332 -0.056466 0.986053 -2.16943e-18 0.0213159 0.00137935 0.0 -0.243761 0.969682 0.326417 -0.0368311 -0.081427 0.030079 -0.037105 -0.0808837 0.0291304 -0.677824 -0.0930282 0.376467 0.128782 0.35174 2.4614 0.0985352 0.505528 -0.348068 -0.274338 0.957918 -2.16943e-18…
84.0 0.141537 0.941528 -0.160458 0.0 0.0 0.160458 0.0 0.0 0.160458 0.0423979 -0.0105811 -0.0488202 0.0 0.0 0.0488202 0.0 0.0 0.0488202 0.1257153 0.979655 -2.16943e-18 0.0442893 -0.00600794 0.0 0.187871 0.931963 -0.274381 0.069897 -0.00387598 0.164236 0.0689123 -0.00198214 0.163308 0.217437 0.064531 -0.0679314 0.0165678 -0.279209 -0.366784 0.0349294 -0.314605 -0.348548 0.185947 0.978144 -2.16943e-…
85.0 0.123127 0.945916 -0.139314 0.0 0.0 0.139314 0.0 0.0 0.139314 0.0992415 -0.0225497 -0.1137 0.0 0.0 0.1137 0.0 0.0 0.1137 0.1065072 0.982054 -2.16943e-18 0.10342 -0.0118083 0.0 0.1759 0.934511 -0.263897 0.0700006 0.00226621 0.151932 0.0679829 0.00614955 0.14999 0.216056 0.059717 -0.0542596 0.0910097 -0.456951 -0.219026 0.0107653 -0.302671 -0.29446 0.17369210000000002 0.979825 -2.16943e-18 0.2…
88.0 0.168629 0.934314 -0.191782 0.0 0.0 0.191782 0.0 0.0 0.191782 -0.226193 0.0640388 0.262638 0.0 0.0 -0.262638 0.0 0.0 -0.262638 0.154067 0.975356 -2.16943e-18 -0.237134 0.0397672 0.0 0.165894 0.935196 -0.247094 0.0624754 0.00314908 0.159106 0.0601885 0.00755122 0.156898 0.126067 0.0263602 -0.0625456 0.0188797 -0.14807 -0.13541 0.0166278 -0.14382 -0.136671 0.16196860000000002 0.979387 -2.16943…
89.0 -0.0170001 0.96627 0.0190459 0.0 0.0 -0.0190459 0.0 0.0 -0.0190459 -0.0930926 0.00606587 0.104225 0.0 0.0 -0.104225 0.0 0.0 -0.104225 -0.03823399999999999 0.98705 -2.16943e-18 -0.0953226 -0.00426136 0.0 -0.207987 0.973043 0.281153 -0.027725 -0.0839078 0.0382771 -0.0275319 -0.084314 0.0383427 -0.562836 -0.0358506 0.367918 -0.00469346 0.408455 0.0342089 0.0942443 0.210174 0.183823 -0.237872000…
91.0 0.0528915 0.958952 -0.059485 0.0 0.0 0.059485 0.0 0.0 0.059485 -0.370597 0.053586 0.418341 0.0 0.0 -0.418341 0.0 0.0 -0.418341 0.0336419 0.987439 -2.16943e-18 -0.382772 0.0129641 0.0 -0.158396 0.976495 0.19549 -0.0149631 -0.044104 0.0670538 -0.0151037 -0.043856 0.0666953 -0.491717 -0.0107853 0.430676 -0.014042 0.162855 0.0162663 -0.016407 0.167307 0.0146096 -0.185336 0.979479 -2.16943e-18 -0…
92.0 0.162362 0.936064 -0.184513 0.0 0.0 0.184513 0.0 0.0 0.184513 -0.805877 0.221841 0.933826 0.0 0.0 -0.933826 0.0 0.0 -0.933826 0.1474996 0.976433 -2.16943e-18 -0.84415 0.135262 0.0 -0.103491 0.979239 0.124438 -0.0285092 -6.8133e-05 0.125066 -0.0278171 -0.0014345 0.125533 -0.682202 0.0163891 0.639548 0.0333837 0.0635309 -0.0778457 0.0580181 0.0165245 -0.0572 -0.13013399999999997 0.989673 -2.16…
93.0 0.0588168 0.958075 -0.0661768 0.0 0.0 0.0661768 0.0 0.0 0.0661768 -0.262834 0.0398015 0.296989 0.0 0.0 -0.296989 0.0 0.0 -0.296989 0.039764100000000004 0.987211 -2.16943e-18 -0.27167 0.0110217 0.0 -0.230425 0.970799 0.297919 -0.0258134 -0.0729856 0.0346806 -0.0272731 -0.070073 0.0318739 -0.630218 -0.0802148 0.361491 0.105059 0.422631 -0.324995 0.155817 0.320723 -0.247241 -0.259594 0.962517 -…
96.0 0.0773354 0.955072 -0.0871367 0.0 0.0 0.0871367 0.0 0.0 0.0871367 0.0187105 -0.00323587 -0.0212139 0.0 0.0 0.0212139 0.0 0.0 0.0212139 0.058927600000000004 0.986233 -2.16943e-18 0.0193846 -0.00119381 0.0 0.149338 0.938462 -0.255504 0.0755798 0.0352984 0.116271 0.100019 -0.0117921 0.140193 0.303336 0.0918332 0.252929 -0.308802 -0.50094 -0.168382 -0.317627 -0.480562 -0.210407 0.1495054 0.98264…
97.0 0.0690674 0.956462 -0.0777699 0.0 0.0 0.0777699 0.0 0.0 0.0777699 0.0073267 -0.00119654 -0.00829391 0.0 0.0 0.00829391 0.0 0.0 0.00829391 0.050366100000000004 0.98672 -2.16943e-18 0.00758277 -0.000395731 0.0 0.130519 0.943644 -0.220347 0.0774676 0.00380412 0.115211 0.0897624 -0.0198098 0.126533 0.279632 0.0983948 0.374379 -0.529435 -0.279135 -0.246327 -0.827735 0.294042 -0.523465 0.1278921 0…
100.0 0.133372 0.943525 -0.151068 0.0 0.0 0.151068 0.0 0.0 0.151068 -0.125518 0.0300761 0.1442 0.0 0.0 -0.1442 0.0 0.0 -0.1442 0.1171914 0.980771 -2.16943e-18 -0.130978 0.0165165 0.0 0.164548 0.93595 -0.248753 0.0704683 -0.00493845 0.157069 0.066858 0.00200519 0.153646 0.179628 0.0481012 -0.0747566 0.0685558 -0.308342 -0.213088 0.0647672 -0.301345 -0.21369 0.16141529999999998 0.980128 -2.16943e-1…
102.0 0.105996 0.949632 -0.11973 0.0 0.0 0.11973 0.0 0.0 0.11973 -0.153527 0.0317363 0.175149 0.0 0.0 -0.175149 0.0 0.0 -0.175149 0.0886751 0.983913 -2.16943e-18 -0.159639 0.0150667 0.0 0.150351 0.943191 -0.205352 0.0582565 -0.0348451 0.148532 0.0590609 -0.0363805 0.149181 0.253768 0.0547972 0.271381 -0.211255 -0.655648 0.0989103 -0.143767 -0.784638 0.155324 0.14279360000000002 0.984194 -2.16943e…
103.0 0.11435 0.947864 -0.12927 0.0 0.0 0.12927 0.0 0.0 0.12927 0.0328425 -0.00711638 -0.0375435 0.0 0.0 0.0375435 0.0 0.0 0.0375435 0.0973666 0.983051 -2.16943e-18 0.0341866 -0.00355589 0.0 0.161467 0.936637 -0.245432 0.0680876 0.000199221 0.150763 0.0643531 0.0073878 0.147167 0.165744 0.0445933 -0.0290868 0.0283711 -0.302451 -0.160918 0.021667 -0.289836 -0.164371 0.1580515 0.980571 -2.16943e-18…
104.0 0.0428719 0.960343 -0.0481835 0.0 0.0 0.0481835 0.0 0.0 0.0481835 0.378743 -0.050401 -0.426866 0.0 0.0 0.426866 0.0 0.0 0.426866 0.023299600000000004 0.987731 -2.16943e-18 0.390697 -0.00881348 0.0 0.105597 0.950137 -0.180712 0.0795435 -0.0217417 0.0937382 0.0727595 -0.00872253 0.087578 0.273132 0.0378026 0.0283873 -0.00510813 -0.610073 0.155062 -0.0308501 -0.562031 0.142902 0.1000993 0.9886…
108.0 0.102603 0.950327 -0.115861 0.0 0.0 0.115861 0.0 0.0 0.115861 -0.382716 0.0775701 0.436269 0.0 0.0 -0.436269 0.0 0.0 -0.436269 0.08514777 0.984239 -2.16943e-18 -0.39778 0.0359901 0.0 -0.205762 0.97332 0.272289 -0.0216631 -0.0823416 0.0450218 -0.024803 -0.0760682 0.0401914 -0.55846 -0.0412098 0.361361 0.043147 0.336118 -0.018571 0.076011 0.269039 0.0395157 -0.23495100000000002 0.967779 -2.16…
109.0 0.127802 0.94484 -0.144674 0.0 0.0 0.144674 0.0 0.0 0.144674 -0.0812826 0.0189278 0.0932395 0.0 0.0 -0.0932395 0.0 0.0 -0.0932395 0.1113812 0.981484 -2.16943e-18 -0.0847567 0.0101378 0.0 0.168252 0.93489 -0.253186 0.0709507 -0.00561714 0.161612 0.0676663 0.000699032 0.158506 0.197189 0.0568267 -0.0615082 0.0441673 -0.317243 -0.264897 0.031526 -0.293191 -0.274152 0.16536810000000002 0.979417…
110.0 0.112154 0.948337 -0.12676 0.0 0.0 0.12676 0.0 0.0 0.12676 0.0392216 -0.00839562 -0.0448115 0.0 0.0 0.0448115 0.0 0.0 0.0448115 0.0950806 0.983286 -2.16943e-18 0.0408154 -0.00414183 0.0 0.160973 0.936805 -0.245115 0.0684893 7.86814e-06 0.149924 0.064641 0.00741551 0.146219 0.16899 0.0461452 -0.0211136 0.0256561 -0.31941 -0.158005 0.0140709 -0.297422 -0.165942 0.15758650000000002 0.980704 -2…
111.0 0.171667 0.933448 -0.195312 0.0 0.0 0.195312 0.0 0.0 0.195312 -0.159854 0.0458671 0.185796 0.0 0.0 -0.185796 0.0 0.0 -0.185796 0.157253 0.974816 -2.16943e-18 -0.167654 0.0287242 0.0 0.181649 0.930732 -0.267219 0.0651469 0.00190164 0.175535 0.0643822 0.00337351 0.174803 0.15201 0.0463153 -0.143332 0.0706842 -0.10903 -0.350419 0.087186 -0.140802 -0.33434 0.178994 0.976478 -2.16943e-18 0.16420…
112.0 0.155531 0.937915 -0.176605 0.0 0.0 0.176605 0.0 0.0 0.176605 0.0017459 -0.00046579 -0.00201876 0.0 0.0 0.00201876 0.0 0.0 0.00201876 0.1403471 0.97755 -2.16943e-18 0.00182715 -0.000277972 0.0 0.191524 0.929639 -0.27911 0.067439 0.000408757 0.174118 0.0671115 0.00103974 0.173809 0.191553 0.0586182 -0.123503 0.0543872 -0.187318 -0.400833 0.0833277 -0.243006 -0.373026 0.189679 0.976248 -2.169…
114.0 0.227767 0.915331 -0.261186 0.0 0.0 0.261186 0.0 0.0 0.261186 -0.19792 0.071194 0.234989 0.0 0.0 -0.234989 0.0 0.0 -0.234989 0.21631699999999998 0.962682 -2.16943e-18 -0.209192 0.0502087 0.0 0.231736 0.916485 -0.327846 0.0694982 -0.000936524 0.220028 0.0724667 -0.00664128 0.222818 0.241229 0.03057 -0.127939 0.0982465 -0.394798 -0.187911 0.112062 -0.421112 -0.178046 0.232611 0.966826 -2.1694…
115.0 0.154244 0.938257 -0.175117 0.0 0.0 0.175117 0.0 0.0 0.175117 -0.256491 0.068021 0.29646 0.0 0.0 -0.29646 0.0 0.0 -0.29646 0.13900030000000002 0.977754 -2.16943e-18 -0.268383 0.0404217 0.0 0.167691 0.934358 -0.253935 0.0585528 0.0198732 0.155556 0.0555995 0.0255722 0.152561 0.074825 0.0128659 -0.0152207 0.00421817 -0.123594 -0.0328251 -0.00151638 -0.112614 -0.0376957 0.1641377 0.979111 -2.1…
116.0 0.214843 0.919869 -0.245882 0.0 0.0 0.245882 0.0 0.0 0.245882 -0.399533 0.136848 0.47182 0.0 0.0 -0.47182 0.0 0.0 -0.47182 0.202669 0.965847 -2.16943e-18 -0.421517 0.0943715 0.0 0.169977 0.935847 -0.248269 0.0613991 -0.000542988 0.156899 0.059009 0.00405534 0.154614 0.138746 0.0249319 -0.0123634 -0.0289995 -0.189645 -0.0829549 -0.0393683 -0.169806 -0.091716 0.165821 0.980164 -2.16943e-18 0.…
117.0 0.110245 0.948743 -0.12458 0.0 0.0 0.12458 0.0 0.0 0.12458 -0.135314 0.0286564 0.154527 0.0 0.0 -0.154527 0.0 0.0 -0.154527 0.0930946 0.983485 -2.16943e-18 -0.140778 0.0139757 0.0 0.144775 0.942026 -0.207672 0.0563234 -0.0154491 0.145106 0.0526167 -0.00833072 0.141696 0.138272 0.00985629 0.0362057 -0.09736 -0.18015 0.0607215 -0.0974348 -0.180204 0.062505 0.1376171 0.983199 -2.16943e-18 0.11…
121.0 0.115483 0.947618 -0.130565 0.0 0.0 0.130565 0.0 0.0 0.130565 -0.434688 0.0947789 0.497049 0.0 0.0 -0.497049 0.0 0.0 -0.497049 0.0985458 0.982928 -2.16943e-18 -0.452545 0.0476635 0.0 -0.240653 0.969902 0.314986 -0.0308953 -0.0767764 0.0309869 -0.0354461 -0.067725 0.0241366 -0.677094 -0.0628443 0.441315 -0.0343788 0.545695 0.0583309 0.0401595 0.394497 0.184083 -0.270548 0.95957 -2.16943e-18 …
124.0 -0.0828157 0.968132 0.0926218 0.0 0.0 -0.0926218 0.0 0.0 -0.0926218 0.101894 0.000866974 -0.113842 0.0 0.0 0.113842 0.0 0.0 0.113842 -0.10535399999999999 0.98157 -2.16943e-18 0.103494 0.0122956 0.0 -0.197516 0.973627 0.269786 -0.0242534 -0.089101 0.0361817 -0.025281 -0.086994 0.0350113 -0.511426 -0.0362251 0.307829 0.0815889 0.278754 -0.0222323 0.0858845 0.270038 -0.0147326 -0.227238 0.9682…
125.0 0.223756 0.916763 -0.256427 0.0 0.0 0.256427 0.0 0.0 0.256427 -0.489452 0.173435 0.580137 0.0 0.0 -0.580137 0.0 0.0 -0.580137 0.212078 0.963688 -2.16943e-18 -0.517033 0.121495 0.0 0.169087 0.932966 -0.259526 0.057234 0.0299303 0.156462 0.0502212 0.0436631 0.138416 0.0322002 0.0192944 -0.111865 0.139087 -0.079345 -0.151486 0.0973745 0.000302902 -0.188297 0.1658517 0.97817 -2.16943e-18 0.0513…
127.0 -0.135388 0.966139 0.151407 0.0 0.0 -0.151407 0.0 0.0 -0.151407 0.531023 0.0357885 -0.594611 0.0 0.0 0.594611 0.0 0.0 0.594611 -0.15857899999999997 0.973654 -2.16943e-18 0.535858 0.09587 0.0 -0.24232 0.969771 0.321149 -0.0327302 -0.0813849 0.0333432 -0.0342726 -0.0782427 0.0309152 -0.671323 -0.0672811 0.398181 0.0471052 0.471468 0.0749574 0.10907 0.346909 0.171629 -0.272461 0.958713 -2.1694…
129.0 0.11494 0.947736 -0.129944 0.0 0.0 0.129944 0.0 0.0 0.129944 0.0512241 -0.0111355 -0.0585648 0.0 0.0 0.0585648 0.0 0.0 0.0585648 0.0979803 0.982987 -2.16943e-18 0.0533247 -0.00558284 0.0 0.163946 0.936192 -0.249123 0.0688936 0.000650189 0.151172 0.065241 0.00768176 0.14765 0.177066 0.0497559 -0.023808 0.0294835 -0.333923 -0.179607 0.0166719 -0.309562 -0.188803 0.1608198 0.980397 -2.16943e-1…
130.0 -0.0843193 0.968118 0.0943018 0.0 0.0 -0.0943018 0.0 0.0 -0.0943018 0.645499 0.00657677 -0.721196 0.0 0.0 0.721196 0.0 0.0 0.721196 -0.10688099999999999 0.981388 -2.16943e-18 0.655513 0.0789953 0.0 -0.00824579 0.963749 -0.0818576 0.118851 -0.0344375 -0.0334258 0.115724 -0.0284639 -0.0360979 0.429462 0.103651 0.0475707 -0.29949 -0.406069 0.0154783 -0.304537 -0.39705 0.0151072 -0.012285699999…
131.0 0.116383 0.947421 -0.131594 0.0 0.0 0.131594 0.0 0.0 0.131594 0.0589198 -0.0129103 -0.0673876 0.0 0.0 0.0673876 0.0 0.0 0.0673876 0.09948280000000001 0.982829 -2.16943e-18 0.0613473 -0.00652514 0.0 0.163208 0.935411 -0.249797 0.0672114 0.00607434 0.153113 0.0636854 0.0128669 0.149663 0.165891 0.0474484 -0.0711131 0.0977554 -0.344747 -0.181619 0.0756454 -0.302442 -0.200183 0.1600918 0.979689…
137.0 0.0546657 0.958693 -0.0614879 0.0 0.0 0.0614879 0.0 0.0 0.0614879 0.380321 -0.0557699 -0.429443 0.0 0.0 0.429443 0.0 0.0 0.429443 0.0354746 0.987375 -2.16943e-18 0.392903 -0.0140951 0.0 0.111384 0.949546 -0.192544 0.0782535 -0.0074727 0.0860612 0.0724557 0.00368058 0.0805766 0.285748 0.0316514 -0.0919105 0.0866042 -0.564246 0.111001 0.0875991 -0.567294 0.121382 0.10672590000000001 0.988969 …
138.0 0.177898 0.931635 -0.202562 0.0 0.0 0.202562 0.0 0.0 0.202562 -0.0565756 0.0166782 0.0658962 0.0 0.0 -0.0658962 0.0 0.0 -0.0658962 0.16379090000000002 0.973671 -2.16943e-18 -0.0593862 0.0106184 0.0 0.209525 0.925151 -0.300517 0.0693463 -0.00144958 0.187799 0.0750239 -0.0123591 0.193095 0.232853 0.0654306 -0.086151 0.0188829 -0.274273 -0.417239 0.0396371 -0.313783 -0.402211 0.209075999999999…
139.0 0.0932721 0.952167 -0.105235 0.0 0.0 0.105235 0.0 0.0 0.105235 -0.372936 0.0714711 0.424231 0.0 0.0 -0.424231 0.0 0.0 -0.424231 0.07545515700000001 0.985065 -2.16943e-18 -0.387154 0.0308851 0.0 -0.223077 0.971703 0.296435 -0.0294967 -0.0789761 0.0351625 -0.0315416 -0.0748838 0.0315057 -0.626989 -0.0666461 0.368571 0.0809347 0.422444 -0.195137 0.0712924 0.440607 -0.201531 -0.252968 0.963385 …
140.0 0.143407 0.941059 -0.162612 0.0 0.0 0.162612 0.0 0.0 0.162612 0.0650576 -0.0163852 -0.0749529 0.0 0.0 0.0749529 0.0 0.0 0.0749529 0.127669 0.979388 -2.16943e-18 0.0679767 -0.00937034 0.0 0.192394 0.930445 -0.281904 0.0704285 -0.000335043 0.167181 0.0714225 -0.00224591 0.168127 0.236703 0.0705806 -0.0810998 0.031874 -0.314514 -0.405613 0.029837 -0.310533 -0.408309 0.191082 0.977167 -2.16943e…
141.0 0.200195 0.924745 -0.228634 0.0 0.0 0.228634 0.0 0.0 0.228634 -0.0993051 0.0321113 0.116601 0.0 0.0 -0.116601 0.0 0.0 -0.116601 0.18723 0.969164 -2.16943e-18 -0.104556 0.0215219 0.0 0.231417 0.91665 -0.331343 0.0712557 0.00394925 0.214502 0.0752293 -0.0036927 0.218283 0.274425 0.0528496 -0.144649 0.0881696 -0.385055 -0.359794 0.149069 -0.501847 -0.306176 0.232898 0.967138 -2.16943e-18 0.281…
143.0 -0.0347122 0.967248 0.0388645 0.0 0.0 -0.0388645 0.0 0.0 -0.0388645 -0.0471998 0.0021372 0.0527862 0.0 0.0 -0.0527862 0.0 0.0 -0.0527862 -0.05635 0.98606 -2.16943e-18 -0.0482253 -0.00311454 0.0 -0.20911 0.973019 0.284239 -0.0289156 -0.0857529 0.0386869 -0.0294756 -0.084607 0.0374189 -0.570017 -0.0619085 0.317615 0.108417 0.380796 -0.341325 0.112261 0.372758 -0.333224 -0.239217 0.965965 -2.1…
145.0 0.304059 0.883844 -0.353427 0.0 0.0 0.353427 0.0 0.0 0.353427 -0.361862 0.169271 0.446321 0.0 0.0 -0.446321 0.0 0.0 -0.446321 0.297406 0.939217 -2.16943e-18 -0.386851 0.131555 0.0 0.293471 0.89406 -0.34266 -0.0283187 0.064866 0.271647 -0.0286323 0.0654723 0.2713 -0.443999 0.388634 -0.137742 0.501519 0.675293 -2.45885 0.477034 0.722583 -2.48655 0.284863 0.948991 -2.16943e-18 -0.351764 0.3661…
146.0 0.127474 0.944917 -0.144298 0.0 0.0 0.144298 0.0 0.0 0.144298 -0.212521 0.0494045 0.243763 0.0 0.0 -0.243763 0.0 0.0 -0.243763 0.11103930000000001 0.981525 -2.16943e-18 -0.221595 0.0264206 0.0 0.169039 0.933994 -0.252346 0.0547061 0.0205835 0.158592 0.0475276 0.0346279 0.140713 0.0510237 0.0172891 -0.0260345 0.0897719 -0.209061 -0.0240086 0.00493033 -0.0464465 -0.1022 0.16480260000000002 0.…
151.0 0.110265 0.948739 -0.124602 0.0 0.0 0.124602 0.0 0.0 0.124602 0.0410909 -0.00870304 -0.0469256 0.0 0.0 0.0469256 0.0 0.0 0.0469256 0.0931147 0.983483 -2.16943e-18 0.0427502 -0.00424498 0.0 0.158965 0.936746 -0.243853 0.0685839 0.00142871 0.150336 0.06488 0.0085598 0.146756 0.164281 0.0456475 -0.0314444 0.0384619 -0.313338 -0.160599 0.0225935 -0.283078 -0.17293 0.1555922 0.98054 -2.16943e-18…
153.0 0.184947 0.929526 -0.210781 0.0 0.0 0.210781 0.0 0.0 0.210781 -0.303466 0.092178 0.354331 0.0 0.0 -0.354331 0.0 0.0 -0.354331 0.17119299999999998 0.972316 -2.16943e-18 -0.318846 0.059719 0.0 0.169166 0.935733 -0.248058 0.0618832 -0.000169413 0.156743 0.0594992 0.00441819 0.154461 0.134257 0.0251176 -0.03707 0.00110679 -0.185518 -0.0994217 -0.00995959 -0.164334 -0.108894 0.16507870000000002 …
154.0 0.124383 0.94563 -0.140754 0.0 0.0 0.140754 0.0 0.0 0.140754 -0.179666 0.0410959 0.205909 0.0 0.0 -0.205909 0.0 0.0 -0.205909 0.1078167 0.981904 -2.16943e-18 -0.187262 0.0216542 0.0 0.144786 0.941432 -0.214521 0.0598787 -0.00841264 0.141676 0.0562945 -0.00152184 0.138311 0.135879 0.0162916 0.0389602 -0.126637 -0.117493 -0.0101662 -0.115478 -0.139083 0.00160029 0.1386433 0.983066 -2.16943e-1…
156.0 0.09295 0.952228 -0.104869 0.0 0.0 0.104869 0.0 0.0 0.104869 -0.0822668 0.0157347 0.0935755 0.0 0.0 -0.0935755 0.0 0.0 -0.0935755 0.0751207787 0.985091 -2.16943e-18 -0.0853996 0.00678123 0.0 0.156928 0.942656 -0.210751 0.0553554 -0.0326033 0.148257 0.0602911 -0.0420318 0.152331 0.313047 0.06954 0.437283 -0.362123 -0.826147 0.161444 -0.371556 -0.806876 0.142293 0.14942090000000002 0.984133 -…
157.0 -0.0433136 0.967596 0.048482 0.0 0.0 -0.048482 0.0 0.0 -0.048482 0.55509 -0.019787 -0.620547 0.0 0.0 0.620547 0.0 0.0 0.620547 -0.06513399999999998 0.985451 -2.16943e-18 0.566552 0.0420648 0.0 0.0221634 0.961204 -0.108456 0.106217 -0.0266899 0.0010054 0.106548 -0.0273266 0.00132172 0.396345 0.0767186 0.0793877 -0.282801 -0.447827 0.124801 -0.266357 -0.479245 0.138828 0.0176744 0.993497 -2.1…
159.0 0.110534 0.948682 -0.12491 0.0 0.0 0.12491 0.0 0.0 0.12491 -0.227387 0.0482337 0.259692 0.0 0.0 -0.259692 0.0 0.0 -0.259692 0.093395 0.983456 -2.16943e-18 -0.236578 0.0235651 0.0 0.176461 0.933034 -0.24717 0.0475295 0.00654017 0.174403 0.0516049 -0.0013675 0.169336 0.050946 -0.0138255 -0.221796 0.110418 0.132592 -0.104641 0.0916048 0.167567 -0.114067 0.1708935 0.977554 -2.16943e-18 0.079524…
161.0 -0.0383679 0.967406 0.0429525 0.0 0.0 -0.0429525 0.0 0.0 -0.0429525 0.0256738 -0.00105735 -0.0287073 0.0 0.0 0.0287073 0.0 0.0 0.0287073 -0.060084999999999986 0.985812 -2.16943e-18 0.0262198 0.00180102 0.0 -0.219698 0.97203 0.282696 -0.0205357 -0.0767478 0.0437056 -0.0238313 -0.0701695 0.0390444 -0.583371 -0.0538202 0.382118 0.0653545 0.313326 -0.0514286 0.0252544 0.391757 -0.0983451 -0.248…
162.0 0.179698 0.931103 -0.204659 0.0 0.0 0.204659 0.0 0.0 0.204659 -0.167032 0.0496211 0.19467 0.0 0.0 -0.19467 0.0 0.0 -0.19467 0.1656804 0.973331 -2.16943e-18 -0.175372 0.0317366 0.0 0.193231 0.929332 -0.280806 0.0676756 -0.000586895 0.176185 0.0681609 -0.00151962 0.176645 0.1908 0.0609383 -0.102443 0.022237 -0.165338 -0.41719 0.0445304 -0.20819 -0.396282 0.19148700000000002 0.97607 -2.16943e-…
163.0 0.193122 0.927 -0.22034 0.0 0.0 0.22034 0.0 0.0 0.22034 -0.372827 0.117151 0.436606 0.0 0.0 -0.436606 0.0 0.0 -0.436606 0.179787 0.970664 -2.16943e-18 -0.39216 0.0773378 0.0 0.163302 0.937502 -0.236538 0.0575213 -0.00177248 0.153747 0.0540899 0.00483039 0.150465 0.124758 0.0116005 0.0334494 -0.104538 -0.127255 0.00750205 -0.104614 -0.127225 0.00861453 0.1580387 0.980972 -2.16943e-18 0.10483…
164.0 0.0662948 0.95691 -0.0746321 0.0 0.0 0.0746321 0.0 0.0 0.0746321 0.0451317 -0.00722526 -0.0510638 0.0 0.0 0.0510638 0.0 0.0 0.0510638 0.0474972 0.986865 -2.16943e-18 0.0466928 -0.00228993 0.0 0.135628 0.944456 -0.243503 0.0721878 0.0532333 0.0707188 0.106465 -0.0129361 0.105116 0.275179 0.136704 0.305346 -0.371124 -0.37758 -0.484217 -0.32646 -0.459721 -0.47911 0.1357556 0.987594 -2.16943e-1…
165.0 0.0844969 0.953803 -0.0952622 0.0 0.0 0.0952622 0.0 0.0 0.0952622 -0.056122 0.0101763 0.0637226 0.0 0.0 -0.0637226 0.0 0.0 -0.0637226 0.06635048 0.985745 -2.16943e-18 -0.0581967 0.00405899 0.0 0.132089 0.944471 -0.210174 0.0602855 0.0126816 0.111641 0.0774829 -0.0203738 0.127711 0.269393 0.0704982 0.436109 -0.458072 -0.557837 0.120425 -0.567737 -0.344444 -0.0053064 0.1272312 0.985507 -2.169…
166.0 0.25742 0.904067 -0.296626 0.0 0.0 0.296626 0.0 0.0 0.296626 -0.390862 0.15645 0.470358 0.0 0.0 -0.470358 0.0 0.0 -0.470358 0.24772500000000003 0.954552 -2.16943e-18 -0.414898 0.115272 0.0 0.20409 0.924355 -0.296785 0.0676522 0.00424978 0.196337 0.0724219 -0.0049196 0.200844 0.19661 0.0571829 -0.135853 0.0426963 -0.152153 -0.427017 0.0943081 -0.251168 -0.380753 0.203422 0.972311 -2.16943e-1…
168.0 0.127188 0.944983 -0.143969 0.0 0.0 0.143969 0.0 0.0 0.143969 -0.195893 0.045471 0.224673 0.0 0.0 -0.224673 0.0 0.0 -0.224673 0.11074020000000001 0.981561 -2.16943e-18 -0.20425 0.0242843 0.0 0.149091 0.941096 -0.209736 0.0499084 -0.00927053 0.148297 0.0465425 -0.00279877 0.145133 0.106524 -0.0140688 0.0383307 -0.121824 -0.0951435 0.176722 -0.105053 -0.127494 0.193468 0.14140550000000002 0.9…
170.0 0.102573 0.950333 -0.115827 0.0 0.0 0.115827 0.0 0.0 0.115827 0.0864552 -0.0175199 -0.098552 0.0 0.0 0.098552 0.0 0.0 0.098552 0.08511673 0.984242 -2.16943e-18 0.0898577 -0.008127 0.0 0.158588 0.938112 -0.241797 0.0675404 0.00142399 0.14232 0.064149 0.00795628 0.139024 0.18939 0.0499001 0.0679542 -0.06379 -0.376116 -0.0997796 -0.0882297 -0.329347 -0.1204 0.1549912 0.981743 -2.16943e-18 0.16…
172.0 0.151338 0.939023 -0.17176 0.0 0.0 0.17176 0.0 0.0 0.17176 0.00793669 -0.0020763 -0.00916537 0.0 0.0 0.00916537 0.0 0.0 0.00916537 0.1359601 0.978206 -2.16943e-18 0.00830147 -0.00122181 0.0 0.18791 0.930202 -0.275353 0.0671298 0.00141205 0.17279 0.0665047 0.00261564 0.172191 0.185739 0.0558499 -0.127974 0.0562586 -0.173196 -0.386262 0.0743514 -0.20805 -0.368565 0.185875 0.976522 -2.16943e-1…
173.0 0.165368 0.93523 -0.187998 0.0 0.0 0.187998 0.0 0.0 0.187998 -0.245523 0.0685089 0.284779 0.0 0.0 -0.284779 0.0 0.0 -0.284779 0.15064929999999999 0.975922 -2.16943e-18 -0.257287 0.0421464 0.0 0.1632 0.937336 -0.238212 0.0598024 -0.00241429 0.153186 0.0565094 0.00392826 0.150001 0.130008 0.0164853 0.0112953 -0.0666526 -0.158942 -0.0225497 -0.0808464 -0.13176 -0.0348084 0.1582922 0.980891 -2.…
174.0 0.123589 0.945811 -0.139843 0.0 0.0 0.139843 0.0 0.0 0.139843 -0.114009 0.0259687 0.130635 0.0 0.0 -0.130635 0.0 0.0 -0.130635 0.1069887 0.981999 -2.16943e-18 -0.118817 0.0136299 0.0 0.160194 0.9372 -0.241673 0.0693193 -0.00696913 0.154049 0.0656713 5.2586e-05 0.150563 0.188614 0.0513028 -0.0226888 0.0186838 -0.339091 -0.186131 0.0037826 -0.310757 -0.196974 0.15652100000000002 0.980846 -2.1…
175.0 0.185851 0.929251 -0.211837 0.0 0.0 0.211837 0.0 0.0 0.211837 -0.387508 0.118153 0.452605 0.0 0.0 -0.452605 0.0 0.0 -0.452605 0.1721429 0.972138 -2.16943e-18 -0.407197 0.0767121 0.0 0.163031 0.935816 -0.239384 0.0537507 0.00997709 0.159145 0.0492195 0.0189085 0.144323 0.0292295 -0.0171376 -0.179005 0.0678906 0.166567 -0.0695096 0.0494919 0.20149 -0.0850133 0.15779120000000002 0.979563 -2.16…
176.0 0.235005 0.912693 -0.269793 0.0 0.0 0.269793 0.0 0.0 0.269793 -0.375877 0.138872 0.447678 0.0 0.0 -0.447678 0.0 0.0 -0.447678 0.22397 0.96081 -2.16943e-18 -0.397694 0.0990791 0.0 0.197279 0.928 -0.286257 0.0682243 -0.000447113 0.182167 0.0709502 -0.00568115 0.184694 0.202209 0.0649104 -0.108031 0.0437626 -0.21444 -0.429423 0.049593 -0.225508 -0.425552 0.195943 0.975141 -2.16943e-18 0.205171…
177.0 0.253714 0.905541 -0.292171 0.0 0.0 0.292171 0.0 0.0 0.292171 -0.718567 0.283913 0.863183 0.0 0.0 -0.863183 0.0 0.0 -0.863183 0.24379299999999998 0.955635 -2.16943e-18 -0.762339 0.208148 0.0 -0.201268 0.973763 0.268611 -0.0238156 -0.0813854 0.0471035 -0.0251067 -0.0786433 0.0409623 -0.576514 -0.0499474 0.366783 0.0384706 0.331787 2.36033 0.0853546 0.310187 -0.164847 -0.23066600000000004 0.9…
178.0 0.120889 0.946422 -0.136751 0.0 0.0 0.136751 0.0 0.0 0.136751 0.0152528 -0.00342466 -0.0174648 0.0 0.0 0.0174648 0.0 0.0 0.0174648 0.1041754 0.982317 -2.16943e-18 0.0158904 -0.00177308 0.0 0.162544 0.936386 -0.245583 0.066402 0.00115281 0.151856 0.0633472 0.00703318 0.148914 0.153209 0.0388214 -0.0422815 0.041248 -0.278557 -0.142091 0.0343775 -0.265548 -0.146463 0.1589691 0.980364 -2.16943e…
180.0 -0.0775816 0.968161 0.0867742 0.0 0.0 -0.0867742 0.0 0.0 -0.0867742 -0.0572763 -0.000152398 0.06399 0.0 0.0 -0.06399 0.0 0.0 -0.06399 -0.100036 0.982186 -2.16943e-18 -0.0582132 -0.00657105 0.0 -0.215723 0.973053 0.326967 -0.0448389 -0.127842 0.0440968 -0.0514912 -0.114237 0.031058 -0.597671 -0.05287 0.330588 0.0054785 0.584117 -0.30011 0.0512705 0.484589 -0.176368 -0.24917100000000003 0.960…
181.0 0.136598 0.942745 -0.154775 0.0 0.0 0.154775 0.0 0.0 0.154775 -0.130288 0.0317303 0.149814 0.0 0.0 -0.149814 0.0 0.0 -0.149814 0.12055779999999999 0.98034 -2.16943e-18 -0.136013 0.0176638 0.0 0.167877 0.936185 -0.250722 0.0704414 -0.0076236 0.155528 0.0673546 -0.00168919 0.152627 0.188485 0.0499247 -0.0516206 0.0481945 -0.333536 -0.205808 0.0184334 -0.276577 -0.231225 0.1647454 0.980522 -2.…
182.0 0.211218 0.921102 -0.241605 0.0 0.0 0.241605 0.0 0.0 0.241605 -0.221898 0.0749457 0.261665 0.0 0.0 -0.261665 0.0 0.0 -0.261665 0.198845 0.966695 -2.16943e-18 -0.233989 0.0513368 0.0 0.214635 0.921565 -0.309412 0.0686072 0.00375272 0.202589 0.0738393 -0.00630716 0.207547 0.219491 0.058183 -0.134111 0.0496559 -0.214375 -0.425091 0.136571 -0.381212 -0.346591 0.21470499999999998 0.970463 -2.169…
183.0 0.243522 0.909496 -0.279956 0.0 0.0 0.279956 0.0 0.0 0.279956 -0.35586 0.135603 0.425458 0.0 0.0 -0.425458 0.0 0.0 -0.425458 0.23298800000000003 0.958515 -2.16943e-18 -0.376978 0.0979978 0.0 0.208052 0.922163 -0.304334 0.0689309 0.00693545 0.203314 0.0742013 -0.00320188 0.208352 0.211493 0.0606469 -0.179061 0.0683096 -0.138608 -0.491257 0.112145 -0.222755 -0.451778 0.20803300000000002 0.970…
184.0 -0.104779 0.967676 0.117166 0.0 0.0 -0.117166 0.0 0.0 -0.117166 0.0522277 0.00172687 -0.0583813 0.0 0.0 0.0583813 0.0 0.0 0.0583813 -0.12763200000000002 0.978646 -2.16943e-18 0.0529041 0.0076062 0.0 -0.233746 0.970474 0.344848 -0.0446789 -0.12365 0.0239575 -0.0481435 -0.11663 0.0173034 -0.620074 -0.060631 0.356145 0.0868377 0.394033 -0.0125106 0.115541 0.333405 0.0534447 -0.266693 0.955982 …
185.0 -0.0399993 0.967472 0.0447766 0.0 0.0 -0.0447766 0.0 0.0 -0.0447766 -0.149272 0.00587491 0.166897 0.0 0.0 -0.166897 0.0 0.0 -0.166897 -0.061749999999999985 0.985696 -2.16943e-18 -0.152416 -0.0107487 0.0 -0.22103 0.972077 0.29355 -0.0280131 -0.0814296 0.0380249 -0.0278269 -0.0817628 0.0373462 -0.605747 -0.0345136 0.462535 -0.0983753 0.454047 0.176085 -0.0797983 0.416094 0.208467 -0.250773 0.…
186.0 0.127391 0.944936 -0.144203 0.0 0.0 0.144203 0.0 0.0 0.144203 0.00323902 -0.000752645 -0.00371509 0.0 0.0 0.00371509 0.0 0.0 0.00371509 0.1109528 0.981535 -2.16943e-18 0.00337728 -0.000402344 0.0 0.168162 0.935916 -0.250296 0.0661723 -0.00106423 0.153211 0.0636905 0.00371135 0.150839 0.166443 0.0422884 -0.0310775 0.0229951 -0.290273 -0.160524 0.00191717 -0.249898 -0.178848 0.164703 0.980278…
188.0 0.149797 0.939425 -0.169981 0.0 0.0 0.169981 0.0 0.0 0.169981 -0.0783213 0.0203406 0.0904042 0.0 0.0 -0.0904042 0.0 0.0 -0.0904042 0.1343484 0.978442 -2.16943e-18 -0.0819043 0.0119058 0.0 0.179891 0.932127 -0.266613 0.0683606 -0.000233654 0.167944 0.0671179 0.00215722 0.16676 0.176749 0.0532252 -0.115699 0.0514218 -0.174786 -0.351147 0.0732672 -0.216878 -0.3296 0.177534 0.97774 -2.16943e-18…
189.0 0.171853 0.933395 -0.195528 0.0 0.0 0.195528 0.0 0.0 0.195528 -0.231365 0.0664401 0.268931 0.0 0.0 -0.268931 0.0 0.0 -0.268931 0.1574479 0.974782 -2.16943e-18 -0.242661 0.0416291 0.0 0.169146 0.935273 -0.249504 0.0627726 0.00078296 0.158066 0.0604858 0.00518391 0.155871 0.134934 0.0280713 -0.0518549 0.0122816 -0.174122 -0.132836 0.0044749 -0.15919 -0.139327 0.165279 0.979655 -2.16943e-18 0.…
190.0 0.109529 0.948895 -0.123762 0.0 0.0 0.123762 0.0 0.0 0.123762 0.215857 -0.045529 -0.246464 0.0 0.0 0.246464 0.0 0.0 0.246464 0.0923494 0.983559 -2.16943e-18 0.224552 -0.022107 0.0 0.160822 0.935466 -0.250878 0.0629099 0.02211 0.14253 0.0598007 0.0281139 0.139359 0.187312 0.0286714 -0.308801 0.255399 -0.212557 -0.250528 0.279121 -0.258531 -0.224258 0.157776 0.979838 -2.16943e-18 0.227602 0.0…
191.0 0.120624 0.946481 -0.136448 0.0 0.0 0.136448 0.0 0.0 0.136448 -0.294649 0.066063 0.337358 0.0 0.0 -0.337358 0.0 0.0 -0.337358 0.1038998 0.982348 -2.16943e-18 -0.306957 0.0341566 0.0 0.133754 0.946701 -0.169227 0.051313 -0.0580062 0.151648 0.0498211 -0.0548599 0.150161 0.182863 -0.00591787 0.213722 -0.149041 -0.570641 0.436063 -0.257545 -0.363959 0.35164 0.1229301 0.984881 -2.16943e-18 0.130…
192.0 -0.0939442 0.967968 0.105056 0.0 0.0 -0.105056 0.0 0.0 -0.105056 0.146752 0.00307384 -0.163989 0.0 0.0 0.163989 0.0 0.0 0.163989 -0.11664899999999999 0.980157 -2.16943e-18 0.148852 0.0195642 0.0 -0.205551 0.973195 0.269953 -0.0202372 -0.0814191 0.0455025 -0.0220761 -0.0777487 0.0427878 -0.525644 -0.0377507 0.356744 0.124997 0.114026 0.118378 0.00375562 0.356092 -0.0580021 -0.234495 0.967965…
193.0 0.0653289 0.957064 -0.0735394 0.0 0.0 0.0735394 0.0 0.0 0.0735394 0.0686975 -0.010921 -0.0777134 0.0 0.0 0.0777134 0.0 0.0 0.0777134 0.0464979 0.986913 -2.16943e-18 0.0710651 -0.00340736 0.0 0.143892 0.938059 -0.263684 0.0890205 0.0382159 0.111841 0.113872 -0.00968658 0.136316 0.255937 0.112733 -0.00257188 -0.618338 0.767846 -1.14487 -0.291889 0.134681 -0.790309 0.146324 0.982565 -2.16943e-…
196.0 0.116488 0.947398 -0.131714 0.0 0.0 0.131714 0.0 0.0 0.131714 0.0186014 -0.00407823 -0.0212753 0.0 0.0 0.0212753 0.0 0.0 0.0212753 0.099592 0.982817 -2.16943e-18 0.0193681 -0.00206242 0.0 0.164585 0.937497 -0.244664 0.0673356 -0.00577649 0.148506 0.0636865 0.00124182 0.145053 0.181223 0.0426416 0.0265807 -0.0541274 -0.295398 -0.126505 -0.0799055 -0.246086 -0.148249 0.1608195 0.981403 -2.169…
199.0 -0.0490513 0.967782 0.0548956 0.0 0.0 -0.0548956 0.0 0.0 -0.0548956 0.332796 -0.00972635 -0.371962 0.0 0.0 0.371962 0.0 0.0 0.371962 -0.07098800000000001 0.984997 -2.16943e-18 0.339428 0.0273916 0.0 0.146997 0.941675 -0.210553 0.0570698 -0.0166803 0.148497 0.0610152 -0.0239926 0.141688 0.154138 -0.0383918 0.0907601 -0.225559 -0.137157 0.391685 0.129428 -0.818378 0.7111 0.1402586 0.983032 -2…
200.0 0.289612 0.890447 -0.335681 0.0 0.0 0.335681 0.0 0.0 0.335681 -0.534001 0.238338 0.653318 0.0 0.0 -0.653318 0.0 0.0 -0.653318 0.281979 0.944311 -2.16943e-18 -0.569594 0.182489 0.0 0.273022 0.901483 -0.317177 -0.0260529 0.0577419 0.260236 -0.0260503 0.0577378 0.260239 -0.615488 0.371298 0.152254 0.445994 0.513642 -2.04582 0.444568 0.516388 -2.04735 0.263079 0.954187 -2.16943e-18 -0.549929 0.…
201.0 0.125478 0.945378 -0.142009 0.0 0.0 0.142009 0.0 0.0 0.142009 0.0167525 -0.00385402 -0.0192049 0.0 0.0 0.0192049 0.0 0.0 0.0192049 0.1089582 0.981771 -2.16943e-18 0.0174632 -0.00204159 0.0 0.164613 0.935153 -0.249646 0.0664865 0.00379188 0.156224 0.0640478 0.00848781 0.153861 0.151808 0.0418561 -0.0754017 0.0529687 -0.224932 -0.208711 0.0594583 -0.237572 -0.200868 0.1613473 0.979446 -2.1694…
203.0 0.0210487 0.962975 -0.0236251 0.0 0.0 0.0236251 0.0 0.0 0.0236251 0.0633003 -0.00684639 -0.0711322 0.0 0.0 0.0711322 0.0 0.0 0.0711322 0.0008181000000000022 0.987962 -2.16943e-18 0.0651215 0.000130496 0.0 0.132762 0.946855 -0.170229 0.0508876 -0.054634 0.148804 0.0503875 -0.0539816 0.148526 0.193817 0.00109262 0.242126 -0.140172 -0.663719 0.448598 -0.256358 -0.442088 0.355243 0.1220625 0.98…
204.0 0.200559 0.924628 -0.229062 0.0 0.0 0.229062 0.0 0.0 0.229062 -0.242926 0.0786671 0.285275 0.0 0.0 -0.285275 0.0 0.0 -0.285275 0.187613 0.969085 -2.16943e-18 -0.255784 0.0527647 0.0 0.200692 0.926428 -0.290439 0.0677094 0.000489402 0.187739 0.0719865 -0.0077323 0.191766 0.199444 0.0591378 -0.111389 0.0357076 -0.192867 -0.40665 0.0582547 -0.236008 -0.387839 0.199572 0.973901 -2.16943e-18 0.2…
206.0 0.116253 0.947449 -0.131446 0.0 0.0 0.131446 0.0 0.0 0.131446 0.0510196 -0.0111713 -0.0583501 0.0 0.0 0.0583501 0.0 0.0 0.0583501 0.09934760000000001 0.982843 -2.16943e-18 0.0531208 -0.00564216 0.0 0.165797 0.936263 -0.250367 0.069 -0.000833577 0.150661 0.0653045 0.00627948 0.147113 0.182226 0.0504703 -0.0137845 0.0237918 -0.353668 -0.172188 0.00920203 -0.325922 -0.182782 0.1626844 0.980567…
207.0 0.180952 0.930729 -0.20612 0.0 0.0 0.20612 0.0 0.0 0.20612 -0.355966 0.106315 0.415048 0.0 0.0 -0.415048 0.0 0.0 -0.415048 0.1669967 0.973092 -2.16943e-18 -0.373804 0.0682106 0.0 0.158103 0.938236 -0.225855 0.0506852 0.000690506 0.154187 0.047537 0.00675172 0.151147 0.0989414 -0.00343832 0.0358132 -0.114713 -0.0744665 0.0876866 -0.100847 -0.101236 0.101801 0.1515737 0.980979 -2.16943e-18 0.…
208.0 0.156774 0.937582 -0.178043 0.0 0.0 0.178043 0.0 0.0 0.178043 -0.0311211 0.0083508 0.0359988 0.0 0.0 -0.0359988 0.0 0.0 -0.0359988 0.14164870000000002 0.977351 -2.16943e-18 -0.0325749 0.00500369 0.0 0.18727 0.92935 -0.2748 0.0661702 0.00247632 0.178525 0.0656903 0.00339986 0.178066 0.169568 0.0535544 -0.152724 0.101926 -0.178135 -0.377607 0.104049 -0.182233 -0.375381 0.185131 0.975662 -2.16…
209.0 0.215489 0.919647 -0.246645 0.0 0.0 0.246645 0.0 0.0 0.246645 -0.619446 0.212701 0.731714 0.0 0.0 -0.731714 0.0 0.0 -0.731714 0.20334999999999998 0.965694 -2.16943e-18 -0.653591 0.146853 0.0 0.145908 0.943137 -0.191116 0.0502989 -0.0399399 0.159681 0.0478589 -0.0352956 0.157445 0.162194 0.00569984 0.114016 -0.0242417 -0.539668 0.2828 -0.0367756 -0.516237 0.276778 0.1364334 0.98316 -2.16943e…
210.0 -0.0950508 0.967944 0.106293 0.0 0.0 -0.106293 0.0 0.0 -0.106293 0.247308 0.00548603 -0.276364 0.0 0.0 0.276364 0.0 0.0 0.276364 -0.117772 0.980009 -2.16943e-18 0.250813 0.033281 0.0 -0.187798 0.974926 0.253754 -0.0209489 -0.0859989 0.0563686 -0.0225102 -0.0823276 0.0524378 -0.486549 -0.0243027 0.355841 -0.0562803 0.391189 -0.10064 -0.0301893 0.335875 -0.0418223 -0.21705200000000002 0.97135…
214.0 0.0549147 0.958657 -0.0617691 0.0 0.0 0.0617691 0.0 0.0 0.0617691 0.213262 -0.0313337 -0.240816 0.0 0.0 0.240816 0.0 0.0 0.240816 0.0357318 0.987366 -2.16943e-18 0.220324 -0.00796598 0.0 0.137165 0.943779 -0.200386 0.0556759 -0.0108242 0.131887 0.0508679 -0.00158306 0.127399 0.143711 0.00864757 0.110819 -0.192234 -0.170543 0.115846 -0.168403 -0.216643 0.140785 0.1297491 0.984319 -2.16943e-1…
218.0 0.119253 0.946787 -0.134878 0.0 0.0 0.134878 0.0 0.0 0.134878 -0.162675 0.036205 0.186189 0.0 0.0 -0.186189 0.0 0.0 -0.186189 0.10247150000000001 0.982506 -2.16943e-18 -0.16944 0.0185852 0.0 0.145493 0.941892 -0.21249 0.0589898 -0.0120364 0.141554 0.0555303 -0.00538902 0.138341 0.140035 0.0125642 0.0414741 -0.118031 -0.152224 0.0321351 -0.118547 -0.151386 0.0331085 0.13901960000000002 0.983…
219.0 0.245721 0.908655 -0.282587 0.0 0.0 0.282587 0.0 0.0 0.282587 -0.4946 0.189962 0.591927 0.0 0.0 -0.591927 0.0 0.0 -0.591927 0.235317 0.957906 -2.16943e-18 -0.524118 0.137721 0.0 0.160596 0.937221 -0.2376 0.0602755 0.000692993 0.154179 0.0573456 0.006329 0.151385 0.118246 0.0160254 -0.0110267 -0.0402889 -0.138034 -0.0393113 -0.0535893 -0.112533 -0.051104 0.1558493 0.980706 -2.16943e-18 0.107…
222.0 0.149266 0.939562 -0.169369 0.0 0.0 0.169369 0.0 0.0 0.169369 -0.125677 0.0325573 0.145043 0.0 0.0 -0.145043 0.0 0.0 -0.145043 0.1337939 0.978522 -2.16943e-18 -0.131418 0.0190211 0.0 0.173928 0.934469 -0.257985 0.0677924 -0.00203375 0.159238 0.066215 0.00100072 0.157739 0.175471 0.0478701 -0.0707452 0.0405223 -0.252162 -0.246258 0.0197763 -0.212355 -0.264986 0.1710241 0.97941 -2.16943e-18 0…
223.0 0.162771 0.935951 -0.184986 0.0 0.0 0.184986 0.0 0.0 0.184986 -0.168151 0.0463741 0.194873 0.0 0.0 -0.194873 0.0 0.0 -0.194873 0.1479277 0.976364 -2.16943e-18 -0.176146 0.0283102 0.0 0.174948 0.934148 -0.257282 0.0650956 -0.000889508 0.161084 0.0634592 0.00225893 0.159524 0.157263 0.0405959 -0.0716259 0.0308971 -0.20095 -0.222239 0.0204213 -0.180882 -0.231365 0.1716972 0.979098 -2.16943e-18…
224.0 0.0997536 0.9509 -0.112613 0.0 0.0 0.112613 0.0 0.0 0.112613 -0.0985633 0.0196441 0.112282 0.0 0.0 -0.112282 0.0 0.0 -0.112282 0.08218649 0.984503 -2.16943e-18 -0.102405 0.0089302 0.0 0.150942 0.940601 -0.212481 0.0607743 -0.0286909 0.158464 0.0579256 -0.0232311 0.155952 0.243533 0.0538085 0.201377 -0.171552 -0.564984 0.0299693 -0.157953 -0.591536 0.0465685 0.14412760000000002 0.982163 -2.1…
225.0 0.166634 0.934876 -0.189466 0.0 0.0 0.189466 0.0 0.0 0.189466 -0.206574 0.0579677 0.239701 0.0 0.0 -0.239701 0.0 0.0 -0.239701 0.15197549999999999 0.975704 -2.16943e-18 -0.216508 0.0357928 0.0 0.16751 0.934733 -0.249018 0.0626436 0.00296004 0.160746 0.0608788 0.00635714 0.159045 0.129808 0.0296369 -0.0815133 0.0330704 -0.139326 -0.175003 0.0241007 -0.122117 -0.183034 0.16370210000000002 0.9…
226.0 0.116744 0.947342 -0.132007 0.0 0.0 0.132007 0.0 0.0 0.132007 -0.0593715 0.013035 0.0679103 0.0 0.0 -0.0679103 0.0 0.0 -0.0679103 0.0998584 0.982789 -2.16943e-18 -0.0618205 0.00660127 0.0 0.167026 0.935741 -0.250421 0.0717996 -0.009546 0.159723 0.0677258 -0.00171439 0.155901 0.224947 0.0658226 0.022547 -0.0522053 -0.359151 -0.259004 -0.0568589 -0.350586 -0.259472 0.16396270000000002 0.98004…
228.0 0.154516 0.938185 -0.175432 0.0 0.0 0.175432 0.0 0.0 0.175432 -0.250051 0.0663974 0.289041 0.0 0.0 -0.289041 0.0 0.0 -0.289041 0.1392853 0.977711 -2.16943e-18 -0.261654 0.0394925 0.0 0.170626 0.933967 -0.251228 0.0553193 0.0136181 0.162466 0.05215 0.0197266 0.159326 0.0561075 -0.00597142 -0.1616 0.0676961 0.0842056 -0.0960008 0.0671619 0.0853314 -0.0974021 0.1662944 0.978625 -2.16943e-18 0.…
230.0 0.173792 0.932835 -0.197782 0.0 0.0 0.197782 0.0 0.0 0.197782 -0.110121 0.0318919 0.128084 0.0 0.0 -0.128084 0.0 0.0 -0.128084 0.1594816 0.974431 -2.16943e-18 -0.115528 0.0200873 0.0 0.198279 0.92805 -0.287112 0.06835 -0.000732217 0.17972 0.0707711 -0.0053918 0.182038 0.206786 0.0660603 -0.103295 0.0480162 -0.240419 -0.424523 0.0448266 -0.234152 -0.429072 0.196978 0.97525 -2.16943e-18 0.208…
234.0 0.0578425 0.958222 -0.065076 0.0 0.0 0.065076 0.0 0.0 0.065076 0.18477 -0.0277722 -0.208746 0.0 0.0 0.208746 0.0 0.0 0.208746 0.0387571 0.987252 -2.16943e-18 0.190959 -0.00753667 0.0 0.167115 0.935535 -0.24144 0.0509467 0.0106085 0.159227 0.0478836 0.0164994 0.156284 0.0844178 -0.00148105 0.0380794 -0.0908997 -0.0902844 0.0756756 -0.0881341 -0.0956147 0.0786762 0.16166350000000002 0.979513 …
236.0 0.108201 0.949174 -0.122246 0.0 0.0 0.122246 0.0 0.0 0.122246 -0.156559 0.032774 0.178701 0.0 0.0 -0.178701 0.0 0.0 -0.178701 0.0909682 0.983694 -2.16943e-18 -0.162838 0.0157821 0.0 0.156491 0.941525 -0.213022 0.0612189 -0.0393936 0.157617 0.0609743 -0.0389229 0.157381 0.293794 0.0674584 0.314869 -0.263587 -0.717275 0.0519357 -0.281266 -0.683499 0.0373494 0.1494513 0.983152 -2.16943e-18 0.2…
238.0 0.0292263 0.962052 -0.0328191 0.0 0.0 0.0328191 0.0 0.0 0.0328191 0.381449 -0.0448082 -0.429089 0.0 0.0 0.429089 0.0 0.0 0.429089 0.009235199999999999 0.98794 -2.16943e-18 0.392821 -0.00282449 0.0 0.106476 0.951904 -0.158807 0.0674641 -0.0451096 0.105529 0.0620908 -0.0348439 0.101032 0.257885 0.0115081 0.189422 -0.300998 -0.379791 0.30008 -0.257922 -0.462884 0.342796 0.0977298 0.988827 -2.1…
239.0 -0.00869632 0.965691 0.0097462 0.0 0.0 -0.0097462 0.0 0.0 -0.0097462 -0.0827912 0.00616833 0.0927516 0.0 0.0 -0.0927516 0.0 0.0 -0.0927516 -0.029727000000000003 0.987391 -2.16943e-18 -0.0848611 -0.00300323 0.0 -0.221758 0.97195 0.300296 -0.0300179 -0.0893625 0.0341294 -0.0323548 -0.0846955 0.0305868 -0.604863 -0.0497272 0.382497 0.0257198 0.413484 0.0200749 0.0327971 0.398201 0.0387917 -0.2…
240.0 -0.0633109 0.968086 0.0708304 0.0 0.0 -0.0708304 0.0 0.0 -0.0708304 0.170687 -0.00226738 -0.19071 0.0 0.0 0.19071 0.0 0.0 0.19071 -0.085519 0.983708 -2.16943e-18 0.173784 0.0168153 0.0 -0.294077 0.962741 0.358821 -0.0292456 -0.0545362 0.037326 -0.0334349 -0.0460013 0.0329263 -0.814427 -0.12168 0.49873 0.028642 0.590043 0.16831 0.0795384 0.487046 0.251771 -0.32242 0.948182 -2.16943e-18 -0.78…
241.0 -0.0239312 0.966695 0.0268039 0.0 0.0 -0.0268039 0.0 0.0 -0.0268039 -0.00527816 0.000302821 0.00590652 0.0 0.0 -0.00590652 0.0 0.0 -0.00590652 -0.04532799999999999 0.986706 -2.16943e-18 -0.00539999 -0.000283397 0.0 -0.227858 0.971348 0.317511 -0.0393359 -0.0912102 0.0249713 -0.0392607 -0.0914403 0.02497 -0.632214 -0.0611867 0.373212 0.0505233 0.45622 -0.0614718 0.0465935 0.464254 -0.0684899…
244.0 0.0730055 0.95581 -0.0822296 0.0 0.0 0.0822296 0.0 0.0 0.0822296 -0.0291871 0.00490035 0.0330645 0.0 0.0 -0.0330645 0.0 0.0 -0.0330645 0.0544429 0.986498 -2.16943e-18 -0.0302221 0.00171242 0.0 0.138868 0.945495 -0.176313 0.0499347 -0.0529194 0.156012 0.0488343 -0.0508291 0.155089 0.168367 -0.00598924 0.207663 -0.13087 -0.560731 0.424038 -0.235044 -0.36203 0.340765 0.12832870000000002 0.9842…
247.0 0.159551 0.936832 -0.181257 0.0 0.0 0.181257 0.0 0.0 0.181257 -0.173698 0.0472077 0.201097 0.0 0.0 -0.201097 0.0 0.0 -0.201097 0.14455600000000002 0.976899 -2.16943e-18 -0.181879 0.0285363 0.0 0.16782 0.93433 -0.251011 0.0643244 0.00286727 0.162126 0.0624838 0.00641022 0.160352 0.138245 0.0349198 -0.101435 0.027286 -0.0985117 -0.242567 0.0414327 -0.125793 -0.228347 0.1643184 0.978794 -2.169…
248.0 0.0772166 0.955092 -0.087002 0.0 0.0 0.087002 0.0 0.0 0.087002 -0.327059 0.0565176 0.37081 0.0 0.0 -0.37081 0.0 0.0 -0.37081 0.0588045 0.98624 -2.16943e-18 -0.338838 0.0208216 0.0 -0.215452 0.972656 0.283832 -0.0264019 -0.0765661 0.0432403 -0.0255001 -0.0783862 0.0443719 -0.591871 -0.0283037 0.399939 0.0434448 0.258804 0.410765 0.0704157 0.205177 0.448361 -0.244863 0.965838 -2.16943e-18 -0.…
249.0 0.122832 0.945983 -0.138976 0.0 0.0 0.138976 0.0 0.0 0.138976 -0.0336776 0.0076403 0.0385811 0.0 0.0 -0.0385811 0.0 0.0 -0.0385811 0.1062003 0.982089 -2.16943e-18 -0.0350943 0.00399498 0.0 0.166601 0.937154 -0.247364 0.0684962 -0.00708687 0.150278 0.0652618 -0.000867853 0.147234 0.184235 0.0431696 0.0013427 -0.0445869 -0.265573 -0.161907 -0.0623309 -0.231672 -0.176455 0.16307480000000002 0.…
250.0 0.112269 0.948312 -0.126891 0.0 0.0 0.126891 0.0 0.0 0.126891 0.0749197 -0.0160473 -0.0855997 0.0 0.0 0.0855997 0.0 0.0 0.0855997 0.0951997 0.983274 -2.16943e-18 0.0779651 -0.007922 0.0 0.162717 0.936414 -0.248747 0.0688203 0.00293211 0.14857 0.0652587 0.00976964 0.145253 0.181461 0.0520628 -0.00872847 0.0245887 -0.363694 -0.169279 0.012662 -0.341151 -0.176823 0.15964810000000001 0.980575 -…
252.0 0.0489604 0.959511 -0.0550488 0.0 0.0 0.0550488 0.0 0.0 0.0550488 0.319806 -0.0447944 -0.360778 0.0 0.0 0.360778 0.0 0.0 0.360778 0.0295826 0.987568 -2.16943e-18 0.33015 -0.00971574 0.0 0.119784 0.947151 -0.189362 0.0717582 -0.0230964 0.115508 0.0649003 -0.00993162 0.109263 0.204328 0.031234 0.0573734 -0.14217 -0.262446 0.00642956 -0.114325 -0.316539 0.0373496 0.1135449 0.986523 -2.16943e-1…
254.0 0.188034 0.928582 -0.214388 0.0 0.0 0.214388 0.0 0.0 0.214388 -0.109627 0.0337317 0.128143 0.0 0.0 -0.128143 0.0 0.0 -0.128143 0.17443750000000002 0.971703 -2.16943e-18 -0.115232 0.0220131 0.0 0.220303 0.920311 -0.318969 0.0714767 0.00503595 0.202171 0.0781314 -0.00775363 0.20844 0.264314 0.0736342 -0.147911 0.0576274 -0.276284 -0.528734 0.111631 -0.379681 -0.483216 0.221308 0.969816 -2.169…
255.0 -0.034798 0.967252 0.0389605 0.0 0.0 -0.0389605 0.0 0.0 -0.0389605 0.262528 -0.011862 -0.293599 0.0 0.0 0.293599 0.0 0.0 0.293599 -0.056438 0.986055 -2.16943e-18 0.268229 0.0173489 0.0 0.180881 0.931419 -0.267867 0.0572018 0.0184592 0.166527 0.0674683 -0.000595371 0.166639 0.109056 0.0336363 -0.0625182 0.0512752 -0.16369 -0.186342 -0.00439133 -0.0565791 -0.241689 0.178159 0.977226 -2.16943e…
257.0 0.072062 0.955967 -0.0811609 0.0 0.0 0.0811609 0.0 0.0 0.0811609 -0.00364741 0.000608372 0.00413122 0.0 0.0 -0.00413122 0.0 0.0 -0.00413122 0.053466 0.986553 -2.16943e-18 -0.00377631 0.000209921 0.0 0.138217 0.945958 -0.208024 0.0622047 -0.00724526 0.113777 0.0678424 -0.0180326 0.118663 0.267332 0.0829061 0.394516 -0.477183 -0.407793 -0.0926383 -0.46994 -0.420936 -0.0926284 0.1324319 0.9868…
259.0 0.0320562 0.961715 -0.0360031 0.0 0.0 0.0360031 0.0 0.0 0.0360031 -0.439537 0.0530511 0.49462 0.0 0.0 -0.49462 0.0 0.0 -0.49462 0.012150000000000008 0.987915 -2.16943e-18 -0.452801 0.00469756 0.0 -0.138772 0.977457 0.163135 -0.0155485 -0.0220979 0.0823117 -0.0162099 -0.0209824 0.0852068 -0.527392 -0.00781475 0.489717 0.011713 0.0902641 -0.0920418 -0.0136978 0.142667 -0.138015 -0.16485899999…
261.0 0.198684 0.925232 -0.226861 0.0 0.0 0.226861 0.0 0.0 0.226861 -0.426611 0.137114 0.500627 0.0 0.0 -0.500627 0.0 0.0 -0.500627 0.18564 0.96949 -2.16943e-18 -0.449076 0.0916084 0.0 0.178733 0.931525 -0.257228 0.047242 0.0216763 0.170692 0.0576985 0.00158862 0.17104 0.0908721 0.0221988 -0.0564318 0.046746 -0.141877 -0.116577 -0.0384816 0.0215175 -0.196107 0.1743278 0.97674 -2.16943e-18 0.09166…
262.0 0.0127662 0.963831 -0.0143224 0.0 0.0 0.0143224 0.0 0.0 0.0143224 0.117097 -0.0115639 -0.131458 0.0 0.0 0.131458 0.0 0.0 0.131458 -0.007698299999999991 0.987905 -2.16943e-18 0.120342 0.00136072 0.0 0.144803 0.942605 -0.207305 0.0556497 -0.0151766 0.143353 0.051481 -0.0075546 0.139689 0.143562 0.00790241 0.0756755 -0.125172 -0.222964 0.111168 -0.126885 -0.219936 0.112019 0.1375285 0.983758 -…
263.0 0.232828 0.913494 -0.267202 0.0 0.0 0.267202 0.0 0.0 0.267202 -0.103969 0.0381067 0.123712 0.0 0.0 -0.123712 0.0 0.0 -0.123712 0.22166799999999998 0.96138 -2.16943e-18 -0.10997 0.0270947 0.0 0.232844 0.915567 -0.329735 0.0644043 0.00965012 0.21794 0.066963 0.00472713 0.220421 0.213442 0.035667 0.0295764 -0.0464063 -0.384846 -0.121141 -0.0378725 -0.40107 -0.115502 0.23351700000000003 0.96614…
264.0 0.175862 0.932233 -0.200191 0.0 0.0 0.200191 0.0 0.0 0.200191 -0.0734606 0.0214667 0.0855034 0.0 0.0 -0.0855034 0.0 0.0 -0.0855034 0.16165410000000002 0.974051 -2.16943e-18 -0.0770889 0.0135952 0.0 0.200588 0.924364 -0.293093 0.0672055 0.00510511 0.196819 0.0715843 -0.0033169 0.200992 0.18928 0.0536692 -0.169356 0.0790664 -0.141365 -0.422033 0.100927 -0.183269 -0.403057 0.19970500000000002 …
266.0 -0.117984 0.967141 0.13193 0.0 0.0 -0.13193 0.0 0.0 -0.13193 0.485923 0.0232529 -0.5435 0.0 0.0 0.5435 0.0 0.0 0.5435 -0.14099699999999998 0.976624 -2.16943e-18 0.491411 0.0780734 0.0 0.0148379 0.966032 0.208518 -0.0615237 -0.342454 0.20639 -0.0615959 -0.342229 0.206274 -0.297503 -0.0320205 -1.23739 1.56729 0.301774 -0.631932 1.59819 0.22151 -0.46239 -0.02914499999999999 0.966676 -2.16943e-…
268.0 0.0399605 0.960725 -0.0449029 0.0 0.0 0.0449029 0.0 0.0 0.0449029 -0.0916849 0.0118949 0.10329 0.0 0.0 -0.10329 0.0 0.0 -0.10329 0.020296800000000004 0.987794 -2.16943e-18 -0.0945444 0.00182246 0.0 0.167379 0.934402 -0.253262 0.0574345 0.0200499 0.155505 0.0550559 0.0246228 0.153275 0.0779483 0.0135591 0.0102177 -0.018184 -0.140352 -0.0147075 -0.0217818 -0.133318 -0.018592 0.1636716 0.97912…
271.0 0.202885 0.923871 -0.231795 0.0 0.0 0.231795 0.0 0.0 0.231795 -0.125393 0.0409851 0.147383 0.0 0.0 -0.147383 0.0 0.0 -0.147383 0.190063 0.968576 -2.16943e-18 -0.132072 0.0276212 0.0 0.223833 0.917786 -0.321855 0.0689647 0.00569236 0.214882 0.072786 -0.00165667 0.218534 0.234648 0.0460001 -0.170412 0.0909259 -0.262945 -0.359315 0.145559 -0.367809 -0.31008 0.22459800000000002 0.967634 -2.1694…
281.0 0.0378954 0.960991 -0.0425768 0.0 0.0 0.0425768 0.0 0.0 0.0425768 0.0835598 -0.0106432 -0.0941083 0.0 0.0 0.0941083 0.0 0.0 0.0941083 0.018167600000000006 0.987832 -2.16943e-18 0.0861438 -0.00146008 0.0 0.11279 0.949916 -0.195244 0.0606228 0.0288364 0.0691211 0.0865912 -0.0212949 0.0940395 0.255636 0.0927503 0.4907 -0.602169 -0.345093 -0.0724729 -0.783973 0.00657647 -0.260891 0.1082137 0.98…
283.0 0.18655 0.929038 -0.212653 0.0 0.0 0.212653 0.0 0.0 0.212653 -0.137437 0.0420279 0.160565 0.0 0.0 -0.160565 0.0 0.0 -0.160565 0.1728771 0.971999 -2.16943e-18 -0.144434 0.0273321 0.0 0.214395 0.923519 -0.308449 0.0705621 0.000715189 0.191721 0.0762752 -0.0102655 0.197083 0.25729 0.0718435 -0.0998322 0.0399036 -0.329558 -0.454392 0.0654287 -0.378178 -0.435701 0.21457199999999998 0.972272 -2.1…
289.0 0.118031 0.947058 -0.13348 0.0 0.0 0.13348 0.0 0.0 0.13348 -0.125433 0.0277325 0.14352 0.0 0.0 -0.14352 0.0 0.0 -0.14352 0.1011991 0.982644 -2.16943e-18 -0.130629 0.0141433 0.0 0.151373 0.939185 -0.229013 0.0667483 -0.007578 0.14811 0.0628815 -0.000143132 0.144469 0.170173 0.0436546 -0.0172597 -0.0123747 -0.261085 -0.160394 -0.00397316 -0.277535 -0.149582 0.14677980000000002 0.981868 -2.169…
291.0 0.0109243 0.964011 -0.0122547 0.0 0.0 0.0122547 0.0 0.0 0.0122547 -0.258294 0.0249686 0.289914 0.0 0.0 -0.289914 0.0 0.0 -0.289914 -0.009591099999999991 0.987882 -2.16943e-18 -0.265393 -0.00354965 0.0 -0.169181 0.975614 0.212975 -0.0150341 -0.0547088 0.0565863 -0.0148173 -0.0551317 0.0565013 -0.479325 -0.00646026 0.439391 -0.083552 0.230186 0.111534 -0.0982397 0.258987 0.0937359 -0.19653700…
292.0 0.147863 0.939924 -0.167749 0.0 0.0 0.167749 0.0 0.0 0.167749 0.0558834 -0.0143803 -0.0644675 0.0 0.0 0.0644675 0.0 0.0 0.0644675 0.1323264 0.978734 -2.16943e-18 0.058425 -0.00835974 0.0 0.194978 0.929385 -0.28502 0.0701288 0.000112857 0.171629 0.0711321 -0.00181628 0.172585 0.232348 0.0713225 -0.100209 0.054172 -0.306986 -0.427068 0.0352738 -0.270572 -0.445799 0.19379200000000002 0.976362 …
295.0 -0.0303574 0.967041 0.0339938 0.0 0.0 -0.0339938 0.0 0.0 -0.0339938 -0.0948634 0.00475851 0.106116 0.0 0.0 -0.106116 0.0 0.0 -0.106116 -0.05189999999999999 0.986337 -2.16943e-18 -0.0969764 -0.00578886 0.0 -0.222205 0.971787 0.314564 -0.0393592 -0.0980705 0.0274159 -0.0416811 -0.0933648 0.023209 -0.62813 -0.0590579 0.359554 0.216701 0.150961 0.129527 0.0334719 0.519529 -0.158418 -0.253895000…
298.0 0.0636926 0.957323 -0.0716886 0.0 0.0 0.0716886 0.0 0.0 0.0716886 -0.275729 0.0433101 0.311824 0.0 0.0 -0.311824 0.0 0.0 -0.311824 0.0448054 0.986993 -2.16943e-18 -0.285173 0.0131442 0.0 -0.226324 0.971741 0.30093 -0.031567 -0.077698 0.0393843 -0.0299184 -0.0809152 0.041207 -0.617911 -0.0469791 0.38272 0.0265724 0.414685 0.162071 0.117088 0.233929 0.29371 -0.25629 0.962938 -2.16943e-18 -0.5…
302.0 0.19701 0.925769 -0.224897 0.0 0.0 0.224897 0.0 0.0 0.224897 -0.295584 0.0943613 0.346649 0.0 0.0 -0.346649 0.0 0.0 -0.346649 0.18387799999999999 0.969848 -2.16943e-18 -0.311077 0.0628215 0.0 0.181409 0.931723 -0.265375 0.0643665 0.00101535 0.17115 0.0634912 0.00269972 0.170313 0.151866 0.044141 -0.107296 0.0483147 -0.143428 -0.298936 0.0453124 -0.137674 -0.301516 0.178529 0.977337 -2.16943…
306.0 0.0446386 0.960106 -0.0501749 0.0 0.0 0.0501749 0.0 0.0 0.0501749 -0.263687 0.0356245 0.29727 0.0 0.0 -0.29727 0.0 0.0 -0.29727 0.0251223 0.987688 -2.16943e-18 -0.272069 0.00667954 0.0 -0.222625 0.971932 0.303607 -0.0348424 -0.084173 0.0294799 -0.0351942 -0.0834977 0.0288298 -0.636919 -0.0572815 0.376588 0.11544 0.323336 0.0666258 0.11813 0.317681 0.0724711 -0.253284 0.962624 -2.16943e-18 -…
308.0 0.0620332 0.957582 -0.0698123 0.0 0.0 0.0698123 0.0 0.0 0.0698123 0.289378 -0.0448978 -0.327164 0.0 0.0 0.327164 0.0 0.0 0.327164 0.0430894 0.98707 -2.16943e-18 0.299227 -0.0132294 0.0 0.128439 0.944926 -0.203994 0.0727734 -0.015419 0.120908 0.0664406 -0.00325215 0.115043 0.197612 0.0380519 0.00299458 -0.0637787 -0.273876 -0.0765656 -0.0465856 -0.307493 -0.0554175 0.1232228 0.98546 -2.16943…
309.0 -0.0262692 0.966826 0.0294201 0.0 0.0 -0.0294201 0.0 0.0 -0.0294201 -0.0278182 0.00152299 0.0311254 0.0 0.0 -0.0311254 0.0 0.0 -0.0311254 -0.047719 0.986577 -2.16943e-18 -0.0284522 -0.00156785 0.0 -0.221924 0.971855 0.318956 -0.039623 -0.106895 0.0284198 -0.0443166 -0.0973848 0.0195868 -0.621948 -0.059561 0.348708 0.133615 0.332216 -0.0370967 0.184985 0.225518 0.0669399 -0.253985 0.960487 -…
312.0 0.167857 0.934532 -0.190886 0.0 0.0 0.190886 0.0 0.0 0.190886 -0.233383 0.0658486 0.270918 0.0 0.0 -0.270918 0.0 0.0 -0.270918 0.1532581 0.975491 -2.16943e-18 -0.244646 0.0408017 0.0 0.165812 0.936226 -0.244122 0.0615928 -0.000133494 0.155583 0.0590585 0.00474344 0.153156 0.132772 0.0227838 -0.026351 -0.0139247 -0.179352 -0.0776873 -0.024849 -0.158438 -0.0870197 0.1615089 0.980206 -2.16943e…
313.0 -0.00506165 0.965412 0.00567362 0.0 0.0 -0.00567362 0.0 0.0 -0.00567362 -0.242633 0.0190712 0.271909 0.0 0.0 -0.271909 0.0 0.0 -0.271909 -0.025999999999999995 0.987515 -2.16943e-18 -0.248811 -0.00779097 0.0 -0.170449 0.975779 0.209935 -0.0140683 -0.0489818 0.0595884 -0.0142839 -0.0485635 0.0593056 -0.487651 -0.0142417 0.424311 -0.0302083 0.191517 0.0464224 -0.0328267 0.196607 0.0435941 -0.1…
316.0 0.165141 0.935294 -0.187734 0.0 0.0 0.187734 0.0 0.0 0.187734 -0.607948 0.169465 0.705101 0.0 0.0 -0.705101 0.0 0.0 -0.705101 0.15041110000000002 0.975961 -2.16943e-18 -0.637057 0.104185 0.0 -0.169105 0.97573 0.209383 -0.0144064 -0.0492825 0.0599199 -0.014426 -0.0492273 0.059431 -0.506169 -0.0079978 0.465784 -0.10226 0.270472 0.0792171 -0.116181 0.297433 0.0645739 -0.196185 0.977249 -2.1694…
317.0 -0.100488 0.967807 0.11237 0.0 0.0 -0.11237 0.0 0.0 -0.11237 0.271416 0.00767122 -0.30335 0.0 0.0 0.30335 0.0 0.0 0.30335 -0.12328499999999999 0.97926 -2.16943e-18 0.275077 0.0382031 0.0 -0.211905 0.972633 0.290636 -0.0317003 -0.0858555 0.0311601 -0.0268706 -0.0959845 0.0395724 -0.577365 -0.0354941 0.364589 0.0171585 0.388325 0.142614 0.0368037 0.352455 0.148438 -0.24218300000000004 0.96484…
318.0 0.0915418 0.952497 -0.103267 0.0 0.0 0.103267 0.0 0.0 0.103267 -0.0573105 0.0108664 0.0651687 0.0 0.0 -0.0651687 0.0 0.0 -0.0651687 0.07365907000000001 0.985206 -2.16943e-18 -0.0594823 0.00462739 0.0 0.149884 0.939671 -0.247962 0.0802738 0.0103445 0.125723 0.0924869 -0.0131372 0.137196 0.317459 0.0972203 0.286054 -0.395576 -0.42574 -0.242971 -0.618925 0.00465206 -0.462307 0.1490516 0.983358…
319.0 0.262017 0.902213 -0.302164 0.0 0.0 0.302164 0.0 0.0 0.302164 -0.180934 0.0735877 0.21822 0.0 0.0 -0.21822 0.0 0.0 -0.21822 0.252607 0.953181 -2.16943e-18 -0.192191 0.054545 0.0 0.234718 0.912574 -0.336205 0.0594743 0.0254525 0.224915 0.0581829 0.0279433 0.223593 0.162691 0.04036 0.07204 -0.0712364 -0.31621 -0.132051 -0.0392712 -0.377918 -0.0981871 0.23553400000000002 0.963745 -2.16943e-18 …
321.0 -0.0170057 0.966271 0.0190522 0.0 0.0 -0.0190522 0.0 0.0 -0.0190522 0.318064 -0.0207229 -0.356098 0.0 0.0 0.356098 0.0 0.0 0.356098 -0.038238999999999995 0.98705 -2.16943e-18 0.325683 0.0145616 0.0 0.175497 0.933024 -0.251636 0.0501698 0.012718 0.168938 0.054343 0.00457227 0.164291 0.0558738 -0.00711369 -0.207414 0.109273 0.101109 -0.126797 0.0619902 0.190954 -0.164402 0.1706997 0.977798 -2…
324.0 0.0672065 0.956764 -0.0756637 0.0 0.0 0.0756637 0.0 0.0 0.0756637 0.000564782 -9.10152e-05 -0.000639122 0.0 0.0 0.000639122 0.0 0.0 0.000639122 0.0484404 0.986818 -2.16943e-18 0.000584385 -2.9264e-05 0.0 0.132411 0.945497 -0.196871 0.0587759 -0.0122397 0.124585 0.0609931 -0.0164872 0.126529 0.253519 0.068127 0.403665 -0.543526 -0.290673 -0.0382083 -0.505484 -0.363477 -0.00545528 0.1254327 0…
325.0 0.122515 0.946055 -0.138613 0.0 0.0 0.138613 0.0 0.0 0.138613 0.00203472 -0.000460831 -0.00233078 0.0 0.0 0.00233078 0.0 0.0 0.00233078 0.10586970000000001 0.982127 -2.16943e-18 0.00212023 -0.000240576 0.0 0.165836 0.937029 -0.246369 0.0668036 -0.00436679 0.149935 0.0636439 0.00171069 0.146939 0.173612 0.0400766 0.0134388 -0.0454696 -0.270687 -0.129389 -0.0688691 -0.225887 -0.149486 0.16214…
329.0 0.214903 0.919848 -0.245953 0.0 0.0 0.245953 0.0 0.0 0.245953 -0.344897 0.118161 0.407309 0.0 0.0 -0.407309 0.0 0.0 -0.407309 0.20273200000000002 0.965833 -2.16943e-18 -0.363878 0.081494 0.0 0.182791 0.930638 -0.267998 0.0644993 0.00209584 0.176401 0.0639592 0.0031356 0.175884 0.149259 0.0465065 -0.129206 0.0630894 -0.117873 -0.339913 0.0699233 -0.131035 -0.333187 0.18010199999999998 0.9764…
330.0 0.0771277 0.955108 -0.0869012 0.0 0.0 0.0869012 0.0 0.0 0.0869012 -0.00920535 0.00158978 0.0104366 0.0 0.0 -0.0104366 0.0 0.0 -0.0104366 0.0587124 0.986246 -2.16943e-18 -0.00953676 0.000585071 0.0 0.134188 0.944506 -0.234033 0.0747567 0.0311865 0.0877957 0.0970882 -0.0118388 0.109517 0.272383 0.116724 0.315571 -0.462268 -0.24189 -0.423936 -0.57565 -0.0225737 -0.543463 0.133078 0.987028 -2.1…
333.0 0.00622791 0.964453 -0.00698475 0.0 0.0 0.00698475 0.0 0.0 0.00698475 -0.239066 0.021839 0.2682 0.0 0.0 -0.2682 0.0 0.0 -0.2682 -0.0144151 0.987805 -2.16943e-18 -0.245495 -0.00457759 0.0 -0.179417 0.975149 0.225473 -0.0170272 -0.0545044 0.0528597 -0.0167765 -0.0550023 0.0528514 -0.499516 -0.011781 0.450686 -0.0918632 0.263584 0.109761 -0.0906316 0.260983 0.112344 -0.20703300000000002 0.9748…
334.0 0.0928602 0.952246 -0.104766 0.0 0.0 0.104766 0.0 0.0 0.104766 0.0508848 -0.00972707 -0.0578785 0.0 0.0 0.0578785 0.0 0.0 0.0578785 0.0750275 0.985099 -2.16943e-18 0.052822 -0.00418894 0.0 0.158544 0.938123 -0.239081 0.0686854 -0.00653891 0.14845 0.0653693 -0.000161674 0.145318 0.213396 0.061653 0.0930791 -0.11993 -0.359704 -0.177753 -0.117411 -0.364876 -0.172102 0.1546964 0.98156 -2.16943e…
335.0 0.19307 0.927016 -0.22028 0.0 0.0 0.22028 0.0 0.0 0.22028 -0.288541 0.0906472 0.337895 0.0 0.0 -0.337895 0.0 0.0 -0.337895 0.179733 0.970675 -2.16943e-18 -0.303502 0.0598345 0.0 0.179016 0.93235 -0.262264 0.063863 0.00123847 0.168955 0.0629728 0.0029518 0.168103 0.146978 0.0407889 -0.101979 0.0396975 -0.131634 -0.276616 0.0335032 -0.119735 -0.282283 0.175933 0.977727 -2.16943e-18 0.151674 0…
336.0 0.101505 0.950549 -0.114609 0.0 0.0 0.114609 0.0 0.0 0.114609 -0.380931 0.0767118 0.434124 0.0 0.0 -0.434124 0.0 0.0 -0.434124 0.08400626 0.984342 -2.16943e-18 -0.395869 0.0353175 0.0 -0.211603 0.972838 0.273077 -0.0229605 -0.0693568 0.0409426 -0.0207949 -0.0736849 0.0439111 -0.570647 -0.041286 0.381604 0.0387665 0.31372 0.080242 0.00934092 0.373268 0.031791 -0.24033500000000002 0.967328 -2…
337.0 0.229286 0.914783 -0.26299 0.0 0.0 0.26299 0.0 0.0 0.26299 -0.354657 0.128297 0.421355 0.0 0.0 -0.421355 0.0 0.0 -0.421355 0.217922 0.962295 -2.16943e-18 -0.374936 0.090705 0.0 0.197257 0.926208 -0.288345 0.0682661 0.00196752 0.191343 0.0714006 -0.00405982 0.194316 0.191167 0.0593309 -0.151902 0.0720333 -0.161371 -0.438825 0.0837215 -0.183735 -0.429158 0.196131 0.973516 -2.16943e-18 0.20204…
340.0 0.101564 0.950537 -0.114676 0.0 0.0 0.114676 0.0 0.0 0.114676 -0.178875 0.0360344 0.203856 0.0 0.0 -0.203856 0.0 0.0 -0.203856 0.08406718 0.984337 -2.16943e-18 -0.185891 0.0165969 0.0 0.158712 0.937776 -0.237077 0.0586598 0.00738666 0.148945 0.0511824 0.0220025 0.130996 0.0723182 0.0170764 -0.0040544 0.00163989 -0.132079 -0.0493927 0.0760589 -0.276973 0.0352239 0.1538275 0.98123 -2.16943e-1…
341.0 0.0315768 0.961773 -0.0354637 0.0 0.0 0.0354637 0.0 0.0 0.0354637 0.145482 -0.0174797 -0.163703 0.0 0.0 0.163703 0.0 0.0 0.163703 0.011656200000000005 0.98792 -2.16943e-18 0.149863 -0.0014739 0.0 0.183639 0.93301 -0.240877 0.0424189 -0.012546 0.186269 0.0467279 -0.0207951 0.180557 0.0805423 0.00440825 -0.179214 0.0391555 0.136526 -0.20711 0.0462318 0.121863 -0.193162 0.176442 0.97726 -2.169…
345.0 0.229657 0.914649 -0.263431 0.0 0.0 0.263431 0.0 0.0 0.263431 -0.266107 0.0963965 0.316202 0.0 0.0 -0.316202 0.0 0.0 -0.316202 0.218314 0.9622 -2.16943e-18 -0.281337 0.0681927 0.0 0.220011 0.917691 -0.318745 0.0678331 0.00918067 0.218059 0.0707365 0.00359466 0.220867 0.215985 0.0414721 -0.2078 0.110538 -0.189614 -0.372568 0.180454 -0.324033 -0.306701 0.22057300000000002 0.967338 -2.16943e-1…
346.0 0.129468 0.944451 -0.146585 0.0 0.0 0.146585 0.0 0.0 0.146585 -0.0941288 0.022109 0.108024 0.0 0.0 -0.108024 0.0 0.0 -0.108024 0.11311840000000001 0.981275 -2.16943e-18 -0.0981733 0.0119329 0.0 0.164957 0.935148 -0.249703 0.0699192 -0.00361172 0.161021 0.0665602 0.00284978 0.157826 0.18028 0.0502444 -0.086464 0.0633691 -0.273395 -0.250754 0.0591571 -0.265528 -0.252292 0.1618521 0.979416 -2.…
347.0 -0.00297895 0.965246 0.00333941 0.0 0.0 -0.00333941 0.0 0.0 -0.00333941 0.219541 -0.0177719 -0.246076 0.0 0.0 0.246076 0.0 0.0 0.246076 -0.023864200000000002 0.98758 -2.16943e-18 0.225189 0.00652518 0.0 0.11253 0.94818 -0.214128 0.0775405 0.0351201 0.0669071 0.102917 -0.0137936 0.0917057 0.262947 0.105971 0.314021 -0.507875 -0.149442 -0.364783 -0.546058 -0.0750397 -0.410328 0.1111868 0.9890…
348.0 0.119985 0.946624 -0.135716 0.0 0.0 0.135716 0.0 0.0 0.135716 -0.138002 0.0308352 0.157979 0.0 0.0 -0.157979 0.0 0.0 -0.157979 0.1032338 0.982422 -2.16943e-18 -0.143755 0.0158897 0.0 0.152528 0.940793 -0.22413 0.0639066 -0.0132226 0.143177 0.0603443 -0.00635483 0.139718 0.167419 0.0306282 0.0275787 -0.0757181 -0.241539 -0.0602396 -0.0864715 -0.221063 -0.0682987 0.1471502 0.983146 -2.16943e-…
351.0 0.0422252 0.960429 -0.0474546 0.0 0.0 0.0474546 0.0 0.0 0.0474546 0.0836341 -0.0110675 -0.0942515 0.0 0.0 0.0942515 0.0 0.0 0.0942515 0.0226325 0.987746 -2.16943e-18 0.0862668 -0.00188313 0.0 0.120709 0.947848 -0.207666 0.0654777 0.0261304 0.0801718 0.0913047 -0.023623 0.10456 0.260671 0.107496 0.414848 -0.512617 -0.346954 -0.230194 -0.80724 0.220635 -0.516887 0.11718490000000001 0.988454 -…
352.0 0.222595 0.917174 -0.255052 0.0 0.0 0.255052 0.0 0.0 0.255052 -0.164178 0.0579217 0.194502 0.0 0.0 -0.194502 0.0 0.0 -0.194502 0.21085199999999998 0.963976 -2.16943e-18 -0.173401 0.0404951 0.0 0.2258 0.916024 -0.32318 0.0666019 0.00689671 0.224213 0.069224 0.00187424 0.226595 0.19306 0.0263339 -0.19027 0.171099 -0.310381 -0.200651 0.187707 -0.342007 -0.187928 0.226337 0.966072 -2.16943e-18 …
353.0 -0.0819999 0.968139 0.0917104 0.0 0.0 -0.0917104 0.0 0.0 -0.0917104 0.133041 0.00101073 -0.148639 0.0 0.0 0.148639 0.0 0.0 0.148639 -0.10452499999999999 0.981668 -2.16943e-18 0.135143 0.0159308 0.0 -0.201878 0.973408 0.266063 -0.022382 -0.0763879 0.039343 -0.0188913 -0.0833404 0.0444629 -0.520591 -0.0329268 0.375421 0.0161156 0.272808 0.0374783 -0.00402006 0.314406 -0.00174586 -0.230784 0.9…
355.0 -0.00278812 0.965231 0.00312551 0.0 0.0 -0.00312551 0.0 0.0 -0.00312551 -0.142132 0.0115362 0.159314 0.0 0.0 -0.159314 0.0 0.0 -0.159314 -0.023668499999999995 0.987585 -2.16943e-18 -0.145792 -0.00419333 0.0 -0.231498 0.970852 0.304412 -0.0325053 -0.0716996 0.026137 -0.0307323 -0.0752559 0.0276395 -0.644318 -0.0608133 0.395633 0.115349 0.291354 0.13795 0.0820613 0.357635 0.0898545 -0.261339 …
357.0 0.216375 0.919343 -0.247693 0.0 0.0 0.247693 0.0 0.0 0.247693 -0.59525 0.20509 0.703386 0.0 0.0 -0.703386 0.0 0.0 -0.703386 0.204285 0.965484 -2.16943e-18 -0.628138 0.141826 0.0 0.145692 0.94493 -0.178319 0.0507317 -0.0653652 0.163963 0.0460399 -0.0567175 0.160418 0.210914 0.000798675 0.175466 -0.218858 -0.406891 0.282697 -0.294045 -0.263984 0.227459 0.13476860000000002 0.983978 -2.16943e-1…
360.0 0.0448484 0.960078 -0.0504115 0.0 0.0 0.0504115 0.0 0.0 0.0504115 -0.250293 0.0338753 0.28218 0.0 0.0 -0.28218 0.0 0.0 -0.28218 0.0253388 0.987683 -2.16943e-18 -0.258257 0.00640156 0.0 -0.222263 0.971163 0.28723 -0.0224374 -0.0744674 0.0282134 -0.0221637 -0.0749843 0.0282145 -0.594739 -0.0328835 0.459864 -0.108495 0.451125 0.209607 -0.112526 0.458926 0.205092 -0.251077 0.964099 -2.16943e-18…
363.0 0.176632 0.932008 -0.201087 0.0 0.0 0.201087 0.0 0.0 0.201087 -0.296181 0.0868382 0.344826 0.0 0.0 -0.344826 0.0 0.0 -0.344826 0.1624614 0.973908 -2.16943e-18 -0.310842 0.0551063 0.0 0.160834 0.936851 -0.238681 0.0600089 0.00271622 0.153917 0.0572553 0.008025 0.151205 0.114572 0.0163192 -0.0148072 -0.0274186 -0.14665 -0.0388791 -0.0417245 -0.119205 -0.0517173 0.1561788 0.980418 -2.16943e-18…
364.0 -0.013002 0.966001 0.014569 0.0 0.0 -0.014569 0.0 0.0 -0.014569 -0.0428085 0.0029819 0.047942 0.0 0.0 -0.047942 0.0 0.0 -0.047942 -0.034139 0.987224 -2.16943e-18 -0.0438555 -0.00176386 0.0 -0.23439 0.970768 0.289481 -0.0221696 -0.0560404 0.0429942 -0.0197917 -0.0608102 0.0458017 -0.615813 -0.0519907 0.451477 -0.0591792 0.439327 0.105409 -0.0445256 0.411518 0.1164 -0.26243700000000003 0.9637…
365.0 -0.0816678 0.968141 0.0913394 0.0 0.0 -0.0913394 0.0 0.0 -0.0913394 0.408665 0.00295303 -0.456578 0.0 0.0 0.456578 0.0 0.0 0.456578 -0.10418799999999999 0.981708 -2.16943e-18 0.415141 0.048781 0.0 0.144251 0.942499 -0.202712 0.0528 -0.0182873 0.147789 0.0489797 -0.0109173 0.144231 0.136657 0.00369243 0.0692033 -0.100114 -0.247483 0.14775 -0.103067 -0.242152 0.148049 0.1363173 0.983345 -2.16…
367.0 0.000833627 0.964929 -0.000934732 0.0 0.0 0.000934732 0.0 0.0 0.000934732 -0.139727 0.0119123 0.156671 0.0 0.0 -0.156671 0.0 0.0 -0.156671 -0.0199526 0.987685 -2.16943e-18 -0.143389 -0.0035416 0.0 -0.202693 0.973517 0.276629 -0.0276249 -0.085812 0.0366885 -0.0282918 -0.0846619 0.0396286 -0.555136 -0.0430162 0.343762 0.070148 0.322919 -0.0627932 0.0401723 0.385932 -0.12624 -0.232691000000000…
368.0 0.0432577 0.960291 -0.0486183 0.0 0.0 0.0486183 0.0 0.0 0.0486183 0.103411 -0.013807 -0.116557 0.0 0.0 0.116557 0.0 0.0 0.116557 0.023697600000000006 0.987722 -2.16943e-18 0.10668 -0.00245292 0.0 0.126009 0.942041 -0.24408 0.091621 0.0351512 0.0948768 0.120419 -0.0203474 0.122729 0.23235 0.118923 0.0838203 -0.48255 0.376115 -0.901181 -0.319312 0.0592771 -0.724234 0.1279308 0.985014 -2.16943…
369.0 0.118639 0.946924 -0.134175 0.0 0.0 0.134175 0.0 0.0 0.134175 -0.151736 0.0336585 0.173641 0.0 0.0 -0.173641 0.0 0.0 -0.173641 0.101832 0.982576 -2.16943e-18 -0.158033 0.0172216 0.0 0.145986 0.941458 -0.216144 0.0613589 -0.010353 0.141429 0.0572484 -0.00245198 0.137586 0.145728 0.0216985 0.0299927 -0.10858 -0.148142 -0.0375407 -0.0914789 -0.181211 -0.0196644 0.14001960000000002 0.983204 -2.…
371.0 0.0878098 0.953196 -0.0990251 0.0 0.0 0.0990251 0.0 0.0 0.0990251 0.130146 -0.0241048 -0.147873 0.0 0.0 0.147873 0.0 0.0 0.147873 0.06978656 0.985499 -2.16943e-18 0.135014 -0.0099273 0.0 0.15178 0.940931 -0.226115 0.0638392 -0.00677311 0.13578 0.0593137 0.00193078 0.131501 0.192309 0.0399161 0.131478 -0.183384 -0.298619 -0.0319033 -0.160668 -0.342749 -0.0062881 0.1466774 0.983408 -2.16943e-…
372.0 -0.130604 0.966448 0.146051 0.0 0.0 -0.146051 0.0 0.0 -0.146051 0.478973 0.0297044 -0.536142 0.0 0.0 0.536142 0.0 0.0 0.536142 -0.15375 0.974505 -2.16943e-18 0.483623 0.0838539 0.0 -0.236482 0.970081 0.306683 -0.0278849 -0.0735579 0.0306294 -0.0290387 -0.0712032 0.0281559 -0.644899 -0.0819589 0.379431 0.0594679 0.497122 -0.316184 0.11293 0.389772 -0.234111 -0.265853 0.960796 -2.16943e-18 -0…
376.0 0.132029 0.943845 -0.149525 0.0 0.0 0.149525 0.0 0.0 0.149525 -0.181887 0.0432864 0.208882 0.0 0.0 -0.208882 0.0 0.0 -0.208882 0.1157897 0.980946 -2.16943e-18 -0.189766 0.0236323 0.0 0.153222 0.940381 -0.226006 0.0633659 -0.010183 0.143505 0.0595029 -0.00275806 0.139894 0.160154 0.0246463 0.0462963 -0.119179 -0.188881 -0.034923 -0.119901 -0.187708 -0.0335796 0.14795350000000002 0.982888 -2.…
377.0 0.0493893 0.959451 -0.0555326 0.0 0.0 0.0555326 0.0 0.0 0.0555326 -0.282276 0.0396769 0.318462 0.0 0.0 -0.318462 0.0 0.0 -0.318462 0.0300254 0.987554 -2.16943e-18 -0.291422 0.00871716 0.0 -0.211006 0.973229 0.283074 -0.0277779 -0.0823832 0.0437533 -0.0282618 -0.0814018 0.0429254 -0.593108 -0.0382924 0.410354 -0.0278888 0.424528 0.0501137 -0.02726 0.422763 0.0544249 -0.24084900000000004 0.96…
378.0 -0.115232 0.967269 0.128853 0.0 0.0 -0.128853 0.0 0.0 -0.128853 0.389315 0.0174294 -0.435383 0.0 0.0 0.435383 0.0 0.0 0.435383 -0.138214 0.977061 -2.16943e-18 0.393847 0.0613309 0.0 -0.272894 0.964839 0.347022 -0.0310643 -0.069356 0.0122152 -0.0309494 -0.0696226 0.0130047 -0.761617 -0.0928834 0.44981 0.119451 0.38863 0.338243 0.118693 0.390606 0.334306 -0.302028 0.951226 -2.16943e-18 -0.726…
380.0 0.191363 0.927551 -0.218282 0.0 0.0 0.218282 0.0 0.0 0.218282 0.0479004 -0.0149431 -0.0560585 0.0 0.0 0.0560585 0.0 0.0 0.0560585 0.177937 0.971027 -2.16943e-18 0.0503721 -0.00982619 0.0 0.228469 0.914612 -0.32819 0.0647434 0.0140123 0.224551 0.0668845 0.00989134 0.226652 0.215067 0.0159851 -0.354114 0.425603 -0.513654 -0.131292 0.400452 -0.465024 -0.158877 0.22925600000000002 0.965053 -2.1…
382.0 0.203525 0.923662 -0.232547 0.0 0.0 0.232547 0.0 0.0 0.232547 0.0150707 -0.00493848 -0.0177182 0.0 0.0 0.0177182 0.0 0.0 0.0177182 0.190737 0.968435 -2.16943e-18 0.015875 -0.00333251 0.0 0.232247 0.914212 -0.330268 0.0645292 0.0103601 0.225957 0.0673606 0.00491258 0.228703 0.217856 0.018588 -0.266718 0.239369 -0.34081 -0.197172 0.248143 -0.35751 -0.191244 0.23300300000000002 0.964837 -2.169…
383.0 0.0570428 0.958342 -0.0641726 0.0 0.0 0.0641726 0.0 0.0 0.0641726 0.205415 -0.0306854 -0.232039 0.0 0.0 0.232039 0.0 0.0 0.232039 0.037930700000000005 0.987284 -2.16943e-18 0.212274 -0.00818585 0.0 0.138435 0.943722 -0.201297 0.0553704 -0.0111323 0.132101 0.05065 -0.00206015 0.1277 0.148212 0.00961757 0.12076 -0.197063 -0.19085 0.123953 -0.174743 -0.234062 0.147648 0.1310067 0.984344 -2.169…
386.0 0.130373 0.944238 -0.147623 0.0 0.0 0.147623 0.0 0.0 0.147623 -0.181119 0.0427398 0.207906 0.0 0.0 -0.207906 0.0 0.0 -0.207906 0.1140617 0.98116 -2.16943e-18 -0.188924 0.0231626 0.0 0.151072 0.940547 -0.224653 0.0639904 -0.00940996 0.142666 0.0601186 -0.00196726 0.139039 0.156473 0.0271191 0.0355308 -0.104624 -0.183751 -0.0578117 -0.105873 -0.18155 -0.0570442 0.1458557 0.982928 -2.16943e-18…
387.0 0.203385 0.923707 -0.232383 0.0 0.0 0.232383 0.0 0.0 0.232383 -0.662959 0.217123 0.779376 0.0 0.0 -0.779376 0.0 0.0 -0.779376 0.19059 0.968466 -2.16943e-18 -0.698323 0.146474 0.0 -0.196089 0.974151 0.248436 -0.0187879 -0.0623758 0.049682 -0.0180472 -0.063862 0.0501093 -0.557417 -0.0305977 0.403871 -0.0324383 0.379862 0.0113362 -0.0411773 0.397111 -0.000314996 -0.22417000000000004 0.971399 -…
388.0 -0.0372147 0.967358 0.0416631 0.0 0.0 -0.0416631 0.0 0.0 -0.0416631 0.031039 -0.00131841 -0.0347084 0.0 0.0 0.0347084 0.0 0.0 0.0347084 -0.058907 0.985892 -2.16943e-18 0.0317037 0.00213663 0.0 -0.211193 0.97271 0.271022 -0.0213371 -0.0689935 0.0400856 -0.0186299 -0.0744438 0.0437401 -0.550428 -0.0358587 0.407301 -0.0397781 0.367059 0.0536656 -0.0170113 0.322964 0.077204 -0.23969600000000002…
389.0 0.0877193 0.953213 -0.0989222 0.0 0.0 0.0989222 0.0 0.0 0.0989222 0.167172 -0.0309448 -0.189939 0.0 0.0 0.189939 0.0 0.0 0.189939 0.06969264 0.985506 -2.16943e-18 0.173423 -0.0127335 0.0 0.152297 0.940074 -0.232984 0.0696203 -0.00532631 0.136504 0.0636393 0.00618176 0.130802 0.197681 0.0460333 0.0436995 -0.0548392 -0.364334 -0.0903539 -0.0439378 -0.38597 -0.0736573 0.1482618 0.982989 -2.169…
390.0 -0.0295076 0.966997 0.0330431 0.0 0.0 -0.0330431 0.0 0.0 -0.0330431 0.155965 -0.0079721 -0.174473 0.0 0.0 0.174473 0.0 0.0 0.174473 -0.05103100000000001 0.986388 -2.16943e-18 0.159455 0.00936633 0.0 0.150377 0.941257 -0.221677 0.0624413 -0.012805 0.142315 0.0585283 -0.00447963 0.138207 0.16893 0.0312356 0.0539299 -0.0904473 -0.271772 -0.0338054 -0.110469 -0.233714 -0.048921 0.1447191 0.9834…
392.0 -0.0385256 0.967413 0.0431289 0.0 0.0 -0.0431289 0.0 0.0 -0.0431289 -0.0194761 0.000798666 0.0217772 0.0 0.0 -0.0217772 0.0 0.0 -0.0217772 -0.06024600000000001 0.985801 -2.16943e-18 -0.0198899 -0.00136975 0.0 -0.20294 0.973302 0.276299 -0.0227826 -0.0942173 0.0429294 -0.0282734 -0.0831512 0.0339436 -0.540043 -0.0392088 0.345594 0.0746474 0.274343 -0.0171213 0.0300036 0.361354 -0.0675885 -0.…
393.0 0.192415 0.927222 -0.219513 0.0 0.0 0.219513 0.0 0.0 0.219513 -0.265819 0.0832849 0.311211 0.0 0.0 -0.311211 0.0 0.0 -0.311211 0.179044 0.97081 -2.16943e-18 -0.279576 0.054895 0.0 0.185189 0.93106 -0.270111 0.0654562 0.000128468 0.172481 0.0648534 0.00128869 0.171907 0.163748 0.0491963 -0.104009 0.0474774 -0.167716 -0.324574 0.0494496 -0.171546 -0.322381 0.182646 0.977022 -2.16943e-18 0.168…
395.0 0.0433686 0.960277 -0.0487433 0.0 0.0 0.0487433 0.0 0.0 0.0487433 0.116197 -0.0155291 -0.130971 0.0 0.0 0.130971 0.0 0.0 0.130971 0.023812 0.987719 -2.16943e-18 0.119872 -0.00277126 0.0 0.147992 0.941136 -0.209465 0.062004 -0.0304718 0.157333 0.0580225 -0.0228494 0.153831 0.268778 0.0601641 0.289642 -0.261211 -0.628245 0.0713573 -0.293067 -0.56788 0.0497222 0.1411146 0.982436 -2.16943e-18 0…
398.0 0.143094 0.941138 -0.162252 0.0 0.0 0.162252 0.0 0.0 0.162252 -0.131922 0.0331749 0.151973 0.0 0.0 -0.151973 0.0 0.0 -0.151973 0.1273426 0.979433 -2.16943e-18 -0.137835 0.0189495 0.0 0.169543 0.9354 -0.253608 0.0689334 -0.00305045 0.156583 0.0669229 0.000816897 0.154675 0.178168 0.0480937 -0.0667105 0.0450273 -0.275649 -0.229624 0.0115499 -0.21138 -0.260117 0.1665409 0.979973 -2.16943e-18 0…
399.0 0.204203 0.923439 -0.233345 0.0 0.0 0.233345 0.0 0.0 0.233345 -0.216404 0.0711039 0.254485 0.0 0.0 -0.254485 0.0 0.0 -0.254485 0.191452 0.968285 -2.16943e-18 -0.227973 0.0480466 0.0 0.210085 0.923232 -0.303655 0.0684569 0.00342278 0.196701 0.0739484 -0.0071356 0.201897 0.216042 0.0601828 -0.124423 0.0416851 -0.210186 -0.427932 0.109457 -0.340181 -0.367688 0.209847 0.971686 -2.16943e-18 0.22…
402.0 0.11274 0.948211 -0.127429 0.0 0.0 0.127429 0.0 0.0 0.127429 -0.433795 0.0931599 0.495691 0.0 0.0 -0.495691 0.0 0.0 -0.495691 0.09569 0.983224 -2.16943e-18 -0.451456 0.0461177 0.0 -0.227428 0.971579 0.297846 -0.0294327 -0.0740161 0.0396886 -0.0295884 -0.0737121 0.0392299 -0.650472 -0.0635752 0.397766 0.0846609 0.303196 2.54555 0.142133 0.263531 0.0617098 -0.257066 0.963194 -2.16943e-18 -0.6…
403.0 0.182622 0.930229 -0.208068 0.0 0.0 0.208068 0.0 0.0 0.208068 -0.0117145 0.0035236 0.0136668 0.0 0.0 -0.0136668 0.0 0.0 -0.0136668 0.1687507 0.97277 -2.16943e-18 -0.0123043 0.00227002 0.0 0.210724 0.920682 -0.306137 0.0668423 0.00778778 0.208282 0.071479 -0.00113116 0.212732 0.195388 0.0479718 -0.210733 0.121903 -0.155312 -0.414921 0.170657 -0.248941 -0.370486 0.210534 0.969381 -2.16943e-18…
404.0 0.144561 0.940767 -0.163943 0.0 0.0 0.163943 0.0 0.0 0.163943 -0.178561 0.0452246 0.205789 0.0 0.0 -0.205789 0.0 0.0 -0.205789 0.1288756 0.979221 -2.16943e-18 -0.186601 0.0259753 0.0 0.157163 0.937676 -0.236398 0.0644918 -0.00177123 0.151165 0.0615197 0.00394765 0.148326 0.13935 0.026622 -0.0272799 -0.0179176 -0.180874 -0.0958935 -0.0258583 -0.165734 -0.102068 0.1528297 0.980975 -2.16943e-1…
405.0 -0.206704 0.958452 0.231565 0.0 0.0 -0.231565 0.0 0.0 -0.231565 0.594926 0.0883644 -0.67195 0.0 0.0 0.67195 0.0 0.0 0.67195 -0.23022200000000004 0.957851 -2.16943e-18 0.594937 0.15648 0.0 -0.215622 0.972174 0.318233 -0.040362 -0.115684 0.0247497 -0.0399319 -0.11751 0.0253524 -0.534602 -0.0293722 0.381696 -0.0544285 0.401157 0.116175 -0.0597613 0.413583 0.0968156 -0.247973 0.960822 -2.16943e…
406.0 0.0687737 0.95651 -0.0774375 0.0 0.0 0.0774375 0.0 0.0 0.0774375 0.013215 -0.00215366 -0.0149587 0.0 0.0 0.0149587 0.0 0.0 0.0149587 0.0500622 0.986735 -2.16943e-18 0.0136763 -0.000709186 0.0 0.132327 0.943955 -0.221787 0.0742952 0.00937571 0.109844 0.0897139 -0.0202514 0.12416 0.280764 0.106629 0.380734 -0.490831 -0.358855 -0.259745 -0.802944 0.241436 -0.554944 0.1296367 0.985682 -2.16943e…
407.0 0.158665 0.937073 -0.180231 0.0 0.0 0.180231 0.0 0.0 0.180231 -0.203245 0.055014 0.235239 0.0 0.0 -0.235239 0.0 0.0 -0.235239 0.1436277 0.977045 -2.16943e-18 -0.212793 0.0331628 0.0 0.165348 0.93692 -0.242003 0.0617687 -0.00318218 0.15365 0.058821 0.0024885 0.150847 0.142728 0.0219366 0.00184611 -0.0467515 -0.198086 -0.0477578 -0.065486 -0.162191 -0.0641424 0.1608493 0.980737 -2.16943e-18 0…
409.0 0.150343 0.939282 -0.170612 0.0 0.0 0.170612 0.0 0.0 0.170612 -0.0911897 0.0237441 0.105275 0.0 0.0 -0.105275 0.0 0.0 -0.105275 0.13492 0.978359 -2.16943e-18 -0.0953683 0.0139245 0.0 0.176161 0.931832 -0.26302 0.0665538 0.00332779 0.170637 0.065732 0.0049097 0.169847 0.160598 0.0468999 -0.147467 0.0781493 -0.133305 -0.340272 0.102699 -0.180588 -0.316248 0.1735469 0.977198 -2.16943e-18 0.173…
410.0 0.091606 0.952484 -0.10334 0.0 0.0 0.10334 0.0 0.0 0.10334 0.12977 -0.0246149 -0.147566 0.0 0.0 0.147566 0.0 0.0 0.147566 0.07372568 0.985201 -2.16943e-18 0.134689 -0.010488 0.0 0.151624 0.939726 -0.232897 0.0678913 -0.00116178 0.137075 0.0630547 0.00814866 0.132421 0.184272 0.044339 0.0612695 -0.0729625 -0.340406 -0.0783496 -0.0758789 -0.335252 -0.0766566 0.1475447 0.98265 -2.16943e-18 0.1…
413.0 0.163577 0.935728 -0.185921 0.0 0.0 0.185921 0.0 0.0 0.185921 -0.183016 0.0506579 0.212156 0.0 0.0 -0.212156 0.0 0.0 -0.212156 0.1487725 0.976228 -2.16943e-18 -0.191739 0.0310001 0.0 0.169165 0.934124 -0.251623 0.0633501 0.00290683 0.163051 0.0615991 0.00627734 0.161363 0.135255 0.0337992 -0.0992099 0.0385963 -0.11958 -0.224295 0.0343574 -0.111468 -0.227835 0.1655667 0.97866 -2.16943e-18 0.…
417.0 0.228709 0.914992 -0.262304 0.0 0.0 0.262304 0.0 0.0 0.262304 -0.00363893 0.00131356 0.00432222 0.0 0.0 -0.00432222 0.0 0.0 -0.00432222 0.217312 0.962442 -2.16943e-18 -0.00384669 0.000927805 0.0 0.235879 0.912095 -0.340683 0.0654182 0.020636 0.226258 0.0679282 0.0158024 0.228759 0.171273 0.0325519 -0.163409 0.254439 -0.47419 -0.136597 0.250666 -0.466709 -0.143479 0.237639 0.963396 -2.16943e…
419.0 0.184456 0.929675 -0.210208 0.0 0.0 0.210208 0.0 0.0 0.210208 -0.359564 0.108993 0.419759 0.0 0.0 -0.419759 0.0 0.0 -0.419759 0.1706775 0.972413 -2.16943e-18 -0.377762 0.0705299 0.0 0.157926 0.937964 -0.230698 0.0558135 0.00125257 0.152553 0.052378 0.007866 0.149239 0.109015 0.00720337 0.0336749 -0.106757 -0.0951913 0.0258696 -0.106537 -0.095707 0.0269903 0.1522937 0.980987 -2.16943e-18 0.0…
420.0 0.0359939 0.961231 -0.0404355 0.0 0.0 0.0404355 0.0 0.0 0.0404355 -0.00136384 0.000170749 0.00153559 0.0 0.0 -0.00153559 0.0 0.0 -0.00153559 0.016207600000000003 0.987863 -2.16943e-18 -0.00140568 2.08148e-05 0.0 0.170447 0.933352 -0.257464 0.0582406 0.0196186 0.156928 0.0563115 0.0236317 0.152571 0.0831255 0.0180756 -0.00854447 0.00622523 -0.154501 -0.044857 -0.00242301 -0.137884 -0.052854 …
421.0 0.154206 0.938267 -0.175074 0.0 0.0 0.175074 0.0 0.0 0.175074 0.000962915 -0.000255318 -0.00111295 0.0 0.0 0.00111295 0.0 0.0 0.00111295 0.1389607 0.97776 -2.16943e-18 0.00100755 -0.000151705 0.0 0.189355 0.929713 -0.276747 0.0667418 0.00147074 0.174889 0.0663754 0.00217659 0.174541 0.183871 0.0563856 -0.132721 0.0827547 -0.209503 -0.375528 0.0922218 -0.227751 -0.366205 0.187346 0.976155 -2…
422.0 0.195655 0.9262 -0.223308 0.0 0.0 0.223308 0.0 0.0 0.223308 -0.417219 0.132462 0.489051 0.0 0.0 -0.489051 0.0 0.0 -0.489051 0.182452 0.970134 -2.16943e-18 -0.439007 0.087931 0.0 0.172066 0.932793 -0.259082 0.0576621 0.0214719 0.162051 0.0581764 0.0204122 0.153995 0.0849196 0.0157681 -0.0648212 0.037734 -0.101354 -0.0953162 -0.0018821 -0.0258442 -0.129362 0.1687925 0.977947 -2.16943e-18 0.08…
425.0 -0.0177431 0.966318 0.0198777 0.0 0.0 -0.0198777 0.0 0.0 -0.0198777 -0.0525834 0.00338239 0.0588682 0.0 0.0 -0.0588682 0.0 0.0 -0.0588682 -0.038994 0.987016 -2.16943e-18 -0.0538381 -0.00245169 0.0 -0.240605 0.969527 0.330911 -0.0422836 -0.0852318 0.0112655 -0.0377342 -0.094369 0.0181867 -0.665731 -0.0647479 0.402866 0.00522 0.533578 0.0279981 0.0260005 0.494466 0.0409611 -0.271828 0.957045 …
427.0 -0.0166247 0.966246 0.0186256 0.0 0.0 -0.0186256 0.0 0.0 -0.0186256 0.480147 -0.0314889 -0.537579 0.0 0.0 0.537579 0.0 0.0 0.537579 -0.037848999999999994 0.987067 -2.16943e-18 0.491672 0.0217729 0.0 0.0495782 0.959641 -0.120992 0.0896284 -0.0323656 0.032939 0.088717 -0.030625 0.0321732 0.343865 0.050235 0.202857 -0.285585 -0.604533 0.328553 -0.308628 -0.56068 0.310212 0.0430405 0.993047 -2.…
428.0 0.187282 0.928813 -0.213509 0.0 0.0 0.213509 0.0 0.0 0.213509 -0.390556 0.119796 0.456399 0.0 0.0 -0.456399 0.0 0.0 -0.456399 0.1736467 0.971853 -2.16943e-18 -0.410481 0.0780415 0.0 0.172994 0.932128 -0.26314 0.0578259 0.0268715 0.161205 0.0635251 0.0159442 0.157462 0.0931231 0.0199295 -0.0349264 0.0745923 -0.249327 -0.0276379 0.00983638 -0.124997 -0.0904307 0.170286 0.977535 -2.16943e-18 0…
433.0 0.234471 0.91289 -0.269157 0.0 0.0 0.269157 0.0 0.0 0.269157 -0.267412 0.0986052 0.318419 0.0 0.0 -0.318419 0.0 0.0 -0.318419 0.223406 0.96095 -2.16943e-18 -0.282911 0.070292 0.0 0.22196 0.916814 -0.32131 0.0683043 0.00857805 0.221823 0.070925 0.00353628 0.224354 0.211171 0.0349943 -0.21907 0.16135 -0.26062 -0.301306 0.201798 -0.338315 -0.264143 0.22268300000000002 0.966653 -2.16943e-18 0.2…
434.0 0.131741 0.943914 -0.149195 0.0 0.0 0.149195 0.0 0.0 0.149195 0.0185989 -0.00441975 -0.0213575 0.0 0.0 0.0213575 0.0 0.0 0.0213575 0.1154896 0.980984 -2.16943e-18 0.0194037 -0.00240991 0.0 0.175209 0.935016 -0.257973 0.0672435 -0.00299515 0.155038 0.0652088 0.00091869 0.153109 0.181183 0.0472915 -0.0419238 0.0378743 -0.319942 -0.195576 0.0198699 -0.285466 -0.21105 0.17217939999999998 0.9799…
438.0 0.226735 0.915702 -0.259961 0.0 0.0 0.259961 0.0 0.0 0.259961 -0.251392 0.0900807 0.298345 0.0 0.0 -0.298345 0.0 0.0 -0.298345 0.215225 0.962943 -2.16943e-18 -0.26567 0.06342 0.0 0.223871 0.918609 -0.321353 0.0697248 0.00384607 0.211791 0.0742169 -0.00479203 0.216055 0.24275 0.0537191 -0.141105 0.0334363 -0.221444 -0.418222 0.106353 -0.361413 -0.352243 0.22466200000000003 0.968395 -2.16943e…
440.0 0.173104 0.933034 -0.196981 0.0 0.0 0.196981 0.0 0.0 0.196981 -0.177961 0.0513846 0.206943 0.0 0.0 -0.206943 0.0 0.0 -0.206943 0.1587595 0.974556 -2.16943e-18 -0.186682 0.0323051 0.0 0.18134 0.932072 -0.265621 0.0651936 0.000529669 0.168626 0.064278 0.00229128 0.16775 0.159331 0.0457528 -0.0944798 0.0258517 -0.14126 -0.30432 0.0299367 -0.149146 -0.300075 0.17855900000000002 0.977682 -2.1694…
442.0 0.122522 0.946053 -0.138621 0.0 0.0 0.138621 0.0 0.0 0.138621 0.163159 -0.0369542 -0.1869 0.0 0.0 0.1869 0.0 0.0 0.1869 0.1058772 0.982126 -2.16943e-18 0.170016 -0.0192926 0.0 0.173587 0.932716 -0.267298 0.0623436 0.0273073 0.148633 0.0602153 0.031418 0.146437 0.185465 0.0342477 -0.315714 0.232 -0.140862 -0.342613 0.242598 -0.161379 -0.330857 0.17142970000000002 0.978369 -2.16943e-18 0.2254…
444.0 0.0644072 0.95721 -0.0724968 0.0 0.0 0.0724968 0.0 0.0 0.0724968 0.0982333 -0.0155114 -0.111107 0.0 0.0 0.111107 0.0 0.0 0.111107 0.0455445 0.986958 -2.16943e-18 0.101607 -0.00476558 0.0 0.165196 0.934902 -0.250337 0.0592497 0.0169665 0.15522 0.0563134 0.0226305 0.152265 0.0827863 0.0162959 -0.0432734 0.055368 -0.176623 -0.0413821 0.0482911 -0.163096 -0.0471485 0.1614682 0.979364 -2.16943e-…
445.0 0.218724 0.918529 -0.25047 0.0 0.0 0.25047 0.0 0.0 0.25047 -0.311369 0.108249 0.368287 0.0 0.0 -0.368287 0.0 0.0 -0.368287 0.20676499999999998 0.96492 -2.16943e-18 -0.328681 0.075172 0.0 0.20138 0.925804 -0.29238 0.067964 0.00183443 0.190556 0.0726371 -0.00715027 0.194967 0.200796 0.0597652 -0.126382 0.0409444 -0.174038 -0.428295 0.0739819 -0.237352 -0.399606 0.20044800000000002 0.973415 -2…
446.0 0.0959605 0.951647 -0.108294 0.0 0.0 0.108294 0.0 0.0 0.108294 -0.0837039 0.016307 0.0952731 0.0 0.0 -0.0952731 0.0 0.0 -0.0952731 0.07824646 0.984838 -2.16943e-18 -0.0869248 0.00720205 0.0 0.166955 0.939735 -0.22436 0.0625453 -0.0424389 0.164422 0.0590399 -0.0357285 0.161404 0.326637 0.0787811 0.335605 -0.31097 -0.723383 -0.03508 -0.305079 -0.735402 -0.0231348 0.1603583 0.982312 -2.16943e-…
448.0 0.205878 0.922887 -0.235314 0.0 0.0 0.235314 0.0 0.0 0.235314 -0.202629 0.0670204 0.238441 0.0 0.0 -0.238441 0.0 0.0 -0.238441 0.193216 0.967911 -2.16943e-18 -0.213511 0.0454381 0.0 0.21752 0.92256 -0.311233 0.0695256 0.000818765 0.195557 0.0758213 -0.0112808 0.201451 0.244037 0.0642539 -0.08896 0.00875785 -0.272751 -0.426223 0.071204 -0.392327 -0.373053 0.217721 0.971559 -2.16943e-18 0.241…
449.0 0.252088 0.906182 -0.290217 0.0 0.0 0.290217 0.0 0.0 0.290217 -0.22632 0.0889108 0.27166 0.0 0.0 -0.27166 0.0 0.0 -0.27166 0.24206699999999998 0.956105 -2.16943e-18 -0.24005 0.0650391 0.0 0.231671 0.914404 -0.329922 0.0642166 0.0113831 0.226478 0.0670728 0.00588603 0.229258 0.176274 0.0231724 -0.174136 0.207162 -0.381006 -0.131917 0.179694 -0.327954 -0.16134 0.232406 0.965007 -2.16943e-18 0…
450.0 0.15914 0.936944 -0.180781 0.0 0.0 0.180781 0.0 0.0 0.180781 -0.191528 0.0519556 0.22171 0.0 0.0 -0.22171 0.0 0.0 -0.22171 0.14412560000000002 0.976967 -2.16943e-18 -0.200538 0.031366 0.0 0.167749 0.936143 -0.246599 0.0629046 -0.00167252 0.155378 0.0603477 0.00324661 0.15294 0.147373 0.0280081 -0.0171924 -0.0232032 -0.206111 -0.0964575 -0.0359085 -0.181798 -0.107243 0.16367140000000002 0.98…
453.0 0.255053 0.905011 -0.293779 0.0 0.0 0.293779 0.0 0.0 0.293779 -0.411914 0.163518 0.49513 0.0 0.0 -0.49513 0.0 0.0 -0.49513 0.24521300000000001 0.955246 -2.16943e-18 -0.437092 0.120099 0.0 0.199268 0.927192 -0.289254 0.0684963 0.000140357 0.185536 0.0720037 -0.00660274 0.18884 0.204319 0.0650603 -0.107682 0.039879 -0.212261 -0.432743 0.0517259 -0.234866 -0.423617 0.198156 0.974554 -2.16943e-…
455.0 0.0969087 0.951462 -0.109373 0.0 0.0 0.109373 0.0 0.0 0.109373 0.134685 -0.02639 -0.153333 0.0 0.0 0.153333 0.0 0.0 0.153333 0.07923124000000001 0.984755 -2.16943e-18 0.139885 -0.011742 0.0 0.155195 0.938484 -0.239728 0.0696642 0.00079058 0.140725 0.065364 0.00906901 0.136576 0.194552 0.0514972 0.0410345 -0.0295247 -0.395174 -0.112291 -0.0366257 -0.381963 -0.114571 0.1517363 0.981911 -2.169…
460.0 0.0728718 0.955832 -0.0820782 0.0 0.0 0.0820782 0.0 0.0 0.0820782 0.0716911 -0.0120254 -0.0812131 0.0 0.0 0.0812131 0.0 0.0 0.0812131 0.054304500000000006 0.986506 -2.16943e-18 0.0742323 -0.0041948 0.0 0.160258 0.939184 -0.23141 0.0663747 -0.0209593 0.15334 0.0622305 -0.0130051 0.149576 0.270911 0.0739345 0.235278 -0.201985 -0.61132 -0.0728186 -0.230295 -0.557688 -0.0918728 0.1552242 0.9821…
461.0 0.0836052 0.953964 -0.0942499 0.0 0.0 0.0942499 0.0 0.0 0.0942499 0.0358963 -0.00647136 -0.0407503 0.0 0.0 0.0407503 0.0 0.0 0.0407503 0.06542587 0.985809 -2.16943e-18 0.0372191 -0.00255803 0.0 0.162219 0.936585 -0.245006 0.0727786 -0.0116231 0.158702 0.0667747 -8.1189e-05 0.153066 0.287208 0.0793149 0.203093 -0.229968 -0.52051 -0.164185 -0.269126 -0.446022 -0.193036 0.15890959999999998 0.9…
463.0 -0.0509925 0.967837 0.0570652 0.0 0.0 -0.0570652 0.0 0.0 -0.0570652 0.0455843 -0.00123328 -0.050946 0.0 0.0 0.050946 0.0 0.0 0.050946 -0.07296799999999999 0.984835 -2.16943e-18 0.0464817 0.00385255 0.0 -0.211182 0.973145 0.291346 -0.030781 -0.0922789 0.0406816 -0.0309742 -0.0919622 0.0402576 -0.566647 -0.0455373 0.370315 0.0169131 0.393539 -0.0929784 0.010905 0.405599 -0.102158 -0.241705 0.…
464.0 0.10451 0.949938 -0.118034 0.0 0.0 0.118034 0.0 0.0 0.118034 -0.00802624 0.00164495 0.00915339 0.0 0.0 -0.00915339 0.0 0.0 -0.00915339 0.0871294 0.984058 -2.16943e-18 -0.00834419 0.000773248 0.0 0.168652 0.935982 -0.251455 0.0722314 -0.0114154 0.158368 0.0674952 -0.00231211 0.153938 0.246098 0.0731373 0.0788086 -0.108621 -0.40586 -0.25855 -0.109232 -0.405218 -0.253825 0.165602 0.980369 -2.1…
465.0 0.139441 0.942048 -0.158046 0.0 0.0 0.158046 0.0 0.0 0.158046 0.0414608 -0.0102411 -0.0477126 0.0 0.0 0.0477126 0.0 0.0 0.0477126 0.1235269 0.979949 -2.16943e-18 0.0432985 -0.00576722 0.0 0.18442 0.932143 -0.270958 0.0690551 -0.00192326 0.16464 0.0682372 -0.000349628 0.163866 0.205736 0.0621362 -0.082866 0.0329924 -0.258616 -0.361585 0.0428213 -0.277577 -0.351649 0.182303 0.978071 -2.16943e…
468.0 0.0900678 0.952775 -0.101591 0.0 0.0 0.101591 0.0 0.0 0.101591 -0.0583975 0.0109711 0.0663838 0.0 0.0 -0.0663838 0.0 0.0 -0.0663838 0.07212933 0.985324 -2.16943e-18 -0.0605992 0.00461212 0.0 0.143487 0.940986 -0.238341 0.0798717 0.00605427 0.124161 0.0909406 -0.0152214 0.134485 0.301074 0.101352 0.32982 -0.451686 -0.372944 -0.263031 -0.74749 0.196069 -0.543846 0.1419908 0.983961 -2.16943e-1…
470.0 0.181203 0.930654 -0.206413 0.0 0.0 0.206413 0.0 0.0 0.206413 -0.219383 0.0655925 0.255818 0.0 0.0 -0.255818 0.0 0.0 -0.255818 0.1672603 0.973044 -2.16943e-18 -0.230385 0.0421096 0.0 0.179751 0.930957 -0.264767 0.0645342 0.00216521 0.175929 0.0637805 0.00360864 0.175251 0.143942 0.0431704 -0.14193 0.0678422 -0.0933927 -0.332147 0.0755799 -0.108299 -0.324508 0.176913 0.976527 -2.16943e-18 0.…
471.0 0.180454 0.930878 -0.205539 0.0 0.0 0.205539 0.0 0.0 0.205539 -0.164311 0.0489705 0.19155 0.0 0.0 -0.19155 0.0 0.0 -0.19155 0.1664737 0.973187 -2.16943e-18 -0.172534 0.0313799 0.0 0.195696 0.928926 -0.283883 0.0682357 -0.000899947 0.17686 0.0692247 -0.00280828 0.177839 0.198567 0.0643154 -0.0955912 0.0219773 -0.19126 -0.427906 0.0394547 -0.224824 -0.411883 0.194174 0.975886 -2.16943e-18 0.1…
475.0 0.181612 0.930532 -0.20689 0.0 0.0 0.20689 0.0 0.0 0.20689 0.0128172 -0.00383883 -0.014948 0.0 0.0 0.014948 0.0 0.0 0.014948 0.1676898 0.972965 -2.16943e-18 0.0134607 -0.00246698 0.0 0.217393 0.921434 -0.312436 0.0690697 0.00343029 0.199684 0.0757838 -0.00947796 0.206018 0.241294 0.0628719 -0.135457 0.0525773 -0.256582 -0.448396 0.0998336 -0.347012 -0.409071 0.217704 0.970528 -2.16943e-18 0…
476.0 0.157214 0.937464 -0.178552 0.0 0.0 0.178552 0.0 0.0 0.178552 -0.551469 0.148277 0.637989 0.0 0.0 -0.637989 0.0 0.0 -0.637989 0.1421086 0.97728 -2.16943e-18 -0.577264 0.0889714 0.0 -0.212884 0.972994 0.275714 -0.022761 -0.073548 0.0460101 -0.024999 -0.0691118 0.0427102 -0.607065 -0.0449709 0.399463 0.0196462 0.391645 0.0377471 0.0469259 0.336196 0.084285 -0.241857 0.967151 -2.16943e-18 -0.5…
477.0 0.175332 0.932388 -0.199574 0.0 0.0 0.199574 0.0 0.0 0.199574 -0.0260683 0.00760023 0.0303364 0.0 0.0 -0.0303364 0.0 0.0 -0.0303364 0.1610972 0.974149 -2.16943e-18 -0.0273539 0.00480664 0.0 0.209807 0.924846 -0.300962 0.0690066 -0.00076863 0.188903 0.0747256 -0.0117592 0.194249 0.232298 0.0631594 -0.0985111 0.025756 -0.263123 -0.414519 0.0539158 -0.316877 -0.392486 0.20936100000000002 0.973…
480.0 0.059063 0.958037 -0.0664551 0.0 0.0 0.0664551 0.0 0.0 0.0664551 0.0522138 -0.00792171 -0.0590014 0.0 0.0 0.0590014 0.0 0.0 0.0590014 0.040018700000000004 0.987201 -2.16943e-18 0.0539708 -0.00220464 0.0 0.119024 0.943306 -0.236769 0.0951217 0.0297086 0.091112 0.120619 -0.0193877 0.115577 0.201325 0.115007 0.0611566 -0.636146 0.783544 -1.10278 -0.381495 0.288478 -0.81836 0.1207937 0.985701 -…
481.0 0.249862 0.907053 -0.287547 0.0 0.0 0.287547 0.0 0.0 0.287547 -0.494114 0.192593 0.592481 0.0 0.0 -0.592481 0.0 0.0 -0.592481 0.239707 0.956741 -2.16943e-18 -0.523918 0.14045 0.0 0.164003 0.936438 -0.243527 0.0634281 -0.000960352 0.156434 0.060847 0.00397943 0.154046 0.1366 0.0269513 -0.0323713 0.00496766 -0.206791 -0.0940998 -0.0145708 -0.169318 -0.111503 0.1598847 0.980335 -2.16943e-18 0.…
483.0 0.0669046 0.956812 -0.0753221 0.0 0.0 0.0753221 0.0 0.0 0.0753221 0.202356 -0.032539 -0.228979 0.0 0.0 0.228979 0.0 0.0 0.228979 0.048128000000000004 0.986834 -2.16943e-18 0.209372 -0.0104129 0.0 0.14328 0.943085 -0.21222 0.0624019 -0.0126246 0.131117 0.0574827 -0.00317212 0.126548 0.181926 0.0280241 0.119875 -0.199262 -0.235941 0.0191116 -0.170646 -0.291334 0.0494266 0.13717390000000002 0.…
484.0 0.0870089 0.953344 -0.0981151 0.0 0.0 0.0981151 0.0 0.0 0.0981151 -0.0603861 0.0111275 0.0685999 0.0 0.0 -0.0685999 0.0 0.0 -0.0685999 0.06895570000000001 0.98556 -2.16943e-18 -0.0626384 0.00454838 0.0 0.145837 0.942936 -0.202326 0.0542396 -0.0240436 0.146444 0.059913 -0.0348975 0.151273 0.266519 0.0618687 0.398819 -0.290219 -0.797497 0.208255 -0.285856 -0.804481 0.199476 0.1381688 0.983696…
487.0 0.0266577 0.96235 -0.0299302 0.0 0.0 0.0299302 0.0 0.0 0.0299302 -0.232795 0.0266645 0.261782 0.0 0.0 -0.261782 0.0 0.0 -0.261782 0.006590499999999999 0.987955 -2.16943e-18 -0.23966 0.00103083 0.0 -0.219316 0.972084 0.292295 -0.0265762 -0.0847642 0.0380593 -0.0309814 -0.0759557 0.0315362 -0.621831 -0.0517205 0.405856 0.00600118 0.447919 -0.0496017 0.0708833 0.315945 0.0623409 -0.24913600000…
491.0 0.0655937 0.957022 -0.0738389 0.0 0.0 0.0738389 0.0 0.0 0.0738389 0.0743084 -0.0118358 -0.0840647 0.0 0.0 0.0840647 0.0 0.0 0.0840647 0.0467718 0.9869 -2.16943e-18 0.0768719 -0.00370886 0.0 0.157531 0.936195 -0.255856 0.0854715 -0.00339324 0.151582 0.0877036 -0.00767797 0.153617 0.328813 0.0801936 0.242481 -0.317224 -0.527394 -0.125606 -0.556573 -0.0670641 -0.35226 0.1569374 0.980545 -2.169…
492.0 -0.0807086 0.968148 0.0902678 0.0 0.0 -0.0902678 0.0 0.0 -0.0902678 0.320981 0.00197543 -0.35861 0.0 0.0 0.35861 0.0 0.0 0.35861 -0.10321399999999999 0.981822 -2.16943e-18 0.326106 0.0379647 0.0 0.162956 0.935583 -0.247766 0.0618961 0.0125606 0.147205 0.0579132 0.021083 0.147481 0.125211 0.0307566 -0.0134222 0.0158891 -0.240128 -0.0870028 0.0509305 -0.30819 -0.0476847 0.1592818 0.979788 -2.…
493.0 0.271534 0.898278 -0.313669 0.0 0.0 0.313669 0.0 0.0 0.313669 -0.51566 0.216671 0.624892 0.0 0.0 -0.624892 0.0 0.0 -0.624892 0.262723 0.950247 -2.16943e-18 -0.54852 0.162516 0.0 0.170818 0.934747 -0.25237 0.0630768 0.00180401 0.161337 0.0610698 0.00562476 0.159684 0.135458 0.0321321 -0.057839 0.0231908 -0.178907 -0.162027 0.015415 -0.164149 -0.167775 0.1671663 0.979351 -2.16943e-18 0.134233…
498.0 0.12806 0.94478 -0.14497 0.0 0.0 0.14497 0.0 0.0 0.14497 0.163616 -0.0381516 -0.187698 0.0 0.0 0.187698 0.0 0.0 0.187698 0.11165040000000001 0.981452 -2.16943e-18 0.170615 -0.0204586 0.0 0.181274 0.931732 -0.275986 0.063589 0.0256934 0.150059 0.0617167 0.0293099 0.148139 0.207265 0.0426769 -0.313635 0.206911 -0.132004 -0.416051 0.21659 -0.150729 -0.405442 0.17963 0.978032 -2.16943e-18 0.244…
499.0 0.194036 0.926712 -0.221411 0.0 0.0 0.221411 0.0 0.0 0.221411 -0.616716 0.194512 0.72246 0.0 0.0 -0.72246 0.0 0.0 -0.72246 0.180749 0.970474 -2.16943e-18 -0.648777 0.128667 0.0 -0.247264 0.968852 0.31836 -0.0323323 -0.0647279 0.022637 -0.0301801 -0.0690788 0.0245991 -0.665899 -0.0586687 0.455684 -0.0340852 0.465026 0.252848 -0.0492466 0.495889 0.225893 -0.276687 0.958283 -2.16943e-18 -0.649…
502.0 0.098539 0.951141 -0.11123 0.0 0.0 0.11123 0.0 0.0 0.11123 -0.0434259 0.00859254 0.0494566 0.0 0.0 -0.0494566 0.0 0.0 -0.0494566 0.08092469000000001 0.984612 -2.16943e-18 -0.0451117 0.00387106 0.0 0.160156 0.938853 -0.228673 0.0647529 -0.0238235 0.158627 0.061845 -0.0182456 0.156018 0.255201 0.0665923 0.181093 -0.141393 -0.587862 -0.0672615 -0.154688 -0.562843 -0.0745978 0.15472770000000002…
503.0 0.0361685 0.961209 -0.040632 0.0 0.0 0.040632 0.0 0.0 0.040632 0.118857 -0.0149043 -0.133828 0.0 0.0 0.133828 0.0 0.0 0.133828 0.016387500000000006 0.987861 -2.16943e-18 0.122506 -0.0018381 0.0 0.129272 0.942444 -0.236299 0.0797375 0.0347507 0.0979134 0.109442 -0.0225086 0.126597 0.266297 0.0975421 0.216791 -0.342579 -0.276928 -0.319522 -0.223177 -0.503469 -0.235909 0.1292928 0.985041 -2.16…
504.0 0.14591 0.940425 -0.165497 0.0 0.0 0.165497 0.0 0.0 0.165497 -0.206083 0.0525361 0.237602 0.0 0.0 -0.237602 0.0 0.0 -0.237602 0.130285 0.979023 -2.16943e-18 -0.2154 0.0303256 0.0 0.153924 0.938956 -0.225861 0.0577489 -0.00281668 0.149604 0.0539539 0.0044853 0.145982 0.120629 0.009136 0.0393258 -0.117508 -0.109858 0.0262743 -0.122068 -0.101198 0.0230292 0.14817940000000002 0.981555 -2.16943e…
505.0 0.138192 0.942356 -0.156609 0.0 0.0 0.156609 0.0 0.0 0.156609 -0.181957 0.0446672 0.20932 0.0 0.0 -0.20932 0.0 0.0 -0.20932 0.122222 0.980122 -2.16943e-18 -0.189992 0.0250283 0.0 0.157493 0.939473 -0.231406 0.0638239 -0.00983609 0.146296 0.0601051 -0.00268811 0.142818 0.161758 0.0247785 0.0413383 -0.10562 -0.207032 -0.0343441 -0.117339 -0.184713 -0.0433099 0.15253450000000002 0.982409 -2.16…
506.0 0.0760923 0.955286 -0.0857275 0.0 0.0 0.0857275 0.0 0.0 0.0857275 -0.0330529 0.00566835 0.0374662 0.0 0.0 -0.0374662 0.0 0.0 -0.0374662 0.057639800000000005 0.986311 -2.16943e-18 -0.0342384 0.00206016 0.0 0.137561 0.945393 -0.190312 0.0523187 -0.0251265 0.13611 0.0558102 -0.0318083 0.139111 0.203105 0.0395412 0.287532 -0.12213 -0.773148 0.288946 -0.0728956 -0.8666 0.324324 0.1290375 0.98517…
507.0 -0.143209 0.965577 0.160167 0.0 0.0 -0.160167 0.0 0.0 -0.160167 0.125176 0.00953851 -0.140254 0.0 0.0 0.140254 0.0 0.0 0.140254 -0.16646699999999998 0.972208 -2.16943e-18 0.126193 0.0237197 0.0 -0.222944 0.973158 0.360575 -0.064145 -0.144756 0.0447872 -0.0647046 -0.143599 0.0436161 -0.60157 -0.0979626 0.111471 0.334297 0.512467 -0.771613 0.337597 0.505115 -0.761602 -0.258838 0.956137 -2.169…
508.0 0.0794215 0.954708 -0.0895024 0.0 0.0 0.0895024 0.0 0.0 0.0895024 -0.461437 0.0809275 0.523391 0.0 0.0 -0.523391 0.0 0.0 -0.523391 0.06108910000000001 0.986097 -2.16943e-18 -0.478188 0.0305851 0.0 -0.155219 0.977017 0.186784 -0.0169588 -0.0312048 0.0770947 -0.01558 -0.0339501 0.0787874 -0.514666 -0.00295209 0.488249 -0.056691 0.157668 0.107029 -0.0359891 0.117793 0.12697 -0.18188 0.980978 -…
511.0 0.160165 0.936665 -0.181968 0.0 0.0 0.181968 0.0 0.0 0.181968 -0.0412619 0.0112457 0.0477797 0.0 0.0 -0.0477797 0.0 0.0 -0.0477797 0.1451984 0.976798 -2.16943e-18 -0.0432089 0.00681079 0.0 0.189057 0.928023 -0.278205 0.0672718 0.00225575 0.185159 0.067072 0.00264049 0.184969 0.168294 0.0549183 -0.181456 0.127605 -0.163394 -0.411192 0.0799871 -0.0717825 -0.456777 0.187226 0.974585 -2.16943e-…
517.0 0.182532 0.930256 -0.207963 0.0 0.0 0.207963 0.0 0.0 0.207963 -0.0751514 0.0225962 0.0876731 0.0 0.0 -0.0876731 0.0 0.0 -0.0876731 0.16865639999999998 0.972788 -2.16943e-18 -0.0789343 0.0145541 0.0 0.211524 0.922439 -0.306398 0.0686878 0.00492576 0.198462 0.0745804 -0.00640527 0.204055 0.227032 0.0625383 -0.139653 0.0422833 -0.200178 -0.462184 0.114929 -0.339578 -0.397237 0.211517 0.971085 …
519.0 -0.124349 0.966814 0.139051 0.0 0.0 -0.139051 0.0 0.0 -0.139051 0.712753 0.0391962 -0.797499 0.0 0.0 0.797499 0.0 0.0 0.797499 -0.14743099999999998 0.975578 -2.16943e-18 0.720233 0.119692 0.0 -0.0418922 0.964899 -0.0517246 0.128546 -0.036993 -0.0703246 0.122118 -0.0247148 -0.0758251 0.434949 0.119086 0.0149868 -0.311274 -0.326777 -0.0387921 -0.370901 -0.213813 -0.0843808 -0.045725 0.992592 …
520.0 0.0268943 0.962323 -0.0301963 0.0 0.0 0.0301963 0.0 0.0 0.0301963 -0.0365459 0.00419584 0.0410977 0.0 0.0 -0.0410977 0.0 0.0 -0.0410977 0.006834000000000007 0.987954 -2.16943e-18 -0.0376246 0.000171843 0.0 0.176033 0.932456 -0.258961 0.0534817 0.0196973 0.164926 0.0514393 0.0233537 0.162997 0.0491435 -0.00298232 -0.11939 0.0634865 0.0216558 -0.0642606 0.0665521 0.0157639 -0.0613121 0.172059…
521.0 0.10364 0.950116 -0.117042 0.0 0.0 0.117042 0.0 0.0 0.117042 -0.0839086 0.0171101 0.0956728 0.0 0.0 -0.0956728 0.0 0.0 -0.0956728 0.086225 0.984141 -2.16943e-18 -0.0872228 0.0079956 0.0 0.154083 0.941004 -0.217967 0.0601596 -0.0221909 0.149472 0.056964 -0.0160603 0.146594 0.208247 0.044478 0.121317 -0.133852 -0.400445 -0.0306583 -0.117887 -0.431473 -0.012559 0.1476357 0.982981 -2.16943e-18 …
522.0 0.0769128 0.955145 -0.0866576 0.0 0.0 0.0866576 0.0 0.0 0.0866576 -0.271576 0.0468335 0.307887 0.0 0.0 -0.307887 0.0 0.0 -0.307887 0.0584898 0.986259 -2.16943e-18 -0.281346 0.0171915 0.0 0.165536 0.935291 -0.249198 0.0593808 0.0152874 0.154628 0.0566772 0.0202333 0.152048 0.0828681 0.0138865 -0.0374092 0.0158848 -0.115113 -0.0573459 0.015468 -0.114374 -0.0569785 0.1617153 0.979664 -2.16943e…
523.0 0.0218691 0.962886 -0.024547 0.0 0.0 0.024547 0.0 0.0 0.024547 0.065474 -0.00714256 -0.0735822 0.0 0.0 0.0735822 0.0 0.0 0.0735822 0.0016620999999999997 0.987963 -2.16943e-18 0.0673646 7.28902e-05 0.0 0.14264 0.942061 -0.211267 0.0592047 -0.0100869 0.142011 0.0553772 -0.00290308 0.13847 0.147022 0.023018 0.0504589 -0.0885059 -0.231202 0.00365693 -0.112145 -0.186034 -0.0160158 0.1362006 0.98…
524.0 0.0132594 0.963783 -0.0148761 0.0 0.0 0.0148761 0.0 0.0 0.0148761 0.472575 -0.0469334 -0.530563 0.0 0.0 0.530563 0.0 0.0 0.530563 -0.007191400000000001 0.987911 -2.16943e-18 0.485703 0.00522293 0.0 0.0592343 0.956721 -0.152874 0.099696 -0.00870642 0.0304853 0.0962275 -0.00203788 0.0272452 0.329288 0.0367411 -0.283731 -0.0374186 -0.0225227 -0.165639 -0.110359 0.117798 -0.23451 0.0559472 0.99…
527.0 0.050734 0.959261 -0.0570499 0.0 0.0 0.0570499 0.0 0.0 0.0570499 0.0686393 -0.00975423 -0.0774551 0.0 0.0 0.0774551 0.0 0.0 0.0774551 0.031413800000000006 0.987512 -2.16943e-18 0.0708752 -0.0022277 0.0 0.111836 0.944363 -0.234984 0.10035 0.0328819 0.0808474 0.125535 -0.0156872 0.105277 0.212123 0.113801 0.0795516 -1.11227 1.63939 -1.53337 -0.595213 0.633547 -0.950829 0.11432700000000001 0.9…
528.0 0.176269 0.932114 -0.200664 0.0 0.0 0.200664 0.0 0.0 0.200664 -0.204581 0.0598878 0.238152 0.0 0.0 -0.238152 0.0 0.0 -0.238152 0.1620803 0.973975 -2.16943e-18 -0.214697 0.037968 0.0 0.181473 0.933124 -0.263841 0.0653748 -0.00269087 0.164262 0.0642595 -0.000545623 0.163206 0.164905 0.0438193 -0.0690057 0.0239701 -0.204439 -0.248769 0.0156638 -0.188514 -0.256079 0.178508 0.978594 -2.16943e-18…
530.0 -0.0420055 0.967549 0.0470196 0.0 0.0 -0.0470196 0.0 0.0 -0.0470196 0.0727841 -0.00270108 -0.0813712 0.0 0.0 0.0813712 0.0 0.0 0.0813712 -0.06379900000000001 0.985549 -2.16943e-18 0.0742989 0.00540723 0.0 -0.281192 0.96488 0.343806 -0.0323423 -0.0446158 0.0381884 -0.0288239 -0.0515714 0.0420203 -0.778872 -0.114786 0.46941 0.0354315 0.582764 0.0389901 0.0500061 0.556426 0.0406779 -0.30957 0.…
531.0 0.161956 0.936175 -0.184042 0.0 0.0 0.184042 0.0 0.0 0.184042 -0.0559412 0.0153711 0.0648146 0.0 0.0 -0.0648146 0.0 0.0 -0.0648146 0.1470739 0.976501 -2.16943e-18 -0.0585948 0.0093606 0.0 0.193325 0.928618 -0.281996 0.0678902 0.000575756 0.179217 0.0681688 4.03189e-05 0.179484 0.191481 0.0614 -0.136758 0.0813787 -0.208377 -0.417811 0.099044 -0.24236 -0.401087 0.191703 0.975445 -2.16943e-18 …
533.0 0.0491435 0.959486 -0.0552554 0.0 0.0 0.0552554 0.0 0.0 0.0552554 0.0524006 -0.00735066 -0.0591157 0.0 0.0 0.0591157 0.0 0.0 0.0591157 0.029771700000000005 0.987562 -2.16943e-18 0.0540967 -0.00160316 0.0 0.120499 0.949354 -0.1901 0.0582594 0.00481736 0.0907939 0.0686944 -0.0153527 0.100526 0.240516 0.0764956 0.444793 -0.560312 -0.310207 -0.0373451 -0.574137 -0.282549 -0.0593528 0.1140432000…
534.0 0.203221 0.923761 -0.23219 0.0 0.0 0.23219 0.0 0.0 0.23219 -0.204926 0.0670708 0.240897 0.0 0.0 -0.240897 0.0 0.0 -0.240897 0.190418 0.968502 -2.16943e-18 -0.215853 0.0452319 0.0 0.2133 0.923478 -0.306307 0.0692366 0.000954917 0.193826 0.0750524 -0.0102215 0.199265 0.231573 0.0645154 -0.0943544 0.0200141 -0.257653 -0.427396 0.0770798 -0.366931 -0.378611 0.213212 0.972113 -2.16943e-18 0.2309…
537.0 0.177974 0.931613 -0.20265 0.0 0.0 0.20265 0.0 0.0 0.20265 -0.351551 0.103669 0.409479 0.0 0.0 -0.409479 0.0 0.0 -0.409479 0.16387010000000002 0.973657 -2.16943e-18 -0.36902 0.0660151 0.0 0.170354 0.933834 -0.253325 0.0563144 0.0165683 0.160876 0.0534166 0.0221588 0.157954 0.0592579 -0.00234199 -0.137806 0.0617007 0.0426723 -0.0871302 0.0767738 0.0136175 -0.0721598 0.166362 0.978618 -2.1694…
538.0 0.209179 0.921788 -0.239202 0.0 0.0 0.239202 0.0 0.0 0.239202 -0.395815 0.132627 0.466373 0.0 0.0 -0.466373 0.0 0.0 -0.466373 0.196696 0.967163 -2.16943e-18 -0.417264 0.0904965 0.0 0.164611 0.936166 -0.243496 0.0609491 0.00215766 0.156223 0.0584659 0.00693794 0.153829 0.12284 0.0219457 -0.030128 -0.000800874 -0.176457 -0.0736382 -0.0151151 -0.149005 -0.0863676 0.1602806 0.980103 -2.16943e-1…
539.0 0.239169 0.911143 -0.274756 0.0 0.0 0.274756 0.0 0.0 0.274756 -0.255532 0.0958534 0.304908 0.0 0.0 -0.304908 0.0 0.0 -0.304908 0.228377 0.9597 -2.16943e-18 -0.270526 0.0688251 0.0 0.229495 0.916558 -0.327702 0.0696 0.00330505 0.219137 0.0727603 -0.00277168 0.222142 0.239903 0.0371158 -0.145091 0.10477 -0.362287 -0.249561 0.127785 -0.406306 -0.230803 0.23053200000000001 0.966853 -2.16943e-18…
541.0 -0.00389577 0.96532 0.004367 0.0 0.0 -0.004367 0.0 0.0 -0.004367 0.0155341 -0.00124142 -0.0174102 0.0 0.0 0.0174102 0.0 0.0 0.0174102 -0.024804999999999994 0.987552 -2.16943e-18 0.0159318 0.000478035 0.0 0.172282 0.933072 -0.254806 0.0533636 0.0186998 0.158169 0.0578403 0.0123039 0.157377 0.0749607 0.000853654 -0.0547877 0.0330688 -0.109487 0.0197999 0.00577624 -0.0568856 -0.00766974 0.1683…
546.0 0.121919 0.94619 -0.13793 0.0 0.0 0.13793 0.0 0.0 0.13793 0.000671235 -0.000151542 -0.000768785 0.0 0.0 0.000768785 0.0 0.0 0.000768785 0.1052488 0.982197 -2.16943e-18 0.00069939 -7.88743e-05 0.0 0.164715 0.936914 -0.245705 0.0666218 -0.00313923 0.150525 0.0634405 0.00298127 0.147496 0.169866 0.040355 0.00297473 -0.0238167 -0.282286 -0.129556 -0.0487612 -0.234515 -0.151098 0.1610134 0.98091…
547.0 0.121647 0.946251 -0.137619 0.0 0.0 0.137619 0.0 0.0 0.137619 -0.451159 0.101709 0.51669 0.0 0.0 -0.51669 0.0 0.0 -0.51669 0.1049651 0.982229 -2.16943e-18 -0.470067 0.0528638 0.0 -0.238156 0.97041 0.310067 -0.0308189 -0.0730491 0.03464 -0.0348898 -0.0649624 0.0285531 -0.667065 -0.0596948 0.44903 -0.00290509 0.443603 0.127479 0.00286954 0.429668 0.152831 -0.267944 0.960651 -2.16943e-18 -0.64…
551.0 0.0867732 0.953387 -0.0978474 0.0 0.0 0.0978474 0.0 0.0 0.0978474 -0.430484 0.0792074 0.489015 0.0 0.0 -0.489015 0.0 0.0 -0.489015 0.06871128 0.985577 -2.16943e-18 -0.446527 0.0323036 0.0 -0.176559 0.975873 0.213304 -0.0150396 -0.0422704 0.0672873 -0.016023 -0.0403423 0.0658205 -0.52999 -0.0206282 0.450939 -0.0311847 0.231676 0.00726865 -0.0176854 0.204671 0.0268846 -0.20350400000000002 0.9…
553.0 0.274394 0.897071 -0.317138 0.0 0.0 0.317138 0.0 0.0 0.317138 -0.754387 0.320063 0.915528 0.0 0.0 -0.915528 0.0 0.0 -0.915528 0.265766 0.94934 -2.16943e-18 -0.802806 0.240887 0.0 -0.18388 0.974863 0.241931 -0.0198023 -0.072484 0.0480629 -0.0201897 -0.0717152 0.047695 -0.532319 -0.0270664 0.383506 0.0467433 0.226912 0.0242005 0.0423141 0.235751 0.0179019 -0.212507 0.972656 -2.16943e-18 -0.51…
554.0 0.0643484 0.957219 -0.0724302 0.0 0.0 0.0724302 0.0 0.0 0.0724302 -0.419649 0.0662354 0.474641 0.0 0.0 -0.474641 0.0 0.0 -0.474641 0.0454836 0.986961 -2.16943e-18 -0.434059 0.0203293 0.0 -0.157572 0.977139 0.190393 -0.0149088 -0.0381094 0.0839181 -0.0152033 -0.0375663 0.0835016 -0.506175 0.00159178 0.476182 -0.0313849 0.0963415 0.24844 -0.0297983 0.0932402 0.250307 -0.184276 0.980736 -2.169…
555.0 0.208257 0.922096 -0.238115 0.0 0.0 0.238115 0.0 0.0 0.238115 -0.21579 0.0720447 0.254164 0.0 0.0 -0.254164 0.0 0.0 -0.254164 0.195723 0.967374 -2.16943e-18 -0.227455 0.0490717 0.0 0.214503 0.922157 -0.308832 0.0689424 0.00283195 0.199546 0.0744549 -0.00776576 0.204754 0.226063 0.0603591 -0.12005 0.040834 -0.237783 -0.422645 0.116929 -0.383717 -0.355216 0.214561 0.970996 -2.16943e-18 0.2307…
557.0 0.0386095 0.9609 -0.043381 0.0 0.0 0.043381 0.0 0.0 0.043381 0.0679355 -0.00870864 -0.0765194 0.0 0.0 0.0765194 0.0 0.0 0.0765194 0.018903800000000005 0.98782 -2.16943e-18 0.0700426 -0.00124352 0.0 0.10836 0.949157 -0.184622 0.0597213 0.0166625 0.0855525 0.0730551 -0.00907839 0.098337 0.223078 0.0594834 0.451815 -0.584148 -0.266143 0.0830149 -0.620688 -0.194716 0.0388617 0.1024091 0.988081 …
558.0 0.0732694 0.955765 -0.0825285 0.0 0.0 0.0825285 0.0 0.0 0.0825285 -0.551748 0.0928051 0.625079 0.0 0.0 -0.625079 0.0 0.0 -0.625079 0.054716200000000006 0.986482 -2.16943e-18 -0.571334 0.0325438 0.0 -0.144913 0.977561 0.166002 -0.0180671 -0.0112327 0.0876469 -0.0180588 -0.0112402 0.0872535 -0.597608 -0.00529987 0.55644 0.0263188 0.0513403 0.0499633 0.0315276 0.0410862 0.0563148 -0.170937 0.9…
559.0 0.0663592 0.9569 -0.074705 0.0 0.0 0.074705 0.0 0.0 0.074705 0.0631039 -0.0101072 -0.071399 0.0 0.0 0.071399 0.0 0.0 0.071399 0.0475638 0.986862 -2.16943e-18 0.0652871 -0.00320661 0.0 0.142583 0.938518 -0.261337 0.0874373 0.0396645 0.109197 0.115959 -0.0152964 0.13713 0.251456 0.120209 0.0518425 -0.405259 0.257851 -0.885161 -0.263106 -0.0176822 -0.734785 0.1448673 0.982855 -2.16943e-18 0.20…
560.0 0.229118 0.914844 -0.26279 0.0 0.0 0.26279 0.0 0.0 0.26279 -0.425852 0.153955 0.505903 0.0 0.0 -0.505903 0.0 0.0 -0.505903 0.217744 0.962338 -2.16943e-18 -0.450191 0.108815 0.0 0.17198 0.935339 -0.25126 0.0621449 -0.000475441 0.158311 0.0599868 0.00367529 0.15625 0.139559 0.0283471 -0.0378526 -0.00125295 -0.186552 -0.123934 -0.00966027 -0.170483 -0.130906 0.1680665 0.979879 -2.16943e-18 0.1…
562.0 0.167259 0.934701 -0.190191 0.0 0.0 0.190191 0.0 0.0 0.190191 -0.279074 0.0785307 0.323893 0.0 0.0 -0.323893 0.0 0.0 -0.323893 0.1526304 0.975596 -2.16943e-18 -0.292519 0.0485768 0.0 0.157727 0.937796 -0.231859 0.0569174 0.00190722 0.152223 0.0533843 0.0087093 0.148808 0.106619 0.00859711 0.0222765 -0.0875247 -0.101333 0.0134012 -0.0968085 -0.0835463 0.00531037 0.15231129999999998 0.980886 …
563.0 0.0880338 0.953154 -0.0992796 0.0 0.0 0.0992796 0.0 0.0 0.0992796 -0.0673792 0.0124973 0.0765607 0.0 0.0 -0.0765607 0.0 0.0 -0.0765607 0.07001893000000001 0.985482 -2.16943e-18 -0.0699014 0.00515761 0.0 0.152509 0.943535 -0.194558 0.0503603 -0.046808 0.157571 0.0529926 -0.0518281 0.159665 0.240173 0.0347197 0.291266 -0.227553 -0.658767 0.229649 -0.205447 -0.700447 0.242893 0.143092 0.983849…
564.0 -0.0572647 0.967985 0.0640745 0.0 0.0 -0.0640745 0.0 0.0 -0.0640745 -0.0778053 0.00155934 0.0869424 0.0 0.0 -0.0869424 0.0 0.0 -0.0869424 -0.079361 0.984283 -2.16943e-18 -0.0792758 -0.00713046 0.0 -0.22164 0.971895 0.321597 -0.042951 -0.106414 0.0243583 -0.0425699 -0.107179 0.0248479 -0.615412 -0.0443257 0.40094 -0.0233359 0.483049 0.0344775 -0.0290201 0.494652 0.0241359 -0.25394 0.960174 -…
565.0 0.293332 0.888777 -0.340236 0.0 0.0 0.340236 0.0 0.0 0.340236 -0.665784 0.300801 0.816215 0.0 0.0 -0.816215 0.0 0.0 -0.816215 0.285948 0.943029 -2.16943e-18 -0.710569 0.23123 0.0 0.272355 0.902054 -0.316518 -0.0267778 0.0597734 0.256401 -0.0267316 0.059685 0.256453 -0.753385 0.437062 0.292939 0.490857 0.492496 -2.26853 0.488435 0.497161 -2.27112 0.262355 0.954706 -2.16943e-18 -0.690437 0.38…
567.0 -0.05885 0.968015 0.065846 0.0 0.0 -0.065846 0.0 0.0 -0.065846 0.0260687 -0.000476263 -0.0291291 0.0 0.0 0.0291291 0.0 0.0 0.0291291 -0.080976 0.984136 -2.16943e-18 0.0265562 0.00243603 0.0 -0.197 0.97389 0.275656 -0.0277691 -0.0956556 0.0380881 -0.0293508 -0.0924903 0.0354373 -0.521218 -0.037697 0.314887 0.109936 0.232422 -0.0101462 0.122158 0.207237 0.0131836 -0.2274 0.967683 -2.16943e-18…
568.0 0.134386 0.943281 -0.152232 0.0 0.0 0.152232 0.0 0.0 0.152232 -0.063813 0.0153692 0.0733312 0.0 0.0 -0.0733312 0.0 0.0 -0.0733312 0.1182489 0.980637 -2.16943e-18 -0.0665975 0.0084768 0.0 0.167841 0.934488 -0.253452 0.0684702 0.00022259 0.160823 0.066264 0.0044683 0.15871 0.161413 0.0451278 -0.108283 0.0743552 -0.21291 -0.259788 0.07156 -0.207648 -0.261203 0.164887 0.979059 -2.16943e-18 0.16…
569.0 0.219506 0.918257 -0.251395 0.0 0.0 0.251395 0.0 0.0 0.251395 0.0138505 -0.00482957 -0.0163877 0.0 0.0 0.0163877 0.0 0.0 0.0163877 0.20759 0.964731 -2.16943e-18 0.0146222 -0.00335846 0.0 0.239975 0.913325 -0.33951 0.0685282 0.0048647 0.225019 0.070428 0.00121188 0.226836 0.2346 0.0277223 -0.142066 0.144844 -0.443347 -0.159028 0.120835 -0.397013 -0.184179 0.241494 0.964544 -2.16943e-18 0.243…
570.0 0.130159 0.944288 -0.147378 0.0 0.0 0.147378 0.0 0.0 0.147378 -0.0870609 0.0205217 0.0999311 0.0 0.0 -0.0999311 0.0 0.0 -0.0999311 0.11383889999999999 0.981187 -2.16943e-18 -0.0908098 0.011111 0.0 0.168146 0.93528 -0.253501 0.0710692 -0.00454021 0.158453 0.0676519 0.0020323 0.155213 0.184393 0.0507275 -0.0772979 0.0678623 -0.308339 -0.235307 0.0677966 -0.308492 -0.232485 0.1653253 0.979816 …
573.0 0.131065 0.944074 -0.148418 0.0 0.0 0.148418 0.0 0.0 0.148418 -0.00871607 0.0020641 0.010007 0.0 0.0 -0.010007 0.0 0.0 -0.010007 0.1147837 0.981071 -2.16943e-18 -0.00909246 0.0011221 0.0 0.169417 0.935122 -0.25274 0.0664665 -5.02808e-05 0.156563 0.0643471 0.0040284 0.154535 0.160861 0.043273 -0.0658024 0.0520503 -0.259734 -0.202248 0.0380432 -0.232917 -0.214258 0.1661567 0.979672 -2.16943e-…
576.0 0.1944 0.926598 -0.221838 0.0 0.0 0.221838 0.0 0.0 0.221838 -0.154477 0.0487946 0.180989 0.0 0.0 -0.180989 0.0 0.0 -0.180989 0.18113200000000002 0.970398 -2.16943e-18 -0.162516 0.0323027 0.0 0.219649 0.922237 -0.314451 0.0705481 0.000839198 0.194618 0.0768752 -0.0113209 0.200549 0.266514 0.068761 -0.0900203 0.0265264 -0.345997 -0.432618 0.0715524 -0.431995 -0.396828 0.22014299999999998 0.97…
578.0 0.129062 0.944546 -0.146119 0.0 0.0 0.146119 0.0 0.0 0.146119 0.0834702 -0.0195645 -0.0957812 0.0 0.0 0.0957812 0.0 0.0 0.0957812 0.11269480000000001 0.981326 -2.16943e-18 0.0870521 -0.01054 0.0 0.178753 0.93311 -0.267693 0.0693752 0.00379152 0.15806 0.0685982 0.00528709 0.157312 0.20966 0.0603027 -0.085805 0.0997655 -0.393192 -0.273519 0.0273848 -0.253908 -0.342848 0.176733 0.978735 -2.169…
580.0 0.127986 0.944798 -0.144885 0.0 0.0 0.144885 0.0 0.0 0.144885 -0.0860225 0.0200507 0.0986815 0.0 0.0 -0.0986815 0.0 0.0 -0.0986815 0.1115727 0.981461 -2.16943e-18 -0.0897013 0.0107484 0.0 0.166445 0.93468 -0.251496 0.0700152 -0.00376371 0.163347 0.0674193 0.00122917 0.160883 0.189777 0.0546806 -0.0744907 0.0417035 -0.272994 -0.273443 0.0266412 -0.244188 -0.285962 0.1634528 0.979088 -2.16943…
581.0 0.283814 0.89301 -0.328598 0.0 0.0 0.328598 0.0 0.0 0.328598 -0.506867 0.221936 0.618183 0.0 0.0 -0.618183 0.0 0.0 -0.618183 0.275797 0.946267 -2.16943e-18 -0.540171 0.168853 0.0 0.246278 0.911998 -0.312597 0.0183954 0.0301102 0.230407 0.0184614 0.0299831 0.230474 -0.620789 0.187689 0.0215679 1.09041 -0.632211 -0.463538 1.09269 -0.636607 -0.461282 0.24079099999999998 0.962736 -2.16943e-18 -…
583.0 0.0550505 0.958637 -0.0619224 0.0 0.0 0.0619224 0.0 0.0 0.0619224 0.0577602 -0.00849555 -0.0652247 0.0 0.0 0.0652247 0.0 0.0 0.0652247 0.035872100000000004 0.987361 -2.16943e-18 0.0596739 -0.00216672 0.0 0.123146 0.948276 -0.224143 0.075297 0.03769 0.06172 0.100671 -0.011276 0.0866894 0.267119 0.14054 0.387155 -0.579555 -0.12844 -0.591041 -0.700431 0.104494 -0.711326 0.1220069 0.98994 -2.16…
584.0 0.0959388 0.951651 -0.108269 0.0 0.0 0.108269 0.0 0.0 0.108269 -0.0988438 0.019254 0.112505 0.0 0.0 -0.112505 0.0 0.0 -0.112505 0.07822395 0.984839 -2.16943e-18 -0.102647 0.00850215 0.0 0.153195 0.941137 -0.222798 0.0682699 -0.0255719 0.14857 0.0654225 -0.0201028 0.145952 0.298076 0.0812827 0.325495 -0.421058 -0.43418 -0.14132 -0.353905 -0.563339 -0.0776922 0.1479153 0.983353 -2.16943e-18 0…
587.0 0.0437181 0.96023 -0.0491372 0.0 0.0 0.0491372 0.0 0.0 0.0491372 0.0624215 -0.00836728 -0.0703617 0.0 0.0 0.0703617 0.0 0.0 0.0703617 0.0241725 0.987711 -2.16943e-18 0.0643984 -0.00151417 0.0 0.11539 0.948956 -0.189213 0.0598764 0.0104745 0.089922 0.0711249 -0.0112684 0.100573 0.233101 0.0686695 0.442923 -0.573969 -0.275518 0.00903389 -0.593605 -0.236739 -0.0180814 0.1093482 0.98828 -2.1694…
588.0 0.00541941 0.964526 -0.00607776 0.0 0.0 0.00607776 0.0 0.0 0.00607776 0.192173 -0.0173795 -0.215574 0.0 0.0 0.215574 0.0 0.0 0.215574 -0.015245300000000003 0.987789 -2.16943e-18 0.197321 0.00385836 0.0 0.120715 0.945393 -0.210153 0.0815247 -0.00235618 0.110661 0.0920625 -0.0225788 0.120222 0.289516 0.090442 0.356977 -0.573176 -0.192324 -0.222926 -0.839957 0.319767 -0.465947 0.1179245 0.9861…
589.0 -0.0154351 0.966167 0.0172937 0.0 0.0 -0.0172937 0.0 0.0 -0.0172937 -0.22973 0.0153734 0.257231 0.0 0.0 -0.257231 0.0 0.0 -0.257231 -0.036631 0.987121 -2.16943e-18 -0.235278 -0.010105 0.0 -0.166422 0.975906 0.206868 -0.0135882 -0.0519823 0.0598907 -0.0137413 -0.0516678 0.0598376 -0.473245 -0.0132904 0.406604 -0.0208822 0.184051 0.0247366 -0.0221608 0.186608 0.0229099 -0.19349100000000002 0.…
590.0 0.184049 0.929798 -0.209733 0.0 0.0 0.209733 0.0 0.0 0.209733 -0.373664 0.113073 0.436157 0.0 0.0 -0.436157 0.0 0.0 -0.436157 0.1702495 0.972492 -2.16943e-18 -0.392554 0.0730985 0.0 0.160828 0.937796 -0.224132 0.046932 -0.00220364 0.159967 0.043854 0.00372102 0.157011 0.0821277 -0.0148224 -0.00611745 -0.0476276 -0.0904231 0.145056 -0.053821 -0.0786015 0.139989 0.1536286 0.980504 -2.16943e-1…
591.0 0.0989739 0.951055 -0.111725 0.0 0.0 0.111725 0.0 0.0 0.111725 0.00629935 -0.00124967 -0.00717485 0.0 0.0 0.00717485 0.0 0.0 0.00717485 0.08137649 0.984573 -2.16943e-18 0.00654426 -0.000564832 0.0 0.166548 0.935082 -0.253248 0.0730497 -0.00567427 0.160759 0.0670215 0.0059235 0.15501 0.25641 0.0748234 0.0932703 -0.0982721 -0.479218 -0.218589 -0.156703 -0.36746 -0.267478 0.1638555 0.979581 -2…
592.0 -0.0871043 0.968085 0.0974134 0.0 0.0 -0.0974134 0.0 0.0 -0.0974134 0.655688 0.00872111 -0.732607 0.0 0.0 0.732607 0.0 0.0 0.732607 -0.10970899999999999 0.981042 -2.16943e-18 0.665631 0.0823167 0.0 -0.00948375 0.964301 -0.0802483 0.119823 -0.0361838 -0.037346 0.115983 -0.0288499 -0.0406154 0.439505 0.111378 0.0603613 -0.297572 -0.450928 0.00202072 -0.319222 -0.410405 -0.0112734 -0.013531599…
593.0 -0.0977531 0.96788 0.109313 0.0 0.0 -0.109313 0.0 0.0 -0.109313 0.293754 0.00740395 -0.32829 0.0 0.0 0.32829 0.0 0.0 0.32829 -0.120512 0.979641 -2.16943e-18 0.297817 0.0404337 0.0 -0.213896 0.972531 0.27753 -0.0218186 -0.0753123 0.0407146 -0.0219156 -0.0752893 0.0404183 -0.57721 -0.0461252 0.371106 0.0820333 0.273207 0.0667532 0.0813286 0.274729 0.0650585 -0.24273700000000004 0.966519 -2.16…
596.0 0.0854294 0.953634 -0.0963211 0.0 0.0 0.0963211 0.0 0.0 0.0963211 0.0184296 -0.0033619 -0.0209295 0.0 0.0 0.0209295 0.0 0.0 0.0209295 0.06731752 0.985677 -2.16943e-18 0.0191132 -0.0013534 0.0 0.165223 0.937411 -0.24135 0.0712786 -0.022053 0.160315 0.064599 -0.00923 0.154221 0.287611 0.0828334 0.199632 -0.258038 -0.453128 -0.235848 -0.254453 -0.460887 -0.224144 0.16115410000000002 0.981084 -…
597.0 0.0894718 0.952887 -0.100914 0.0 0.0 0.100914 0.0 0.0 0.100914 -0.0430985 0.00806666 0.0489863 0.0 0.0 -0.0489863 0.0 0.0 -0.0489863 0.07151092 0.985371 -2.16943e-18 -0.0447199 0.00337311 0.0 0.152091 0.939445 -0.250034 0.0803712 0.00950372 0.126694 0.0919364 -0.01273 0.137534 0.321915 0.104674 0.302672 -0.380031 -0.490973 -0.255434 -0.654856 0.0384597 -0.523756 0.15131260000000002 0.983296…
598.0 0.0318596 0.961739 -0.0357819 0.0 0.0 0.0357819 0.0 0.0 0.0357819 0.136083 -0.0163943 -0.153133 0.0 0.0 0.153133 0.0 0.0 0.153133 0.0119475 0.987917 -2.16943e-18 0.140186 -0.00142334 0.0 0.144702 0.941991 -0.218951 0.0718124 -0.0211521 0.141981 0.0664281 -0.0108348 0.137066 0.290711 0.0776403 0.302302 -0.424295 -0.370402 -0.14176 -0.370584 -0.474185 -0.0865392 0.1398077 0.98381 -2.16943e-18…
599.0 0.0647389 0.957158 -0.0728719 0.0 0.0 0.0728719 0.0 0.0 0.0728719 0.0801408 -0.0126853 -0.0906489 0.0 0.0 0.0906489 0.0 0.0 0.0906489 0.0458876 0.986942 -2.16943e-18 0.0828966 -0.0039192 0.0 0.157181 0.938549 -0.237529 0.0738529 -0.0164755 0.152352 0.0664695 -0.00228752 0.145484 0.294734 0.0827839 0.258088 -0.360064 -0.399679 -0.208084 -0.325562 -0.466881 -0.167224 0.15346310000000002 0.981…
601.0 0.0811801 0.954398 -0.0914975 0.0 0.0 0.0914975 0.0 0.0 0.0914975 0.163807 -0.0290657 -0.185866 0.0 0.0 0.185866 0.0 0.0 0.185866 0.0629118 0.985978 -2.16943e-18 0.169791 -0.0112001 0.0 0.147599 0.940988 -0.225061 0.0672224 -0.00634765 0.135232 0.062408 0.00291241 0.130675 0.188387 0.0415866 0.0818234 -0.112653 -0.320112 -0.055372 -0.116327 -0.313488 -0.0546446 0.14290629999999999 0.983313 …
602.0 -0.014749 0.966121 0.0165254 0.0 0.0 -0.0165254 0.0 0.0 -0.0165254 0.0778803 -0.0052718 -0.0872079 0.0 0.0 0.0872079 0.0 0.0 0.0872079 -0.035928 0.98715 -2.16943e-18 0.079768 0.00336457 0.0 0.148327 0.943707 -0.170468 0.040561 -0.0708508 0.178724 0.0383869 -0.0671283 0.177389 0.191726 -0.0140879 0.11307 -0.325177 -0.0478467 0.194114 -0.298362 -0.0988904 0.214641 0.13563530000000001 0.982306…
603.0 0.119328 0.94677 -0.134964 0.0 0.0 0.134964 0.0 0.0 0.134964 -0.181036 0.0403078 0.207208 0.0 0.0 -0.207208 0.0 0.0 -0.207208 0.10254970000000001 0.982497 -2.16943e-18 -0.188566 0.0206995 0.0 0.180059 0.931306 -0.264462 0.0549487 0.0190536 0.169304 0.0576593 0.0137442 0.16345 0.0775294 0.00757045 -0.135193 0.0734874 -0.0134789 -0.130127 0.0216579 0.0854067 -0.175022 0.176657 0.976963 -2.169…
604.0 0.0722708 0.955933 -0.0813973 0.0 0.0 0.0813973 0.0 0.0 0.0813973 0.294445 -0.0491837 -0.333515 0.0 0.0 0.333515 0.0 0.0 0.333515 0.0536822 0.986541 -2.16943e-18 0.304858 -0.0170191 0.0 0.136407 0.945025 -0.210951 0.0735532 -0.0193614 0.119438 0.0676201 -0.00797092 0.114017 0.242309 0.042917 0.051814 -0.0786745 -0.437368 -0.00968955 -0.0783975 -0.438729 -0.00212968 0.1314452 0.98611 -2.1694…
607.0 0.117995 0.947066 -0.133439 0.0 0.0 0.133439 0.0 0.0 0.133439 -0.142305 0.0314565 0.162822 0.0 0.0 -0.162822 0.0 0.0 -0.162822 0.1011615 0.982649 -2.16943e-18 -0.148199 0.0160394 0.0 0.150312 0.941657 -0.217432 0.060251 -0.0146445 0.14176 0.0566128 -0.00765669 0.138408 0.1577 0.0163022 0.0508703 -0.130853 -0.180488 0.0215507 -0.115455 -0.210283 0.0377564 0.1441107 0.983542 -2.16943e-18 0.13…
608.0 -0.0907936 0.968029 0.101536 0.0 0.0 -0.101536 0.0 0.0 -0.101536 0.253889 0.00442375 -0.283691 0.0 0.0 0.283691 0.0 0.0 0.283691 -0.11345299999999998 0.980572 -2.16943e-18 0.257622 0.0329382 0.0 -0.204563 0.973424 0.268835 -0.0202325 -0.0812105 0.046178 -0.0229558 -0.0760932 0.0421141 -0.541727 -0.0367202 0.379398 0.0191965 0.305167 0.0135589 0.0429361 0.257126 0.0530363 -0.233537 0.968305 …
610.0 0.154966 0.938066 -0.175952 0.0 0.0 0.175952 0.0 0.0 0.175952 0.0991908 -0.0263939 -0.114673 0.0 0.0 0.114673 0.0 0.0 0.114673 0.139756 0.977639 -2.16943e-18 0.1038 -0.0157221 0.0 0.204418 0.925728 -0.297274 0.0691135 0.00378493 0.184043 0.071347 -0.000510897 0.186181 0.252756 0.069154 -0.17014 0.13312 -0.357041 -0.443853 0.130317 -0.351475 -0.448647 0.20386100000000001 0.97367 -2.16943e-18…
611.0 0.0908922 0.952619 -0.102528 0.0 0.0 0.102528 0.0 0.0 0.102528 0.25798 -0.0487169 -0.293312 0.0 0.0 0.293312 0.0 0.0 0.293312 0.07298486 0.985258 -2.16943e-18 0.267734 -0.0206293 0.0 0.151415 0.941035 -0.233914 0.0738328 -0.00832376 0.130086 0.0671996 0.00443487 0.123805 0.23834 0.0482183 -0.0287549 0.0813447 -0.556911 -0.051027 -0.009151 -0.383735 -0.128417 0.1478441 0.983936 -2.16943e-18 …
613.0 -0.0128757 0.965992 0.0144276 0.0 0.0 -0.0144276 0.0 0.0 -0.0144276 0.2553 -0.0178196 -0.285918 0.0 0.0 0.285918 0.0 0.0 0.285918 -0.034009 0.987229 -2.16943e-18 0.261548 0.0104823 0.0 0.142019 0.945395 -0.161986 0.0384496 -0.0683937 0.172339 0.037939 -0.0674201 0.171931 0.196299 -0.0225403 0.206025 -0.342617 -0.230643 0.383185 -0.349006 -0.218519 0.378695 0.1288681 0.983249 -2.16943e-18 0.…
614.0 0.262543 0.901999 -0.302799 0.0 0.0 0.302799 0.0 0.0 0.302799 -0.347536 0.141603 0.419264 0.0 0.0 -0.419264 0.0 0.0 -0.419264 0.25316500000000003 0.953023 -2.16943e-18 -0.369187 0.105031 0.0 0.223038 0.92012 -0.317621 0.0692484 0.000233009 0.207071 0.0740077 -0.00891565 0.21154 0.239304 0.0538118 -0.0812425 -0.0102984 -0.25445 -0.368438 0.0889878 -0.444945 -0.279371 0.22345700000000002 0.96…
617.0 0.258038 0.90382 -0.29737 0.0 0.0 0.29737 0.0 0.0 0.29737 -0.43679 0.175211 0.525784 0.0 0.0 -0.525784 0.0 0.0 -0.525784 0.24838100000000002 0.95437 -2.16943e-18 -0.463692 0.1292 0.0 0.195774 0.929794 -0.28284 0.0688846 -0.00376345 0.174785 0.0699726 -0.00585414 0.175804 0.206724 0.0658186 -0.0840624 0.00174831 -0.191086 -0.434752 0.021988 -0.229952 -0.416267 0.194187 0.976665 -2.16943e-18 …
618.0 0.183652 0.929918 -0.20927 0.0 0.0 0.20927 0.0 0.0 0.20927 -0.287901 0.0869752 0.336003 0.0 0.0 -0.336003 0.0 0.0 -0.336003 0.169833 0.97257 -2.16943e-18 -0.302439 0.0561731 0.0 0.170749 0.93507 -0.250942 0.0624841 0.00063991 0.158991 0.0602476 0.00494335 0.156848 0.135121 0.0281736 -0.0540175 0.011392 -0.167936 -0.138517 0.00477404 -0.155294 -0.143881 0.1669045 0.979574 -2.16943e-18 0.1326…
619.0 -0.0797198 0.968153 0.089163 0.0 0.0 -0.089163 0.0 0.0 -0.089163 0.598098 0.00302015 -0.66821 0.0 0.0 0.66821 0.0 0.0 0.66821 -0.10220900000000001 0.981939 -2.16943e-18 0.607721 0.0700695 0.0 -0.000145248 0.963287 -0.0790624 0.104339 -0.0321407 -0.0185563 0.10159 -0.0268866 -0.0209221 0.372927 0.0744844 0.207 -0.4373 -0.384648 0.22585 -0.412606 -0.432412 0.250801 -0.006115099999999998 0.993…
621.0 0.153084 0.938564 -0.173777 0.0 0.0 0.173777 0.0 0.0 0.173777 -0.212113 0.0559479 0.24508 0.0 0.0 -0.24508 0.0 0.0 -0.24508 0.137787 0.977935 -2.16943e-18 -0.221913 0.0331187 0.0 0.157151 0.937691 -0.233485 0.0602135 0.000229152 0.152311 0.0566308 0.00712468 0.148866 0.118014 0.0159768 0.00696447 -0.0605318 -0.137438 -0.0256921 -0.0800387 -0.100005 -0.0433053 0.15217930000000002 0.980848 -2…
623.0 0.0723014 0.955927 -0.0814319 0.0 0.0 0.0814319 0.0 0.0 0.0814319 0.276239 -0.0461524 -0.312895 0.0 0.0 0.312895 0.0 0.0 0.312895 0.053713800000000006 0.986539 -2.16943e-18 0.28601 -0.0159768 0.0 0.137916 0.943874 -0.214469 0.0727458 -0.0150085 0.123878 0.0660601 -0.00216277 0.117674 0.214026 0.04315 0.0251659 -0.0596912 -0.356292 -0.068467 -0.0459862 -0.383407 -0.0487301 0.1331309 0.985257…
624.0 0.270904 0.898543 -0.312906 0.0 0.0 0.312906 0.0 0.0 0.312906 -0.531353 0.222788 0.643703 0.0 0.0 -0.643703 0.0 0.0 -0.643703 0.262053 0.950446 -2.16943e-18 -0.56516 0.166976 0.0 0.167649 0.936446 -0.245336 0.0612472 -0.000959677 0.156255 0.0586859 0.00396282 0.15384 0.138078 0.0238725 0.000990824 -0.0408603 -0.195021 -0.0644273 -0.0572261 -0.16362 -0.0790387 0.1633223 0.980535 -2.16943e-18…
626.0 -0.00758984 0.965607 0.00850654 0.0 0.0 -0.00850654 0.0 0.0 -0.00850654 -0.191801 0.0145292 0.214896 0.0 0.0 -0.214896 0.0 0.0 -0.214896 -0.028591999999999992 0.98743 -2.16943e-18 -0.196623 -0.00671445 0.0 -0.184328 0.975114 0.248557 -0.0208222 -0.0830099 0.0549134 -0.0208699 -0.0829225 0.0547791 -0.528659 -0.0384353 0.345514 0.0963935 0.235633 -0.16808 0.0914029 0.245597 -0.175348 -0.21344…
629.0 0.0423765 0.960409 -0.0476251 0.0 0.0 0.0476251 0.0 0.0 0.0476251 -0.403731 0.0534968 0.454996 0.0 0.0 -0.454996 0.0 0.0 -0.454996 0.022788500000000003 0.987742 -2.16943e-18 -0.416448 0.00916171 0.0 -0.14885 0.976898 0.178053 -0.0145054 -0.031172 0.0753565 -0.014284 -0.0316618 0.0757063 -0.507834 -0.00706713 0.465313 -0.013002 0.129343 -0.00628428 0.0483657 0.0100922 0.0597281 -0.1751830000…
630.0 0.0990517 0.951039 -0.111814 0.0 0.0 0.111814 0.0 0.0 0.111814 0.159569 -0.0316701 -0.181749 0.0 0.0 0.181749 0.0 0.0 0.181749 0.08145723 0.984566 -2.16943e-18 0.165774 -0.0143227 0.0 0.160719 0.93831 -0.245833 0.0712277 -0.00134111 0.139139 0.0674456 0.00593808 0.135517 0.218187 0.0547358 0.0194016 0.044835 -0.537121 -0.0860752 -0.00803801 -0.435855 -0.131925 0.15767130000000001 0.982183 -…
632.0 0.0141511 0.963694 -0.0158772 0.0 0.0 0.0158772 0.0 0.0 0.0158772 0.141899 -0.014236 -0.159327 0.0 0.0 0.159327 0.0 0.0 0.159327 -0.0062749 0.98792 -2.16943e-18 0.145857 0.00142241 0.0 0.111671 0.951002 -0.167314 0.0424928 0.00771143 0.0891642 0.0611591 -0.02827 0.106333 0.226631 0.0401774 0.514787 -0.514424 -0.56411 0.391077 -0.592094 -0.411726 0.292808 0.10259760000000001 0.988736 -2.1694…
633.0 0.191262 0.927582 -0.218163 0.0 0.0 0.218163 0.0 0.0 0.218163 -0.312241 0.0973668 0.365406 0.0 0.0 -0.365406 0.0 0.0 -0.365406 0.17783100000000002 0.971048 -2.16943e-18 -0.328348 0.0640112 0.0 0.171806 0.934149 -0.25356 0.062543 0.00277144 0.16248 0.0608282 0.00607197 0.160828 0.131017 0.0308678 -0.0822243 0.0360115 -0.144034 -0.184403 0.029796 -0.132124 -0.189777 0.1681831 0.978856 -2.1694…
636.0 0.104177 0.950007 -0.117655 0.0 0.0 0.117655 0.0 0.0 0.117655 -0.172207 0.0352254 0.196376 0.0 0.0 -0.196376 0.0 0.0 -0.196376 0.0867839 0.98409 -2.16943e-18 -0.179021 0.0165213 0.0 0.145243 0.944371 -0.184772 0.0529603 -0.0557964 0.161372 0.050432 -0.0509828 0.159317 0.198618 0.0122593 0.192482 -0.137813 -0.558635 0.283757 -0.229972 -0.383128 0.212642 0.1352913 0.983876 -2.16943e-18 0.1495…
637.0 0.050626 0.959276 -0.056928 0.0 0.0 0.056928 0.0 0.0 0.056928 0.277815 -0.0394453 -0.313491 0.0 0.0 0.313491 0.0 0.0 0.313491 0.031302300000000005 0.987515 -2.16943e-18 0.286861 -0.00898139 0.0 0.133434 0.945411 -0.197699 0.0612334 -0.0171458 0.124107 0.0564428 -0.00794663 0.119712 0.16482 0.0141485 0.0832376 -0.171828 -0.191027 0.0791741 -0.153682 -0.226188 0.098654 0.1264127 0.985631 -2.1…
639.0 0.0996228 0.950926 -0.112464 0.0 0.0 0.112464 0.0 0.0 0.112464 0.0435193 -0.00866684 -0.049575 0.0 0.0 0.049575 0.0 0.0 0.049575 0.08205062 0.984514 -2.16943e-18 0.045215 -0.00393615 0.0 0.157416 0.938093 -0.238372 0.0673392 -0.00301229 0.147058 0.063121 0.00510478 0.143026 0.183036 0.0515278 0.035912 -0.0296405 -0.358479 -0.13995 -0.0348767 -0.348808 -0.14089 0.1534583 0.98149 -2.16943e-18…
640.0 0.28576 0.892155 -0.330973 0.0 0.0 0.330973 0.0 0.0 0.330973 -0.587215 0.258781 0.716924 0.0 0.0 -0.716924 0.0 0.0 -0.716924 0.277872 0.945616 -2.16943e-18 -0.625985 0.197311 0.0 0.242819 0.913417 -0.308554 0.0190932 0.0291204 0.22596 0.0191279 0.0290541 0.225995 -0.701601 0.205112 0.12807 1.11127 -0.706365 -0.447927 1.11375 -0.711151 -0.445424 0.23717700000000003 0.963799 -2.16943e-18 -0.5…
641.0 0.26622 0.900491 -0.307238 0.0 0.0 0.307238 0.0 0.0 0.307238 -0.412939 0.170393 0.499073 0.0 0.0 -0.499073 0.0 0.0 -0.499073 0.257072 0.951902 -2.16943e-18 -0.438904 0.126974 0.0 0.204916 0.925546 -0.295299 0.0677606 0.000481397 0.190956 0.0727865 -0.00917865 0.195676 0.203938 0.0577001 -0.0940235 0.0407248 -0.249308 -0.365889 0.0639897 -0.293718 -0.347643 0.204059 0.973391 -2.16943e-18 0.2…
642.0 0.100995 0.950651 -0.114028 0.0 0.0 0.114028 0.0 0.0 0.114028 -0.0951791 0.0191097 0.108457 0.0 0.0 -0.108457 0.0 0.0 -0.108457 0.08347671000000001 0.984389 -2.16943e-18 -0.098905 0.00876595 0.0 0.152814 0.941525 -0.210091 0.0578222 -0.0311209 0.154858 0.0545414 -0.0248347 0.151977 0.215135 0.0422157 0.146347 -0.137144 -0.464588 0.0248905 -0.126777 -0.484911 0.0382651 0.1454037 0.98295 -2.1…
643.0 -0.0565363 0.96797 0.0632606 0.0 0.0 -0.0632606 0.0 0.0 -0.0632606 0.0046817 -9.7641e-05 -0.00523159 0.0 0.0 0.00523159 0.0 0.0 0.00523159 -0.07861900000000001 0.984349 -2.16943e-18 0.00477062 0.000425179 0.0 -0.204386 0.973604 0.291812 -0.0351927 -0.0986407 0.0355618 -0.0355247 -0.0979951 0.0348721 -0.542772 -0.0387129 0.342269 0.0164542 0.398237 -0.0781315 0.0185398 0.393797 -0.0731723 -0…
646.0 0.0562915 0.958454 -0.063324 0.0 0.0 0.063324 0.0 0.0 0.063324 0.0911418 -0.0135359 -0.102942 0.0 0.0 0.102942 0.0 0.0 0.102942 0.037154400000000004 0.987313 -2.16943e-18 0.0941761 -0.00355165 0.0 0.154438 0.939368 -0.233774 0.0729838 -0.0159505 0.148945 0.0677342 -0.00586445 0.144076 0.299842 0.0814526 0.277129 -0.329228 -0.512418 -0.129108 -0.327956 -0.515637 -0.120519 0.1505273 0.982344 …
648.0 0.176646 0.932004 -0.201103 0.0 0.0 0.201103 0.0 0.0 0.201103 -0.240659 0.0705638 0.280187 0.0 0.0 -0.280187 0.0 0.0 -0.280187 0.16247620000000002 0.973905 -2.16943e-18 -0.252572 0.0447804 0.0 0.170274 0.934064 -0.252121 0.0626086 0.00289596 0.163325 0.0611912 0.00562459 0.16196 0.129933 0.0310175 -0.0948801 0.0431145 -0.128795 -0.199287 0.0287681 -0.10122 -0.212676 0.16660940000000002 0.97…
650.0 0.08553 0.953615 -0.0964353 0.0 0.0 0.0964353 0.0 0.0 0.0964353 0.101669 -0.0185582 -0.115462 0.0 0.0 0.115462 0.0 0.0 0.115462 0.06742178 0.98567 -2.16943e-18 0.105441 -0.00747838 0.0 0.145619 0.941373 -0.216942 0.0575564 -0.000375063 0.134866 0.0533222 0.00777625 0.130791 0.160574 0.0303236 0.155485 -0.21071 -0.241214 0.02554 -0.193411 -0.274841 0.0452716 0.1395375 0.983208 -2.16943e-18 0…
651.0 0.0519907 0.959082 -0.0584681 0.0 0.0 0.0584681 0.0 0.0 0.0584681 -0.409903 0.0588439 0.462643 0.0 0.0 -0.462643 0.0 0.0 -0.462643 0.032711500000000004 0.98747 -2.16943e-18 -0.423322 0.0139065 0.0 -0.147473 0.977053 0.178709 -0.0139143 -0.0366953 0.077872 -0.015762 -0.0330943 0.0754032 -0.488617 -0.00248183 0.484646 -0.104694 0.221359 -0.0368031 -0.0898081 0.191434 -0.0142399 -0.17399199999…
652.0 0.0556656 0.958546 -0.0626171 0.0 0.0 0.0626171 0.0 0.0 0.0626171 -0.0703676 0.0103998 0.0794694 0.0 0.0 -0.0794694 0.0 0.0 -0.0794694 0.0365076 0.987338 -2.16943e-18 -0.0727046 0.00269043 0.0 0.152268 0.938755 -0.231658 0.0669136 -0.00601499 0.149611 0.0634469 0.000522796 0.14623 0.173874 0.0471967 -0.00227344 -0.0138769 -0.29394 -0.16038 -0.0170238 -0.288135 -0.160775 0.1478775 0.981642 -…
653.0 0.172511 0.933205 -0.196293 0.0 0.0 0.196293 0.0 0.0 0.196293 -0.221192 0.063702 0.257162 0.0 0.0 -0.257162 0.0 0.0 -0.257162 0.1581384 0.974664 -2.16943e-18 -0.232012 0.039985 0.0 0.170824 0.934282 -0.252461 0.062929 0.002057 0.162046 0.0612729 0.00524454 0.160455 0.134132 0.0317504 -0.081878 0.0338969 -0.146497 -0.189064 0.0262028 -0.131741 -0.195862 0.1671779 0.978894 -2.16943e-18 0.1365…
656.0 0.203023 0.923826 -0.231957 0.0 0.0 0.231957 0.0 0.0 0.231957 -0.201082 0.0657604 0.236359 0.0 0.0 -0.236359 0.0 0.0 -0.236359 0.190208 0.968546 -2.16943e-18 -0.211797 0.0443305 0.0 0.214797 0.92367 -0.307134 0.069591 -0.00090482 0.192304 0.0755668 -0.0123937 0.197921 0.240288 0.0641365 -0.0788222 0.00851512 -0.285942 -0.408721 0.0539524 -0.372824 -0.371389 0.21473199999999998 0.972363 -2.1…
658.0 0.0979978 0.951248 -0.110614 0.0 0.0 0.110614 0.0 0.0 0.110614 -0.0201167 0.00396754 0.0229075 0.0 0.0 -0.0229075 0.0 0.0 -0.0229075 0.08036251 0.98466 -2.16943e-18 -0.0208962 0.00178014 0.0 0.160131 0.937451 -0.237642 0.0684083 -0.0133696 0.157991 0.0632065 -0.00337409 0.153149 0.239846 0.065996 0.117242 -0.156031 -0.394174 -0.180109 -0.189516 -0.330346 -0.206149 0.15588210000000002 0.9808…
660.0 0.116946 0.947297 -0.132238 0.0 0.0 0.132238 0.0 0.0 0.132238 -0.060881 0.0133812 0.0696405 0.0 0.0 -0.0696405 0.0 0.0 -0.0696405 0.1000689 0.982766 -2.16943e-18 -0.063394 0.00678411 0.0 0.166637 0.935519 -0.250564 0.0716256 -0.00834869 0.160754 0.0669403 0.000659865 0.156337 0.220216 0.0649853 0.0105718 -0.0443157 -0.340545 -0.26573 -0.0518893 -0.326397 -0.268618 0.1635817 0.979843 -2.1694…
663.0 0.0734617 0.955733 -0.0827464 0.0 0.0 0.0827464 0.0 0.0 0.0827464 0.237939 -0.040075 -0.269572 0.0 0.0 0.269572 0.0 0.0 0.269572 0.0549153 0.986471 -2.16943e-18 0.246391 -0.0140885 0.0 0.143608 0.943067 -0.217736 0.0690764 -0.0143904 0.128471 0.0632717 -0.00324219 0.123119 0.199581 0.0370927 0.0548509 -0.108351 -0.300131 -0.0468606 -0.0941989 -0.327888 -0.028589 0.138524 0.984784 -2.16943e-…
664.0 0.0627178 0.957475 -0.0705862 0.0 0.0 0.0705862 0.0 0.0 0.0705862 0.0492611 -0.00768206 -0.0557003 0.0 0.0 0.0557003 0.0 0.0 0.0557003 0.0437972 0.987039 -2.16943e-18 0.0509422 -0.00229176 0.0 0.123632 0.94247 -0.242738 0.0944286 0.0326353 0.0932116 0.120637 -0.017841 0.11855 0.206538 0.117159 0.033214 -0.671382 0.90322 -1.20189 -0.381499 0.339291 -0.87455 0.125695 0.985311 -2.16943e-18 0.1…
665.0 0.119747 0.946677 -0.135443 0.0 0.0 0.135443 0.0 0.0 0.135443 -0.0756905 0.0168906 0.0866422 0.0 0.0 -0.0866422 0.0 0.0 -0.0866422 0.1029859 0.982449 -2.16943e-18 -0.0788432 0.00869309 0.0 0.165128 0.935367 -0.250162 0.0716784 -0.00621554 0.161014 0.0656707 0.00533579 0.155332 0.208405 0.0619332 -0.0233147 -0.0245796 -0.285664 -0.287251 -0.0223231 -0.290451 -0.280395 0.1620989 0.979658 -2.1…
666.0 0.0838661 0.953917 -0.0945461 0.0 0.0 0.0945461 0.0 0.0 0.0945461 0.0853195 -0.0154074 -0.0968617 0.0 0.0 0.0968617 0.0 0.0 0.0968617 0.0656964 0.985791 -2.16943e-18 0.0884665 -0.00610652 0.0 0.148097 0.941467 -0.212805 0.0521261 -0.00410024 0.139288 0.0491035 0.00170865 0.136453 0.159021 0.0213536 0.170301 -0.184531 -0.329312 0.133644 -0.183395 -0.331791 0.137499 0.14102710000000002 0.9830…
668.0 0.0874518 0.953262 -0.0986183 0.0 0.0 0.0986183 0.0 0.0 0.0986183 -0.343851 0.0635414 0.390659 0.0 0.0 -0.390659 0.0 0.0 -0.390659 0.06941515000000001 0.985526 -2.16943e-18 -0.356696 0.0260813 0.0 -0.20635 0.97325 0.269511 -0.0199116 -0.0790724 0.0460466 -0.0234123 -0.0721273 0.0410016 -0.554513 -0.0382352 0.379405 0.00983229 0.348403 0.00568628 0.0508241 0.265235 0.074741 -0.23521999999999…
669.0 0.0980941 0.951229 -0.110723 0.0 0.0 0.110723 0.0 0.0 0.110723 -0.101556 0.0200411 0.115648 0.0 0.0 -0.115648 0.0 0.0 -0.115648 0.08046252000000001 0.984651 -2.16943e-18 -0.105493 0.00899853 0.0 0.158228 0.939746 -0.229247 0.0713517 -0.0302099 0.156168 0.0659471 -0.0198451 0.151338 0.314019 0.0837722 0.30062 -0.397998 -0.455242 -0.176654 -0.347833 -0.552234 -0.12457 0.1533863 0.982469 -2.16…
670.0 0.153482 0.938459 -0.174237 0.0 0.0 0.174237 0.0 0.0 0.174237 0.0014127 -0.000373314 -0.00163246 0.0 0.0 0.00163246 0.0 0.0 0.00163246 0.13820300000000002 0.977873 -2.16943e-18 0.00147805 -0.000221281 0.0 0.188474 0.929824 -0.275836 0.0666177 0.00179232 0.174686 0.0662291 0.00254031 0.174317 0.181912 0.0555578 -0.134183 0.0826836 -0.203303 -0.372409 0.0874022 -0.212414 -0.367631 0.186417 0.…
673.0 0.0550564 0.958636 -0.0619292 0.0 0.0 0.0619292 0.0 0.0 0.0619292 0.0616176 -0.00906332 -0.0695806 0.0 0.0 0.0695806 0.0 0.0 0.0695806 0.0358783 0.987361 -2.16943e-18 0.0636591 -0.00231185 0.0 0.116195 0.943594 -0.238718 0.0984589 0.0339979 0.0847864 0.123827 -0.0149059 0.109448 0.21485 0.113652 0.0669794 -1.04712 1.53505 -1.49074 -0.544773 0.558158 -0.926863 0.118641 0.986059 -2.16943e-18 …
675.0 -0.0867102 0.96809 0.0969731 0.0 0.0 -0.0969731 0.0 0.0 -0.0969731 0.255716 0.00328861 -0.285713 0.0 0.0 0.285713 0.0 0.0 0.285713 -0.109309 0.981092 -2.16943e-18 0.259607 0.0319888 0.0 0.0287267 0.972197 0.301477 -0.196487 -0.312995 0.226501 -0.197058 -0.312618 0.226551 0.0654048 -0.0179144 0.265099 -0.220831 -0.257482 0.00135599 -0.220829 -0.25762 0.00219245 -0.031642 0.959962 -2.16943e-1…
679.0 0.267982 0.899761 -0.309369 0.0 0.0 0.309369 0.0 0.0 0.309369 -0.407905 0.169335 0.493425 0.0 0.0 -0.493425 0.0 0.0 -0.493425 0.258946 0.951358 -2.16943e-18 -0.433668 0.126461 0.0 0.204201 0.923111 -0.297451 0.0666923 0.00592421 0.203034 0.0709708 -0.00230534 0.207122 0.179579 0.0505024 -0.164079 0.0668519 -0.111388 -0.415389 0.133664 -0.239771 -0.353392 0.20348899999999998 0.971156 -2.1694…
680.0 0.178718 0.931393 -0.203517 0.0 0.0 0.203517 0.0 0.0 0.203517 -0.168451 0.0498335 0.196258 0.0 0.0 -0.196258 0.0 0.0 -0.196258 0.1646515 0.973517 -2.16943e-18 -0.176839 0.0317935 0.0 0.190799 0.929626 -0.277974 0.0670723 0.000108039 0.176029 0.0671683 -7.59554e-05 0.17612 0.181962 0.0578509 -0.110694 0.0317352 -0.151635 -0.403118 0.0540277 -0.19451 -0.381933 0.188856 0.97616 -2.16943e-18 0.…
681.0 -0.0246615 0.966737 0.0276211 0.0 0.0 -0.0276211 0.0 0.0 -0.0276211 -0.106242 0.00600827 0.118885 0.0 0.0 -0.118885 0.0 0.0 -0.118885 -0.04607499999999999 0.986666 -2.16943e-18 -0.108685 -0.00579296 0.0 -0.231121 0.970064 0.313794 -0.0318714 -0.090167 0.015916 -0.0313892 -0.0911104 0.0162103 -0.659795 -0.0797217 0.341945 0.241816 0.240519 -0.0856212 0.260702 0.202317 -0.0547395 -0.261484 0.…
686.0 -0.00367837 0.965302 0.00412334 0.0 0.0 -0.00412334 0.0 0.0 -0.00412334 -0.247982 0.0198785 0.277937 0.0 0.0 -0.277937 0.0 0.0 -0.277937 -0.024581599999999995 0.987559 -2.16943e-18 -0.254339 -0.00756941 0.0 -0.171456 0.975774 0.210118 -0.0140929 -0.0474001 0.060321 -0.0142974 -0.0470077 0.0600474 -0.491744 -0.0146629 0.429682 -0.0313087 0.190576 0.0502739 -0.0329993 0.193781 0.0489619 -0.19…
687.0 0.119177 0.946804 -0.134791 0.0 0.0 0.134791 0.0 0.0 0.134791 -0.160023 0.0356003 0.183151 0.0 0.0 -0.183151 0.0 0.0 -0.183151 0.1023927 0.982514 -2.16943e-18 -0.166676 0.0182674 0.0 0.147132 0.941946 -0.212754 0.0584587 -0.0139489 0.142101 0.05454 -0.00642109 0.138478 0.14252 0.0106498 0.0431448 -0.11685 -0.165205 0.0503864 -0.116754 -0.165581 0.0522644 0.1405143 0.983484 -2.16943e-18 0.11…
688.0 0.0625052 0.957508 -0.0703459 0.0 0.0 0.0703459 0.0 0.0 0.0703459 0.360729 -0.0561653 -0.407866 0.0 0.0 0.407866 0.0 0.0 0.407866 0.0435774 0.987049 -2.16943e-18 0.373029 -0.0166918 0.0 0.116371 0.947508 -0.199499 0.0757956 -0.00125227 0.0947211 0.0696587 0.0105664 0.0888016 0.259894 0.0264819 -0.15789 0.162188 -0.518471 0.072265 0.17789 -0.549819 0.0969162 0.11188490000000001 0.987534 -2.1…
689.0 0.0757203 0.955349 -0.0853058 0.0 0.0 0.0853058 0.0 0.0 0.0853058 0.0459969 -0.00786819 -0.0521347 0.0 0.0 0.0521347 0.0 0.0 0.0521347 0.057254400000000004 0.986334 -2.16943e-18 0.0476444 -0.00284665 0.0 0.162459 0.939425 -0.262792 0.0773965 0.0199454 0.114162 0.0940681 -0.0121363 0.130072 0.347837 0.134755 0.306562 -0.28382 -0.697934 -0.364619 -0.554106 -0.175366 -0.646316 0.162384 0.98420…
690.0 0.136142 0.942856 -0.154251 0.0 0.0 0.154251 0.0 0.0 0.154251 -0.0994635 0.024168 0.114355 0.0 0.0 -0.114355 0.0 0.0 -0.114355 0.1200818 0.980401 -2.16943e-18 -0.103827 0.0134286 0.0 0.169931 0.936064 -0.252574 0.0693477 -0.00615968 0.154468 0.0664646 -0.000614935 0.151742 0.185337 0.046799 -0.0304864 -0.0113426 -0.260219 -0.208927 -0.023124 -0.237739 -0.218197 0.1667956 0.98056 -2.16943e-1…
692.0 -0.066032 0.968118 0.0738707 0.0 0.0 -0.0738707 0.0 0.0 -0.0738707 -0.0432474 0.00044299 0.048319 0.0 0.0 -0.048319 0.0 0.0 -0.048319 -0.08828899999999999 0.983436 -2.16943e-18 -0.0440173 -0.00439422 0.0 -0.227776 0.971145 0.332885 -0.0478006 -0.106108 0.0149633 -0.0440001 -0.113832 0.0215608 -0.629468 -0.0530406 0.388651 0.032534 0.436475 0.0413222 0.0268749 0.450204 0.0153864 -0.260458 0.…
695.0 0.206215 0.922775 -0.235712 0.0 0.0 0.235712 0.0 0.0 0.235712 -0.411156 0.136173 0.483886 0.0 0.0 -0.483886 0.0 0.0 -0.483886 0.19357200000000002 0.967835 -2.16943e-18 -0.433258 0.0923832 0.0 0.161476 0.937578 -0.235739 0.0580833 -0.000532427 0.153233 0.0546144 0.00614444 0.149898 0.120696 0.0118551 0.0260649 -0.0893447 -0.132032 0.00557479 -0.097371 -0.116702 -0.000955121 0.1562962 0.98096…
696.0 0.0822888 0.954201 -0.0927556 0.0 0.0 0.0927556 0.0 0.0 0.0927556 0.0533281 -0.00953169 -0.060523 0.0 0.0 0.060523 0.0 0.0 0.060523 0.06406110000000001 0.985902 -2.16943e-18 0.055284 -0.00371662 0.0 0.159621 0.936912 -0.244045 0.0720658 -0.00627549 0.154201 0.0649716 0.00737422 0.147427 0.257627 0.0748751 0.149315 -0.193121 -0.419697 -0.205507 -0.224062 -0.360904 -0.227521 0.1563321 0.98070…
697.0 0.0903365 0.952724 -0.101897 0.0 0.0 0.101897 0.0 0.0 0.101897 -0.0744177 0.0140043 0.0845997 0.0 0.0 -0.0845997 0.0 0.0 -0.0845997 0.07240814000000001 0.985302 -2.16943e-18 -0.0772259 0.00590129 0.0 0.144487 0.942812 -0.216024 0.066805 -0.016314 0.135702 0.0667241 -0.0161506 0.135552 0.278491 0.0775466 0.35284 -0.485839 -0.332681 -0.129581 -0.445511 -0.4101 -0.092765 0.1391461 0.984429 -2.…
698.0 -0.117993 0.967141 0.13194 0.0 0.0 -0.13194 0.0 0.0 -0.13194 -0.126138 -0.00603741 0.141084 0.0 0.0 -0.141084 0.0 0.0 -0.141084 -0.14100600000000002 0.976622 -2.16943e-18 -0.127563 -0.020268 0.0 -0.164552 0.976176 0.215522 -0.0173531 -0.0663057 0.0631925 -0.0164794 -0.0680483 0.0645116 -0.345859 -0.0110574 0.308245 0.0343925 0.0249831 0.0197162 0.0296979 0.0344617 0.0122617 -0.1926150000000…
700.0 0.0171421 0.963388 -0.0192361 0.0 0.0 0.0192361 0.0 0.0 0.0192361 -0.0888411 0.00921452 0.0997868 0.0 0.0 -0.0997868 0.0 0.0 -0.0997868 -0.0031998999999999916 0.987945 -2.16943e-18 -0.091353 -0.000584017 0.0 0.174126 0.933242 -0.253786 0.0518839 0.0175649 0.163782 0.0499801 0.0226966 0.161345 0.060009 -0.000619713 -0.0292149 -0.00158941 -0.065279 0.0165304 -0.00267668 -0.0631037 0.0150826 0…
706.0 0.110177 0.948758 -0.124502 0.0 0.0 0.124502 0.0 0.0 0.124502 -0.0844901 0.0178862 0.0964853 0.0 0.0 -0.0964853 0.0 0.0 -0.0964853 0.0930237 0.983493 -2.16943e-18 -0.087901 0.00871947 0.0 0.157822 0.939481 -0.230949 0.0653684 -0.0144414 0.1486 0.0605768 -0.00523643 0.144166 0.205357 0.0524131 0.0713625 -0.109701 -0.325391 -0.14822 -0.0412594 -0.457444 -0.0794616 0.1528487 0.982378 -2.16943e…
707.0 0.167674 0.934584 -0.190674 0.0 0.0 0.190674 0.0 0.0 0.190674 -0.228445 0.0644029 0.26517 0.0 0.0 -0.26517 0.0 0.0 -0.26517 0.15306619999999999 0.975523 -2.16943e-18 -0.239464 0.0398851 0.0 0.168002 0.936274 -0.245629 0.0617301 -0.00186997 0.155161 0.0592321 0.0029359 0.15278 0.141627 0.0234059 -0.01086 -0.0323813 -0.194435 -0.0686879 -0.0437834 -0.172626 -0.0782975 0.1637206 0.980376 -2.16…
708.0 0.0547137 0.958686 -0.0615422 0.0 0.0 0.0615422 0.0 0.0 0.0615422 0.0346746 -0.00508658 -0.0391535 0.0 0.0 0.0391535 0.0 0.0 0.0391535 0.035524200000000006 0.987373 -2.16943e-18 0.0358219 -0.00128703 0.0 0.110799 0.947422 -0.212784 0.0777464 0.0349836 0.0716189 0.101121 -0.0101555 0.0946235 0.229468 0.0944429 0.335411 -0.581952 0.00700105 -0.366177 -0.620261 0.0803504 -0.400862 0.1093624 0.…
709.0 0.261389 0.902468 -0.301407 0.0 0.0 0.301407 0.0 0.0 0.301407 -0.255801 0.103811 0.308421 0.0 0.0 -0.308421 0.0 0.0 -0.308421 0.251939 0.95337 -2.16943e-18 -0.27169 0.0768852 0.0 0.231471 0.91473 -0.329434 0.0648022 0.0100017 0.225496 0.0674621 0.00488385 0.228074 0.180594 0.0230616 -0.141367 0.171519 -0.390183 -0.11239 0.142779 -0.334686 -0.142901 0.23220200000000002 0.965286 -2.16943e-18 …
710.0 0.138785 0.94221 -0.157291 0.0 0.0 0.157291 0.0 0.0 0.157291 0.0761376 -0.0187455 -0.087602 0.0 0.0 0.087602 0.0 0.0 0.087602 0.1228416 0.98004 -2.16943e-18 0.0795056 -0.0105288 0.0 0.182918 0.929763 -0.27427 0.0678231 0.00807515 0.173421 0.0687553 0.00628131 0.174329 0.191595 0.0532507 -0.192267 0.158011 -0.251397 -0.358457 0.15785 -0.251035 -0.359247 0.181216 0.975942 -2.16943e-18 0.21191…
711.0 0.212446 0.920686 -0.243054 0.0 0.0 0.243054 0.0 0.0 0.243054 -0.673157 0.228444 0.794185 0.0 0.0 -0.794185 0.0 0.0 -0.794185 0.200141 0.966409 -2.16943e-18 -0.709959 0.156842 0.0 -0.189025 0.97447 0.252571 -0.0219283 -0.0780153 0.043806 -0.0220859 -0.0777425 0.0433411 -0.544142 -0.0283539 0.378061 0.0154429 0.317831 0.01555 0.0131266 0.322258 0.0134631 -0.218094 0.971039 -2.16943e-18 -0.52…
712.0 0.107752 0.949268 -0.121734 0.0 0.0 0.121734 0.0 0.0 0.121734 -0.00434721 0.000907719 0.0049615 0.0 0.0 -0.0049615 0.0 0.0 -0.0049615 0.0905013 0.983739 -2.16943e-18 -0.0045213 0.000435861 0.0 0.166119 0.937162 -0.246909 0.0697226 -0.0093981 0.151909 0.065363 -0.00101696 0.147819 0.20882 0.0577154 0.0242698 -0.016219 -0.405153 -0.180285 -0.00554402 -0.426178 -0.165277 0.16261609999999999 0.…
715.0 0.24654 0.90834 -0.283567 0.0 0.0 0.283567 0.0 0.0 0.283567 -0.436349 0.168081 0.522411 0.0 0.0 -0.522411 0.0 0.0 -0.522411 0.236186 0.957677 -2.16943e-18 -0.462445 0.122 0.0 0.190329 0.930239 -0.278651 0.0703348 -0.0032921 0.175193 0.0701994 -0.00303141 0.175065 0.207971 0.0679828 -0.11228 0.0174475 -0.164129 -0.470816 0.0341396 -0.196226 -0.455018 0.188716 0.976757 -2.16943e-18 0.209729 0…
716.0 0.0852081 0.953674 -0.0960698 0.0 0.0 0.0960698 0.0 0.0 0.0960698 0.162513 -0.0296031 -0.184549 0.0 0.0 0.184549 0.0 0.0 0.184549 0.06708800000000001 0.985693 -2.16943e-18 0.168536 -0.0118915 0.0 0.153502 0.941092 -0.22821 0.0667333 -0.0114137 0.13572 0.0617989 -0.00192976 0.131114 0.20548 0.0432753 0.109414 -0.155242 -0.329482 -0.0559021 -0.135951 -0.367074 -0.0330704 0.1486893 0.983698 -2…
717.0 0.0203557 0.963049 -0.0228464 0.0 0.0 0.0228464 0.0 0.0 0.0228464 0.154114 -0.0165471 -0.173167 0.0 0.0 0.173167 0.0 0.0 0.173167 0.00010519999999999974 0.98796 -2.16943e-18 0.158534 0.000441141 0.0 0.12531 0.947396 -0.2222 0.0770013 0.0243287 0.077221 0.0982083 -0.0165256 0.0975212 0.294598 0.133512 0.370216 -0.540793 -0.236926 -0.492835 -0.747754 0.161749 -0.694555 0.12370600000000001 0.9…
719.0 0.177888 0.931638 -0.20255 0.0 0.0 0.20255 0.0 0.0 0.20255 -0.168162 0.0495711 0.195865 0.0 0.0 -0.195865 0.0 0.0 -0.195865 0.1637802 0.973673 -2.16943e-18 -0.176515 0.0315592 0.0 0.189261 0.929612 -0.276546 0.0666718 0.00109914 0.176956 0.0667022 0.00104249 0.176975 0.174289 0.0558958 -0.121142 0.0488296 -0.149212 -0.392154 0.0664022 -0.182992 -0.375537 0.187234 0.976044 -2.16943e-18 0.181…
720.0 0.193577 0.926857 -0.220874 0.0 0.0 0.220874 0.0 0.0 0.220874 -0.135335 0.0426048 0.158513 0.0 0.0 -0.158513 0.0 0.0 -0.158513 0.180266 0.970569 -2.16943e-18 -0.142362 0.0281541 0.0 0.21882 0.918859 -0.318883 0.0694125 0.010323 0.20978 0.0741786 0.00115345 0.214373 0.241009 0.0622528 -0.195374 0.0956126 -0.2166 -0.494004 0.163868 -0.347682 -0.431595 0.219688 0.968424 -2.16943e-18 0.257151 0…
722.0 0.0709829 0.956147 -0.0799387 0.0 0.0 0.0799387 0.0 0.0 0.0799387 0.0804792 -0.0133225 -0.0911359 0.0 0.0 0.0911359 0.0 0.0 0.0911359 0.052348900000000004 0.986614 -2.16943e-18 0.083312 -0.0045291 0.0 0.154947 0.941161 -0.221785 0.0598934 -0.0152479 0.142823 0.0553132 -0.00644841 0.138586 0.214755 0.0502685 0.171359 -0.170294 -0.443885 -0.0169424 -0.105823 -0.568415 0.0490976 0.1488306 0.98…
723.0 0.0928318 0.952251 -0.104734 0.0 0.0 0.104734 0.0 0.0 0.104734 0.00115449 -0.000220652 -0.00131315 0.0 0.0 0.00131315 0.0 0.0 0.00131315 0.074998038 0.985101 -2.16943e-18 0.00119843 -9.50005e-05 0.0 0.162571 0.936132 -0.245912 0.0727661 -0.010973 0.161043 0.0661769 0.0016968 0.154835 0.270654 0.0738357 0.149127 -0.211251 -0.413446 -0.206918 -0.247718 -0.343969 -0.234661 0.1593068 0.980089 -…
727.0 0.0864133 0.953453 -0.0974386 0.0 0.0 0.0974386 0.0 0.0 0.0974386 -0.500298 0.0918414 0.568279 0.0 0.0 -0.568279 0.0 0.0 -0.568279 0.06833794 0.985604 -2.16943e-18 -0.518919 0.0373275 0.0 -0.13757 0.977464 0.166238 -0.0157491 -0.0297498 0.0812554 -0.0160097 -0.0292622 0.0808744 -0.510154 -0.00324678 0.48088 -0.0131729 0.108452 -0.0361915 -0.0155351 0.112932 -0.0380259 -0.16396499999999997 0…
728.0 0.0588324 0.958072 -0.0661944 0.0 0.0 0.0661944 0.0 0.0 0.0661944 0.29724 -0.045017 -0.335867 0.0 0.0 0.335867 0.0 0.0 0.335867 0.0397802 0.987211 -2.16943e-18 0.307234 -0.0124699 0.0 0.126257 0.94545 -0.201042 0.0730383 -0.0168359 0.119185 0.066353 -0.00399422 0.113016 0.201933 0.0374099 0.0263116 -0.0835163 -0.295951 -0.0449166 -0.067329 -0.327714 -0.0240508 0.1208925 0.985742 -2.16943e-1…
729.0 0.0981758 0.951213 -0.110816 0.0 0.0 0.110816 0.0 0.0 0.110816 0.247387 -0.0488433 -0.281719 0.0 0.0 0.281719 0.0 0.0 0.281719 0.08054734000000001 0.984644 -2.16943e-18 0.256979 -0.0219444 0.0 0.151365 0.938675 -0.238812 0.0681766 0.0104493 0.133545 0.0644779 0.0175807 0.129885 0.208444 0.0358011 -0.179718 0.246957 -0.508203 -0.065002 0.212536 -0.442307 -0.0944144 0.1480369 0.982006 -2.1694…
730.0 0.157599 0.937361 -0.178997 0.0 0.0 0.178997 0.0 0.0 0.178997 -0.188581 0.0507952 0.218194 0.0 0.0 -0.218194 0.0 0.0 -0.218194 0.14251180000000002 0.977218 -2.16943e-18 -0.197412 0.0305164 0.0 0.167277 0.936444 -0.245759 0.0631997 -0.00263271 0.154141 0.0605958 0.00237647 0.151664 0.150296 0.0275732 -0.014436 -0.0205548 -0.223605 -0.084228 -0.0384904 -0.189243 -0.0998591 0.1631642 0.980525 …
731.0 0.146415 0.940296 -0.16608 0.0 0.0 0.16608 0.0 0.0 0.16608 -0.224253 0.0573074 0.25859 0.0 0.0 -0.25859 0.0 0.0 -0.25859 0.1308134 0.978949 -2.16943e-18 -0.234408 0.033141 0.0 0.177852 0.93199 -0.261462 0.0540908 0.019875 0.166136 0.0646915 -0.000430963 0.166259 0.100609 0.0302009 -0.0533947 0.0536469 -0.173575 -0.15181 -0.0116068 -0.0483628 -0.214107 0.17447780000000002 0.977365 -2.16943e-…
732.0 0.178334 0.931507 -0.203069 0.0 0.0 0.203069 0.0 0.0 0.203069 -0.228753 0.0675617 0.266479 0.0 0.0 -0.266479 0.0 0.0 -0.266479 0.16424840000000002 0.973589 -2.16943e-18 -0.240132 0.0430619 0.0 0.174885 0.932689 -0.257956 0.0633688 0.00236388 0.168827 0.0618447 0.00529755 0.167361 0.138231 0.0372879 -0.11594 0.0508796 -0.109786 -0.266979 0.0566912 -0.121012 -0.260904 0.1715638 0.97774 -2.169…
733.0 0.200096 0.924777 -0.228518 0.0 0.0 0.228518 0.0 0.0 0.228518 -0.339261 0.10966 0.398335 0.0 0.0 -0.398335 0.0 0.0 -0.398335 0.18712600000000001 0.969186 -2.16943e-18 -0.357196 0.0734822 0.0 0.174667 0.93457 -0.255391 0.0632392 -0.000383626 0.160037 0.0612739 0.00339804 0.158159 0.143611 0.0322801 -0.0561277 0.0176549 -0.188169 -0.162537 0.0088649 -0.171355 -0.169958 0.1710933 0.979413 -2.1…
734.0 0.146752 0.940209 -0.166468 0.0 0.0 0.166468 0.0 0.0 0.166468 0.0552213 -0.0141345 -0.0636827 0.0 0.0 0.0636827 0.0 0.0 0.0636827 0.1311655 0.978899 -2.16943e-18 0.0577243 -0.00818405 0.0 0.193206 0.929424 -0.283399 0.0694574 0.00179685 0.171875 0.0703553 7.01817e-05 0.172735 0.225095 0.0689782 -0.112101 0.0739051 -0.308075 -0.412499 0.0444196 -0.251281 -0.441407 0.191914 0.976287 -2.16943e…
735.0 0.261741 0.902325 -0.301831 0.0 0.0 0.301831 0.0 0.0 0.301831 -0.496987 0.201937 0.599324 0.0 0.0 -0.599324 0.0 0.0 -0.599324 0.252313 0.953265 -2.16943e-18 -0.527886 0.149627 0.0 0.170549 0.934772 -0.252256 0.0633421 0.00166971 0.161246 0.0613633 0.00547783 0.159347 0.135793 0.0317187 -0.0624111 0.0236054 -0.171365 -0.164716 0.0153935 -0.155635 -0.171775 0.1669236 0.97936 -2.16943e-18 0.13…
738.0 0.0603058 0.957848 -0.0678595 0.0 0.0 0.0678595 0.0 0.0 0.0678595 0.0257162 -0.00393853 -0.0290654 0.0 0.0 0.0290654 0.0 0.0 0.0290654 0.0413033 0.987148 -2.16943e-18 0.0265857 -0.00112339 0.0 0.115797 0.945513 -0.219655 0.0762073 0.0393525 0.0800401 0.10406 -0.0143393 0.107382 0.242736 0.0831697 0.333193 -0.546802 -0.0984419 -0.233849 -0.517111 -0.1547 -0.214328 0.1147464 0.986857 -2.16943…
739.0 0.102343 0.95038 -0.115564 0.0 0.0 0.115564 0.0 0.0 0.115564 -0.45281 0.0916372 0.51614 0.0 0.0 -0.51614 0.0 0.0 -0.51614 0.0848776 0.984264 -2.16943e-18 -0.470617 0.0424395 0.0 -0.172443 0.975795 0.214406 -0.0158418 -0.0501182 0.0596724 -0.0160407 -0.0497319 0.0594113 -0.511538 -0.0160534 0.432957 -0.0349679 0.231153 0.0417248 -0.0375429 0.236178 0.0388211 -0.199754 0.976753 -2.16943e-18 -…
741.0 0.128901 0.944584 -0.145934 0.0 0.0 0.145934 0.0 0.0 0.145934 -0.155328 0.0363769 0.17823 0.0 0.0 -0.17823 0.0 0.0 -0.17823 0.11252680000000001 0.981347 -2.16943e-18 -0.16199 0.0195829 0.0 0.15482 0.938808 -0.232711 0.0670433 -0.0081927 0.148981 0.0639467 -0.00223967 0.146075 0.170546 0.0432956 -0.014768 -0.0297566 -0.233246 -0.174164 -0.0390516 -0.215568 -0.180997 0.1504267 0.98178 -2.1694…
745.0 0.065069 0.957105 -0.0732454 0.0 0.0 0.0732454 0.0 0.0 0.0732454 0.038879 -0.00616895 -0.0439794 0.0 0.0 0.0439794 0.0 0.0 0.0439794 0.0462291 0.986926 -2.16943e-18 0.0402176 -0.00191646 0.0 0.130698 0.944813 -0.236061 0.0719127 0.0490975 0.073834 0.103852 -0.0125358 0.105709 0.274177 0.121484 0.340418 -0.447113 -0.324337 -0.382282 -0.442707 -0.329819 -0.407178 0.1302467 0.987421 -2.16943e-…
746.0 0.187583 0.928721 -0.21386 0.0 0.0 0.21386 0.0 0.0 0.21386 -0.0745424 0.0228933 0.0871186 0.0 0.0 -0.0871186 0.0 0.0 -0.0871186 0.1739629 0.971793 -2.16943e-18 -0.0783484 0.0149243 0.0 0.222837 0.919876 -0.320975 0.0710405 0.00426653 0.203116 0.077705 -0.00854377 0.209395 0.264269 0.0713558 -0.142201 0.0541105 -0.283009 -0.511721 0.111805 -0.393442 -0.463212 0.223858 0.969551 -2.16943e-18 0…
748.0 0.169744 0.933997 -0.193077 0.0 0.0 0.193077 0.0 0.0 0.193077 -0.192547 0.0547825 0.223653 0.0 0.0 -0.223653 0.0 0.0 -0.223653 0.1552364 0.975159 -2.16943e-18 -0.201891 0.0341258 0.0 0.174147 0.933477 -0.256854 0.0637037 0.0018245 0.164707 0.062399 0.00433682 0.163446 0.142725 0.0370973 -0.0884307 0.031138 -0.139634 -0.234435 0.0230769 -0.124141 -0.241843 0.1708048 0.978422 -2.16943e-18 0.1…
750.0 0.168608 0.93432 -0.191758 0.0 0.0 0.191758 0.0 0.0 0.191758 -0.148423 0.0420172 0.172337 0.0 0.0 -0.172337 0.0 0.0 -0.172337 0.1540453 0.975359 -2.16943e-18 -0.155602 0.0260905 0.0 0.181484 0.930722 -0.267402 0.0653578 0.0022004 0.175531 0.0646138 0.00365699 0.174649 0.154469 0.0468723 -0.145072 0.0731908 -0.115148 -0.350702 0.0904973 -0.148216 -0.335491 0.178878 0.976476 -2.16943e-18 0.16…
751.0 0.126513 0.94514 -0.143195 0.0 0.0 0.143195 0.0 0.0 0.143195 0.022772 -0.00526729 -0.0261128 0.0 0.0 0.0261128 0.0 0.0 0.0261128 0.1100368 0.981644 -2.16943e-18 0.0237413 -0.0028041 0.0 0.168647 0.935047 -0.253449 0.0672745 0.00148145 0.15591 0.0647004 0.00646314 0.153253 0.165597 0.0463707 -0.0571492 0.0372686 -0.256873 -0.217339 0.0482733 -0.278062 -0.20596 0.1655659 0.979628 -2.16943e-18…
755.0 0.134234 0.943318 -0.152059 0.0 0.0 0.152059 0.0 0.0 0.152059 -0.615867 0.148217 0.707699 0.0 0.0 -0.707699 0.0 0.0 -0.707699 0.1180909 0.980657 -2.16943e-18 -0.642728 0.0816955 0.0 -0.132199 0.977859 0.160474 -0.0171606 -0.0278362 0.088341 -0.0176366 -0.0269276 0.087753 -0.531809 -0.00219677 0.498146 -0.0109249 0.119179 -0.072058 -0.0109864 0.119141 -0.0711063 -0.158682 0.984538 -2.16943e-…
758.0 0.151677 0.938934 -0.172152 0.0 0.0 0.172152 0.0 0.0 0.172152 0.00988183 -0.00258931 -0.0114128 0.0 0.0 0.0114128 0.0 0.0 0.0114128 0.1363156 0.978154 -2.16943e-18 0.0103365 -0.00152547 0.0 0.189105 0.930218 -0.276533 0.0675495 0.000569532 0.172166 0.0667198 0.00216614 0.171377 0.190374 0.0572721 -0.121812 0.0442606 -0.170847 -0.396042 0.0799398 -0.239528 -0.361469 0.187143 0.976623 -2.1694…
760.0 0.0989764 0.951054 -0.111728 0.0 0.0 0.111728 0.0 0.0 0.111728 -0.151808 0.0301164 0.172907 0.0 0.0 -0.172907 0.0 0.0 -0.172907 0.08137910000000001 0.984573 -2.16943e-18 -0.15771 0.0136124 0.0 0.181253 0.931349 -0.269188 0.0578664 0.0212029 0.165101 0.0598676 0.0172299 0.158653 0.0943283 0.0251872 -0.050846 0.0558545 -0.174592 -0.118586 0.0533522 -0.170657 -0.115775 0.178505 0.977287 -2.169…
761.0 0.136074 0.942873 -0.154173 0.0 0.0 0.154173 0.0 0.0 0.154173 0.193642 -0.0470359 -0.22263 0.0 0.0 0.22263 0.0 0.0 0.22263 0.1200114 0.98041 -2.16943e-18 0.202136 -0.0261275 0.0 0.185106 0.929851 -0.267343 0.0506349 0.022057 0.168276 0.0507928 0.0217532 0.168437 0.131986 0.0267595 -0.698249 0.514599 0.233045 -0.707155 0.474128 0.311087 -0.747849 0.18130200000000002 0.975859 -2.16943e-18 0.2…
762.0 0.0506801 0.959269 -0.0569891 0.0 0.0 0.0569891 0.0 0.0 0.0569891 0.222548 -0.0316122 -0.251129 0.0 0.0 0.251129 0.0 0.0 0.251129 0.0313582 0.987514 -2.16943e-18 0.229796 -0.00720878 0.0 0.180337 0.931093 -0.259176 0.0512589 0.0141251 0.17605 0.0548453 0.00724916 0.170247 0.0583873 -0.00539134 -0.210838 0.121472 0.0810512 -0.131377 0.0503441 0.217021 -0.193801 0.176063 0.976457 -2.16943e-18…
763.0 0.305758 0.883047 -0.355524 0.0 0.0 0.355524 0.0 0.0 0.355524 -0.429303 0.201917 0.530024 0.0 0.0 -0.530024 0.0 0.0 -0.530024 0.299223 0.938597 -2.16943e-18 -0.459072 0.157189 0.0 0.292935 0.894412 -0.342056 -0.0288224 0.0660719 0.269586 -0.0290886 0.0665869 0.269291 -0.513833 0.422085 -0.0635782 0.514709 0.676856 -2.56763 0.491024 0.7226 -2.59443 0.284273 0.949299 -2.16943e-18 -0.423994 0.…
766.0 0.0666272 0.956857 -0.0750082 0.0 0.0 0.0750082 0.0 0.0 0.0750082 0.0534616 -0.00857942 -0.0604921 0.0 0.0 0.0604921 0.0 0.0 0.0604921 0.047841 0.986848 -2.16943e-18 0.0553131 -0.00273354 0.0 0.141058 0.941879 -0.249825 0.0738076 0.0486944 0.0879293 0.108275 -0.0177757 0.12206 0.28145 0.1245 0.255112 -0.3351 -0.368982 -0.443327 -0.261134 -0.507417 -0.411429 0.1415278 0.985515 -2.16943e-18 0…
767.0 0.0624666 0.957514 -0.0703022 0.0 0.0 0.0703022 0.0 0.0 0.0703022 -0.174157 0.0271083 0.196913 0.0 0.0 -0.196913 0.0 0.0 -0.196913 0.0435375 0.98705 -2.16943e-18 -0.180094 0.00805074 0.0 0.158543 0.937371 -0.237772 0.059351 0.00721495 0.150333 0.05499 0.0158978 0.145501 0.10829 0.0187868 0.040184 -0.0574464 -0.189433 -0.00027358 -0.0999346 -0.107781 -0.0399854 0.1538771 0.980864 -2.16943e-1…
768.0 0.0551599 0.958621 -0.062046 0.0 0.0 0.062046 0.0 0.0 0.062046 -0.274189 0.0403632 0.309629 0.0 0.0 -0.309629 0.0 0.0 -0.309629 0.035985100000000006 0.987357 -2.16943e-18 -0.283278 0.0103207 0.0 -0.222177 0.971791 0.288587 -0.0278484 -0.068488 0.0327951 -0.0243334 -0.0754129 0.0373363 -0.604751 -0.0430718 0.42248 -0.0363513 0.429735 0.120413 -0.0430843 0.444629 0.0997992 -0.251375 0.9645 -2…
769.0 0.0760942 0.955285 -0.0857296 0.0 0.0 0.0857296 0.0 0.0 0.0857296 0.0863579 -0.01481 -0.0978886 0.0 0.0 0.0978886 0.0 0.0 0.0978886 0.057641700000000004 0.986311 -2.16943e-18 0.0894553 -0.0053828 0.0 0.145872 0.941652 -0.212718 0.0553037 -0.00536085 0.138581 0.0524276 0.000170279 0.135865 0.174482 0.0344514 0.16879 -0.191909 -0.331044 0.0480375 -0.185155 -0.34432 0.0571341 0.139177900000000…
770.0 0.0237217 0.962681 -0.0266292 0.0 0.0 0.0266292 0.0 0.0 0.0266292 -0.178812 0.0198835 0.201003 0.0 0.0 -0.201003 0.0 0.0 -0.201003 0.0035683999999999994 0.987963 -2.16943e-18 -0.184018 0.000184064 0.0 -0.212776 0.97268 0.27497 -0.0217846 -0.0731081 0.0412116 -0.0217062 -0.0732715 0.041116 -0.576648 -0.0448287 0.375064 0.0831197 0.25968 0.0834407 0.0802644 0.265262 0.0800042 -0.2415400000000…
772.0 0.207581 0.922322 -0.237319 0.0 0.0 0.237319 0.0 0.0 0.237319 -0.367566 0.122392 0.432817 0.0 0.0 -0.432817 0.0 0.0 -0.432817 0.195011 0.967527 -2.16943e-18 -0.387399 0.0832558 0.0 0.172408 0.934873 -0.252996 0.0628311 0.000488222 0.159397 0.0607652 0.00446399 0.157417 0.138774 0.0303828 -0.0535164 0.0140829 -0.179053 -0.150135 0.00633788 -0.164247 -0.156578 0.1687016 0.979532 -2.16943e-18 …
773.0 0.072295 0.955929 -0.0814247 0.0 0.0 0.0814247 0.0 0.0 0.0814247 0.0205761 -0.00343759 -0.0233065 0.0 0.0 0.0233065 0.0 0.0 0.0233065 0.053707200000000004 0.986539 -2.16943e-18 0.0213039 -0.0011899 0.0 0.140616 0.944432 -0.23948 0.0753178 0.0275924 0.088185 0.0964118 -0.0130303 0.108536 0.299515 0.137771 0.364108 -0.463544 -0.373167 -0.47891 -0.704174 0.0912533 -0.721738 0.1396428 0.987375 …
775.0 0.182844 0.930162 -0.208327 0.0 0.0 0.208327 0.0 0.0 0.208327 -0.158369 0.0476806 0.184777 0.0 0.0 -0.184777 0.0 0.0 -0.184777 0.16898370000000001 0.972727 -2.16943e-18 -0.166348 0.0307342 0.0 0.196582 0.925955 -0.287672 0.0679022 0.00258628 0.192034 0.0706137 -0.00262795 0.194613 0.185317 0.0569 -0.162452 0.0787612 -0.14294 -0.435343 0.084996 -0.15485 -0.430474 0.195386 0.973223 -2.16943e-…
776.0 0.102664 0.950315 -0.11593 0.0 0.0 0.11593 0.0 0.0 0.11593 -0.131609 0.0266843 0.150027 0.0 0.0 -0.150027 0.0 0.0 -0.150027 0.0852106 0.984234 -2.16943e-18 -0.13679 0.0123859 0.0 0.148971 0.940082 -0.225492 0.0730707 -0.0210755 0.15138 0.067678 -0.0107315 0.146454 0.293422 0.0754763 0.279101 -0.395406 -0.384771 -0.140921 -0.35823 -0.456806 -0.100732 0.1445277 0.982424 -2.16943e-18 0.216113 …
777.0 0.167695 0.934578 -0.190697 0.0 0.0 0.190697 0.0 0.0 0.190697 -0.146311 0.0412514 0.169833 0.0 0.0 -0.169833 0.0 0.0 -0.169833 0.1530875 0.97552 -2.16943e-18 -0.153368 0.0255487 0.0 0.180926 0.930867 -0.266646 0.0652886 0.00211802 0.174963 0.0645188 0.00359939 0.174225 0.154428 0.0466783 -0.144675 0.0741191 -0.117707 -0.348964 0.0890557 -0.146474 -0.334339 0.17827199999999999 0.976563 -2.16…
778.0 0.123353 0.945865 -0.139573 0.0 0.0 0.139573 0.0 0.0 0.139573 -0.114865 0.0261311 0.131608 0.0 0.0 -0.131608 0.0 0.0 -0.131608 0.1067425 0.982027 -2.16943e-18 -0.119706 0.013699 0.0 0.159394 0.93718 -0.241109 0.0693152 -0.00644324 0.154204 0.065833 0.000253138 0.150917 0.187608 0.0509373 -0.0232526 0.0145696 -0.328583 -0.187855 -0.0043829 -0.292436 -0.202775 0.1557203 0.98078 -2.16943e-18 0…
779.0 -0.0769334 0.968163 0.08605 0.0 0.0 -0.08605 0.0 0.0 -0.08605 0.142914 0.000276757 -0.159666 0.0 0.0 0.159666 0.0 0.0 0.159666 -0.09937700000000001 0.982261 -2.16943e-18 0.145264 0.0162907 0.0 -0.251435 0.967706 0.333058 -0.0343863 -0.0804038 0.0100325 -0.0331662 -0.0828536 0.0121299 -0.716294 -0.10233 0.354508 0.302026 0.220717 -0.0470452 0.279642 0.266176 -0.0850125 -0.281536 0.955307 -2.…
780.0 0.103881 0.950067 -0.117318 0.0 0.0 0.117318 0.0 0.0 0.117318 0.0353117 -0.00721066 -0.0402648 0.0 0.0 0.0402648 0.0 0.0 0.0402648 0.0864761 0.984118 -2.16943e-18 0.0367076 -0.00337513 0.0 0.159745 0.938623 -0.237342 0.0658069 -0.00668616 0.145872 0.0623811 -9.83606e-05 0.142637 0.189875 0.0473188 0.069833 -0.106585 -0.300567 -0.125708 -0.107333 -0.299424 -0.123548 0.15543020000000002 0.981…
781.0 -0.103216 0.967726 0.115418 0.0 0.0 -0.115418 0.0 0.0 -0.115418 -0.0270416 -0.0008468 0.030226 0.0 0.0 -0.030226 0.0 0.0 -0.030226 -0.126048 0.978872 -2.16943e-18 -0.0273971 -0.00389011 0.0 -0.18716 0.976859 0.320271 -0.057531 -0.155052 0.078863 -0.0559562 -0.158335 0.0819827 -0.510878 -0.0412809 0.191636 0.0735898 0.591592 -0.527152 0.0786193 0.582192 -0.524134 -0.22309299999999999 0.96458…
782.0 0.0899857 0.95279 -0.101498 0.0 0.0 0.101498 0.0 0.0 0.101498 0.149313 -0.0280369 -0.16973 0.0 0.0 0.16973 0.0 0.0 0.16973 0.07204415 0.98533 -2.16943e-18 0.154941 -0.0117778 0.0 0.150285 0.939178 -0.234195 0.0696807 0.000478481 0.138898 0.0652301 0.0090469 0.134606 0.184283 0.0477902 0.0169087 0.00328825 -0.390057 -0.0995617 -0.0134019 -0.358383 -0.111134 0.14657219999999999 0.982166 -2.16…
784.0 0.173407 0.932947 -0.197335 0.0 0.0 0.197335 0.0 0.0 0.197335 -0.240419 0.0695106 0.2796 0.0 0.0 -0.2796 0.0 0.0 -0.2796 0.159078 0.974501 -2.16943e-18 -0.25221 0.0437365 0.0 0.167972 0.935049 -0.248921 0.0625126 0.0023283 0.159205 0.0603999 0.00639484 0.15717 0.129737 0.0276077 -0.0657148 0.0204127 -0.1502 -0.147701 0.0181762 -0.145971 -0.149021 0.1641071 0.979385 -2.16943e-18 0.129708 0.0…
785.0 -0.00805858 0.965643 0.00903171 0.0 0.0 -0.00903171 0.0 0.0 -0.00903171 -0.0618428 0.00465201 0.0692867 0.0 0.0 -0.0692867 0.0 0.0 -0.0692867 -0.029073 0.987414 -2.16943e-18 -0.0633939 -0.00219816 0.0 -0.287242 0.963971 0.355673 -0.0350656 -0.0503432 0.0329323 -0.0351865 -0.0502701 0.036507 -0.799236 -0.109823 0.473529 0.0456012 0.556206 0.290006 0.0837996 0.484088 0.320102 -0.316114 0.9495…
786.0 0.0639218 0.957287 -0.0719478 0.0 0.0 0.0719478 0.0 0.0 0.0719478 0.0936965 -0.0147423 -0.105967 0.0 0.0 0.105967 0.0 0.0 0.105967 0.0450425 0.986982 -2.16943e-18 0.0969085 -0.0044919 0.0 0.149433 0.942816 -0.195877 0.0491811 -0.0358311 0.155445 0.0455349 -0.0288507 0.1523 0.162065 -0.0011448 0.161724 0.0101772 -0.71387 0.434851 -0.0527148 -0.594122 0.38678 0.14011 0.983241 -2.16943e-18 0.1…
789.0 0.0893205 0.952915 -0.100742 0.0 0.0 0.100742 0.0 0.0 0.100742 -0.407872 0.076268 0.463577 0.0 0.0 -0.463577 0.0 0.0 -0.463577 0.07135394 0.985382 -2.16943e-18 -0.423209 0.0318483 0.0 -0.186679 0.97516 0.232762 -0.0175095 -0.0541661 0.0583676 -0.0177594 -0.0536879 0.0580127 -0.539316 -0.0266009 0.420089 -0.00378639 0.257718 0.0326078 -0.00628878 0.262666 0.0293954 -0.21435700000000002 0.974…
790.0 0.30977 0.881148 -0.360482 0.0 0.0 0.360482 0.0 0.0 0.360482 -0.661216 0.315008 0.818266 0.0 0.0 -0.818266 0.0 0.0 -0.818266 0.303514 0.937115 -2.16943e-18 -0.707516 0.246185 0.0 0.289171 0.896353 -0.33775 -0.0295856 0.0684723 0.26184 -0.0297016 0.0686976 0.261711 -0.754555 0.529907 0.199487 0.556147 0.666513 -2.8983 0.539447 0.698796 -2.91724 0.280261 0.95087 -2.16943e-18 -0.674108 0.47602…
791.0 0.0918125 0.952445 -0.103575 0.0 0.0 0.103575 0.0 0.0 0.103575 -0.0840457 0.0159623 0.0955753 0.0 0.0 -0.0955753 0.0 0.0 -0.0955753 0.07394003 0.985184 -2.16943e-18 -0.0872336 0.00681331 0.0 0.141746 0.942935 -0.214978 0.0658132 -0.0105393 0.132372 0.067439 -0.013653 0.133787 0.276533 0.0729405 0.36326 -0.486044 -0.356893 -0.0725819 -0.471116 -0.385375 -0.0605401 0.1364923 0.984451 -2.16943…
793.0 0.261103 0.902584 -0.301062 0.0 0.0 0.301062 0.0 0.0 0.301062 -0.332365 0.13475 0.400679 0.0 0.0 -0.400679 0.0 0.0 -0.400679 0.251636 0.953456 -2.16943e-18 -0.352995 0.0997622 0.0 0.222653 0.918624 -0.318782 0.0686916 0.00295247 0.214536 0.072399 -0.00417551 0.218051 0.219994 0.0425283 -0.118634 0.0480342 -0.261924 -0.301372 0.109286 -0.379496 -0.246158 0.22312700000000002 0.96827 -2.16943e…
794.0 -0.0118637 0.965921 0.0132942 0.0 0.0 -0.0132942 0.0 0.0 -0.0132942 0.541747 -0.0384304 -0.606767 0.0 0.0 0.606767 0.0 0.0 0.606767 -0.032972 0.98727 -2.16943e-18 0.555075 0.0216162 0.0 0.0417443 0.960014 -0.138953 0.110069 -0.0148749 0.00387438 0.108432 -0.01174 0.00242523 0.409639 0.0674737 -0.171173 -0.169438 -0.160101 -0.138512 -0.200742 -0.100093 -0.166534 0.0391721 0.994729 -2.16943e-…
795.0 0.174872 0.932522 -0.199038 0.0 0.0 0.199038 0.0 0.0 0.199038 -0.256335 0.0745856 0.298257 0.0 0.0 -0.298257 0.0 0.0 -0.298257 0.1606144 0.974233 -2.16943e-18 -0.268959 0.0471132 0.0 0.166858 0.935567 -0.246601 0.0618408 0.00162594 0.157831 0.0593946 0.00633394 0.155477 0.127427 0.0246867 -0.0449081 0.00610237 -0.165122 -0.10748 -0.00218672 -0.149265 -0.114423 0.1627648 0.979737 -2.16943e-1…
796.0 0.213076 0.920472 -0.243796 0.0 0.0 0.243796 0.0 0.0 0.243796 -0.217097 0.0738545 0.256194 0.0 0.0 -0.256194 0.0 0.0 -0.256194 0.20080399999999998 0.966263 -2.16943e-18 -0.228986 0.0507653 0.0 0.218135 0.92125 -0.312882 0.069031 0.00246251 0.202142 0.0744892 -0.00803175 0.207294 0.231658 0.0599554 -0.112104 0.0305538 -0.246191 -0.418835 0.114303 -0.406841 -0.344292 0.218391 0.9704 -2.16943e…
798.0 0.0780785 0.954943 -0.0879793 0.0 0.0 0.0879793 0.0 0.0 0.0879793 0.0220006 -0.00382398 -0.0249479 0.0 0.0 0.0249479 0.0 0.0 0.0249479 0.0596975 0.986185 -2.16943e-18 0.0227954 -0.00142315 0.0 0.142029 0.937874 -0.262131 0.0895588 0.0377407 0.114017 0.113697 -0.00878637 0.137798 0.241034 0.0971109 -0.0175022 -0.718531 1.00692 -1.1755 -0.318171 0.230275 -0.737935 0.1444251 0.982268 -2.16943e…
799.0 0.185514 0.929354 -0.211444 0.0 0.0 0.211444 0.0 0.0 0.211444 -0.148529 0.0452233 0.173459 0.0 0.0 -0.173459 0.0 0.0 -0.173459 0.1717893 0.972204 -2.16943e-18 -0.156068 0.0293383 0.0 0.206996 0.924295 -0.300551 0.0698742 0.0019378 0.193039 0.074523 -0.00699975 0.197429 0.226797 0.0672192 -0.128313 0.0497766 -0.232669 -0.465238 0.0842614 -0.298704 -0.435905 0.20671099999999998 0.972479 -2.16…
800.0 0.249444 0.907216 -0.287046 0.0 0.0 0.287046 0.0 0.0 0.287046 -0.288659 0.112346 0.346058 0.0 0.0 -0.346058 0.0 0.0 -0.346058 0.23926399999999998 0.956859 -2.16943e-18 -0.306052 0.0818811 0.0 0.227516 0.917671 -0.324268 0.0699336 0.000819002 0.216257 0.0736955 -0.00641203 0.219804 0.239885 0.0421669 -0.105435 0.0462782 -0.327281 -0.276126 0.0974539 -0.42538 -0.231439 0.228352 0.967705 -2.16…
804.0 0.171181 0.933587 -0.194747 0.0 0.0 0.194747 0.0 0.0 0.194747 -0.590857 0.169175 0.686637 0.0 0.0 -0.686637 0.0 0.0 -0.686637 0.1567433 0.974903 -2.16943e-18 -0.619649 0.105804 0.0 -0.202078 0.973827 0.261661 -0.0207923 -0.0717978 0.0481878 -0.0225544 -0.0683187 0.0455834 -0.575557 -0.0356436 0.40423 -0.00404969 0.361554 0.033914 0.0118484 0.32893 0.063055 -0.23078700000000002 0.969535 -2.1…
806.0 0.100141 0.950822 -0.113054 0.0 0.0 0.113054 0.0 0.0 0.113054 0.187062 -0.0373681 -0.213117 0.0 0.0 0.213117 0.0 0.0 0.213117 0.08258884 0.984467 -2.16943e-18 0.194363 -0.0170357 0.0 0.162943 0.938192 -0.248841 0.0729957 -0.0032577 0.138902 0.0669173 0.008442 0.133072 0.229681 0.049968 -0.0188019 0.0865483 -0.565424 -0.0666681 -0.00553497 -0.388973 -0.147393 0.16011940000000002 0.982282 -2.…
808.0 0.215124 0.919773 -0.246214 0.0 0.0 0.246214 0.0 0.0 0.246214 -0.445376 0.152716 0.526018 0.0 0.0 -0.526018 0.0 0.0 -0.526018 0.202965 0.965781 -2.16943e-18 -0.469901 0.105368 0.0 0.157046 0.937992 -0.230687 0.0563879 0.00198408 0.152563 0.052941 0.00862646 0.14919 0.10712 0.00869429 0.0306653 -0.096252 -0.103384 0.0190195 -0.106186 -0.0843444 0.0102895 0.15151530000000002 0.980999 -2.16943…
809.0 0.078186 0.954924 -0.0881012 0.0 0.0 0.0881012 0.0 0.0 0.0881012 0.401713 -0.069873 -0.455537 0.0 0.0 0.455537 0.0 0.0 0.455537 0.059808900000000005 0.986178 -2.16943e-18 0.416231 -0.0260367 0.0 0.114507 0.949218 -0.186041 0.0657541 -0.00444086 0.0910155 0.0614541 0.00383325 0.0869297 0.214557 0.00939364 -0.787364 0.515366 0.224832 -0.554687 0.541665 0.174539 -0.53216 0.1080861 0.988293 -2.…
810.0 -0.0363275 0.96732 0.040671 0.0 0.0 -0.040671 0.0 0.0 -0.040671 -0.156699 0.00681168 0.175231 0.0 0.0 -0.175231 0.0 0.0 -0.175231 -0.05800100000000001 0.985952 -2.16943e-18 -0.160072 -0.0106283 0.0 -0.19821 0.974012 0.274556 -0.0239382 -0.0991563 0.0501081 -0.0284007 -0.0901299 0.0423377 -0.551038 -0.0315757 0.397809 -0.0549102 0.434508 -0.0905221 -0.040341 0.401994 -0.0456091 -0.228325 0.9…
811.0 -0.0745763 0.968164 0.0834166 0.0 0.0 -0.0834166 0.0 0.0 -0.0834166 0.0424654 -2.95907e-05 -0.0474429 0.0 0.0 0.0474429 0.0 0.0 0.0474429 -0.096981 0.982526 -2.16943e-18 0.043176 0.00472691 0.0 -0.218457 0.972351 0.309214 -0.038232 -0.098317 0.033328 -0.038579 -0.0975885 0.0323522 -0.582309 -0.0594967 0.337657 0.0545101 0.449968 -0.264548 0.0474344 0.464019 -0.274408 -0.250008 0.962211 -2.1…
813.0 0.122674 0.946019 -0.138795 0.0 0.0 0.138795 0.0 0.0 0.138795 -0.0878984 0.0199244 0.100692 0.0 0.0 -0.100692 0.0 0.0 -0.100692 0.1060352 0.982108 -2.16943e-18 -0.0915944 0.0104098 0.0 0.164438 0.935675 -0.248388 0.0710746 -0.00694794 0.160138 0.0667317 0.00140367 0.156032 0.203638 0.0592335 -0.0274943 -0.00607152 -0.304717 -0.263877 -0.00652569 -0.304202 -0.260638 0.1612748 0.979831 -2.169…
814.0 0.0616936 0.957634 -0.0694283 0.0 0.0 0.0694283 0.0 0.0 0.0694283 0.07628 -0.0118051 -0.0862355 0.0 0.0 0.0862355 0.0 0.0 0.0862355 0.042738200000000004 0.987086 -2.16943e-18 0.0788729 -0.00345679 0.0 0.151956 0.93728 -0.257847 0.0784411 0.0277065 0.127126 0.097195 -0.00841477 0.145369 0.320481 0.0814745 0.236584 -0.276796 -0.576742 -0.0760863 -0.331831 -0.467941 -0.157361 0.1521575 0.98166…
815.0 0.0988354 0.951082 -0.111567 0.0 0.0 0.111567 0.0 0.0 0.111567 0.0748175 -0.0148301 -0.0852133 0.0 0.0 0.0852133 0.0 0.0 0.0852133 0.08123255 0.984585 -2.16943e-18 0.0777249 -0.00669605 0.0 0.153736 0.938352 -0.237145 0.067277 0.00284051 0.142536 0.0632763 0.0105458 0.138648 0.175003 0.0480721 0.0603038 -0.0603777 -0.338827 -0.105549 -0.0782748 -0.304706 -0.119436 0.14993420000000002 0.9816…
816.0 -0.0180956 0.966341 0.0202723 0.0 0.0 -0.0202723 0.0 0.0 -0.0202723 0.044596 -0.00285093 -0.0499249 0.0 0.0 0.0499249 0.0 0.0 0.0499249 -0.039355 0.987 -2.16943e-18 0.0456581 0.00209724 0.0 0.171899 0.933429 -0.258259 0.0579648 0.0214495 0.15841 0.0554971 0.0261731 0.155917 0.0698417 0.00903688 -0.0711963 0.0447661 -0.076059 -0.0661513 0.0449475 -0.0764512 -0.0654593 0.1685362 0.978534 -2.1…
818.0 -0.0165691 0.966242 0.0185634 0.0 0.0 -0.0185634 0.0 0.0 -0.0185634 -0.0810669 0.00532157 0.0907639 0.0 0.0 -0.0907639 0.0 0.0 -0.0907639 -0.03779199999999999 0.98707 -2.16943e-18 -0.0830133 -0.00367095 0.0 -0.19226 0.974707 0.266587 -0.0260459 -0.0924117 0.0530601 -0.0259709 -0.0925901 0.0530373 -0.509429 -0.0138267 0.362226 -0.00462388 0.275483 0.260721 -0.0354036 0.337569 0.21148 -0.2223…
820.0 0.136585 0.942749 -0.15476 0.0 0.0 0.15476 0.0 0.0 0.15476 0.199734 -0.04864 -0.229667 0.0 0.0 0.229667 0.0 0.0 0.229667 0.1205443 0.980341 -2.16943e-18 0.20851 -0.0270758 0.0 0.186633 0.930122 -0.271084 0.0533759 0.0217259 0.164276 0.0531918 0.0220814 0.164091 0.147558 0.0304047 -0.671828 0.488777 0.198444 -0.703672 0.439214 0.294036 -0.753716 0.183336 0.976347 -2.16943e-18 0.248081 0.0679…
821.0 -0.0417363 0.967539 0.0467186 0.0 0.0 -0.0467186 0.0 0.0 -0.0467186 0.532364 -0.0199169 -0.595179 0.0 0.0 0.595179 0.0 0.0 0.595179 -0.06352399999999998 0.985569 -2.16943e-18 0.543462 0.0393869 0.0 0.0316542 0.962385 -0.102584 0.0948559 -0.037792 0.0107475 0.0942872 -0.0367085 0.0102867 0.374954 0.06753 0.251165 -0.371401 -0.60034 0.303852 -0.399168 -0.547451 0.281303 0.025014300000000003 0…
822.0 0.0685836 0.956541 -0.0772223 0.0 0.0 0.0772223 0.0 0.0 0.0772223 0.00212814 -0.000346356 -0.00240887 0.0 0.0 0.00240887 0.0 0.0 0.00240887 0.04986550000000001 0.986746 -2.16943e-18 0.00220239 -0.000113729 0.0 0.135702 0.946042 -0.200141 0.0575088 -0.00939986 0.11824 0.0626324 -0.0192231 0.122806 0.256426 0.0749153 0.400954 -0.471646 -0.41947 -0.0281994 -0.459654 -0.441785 -0.0234401 0.1288…
824.0 0.110745 0.948637 -0.125151 0.0 0.0 0.125151 0.0 0.0 0.125151 -0.0604054 0.0128285 0.0689908 0.0 0.0 -0.0689908 0.0 0.0 -0.0689908 0.0936149 0.983434 -2.16943e-18 -0.0628486 0.00627555 0.0 0.164026 0.937915 -0.240519 0.0680408 -0.014435 0.153583 0.063844 -0.00637316 0.149704 0.219497 0.0623496 0.0555203 -0.0468141 -0.43051 -0.18194 -0.0326231 -0.458299 -0.163673 0.1598437 0.981529 -2.16943e…
825.0 0.181429 0.930587 -0.206676 0.0 0.0 0.206676 0.0 0.0 0.206676 -0.354752 0.106168 0.413701 0.0 0.0 -0.413701 0.0 0.0 -0.413701 0.1674976 0.973001 -2.16943e-18 -0.372553 0.0681965 0.0 0.159482 0.938025 -0.227051 0.0503998 0.0005384 0.15513 0.0473712 0.0063675 0.152216 0.098891 -0.00365196 0.0328054 -0.109228 -0.078649 0.0886036 -0.097369 -0.101553 0.100763 0.1529645 0.980875 -2.16943e-18 0.08…
826.0 0.141604 0.941511 -0.160536 0.0 0.0 0.160536 0.0 0.0 0.160536 -0.208643 0.0520878 0.240252 0.0 0.0 -0.240252 0.0 0.0 -0.240252 0.125786 0.979645 -2.16943e-18 -0.217953 0.0295831 0.0 0.155429 0.939354 -0.217998 0.048551 -0.00475898 0.153161 0.0456365 0.000846283 0.150401 0.0984587 -0.012383 0.0288926 -0.103044 -0.0913211 0.153393 -0.0895923 -0.117282 0.166982 0.148091 0.981512 -2.16943e-18 0…
827.0 0.0825017 0.954163 -0.0929973 0.0 0.0 0.0929973 0.0 0.0 0.0929973 0.048797 -0.00873398 -0.0553829 0.0 0.0 0.0553829 0.0 0.0 0.0553829 0.0642818 0.985887 -2.16943e-18 0.0505881 -0.0034132 0.0 0.167645 0.938379 -0.236664 0.0660419 -0.0260116 0.158047 0.0624944 -0.0192082 0.154876 0.284972 0.0756323 0.232996 -0.197604 -0.639624 -0.0911059 -0.204392 -0.627258 -0.0909986 0.1626318 0.981786 -2.16…
828.0 0.115112 0.947699 -0.13014 0.0 0.0 0.13014 0.0 0.0 0.13014 0.104941 -0.0228345 -0.119985 0.0 0.0 0.119985 0.0 0.0 0.119985 0.0981588 0.982969 -2.16943e-18 0.109247 -0.0114593 0.0 0.166382 0.935093 -0.255791 0.0686947 0.00876024 0.150072 0.0653742 0.015159 0.146799 0.18789 0.0513936 -0.0856087 0.158325 -0.473019 -0.153258 0.0961889 -0.353607 -0.210955 0.1638311 0.979787 -2.16943e-18 0.193347…
830.0 -0.0352764 0.967274 0.0394955 0.0 0.0 -0.0394955 0.0 0.0 -0.0394955 0.0242332 -0.00108196 -0.0271006 0.0 0.0 0.0271006 0.0 0.0 0.0271006 -0.05692699999999999 0.986023 -2.16943e-18 0.0247581 0.00161464 0.0 -0.225336 0.971669 0.28651 -0.0216907 -0.0705832 0.0426208 -0.0221363 -0.0697063 0.0420911 -0.602044 -0.04893 0.403275 0.000304052 0.403195 0.0793902 0.00212706 0.399466 0.0827921 -0.25394…
831.0 0.168379 0.934385 -0.191492 0.0 0.0 0.191492 0.0 0.0 0.191492 -0.172595 0.0488102 0.200388 0.0 0.0 -0.200388 0.0 0.0 -0.200388 0.15380490000000002 0.9754 -2.16943e-18 -0.180937 0.030289 0.0 0.176294 0.932565 -0.260304 0.064509 0.00200673 0.16813 0.063021 0.00487086 0.166701 0.147419 0.0410758 -0.110717 0.0432364 -0.12129 -0.285968 0.0580578 -0.149859 -0.27118 0.1732166 0.977771 -2.16943e-18…
833.0 0.0926385 0.952288 -0.104514 0.0 0.0 0.104514 0.0 0.0 0.104514 -0.36883 0.0704087 0.419503 0.0 0.0 -0.419503 0.0 0.0 -0.419503 0.074797446 0.985117 -2.16943e-18 -0.382861 0.0302649 0.0 -0.220114 0.972104 0.289729 -0.0270961 -0.0768864 0.0395549 -0.0302485 -0.070604 0.034446 -0.611826 -0.0442195 0.377871 0.0763323 0.316928 0.205441 -0.0266827 0.520259 0.0716799 -0.249703 0.964593 -2.16943e-1…
834.0 -0.0830861 0.96813 0.092924 0.0 0.0 -0.092924 0.0 0.0 -0.092924 -0.0304554 -0.000268335 0.0340264 0.0 0.0 -0.0340264 0.0 0.0 -0.0340264 -0.10562899999999999 0.981538 -2.16943e-18 -0.0309325 -0.00368442 0.0 -0.226836 0.971759 0.341269 -0.0528139 -0.116351 0.0242767 -0.0493387 -0.123784 0.0300131 -0.623761 -0.0679633 0.359231 0.100789 0.401558 -0.211647 0.0801963 0.445914 -0.264723 -0.260435 …
837.0 0.153733 0.938393 -0.174527 0.0 0.0 0.174527 0.0 0.0 0.174527 0.0734715 -0.0194381 -0.0849073 0.0 0.0 0.0849073 0.0 0.0 0.0849073 0.13846560000000002 0.977834 -2.16943e-18 0.0768726 -0.0115315 0.0 0.201997 0.927462 -0.293128 0.069143 0.00205214 0.176733 0.0722991 -0.00401731 0.179731 0.249998 0.073633 -0.115413 0.0894077 -0.376267 -0.430429 0.03539 -0.272144 -0.484479 0.201206 0.975071 -2.1…
838.0 -0.0296347 0.967004 0.0331854 0.0 0.0 -0.0331854 0.0 0.0 -0.0331854 0.0285037 -0.0014529 -0.0318861 0.0 0.0 0.0318861 0.0 0.0 0.0318861 -0.051161 0.986381 -2.16943e-18 0.0291412 0.0017159 0.0 -0.265497 0.967392 0.312575 -0.0209716 -0.0387226 0.0528856 -0.0210542 -0.0385135 0.0527379 -0.720806 -0.0918184 0.474345 0.0670178 0.376774 0.160903 0.059127 0.391993 0.153023 -0.29266400000000004 0.9…
840.0 -0.0517303 0.967857 0.0578898 0.0 0.0 -0.0578898 0.0 0.0 -0.0578898 -0.12188 0.00319686 0.136212 0.0 0.0 -0.136212 0.0 0.0 -0.136212 -0.07372 0.984773 -2.16943e-18 -0.124268 -0.0104029 0.0 -0.206901 0.973527 0.296495 -0.0358639 -0.101793 0.0402028 -0.0327864 -0.107943 0.0446292 -0.599295 -0.0704374 0.291431 0.261965 0.211777 -0.301326 0.263156 0.209594 -0.3012 -0.238288 0.964847 -2.16943e-1…
842.0 0.133426 0.943512 -0.151129 0.0 0.0 0.151129 0.0 0.0 0.151129 0.0761652 -0.0182553 -0.0875027 0.0 0.0 0.0875027 0.0 0.0 0.0875027 0.11724680000000001 0.980764 -2.16943e-18 0.0794787 -0.0100273 0.0 0.182435 0.932475 -0.270967 0.0690098 0.00284517 0.160172 0.0690713 0.00272741 0.160233 0.21632 0.0623406 -0.0852727 0.0888147 -0.383958 -0.299074 0.0289301 -0.268692 -0.356771 0.180511 0.978366 -…
844.0 0.244325 0.90919 -0.280917 0.0 0.0 0.280917 0.0 0.0 0.280917 -0.386109 0.147554 0.461791 0.0 0.0 -0.461791 0.0 0.0 -0.461791 0.233838 0.958293 -2.16943e-18 -0.409069 0.10676 0.0 0.200541 0.924883 -0.294022 0.0693861 0.00328254 0.195642 0.0732996 -0.00424277 0.19936 0.205903 0.0626183 -0.163513 0.0757903 -0.171961 -0.468895 0.0922147 -0.203398 -0.455208 0.199906 0.972591 -2.16943e-18 0.21762…
845.0 0.181167 0.930665 -0.20637 0.0 0.0 0.20637 0.0 0.0 0.20637 -0.149999 0.0448407 0.174908 0.0 0.0 -0.174908 0.0 0.0 -0.174908 0.16722209999999998 0.973051 -2.16943e-18 -0.15752 0.0287846 0.0 0.196442 0.926418 -0.286929 0.0679277 0.00177726 0.18984 0.0706493 -0.00345554 0.192422 0.186973 0.058486 -0.153731 0.0751377 -0.15563 -0.435226 0.0781346 -0.161295 -0.43357 0.195184 0.973626 -2.16943e-18…
847.0 0.0968875 0.951466 -0.109349 0.0 0.0 0.109349 0.0 0.0 0.109349 -0.0291109 0.0057032 0.0331413 0.0 0.0 -0.0331413 0.0 0.0 -0.0331413 0.07920922 0.984757 -2.16943e-18 -0.0302346 0.00253718 0.0 0.163031 0.939071 -0.231236 0.0648307 -0.0244894 0.15597 0.0602113 -0.0156286 0.151823 0.25208 0.0637211 0.162359 -0.140577 -0.544422 -0.0843595 -0.0972276 -0.628379 -0.037814 0.1576435 0.982061 -2.1694…
848.0 0.166355 0.934954 -0.189142 0.0 0.0 0.189142 0.0 0.0 0.189142 -0.116694 0.0327055 0.135396 0.0 0.0 -0.135396 0.0 0.0 -0.135396 0.15168320000000002 0.975752 -2.16943e-18 -0.122302 0.0201781 0.0 0.190984 0.930839 -0.277511 0.0691158 -0.00381849 0.170138 0.0683867 -0.00241639 0.169451 0.198817 0.060828 -0.0875766 0.00501388 -0.179903 -0.401605 0.0313717 -0.230608 -0.376388 0.189117 0.977295 -2…
849.0 0.141287 0.94159 -0.160171 0.0 0.0 0.160171 0.0 0.0 0.160171 0.0807643 -0.0201315 -0.0929917 0.0 0.0 0.0929917 0.0 0.0 0.0929917 0.1254544 0.97969 -2.16943e-18 0.0843646 -0.0114195 0.0 0.187899 0.929465 -0.278975 0.0692835 0.004173 0.173985 0.0695173 0.00372359 0.174208 0.209816 0.0627759 -0.166421 0.14445 -0.306459 -0.389407 0.126743 -0.272348 -0.406763 0.186444 0.975993 -2.16943e-18 0.224…
851.0 0.182361 0.930307 -0.207764 0.0 0.0 0.207764 0.0 0.0 0.207764 -0.259999 0.078119 0.303302 0.0 0.0 -0.303302 0.0 0.0 -0.303302 0.168477 0.972821 -2.16943e-18 -0.273081 0.0502949 0.0 0.172852 0.933454 -0.25531 0.0629832 0.002672 0.165655 0.0617393 0.00506658 0.164455 0.133771 0.0336432 -0.0998388 0.0392603 -0.116135 -0.227231 0.0284103 -0.095274 -0.237372 0.1693785 0.978294 -2.16943e-18 0.138…
852.0 -0.0135733 0.96604 0.0152089 0.0 0.0 -0.0152089 0.0 0.0 -0.0152089 0.246413 -0.0170059 -0.275951 0.0 0.0 0.275951 0.0 0.0 0.275951 -0.03472399999999999 0.9872 -2.16943e-18 0.252423 0.0103141 0.0 0.127672 0.94897 -0.166501 0.0463794 -0.0388895 0.130682 0.0523648 -0.0503178 0.1356 0.202919 0.015807 0.306691 -0.163087 -0.762107 0.45174 -0.115375 -0.851769 0.478336 0.1170049 0.986848 -2.16943e-…
853.0 0.126283 0.945193 -0.142931 0.0 0.0 0.142931 0.0 0.0 0.142931 -0.0920415 0.0212642 0.105538 0.0 0.0 -0.105538 0.0 0.0 -0.105538 0.109797 0.981672 -2.16943e-18 -0.0959565 0.0113078 0.0 0.167718 0.935932 -0.25098 0.0706852 -0.00752079 0.157244 0.0667357 7.39016e-05 0.153519 0.198534 0.055256 -0.0362059 0.0476879 -0.381364 -0.208621 0.0409316 -0.368758 -0.211034 0.1646084 0.980292 -2.16943e-18…
858.0 -0.0515999 0.967853 0.0577441 0.0 0.0 -0.0577441 0.0 0.0 -0.0577441 -0.26931 0.00710319 0.300981 0.0 0.0 -0.300981 0.0 0.0 -0.300981 -0.073587 0.984784 -2.16943e-18 -0.274591 -0.0229467 0.0 -0.148289 0.97658 0.179311 -0.0123661 -0.0380386 0.0675654 -0.0121624 -0.0384321 0.067795 -0.433327 -0.000170476 0.450616 -0.0668723 0.0965269 0.0563203 -0.0731212 0.108747 0.0490632 -0.17459199999999997…
860.0 0.113149 0.948123 -0.127897 0.0 0.0 0.127897 0.0 0.0 0.127897 0.0287145 -0.00618066 -0.0328149 0.0 0.0 0.0328149 0.0 0.0 0.0328149 0.0961163 0.98318 -2.16943e-18 0.0298851 -0.003067 0.0 0.164009 0.937744 -0.243829 0.0674363 -0.00621983 0.147563 0.0635631 0.00122906 0.1439 0.185893 0.0440992 0.0387109 -0.0655891 -0.307469 -0.123214 -0.0853506 -0.269768 -0.138885 0.16019660000000002 0.981583 …
862.0 -0.0624636 0.968074 0.0698836 0.0 0.0 -0.0698836 0.0 0.0 -0.0698836 0.0706447 -0.00100533 -0.0789331 0.0 0.0 0.0789331 0.0 0.0 0.0789331 -0.084656 0.983791 -2.16943e-18 0.0719339 0.00689157 0.0 -0.207956 0.97314 0.269974 -0.0191289 -0.0790263 0.0468653 -0.0229428 -0.0714423 0.0413964 -0.541208 -0.0377762 0.3843 0.0160126 0.299149 0.0225901 0.0364855 0.257012 0.0613812 -0.236728 0.967951 -2.…
864.0 0.106252 0.94958 -0.120022 0.0 0.0 0.120022 0.0 0.0 0.120022 -0.00554013 0.00114691 0.00632073 0.0 0.0 -0.00632073 0.0 0.0 -0.00632073 0.0889412 0.983888 -2.16943e-18 -0.00576088 0.000545407 0.0 0.164178 0.935433 -0.250602 0.0717598 -0.00325432 0.158521 0.0653323 0.0091162 0.152345 0.211388 0.0646477 -0.00751949 -0.0170751 -0.336969 -0.2711 -0.0513217 -0.271555 -0.298723 0.1612715 0.979741 …
868.0 0.201156 0.924434 -0.229763 0.0 0.0 0.229763 0.0 0.0 0.229763 -0.303591 0.098548 0.356598 0.0 0.0 -0.356598 0.0 0.0 -0.356598 0.188243 0.968955 -2.16943e-18 -0.319687 0.066181 0.0 0.182925 0.931086 -0.267346 0.0643778 0.00119702 0.173954 0.0634331 0.00301487 0.17305 0.151217 0.0454738 -0.119087 0.059129 -0.136496 -0.318941 0.0628523 -0.143683 -0.315054 0.180143 0.976861 -2.16943e-18 0.15940…
873.0 0.0388795 0.960865 -0.0436851 0.0 0.0 0.0436851 0.0 0.0 0.0436851 0.125252 -0.0160948 -0.141084 0.0 0.0 0.141084 0.0 0.0 0.141084 0.019182200000000003 0.987815 -2.16943e-18 0.129141 -0.00233204 0.0 0.148366 0.943569 -0.193239 0.0538984 -0.0473901 0.157708 0.0505164 -0.0409381 0.154905 0.224788 0.0261422 0.245261 -0.132287 -0.72143 0.29478 -0.17827 -0.634226 0.262652 0.1391523 0.983734 -2.16…
874.0 0.132159 0.943814 -0.149675 0.0 0.0 0.149675 0.0 0.0 0.149675 -0.121638 0.0289672 0.139696 0.0 0.0 -0.139696 0.0 0.0 -0.139696 0.11592569999999999 0.980929 -2.16943e-18 -0.126909 0.0158237 0.0 0.163711 0.936061 -0.247911 0.0702965 -0.00445927 0.15659 0.0667578 0.00234736 0.153231 0.176973 0.0472405 -0.0754221 0.0699989 -0.305174 -0.207995 0.0634829 -0.292918 -0.211312 0.1605373 0.980173 -2.…
877.0 -0.0320063 0.967122 0.0358381 0.0 0.0 -0.0358381 0.0 0.0 -0.0358381 0.034235 -0.00165399 -0.0382924 0.0 0.0 0.0382924 0.0 0.0 0.0382924 -0.05358500000000001 0.986235 -2.16943e-18 0.0349905 0.00215348 0.0 0.0374961 0.971047 0.282529 -0.189716 -0.305971 0.227305 -0.190374 -0.305389 0.227394 0.128695 -0.0270186 0.446632 -0.425622 -0.377727 0.0238463 -0.424738 -0.379544 0.0252618 -0.02192519999…
880.0 0.124892 0.945513 -0.141337 0.0 0.0 0.141337 0.0 0.0 0.141337 -0.0577328 0.013241 0.0661744 0.0 0.0 -0.0661744 0.0 0.0 -0.0661744 0.10834740000000001 0.981842 -2.16943e-18 -0.0601776 0.00699428 0.0 0.17177 0.935903 -0.255091 0.0716871 -0.00942174 0.155346 0.0683503 -0.00300841 0.152226 0.206977 0.0552906 -0.0262934 0.0299637 -0.384245 -0.210075 0.0133396 -0.352619 -0.222333 0.1689242 0.9805…
881.0 0.135087 0.943112 -0.153039 0.0 0.0 0.153039 0.0 0.0 0.153039 -0.0739622 0.0178767 0.0850108 0.0 0.0 -0.0850108 0.0 0.0 -0.0850108 0.118981 0.980543 -2.16943e-18 -0.0771966 0.00988917 0.0 0.172216 0.935404 -0.25595 0.0696766 -0.0052552 0.156045 0.067125 -0.000348206 0.153634 0.187455 0.0504908 -0.0457527 0.0201281 -0.28826 -0.232296 -0.00457792 -0.24092 -0.253869 0.1693195 0.980155 -2.16943…
883.0 0.0951083 0.951813 -0.107324 0.0 0.0 0.107324 0.0 0.0 0.107324 -0.103599 0.0200787 0.117896 0.0 0.0 -0.117896 0.0 0.0 -0.117896 0.07736152 0.98491 -2.16943e-18 -0.107574 0.00880788 0.0 0.145771 0.94385 -0.200582 0.0520237 -0.0223586 0.14077 0.0589625 -0.0356425 0.146725 0.261761 0.0554884 0.388378 -0.227809 -0.891563 0.291022 -0.305769 -0.740455 0.206747 0.13783489999999998 0.984479 -2.1694…
884.0 0.123279 0.945882 -0.139488 0.0 0.0 0.139488 0.0 0.0 0.139488 -0.160063 0.036399 0.18339 0.0 0.0 -0.18339 0.0 0.0 -0.18339 0.1066656 0.982036 -2.16943e-18 -0.166807 0.0190749 0.0 0.15204 0.940995 -0.221721 0.0619769 -0.0133758 0.14345 0.0580276 -0.00578838 0.13979 0.163648 0.027461 0.0438348 -0.102937 -0.219291 -0.0399951 -0.0975283 -0.229941 -0.0325376 0.1462862 0.983196 -2.16943e-18 0.140…
885.0 0.14119 0.941614 -0.160059 0.0 0.0 0.160059 0.0 0.0 0.160059 -0.216429 0.0539218 0.249188 0.0 0.0 -0.249188 0.0 0.0 -0.249188 0.1253529 0.979704 -2.16943e-18 -0.226074 0.0305754 0.0 0.167736 0.935021 -0.250892 0.0576562 0.015782 0.154977 0.0542729 0.0223078 0.15158 0.084881 0.0123449 0.0229467 -0.0407436 -0.140027 -0.000732325 -0.0479072 -0.126325 -0.00670624 0.1637648 0.979571 -2.16943e-18…
886.0 0.105159 0.949805 -0.118775 0.0 0.0 0.118775 0.0 0.0 0.118775 0.105258 -0.0216536 -0.120058 0.0 0.0 0.120058 0.0 0.0 0.120058 0.08780500000000001 0.983995 -2.16943e-18 0.109437 -0.0102232 0.0 0.157684 0.936885 -0.24599 0.0677594 0.0105661 0.143037 0.0648059 0.0162598 0.140112 0.172949 0.0464745 -0.0426823 0.112314 -0.450358 -0.0960597 0.0317768 -0.295373 -0.173002 0.1546474 0.980808 -2.1694…
887.0 0.0599292 0.957906 -0.0674339 0.0 0.0 0.0674339 0.0 0.0 0.0674339 0.254779 -0.0389094 -0.287942 0.0 0.0 0.287942 0.0 0.0 0.287942 0.040914000000000006 0.987164 -2.16943e-18 0.263381 -0.011017 0.0 0.1344 0.943983 -0.206844 0.0669413 -0.0123705 0.126297 0.0611322 -0.0012056 0.120876 0.170024 0.0289338 0.0448582 -0.139757 -0.166106 -0.0534033 -0.108486 -0.226562 -0.0209833 0.128654 0.984848 -2…
889.0 0.141486 0.94154 -0.1604 0.0 0.0 0.1604 0.0 0.0 0.1604 -0.197901 0.0493774 0.227875 0.0 0.0 -0.227875 0.0 0.0 -0.227875 0.1256629 0.979662 -2.16943e-18 -0.206728 0.0280309 0.0 0.153386 0.939434 -0.224596 0.0583091 -0.00490088 0.148249 0.05457 0.00229133 0.144701 0.128828 0.0122701 0.048693 -0.130383 -0.119237 0.0159715 -0.129644 -0.120783 0.0178993 0.14758690000000002 0.981923 -2.16943e-18 …
890.0 -0.104032 0.9677 0.116331 0.0 0.0 -0.116331 0.0 0.0 -0.116331 0.288634 0.00930224 -0.322632 0.0 0.0 0.322632 0.0 0.0 0.322632 -0.126876 0.978754 -2.16943e-18 0.292399 0.04179 0.0 -0.212696 0.972759 0.283789 -0.0285191 -0.0774888 0.0380511 -0.0252392 -0.08431 0.042473 -0.576435 -0.0524733 0.349801 -0.00336466 0.510705 -0.228225 0.136558 0.232219 -0.0304699 -0.24235 0.965874 -2.16943e-18 -0.5…
892.0 -0.0438253 0.967614 0.049054 0.0 0.0 -0.049054 0.0 0.0 -0.049054 0.328544 -0.0115233 -0.367279 0.0 0.0 0.367279 0.0 0.0 0.367279 -0.065656 0.985412 -2.16943e-18 0.335307 0.0250884 0.0 0.112758 0.949784 -0.164046 0.0481929 -0.0140987 0.111518 0.0580395 -0.0327802 0.111082 0.209572 0.0237806 0.405373 -0.279548 -0.760386 0.502649 -0.295576 -0.72812 0.473457 0.1032595 0.987283 -2.16943e-18 0.12…
893.0 -0.0822773 0.968137 0.0920204 0.0 0.0 -0.0920204 0.0 0.0 -0.0920204 0.011979 9.47191e-05 -0.0133835 0.0 0.0 0.0133835 0.0 0.0 0.0133835 -0.104807 0.981635 -2.16943e-18 0.0121679 0.00143819 0.0 -0.235419 0.970412 0.338058 -0.046779 -0.102896 0.0155366 -0.0439545 -0.108617 0.0203427 -0.634652 -0.0533991 0.393439 0.00615463 0.475008 0.10135 -0.023424 0.536648 0.038977 -0.267812 0.956819 -2.169…
895.0 0.0315439 0.961777 -0.0354266 0.0 0.0 0.0354266 0.0 0.0 0.0354266 -0.401115 0.0481791 0.451352 0.0 0.0 -0.451352 0.0 0.0 -0.451352 0.011622300000000002 0.98792 -2.16943e-18 -0.413193 0.00404844 0.0 -0.153503 0.977046 0.180851 -0.0147556 -0.0276368 0.0807127 -0.0156931 -0.025865 0.0766077 -0.524227 -0.00407459 0.488849 0.0146612 0.042924 0.144517 -0.030006 0.127002 0.113578 -0.17979100000000…
898.0 0.124471 0.94561 -0.140854 0.0 0.0 0.140854 0.0 0.0 0.140854 -0.0991128 0.0226811 0.113592 0.0 0.0 -0.113592 0.0 0.0 -0.113592 0.10790820000000001 0.981893 -2.16943e-18 -0.103304 0.0119562 0.0 0.16875 0.93752 -0.247429 0.0696697 -0.0135068 0.151466 0.0658786 -0.00622348 0.147957 0.215759 0.0550278 0.0238389 -0.0563809 -0.343304 -0.198825 -0.0403922 -0.374415 -0.180213 0.1651317 0.981633 -2.…
899.0 0.171557 0.933479 -0.195183 0.0 0.0 0.195183 0.0 0.0 0.195183 -0.128498 0.0368523 0.149347 0.0 0.0 -0.149347 0.0 0.0 -0.149347 0.1571373 0.974836 -2.16943e-18 -0.134766 0.0230717 0.0 0.187863 0.928518 -0.27596 0.0662934 0.00240781 0.183884 0.0661457 0.00269189 0.183743 0.162896 0.052744 -0.168861 0.0957161 -0.119708 -0.407652 0.075301 -0.0804357 -0.42716 0.185805 0.974928 -2.16943e-18 0.178…
900.0 0.0380488 0.960971 -0.0427495 0.0 0.0 0.0427495 0.0 0.0 0.0427495 0.384866 -0.0490889 -0.43346 0.0 0.0 0.43346 0.0 0.0 0.43346 0.0183257 0.98783 -2.16943e-18 0.396775 -0.00679364 0.0 0.100983 0.950525 -0.175981 0.0798929 -0.0218779 0.0921234 0.073316 -0.00925751 0.0861589 0.269053 0.0377219 0.0337927 -0.0146803 -0.596042 0.160211 -0.0368766 -0.554757 0.150806 0.09535160000000001 0.988638 -2…
902.0 0.0445095 0.960123 -0.0500294 0.0 0.0 0.0500294 0.0 0.0 0.0500294 0.0575562 -0.0077674 -0.0648854 0.0 0.0 0.0648854 0.0 0.0 0.0648854 0.024989000000000004 0.987691 -2.16943e-18 0.059385 -0.0014493 0.0 0.121841 0.948738 -0.170923 0.0456476 -0.0155851 0.116632 0.0534659 -0.0306355 0.123543 0.176416 0.0205977 0.336674 -0.190232 -0.714983 0.443997 -0.133796 -0.821242 0.477438 0.1121447 0.986894…
904.0 0.175451 0.932353 -0.199712 0.0 0.0 0.199712 0.0 0.0 0.199712 -0.0505079 0.0147332 0.0587797 0.0 0.0 -0.0587797 0.0 0.0 -0.0587797 0.1612219 0.974127 -2.16943e-18 -0.0529996 0.00932065 0.0 0.208034 0.925751 -0.298286 0.0692047 -0.00204197 0.185895 0.0745883 -0.0123864 0.190912 0.231125 0.065465 -0.0833675 0.0219298 -0.282333 -0.409624 0.0300854 -0.297651 -0.406103 0.20742700000000003 0.9737…
905.0 0.0819747 0.954257 -0.0923992 0.0 0.0 0.0923992 0.0 0.0 0.0923992 -0.0154781 0.00276081 0.0175652 0.0 0.0 -0.0175652 0.0 0.0 -0.0175652 0.0637354 0.985924 -2.16943e-18 -0.0160451 0.00107293 0.0 0.140267 0.940285 -0.244868 0.0741503 0.0372702 0.108177 0.0998152 -0.012192 0.133355 0.284297 0.084415 0.286941 -0.391523 -0.383862 -0.144241 -0.398935 -0.366843 -0.178169 0.13988430000000002 0.9836…
911.0 0.215388 0.919682 -0.246526 0.0 0.0 0.246526 0.0 0.0 0.246526 -0.00489978 0.0016818 0.00578758 0.0 0.0 -0.00578758 0.0 0.0 -0.00578758 0.203243 0.965718 -2.16943e-18 -0.00516979 0.00116093 0.0 0.23808 0.914098 -0.336303 0.0691867 0.00166696 0.224648 0.0709663 -0.00175358 0.226336 0.238018 0.0260645 -0.143744 0.136615 -0.433066 -0.155218 0.109704 -0.381176 -0.182752 0.239402 0.965081 -2.1694…
913.0 0.165076 0.935312 -0.187659 0.0 0.0 0.187659 0.0 0.0 0.187659 -0.19873 0.0553797 0.230483 0.0 0.0 -0.230483 0.0 0.0 -0.230483 0.1503433 0.975972 -2.16943e-18 -0.208244 0.0340402 0.0 0.168254 0.934692 -0.250154 0.0631969 0.00262787 0.160652 0.0612178 0.00643695 0.158745 0.133361 0.0311215 -0.0725449 0.0280851 -0.154715 -0.172149 0.0213386 -0.1418 -0.177864 0.1645506 0.979112 -2.16943e-18 0.1…
914.0 0.213883 0.920197 -0.244749 0.0 0.0 0.244749 0.0 0.0 0.244749 -0.258966 0.0883734 0.305703 0.0 0.0 -0.305703 0.0 0.0 -0.305703 0.201656 0.966073 -2.16943e-18 -0.273179 0.0608358 0.0 0.206452 0.923301 -0.299882 0.06747 0.00510354 0.199136 0.0723394 -0.004262 0.203774 0.194465 0.0552168 -0.146649 0.0628444 -0.165785 -0.416023 0.123998 -0.283194 -0.360516 0.205945 0.971499 -2.16943e-18 0.20540…
915.0 0.0607567 0.957779 -0.0683692 0.0 0.0 0.0683692 0.0 0.0 0.0683692 -0.359792 0.0552912 0.406683 0.0 0.0 -0.406683 0.0 0.0 -0.406683 0.0417695 0.987128 -2.16943e-18 -0.371978 0.0159081 0.0 -0.164596 0.976039 0.206617 -0.0153308 -0.0516464 0.0594332 -0.0149201 -0.0524708 0.0599021 -0.489283 -0.0135025 0.412012 -0.00690894 0.179306 0.0320239 -0.015229 0.195877 0.0203316 -0.19186600000000004 0.9…
917.0 0.261313 0.902499 -0.301315 0.0 0.0 0.301315 0.0 0.0 0.301315 -0.38452 0.156008 0.463601 0.0 0.0 -0.463601 0.0 0.0 -0.463601 0.251859 0.953393 -2.16943e-18 -0.4084 0.115532 0.0 0.209713 0.923819 -0.30228 0.0684256 0.00184354 0.195887 0.0738565 -0.00859601 0.201001 0.211642 0.0597597 -0.104881 0.0403193 -0.239323 -0.39832 0.0991195 -0.352017 -0.347073 0.209345 0.972176 -2.16943e-18 0.214919 …
921.0 0.313554 0.879335 -0.36517 0.0 0.0 0.36517 0.0 0.0 0.36517 -0.457808 0.220742 0.56782 0.0 0.0 -0.56782 0.0 0.0 -0.56782 0.307564 0.935696 -2.16943e-18 -0.490161 0.173135 0.0 0.299898 0.891927 -0.350893 -0.0304667 0.0705695 0.271335 -0.0307279 0.0710741 0.27104 -0.544141 0.473585 -0.0676381 0.529541 0.777172 -2.88977 0.503112 0.828267 -2.92004 0.291678 0.947594 -2.16943e-18 -0.449216 0.44134…
922.0 -0.0213791 0.966545 0.0239478 0.0 0.0 -0.0239478 0.0 0.0 -0.0239478 0.50943 -0.0306872 -0.570173 0.0 0.0 0.570173 0.0 0.0 0.570173 -0.042716000000000004 0.986839 -2.16943e-18 0.521352 0.0258682 0.0 0.0383125 0.960294 -0.124573 0.100563 -0.019341 0.0101289 0.100831 -0.0198592 0.0103991 0.374445 0.0659964 0.0732367 -0.282247 -0.39071 0.107505 -0.224974 -0.500477 0.158639 0.033869800000000005 …
924.0 0.0851892 0.953677 -0.0960483 0.0 0.0 0.0960483 0.0 0.0 0.0960483 0.00293208 -0.000534039 -0.00332965 0.0 0.0 0.00332965 0.0 0.0 0.00332965 0.06706841000000001 0.985695 -2.16943e-18 0.00304074 -0.000214481 0.0 0.168388 0.937197 -0.246946 0.0749807 -0.0244215 0.160038 0.0696193 -0.0141315 0.155168 0.329238 0.091847 0.269178 -0.307025 -0.583077 -0.206108 -0.308228 -0.581664 -0.198636 0.165010…
925.0 0.0356238 0.961277 -0.0400188 0.0 0.0 0.0400188 0.0 0.0 0.0400188 -0.362808 0.0452689 0.408476 0.0 0.0 -0.408476 0.0 0.0 -0.408476 0.015826100000000003 0.987869 -2.16943e-18 -0.373921 0.00538101 0.0 -0.166424 0.976453 0.198007 -0.0153493 -0.0331901 0.0729585 -0.0144059 -0.0350464 0.0738695 -0.515813 -0.0128706 0.477197 -0.0412168 0.16623 0.0329933 -0.0830281 0.247917 -0.0149856 -0.192995000…
926.0 0.319927 0.876231 -0.37309 0.0 0.0 0.37309 0.0 0.0 0.37309 -0.74604 0.36703 0.928891 0.0 0.0 -0.928891 0.0 0.0 -0.928891 0.314392 0.933254 -2.16943e-18 -0.799581 0.289572 0.0 0.296683 0.893959 -0.347166 -0.0316998 0.074067 0.261675 -0.0318675 0.0743922 0.261485 -0.841069 0.621882 0.260656 0.579016 0.776925 -3.37699 0.558771 0.816051 -3.40011 0.288221 0.949314 -2.16943e-18 -0.758176 0.559 0.…
927.0 0.194318 0.926623 -0.221742 0.0 0.0 0.221742 0.0 0.0 0.221742 -0.371103 0.117181 0.434779 0.0 0.0 -0.434779 0.0 0.0 -0.434779 0.181045 0.970415 -2.16943e-18 -0.390411 0.0775615 0.0 0.162572 0.93706 -0.238833 0.0594606 0.000479458 0.154104 0.0562363 0.00668503 0.151004 0.121472 0.0169442 0.00999537 -0.0596402 -0.151103 -0.0283106 -0.079482 -0.113026 -0.0462452 0.15775450000000002 0.980663 -2…
928.0 0.0612831 0.957698 -0.0689642 0.0 0.0 0.0689642 0.0 0.0 0.0689642 0.2811 -0.0433695 -0.317764 0.0 0.0 0.317764 0.0 0.0 0.317764 0.0423137 0.987104 -2.16943e-18 0.290641 -0.0126028 0.0 0.131577 0.944156 -0.207814 0.0719151 -0.013441 0.124084 0.0645597 0.000696736 0.117211 0.192278 0.0392705 0.0234357 -0.0939184 -0.246167 -0.0897524 -0.0637781 -0.304738 -0.0558156 0.126444 0.985019 -2.16943e-…
930.0 0.0969799 0.951448 -0.109455 0.0 0.0 0.109455 0.0 0.0 0.109455 0.117914 -0.0231137 -0.134242 0.0 0.0 0.134242 0.0 0.0 0.134242 0.07930523 0.984749 -2.16943e-18 0.122467 -0.01029 0.0 0.155414 0.939599 -0.235079 0.0670637 -0.00329021 0.137917 0.0629847 0.00455846 0.134026 0.194372 0.0451504 0.0880978 -0.0944417 -0.375639 -0.0567569 -0.10611 -0.353618 -0.0637691 0.15126509999999999 0.982718 -2…
933.0 0.00488512 0.964575 -0.00547842 0.0 0.0 0.00547842 0.0 0.0 0.00547842 -0.112092 0.0100695 0.125735 0.0 0.0 -0.125735 0.0 0.0 -0.125735 -0.0157939 0.987778 -2.16943e-18 -0.115087 -0.00231938 0.0 -0.205626 0.97332 0.279878 -0.0289896 -0.0832427 0.0353734 -0.027965 -0.0853436 0.036803 -0.555791 -0.0447396 0.330585 0.0908169 0.308691 -0.0328789 0.0708005 0.349348 -0.066903 -0.23563699999999999 …
934.0 0.141449 0.94155 -0.160358 0.0 0.0 0.160358 0.0 0.0 0.160358 -0.164854 0.0411245 0.189821 0.0 0.0 -0.189821 0.0 0.0 -0.189821 0.12562420000000002 0.979667 -2.16943e-18 -0.172206 0.0233425 0.0 0.16059 0.937864 -0.239486 0.0665139 -0.0063132 0.150402 0.0631413 0.000172329 0.147218 0.161459 0.0329203 -0.00318278 -0.0463997 -0.216677 -0.111655 -0.0580862 -0.194392 -0.120812 0.15648030000000002 …
935.0 0.05159 0.959139 -0.0580159 0.0 0.0 0.0580159 0.0 0.0 0.0580159 0.107118 -0.0153279 -0.120892 0.0 0.0 0.120892 0.0 0.0 0.120892 0.032297700000000006 0.987484 -2.16943e-18 0.110619 -0.00358385 0.0 0.145792 0.942655 -0.201634 0.055101 -0.0273265 0.149491 0.0517953 -0.0209902 0.146567 0.204352 0.0370358 0.201287 -0.112814 -0.612161 0.16973 -0.0593636 -0.715302 0.223435 0.137807 0.983403 -2.169…
937.0 0.10566 0.949702 -0.119346 0.0 0.0 0.119346 0.0 0.0 0.119346 -0.0652836 0.013469 0.0744717 0.0 0.0 -0.0744717 0.0 0.0 -0.0744717 0.0883255 0.983946 -2.16943e-18 -0.0678798 0.0063802 0.0 0.159008 0.939623 -0.229972 0.0643842 -0.0170205 0.149452 0.0598875 -0.00838555 0.145323 0.213639 0.0524504 0.0926074 -0.132681 -0.343475 -0.130865 -0.062714 -0.478397 -0.0613082 0.1537786 0.982473 -2.16943e…
939.0 0.083433 0.953995 -0.0940544 0.0 0.0 0.0940544 0.0 0.0 0.0940544 0.0227868 -0.00410338 -0.0258671 0.0 0.0 0.0258671 0.0 0.0 0.0258671 0.06524734 0.985821 -2.16943e-18 0.023626 -0.00161914 0.0 0.163606 0.937171 -0.244229 0.0743843 -0.0187178 0.158836 0.0670881 -0.00470283 0.152097 0.301931 0.0859089 0.236178 -0.338595 -0.404279 -0.253195 -0.31039 -0.459364 -0.218388 0.1601761 0.980991 -2.169…
941.0 0.223166 0.916972 -0.255729 0.0 0.0 0.255729 0.0 0.0 0.255729 -0.458321 0.162043 0.543103 0.0 0.0 -0.543103 0.0 0.0 -0.543103 0.211455 0.963835 -2.16943e-18 -0.484106 0.113401 0.0 0.158687 0.937889 -0.232381 0.0569081 0.000905317 0.1529 0.0534455 0.00757869 0.14951 0.111738 0.00964569 0.0296026 -0.0957131 -0.110834 0.0143764 -0.101894 -0.0990365 0.00942041 0.15325850000000002 0.981026 -2.16…
942.0 0.123794 0.945764 -0.140078 0.0 0.0 0.140078 0.0 0.0 0.140078 0.0524558 -0.0119612 -0.0601085 0.0 0.0 0.0601085 0.0 0.0 0.0601085 0.10720260000000001 0.981974 -2.16943e-18 0.0546694 -0.00628434 0.0 0.171904 0.935134 -0.257101 0.069366 -0.00166001 0.154208 0.066619 0.00362576 0.151583 0.194978 0.0548505 -0.0252737 0.0175965 -0.338479 -0.224034 0.00602118 -0.316437 -0.232686 0.1691419 0.97996…
944.0 0.0811831 0.954398 -0.0915009 0.0 0.0 0.0915009 0.0 0.0 0.0915009 0.079485 -0.014104 -0.0901887 0.0 0.0 0.0901887 0.0 0.0 0.0901887 0.0629149 0.985978 -2.16943e-18 0.0823888 -0.00543497 0.0 0.152413 0.941572 -0.216716 0.055685 -0.0118735 0.140479 0.0521533 -0.00509394 0.137246 0.183714 0.0295114 0.165751 -0.154742 -0.419325 0.111424 -0.162151 -0.405525 0.108587 0.145679 0.983475 -2.16943e-1…
948.0 0.061518 0.957662 -0.0692298 0.0 0.0 0.0692298 0.0 0.0 0.0692298 0.0997597 -0.0154185 -0.112776 0.0 0.0 0.112776 0.0 0.0 0.112776 0.0425566 0.987094 -2.16943e-18 0.103148 -0.00450021 0.0 0.164757 0.935864 -0.248001 0.0599336 0.0127134 0.152345 0.0521894 0.0278723 0.133548 0.0784449 0.0294884 -0.0450934 0.113483 -0.260056 -0.0894485 -7.31169e-05 -0.0416895 -0.197914 0.1607094 0.980152 -2.169…
952.0 0.151461 0.938991 -0.171902 0.0 0.0 0.171902 0.0 0.0 0.171902 -0.193057 0.0505345 0.222952 0.0 0.0 -0.222952 0.0 0.0 -0.222952 0.13608910000000002 0.978187 -2.16943e-18 -0.201933 0.0297499 0.0 0.16255 0.937941 -0.236245 0.0603453 -0.00550406 0.151496 0.0569029 0.0011165 0.14824 0.144208 0.0175715 0.0314744 -0.0905041 -0.185095 -0.00616462 -0.106559 -0.154386 -0.0197465 0.1575107 0.981335 -2…
953.0 0.226359 0.915836 -0.259515 0.0 0.0 0.259515 0.0 0.0 0.259515 -0.423634 0.151586 0.502676 0.0 0.0 -0.502676 0.0 0.0 -0.502676 0.21482800000000002 0.963038 -2.16943e-18 -0.44767 0.106656 0.0 0.169855 0.935493 -0.249237 0.0618488 0.000541243 0.158078 0.0596228 0.0048211 0.155946 0.133897 0.026616 -0.0410443 0.00184667 -0.176033 -0.116723 -0.00621311 -0.160621 -0.123442 0.1658475 0.979875 -2.1…
956.0 0.156202 0.937736 -0.177381 0.0 0.0 0.177381 0.0 0.0 0.177381 -0.019457 0.00520714 0.0225026 0.0 0.0 -0.0225026 0.0 0.0 -0.0225026 0.1410495 0.977443 -2.16943e-18 -0.0203644 0.00311429 0.0 0.190728 0.930066 -0.27802 0.0675913 -4.06016e-05 0.172513 0.066908 0.00127423 0.171864 0.188672 0.057318 -0.115412 0.0499949 -0.191123 -0.384457 0.0863053 -0.261009 -0.349394 0.18882300000000002 0.976588…
958.0 0.0905798 0.952678 -0.102173 0.0 0.0 0.102173 0.0 0.0 0.102173 0.0625642 -0.0117916 -0.0711281 0.0 0.0 0.0711281 0.0 0.0 0.0711281 0.07266069 0.985283 -2.16943e-18 0.0649271 -0.00497953 0.0 0.157328 0.939345 -0.233344 0.0645754 -0.00681857 0.143736 0.0600687 0.00184929 0.139469 0.199123 0.0524032 0.109475 -0.149135 -0.31754 -0.125746 -0.107699 -0.397695 -0.0820256 0.1526364 0.982408 -2.1694…
959.0 0.115605 0.947591 -0.130705 0.0 0.0 0.130705 0.0 0.0 0.130705 -0.150458 0.0328276 0.172047 0.0 0.0 -0.172047 0.0 0.0 -0.172047 0.09867300000000001 0.982914 -2.16943e-18 -0.156641 0.0165201 0.0 0.144751 0.941848 -0.209843 0.0570076 -0.0123077 0.143561 0.05288 -0.00437635 0.139724 0.130081 0.00893498 0.0260408 -0.101531 -0.133909 0.0390838 -0.0998046 -0.13739 0.0422319 0.13787480000000002 0.9…
960.0 0.213836 0.920213 -0.244694 0.0 0.0 0.244694 0.0 0.0 0.244694 -0.344407 0.117509 0.406556 0.0 0.0 -0.406556 0.0 0.0 -0.406556 0.20160699999999998 0.966084 -2.16943e-18 -0.363307 0.080886 0.0 0.18135 0.930681 -0.266525 0.0641147 0.00283869 0.176931 0.0634286 0.00415919 0.17627 0.143124 0.0440458 -0.134975 0.0654593 -0.100492 -0.331766 0.0725727 -0.114191 -0.324759 0.178565 0.976398 -2.16943e…
963.0 -0.0388976 0.967428 0.0435449 0.0 0.0 -0.0435449 0.0 0.0 -0.0435449 -0.172725 0.00701104 0.193129 0.0 0.0 -0.193129 0.0 0.0 -0.193129 -0.060626 0.985774 -2.16943e-18 -0.176387 -0.0122208 0.0 -0.174811 0.975763 0.232944 -0.019086 -0.0757711 0.0591662 -0.019271 -0.0754096 0.0589309 -0.479562 -0.0204849 0.387225 -0.0285416 0.264332 -0.0814491 -0.0271856 0.261592 -0.0792374 -0.203471 0.974516 -…
965.0 -0.181167 0.96187 0.202779 0.0 0.0 -0.202779 0.0 0.0 -0.202779 0.339716 0.0405028 -0.382222 0.0 0.0 0.382222 0.0 0.0 0.382222 -0.204642 0.964186 -2.16943e-18 0.340837 0.0792325 0.0 -0.244175 0.969333 0.346201 -0.0404363 -0.113576 0.0275203 -0.0401429 -0.114088 0.0280813 -0.590924 -0.0265828 0.427021 -0.0289007 0.302552 0.614202 -0.0362421 0.317328 0.602135 -0.276086 0.955007 -2.16943e-18 -0…
966.0 0.106991 0.949426 -0.120865 0.0 0.0 0.120865 0.0 0.0 0.120865 -0.0694392 0.0144363 0.0792371 0.0 0.0 -0.0792371 0.0 0.0 -0.0792371 0.0897092 0.983815 -2.16943e-18 -0.0722129 0.00689811 0.0 0.159699 0.939695 -0.22989 0.0640386 -0.0179387 0.149442 0.0597837 -0.0097692 0.145547 0.215342 0.0520884 0.0974264 -0.133987 -0.354896 -0.121783 -0.0864783 -0.446619 -0.0735061 0.15439429999999998 0.9825…
967.0 0.0866643 0.953407 -0.0977236 0.0 0.0 0.0977236 0.0 0.0 0.0977236 0.0278041 -0.00511228 -0.0315838 0.0 0.0 0.0315838 0.0 0.0 0.0315838 0.06859824 0.985586 -2.16943e-18 0.0288398 -0.00208281 0.0 0.163126 0.936596 -0.246434 0.0734502 -0.0118321 0.157867 0.0667013 0.00114245 0.151527 0.273003 0.0791847 0.155137 -0.230714 -0.386397 -0.256615 -0.248526 -0.352823 -0.266585 0.15993600000000002 0.9…
969.0 0.0331069 0.961588 -0.0371855 0.0 0.0 0.0371855 0.0 0.0 0.0371855 -0.0514399 0.00627039 0.0578947 0.0 0.0 -0.0578947 0.0 0.0 -0.0578947 0.013232500000000001 0.987903 -2.16943e-18 -0.0529991 0.000612512 0.0 0.128188 0.945851 -0.185 0.0528062 -0.0171833 0.124153 0.0570242 -0.0253508 0.131595 0.211137 0.039729 0.319926 -0.244437 -0.628078 0.260414 -0.191539 -0.728698 0.300237 0.119824 0.985124…
970.0 0.12375 0.945774 -0.140028 0.0 0.0 0.140028 0.0 0.0 0.140028 -0.0815683 0.0185953 0.0934671 0.0 0.0 -0.0934671 0.0 0.0 -0.0934671 0.1071571 0.98198 -2.16943e-18 -0.0850099 0.00976772 0.0 0.168879 0.935685 -0.252662 0.0718568 -0.00895983 0.158411 0.0681881 -0.00190767 0.15497 0.214743 0.0608407 -0.0118299 0.00284475 -0.374868 -0.239568 -0.00690325 -0.356491 -0.245052 0.1659562 0.980158 -2.16…
971.0 0.0632614 0.95739 -0.071201 0.0 0.0 0.071201 0.0 0.0 0.071201 0.0304795 -0.00477234 -0.0344669 0.0 0.0 0.0344669 0.0 0.0 0.0344669 0.04435940000000001 0.987013 -2.16943e-18 0.0315218 -0.0014375 0.0 0.123693 0.943957 -0.227414 0.0749815 0.0390808 0.088635 0.103794 -0.0164467 0.116818 0.256384 0.0860499 0.320913 -0.482151 -0.222146 -0.201743 -0.446937 -0.28782 -0.187772 0.1228289 0.98593 -2.1…
972.0 0.125363 0.945405 -0.141877 0.0 0.0 0.141877 0.0 0.0 0.141877 0.0572007 -0.0131515 -0.0655727 0.0 0.0 0.0655727 0.0 0.0 0.0655727 0.1088382 0.981785 -2.16943e-18 0.0596267 -0.00696287 0.0 0.170001 0.933511 -0.258501 0.0673283 0.00754258 0.159601 0.0656671 0.0107431 0.157978 0.172437 0.0502268 -0.115856 0.139427 -0.340599 -0.234196 0.0995168 -0.263843 -0.271916 0.16740460000000001 0.978465 -…
976.0 0.210406 0.921376 -0.240648 0.0 0.0 0.240648 0.0 0.0 0.240648 -0.447951 0.150817 0.528059 0.0 0.0 -0.528059 0.0 0.0 -0.528059 0.197989 0.966882 -2.16943e-18 -0.472306 0.103149 0.0 0.171026 0.934024 -0.249382 0.0538784 0.0116567 0.164363 0.0508908 0.0174169 0.161389 0.0496206 -0.00965683 -0.182028 0.0814861 0.111182 -0.0975801 0.077212 0.119505 -0.102694 0.16635729999999999 0.97858 -2.16943e…
977.0 0.215483 0.919649 -0.246639 0.0 0.0 0.246639 0.0 0.0 0.246639 -0.124114 0.0426165 0.146608 0.0 0.0 -0.146608 0.0 0.0 -0.146608 0.20334400000000002 0.965696 -2.16943e-18 -0.130955 0.029423 0.0 0.226735 0.916735 -0.32323 0.067636 0.0038721 0.22029 0.0703955 -0.00143382 0.222921 0.20829 0.0299693 -0.15148 0.134584 -0.348616 -0.194443 0.146032 -0.370455 -0.186032 0.22730099999999998 0.966762 -2…
978.0 0.14898 0.939636 -0.169038 0.0 0.0 0.169038 0.0 0.0 0.169038 -0.174379 0.0451122 0.201232 0.0 0.0 -0.201232 0.0 0.0 -0.201232 0.1334943 0.978566 -2.16943e-18 -0.182337 0.0263295 0.0 0.159927 0.93674 -0.240814 0.0646084 0.000376765 0.153677 0.0621672 0.00507494 0.151335 0.136367 0.0285551 -0.0461792 0.015998 -0.197326 -0.113314 -0.00259708 -0.161654 -0.129979 0.1558978 0.980384 -2.16943e-18 …
981.0 -0.0069105 0.965556 0.00774538 0.0 0.0 -0.00774538 0.0 0.0 -0.00774538 -0.176299 0.0134898 0.197539 0.0 0.0 -0.197539 0.0 0.0 -0.197539 -0.02789599999999999 0.987454 -2.16943e-18 -0.180746 -0.00603453 0.0 -0.224001 0.971935 0.30474 -0.0358154 -0.08237 0.0301466 -0.0341622 -0.0857164 0.0326462 -0.647331 -0.0612967 0.367798 0.0961351 0.408052 -0.0146813 0.0842402 0.432921 -0.0398908 -0.254653…
983.0 0.170789 0.933699 -0.194291 0.0 0.0 0.194291 0.0 0.0 0.194291 0.0352654 -0.0100798 -0.0409767 0.0 0.0 0.0409767 0.0 0.0 0.0409767 0.15633190000000002 0.974973 -2.16943e-18 0.0369819 -0.00629727 0.0 0.211429 0.92311 -0.304844 0.0683616 0.00333234 0.19511 0.0755339 -0.0104554 0.201869 0.240781 0.0621369 -0.148796 0.0807507 -0.283649 -0.428522 0.0843945 -0.290201 -0.43057 0.21128400000000003 0…
986.0 0.206994 0.922517 -0.236628 0.0 0.0 0.236628 0.0 0.0 0.236628 -0.257294 0.0854762 0.302899 0.0 0.0 -0.302899 0.0 0.0 -0.302899 0.194392 0.96766 -2.16943e-18 -0.271154 0.0580777 0.0 0.200584 0.925145 -0.291614 0.0666399 0.00382608 0.193905 0.0710435 -0.00464243 0.198089 0.186587 0.0527506 -0.140794 0.0413245 -0.123092 -0.410407 0.0851926 -0.207305 -0.370638 0.19950800000000002 0.972735 -2.16…
989.0 -0.0115147 0.965896 0.0129033 0.0 0.0 -0.0129033 0.0 0.0 -0.0129033 -0.0709657 0.00506204 0.0794852 0.0 0.0 -0.0794852 0.0 0.0 -0.0794852 -0.03261499999999999 0.987284 -2.16943e-18 -0.0727147 -0.00280325 0.0 -0.222017 0.971692 0.315694 -0.0415195 -0.0958083 0.0225647 -0.0403299 -0.0982551 0.0248074 -0.613709 -0.0645572 0.357222 0.0284151 0.527946 -0.305233 0.0175046 0.466627 2.44771 -0.2537…
990.0 0.0621764 0.95756 -0.0699741 0.0 0.0 0.0699741 0.0 0.0 0.0699741 0.0523354 -0.00812867 -0.0591708 0.0 0.0 0.0591708 0.0 0.0 0.0591708 0.0432374 0.987064 -2.16943e-18 0.0541177 -0.00240143 0.0 0.132747 0.945919 -0.237817 0.0717499 0.0499944 0.0651264 0.103341 -0.0109856 0.0967654 0.288882 0.139014 0.375405 -0.47598 -0.351275 -0.468897 -0.494952 -0.311635 -0.517422 0.13236330000000002 0.98864…
992.0 0.202415 0.924024 -0.231243 0.0 0.0 0.231243 0.0 0.0 0.231243 -0.248081 0.0809348 0.291536 0.0 0.0 -0.291536 0.0 0.0 -0.291536 0.189569 0.96868 -2.16943e-18 -0.261279 0.0544927 0.0 0.200626 0.926111 -0.290715 0.0674638 0.00132963 0.18928 0.0718637 -0.00712932 0.193431 0.196303 0.0573826 -0.117846 0.0359117 -0.175361 -0.406 0.067311 -0.23555 -0.37869 0.199522 0.97361 -2.16943e-18 0.200976 0.…
994.0 0.249735 0.907102 -0.287395 0.0 0.0 0.287395 0.0 0.0 0.287395 -0.211319 0.0823297 0.253373 0.0 0.0 -0.253373 0.0 0.0 -0.253373 0.239572 0.956777 -2.16943e-18 -0.224061 0.060029 0.0 0.229295 0.914455 -0.327158 0.0622569 0.0144921 0.226801 0.0651229 0.00897529 0.229614 0.149486 0.0205558 -0.200042 0.250565 -0.356866 -0.125726 0.225529 -0.308493 -0.152838 0.229748 0.964897 -2.16943e-18 0.17848…
995.0 0.154878 0.938089 -0.17585 0.0 0.0 0.17585 0.0 0.0 0.17585 0.0344271 -0.00915702 -0.0397997 0.0 0.0 0.0397997 0.0 0.0 0.0397997 0.1396637 0.977653 -2.16943e-18 0.0360263 -0.005453 0.0 0.19648 0.928437 -0.285431 0.0679019 0.000983799 0.176858 0.0696632 -0.00240293 0.178533 0.214081 0.066495 -0.128826 0.0712559 -0.246668 -0.437776 0.0554335 -0.216142 -0.453921 0.195079 0.975509 -2.16943e-18 0…
996.0 -0.0837842 0.968123 0.0937039 0.0 0.0 -0.0937039 0.0 0.0 -0.0937039 0.108476 0.00104037 -0.121197 0.0 0.0 0.121197 0.0 0.0 0.121197 -0.106338 0.981453 -2.16943e-18 0.110167 0.0132093 0.0 -0.202211 0.973562 0.271063 -0.0223234 -0.086742 0.0428544 -0.0226789 -0.0860295 0.0423274 -0.519217 -0.036042 0.33073 0.0284024 0.345432 -0.0327969 0.0233939 0.35536 -0.0395536 -0.23156900000000002 0.96811…
997.0 0.198615 0.925255 -0.22678 0.0 0.0 0.22678 0.0 0.0 0.22678 -0.0499506 0.0160498 0.0586154 0.0 0.0 -0.0586154 0.0 0.0 -0.0586154 0.185567 0.969505 -2.16943e-18 -0.0525805 0.0107216 0.0 0.229669 0.916324 -0.328303 0.0696202 0.00411259 0.218455 0.0728184 -0.00203733 0.221502 0.25306 0.0403058 -0.167138 0.0992898 -0.329768 -0.305078 0.160805 -0.447841 -0.249514 0.230769 0.966656 -2.16943e-18 0.…
998.0 0.0695558 0.956382 -0.0783228 0.0 0.0 0.0783228 0.0 0.0 0.0783228 0.143625 -0.0235373 -0.1626 0.0 0.0 0.1626 0.0 0.0 0.1626 0.0508716 0.986693 -2.16943e-18 0.148654 -0.0078404 0.0 0.142607 0.94298 -0.20292 0.0508349 -0.00892231 0.13599 0.0473382 -0.00220091 0.13272 0.146604 0.00695339 0.155182 -0.184702 -0.286692 0.203484 -0.167043 -0.320964 0.223042 0.1347645 0.983817 -2.16943e-18 0.105923…
999.0 0.186659 0.929004 -0.212782 0.0 0.0 0.212782 0.0 0.0 0.212782 -0.284092 0.0869143 0.331912 0.0 0.0 -0.331912 0.0 0.0 -0.331912 0.1729926 0.971977 -2.16943e-18 -0.29856 0.0565378 0.0 0.174993 0.93425 -0.256181 0.0637347 -0.000655903 0.161362 0.0618624 0.00294652 0.159575 0.145298 0.0339217 -0.0666899 0.0265637 -0.18484 -0.181578 0.0173498 -0.167204 -0.189462 0.17151460000000002 0.979147 -2.1…
1000.0 0.189698 0.928068 -0.216334 0.0 0.0 0.216334 0.0 0.0 0.216334 -0.096841 0.0300039 0.113266 0.0 0.0 -0.113266 0.0 0.0 -0.113266 0.17618699999999998 0.971367 -2.16943e-18 -0.101815 0.0196555 0.0 0.220041 0.917562 -0.320965 0.069277 0.0110142 0.21582 0.0729548 0.00393716 0.219388 0.238508 0.0527094 -0.230158 0.103103 -0.163819 -0.480317 0.22326 -0.394909 -0.366088 0.22099000000000002 0.967305…
1001.0 -0.00406028 0.965333 0.00455138 0.0 0.0 -0.00455138 0.0 0.0 -0.00455138 0.145865 -0.0116299 -0.163479 0.0 0.0 0.163479 0.0 0.0 0.163479 -0.024972999999999995 0.987547 -2.16943e-18 0.149597 0.00451628 0.0 0.17523 0.932231 -0.262177 0.0552148 0.0243979 0.162221 0.0531543 0.027658 0.160457 0.0531095 0.00277338 -0.0931746 0.0544038 -0.0187176 -0.06692 0.0613265 -0.0320565 -0.0598716 0.1717921 …
1002.0 0.151263 0.939042 -0.171674 0.0 0.0 0.171674 0.0 0.0 0.171674 -0.0591599 0.0154712 0.0683169 0.0 0.0 -0.0683169 0.0 0.0 -0.0683169 0.135882 0.978218 -2.16943e-18 -0.0618783 0.00910181 0.0 0.181575 0.931459 -0.268499 0.0673974 0.00128175 0.1701 0.0664062 0.00318934 0.169154 0.171354 0.0513023 -0.125039 0.0537235 -0.150131 -0.356339 0.0893818 -0.218797 -0.321633 0.179242 0.977239 -2.16943e-1…
1004.0 -0.140386 0.965788 0.157004 0.0 0.0 -0.157004 0.0 0.0 -0.157004 0.429954 0.0313953 -0.481629 0.0 0.0 0.481629 0.0 0.0 0.481629 -0.16362 0.972738 -2.16943e-18 0.433599 0.0800819 0.0 -0.240924 0.969053 0.326741 -0.0348189 -0.0893016 0.0144931 -0.0346419 -0.0897354 0.0139064 -0.670944 -0.0918126 0.360555 0.105296 0.516003 -0.37897 0.193923 0.337905 -0.240834 -0.271505 0.957211 -2.16943e-18 -0…
1005.0 0.093129 0.952194 -0.105072 0.0 0.0 0.105072 0.0 0.0 0.105072 0.196259 -0.0375788 -0.223246 0.0 0.0 0.223246 0.0 0.0 0.223246 0.07530657 0.985076 -2.16943e-18 0.203737 -0.0162197 0.0 0.155276 0.938898 -0.240525 0.071909 -0.00144243 0.137914 0.0657431 0.0104287 0.131969 0.207835 0.0460527 -0.046293 0.0905142 -0.474827 -0.0884394 0.0129675 -0.326211 -0.156617 0.1520081 0.982352 -2.16943e-18 …
1006.0 0.114065 0.947926 -0.128944 0.0 0.0 0.128944 0.0 0.0 0.128944 -0.0127124 0.00275022 0.0145311 0.0 0.0 -0.0145311 0.0 0.0 -0.0145311 0.0970694 0.983082 -2.16943e-18 -0.0132323 0.00137197 0.0 0.164035 0.93718 -0.245513 0.0691094 -0.00663434 0.15106 0.0654389 0.000424198 0.147595 0.1858 0.0481195 -0.00936779 -0.00183174 -0.323797 -0.169497 -0.0165588 -0.295795 -0.180274 0.1605121 0.981124 -2.…
1008.0 0.0761449 0.955277 -0.0857871 0.0 0.0 0.0857871 0.0 0.0 0.0857871 -0.38268 0.0656505 0.433781 0.0 0.0 -0.433781 0.0 0.0 -0.433781 0.057694300000000004 0.986308 -2.16943e-18 -0.396408 0.023876 0.0 -0.178312 0.975367 0.222611 -0.0170761 -0.051326 0.0559055 -0.015319 -0.0547936 0.057897 -0.512624 -0.0169059 0.441463 -0.0610508 0.262726 0.0463767 -0.0568803 0.254942 0.0485219 -0.205774 0.97544…
1010.0 0.170411 0.933807 -0.193852 0.0 0.0 0.193852 0.0 0.0 0.193852 0.0309993 -0.00884574 -0.0360152 0.0 0.0 0.0360152 0.0 0.0 0.0360152 0.1559356 0.97504 -2.16943e-18 0.0325065 -0.00552052 0.0 0.209356 0.923223 -0.302709 0.0678876 0.0042603 0.195859 0.0747186 -0.0088672 0.202281 0.229341 0.0597594 -0.163812 0.0941503 -0.257206 -0.427037 0.102618 -0.27312 -0.423778 0.209069 0.971604 -2.16943e-18…
1011.0 0.190157 0.927926 -0.216871 0.0 0.0 0.216871 0.0 0.0 0.216871 -0.400636 0.124364 0.468664 0.0 0.0 -0.468664 0.0 0.0 -0.468664 0.17667 0.971273 -2.16943e-18 -0.42124 0.0815555 0.0 0.162627 0.936034 -0.237232 0.0528156 0.00832762 0.159746 0.0482056 0.0174184 0.144808 0.0221834 -0.0153645 -0.192296 0.0864004 0.176356 -0.0931053 0.118833 0.113274 -0.0579691 0.1571071 0.979637 -2.16943e-18 0.04…
1012.0 0.191988 0.927356 -0.219013 0.0 0.0 0.219013 0.0 0.0 0.219013 -0.234226 0.0732575 0.27418 0.0 0.0 -0.27418 0.0 0.0 -0.27418 0.178594 0.970898 -2.16943e-18 -0.246333 0.0482396 0.0 0.19534 0.928813 -0.283261 0.067802 -0.000767368 0.1781 0.0693042 -0.00364879 0.179475 0.195905 0.0628562 -0.101271 0.0323126 -0.195518 -0.417975 0.0422425 -0.214537 -0.409431 0.193754 0.975735 -2.16943e-18 0.1978…
1014.0 0.0638704 0.957295 -0.0718897 0.0 0.0 0.0718897 0.0 0.0 0.0718897 0.145094 -0.0228205 -0.164093 0.0 0.0 0.164093 0.0 0.0 0.164093 0.0449893 0.986984 -2.16943e-18 0.150067 -0.00694715 0.0 0.169219 0.933111 -0.2576 0.0565756 0.0267722 0.15819 0.0522863 0.0352621 0.142836 0.0564431 0.0160283 -0.0541943 0.0461931 -0.0786395 -0.0990337 -0.112365 0.226841 -0.258167 0.1657804 0.978175 -2.16943e-1…
1019.0 -0.0807332 0.968147 0.0902952 0.0 0.0 -0.0902952 0.0 0.0 -0.0902952 0.016736 0.000103459 -0.018698 0.0 0.0 0.018698 0.0 0.0 0.018698 -0.10323800000000001 0.981819 -2.16943e-18 0.0170031 0.00197995 0.0 -0.219363 0.972242 0.326378 -0.0462281 -0.114837 0.0256864 -0.046434 -0.114411 0.0253036 -0.586567 -0.0415091 0.369776 0.000435358 0.443077 0.0380472 0.000312118 0.443215 0.038655 -0.25235 0.…
1021.0 0.158553 0.937103 -0.180101 0.0 0.0 0.180101 0.0 0.0 0.180101 -0.0704223 0.019052 0.081505 0.0 0.0 -0.081505 0.0 0.0 -0.081505 0.1435107 0.977063 -2.16943e-18 -0.0737294 0.0114806 0.0 0.18966 0.930075 -0.277539 0.0683932 -0.000377856 0.173571 0.0676997 0.000956228 0.172912 0.191917 0.0597048 -0.118856 0.0612337 -0.21017 -0.392139 0.0891947 -0.263994 -0.365043 0.18782700000000002 0.976543 -…
1022.0 0.218449 0.918625 -0.250144 0.0 0.0 0.250144 0.0 0.0 0.250144 -0.0730044 0.0253536 0.0863399 0.0 0.0 -0.0863399 0.0 0.0 -0.0863399 0.206474 0.964987 -2.16943e-18 -0.0770604 0.0175979 0.0 0.232877 0.91605 -0.328708 0.0681496 0.000753517 0.219814 0.0709619 -0.00465246 0.222472 0.225124 0.0296122 -0.0822205 0.0806511 -0.424366 -0.134625 0.0828568 -0.428364 -0.135679 0.23367500000000002 0.9664…
1023.0 0.145086 0.940634 -0.164547 0.0 0.0 0.164547 0.0 0.0 0.164547 -0.194415 0.0493651 0.224096 0.0 0.0 -0.224096 0.0 0.0 -0.224096 0.1294238 0.979144 -2.16943e-18 -0.203183 0.0284088 0.0 0.157033 0.938805 -0.229812 0.0599333 -0.00552377 0.149732 0.0562507 0.00155844 0.146246 0.137987 0.015173 0.0430118 -0.118169 -0.146654 0.00351593 -0.126909 -0.129988 -0.00336278 0.1516518 0.981687 -2.16943e-…
1024.0 -0.0328592 0.967163 0.0367921 0.0 0.0 -0.0367921 0.0 0.0 -0.0367921 -0.240349 0.0113821 0.268821 0.0 0.0 -0.268821 0.0 0.0 -0.268821 -0.05445699999999999 0.986181 -2.16943e-18 -0.245627 -0.0153522 0.0 -0.164737 0.976275 0.199969 -0.0137406 -0.0430184 0.069362 -0.0121136 -0.0462202 0.0715811 -0.468558 -0.00697691 0.431642 -0.0810495 0.227771 0.0552774 -0.0744664 0.215433 0.0592815 -0.191433…
1025.0 0.167202 0.934717 -0.190125 0.0 0.0 0.190125 0.0 0.0 0.190125 0.0287173 -0.00807894 -0.0333287 0.0 0.0 0.0333287 0.0 0.0 0.0333287 0.1525709 0.975605 -2.16943e-18 0.0301006 -0.00499658 0.0 0.204378 0.923676 -0.297134 0.0665734 0.00612979 0.196657 0.0724194 -0.00511332 0.202229 0.209129 0.0535304 -0.195394 0.106089 -0.179689 -0.428257 0.131542 -0.228398 -0.407169 0.203687 0.971671 -2.16943e…
1028.0 0.226903 0.915642 -0.26016 0.0 0.0 0.26016 0.0 0.0 0.26016 -0.43241 0.155042 0.513208 0.0 0.0 -0.513208 0.0 0.0 -0.513208 0.215403 0.9629 -2.16943e-18 -0.45698 0.109185 0.0 0.168759 0.936178 -0.246405 0.0610414 -0.000800296 0.156062 0.058677 0.00374554 0.153806 0.137103 0.022715 -0.011462 -0.0305989 -0.18752 -0.0679007 -0.0409513 -0.16771 -0.0766697 0.1644649 0.980355 -2.16943e-18 0.126361…
1029.0 0.0119101 0.963916 -0.0133613 0.0 0.0 0.0133613 0.0 0.0 0.0133613 0.154826 -0.0151396 -0.173798 0.0 0.0 0.173798 0.0 0.0 0.173798 -0.008578099999999991 0.987895 -2.16943e-18 0.1591 0.00195189 0.0 0.104931 0.949169 -0.194671 0.0731659 0.0199758 0.0765914 0.0950674 -0.0222403 0.097291 0.242775 0.0988366 0.415353 -0.631036 -0.0961855 -0.282824 -0.882284 0.386057 -0.512076 0.10156000000000001 …
1031.0 0.026923 0.96232 -0.0302286 0.0 0.0 0.0302286 0.0 0.0 0.0302286 -0.289483 0.0332451 0.325539 0.0 0.0 -0.325539 0.0 0.0 -0.325539 0.0068637 0.987954 -2.16943e-18 -0.298029 0.00137083 0.0 -0.16644 0.975953 0.209325 -0.015521 -0.052836 0.0598687 -0.0142735 -0.0553218 0.0615789 -0.486669 -0.0164698 0.403763 0.0208792 0.144151 0.0121782 0.00345808 0.178936 -0.0129148 -0.193757 0.97743 -2.16943e…
1039.0 0.228532 0.915056 -0.262095 0.0 0.0 0.262095 0.0 0.0 0.262095 -0.381531 0.137633 0.453137 0.0 0.0 -0.453137 0.0 0.0 -0.453137 0.217125 0.962487 -2.16943e-18 -0.403303 0.0971856 0.0 0.184367 0.930594 -0.269953 0.0652741 0.00127291 0.176023 0.0649453 0.00190617 0.17571 0.15788 0.0497509 -0.123441 0.057503 -0.133601 -0.353509 0.0638475 -0.145811 -0.347356 0.181846 0.97655 -2.16943e-18 0.16623…
1040.0 0.165905 0.93508 -0.188621 0.0 0.0 0.188621 0.0 0.0 0.188621 -0.117597 0.0328924 0.136423 0.0 0.0 -0.136423 0.0 0.0 -0.136423 0.1512119 0.97583 -2.16943e-18 -0.12324 0.020267 0.0 0.189962 0.930828 -0.276761 0.0689461 -0.00291121 0.170405 0.0681029 -0.00128912 0.169607 0.195795 0.0596228 -0.0916585 0.00806103 -0.172599 -0.397254 0.0370708 -0.228436 -0.369276 0.18806699999999998 0.977227 -2.…
1042.0 0.0749218 0.955486 -0.0844008 0.0 0.0 0.0844008 0.0 0.0 0.0844008 0.161413 -0.0274608 -0.182923 0.0 0.0 0.182923 0.0 0.0 0.182923 0.0564274 0.986383 -2.16943e-18 0.167177 -0.00983666 0.0 0.142889 0.941739 -0.217615 0.0643802 -0.00564592 0.133791 0.0593413 0.00404751 0.129008 0.173794 0.0368702 0.101607 -0.167556 -0.231394 -0.0511449 -0.149312 -0.266862 -0.0302819 0.137523 0.983516 -2.16943…
1044.0 0.143707 0.940983 -0.162958 0.0 0.0 0.162958 0.0 0.0 0.162958 -0.181577 0.0457982 0.209213 0.0 0.0 -0.209213 0.0 0.0 -0.209213 0.127983 0.979344 -2.16943e-18 -0.189731 0.0262207 0.0 0.158944 0.938556 -0.23434 0.0631029 -0.00636617 0.148903 0.0598062 -2.67256e-05 0.145793 0.150906 0.0231696 0.0261405 -0.0805869 -0.201502 -0.0353421 -0.101041 -0.162332 -0.0530269 0.1541586 0.981734 -2.16943e…
1045.0 0.359917 0.855288 -0.423528 0.0 0.0 0.423528 0.0 0.0 0.423528 -0.698906 0.388778 0.893503 0.0 0.0 -0.893503 0.0 0.0 -0.893503 0.357393 0.916442 -2.16943e-18 -0.754098 0.316961 0.0 0.337694 0.877658 -0.403845 -0.00150124 0.0318234 0.311929 -0.0235972 0.0744087 0.287967 -0.914033 0.887638 -0.21358 4.15907 -4.67773 -1.84654 2.10245 -0.713736 -3.97207 0.334176 0.937003 -2.16943e-18 -0.609239 0…
1046.0 0.121492 0.946286 -0.137441 0.0 0.0 0.137441 0.0 0.0 0.137441 -0.508823 0.114614 0.582706 0.0 0.0 -0.582706 0.0 0.0 -0.582706 0.1048039 0.982247 -2.16943e-18 -0.530137 0.0595242 0.0 -0.178653 0.975749 0.215707 -0.01456 -0.043682 0.0686758 -0.0165359 -0.0398425 0.0663943 -0.533478 -0.0174629 0.472144 -0.0785221 0.277157 0.0341689 -0.0619518 0.244046 0.0582619 -0.20562000000000002 0.976675 -…
1047.0 -0.0479447 0.967749 0.0536587 0.0 0.0 -0.0536587 0.0 0.0 -0.0536587 0.0871823 -0.00265594 -0.0974463 0.0 0.0 0.0974463 0.0 0.0 0.0974463 -0.06985899999999999 0.985088 -2.16943e-18 0.0889319 0.00706602 0.0 -0.283303 0.964373 0.353595 -0.0350744 -0.0562057 0.0266155 -0.0347671 -0.05687 0.0268602 -0.771745 -0.0856321 0.527244 -0.0835585 0.601258 0.424752 -0.0838037 0.602105 0.422046 -0.312394…
1049.0 0.149942 0.939387 -0.170149 0.0 0.0 0.170149 0.0 0.0 0.170149 -0.225717 0.058661 0.260551 0.0 0.0 -0.260551 0.0 0.0 -0.260551 0.1345005 0.97842 -2.16943e-18 -0.236048 0.0343531 0.0 0.158146 0.93861 -0.222612 0.0492729 -0.00304432 0.154631 0.0462823 0.0027087 0.151787 0.101588 -0.00830379 0.0313513 -0.103431 -0.0977918 0.128813 -0.0915467 -0.12075 0.141038 0.1511598 0.981132 -2.16943e-18 0.…
1050.0 0.183403 0.929993 -0.208979 0.0 0.0 0.208979 0.0 0.0 0.208979 -0.251905 0.0760211 0.293968 0.0 0.0 -0.293968 0.0 0.0 -0.293968 0.1695713 0.972618 -2.16943e-18 -0.264617 0.0490687 0.0 0.175024 0.932447 -0.258374 0.0634682 0.0024899 0.170135 0.0620041 0.00530793 0.168727 0.137035 0.0373413 -0.119705 0.0519368 -0.101392 -0.273498 0.0590685 -0.115154 -0.266197 0.17174250000000002 0.97753 -2.16…
1055.0 0.115406 0.947635 -0.130477 0.0 0.0 0.130477 0.0 0.0 0.130477 0.0297818 -0.00649083 -0.0340536 0.0 0.0 0.0340536 0.0 0.0 0.0340536 0.09846540000000001 0.982936 -2.16943e-18 0.0310049 -0.00326277 0.0 0.161653 0.936519 -0.245669 0.067963 0.000404197 0.151318 0.0643301 0.00739738 0.147819 0.163953 0.0440418 -0.0338243 0.0310188 -0.294302 -0.164006 0.0254742 -0.283904 -0.166494 0.1582428000000…
1056.0 0.115973 0.947511 -0.131125 0.0 0.0 0.131125 0.0 0.0 0.131125 -0.122911 0.0268715 0.140561 0.0 0.0 -0.140561 0.0 0.0 -0.140561 0.0990557 0.982874 -2.16943e-18 -0.127968 0.0135505 0.0 0.154587 0.940769 -0.225272 0.0643836 -0.0161676 0.144041 0.0603494 -0.00842022 0.140335 0.184484 0.0373588 0.0524228 -0.0933922 -0.288705 -0.0723636 -0.106115 -0.264607 -0.0809484 0.1491983 0.983221 -2.16943e…
1058.0 0.250738 0.906711 -0.288598 0.0 0.0 0.288598 0.0 0.0 0.288598 -0.72139 0.282053 0.865357 0.0 0.0 -0.865357 0.0 0.0 -0.865357 0.24063600000000002 0.956491 -2.16943e-18 -0.765001 0.205941 0.0 -0.183155 0.97514 0.239499 -0.0195838 -0.0703476 0.0519585 -0.0198301 -0.069855 0.0515903 -0.527764 -0.0266229 0.383741 0.0150381 0.279651 -0.016923 0.0135502 0.282525 -0.018402 -0.21167600000000003 0.9…
1059.0 0.216152 0.919419 -0.24743 0.0 0.0 0.24743 0.0 0.0 0.24743 -0.13713 0.0472071 0.162027 0.0 0.0 -0.162027 0.0 0.0 -0.162027 0.20405099999999998 0.965537 -2.16943e-18 -0.144702 0.0326319 0.0 0.230705 0.917366 -0.325474 0.0698638 -0.00339725 0.216869 0.0733702 -0.0101339 0.220139 0.246681 0.0364451 -0.0854671 0.0305647 -0.358441 -0.22304 0.0725137 -0.438753 -0.187525 0.23143400000000003 0.967…
1062.0 0.0795471 0.954686 -0.0896449 0.0 0.0 0.0896449 0.0 0.0 0.0896449 -0.0448986 0.00788099 0.0509282 0.0 0.0 -0.0509282 0.0 0.0 -0.0509282 0.061219300000000004 0.986089 -2.16943e-18 -0.0465293 0.00298269 0.0 0.138047 0.944234 -0.192358 0.0527507 -0.0239948 0.142497 0.0555345 -0.0293225 0.144892 0.205996 0.0402233 0.283027 -0.142739 -0.730382 0.264038 -0.093334 -0.824414 0.301745 0.1296852 0.9…
1063.0 0.0420311 0.960454 -0.0472359 0.0 0.0 0.0472359 0.0 0.0 0.0472359 -0.230405 0.0304387 0.259647 0.0 0.0 -0.259647 0.0 0.0 -0.259647 0.022432300000000002 0.98775 -2.16943e-18 -0.237652 0.00513572 0.0 -0.214785 0.972667 0.274539 -0.0224477 -0.0672815 0.0426627 -0.0204727 -0.0712014 0.0453127 -0.576722 -0.0410761 0.401489 0.0261982 0.303617 0.117885 0.00922094 0.338043 0.089304 -0.243374000000…
1064.0 0.146129 0.940369 -0.165749 0.0 0.0 0.165749 0.0 0.0 0.165749 -0.12793 0.0326473 0.147506 0.0 0.0 -0.147506 0.0 0.0 -0.147506 0.1305135 0.978991 -2.16943e-18 -0.133718 0.0188602 0.0 0.16899 0.934408 -0.253589 0.0676023 -0.00041805 0.161737 0.0654598 0.00370465 0.159689 0.161385 0.0446923 -0.105497 0.0709561 -0.212401 -0.256882 0.0597057 -0.190857 -0.266501 0.1659072 0.979014 -2.16943e-18 0…
1065.0 0.0371602 0.961084 -0.0417487 0.0 0.0 0.0417487 0.0 0.0 0.0417487 0.0983978 -0.0124504 -0.110808 0.0 0.0 0.110808 0.0 0.0 0.110808 0.0174097 0.987845 -2.16943e-18 0.101431 -0.00163519 0.0 0.107157 0.945475 -0.229918 0.102848 0.0287961 0.076863 0.127282 -0.0183514 0.100373 0.208225 0.118764 0.0753959 -1.08427 1.60696 -1.54008 -0.576843 0.620549 -0.975439 0.1095921 0.987229 -2.16943e-18 0.13…
1068.0 0.131411 0.943992 -0.148815 0.0 0.0 0.148815 0.0 0.0 0.148815 -0.059559 0.0141295 0.0683869 0.0 0.0 -0.0683869 0.0 0.0 -0.0683869 0.1151449 0.981026 -2.16943e-18 -0.0621338 0.00769299 0.0 0.171709 0.93606 -0.254102 0.0695971 -0.00715519 0.153509 0.0667656 -0.00171137 0.150849 0.192894 0.0482363 -0.0214916 -0.0181765 -0.279717 -0.208684 -0.032632 -0.252124 -0.220261 0.16864010000000001 0.98…
1069.0 0.0487798 0.959537 -0.054845 0.0 0.0 0.054845 0.0 0.0 0.054845 -0.234882 0.0328506 0.264967 0.0 0.0 -0.264967 0.0 0.0 -0.264967 0.029396200000000004 0.987573 -2.16943e-18 -0.242474 0.00708615 0.0 -0.22182 0.971304 0.27945 -0.018209 -0.0680022 0.0352987 -0.0182111 -0.0680246 0.0345877 -0.575127 -0.0351668 0.453004 -0.0761068 0.372214 0.184211 -0.100658 0.420387 0.153844 -0.249913 0.96527 -2…
1070.0 0.0394064 0.960797 -0.0442786 0.0 0.0 0.0442786 0.0 0.0 0.0442786 0.102023 -0.0131714 -0.114927 0.0 0.0 0.114927 0.0 0.0 0.114927 0.0197255 0.987805 -2.16943e-18 0.105197 -0.00196212 0.0 0.120585 0.945793 -0.226449 0.075915 0.0441263 0.0732291 0.109585 -0.0208585 0.106269 0.252024 0.109858 0.292165 -0.475523 -0.13506 -0.426449 -0.320585 -0.430978 -0.300266 0.1201324 0.987609 -2.16943e-18 0…
1071.0 0.0855011 0.95362 -0.0964025 0.0 0.0 0.0964025 0.0 0.0 0.0964025 0.052544 -0.00958941 -0.0596723 0.0 0.0 0.0596723 0.0 0.0 0.0596723 0.06739186 0.985672 -2.16943e-18 0.0544933 -0.00386314 0.0 0.16501 0.938743 -0.238017 0.0669438 -0.0187463 0.151146 0.0627708 -0.0107351 0.147336 0.256762 0.0705508 0.177366 -0.154147 -0.55169 -0.1172 -0.140423 -0.578725 -0.0981154 0.1604149 0.982193 -2.16943…
1073.0 0.103345 0.950176 -0.116706 0.0 0.0 0.116706 0.0 0.0 0.116706 0.00523024 -0.00106469 -0.00596313 0.0 0.0 0.00596313 0.0 0.0 0.00596313 0.0859188 0.984169 -2.16943e-18 0.00543662 -0.000496526 0.0 0.164356 0.935133 -0.251245 0.0714993 -0.00213343 0.159763 0.0654194 0.0095689 0.153908 0.216396 0.0653498 0.0023785 -0.014856 -0.372878 -0.250354 -0.0589576 -0.288491 -0.287468 0.161497 0.979494 -…
1074.0 0.109912 0.948814 -0.124199 0.0 0.0 0.124199 0.0 0.0 0.124199 -0.201104 0.0425092 0.22964 0.0 0.0 -0.22964 0.0 0.0 -0.22964 0.09274790000000001 0.98352 -2.16943e-18 -0.209215 0.0206895 0.0 0.147989 0.943177 -0.183315 0.0499422 -0.0604818 0.172648 0.0450287 -0.0510822 0.168592 0.163118 -0.0163901 0.0636675 -0.193225 -0.135986 0.218395 -0.134545 -0.248302 0.268677 0.13733990000000001 0.98267…
1075.0 0.0905832 0.952678 -0.102177 0.0 0.0 0.102177 0.0 0.0 0.102177 -0.0971482 0.0183101 0.110446 0.0 0.0 -0.110446 0.0 0.0 -0.110446 0.0726642 0.985283 -2.16943e-18 -0.100817 0.0077325 0.0 0.143886 0.943993 -0.182875 0.0524426 -0.0563932 0.164789 0.0493446 -0.0504811 0.16227 0.178197 0.00348391 0.171412 -0.145896 -0.465087 0.291814 -0.223051 -0.318182 0.232765 0.1337527 0.983359 -2.16943e-18 0…
1076.0 0.179617 0.931127 -0.204563 0.0 0.0 0.204563 0.0 0.0 0.204563 -0.174859 0.0519283 0.203787 0.0 0.0 -0.203787 0.0 0.0 -0.203787 0.1655946 0.973347 -2.16943e-18 -0.183588 0.0332054 0.0 0.189732 0.929404 -0.277087 0.0665845 0.00117595 0.177852 0.0668598 0.000645848 0.178115 0.173903 0.0564317 -0.124197 0.05565 -0.154393 -0.395786 0.068518 -0.179138 -0.38362 0.18773 0.975881 -2.16943e-18 0.181…
1077.0 0.14913 0.939597 -0.169212 0.0 0.0 0.169212 0.0 0.0 0.169212 -0.108105 0.0279869 0.124758 0.0 0.0 -0.124758 0.0 0.0 -0.124758 0.1336518 0.978543 -2.16943e-18 -0.11304 0.0163431 0.0 0.173841 0.933044 -0.260027 0.0676259 0.00121003 0.165921 0.0660488 0.00424443 0.16441 0.162017 0.0471448 -0.120295 0.0604932 -0.159343 -0.311099 0.0746035 -0.186561 -0.296819 0.17113 0.978153 -2.16943e-18 0.169…
1078.0 0.108432 0.949125 -0.12251 0.0 0.0 0.12251 0.0 0.0 0.12251 -0.0377863 0.00792058 0.0431328 0.0 0.0 -0.0431328 0.0 0.0 -0.0431328 0.0912086 0.983671 -2.16943e-18 -0.0393029 0.00381966 0.0 0.161672 0.935872 -0.246537 0.0713834 -0.00529335 0.159317 0.0644359 0.00807467 0.152671 0.215557 0.0633222 0.0164104 -0.0666825 -0.30376 -0.260638 -0.0974912 -0.244961 -0.284992 0.1584464 0.979884 -2.1694…
1079.0 0.111178 0.948545 -0.125645 0.0 0.0 0.125645 0.0 0.0 0.125645 -0.054584 0.0116204 0.0623485 0.0 0.0 -0.0623485 0.0 0.0 -0.0623485 0.0940648 0.983389 -2.16943e-18 -0.0567949 0.00569941 0.0 0.167251 0.93797 -0.243257 0.0683808 -0.0161625 0.152379 0.063565 -0.00691376 0.147945 0.227643 0.0638127 0.0657175 -0.0701161 -0.421369 -0.196982 -0.0202669 -0.517775 -0.144672 0.16315020000000002 0.9818…
1084.0 0.138067 0.942386 -0.156466 0.0 0.0 0.156466 0.0 0.0 0.156466 -0.206168 0.0505792 0.237163 0.0 0.0 -0.237163 0.0 0.0 -0.237163 0.12209220000000001 0.980139 -2.16943e-18 -0.215267 0.0283267 0.0 0.152538 0.939978 -0.214938 0.0492321 -0.00558428 0.150864 0.0460818 0.000473938 0.147888 0.101477 -0.0117119 0.0394182 -0.117179 -0.0925222 0.157582 -0.102982 -0.119923 0.17194 0.1451226 0.981868 -2…
1085.0 0.0211913 0.962959 -0.0237854 0.0 0.0 0.0237854 0.0 0.0 0.0237854 0.110207 -0.0119375 -0.123845 0.0 0.0 0.123845 0.0 0.0 0.123845 0.0009648000000000018 0.987962 -2.16943e-18 0.11338 0.000209031 0.0 0.0993668 0.951 -0.178504 0.0613562 0.0225583 0.0697606 0.0808877 -0.0152084 0.0885736 0.218475 0.0639897 0.479222 -0.607851 -0.266045 0.0825562 -0.651322 -0.180737 0.0277021 0.09379960000000001…
1086.0 0.0242687 0.96262 -0.0272442 0.0 0.0 0.0272442 0.0 0.0 0.0272442 -0.28791 0.0321942 0.323661 0.0 0.0 -0.323661 0.0 0.0 -0.323661 0.004131400000000007 0.987963 -2.16943e-18 -0.296312 0.000478601 0.0 -0.174092 0.975741 0.215458 -0.0145848 -0.0516283 0.0628226 -0.0165392 -0.0478049 0.0604329 -0.506594 -0.0203109 0.421077 0.0101602 0.169699 0.00950158 0.0224882 0.145065 0.0274703 -0.2013460000…
1087.0 0.0193239 0.963159 -0.021687 0.0 0.0 0.021687 0.0 0.0 0.021687 -0.164264 0.0174443 0.184549 0.0 0.0 -0.184549 0.0 0.0 -0.184549 -0.0009561999999999904 0.987957 -2.16943e-18 -0.168954 -0.000666012 0.0 -0.214627 0.972458 0.279215 -0.0226659 -0.0757668 0.0391908 -0.0227262 -0.075664 0.0390613 -0.58363 -0.0465696 0.371215 0.0816142 0.285703 0.0721153 0.079095 0.290726 0.068519 -0.243581 0.9662…
1088.0 0.0414849 0.960526 -0.0466204 0.0 0.0 0.0466204 0.0 0.0 0.0466204 0.0747871 -0.00983329 -0.0842721 0.0 0.0 0.0842721 0.0 0.0 0.0842721 0.021868900000000004 0.987762 -2.16943e-18 0.0771342 -0.00161939 0.0 0.106716 0.949656 -0.212753 0.0778424 0.0462842 0.0484626 0.106651 -0.00945099 0.0773405 0.234591 0.117171 0.366 -0.627918 0.0478177 -0.521959 -0.655825 0.10055 -0.543331 0.1058606 0.99035…
1089.0 0.150775 0.93917 -0.17111 0.0 0.0 0.17111 0.0 0.0 0.17111 -0.0291485 0.00760524 0.0336552 0.0 0.0 -0.0336552 0.0 0.0 -0.0336552 0.1353714 0.978293 -2.16943e-18 -0.0304859 0.00446668 0.0 0.184786 0.931636 -0.270754 0.0670694 7.86639e-06 0.167701 0.0661119 0.00185511 0.166753 0.179158 0.0527871 -0.0982455 0.0356271 -0.185541 -0.338599 0.0574896 -0.227567 -0.317708 0.182467 0.977598 -2.16943e…
1090.0 0.185961 0.929217 -0.211966 0.0 0.0 0.211966 0.0 0.0 0.211966 -0.163926 0.050005 0.191471 0.0 0.0 -0.191471 0.0 0.0 -0.191471 0.172259 0.972116 -2.16943e-18 -0.172258 0.0324748 0.0 0.201791 0.924366 -0.295236 0.0685665 0.00437194 0.1961 0.0728498 -0.0038619 0.200146 0.202383 0.0596648 -0.163234 0.0634052 -0.144856 -0.461525 0.0924935 -0.200559 -0.43639 0.201158 0.972181 -2.16943e-18 0.2138…
1094.0 0.161028 0.93643 -0.182967 0.0 0.0 0.182967 0.0 0.0 0.182967 -0.586133 0.160376 0.678905 0.0 0.0 -0.678905 0.0 0.0 -0.678905 0.14610220000000002 0.976655 -2.16943e-18 -0.613861 0.0973886 0.0 -0.174277 0.976066 0.220671 -0.0178121 -0.0559182 0.0667218 -0.0178368 -0.0558671 0.0665423 -0.528696 -0.0312458 0.373529 0.0953413 0.172505 -0.105725 0.104704 0.15388 -0.0927667 -0.20205499999999998 0…
1097.0 -0.0080687 0.965644 0.00904305 0.0 0.0 -0.00904305 0.0 0.0 -0.00904305 0.218986 -0.0164703 -0.245345 0.0 0.0 0.245345 0.0 0.0 0.245345 -0.029082999999999998 0.987414 -2.16943e-18 0.224478 0.00778625 0.0 0.106913 0.950365 -0.187799 0.0648612 0.018213 0.0744675 0.0864375 -0.0232675 0.0946929 0.259352 0.0857021 0.468741 -0.605734 -0.309914 -0.0482572 -0.809033 0.0820203 -0.247815 0.1020868 0.…
1099.0 -0.0823364 0.968136 0.0920863 0.0 0.0 -0.0920863 0.0 0.0 -0.0920863 0.0255791 0.000203943 -0.0285782 0.0 0.0 0.0285782 0.0 0.0 0.0285782 -0.104867 0.981628 -2.16943e-18 0.0259823 0.00307272 0.0 -0.232274 0.971057 0.331386 -0.0444511 -0.101701 0.0236615 -0.0428152 -0.105015 0.0264322 -0.624231 -0.0548166 0.372959 0.0194502 0.481042 0.0294154 0.0142917 0.492655 0.0125176 -0.264444 0.958287 -…
1100.0 0.137187 0.942602 -0.155453 0.0 0.0 0.155453 0.0 0.0 0.155453 -0.213909 0.0522488 0.246007 0.0 0.0 -0.246007 0.0 0.0 -0.246007 0.1211731 0.98026 -2.16943e-18 -0.223324 0.0291569 0.0 0.164156 0.935252 -0.246498 0.0559473 0.0177546 0.155046 0.0492168 0.0309506 0.137556 0.0664294 0.0171526 0.000881409 0.0285088 -0.181882 -0.020893 -0.102119 0.0693465 -0.147456 0.1597317 0.979495 -2.16943e-18 …
1101.0 -0.0467442 0.967712 0.0523169 0.0 0.0 -0.0523169 0.0 0.0 -0.0523169 0.305003 -0.00970131 -0.340925 0.0 0.0 0.340925 0.0 0.0 0.340925 -0.06863499999999999 0.985184 -2.16943e-18 0.311169 0.0243036 0.0 0.147146 0.940551 -0.222247 0.0636935 -0.00615767 0.143672 0.0594095 0.00197392 0.13988 0.147437 0.0294542 0.0260399 -0.0827174 -0.184569 -0.0744735 -0.0913658 -0.168036 -0.0813164 0.1418933 0.…
1102.0 0.0350763 0.961345 -0.0394024 0.0 0.0 0.0394024 0.0 0.0 0.0394024 0.0976077 -0.0121178 -0.109886 0.0 0.0 0.109886 0.0 0.0 0.109886 0.015261800000000006 0.987877 -2.16943e-18 0.100591 -0.00138556 0.0 0.111204 0.949638 -0.213773 0.0768585 0.0403754 0.0531698 0.102983 -0.0101654 0.0791169 0.249594 0.125976 0.375617 -0.639241 0.0282648 -0.568545 -0.709948 0.163462 -0.631181 0.10995930000000001…
1104.0 0.219679 0.918197 -0.2516 0.0 0.0 0.2516 0.0 0.0 0.2516 -0.419977 0.146539 0.496944 0.0 0.0 -0.496944 0.0 0.0 -0.496944 0.20777299999999999 0.964689 -2.16943e-18 -0.443387 0.101933 0.0 0.166412 0.936159 -0.244743 0.0606749 0.00136251 0.156382 0.0582314 0.00606956 0.154007 0.12828 0.0219437 -0.0143922 -0.0270308 -0.170789 -0.0687614 -0.0373269 -0.151045 -0.0778019 0.1620723 0.980205 -2.1694…
1107.0 0.142673 0.941243 -0.161767 0.0 0.0 0.161767 0.0 0.0 0.161767 0.173255 -0.0434798 -0.199565 0.0 0.0 0.199565 0.0 0.0 0.199565 0.1269028 0.979493 -2.16943e-18 0.181011 -0.0247959 0.0 0.194502 0.927238 -0.286997 0.0578618 0.0266274 0.170589 0.0589339 0.0245623 0.17166 0.215142 0.0483503 -0.415083 0.24124 0.00587753 -0.599225 0.217936 0.0508885 -0.623371 0.19276100000000002 0.974564 -2.16943e…
1108.0 0.150981 0.939116 -0.171349 0.0 0.0 0.171349 0.0 0.0 0.171349 -0.193682 0.0505836 0.223642 0.0 0.0 -0.223642 0.0 0.0 -0.223642 0.1355876 0.978261 -2.16943e-18 -0.202574 0.0297298 0.0 0.160798 0.937776 -0.236037 0.0609386 -0.00352343 0.152003 0.0573214 0.0034391 0.148536 0.136555 0.0197105 0.0200919 -0.0769108 -0.168797 -0.0318784 -0.0957459 -0.132683 -0.0485119 0.1558949 0.981135 -2.16943e…
1109.0 0.20895 0.921864 -0.238932 0.0 0.0 0.238932 0.0 0.0 0.238932 -0.433769 0.145214 0.511047 0.0 0.0 -0.511047 0.0 0.0 -0.511047 0.196455 0.967216 -2.16943e-18 -0.457261 0.0990418 0.0 0.159375 0.937977 -0.229602 0.0530209 0.00103502 0.154148 0.0496157 0.0075951 0.150832 0.103619 0.00160973 0.0358997 -0.115314 -0.0776444 0.0535561 -0.103418 -0.100656 0.0660265 0.15332010000000001 0.980975 -2.16…
1110.0 -0.0935941 0.967975 0.104665 0.0 0.0 -0.104665 0.0 0.0 -0.104665 0.0262024 0.000538574 -0.0292798 0.0 0.0 0.0292798 0.0 0.0 0.0292798 -0.116294 0.980204 -2.16943e-18 0.0265785 0.00348274 0.0 -0.225449 0.971609 0.340457 -0.0494609 -0.123479 0.0244308 -0.0491826 -0.124073 0.0245017 -0.605913 -0.0527111 0.341723 0.0405469 0.481928 -0.0642977 0.0403159 0.482293 -0.0642236 -0.25896600000000003 …
1111.0 0.116994 0.947287 -0.132293 0.0 0.0 0.132293 0.0 0.0 0.132293 -0.171392 0.0376803 0.196054 0.0 0.0 -0.196054 0.0 0.0 -0.196054 0.10011830000000001 0.982761 -2.16943e-18 -0.178468 0.0191085 0.0 0.180767 0.931146 -0.264116 0.0542319 0.0179981 0.171004 0.0564557 0.0136177 0.164707 0.0705084 0.00402846 -0.171136 0.0861335 0.0495689 -0.158759 0.0766391 0.0668315 -0.161357 0.177203 0.976806 -2.1…
1112.0 0.284003 0.892927 -0.328828 0.0 0.0 0.328828 0.0 0.0 0.328828 -0.464668 0.203587 0.566773 0.0 0.0 -0.566773 0.0 0.0 -0.566773 0.275998 0.946204 -2.16943e-18 -0.495213 0.154925 0.0 0.249353 0.91119 -0.316394 0.018765 0.030066 0.23148 0.0188331 0.0299352 0.231549 -0.577133 0.183712 -0.0349948 1.10321 -0.634811 -0.481159 1.10537 -0.638966 -0.479041 0.24410500000000002 0.962224 -2.16943e-18 -0…
1113.0 0.151367 0.939015 -0.171793 0.0 0.0 0.171793 0.0 0.0 0.171793 -0.0950277 0.0248634 0.10974 0.0 0.0 -0.10974 0.0 0.0 -0.10974 0.1359904 0.978202 -2.16943e-18 -0.0993956 0.0146324 0.0 0.182301 0.933329 -0.266708 0.0688253 -0.0047605 0.161966 0.0673826 -0.00200893 0.160755 0.191878 0.0546609 -0.0639895 0.0521621 -0.313814 -0.270617 0.0288209 -0.269043 -0.291493 0.17983500000000002 0.978944 -2…
1114.0 0.133748 0.943435 -0.151499 0.0 0.0 0.151499 0.0 0.0 0.151499 -0.084819 0.0203626 0.0974533 0.0 0.0 -0.0974533 0.0 0.0 -0.0974533 0.1175831 0.980721 -2.16943e-18 -0.0885127 0.0112003 0.0 0.166945 0.93467 -0.252884 0.069549 -0.000976127 0.160946 0.0670414 0.0038483 0.15855 0.166546 0.0462214 -0.110702 0.0874987 -0.243264 -0.251696 0.080654 -0.230244 -0.256634 0.16405550000000002 0.979179 -2…
1116.0 0.0398217 0.960743 -0.0447465 0.0 0.0 0.0447465 0.0 0.0 0.0447465 -0.258638 0.0335137 0.291369 0.0 0.0 -0.291369 0.0 0.0 -0.291369 0.020153700000000004 0.987797 -2.16943e-18 -0.2667 0.00509924 0.0 -0.218704 0.972241 0.295905 -0.0341867 -0.0781691 0.0289325 -0.030898 -0.0847613 0.0337713 -0.624466 -0.0514606 0.39158 0.0960623 0.298068 0.100427 0.0406893 0.410295 0.0075661 -0.249025 0.963861…
1117.0 0.0651106 0.957099 -0.0732924 0.0 0.0 0.0732924 0.0 0.0 0.0732924 0.364045 -0.0577808 -0.411807 0.0 0.0 0.411807 0.0 0.0 0.411807 0.046272100000000004 0.986924 -2.16943e-18 0.376581 -0.0179627 0.0 0.120289 0.947942 -0.202773 0.0767074 -0.00413915 0.0924307 0.0704756 0.00785663 0.0864692 0.280137 0.029966 -0.121446 0.127373 -0.567302 0.090226 0.13416 -0.581574 0.107003 0.1159453 0.988215 -2…
1118.0 0.124766 0.945542 -0.141192 0.0 0.0 0.141192 0.0 0.0 0.141192 -0.196538 0.0450458 0.225268 0.0 0.0 -0.225268 0.0 0.0 -0.225268 0.10821520000000001 0.981857 -2.16943e-18 -0.204858 0.0237798 0.0 0.168425 0.935278 -0.239272 0.0473605 0.00974376 0.162947 0.044758 0.0147581 0.160384 0.0708424 -0.00572797 0.0102327 -0.0458582 -0.0928248 0.0868628 -0.0409949 -0.102267 0.0923551 0.1623894000000000…
1122.0 0.177037 0.931889 -0.201558 0.0 0.0 0.201558 0.0 0.0 0.201558 0.0525196 -0.0154253 -0.061154 0.0 0.0 0.061154 0.0 0.0 0.061154 0.1628866 0.973832 -2.16943e-18 0.0551223 -0.00979894 0.0 0.217672 0.919901 -0.313742 0.0675055 0.0069475 0.206742 0.0735084 -0.00459729 0.212474 0.242526 0.0517483 -0.203665 0.0968035 -0.215182 -0.433384 0.214386 -0.440967 -0.326053 0.21795199999999998 0.969143 -2…
1124.0 0.0461026 0.959907 -0.0518256 0.0 0.0 0.0518256 0.0 0.0 0.0518256 0.473006 -0.0646991 -0.533369 0.0 0.0 0.533369 0.0 0.0 0.533369 0.0266329 0.98765 -2.16943e-18 0.488132 -0.0127903 0.0 0.0842244 0.954389 -0.175253 0.0940549 -0.00879486 0.0498521 0.0920426 -0.00492747 0.0479857 0.280734 0.0291998 -0.726384 0.422805 0.146376 -0.546821 0.310613 0.362209 -0.652833 0.08106125 0.992156 -2.16943e…
1127.0 0.175431 0.932359 -0.199689 0.0 0.0 0.199689 0.0 0.0 0.199689 -0.186884 0.0545095 0.217489 0.0 0.0 -0.217489 0.0 0.0 -0.217489 0.16120109999999999 0.97413 -2.16943e-18 -0.196103 0.0344826 0.0 0.18198 0.931731 -0.266635 0.0652047 0.000898805 0.170045 0.0641475 0.00293251 0.169035 0.159058 0.0462007 -0.10017 0.0354292 -0.146678 -0.308125 0.0456413 -0.166366 -0.297897 0.179257 0.977422 -2.169…
1128.0 0.0426943 0.960366 -0.0479833 0.0 0.0 0.0479833 0.0 0.0 0.0479833 0.25929 -0.034452 -0.292228 0.0 0.0 0.292228 0.0 0.0 0.292228 0.023116400000000002 0.987735 -2.16943e-18 0.267468 -0.00598005 0.0 0.172723 0.933594 -0.259099 0.0577647 0.0206075 0.157114 0.0553253 0.0253143 0.154639 0.0757125 0.0133999 -0.0134216 0.00480917 -0.129279 -0.0356333 -0.00289718 -0.114479 -0.0426511 0.1693412 0.97…
1130.0 0.024496 0.962595 -0.0274997 0.0 0.0 0.0274997 0.0 0.0 0.0274997 -0.18485 0.0207178 0.20781 0.0 0.0 -0.20781 0.0 0.0 -0.20781 0.0043653000000000025 0.987962 -2.16943e-18 -0.19025 0.000355898 0.0 -0.2109 0.972875 0.27362 -0.0236146 -0.0707909 0.0400292 -0.0206445 -0.0767256 0.0444005 -0.56664 -0.0410688 0.389587 0.0496187 0.270923 0.0825232 0.0266917 0.317807 0.0413409 -0.23974299999999998 …
1131.0 0.0509713 0.959227 -0.0573176 0.0 0.0 0.0573176 0.0 0.0 0.0573176 -0.0314894 0.00448351 0.0355351 0.0 0.0 -0.0355351 0.0 0.0 -0.0355351 0.0316588 0.987504 -2.16943e-18 -0.0325161 0.00103073 0.0 0.14425 0.94124 -0.216422 0.0617351 -0.00856003 0.143239 0.0593594 -0.00356044 0.140674 0.162583 0.0351394 0.0623867 -0.118971 -0.21892 -0.0723575 -0.114136 -0.228432 -0.0659783 0.13847500000000001 …
1134.0 0.0495678 0.959426 -0.0557341 0.0 0.0 0.0557341 0.0 0.0 0.0557341 -0.157961 0.0222356 0.178216 0.0 0.0 -0.178216 0.0 0.0 -0.178216 0.030209700000000006 0.987549 -2.16943e-18 -0.163083 0.00491111 0.0 0.149711 0.941391 -0.220968 0.063304 -0.0111791 0.141559 0.0592241 -0.0037931 0.137825 0.1639 0.0304175 0.0465324 -0.0917672 -0.243985 -0.0439706 -0.111711 -0.206018 -0.059422 0.1441676 0.98349…
1135.0 0.018382 0.963259 -0.0206289 0.0 0.0 0.0206289 0.0 0.0 0.0206289 -0.166591 0.0175132 0.187143 0.0 0.0 -0.187143 0.0 0.0 -0.187143 -0.0019248999999999933 0.987952 -2.16943e-18 -0.171327 -0.000856657 0.0 -0.208701 0.973044 0.27079 -0.0228272 -0.0712685 0.0409784 -0.0226259 -0.0716722 0.0410562 -0.55427 -0.035329 0.406341 -0.000500117 0.300449 0.0938282 -0.00862725 0.316548 0.0827546 -0.23755…
1139.0 0.132119 0.943824 -0.149629 0.0 0.0 0.149629 0.0 0.0 0.149629 -0.177617 0.0422896 0.203983 0.0 0.0 -0.203983 0.0 0.0 -0.203983 0.11588390000000001 0.980934 -2.16943e-18 -0.185313 0.0230972 0.0 0.15104 0.939591 -0.228185 0.0659893 -0.00673065 0.145585 0.0624876 3.05159e-06 0.142281 0.15352 0.0316325 0.00456282 -0.0586014 -0.195616 -0.0993137 -0.0724941 -0.169081 -0.110664 0.1463508 0.982211…
1140.0 0.0663339 0.956904 -0.0746763 0.0 0.0 0.0746763 0.0 0.0 0.0746763 0.0940429 -0.0150598 -0.106404 0.0 0.0 0.106404 0.0 0.0 0.106404 0.0475376 0.986863 -2.16943e-18 0.0972962 -0.00477595 0.0 0.144555 0.942725 -0.199 0.0487405 -0.0178809 0.14542 0.0456669 -0.0119811 0.142625 0.149271 0.00752883 0.150701 -0.0542452 -0.532105 0.306807 -0.0630116 -0.51575 0.303254 0.1359663 0.983326 -2.16943e-18…
1141.0 0.0655631 0.957027 -0.0738043 0.0 0.0 0.0738043 0.0 0.0 0.0738043 0.0971798 -0.0154753 -0.109938 0.0 0.0 0.109938 0.0 0.0 0.109938 0.0467402 0.986902 -2.16943e-18 0.100532 -0.00484691 0.0 0.165981 0.93563 -0.250783 0.0603152 0.0149916 0.15099 0.0530714 0.0291847 0.132641 0.0780954 0.0288054 -0.0653531 0.115664 -0.221283 -0.115369 0.0687767 -0.131419 -0.157394 0.1622044 0.980114 -2.16943e-1…
1142.0 0.179375 0.931199 -0.204282 0.0 0.0 0.204282 0.0 0.0 0.204282 -0.360625 0.106985 0.42025 0.0 0.0 -0.42025 0.0 0.0 -0.42025 0.1653413 0.973393 -2.16943e-18 -0.378616 0.0683699 0.0 0.164079 0.935556 -0.241828 0.0546903 0.0107987 0.159038 0.0501507 0.0197449 0.144181 0.0320306 -0.0147613 -0.183772 0.0643583 0.180026 -0.0953797 0.0424664 0.22174 -0.114811 0.15909990000000002 0.979475 -2.16943e…
1143.0 0.119393 0.946756 -0.135038 0.0 0.0 0.135038 0.0 0.0 0.135038 -0.00579134 0.0012899 0.0066287 0.0 0.0 -0.0066287 0.0 0.0 -0.0066287 0.10261680000000001 0.98249 -2.16943e-18 -0.0060323 0.000662632 0.0 0.165968 0.937385 -0.246072 0.0678846 -0.00698855 0.149216 0.0644453 -0.000375138 0.145977 0.183111 0.0420548 0.0167813 -0.056829 -0.273681 -0.140952 -0.0778861 -0.233426 -0.158453 0.1623003 0…
1145.0 0.0651932 0.957086 -0.0733858 0.0 0.0 0.0733858 0.0 0.0 0.0733858 -0.273146 0.0433795 0.308986 0.0 0.0 -0.308986 0.0 0.0 -0.308986 0.0463575 0.98692 -2.16943e-18 -0.282554 0.0135042 0.0 0.0308501 0.964539 0.0231726 0.00593105 -0.120679 0.101545 0.00588005 -0.12118 0.102385 0.102496 0.0248899 0.503574 -0.558711 -0.212914 0.268558 -0.517637 -0.243422 0.406449 0.0059361 0.985091 -2.16943e-18 …
1147.0 0.0552049 0.958614 -0.0620968 0.0 0.0 0.0620968 0.0 0.0 0.0620968 0.0765099 -0.0112669 -0.0863996 0.0 0.0 0.0863996 0.0 0.0 0.0863996 0.036031600000000004 0.987355 -2.16943e-18 0.0790464 -0.00288393 0.0 0.128751 0.941567 -0.247917 0.0909944 0.0380089 0.094756 0.12063 -0.019083 0.123556 0.230527 0.123896 0.0846172 -0.49204 0.403594 -0.955495 -0.32552 0.0799993 -0.771899 0.13088660000000002 …
1148.0 0.0227285 0.962791 -0.0255129 0.0 0.0 0.0255129 0.0 0.0 0.0255129 -0.25209 0.0277469 0.283339 0.0 0.0 -0.283339 0.0 0.0 -0.283339 0.002546400000000004 0.987964 -2.16943e-18 -0.259397 -3.01278e-05 0.0 -0.183254 0.975112 0.233074 -0.0178637 -0.0604141 0.0536625 -0.0168402 -0.0624547 0.0550985 -0.517219 -0.0225149 0.40704 -0.00217361 0.23323 0.0527334 -0.018215 0.265447 0.0282513 -0.211164000…
1149.0 0.299408 0.886004 -0.347698 0.0 0.0 0.347698 0.0 0.0 0.347698 -0.690267 0.318085 0.849115 0.0 0.0 -0.849115 0.0 0.0 -0.849115 0.29243600000000003 0.940891 -2.16943e-18 -0.737396 0.246059 0.0 0.277664 0.900364 -0.323329 -0.0276785 0.0628869 0.257406 -0.0276681 0.0628674 0.257417 -0.782329 0.480547 0.287373 0.529939 0.536645 -2.51465 0.523083 0.549896 -2.52232 0.268021 0.953612 -2.16943e-18 …
1151.0 -0.0574553 0.967989 0.0642876 0.0 0.0 -0.0642876 0.0 0.0 -0.0642876 0.0552942 -0.0010964 -0.0617875 0.0 0.0 0.0617875 0.0 0.0 0.0617875 -0.079555 0.984265 -2.16943e-18 0.056338 0.00507941 0.0 -0.195864 0.973934 0.262706 -0.0194605 -0.0885845 0.047674 -0.0238777 -0.0797685 0.0404789 -0.506345 -0.0299203 0.366387 0.00771535 0.284314 -0.0138353 0.0144301 0.268918 0.00975894 -0.225076 0.969405…
1152.0 0.204022 0.923498 -0.233132 0.0 0.0 0.233132 0.0 0.0 0.233132 -0.0530157 0.0174069 0.0623407 0.0 0.0 -0.0623407 0.0 0.0 -0.0623407 0.19126100000000001 0.968325 -2.16943e-18 -0.0558486 0.011758 0.0 0.234805 0.915782 -0.332519 0.0706385 -0.000404762 0.219281 0.0737391 -0.00636376 0.222199 0.263302 0.035188 -0.143953 0.123006 -0.449059 -0.215834 0.147733 -0.496303 -0.196273 0.2360860000000000…
1153.0 0.164245 0.935543 -0.186696 0.0 0.0 0.186696 0.0 0.0 0.186696 -0.173015 0.0480341 0.200606 0.0 0.0 -0.200606 0.0 0.0 -0.200606 0.1494726 0.976114 -2.16943e-18 -0.181278 0.0294529 0.0 0.174536 0.933918 -0.257223 0.0647489 0.000250565 0.162309 0.0632 0.00323092 0.160827 0.151931 0.0395586 -0.075622 0.0322046 -0.18525 -0.223029 0.0206557 -0.163093 -0.233367 0.171282 0.978869 -2.16943e-18 0.15…
1158.0 0.0160681 0.963499 -0.0180299 0.0 0.0 0.0180299 0.0 0.0 0.0180299 0.401114 -0.0411142 -0.450477 0.0 0.0 0.450477 0.0 0.0 0.450477 -0.004304199999999994 0.987937 -2.16943e-18 0.412401 0.00313393 0.0 0.0956871 0.953468 -0.140632 0.0642746 -0.0520782 0.103622 0.0597281 -0.0434054 0.0999209 0.251303 -0.00452177 0.217294 -0.332202 -0.385909 0.442779 -0.288471 -0.469997 0.484108 0.0856249 0.9888…
1162.0 0.227682 0.915362 -0.261085 0.0 0.0 0.261085 0.0 0.0 0.261085 -0.12388 0.0445469 0.147077 0.0 0.0 -0.147077 0.0 0.0 -0.147077 0.216227 0.962703 -2.16943e-18 -0.130934 0.0314117 0.0 0.229485 0.915302 -0.326804 0.0648466 0.00939635 0.223287 0.0675426 0.00420952 0.225897 0.18317 0.0232932 -0.13568 0.141259 -0.349386 -0.130829 0.125869 -0.319595 -0.148162 0.230066 0.965659 -2.16943e-18 0.19527…
1166.0 0.231198 0.914089 -0.265262 0.0 0.0 0.265262 0.0 0.0 0.265262 -0.284219 0.103547 0.337949 0.0 0.0 -0.337949 0.0 0.0 -0.337949 0.219943 0.961803 -2.16943e-18 -0.300552 0.0734333 0.0 0.220591 0.91935 -0.318398 0.0697924 0.00524832 0.209425 0.0744157 -0.00364287 0.213831 0.238968 0.0585793 -0.156645 0.0519867 -0.211779 -0.456754 0.12011 -0.342579 -0.394999 0.22129700000000002 0.968897 -2.1694…
1167.0 0.176216 0.93213 -0.200602 0.0 0.0 0.200602 0.0 0.0 0.200602 -0.207356 0.0606863 0.241378 0.0 0.0 -0.241378 0.0 0.0 -0.241378 0.16202460000000002 0.973985 -2.16943e-18 -0.217608 0.0384689 0.0 0.180081 0.933107 -0.262617 0.0650107 -0.00162059 0.164742 0.0639586 0.000403621 0.163743 0.160254 0.0428822 -0.074864 0.0233824 -0.182589 -0.254032 0.0161332 -0.168689 -0.260442 0.177054 0.978487 -2.…
1168.0 0.186201 0.929144 -0.212245 0.0 0.0 0.212245 0.0 0.0 0.212245 -0.284477 0.0868653 0.332307 0.0 0.0 -0.332307 0.0 0.0 -0.332307 0.1725103 0.972069 -2.16943e-18 -0.298945 0.0564449 0.0 0.173848 0.93425 -0.255186 0.0634918 0.000166909 0.161633 0.0616641 0.00368391 0.159885 0.141637 0.0332409 -0.0714453 0.0286403 -0.172038 -0.184358 0.0208816 -0.157187 -0.190972 0.1703239 0.979072 -2.16943e-18…
1169.0 0.00923558 0.964173 -0.0103595 0.0 0.0 0.0103595 0.0 0.0 0.0103595 0.0548568 -0.00519795 -0.0615611 0.0 0.0 0.0615611 0.0 0.0 0.0615611 -0.011326000000000003 0.987857 -2.16943e-18 0.0563527 0.000860546 0.0 0.169872 0.934684 -0.240548 0.0467309 0.00796063 0.166969 0.0443688 0.0124205 0.164693 0.062327 -0.00807336 -0.0302349 -0.00224204 -0.0749853 0.0697586 -0.00527495 -0.0691906 0.067254 0.…
1170.0 -0.0104817 0.965822 0.0117462 0.0 0.0 -0.0117462 0.0 0.0 -0.0117462 0.227373 -0.0164832 -0.254691 0.0 0.0 0.254691 0.0 0.0 0.254691 -0.031556 0.987324 -2.16943e-18 0.233007 0.00871272 0.0 0.113643 0.95024 -0.1755 0.0562616 -0.00651895 0.0975467 0.063457 -0.0203126 0.104015 0.239651 0.0663528 0.433647 -0.568452 -0.283299 0.0175193 -0.570551 -0.27861 0.0100193 0.1058398 0.988557 -2.16943e-18…
1171.0 0.137116 0.942619 -0.155371 0.0 0.0 0.155371 0.0 0.0 0.155371 0.0824381 -0.020129 -0.0948066 0.0 0.0 0.0948066 0.0 0.0 0.0948066 0.1210991 0.980269 -2.16943e-18 0.086066 -0.0112295 0.0 0.182864 0.930355 -0.273899 0.0681925 0.00735126 0.170079 0.0687396 0.00629866 0.170613 0.198477 0.0565261 -0.174965 0.150815 -0.284512 -0.355329 0.145185 -0.273628 -0.361266 0.181153 0.976493 -2.16943e-18 0…
1175.0 0.193119 0.927001 -0.220338 0.0 0.0 0.220338 0.0 0.0 0.220338 -0.310386 0.0975296 0.363483 0.0 0.0 -0.363483 0.0 0.0 -0.363483 0.179785 0.970665 -2.16943e-18 -0.326481 0.0643844 0.0 0.176474 0.93437 -0.257273 0.063696 -0.00134811 0.160344 0.0617753 0.00234716 0.158514 0.148561 0.0339874 -0.056871 0.0197427 -0.198872 -0.171585 0.00978888 -0.179811 -0.180118 0.1730123 0.979355 -2.16943e-18 0…
1176.0 0.11864 0.946923 -0.134177 0.0 0.0 0.134177 0.0 0.0 0.134177 -0.181081 0.0401683 0.207224 0.0 0.0 -0.207224 0.0 0.0 -0.207224 0.10183310000000001 0.982576 -2.16943e-18 -0.188597 0.0205525 0.0 0.196936 0.927506 -0.283987 0.0630004 0.00443668 0.176421 0.0624924 0.00526882 0.179024 0.146008 0.0421578 -0.0880771 0.0323651 -0.141126 -0.289756 0.0508956 -0.176893 -0.271093 0.19487700000000002 0.…
1177.0 0.164205 0.935554 -0.186649 0.0 0.0 0.186649 0.0 0.0 0.186649 -0.0523768 0.0145387 0.0607285 0.0 0.0 -0.0607285 0.0 0.0 -0.0607285 0.1494301 0.976121 -2.16943e-18 -0.0548778 0.00891357 0.0 0.197904 0.928654 -0.286442 0.0687075 -0.00131716 0.176273 0.0702109 -0.00420742 0.177694 0.210679 0.0654836 -0.102659 0.0308292 -0.216935 -0.433114 0.0493247 -0.252423 -0.416537 0.196565 0.975794 -2.169…
1178.0 0.130194 0.94428 -0.147418 0.0 0.0 0.147418 0.0 0.0 0.147418 0.0987082 -0.0232714 -0.113301 0.0 0.0 0.113301 0.0 0.0 0.113301 0.11387530000000001 0.981183 -2.16943e-18 0.102959 -0.0126017 0.0 0.178837 0.931784 -0.269892 0.0681541 0.00916596 0.162674 0.0680781 0.00931217 0.162602 0.199922 0.0556094 -0.157711 0.166461 -0.35556 -0.297113 0.152809 -0.329271 -0.310404 0.176978 0.977592 -2.16943…
1179.0 0.0723365 0.955922 -0.0814718 0.0 0.0 0.0814718 0.0 0.0 0.0814718 0.146111 -0.0244175 -0.165501 0.0 0.0 0.165501 0.0 0.0 0.165501 0.0537503 0.986537 -2.16943e-18 0.15128 -0.0084567 0.0 0.143409 0.942381 -0.209613 0.0554768 -0.00603275 0.134874 0.0504287 0.0036778 0.130083 0.156708 0.0208715 0.13959 -0.193215 -0.24354 0.0818786 -0.172309 -0.284159 0.105474 0.136514 0.98368 -2.16943e-18 0.11…
1180.0 0.113694 0.948006 -0.12852 0.0 0.0 0.12852 0.0 0.0 0.12852 -0.019406 0.0041897 0.0221802 0.0 0.0 -0.0221802 0.0 0.0 -0.0221802 0.0966832 0.983122 -2.16943e-18 -0.0201986 0.00208561 0.0 0.16898 0.93737 -0.247439 0.0687143 -0.0122812 0.151617 0.0653822 -0.00587912 0.148524 0.213742 0.054382 0.0404829 -0.062761 -0.36292 -0.174965 -0.0709158 -0.347586 -0.179283 0.1652945 0.981497 -2.16943e-18 …
1182.0 0.0874648 0.95326 -0.098633 0.0 0.0 0.098633 0.0 0.0 0.098633 0.0130352 -0.00240901 -0.0148096 0.0 0.0 0.0148096 0.0 0.0 0.0148096 0.06942861 0.985525 -2.16943e-18 0.0135221 -0.000988927 0.0 0.167229 0.93774 -0.237924 0.067985 -0.0269484 0.162375 0.0627748 -0.0169558 0.157714 0.288075 0.0796096 0.213462 -0.211513 -0.574881 -0.15735 -0.232686 -0.535111 -0.168348 0.16244429999999999 0.98123 …
1183.0 0.0190625 0.963187 -0.0213934 0.0 0.0 0.0213934 0.0 0.0 0.0213934 -0.220189 0.023318 0.247373 0.0 0.0 -0.247373 0.0 0.0 -0.247373 -0.0012250000000000039 0.987956 -2.16943e-18 -0.226469 -0.000959239 0.0 -0.224495 0.972457 0.294777 -0.0292068 -0.076699 0.0510009 -0.0300858 -0.0749745 0.0496661 -0.628558 -0.0328461 0.44695 -0.0768637 0.468287 0.31212 -0.0567941 0.427723 0.344865 -0.254247 0.9…
1184.0 0.105874 0.949658 -0.11959 0.0 0.0 0.11959 0.0 0.0 0.11959 0.135077 -0.0279026 -0.154096 0.0 0.0 0.154096 0.0 0.0 0.154096 0.0885475 0.983925 -2.16943e-18 0.140452 -0.013236 0.0 0.162922 0.937419 -0.249953 0.0706969 0.00264588 0.140807 0.0669901 0.00978472 0.137212 0.209227 0.0534633 -0.00829645 0.0804685 -0.529219 -0.0970297 -0.0227745 -0.330802 -0.193138 0.1601345 0.981614 -2.16943e-18 0…
1189.0 0.0662687 0.956914 -0.0746026 0.0 0.0 0.0746026 0.0 0.0 0.0746026 -0.117164 0.0187535 0.132563 0.0 0.0 -0.132563 0.0 0.0 -0.132563 0.047470200000000004 0.986866 -2.16943e-18 -0.121216 0.00594114 0.0 0.147171 0.942388 -0.200289 0.0498688 -0.0243173 0.15323 0.0466571 -0.0181698 0.150376 0.130092 -0.0140388 0.0518135 -0.114946 -0.186975 0.222376 -0.0878322 -0.239162 0.248461 0.1385509 0.98312…
1190.0 0.0792235 0.954743 -0.0892779 0.0 0.0 0.0892779 0.0 0.0 0.0892779 0.0213386 -0.00373747 -0.0242027 0.0 0.0 0.0242027 0.0 0.0 0.0242027 0.060884 0.98611 -2.16943e-18 0.0221127 -0.00140935 0.0 0.165606 0.938216 -0.25395 0.0753299 -0.00309939 0.139257 0.0835825 -0.0189376 0.146741 0.354935 0.106498 0.352884 -0.257738 -0.894445 -0.0799527 -0.527227 -0.37516 -0.344275 0.16377560000000002 0.9825…
1193.0 0.10821 0.949172 -0.122257 0.0 0.0 0.122257 0.0 0.0 0.122257 -0.0634521 0.0132837 0.0724262 0.0 0.0 -0.0724262 0.0 0.0 -0.0724262 0.0909778 0.983693 -2.16943e-18 -0.0659969 0.00639705 0.0 0.15789 0.937674 -0.236064 0.0677201 -0.0102935 0.155831 0.0652293 -0.00550732 0.153511 0.21597 0.0590473 0.0687115 -0.103142 -0.350023 -0.177558 -0.128027 -0.30243 -0.198509 0.153678 0.980921 -2.16943e-1…
1194.0 -0.0949204 0.967947 0.106147 0.0 0.0 -0.106147 0.0 0.0 -0.106147 0.616735 0.0135911 -0.68919 0.0 0.0 0.68919 0.0 0.0 0.68919 -0.11764000000000001 0.980026 -2.16943e-18 0.625484 0.0829043 0.0 -0.00207852 0.965441 -0.0551337 0.0904707 -0.0498544 -0.0137891 0.0871911 -0.0436126 -0.0164383 0.359751 0.0553673 0.383446 -0.525541 -0.5846 0.534116 -0.537385 -0.562907 0.530206 -0.011275499999999994…
1195.0 0.157375 0.937421 -0.178739 0.0 0.0 0.178739 0.0 0.0 0.178739 -0.16121 0.043378 0.186511 0.0 0.0 -0.186511 0.0 0.0 -0.186511 0.14227800000000002 0.977254 -2.16943e-18 -0.168754 0.0260417 0.0 0.170281 0.934136 -0.254236 0.0655234 0.0018411 0.162127 0.0636772 0.00539386 0.160354 0.148817 0.0394012 -0.0943158 0.0297595 -0.135732 -0.251771 0.0394114 -0.154377 -0.241735 0.1670435 0.97883 -2.169…
1196.0 -0.125028 0.966776 0.139811 0.0 0.0 -0.139811 0.0 0.0 -0.139811 0.172891 0.00963962 -0.193456 0.0 0.0 0.193456 0.0 0.0 0.193456 -0.14811799999999997 0.975464 -2.16943e-18 0.174691 0.0291675 0.0 -0.220107 0.97158 0.307135 -0.0348087 -0.0949791 0.0230299 -0.0325848 -0.0991542 0.0239766 -0.569853 -0.0570631 0.303287 0.156693 0.277422 -0.0445614 0.184478 0.219478 0.0113917 -0.251035 0.961806 -…
1199.0 0.0768088 0.955163 -0.0865397 0.0 0.0 0.0865397 0.0 0.0 0.0865397 0.0231371 -0.00398721 -0.0262301 0.0 0.0 0.0262301 0.0 0.0 0.0262301 0.058382100000000006 0.986266 -2.16943e-18 0.0239692 -0.00146179 0.0 0.140715 0.938708 -0.259685 0.0896324 0.0362013 0.110502 0.115014 -0.012696 0.135268 0.237478 0.110884 -0.000260483 -0.58994 0.745275 -1.11472 -0.292305 0.167776 -0.789698 0.1429936 0.9829…
1200.0 0.114446 0.947843 -0.129379 0.0 0.0 0.129379 0.0 0.0 0.129379 -0.00861331 0.00186733 0.00984643 0.0 0.0 -0.00984643 0.0 0.0 -0.00984643 0.09746550000000001 0.983041 -2.16943e-18 -0.00896594 0.000933568 0.0 0.165325 0.937772 -0.244939 0.0687687 -0.0093057 0.148689 0.0647208 -0.0015176 0.144851 0.192639 0.0442638 0.0251053 -0.0650414 -0.293346 -0.142064 -0.0870569 -0.251325 -0.15974 0.161620…
1201.0 0.27015 0.898858 -0.311992 0.0 0.0 0.311992 0.0 0.0 0.311992 -0.273489 0.114376 0.331189 0.0 0.0 -0.331189 0.0 0.0 -0.331189 0.26125 0.950682 -2.16943e-18 -0.290857 0.0856448 0.0 0.232353 0.914055 -0.33159 0.063528 0.0143001 0.22654 0.0663586 0.00888786 0.229063 0.167257 0.0243403 -0.141796 0.186302 -0.388615 -0.112998 0.149674 -0.317908 -0.151656 0.23318699999999998 0.964785 -2.16943e-18 …
1206.0 0.102021 0.950445 -0.115197 0.0 0.0 0.115197 0.0 0.0 0.115197 0.110296 -0.0222789 -0.125712 0.0 0.0 0.125712 0.0 0.0 0.125712 0.08454266 0.984294 -2.16943e-18 0.114628 -0.0102946 0.0 0.154417 0.937657 -0.241243 0.0673301 0.00928839 0.140966 0.0646084 0.0145287 0.138323 0.170481 0.0451341 -0.021675 0.0917242 -0.45171 -0.0727781 0.0351635 -0.342978 -0.12571 0.1510749 0.981214 -2.16943e-18 0.…
1207.0 0.172876 0.9331 -0.196717 0.0 0.0 0.196717 0.0 0.0 0.196717 -0.273546 0.0789052 0.318069 0.0 0.0 -0.318069 0.0 0.0 -0.318069 0.1585205 0.974598 -2.16943e-18 -0.286941 0.0495767 0.0 0.16168 0.936737 -0.23957 0.0603422 0.00204746 0.15422 0.0576027 0.00731512 0.151622 0.118804 0.0174417 -0.0160359 -0.0264872 -0.153601 -0.0444942 -0.0400669 -0.127561 -0.0565523 0.1570838 0.980372 -2.16943e-18 …
1208.0 0.142726 0.94123 -0.161828 0.0 0.0 0.161828 0.0 0.0 0.161828 -0.0785737 0.0197238 0.0905069 0.0 0.0 -0.0905069 0.0 0.0 -0.0905069 0.1269578 0.979486 -2.16943e-18 -0.0820919 0.0112505 0.0 0.175113 0.934032 -0.259882 0.0680027 -0.00142602 0.16045 0.0665088 0.00144238 0.159069 0.17844 0.0499937 -0.0770133 0.0465191 -0.254382 -0.264212 0.0299249 -0.222557 -0.279037 0.1723477 0.979117 -2.16943e…
1209.0 0.095348 0.951766 -0.107597 0.0 0.0 0.107597 0.0 0.0 0.107597 -0.114384 0.0222013 0.130176 0.0 0.0 -0.130176 0.0 0.0 -0.130176 0.07761044 0.98489 -2.16943e-18 -0.118777 0.00975773 0.0 0.149008 0.94315 -0.190938 0.0503865 -0.0474159 0.16242 0.0514416 -0.0494242 0.163288 0.236795 0.0338623 0.284952 -0.232108 -0.632077 0.225391 -0.185615 -0.720681 0.26176 0.1393796 0.983179 -2.16943e-18 0.173…
1210.0 0.205675 0.922954 -0.235075 0.0 0.0 0.235075 0.0 0.0 0.235075 -0.242262 0.080065 0.285056 0.0 0.0 -0.285056 0.0 0.0 -0.285056 0.193002 0.967957 -2.16943e-18 -0.255266 0.0542603 0.0 0.206587 0.924973 -0.298009 0.0685036 0.00077086 0.191149 0.0736597 -0.0091454 0.196035 0.213783 0.0611819 -0.105879 0.031736 -0.223796 -0.413308 0.0732816 -0.303356 -0.377807 0.205972 0.973001 -2.16943e-18 0.21…
1211.0 0.100767 0.950697 -0.113768 0.0 0.0 0.113768 0.0 0.0 0.113768 0.0356766 -0.00715336 -0.0406516 0.0 0.0 0.0406516 0.0 0.0 0.0406516 0.08323976 0.98441 -2.16943e-18 0.0370721 -0.003276 0.0 0.161887 0.939043 -0.237087 0.0651483 -0.0101616 0.145245 0.0608717 -0.00194647 0.14128 0.200607 0.0452559 0.0971182 -0.128467 -0.340602 -0.0815849 -0.129389 -0.339241 -0.0784586 0.1573195 0.982407 -2.1694…
1213.0 0.0947725 0.951878 -0.106942 0.0 0.0 0.106942 0.0 0.0 0.106942 0.108575 -0.021 -0.12355 0.0 0.0 0.12355 0.0 0.0 0.12355 0.07701288 0.984939 -2.16943e-18 0.112736 -0.00918717 0.0 0.153705 0.940103 -0.230669 0.0644882 -0.00348802 0.137445 0.0604892 0.00420678 0.133631 0.188732 0.0440655 0.125673 -0.167817 -0.303767 -0.061349 -0.148577 -0.341161 -0.0394044 0.1490201 0.982922 -2.16943e-18 0.15…
1216.0 0.0811351 0.954406 -0.0914464 0.0 0.0 0.0914464 0.0 0.0 0.0914464 0.420861 -0.0746549 -0.477531 0.0 0.0 0.477531 0.0 0.0 0.477531 0.06286510000000001 0.985982 -2.16943e-18 0.436233 -0.0287533 0.0 0.118459 0.949951 -0.197364 0.0751969 -0.00628659 0.081493 0.0692906 0.00505504 0.076038 0.241886 0.0274998 -0.78531 0.523673 0.168214 -0.651358 0.515203 0.184904 -0.662403 0.11362040000000001 0.9…
1218.0 -0.0742413 0.968164 0.0830423 0.0 0.0 -0.0830423 0.0 0.0 -0.0830423 0.196788 -0.00021079 -0.219854 0.0 0.0 0.219854 0.0 0.0 0.219854 -0.09663999999999999 0.982563 -2.16943e-18 0.20009 0.02183 0.0 -0.227966 0.971305 0.302624 -0.0283877 -0.083362 0.0343665 -0.0305207 -0.0789497 0.0313601 -0.623853 -0.0542582 0.388322 0.039547 0.408 0.0716152 0.0481132 0.389712 0.0925155 -0.257816 0.962332 -2…
1219.0 0.166387 0.934946 -0.189179 0.0 0.0 0.189179 0.0 0.0 0.189179 -0.0941848 0.0264006 0.10928 0.0 0.0 -0.10928 0.0 0.0 -0.10928 0.1517166 0.975747 -2.16943e-18 -0.0987109 0.0162897 0.0 0.193051 0.928883 -0.281588 0.0681105 0.000137849 0.178195 0.0682418 -0.000114333 0.17832 0.192705 0.062209 -0.130182 0.0748393 -0.211183 -0.418219 0.0931193 -0.246335 -0.400901 0.191417 0.975673 -2.16943e-18 0…
1221.0 0.191149 0.927618 -0.218031 0.0 0.0 0.218031 0.0 0.0 0.218031 -0.408285 0.127258 0.477785 0.0 0.0 -0.477785 0.0 0.0 -0.477785 0.177712 0.971071 -2.16943e-18 -0.429341 0.0836409 0.0 0.166318 0.934272 -0.253574 0.0584247 0.0222333 0.155235 0.0526744 0.0335416 0.138405 0.0617115 0.0206518 -0.0525301 0.0780173 -0.149811 -0.0911918 -0.0653147 0.126129 -0.232738 0.1627301 0.978995 -2.16943e-18 0…
1222.0 0.157274 0.937448 -0.178622 0.0 0.0 0.178622 0.0 0.0 0.178622 -0.180722 0.0486057 0.20908 0.0 0.0 -0.20908 0.0 0.0 -0.20908 0.14217190000000002 0.97727 -2.16943e-18 -0.189177 0.0291707 0.0 0.166173 0.935478 -0.247813 0.0642723 0.000988289 0.157497 0.0620998 0.00516937 0.155411 0.142643 0.0327633 -0.0632811 0.0194877 -0.175807 -0.167488 0.0108479 -0.159268 -0.17482 0.16244039999999998 0.979…
1225.0 0.190797 0.927727 -0.217619 0.0 0.0 0.217619 0.0 0.0 0.217619 -0.260901 0.0812017 0.305273 0.0 0.0 -0.305273 0.0 0.0 -0.305273 0.177342 0.971143 -2.16943e-18 -0.274343 0.0533279 0.0 0.184869 0.931484 -0.269429 0.0655926 -0.000412346 0.170367 0.0650491 0.000633087 0.16985 0.166136 0.0486533 -0.0933463 0.0221019 -0.146835 -0.325761 0.0287525 -0.159659 -0.319165 0.182294 0.977387 -2.16943e-18…
1227.0 0.234065 0.913039 -0.268674 0.0 0.0 0.268674 0.0 0.0 0.268674 -0.496681 0.182873 0.591315 0.0 0.0 -0.591315 0.0 0.0 -0.591315 0.222976 0.961057 -2.16943e-18 -0.525439 0.130281 0.0 0.174089 0.932632 -0.257977 0.0559856 0.0177506 0.165489 0.0567666 0.0162562 0.157233 0.0728936 0.00583855 -0.15163 0.0916761 -0.00596974 -0.127975 0.100404 -0.0237347 -0.113185 0.1704213 0.977761 -2.16943e-18 0.…
1228.0 0.0357765 0.961258 -0.0401907 0.0 0.0 0.0401907 0.0 0.0 0.0401907 -0.0882704 0.0110292 0.0993835 0.0 0.0 -0.0993835 0.0 0.0 -0.0993835 0.015983500000000005 0.987867 -2.16943e-18 -0.090976 0.00132486 0.0 0.171392 0.933792 -0.250419 0.0511053 0.0172631 0.162548 0.0485057 0.0219741 0.160082 0.074818 0.00136416 0.0321684 -0.0599468 -0.112777 0.060929 -0.0600725 -0.1126 0.0615069 0.166613400000…
1229.0 0.159391 0.936876 -0.181072 0.0 0.0 0.181072 0.0 0.0 0.181072 -0.0824828 0.0224008 0.0954886 0.0 0.0 -0.0954886 0.0 0.0 -0.0954886 0.1443883 0.976926 -2.16943e-18 -0.0863659 0.0135341 0.0 0.187154 0.929407 -0.275829 0.0683753 0.000652293 0.17896 0.067607 0.00213117 0.178227 0.178317 0.0572356 -0.157213 0.108506 -0.195825 -0.397731 0.115465 -0.209239 -0.390707 0.185278 0.975753 -2.16943e-18…
1230.0 0.0624888 0.957511 -0.0703273 0.0 0.0 0.0703273 0.0 0.0 0.0703273 0.151721 -0.02362 -0.171546 0.0 0.0 0.171546 0.0 0.0 0.171546 0.043560400000000006 0.987049 -2.16943e-18 0.156894 -0.00701755 0.0 0.181263 0.930901 -0.26904 0.0555786 0.0245027 0.166359 0.0612377 0.0136121 0.162557 0.0789223 0.0257836 -0.118344 0.114369 -0.11077 -0.190847 0.0460509 0.0200991 -0.254207 0.178444 0.976848 -2.16…
1232.0 0.107708 0.949277 -0.121683 0.0 0.0 0.121683 0.0 0.0 0.121683 -0.0147232 0.00307351 0.0168035 0.0 0.0 -0.0168035 0.0 0.0 -0.0168035 0.0904554 0.983744 -2.16943e-18 -0.0153128 0.0014754 0.0 0.170528 0.937207 -0.249278 0.0701709 -0.0146984 0.152796 0.0656681 -0.00604875 0.148634 0.235464 0.0662582 0.0648698 -0.0533705 -0.464803 -0.197511 -0.0388562 -0.493287 -0.178198 0.1669929 0.981467 -2.1…
1233.0 0.202455 0.924011 -0.231289 0.0 0.0 0.231289 0.0 0.0 0.231289 -0.33322 0.108728 0.391594 0.0 0.0 -0.391594 0.0 0.0 -0.391594 0.189611 0.968671 -2.16943e-18 -0.350949 0.0732115 0.0 0.177101 0.93326 -0.259554 0.0635199 0.00119447 0.165325 0.0621715 0.0037896 0.16403 0.143697 0.0372604 -0.0817561 0.0270874 -0.147045 -0.231369 0.0242276 -0.141579 -0.23364 0.1738323 0.978426 -2.16943e-18 0.1453…
1235.0 0.0875042 0.953253 -0.0986778 0.0 0.0 0.0986778 0.0 0.0 0.0986778 -0.0798726 0.0147648 0.0907464 0.0 0.0 -0.0907464 0.0 0.0 -0.0907464 0.06946947 0.985522 -2.16943e-18 -0.0828569 0.00606338 0.0 0.151024 0.943248 -0.174506 0.039275 -0.065151 0.178586 0.0390607 -0.0647474 0.178384 0.197845 -0.00709745 0.200276 -0.284422 -0.314423 0.301307 -0.362074 -0.166468 0.241154 0.1385958 0.98219 -2.169…
1238.0 0.0808924 0.954449 -0.091171 0.0 0.0 0.091171 0.0 0.0 0.091171 0.0716612 -0.0126913 -0.0813066 0.0 0.0 0.0813066 0.0 0.0 0.0813066 0.0626135 0.985998 -2.16943e-18 0.0742765 -0.00487521 0.0 0.154087 0.93886 -0.232582 0.0661698 -0.00507125 0.146763 0.0622392 0.00249024 0.143026 0.21527 0.0616862 0.131551 -0.160587 -0.368877 -0.143275 -0.19 -0.312652 -0.167651 0.1496579 0.981827 -2.16943e-18 …
1239.0 0.154085 0.938299 -0.174934 0.0 0.0 0.174934 0.0 0.0 0.174934 -0.176581 0.0467942 0.204087 0.0 0.0 -0.204087 0.0 0.0 -0.204087 0.13883420000000002 0.977779 -2.16943e-18 -0.184764 0.0277929 0.0 0.167416 0.936489 -0.246494 0.0641823 -0.00323994 0.153896 0.0614677 0.00198265 0.151312 0.155702 0.029996 -0.0110241 -0.0343977 -0.213093 -0.103756 -0.0431887 -0.196323 -0.110644 0.1634392 0.980608 …
1240.0 0.0731474 0.955786 -0.0823903 0.0 0.0 0.0823903 0.0 0.0 0.0823903 0.143062 -0.024043 -0.162072 0.0 0.0 0.162072 0.0 0.0 0.162072 0.05458980000000001 0.986489 -2.16943e-18 0.148138 -0.00841757 0.0 0.143404 0.942313 -0.209889 0.055484 -0.0055223 0.134922 0.050466 0.00413183 0.130151 0.156008 0.0213336 0.139227 -0.191848 -0.243387 0.0785562 -0.172776 -0.280468 0.100363 0.13654070000000001 0.9…
1241.0 0.0419772 0.960461 -0.0471752 0.0 0.0 0.0471752 0.0 0.0 0.0471752 0.287574 -0.0379736 -0.32407 0.0 0.0 0.32407 0.0 0.0 0.32407 0.022376700000000006 0.987751 -2.16943e-18 0.296617 -0.00639195 0.0 0.13284 0.945203 -0.189412 0.0533992 -0.0187242 0.131352 0.0493583 -0.0109668 0.127669 0.133611 -0.0121519 0.0856455 -0.166491 -0.168298 0.242438 -0.153662 -0.193149 0.256184 0.12441540000000001 0.…
1242.0 0.173291 0.93298 -0.197199 0.0 0.0 0.197199 0.0 0.0 0.197199 -0.154475 0.0446396 0.179643 0.0 0.0 -0.179643 0.0 0.0 -0.179643 0.15895589999999998 0.974522 -2.16943e-18 -0.162049 0.0280788 0.0 0.186193 0.930263 -0.272925 0.0663847 0.00129462 0.175142 0.0658234 0.00237523 0.174602 0.167461 0.0523215 -0.123382 0.0482011 -0.133193 -0.373448 0.0713234 -0.177688 -0.351147 0.183948 0.976421 -2.16…
1243.0 0.146267 0.940333 -0.165909 0.0 0.0 0.165909 0.0 0.0 0.165909 -0.0288179 0.00735912 0.0332289 0.0 0.0 -0.0332289 0.0 0.0 -0.0332289 0.1306585 0.978971 -2.16943e-18 -0.0301223 0.0042535 0.0 0.178709 0.931525 -0.265646 0.0663359 0.00352666 0.170484 0.0652853 0.0055492 0.169471 0.159479 0.0468481 -0.140647 0.0617242 -0.113341 -0.347162 0.0977643 -0.182733 -0.312037 0.176186 0.977101 -2.16943e…
1244.0 0.141326 0.94158 -0.160216 0.0 0.0 0.160216 0.0 0.0 0.160216 -0.37618 0.0937854 0.433137 0.0 0.0 -0.433137 0.0 0.0 -0.433137 0.1254953 0.979685 -2.16943e-18 -0.392951 0.0532077 0.0 0.166567 0.934727 -0.24861 0.0549949 0.0181091 0.156966 0.0525833 0.0232495 0.146088 0.0788145 0.00808262 0.0394296 -0.0746658 -0.10168 0.0191568 -0.0750752 -0.101821 0.0250899 0.1622656 0.979135 -2.16943e-18 0.…
1245.0 0.135099 0.943109 -0.153052 0.0 0.0 0.153052 0.0 0.0 0.153052 -0.219039 0.052945 0.25176 0.0 0.0 -0.25176 0.0 0.0 -0.25176 0.1189936 0.980541 -2.16943e-18 -0.228618 0.02929 0.0 0.169964 0.933565 -0.258406 0.0580292 0.0245598 0.155881 0.0514781 0.0373949 0.138426 0.0512922 0.0238153 -0.0544879 0.124613 -0.209198 -0.0827303 0.0176054 -0.0037992 -0.184076 0.166601 0.978676 -2.16943e-18 0.0591…
1246.0 0.129359 0.944477 -0.14646 0.0 0.0 0.14646 0.0 0.0 0.14646 -0.219207 0.0514585 0.251558 0.0 0.0 -0.251558 0.0 0.0 -0.251558 0.1130047 0.981289 -2.16943e-18 -0.228622 0.0277599 0.0 0.185575 0.93023 -0.259571 0.0535721 -0.00150244 0.178034 0.05198 0.00130768 0.17813 0.0651608 -0.0354589 -0.149573 0.392314 -0.618139 0.45151 0.0327029 0.0735241 0.109578 0.180895 0.975695 -2.16943e-18 0.0902665…
1247.0 0.0931367 0.952193 -0.105081 0.0 0.0 0.105081 0.0 0.0 0.105081 0.00745914 -0.00142831 -0.00848484 0.0 0.0 0.00848484 0.0 0.0 0.00848484 0.07531454900000001 0.985076 -2.16943e-18 0.00774338 -0.000616524 0.0 0.165696 0.936439 -0.246018 0.0717505 -0.0151876 0.160812 0.0653277 -0.00284556 0.154838 0.267254 0.0773557 0.139891 -0.199545 -0.402709 -0.250481 -0.211342 -0.380715 -0.254671 0.1621531…
1248.0 0.0286192 0.962123 -0.0321363 0.0 0.0 0.0321363 0.0 0.0 0.0321363 0.117144 -0.0136796 -0.131764 0.0 0.0 0.131764 0.0 0.0 0.131764 0.00861010000000001 0.987944 -2.16943e-18 0.120627 -0.000784965 0.0 0.108183 0.949215 -0.213688 0.0765795 0.0469264 0.0516129 0.10853 -0.0148803 0.0834398 0.248785 0.12247 0.380359 -0.615097 -0.0333016 -0.500811 -0.531513 -0.19385 -0.426654 0.1073226 0.989999 -2…
1251.0 -0.18818 0.961006 0.210673 0.0 0.0 -0.210673 0.0 0.0 -0.210673 0.439308 0.0558976 -0.494758 0.0 0.0 0.494758 0.0 0.0 0.494758 -0.211675 0.962522 -2.16943e-18 0.440364 0.10604 0.0 -0.223302 0.971219 0.322655 -0.0378658 -0.113659 0.0207584 -0.0379595 -0.113991 0.0199844 -0.535701 -0.0311049 0.398485 -0.0768288 0.408278 0.134685 -0.0785008 0.412144 0.12898 -0.255212 0.959483 -2.16943e-18 -0.5…
1252.0 0.0740905 0.955627 -0.0834588 0.0 0.0 0.0834588 0.0 0.0 0.0834588 0.00953606 -0.00161311 -0.0108052 0.0 0.0 0.0108052 0.0 0.0 0.0108052 0.0555664 0.986433 -2.16943e-18 0.00987559 -0.000571741 0.0 0.137765 0.944425 -0.235951 0.0757493 0.0254368 0.0909882 0.0960944 -0.0137333 0.110531 0.289475 0.128324 0.354757 -0.475833 -0.320901 -0.444332 -0.707431 0.125678 -0.674381 0.1365975 0.987107 -2.…
1254.0 0.0774722 0.955048 -0.0872918 0.0 0.0 0.0872918 0.0 0.0 0.0872918 0.148494 -0.0257049 -0.168366 0.0 0.0 0.168366 0.0 0.0 0.168366 0.059069300000000005 0.986224 -2.16943e-18 0.153847 -0.00949866 0.0 0.147693 0.942223 -0.215693 0.0590174 -0.00937251 0.134331 0.0546273 -0.000932729 0.130212 0.17699 0.0264977 0.142462 -0.20814 -0.257297 0.0482105 -0.181256 -0.309357 0.0769283 0.1414194 0.98395…
1258.0 0.150232 0.939311 -0.170484 0.0 0.0 0.170484 0.0 0.0 0.170484 -0.190891 0.0496784 0.220369 0.0 0.0 -0.220369 0.0 0.0 -0.220369 0.1348041 0.978376 -2.16943e-18 -0.199636 0.0291221 0.0 0.161615 0.938031 -0.235472 0.0604641 -0.00525355 0.151229 0.0570178 0.00137483 0.147967 0.143142 0.0179087 0.0310068 -0.0901264 -0.182341 -0.00900757 -0.106041 -0.151893 -0.022507 0.1565665 0.981358 -2.16943e…
1260.0 0.13592 0.94291 -0.153996 0.0 0.0 0.153996 0.0 0.0 0.153996 -0.0288273 0.00699678 0.0331412 0.0 0.0 -0.0331412 0.0 0.0 -0.0331412 0.1198504 0.980431 -2.16943e-18 -0.0300912 0.00388407 0.0 0.174396 0.935084 -0.25736 0.0677396 -0.00349549 0.155697 0.0655012 0.00081005 0.153576 0.175904 0.0466092 -0.0418788 0.039157 -0.312184 -0.193442 0.0111518 -0.258477 -0.218351 0.1713806 0.979979 -2.16943…
1261.0 0.0752348 0.955432 -0.0847556 0.0 0.0 0.0847556 0.0 0.0 0.0847556 0.0887605 -0.015133 -0.100595 0.0 0.0 0.100595 0.0 0.0 0.100595 0.0567516 0.986364 -2.16943e-18 0.091934 -0.00544208 0.0 0.148682 0.942115 -0.203944 0.0488832 -0.0172849 0.146734 0.0458882 -0.0115354 0.144002 0.150699 0.00408024 0.15522 -0.080929 -0.496808 0.312365 -0.104308 -0.452332 0.294864 0.1403397 0.983128 -2.16943e-18…
1264.0 0.177194 0.931843 -0.201741 0.0 0.0 0.201741 0.0 0.0 0.201741 -0.366705 0.107776 0.427015 0.0 0.0 -0.427015 0.0 0.0 -0.427015 0.1630512 0.973803 -2.16943e-18 -0.384886 0.0684925 0.0 0.185838 0.930823 -0.269291 0.0547179 0.0169853 0.159611 0.0590014 0.00851559 0.164814 0.087059 0.0293435 -0.12324 0.0430311 0.023681 -0.286396 0.0455735 0.0187333 -0.283543 0.182596 0.976851 -2.16943e-18 0.099…
1267.0 0.00625576 0.96445 -0.00701599 0.0 0.0 0.00701599 0.0 0.0 0.00701599 0.653279 -0.0596983 -0.732892 0.0 0.0 0.732892 0.0 0.0 0.732892 -0.014386499999999997 0.987805 -2.16943e-18 0.670847 0.0124879 0.0 0.0481362 0.95916 -0.133523 0.0966158 -0.0161454 0.0191433 0.101702 -0.0259049 0.0237681 0.353871 0.029441 -1.25393 0.951595 0.0887609 -0.714834 0.532314 0.890995 -1.07902 0.043746 0.993519 -2…
1268.0 0.214173 0.920098 -0.245091 0.0 0.0 0.245091 0.0 0.0 0.245091 -0.0177782 0.00607368 0.0209891 0.0 0.0 -0.0209891 0.0 0.0 -0.0209891 0.20196200000000003 0.966005 -2.16943e-18 -0.0187547 0.00418332 0.0 0.233013 0.914325 -0.331023 0.0653995 0.00878022 0.225194 0.0684286 0.00295314 0.228118 0.20407 0.0228469 -0.19826 0.185074 -0.34603 -0.179327 0.189783 -0.354909 -0.17748 0.233869 0.964984 -2.…
1269.0 0.0698339 0.956336 -0.0786377 0.0 0.0 0.0786377 0.0 0.0 0.0786377 0.0122321 -0.00200855 -0.0138488 0.0 0.0 0.0138488 0.0 0.0 0.0138488 0.051159500000000004 0.986678 -2.16943e-18 0.0126608 -0.000671761 0.0 0.133253 0.943923 -0.222167 0.0731654 0.0102974 0.109563 0.0890923 -0.0203085 0.124371 0.282385 0.108302 0.387884 -0.485923 -0.384754 -0.254977 -0.803633 0.226439 -0.556794 0.1304782 0.98…
1270.0 0.0493998 0.95945 -0.0555444 0.0 0.0 0.0555444 0.0 0.0 0.0555444 0.0432961 -0.00608626 -0.0488465 0.0 0.0 0.0488465 0.0 0.0 0.0488465 0.030036200000000006 0.987554 -2.16943e-18 0.044699 -0.00133759 0.0 0.116067 0.94787 -0.187235 0.0598088 0.00375095 0.101862 0.0669849 -0.0100962 0.108575 0.23126 0.0603051 0.433755 -0.606985 -0.19818 0.0162787 -0.616246 -0.179915 0.003617 0.1095713000000000…
1271.0 0.174008 0.932773 -0.198033 0.0 0.0 0.198033 0.0 0.0 0.198033 -0.289356 0.0838784 0.33658 0.0 0.0 -0.33658 0.0 0.0 -0.33658 0.1597078 0.974392 -2.16943e-18 -0.303572 0.0528617 0.0 0.162839 0.93739 -0.23711 0.0582439 -0.000978566 0.153159 0.0548924 0.00547127 0.149948 0.123058 0.0121252 0.02138 -0.081527 -0.14173 0.00466159 -0.092594 -0.120549 -0.00475828 0.15772750000000002 0.980886 -2.169…
1273.0 0.164242 0.935544 -0.186691 0.0 0.0 0.186691 0.0 0.0 0.186691 -0.102125 0.0283524 0.11841 0.0 0.0 -0.11841 0.0 0.0 -0.11841 0.1494687 0.976115 -2.16943e-18 -0.107002 0.0173845 0.0 0.187185 0.92901 -0.275526 0.0675738 0.00104752 0.181545 0.0668087 0.00251974 0.180814 0.171297 0.0554841 -0.167019 0.115617 -0.176224 -0.399729 0.0997518 -0.145725 -0.4146 0.185205 0.975359 -2.16943e-18 0.187099…
1275.0 0.193215 0.926971 -0.220449 0.0 0.0 0.220449 0.0 0.0 0.220449 -0.232269 0.0730122 0.272013 0.0 0.0 -0.272013 0.0 0.0 -0.272013 0.17988500000000002 0.970645 -2.16943e-18 -0.244317 0.0482093 0.0 0.198295 0.928199 -0.286804 0.0683712 -0.0013562 0.17966 0.0707229 -0.00587626 0.181875 0.205004 0.0652225 -0.0956683 0.0410502 -0.24008 -0.414645 0.0396707 -0.237295 -0.417453 0.196957 0.975379 -2.1…
1278.0 0.0750569 0.955463 -0.0845539 0.0 0.0 0.0845539 0.0 0.0 0.0845539 0.008809 -0.00150004 -0.00998319 0.0 0.0 0.00998319 0.0 0.0 0.00998319 0.0565673 0.986375 -2.16943e-18 0.00912376 -0.00053824 0.0 0.139359 0.944589 -0.239268 0.0739047 0.0328067 0.0842104 0.0976658 -0.0129747 0.107327 0.288377 0.132622 0.332317 -0.447367 -0.318924 -0.488334 -0.577049 -0.0676857 -0.628581 0.1384613 0.987506 -…
1279.0 0.157052 0.937508 -0.178364 0.0 0.0 0.178364 0.0 0.0 0.178364 -0.229924 0.0617751 0.265984 0.0 0.0 -0.265984 0.0 0.0 -0.265984 0.1419389 0.977306 -2.16943e-18 -0.240674 0.0370478 0.0 0.160179 0.93788 -0.233402 0.0580746 -0.00222073 0.152594 0.0543618 0.00492488 0.149035 0.12515 0.0112048 0.0333427 -0.110639 -0.117133 0.00817999 -0.109095 -0.120215 0.010803 0.1548276 0.981087 -2.16943e-18 0…
1280.0 0.166097 0.935027 -0.188843 0.0 0.0 0.188843 0.0 0.0 0.188843 -0.233147 0.0652681 0.270489 0.0 0.0 -0.270489 0.0 0.0 -0.270489 0.15141300000000002 0.975797 -2.16943e-18 -0.244341 0.040238 0.0 0.162545 0.936082 -0.24233 0.0618333 0.00246868 0.15657 0.0591992 0.00754086 0.154018 0.121214 0.0226958 -0.0420304 0.0107266 -0.169792 -0.085548 -0.00308612 -0.14329 -0.0978789 0.15828730000000002 0.…
1285.0 0.1599 0.936738 -0.18166 0.0 0.0 0.18166 0.0 0.0 0.18166 -0.0296716 0.00807701 0.0343557 0.0 0.0 -0.0343557 0.0 0.0 -0.0343557 0.1449207 0.976842 -2.16943e-18 -0.0310706 0.00488772 0.0 0.192633 0.928861 -0.28059 0.0669851 0.00113011 0.178054 0.0672992 0.000526844 0.178355 0.186806 0.0588734 -0.134417 0.0815646 -0.206611 -0.398711 0.0965246 -0.23539 -0.384565 0.19084600000000002 0.975598 -2…
1286.0 0.115109 0.947699 -0.130138 0.0 0.0 0.130138 0.0 0.0 0.130138 -0.50206 0.109244 0.574032 0.0 0.0 -0.574032 0.0 0.0 -0.574032 0.0981564 0.982969 -2.16943e-18 -0.522659 0.0548222 0.0 -0.163907 0.976367 0.200336 -0.0154142 -0.0417126 0.0660777 -0.015257 -0.0420174 0.066229 -0.510086 -0.0135656 0.447721 -0.0175494 0.170682 0.0281536 -0.0237766 0.182888 0.0207192 -0.190824 0.978864 -2.16943e-18…
1287.0 0.0332235 0.961573 -0.0373167 0.0 0.0 0.0373167 0.0 0.0 0.0373167 -0.245266 0.0299299 0.276046 0.0 0.0 -0.276046 0.0 0.0 -0.276046 0.013352600000000006 0.987901 -2.16943e-18 -0.252703 0.00295367 0.0 -0.220239 0.971797 0.292655 -0.0287507 -0.0784694 0.0296592 -0.0287825 -0.0784455 0.0297605 -0.608473 -0.0296167 0.470014 -0.120396 0.472276 0.251481 -0.117967 0.467491 0.254661 -0.249987000000…
1291.0 -0.127384 0.966642 0.142447 0.0 0.0 -0.142447 0.0 0.0 -0.142447 0.433441 0.0253128 -0.48507 0.0 0.0 0.48507 0.0 0.0 0.48507 -0.150497 0.975063 -2.16943e-18 0.437825 0.0742886 0.0 -0.223377 0.971661 0.28577 -0.0202781 -0.0748433 0.0438666 -0.0243529 -0.0667629 0.0377689 -0.589129 -0.0469647 0.416469 -0.036845 0.428343 0.0132574 -0.00357228 0.359917 0.0756623 -0.25206300000000004 0.96482 -2.…
1292.0 0.0781846 0.954924 -0.0880997 0.0 0.0 0.0880997 0.0 0.0 0.0880997 0.273849 -0.0476323 -0.310541 0.0 0.0 0.310541 0.0 0.0 0.310541 0.0598075 0.986178 -2.16943e-18 0.283746 -0.0177489 0.0 0.138101 0.942803 -0.219032 0.0731561 -0.00766562 0.124649 0.0668898 0.00438841 0.11871 0.213785 0.0427427 -0.0378759 0.0667931 -0.466472 -0.0452654 -0.00873906 -0.321893 -0.110247 0.1338432 0.984521 -2.169…
1294.0 0.21992 0.918113 -0.251884 0.0 0.0 0.251884 0.0 0.0 0.251884 -0.240784 0.0840916 0.284941 0.0 0.0 -0.284941 0.0 0.0 -0.284941 0.20802700000000002 0.964631 -2.16943e-18 -0.254215 0.0585194 0.0 0.222174 0.920857 -0.316659 0.0697301 9.1802e-05 0.20217 0.0754671 -0.0109341 0.207545 0.250185 0.0575787 -0.0968683 0.027441 -0.312177 -0.377061 0.0923981 -0.436579 -0.32163 0.22263 0.970282 -2.16943…
1296.0 0.102251 0.950398 -0.115459 0.0 0.0 0.115459 0.0 0.0 0.115459 -0.083044 0.0167969 0.0946565 0.0 0.0 -0.0946565 0.0 0.0 -0.0946565 0.08478116000000001 0.984273 -2.16943e-18 -0.0863088 0.007774 0.0 0.152923 0.940282 -0.219553 0.0613224 -0.0194077 0.152358 0.0570422 -0.0111564 0.148221 0.210985 0.0462267 0.111645 -0.138149 -0.377023 -0.0537849 -0.0597627 -0.52786 0.0217795 0.14676650000000002…
1297.0 0.176715 0.931984 -0.201183 0.0 0.0 0.201183 0.0 0.0 0.201183 -0.328889 0.0964625 0.382917 0.0 0.0 -0.382917 0.0 0.0 -0.382917 0.16254849999999998 0.973892 -2.16943e-18 -0.345173 0.0612268 0.0 0.159667 0.937991 -0.228406 0.0516337 0.000622243 0.154408 0.0483002 0.00707228 0.15097 0.102916 -0.00114846 0.0361608 -0.116984 -0.0767583 0.0728602 -0.101749 -0.106126 0.0880814 0.15336470000000002…
1299.0 0.170625 0.933746 -0.194101 0.0 0.0 0.194101 0.0 0.0 0.194101 -0.15847 0.0452625 0.184125 0.0 0.0 -0.184125 0.0 0.0 -0.184125 0.15616000000000002 0.975002 -2.16943e-18 -0.16618 0.0282645 0.0 0.180667 0.930809 -0.266112 0.0649549 0.0021232 0.175685 0.0641748 0.00362435 0.174937 0.14939 0.0452238 -0.148217 0.0764911 -0.105747 -0.346177 0.0907002 -0.133111 -0.332275 0.177944 0.976473 -2.16943…
1300.0 0.094654 0.951901 -0.106807 0.0 0.0 0.106807 0.0 0.0 0.106807 -0.116087 0.0224366 0.132093 0.0 0.0 -0.132093 0.0 0.0 -0.132093 0.07688987 0.984949 -2.16943e-18 -0.120533 0.00980624 0.0 0.143587 0.944696 -0.179676 0.0451169 -0.047704 0.157983 0.049299 -0.0556963 0.161302 0.211586 0.0173891 0.308529 -0.241653 -0.629154 0.353803 -0.274649 -0.565424 0.320057 0.1328984 0.983835 -2.16943e-18 0.1…
1302.0 0.131588 0.94395 -0.149018 0.0 0.0 0.149018 0.0 0.0 0.149018 -0.515181 0.122329 0.59157 0.0 0.0 -0.59157 0.0 0.0 -0.59157 0.1153295 0.981003 -2.16943e-18 -0.537465 0.0666562 0.0 -0.182349 0.975277 0.22704 -0.0171513 -0.0519744 0.0572123 -0.0169605 -0.0523776 0.057228 -0.536694 -0.0225079 0.426118 -0.0263908 0.279569 0.0401786 -0.0314789 0.289471 0.0344519 -0.209891 0.974884 -2.16943e-18 -0…
1303.0 0.0917114 0.952464 -0.10346 0.0 0.0 0.10346 0.0 0.0 0.10346 -0.0434164 0.00824063 0.0493713 0.0 0.0 -0.0493713 0.0 0.0 -0.0493713 0.07383505 0.985192 -2.16943e-18 -0.0450626 0.00351436 0.0 0.170553 0.938334 -0.234817 0.0670666 -0.038236 0.165455 0.0638702 -0.0321129 0.162663 0.350333 0.0895395 0.356239 -0.437471 -0.562403 -0.171243 -0.368965 -0.694129 -0.106854 0.16516740000000002 0.981644…
1304.0 0.146832 0.940189 -0.166561 0.0 0.0 0.166561 0.0 0.0 0.166561 -0.0940182 0.0240744 0.108427 0.0 0.0 -0.108427 0.0 0.0 -0.108427 0.1312493 0.978887 -2.16943e-18 -0.098281 0.0139434 0.0 0.175343 0.933421 -0.260586 0.0674331 -4.92757e-05 0.163586 0.0657622 0.00316659 0.161984 0.170728 0.0487842 -0.0954295 0.0493608 -0.206449 -0.28786 0.0494076 -0.206608 -0.286972 0.17258099999999998 0.978578 …
1305.0 0.211091 0.921145 -0.241455 0.0 0.0 0.241455 0.0 0.0 0.241455 -0.156631 0.0528756 0.184692 0.0 0.0 -0.184692 0.0 0.0 -0.184692 0.198711 0.966724 -2.16943e-18 -0.165163 0.0362104 0.0 0.22638 0.918734 -0.321884 0.0698075 -0.000248902 0.210875 0.0744964 -0.00926002 0.215268 0.245944 0.04976 -0.104105 0.00642688 -0.256907 -0.36167 0.102447 -0.441124 -0.275707 0.22706700000000002 0.96858 -2.169…
1306.0 0.114673 0.947794 -0.129639 0.0 0.0 0.129639 0.0 0.0 0.129639 0.0560594 -0.0121687 -0.0640887 0.0 0.0 0.0640887 0.0 0.0 0.0640887 0.0977023 0.983016 -2.16943e-18 0.0583562 -0.00609161 0.0 0.165187 0.936393 -0.24982 0.0690855 -0.000719574 0.150234 0.0651681 0.00682095 0.146465 0.182938 0.0511005 -0.00388263 0.0181928 -0.364971 -0.163597 0.000659706 -0.331572 -0.176832 0.1620577 0.980652 -2.…
1308.0 0.173304 0.932977 -0.197214 0.0 0.0 0.197214 0.0 0.0 0.197214 -0.315046 0.0910459 0.366377 0.0 0.0 -0.366377 0.0 0.0 -0.366377 0.1589692 0.97452 -2.16943e-18 -0.330493 0.0572707 0.0 0.158859 0.937835 -0.228639 0.0518687 0.00225242 0.154441 0.0484447 0.00884509 0.151128 0.0971562 -0.000844321 0.0328776 -0.111102 -0.0684275 0.0655514 -0.0965067 -0.0966087 0.0804508 0.1526538 0.980777 -2.1694…
1311.0 0.0173117 0.963371 -0.0194266 0.0 0.0 0.0194266 0.0 0.0 0.0194266 -0.410675 0.0426739 0.461281 0.0 0.0 -0.461281 0.0 0.0 -0.461281 -0.0030255000000000004 0.987946 -2.16943e-18 -0.422295 -0.00261926 0.0 -0.132629 0.977396 0.157004 -0.0147773 -0.0237571 0.0828272 -0.0142361 -0.0248135 0.0831979 -0.503218 -0.000717007 0.474965 0.00475849 0.0721757 -0.0218774 0.0116733 0.0586624 -0.0140204 -0.…
1313.0 0.200234 0.924733 -0.228681 0.0 0.0 0.228681 0.0 0.0 0.228681 0.0150092 -0.00485413 -0.0176236 0.0 0.0 0.0176236 0.0 0.0 0.0176236 0.187272 0.969156 -2.16943e-18 0.0158029 -0.00325365 0.0 0.228701 0.914533 -0.326274 0.0631785 0.0124131 0.226799 0.0657971 0.00737392 0.229354 0.200769 0.0148203 -0.30752 0.300098 -0.341034 -0.180966 0.293625 -0.328419 -0.189577 0.229147 0.964893 -2.16943e-18 …
1319.0 0.00735585 0.964349 -0.00825021 0.0 0.0 0.00825021 0.0 0.0 0.00825021 -0.139978 0.0129657 0.157054 0.0 0.0 -0.157054 0.0 0.0 -0.157054 -0.0132568 0.987826 -2.16943e-18 -0.143761 -0.00249865 0.0 -0.1997 0.974267 0.262427 -0.0227412 -0.0753191 0.0538043 -0.0227466 -0.0753386 0.0536511 -0.542056 -0.0488265 0.32784 0.145802 0.204368 -0.130686 0.154775 0.186329 -0.116898 -0.22873500000000002 0.…
1320.0 0.0975701 0.951332 -0.110127 0.0 0.0 0.110127 0.0 0.0 0.110127 0.0341201 -0.00671211 -0.0388499 0.0 0.0 0.0388499 0.0 0.0 0.0388499 0.07991824 0.984697 -2.16943e-18 0.0354402 -0.00300176 0.0 0.158661 0.937271 -0.241417 0.0695375 -0.00443293 0.151815 0.0658222 0.00271434 0.148279 0.204175 0.0579447 0.0520878 -0.0901943 -0.315075 -0.196727 -0.0826342 -0.329943 -0.186245 0.1550941 0.980877 -2…
1321.0 0.145457 0.94054 -0.164975 0.0 0.0 0.164975 0.0 0.0 0.164975 -0.181223 0.0460979 0.208911 0.0 0.0 -0.208911 0.0 0.0 -0.208911 0.129812 0.97909 -2.16943e-18 -0.189405 0.026565 0.0 0.156823 0.937646 -0.235973 0.0640577 -0.00113677 0.151283 0.0611306 0.00449579 0.148483 0.136175 0.0252519 -0.0269585 -0.0194141 -0.173457 -0.089741 -0.0260461 -0.160828 -0.0947458 0.1524391 0.980919 -2.16943e-18…
1322.0 0.124666 0.945565 -0.141078 0.0 0.0 0.141078 0.0 0.0 0.141078 0.00207565 -0.000475483 -0.00237901 0.0 0.0 0.00237901 0.0 0.0 0.00237901 0.1081115 0.981869 -2.16943e-18 0.00216349 -0.000250887 0.0 0.163427 0.935765 -0.247353 0.0666907 0.00174683 0.154699 0.0641895 0.00656163 0.152291 0.149292 0.03954 -0.0667424 0.0511572 -0.236746 -0.181995 0.0476362 -0.23012 -0.183793 0.16000920000000002 0…
1324.0 0.258881 0.903481 -0.298385 0.0 0.0 0.298385 0.0 0.0 0.298385 -0.760391 0.305915 0.91569 0.0 0.0 -0.91569 0.0 0.0 -0.91569 0.24927700000000003 0.95412 -2.16943e-18 -0.807325 0.225831 0.0 -0.142385 0.976861 0.181413 -0.0147728 -0.0500577 0.0679232 -0.0141161 -0.0513269 0.0689235 -0.466594 -0.00524525 0.413879 0.000194209 0.125976 -0.020589 -0.0144977 0.155195 -0.04089 -0.169437 0.981254 -2.…
1327.0 0.145435 0.940546 -0.16495 0.0 0.0 0.16495 0.0 0.0 0.16495 0.0421307 -0.0107157 -0.0485675 0.0 0.0 0.0485675 0.0 0.0 0.0485675 0.1297887 0.979093 -2.16943e-18 0.0440328 -0.00617468 0.0 0.186472 0.929538 -0.276013 0.0676017 0.00427479 0.175442 0.0668881 0.0056483 0.174756 0.189476 0.0571585 -0.163189 0.129031 -0.246856 -0.375539 0.0831188 -0.158504 -0.419585 0.184633 0.975891 -2.16943e-18 0…
1331.0 0.140043 0.941899 -0.158739 0.0 0.0 0.158739 0.0 0.0 0.158739 -0.0855995 0.0212066 0.0985238 0.0 0.0 -0.0985238 0.0 0.0 -0.0985238 0.1241552 0.979865 -2.16943e-18 -0.0894007 0.0119709 0.0 0.169039 0.933855 -0.255138 0.0679559 0.00149636 0.163388 0.0660036 0.00525362 0.161514 0.158341 0.0447322 -0.126798 0.0856415 -0.189476 -0.279681 0.0927186 -0.203192 -0.271823 0.1661489 0.97857 -2.16943e…
1332.0 0.091633 0.952479 -0.103371 0.0 0.0 0.103371 0.0 0.0 0.103371 0.123573 -0.0234433 -0.14052 0.0 0.0 0.14052 0.0 0.0 0.14052 0.07375368 0.985199 -2.16943e-18 0.128257 -0.00999109 0.0 0.149103 0.939404 -0.231947 0.0677706 0.00216656 0.137968 0.062467 0.0123821 0.132808 0.170378 0.0435443 0.0369979 -0.0356245 -0.332719 -0.0868938 -0.0297023 -0.344632 -0.0761311 0.1450746 0.982249 -2.16943e-18 …
1333.0 0.120541 0.946499 -0.136353 0.0 0.0 0.136353 0.0 0.0 0.136353 0.0572827 -0.0128376 -0.0655843 0.0 0.0 0.0655843 0.0 0.0 0.0655843 0.1038134 0.982358 -2.16943e-18 0.0596748 -0.00663456 0.0 0.168828 0.935361 -0.254422 0.0689258 0.000388616 0.153419 0.0660476 0.00592893 0.15065 0.187699 0.0530174 -0.0335016 0.0242908 -0.321485 -0.219533 0.0186338 -0.310835 -0.222491 0.1659579 0.979981 -2.1694…
1334.0 -0.0216155 0.966559 0.0242124 0.0 0.0 -0.0242124 0.0 0.0 -0.0242124 0.267915 -0.0160676 -0.299855 0.0 0.0 0.299855 0.0 0.0 0.299855 -0.042957999999999996 0.986827 -2.16943e-18 0.274177 0.0136767 0.0 0.123535 0.948408 -0.171656 0.0532214 -0.0326854 0.127868 0.0564105 -0.0387807 0.130548 0.202616 0.0311948 0.289695 -0.147245 -0.739984 0.340783 -0.101598 -0.826562 0.373233 0.1141128 0.986605 …
1336.0 -0.0247485 0.966742 0.0277185 0.0 0.0 -0.0277185 0.0 0.0 -0.0277185 0.49497 -0.0279434 -0.553866 0.0 0.0 0.553866 0.0 0.0 0.553866 -0.046164 0.986661 -2.16943e-18 0.506344 0.0270378 0.0 0.0435517 0.961167 -0.113256 0.0898781 -0.0339356 0.0222819 0.0900811 -0.0343276 0.022485 0.35625 0.0546495 0.238893 -0.323538 -0.633544 0.356936 -0.347484 -0.587711 0.336002 0.036762100000000006 0.99391 -2…
1340.0 0.199143 0.925085 -0.227399 0.0 0.0 0.227399 0.0 0.0 0.227399 -0.401946 0.129425 0.471765 0.0 0.0 -0.471765 0.0 0.0 -0.471765 0.18612299999999998 0.969391 -2.16943e-18 -0.423139 0.0865547 0.0 0.16106 0.937976 -0.231892 0.0548719 -0.00120582 0.153281 0.05122 0.00582341 0.149772 0.116789 0.00532904 0.0412047 -0.122882 -0.0985426 0.0414946 -0.110394 -0.12269 0.0545861 0.155258 0.981127 -2.169…
1341.0 0.0395527 0.960778 -0.0444434 0.0 0.0 0.0444434 0.0 0.0 0.0444434 -0.219312 0.0283504 0.247056 0.0 0.0 -0.247056 0.0 0.0 -0.247056 0.0198763 0.987802 -2.16943e-18 -0.22614 0.0042552 0.0 -0.219286 0.972274 0.281896 -0.0228428 -0.0717694 0.0420148 -0.0215227 -0.0742457 0.045054 -0.588852 -0.0427848 0.406408 -0.0061242 0.377489 0.105329 -0.027579 0.421496 0.0663518 -0.24805900000000003 0.9658…
1342.0 0.127447 0.944923 -0.144266 0.0 0.0 0.144266 0.0 0.0 0.144266 0.101531 -0.0235994 -0.116456 0.0 0.0 0.116456 0.0 0.0 0.116456 0.1110102 0.981529 -2.16943e-18 0.105866 -0.0126189 0.0 0.17616 0.932439 -0.266732 0.0677108 0.0098448 0.159914 0.0672297 0.0107725 0.159446 0.196407 0.0530944 -0.155575 0.174459 -0.370985 -0.26862 0.15996 -0.343084 -0.282456 0.1741083 0.978007 -2.16943e-18 0.212377…
1344.0 0.0804862 0.954521 -0.0907102 0.0 0.0 0.0907102 0.0 0.0 0.0907102 -0.0677908 0.0119737 0.0769089 0.0 0.0 -0.0769089 0.0 0.0 -0.0769089 0.0621926 0.986026 -2.16943e-18 -0.0702612 0.00457915 0.0 0.169296 0.933443 -0.259853 0.0589895 0.0272687 0.154497 0.0512912 0.0423161 0.135814 0.037575 0.0235962 -0.0791745 0.126444 -0.130972 -0.135109 0.0998737 -0.0807601 -0.154338 0.1661878 0.978641 -2.1…
1347.0 0.102618 0.950324 -0.115878 0.0 0.0 0.115878 0.0 0.0 0.115878 -0.0534543 0.0108352 0.0609343 0.0 0.0 -0.0609343 0.0 0.0 -0.0609343 0.08516324 0.984238 -2.16943e-18 -0.0555584 0.00502772 0.0 0.160514 0.939287 -0.230873 0.0647468 -0.0194346 0.152366 0.0599327 -0.010193 0.147977 0.226752 0.0566216 0.108666 -0.118806 -0.427239 -0.113791 -0.049005 -0.561957 -0.0432731 0.1552748 0.98222 -2.16943…
1348.0 0.152758 0.93865 -0.173401 0.0 0.0 0.173401 0.0 0.0 0.173401 -0.208255 0.0548463 0.240598 0.0 0.0 -0.240598 0.0 0.0 -0.240598 0.1374463 0.977986 -2.16943e-18 -0.217867 0.0324311 0.0 0.159152 0.937964 -0.233052 0.0590309 -0.00241803 0.151891 0.0554678 0.00443756 0.148489 0.12825 0.0140921 0.0271243 -0.0894442 -0.148203 0.000719385 -0.104983 -0.118433 -0.0128329 0.15390900000000002 0.98112 -…
1351.0 0.134073 0.943357 -0.151873 0.0 0.0 0.151873 0.0 0.0 0.151873 0.0333421 -0.00801766 -0.038312 0.0 0.0 0.038312 0.0 0.0 0.038312 0.117922 0.980678 -2.16943e-18 0.0347956 -0.0044162 0.0 0.179238 0.933961 -0.263569 0.0682756 -0.00293583 0.158195 0.0665585 0.000367315 0.156569 0.19525 0.0547973 -0.0503796 0.0392659 -0.325644 -0.25407 0.031238 -0.310342 -0.260227 0.176612 0.979329 -2.16943e-18 …
1352.0 0.00896054 0.964199 -0.0100508 0.0 0.0 0.0100508 0.0 0.0 0.0100508 -0.12354 0.0116675 0.138634 0.0 0.0 -0.138634 0.0 0.0 -0.138634 -0.011608599999999997 0.987853 -2.16943e-18 -0.126904 -0.0019771 0.0 -0.216119 0.97184 0.279434 -0.0210839 -0.0745971 0.0337899 -0.0212135 -0.0743164 0.0328982 -0.582779 -0.0656699 0.349233 0.142427 0.269166 -0.230983 0.185841 0.18208 -0.165255 -0.2448239999999…
1356.0 0.151834 0.938893 -0.172333 0.0 0.0 0.172333 0.0 0.0 0.172333 -0.0741343 0.0194395 0.0856238 0.0 0.0 -0.0856238 0.0 0.0 -0.0856238 0.1364794 0.97813 -2.16943e-18 -0.0775466 0.0114588 0.0 0.184574 0.932111 -0.270621 0.0688424 -0.00273022 0.16629 0.0674542 -6.01813e-05 0.164976 0.192987 0.0571129 -0.0875282 0.0196038 -0.201425 -0.357051 0.0472591 -0.25469 -0.329962 0.182368 0.97803 -2.16943e…
1358.0 0.0610353 0.957736 -0.0686842 0.0 0.0 0.0686842 0.0 0.0 0.0686842 0.0443121 -0.00682398 -0.0500896 0.0 0.0 0.0500896 0.0 0.0 0.0500896 0.0420576 0.987115 -2.16943e-18 0.0458146 -0.00197377 0.0 0.126481 0.947623 -0.229926 0.0745726 0.0433976 0.0604248 0.10144 -0.00845311 0.0871774 0.270922 0.140202 0.367433 -0.568566 -0.114684 -0.611319 -0.662604 0.066608 -0.706899 0.12574390000000002 0.989…
1361.0 0.081061 0.954419 -0.0913623 0.0 0.0 0.0913623 0.0 0.0 0.0913623 -0.219694 0.0389516 0.249273 0.0 0.0 -0.249273 0.0 0.0 -0.249273 0.0627883 0.985987 -2.16943e-18 -0.227716 0.0149902 0.0 0.155634 0.941307 -0.192827 0.0539023 -0.0662338 0.173737 0.0464105 -0.0520599 0.168548 0.229489 0.00754205 0.1507 -0.228402 -0.367075 0.191471 -0.342626 -0.149743 0.106158 0.14559719999999998 0.981581 -2.1…
1362.0 0.207355 0.922397 -0.237053 0.0 0.0 0.237053 0.0 0.0 0.237053 -0.265402 0.088295 0.312488 0.0 0.0 -0.312488 0.0 0.0 -0.312488 0.194772 0.967578 -2.16943e-18 -0.279713 0.0600352 0.0 0.203783 0.927022 -0.292175 0.0681851 -0.0026935 0.183734 0.0723933 -0.0107798 0.187662 0.212632 0.0612106 -0.0759061 0.0534507 -0.325081 -0.34489 0.0351359 -0.289581 -0.365428 0.20268799999999998 0.974622 -2.16…
1363.0 -0.0121227 0.965939 0.0135843 0.0 0.0 -0.0135843 0.0 0.0 -0.0135843 0.114611 -0.00809683 -0.128364 0.0 0.0 0.128364 0.0 0.0 0.128364 -0.033238000000000004 0.98726 -2.16943e-18 0.117427 0.00460705 0.0 0.145096 0.942071 -0.208886 0.0554896 -0.014046 0.145481 0.0511571 -0.00581996 0.14149 0.138626 0.00894652 0.0607958 -0.110995 -0.207096 0.0892049 -0.114008 -0.201601 0.0890585 0.1379076000000…
1366.0 0.0599233 0.957907 -0.0674272 0.0 0.0 0.0674272 0.0 0.0 0.0674272 -0.454884 0.0694661 0.514094 0.0 0.0 -0.514094 0.0 0.0 -0.514094 0.040907900000000004 0.987164 -2.16943e-18 -0.470242 0.0196668 0.0 -0.146458 0.977109 0.173854 -0.015052 -0.0273466 0.0784221 -0.015085 -0.0272787 0.078041 -0.514936 0.0010554 0.516526 -0.0951693 0.180478 0.0540123 -0.105668 0.200571 0.0446751 -0.17270999999999…
1367.0 -0.134675 0.966186 0.150609 0.0 0.0 -0.150609 0.0 0.0 -0.150609 0.516888 0.0344213 -0.578753 0.0 0.0 0.578753 0.0 0.0 0.578753 -0.15785899999999997 0.973783 -2.16943e-18 0.521642 0.0928966 0.0 -0.217034 0.97235 0.284497 -0.0252949 -0.0755443 0.038529 -0.0227855 -0.0804054 0.0422498 -0.583536 -0.0460873 0.383297 0.0575194 0.3027 0.0853774 0.029424 0.359684 0.0379162 -0.246209 0.965514 -2.16…
1368.0 0.107411 0.949339 -0.121345 0.0 0.0 0.121345 0.0 0.0 0.121345 -0.0350516 0.0073047 0.0400014 0.0 0.0 -0.0400014 0.0 0.0 -0.0400014 0.09014660000000001 0.983773 -2.16943e-18 -0.0364537 0.00349988 0.0 0.161182 0.936055 -0.245771 0.071426 -0.00571132 0.158593 0.064478 0.00765725 0.151953 0.216893 0.0639875 0.0214648 -0.0657204 -0.31819 -0.256464 -0.0976845 -0.257196 -0.281644 0.1579124 0.9800…
1370.0 0.0158011 0.963527 -0.01773 0.0 0.0 0.01773 0.0 0.0 0.01773 0.143571 -0.0146725 -0.161234 0.0 0.0 0.161234 0.0 0.0 0.161234 -0.004578699999999991 0.987935 -2.16943e-18 0.147606 0.00116596 0.0 0.0977806 0.949014 -0.202722 0.0813741 0.03711 0.0604347 0.110684 -0.019488 0.0889938 0.216818 0.0900916 0.329788 -0.622123 0.116085 -0.384467 -0.485311 -0.147661 -0.251683 0.0966815 0.988943 -2.16943…
1371.0 0.102255 0.950398 -0.115463 0.0 0.0 0.115463 0.0 0.0 0.115463 -0.103378 0.0209102 0.117834 0.0 0.0 -0.117834 0.0 0.0 -0.117834 0.08478559000000001 0.984272 -2.16943e-18 -0.107442 0.00967805 0.0 0.149362 0.941994 -0.206376 0.057014 -0.0294342 0.15265 0.0546515 -0.0249074 0.150575 0.199742 0.0359525 0.132817 -0.118068 -0.447294 0.0562322 -0.129145 -0.42637 0.0493047 0.1417807 0.98311 -2.1694…
1373.0 0.0996218 0.950926 -0.112463 0.0 0.0 0.112463 0.0 0.0 0.112463 -0.124312 0.0247565 0.14161 0.0 0.0 -0.14161 0.0 0.0 -0.14161 0.08204957 0.984514 -2.16943e-18 -0.129155 0.0112434 0.0 0.145532 0.941999 -0.219747 0.0689643 -0.0157691 0.139044 0.0687988 -0.0154497 0.138835 0.291731 0.0748187 0.339033 -0.438618 -0.425997 -0.0741182 -0.428805 -0.444858 -0.0649512 0.1406529 0.983883 -2.16943e-18 …
1374.0 0.203776 0.923579 -0.232842 0.0 0.0 0.232842 0.0 0.0 0.232842 -0.273126 0.0895892 0.321135 0.0 0.0 -0.321135 0.0 0.0 -0.321135 0.191002 0.968379 -2.16943e-18 -0.287711 0.0604857 0.0 0.19652 0.928347 -0.284158 0.0669185 -0.000244925 0.18031 0.0693078 -0.00483817 0.182566 0.190476 0.0588769 -0.0972329 0.0408824 -0.213556 -0.380144 0.0383626 -0.208578 -0.38397 0.194908 0.975358 -2.16943e-18 0…
1375.0 0.14381 0.940957 -0.163077 0.0 0.0 0.163077 0.0 0.0 0.163077 -0.203221 0.051283 0.234158 0.0 0.0 -0.234158 0.0 0.0 -0.234158 0.1280903 0.97933 -2.16943e-18 -0.21235 0.0293722 0.0 0.156364 0.939245 -0.2237 0.0540938 -0.00539269 0.150583 0.0503686 0.0017729 0.14705 0.123122 0.00245588 0.0557675 -0.147268 -0.0999873 0.0732997 -0.129662 -0.133973 0.091176 0.14995170000000002 0.981756 -2.16943e…
1382.0 0.0920976 0.952391 -0.103899 0.0 0.0 0.103899 0.0 0.0 0.103899 -0.351046 0.0667899 0.399228 0.0 0.0 -0.399228 0.0 0.0 -0.399228 0.074235943 0.985161 -2.16943e-18 -0.364374 0.028578 0.0 -0.238104 0.969931 0.321336 -0.0343009 -0.0866104 0.0258992 -0.0381199 -0.0789828 0.0197483 -0.666151 -0.0721854 0.37979 0.19953 0.220522 0.125834 0.046597 0.524392 -0.0879514 -0.2687 0.958698 -2.16943e-18 -…
1383.0 0.00281842 0.964758 -0.00316042 0.0 0.0 0.00316042 0.0 0.0 0.00316042 -0.179822 0.0157337 0.201667 0.0 0.0 -0.201667 0.0 0.0 -0.201667 -0.017915600000000004 0.987733 -2.16943e-18 -0.18458 -0.00414794 0.0 -0.234601 0.97055 0.315445 -0.0325218 -0.0873526 0.0313931 -0.0386265 -0.0751498 0.0217967 -0.669192 -0.0638589 0.401755 0.0899166 0.382091 0.0873573 0.0594803 0.439313 0.0678008 -0.265123…
1385.0 0.12292 0.945963 -0.139077 0.0 0.0 0.139077 0.0 0.0 0.139077 0.225673 -0.0512213 -0.258537 0.0 0.0 0.258537 0.0 0.0 0.258537 0.1062918 0.982079 -2.16943e-18 0.235169 -0.0267945 0.0 0.173266 0.933542 -0.260558 0.0572675 0.0245049 0.147842 0.0547239 0.0294166 0.145239 0.178745 0.0262321 -0.507285 0.309683 0.12259 -0.536975 0.279893 0.180244 -0.568604 0.170017 0.978805 -2.16943e-18 0.245734 0…
1387.0 0.100847 0.950681 -0.113859 0.0 0.0 0.113859 0.0 0.0 0.113859 -0.137662 0.0276151 0.156862 0.0 0.0 -0.156862 0.0 0.0 -0.156862 0.08332292000000001 0.984403 -2.16943e-18 -0.143048 0.0126541 0.0 0.15042 0.943282 -0.179423 0.0449722 -0.0642612 0.175234 0.0425973 -0.0597236 0.173349 0.173799 -0.0187082 0.121487 -0.297522 -0.0845949 0.243222 -0.246923 -0.181107 0.283657 0.13890190000000002 0.98…
1388.0 0.163645 0.935709 -0.186 0.0 0.0 0.186 0.0 0.0 0.186 0.0278566 -0.00771296 -0.0322927 0.0 0.0 0.0322927 0.0 0.0 0.0322927 0.1488441 0.976216 -2.16943e-18 0.0291846 -0.00472091 0.0 0.206716 0.92631 -0.296544 0.0686048 -0.00106455 0.18271 0.0735545 -0.010577 0.187345 0.240583 0.0667164 -0.108294 0.0700347 -0.340835 -0.403869 0.033477 -0.270213 -0.442182 0.20596599999999998 0.974214 -2.16943e…
1389.0 0.0826718 0.954132 -0.0931904 0.0 0.0 0.0931904 0.0 0.0 0.0931904 0.199071 -0.0356706 -0.225947 0.0 0.0 0.225947 0.0 0.0 0.225947 0.06445820000000001 0.985875 -2.16943e-18 0.206383 -0.0139647 0.0 0.147519 0.940177 -0.229792 0.0707674 -0.00382061 0.136482 0.0648141 0.00763592 0.130787 0.185408 0.0416879 -0.0249415 0.0209581 -0.344666 -0.102255 0.0210011 -0.345335 -0.0965292 0.14355620000000…
1390.0 -0.0143246 0.966092 0.0160502 0.0 0.0 -0.0160502 0.0 0.0 -0.0160502 -0.0620574 0.00423036 0.0694921 0.0 0.0 -0.0694921 0.0 0.0 -0.0694921 -0.035494 0.987169 -2.16943e-18 -0.0635649 -0.00265087 0.0 -0.227039 0.971184 0.323281 -0.0424674 -0.0985959 0.0212162 -0.0420549 -0.0994819 0.0220943 -0.632224 -0.0555726 0.367308 -0.0299181 0.62005 -0.128964 0.0960124 0.365883 0.0754346 -0.258976 0.959…
1391.0 0.13069 0.944163 -0.147988 0.0 0.0 0.147988 0.0 0.0 0.147988 -0.0727961 0.0172062 0.0835696 0.0 0.0 -0.0835696 0.0 0.0 -0.0835696 0.1143932 0.981119 -2.16943e-18 -0.075936 0.00933811 0.0 0.16843 0.93444 -0.254349 0.0702295 -0.00262028 0.162248 0.0671257 0.00335064 0.159291 0.180053 0.0512355 -0.101971 0.0877014 -0.285098 -0.263959 0.0843758 -0.27892 -0.264765 0.1656181 0.979062 -2.16943e-1…
1392.0 0.072971 0.955815 -0.0821905 0.0 0.0 0.0821905 0.0 0.0 0.0821905 0.0263457 -0.00442224 -0.0298455 0.0 0.0 0.0298455 0.0 0.0 0.0298455 0.0544072 0.9865 -2.16943e-18 0.0272799 -0.00154464 0.0 0.135502 0.939802 -0.252565 0.089561 0.0338448 0.107658 0.116393 -0.0178268 0.133617 0.226255 0.110842 0.038844 -0.431155 0.377869 -0.886041 -0.268809 0.0629738 -0.710972 0.1374155 0.983476 -2.16943e-18…
1393.0 0.0813626 0.954366 -0.0917046 0.0 0.0 0.0917046 0.0 0.0 0.0917046 -0.442596 0.0786282 0.502215 0.0 0.0 -0.502215 0.0 0.0 -0.502215 0.063101 0.985966 -2.16943e-18 -0.458775 0.030358 0.0 -0.163074 0.976458 0.19552 -0.0146501 -0.0359179 0.0688995 -0.0150247 -0.0353384 0.0722158 -0.516351 -0.0180212 0.457395 0.00403594 0.138406 -0.048121 -0.0271524 0.202436 -0.103014 -0.18968600000000002 0.979…
1394.0 0.175369 0.932377 -0.199617 0.0 0.0 0.199617 0.0 0.0 0.199617 -0.290833 0.0848061 0.338454 0.0 0.0 -0.338454 0.0 0.0 -0.338454 0.1611361 0.974142 -2.16943e-18 -0.305177 0.0536393 0.0 0.161202 0.936956 -0.238573 0.0600202 0.0017943 0.153677 0.0570193 0.00757122 0.150782 0.116194 0.0162698 -0.00977406 -0.0349566 -0.146251 -0.0364217 -0.0493724 -0.118605 -0.0492524 0.15650229999999998 0.98051…
1395.0 0.14615 0.940363 -0.165774 0.0 0.0 0.165774 0.0 0.0 0.165774 -0.068821 0.0175646 0.0793522 0.0 0.0 -0.0793522 0.0 0.0 -0.0793522 0.1305358 0.978988 -2.16943e-18 -0.0719348 0.0101478 0.0 0.177186 0.932587 -0.263723 0.0680455 0.000579291 0.166466 0.0666413 0.00328162 0.165123 0.170642 0.0507296 -0.116041 0.0568174 -0.174772 -0.330739 0.0774042 -0.214444 -0.31031 0.1746799 0.977977 -2.16943e-…
1396.0 0.231427 0.914006 -0.265535 0.0 0.0 0.265535 0.0 0.0 0.265535 -0.173809 0.0633759 0.206687 0.0 0.0 -0.206687 0.0 0.0 -0.206687 0.220186 0.961744 -2.16943e-18 -0.183803 0.0449614 0.0 0.227788 0.915331 -0.324688 0.0641659 0.00980787 0.22534 0.0672066 0.0039577 0.228285 0.178531 0.021805 -0.192358 0.188199 -0.312859 -0.166534 0.179875 -0.296666 -0.177046 0.228201 0.965551 -2.16943e-18 0.20107…
1398.0 0.179097 0.931281 -0.203958 0.0 0.0 0.203958 0.0 0.0 0.203958 -0.126004 0.0373366 0.146823 0.0 0.0 -0.146823 0.0 0.0 -0.146823 0.1650492 0.973445 -2.16943e-18 -0.132285 0.0238435 0.0 0.201587 0.926852 -0.291502 0.068748 -0.000620281 0.184198 0.0725592 -0.00794579 0.187779 0.213404 0.0661947 -0.104747 0.0388899 -0.233589 -0.435269 0.0458116 -0.246685 -0.431196 0.20059700000000003 0.974377 -…
1401.0 0.150212 0.939316 -0.170461 0.0 0.0 0.170461 0.0 0.0 0.170461 -0.397328 0.103393 0.458682 0.0 0.0 -0.458682 0.0 0.0 -0.458682 0.1347832 0.978379 -2.16943e-18 -0.415527 0.0606059 0.0 0.147673 0.942426 -0.204054 0.0520404 -0.0213953 0.149278 0.0483498 -0.0142206 0.145817 0.143084 0.00289162 0.0760731 -0.0983932 -0.279546 0.168446 -0.115702 -0.246705 0.156043 0.1395855 0.983412 -2.16943e-18 0…
1403.0 0.226236 0.91588 -0.259369 0.0 0.0 0.259369 0.0 0.0 0.259369 -0.191982 0.0686643 0.22779 0.0 0.0 -0.22779 0.0 0.0 -0.22779 0.21469900000000003 0.963069 -2.16943e-18 -0.202871 0.048302 0.0 0.225246 0.915824 -0.322601 0.0653886 0.00893528 0.225289 0.0684306 0.00308182 0.228227 0.18938 0.0229239 -0.221349 0.179851 -0.258251 -0.218529 0.20352 -0.303643 -0.197817 0.225682 0.965855 -2.16943e-18 …
1404.0 0.097999 0.951248 -0.110615 0.0 0.0 0.110615 0.0 0.0 0.110615 -0.0850468 0.0167736 0.0968456 0.0 0.0 -0.0968456 0.0 0.0 -0.0968456 0.08036375 0.98466 -2.16943e-18 -0.0883422 0.00752597 0.0 0.15673 0.939065 -0.224558 0.0672872 -0.0298618 0.16299 0.0611486 -0.0180927 0.157533 0.273315 0.0705119 0.215651 -0.242123 -0.504015 -0.109457 -0.206945 -0.572428 -0.0690231 0.1511441 0.981515 -2.16943e…
1406.0 0.0468687 0.959802 -0.0526895 0.0 0.0 0.0526895 0.0 0.0 0.0526895 -0.112068 0.0154276 0.126384 0.0 0.0 -0.126384 0.0 0.0 -0.126384 0.027423600000000006 0.987629 -2.16943e-18 -0.115662 0.00313065 0.0 0.173699 0.932413 -0.260118 0.0545882 0.0232394 0.162279 0.0527689 0.0272471 0.160115 0.0520047 0.00186949 -0.0917963 0.0481035 -0.00873261 -0.0614556 0.0450281 -0.00288141 -0.0640387 0.1700725…
1407.0 0.222943 0.917051 -0.255464 0.0 0.0 0.255464 0.0 0.0 0.255464 -0.339389 0.119893 0.402133 0.0 0.0 -0.402133 0.0 0.0 -0.402133 0.211219 0.96389 -2.16943e-18 -0.358473 0.0838717 0.0 0.197745 0.928112 -0.286276 0.0678834 -0.000572087 0.181034 0.0707644 -0.00611057 0.183749 0.200265 0.0636632 -0.0983994 0.0419245 -0.22814 -0.40928 0.0400676 -0.224412 -0.412809 0.196363 0.97526 -2.16943e-18 0.2…
1408.0 0.17879 0.931372 -0.2036 0.0 0.0 0.2036 0.0 0.0 0.2036 -0.16111 0.0476765 0.18771 0.0 0.0 -0.18771 0.0 0.0 -0.18771 0.1647266 0.973503 -2.16943e-18 -0.169134 0.0304229 0.0 0.193795 0.92929 -0.281576 0.0678378 -0.000548715 0.176035 0.0683482 -0.00152987 0.176516 0.192589 0.0620492 -0.100009 0.0218332 -0.17201 -0.42101 0.0448065 -0.216168 -0.399476 0.19211 0.976082 -2.16943e-18 0.194325 0.06…
1410.0 0.174096 0.932747 -0.198136 0.0 0.0 0.198136 0.0 0.0 0.198136 -0.131556 0.0381501 0.153031 0.0 0.0 -0.153031 0.0 0.0 -0.153031 0.15980070000000002 0.974376 -2.16943e-18 -0.138021 0.0240486 0.0 0.19066 0.928238 -0.278925 0.0665709 0.00186361 0.183621 0.0672564 0.000545361 0.184275 0.171657 0.0556426 -0.156306 0.0836834 -0.137464 -0.41752 0.0827415 -0.135631 -0.418674 0.188783 0.974866 -2.16…
1411.0 0.0654534 0.957044 -0.0736802 0.0 0.0 0.0736802 0.0 0.0 0.0736802 0.438825 -0.0698242 -0.496427 0.0 0.0 0.496427 0.0 0.0 0.496427 0.04662670000000001 0.986907 -2.16943e-18 0.453955 -0.0218299 0.0 0.103082 0.951992 -0.184273 0.0805971 -0.00833861 0.0703913 0.0749147 0.00259239 0.0650259 0.241344 0.0210527 -0.79491 0.53701 0.154078 -0.582611 0.488133 0.248523 -0.63205 0.0983753 0.990683 -2.1…
1413.0 0.0520208 0.959077 -0.0585021 0.0 0.0 0.0585021 0.0 0.0 0.0585021 0.0284573 -0.0040862 -0.032119 0.0 0.0 0.032119 0.0 0.0 0.032119 0.032742600000000004 0.987469 -2.16943e-18 0.0293891 -0.000966457 0.0 0.118417 0.949295 -0.175157 0.0436836 0.00551095 0.0992799 0.0615814 -0.0288614 0.115599 0.228394 0.0402497 0.509416 -0.498022 -0.58582 0.386031 -0.569862 -0.444744 0.293436 0.1097053 0.98770…
1414.0 0.134852 0.943169 -0.152768 0.0 0.0 0.152768 0.0 0.0 0.152768 0.0285082 -0.00688228 -0.0327646 0.0 0.0 0.0327646 0.0 0.0 0.0327646 0.1187356 0.980574 -2.16943e-18 0.029754 -0.00380342 0.0 0.178102 0.933461 -0.26336 0.0676352 -0.000306951 0.160671 0.0657185 0.0033804 0.158842 0.185398 0.0538673 -0.0708668 0.0353673 -0.255963 -0.28926 0.0503198 -0.284871 -0.273495 0.175473 0.978824 -2.16943e…
1416.0 0.113103 0.948133 -0.127845 0.0 0.0 0.127845 0.0 0.0 0.127845 -0.134817 0.0290114 0.154067 0.0 0.0 -0.154067 0.0 0.0 -0.154067 0.0960685 0.983185 -2.16943e-18 -0.140312 0.0143923 0.0 0.144975 0.941631 -0.21206 0.0587957 -0.0117307 0.14331 0.0549236 -0.00429029 0.139709 0.142316 0.0192636 0.0322421 -0.107889 -0.149916 -0.0180443 -0.0838813 -0.196251 0.00618439 0.1384567 0.983101 -2.16943e-1…
1417.0 -0.0465554 0.967706 0.0521059 0.0 0.0 -0.0521059 0.0 0.0 -0.0521059 0.0858048 -0.00274734 -0.0959113 0.0 0.0 0.0959113 0.0 0.0 0.0959113 -0.06844199999999999 0.985199 -2.16943e-18 0.0875417 0.00681879 0.0 0.0656482 0.957818 0.0404702 0.0219955 -0.269612 0.216855 0.0222151 -0.270361 0.217943 -0.344277 -0.0207859 -1.58173 1.67942 0.888325 -0.983925 1.67906 0.889707 -0.988345 0.0371866 0.9773…
1418.0 0.227023 0.915599 -0.260303 0.0 0.0 0.260303 0.0 0.0 0.260303 -0.363682 0.130458 0.431661 0.0 0.0 -0.431661 0.0 0.0 -0.431661 0.21553 0.96287 -2.16943e-18 -0.384354 0.0918907 0.0 0.194223 0.930134 -0.280353 0.0676007 -0.00278089 0.173192 0.0686856 -0.00486623 0.174214 0.195585 0.0603292 -0.0828912 0.00741161 -0.187477 -0.39465 0.0154135 -0.202815 -0.387653 0.192385 0.976838 -2.16943e-18 0.…
1420.0 0.192592 0.927166 -0.219721 0.0 0.0 0.219721 0.0 0.0 0.219721 -0.0271079 0.00849947 0.031739 0.0 0.0 -0.031739 0.0 0.0 -0.031739 0.17923 0.970774 -2.16943e-18 -0.0285115 0.0056044 0.0 0.230378 0.917509 -0.328238 0.0710145 0.00109591 0.21217 0.0756937 -0.0078636 0.216349 0.27543 0.0541376 -0.134345 0.0538853 -0.340804 -0.385299 0.134164 -0.494758 -0.314484 0.23159000000000002 0.967782 -2.16…
1422.0 -0.0077294 0.965618 0.00866291 0.0 0.0 -0.00866291 0.0 0.0 -0.00866291 0.209658 -0.0158489 -0.2349 0.0 0.0 0.2349 0.0 0.0 0.2349 -0.028734999999999997 0.987426 -2.16943e-18 0.214925 0.00737307 0.0 0.106313 0.951926 -0.171881 0.053822 0.00863299 0.0779267 0.067188 -0.0170391 0.0903181 0.22261 0.0678763 0.4572 -0.586642 -0.26142 0.0218198 -0.620023 -0.196324 -0.0173238 0.09878590000000001 0.…
1424.0 0.171763 0.93342 -0.195423 0.0 0.0 0.195423 0.0 0.0 0.195423 -0.0346804 0.0099551 0.04031 0.0 0.0 -0.04031 0.0 0.0 -0.04031 0.15735359999999998 0.974798 -2.16943e-18 -0.0363732 0.006236 0.0 0.201205 0.924657 -0.293276 0.0672081 0.00452202 0.194714 0.071969 -0.00463479 0.199244 0.19341 0.0544816 -0.163844 0.0659038 -0.13493 -0.429568 0.0920634 -0.185105 -0.406579 0.20032 0.972353 -2.16943e-…
1425.0 -0.112915 0.96737 0.126261 0.0 0.0 -0.126261 0.0 0.0 -0.126261 0.281548 0.0118737 -0.314828 0.0 0.0 0.314828 0.0 0.0 0.314828 -0.13586900000000002 0.977423 -2.16943e-18 0.284907 0.0436106 0.0 -0.225106 0.970976 0.320702 -0.0411289 -0.098467 0.0134484 -0.0368201 -0.107611 0.0199995 -0.626791 -0.04894 0.392487 -0.0374376 0.554765 -0.00690492 -0.021064 0.524929 -0.00323662 -0.25679 0.959499 -…
1426.0 0.216006 0.91947 -0.247257 0.0 0.0 0.247257 0.0 0.0 0.247257 -0.451116 0.15521 0.532988 0.0 0.0 -0.532988 0.0 0.0 -0.532988 0.20389600000000002 0.965571 -2.16943e-18 -0.476016 0.10726 0.0 0.157552 0.938154 -0.22894 0.0543324 0.00127804 0.153052 0.050748 0.00818639 0.14954 0.105516 0.00371491 0.0391001 -0.121921 -0.0738189 0.0415601 -0.10932 -0.0982134 0.0549045 0.151645 0.981067 -2.16943e-…
1427.0 -0.106261 0.967625 0.118822 0.0 0.0 -0.118822 0.0 0.0 -0.118822 0.102682 0.00356538 -0.114787 0.0 0.0 0.114787 0.0 0.0 0.114787 -0.129133 0.978429 -2.16943e-18 0.103993 0.0151272 0.0 -0.232628 0.970955 0.333579 -0.0431496 -0.107291 0.0257767 -0.0455808 -0.102186 0.0222346 -0.60458 -0.0471319 0.395078 -0.0462717 0.509909 0.0594514 -0.0394524 0.494603 0.081788 -0.26491400000000004 0.957907 -…
1429.0 -0.123904 0.966838 0.138553 0.0 0.0 -0.138553 0.0 0.0 -0.138553 0.0950989 0.00518223 -0.106403 0.0 0.0 0.106403 0.0 0.0 0.106403 -0.14698099999999997 0.975653 -2.16943e-18 0.0961023 0.0159216 0.0 -0.250385 0.96839 0.358206 -0.0463572 -0.111664 0.0141205 -0.0469774 -0.110435 0.0125066 -0.637863 -0.0510206 0.446043 -0.0886113 0.533133 0.19456 -0.0819887 0.518766 0.212125 -0.28283800000000003…
1430.0 0.177021 0.931894 -0.20154 0.0 0.0 0.20154 0.0 0.0 0.20154 -0.368503 0.108224 0.429084 0.0 0.0 -0.429084 0.0 0.0 -0.429084 0.16287030000000002 0.973835 -2.16943e-18 -0.386764 0.0687468 0.0 0.180397 0.931224 -0.259956 0.0479422 0.0223145 0.158638 0.0534482 0.0115624 0.167011 0.0451033 0.00323256 -0.181093 0.0793907 0.136575 -0.194962 0.141707 0.0162989 -0.131504 0.176069 0.976655 -2.16943e-…
1431.0 0.210064 0.921491 -0.240244 0.0 0.0 0.240244 0.0 0.0 0.240244 -0.104093 0.0349994 0.122691 0.0 0.0 -0.122691 0.0 0.0 -0.122691 0.197629 0.966961 -2.16943e-18 -0.109747 0.0239218 0.0 0.229044 0.917917 -0.323791 0.0701432 -0.00332243 0.21477 0.0741589 -0.011038 0.218511 0.246426 0.0399256 -0.0800643 0.000996487 -0.308747 -0.264368 0.0641926 -0.429865 -0.209277 0.229742 0.96793 -2.16943e-18 0…
1432.0 0.151897 0.938876 -0.172407 0.0 0.0 0.172407 0.0 0.0 0.172407 -0.226893 0.0595137 0.262062 0.0 0.0 -0.262062 0.0 0.0 -0.262062 0.1365458 0.97812 -2.16943e-18 -0.237339 0.0350883 0.0 0.156998 0.938348 -0.226908 0.0536324 -0.000107113 0.15244 0.0500358 0.00681595 0.148981 0.107693 0.00236888 0.0400853 -0.131257 -0.0643287 0.0474091 -0.111339 -0.10275 0.0673833 0.15085910000000002 0.981116 -2…
1434.0 0.0366425 0.96115 -0.0411658 0.0 0.0 0.0411658 0.0 0.0 0.0411658 0.083117 -0.0104677 -0.0935928 0.0 0.0 0.0935928 0.0 0.0 0.0935928 0.016876100000000005 0.987853 -2.16943e-18 0.085674 -0.00133121 0.0 0.102167 0.947982 -0.206465 0.0793606 0.0380037 0.0665716 0.107553 -0.0164879 0.0942143 0.224085 0.0828254 0.346313 -0.619331 0.0513788 -0.291881 -0.538648 -0.104088 -0.214447 0.1009491 0.9882…
1436.0 0.100441 0.950763 -0.113396 0.0 0.0 0.113396 0.0 0.0 0.113396 -0.493025 0.0986633 0.561734 0.0 0.0 -0.561734 0.0 0.0 -0.561734 0.08290030000000001 0.98444 -2.16943e-18 -0.512289 0.0450778 0.0 -0.15824 0.976808 0.190813 -0.0158275 -0.0347647 0.0722961 -0.015834 -0.0347075 0.0725741 -0.519537 -0.0128552 0.462487 -0.0126772 0.157349 -0.00628909 -0.0171139 0.166186 -0.0124093 -0.184936 0.98033…
1437.0 0.0232727 0.962731 -0.0261246 0.0 0.0 0.0261246 0.0 0.0 0.0261246 -0.188977 0.0209173 0.212417 0.0 0.0 -0.212417 0.0 0.0 -0.212417 0.003106400000000009 0.987964 -2.16943e-18 -0.194468 9.63833e-05 0.0 -0.213467 0.972182 0.273777 -0.0203416 -0.0709001 0.0348897 -0.0199272 -0.0716933 0.03513 -0.558702 -0.0249792 0.45878 -0.118686 0.398507 0.210853 -0.118093 0.397116 0.212767 -0.24196100000000…
1438.0 0.0839549 0.953901 -0.0946468 0.0 0.0 0.0946468 0.0 0.0 0.0946468 0.041546 -0.0075069 -0.0471673 0.0 0.0 0.0471673 0.0 0.0 0.0471673 0.06578846 0.985784 -2.16943e-18 0.0430789 -0.00297794 0.0 0.165483 0.936873 -0.245863 0.072717 -0.0164003 0.15844 0.0662383 -0.00395364 0.152436 0.279663 0.0816324 0.171798 -0.232767 -0.427473 -0.251776 -0.235255 -0.423466 -0.246498 0.16201379999999999 0.980…
1439.0 -0.0698618 0.968149 0.0781495 0.0 0.0 -0.0781495 0.0 0.0 -0.0781495 0.043954 -0.000262143 -0.0491068 0.0 0.0 0.0491068 0.0 0.0 0.0491068 -0.092186 0.983038 -2.16943e-18 0.0447155 0.00465723 0.0 -0.218759 0.972104 0.297385 -0.0274284 -0.0948477 0.0388682 -0.0326772 -0.0842341 0.0297931 -0.570025 -0.0385705 0.385592 -0.0620016 0.494774 0.00556617 -0.0386489 0.443833 0.0697884 -0.249032000000…
1440.0 0.172932 0.933084 -0.196781 0.0 0.0 0.196781 0.0 0.0 0.196781 -0.252788 0.0729352 0.293938 0.0 0.0 -0.293938 0.0 0.0 -0.293938 0.158579 0.974588 -2.16943e-18 -0.265168 0.0458326 0.0 0.164799 0.935816 -0.244448 0.0616355 0.00220304 0.157029 0.0591653 0.00695818 0.154647 0.123019 0.0228295 -0.0496923 0.0111578 -0.157521 -0.100186 0.00291419 -0.141748 -0.107133 0.1606041 0.979816 -2.16943e-18…
1442.0 0.108335 0.949146 -0.122399 0.0 0.0 0.122399 0.0 0.0 0.122399 -0.183948 0.0385369 0.20997 0.0 0.0 -0.20997 0.0 0.0 -0.20997 0.0911072 0.983681 -2.16943e-18 -0.191329 0.0185728 0.0 0.146687 0.943138 -0.185756 0.051341 -0.0552325 0.168775 0.0470071 -0.0469313 0.165185 0.147113 -0.0185987 0.0438809 -0.0400438 -0.355031 0.317756 -0.0590089 -0.319223 0.306298 0.1365268 0.982779 -2.16943e-18 0.1…
1444.0 0.31298 0.879611 -0.364458 0.0 0.0 0.364458 0.0 0.0 0.364458 -0.403163 0.19404 0.499873 0.0 0.0 -0.499873 0.0 0.0 -0.499873 0.30695 0.935913 -2.16943e-18 -0.431615 0.15211 0.0 0.301195 0.891369 -0.352321 -0.0303818 0.0701113 0.272938 -0.0306924 0.0707118 0.27259 -0.486289 0.451054 -0.128913 0.523009 0.772955 -2.82987 0.49493 0.827243 -2.86206 0.29304800000000003 0.94716 -2.16943e-18 -0.388…
1445.0 0.144437 0.940799 -0.163799 0.0 0.0 0.163799 0.0 0.0 0.163799 -0.050766 0.0128499 0.0585051 0.0 0.0 -0.0585051 0.0 0.0 -0.0585051 0.12874560000000002 0.979239 -2.16943e-18 -0.053051 0.00737707 0.0 0.18021 0.933448 -0.265022 0.0683039 -0.00270761 0.161358 0.0668092 0.000167353 0.15994 0.184167 0.0524747 -0.0656993 0.0506682 -0.294201 -0.261938 0.0287203 -0.252082 -0.281727 0.177672 0.978934…
1446.0 0.216344 0.919353 -0.247656 0.0 0.0 0.247656 0.0 0.0 0.247656 -0.30813 0.106152 0.364102 0.0 0.0 -0.364102 0.0 0.0 -0.364102 0.204252 0.965491 -2.16943e-18 -0.325154 0.0734029 0.0 0.199156 0.927153 -0.288266 0.0673648 0.000551744 0.185215 0.0710639 -0.00655993 0.188702 0.195619 0.0601097 -0.104204 0.0399005 -0.206765 -0.399039 0.0498738 -0.225756 -0.391768 0.19787 0.974467 -2.16943e-18 0.1…
1447.0 0.213608 0.920291 -0.244425 0.0 0.0 0.244425 0.0 0.0 0.244425 -0.332075 0.113202 0.391962 0.0 0.0 -0.391962 0.0 0.0 -0.391962 0.201366 0.966138 -2.16943e-18 -0.350286 0.0778881 0.0 0.188162 0.930496 -0.273879 0.0656799 0.000577201 0.173972 0.065606 0.000719717 0.173899 0.168704 0.0526495 -0.0997912 0.044296 -0.176668 -0.344099 0.0459784 -0.179902 -0.342488 0.18585600000000002 0.976743 -2.1…
1449.0 0.204504 0.92334 -0.233698 0.0 0.0 0.233698 0.0 0.0 0.233698 -0.224671 0.0739081 0.264237 0.0 0.0 -0.264237 0.0 0.0 -0.264237 0.191768 0.968218 -2.16943e-18 -0.236692 0.0499714 0.0 0.206893 0.923051 -0.300894 0.0678598 0.0053093 0.199717 0.0728098 -0.00421096 0.20443 0.199027 0.0568045 -0.154084 0.0699678 -0.171834 -0.429541 0.132204 -0.291307 -0.373176 0.206496 0.971314 -2.16943e-18 0.211…
1450.0 0.199272 0.925043 -0.227551 0.0 0.0 0.227551 0.0 0.0 0.227551 -0.245983 0.0792469 0.288724 0.0 0.0 -0.288724 0.0 0.0 -0.288724 0.186259 0.969363 -2.16943e-18 -0.258957 0.0530117 0.0 0.197396 0.926802 -0.286901 0.0669418 0.00191517 0.187596 0.0704496 -0.00483003 0.190917 0.186705 0.056861 -0.125808 0.0400084 -0.147442 -0.413506 0.0596951 -0.185172 -0.396397 0.19603399999999999 0.974023 -2.1…
1451.0 0.0644243 0.957207 -0.0725161 0.0 0.0 0.0725161 0.0 0.0 0.0725161 0.176436 -0.0278633 -0.199559 0.0 0.0 0.199559 0.0 0.0 0.199559 0.045562200000000004 0.986958 -2.16943e-18 0.182496 -0.00856296 0.0 0.141454 0.943174 -0.205391 0.055245 -0.00940703 0.133254 0.0508025 -0.00086649 0.129089 0.156941 0.0163135 0.141519 -0.201828 -0.236816 0.111297 -0.183205 -0.272965 0.13196 0.13424930000000002 …
1454.0 0.0656182 0.957018 -0.0738666 0.0 0.0 0.0738666 0.0 0.0 0.0738666 0.0413599 -0.00658894 -0.0467904 0.0 0.0 0.0467904 0.0 0.0 0.0467904 0.046797200000000004 0.986899 -2.16943e-18 0.0427868 -0.00206554 0.0 0.132878 0.944527 -0.239075 0.0720993 0.0500623 0.0739424 0.104712 -0.0128748 0.106523 0.274571 0.125189 0.323015 -0.418194 -0.338532 -0.413254 -0.398382 -0.37345 -0.425742 0.1326361 0.987…
1455.0 0.238536 0.911379 -0.274002 0.0 0.0 0.274002 0.0 0.0 0.274002 -0.361118 0.13515 0.430774 0.0 0.0 -0.430774 0.0 0.0 -0.430774 0.22770800000000002 0.95987 -2.16943e-18 -0.382273 0.0969481 0.0 0.210174 0.925448 -0.30209 0.0703721 -0.00145126 0.186868 0.0758519 -0.0119788 0.191963 0.24579 0.0715102 -0.0827286 0.0326363 -0.327421 -0.434406 0.0353233 -0.332148 -0.436784 0.209928 0.973731 -2.1694…
1459.0 0.0840784 0.953879 -0.094787 0.0 0.0 0.094787 0.0 0.0 0.094787 0.112199 -0.0202894 -0.127383 0.0 0.0 0.127383 0.0 0.0 0.127383 0.0659165 0.985775 -2.16943e-18 0.116341 -0.00805874 0.0 0.148331 0.941843 -0.215111 0.0555543 -0.00577957 0.135647 0.0509939 0.00299402 0.131317 0.167599 0.0231968 0.161564 -0.210229 -0.277353 0.0901527 -0.192078 -0.312675 0.111174 0.1416996 0.983589 -2.16943e-18 …
1460.0 0.137717 0.942472 -0.156062 0.0 0.0 0.156062 0.0 0.0 0.156062 0.0361668 -0.00885735 -0.0416 0.0 0.0 0.0416 0.0 0.0 0.0416 0.121726 0.980187 -2.16943e-18 0.0377614 -0.00495345 0.0 0.179649 0.932082 -0.266475 0.0669555 0.00277572 0.166019 0.066044 0.00453149 0.165141 0.181653 0.0533797 -0.122897 0.0864269 -0.237488 -0.324664 0.076614 -0.218658 -0.333549 0.17722 0.977698 -2.16943e-18 0.189493…
1461.0 0.0734641 0.955732 -0.0827491 0.0 0.0 0.0827491 0.0 0.0 0.0827491 0.0966763 -0.016283 -0.109529 0.0 0.0 0.109529 0.0 0.0 0.109529 0.0549177 0.986471 -2.16943e-18 0.10011 -0.00572454 0.0 0.180554 0.930954 -0.26314 0.0494657 0.0254481 0.157843 0.055173 0.0143353 0.165669 0.0522072 0.000801974 -0.155605 0.0959574 0.0324525 -0.111239 0.116348 -0.00691717 -0.0904272 0.176691 0.97658 -2.16943e-1…
1462.0 0.229646 0.914653 -0.263418 0.0 0.0 0.263418 0.0 0.0 0.263418 -0.135986 0.0492586 0.161585 0.0 0.0 -0.161585 0.0 0.0 -0.161585 0.21830300000000002 0.962203 -2.16943e-18 -0.143769 0.0348458 0.0 0.233559 0.915533 -0.329892 0.0678884 0.00165722 0.222192 0.0696073 -0.00164622 0.22382 0.214222 0.0248616 -0.0927769 0.0832577 -0.389734 -0.12168 0.0559653 -0.337117 -0.149373 0.234383 0.966078 -2.1…
1463.0 0.154667 0.938145 -0.175607 0.0 0.0 0.175607 0.0 0.0 0.175607 0.111723 -0.0296874 -0.12915 0.0 0.0 0.12915 0.0 0.0 0.12915 0.1394432 0.977687 -2.16943e-18 0.11691 -0.0176665 0.0 0.208184 0.926077 -0.300781 0.0702281 0.00142431 0.179925 0.0720393 -0.00205833 0.181643 0.276381 0.0723647 -0.137537 0.139615 -0.481558 -0.40052 0.103831 -0.412531 -0.43685 0.20784000000000002 0.974257 -2.16943e-1…
1465.0 0.086504 0.953437 -0.0975416 0.0 0.0 0.0975416 0.0 0.0 0.0975416 0.0756597 -0.0138972 -0.085942 0.0 0.0 0.085942 0.0 0.0 0.085942 0.06843206 0.985598 -2.16943e-18 0.0784766 -0.00565321 0.0 0.153266 0.940919 -0.222663 0.0587094 -0.00765472 0.13955 0.0557039 -0.00187513 0.136722 0.186207 0.0380437 0.155451 -0.184424 -0.336355 0.0105347 -0.172459 -0.359665 0.0246939 0.1473542 0.983226 -2.1694…
1467.0 0.148927 0.93965 -0.168977 0.0 0.0 0.168977 0.0 0.0 0.168977 -0.243087 0.0628711 0.280516 0.0 0.0 -0.280516 0.0 0.0 -0.280516 0.1334388 0.978574 -2.16943e-18 -0.254179 0.0366876 0.0 0.169928 0.934715 -0.242674 0.0479286 0.0119957 0.163539 0.0453979 0.0168736 0.16103 0.0699486 -0.00416967 0.0127442 -0.0484706 -0.0894115 0.0757708 -0.0430081 -0.100008 0.0818581 0.1642017 0.978866 -2.16943e-1…
1469.0 0.187727 0.928677 -0.214029 0.0 0.0 0.214029 0.0 0.0 0.214029 0.108448 -0.0333263 -0.126751 0.0 0.0 0.126751 0.0 0.0 0.126751 0.1741142 0.971764 -2.16943e-18 0.113988 -0.0217329 0.0 0.231126 0.915919 -0.331597 0.06822 0.0103207 0.214776 0.0705212 0.00589182 0.217013 0.258048 0.0238928 -0.320475 0.325768 -0.471445 -0.212424 0.390977 -0.596734 -0.151968 0.232402 0.966497 -2.16943e-18 0.30155…
1470.0 0.110399 0.948711 -0.124755 0.0 0.0 0.124755 0.0 0.0 0.124755 -0.0859787 0.018224 0.0981905 0.0 0.0 -0.0981905 0.0 0.0 -0.0981905 0.093254 0.98347 -2.16943e-18 -0.0894522 0.00889618 0.0 0.157389 0.939272 -0.231025 0.0651766 -0.0132494 0.149605 0.0604788 -0.00422301 0.145243 0.201153 0.0518852 0.0618202 -0.100716 -0.314631 -0.152544 -0.032234 -0.446741 -0.0838518 0.1524412 0.982177 -2.16943…
1472.0 -0.141956 0.965672 0.158763 0.0 0.0 -0.158763 0.0 0.0 -0.158763 0.367853 0.0275113 -0.412117 0.0 0.0 0.412117 0.0 0.0 0.412117 -0.16520400000000002 0.972444 -2.16943e-18 0.370898 0.0691765 0.0 -0.204216 0.972937 0.274355 -0.0237556 -0.0841973 0.0333876 -0.0235091 -0.0851048 0.0332287 -0.526218 -0.0206305 0.408526 -0.0858965 0.378408 0.174906 -0.0817793 0.37053 0.178763 -0.23364200000000002…
1473.0 0.00148229 0.964874 -0.00166207 0.0 0.0 0.00166207 0.0 0.0 0.00166207 0.551704 -0.0474391 -0.618645 0.0 0.0 0.618645 0.0 0.0 0.618645 -0.019286899999999996 0.987701 -2.16943e-18 0.566207 0.0135728 0.0 0.0445382 0.958607 -0.143027 0.110403 -0.0147941 0.0137056 0.111237 -0.0164024 0.0145169 0.316791 0.0382975 -0.75132 0.451174 0.0661342 -0.485863 0.3425 0.27456 -0.583854 0.042242400000000006…
1474.0 0.0542342 0.958757 -0.0610008 0.0 0.0 0.0610008 0.0 0.0 0.0610008 0.346953 -0.0507042 -0.391737 0.0 0.0 0.391737 0.0 0.0 0.391737 0.0350289 0.987391 -2.16943e-18 0.358412 -0.012683 0.0 0.120044 0.947759 -0.192908 0.0753055 -0.0221737 0.108446 0.0687032 -0.0095037 0.102457 0.259462 0.0373764 0.0522187 -0.0357355 -0.568582 0.120189 -0.077957 -0.488706 0.0916119 0.11445620000000001 0.987345 -…
1475.0 0.0866079 0.953418 -0.0976596 0.0 0.0 0.0976596 0.0 0.0 0.0976596 -0.384745 0.0707168 0.437041 0.0 0.0 -0.437041 0.0 0.0 -0.437041 0.06853975 0.98559 -2.16943e-18 -0.399074 0.0287954 0.0 -0.19569 0.974216 0.250392 -0.0186359 -0.0669561 0.0532103 -0.0204397 -0.0633544 0.050132 -0.559972 -0.0359573 0.395068 0.097747 0.16358 0.0641129 0.0166583 0.323893 -0.0424851 -0.223985 0.971216 -2.16943e…
1476.0 0.157362 0.937424 -0.178724 0.0 0.0 0.178724 0.0 0.0 0.178724 -0.112133 0.0301707 0.129732 0.0 0.0 -0.129732 0.0 0.0 -0.129732 0.142264 0.977256 -2.16943e-18 -0.117381 0.018112 0.0 0.179367 0.931179 -0.266183 0.0664587 0.00258363 0.173157 0.0656305 0.00417759 0.172362 0.163253 0.0485403 -0.146995 0.0804855 -0.142161 -0.350149 0.100404 -0.180525 -0.330618 0.176859 0.976803 -2.16943e-18 0.17…
1477.0 0.0674157 0.95673 -0.0759005 0.0 0.0 0.0759005 0.0 0.0 0.0759005 -0.291645 0.0470698 0.330046 0.0 0.0 -0.330046 0.0 0.0 -0.330046 0.0486569 0.986807 -2.16943e-18 -0.301776 0.0151835 0.0 -0.220337 0.9721 0.280141 -0.0228603 -0.0656996 0.0409758 -0.0203645 -0.0706754 0.0443227 -0.589725 -0.0429475 0.414326 0.00797915 0.333355 0.142648 -0.0288776 0.407713 0.0835008 -0.248875 0.965898 -2.16943…
1478.0 0.148692 0.939711 -0.168706 0.0 0.0 0.168706 0.0 0.0 0.168706 -0.101607 0.02625 0.117244 0.0 0.0 -0.117244 0.0 0.0 -0.117244 0.1331931 0.978609 -2.16943e-18 -0.10624 0.0153051 0.0 0.175581 0.933339 -0.260935 0.0676966 -0.000393487 0.163911 0.0660907 0.00269673 0.162378 0.170365 0.0489034 -0.102118 0.0450507 -0.182881 -0.305456 0.0556795 -0.203412 -0.294442 0.1728588 0.978519 -2.16943e-18 0…
1479.0 0.149791 0.939426 -0.169974 0.0 0.0 0.169974 0.0 0.0 0.169974 -0.0149065 0.00387123 0.0172062 0.0 0.0 -0.0172062 0.0 0.0 -0.0172062 0.1343425 0.978443 -2.16943e-18 -0.0155884 0.00226588 0.0 0.183332 0.930616 -0.270054 0.0659553 0.00270537 0.173389 0.0648444 0.00484338 0.172323 0.168839 0.0505997 -0.140351 0.0873482 -0.178166 -0.3471 0.0992332 -0.20108 -0.335129 0.180931 0.976555 -2.16943e-…
1480.0 0.200358 0.924693 -0.228826 0.0 0.0 0.228826 0.0 0.0 0.228826 -0.111465 0.0360669 0.130887 0.0 0.0 -0.130887 0.0 0.0 -0.130887 0.187402 0.969129 -2.16943e-18 -0.117362 0.0241813 0.0 0.227157 0.91667 -0.327118 0.0694216 0.00762788 0.216734 0.0726168 0.00148161 0.219808 0.252897 0.0471454 -0.179311 0.0907212 -0.28071 -0.375275 0.171718 -0.436365 -0.30001 0.228296 0.966893 -2.16943e-18 0.2658…
1481.0 -0.109595 0.967503 0.12255 0.0 0.0 -0.12255 0.0 0.0 -0.12255 0.34055 0.013096 -0.380748 0.0 0.0 0.380748 0.0 0.0 0.380748 -0.132509 0.977931 -2.16943e-18 0.344755 0.0514627 0.0 -0.209968 0.973185 0.270871 -0.0202289 -0.0742897 0.049245 -0.0207489 -0.073452 0.0485583 -0.550721 -0.0358591 0.403792 -0.0255446 0.348444 0.0542862 -0.0403703 0.378157 0.0323109 -0.238616 0.967946 -2.16943e-18 -0.…
1482.0 0.0200304 0.963084 -0.0224808 0.0 0.0 0.0224808 0.0 0.0 0.0224808 0.134933 -0.0144379 -0.15161 0.0 0.0 0.15161 0.0 0.0 0.15161 -0.0002294999999999936 0.987959 -2.16943e-18 0.138798 0.000436966 0.0 0.102134 0.948489 -0.206968 0.0800699 0.0384284 0.0627304 0.110983 -0.0212679 0.0928328 0.227515 0.0953834 0.328761 -0.595558 0.0504827 -0.387646 -0.463749 -0.202941 -0.265388 0.10113180000000001…
1484.0 0.147136 0.940111 -0.166911 0.0 0.0 0.166911 0.0 0.0 0.166911 -0.0618351 0.0158566 0.0713181 0.0 0.0 -0.0713181 0.0 0.0 -0.0713181 0.1315666 0.978842 -2.16943e-18 -0.0646412 0.00919389 0.0 0.180553 0.933066 -0.265281 0.0677564 -0.00225294 0.163341 0.0664748 0.000212101 0.162127 0.18261 0.0525434 -0.0777775 0.0451674 -0.254974 -0.288378 0.033179 -0.231987 -0.298959 0.177979 0.978587 -2.1694…
1493.0 -0.0672078 0.968129 0.0751843 0.0 0.0 -0.0751843 0.0 0.0 -0.0751843 0.132366 -0.00118195 -0.147887 0.0 0.0 0.147887 0.0 0.0 0.147887 -0.089486 0.983315 -2.16943e-18 0.134703 0.0136261 0.0 -0.226649 0.970507 0.294187 -0.0230255 -0.0769651 0.0240142 -0.0228959 -0.0772286 0.0244525 -0.620645 -0.0726176 0.354287 0.201818 0.209829 -0.0942388 0.195478 0.222744 -0.105111 -0.25558200000000003 0.96…
1494.0 0.126511 0.94514 -0.143192 0.0 0.0 0.143192 0.0 0.0 0.143192 -0.0636079 0.0147127 0.0729397 0.0 0.0 -0.0729397 0.0 0.0 -0.0729397 0.1100343 0.981644 -2.16943e-18 -0.0663154 0.00783238 0.0 0.172571 0.935664 -0.256248 0.0719018 -0.00937443 0.1562 0.0684102 -0.00266329 0.152933 0.207955 0.0561895 -0.0319661 0.0422932 -0.396891 -0.214255 0.0277118 -0.36922 -0.224312 0.16980220000000001 0.98041…
1496.0 0.103217 0.950202 -0.116561 0.0 0.0 0.116561 0.0 0.0 0.116561 0.0744226 -0.0151385 -0.0848485 0.0 0.0 0.0848485 0.0 0.0 0.0848485 0.0857862 0.984181 -2.16943e-18 0.077358 -0.00705375 0.0 0.160567 0.93881 -0.239274 0.0660319 -0.00453522 0.142166 0.0618027 0.00360145 0.138139 0.196095 0.0493294 0.106186 -0.133075 -0.3374 -0.100578 -0.120471 -0.362065 -0.0844982 0.1564162 0.9823 -2.16943e-18 …
1497.0 0.158048 0.93724 -0.179517 0.0 0.0 0.179517 0.0 0.0 0.179517 -0.119566 0.0322725 0.138361 0.0 0.0 -0.138361 0.0 0.0 -0.138361 0.142982 0.977145 -2.16943e-18 -0.125173 0.0194161 0.0 0.183568 0.932652 -0.268442 0.0681685 -0.00333819 0.164752 0.0670596 -0.00120539 0.163702 0.188419 0.0547958 -0.0754728 0.0339628 -0.247256 -0.310728 0.024147 -0.228444 -0.319318 0.18115900000000001 0.978416 -2.…
1499.0 -0.0556907 0.967952 0.0623156 0.0 0.0 -0.0623156 0.0 0.0 -0.0623156 0.344322 -0.00750666 -0.384772 0.0 0.0 0.384772 0.0 0.0 0.384772 -0.077757 0.984426 -2.16943e-18 0.350897 0.0309393 0.0 0.147733 0.941788 -0.21127 0.054993 -0.0123996 0.143859 0.0514321 -0.00569741 0.141218 0.142289 0.0109145 0.0841086 -0.12981 -0.226519 0.101029 -0.138007 -0.210995 0.0955331 0.14066050000000002 0.98327 -2…
1501.0 0.137175 0.942605 -0.155439 0.0 0.0 0.155439 0.0 0.0 0.155439 -0.0245328 0.00599195 0.028214 0.0 0.0 -0.028214 0.0 0.0 -0.028214 0.12116009999999999 0.980261 -2.16943e-18 -0.0256127 0.00334357 0.0 0.172084 0.933619 -0.257649 0.0666406 0.00256289 0.162466 0.0650147 0.00569189 0.160904 0.156325 0.0446593 -0.103673 0.049085 -0.163173 -0.280998 0.0611624 -0.186488 -0.268585 0.16918090000000002…
1502.0 0.1973 0.925676 -0.225237 0.0 0.0 0.225237 0.0 0.0 0.225237 -0.303292 0.0969355 0.355727 0.0 0.0 -0.355727 0.0 0.0 -0.355727 0.18418299999999999 0.969786 -2.16943e-18 -0.319202 0.0645752 0.0 0.182577 0.932923 -0.264995 0.0650072 -0.00223243 0.165184 0.0637344 0.000214962 0.163978 0.162126 0.043481 -0.0674831 0.0199092 -0.194083 -0.251232 0.0176093 -0.189721 -0.252755 0.17962899999999998 0.…
1503.0 0.0795638 0.954683 -0.0896638 0.0 0.0 0.0896638 0.0 0.0 0.0896638 0.0343929 -0.0060376 -0.0390117 0.0 0.0 0.0390117 0.0 0.0 0.0390117 0.0612366 0.986087 -2.16943e-18 0.035642 -0.00228546 0.0 0.164045 0.935927 -0.244955 0.0724854 -0.0158988 0.165604 0.0725927 -0.0161035 0.165685 0.317001 0.0800475 0.265135 -0.250847 -0.675189 -0.0657636 -0.341023 -0.50205 -0.148285 0.1607361 0.979809 -2.169…
1505.0 -0.0528348 0.967885 0.0591241 0.0 0.0 -0.0591241 0.0 0.0 -0.0591241 -0.159308 0.00398184 0.178037 0.0 0.0 -0.178037 0.0 0.0 -0.178037 -0.07484600000000001 0.984678 -2.16943e-18 -0.162408 -0.0137976 0.0 -0.166479 0.976524 0.225388 -0.0196264 -0.0783658 0.0698252 -0.0194972 -0.0786218 0.0700582 -0.452498 -0.0207783 0.345279 -0.0207508 0.296402 -0.202337 -0.0234895 0.301984 -0.207054 -0.19530…
1507.0 0.187102 0.928869 -0.213298 0.0 0.0 0.213298 0.0 0.0 0.213298 -0.377066 0.115571 0.440605 0.0 0.0 -0.440605 0.0 0.0 -0.440605 0.1734572 0.971889 -2.16943e-18 -0.396292 0.0752574 0.0 0.159992 0.938165 -0.227329 0.0508031 -0.000582194 0.154524 0.0476556 0.00548212 0.151459 0.104377 -0.00325846 0.0384174 -0.117594 -0.0857806 0.0920464 -0.104471 -0.111126 0.105501 0.1534945 0.981032 -2.16943e-…
1509.0 0.158976 0.936988 -0.180592 0.0 0.0 0.180592 0.0 0.0 0.180592 -0.280308 0.0759819 0.324464 0.0 0.0 -0.324464 0.0 0.0 -0.324464 0.1439541 0.976994 -2.16943e-18 -0.293488 0.0458472 0.0 0.166488 0.934899 -0.252101 0.0586474 0.0189999 0.153534 0.0511494 0.0336701 0.135111 0.0592986 0.0239243 -0.0390147 0.097564 -0.207033 -0.076174 0.0149913 -0.0486587 -0.152706 0.1626902 0.979519 -2.16943e-18 …
1510.0 0.156401 0.937682 -0.177612 0.0 0.0 0.177612 0.0 0.0 0.177612 -0.12077 0.0323506 0.139683 0.0 0.0 -0.139683 0.0 0.0 -0.139683 0.1412579 0.977411 -2.16943e-18 -0.126406 0.0193607 0.0 0.180504 0.932761 -0.265772 0.0676615 -0.00130356 0.164849 0.0662529 0.00140621 0.163509 0.179612 0.0511691 -0.0914574 0.0275306 -0.187616 -0.319158 0.046452 -0.224085 -0.300345 0.177971 0.978323 -2.16943e-18 0…
1515.0 0.199013 0.925127 -0.227247 0.0 0.0 0.227247 0.0 0.0 0.227247 -0.415209 0.133626 0.487307 0.0 0.0 -0.487307 0.0 0.0 -0.487307 0.18598599999999998 0.969419 -2.16943e-18 -0.437093 0.0893397 0.0 0.157972 0.938191 -0.226686 0.0513816 0.00130756 0.153991 0.0479932 0.0078356 0.150687 0.0984359 -0.00189731 0.035117 -0.113652 -0.0722354 0.0760325 -0.0986567 -0.101187 0.0913173 0.1515854 0.980985 -…
1517.0 0.265464 0.900802 -0.306325 0.0 0.0 0.306325 0.0 0.0 0.306325 -0.426437 0.175508 0.515193 0.0 0.0 -0.515193 0.0 0.0 -0.515193 0.256269 0.952134 -2.16943e-18 -0.4532 0.130661 0.0 0.19703 0.926254 -0.286893 0.0661982 0.00333058 0.191858 0.0702876 -0.00453297 0.195739 0.17832 0.0516359 -0.131672 0.035427 -0.114912 -0.396013 0.072081 -0.185278 -0.362791 0.195643 0.973494 -2.16943e-18 0.185914 …
1519.0 0.175771 0.93226 -0.200085 0.0 0.0 0.200085 0.0 0.0 0.200085 -0.00202705 0.000592112 0.00235928 0.0 0.0 -0.00235928 0.0 0.0 -0.00235928 0.16155809999999998 0.974068 -2.16943e-18 -0.00212714 0.000374903 0.0 0.212153 0.923981 -0.304226 0.068927 0.000357055 0.191156 0.0750867 -0.0114805 0.196925 0.23957 0.0622532 -0.104178 0.0189846 -0.254432 -0.421452 0.0559328 -0.325061 -0.391441 0.21191 0.…
1520.0 0.096499 0.951542 -0.108907 0.0 0.0 0.108907 0.0 0.0 0.108907 0.00382562 -0.000747733 -0.0043549 0.0 0.0 0.0043549 0.0 0.0 0.0043549 0.07880571 0.984791 -2.16943e-18 0.0039731 -0.000331639 0.0 0.170656 0.93739 -0.242743 0.0676698 -0.0238606 0.160061 0.0643398 -0.0174733 0.157072 0.277102 0.0773214 0.181883 -0.150682 -0.602127 -0.150921 -0.164247 -0.57668 -0.157668 0.1662101 0.981241 -2.169…
1522.0 -0.0987182 0.967855 0.110391 0.0 0.0 -0.110391 0.0 0.0 -0.110391 0.186696 0.0049071 -0.208651 0.0 0.0 0.208651 0.0 0.0 0.208651 -0.12149 0.979508 -2.16943e-18 0.189256 0.0259026 0.0 -0.204212 0.973384 0.273246 -0.0215402 -0.0877433 0.0448245 -0.0247042 -0.0813602 0.0400765 -0.534755 -0.0381129 0.361356 0.0204344 0.332698 -0.0408153 0.0485788 0.274914 0.0113758 -0.23357300000000003 0.967699…
1523.0 0.0852764 0.953661 -0.0961474 0.0 0.0 0.0961474 0.0 0.0 0.0961474 -0.0221842 0.00404283 0.0251926 0.0 0.0 -0.0251926 0.0 0.0 -0.0251926 0.06715884 0.985688 -2.16943e-18 -0.0230066 0.00162508 0.0 0.153463 0.94049 -0.243221 0.0735803 0.00632797 0.125338 0.0862179 -0.0179508 0.137035 0.325211 0.113626 0.367105 -0.344951 -0.69056 -0.184955 -0.677893 -0.0490461 -0.510788 0.15140209999999998 0.9…
1524.0 0.0358667 0.961247 -0.0402923 0.0 0.0 0.0402923 0.0 0.0 0.0402923 0.112422 -0.0140586 -0.126577 0.0 0.0 0.126577 0.0 0.0 0.126577 0.0160765 0.987865 -2.16943e-18 0.115869 -0.00169915 0.0 0.125998 0.948258 -0.222889 0.0723826 0.0342646 0.0656224 0.0989438 -0.0169994 0.0914473 0.289576 0.148438 0.416127 -0.534664 -0.31622 -0.526606 -0.791495 0.179193 -0.782963 0.1243319 0.989884 -2.16943e-18…
1525.0 0.157402 0.937414 -0.17877 0.0 0.0 0.17877 0.0 0.0 0.17877 -0.0863115 0.0232274 0.0998588 0.0 0.0 -0.0998588 0.0 0.0 -0.0998588 0.1423056 0.97725 -2.16943e-18 -0.090351 0.0139456 0.0 0.18876 0.931515 -0.275069 0.069555 -0.00435325 0.168022 0.0684453 -0.00221529 0.166947 0.200478 0.0610473 -0.0825098 0.0105772 -0.205028 -0.384596 0.0310554 -0.2444 -0.364998 0.186804 0.977771 -2.16943e-18 0.…
1526.0 0.118179 0.947026 -0.133649 0.0 0.0 0.133649 0.0 0.0 0.133649 -0.0277499 0.00614024 0.0317524 0.0 0.0 -0.0317524 0.0 0.0 -0.0317524 0.1013529 0.982628 -2.16943e-18 -0.0288999 0.00313396 0.0 0.164055 0.936501 -0.24704 0.0692601 -0.0045339 0.153949 0.0660385 0.00166587 0.150873 0.175591 0.0468825 -0.0451927 0.0482246 -0.324544 -0.177678 0.0166578 -0.264026 -0.205412 0.16071180000000002 0.980…
1527.0 0.0880088 0.953159 -0.0992512 0.0 0.0 0.0992512 0.0 0.0 0.0992512 -0.0749456 0.0138985 0.0851577 0.0 0.0 -0.0851577 0.0 0.0 -0.0851577 0.06999303 0.985484 -2.16943e-18 -0.0777508 0.00573455 0.0 0.149145 0.942777 -0.182964 0.0445804 -0.0539005 0.172175 0.046443 -0.0574516 0.173598 0.238792 0.0261316 0.31991 -0.342546 -0.508383 0.238462 -0.334876 -0.52272 0.241842 0.1382248 0.982281 -2.16943…
1528.0 0.0823243 0.954194 -0.0927959 0.0 0.0 0.0927959 0.0 0.0 0.0927959 0.175795 -0.0314283 -0.199514 0.0 0.0 0.199514 0.0 0.0 0.199514 0.06409780000000001 0.985899 -2.16943e-18 0.182244 -0.0122592 0.0 0.146533 0.939987 -0.228483 0.0696074 -0.00247624 0.138028 0.0639555 0.00840506 0.132584 0.177936 0.0420487 0.00788396 -0.0235675 -0.312784 -0.0997515 -0.0282967 -0.304128 -0.0997727 0.1424201 0.9…
1529.0 0.0902297 0.952744 -0.101775 0.0 0.0 0.101775 0.0 0.0 0.101775 0.113144 -0.0212779 -0.128622 0.0 0.0 0.128622 0.0 0.0 0.128622 0.07229733 0.985311 -2.16943e-18 0.117412 -0.00895784 0.0 0.147907 0.940061 -0.227033 0.0646473 0.001009 0.137257 0.0602724 0.00943544 0.133011 0.166696 0.0398576 0.0841625 -0.117703 -0.271349 -0.0636587 -0.124752 -0.258064 -0.0675309 0.1432405 0.982573 -2.16943e-1…
1530.0 0.154946 0.938071 -0.175929 0.0 0.0 0.175929 0.0 0.0 0.175929 -0.0647391 0.0172249 0.0748436 0.0 0.0 -0.0748436 0.0 0.0 -0.0748436 0.139735 0.977643 -2.16943e-18 -0.0677469 0.0102597 0.0 0.185487 0.930616 -0.273238 0.0678371 0.00109251 0.172719 0.0668647 0.00296693 0.171768 0.178924 0.0546002 -0.126088 0.0590276 -0.170261 -0.372221 0.0952588 -0.239962 -0.337337 0.183425 0.976759 -2.16943e-…
1532.0 0.00260374 0.964777 -0.00291967 0.0 0.0 0.00291967 0.0 0.0 0.00291967 0.151786 -0.0132439 -0.170222 0.0 0.0 0.170222 0.0 0.0 0.170222 -0.018135899999999996 0.987728 -2.16943e-18 0.155798 0.00353868 0.0 0.147052 0.942284 -0.206218 0.0522547 -0.0162476 0.146948 0.0494797 -0.0111456 0.144521 0.137275 -0.00215532 0.0717404 -0.121608 -0.21879 0.171165 -0.120319 -0.221437 0.173956 0.139291600000…
1533.0 0.117976 0.947071 -0.133416 0.0 0.0 0.133416 0.0 0.0 0.133416 -0.0465148 0.010281 0.0532211 0.0 0.0 -0.0532211 0.0 0.0 -0.0532211 0.1011409 0.982651 -2.16943e-18 -0.0484413 0.00524165 0.0 0.172608 0.936745 -0.252569 0.0703421 -0.0130903 0.153341 0.0656925 -0.00415183 0.148993 0.223768 0.0616444 0.0250581 -0.0315489 -0.402299 -0.219024 0.00930005 -0.481314 -0.175704 0.1692955 0.981255 -2.16…
1534.0 0.0852968 0.953658 -0.0961705 0.0 0.0 0.0961705 0.0 0.0 0.0961705 0.138892 -0.0253148 -0.157728 0.0 0.0 0.157728 0.0 0.0 0.157728 0.06717997 0.985687 -2.16943e-18 0.144041 -0.0101778 0.0 0.150948 0.940967 -0.225381 0.0639893 -0.00681385 0.136153 0.0591509 0.00249553 0.131551 0.188716 0.039194 0.121988 -0.178832 -0.280746 -0.0389892 -0.152646 -0.331513 -0.010273 0.1458229 0.983386 -2.16943e…
1535.0 0.0567674 0.958383 -0.0638616 0.0 0.0 0.0638616 0.0 0.0 0.0638616 0.370261 -0.0551928 -0.41823 0.0 0.0 0.41823 0.0 0.0 0.41823 0.0376461 0.987295 -2.16943e-18 0.38261 -0.0146353 0.0 0.111348 0.948097 -0.194493 0.0769502 -0.00243532 0.0926808 0.0708235 0.00936394 0.0867723 0.264194 0.0280867 -0.132631 0.136619 -0.532379 0.0945034 0.153443 -0.56587 0.120125 0.10677210000000001 0.987704 -2.16…
1536.0 0.169782 0.933987 -0.193121 0.0 0.0 0.193121 0.0 0.0 0.193121 -0.315971 0.0899136 0.367021 0.0 0.0 -0.367021 0.0 0.0 -0.367021 0.155276 0.975152 -2.16943e-18 -0.331306 0.0560159 0.0 0.16972 0.934061 -0.256251 0.0588761 0.0194457 0.156376 0.0558608 0.0252647 0.153317 0.0760669 0.0125595 -0.0351711 0.0213069 -0.116993 -0.04677 0.0106354 -0.0964704 -0.056759 0.16629549999999998 0.978992 -2.16…
1537.0 0.056643 0.958401 -0.0637211 0.0 0.0 0.0637211 0.0 0.0 0.0637211 0.0447842 -0.00666931 -0.0505852 0.0 0.0 0.0505852 0.0 0.0 0.0505852 0.037517600000000005 0.9873 -2.16943e-18 0.0462772 -0.00176365 0.0 0.11994 0.947198 -0.219206 0.076966 0.0296635 0.0755313 0.0992174 -0.0132316 0.0970789 0.255598 0.117885 0.367196 -0.583454 -0.084478 -0.465516 -0.740252 0.217037 -0.614329 0.1184355 0.988522…
1538.0 -0.00722757 0.96558 0.00810065 0.0 0.0 -0.00810065 0.0 0.0 -0.00810065 0.0051413 -0.000391559 -0.00576055 0.0 0.0 0.00576055 0.0 0.0 0.00576055 -0.028220999999999996 0.987443 -2.16943e-18 0.00527079 0.000177849 0.0 0.165626 0.936214 -0.233902 0.0498584 0.00162312 0.157062 0.0475314 0.00622183 0.153735 0.102853 -0.00482249 0.0345006 -0.110992 -0.0882199 0.0975775 -0.101231 -0.107076 0.10764…
1541.0 0.112972 0.948161 -0.127695 0.0 0.0 0.127695 0.0 0.0 0.127695 -0.110876 0.023842 0.126703 0.0 0.0 -0.126703 0.0 0.0 -0.126703 0.09593180000000001 0.983199 -2.16943e-18 -0.115393 0.0118187 0.0 0.15564 0.940902 -0.224185 0.0634685 -0.0188368 0.145068 0.0596359 -0.0114798 0.141577 0.192485 0.0386983 0.0736023 -0.103688 -0.329095 -0.0526694 -0.116227 -0.305382 -0.0607639 0.1499937 0.983296 -2.…
1542.0 -0.00966289 0.965762 0.010829 0.0 0.0 -0.010829 0.0 0.0 -0.010829 0.565572 -0.041522 -0.633564 0.0 0.0 0.633564 0.0 0.0 0.633564 -0.030716999999999994 0.987355 -2.16943e-18 0.579643 0.021142 0.0 0.0346422 0.959048 -0.132037 0.110689 -0.0157997 0.00873236 0.111572 -0.0175003 0.00958289 0.312377 0.0289431 -0.786573 0.481862 0.078578 -0.428536 0.37221 0.288831 -0.527067 0.0319653 0.993234 -2.…
1545.0 -0.10356 0.967715 0.115803 0.0 0.0 -0.115803 0.0 0.0 -0.115803 0.0923358 0.00292705 -0.10321 0.0 0.0 0.10321 0.0 0.0 0.10321 -0.12639699999999998 0.978823 -2.16943e-18 0.0935458 0.0133193 0.0 -0.238497 0.970226 0.337349 -0.0428187 -0.103088 0.0270683 -0.0450103 -0.0983931 0.0195173 -0.624466 -0.0566388 0.400746 -0.0494959 0.561858 -0.0444899 0.009853 0.437463 0.0819601 -0.270532 0.956826 -…
1548.0 -0.00636083 0.965513 0.00712947 0.0 0.0 -0.00712947 0.0 0.0 -0.00712947 0.137149 -0.0105792 -0.15368 0.0 0.0 0.15368 0.0 0.0 0.15368 -0.027331999999999995 0.987473 -2.16943e-18 0.140618 0.00460809 0.0 0.147563 0.941237 -0.220231 0.0625153 -0.00906556 0.141443 0.0584083 -0.00192758 0.137783 0.158715 0.0297897 0.05388 -0.0978483 -0.238015 -0.0359442 -0.110167 -0.214484 -0.0456804 0.141955 0.…
1550.0 0.169225 0.934145 -0.192474 0.0 0.0 0.192474 0.0 0.0 0.192474 -0.209221 0.0593902 0.242979 0.0 0.0 -0.242979 0.0 0.0 -0.242979 0.154692 0.975251 -2.16943e-18 -0.219358 0.0369423 0.0 0.170577 0.934438 -0.25221 0.0631681 0.00177249 0.161306 0.0613874 0.00519964 0.159595 0.136538 0.0324284 -0.0778811 0.0312773 -0.154294 -0.18753 0.0265809 -0.145318 -0.191342 0.1669366 0.979025 -2.16943e-18 0.…
1551.0 0.0303502 0.961919 -0.0340836 0.0 0.0 0.0340836 0.0 0.0 0.0340836 0.424853 -0.0504515 -0.477986 0.0 0.0 0.477986 0.0 0.0 0.477986 0.010392800000000008 0.987931 -2.16943e-18 0.437581 -0.00369964 0.0 0.0822231 0.953579 -0.16587 0.0845391 -0.00709843 0.0596752 0.0793759 0.00283597 0.0547854 0.292736 0.0270498 -0.168917 0.0292982 -0.319084 0.0411969 0.079209 -0.415845 0.0942276 0.0774012 0.990…
1557.0 0.109687 0.948861 -0.123943 0.0 0.0 0.123943 0.0 0.0 0.123943 -0.217733 0.0459658 0.248615 0.0 0.0 -0.248615 0.0 0.0 -0.248615 0.0925141 0.983543 -2.16943e-18 -0.226508 0.0223409 0.0 0.173531 0.933054 -0.257913 0.0560381 0.0192519 0.162055 0.0586926 0.0140377 0.156018 0.0812329 0.00351726 -0.080982 0.0463054 -0.0888639 -0.0305101 -0.0133619 0.02517 -0.0836023 0.1699764 0.97815 -2.16943e-18…
1558.0 0.12149 0.946286 -0.137439 0.0 0.0 0.137439 0.0 0.0 0.137439 -0.147108 0.033136 0.168468 0.0 0.0 -0.168468 0.0 0.0 -0.168468 0.1048014 0.982247 -2.16943e-18 -0.15327 0.0172088 0.0 0.150429 0.940674 -0.223409 0.0645352 -0.0115268 0.143306 0.0603525 -0.00348857 0.139408 0.161577 0.0306589 0.0158307 -0.0721717 -0.211444 -0.0791784 -0.0865136 -0.184118 -0.0902905 0.145146 0.982954 -2.16943e-18…
1559.0 0.184386 0.929696 -0.210126 0.0 0.0 0.210126 0.0 0.0 0.210126 -0.238856 0.072382 0.278836 0.0 0.0 -0.278836 0.0 0.0 -0.278836 0.17060360000000002 0.972426 -2.16943e-18 -0.250943 0.0468308 0.0 0.184104 0.932327 -0.267678 0.0661244 -0.0025481 0.166926 0.0655163 -0.00137837 0.166351 0.172054 0.0480771 -0.0786202 0.00664792 -0.160979 -0.307625 0.00822016 -0.164021 -0.3059 0.181436 0.978082 -2.…
1560.0 0.0950708 0.95182 -0.107281 0.0 0.0 0.107281 0.0 0.0 0.107281 0.0713169 -0.0138188 -0.081158 0.0 0.0 0.081158 0.0 0.0 0.081158 0.07732259 0.984914 -2.16943e-18 0.0740527 -0.00606006 0.0 0.152667 0.939085 -0.232729 0.0655578 -0.000143779 0.141917 0.061192 0.00826112 0.137707 0.173468 0.0476486 0.0764742 -0.111178 -0.272484 -0.126131 -0.0931311 -0.307575 -0.105243 0.148326 0.982049 -2.16943e…
1561.0 0.130803 0.944136 -0.148117 0.0 0.0 0.148117 0.0 0.0 0.148117 -0.468886 0.11089 0.538296 0.0 0.0 -0.538296 0.0 0.0 -0.538296 0.1145102 0.981105 -2.16943e-18 -0.489118 0.0602124 0.0 -0.229562 0.971433 0.297627 -0.0292658 -0.0694449 0.040438 -0.0271553 -0.0736946 0.0430002 -0.640544 -0.0463514 0.412333 0.0599199 0.3186 0.318386 0.0992263 0.240851 0.370081 -0.258952 0.963146 -2.16943e-18 -0.6…
1562.0 0.126508 0.945141 -0.143189 0.0 0.0 0.143189 0.0 0.0 0.143189 -0.0591237 0.0136753 0.0677976 0.0 0.0 -0.0677976 0.0 0.0 -0.0677976 0.1100314 0.981645 -2.16943e-18 -0.0616404 0.00728002 0.0 0.167558 0.934569 -0.252993 0.0700789 -0.00317992 0.162492 0.0674303 0.00191512 0.159973 0.186167 0.0539824 -0.0873252 0.0662039 -0.285139 -0.273557 0.0468518 -0.248093 -0.290056 0.1646602 0.979088 -2.16…
1563.0 0.0436174 0.960243 -0.0490238 0.0 0.0 0.0490238 0.0 0.0 0.0490238 -0.509733 0.0682683 0.574565 0.0 0.0 -0.574565 0.0 0.0 -0.574565 0.024068700000000005 0.987713 -2.16943e-18 -0.525871 0.0123049 0.0 -0.135116 0.977859 0.155932 -0.018334 -0.0116184 0.089703 -0.018649 -0.0110223 0.0893344 -0.57222 -0.00105547 0.54284 -0.0133512 0.107478 -0.0121098 -0.0102838 0.101501 -0.00873156 -0.161132 0.9…
1564.0 -0.0712206 0.968156 0.0796676 0.0 0.0 -0.0796676 0.0 0.0 -0.0796676 0.0812055 -0.000361035 -0.0907246 0.0 0.0 0.0907246 0.0 0.0 0.0907246 -0.093568 0.982893 -2.16943e-18 0.0825984 0.00872962 0.0 -0.211664 0.972032 0.268793 -0.0154482 -0.0740221 0.0350808 -0.0153366 -0.0742293 0.0349039 -0.536863 -0.0368639 0.407793 -0.00904413 0.286566 0.0489666 -0.0174589 0.302961 0.0391814 -0.23966700000…
1567.0 0.246791 0.908243 -0.283868 0.0 0.0 0.283868 0.0 0.0 0.283868 -0.400682 0.15448 0.479764 0.0 0.0 -0.479764 0.0 0.0 -0.479764 0.236452 0.957607 -2.16943e-18 -0.424661 0.112168 0.0 0.202773 0.927213 -0.293194 0.0700777 -0.00196609 0.182961 0.0736179 -0.00877025 0.186278 0.232282 0.0743819 -0.0975652 0.0464989 -0.292831 -0.463799 0.0382195 -0.276682 -0.47424 0.20198 0.974837 -2.16943e-18 0.23…
1569.0 0.132931 0.94363 -0.150561 0.0 0.0 0.150561 0.0 0.0 0.150561 -0.0238463 0.00570115 0.0273922 0.0 0.0 -0.0273922 0.0 0.0 -0.0273922 0.1167305 0.980829 -2.16943e-18 -0.0248821 0.00312484 0.0 0.171783 0.935267 -0.255034 0.0674227 -0.00202165 0.155492 0.0651053 0.00243651 0.153285 0.171118 0.0457828 -0.0403632 0.0274148 -0.28448 -0.195967 0.00684969 -0.245074 -0.213929 0.1686727 0.979981 -2.16…
1570.0 0.0775383 0.955037 -0.0873668 0.0 0.0 0.0873668 0.0 0.0 0.0873668 -0.470997 0.0815678 0.534036 0.0 0.0 -0.534036 0.0 0.0 -0.534036 0.059137800000000004 0.98622 -2.16943e-18 -0.487979 0.0301651 0.0 -0.152457 0.977071 0.18181 -0.0158896 -0.0292895 0.0765898 -0.0161512 -0.0288141 0.0761051 -0.525299 -0.00908369 0.485202 -0.0211406 0.138871 -0.00107524 -0.0200697 0.136578 0.00141687 -0.178937 …
1571.0 -0.0341353 0.967222 0.0382193 0.0 0.0 -0.0382193 0.0 0.0 -0.0382193 0.020356 -0.00093488 -0.022766 0.0 0.0 0.022766 0.0 0.0 0.022766 -0.05576099999999999 0.986098 -2.16943e-18 0.0207998 0.00132984 0.0 -0.220417 0.972183 0.281302 -0.0229009 -0.0681446 0.0423748 -0.0208821 -0.0721363 0.0451665 -0.585419 -0.0450476 0.402292 0.0125979 0.347455 0.0951485 -0.00027523 0.373916 0.0709704 -0.249053…
1572.0 0.0344795 0.961419 -0.0387305 0.0 0.0 0.0387305 0.0 0.0 0.0387305 0.0210298 -0.00259646 -0.0236731 0.0 0.0 0.0236731 0.0 0.0 0.0236731 0.014646800000000001 0.987885 -2.16943e-18 0.0216709 -0.000283938 0.0 0.147327 0.942097 -0.213452 0.0575155 -0.0120733 0.141865 0.0534996 -0.00449518 0.138212 0.148445 0.0119015 0.0807294 -0.148658 -0.194476 0.0735473 -0.137971 -0.215238 0.0856371 0.1406757…
1574.0 0.0784737 0.954874 -0.0884274 0.0 0.0 0.0884274 0.0 0.0 0.0884274 0.262982 -0.0458309 -0.298235 0.0 0.0 0.298235 0.0 0.0 0.298235 0.060106900000000005 0.986159 -2.16943e-18 0.272496 -0.0171349 0.0 0.143045 0.943169 -0.219907 0.0724083 -0.0147366 0.125969 0.0658859 -0.00220376 0.119913 0.219778 0.0435986 0.0210147 -0.0419696 -0.391962 -0.0642571 -0.0331477 -0.409722 -0.0487212 0.1384574 0.9…
1575.0 0.0276822 0.962232 -0.0310824 0.0 0.0 0.0310824 0.0 0.0 0.0310824 0.0407517 -0.0047153 -0.045832 0.0 0.0 0.045832 0.0 0.0 0.045832 0.007645300000000008 0.98795 -2.16943e-18 0.0419586 -0.00022882 0.0 0.145285 0.941597 -0.216359 0.0616179 -0.010145 0.142335 0.0579349 -0.00329459 0.139146 0.155757 0.0294806 0.0454258 -0.0925459 -0.224172 -0.046563 -0.110916 -0.189226 -0.0606986 0.1393794 0.98…
1576.0 0.0755361 0.955381 -0.085097 0.0 0.0 0.085097 0.0 0.0 0.085097 0.127826 -0.0218382 -0.144877 0.0 0.0 0.144877 0.0 0.0 0.144877 0.057063600000000006 0.986345 -2.16943e-18 0.132401 -0.00788291 0.0 0.145295 0.942574 -0.205503 0.0506808 -0.00943594 0.137819 0.0472893 -0.00293824 0.13479 0.14851 0.00599319 0.158525 -0.180456 -0.306705 0.218677 -0.170074 -0.327001 0.231518 0.1375229 0.983635 -2.…
1580.0 0.255506 0.904831 -0.294324 0.0 0.0 0.294324 0.0 0.0 0.294324 -0.460451 0.183076 0.553591 0.0 0.0 -0.553591 0.0 0.0 -0.553591 0.24569400000000002 0.955114 -2.16943e-18 -0.488628 0.134545 0.0 0.180811 0.933102 -0.263811 0.0655307 -0.0018867 0.165769 0.0647147 -0.000344504 0.165174 0.163838 0.0452732 -0.0726122 0.0121912 -0.170502 -0.275884 0.00867012 -0.16376 -0.278871 0.177905 0.978565 -2.…
1583.0 0.0955612 0.951725 -0.10784 0.0 0.0 0.10784 0.0 0.0 0.10784 -0.136038 0.0264384 0.154827 0.0 0.0 -0.154827 0.0 0.0 -0.154827 0.07783183 0.984872 -2.16943e-18 -0.141266 0.0116398 0.0 0.16568 0.934741 -0.247773 0.0556985 0.0172363 0.158119 0.0493785 0.029658 0.14144 0.0329647 0.00849919 -0.0597721 0.0273617 0.0122019 -0.0981869 0.11061 -0.149625 -0.00550636 0.1612762 0.979097 -2.16943e-18 0.…
1586.0 0.120249 0.946565 -0.136018 0.0 0.0 0.136018 0.0 0.0 0.136018 0.025103 -0.005617 -0.0287389 0.0 0.0 0.0287389 0.0 0.0 0.0287389 0.103509 0.982391 -2.16943e-18 0.0261504 -0.0028985 0.0 0.166125 0.936654 -0.247651 0.0667551 -0.00256888 0.150616 0.0635412 0.00361472 0.147551 0.173007 0.0424256 -0.00492118 0.00326045 -0.321765 -0.129947 -0.01737 -0.28234 -0.146974 0.1625467 0.980799 -2.16943e-…
1588.0 0.0664937 0.956878 -0.0748571 0.0 0.0 0.0748571 0.0 0.0 0.0748571 -0.112805 0.0180853 0.127637 0.0 0.0 -0.127637 0.0 0.0 -0.127637 0.047702900000000006 0.986855 -2.16943e-18 -0.11671 0.00575006 0.0 0.1456 0.942565 -0.204894 0.0537055 -0.0183531 0.146443 0.0501207 -0.0112026 0.133028 0.143366 0.00495093 0.0757259 -0.1108 -0.253483 0.144145 -0.143875 -0.0400473 -5.94156 0.137881 0.983557 -2.…
1591.0 0.231535 0.913966 -0.265664 0.0 0.0 0.265664 0.0 0.0 0.265664 -0.177101 0.0646023 0.210612 0.0 0.0 -0.210612 0.0 0.0 -0.210612 0.22030100000000002 0.961716 -2.16943e-18 -0.187288 0.0458393 0.0 0.226896 0.915266 -0.323395 0.0629557 0.0112364 0.226173 0.0658346 0.00569666 0.228973 0.167196 0.0197412 -0.223283 0.231736 -0.310206 -0.164599 0.210304 -0.268806 -0.187661 0.22713300000000003 0.965…
1592.0 0.140698 0.941737 -0.159492 0.0 0.0 0.159492 0.0 0.0 0.159492 -0.133041 0.0330662 0.153157 0.0 0.0 -0.153157 0.0 0.0 -0.153157 0.124839 0.979773 -2.16943e-18 -0.138961 0.0187137 0.0 0.166819 0.934853 -0.252381 0.0698063 -0.00207259 0.160623 0.0672918 0.00276463 0.158227 0.170005 0.0470758 -0.112121 0.0921197 -0.255253 -0.2542 0.0816308 -0.235231 -0.262528 0.1639012 0.979321 -2.16943e-18 0.…
1594.0 0.105093 0.949819 -0.1187 0.0 0.0 0.1187 0.0 0.0 0.1187 -0.0887552 0.0182517 0.101233 0.0 0.0 -0.101233 0.0 0.0 -0.101233 0.0877359 0.984002 -2.16943e-18 -0.092278 0.00861325 0.0 0.153287 0.941178 -0.217777 0.0604548 -0.0212447 0.147914 0.0579774 -0.0164918 0.145681 0.200757 0.042027 0.111183 -0.127504 -0.377921 -0.029039 -0.127278 -0.378635 -0.0262365 0.1469271 0.983122 -2.16943e-18 0.165…
1596.0 0.180748 0.93079 -0.205883 0.0 0.0 0.205883 0.0 0.0 0.205883 -0.100006 0.0298427 0.116596 0.0 0.0 -0.116596 0.0 0.0 -0.116596 0.1667829 0.973131 -2.16943e-18 -0.105015 0.019137 0.0 0.207108 0.923978 -0.300789 0.0694335 0.00272736 0.194339 0.0744415 -0.00690112 0.199074 0.221567 0.0645526 -0.132254 0.0438008 -0.205145 -0.461753 0.0928421 -0.299196 -0.418587 0.20681700000000003 0.972188 -2.1…
1599.0 0.0666491 0.956853 -0.075033 0.0 0.0 0.075033 0.0 0.0 0.075033 -0.34063 0.0546725 0.385427 0.0 0.0 -0.385427 0.0 0.0 -0.385427 0.0478638 0.986847 -2.16943e-18 -0.352428 0.0174255 0.0 -0.194101 0.974739 0.245522 -0.0193692 -0.0605593 0.0575246 -0.0194468 -0.0603989 0.0573049 -0.53925 -0.0242964 0.454041 -0.0620173 0.288146 0.0773845 -0.0614319 0.28683 0.0791531 -0.222225 0.972303 -2.16943e-…
1600.0 -0.129164 0.966536 0.144439 0.0 0.0 -0.144439 0.0 0.0 -0.144439 0.189119 0.0114225 -0.211671 0.0 0.0 0.211671 0.0 0.0 0.211671 -0.152295 0.974756 -2.16943e-18 0.19099 0.032798 0.0 -0.232725 0.970859 0.327352 -0.0398613 -0.10099 0.0255549 -0.0402983 -0.100093 0.0249331 -0.588823 -0.045985 0.400481 -0.0179159 0.408043 0.12532 -0.0166427 0.405337 0.128481 -0.264384 0.958677 -2.16943e-18 -0.57…
1601.0 0.0819259 0.954265 -0.0923438 0.0 0.0 0.0923438 0.0 0.0 0.0923438 -0.168588 0.0300613 0.19132 0.0 0.0 -0.19132 0.0 0.0 -0.19132 0.0636848 0.985927 -2.16943e-18 -0.174764 0.0116767 0.0 0.144716 0.942342 -0.201961 0.0507808 -0.0171125 0.148958 0.0483606 -0.0122138 0.136598 0.11669 -0.0261297 0.0465139 -0.0990751 -0.191191 0.306629 0.113867 -0.601184 0.509878 0.1365719 0.983142 -2.16943e-18 0…
1604.0 0.17628 0.932111 -0.200678 0.0 0.0 0.200678 0.0 0.0 0.200678 0.0411775 -0.0120547 -0.0479348 0.0 0.0 0.0479348 0.0 0.0 0.0479348 0.1620926 0.973973 -2.16943e-18 0.0432137 -0.00764272 0.0 0.212997 0.920339 -0.308492 0.0666732 0.00789739 0.208133 0.0724095 -0.00313598 0.213628 0.218656 0.0474242 -0.22692 0.112935 -0.153361 -0.432719 0.230849 -0.379903 -0.323609 0.21293800000000002 0.969211 -…
1605.0 0.188238 0.92852 -0.214626 0.0 0.0 0.214626 0.0 0.0 0.214626 -0.382032 0.117649 0.446591 0.0 0.0 -0.446591 0.0 0.0 -0.446591 0.17465170000000002 0.971662 -2.16943e-18 -0.401574 0.0768132 0.0 0.158837 0.938161 -0.227181 0.0513954 0.000465972 0.154069 0.0479886 0.00702458 0.150782 0.101796 -0.00204586 0.0363503 -0.117722 -0.0743545 0.0780897 -0.10173 -0.105225 0.0943407 0.1524413 0.980999 -2…
1606.0 0.0887568 0.95302 -0.100101 0.0 0.0 0.100101 0.0 0.0 0.100101 0.00896457 -0.00167034 -0.0101877 0.0 0.0 0.0101877 0.0 0.0 0.0101877 0.07076901000000001 0.985426 -2.16943e-18 0.00930099 -0.000693948 0.0 0.168119 0.937935 -0.237257 0.0674111 -0.0289143 0.162104 0.0629825 -0.0204239 0.158172 0.293906 0.0790193 0.230253 -0.222007 -0.602462 -0.136035 -0.240831 -0.567117 -0.145684 0.1631827 0.98…
1607.0 -0.0751025 0.968165 0.0840044 0.0 0.0 -0.0840044 0.0 0.0 -0.0840044 0.0892244 -9.72792e-06 -0.0996825 0.0 0.0 0.0996825 0.0 0.0 0.0996825 -0.097516 0.982467 -2.16943e-18 0.0907116 0.00998506 0.0 -0.190871 0.974446 0.262361 -0.0240935 -0.0895557 0.0443287 -0.0245305 -0.0886959 0.0436193 -0.485381 -0.0246664 0.336685 -0.0124836 0.333874 -0.00537725 -0.013541 0.335838 -0.00584822 -0.220609 0.…
1608.0 -0.00116425 0.965097 0.0013052 0.0 0.0 -0.0013052 0.0 0.0 -0.0013052 -0.149986 0.0124486 0.168143 0.0 0.0 -0.168143 0.0 0.0 -0.168143 -0.022002599999999997 0.987632 -2.16943e-18 -0.153879 -0.00414561 0.0 -0.22276 0.971981 0.304462 -0.0314563 -0.0924788 0.0398073 -0.0397285 -0.0760129 0.0264076 -0.627135 -0.0609149 0.363399 0.165725 0.24748 0.024363 0.0787439 0.417715 -0.0788261 -0.25350100…
1609.0 0.0067357 0.964406 -0.00755443 0.0 0.0 0.00755443 0.0 0.0 0.00755443 -0.1614 0.0148367 0.181078 0.0 0.0 -0.181078 0.0 0.0 -0.181078 -0.013893699999999995 0.987814 -2.16943e-18 -0.16575 -0.00299618 0.0 -0.218038 0.972389 0.294118 -0.0297422 -0.0851098 0.0362212 -0.0307233 -0.0832784 0.0381879 -0.607739 -0.0433125 0.372747 0.0476752 0.377813 0.149997 0.13987 0.195276 0.276112 -0.24817 0.9642…
1610.0 0.2146 0.919952 -0.245596 0.0 0.0 0.245596 0.0 0.0 0.245596 -0.421108 0.144103 0.49725 0.0 0.0 -0.49725 0.0 0.0 -0.49725 0.20241199999999998 0.965905 -2.16943e-18 -0.444264 0.0993306 0.0 0.162576 0.937008 -0.239608 0.0601603 0.000696141 0.154038 0.0570623 0.00665921 0.151058 0.121424 0.0180594 -0.000490662 -0.0438497 -0.157803 -0.0388512 -0.060127 -0.126588 -0.0533307 0.157897 0.980656 -2.…
1612.0 0.166212 0.934994 -0.188977 0.0 0.0 0.188977 0.0 0.0 0.188977 0.0792307 -0.0221916 -0.091924 0.0 0.0 0.091924 0.0 0.0 0.091924 0.1515336 0.975777 -2.16943e-18 0.0830362 -0.0136857 0.0 0.212914 0.922421 -0.307229 0.0681284 0.00492175 0.19675 0.0737983 -0.00598582 0.202173 0.255911 0.0592338 -0.188701 0.102658 -0.277101 -0.442035 0.16271 -0.392191 -0.38989 0.212866 0.971143 -2.16943e-18 0.27…
1613.0 0.12827 0.944731 -0.14521 0.0 0.0 0.14521 0.0 0.0 0.14521 0.160014 -0.0373521 -0.183575 0.0 0.0 0.183575 0.0 0.0 0.183575 0.1118689 0.981426 -2.16943e-18 0.166863 -0.0200494 0.0 0.180614 0.931317 -0.275302 0.062543 0.0271891 0.152644 0.0604709 0.0311863 0.150541 0.200004 0.0414599 -0.331824 0.181532 -0.0311117 -0.468926 0.187098 -0.0418333 -0.463086 0.17885099999999998 0.977594 -2.16943e-1…
1614.0 0.144084 0.940888 -0.163393 0.0 0.0 0.163393 0.0 0.0 0.163393 -0.158672 0.0400944 0.182842 0.0 0.0 -0.182842 0.0 0.0 -0.182842 0.1283768 0.97929 -2.16943e-18 -0.165806 0.0229877 0.0 0.161476 0.936759 -0.242647 0.066194 -0.00213677 0.15389 0.0634611 0.00311508 0.151326 0.150771 0.0352164 -0.0437251 0.00932302 -0.21298 -0.150457 -0.00463197 -0.186269 -0.162323 0.1576361 0.980525 -2.16943e-18…
1615.0 0.104497 0.949941 -0.118019 0.0 0.0 0.118019 0.0 0.0 0.118019 -0.0462066 0.00946919 0.0526954 0.0 0.0 -0.0526954 0.0 0.0 -0.0526954 0.0871159 0.984059 -2.16943e-18 -0.048037 0.00445082 0.0 0.158893 0.937577 -0.236987 0.0682001 -0.0115325 0.156554 0.0646899 -0.00479328 0.153328 0.22645 0.062081 0.0901559 -0.134136 -0.354653 -0.186177 -0.162249 -0.300939 -0.209269 0.1547076 0.980899 -2.16943…
1617.0 0.0676758 0.956688 -0.0761948 0.0 0.0 0.0761948 0.0 0.0 0.0761948 0.31094 -0.0502777 -0.351898 0.0 0.0 0.351898 0.0 0.0 0.351898 0.048926000000000004 0.986794 -2.16943e-18 0.321751 -0.0162835 0.0 0.127123 0.944823 -0.206526 0.074797 -0.0111169 0.117465 0.0673852 0.0031314 0.110518 0.227407 0.0394586 -0.0376578 0.0739718 -0.51645 0.0188512 0.00390294 -0.382721 -0.0380545 0.1224003 0.985512 …
1618.0 0.0361627 0.96121 -0.0406255 0.0 0.0 0.0406255 0.0 0.0 0.0406255 -0.20651 0.0258943 0.232522 0.0 0.0 -0.232522 0.0 0.0 -0.232522 0.0163815 0.987861 -2.16943e-18 -0.212851 0.00319225 0.0 -0.220049 0.972208 0.30054 -0.0322629 -0.0881122 0.034829 -0.0327193 -0.0873737 0.0334264 -0.605256 -0.0528197 0.376052 0.0361039 0.418511 -0.0438443 0.0359549 0.418358 -0.0410599 -0.250548 0.963289 -2.1694…
1620.0 -0.0373355 0.967363 0.0417981 0.0 0.0 -0.0417981 0.0 0.0 -0.0417981 -0.117738 0.0049851 0.131656 0.0 0.0 -0.131656 0.0 0.0 -0.131656 -0.059029999999999985 0.985883 -2.16943e-18 -0.120257 -0.0081209 0.0 -0.214518 0.972688 0.312293 -0.0427442 -0.103225 0.026718 -0.0426738 -0.103382 0.0266133 -0.606793 -0.0455682 0.397402 0.0314979 0.379398 0.0104362 0.0342322 0.373726 0.0158059 -0.2467890000…
1622.0 0.150054 0.939358 -0.170278 0.0 0.0 0.170278 0.0 0.0 0.170278 -0.539322 0.140237 0.622573 0.0 0.0 -0.622573 0.0 0.0 -0.622573 0.1346177 0.978403 -2.16943e-18 -0.564014 0.0821579 0.0 -0.200021 0.974232 0.253597 -0.0189786 -0.0645328 0.0551893 -0.018924 -0.0646345 0.0550695 -0.563066 -0.0337237 0.426399 -0.0253058 0.333604 0.0188574 -0.0293696 0.341504 0.0143053 -0.228209 0.970932 -2.16943e-…
1625.0 0.183228 0.930046 -0.208775 0.0 0.0 0.208775 0.0 0.0 0.208775 -0.162495 0.0490022 0.189616 0.0 0.0 -0.189616 0.0 0.0 -0.189616 0.16938720000000002 0.972653 -2.16943e-18 -0.170691 0.0316156 0.0 0.195854 0.925956 -0.286869 0.0676826 0.00287132 0.19252 0.0702002 -0.00197062 0.194918 0.182334 0.0556397 -0.166748 0.0795744 -0.130806 -0.433799 0.0818544 -0.135128 -0.432493 0.194596 0.97317 -2.16…
1626.0 0.121157 0.946361 -0.137058 0.0 0.0 0.137058 0.0 0.0 0.137058 -0.391242 0.0879708 0.448014 0.0 0.0 -0.448014 0.0 0.0 -0.448014 0.1044553 0.982286 -2.16943e-18 -0.407613 0.0456089 0.0 0.173838 0.932593 -0.258724 0.0557101 0.0218373 0.163358 0.0537444 0.0244285 0.157093 0.0567846 -0.000221872 -0.113618 0.0521436 0.0176445 -0.0770974 0.0620563 -0.00246707 -0.0603016 0.1702091 0.977794 -2.1694…
1630.0 -0.0761173 0.968164 0.0851382 0.0 0.0 -0.0851382 0.0 0.0 -0.0851382 0.0440041 4.50937e-05 -0.0491619 0.0 0.0 0.0491619 0.0 0.0 0.0491619 -0.09854800000000001 0.982353 -2.16943e-18 0.044732 0.0049752 0.0 -0.224816 0.971722 0.316782 -0.0398108 -0.0969522 0.0298786 -0.0398002 -0.09696 0.0296767 -0.59888 -0.0548366 0.367599 -0.0149414 0.531788 -0.163082 0.0932857 0.313262 0.0127535 -0.256434 0…
1631.0 0.0763232 0.955246 -0.0859892 0.0 0.0 0.0859892 0.0 0.0 0.0859892 0.165927 -0.0285 -0.18809 0.0 0.0 0.18809 0.0 0.0 0.18809 0.057879 0.986297 -2.16943e-18 0.171883 -0.0103875 0.0 0.146464 0.941988 -0.218938 0.063899 -0.00939674 0.133542 0.0585404 0.000906306 0.128505 0.183857 0.0342471 0.116146 -0.185258 -0.251665 -0.0200694 -0.153765 -0.312689 0.0138776 0.1409428 0.983894 -2.16943e-18 0.1…
1632.0 0.0678059 0.956667 -0.0763421 0.0 0.0 0.0763421 0.0 0.0 0.0763421 0.397791 -0.0643812 -0.4502 0.0 0.0 0.4502 0.0 0.0 0.4502 0.0490607 0.986787 -2.16943e-18 0.411628 -0.0208929 0.0 0.111286 0.949853 -0.192416 0.0752177 -0.00126095 0.0804482 0.0688914 0.0109245 0.0743375 0.254572 0.012205 -0.51499 0.328649 -0.0817581 -0.247969 0.223708 0.120459 -0.349888 0.106425 0.989285 -2.16943e-18 0.3122…
1635.0 0.17042 0.933805 -0.193862 0.0 0.0 0.193862 0.0 0.0 0.193862 -0.645813 0.184291 0.750312 0.0 0.0 -0.750312 0.0 0.0 -0.750312 0.15594439999999998 0.975039 -2.16943e-18 -0.677214 0.115017 0.0 -0.16644 0.976337 0.199381 -0.0159288 -0.0342219 0.0704642 -0.0154398 -0.0351569 0.0705909 -0.536313 -0.012745 0.48745 -0.0359946 0.174509 0.0535838 -0.0230303 0.148907 0.0700437 -0.19314200000000004 0.…
1636.0 0.208182 0.922121 -0.238027 0.0 0.0 0.238027 0.0 0.0 0.238027 -0.687699 0.229531 0.80997 0.0 0.0 -0.80997 0.0 0.0 -0.80997 0.19564399999999998 0.967391 -2.16943e-18 -0.724865 0.156317 0.0 -0.165802 0.976037 0.212711 -0.0172081 -0.058181 0.0577451 -0.0166011 -0.0594158 0.0585018 -0.500289 -0.0144927 0.409272 -0.00953122 0.213181 0.018029 -0.0185601 0.231252 0.00467657 -0.19355900000000004 0…
1637.0 0.188753 0.928361 -0.215228 0.0 0.0 0.215228 0.0 0.0 0.215228 -0.393758 0.12152 0.460384 0.0 0.0 -0.460384 0.0 0.0 -0.460384 0.175193 0.971558 -2.16943e-18 -0.413929 0.0794349 0.0 0.17417 0.931773 -0.264482 0.0572296 0.027935 0.162129 0.0637756 0.0153907 0.159084 0.0867684 0.0213037 -0.0765998 0.06383 -0.124749 -0.126412 0.0274614 -0.0553123 -0.15926 0.17151090000000002 0.977291 -2.16943e-…
1638.0 -0.0152086 0.966152 0.0170401 0.0 0.0 -0.0170401 0.0 0.0 -0.0170401 0.517583 -0.0347682 -0.579552 0.0 0.0 0.579552 0.0 0.0 0.579552 -0.036399 0.987131 -2.16943e-18 0.530098 0.0226325 0.0 0.0344889 0.959071 -0.130324 0.107638 -0.0132729 0.00852263 0.106269 -0.0106498 0.00730506 0.360663 0.050881 -0.221208 -0.123013 -0.0554555 -0.124295 -0.151871 -4.78269e-05 -0.150738 0.031364 0.993132 -2.1…
1640.0 0.0767014 0.955181 -0.0864179 0.0 0.0 0.0864179 0.0 0.0 0.0864179 0.220552 -0.03798 -0.25003 0.0 0.0 0.25003 0.0 0.0 0.25003 0.0582707 0.986273 -2.16943e-18 0.22848 -0.0139062 0.0 0.14491 0.941943 -0.222374 0.0703835 -0.011132 0.131847 0.0639805 0.0011776 0.125843 0.194518 0.0392763 0.0166668 -0.0515579 -0.315041 -0.0777183 -0.0497772 -0.319085 -0.0703357 0.140297 0.984009 -2.16943e-18 0.1…
1641.0 0.106312 0.949567 -0.12009 0.0 0.0 0.12009 0.0 0.0 0.12009 -0.428453 0.0887283 0.488829 0.0 0.0 -0.488829 0.0 0.0 -0.488829 0.0890032 0.983882 -2.16943e-18 -0.445529 0.0422107 0.0 -0.195656 0.974172 0.255541 -0.0192348 -0.0755679 0.0501169 -0.022548 -0.068979 0.0450806 -0.560109 -0.0341112 0.389305 0.0188661 0.325602 -0.00747416 0.0537014 0.254622 0.0529428 -0.22436700000000004 0.970523 -2…
1642.0 0.214481 0.919993 -0.245456 0.0 0.0 0.245456 0.0 0.0 0.245456 -0.260004 0.0889328 0.307002 0.0 0.0 -0.307002 0.0 0.0 -0.307002 0.202287 0.965932 -2.16943e-18 -0.274297 0.0612882 0.0 0.206771 0.923262 -0.30007 0.0676285 0.00449627 0.199331 0.0725027 -0.0048765 0.203964 0.195884 0.0552417 -0.146722 0.0631952 -0.168991 -0.416811 0.130498 -0.298191 -0.355763 0.20627299999999998 0.971474 -2.169…
1643.0 0.212152 0.920786 -0.242707 0.0 0.0 0.242707 0.0 0.0 0.242707 -0.228799 0.0775574 0.269904 0.0 0.0 -0.269904 0.0 0.0 -0.269904 0.19983 0.966478 -2.16943e-18 -0.241298 0.053219 0.0 0.212341 0.921419 -0.307488 0.068133 0.00531705 0.204692 0.0730758 -0.00418877 0.2094 0.206715 0.0560573 -0.15619 0.0678233 -0.179561 -0.432261 0.149396 -0.336195 -0.357801 0.212304 0.970185 -2.16943e-18 0.218974…
1645.0 0.0955425 0.951729 -0.107818 0.0 0.0 0.107818 0.0 0.0 0.107818 -0.0372366 0.00723596 0.0423793 0.0 0.0 -0.0423793 0.0 0.0 -0.0423793 0.0778124 0.984873 -2.16943e-18 -0.0386674 0.00318522 0.0 0.165309 0.939705 -0.230914 0.0640019 -0.0277805 0.153594 0.0598132 -0.0197498 0.149871 0.262161 0.0638378 0.176995 -0.165958 -0.546153 -0.0834847 -0.113474 -0.64752 -0.0298566 0.1596894 0.982692 -2.16…
1646.0 -0.0722134 0.96816 0.0807768 0.0 0.0 -0.0807768 0.0 0.0 -0.0807768 0.11211 -0.000374078 -0.125251 0.0 0.0 0.125251 0.0 0.0 0.125251 -0.09457800000000001 0.982786 -2.16943e-18 0.114019 0.0121783 0.0 -0.218836 0.972196 0.297476 -0.0290179 -0.0910926 0.0360262 -0.0315499 -0.0860212 0.0321538 -0.590939 -0.0483608 0.375388 0.0215816 0.412162 -0.0148852 0.0365399 0.380861 0.017244 -0.24910300000…
1647.0 0.185758 0.929279 -0.211728 0.0 0.0 0.211728 0.0 0.0 0.211728 -0.14104 0.0429871 0.164728 0.0 0.0 -0.164728 0.0 0.0 -0.164728 0.1720452 0.972156 -2.16943e-18 -0.148205 0.0279037 0.0 0.210887 0.923972 -0.304642 0.0702308 0.00126171 0.191882 0.0754843 -0.0088367 0.196826 0.243358 0.0702269 -0.111193 0.0418583 -0.283315 -0.462213 0.0714788 -0.339907 -0.438561 0.21084000000000003 0.97245 -2.16…
1649.0 0.131854 0.943887 -0.149324 0.0 0.0 0.149324 0.0 0.0 0.149324 -0.183485 0.0436277 0.210707 0.0 0.0 -0.210707 0.0 0.0 -0.210707 0.1156072 0.980969 -2.16943e-18 -0.191428 0.0238003 0.0 0.151569 0.940232 -0.225683 0.0638013 -0.00832083 0.14387 0.0599606 -0.000936876 0.140261 0.153077 0.0266774 0.0342273 -0.101777 -0.17977 -0.0572627 -0.105696 -0.17243 -0.0590789 0.14641320000000002 0.982699 -…
1650.0 0.183836 0.929863 -0.209485 0.0 0.0 0.209485 0.0 0.0 0.209485 -0.265057 0.0801363 0.309363 0.0 0.0 -0.309363 0.0 0.0 -0.309363 0.1700261 0.972534 -2.16943e-18 -0.278449 0.0517792 0.0 0.17413 0.933421 -0.256589 0.0633739 0.00183891 0.165446 0.0621931 0.00411109 0.164314 0.139177 0.0355496 -0.0919297 0.0312522 -0.12658 -0.232295 0.0214762 -0.107799 -0.241312 0.1707376 0.978355 -2.16943e-18 0…
1652.0 0.155551 0.93791 -0.176629 0.0 0.0 0.176629 0.0 0.0 0.176629 -0.234277 0.062509 0.270893 0.0 0.0 -0.270893 0.0 0.0 -0.270893 0.14036880000000002 0.977546 -2.16943e-18 -0.245181 0.0373064 0.0 0.157848 0.938146 -0.230526 0.0568449 -0.000642681 0.151811 0.0531445 0.00647878 0.14826 0.115432 0.00864043 0.034437 -0.118186 -0.0871172 0.0129953 -0.109683 -0.10358 0.0221351 0.1522672 0.981139 -2.1…
1653.0 0.0281137 0.962182 -0.0315677 0.0 0.0 0.0315677 0.0 0.0 0.0315677 0.122091 -0.0141869 -0.137319 0.0 0.0 0.137319 0.0 0.0 0.137319 0.0080895 0.987948 -2.16943e-18 0.125713 -0.000746577 0.0 0.118685 0.9494 -0.204587 0.0635893 0.0294762 0.0691345 0.0917037 -0.0247544 0.0960084 0.264832 0.113354 0.433174 -0.517081 -0.379051 -0.2375 -0.792152 0.151599 -0.511066 0.1149709 0.989749 -2.16943e-18 0…
1655.0 0.208149 0.922132 -0.237988 0.0 0.0 0.237988 0.0 0.0 0.237988 -0.098319 0.0328114 0.115798 0.0 0.0 -0.115798 0.0 0.0 -0.115798 0.19561 0.967398 -2.16943e-18 -0.103632 0.0223442 0.0 0.229681 0.917336 -0.325793 0.0701055 -0.0010612 0.216209 0.0739053 -0.00836046 0.219748 0.246692 0.0415644 -0.108354 0.03841 -0.320261 -0.284622 0.0911096 -0.421207 -0.239126 0.23054999999999998 0.967489 -2.169…
1657.0 0.0931922 0.952182 -0.105144 0.0 0.0 0.105144 0.0 0.0 0.105144 -0.0627246 0.0120149 0.0713507 0.0 0.0 -0.0713507 0.0 0.0 -0.0713507 0.07537217 0.985071 -2.16943e-18 -0.0651152 0.00518858 0.0 0.151396 0.937918 -0.249143 0.0830924 0.00212456 0.141279 0.0903221 -0.0117314 0.147754 0.320477 0.0788219 0.263366 -0.389559 -0.418192 -0.140151 -0.587208 -0.0373418 -0.333064 0.1505434 0.981733 -2.16…
1660.0 0.114192 0.947898 -0.12909 0.0 0.0 0.12909 0.0 0.0 0.12909 -0.114651 0.0248211 0.131056 0.0 0.0 -0.131056 0.0 0.0 -0.131056 0.09720200000000001 0.983068 -2.16943e-18 -0.119341 0.0123913 0.0 0.155933 0.940798 -0.22526 0.0640173 -0.0183622 0.144945 0.0600533 -0.0107523 0.141328 0.191687 0.0386983 0.0669737 -0.101321 -0.317821 -0.0618629 -0.113257 -0.295264 -0.0694272 0.150418 0.983266 -2.169…
1663.0 0.127765 0.944849 -0.144631 0.0 0.0 0.144631 0.0 0.0 0.144631 -0.175789 0.040927 0.201646 0.0 0.0 -0.201646 0.0 0.0 -0.201646 0.1113421 0.981489 -2.16943e-18 -0.183301 0.0219168 0.0 0.150224 0.940841 -0.222815 0.0635355 -0.0102662 0.142092 0.0594913 -0.0024928 0.138311 0.155578 0.026598 0.0320726 -0.103657 -0.176994 -0.0589672 -0.0984076 -0.187296 -0.05203 0.1448327 0.983085 -2.16943e-18 0…
1665.0 0.085779 0.95357 -0.0967181 0.0 0.0 0.0967181 0.0 0.0 0.0967181 -0.0266328 0.00486924 0.0302477 0.0 0.0 -0.0302477 0.0 0.0 -0.0302477 0.06768005 0.985651 -2.16943e-18 -0.0276218 0.00196693 0.0 0.152202 0.940735 -0.241482 0.0729189 0.00691894 0.124314 0.0860774 -0.018362 0.1365 0.321653 0.112495 0.369827 -0.352741 -0.675583 -0.180434 -0.684842 -0.0356797 -0.505507 0.15001540000000002 0.9840…
1666.0 0.157595 0.937362 -0.178993 0.0 0.0 0.178993 0.0 0.0 0.178993 -0.182607 0.0491854 0.211282 0.0 0.0 -0.211282 0.0 0.0 -0.211282 0.14250790000000002 0.977218 -2.16943e-18 -0.191158 0.0295489 0.0 0.165571 0.9353 -0.247634 0.0640998 0.00202069 0.158444 0.0619546 0.00614929 0.156378 0.138732 0.0319689 -0.06803 0.0197207 -0.159121 -0.171155 0.0111886 -0.142777 -0.178515 0.16184710000000002 0.979…
1668.0 0.0461999 0.959894 -0.0519353 0.0 0.0 0.0519353 0.0 0.0 0.0519353 0.459842 -0.0629498 -0.518533 0.0 0.0 0.518533 0.0 0.0 0.518533 0.026733400000000004 0.987647 -2.16943e-18 0.474553 -0.0124866 0.0 0.0835487 0.953812 -0.170253 0.0890237 -0.00899799 0.0567806 0.0861923 -0.00355551 0.0541389 0.252461 0.0154754 -0.7649 0.483193 0.158147 -0.491347 0.363725 0.388088 -0.605107 0.07949385 0.991251…
1669.0 0.194027 0.926715 -0.2214 0.0 0.0 0.2214 0.0 0.0 0.2214 -0.17921 0.0565208 0.209938 0.0 0.0 -0.209938 0.0 0.0 -0.209938 0.18073899999999998 0.970476 -2.16943e-18 -0.188527 0.0373869 0.0 0.209388 0.921987 -0.305789 0.0691048 0.00678657 0.202165 0.0747503 -0.00407253 0.207554 0.217699 0.0625809 -0.177101 0.0630118 -0.143339 -0.503176 0.105049 -0.224005 -0.465702 0.209468 0.970576 -2.16943e-1…
1670.0 0.22489 0.916361 -0.257772 0.0 0.0 0.257772 0.0 0.0 0.257772 -0.450734 0.160398 0.5345 0.0 0.0 -0.5345 0.0 0.0 -0.5345 0.21327600000000002 0.963406 -2.16943e-18 -0.476209 0.112578 0.0 0.163287 0.937411 -0.237371 0.0580038 -0.00108589 0.154162 0.0546365 0.0053997 0.150894 0.123447 0.012432 0.0280209 -0.0919927 -0.136137 0.00351419 -0.0979553 -0.124782 -0.00100279 0.1581515 0.980936 -2.16943…
1672.0 -0.223705 0.955759 0.250796 0.0 0.0 -0.250796 0.0 0.0 -0.250796 0.215943 0.036331 -0.244645 0.0 0.0 0.244645 0.0 0.0 0.244645 -0.24720400000000003 0.953209 -2.16943e-18 0.21547 0.0611261 0.0 -0.189105 0.977941 0.355041 -0.0801108 -0.181667 0.0995684 -0.0768967 -0.18842 0.106091 -0.0142249 0.0185189 0.623298 -0.258372 -0.824342 0.676323 -0.284357 -0.772562 0.638446 -0.22839500000000001 0.96…
1674.0 0.111192 0.948542 -0.125661 0.0 0.0 0.125661 0.0 0.0 0.125661 -0.412048 0.087728 0.470663 0.0 0.0 -0.470663 0.0 0.0 -0.470663 0.0940798 0.983387 -2.16943e-18 -0.428738 0.0430313 0.0 -0.221967 0.972038 0.286066 -0.0273248 -0.065421 0.0366787 -0.0233537 -0.0732965 0.041933 -0.601453 -0.0445362 0.416719 -0.00743545 0.381161 0.131563 -0.0127982 0.393476 0.112028 -0.250993 0.965072 -2.16943e-18…
1675.0 0.0378136 0.961001 -0.0424846 0.0 0.0 0.0424846 0.0 0.0 0.0424846 0.124668 -0.0158676 -0.140404 0.0 0.0 0.140404 0.0 0.0 0.140404 0.018083300000000004 0.987834 -2.16943e-18 0.128522 -0.00216652 0.0 0.149109 0.943336 -0.209444 0.0614237 -0.0293719 0.142343 0.0597221 -0.0261305 0.140856 0.262353 0.0604778 0.279777 -0.214459 -0.679819 0.0848245 -0.154598 -0.794911 0.141045 0.1422553 0.984591 …
1676.0 0.146091 0.940379 -0.165706 0.0 0.0 0.165706 0.0 0.0 0.165706 -0.124825 0.0318491 0.143924 0.0 0.0 -0.143924 0.0 0.0 -0.143924 0.130474 0.978997 -2.16943e-18 -0.130472 0.0183966 0.0 0.169627 0.934334 -0.254563 0.0676426 9.08771e-05 0.161524 0.0655791 0.00406238 0.159541 0.163436 0.0450825 -0.0949257 0.0609614 -0.219536 -0.249716 0.0399408 -0.179173 -0.268847 0.1666135 0.979012 -2.16943e-18…
1678.0 0.192404 0.927225 -0.2195 0.0 0.0 0.2195 0.0 0.0 0.2195 -0.342594 0.107335 0.401095 0.0 0.0 -0.401095 0.0 0.0 -0.401095 0.179032 0.970813 -2.16943e-18 -0.360324 0.0707449 0.0 0.164707 0.935584 -0.245069 0.0613982 0.00382307 0.158038 0.0589836 0.00847294 0.155692 0.119221 0.0231825 -0.0512519 0.0156386 -0.154536 -0.103593 0.00584952 -0.135766 -0.112199 0.1605694 0.979633 -2.16943e-18 0.1175…
1680.0 -0.0256554 0.966792 0.0287334 0.0 0.0 -0.0287334 0.0 0.0 -0.0287334 0.0168575 -0.000934524 -0.0188623 0.0 0.0 0.0188623 0.0 0.0 0.0188623 -0.047091999999999995 0.986611 -2.16943e-18 0.0172429 0.00093829 0.0 0.060427 0.968182 0.272763 -0.204668 -0.310502 0.252516 -0.204922 -0.31034 0.252562 0.136293 -0.0097195 0.360469 -0.468846 -0.186817 0.294857 -0.46927 -0.186044 0.294784 -0.001204799999…
1681.0 0.146391 0.940302 -0.166052 0.0 0.0 0.166052 0.0 0.0 0.166052 -0.236089 0.0603249 0.272235 0.0 0.0 -0.272235 0.0 0.0 -0.272235 0.1307879 0.978952 -2.16943e-18 -0.246779 0.0348829 0.0 0.165888 0.934965 -0.242662 0.0507145 0.0156169 0.16024 0.0439256 0.028917 0.142867 0.0538173 0.00877761 -0.0127174 0.0467043 -0.169922 0.0200244 -0.0684703 0.0512772 -0.0893415 0.1605264 0.979042 -2.16943e-18…
1682.0 0.127055 0.945014 -0.143817 0.0 0.0 0.143817 0.0 0.0 0.143817 -0.177755 0.0412323 0.203863 0.0 0.0 -0.203863 0.0 0.0 -0.203863 0.1106018 0.981577 -2.16943e-18 -0.185335 0.0220068 0.0 0.147215 0.94085 -0.220925 0.0639685 -0.00857433 0.142057 0.0596575 -0.000285723 0.138003 0.144295 0.0258869 0.0130713 -0.0775675 -0.163951 -0.0686438 -0.0749643 -0.169165 -0.0641961 0.14185530000000002 0.9829…
1685.0 -0.156476 0.964467 0.175042 0.0 0.0 -0.175042 0.0 0.0 -0.175042 0.410524 0.0374314 -0.460544 0.0 0.0 0.460544 0.0 0.0 0.460544 -0.17983100000000002 0.969593 -2.16943e-18 0.413168 0.0840418 0.0 -0.199287 0.97359 0.263554 -0.017781 -0.0863075 0.0479802 -0.0208564 -0.0803762 0.0431693 -0.4974 -0.0367523 0.33289 0.131327 0.104567 0.0430745 -0.0147592 0.396901 -0.173913 -0.228157 0.969056 -2.16…
1689.0 0.195427 0.926272 -0.223041 0.0 0.0 0.223041 0.0 0.0 0.223041 -0.336143 0.106622 0.393983 0.0 0.0 -0.393983 0.0 0.0 -0.393983 0.18221199999999999 0.970182 -2.16943e-18 -0.353686 0.0707434 0.0 0.169648 0.934822 -0.250709 0.062345 0.00249938 0.159993 0.0603288 0.0063805 0.158051 0.13033 0.0284119 -0.0655555 0.0226733 -0.154969 -0.152032 0.0191661 -0.148292 -0.154599 0.16585060000000001 0.979…
1690.0 0.058567 0.958113 -0.0658946 0.0 0.0 0.0658946 0.0 0.0 0.0658946 0.104511 -0.0157961 -0.118087 0.0 0.0 0.118087 0.0 0.0 0.118087 0.039505900000000004 0.987222 -2.16943e-18 0.108021 -0.00435188 0.0 0.163518 0.93607 -0.239724 0.0536668 0.0100858 0.157293 0.0453364 0.0263448 0.138544 0.0524811 0.00923987 -0.0446466 0.0835821 -0.169759 -0.000752768 0.0453349 -0.0970967 -0.0307201 0.15816570000…
1691.0 0.19232 0.927252 -0.219402 0.0 0.0 0.219402 0.0 0.0 0.219402 -0.385372 0.120696 0.451164 0.0 0.0 -0.451164 0.0 0.0 -0.451164 0.178944 0.97083 -2.16943e-18 -0.405311 0.0795362 0.0 0.16083 0.938025 -0.230752 0.0537813 -0.000974004 0.153455 0.0502401 0.00584099 0.150061 0.113282 0.00263174 0.0414596 -0.124878 -0.0907426 0.0560926 -0.111401 -0.116782 0.0700362 0.1548466 0.981107 -2.16943e-18 0…
[truncated: 4,854 more rows]
