# Supplementary material for: Characterization of Human Balance through a Reinforcement Learning-based Muscle Controller
Source: PLoS One. 2025 Apr 1;20(4):e0320211. doi: 10.1371/journal.pone.0320211 (PMC11960994; doi:10.1371/journal.pone.0320211)
Supplement: S1 File — Data for the COM states and trajectories, as well as muscle activations, presented in the figures. (ZIP) [file pone.0320211.s001.zip › FigureData/fig3c_COM_State_cases_succ.csv]

ID rootJoint_pos_x rootJoint_pos_y default hip_flexion_l knee_angle_l ankle_angle_l hip_flexion_r knee_angle_r ankle_angle_r rootJoint_pos_x_dot rootJoint_pos_y_dot default_dot hip_flexion_l_dot knee_angle_l_dot ankle_angle_l_dot hip_flexion_r_dot knee_angle_r_dot ankle_angle_r_dot com_x com_y com_z com_vel_x com_vel_y com_vel_z rootJoint_pos_x_end rootJoint_pos_y_end default_end hip_flexion_l_en…
1.0 0.0753536 0.955412 -0.0848901 0.0 0.0 0.0848901 0.0 0.0 0.0848901 -0.20503 0.0349844 0.232372 0.0 0.0 -0.232372 0.0 0.0 -0.232372 0.056874600000000004 0.986357 -2.16943e-18 -0.212363 0.0125996 0.0 0.125904 0.941906 -0.184913 0.0412328 0.00675421 0.146974 0.0399677 0.00884685 0.145957 0.0111356 -0.00672217 -0.0657523 0.0254792 0.0591323 -0.0188624 0.0243887 0.0612525 -0.0201153 0.1167061000000…
4.0 0.0463648 0.959871 -0.0521212 0.0 0.0 0.0521212 0.0 0.0 0.0521212 -0.173229 0.0237469 0.195344 0.0 0.0 -0.195344 0.0 0.0 -0.195344 0.026903500000000004 0.987643 -2.16943e-18 -0.178774 0.00473723 0.0 0.123701 0.942231 -0.184784 0.0386617 0.0173527 0.13882 0.0354965 0.0241653 0.135173 -0.0134909 0.00534569 0.0441768 -0.0189764 -0.0220518 -0.0031489 -0.020859 -0.018435 -0.00488232 0.1144974 0.98…
7.0 0.124147 0.945684 -0.140482 0.0 0.0 0.140482 0.0 0.0 0.140482 -0.223239 0.050999 0.255831 0.0 0.0 -0.255831 0.0 0.0 -0.255831 0.1075701 0.981932 -2.16943e-18 -0.23267 0.0268411 0.0 0.121721 0.943762 -0.167647 0.0337324 -0.00512013 0.149086 0.0327011 -0.00313584 0.148115 0.0140417 -0.00613343 -0.0559282 0.0273567 0.0288882 -0.000317638 0.0275235 0.0285766 -0.000243061 0.1104337 0.981918 -2.169…
8.0 0.0966843 0.951506 -0.109118 0.0 0.0 0.109118 0.0 0.0 0.109118 -0.162399 0.031777 0.184874 0.0 0.0 -0.184874 0.0 0.0 -0.184874 0.07899815 0.984775 -2.16943e-18 -0.168663 0.0141143 0.0 0.118181 0.945247 -0.154405 0.0269423 -0.0105866 0.148098 0.0253275 -0.00742082 0.146562 0.00309769 -0.00200356 -0.0217102 0.00797457 0.0218859 -0.00817643 0.0122487 0.0136827 -0.0042976 0.1052725 0.982367 -2.16…
9.0 0.0364673 0.961172 -0.0409685 0.0 0.0 0.0409685 0.0 0.0 0.0409685 -0.00840968 0.00105742 0.00946937 0.0 0.0 -0.00946937 0.0 0.0 -0.00946937 0.016695500000000002 0.987856 -2.16943e-18 -0.0086682 0.000132976 0.0 0.126456 0.940657 -0.198421 0.0469231 0.020629 0.14092 0.0442275 0.0264821 0.137766 0.0019042 0.000384451 0.0090789 -0.0131233 0.00220055 0.00184154 -0.0132448 0.00243626 0.00170498 0.1…
11.0 0.0264205 0.962377 -0.0296635 0.0 0.0 0.0296635 0.0 0.0 0.0296635 0.163811 -0.0187187 -0.184202 0.0 0.0 0.184202 0.0 0.0 0.184202 0.006346299999999999 0.987956 -2.16943e-18 0.168636 -0.00068037 0.0 0.120102 0.944436 -0.161611 0.0306826 -0.00779271 0.148772 0.0295995 -0.0057093 0.147761 0.0121445 -0.0049078 -0.0436565 0.0223732 0.0178716 0.00340996 0.023438 0.0158307 0.00435346 0.1080797 0.98…
14.0 0.0571182 0.95833 -0.0642578 0.0 0.0 0.0642578 0.0 0.0 0.0642578 -0.0582565 0.00870757 0.0658078 0.0 0.0 -0.0658078 0.0 0.0 -0.0658078 0.038008600000000003 0.987281 -2.16943e-18 -0.0602022 0.0023267 0.0 0.119405 0.944645 -0.159614 0.0295223 -0.00860604 0.148749 0.0284265 -0.00649519 0.147726 0.0107442 -0.0043519 -0.0389152 0.0199134 0.0161963 0.00280197 0.0211701 0.0137863 0.00392777 0.10712…
15.0 0.138072 0.942385 -0.15647 0.0 0.0 0.15647 0.0 0.0 0.15647 -0.306842 0.0752792 0.352973 0.0 0.0 -0.352973 0.0 0.0 -0.352973 0.1220966 0.980139 -2.16943e-18 -0.320385 0.0421605 0.0 0.124019 0.94272 -0.177208 0.0382078 0.00045166 0.148599 0.0372164 0.00234325 0.147662 0.0144807 -0.00679757 -0.0624527 0.0278558 0.0401051 -0.00551097 0.0276384 0.0405351 -0.00582938 0.1139007 0.98161 -2.16943e-18…
16.0 -0.0225925 0.966617 0.0253058 0.0 0.0 -0.0253058 0.0 0.0 -0.0253058 0.160574 -0.0094539 -0.179706 0.0 0.0 0.179706 0.0 0.0 0.179706 -0.043958 0.986776 -2.16943e-18 0.164308 0.00837624 0.0 0.123777 0.94157 -0.190248 0.0398851 0.0225447 0.137869 0.0392104 0.023898 0.13715 -0.0141741 0.00481172 0.0360137 -0.0154826 -0.0104558 -0.010075 -0.0143203 -0.0127011 -0.00887447 0.11521010000000001 0.981…
17.0 0.0919819 0.952413 -0.103768 0.0 0.0 0.103768 0.0 0.0 0.103768 -0.148127 0.0281623 0.168453 0.0 0.0 -0.168453 0.0 0.0 -0.168453 0.07411581 0.98517 -2.16943e-18 -0.153748 0.0120382 0.0 0.121369 0.94395 -0.166079 0.0330375 -0.00580747 0.1489 0.0319947 -0.0037949 0.147916 0.0141241 -0.00573482 -0.0506219 0.0249456 0.0224893 0.00318671 0.0255175 0.0213968 0.00365969 0.1099038 0.981983 -2.16943e-…
22.0 -0.023517 0.966671 0.0263405 0.0 0.0 -0.0263405 0.0 0.0 -0.0263405 0.331579 -0.0191777 -0.371063 0.0 0.0 0.371063 0.0 0.0 0.371063 -0.044904 0.986728 -2.16943e-18 0.33925 0.0176465 0.0 0.123051 0.943037 -0.174548 0.0369296 -0.000601716 0.148271 0.0357104 0.00108003 0.147513 0.0140329 -0.00622717 -0.0562172 0.0260157 0.0319856 -0.00178882 0.0264265 0.0312061 -0.00150167 0.1126018 0.981725 -2.…
23.0 0.0249927 0.962539 -0.0280582 0.0 0.0 0.0280582 0.0 0.0 0.0280582 0.223564 -0.0251833 -0.251348 0.0 0.0 0.251348 0.0 0.0 0.251348 0.004876600000000009 0.987961 -2.16943e-18 0.230109 -0.000558976 0.0 0.122493 0.942465 -0.182526 0.0360614 0.018979 0.137536 0.0355276 0.0200107 0.136998 -0.0116686 0.00614248 0.0577514 -0.0309809 -0.0310119 0.00424125 -0.0302634 -0.0324009 0.00501117 0.1129833000…
26.0 0.174105 0.932745 -0.198146 0.0 0.0 0.198146 0.0 0.0 0.198146 -0.403097 0.116899 0.4689 0.0 0.0 -0.4689 0.0 0.0 -0.4689 0.1598101 0.974374 -2.16943e-18 -0.422906 0.0736911 0.0 0.119699 0.944568 -0.160567 0.0301338 -0.00794712 0.148432 0.0290233 -0.00581144 0.147395 0.0111916 -0.004506 -0.0401098 0.0211372 0.0152328 0.00373811 0.0223625 0.0128832 0.00483703 0.1075577 0.982172 -2.16943e-18 0.0…
27.0 0.173052 0.933049 -0.196921 0.0 0.0 0.196921 0.0 0.0 0.196921 -0.509914 0.147199 0.592944 0.0 0.0 -0.592944 0.0 0.0 -0.592944 0.1587051 0.974566 -2.16943e-18 -0.534896 0.0925303 0.0 0.126323 0.941078 -0.19365 0.0414699 0.0226195 0.139611 0.0405309 0.0245304 0.138594 -0.0117719 0.00364085 0.0258289 -0.0141412 0.00211015 -0.0138003 -0.0117861 -0.00243579 -0.0114067 0.1180985 0.981227 -2.16943e…
29.0 0.173779 0.932839 -0.197767 0.0 0.0 0.197767 0.0 0.0 0.197767 -0.477996 0.138424 0.555965 0.0 0.0 -0.555965 0.0 0.0 -0.555965 0.159468 0.974433 -2.16943e-18 -0.501464 0.0871838 0.0 0.126118 0.941114 -0.19345 0.0413338 0.0228255 0.139342 0.0403051 0.0245557 0.138456 -0.0126477 0.00377068 0.0258322 -0.0128459 0.00167425 -0.0146642 -0.0106244 -0.00261522 -0.0123917 0.1178656 0.981248 -2.16943e-…
36.0 0.0414797 0.960527 -0.0466145 0.0 0.0 0.0466145 0.0 0.0 0.0466145 -0.180567 0.0237406 0.203468 0.0 0.0 -0.203468 0.0 0.0 -0.203468 0.0218635 0.987762 -2.16943e-18 -0.186234 0.00390879 0.0 0.126293 0.941444 -0.191019 0.0444513 0.0133608 0.143263 0.0431154 0.0160772 0.141849 0.00831625 -0.0052243 -0.0506288 0.0186837 0.0478555 -0.0159468 0.017738 0.0496987 -0.0170741 0.1180115 0.981353 -2.1694…
37.0 0.106543 0.949519 -0.120354 0.0 0.0 0.120354 0.0 0.0 0.120354 -0.280587 0.058184 0.320143 0.0 0.0 -0.320143 0.0 0.0 -0.320143 0.089244 0.98386 -2.16943e-18 -0.291778 0.0277216 0.0 0.113633 0.946554 -0.144547 0.0248565 -0.0165227 0.146267 0.0232049 -0.0135533 0.144888 -0.00410579 0.000604906 0.000643478 0.00303299 0.00249437 -0.00619226 0.00399167 0.000655311 -0.00532424 0.09986020000000001 0…
41.0 0.0557362 0.958536 -0.0626968 0.0 0.0 0.0626968 0.0 0.0 0.0626968 -0.211109 0.0312176 0.238418 0.0 0.0 -0.238418 0.0 0.0 -0.238418 0.0365805 0.987335 -2.16943e-18 -0.218122 0.00808901 0.0 0.119844 0.944676 -0.159337 0.0291221 -0.00822372 0.148488 0.0278424 -0.00620698 0.147568 0.00839197 -0.00410323 -0.040024 0.0217522 0.0204607 -0.00219648 0.0233203 0.0174548 -0.000801158 0.1074985 0.98219 …
43.0 -0.0901342 0.96804 0.100799 0.0 0.0 -0.100799 0.0 0.0 -0.100799 0.487391 0.00813304 -0.544595 0.0 0.0 0.544595 0.0 0.0 0.544595 -0.11278400000000001 0.980657 -2.16943e-18 0.494598 0.0628662 0.0 0.14263 0.935923 -0.227367 0.0523333 0.0315472 0.15331 0.0501063 0.0353856 0.147883 0.00576034 -0.00680523 -0.0287269 -0.000869662 0.0429183 0.00703497 -0.000531603 0.0412434 0.0143018 0.1375291000000…
45.0 0.148128 0.939856 -0.168055 0.0 0.0 0.168055 0.0 0.0 0.168055 -0.290128 0.0747524 0.33472 0.0 0.0 -0.33472 0.0 0.0 -0.33472 0.1326038 0.978694 -2.16943e-18 -0.303334 0.0434973 0.0 0.121629 0.9438 -0.167308 0.0335669 -0.00528529 0.149077 0.0325302 -0.00329022 0.148102 0.0138959 -0.0060991 -0.0557915 0.0274534 0.0287697 -0.000433443 0.027724 0.0282587 -0.000262489 0.1103006 0.98193 -2.16943e-1…
48.0 0.130782 0.944141 -0.148094 0.0 0.0 0.148094 0.0 0.0 0.148094 -0.3084 0.072928 0.35405 0.0 0.0 -0.35405 0.0 0.0 -0.35405 0.11448910000000001 0.981107 -2.16943e-18 -0.321706 0.0395957 0.0 0.127499 0.940493 -0.19934 0.0468813 0.021129 0.141385 0.0454247 0.0238965 0.139935 0.00258735 -0.00229308 -0.0230838 0.00698286 0.0275379 -0.0114669 0.00626315 0.028939 -0.0123107 0.1201515 0.98103 -2.16943…
53.0 -0.00418419 0.965343 0.00469025 0.0 0.0 -0.00469025 0.0 0.0 -0.00469025 0.0840147 -0.00668678 -0.094159 0.0 0.0 0.094159 0.0 0.0 0.094159 -0.025099999999999997 0.987543 -2.16943e-18 0.086163 0.0026132 0.0 0.108177 0.947211 -0.143479 0.0304012 -0.0189911 0.14212 0.027418 -0.0155226 0.140828 0.0164506 -0.00448431 -0.0331006 0.00470745 0.020259 0.00813357 0.00567802 0.0184218 0.00878887 0.09493…
56.0 -0.0298381 0.967014 0.0334129 0.0 0.0 -0.0334129 0.0 0.0 -0.0334129 0.280216 -0.0142193 -0.313464 0.0 0.0 0.313464 0.0 0.0 0.313464 -0.051368999999999984 0.986369 -2.16943e-18 0.286476 0.0169338 0.0 0.12366 0.941946 -0.187237 0.0385289 0.0213382 0.137421 0.0379214 0.0225104 0.136805 -0.0130715 0.00544849 0.0461061 -0.0223693 -0.0204353 -0.00330128 -0.0213616 -0.0223837 -0.00224461 0.11474960…
60.0 0.0134418 0.963765 -0.0150808 0.0 0.0 0.0150808 0.0 0.0 0.0150808 0.0122351 -0.00121764 -0.0137367 0.0 0.0 0.0137367 0.0 0.0 0.0137367 -0.007003999999999996 0.987913 -2.16943e-18 0.0125752 0.000132651 0.0 0.123075 0.942023 -0.18658 0.0383203 0.0208053 0.137505 0.037711 0.0221185 0.136801 -0.0127818 0.00535477 0.0453657 -0.0212277 -0.0218009 -0.00233574 -0.0213675 -0.0215341 -0.00244253 0.114…
64.0 0.047638 0.959696 -0.0535571 0.0 0.0 0.0535571 0.0 0.0 0.0535571 -0.182079 0.0252265 0.205364 0.0 0.0 -0.205364 0.0 0.0 -0.205364 0.0282175 0.987607 -2.16943e-18 -0.187938 0.0052501 0.0 0.0694488 0.957624 -0.0521983 0.0113775 -0.0746615 0.125534 0.010868 -0.0739379 0.12532 0.000776767 -1.53699e-05 0.00039921 -0.00230485 0.00179249 0.000113062 -0.00232277 0.00182691 9.68474e-05 0.0487925 0.98…
65.0 0.0185943 0.963237 -0.0208674 0.0 0.0 0.0208674 0.0 0.0 0.0208674 0.218445 -0.0230171 -0.2454 0.0 0.0 0.2454 0.0 0.0 0.2454 -0.0017066000000000026 0.987953 -2.16943e-18 0.224661 0.00106976 0.0 0.127574 0.940554 -0.197927 0.044316 0.0226223 0.14104 0.042985 0.025194 0.139683 -0.00355675 0.0024111 0.0248609 -0.0202822 -0.00339734 -0.0011851 -0.0188621 -0.00614044 0.000278482 0.1198878 0.981015…
66.0 0.0447905 0.960085 -0.0503462 0.0 0.0 0.0503462 0.0 0.0 0.0503462 -0.205988 0.0278653 0.232229 0.0 0.0 -0.232229 0.0 0.0 -0.232229 0.025279000000000003 0.987684 -2.16943e-18 -0.212541 0.00525448 0.0 0.124246 0.943068 -0.174118 0.0368236 -0.00130209 0.148645 0.0356713 0.00049973 0.147805 0.014534 -0.00657435 -0.0599266 0.0273268 0.0358786 -0.00328313 0.0274988 0.0355594 -0.00322986 0.11374680…
67.0 0.0188419 0.963211 -0.0211456 0.0 0.0 0.0211456 0.0 0.0 0.0211456 -0.0639119 0.00675226 0.0718005 0.0 0.0 -0.0718005 0.0 0.0 -0.0718005 -0.001451899999999992 0.987955 -2.16943e-18 -0.0657328 -0.000294709 0.0 0.126656 0.940785 -0.196808 0.0461102 0.0188601 0.141897 0.0447748 0.0216201 0.140436 0.00343502 -0.00334786 -0.0349501 0.0131581 0.037897 -0.0161631 0.0126744 0.0388461 -0.0168023 0.119…
68.0 0.156928 0.937541 -0.178221 0.0 0.0 0.178221 0.0 0.0 0.178221 -0.391907 0.105236 0.453353 0.0 0.0 -0.453353 0.0 0.0 -0.453353 0.14180910000000002 0.977326 -2.16943e-18 -0.410223 0.063087 0.0 0.118311 0.944777 -0.160436 0.0271882 0.00114518 0.1422 0.0263788 0.00271094 0.141421 -0.00234861 0.00465332 0.0562891 -0.0212567 -0.0687919 0.0334759 -0.0328483 -0.0464971 0.0225016 0.1061108 0.982377 -…
69.0 0.015647 0.963542 -0.017557 0.0 0.0 0.017557 0.0 0.0 0.017557 0.262542 -0.0267851 -0.294837 0.0 0.0 0.294837 0.0 0.0 0.294837 -0.004737099999999994 0.987934 -2.16943e-18 0.269915 0.00217879 0.0 0.124027 0.941769 -0.188661 0.0391577 0.0219502 0.137604 0.038513 0.0231967 0.136948 -0.0136875 0.00517774 0.0415199 -0.0190376 -0.016016 -0.0064668 -0.0177955 -0.0184167 -0.00517478 0.1152775 0.98153…
71.0 0.0822867 0.954201 -0.0927532 0.0 0.0 0.0927532 0.0 0.0 0.0927532 -0.142827 0.025528 0.162096 0.0 0.0 -0.162096 0.0 0.0 -0.162096 0.0640589 0.985902 -2.16943e-18 -0.148065 0.00995372 0.0 0.0634061 0.95977 -0.0242921 -0.0063702 -0.0865231 0.127238 -0.0064018 -0.0864809 0.127228 0.00951746 -0.00507416 -0.0847112 0.0337605 0.0886203 -0.0376701 0.0337378 0.0886638 -0.0376909 0.0392095 0.985109 -…
72.0 0.107103 0.949403 -0.120992 0.0 0.0 0.120992 0.0 0.0 0.120992 -0.380477 0.0791509 0.434173 0.0 0.0 -0.434173 0.0 0.0 -0.434173 0.0898255 0.983804 -2.16943e-18 -0.39568 0.0378481 0.0 0.124622 0.943021 -0.174491 0.0369596 -0.00111642 0.148699 0.0359281 0.000770394 0.147776 0.014213 -0.00673913 -0.0626403 0.0288339 0.0392792 -0.00547647 0.0288934 0.0391767 -0.00553113 0.114172 0.981704 -2.16943…
73.0 0.0627236 0.957474 -0.0705928 0.0 0.0 0.0705928 0.0 0.0 0.0705928 -0.201034 0.0313517 0.227312 0.0 0.0 -0.227312 0.0 0.0 -0.227312 0.0438032 0.987038 -2.16943e-18 -0.207894 0.00935401 0.0 0.126137 0.941207 -0.193105 0.0417048 0.0224452 0.139006 0.0407475 0.0241371 0.138131 -0.0115787 0.00336304 0.022573 -0.0107986 0.00187713 -0.013652 -0.00897248 -0.00164835 -0.0117898 0.11791070000000001 0.…
76.0 0.154855 0.938095 -0.175825 0.0 0.0 0.175825 0.0 0.0 0.175825 -0.295654 0.0786306 0.34179 0.0 0.0 -0.34179 0.0 0.0 -0.34179 0.1396405 0.977657 -2.16943e-18 -0.309386 0.046821 0.0 0.120311 0.944364 -0.162182 0.0309442 -0.00764125 0.148931 0.0298733 -0.00558119 0.14793 0.0123538 -0.00510647 -0.0458934 0.0233701 0.0200381 0.0024834 0.0242989 0.0182595 0.00329388 0.1083515 0.982096 -2.16943e-18 …
77.0 0.076279 0.955254 -0.0859392 0.0 0.0 0.0859392 0.0 0.0 0.0859392 -0.301995 0.0518559 0.342331 0.0 0.0 -0.342331 0.0 0.0 -0.342331 0.0578332 0.986299 -2.16943e-18 -0.312834 0.01889 0.0 0.12199 0.945129 -0.155089 0.02713 -0.0111605 0.148982 0.0258804 -0.00824466 0.147513 0.00419795 -0.00166563 -0.014908 0.00603419 0.00909233 -0.000237471 0.00534102 0.010427 -0.00091325 0.10913120000000001 0.98…
81.0 0.0582867 0.958155 -0.0655779 0.0 0.0 0.0655779 0.0 0.0 0.0655779 -0.0420637 0.00634402 0.0475255 0.0 0.0 -0.0475255 0.0 0.0 -0.0475255 0.0392163 0.987233 -2.16943e-18 -0.0434749 0.0017377 0.0 0.12619 0.94162 -0.187721 0.0423177 0.00936863 0.146107 0.0409665 0.0119878 0.144771 0.00864122 -0.00653905 -0.0677088 0.0290729 0.0620596 -0.023557 0.0304491 0.0594317 -0.0224366 0.1173459 0.981306 -2…
86.0 -0.0434204 0.9676 0.0486015 0.0 0.0 -0.0486015 0.0 0.0 -0.0486015 0.232876 -0.00827337 -0.260336 0.0 0.0 0.260336 0.0 0.0 0.260336 -0.06524300000000001 0.985443 -2.16943e-18 0.237681 0.0176757 0.0 0.126953 0.940458 -0.199696 0.0470085 0.0215365 0.141208 0.0455139 0.0243131 0.139758 0.00260519 -0.00192238 -0.0184536 0.00415623 0.0234882 -0.00923151 0.00375044 0.0242815 -0.00973952 0.1196495 0…
87.0 0.133599 0.94347 -0.151329 0.0 0.0 0.151329 0.0 0.0 0.151329 -0.288433 0.0691927 0.331383 0.0 0.0 -0.331383 0.0 0.0 -0.331383 0.11742820000000001 0.980741 -2.16943e-18 -0.300988 0.0380347 0.0 0.120572 0.944212 -0.163746 0.0318302 -0.00675098 0.148718 0.0307667 -0.0047053 0.147722 0.013084 -0.00527046 -0.0465888 0.0236732 0.0191488 0.00376532 0.0244537 0.0176546 0.00444195 0.1088218 0.982064 …
90.0 0.0561317 0.958477 -0.0631436 0.0 0.0 0.0631436 0.0 0.0 0.0631436 -0.0303111 0.00449607 0.0342345 0.0 0.0 -0.0342345 0.0 0.0 -0.0342345 0.0369893 0.98732 -2.16943e-18 -0.0313196 0.00117549 0.0 0.12665 0.941322 -0.190771 0.043561 0.0122675 0.145008 0.0421896 0.0148722 0.143676 0.00727754 -0.00586092 -0.060881 0.0265029 0.0562101 -0.0219225 0.0244047 0.0602779 -0.0242197 0.1181969 0.981234 -2.…
94.0 0.0727281 0.955856 -0.0819154 0.0 0.0 0.0819154 0.0 0.0 0.0819154 -0.104151 0.0174527 0.117981 0.0 0.0 -0.117981 0.0 0.0 -0.117981 0.0541557 0.986514 -2.16943e-18 -0.107841 0.00607637 0.0 0.0847261 0.952175 -0.113814 0.0239123 -0.00988166 0.109823 0.0227059 -0.00760587 0.108621 -0.0167425 0.00332296 0.022183 -0.00750779 0.00794683 -0.0225477 -0.00750254 0.00782942 -0.021803 0.06999456 0.9856…
95.0 0.0188458 0.96321 -0.02115 0.0 0.0 0.02115 0.0 0.0 0.02115 -0.0888159 0.00938375 0.0997784 0.0 0.0 -0.0997784 0.0 0.0 -0.0997784 -0.001447799999999999 0.987955 -2.16943e-18 -0.0913463 -0.000409145 0.0 0.120883 0.943726 -0.170672 0.0301571 0.0118527 0.138713 0.0296188 0.0122551 0.138584 -0.0131346 0.0055925 0.0483 -0.0140797 -0.0408364 0.0066178 -0.0141846 -0.0406389 0.00656353 0.1098545 0.98…
98.0 0.0159693 0.963509 -0.0179189 0.0 0.0 0.0179189 0.0 0.0 0.0179189 0.0545256 -0.00558276 -0.0612351 0.0 0.0 0.0612351 0.0 0.0 0.0612351 -0.004405800000000001 0.987937 -2.16943e-18 0.0560591 0.000432229 0.0 0.120733 0.943975 -0.165622 0.0325996 -0.00642739 0.149343 0.0311063 -0.00308937 0.147657 0.0124005 -0.00568044 -0.0529741 0.0286064 0.0243045 0.000180901 0.0266395 0.028097 -0.00177535 0.1…
99.0 -0.00561932 0.965456 0.00629857 0.0 0.0 -0.00629857 0.0 0.0 -0.00629857 -0.0566494 0.00441709 0.0634815 0.0 0.0 -0.0634815 0.0 0.0 -0.0634815 -0.026572 0.987497 -2.16943e-18 -0.0580877 -0.00185523 0.0 0.130267 0.940374 -0.199689 0.0455974 0.0230432 0.141101 0.0440175 0.0255715 0.139818 -0.000353913 0.00156682 0.0197474 -0.0180495 -0.00477194 0.00306213 -0.0180748 -0.00472494 0.00305396 0.122…
101.0 0.152403 0.938744 -0.17299 0.0 0.0 0.17299 0.0 0.0 0.17299 -0.400809 0.105382 0.463008 0.0 0.0 -0.463008 0.0 0.0 -0.463008 0.137074 0.978042 -2.16943e-18 -0.41929 0.0622381 0.0 0.066117 0.958233 -0.0461217 0.00848612 -0.0758822 0.123568 0.00857701 -0.0760107 0.123608 0.00191053 -0.000156689 0.000397608 -0.0017414 -0.00194276 0.00328559 -0.00174873 -0.001929 0.00328114 0.044883400000000004 0…
105.0 0.0197587 0.963113 -0.0221755 0.0 0.0 0.0221755 0.0 0.0 0.0221755 0.0198578 -0.00211865 -0.0223113 0.0 0.0 0.0223113 0.0 0.0 0.0223113 -0.0005089999999999956 0.987958 -2.16943e-18 0.0204259 7.05404e-05 0.0 0.11931 0.944584 -0.160191 0.0298374 -0.00834826 0.148755 0.0287089 -0.00627867 0.147764 0.0110735 -0.00450099 -0.0402992 0.0207745 0.0165995 0.00291191 0.0216147 0.0149904 0.00364432 0.1…
106.0 0.168665 0.934304 -0.191824 0.0 0.0 0.191824 0.0 0.0 0.191824 -0.448328 0.126949 0.520571 0.0 0.0 -0.520571 0.0 0.0 -0.520571 0.154105 0.975349 -2.16943e-18 -0.470016 0.0788416 0.0 0.118755 0.94529 -0.153172 0.0265903 -0.0131858 0.149819 0.0250553 -0.0103072 0.148454 0.00113921 -0.00119129 -0.0144187 0.0030685 0.0209762 -0.00964548 0.00282765 0.0214486 -0.00995593 0.10566 0.982318 -2.16943e…
107.0 0.181984 0.930421 -0.207323 0.0 0.0 0.207323 0.0 0.0 0.207323 -0.448084 0.134415 0.522644 0.0 0.0 -0.522644 0.0 0.0 -0.522644 0.1680801 0.972894 -2.16943e-18 -0.470605 0.0864596 0.0 0.124917 0.942297 -0.181184 0.0398506 0.00345046 0.147934 0.0387906 0.00546021 0.146931 0.013408 -0.00675133 -0.0629127 0.0250977 0.0487949 -0.010983 0.0212449 0.0562282 -0.0148511 0.1152793 0.981489 -2.16943e-1…
113.0 0.0815144 0.954339 -0.0918768 0.0 0.0 0.0918768 0.0 0.0 0.0918768 -0.268691 0.0477813 0.304894 0.0 0.0 -0.304894 0.0 0.0 -0.304894 0.0632583 0.985956 -2.16943e-18 -0.278519 0.0184783 0.0 0.0702812 0.957242 -0.0573562 0.0128315 -0.0693231 0.1239 0.0120358 -0.0681644 0.123537 -0.000917114 -0.00135721 -0.0244087 0.0165991 0.0207203 -0.0129109 0.0163992 0.0211042 -0.0130948 0.050149 0.985654 -2…
118.0 0.0104664 0.964056 -0.0117409 0.0 0.0 0.0117409 0.0 0.0 0.0117409 -0.109666 0.0105442 0.123085 0.0 0.0 -0.123085 0.0 0.0 -0.123085 -0.010061500000000001 0.987876 -2.16943e-18 -0.112673 -0.00156493 0.0 0.128081 0.940736 -0.197513 0.046213 0.0201712 0.141139 0.0428959 0.0274838 0.137185 -0.00047665 0.00175519 0.0217858 -0.018865 -0.00707217 0.00409425 -0.0191407 -0.00654788 0.00388761 0.12049…
119.0 -0.0110668 0.965864 0.0124016 0.0 0.0 -0.0124016 0.0 0.0 -0.0124016 0.444931 -0.0319616 -0.498363 0.0 0.0 0.498363 0.0 0.0 0.498363 -0.03215599999999999 0.987302 -2.16943e-18 0.455922 0.0173473 0.0 0.0618355 0.958423 -0.048698 0.0143534 -0.0724465 0.116844 0.014352 -0.0724444 0.116843 -0.0209256 0.00424643 0.0412116 -0.00977502 -0.0175999 -0.0138385 -0.00976499 -0.0176189 -0.0138312 0.04157…
120.0 -0.00718353 0.965577 0.0080513 0.0 0.0 -0.0080513 0.0 0.0 -0.0080513 0.156858 -0.011954 -0.175751 0.0 0.0 0.175751 0.0 0.0 0.175751 -0.028175999999999993 0.987445 -2.16943e-18 0.160809 0.00541815 0.0 0.123802 0.942346 -0.180755 0.0396963 0.0031466 0.147963 0.0386372 0.00510064 0.146995 0.0135489 -0.00667999 -0.0618635 0.0252858 0.0459678 -0.00939254 0.0219669 0.0523717 -0.0127331 0.1141157 …
122.0 0.0453166 0.960014 -0.0509393 0.0 0.0 0.0509393 0.0 0.0 0.0509393 0.139067 -0.0188964 -0.156795 0.0 0.0 0.156795 0.0 0.0 0.156795 0.025821800000000006 0.987671 -2.16943e-18 0.1435 -0.0036328 0.0 0.118635 0.945046 -0.156064 0.0277893 -0.010161 0.148487 0.0266117 -0.0078974 0.147395 0.00741 -0.00306607 -0.0279315 0.0119114 0.0169289 -0.000913613 0.0137016 0.0134948 0.000699264 0.1059299000000…
123.0 0.0447452 0.960092 -0.050295 0.0 0.0 0.050295 0.0 0.0 0.050295 -0.17274 0.0233586 0.194744 0.0 0.0 -0.194744 0.0 0.0 -0.194744 0.025232200000000003 0.987685 -2.16943e-18 -0.178234 0.00439722 0.0 0.123063 0.943472 -0.170579 0.0352338 -0.00320194 0.148599 0.0342135 -0.00128324 0.14766 0.0144811 -0.00619989 -0.0555967 0.02608 0.0295934 -8.16966e-05 0.0262346 0.029305 -1.79152e-05 0.1121579 0.9…
126.0 -0.0703909 0.968152 0.0787406 0.0 0.0 -0.0787406 0.0 0.0 -0.0787406 0.277716 -0.00149215 -0.310272 0.0 0.0 0.310272 0.0 0.0 0.310272 -0.09272399999999999 0.982982 -2.16943e-18 0.282509 0.0295928 0.0 0.119697 0.944002 -0.168322 0.0296511 0.00957451 0.139144 0.029014 0.0101278 0.138951 -0.0120334 0.00518285 0.0450687 -0.0101837 -0.0443205 0.00943629 -0.0103777 -0.0439523 0.0093058 0.1084238 0…
128.0 0.0074181 0.964343 -0.00832005 0.0 0.0 0.00832005 0.0 0.0 0.00832005 0.0920325 -0.00853119 -0.103261 0.0 0.0 0.103261 0.0 0.0 0.103261 -0.013192899999999994 0.987827 -2.16943e-18 0.094521 0.00163622 0.0 0.117757 0.944356 -0.164889 0.0292914 0.00466134 0.140987 0.0284366 0.00591363 0.140386 -0.00288388 0.00464606 0.0547964 -0.0185891 -0.0695875 0.0333817 -0.0215221 -0.063973 0.0308068 0.1061…
132.0 0.067678 0.956687 -0.0761973 0.0 0.0 0.0761973 0.0 0.0 0.0761973 -0.0904671 0.0146284 0.102384 0.0 0.0 -0.102384 0.0 0.0 -0.102384 0.04892830000000001 0.986794 -2.16943e-18 -0.0936126 0.00473787 0.0 0.0545071 0.959897 -0.0339021 0.0110535 -0.0793332 0.112234 0.0111344 -0.0794388 0.112259 -0.0198111 0.00420912 0.0485002 -0.00993385 -0.0351387 -0.00342733 -0.00998059 -0.0350487 -0.00347098 0.…
133.0 0.0422942 0.960419 -0.0475324 0.0 0.0 0.0475324 0.0 0.0 0.0475324 -0.0986081 0.0130569 0.111128 0.0 0.0 -0.111128 0.0 0.0 -0.111128 0.0227037 0.987744 -2.16943e-18 -0.101713 0.00222822 0.0 0.11908 0.944721 -0.159017 0.0290822 -0.00843472 0.148421 0.027858 -0.0063515 0.147445 0.00876971 -0.00406215 -0.0387716 0.0207213 0.0189922 -0.00094627 0.0223767 0.0158174 0.000536837 0.1067138 0.982208 …
134.0 -0.0190918 0.966404 0.0213875 0.0 0.0 -0.0213875 0.0 0.0 -0.0213875 0.312173 -0.0196071 -0.349451 0.0 0.0 0.349451 0.0 0.0 0.349451 -0.040374999999999994 0.986952 -2.16943e-18 0.319569 0.0150361 0.0 0.125392 0.941879 -0.185173 0.04128 0.00708531 0.146859 0.0401312 0.00924645 0.145771 0.0107153 -0.00662509 -0.0652179 0.0256147 0.0587639 -0.0191633 0.0244772 0.0609745 -0.020461 0.1162315 0.98…
135.0 0.0413995 0.960538 -0.0465242 0.0 0.0 0.0465242 0.0 0.0 0.0465242 -0.0994977 0.0130726 0.112115 0.0 0.0 -0.112115 0.0 0.0 -0.112115 0.021780900000000006 0.987764 -2.16943e-18 -0.102619 0.00214456 0.0 0.123436 0.941838 -0.188125 0.0388976 0.021814 0.137464 0.0382703 0.0230217 0.136829 -0.013551 0.00539332 0.0444908 -0.0209594 -0.0187118 -0.00481985 -0.0199387 -0.0206852 -0.00374954 0.1146266…
136.0 -0.10139 0.967781 0.113377 0.0 0.0 -0.113377 0.0 0.0 -0.113377 0.463765 0.0135754 -0.518346 0.0 0.0 0.518346 0.0 0.0 0.518346 -0.12419799999999999 0.979133 -2.16943e-18 0.469969 0.0657526 0.0 0.129007 0.940366 -0.200226 0.0464331 0.023034 0.140811 0.0449448 0.025645 0.139458 0.00128311 0.000583257 0.0105513 -0.0141384 0.00260977 0.000963478 -0.0134037 0.00119202 0.00170478 0.1217004 0.98097…
142.0 0.041663 0.960503 -0.0468211 0.0 0.0 0.0468211 0.0 0.0 0.0468211 -0.179025 0.0235755 0.201736 0.0 0.0 -0.201736 0.0 0.0 -0.201736 0.022052600000000006 0.987758 -2.16943e-18 -0.184648 0.00391366 0.0 0.127365 0.941367 -0.190289 0.0433455 0.0118357 0.145183 0.0419734 0.0141352 0.144044 0.00815178 -0.00587723 -0.0594897 0.0228224 0.0584 -0.0219012 0.0189215 0.0659411 -0.0259671 0.1188424 0.9812…
144.0 0.0104038 0.964062 -0.0116705 0.0 0.0 0.0116705 0.0 0.0 0.0116705 0.0971065 -0.0093298 -0.108988 0.0 0.0 0.108988 0.0 0.0 0.108988 -0.010125899999999993 0.987875 -2.16943e-18 0.099769 0.00139271 0.0 0.102438 0.948818 -0.131163 0.0281781 -0.0262848 0.139321 0.0254302 -0.0215063 0.137198 0.0107625 -0.00289295 -0.0224777 0.00378263 0.0136643 0.00503006 0.0049236 0.0114899 0.00593441 0.088229 0…
147.0 0.0553129 0.958598 -0.0622188 0.0 0.0 0.0622188 0.0 0.0 0.0622188 -0.011651 0.00171719 0.0131572 0.0 0.0 -0.0131572 0.0 0.0 -0.0131572 0.0361432 0.987351 -2.16943e-18 -0.0120374 0.000440642 0.0 0.12119 0.944012 -0.165616 0.0327679 -0.00575297 0.148653 0.0317159 -0.00375789 0.147682 0.0133936 -0.00555009 -0.0495877 0.0250273 0.0219383 0.00261643 0.0256422 0.0207629 0.00313086 0.1096719 0.982…
148.0 0.136234 0.942834 -0.154357 0.0 0.0 0.154357 0.0 0.0 0.154357 -0.279763 0.0680095 0.321658 0.0 0.0 -0.321658 0.0 0.0 -0.321658 0.1201785 0.980389 -2.16943e-18 -0.292041 0.0378031 0.0 0.120544 0.944226 -0.163611 0.031746 -0.0068023 0.148719 0.0306801 -0.00475252 0.147721 0.0129752 -0.00523559 -0.0463368 0.0236163 0.0189993 0.00371926 0.0243391 0.0176161 0.00434191 0.1087757 0.982067 -2.16943…
149.0 0.00346553 0.964701 -0.00388616 0.0 0.0 0.00388616 0.0 0.0 0.00388616 0.290817 -0.0256581 -0.326166 0.0 0.0 0.326166 0.0 0.0 0.326166 -0.017251299999999997 0.987747 -2.16943e-18 0.298535 0.00649202 0.0 0.127362 0.940435 -0.199955 0.0468595 0.022366 0.140783 0.0454189 0.025149 0.139315 0.00232566 -0.000535206 -0.00159978 -0.00662949 0.0105054 -0.00229439 -0.00548993 0.00830938 -0.00117266 0.…
150.0 0.117441 0.947189 -0.132804 0.0 0.0 0.132804 0.0 0.0 0.132804 -0.2218 0.0488815 0.253744 0.0 0.0 -0.253744 0.0 0.0 -0.253744 0.100584 0.982711 -2.16943e-18 -0.23097 0.0248495 0.0 0.127404 0.940447 -0.19986 0.0469407 0.0220644 0.140909 0.0454915 0.0248497 0.139443 0.00236603 -0.00112571 -0.00894679 -0.00156999 0.0156697 -0.00517794 -0.00141586 0.0153786 -0.00508387 0.1201205 0.981023 -2.1694…
152.0 0.12137 0.946313 -0.137302 0.0 0.0 0.137302 0.0 0.0 0.137302 -0.325472 0.0732657 0.37272 0.0 0.0 -0.37272 0.0 0.0 -0.37272 0.1046768 0.982261 -2.16943e-18 -0.3391 0.0380265 0.0 0.123537 0.941895 -0.187645 0.0387006 0.021526 0.137469 0.0379869 0.0226516 0.136906 -0.0132042 0.00540408 0.0452663 -0.0216704 -0.0197475 -0.00384868 -0.0206342 -0.0217517 -0.00275528 0.1146641 0.981585 -2.16943e-18…
155.0 0.0327361 0.961633 -0.0367682 0.0 0.0 0.0367682 0.0 0.0 0.0367682 -0.0202231 0.00245658 0.0227596 0.0 0.0 -0.0227596 0.0 0.0 -0.0227596 0.012850400000000005 0.987907 -2.16943e-18 -0.0208351 0.000232096 0.0 0.077015 0.954946 -0.081405 0.0207613 -0.0548788 0.125574 0.0198471 -0.0534348 0.125044 -0.00750246 0.00163063 0.0144982 -0.000746241 -0.0109401 -0.0028111 -0.000478885 -0.0114539 -0.0025…
158.0 -0.008644 0.965687 0.00968759 0.0 0.0 -0.00968759 0.0 0.0 -0.00968759 -0.00804365 0.000599763 0.0090114 0.0 0.0 -0.0090114 0.0 0.0 -0.0090114 -0.02967299999999999 0.987393 -2.16943e-18 -0.0082448 -0.000291299 0.0 0.0665404 0.960905 0.00335088 -0.0265915 -0.111103 0.14392 -0.0273093 -0.110016 0.143613 0.0885195 0.0024988 0.168448 -0.267795 -0.0428531 0.145092 -0.2661 -0.046054 0.146222 0.038…
160.0 0.0955659 0.951724 -0.107845 0.0 0.0 0.107845 0.0 0.0 0.107845 -0.307552 0.0597731 0.350029 0.0 0.0 -0.350029 0.0 0.0 -0.350029 0.07783671 0.984871 -2.16943e-18 -0.31937 0.0263166 0.0 0.125459 0.942176 -0.182839 0.0409203 0.00487507 0.147095 0.03903 0.00873664 0.145123 0.0108154 -0.00666157 -0.065799 0.0227011 0.0653454 -0.022252 0.0291421 0.0529746 -0.0163208 0.11605940000000001 0.981489 -…
167.0 0.254219 0.905342 -0.292777 0.0 0.0 0.292777 0.0 0.0 0.292777 -0.554634 0.219531 0.666417 0.0 0.0 -0.666417 0.0 0.0 -0.666417 0.244328 0.955489 -2.16943e-18 -0.588464 0.161057 0.0 0.123698 0.94191 -0.187485 0.0385702 0.0214948 0.13747 0.0379603 0.0226746 0.136851 -0.0133492 0.00546278 0.0457714 -0.0219491 -0.0199043 -0.00391806 -0.0208663 -0.0219976 -0.00278493 0.1148081 0.981588 -2.16943e-…
169.0 0.159093 0.936957 -0.180726 0.0 0.0 0.180726 0.0 0.0 0.180726 -0.463445 0.125691 0.536471 0.0 0.0 -0.536471 0.0 0.0 -0.536471 0.1440759 0.976975 -2.16943e-18 -0.485244 0.0758694 0.0 0.126941 0.940932 -0.194685 0.0417641 0.0231193 0.139849 0.0407745 0.0250937 0.138805 -0.0120197 0.00368256 0.0258808 -0.0142598 0.00281942 -0.0144408 -0.0120173 -0.00150918 -0.0121597 0.1188135 0.981162 -2.1694…
171.0 0.0233569 0.962722 -0.0262192 0.0 0.0 0.0262192 0.0 0.0 0.0262192 -0.0517324 0.00573104 0.0581496 0.0 0.0 -0.0581496 0.0 0.0 -0.0581496 0.0031930000000000014 0.987964 -2.16943e-18 -0.053236 3.14196e-05 0.0 0.0910181 0.951764 -0.108169 0.0241528 -0.038508 0.132576 0.0225066 -0.0356653 0.13138 0.00276693 -0.000598131 -0.00418619 0.000784479 0.000628619 0.00277473 0.000710202 0.000771656 0.002…
179.0 0.0546309 0.958699 -0.0614487 0.0 0.0 0.0614487 0.0 0.0 0.0614487 -0.0856342 0.0125539 0.0966942 0.0 0.0 -0.0966942 0.0 0.0 -0.0966942 0.0354386 0.987377 -2.16943e-18 -0.0884668 0.00317021 0.0 0.126051 0.941421 -0.189722 0.0431014 0.0112944 0.145407 0.0418191 0.0135639 0.144266 0.00724446 -0.0087696 -0.0621215 0.0319252 0.0453895 0.00263491 0.0271421 0.0546246 -0.00225038 0.1174590000000000…
187.0 0.0560906 0.958483 -0.0630971 0.0 0.0 0.0630971 0.0 0.0 0.0630971 -0.146558 0.0217322 0.165527 0.0 0.0 -0.165527 0.0 0.0 -0.165527 0.036946700000000006 0.987321 -2.16943e-18 -0.151434 0.00567659 0.0 0.121612 0.943748 -0.16803 0.0339697 -0.00454831 0.14866 0.0329213 -0.00260211 0.147715 0.013918 -0.00592013 -0.0532711 0.0260574 0.0262352 0.000973068 0.0265962 0.0252075 0.00140483 0.110389900…
194.0 0.0462911 0.959881 -0.0520382 0.0 0.0 0.0520382 0.0 0.0 0.0520382 0.0177099 -0.00242624 -0.0199705 0.0 0.0 0.0199705 0.0 0.0 0.0199705 0.026827500000000004 0.987645 -2.16943e-18 0.0182767 -0.000482784 0.0 0.121633 0.943841 -0.166977 0.0333878 -0.00533519 0.148977 0.0323289 -0.00336637 0.148022 0.0136541 -0.00598088 -0.0547151 0.0272493 0.0275324 -7.23692e-05 0.0275383 0.0269852 0.000119303 …
195.0 0.0156251 0.963545 -0.0175324 0.0 0.0 0.0175324 0.0 0.0 0.0175324 0.261304 -0.0266523 -0.293446 0.0 0.0 0.293446 0.0 0.0 0.293446 -0.004759600000000003 0.987934 -2.16943e-18 0.268642 0.00217513 0.0 0.123862 0.941836 -0.188092 0.0388383 0.0217885 0.137516 0.0382123 0.0229988 0.13688 -0.0135744 0.00540218 0.0445652 -0.0210505 -0.0186337 -0.00488283 -0.0199544 -0.0207526 -0.00373631 0.1150427 …
197.0 -0.066514 0.968122 0.0744092 0.0 0.0 -0.0744092 0.0 0.0 -0.0744092 0.322272 -0.00312752 -0.360063 0.0 0.0 0.360063 0.0 0.0 0.360063 -0.08877999999999998 0.983387 -2.16943e-18 0.32799 0.0329214 0.0 0.119552 0.94403 -0.168071 0.0297334 0.00912709 0.139296 0.0289039 0.00959585 0.139202 -0.0116296 0.00508176 0.0439544 -0.00871486 -0.045773 0.010306 -0.00975039 -0.0437844 0.00936123 0.1082501 0.…
198.0 -0.00932375 0.965737 0.0104491 0.0 0.0 -0.0104491 0.0 0.0 -0.0104491 -0.0281861 0.00208008 0.0315755 0.0 0.0 -0.0315755 0.0 0.0 -0.0315755 -0.030369999999999994 0.987368 -2.16943e-18 -0.0288886 -0.0010427 0.0 0.0964898 0.951171 -0.113226 0.0263142 -0.0373121 0.134275 0.0222011 -0.0308436 0.131663 0.00480599 -0.00124321 -0.0102776 0.00239462 0.00528676 0.00259591 0.00238218 0.0053198 0.00251…
202.0 0.196166 0.926038 -0.223908 0.0 0.0 0.223908 0.0 0.0 0.223908 -0.522348 0.166184 0.612396 0.0 0.0 -0.612396 0.0 0.0 -0.612396 0.18298999999999999 0.970026 -2.16943e-18 -0.549664 0.110438 0.0 0.118953 0.944275 -0.165811 0.0287628 0.00750362 0.139595 0.0283905 0.00820951 0.13924 -0.0104468 0.00520289 0.0485112 -0.0130004 -0.0497035 0.0141943 -0.0127107 -0.0502666 0.0145279 0.107411 0.982296 -…
205.0 -0.0279495 0.966916 0.0313001 0.0 0.0 -0.0313001 0.0 0.0 -0.0313001 0.278339 -0.0147137 -0.311398 0.0 0.0 0.311398 0.0 0.0 0.311398 -0.049437999999999996 0.986481 -2.16943e-18 0.284624 0.0162209 0.0 0.11983 0.943834 -0.169797 0.0300733 0.0108831 0.138891 0.0293043 0.0112538 0.138838 -0.0128329 0.0052691 0.0445881 -0.00988986 -0.0420095 0.0073128 -0.0120298 -0.0378916 0.00527187 0.1087053 0.…
211.0 0.122503 0.946058 -0.138599 0.0 0.0 0.138599 0.0 0.0 0.138599 -0.261937 0.0593207 0.30005 0.0 0.0 -0.30005 0.0 0.0 -0.30005 0.10585710000000001 0.982128 -2.16943e-18 -0.272945 0.0309665 0.0 0.120766 0.944142 -0.164472 0.0321621 -0.00617372 0.148534 0.0311072 -0.00415369 0.14755 0.0126769 -0.00533451 -0.0481567 0.0249648 0.0208251 0.00236663 0.0256299 0.0195534 0.00292972 0.10910890000000001…
212.0 0.128432 0.944694 -0.145396 0.0 0.0 0.145396 0.0 0.0 0.145396 -0.306945 0.0717104 0.352157 0.0 0.0 -0.352157 0.0 0.0 -0.352157 0.1120377 0.981406 -2.16943e-18 -0.320091 0.0385207 0.0 0.0705645 0.957115 -0.0574118 0.0131441 -0.0721776 0.126498 0.0131741 -0.0722208 0.126511 0.00588898 -0.000231301 0.00610124 -0.00808132 -0.0108609 0.012841 -0.00807538 -0.0108722 0.0128456 0.0504061 0.985541 -…
213.0 0.0960451 0.951631 -0.10839 0.0 0.0 0.10839 0.0 0.0 0.10839 -0.331278 0.0645719 0.377073 0.0 0.0 -0.377073 0.0 0.0 -0.377073 0.07833439 0.98483 -2.16943e-18 -0.344029 0.0285375 0.0 0.12591 0.942064 -0.183868 0.0413872 0.00554209 0.14699 0.0391515 0.0101249 0.144643 0.00967927 -0.00666586 -0.0678312 0.025497 0.0667797 -0.0244505 0.0328688 0.0526211 -0.0176627 0.1166274 0.981456 -2.16943e-18 …
215.0 0.0219559 0.962876 -0.0246445 0.0 0.0 0.0246445 0.0 0.0 0.0246445 -0.0287091 0.00313472 0.0322648 0.0 0.0 -0.0322648 0.0 0.0 -0.0322648 0.0017514000000000002 0.987963 -2.16943e-18 -0.0295384 -2.90797e-05 0.0 0.0658947 0.957979 -0.049855 0.0125932 -0.0759606 0.123275 0.0120132 -0.0751484 0.123042 -0.00310544 0.00106758 0.0127925 -0.00734324 -0.00509466 -0.000354872 -0.00729022 -0.00519638 -0…
216.0 0.107568 0.949306 -0.121523 0.0 0.0 0.121523 0.0 0.0 0.121523 -0.248889 0.0519144 0.284046 0.0 0.0 -0.284046 0.0 0.0 -0.284046 0.09030930000000001 0.983758 -2.16943e-18 -0.258849 0.0248985 0.0 0.127037 0.940871 -0.19567 0.0457393 0.0170953 0.142896 0.0438603 0.0195016 0.141769 0.00486601 -0.00447655 -0.0467875 0.0195687 0.0463729 -0.019212 0.0191773 0.0471457 -0.0197793 0.1192085 0.981141 -…
217.0 0.103347 0.950176 -0.116708 0.0 0.0 0.116708 0.0 0.0 0.116708 -0.197608 0.0402263 0.225298 0.0 0.0 -0.225298 0.0 0.0 -0.225298 0.0859206 0.984169 -2.16943e-18 -0.205406 0.0187601 0.0 0.120019 0.943785 -0.170139 0.0298636 0.0116491 0.138677 0.0295804 0.0121984 0.138396 -0.0132327 0.00575315 0.0502053 -0.0147118 -0.0432914 0.00779936 -0.0151208 -0.0425063 0.00742948 0.10894300000000001 0.9821…
220.0 -0.0238221 0.966689 0.0266818 0.0 0.0 -0.0266818 0.0 0.0 -0.0266818 0.178903 -0.010286 -0.200202 0.0 0.0 0.200202 0.0 0.0 0.200202 -0.04521599999999999 0.986711 -2.16943e-18 0.183035 0.00958344 0.0 0.0708651 0.956418 -0.0679194 0.0186282 -0.0630224 0.122366 0.0176207 -0.0615087 0.121859 -0.0175916 0.00366232 0.0331506 -0.00491524 -0.0179184 -0.0103169 -0.00446525 -0.0187836 -0.00990068 0.05…
221.0 0.0577201 0.95824 -0.0649377 0.0 0.0 0.0649377 0.0 0.0 0.0649377 -0.238866 0.0358692 0.269856 0.0 0.0 -0.269856 0.0 0.0 -0.269856 0.0386306 0.987257 -2.16943e-18 -0.246862 0.00970884 0.0 0.127772 0.940884 -0.195327 0.0454355 0.0167537 0.143198 0.0439961 0.0193727 0.141853 0.00488462 -0.00453905 -0.0475535 0.0198301 0.0473918 -0.0197235 0.0184674 0.0500398 -0.0212751 0.11990970000000001 0.98…
227.0 0.0507463 0.959259 -0.0570638 0.0 0.0 0.0570638 0.0 0.0 0.0570638 -0.0636355 0.00904405 0.0718087 0.0 0.0 -0.0718087 0.0 0.0 -0.0718087 0.031426600000000006 0.987512 -2.16943e-18 -0.0657085 0.00206622 0.0 0.0631733 0.958658 -0.042064 0.00741142 -0.0774112 0.122116 0.00717237 -0.0770806 0.122024 -0.000116306 6.06906e-05 0.000770932 -0.000636287 -0.000100878 -3.36014e-05 -0.000631361 -0.00011…
229.0 0.0233358 0.962724 -0.0261955 0.0 0.0 0.0261955 0.0 0.0 0.0261955 -0.00442378 0.000489971 0.00497252 0.0 0.0 -0.00497252 0.0 0.0 -0.00497252 0.003171300000000002 0.987964 -2.16943e-18 -0.00455234 2.57873e-06 0.0 0.119686 0.944464 -0.161445 0.0303504 -0.00722153 0.148369 0.0289571 -0.00535607 0.147562 0.00971638 -0.00462358 -0.0444486 0.0246145 0.0208938 -0.00107424 0.0259264 0.0183804 7.742…
231.0 0.0342037 0.961453 -0.0384201 0.0 0.0 0.0384201 0.0 0.0 0.0384201 -0.0102632 0.00126392 0.0115528 0.0 0.0 -0.0115528 0.0 0.0 -0.0115528 0.014362600000000003 0.987889 -2.16943e-18 -0.0105758 0.000135283 0.0 0.118176 0.945116 -0.155441 0.027242 -0.0101519 0.148328 0.0256999 -0.00694512 0.146749 0.00436261 -0.00194518 -0.0185098 0.00787558 0.0125516 -0.00197728 0.0120837 0.00446996 0.00189127 …
232.0 0.217589 0.918923 -0.249127 0.0 0.0 0.249127 0.0 0.0 0.249127 -0.542425 0.18776 0.641282 0.0 0.0 -0.641282 0.0 0.0 -0.641282 0.20556600000000003 0.965194 -2.16943e-18 -0.572492 0.130125 0.0 0.127715 0.940554 -0.197852 0.0441632 0.02267 0.14107 0.0428149 0.025266 0.139703 -0.00411156 0.00252508 0.0253962 -0.0208137 -0.00216712 -0.00242064 -0.0196842 -0.00434878 -0.00125897 0.1200064000000000…
233.0 -0.00312553 0.965258 0.00350371 0.0 0.0 -0.00350371 0.0 0.0 -0.00350371 0.320965 -0.0259291 -0.359753 0.0 0.0 0.359753 0.0 0.0 0.359753 -0.024014599999999997 0.987575 -2.16943e-18 0.329215 0.00959364 0.0 0.122588 0.943364 -0.171331 0.0355657 -0.00315385 0.14897 0.0345494 -0.00119793 0.14801 0.0148642 -0.00647311 -0.0583865 0.0268847 0.0328416 -0.00134069 0.0273349 0.0319857 -0.00100706 0.11…
235.0 0.186581 0.929028 -0.21269 0.0 0.0 0.21269 0.0 0.0 0.21269 -0.57174 0.174859 0.667961 0.0 0.0 -0.667961 0.0 0.0 -0.667961 0.1729099 0.971993 -2.16943e-18 -0.600851 0.113725 0.0 0.125268 0.942383 -0.180521 0.0396687 0.00302898 0.147874 0.0383757 0.00479733 0.147068 0.0136147 -0.00664168 -0.0613528 0.0258107 0.0437676 -0.00822844 0.0232897 0.0486357 -0.0108019 0.1155452 0.981526 -2.16943e-18 …
237.0 0.135285 0.943064 -0.153266 0.0 0.0 0.153266 0.0 0.0 0.153266 -0.249739 0.060422 0.287061 0.0 0.0 -0.287061 0.0 0.0 -0.287061 0.1191874 0.980517 -2.16943e-18 -0.260667 0.0334526 0.0 0.122871 0.943249 -0.172339 0.0359995 -0.00258406 0.148975 0.0349943 -0.000649083 0.148021 0.0148729 -0.00655003 -0.0592333 0.0270438 0.0342331 -0.00204453 0.027067 0.034199 -0.00211963 0.11215910000000001 0.981…
242.0 0.137109 0.942621 -0.155363 0.0 0.0 0.155363 0.0 0.0 0.155363 -0.46009 0.112337 0.529118 0.0 0.0 -0.529118 0.0 0.0 -0.529118 0.1210918 0.98027 -2.16943e-18 -0.480337 0.0626683 0.0 0.127894 0.941066 -0.193128 0.0444243 0.014272 0.144484 0.0431634 0.01677 0.143193 0.00664301 -0.00541218 -0.0557428 0.0233493 0.05323 -0.0208733 0.0213653 0.0570759 -0.0230437 0.1197285 0.981153 -2.16943e-18 0.01…
243.0 0.0239372 0.962657 -0.0268716 0.0 0.0 0.0268716 0.0 0.0 0.0268716 0.291805 -0.0325197 -0.328027 0.0 0.0 0.328027 0.0 0.0 0.328027 0.0037902999999999964 0.987963 -2.16943e-18 0.300308 -0.000373155 0.0 0.124294 0.94257 -0.178647 0.0388387 0.00150808 0.148351 0.0378444 0.00342289 0.147397 0.0137271 -0.00689748 -0.064922 0.0294371 0.0438616 -0.00837915 0.0285369 0.0456072 -0.00936584 0.1143543 …
245.0 0.175746 0.932267 -0.200056 0.0 0.0 0.200056 0.0 0.0 0.200056 -0.411229 0.120109 0.478625 0.0 0.0 -0.478625 0.0 0.0 -0.478625 0.161532 0.974072 -2.16943e-18 -0.431532 0.0760436 0.0 0.119881 0.944534 -0.160685 0.0300863 -0.0080416 0.148691 0.0289996 -0.00595171 0.147677 0.011111 -0.00460179 -0.041537 0.0217153 0.017232 0.00258818 0.0227411 0.0152662 0.00349622 0.107735 0.98215 -2.16943e-18 0…
246.0 -0.00916614 0.965725 0.0102725 0.0 0.0 -0.0102725 0.0 0.0 -0.0102725 0.111571 -0.00825349 -0.124989 0.0 0.0 0.124989 0.0 0.0 0.124989 -0.030208 0.987374 -2.16943e-18 0.114353 0.00410723 0.0 0.126572 0.940775 -0.195949 0.0428399 0.0225829 0.140578 0.0415675 0.024797 0.139435 -0.00791518 0.00303803 0.025301 -0.0188259 0.0031297 -0.00960885 -0.0164716 -0.00141545 -0.00720892 0.118605 0.981097 …
251.0 0.0278198 0.962216 -0.0312372 0.0 0.0 0.0312372 0.0 0.0 0.0312372 -0.031015 0.00359355 0.0348821 0.0 0.0 -0.0348821 0.0 0.0 -0.0348821 0.007787000000000002 0.987949 -2.16943e-18 -0.0319341 0.000179094 0.0 0.0838411 0.953921 -0.084398 0.0205773 -0.0635837 0.135681 0.0177165 -0.0585182 0.132803 -0.0348068 0.00246013 -0.0502095 -0.00832808 0.200527 -0.136979 -0.0188886 0.220806 -0.146698 0.065…
253.0 0.0345685 0.961408 -0.0388307 0.0 0.0 0.0388307 0.0 0.0 0.0388307 0.298907 -0.0369351 -0.336482 0.0 0.0 0.336482 0.0 0.0 0.336482 0.014738500000000002 0.987884 -2.16943e-18 0.308023 -0.00406667 0.0 0.122488 0.943414 -0.170847 0.0353036 -0.00341189 0.149009 0.0342925 -0.0014635 0.148048 0.0148344 -0.0063897 -0.0573996 0.0265691 0.0315061 -0.000676837 0.0270377 0.0306145 -0.000321091 0.111595…
256.0 -0.019633 0.966438 0.0219934 0.0 0.0 -0.0219934 0.0 0.0 -0.0219934 0.438272 -0.0272606 -0.490589 0.0 0.0 0.490589 0.0 0.0 0.490589 -0.04092899999999999 0.986926 -2.16943e-18 0.448626 0.0213808 0.0 0.118183 0.945228 -0.154307 0.0268 -0.0109551 0.148514 0.0252616 -0.00797643 0.147075 0.00260586 -0.00209668 -0.0238938 0.00794967 0.0275573 -0.0116144 0.0134328 0.0170333 -0.00663057 0.1052404 0.…
258.0 0.0785628 0.954858 -0.0885285 0.0 0.0 0.0885285 0.0 0.0 0.0885285 -0.209027 0.0364497 0.237051 0.0 0.0 -0.237051 0.0 0.0 -0.237051 0.060199300000000004 0.986153 -2.16943e-18 -0.216592 0.0136415 0.0 0.118747 0.944799 -0.160288 0.0279629 -0.000638754 0.143019 0.0266798 0.000741022 0.142474 0.00188815 0.00401939 0.0561637 -0.0190661 -0.082734 0.0456127 -0.0233209 -0.0745619 0.0416963 0.1065447…
260.0 0.154684 0.93814 -0.175626 0.0 0.0 0.175626 0.0 0.0 0.175626 -0.277993 0.0738748 0.321356 0.0 0.0 -0.321356 0.0 0.0 -0.321356 0.1394612 0.977684 -2.16943e-18 -0.290899 0.0439643 0.0 0.118156 0.944555 -0.163324 0.0282969 0.00482417 0.140265 0.0277096 0.00595678 0.139696 -0.00691847 0.00490913 0.0509268 -0.0123916 -0.0641071 0.0255022 -0.01925 -0.0509103 0.0189592 0.1063535 0.982375 -2.16943e…
265.0 -0.0386137 0.967416 0.0432273 0.0 0.0 -0.0432273 0.0 0.0 -0.0432273 0.341689 -0.0139781 -0.382059 0.0 0.0 0.382059 0.0 0.0 0.382059 -0.06033599999999999 0.985794 -2.16943e-18 0.348946 0.0240652 0.0 0.121909 0.942685 -0.180447 0.0349577 0.0178286 0.137711 0.0344398 0.0187933 0.137214 -0.0114073 0.00623882 0.0596825 -0.0325791 -0.0325266 0.0054229 -0.0315809 -0.034457 0.00647334 0.1121287 0.9…
267.0 0.179593 0.931134 -0.204536 0.0 0.0 0.204536 0.0 0.0 0.204536 -0.39987 0.118738 0.466018 0.0 0.0 -0.466018 0.0 0.0 -0.466018 0.16556959999999998 0.973351 -2.16943e-18 -0.419831 0.0759223 0.0 0.119948 0.944472 -0.161399 0.0305461 -0.00762139 0.148526 0.0294578 -0.00552804 0.147509 0.011547 -0.00474308 -0.0425856 0.0225216 0.0168001 0.00326224 0.0233434 0.0152262 0.0039805 0.107906 0.982141 -…
269.0 0.142732 0.941229 -0.161835 0.0 0.0 0.161835 0.0 0.0 0.161835 -0.385584 0.0967932 0.444144 0.0 0.0 -0.444144 0.0 0.0 -0.444144 0.1269641 0.979485 -2.16943e-18 -0.402848 0.0552122 0.0 0.118517 0.944597 -0.162582 0.0279736 0.00369054 0.140987 0.0274197 0.00455941 0.140577 -0.00521474 0.00471276 0.051646 -0.0154682 -0.0636764 0.0273909 -0.018542 -0.0577666 0.0245051 0.1065992 0.982363 -2.16943…
270.0 0.0140367 0.963705 -0.0157488 0.0 0.0 0.0157488 0.0 0.0 0.0157488 0.195541 -0.0195923 -0.219554 0.0 0.0 0.219554 0.0 0.0 0.219554 -0.006392499999999995 0.987919 -2.16943e-18 0.200992 0.00198592 0.0 0.12013 0.94369 -0.170988 0.0301546 0.0123232 0.13856 0.0298768 0.0128597 0.138286 -0.0131388 0.0058169 0.0512755 -0.0172945 -0.0407337 0.00675395 -0.0171522 -0.0410106 0.00692568 0.1091506 0.982…
272.0 0.156519 0.937651 -0.177748 0.0 0.0 0.177748 0.0 0.0 0.177748 -0.312496 0.0837539 0.361446 0.0 0.0 -0.361446 0.0 0.0 -0.361446 0.1413811 0.977392 -2.16943e-18 -0.327083 0.0501429 0.0 0.121617 0.943777 -0.167637 0.0337966 -0.00502487 0.148916 0.0327641 -0.0030379 0.147944 0.0142962 -0.0060035 -0.0537107 0.0260048 0.0263511 0.00135388 0.0265835 0.0252468 0.00182311 0.1103411 0.981931 -2.16943…
273.0 -0.0183852 0.96636 0.0205966 0.0 0.0 -0.0205966 0.0 0.0 -0.0205966 0.0165164 -0.00105048 -0.0184896 0.0 0.0 0.0184896 0.0 0.0 0.0184896 -0.03965199999999999 0.986986 -2.16943e-18 0.0169092 0.000782193 0.0 0.0595264 0.960536 -0.0170324 -0.00464072 -0.0933138 0.12504 -0.00379335 -0.0943825 0.125261 0.017932 0.000163905 0.0257493 -0.0434771 -0.0117436 0.0294723 -0.0433811 -0.011929 0.0295616 0…
274.0 0.0885755 0.953054 -0.0998952 0.0 0.0 0.0998952 0.0 0.0 0.0998952 -0.131403 0.0244559 0.149326 0.0 0.0 -0.149326 0.0 0.0 -0.149326 0.07058097 0.98544 -2.16943e-18 -0.136331 0.0101435 0.0 0.121488 0.94388 -0.166831 0.0333825 -0.00515704 0.148658 0.0323327 -0.0031978 0.147707 0.0136252 -0.00577859 -0.0520837 0.0259904 0.0246374 0.00144927 0.02641 0.0238385 0.00177229 0.11011950000000001 0.981…
275.0 0.0643129 0.957225 -0.0723901 0.0 0.0 0.0723901 0.0 0.0 0.0723901 -0.15858 0.025023 0.17936 0.0 0.0 -0.17936 0.0 0.0 -0.17936 0.0454469 0.986963 -2.16943e-18 -0.164025 0.00767557 0.0 0.119915 0.944581 -0.160221 0.0298343 -0.0082842 0.148724 0.0287026 -0.00622163 0.147737 0.0109156 -0.00449918 -0.0405722 0.0210661 0.0169685 0.00252504 0.0219288 0.0153163 0.00327762 0.1077059 0.982161 -2.1694…
276.0 0.0079151 0.964297 -0.00887771 0.0 0.0 0.00887771 0.0 0.0 0.00887771 0.0124314 -0.00115935 -0.0139487 0.0 0.0 0.0139487 0.0 0.0 0.0139487 -0.012682399999999996 0.987835 -2.16943e-18 0.0127683 0.000213905 0.0 0.122396 0.942254 -0.184659 0.0386579 0.017315 0.138736 0.0355932 0.0239074 0.135208 -0.0128917 0.00538229 0.0457137 -0.0204596 -0.0237486 -0.00150609 -0.0224701 -0.0198862 -0.00335723 …
277.0 -0.00286282 0.965237 0.00320924 0.0 0.0 -0.00320924 0.0 0.0 -0.00320924 -0.0495955 0.00402126 0.0555905 0.0 0.0 -0.0555905 0.0 0.0 -0.0555905 -0.02374509999999999 0.987583 -2.16943e-18 -0.050872 -0.00146747 0.0 0.128302 0.940966 -0.194927 0.0432183 0.0195547 0.141491 0.0405183 0.0273375 0.137122 -0.00719726 0.00344228 0.0313971 -0.0225175 -0.00388866 -0.00505119 -0.0218472 -0.00518163 -0.00…
278.0 0.064878 0.957136 -0.0730293 0.0 0.0 0.0730293 0.0 0.0 0.0730293 0.111095 -0.0176029 -0.125665 0.0 0.0 0.125665 0.0 0.0 0.125665 0.0460315 0.986936 -2.16943e-18 0.114917 -0.0054512 0.0 0.123887 0.942765 -0.176847 0.0380538 0.000304017 0.14854 0.0370721 0.0021949 0.147601 0.0145973 -0.00668025 -0.0607454 0.0268801 0.0382212 -0.00435813 0.0269458 0.0381058 -0.00439803 0.11372950000000001 0.98…
279.0 0.0825943 0.954146 -0.0931024 0.0 0.0 0.0931024 0.0 0.0 0.0931024 -0.110478 0.019786 0.125391 0.0 0.0 -0.125391 0.0 0.0 -0.125391 0.0643778 0.985881 -2.16943e-18 -0.114534 0.00773977 0.0 0.121551 0.943857 -0.166846 0.0333424 -0.00542476 0.148979 0.0323 -0.00342789 0.148004 0.0138223 -0.00593496 -0.0537881 0.0266194 0.026452 0.000712849 0.0270665 0.0256006 0.00105901 0.11017009999999999 0.98…
280.0 0.0516694 0.959128 -0.0581055 0.0 0.0 0.0581055 0.0 0.0 0.0581055 -0.0257315 0.00368438 0.0290407 0.0 0.0 -0.0290407 0.0 0.0 -0.0290407 0.032379700000000004 0.987481 -2.16943e-18 -0.0265728 0.000863294 0.0 0.0808977 0.954946 -0.0749985 0.0165514 -0.0659606 0.132966 0.0157143 -0.0647341 0.132356 -0.054174 -0.0398755 -0.74449 0.587314 0.534804 -0.373103 0.579149 0.550429 -0.380156 0.061907600…
282.0 0.0711704 0.956116 -0.0801511 0.0 0.0 0.0801511 0.0 0.0 0.0801511 -0.230705 0.0382413 0.261263 0.0 0.0 -0.261263 0.0 0.0 -0.261263 0.052543000000000006 0.986603 -2.16943e-18 -0.238832 0.0130345 0.0 0.128148 0.940379 -0.200184 0.046561 0.0228465 0.14083 0.044894 0.0253577 0.139576 0.00178428 0.000362009 0.00868789 -0.0134023 0.00381672 0.000878249 -0.0125614 0.00219503 0.00171787 0.1208366 0…
284.0 0.102285 0.950392 -0.115497 0.0 0.0 0.115497 0.0 0.0 0.115497 -0.294022 0.0594821 0.335139 0.0 0.0 -0.335139 0.0 0.0 -0.335139 0.08481662000000001 0.984269 -2.16943e-18 -0.305582 0.0275363 0.0 0.121668 0.943091 -0.176506 0.0327532 0.0157115 0.138088 0.03226 0.0164838 0.137715 -0.0117369 0.00627713 0.0600213 -0.0324319 -0.0327791 0.00519002 -0.0309183 -0.0357024 0.00674306 0.1113615 0.981949…
285.0 0.0602325 0.957859 -0.0677767 0.0 0.0 0.0677767 0.0 0.0 0.0677767 -0.206867 0.031665 0.233806 0.0 0.0 -0.233806 0.0 0.0 -0.233806 0.0412275 0.987151 -2.16943e-18 -0.21386 0.00901904 0.0 0.0729446 0.956935 -0.0576035 0.0105829 -0.0714845 0.128557 0.0122479 -0.0738921 0.1293 0.00638097 -0.000909956 -0.0060151 -0.00453818 0.00624847 0.00430427 -0.00431694 0.00582283 0.00450915 0.0525412 0.9853…
286.0 -0.0220715 0.966586 0.0247227 0.0 0.0 -0.0247227 0.0 0.0 -0.0247227 0.0330761 -0.00196673 -0.0370182 0.0 0.0 0.0370182 0.0 0.0 0.0370182 -0.04342499999999999 0.986804 -2.16943e-18 0.0338473 0.00170571 0.0 0.105201 0.948859 -0.131129 0.0267013 -0.0235938 0.137838 0.0266077 -0.0227765 0.137349 0.0105504 -0.00275847 -0.020733 0.00529374 0.00767892 0.00772051 0.00430564 0.00957131 0.00685598 0.…
287.0 0.0803079 0.954552 -0.0905079 0.0 0.0 0.0905079 0.0 0.0 0.0905079 -0.157851 0.0278478 0.179076 0.0 0.0 -0.179076 0.0 0.0 -0.179076 0.0620077 0.986038 -2.16943e-18 -0.163599 0.0106291 0.0 0.0715255 0.955771 -0.0788186 0.0208819 -0.0458154 0.113806 0.0209604 -0.0459433 0.113855 -0.0124227 -0.000271368 -0.0264458 0.0069256 0.0703228 -0.0508139 0.00700359 0.0701728 -0.0507396 0.0539962000000000…
288.0 -0.00310229 0.965256 0.00347766 0.0 0.0 -0.00347766 0.0 0.0 -0.00347766 0.418023 -0.0337808 -0.468542 0.0 0.0 0.468542 0.0 0.0 0.468542 -0.023990700000000004 0.987576 -2.16943e-18 0.428769 0.0124836 0.0 0.0611738 0.958556 -0.0474147 0.0140579 -0.0729842 0.116394 0.0140571 -0.0729832 0.116393 -0.0210502 0.00417287 0.040146 -0.008849 -0.0168947 -0.0144037 -0.0088473 -0.0168978 -0.0144033 0.04…
290.0 0.0276597 0.962235 -0.0310571 0.0 0.0 0.0310571 0.0 0.0 0.0310571 0.0298885 -0.00345757 -0.0336144 0.0 0.0 0.0336144 0.0 0.0 0.0336144 0.007622100000000007 0.98795 -2.16943e-18 0.0307736 -0.000167043 0.0 0.126443 0.940825 -0.19554 0.0425835 0.0225503 0.140458 0.0413868 0.0247364 0.139318 -0.00862276 0.00310781 0.0249285 -0.0179645 0.00389483 -0.0108629 -0.0148583 -0.00210134 -0.00770219 0.1…
293.0 0.0310957 0.961831 -0.0349223 0.0 0.0 0.0349223 0.0 0.0 0.0349223 -0.0853835 0.010212 0.0960713 0.0 0.0 -0.0960713 0.0 0.0 -0.0960713 0.011160600000000007 0.987924 -2.16943e-18 -0.0879495 0.000817366 0.0 0.116373 0.943425 -0.179475 0.0405508 0.0165433 0.132031 0.038365 0.0208843 0.13028 -0.00177805 0.00610522 0.0752379 -0.0614915 -0.0318367 0.0205125 -0.0567741 -0.0404527 0.0219627 0.107199…
294.0 -0.0596066 0.968029 0.0666914 0.0 0.0 -0.0666914 0.0 0.0 -0.0666914 0.325246 -0.00566701 -0.363423 0.0 0.0 0.363423 0.0 0.0 0.363423 -0.081747 0.984065 -2.16943e-18 0.331297 0.0306727 0.0 0.118216 0.945253 -0.15368 0.0261572 -0.0114089 0.148957 0.0243312 -0.00773916 0.147168 -0.00093142 0.000323326 0.00205962 0.00211303 -0.00604291 0.00159288 0.00991494 -0.021039 0.00888554 0.1051408 0.9823…
296.0 0.179604 0.931131 -0.204548 0.0 0.0 0.204548 0.0 0.0 0.204548 -0.503011 0.149372 0.586225 0.0 0.0 -0.586225 0.0 0.0 -0.586225 0.165581 0.973349 -2.16943e-18 -0.528122 0.0955126 0.0 0.122233 0.942793 -0.179477 0.0348495 0.0165327 0.138142 0.0338905 0.0185696 0.137068 -0.0107006 0.00604198 0.0585171 -0.0318585 -0.0332025 0.00654499 -0.0329674 -0.031072 0.00552111 0.11234350000000001 0.981869 …
297.0 0.0856259 0.953598 -0.0965443 0.0 0.0 0.0965443 0.0 0.0 0.0965443 -0.140832 0.0257228 0.159942 0.0 0.0 -0.159942 0.0 0.0 -0.159942 0.06752132 0.985663 -2.16943e-18 -0.146059 0.0103752 0.0 0.118522 0.945163 -0.15496 0.0270716 -0.010516 0.148424 0.0255678 -0.00749415 0.146948 0.003949 -0.00198401 -0.0198387 0.0104312 0.0113364 -0.00197355 0.0125788 0.007214 -2.17996e-05 0.10565830000000001 0.…
299.0 0.02547 0.962485 -0.0285947 0.0 0.0 0.0285947 0.0 0.0 0.0285947 0.201592 -0.0228178 -0.226659 0.0 0.0 0.226659 0.0 0.0 0.226659 0.005367800000000006 0.98796 -2.16943e-18 0.207506 -0.000615405 0.0 0.123175 0.942119 -0.185717 0.0377265 0.0206963 0.137345 0.0371482 0.0218142 0.136759 -0.0125437 0.00583031 0.0519547 -0.0265282 -0.0256383 0.000211783 -0.0257999 -0.0270478 0.000990552 0.1140745 0…
300.0 -0.0128187 0.965988 0.0143638 0.0 0.0 -0.0143638 0.0 0.0 -0.0143638 0.118465 -0.00827631 -0.132673 0.0 0.0 0.132673 0.0 0.0 0.132673 -0.033950999999999995 0.987232 -2.16943e-18 0.121365 0.00485631 0.0 0.125 0.941262 -0.192592 0.0410191 0.0230581 0.138565 0.0398798 0.0244139 0.13794 -0.0138554 0.00408491 0.0275124 -0.0115703 -0.0013659 -0.0145799 -0.00886115 -0.00660083 -0.0117744 0.1166651 …
301.0 0.11969 0.94669 -0.135378 0.0 0.0 0.135378 0.0 0.0 0.135378 -0.324353 0.0723586 0.371279 0.0 0.0 -0.371279 0.0 0.0 -0.371279 0.1029264 0.982456 -2.16943e-18 -0.337861 0.0372295 0.0 0.118185 0.945264 -0.153817 0.0268626 -0.0120436 0.149057 0.025363 -0.00931203 0.147764 0.00238065 -0.00145813 -0.0156872 0.00448525 0.01794 -0.00678536 0.00732451 0.012493 -0.0042255 0.10519150000000001 0.982339…
303.0 0.0725414 0.955887 -0.0817039 0.0 0.0 0.0817039 0.0 0.0 0.0817039 -0.184325 0.0308476 0.208794 0.0 0.0 -0.208794 0.0 0.0 -0.208794 0.05396240000000001 0.986525 -2.16943e-18 -0.190851 0.0107132 0.0 0.119492 0.944055 -0.167825 0.0293853 0.00933557 0.139155 0.0289007 0.0099925 0.138856 -0.0121271 0.00530884 0.0465888 -0.0109555 -0.0457312 0.0100992 -0.0110925 -0.0454724 0.0100178 0.1081684 0.9…
304.0 0.0288696 0.962094 -0.0324179 0.0 0.0 0.0324179 0.0 0.0 0.0324179 0.182247 -0.0213341 -0.204999 0.0 0.0 0.204999 0.0 0.0 0.204999 0.008867899999999998 0.987943 -2.16943e-18 0.187672 -0.00127411 0.0 0.12766 0.940416 -0.199582 0.0458202 0.0229097 0.140904 0.0444525 0.0255523 0.139508 0.000372816 0.00126776 0.0173703 -0.0173515 -0.00297732 0.00294875 -0.0165172 -0.00458966 0.00381421 0.1202498…
305.0 0.127793 0.944843 -0.144663 0.0 0.0 0.144663 0.0 0.0 0.144663 -0.428298 0.0997305 0.491301 0.0 0.0 -0.491301 0.0 0.0 -0.491301 0.111371 0.981486 -2.16943e-18 -0.446604 0.0534134 0.0 0.127436 0.940677 -0.1986 0.0477421 0.0194905 0.141274 0.0445801 0.0267333 0.137341 0.00175344 -0.00178327 -0.0175798 0.00478767 0.0224306 -0.0092375 0.00250661 0.026861 -0.0118137 0.1200813 0.981148 -2.16943e-1…
307.0 -0.00653007 0.965526 0.00731911 0.0 0.0 -0.00731911 0.0 0.0 -0.00731911 0.359228 -0.027641 -0.40252 0.0 0.0 0.40252 0.0 0.0 0.40252 -0.027506000000000003 0.987467 -2.16943e-18 0.368307 0.0121394 0.0 0.126474 0.941254 -0.19149 0.0439067 0.0128684 0.144779 0.0425757 0.0154363 0.143458 0.00726933 -0.0057399 -0.0591337 0.0247783 0.0559628 -0.0216907 0.0241598 0.057177 -0.0225144 0.1181192000000…
310.0 0.113394 0.948071 -0.128177 0.0 0.0 0.128177 0.0 0.0 0.128177 -0.239818 0.05169 0.27408 0.0 0.0 -0.27408 0.0 0.0 -0.27408 0.09637130000000001 0.983154 -2.16943e-18 -0.249602 0.0256864 0.0 0.119109 0.944899 -0.157332 0.0282826 -0.00942689 0.14853 0.0271292 -0.00722322 0.147466 0.0083318 -0.00355214 -0.0327705 0.0162329 0.0163675 0.000156918 0.0171663 0.0145791 0.000976759 0.106544 0.982252 -…
311.0 0.0176432 0.963336 -0.019799 0.0 0.0 0.019799 0.0 0.0 0.019799 -0.0450378 0.00469691 0.0505897 0.0 0.0 -0.0505897 0.0 0.0 -0.0505897 -0.0026845999999999953 0.987948 -2.16943e-18 -0.0463141 -0.000270014 0.0 0.121652 0.942836 -0.179027 0.0351072 0.0151567 0.138814 0.0331695 0.0192765 0.136632 -0.0105797 0.00579643 0.0559204 -0.0316286 -0.0286375 0.00434606 -0.0335174 -0.0250092 0.00260387 0.1…
314.0 0.103284 0.950189 -0.116637 0.0 0.0 0.116637 0.0 0.0 0.116637 -0.352188 0.0716672 0.401532 0.0 0.0 -0.401532 0.0 0.0 -0.401532 0.0858554 0.984175 -2.16943e-18 -0.366082 0.0334086 0.0 0.120333 0.944006 -0.168212 0.0293969 0.00979267 0.139073 0.0290251 0.0104097 0.138772 -0.0124111 0.00544601 0.0478053 -0.0117321 -0.0460556 0.00998342 -0.0124791 -0.0446205 0.00929573 0.1090486 0.982219 -2.169…
315.0 0.118663 0.946918 -0.134203 0.0 0.0 0.134203 0.0 0.0 0.134203 -0.354669 0.0786842 0.405875 0.0 0.0 -0.405875 0.0 0.0 -0.405875 0.1018571 0.982573 -2.16943e-18 -0.369391 0.0402646 0.0 0.119634 0.944051 -0.167798 0.0292578 0.00943763 0.13915 0.0288504 0.0102782 0.13872 -0.0124402 0.00548538 0.0483441 -0.0121149 -0.0463593 0.0101311 -0.0130624 -0.044539 0.00925651 0.1083044 0.982232 -2.16943e-…
320.0 0.0375297 0.961037 -0.0421649 0.0 0.0 0.0421649 0.0 0.0 0.0421649 0.0270845 -0.00343849 -0.030502 0.0 0.0 0.030502 0.0 0.0 0.030502 0.0177907 0.987839 -2.16943e-18 0.0279208 -0.000461738 0.0 0.0677925 0.957853 -0.0494443 0.00918417 -0.074945 0.125257 0.00934276 -0.0751689 0.125322 0.00398042 -0.000453555 -0.00144909 -0.00264659 -0.00122042 0.00531677 -0.00263316 -0.00124627 0.00532905 0.046…
322.0 0.0279166 0.962205 -0.031346 0.0 0.0 0.031346 0.0 0.0 0.031346 0.247552 -0.0287099 -0.278421 0.0 0.0 0.278421 0.0 0.0 0.278421 0.007886600000000007 0.987949 -2.16943e-18 0.254891 -0.00145723 0.0 0.12501 0.942219 -0.181823 0.040117 0.0038553 0.147935 0.0390358 0.00593844 0.146891 0.013144 -0.00679336 -0.06433 0.026892 0.0488901 -0.0116586 0.0219881 0.058348 -0.0165536 0.115448 0.981461 -2.16…
323.0 0.152734 0.938656 -0.173373 0.0 0.0 0.173373 0.0 0.0 0.173373 -0.320053 0.0842801 0.369757 0.0 0.0 -0.369757 0.0 0.0 -0.369757 0.1374207 0.97799 -2.16943e-18 -0.334825 0.0498314 0.0 0.120454 0.944243 -0.163551 0.0317061 -0.0066383 0.148534 0.0306437 -0.00459459 0.147539 0.0124319 -0.00520515 -0.0469674 0.0244572 0.0199513 0.00255876 0.0252609 0.018413 0.00325378 0.1086846 0.982079 -2.16943e…
326.0 0.19795 0.925468 -0.226 0.0 0.0 0.226 0.0 0.0 0.226 -0.537911 0.172375 0.631063 0.0 0.0 -0.631063 0.0 0.0 -0.631063 0.184867 0.969647 -2.16943e-18 -0.56618 0.114989 0.0 0.0601067 0.959758 -0.0282112 0.0013151 -0.0859924 0.122941 0.00146576 -0.08619 0.122988 0.00498674 -0.000416176 -0.00199784 -0.00741103 0.00674818 0.00265839 -0.00739448 0.00671624 0.00267439 0.0370667 0.985434 -2.16943e-18…
327.0 -0.0227837 0.966628 0.0255198 0.0 0.0 -0.0255198 0.0 0.0 -0.0255198 0.393316 -0.0230722 -0.440173 0.0 0.0 0.440173 0.0 0.0 0.440173 -0.044154 0.986766 -2.16943e-18 0.402451 0.0206029 0.0 0.117924 0.945275 -0.153942 0.0269404 -0.0116079 0.148669 0.0250921 -0.008082 0.146975 0.00131581 0.00232775 0.0346107 -0.00160029 -0.0709078 0.037848 -0.00286146 -0.0685228 0.0370394 0.1049515 0.982359 -2.…
328.0 0.0969224 0.951459 -0.109389 0.0 0.0 0.109389 0.0 0.0 0.109389 -0.332109 0.0650782 0.378092 0.0 0.0 -0.378092 0.0 0.0 -0.378092 0.07924543 0.984754 -2.16943e-18 -0.34493 0.0289591 0.0 0.124082 0.943052 -0.174318 0.036947 -0.00116558 0.148587 0.0359356 0.000720938 0.147661 0.0147533 -0.00653048 -0.0588886 0.0263583 0.0350983 -0.00256982 0.0264729 0.034888 -0.00255763 0.1136236 0.981719 -2.16…
331.0 -0.0979265 0.967876 0.109506 0.0 0.0 -0.109506 0.0 0.0 -0.109506 0.341138 0.00866438 -0.381247 0.0 0.0 0.381247 0.0 0.0 0.381247 -0.120688 0.979617 -2.16943e-18 0.34585 0.0470231 0.0 0.128767 0.94107 -0.193415 0.044638 0.0149133 0.143925 0.0432544 0.0174035 0.142656 0.00596817 -0.00510812 -0.053126 0.0225167 0.0510778 -0.020533 0.020965 0.0540902 -0.0222727 0.1206567 0.981175 -2.16943e-18 0…
332.0 0.00230924 0.964802 -0.0025894 0.0 0.0 0.0025894 0.0 0.0 0.0025894 0.150423 -0.0130749 -0.168688 0.0 0.0 0.168688 0.0 0.0 0.168688 -0.018438200000000002 0.987721 -2.16943e-18 0.154393 0.00355778 0.0 0.0678597 0.957739 -0.0503142 0.00944494 -0.0750786 0.126 0.00913567 -0.0746397 0.125871 0.00450255 -0.000594387 -0.00323097 -0.00249632 0.000958772 0.00476832 -0.00251208 0.000989191 0.00475313…
338.0 0.25639 0.904479 -0.295387 0.0 0.0 0.295387 0.0 0.0 0.295387 -0.638216 0.254542 0.76764 0.0 0.0 -0.76764 0.0 0.0 -0.76764 0.24663200000000002 0.954855 -2.16943e-18 -0.67736 0.187288 0.0 0.127498 0.940576 -0.197834 0.0443861 0.0225352 0.140965 0.0430286 0.0250735 0.139635 -0.00322771 0.00234737 0.0245808 -0.0199707 -0.00419531 -0.000424979 -0.0183533 -0.00732022 0.00124487 0.1198117 0.981029…
339.0 0.0808753 0.954452 -0.0911517 0.0 0.0 0.0911517 0.0 0.0 0.0911517 -0.135553 0.024004 0.153798 0.0 0.0 -0.153798 0.0 0.0 -0.153798 0.06259590000000001 0.985999 -2.16943e-18 -0.1405 0.00921912 0.0 0.068638 0.956674 -0.0683991 0.0199325 -0.0580358 0.116554 0.0199192 -0.0580151 0.116547 -0.00860523 0.00336152 0.0443905 -0.0120397 -0.0484662 0.016116 -0.0120248 -0.0484948 0.0161289 0.0502196 0.9…
342.0 0.00625698 0.96445 -0.00701736 0.0 0.0 0.00701736 0.0 0.0 0.00701736 0.023863 -0.00218069 -0.0267711 0.0 0.0 0.0267711 0.0 0.0 0.0267711 -0.014385300000000004 0.987805 -2.16943e-18 0.0245047 0.000456125 0.0 0.109249 0.947219 -0.142535 0.0291019 -0.0195087 0.142993 0.0268801 -0.0159325 0.141416 0.0132614 -0.00354307 -0.0254845 0.00573648 0.0101434 0.00960543 0.00585488 0.00992583 0.00962904 …
343.0 0.0277041 0.96223 -0.031107 0.0 0.0 0.031107 0.0 0.0 0.031107 -0.141883 0.0164206 0.159572 0.0 0.0 -0.159572 0.0 0.0 -0.159572 0.007667800000000002 0.98795 -2.16943e-18 -0.146086 0.000800271 0.0 0.12834 0.940706 -0.197275 0.0450837 0.0213185 0.140923 0.0433825 0.0250026 0.138941 -0.000751454 0.0015849 0.0193004 -0.0172037 -0.00456173 0.00246404 -0.0175455 -0.00390426 0.00214 0.1206772000000…
344.0 0.0427498 0.960359 -0.0480459 0.0 0.0 0.0480459 0.0 0.0 0.0480459 0.145289 -0.0193139 -0.163746 0.0 0.0 0.163746 0.0 0.0 0.163746 0.023173600000000003 0.987734 -2.16943e-18 0.149872 -0.00336023 0.0 0.11819 0.94538 -0.15232 0.0261342 -0.0136032 0.149837 0.0246909 -0.0108307 0.148512 -0.000394018 1.3537e-05 -0.000590232 0.0054463 -0.008321 0.00343226 0.00852858 -0.0142445 0.00630331 0.1049912…
349.0 0.051402 0.959166 -0.0578037 0.0 0.0 0.0578037 0.0 0.0 0.0578037 0.170565 -0.02437 -0.192493 0.0 0.0 0.192493 0.0 0.0 0.192493 0.0321036 0.98749 -2.16943e-18 0.176136 -0.00566908 0.0 0.122694 0.943333 -0.171555 0.0356175 -0.00304154 0.14903 0.0346031 -0.0010884 0.148069 0.0144138 -0.00662761 -0.0612576 0.0286981 0.036284 -0.00372548 0.0291165 0.0354903 -0.00343098 0.1118843 0.981791 -2.1694…
350.0 0.159543 0.936835 -0.181248 0.0 0.0 0.181248 0.0 0.0 0.181248 -0.329432 0.0895299 0.381395 0.0 0.0 -0.381395 0.0 0.0 -0.381395 0.1445477 0.976901 -2.16943e-18 -0.344948 0.054118 0.0 0.121039 0.943978 -0.166034 0.0330858 -0.00557999 0.148579 0.0320462 -0.00357965 0.147602 0.0139038 -0.00561309 -0.049423 0.024507 0.0213972 0.00351857 0.0251838 0.0201028 0.00409328 0.1095865 0.982005 -2.16943e…
354.0 0.055681 0.958544 -0.0626345 0.0 0.0 0.0626345 0.0 0.0 0.0626345 -0.0515575 0.00762074 0.0582265 0.0 0.0 -0.0582265 0.0 0.0 -0.0582265 0.0365235 0.987337 -2.16943e-18 -0.0532699 0.00197218 0.0 0.121174 0.943894 -0.166467 0.033162 -0.00570336 0.149059 0.0321203 -0.00369835 0.14808 0.0139247 -0.00590811 -0.0532764 0.0263514 0.0256834 0.00124046 0.0267964 0.0248358 0.00158542 0.1097447 0.98195…
356.0 0.0251214 0.962525 -0.0282028 0.0 0.0 0.0282028 0.0 0.0 0.0282028 0.0564923 -0.00637182 -0.0635141 0.0 0.0 0.0635141 0.0 0.0 0.0635141 0.0050089999999999996 0.987961 -2.16943e-18 0.058147 -0.000149658 0.0 0.118357 0.944819 -0.158267 0.0287803 -0.00967092 0.148816 0.0277358 -0.00663278 0.147219 0.0097946 -0.00405551 -0.0367138 0.0191615 0.015369 0.00221131 0.0178883 0.0178197 0.000984884 0.1…
358.0 0.0538839 0.958808 -0.0606053 0.0 0.0 0.0606053 0.0 0.0 0.0606053 -0.209222 0.0304915 0.236214 0.0 0.0 -0.236214 0.0 0.0 -0.236214 0.034667 0.987404 -2.16943e-18 -0.216122 0.00756223 0.0 0.119418 0.945175 -0.154483 0.0263973 -0.0106126 0.148704 0.0241802 -0.00610615 0.146494 -7.04494e-05 0.000708852 0.0084982 -0.00514398 -0.00727446 0.00340411 0.0149123 -0.045831 0.0222134 0.1064234 0.98231…
359.0 0.123616 0.945805 -0.139875 0.0 0.0 0.139875 0.0 0.0 0.139875 -0.242881 0.055331 0.278302 0.0 0.0 -0.278302 0.0 0.0 -0.278302 0.1070175 0.981996 -2.16943e-18 -0.253125 0.0290449 0.0 0.121551 0.943782 -0.167694 0.0338183 -0.00479136 0.148718 0.0327934 -0.0028194 0.147752 0.0140882 -0.00588259 -0.052478 0.0255803 0.0251326 0.00176459 0.0261615 0.0240228 0.00224186 0.110289 0.98194 -2.16943e-1…
361.0 0.0159432 0.963512 -0.0178897 0.0 0.0 0.0178897 0.0 0.0 0.0178897 0.0166918 -0.00170854 -0.0187457 0.0 0.0 0.0187457 0.0 0.0 0.0187457 -0.004432599999999995 0.987936 -2.16943e-18 0.0171612 0.000132819 0.0 0.126609 0.940858 -0.195293 0.0423842 0.0226694 0.140291 0.0411649 0.0247295 0.139235 -0.0094413 0.00322926 0.0249189 -0.0167917 0.00358622 -0.0117201 -0.0143393 -0.00114871 -0.0092172 0.1…
362.0 0.0125372 0.963854 -0.0140653 0.0 0.0 0.0140653 0.0 0.0 0.0140653 0.0993263 -0.00978319 -0.111505 0.0 0.0 0.111505 0.0 0.0 0.111505 -0.007933599999999999 0.987903 -2.16943e-18 0.102077 0.00118043 0.0 0.0857119 0.953025 -0.097833 0.0220012 -0.0434395 0.129323 0.0208533 -0.0415101 0.128542 -0.00282291 0.000769979 0.00736268 -0.000951394 -0.00673636 0.000324534 -0.000697657 -0.00722374 0.00055…
366.0 0.134017 0.94337 -0.151809 0.0 0.0 0.151809 0.0 0.0 0.151809 -0.322011 0.0774112 0.370004 0.0 0.0 -0.370004 0.0 0.0 -0.370004 0.1178642 0.980685 -2.16943e-18 -0.336046 0.0426287 0.0 0.123198 0.943176 -0.173005 0.0362711 -0.00212572 0.148911 0.0352696 -0.000192409 0.147957 0.0143427 -0.00669236 -0.0620159 0.028745 0.0378901 -0.00462034 0.0291402 0.0371413 -0.00435085 0.11256530000000001 0.98…
370.0 0.101708 0.950508 -0.11484 0.0 0.0 0.11484 0.0 0.0 0.11484 -0.30224 0.0609379 0.344461 0.0 0.0 -0.344461 0.0 0.0 -0.344461 0.0842174 0.984323 -2.16943e-18 -0.3141 0.0280958 0.0 0.0894342 0.952346 -0.103268 0.0229141 -0.0408617 0.131264 0.0198432 -0.035595 0.12906 -0.00601661 0.00214565 0.0232887 -0.00448663 -0.0252625 0.00647943 -0.00147946 -0.0310467 0.00930587 0.07302577 0.984944 -2.16943…
373.0 -0.0349194 0.967258 0.0390962 0.0 0.0 -0.0390962 0.0 0.0 -0.0390962 0.169723 -0.00764565 -0.189809 0.0 0.0 0.189809 0.0 0.0 0.189809 -0.05656199999999999 0.986047 -2.16943e-18 0.173407 0.0112395 0.0 0.122315 0.942366 -0.183465 0.036926 0.0187337 0.137856 0.0359813 0.0207584 0.136776 -0.0115171 0.00581565 0.0536219 -0.0269993 -0.0305688 0.0039462 -0.0279271 -0.0287865 0.00309085 0.1129398 0.…
374.0 0.127297 0.944958 -0.144094 0.0 0.0 0.144094 0.0 0.0 0.144094 -0.240562 0.0558715 0.275912 0.0 0.0 -0.275912 0.0 0.0 -0.275912 0.1108542 0.981547 -2.16943e-18 -0.250828 0.0298542 0.0 0.121271 0.943896 -0.166691 0.0333965 -0.00537596 0.148721 0.0323541 -0.0033705 0.147741 0.0141431 -0.00578471 -0.0511943 0.0251104 0.0232923 0.00279135 0.0256937 0.0221783 0.00327258 0.10989260000000001 0.9819…
375.0 0.0801988 0.954572 -0.0903842 0.0 0.0 0.0903842 0.0 0.0 0.0903842 -0.113933 0.0200853 0.12925 0.0 0.0 -0.12925 0.0 0.0 -0.12925 0.061894700000000004 0.986045 -2.16943e-18 -0.11808 0.00765701 0.0 0.118758 0.945033 -0.156179 0.0278051 -0.0100287 0.148456 0.0266293 -0.00777881 0.147371 0.0074139 -0.00313856 -0.0289214 0.0119365 0.0188994 -0.00192684 0.0136309 0.01565 -0.000410907 0.1060638 0.9…
379.0 0.0514923 0.959153 -0.0579056 0.0 0.0 0.0579056 0.0 0.0 0.0579056 0.124613 -0.0178174 -0.140635 0.0 0.0 0.140635 0.0 0.0 0.140635 0.032196800000000005 0.987487 -2.16943e-18 0.128684 -0.00415493 0.0 0.126705 0.941059 -0.193515 0.0447348 0.0148793 0.143962 0.0433285 0.0175932 0.142559 0.00593641 -0.00526208 -0.0550901 0.0233979 0.0534645 -0.0218416 0.0237499 0.0528077 -0.021701 0.1186122 0.98…
381.0 0.0192366 0.963169 -0.021589 0.0 0.0 0.021589 0.0 0.0 0.021589 -0.0752035 0.00797893 0.0844898 0.0 0.0 -0.0844898 0.0 0.0 -0.0844898 -0.0010459999999999914 0.987956 -2.16943e-18 -0.0773499 -0.000312499 0.0 0.0943168 0.951007 -0.11538 0.0247769 -0.0313004 0.131774 0.0240618 -0.0295031 0.130873 0.00234114 0.00485582 0.0796046 -0.0382888 -0.0958258 0.0555704 -0.00898855 -0.151963 0.0813477 0.0…
384.0 0.0990317 0.951043 -0.111791 0.0 0.0 0.111791 0.0 0.0 0.111791 -0.347675 0.068996 0.396001 0.0 0.0 -0.396001 0.0 0.0 -0.396001 0.08143649 0.984568 -2.16943e-18 -0.361195 0.0311985 0.0 0.128527 0.940686 -0.196692 0.0433982 0.0224855 0.140859 0.0421131 0.0249215 0.13958 -0.00588361 0.00281202 0.0260688 -0.0210818 0.00112819 -0.00612236 -0.0184396 -0.00397312 -0.00342751 0.120664 0.981061 -2.1…
385.0 0.0081475 0.964276 -0.00913848 0.0 0.0 0.00913848 0.0 0.0 0.00913848 0.213652 -0.0199814 -0.239736 0.0 0.0 0.239736 0.0 0.0 0.239736 -0.012443700000000002 0.987839 -2.16943e-18 0.219449 0.00361916 0.0 0.125062 0.941412 -0.191365 0.0402746 0.0229177 0.138224 0.0395362 0.0243444 0.137472 -0.0144108 0.00460953 0.0330649 -0.0140355 -0.00665734 -0.0123731 -0.0118675 -0.0108444 -0.0101476 0.11660…
391.0 0.10298 0.95025 -0.116291 0.0 0.0 0.116291 0.0 0.0 0.116291 -0.347392 0.0705661 0.396037 0.0 0.0 -0.396037 0.0 0.0 -0.396037 0.0855398 0.984204 -2.16943e-18 -0.361083 0.0328264 0.0 0.0874716 0.951772 -0.11333 0.0363971 -0.0384512 0.121097 0.0253929 -0.0187029 0.112162 -0.00231452 0.0128774 0.178897 0.0771135 -0.509373 0.243455 -0.0369615 -0.29224 0.155269 0.07301586 0.985136 -2.16943e-18 -0…
394.0 0.082523 0.954159 -0.0930214 0.0 0.0 0.0930214 0.0 0.0 0.0930214 -0.116881 0.020923 0.132657 0.0 0.0 -0.132657 0.0 0.0 -0.132657 0.06430380000000001 0.985886 -2.16943e-18 -0.121172 0.00817843 0.0 0.123098 0.943228 -0.172584 0.0360939 -0.00230206 0.148844 0.0350793 -0.000371931 0.147895 0.0142647 -0.00663123 -0.0614276 0.0286403 0.0370786 -0.00429498 0.0290377 0.0363253 -0.00402264 0.1124180…
396.0 0.0167417 0.96343 -0.0187864 0.0 0.0 0.0187864 0.0 0.0 0.0187864 0.0979785 -0.0101177 -0.110045 0.0 0.0 0.110045 0.0 0.0 0.110045 -0.0036116999999999955 0.987942 -2.16943e-18 0.100744 0.000689361 0.0 0.127135 0.940474 -0.199626 0.0470363 0.021495 0.141151 0.0455195 0.0242892 0.139695 0.00288242 -0.00199271 -0.018846 0.00420719 0.0235393 -0.00894107 0.00338085 0.0251448 -0.00988001 0.1198296…
397.0 -0.0373002 0.967362 0.0417587 0.0 0.0 -0.0417587 0.0 0.0 -0.0417587 0.162245 -0.00687597 -0.181425 0.0 0.0 0.181425 0.0 0.0 0.181425 -0.058994000000000005 0.985886 -2.16943e-18 0.165718 0.0111843 0.0 0.125307 0.941948 -0.18455 0.0411007 0.00649004 0.14701 0.03987 0.00861334 0.145964 0.0112501 -0.00669521 -0.0652538 0.0250073 0.0587574 -0.0185136 0.0238389 0.0610276 -0.0198416 0.1160703 0.98…
400.0 0.0935257 0.952118 -0.105524 0.0 0.0 0.105524 0.0 0.0 0.105524 -0.229046 0.0439639 0.260564 0.0 0.0 -0.260564 0.0 0.0 -0.260564 0.075718411 0.985043 -2.16943e-18 -0.237786 0.0190383 0.0 0.119447 0.943971 -0.168545 0.0295096 0.0100901 0.138996 0.0290876 0.0106926 0.138716 -0.0126148 0.00545549 0.0475162 -0.011463 -0.0454994 0.00944749 -0.0132636 -0.042034 0.00772529 0.1081983 0.98221 -2.1694…
401.0 0.121098 0.946375 -0.13699 0.0 0.0 0.13699 0.0 0.0 0.13699 -0.361757 0.0813152 0.414243 0.0 0.0 -0.414243 0.0 0.0 -0.414243 0.1043935 0.982293 -2.16943e-18 -0.376891 0.0421454 0.0 0.11885 0.945046 -0.15631 0.0278423 -0.00944994 0.147966 0.0265273 -0.00689297 0.146729 0.00710408 -0.00296325 -0.0270829 0.0127742 0.0142504 5.58149e-05 0.0155257 0.0089671 0.00257683 0.106183 0.982316 -2.16943e-…
408.0 0.0248892 0.962551 -0.0279418 0.0 0.0 0.0279418 0.0 0.0 0.0279418 -0.00583344 0.000656417 0.00655832 0.0 0.0 -0.00655832 0.0 0.0 -0.00655832 0.0047699999999999965 0.987961 -2.16943e-18 -0.00600413 1.38862e-05 0.0 0.118104 0.945355 -0.152472 0.026206 -0.0136238 0.149956 0.0248014 -0.0109992 0.148711 0.0010551 0.000314883 0.00623362 -0.00493326 -0.00575921 0.00436439 -0.0015924 -0.012178 0.00…
411.0 0.186969 0.928909 -0.213143 0.0 0.0 0.213143 0.0 0.0 0.213143 -0.592649 0.181548 0.692485 0.0 0.0 -0.692485 0.0 0.0 -0.692485 0.1733181 0.971916 -2.16943e-18 -0.622857 0.118183 0.0 0.119307 0.944754 -0.160604 0.0281858 -0.00096994 0.143373 0.0258549 0.00403106 0.140825 -0.00283777 -0.00126377 0.0477777 -0.017021 -0.0640054 0.0661208 -0.00833669 -0.0807735 0.0749662 0.10713020000000001 0.982…
412.0 0.175421 0.932362 -0.199677 0.0 0.0 0.199677 0.0 0.0 0.199677 -0.372947 0.108775 0.434021 0.0 0.0 -0.434021 0.0 0.0 -0.434021 0.16119070000000002 0.974132 -2.16943e-18 -0.391343 0.0688088 0.0 0.118067 0.945366 -0.152741 0.0262865 -0.0127574 0.149264 0.0245203 -0.00936321 0.147635 -0.000592887 -4.38356e-05 -0.00177691 0.00557531 -0.00567128 0.00184739 0.00496286 -0.00449756 0.00130568 0.1049…
414.0 0.101283 0.950594 -0.114356 0.0 0.0 0.114356 0.0 0.0 0.114356 -0.35998 0.0723981 0.410227 0.0 0.0 -0.410227 0.0 0.0 -0.410227 0.08377556 0.984363 -2.16943e-18 -0.374086 0.0332788 0.0 0.0829877 0.947895 -0.173544 0.0970628 -0.020809 0.104126 0.0984709 -0.0245285 0.107582 0.177938 -0.00426931 0.162965 -0.210768 -0.344638 0.396003 -0.3304 -0.115076 0.287495 0.07984792 0.985646 -2.16943e-18 0.1…
415.0 0.0482857 0.959606 -0.0542876 0.0 0.0 0.0542876 0.0 0.0 0.0542876 -0.202445 0.0281989 0.228357 0.0 0.0 -0.228357 0.0 0.0 -0.228357 0.028886100000000005 0.987588 -2.16943e-18 -0.208976 0.0059906 0.0 0.119179 0.944537 -0.163175 0.0347051 -0.00899152 0.147417 0.0329818 -0.00538241 0.145624 0.0201248 -0.00698606 -0.0567613 0.0216598 0.0272957 0.00794417 0.0197574 0.0309656 0.00603676 0.1076922 …
416.0 0.0599505 0.957902 -0.067458 0.0 0.0 0.067458 0.0 0.0 0.067458 0.115049 -0.017573 -0.130025 0.0 0.0 0.130025 0.0 0.0 0.130025 0.040936 0.987163 -2.16943e-18 0.118934 -0.0049778 0.0 0.124542 0.942447 -0.179728 0.0392589 0.00233577 0.148218 0.0381614 0.00445003 0.147162 0.0142429 -0.00672623 -0.0618028 0.0252018 0.0444254 -0.00802881 0.0147068 0.0646435 -0.0182819 0.1147277 0.98153 -2.16943e-…
418.0 0.0116675 0.963939 -0.013089 0.0 0.0 0.013089 0.0 0.0 0.013089 0.233167 -0.0227361 -0.261733 0.0 0.0 0.261733 0.0 0.0 0.261733 -0.0088274 0.987892 -2.16943e-18 0.239598 0.00300472 0.0 0.125984 0.941668 -0.187128 0.0420568 0.00868124 0.146462 0.0408971 0.0109174 0.145326 0.00997531 -0.00653816 -0.0653669 0.0265459 0.0590083 -0.0203174 0.0244943 0.0629815 -0.0225232 0.11706230000000001 0.9813…
423.0 -0.053732 0.967907 0.0601269 0.0 0.0 -0.0601269 0.0 0.0 -0.0601269 0.304064 -0.00729486 -0.339801 0.0 0.0 0.339801 0.0 0.0 0.339801 -0.07576100000000001 0.9846 -2.16943e-18 0.309945 0.026645 0.0 0.123015 0.942993 -0.174857 0.0371589 -0.000757139 0.148506 0.036072 0.00105081 0.147643 0.0145627 -0.00648197 -0.0585256 0.0263581 0.0347967 -0.00263047 0.0265173 0.0345013 -0.00258188 0.1126139 0.…
424.0 0.106773 0.949472 -0.120616 0.0 0.0 0.120616 0.0 0.0 0.120616 -0.234886 0.0487713 0.268015 0.0 0.0 -0.268015 0.0 0.0 -0.268015 0.0894823 0.983837 -2.16943e-18 -0.244262 0.0232716 0.0 0.11888 0.944981 -0.156685 0.0278894 -0.009419 0.148266 0.0267016 -0.0071289 0.147158 0.00697497 -0.0032253 -0.0308946 0.0151305 0.0178315 -0.00207055 0.0168367 0.0145589 -0.000537222 0.106238 0.982283 -2.16943…
426.0 0.0041703 0.964639 -0.00467663 0.0 0.0 0.00467663 0.0 0.0 0.00467663 0.248 -0.022078 -0.278165 0.0 0.0 0.278165 0.0 0.0 0.278165 -0.016527799999999995 0.987763 -2.16943e-18 0.254604 0.00533534 0.0 0.118137 0.944763 -0.16059 0.0273453 0.00110989 0.14223 0.0266519 0.00244543 0.141566 -0.0026522 0.0046386 0.0553603 -0.0173189 -0.0737374 0.0354271 -0.0220305 -0.0646841 0.0310497 0.105966 0.9823…
429.0 0.227569 0.915403 -0.26095 0.0 0.0 0.26095 0.0 0.0 0.26095 -0.546206 0.196331 0.648452 0.0 0.0 -0.648452 0.0 0.0 -0.648452 0.216107 0.962732 -2.16943e-18 -0.577297 0.138415 0.0 0.122217 0.943507 -0.170159 0.035065 -0.00368346 0.148828 0.0340449 -0.00171977 0.147864 0.0148445 -0.00626786 -0.0558675 0.0259408 0.0295657 0.000360373 0.0264846 0.0285289 0.000791297 0.1112564 0.981854 -2.16943e-1…
430.0 -0.0279731 0.966918 0.0313265 0.0 0.0 -0.0313265 0.0 0.0 -0.0313265 0.26947 -0.0142377 -0.301475 0.0 0.0 0.301475 0.0 0.0 0.301475 -0.04946199999999999 0.986479 -2.16943e-18 0.275553 0.0157113 0.0 0.070019 0.956471 -0.0695784 0.0195805 -0.0582026 0.118253 0.019672 -0.0583416 0.1183 -0.00601859 0.000627324 0.00219194 0.00727843 -0.00445714 -0.00501321 0.00726139 -0.00442447 -0.00502834 0.051…
431.0 0.0254997 0.962482 -0.0286281 0.0 0.0 0.0286281 0.0 0.0 0.0286281 -0.118708 0.0134404 0.13347 0.0 0.0 -0.13347 0.0 0.0 -0.13347 0.005398399999999998 0.98796 -2.16943e-18 -0.122191 0.000366464 0.0 0.126598 0.94179 -0.186942 0.0427453 0.00791569 0.146043 0.040375 0.0136207 0.143018 0.00810717 -0.00641147 -0.0660213 0.0297446 0.0584802 -0.0216272 0.0250989 0.0674835 -0.0266855 0.1177154 0.9814…
432.0 -0.131198 0.966411 0.146716 0.0 0.0 -0.146716 0.0 0.0 -0.146716 0.602875 0.0377911 -0.674861 0.0 0.0 0.674861 0.0 0.0 0.674861 -0.15435 0.974401 -2.16943e-18 0.608683 0.105955 0.0 0.069001 0.958108 -0.0474171 0.00877558 -0.075085 0.123779 0.00910684 -0.07555 0.123912 0.00225467 -0.000277412 -0.000877541 -0.000647747 -0.00221213 0.0037384 -0.000640266 -0.00222633 0.00374365 0.0478812 0.98559…
435.0 0.0915755 0.95249 -0.103305 0.0 0.0 0.103305 0.0 0.0 0.103305 -0.176822 0.0335333 0.201069 0.0 0.0 -0.201069 0.0 0.0 -0.201069 0.07369401 0.985203 -2.16943e-18 -0.183523 0.0142842 0.0 0.119127 0.944916 -0.157321 0.028356 -0.00932021 0.148336 0.0271777 -0.00703925 0.147231 0.00871343 -0.00346335 -0.0308226 0.0165469 0.0108779 0.0033979 0.0172869 0.00945975 0.00405416 0.1065748 0.982267 -2.16…
436.0 0.0266799 0.962348 -0.0299552 0.0 0.0 0.0299552 0.0 0.0 0.0299552 0.330499 -0.037864 -0.371653 0.0 0.0 0.371653 0.0 0.0 0.371653 0.0066133000000000025 0.987955 -2.16943e-18 0.340245 -0.00147196 0.0 0.126856 0.940948 -0.194617 0.0451463 0.0159669 0.143564 0.043783 0.0185982 0.1422 0.00538472 -0.00487428 -0.0510047 0.021465 0.0501253 -0.0206494 0.0203905 0.0522182 -0.0219201 0.118903100000000…
437.0 0.113899 0.947962 -0.128754 0.0 0.0 0.128754 0.0 0.0 0.128754 -0.261497 0.0565205 0.298894 0.0 0.0 -0.298894 0.0 0.0 -0.298894 0.0968961 0.9831 -2.16943e-18 -0.272184 0.0281688 0.0 0.127187 0.940838 -0.195581 0.0454542 0.0168132 0.143373 0.0440813 0.0194493 0.142004 0.00488233 -0.00459744 -0.0482742 0.0203001 0.0479616 -0.0200438 0.0183678 0.0517087 -0.0221705 0.119344 0.981103 -2.16943e-18…
439.0 0.130747 0.94415 -0.148053 0.0 0.0 0.148053 0.0 0.0 0.148053 -0.277734 0.0656646 0.318842 0.0 0.0 -0.318842 0.0 0.0 -0.318842 0.1144521 0.981112 -2.16943e-18 -0.289716 0.0356464 0.0 0.119644 0.944585 -0.160437 0.0300157 -0.00786103 0.148333 0.0289148 -0.00574383 0.147305 0.0104763 -0.0044933 -0.0413128 0.0226304 0.0165088 0.00217352 0.0236923 0.0144735 0.00311618 0.1074857 0.982179 -2.16943…
441.0 0.058452 0.95813 -0.0657646 0.0 0.0 0.0657646 0.0 0.0 0.0657646 -0.0955216 0.0144248 0.107928 0.0 0.0 -0.107928 0.0 0.0 -0.107928 0.039387000000000005 0.987227 -2.16943e-18 -0.0987284 0.00396466 0.0 0.0641297 0.958527 -0.0432312 0.00728734 -0.0765667 0.122563 0.00756111 -0.0769457 0.122668 0.000502952 -0.00011905 -0.0013773 0.000253599 0.00118951 -6.59691e-05 0.000259679 0.00117781 -6.03694…
443.0 0.0852049 0.953674 -0.0960661 0.0 0.0 0.0960661 0.0 0.0 0.0960661 -0.140586 0.0256084 0.159649 0.0 0.0 -0.159649 0.0 0.0 -0.159649 0.06708463 0.985694 -2.16943e-18 -0.145796 0.0102865 0.0 0.118177 0.945181 -0.155206 0.0268901 -0.0088545 0.147264 0.024723 -0.00462451 0.145201 0.000758929 0.00311293 0.0429713 0.00824592 -0.105568 0.0540724 -0.0236902 -0.0442347 0.024695 0.10533690000000001 0.…
447.0 0.122784 0.945994 -0.138921 0.0 0.0 0.138921 0.0 0.0 0.138921 -0.343199 0.0778403 0.393164 0.0 0.0 -0.393164 0.0 0.0 -0.393164 0.1061499 0.982095 -2.16943e-18 -0.357635 0.0406914 0.0 0.0960979 0.950771 -0.115487 0.0257092 -0.0365084 0.136337 0.0219797 -0.0302072 0.133675 0.00324073 -0.000795147 -0.00602214 0.0019685 0.00100982 0.00304907 0.00286228 -0.00069702 0.00379603 0.08060601 0.98446 …
451.0 0.137642 0.942491 -0.155976 0.0 0.0 0.155976 0.0 0.0 0.155976 -0.226841 0.0555332 0.260913 0.0 0.0 -0.260913 0.0 0.0 -0.260913 0.1216478 0.980197 -2.16943e-18 -0.23684 0.0310473 0.0 0.118481 0.945125 -0.155266 0.0273411 -0.0105884 0.148566 0.0260487 -0.0081035 0.147368 0.00537823 -0.00251813 -0.0243445 0.00937196 0.0192355 -0.00427164 0.012517 0.0131995 -0.00141401 0.1056672 0.982314 -2.169…
452.0 -0.054003 0.967913 0.0604297 0.0 0.0 -0.0604297 0.0 0.0 -0.0604297 0.341165 -0.00808158 -0.38126 0.0 0.0 0.38126 0.0 0.0 0.38126 -0.07603700000000001 0.984576 -2.16943e-18 0.347753 0.0300012 0.0 0.12717 0.940787 -0.196346 0.0459168 0.0176598 0.142831 0.0442502 0.0201471 0.14161 0.00464629 -0.0042728 -0.0445367 0.0182542 0.044818 -0.0186046 0.0167785 0.0476829 -0.0202615 0.1194284 0.981107 -…
454.0 0.0615331 0.957659 -0.0692469 0.0 0.0 0.0692469 0.0 0.0 0.0692469 -0.003772 0.000583053 0.00426417 0.0 0.0 -0.00426417 0.0 0.0 -0.00426417 0.0425723 0.987093 -2.16943e-18 -0.00390013 0.000170224 0.0 0.118648 0.94515 -0.154825 0.0270226 -0.010982 0.14884 0.0257614 -0.00864234 0.147725 0.00424408 -0.0025828 -0.0275023 0.0107072 0.0258089 -0.00904682 0.0126339 0.0221166 -0.00734615 0.1057598 0…
456.0 0.0426084 0.960378 -0.0478865 0.0 0.0 0.0478865 0.0 0.0 0.0478865 -0.130555 0.0173341 0.147138 0.0 0.0 -0.147138 0.0 0.0 -0.147138 0.023027700000000005 0.987737 -2.16943e-18 -0.134672 0.00299794 0.0 0.122037 0.94365 -0.168721 0.0342459 -0.00443643 0.148963 0.0330873 -0.00254913 0.148078 0.0140099 -0.00618572 -0.0565551 0.0275601 0.0298418 -0.000853402 0.0280766 0.0288585 -0.000459796 0.1108…
457.0 0.00970156 0.964129 -0.0108824 0.0 0.0 0.0108824 0.0 0.0 0.0108824 0.019439 -0.0018522 -0.0218159 0.0 0.0 0.0218159 0.0 0.0 0.0218159 -0.01084729999999999 0.987864 -2.16943e-18 0.0199703 0.000294515 0.0 0.121692 0.942807 -0.179226 0.0342688 0.017104 0.137904 0.0336089 0.0179417 0.13752 -0.0112687 0.00626385 0.0604093 -0.033358 -0.0328571 0.00580567 -0.0320154 -0.0354525 0.0072056 0.111734 0…
458.0 0.145769 0.94046 -0.165335 0.0 0.0 0.165335 0.0 0.0 0.165335 -0.483772 0.123243 0.557738 0.0 0.0 -0.557738 0.0 0.0 -0.557738 0.1301382 0.979044 -2.16943e-18 -0.505635 0.0711036 0.0 0.0740597 0.95667 -0.060957 0.0119581 -0.0689029 0.127954 0.013574 -0.0712688 0.128704 0.00289815 -0.00109502 -0.0155394 0.00271834 0.020142 -0.00732154 0.00316646 0.0192808 -0.00690795 0.05402850000000001 0.9854…
459.0 0.0516868 0.959125 -0.0581252 0.0 0.0 0.0581252 0.0 0.0 0.0581252 -0.0790436 0.0113195 0.0892094 0.0 0.0 -0.0892094 0.0 0.0 -0.0892094 0.0323977 0.98748 -2.16943e-18 -0.0816281 0.00265354 0.0 0.120654 0.944203 -0.163379 0.0313174 -0.00741342 0.149408 0.0298701 -0.00427429 0.147837 0.0116502 -0.00522431 -0.0485275 0.0264501 0.0211397 0.00101982 0.0250923 0.0237588 -0.000340124 0.108792400000…
462.0 0.0078301 0.964305 -0.00878234 0.0 0.0 0.00878234 0.0 0.0 0.00878234 -0.0587148 0.0054701 0.0658809 0.0 0.0 -0.0658809 0.0 0.0 -0.0658809 -0.012769699999999995 0.987834 -2.16943e-18 -0.0603054 -0.00101604 0.0 0.119486 0.944278 -0.166366 0.02988 0.00333975 0.141751 0.0285365 0.00997794 0.137902 -0.00695547 0.00418386 0.0408982 -0.0114856 -0.0451665 0.0153009 -0.00908189 -0.0498379 0.0180232 …
466.0 -0.0668881 0.968126 0.0748271 0.0 0.0 -0.0748271 0.0 0.0 -0.0748271 0.421061 -0.00391023 -0.470434 0.0 0.0 0.470434 0.0 0.0 0.470434 -0.08916 0.983348 -2.16943e-18 0.428512 0.043192 0.0 0.127191 0.940386 -0.199931 0.0462589 0.0227097 0.141015 0.0447545 0.0253166 0.139669 0.00157562 0.000609052 0.011404 -0.0149817 0.00180325 0.00176319 -0.0143626 0.000608767 0.00238616 0.1198363 0.98098 -2.1…
467.0 0.0943615 0.951957 -0.106474 0.0 0.0 0.106474 0.0 0.0 0.106474 -0.15306 0.0295298 0.174154 0.0 0.0 -0.174154 0.0 0.0 -0.174154 0.07658614 0.984974 -2.16943e-18 -0.158917 0.0128758 0.0 0.120632 0.944222 -0.163732 0.0317644 -0.00650401 0.148524 0.0306958 -0.00448728 0.147547 0.0122755 -0.00522724 -0.0475584 0.0249254 0.0206282 0.00199758 0.02567 0.0192034 0.00263556 0.108881 0.982072 -2.16943…
469.0 -0.022802 0.96663 0.0255403 0.0 0.0 -0.0255403 0.0 0.0 -0.0255403 0.236487 -0.0138677 -0.26466 0.0 0.0 0.26466 0.0 0.0 0.26466 -0.044172 0.986766 -2.16943e-18 0.241979 0.0123927 0.0 0.119873 0.944115 -0.165235 0.0337159 -0.00713512 0.148705 0.0324011 -0.00501603 0.147725 0.0172589 -0.0062842 -0.05232 0.022424 0.0234581 0.00643338 0.0229732 0.0224124 0.00685523 0.1084016 0.982069 -2.16943e-1…
472.0 -0.00478473 0.96539 0.00536328 0.0 0.0 -0.00536328 0.0 0.0 -0.00536328 0.24665 -0.019464 -0.276417 0.0 0.0 0.276417 0.0 0.0 0.276417 -0.025716000000000003 0.987524 -2.16943e-18 0.252938 0.00784165 0.0 0.127395 0.940523 -0.198905 0.046763 0.0203615 0.141836 0.0453207 0.0231459 0.140377 0.00308634 -0.00298684 -0.0308482 0.0111409 0.0342076 -0.0145316 0.0100021 0.0364204 -0.0158272 0.1199881 0…
473.0 0.142212 0.941359 -0.161236 0.0 0.0 0.161236 0.0 0.0 0.161236 -0.269205 0.0674073 0.310044 0.0 0.0 -0.310044 0.0 0.0 -0.310044 0.1264211 0.979559 -2.16943e-18 -0.28124 0.0383736 0.0 0.122381 0.943477 -0.170223 0.0349685 -0.00378193 0.149088 0.0339473 -0.00181725 0.148124 0.0144476 -0.00643628 -0.0588458 0.0278563 0.0329084 -0.0019201 0.0281064 0.0324374 -0.00177685 0.1114067 0.981832 -2.169…
474.0 0.0551103 0.958628 -0.06199 0.0 0.0 0.06199 0.0 0.0 0.06199 -0.0854436 0.0125732 0.0964866 0.0 0.0 -0.0964866 0.0 0.0 -0.0964866 0.035933900000000005 0.987359 -2.16943e-18 -0.0882752 0.00321119 0.0 0.11768 0.945344 -0.152856 0.0264979 -0.0131352 0.149548 0.0242566 -0.00880555 0.147467 0.00111351 0.0014729 0.02192 -0.0190041 -0.0109739 0.00776245 0.00598429 -0.0589929 0.0310191 0.1045414 0.9…
478.0 0.0531591 0.958913 -0.059787 0.0 0.0 0.059787 0.0 0.0 0.059787 -0.0407577 0.00590588 0.0460106 0.0 0.0 -0.0460106 0.0 0.0 -0.0460106 0.033918300000000005 0.98743 -2.16943e-18 -0.0420982 0.00143855 0.0 0.121914 0.942672 -0.180514 0.0348845 0.0179988 0.137681 0.0343852 0.0189678 0.137177 -0.0117143 0.00638862 0.0610333 -0.0332741 -0.033228 0.005469 -0.0322337 -0.0352399 0.00656235 0.1121348 0…
479.0 -0.039093 0.967436 0.0437633 0.0 0.0 -0.0437633 0.0 0.0 -0.0437633 0.0836778 -0.00337825 -0.093562 0.0 0.0 0.093562 0.0 0.0 0.093562 -0.060825000000000004 0.98576 -2.16943e-18 0.0854499 0.0059391 0.0 0.128975 0.941391 -0.189856 0.0431099 0.0111953 0.145621 0.0419144 0.0135418 0.144415 0.00845497 -0.00614738 -0.0626127 0.0264228 0.0571498 -0.0210778 0.0246064 0.0606716 -0.0230691 0.1203935 0…
482.0 0.115183 0.947683 -0.130222 0.0 0.0 0.130222 0.0 0.0 0.130222 -0.236422 0.0514641 0.270319 0.0 0.0 -0.270319 0.0 0.0 -0.270319 0.0982334 0.982961 -2.16943e-18 -0.246124 0.0258372 0.0 0.118353 0.945285 -0.153445 0.0268165 -0.012826 0.14951 0.0251125 -0.00956567 0.147948 0.00115704 -0.00138197 -0.017039 0.00154245 0.0292338 -0.0137624 0.00547289 0.0216978 -0.0102598 0.1053068 0.982332 -2.1694…
485.0 -0.0385002 0.967412 0.0431005 0.0 0.0 -0.0431005 0.0 0.0 -0.0431005 0.106914 -0.00438734 -0.119547 0.0 0.0 0.119547 0.0 0.0 0.119547 -0.06022000000000001 0.985802 -2.16943e-18 0.109187 0.00751618 0.0 0.122427 0.943287 -0.174621 0.0316957 0.0147484 0.138227 0.0313056 0.0154583 0.137866 -0.0122733 0.0062135 0.0584037 -0.0304306 -0.0320817 0.00410885 -0.0289584 -0.0349242 0.00561013 0.111877 0…
486.0 0.0455052 0.959988 -0.051152 0.0 0.0 0.051152 0.0 0.0 0.051152 0.0150452 -0.0020476 -0.0169636 0.0 0.0 0.0169636 0.0 0.0 0.0169636 0.026016500000000005 0.987666 -2.16943e-18 0.0155251 -0.000396334 0.0 0.118344 0.945304 -0.15321 0.0264702 -0.0126467 0.149423 0.0246956 -0.00912791 0.14772 -0.00104483 -0.000246349 -0.00571404 0.00549705 0.00362427 -0.00353568 0.00330664 0.00783446 -0.00558633 …
488.0 -0.0260282 0.966813 0.0291505 0.0 0.0 -0.0291505 0.0 0.0 -0.0291505 0.135128 -0.00743451 -0.151195 0.0 0.0 0.151195 0.0 0.0 0.151195 -0.047473 0.986591 -2.16943e-18 0.138211 0.00757871 0.0 0.120411 0.943222 -0.175194 0.0319917 0.0151046 0.138188 0.0315971 0.015887 0.137782 -0.012386 0.00641536 0.0601516 -0.0308612 -0.034511 0.00498255 -0.0300419 -0.0360949 0.00583851 0.10993649999999999 0.9…
489.0 -0.0602455 0.96804 0.0674053 0.0 0.0 -0.0674053 0.0 0.0 -0.0674053 0.288682 -0.00482381 -0.322564 0.0 0.0 0.322564 0.0 0.0 0.322564 -0.08239699999999998 0.984005 -2.16943e-18 0.294031 0.0274341 0.0 0.127307 0.940612 -0.198128 0.0465486 0.0196106 0.142028 0.0449009 0.0221788 0.140746 0.00340322 -0.00335641 -0.0350077 0.013375 0.0376608 -0.0160804 0.012309 0.0397333 -0.0173063 0.1197946 0.981…
490.0 0.100786 0.950693 -0.11379 0.0 0.0 0.11379 0.0 0.0 0.11379 -0.221496 0.0444161 0.252384 0.0 0.0 -0.252384 0.0 0.0 -0.252384 0.08325936 0.984408 -2.16943e-18 -0.23016 0.0203438 0.0 0.118496 0.945331 -0.152844 0.0265312 -0.0134573 0.149823 0.0250462 -0.0106203 0.148468 0.000975013 -0.000911124 -0.0108162 0.00392918 0.0123275 -0.00545571 0.00413333 0.0119413 -0.00531769 0.1053737 0.982331 -2.1…
494.0 0.0686885 0.956523 -0.077341 0.0 0.0 0.077341 0.0 0.0 0.077341 -0.086119 0.0140264 0.0974809 0.0 0.0 -0.0974809 0.0 0.0 -0.0974809 0.049974000000000005 0.98674 -2.16943e-18 -0.0891246 0.00461292 0.0 0.0718516 0.956723 -0.0624428 0.0139496 -0.0663567 0.124902 0.0140087 -0.0664441 0.12493 -0.00253923 -0.00149777 -0.0304745 0.0182167 0.033933 -0.0216762 0.0182344 0.0338988 -0.0216587 0.0521592…
495.0 -0.00673751 0.965542 0.00755155 0.0 0.0 -0.00755155 0.0 0.0 -0.00755155 0.302461 -0.0232024 -0.338906 0.0 0.0 0.338906 0.0 0.0 0.338906 -0.027718999999999994 0.98746 -2.16943e-18 0.310098 0.010293 0.0 0.121515 0.943012 -0.177228 0.0330651 0.0162048 0.138008 0.032629 0.0170467 0.137573 -0.0118858 0.0064111 0.0614135 -0.0334945 -0.0332233 0.0053046 -0.0319038 -0.0362953 0.00693535 0.1113013 0…
496.0 0.00501491 0.964563 -0.00562401 0.0 0.0 0.00562401 0.0 0.0 0.00562401 0.362139 -0.0325849 -0.40622 0.0 0.0 0.40622 0.0 0.0 0.40622 -0.0156607 0.987781 -2.16943e-18 0.371821 0.00743926 0.0 0.126756 0.941028 -0.193808 0.0448151 0.0151904 0.143864 0.0434648 0.0177962 0.142516 0.00583731 -0.00506454 -0.05273 0.0221638 0.0512497 -0.0207497 0.0208097 0.0538821 -0.0223003 0.11869930000000001 0.981…
497.0 0.0189947 0.963194 -0.0213172 0.0 0.0 0.0213172 0.0 0.0 0.0213172 -0.0462572 0.00489508 0.0519677 0.0 0.0 -0.0519677 0.0 0.0 -0.0519677 -0.0012947999999999987 0.987955 -2.16943e-18 -0.047576 -0.000205141 0.0 0.121239 0.94312 -0.17611 0.0334966 0.0132571 0.139407 0.0317113 0.0170248 0.137425 -0.0101393 0.00552242 0.0534445 -0.0300208 -0.0277359 0.00431279 -0.031841 -0.0242394 0.00263414 0.11…
500.0 -0.020161 0.966471 0.0225844 0.0 0.0 -0.0225844 0.0 0.0 -0.0225844 0.35995 -0.0221754 -0.402903 0.0 0.0 0.402903 0.0 0.0 0.402903 -0.04146999999999999 0.9869 -2.16943e-18 0.36843 0.017777 0.0 0.117637 0.945253 -0.154673 0.0270059 -0.0103599 0.147831 0.0250815 -0.00593196 0.145596 0.00105801 0.00188551 0.0267802 -0.00632403 -0.0451023 0.02413 0.00276558 -0.0626061 0.032934 0.1047575 0.982394…
501.0 0.0411155 0.960575 -0.0462041 0.0 0.0 0.0462041 0.0 0.0 0.0462041 -0.123294 0.016159 0.138923 0.0 0.0 -0.138923 0.0 0.0 -0.138923 0.021487900000000004 0.98777 -2.16943e-18 -0.127158 0.00261665 0.0 0.127604 0.940474 -0.19963 0.0469071 0.0217891 0.140986 0.0454522 0.0245642 0.139533 0.0023454 -0.00144313 -0.0129646 0.0010942 0.0187918 -0.00695193 0.000924575 0.0191273 -0.00720087 0.1202967 0.…
509.0 -0.0174 0.966296 0.0194936 0.0 0.0 -0.0194936 0.0 0.0 -0.0194936 0.277757 -0.0179736 -0.310962 0.0 0.0 0.310962 0.0 0.0 0.310962 -0.038643 0.987032 -2.16943e-18 0.284396 0.0128414 0.0 0.0714776 0.957058 -0.0568526 0.0114508 -0.0725212 0.127975 0.0114503 -0.0725207 0.127975 0.0043852 -0.000853321 -0.00863409 -0.00141093 0.0103256 -0.000280396 -0.00141523 0.0103338 -0.000284046 0.0510631 0.98…
510.0 0.0266163 0.962355 -0.0298836 0.0 0.0 0.0298836 0.0 0.0 0.0298836 -0.0615223 0.0070439 0.0691825 0.0 0.0 -0.0691825 0.0 0.0 -0.0691825 0.006547800000000006 0.987956 -2.16943e-18 -0.063336 0.000269474 0.0 0.107731 0.94769 -0.139652 0.0294406 -0.0212281 0.14149 0.0269464 -0.0172383 0.139749 0.0145007 -0.00387111 -0.0285134 0.00447632 0.0158966 0.00814153 0.00533935 0.0142559 0.00878858 0.0941…
512.0 -0.10032 0.967812 0.112182 0.0 0.0 -0.112182 0.0 0.0 -0.112182 0.417744 0.0117284 -0.466893 0.0 0.0 0.466893 0.0 0.0 0.466893 -0.12311399999999999 0.979284 -2.16943e-18 0.423388 0.0587196 0.0 0.118989 0.945257 -0.154111 0.0267333 -0.0117943 0.148899 0.0255222 -0.00862398 0.147268 0.00181917 -0.000823583 -0.00789906 0.00412489 0.00399006 -0.000231848 0.00522658 0.0018745 0.000776217 0.106025…
513.0 0.0700094 0.956307 -0.0788363 0.0 0.0 0.0788363 0.0 0.0 0.0788363 0.101858 -0.0167462 -0.115324 0.0 0.0 0.115324 0.0 0.0 0.115324 0.0513411 0.986668 -2.16943e-18 0.10543 -0.00561495 0.0 0.120064 0.944451 -0.161475 0.030601 -0.00784294 0.148768 0.0295149 -0.00575354 0.147754 0.0120567 -0.00486515 -0.0432565 0.0222083 0.0175772 0.00346886 0.0232727 0.0155374 0.00441129 0.1080242 0.982127 -2.1…
514.0 -0.0166619 0.966248 0.0186673 0.0 0.0 -0.0186673 0.0 0.0 -0.0186673 0.186049 -0.0121936 -0.208303 0.0 0.0 0.208303 0.0 0.0 0.208303 -0.03788699999999999 0.987066 -2.16943e-18 0.190514 0.00844459 0.0 0.0668552 0.957951 -0.0490491 0.00984298 -0.0750337 0.124292 0.00930692 -0.074278 0.124072 0.00286144 -0.00042578 -0.0021465 0.000340711 -0.00290708 0.00471363 0.000348987 -0.00292274 0.00471987…
515.0 0.0917266 0.952461 -0.103477 0.0 0.0 0.103477 0.0 0.0 0.103477 -0.322788 0.0612725 0.367062 0.0 0.0 -0.367062 0.0 0.0 -0.367062 0.07385088000000001 0.985191 -2.16943e-18 -0.335028 0.0261342 0.0 0.121334 0.944228 -0.16372 0.0319687 -0.00683968 0.148644 0.0308467 -0.00463843 0.147567 0.0135518 -0.0052598 -0.045583 0.0222264 0.0187729 0.00457126 0.0240443 0.0152838 0.00622313 0.1095977 0.98207…
516.0 0.113232 0.948106 -0.127992 0.0 0.0 0.127992 0.0 0.0 0.127992 -0.188807 0.0406584 0.215772 0.0 0.0 -0.215772 0.0 0.0 -0.215772 0.09620240000000001 0.983172 -2.16943e-18 -0.196506 0.0201854 0.0 0.122123 0.943542 -0.169839 0.0349024 -0.00382364 0.148811 0.0338883 -0.00187207 0.147853 0.0148167 -0.00620154 -0.0550797 0.0256815 0.0285218 0.000875773 0.025923 0.0280661 0.00102401 0.1111236 0.981…
518.0 0.0624325 0.95752 -0.0702637 0.0 0.0 0.0702637 0.0 0.0 0.0702637 -0.200887 0.0312612 0.227135 0.0 0.0 -0.227135 0.0 0.0 -0.227135 0.043502200000000005 0.987052 -2.16943e-18 -0.207735 0.00927836 0.0 0.0697504 0.957339 -0.0562244 0.0126096 -0.0703823 0.124049 0.0117768 -0.0691732 0.123671 0.000306548 -0.00116068 -0.0187627 0.0130138 0.0130742 -0.00732624 0.0128732 0.0133445 -0.0074557 0.04951…
525.0 0.0964934 0.951543 -0.108901 0.0 0.0 0.108901 0.0 0.0 0.108901 -0.215395 0.0420984 0.245195 0.0 0.0 -0.245195 0.0 0.0 -0.245195 0.0787999 0.984792 -2.16943e-18 -0.223698 0.0186709 0.0 0.119653 0.944197 -0.165623 0.0354329 -0.00781999 0.148061 0.0338703 -0.00532651 0.146912 0.0202158 -0.0073661 -0.0615341 0.0225315 0.0351615 0.00383975 0.0238269 0.0326881 0.00489537 0.1083901 0.982158 -2.169…
526.0 -0.0657929 0.968115 0.0736035 0.0 0.0 -0.0736035 0.0 0.0 -0.0736035 0.193259 -0.00203122 -0.215923 0.0 0.0 0.215923 0.0 0.0 0.215923 -0.088046 0.98346 -2.16943e-18 0.196705 0.0195839 0.0 0.0946754 0.951695 -0.108956 0.0252089 -0.0391193 0.132918 0.0219063 -0.0333981 0.130499 0.00297515 -0.000840464 -0.00761569 0.00197499 0.00491293 0.000727855 0.00123131 0.00634194 4.11582e-05 0.07881871 0.…
529.0 0.242272 0.909972 -0.278462 0.0 0.0 0.278462 0.0 0.0 0.278462 -0.570667 0.21648 0.681888 0.0 0.0 -0.681888 0.0 0.0 -0.681888 0.231663 0.958858 -2.16943e-18 -0.604422 0.156159 0.0 0.123075 0.94313 -0.17357 0.036614 -0.00168879 0.148695 0.0356208 0.000224419 0.147751 0.0148553 -0.006518 -0.0586516 0.0263501 0.0344004 -0.00210004 0.0266098 0.0339113 -0.00195006 0.1125253 0.981741 -2.16943e-18 …
532.0 0.0754221 0.9554 -0.0849678 0.0 0.0 0.0849678 0.0 0.0 0.0849678 -0.135785 0.0231801 0.153895 0.0 0.0 -0.153895 0.0 0.0 -0.153895 0.0569456 0.986352 -2.16943e-18 -0.140643 0.00835543 0.0 0.10552 0.948275 -0.134837 0.0282236 -0.024211 0.140876 0.0257889 -0.0198281 0.138888 0.0108794 -0.00305465 -0.0240756 0.00462245 0.0150334 0.00441919 0.00507272 0.0141826 0.00471488 0.0915377 0.983657 -2.16…
535.0 0.0204246 0.963042 -0.0229238 0.0 0.0 0.0229238 0.0 0.0 0.0229238 0.300503 -0.0322884 -0.337658 0.0 0.0 0.337658 0.0 0.0 0.337658 0.00017609999999999848 0.98796 -2.16943e-18 0.309125 0.000836242 0.0 0.122289 0.9435 -0.170089 0.0349726 -0.00384966 0.149017 0.0339515 -0.00188503 0.148053 0.0148764 -0.00631912 -0.0564923 0.0262628 0.0301508 7.80491e-05 0.0267976 0.0291315 0.000497487 0.1113068…
536.0 -0.0736816 0.968163 0.082417 0.0 0.0 -0.082417 0.0 0.0 -0.082417 0.305516 -0.000518298 -0.341327 0.0 0.0 0.341327 0.0 0.0 0.341327 -0.096071 0.982625 -2.16943e-18 0.310663 0.0336971 0.0 0.0710261 0.957102 -0.0576755 0.0124665 -0.0706902 0.125951 0.0144723 -0.0735788 0.126834 0.00211174 -7.44003e-05 0.00215409 -0.00328856 -0.00307226 0.00420709 -0.00331542 -0.00302098 0.00418291 0.0509191 0.…
540.0 -0.00241712 0.9652 0.00270965 0.0 0.0 -0.00270965 0.0 0.0 -0.00270965 0.354686 -0.0289367 -0.397576 0.0 0.0 0.397576 0.0 0.0 0.397576 -0.0232879 0.987596 -2.16943e-18 0.363835 0.0103133 0.0 0.127633 0.940374 -0.200181 0.0464556 0.0229661 0.140812 0.0450537 0.0256748 0.139381 0.00155244 0.000572945 0.0109132 -0.0146843 0.00228741 0.00146936 -0.013979 0.00092645 0.00218255 0.1203324 0.980982 …
542.0 0.0320811 0.961712 -0.0360312 0.0 0.0 0.0360312 0.0 0.0 0.0360312 0.147579 -0.0178166 -0.166074 0.0 0.0 0.166074 0.0 0.0 0.166074 0.012175699999999998 0.987914 -2.16943e-18 0.152032 -0.00158152 0.0 0.118154 0.945347 -0.152853 0.0264787 -0.0130751 0.149501 0.0246399 -0.00954125 0.147806 -8.21809e-05 -0.00100247 -0.0141064 0.00529678 0.0189223 -0.0101145 0.003213 0.0229354 -0.0121355 0.105028…
543.0 -0.00203355 0.965169 0.0022797 0.0 0.0 -0.0022797 0.0 0.0 -0.0022797 0.0251405 -0.00206195 -0.0281816 0.0 0.0 0.0281816 0.0 0.0 0.0281816 -0.022894399999999995 0.987607 -2.16943e-18 0.0257902 0.000719959 0.0 0.118439 0.945147 -0.154816 0.026914 -0.0112497 0.149054 0.0255696 -0.00824744 0.147556 0.00257926 -0.000796182 -0.00619495 0.00245272 0.00193696 0.00171762 0.00613293 -0.00513399 0.005…
544.0 -0.0580809 0.968001 0.0649865 0.0 0.0 -0.0649865 0.0 0.0 -0.0649865 0.194567 -0.00372191 -0.217412 0.0 0.0 0.217412 0.0 0.0 0.217412 -0.080192 0.984208 -2.16943e-18 0.198224 0.0180115 0.0 0.0695112 0.957538 -0.0530041 0.00921083 -0.0709297 0.124774 0.0121803 -0.0751742 0.12605 0.00398568 -0.000902652 -0.00788373 0.0043357 -0.00135023 0.00489778 0.00439366 -0.00146217 0.00495179 0.0488659000…
545.0 0.0138676 0.963722 -0.0155589 0.0 0.0 0.0155589 0.0 0.0 0.0155589 0.122847 -0.0122852 -0.137931 0.0 0.0 0.137931 0.0 0.0 0.137931 -0.006566299999999997 0.987917 -2.16943e-18 0.126269 0.00127159 0.0 0.0855638 0.95145 -0.119671 0.0461858 -0.0428374 0.123422 0.0384983 -0.0282753 0.115898 0.071207 0.00299518 0.162732 -0.092511 -0.324067 0.256825 0.0130278 -0.527012 0.356241 0.07260026 0.985283 …
548.0 0.0756099 0.955368 -0.0851807 0.0 0.0 0.0851807 0.0 0.0 0.0851807 -0.108225 0.0184988 0.122663 0.0 0.0 -0.122663 0.0 0.0 -0.122663 0.0571401 0.986341 -2.16943e-18 -0.112099 0.00668361 0.0 0.127155 0.940845 -0.195568 0.0454611 0.016866 0.143299 0.0441082 0.0194658 0.141949 0.00485797 -0.00454952 -0.0476819 0.0198806 0.0476149 -0.0198604 0.0184694 0.050356 -0.0214584 0.119315 0.981108 -2.1694…
549.0 -0.0131123 0.966009 0.0146925 0.0 0.0 -0.0146925 0.0 0.0 -0.0146925 0.0871109 -0.00605705 -0.0975563 0.0 0.0 0.0975563 0.0 0.0 0.0975563 -0.03425199999999999 0.98722 -2.16943e-18 0.0892403 0.00360025 0.0 0.0688965 0.957567 -0.0517639 0.00893908 -0.0735943 0.126471 0.00973528 -0.0747283 0.126809 0.00451617 -0.000915324 -0.00893783 0.000490955 0.00699485 0.00145287 0.000597602 0.00679006 0.00…
550.0 0.119698 0.946688 -0.135387 0.0 0.0 0.135387 0.0 0.0 0.135387 -0.286877 0.064001 0.328382 0.0 0.0 -0.328382 0.0 0.0 -0.328382 0.102935 0.982455 -2.16943e-18 -0.298825 0.0329309 0.0 0.118286 0.945278 -0.153408 0.0265172 -0.0124745 0.149428 0.025083 -0.00989979 0.148216 0.00166981 -0.00148625 -0.0175299 0.00693954 0.0186763 -0.00815759 0.00684402 0.0188674 -0.00831427 0.1052165 0.982324 -2.16…
552.0 0.0638015 0.957306 -0.0718118 0.0 0.0 0.0718118 0.0 0.0 0.0718118 -0.0800319 0.0125811 0.0905106 0.0 0.0 -0.0905106 0.0 0.0 -0.0905106 0.0449181 0.986988 -2.16943e-18 -0.0827742 0.00382546 0.0 0.125637 0.941155 -0.193144 0.0410127 0.0231479 0.139034 0.040157 0.0248539 0.138128 -0.0139601 0.00409732 0.027593 -0.012717 0.000917403 -0.0157957 -0.00971613 -0.00487617 -0.0127365 0.11735300000000…
556.0 0.148715 0.939705 -0.168733 0.0 0.0 0.168733 0.0 0.0 0.168733 -0.275812 0.0712632 0.31826 0.0 0.0 -0.31826 0.0 0.0 -0.31826 0.1332177 0.978606 -2.16943e-18 -0.288389 0.0415536 0.0 0.12128 0.94395 -0.165949 0.0328984 -0.00596438 0.149066 0.0318546 -0.00395574 0.148085 0.0137677 -0.00585065 -0.0528649 0.0262761 0.0253612 0.00122589 0.0266798 0.0245933 0.00153106 0.1097861 0.981974 -2.16943e-1…
561.0 0.0472466 0.95975 -0.0531157 0.0 0.0 0.0531157 0.0 0.0 0.0531157 -0.222339 0.0307044 0.250758 0.0 0.0 -0.250758 0.0 0.0 -0.250758 0.0278136 0.987618 -2.16943e-18 -0.229482 0.00630928 0.0 0.103747 0.946444 -0.166818 0.0628043 -0.0146443 0.127728 0.0605873 -0.0103298 0.125489 0.18598 -0.00356477 0.243947 -0.369289 -0.226129 0.356427 -0.357748 -0.248467 0.368588 0.0959107 0.984082 -2.16943e-18…
566.0 0.0727445 0.955853 -0.0819339 0.0 0.0 0.0819339 0.0 0.0 0.0819339 -0.0749939 0.0125683 0.0849525 0.0 0.0 -0.0849525 0.0 0.0 -0.0849525 0.054172700000000004 0.986513 -2.16943e-18 -0.0776509 0.00437675 0.0 0.120889 0.944136 -0.164555 0.0321809 -0.00604364 0.14847 0.031109 -0.00404511 0.147502 0.0123711 -0.0053445 -0.0488795 0.025635 0.0217354 0.00150128 0.0262115 0.0206343 0.0019773 0.1092407…
571.0 -0.0798646 0.968152 0.0893248 0.0 0.0 -0.0893248 0.0 0.0 -0.0893248 0.268188 0.00139764 -0.299627 0.0 0.0 0.299627 0.0 0.0 0.299627 -0.10235599999999999 0.981922 -2.16943e-18 0.272498 0.0314634 0.0 0.127597 0.941744 -0.186478 0.0417858 0.00823673 0.146506 0.0405385 0.0103671 0.145454 0.0101432 -0.00650019 -0.0644185 0.0257955 0.0581075 -0.0194865 0.0249297 0.0597954 -0.0205229 0.1185902 0.9…
572.0 0.140317 0.941831 -0.159054 0.0 0.0 0.159054 0.0 0.0 0.159054 -0.394423 0.0978473 0.454011 0.0 0.0 -0.454011 0.0 0.0 -0.454011 0.12444160000000001 0.979827 -2.16943e-18 -0.411954 0.0552935 0.0 0.0561628 0.959497 -0.0382792 0.0131719 -0.0781654 0.113325 0.0111933 -0.0755118 0.112654 -0.0227836 0.00469071 0.0488554 -0.0140038 -0.0210515 -0.0137999 -0.0129626 -0.0230506 -0.0128626 0.0351689 0.…
574.0 0.00531824 0.964536 -0.00596427 0.0 0.0 0.00596427 0.0 0.0 0.00596427 0.290775 -0.0262634 -0.32618 0.0 0.0 0.32618 0.0 0.0 0.32618 -0.015349199999999993 0.987787 -2.16943e-18 0.29856 0.00587186 0.0 0.127634 0.940406 -0.199752 0.045999 0.0229618 0.140843 0.0446364 0.0255944 0.139453 0.000599641 0.00106072 0.0152073 -0.0161995 -0.00131432 0.00229545 -0.015341 -0.00297261 0.0031793 0.1202571 0…
575.0 -0.0213284 0.966542 0.023891 0.0 0.0 -0.023891 0.0 0.0 -0.023891 0.0860571 -0.00518884 -0.0963186 0.0 0.0 0.0963186 0.0 0.0 0.0963186 -0.042663999999999994 0.986842 -2.16943e-18 0.0880716 0.00436488 0.0 0.122778 0.94232 -0.183944 0.0380769 0.0167951 0.138983 0.0349053 0.0239985 0.135091 -0.0138896 0.00561862 0.0466876 -0.0216038 -0.021166 -0.00416218 -0.0205991 -0.0231228 -0.00296637 0.1134…
577.0 0.0974038 0.951365 -0.109937 0.0 0.0 0.109937 0.0 0.0 0.109937 -0.228254 0.0448572 0.259885 0.0 0.0 -0.259885 0.0 0.0 -0.259885 0.0797455 0.984712 -2.16943e-18 -0.23708 0.0200353 0.0 0.105621 0.947741 -0.142413 0.0270402 -0.00671861 0.132027 0.0233833 0.000959761 0.128145 -0.0140186 0.0126007 0.142876 -0.0320538 -0.198175 0.0856114 -0.0443385 -0.17478 0.076095 0.0923651 0.983758 -2.16943e-1…
579.0 -0.0202518 0.966476 0.022686 0.0 0.0 -0.022686 0.0 0.0 -0.022686 0.209396 -0.0128788 -0.234381 0.0 0.0 0.234381 0.0 0.0 0.234381 -0.041563 0.986895 -2.16943e-18 0.214326 0.0103632 0.0 0.127343 0.94048 -0.199083 0.0456007 0.0227287 0.140806 0.0442224 0.0252977 0.13946 -5.05619e-05 0.00137448 0.0179148 -0.0172112 -0.00336186 0.00264285 -0.0164601 -0.00481358 0.00342364 0.1198754 0.981014 -2.1…
582.0 0.0399443 0.960727 -0.0448846 0.0 0.0 0.0448846 0.0 0.0 0.0448846 0.274003 -0.0355433 -0.308685 0.0 0.0 0.308685 0.0 0.0 0.308685 0.020280100000000002 0.987794 -2.16943e-18 0.282549 -0.00544131 0.0 0.12774 0.940416 -0.199392 0.0454793 0.0229665 0.140998 0.0441114 0.025609 0.139602 -0.000593783 0.00166147 0.020507 -0.0183488 -0.00518322 0.0030157 -0.0184797 -0.0049325 0.00290274 0.120279 0.9…
585.0 0.14296 0.941171 -0.162097 0.0 0.0 0.162097 0.0 0.0 0.162097 -0.418493 0.105171 0.482084 0.0 0.0 -0.482084 0.0 0.0 -0.482084 0.1272023 0.979452 -2.16943e-18 -0.437245 0.0600433 0.0 0.127287 0.940497 -0.199434 0.0469873 0.0213125 0.141189 0.0454731 0.0241156 0.139727 0.00270186 -0.00212673 -0.0208141 0.00552853 0.0254358 -0.0101804 0.0054886 0.0255237 -0.0103255 0.11996129999999999 0.981039 …
586.0 0.149018 0.939626 -0.169083 0.0 0.0 0.169083 0.0 0.0 0.169083 -0.425742 0.11016 0.491309 0.0 0.0 -0.491309 0.0 0.0 -0.491309 0.1335347 0.97856 -2.16943e-18 -0.445173 0.0643035 0.0 0.125993 0.941119 -0.1934 0.0412672 0.0228858 0.139298 0.0402823 0.024624 0.138398 -0.0128244 0.00385872 0.0266233 -0.0132221 0.00119843 -0.0146035 -0.0102645 -0.00451237 -0.0115805 0.1177349 0.98125 -2.16943e-18 …
594.0 0.00300543 0.964741 -0.00337016 0.0 0.0 0.00337016 0.0 0.0 0.00337016 0.115749 -0.010152 -0.129812 0.0 0.0 0.129812 0.0 0.0 0.129812 -0.017723599999999992 0.987737 -2.16943e-18 0.118814 0.00264509 0.0 0.0901167 0.951895 -0.10734 0.0225236 -0.035768 0.130569 0.0193369 -0.0303446 0.128238 -0.00785323 0.00333255 0.0395344 0.00353209 -0.0698736 0.0272107 0.00221596 -0.0674578 0.0269054 0.073970…
595.0 -0.0203005 0.966479 0.0227406 0.0 0.0 -0.0227406 0.0 0.0 -0.0227406 0.155145 -0.00953365 -0.173656 0.0 0.0 0.173656 0.0 0.0 0.173656 -0.041611999999999996 0.986893 -2.16943e-18 0.158797 0.00768692 0.0 0.121713 0.94354 -0.169949 0.03493 -0.00355886 0.148629 0.0337826 -0.00169662 0.147754 0.0141566 -0.00619217 -0.0561959 0.0269239 0.0299677 -0.000697065 0.0272757 0.029301 -0.000458651 0.11072…
600.0 0.0596348 0.957951 -0.0671012 0.0 0.0 0.0671012 0.0 0.0 0.0671012 -0.229804 0.0350171 0.259703 0.0 0.0 -0.259703 0.0 0.0 -0.259703 0.0406096 0.987177 -2.16943e-18 -0.237554 0.00985755 0.0 0.126869 0.941138 -0.19327 0.0412441 0.022803 0.139273 0.0403033 0.0245581 0.138354 -0.0127108 0.00381635 0.0263084 -0.0131099 0.001357 -0.0145582 -0.0101772 -0.0043054 -0.0115657 0.1186031 0.981258 -2.169…
605.0 0.0186617 0.96323 -0.0209431 0.0 0.0 0.0209431 0.0 0.0 0.0209431 -0.0543341 0.00572925 0.0610392 0.0 0.0 -0.0610392 0.0 0.0 -0.0610392 -0.0016371999999999914 0.987954 -2.16943e-18 -0.0558809 -0.000261854 0.0 0.0665949 0.957993 -0.0489837 0.0105266 -0.075321 0.12383 0.0109728 -0.0759457 0.124009 -0.00107841 0.000483939 0.00581575 -0.00474665 -0.000385832 -0.000683119 -0.0047458 -0.000387368 …
606.0 0.0783611 0.954894 -0.0882997 0.0 0.0 0.0882997 0.0 0.0 0.0882997 -0.079476 0.0138401 0.0901278 0.0 0.0 -0.0901278 0.0 0.0 -0.0901278 0.0599903 0.986167 -2.16943e-18 -0.0823501 0.00516771 0.0 0.119585 0.944696 -0.15922 0.029401 -0.008813 0.148683 0.0282876 -0.00666636 0.147642 0.0107949 -0.00427654 -0.0378235 0.0190726 0.0154596 0.00329202 0.0204745 0.0127705 0.00455248 0.107264 0.982196 -2…
609.0 0.0692276 0.956436 -0.0779512 0.0 0.0 0.0779512 0.0 0.0 0.0779512 -0.0862448 0.0141009 0.097633 0.0 0.0 -0.097633 0.0 0.0 -0.097633 0.050531900000000005 0.986711 -2.16943e-18 -0.0892608 0.00467459 0.0 0.127799 0.940329 -0.200707 0.0470408 0.0228181 0.140901 0.0455945 0.0256422 0.139407 0.00218996 -0.000438943 -0.000597895 -0.00725283 0.00997754 -0.00213972 -0.00615672 0.00786508 -0.00105909…
612.0 0.122458 0.946068 -0.138548 0.0 0.0 0.138548 0.0 0.0 0.138548 -0.227244 0.0514516 0.260306 0.0 0.0 -0.260306 0.0 0.0 -0.260306 0.1058104 0.982133 -2.16943e-18 -0.236793 0.0268526 0.0 0.121276 0.943927 -0.166262 0.0330692 -0.0056349 0.148879 0.0320339 -0.00364322 0.147906 0.0137695 -0.00576348 -0.0516583 0.025748 0.0238994 0.00200878 0.0262317 0.0229772 0.00239442 0.1098285 0.981975 -2.16943…
615.0 -0.0127628 0.965984 0.0143011 0.0 0.0 -0.0143011 0.0 0.0 -0.0143011 0.0473065 -0.00330795 -0.0529804 0.0 0.0 0.0529804 0.0 0.0 0.0529804 -0.033893999999999994 0.987234 -2.16943e-18 0.0484649 0.00193624 0.0 0.0602788 0.959094 -0.0396369 0.0099229 -0.0786931 0.118459 0.0102097 -0.0790793 0.118559 -0.00809546 0.00188794 0.0198294 -0.00827706 -0.00623674 -0.00531613 -0.00831804 -0.00615799 -0.0…
616.0 0.263087 0.901777 -0.303455 0.0 0.0 0.303455 0.0 0.0 0.303455 -0.694822 0.283637 0.838451 0.0 0.0 -0.838451 0.0 0.0 -0.838451 0.253743 0.952858 -2.16943e-18 -0.738168 0.210527 0.0 0.123442 0.942417 -0.182337 0.0355839 0.0184462 0.138357 0.0353563 0.019169 0.137078 -0.0101784 0.00599101 0.0584883 -0.0329916 -0.0321565 0.00665934 -0.0319822 -0.0341066 0.00770269 0.1138573 0.981716 -2.16943e-1…
620.0 -0.0637182 0.968091 0.0712855 0.0 0.0 -0.0712855 0.0 0.0 -0.0712855 0.432466 -0.00554797 -0.483195 0.0 0.0 0.483195 0.0 0.0 0.483195 -0.085934 0.983668 -2.16943e-18 0.44029 0.0428046 0.0 0.126364 0.940893 -0.195305 0.043118 0.0217553 0.140482 0.0420104 0.0240642 0.139249 -0.0062734 0.00240954 0.0203071 -0.016237 0.00448087 -0.00855095 -0.0137078 -0.000400035 -0.00599224 0.1183904 0.981156 -…
622.0 0.0235841 0.962697 -0.0264747 0.0 0.0 0.0264747 0.0 0.0 0.0264747 0.193918 -0.0215329 -0.217979 0.0 0.0 0.217979 0.0 0.0 0.217979 0.0034268999999999966 0.987963 -2.16943e-18 0.19956 -0.000168759 0.0 0.125105 0.942137 -0.182716 0.0404468 0.00483115 0.147521 0.0393352 0.00697319 0.146444 0.0121615 -0.00685123 -0.0665532 0.0269995 0.0555124 -0.0161593 0.0232074 0.0628333 -0.0200134 0.1156569 0…
625.0 0.119845 0.946655 -0.135556 0.0 0.0 0.135556 0.0 0.0 0.135556 -0.345506 0.0771418 0.395507 0.0 0.0 -0.395507 0.0 0.0 -0.395507 0.103088 0.982438 -2.16943e-18 -0.359902 0.0397229 0.0 0.122702 0.942532 -0.181873 0.0357338 0.0185473 0.137639 0.03504 0.0194884 0.137199 -0.011282 0.00617678 0.0589576 -0.0322045 -0.0320416 0.00528944 -0.0313842 -0.0336297 0.0061706 0.1130957 0.981792 -2.16943e-18…
627.0 0.0402161 0.960692 -0.0451908 0.0 0.0 0.0451908 0.0 0.0 0.0451908 -0.112031 0.0145673 0.126216 0.0 0.0 -0.126216 0.0 0.0 -0.126216 0.0205604 0.987789 -2.16943e-18 -0.115528 0.00226023 0.0 0.109116 0.951398 0.00307646 -0.0133788 -0.23945 0.25593 -0.0130065 -0.240002 0.256512 -0.297562 -0.0433237 -1.67633 2.00515 0.339967 -0.663874 2.00539 0.339534 -0.663795 0.07785535 0.974915 -2.16943e-18 0…
628.0 0.0741389 0.955618 -0.0835137 0.0 0.0 0.0835137 0.0 0.0 0.0835137 -0.118603 0.0200694 0.134389 0.0 0.0 -0.134389 0.0 0.0 -0.134389 0.0556166 0.98643 -2.16943e-18 -0.122827 0.00711774 0.0 0.123242 0.942472 -0.181166 0.0411136 0.00385508 0.146263 0.0397218 0.00664355 0.14485 0.0149538 -0.00724441 -0.0663481 0.0201106 0.0617662 -0.0156162 0.0159021 0.0698959 -0.0199413 0.1137785 0.981638 -2.16…
631.0 0.0480227 0.959642 -0.053991 0.0 0.0 0.053991 0.0 0.0 0.053991 -0.0682617 0.00948763 0.0769958 0.0 0.0 -0.0769958 0.0 0.0 -0.0769958 0.0286147 0.987596 -2.16943e-18 -0.0704614 0.00199896 0.0 0.124534 0.941891 -0.186545 0.0429878 0.00855196 0.145067 0.0413377 0.011097 0.143842 0.0120008 -0.0068358 -0.0654007 0.0236484 0.0598817 -0.0181942 0.0247373 0.0578084 -0.0173663 0.11568110000000001 0.…
634.0 0.0054259 0.964526 -0.00608503 0.0 0.0 0.00608503 0.0 0.0 0.00608503 0.339862 -0.0307384 -0.381248 0.0 0.0 0.381248 0.0 0.0 0.381248 -0.015238699999999994 0.987789 -2.16943e-18 0.348966 0.00682104 0.0 0.126371 0.941012 -0.194137 0.0415904 0.0229418 0.139655 0.0406076 0.0248415 0.138653 -0.012189 0.00369878 0.0257723 -0.0137129 0.00238637 -0.0144484 -0.0113079 -0.00225662 -0.0119978 0.118191…
635.0 0.131908 0.943874 -0.149386 0.0 0.0 0.149386 0.0 0.0 0.149386 -0.253065 0.0601882 0.290613 0.0 0.0 -0.290613 0.0 0.0 -0.290613 0.115663 0.980962 -2.16943e-18 -0.264022 0.0328423 0.0 0.121022 0.943994 -0.16584 0.0329699 -0.00571403 0.148635 0.0319262 -0.0037061 0.147655 0.0138133 -0.00561538 -0.0496433 0.0246802 0.0217299 0.00323297 0.025368 0.0204145 0.0038166 0.1095419 0.982007 -2.16943e-1…
638.0 -0.00116125 0.965097 0.00130184 0.0 0.0 -0.00130184 0.0 0.0 -0.00130184 -0.048102 0.00399254 0.053925 0.0 0.0 -0.053925 0.0 0.0 -0.053925 -0.02199949999999999 0.987632 -2.16943e-18 -0.0493505 -0.00132937 0.0 0.0827116 0.954314 -0.0865846 0.0170214 -0.0463988 0.125654 0.0221106 -0.0535554 0.128079 -0.0132441 0.00297727 0.0282212 -0.00116344 -0.0251455 -0.00100091 0.00416142 -0.0352501 0.0028…
644.0 -0.00373854 0.965307 0.00419078 0.0 0.0 -0.00419078 0.0 0.0 -0.00419078 0.382645 -0.0306473 -0.428864 0.0 0.0 0.428864 0.0 0.0 0.428864 -0.024643299999999993 0.987557 -2.16943e-18 0.392451 0.0117063 0.0 0.120072 0.943704 -0.170818 0.0301606 0.0120712 0.138674 0.0298486 0.0126737 0.138366 -0.0131534 0.00581208 0.0505697 -0.0153186 -0.0430106 0.00753078 -0.0164618 -0.0408104 0.00643827 0.1090…
645.0 -0.0580367 0.968 0.0649372 0.0 0.0 -0.0649372 0.0 0.0 -0.0649372 0.150837 -0.00289285 -0.168548 0.0 0.0 0.168548 0.0 0.0 0.168548 -0.08014700000000001 0.984212 -2.16943e-18 0.153674 0.0139558 0.0 0.128136 0.941326 -0.192011 0.0423276 0.0189943 0.140631 0.0390594 0.0263586 0.136644 -0.00999141 0.00357622 0.0283262 -0.0164097 -0.00283031 -0.00900208 -0.0172701 -0.00116721 -0.0098882 0.1197721…
647.0 0.0186058 0.963235 -0.0208803 0.0 0.0 0.0208803 0.0 0.0 0.0208803 0.0607639 -0.00640337 -0.068262 0.0 0.0 0.068262 0.0 0.0 0.068262 -0.0016946999999999934 0.987953 -2.16943e-18 0.0624932 0.000296764 0.0 0.125076 0.941303 -0.191982 0.0415652 0.020401 0.140067 0.0394279 0.0250244 0.137581 -0.0112428 0.00372123 0.0276643 -0.0144057 -0.00237304 -0.0108854 -0.0144252 -0.00233426 -0.0109084 0.116…
649.0 -0.040185 0.967479 0.0449843 0.0 0.0 -0.0449843 0.0 0.0 -0.0449843 0.256602 -0.0100458 -0.286899 0.0 0.0 0.286899 0.0 0.0 0.286899 -0.06194000000000001 0.985682 -2.16943e-18 0.262002 0.0185316 0.0 0.119879 0.943795 -0.170058 0.0298833 0.0114986 0.138727 0.0295451 0.0120339 0.138468 -0.0131134 0.00569124 0.0496155 -0.0142281 -0.0432954 0.00790951 -0.0147043 -0.0423812 0.00747696 0.1087939 0.…
654.0 0.102916 0.950263 -0.116217 0.0 0.0 0.116217 0.0 0.0 0.116217 -0.215622 0.043783 0.245811 0.0 0.0 -0.245811 0.0 0.0 -0.245811 0.0854731 0.98421 -2.16943e-18 -0.224117 0.0203582 0.0 0.118236 0.94531 -0.153357 0.0265484 -0.0121813 0.149042 0.0248308 -0.00887434 0.147452 0.000884707 -0.00156179 -0.0199481 0.00428653 0.0305577 -0.0148981 0.0141472 0.0116276 -0.00589519 0.1051739 0.982351 -2.169…
655.0 0.0102096 0.96408 -0.0114526 0.0 0.0 0.0114526 0.0 0.0 0.0114526 0.109223 -0.0104699 -0.122585 0.0 0.0 0.122585 0.0 0.0 0.122585 -0.010325299999999996 0.987872 -2.16943e-18 0.112215 0.00159091 0.0 0.0819766 0.953662 -0.0922264 0.024153 -0.0503157 0.126671 0.0259435 -0.0532701 0.126728 -0.0678538 -0.0455169 -0.800158 0.699729 0.462697 -0.357485 0.362058 1.10601 -0.623876 0.06520606000000001 …
657.0 -0.0847854 0.968113 0.0948225 0.0 0.0 -0.0948225 0.0 0.0 -0.0948225 0.482656 0.005169 -0.53926 0.0 0.0 0.53926 0.0 0.0 0.53926 -0.10735399999999999 0.981331 -2.16943e-18 0.490116 0.0593224 0.0 0.0952751 0.949298 -0.137203 0.0314577 -0.00197566 0.117609 0.029925 0.000917977 0.11607 -0.0104157 -0.00103657 -0.0306503 0.0318377 0.0259187 -0.0261189 0.0359624 0.017876 -0.0214765 0.08264353 0.984…
659.0 0.194145 0.926678 -0.221539 0.0 0.0 0.221539 0.0 0.0 0.221539 -0.508425 0.160429 0.595625 0.0 0.0 -0.595625 0.0 0.0 -0.595625 0.180863 0.970451 -2.16943e-18 -0.534864 0.106147 0.0 0.120568 0.944319 -0.162631 0.0311735 -0.00735291 0.148862 0.0301 -0.00530476 0.147868 0.0123199 -0.00518649 -0.0470148 0.0241626 0.0208874 0.00195807 0.0250484 0.0191915 0.00272579 0.1086661 0.982086 -2.16943e-18…
661.0 0.0222245 0.962847 -0.0249464 0.0 0.0 0.0249464 0.0 0.0 0.0249464 0.0199976 -0.00218963 -0.0224751 0.0 0.0 0.0224751 0.0 0.0 0.0224751 0.0020277999999999963 0.987964 -2.16943e-18 0.020576 1.40448e-05 0.0 0.126961 0.940401 -0.200074 0.0465785 0.0228086 0.14074 0.0450871 0.0254677 0.139359 0.00182735 0.000323831 0.00825788 -0.0129829 0.00378712 0.000918163 -0.0120086 0.00190752 0.00189781 0.1…
662.0 0.0259059 0.962436 -0.0290848 0.0 0.0 0.0290848 0.0 0.0 0.0290848 0.0917408 -0.0104295 -0.103154 0.0 0.0 0.103154 0.0 0.0 0.103154 0.005816500000000002 0.987958 -2.16943e-18 0.0944372 -0.000326361 0.0 0.0607921 0.958884 -0.0420267 0.0115615 -0.0784231 0.118941 0.0110269 -0.0776985 0.118751 -0.00852991 0.0019868 0.0210185 -0.00812813 -0.00796333 -0.00492639 -0.00804406 -0.00812503 -0.0048485…
667.0 0.0494252 0.959446 -0.0555731 0.0 0.0 0.0555731 0.0 0.0 0.0555731 -0.0615569 0.00865504 0.0694485 0.0 0.0 -0.0694485 0.0 0.0 -0.0694485 0.030062500000000006 0.987553 -2.16943e-18 -0.0635517 0.00190357 0.0 0.111193 0.946708 -0.146645 0.0300212 -0.0167602 0.143436 0.0280764 -0.0131659 0.141753 0.0163388 -0.00452096 -0.0330684 0.00571576 0.0184853 0.00886768 0.00664937 0.0167047 0.00961685 0.0…
671.0 0.0852774 0.953661 -0.0961485 0.0 0.0 0.0961485 0.0 0.0 0.0961485 -0.243961 0.0444595 0.277045 0.0 0.0 -0.277045 0.0 0.0 -0.277045 0.06715990000000001 0.985688 -2.16943e-18 -0.253005 0.0178714 0.0 0.0654153 0.958132 -0.0480022 0.0115151 -0.0766995 0.123239 0.0107474 -0.0756298 0.122937 -0.0025068 0.000878983 0.0102806 -0.00676616 -0.00240664 -0.00110773 -0.00672622 -0.0024833 -0.00107189 0.…
672.0 0.157607 0.937359 -0.179007 0.0 0.0 0.179007 0.0 0.0 0.179007 -0.323582 0.0871618 0.374396 0.0 0.0 -0.374396 0.0 0.0 -0.374396 0.14252009999999998 0.977216 -2.16943e-18 -0.338736 0.0523657 0.0 0.121476 0.943819 -0.167341 0.0336307 -0.00498121 0.148742 0.032602 -0.00300152 0.147773 0.0139434 -0.0058545 -0.0524202 0.0257939 0.0249485 0.00167734 0.0264458 0.0237028 0.00222135 0.1101689 0.98194…
674.0 0.186612 0.929018 -0.212726 0.0 0.0 0.212726 0.0 0.0 0.212726 -0.439664 0.134483 0.513662 0.0 0.0 -0.513662 0.0 0.0 -0.513662 0.1729429 0.971987 -2.16943e-18 -0.462051 0.0874717 0.0 0.119871 0.944503 -0.161131 0.0303894 -0.00768587 0.148479 0.0292969 -0.00558446 0.147458 0.0113764 -0.00462168 -0.0412821 0.0218251 0.0158726 0.00358231 0.0229712 0.0136749 0.00460791 0.1077956 0.982151 -2.1694…
676.0 -0.0226135 0.966618 0.0253293 0.0 0.0 -0.0253293 0.0 0.0 -0.0253293 0.0768232 -0.00452119 -0.0859762 0.0 0.0 0.0859762 0.0 0.0 0.0859762 -0.04397999999999999 0.986775 -2.16943e-18 0.0786092 0.00400926 0.0 0.125633 0.941315 -0.192435 0.0414256 0.0225691 0.138491 0.0404466 0.0240639 0.137746 -0.0120944 0.00370307 0.0258651 -0.0117989 -0.00170578 -0.0123606 -0.0100664 -0.00505246 -0.0105754 0.…
677.0 -0.00903118 0.965715 0.0101213 0.0 0.0 -0.0101213 0.0 0.0 -0.0101213 0.255756 -0.0189586 -0.286518 0.0 0.0 0.286518 0.0 0.0 0.286518 -0.03007 0.987379 -2.16943e-18 0.26214 0.00937558 0.0 0.127331 0.940451 -0.199836 0.0468469 0.0222516 0.140791 0.0454143 0.0250182 0.139332 0.00234041 -0.000660099 -0.00314136 -0.00560031 0.0116366 -0.00291505 -0.00465523 0.00981663 -0.00199708 0.1200415 0.981…
678.0 0.0253623 0.962498 -0.0284737 0.0 0.0 0.0284737 0.0 0.0 0.0284737 -0.115975 0.0131128 0.130394 0.0 0.0 -0.130394 0.0 0.0 -0.130394 0.005256999999999998 0.98796 -2.16943e-18 -0.119376 0.000339586 0.0 0.127666 0.940769 -0.196771 0.046126 0.0184223 0.142283 0.0445924 0.021224 0.140837 0.00380359 -0.00393794 -0.0417116 0.0170113 0.0434171 -0.0187773 0.0179765 0.0415731 -0.0179812 0.1200114 0.98…
682.0 0.153702 0.938401 -0.174491 0.0 0.0 0.174491 0.0 0.0 0.174491 -0.340257 0.0900073 0.393214 0.0 0.0 -0.393214 0.0 0.0 -0.393214 0.1384331 0.977839 -2.16943e-18 -0.356006 0.0533907 0.0 0.120817 0.944153 -0.164085 0.0319174 -0.0068002 0.149019 0.0308693 -0.00478678 0.148039 0.0130619 -0.0055118 -0.0498416 0.0251888 0.0229422 0.00170854 0.0255124 0.0223276 0.00194578 0.10909070000000001 0.98203…
683.0 -0.0178968 0.966328 0.0200498 0.0 0.0 -0.0200498 0.0 0.0 -0.0200498 0.420938 -0.0270038 -0.471244 0.0 0.0 0.471244 0.0 0.0 0.471244 -0.03915199999999999 0.987009 -2.16943e-18 0.430974 0.0197001 0.0 0.118322 0.945211 -0.15424 0.0271537 -0.0120559 0.149221 0.0251449 -0.00878205 0.147721 0.00238932 0.0017885 0.0290402 -0.00856706 -0.0486175 0.0279775 -0.00771569 -0.0502768 0.0289936 0.1053577 …
684.0 0.151984 0.938853 -0.172507 0.0 0.0 0.172507 0.0 0.0 0.172507 -0.308436 0.0809354 0.356254 0.0 0.0 -0.356254 0.0 0.0 -0.356254 0.1366368 0.978106 -2.16943e-18 -0.322639 0.0477324 0.0 0.121683 0.943778 -0.167499 0.033658 -0.00519495 0.149087 0.0326228 -0.00320284 0.148113 0.0139638 -0.00612146 -0.0559344 0.0274306 0.0289438 -0.000440784 0.0277035 0.0284282 -0.000267911 0.11037720000000001 0.…
685.0 0.0129955 0.963809 -0.0145798 0.0 0.0 0.0145798 0.0 0.0 0.0145798 -0.0807949 0.00799991 0.0907064 0.0 0.0 -0.0907064 0.0 0.0 -0.0907064 -0.0074626 0.987908 -2.16943e-18 -0.0830367 -0.000917526 0.0 0.127678 0.941172 -0.192138 0.0440346 0.0134521 0.144712 0.0427765 0.0158755 0.143464 0.00696762 -0.00555142 -0.057161 0.0241368 0.0538667 -0.0209041 0.0222736 0.0574793 -0.0229483 0.1193895000000…
691.0 -0.0270309 0.966867 0.0302723 0.0 0.0 -0.0302723 0.0 0.0 -0.0302723 0.0489633 -0.00263879 -0.0547818 0.0 0.0 0.0547818 0.0 0.0 0.0547818 -0.048498 0.986534 -2.16943e-18 0.0500744 0.00280215 0.0 0.122196 0.943516 -0.172438 0.0312461 0.0120567 0.139186 0.0300674 0.0145268 0.137895 -0.0116448 0.00581762 0.0541928 -0.0234212 -0.0384294 0.00765421 -0.0252292 -0.0349565 0.00598905 0.1113834 0.982…
693.0 0.0706894 0.956195 -0.0796063 0.0 0.0 0.0796063 0.0 0.0 0.0796063 -0.068141 0.0112568 0.0771597 0.0 0.0 -0.0771597 0.0 0.0 -0.0771597 0.05204500000000001 0.98663 -2.16943e-18 -0.0705369 0.0038111 0.0 0.121085 0.944051 -0.165334 0.0326005 -0.00571494 0.1485 0.0315441 -0.00374465 0.147545 0.01271 -0.00551374 -0.0504352 0.0261418 0.0231408 0.00114521 0.0268182 0.0218477 0.00171264 0.1095346000…
694.0 -0.0863084 0.968096 0.0965242 0.0 0.0 -0.0965242 0.0 0.0 -0.0965242 0.302315 0.00375213 -0.337776 0.0 0.0 0.337776 0.0 0.0 0.337776 -0.10890099999999998 0.981142 -2.16943e-18 0.30693 0.0376801 0.0 0.085907 0.95342 -0.095346 0.0185541 -0.0377179 0.124532 0.0191099 -0.0386253 0.124864 -0.0213274 0.00433432 0.0317208 0.000980285 -0.0173757 -0.0151479 0.00152966 -0.0184533 -0.0145012 0.06890093…
699.0 -0.0724948 0.96816 0.0810912 0.0 0.0 -0.0810912 0.0 0.0 -0.0810912 0.462063 -0.0013965 -0.516224 0.0 0.0 0.516224 0.0 0.0 0.516224 -0.09486399999999999 0.982755 -2.16943e-18 0.469915 0.0503406 0.0 0.127408 0.940504 -0.198452 0.0447492 0.0227022 0.141051 0.0434291 0.0253335 0.139654 -0.00234301 0.00216197 0.0237733 -0.0197749 -0.00500011 0.000997251 -0.0186171 -0.00723768 0.00220025 0.119805…
701.0 0.00522038 0.964544 -0.0058545 0.0 0.0 0.0058545 0.0 0.0 0.0058545 0.353443 -0.0318846 -0.396474 0.0 0.0 0.396474 0.0 0.0 0.396474 -0.015449699999999997 0.987785 -2.16943e-18 0.362901 0.00717713 0.0 0.127438 0.940441 -0.199797 0.047037 0.0215264 0.141288 0.0455787 0.0243433 0.139806 0.00264806 -0.00205214 -0.019947 0.00502235 0.0247643 -0.00986424 0.0044507 0.0258785 -0.0105483 0.1201458 0.…
702.0 0.0706734 0.956198 -0.0795882 0.0 0.0 0.0795882 0.0 0.0 0.0795882 -0.189501 0.0313018 0.214582 0.0 0.0 -0.214582 0.0 0.0 -0.214582 0.052028500000000005 0.986631 -2.16943e-18 -0.196164 0.0105951 0.0 0.125967 0.941825 -0.185747 0.0415557 0.00757409 0.146665 0.0402079 0.00959419 0.145707 0.0106134 -0.00657086 -0.0646138 0.0255277 0.0579282 -0.0188445 0.024285 0.0603415 -0.0202455 0.11686740000…
703.0 0.160691 0.936522 -0.182577 0.0 0.0 0.182577 0.0 0.0 0.182577 -0.333728 0.0911738 0.386508 0.0 0.0 -0.386508 0.0 0.0 -0.386508 0.1457495 0.976711 -2.16943e-18 -0.349499 0.055308 0.0 0.12116 0.943976 -0.165821 0.0328596 -0.00586711 0.148879 0.0318206 -0.0038679 0.147903 0.013733 -0.0056991 -0.0509114 0.025392 0.0231457 0.00237208 0.0258301 0.0223107 0.0027178 0.1096596 0.98199 -2.16943e-18 0…
704.0 0.209189 0.921784 -0.239214 0.0 0.0 0.239214 0.0 0.0 0.239214 -0.544464 0.182442 0.641523 0.0 0.0 -0.641523 0.0 0.0 -0.641523 0.19670700000000002 0.967161 -2.16943e-18 -0.573969 0.12449 0.0 0.121014 0.944063 -0.164947 0.0323977 -0.00640358 0.149004 0.0313437 -0.00437539 0.148016 0.0134777 -0.00564664 -0.0507845 0.0254989 0.0232903 0.00199328 0.0259573 0.0224166 0.00235487 0.1093985000000000…
705.0 -0.0628154 0.968079 0.0702768 0.0 0.0 -0.0702768 0.0 0.0 -0.0702768 0.339611 -0.00469939 -0.379454 0.0 0.0 0.379454 0.0 0.0 0.379454 -0.085015 0.983757 -2.16943e-18 0.345794 0.0332657 0.0 0.12319 0.943034 -0.174465 0.0371871 -0.0017486 0.14896 0.0353355 0.00225019 0.14693 0.0127873 -0.00679074 -0.065508 0.0330501 0.0403446 -0.00758323 0.0296596 0.0468918 -0.0110487 0.11273 0.981715 -2.16943…
713.0 0.171407 0.933523 -0.195009 0.0 0.0 0.195009 0.0 0.0 0.195009 -0.414722 0.118861 0.481987 0.0 0.0 -0.481987 0.0 0.0 -0.481987 0.1569797 0.974863 -2.16943e-18 -0.434945 0.0743836 0.0 0.123464 0.942986 -0.174739 0.0370903 -0.00113643 0.148837 0.0360898 0.000776229 0.147892 0.0147412 -0.00671298 -0.0612501 0.0274483 0.037854 -0.00405481 0.0277886 0.0372105 -0.00383505 0.11304330000000001 0.981…
714.0 -0.0563728 0.967966 0.0630779 0.0 0.0 -0.0630779 0.0 0.0 -0.0630779 0.242028 -0.00509193 -0.270456 0.0 0.0 0.270456 0.0 0.0 0.270456 -0.07845200000000001 0.984364 -2.16943e-18 0.246629 0.0219353 0.0 0.124147 0.942512 -0.179481 0.0396218 0.00153449 0.148279 0.0375371 0.00599666 0.145998 0.0119844 -0.00689674 -0.0672703 0.0319219 0.0479019 -0.0121538 0.0286633 0.0542068 -0.0156037 0.1143191 0…
718.0 -0.0285212 0.966947 0.0319397 0.0 0.0 -0.0319397 0.0 0.0 -0.0319397 0.257812 -0.0134632 -0.288423 0.0 0.0 0.288423 0.0 0.0 0.288423 -0.050022 0.986447 -2.16943e-18 0.263614 0.0151927 0.0 0.082406 0.953971 -0.0896007 0.0204216 -0.0482182 0.127444 0.0199624 -0.047464 0.127146 -0.00780253 0.00156948 0.0119529 0.000338068 -0.00704688 -0.0052135 0.000511708 -0.00738415 -0.00502972 0.0650473 0.98…
721.0 -0.0444452 0.967636 0.049747 0.0 0.0 -0.049747 0.0 0.0 -0.049747 0.238162 -0.00818802 -0.266235 0.0 0.0 0.266235 0.0 0.0 0.266235 -0.066289 0.985364 -2.16943e-18 0.243046 0.0183546 0.0 0.118833 0.944375 -0.164869 0.0287073 0.00612591 0.140086 0.0280932 0.00678904 0.139818 -0.00819021 0.00487965 0.048357 -0.0126215 -0.0554213 0.0196856 -0.015301 -0.0502669 0.0171468 0.10718079999999999 0.982…
724.0 0.0565499 0.958415 -0.0636159 0.0 0.0 0.0636159 0.0 0.0 0.0636159 -0.0852828 0.0126912 0.0963281 0.0 0.0 -0.0963281 0.0 0.0 -0.0963281 0.037421300000000005 0.987303 -2.16943e-18 -0.0881249 0.0033492 0.0 0.122718 0.942216 -0.184881 0.0375726 0.0197511 0.137608 0.0369172 0.0209394 0.136996 -0.0105983 0.00567208 0.0535845 -0.0298618 -0.0271436 0.00342075 -0.0291031 -0.0286127 0.00423708 0.1135…
725.0 0.00250902 0.964785 -0.00281344 0.0 0.0 0.00281344 0.0 0.0 0.00281344 0.0871446 -0.00759435 -0.097728 0.0 0.0 0.097728 0.0 0.0 0.097728 -0.01823319999999999 0.987726 -2.16943e-18 0.0894468 0.00204113 0.0 0.126307 0.940907 -0.195168 0.0454374 0.0165876 0.143206 0.0439428 0.0191037 0.141937 0.00517387 -0.00459371 -0.0478027 0.0198304 0.0472258 -0.0193292 0.0182965 0.0502035 -0.0210474 0.11842…
726.0 0.00216741 0.964815 -0.00243036 0.0 0.0 0.00243036 0.0 0.0 0.00243036 0.405905 -0.0352166 -0.455186 0.0 0.0 0.455186 0.0 0.0 0.455186 -0.018583799999999998 0.987717 -2.16943e-18 0.416611 0.00966654 0.0 0.127122 0.940767 -0.195978 0.0427933 0.0226323 0.140603 0.0415953 0.0249459 0.139385 -0.00807657 0.00310326 0.0258433 -0.0191583 0.00304103 -0.00972858 -0.0167885 -0.0015332 -0.00731938 0.11…
736.0 0.03558 0.961283 -0.0399695 0.0 0.0 0.0399695 0.0 0.0 0.0399695 -0.0668363 0.00833607 0.0752489 0.0 0.0 -0.0752489 0.0 0.0 -0.0752489 0.015781000000000003 0.98787 -2.16943e-18 -0.0688833 0.000987887 0.0 0.126645 0.940648 -0.197826 0.0464463 0.0193816 0.142058 0.0448555 0.0222371 0.140586 0.00316681 -0.00353746 -0.0377147 0.0151277 0.0403718 -0.0178449 0.0166312 0.0374873 -0.0164902 0.119107…
737.0 0.0732619 0.955766 -0.08252 0.0 0.0 0.08252 0.0 0.0 0.08252 -0.220307 0.0370542 0.249587 0.0 0.0 -0.249587 0.0 0.0 -0.249587 0.054708400000000004 0.986483 -2.16943e-18 -0.228128 0.0129924 0.0 0.11791 0.945188 -0.155922 0.0269647 -0.00754679 0.146197 0.025106 -0.00291887 0.143804 0.00049884 0.00288066 0.0382904 0.00332723 -0.0858532 0.0436011 0.0034378 -0.0861284 0.04429 0.1051808 0.982428 -…
740.0 0.0292454 0.96205 -0.0328406 0.0 0.0 0.0328406 0.0 0.0 0.0328406 0.180349 -0.0211892 -0.202873 0.0 0.0 0.202873 0.0 0.0 0.202873 0.009254899999999996 0.98794 -2.16943e-18 0.185726 -0.0013394 0.0 0.123546 0.942918 -0.175476 0.0374495 -0.000533364 0.14861 0.036455 0.00138127 0.147662 0.0141435 -0.00682631 -0.063759 0.0292124 0.0409871 -0.00644137 0.0292069 0.04101 -0.00656159 0.1132234 0.9816…
742.0 0.132341 0.943771 -0.149883 0.0 0.0 0.149883 0.0 0.0 0.149883 -0.338732 0.0807414 0.389038 0.0 0.0 -0.389038 0.0 0.0 -0.389038 0.1161152 0.980906 -2.16943e-18 -0.353419 0.0441412 0.0 0.12706 0.94073 -0.196948 0.0460809 0.0184636 0.142464 0.0446551 0.0211041 0.141097 0.00385179 -0.00386653 -0.0407302 0.0164299 0.0424184 -0.0181802 0.0154812 0.0442663 -0.0193024 0.1194129 0.981092 -2.16943e-1…
743.0 -0.0498777 0.967806 0.0558193 0.0 0.0 -0.0558193 0.0 0.0 -0.0558193 0.329337 -0.00932079 -0.368086 0.0 0.0 0.368086 0.0 0.0 0.368086 -0.07183099999999999 0.984929 -2.16943e-18 0.335866 0.0274164 0.0 0.0677489 0.956803 -0.0669414 0.0197804 -0.0595953 0.116808 0.0193434 -0.0589366 0.116587 -0.00930385 0.00380228 0.050885 -0.0156416 -0.0533421 0.0180993 -0.0152217 -0.0541489 0.018486 0.0491935…
744.0 -0.0531916 0.967894 0.0595229 0.0 0.0 -0.0595229 0.0 0.0 -0.0595229 0.155349 -0.0038209 -0.173611 0.0 0.0 0.173611 0.0 0.0 0.173611 -0.07520999999999999 0.984647 -2.16943e-18 0.158365 0.0135177 0.0 0.129701 0.940399 -0.199852 0.0461224 0.0229421 0.14084 0.0446423 0.0255305 0.1395 0.00100398 0.000926606 0.0142658 -0.0159841 -0.000759028 0.00246512 -0.015191 -0.00229054 0.00327741 0.1223349 0…
747.0 0.0353114 0.961316 -0.039667 0.0 0.0 0.039667 0.0 0.0 0.039667 0.183001 -0.0227684 -0.206027 0.0 0.0 0.206027 0.0 0.0 0.206027 0.0155041 0.987874 -2.16943e-18 0.1886 -0.00264774 0.0 0.127545 0.940413 -0.199848 0.0462918 0.022812 0.140797 0.0449166 0.025469 0.139394 0.0012905 0.000596313 0.010735 -0.0143256 0.00257688 0.00100009 -0.0136692 0.0013102 0.00166209 0.120205 0.980997 -2.16943e-18 …
749.0 -0.00387991 0.965319 0.00434922 0.0 0.0 -0.00434922 0.0 0.0 -0.00434922 0.141128 -0.0112809 -0.158173 0.0 0.0 0.158173 0.0 0.0 0.158173 -0.0247883 0.987552 -2.16943e-18 0.144742 0.00434041 0.0 0.0693459 0.956018 -0.0714797 0.0272282 -0.0692968 0.120777 0.0268145 -0.0695414 0.121124 0.0254104 0.00735497 0.19397 -0.0421042 -0.380036 0.231609 -0.0876494 -0.293436 0.196841 0.0515549 0.985659 -2…
752.0 0.0737845 0.955678 -0.0831121 0.0 0.0 0.0831121 0.0 0.0 0.0831121 -0.117938 0.0199081 0.133625 0.0 0.0 -0.133625 0.0 0.0 -0.133625 0.0552496 0.986452 -2.16943e-18 -0.122132 0.00702829 0.0 0.131922 0.939565 -0.202187 0.0403405 0.0292857 0.142614 0.0385663 0.0309815 0.141839 -0.0153146 0.00800622 0.0715887 -0.0386472 -0.0356331 0.00267407 -0.0360913 -0.0406034 0.00559646 0.1240797 0.980447 -2…
753.0 0.11577 0.947555 -0.130893 0.0 0.0 0.130893 0.0 0.0 0.130893 -0.38299 0.0836381 0.437965 0.0 0.0 -0.437965 0.0 0.0 -0.437965 0.0988443 0.982896 -2.16943e-18 -0.398738 0.0421285 0.0 0.121731 0.944104 -0.164875 0.0324925 -0.00613068 0.148565 0.0314394 -0.00411041 0.14758 0.0134542 -0.00547957 -0.0486035 0.0244494 0.0208995 0.00325466 0.0251016 0.0196525 0.00380625 0.1101355 0.982041 -2.16943e…
754.0 0.023935 0.962658 -0.0268691 0.0 0.0 0.0268691 0.0 0.0 0.0268691 -0.0641455 0.0071484 0.0721077 0.0 0.0 -0.0721077 0.0 0.0 -0.0721077 0.0037879999999999997 0.987963 -2.16943e-18 -0.0660146 8.18635e-05 0.0 0.119044 0.944933 -0.156957 0.0278886 -0.00987471 0.148777 0.026701 -0.00700202 0.147315 0.00773767 -0.00315059 -0.0283268 0.0125901 0.0156555 0.000101836 0.0116941 0.0173825 -0.000785556 …
756.0 0.0394818 0.960787 -0.0443636 0.0 0.0 0.0443636 0.0 0.0 0.0443636 -0.176303 0.0227764 0.198605 0.0 0.0 -0.198605 0.0 0.0 -0.198605 0.019803300000000003 0.987803 -2.16943e-18 -0.181791 0.00340618 0.0 0.0896565 0.960481 0.0446683 -0.0841828 -0.13985 0.189375 -0.0843625 -0.139622 0.189328 0.0684979 -0.0171391 -0.132672 0.0830855 -0.044316 0.0941583 0.083067 -0.0442776 0.0941254 0.0515833 0.979…
757.0 0.151795 0.938903 -0.172288 0.0 0.0 0.172288 0.0 0.0 0.172288 -0.47719 0.125106 0.55114 0.0 0.0 -0.55114 0.0 0.0 -0.55114 0.1364382 0.978136 -2.16943e-18 -0.499152 0.0737345 0.0 0.127637 0.940442 -0.199963 0.0470231 0.0221728 0.140819 0.0454779 0.0249711 0.139367 0.0024552 -0.00105508 -0.00791753 -0.0022852 0.0147366 -0.00456263 -0.00130572 0.0128514 -0.00362181 0.12036630000000001 0.981025…
759.0 0.0813086 0.954375 -0.0916433 0.0 0.0 0.0916433 0.0 0.0 0.0916433 -0.178317 0.0316671 0.202335 0.0 0.0 -0.202335 0.0 0.0 -0.202335 0.063045 0.98597 -2.16943e-18 -0.184834 0.0122194 0.0 0.127472 0.940382 -0.199847 0.0459181 0.0230542 0.140927 0.0445488 0.0256972 0.139531 0.000349149 0.0012279 0.0168311 -0.0170188 -0.00246088 0.00263685 -0.0161711 -0.00409895 0.00351435 0.1200914 0.980972 -2.…
764.0 0.0534256 0.958874 -0.0600879 0.0 0.0 0.0600879 0.0 0.0 0.0600879 0.182534 -0.0265056 -0.206068 0.0 0.0 0.206068 0.0 0.0 0.206068 0.034193600000000005 0.98742 -2.16943e-18 0.188543 -0.00649957 0.0 0.118154 0.945279 -0.153764 0.0268163 -0.0118923 0.148893 0.0253064 -0.00899031 0.147498 0.00241065 -0.00153252 -0.0165713 0.00464464 0.0193685 -0.00745265 0.00974645 0.00957506 -0.00279979 0.1051…
765.0 0.0472609 0.959748 -0.0531318 0.0 0.0 0.0531318 0.0 0.0 0.0531318 -0.18983 0.0262181 0.214093 0.0 0.0 -0.214093 0.0 0.0 -0.214093 0.027828400000000003 0.987618 -2.16943e-18 -0.195929 0.00538995 0.0 0.118971 0.945239 -0.154497 0.0270417 -0.0113595 0.148567 0.0259189 -0.00840625 0.147045 0.00448631 -0.00178329 -0.0160562 0.00613449 0.0105804 -0.000699831 0.00879225 0.00547706 0.00173364 0.106…
771.0 0.041826 0.960481 -0.0470048 0.0 0.0 0.0470048 0.0 0.0 0.0470048 0.203911 -0.0268908 -0.229784 0.0 0.0 0.229784 0.0 0.0 0.229784 0.022220700000000003 0.987755 -2.16943e-18 0.21032 -0.00449643 0.0 0.126224 0.941497 -0.188867 0.042742 0.010344 0.145846 0.0415476 0.0126476 0.14467 0.00890242 -0.00623417 -0.0630373 0.0263862 0.0570464 -0.0204838 0.0240722 0.0615262 -0.0229578 0.1175222 0.981269…
774.0 0.168758 0.934277 -0.191932 0.0 0.0 0.191932 0.0 0.0 0.191932 -0.546683 0.154863 0.634794 0.0 0.0 -0.634794 0.0 0.0 -0.634794 0.15420260000000002 0.975333 -2.16943e-18 -0.573136 0.0962029 0.0 0.128021 0.940778 -0.196351 0.045825 0.0177183 0.142863 0.0442761 0.0202508 0.141595 0.00435454 -0.00420822 -0.0441981 0.0182772 0.044765 -0.0188933 0.0170194 0.0472093 -0.020328 0.12027840000000001 0.…
783.0 0.0386969 0.960888 -0.0434795 0.0 0.0 0.0434795 0.0 0.0 0.0434795 0.224235 -0.028767 -0.252571 0.0 0.0 0.252571 0.0 0.0 0.252571 0.0189939 0.987818 -2.16943e-18 0.231192 -0.00412732 0.0 0.125728 0.941745 -0.186601 0.0419362 0.00842956 0.146308 0.0407787 0.0106619 0.145174 0.00999372 -0.00651876 -0.0651776 0.0263794 0.0589073 -0.0202424 0.0246803 0.0622011 -0.0221001 0.11676020000000001 0.98…
787.0 0.12422 0.945667 -0.140567 0.0 0.0 0.140567 0.0 0.0 0.140567 -0.373782 0.0854238 0.42836 0.0 0.0 -0.42836 0.0 0.0 -0.42836 0.1076469 0.981923 -2.16943e-18 -0.389577 0.0449754 0.0 0.122481 0.94273 -0.179971 0.0346509 0.0175783 0.137792 0.0340515 0.0184763 0.137356 -0.0113871 0.00629424 0.0604884 -0.0332439 -0.0329494 0.00570465 -0.0320801 -0.0351994 0.00692344 0.1126257 0.981847 -2.16943e-18…
788.0 0.0323939 0.961674 -0.0363832 0.0 0.0 0.0363832 0.0 0.0 0.0363832 0.0213323 -0.00258298 -0.0240067 0.0 0.0 0.0240067 0.0 0.0 0.0240067 0.012498000000000009 0.987911 -2.16943e-18 0.0219769 -0.000236352 0.0 0.126739 0.940495 -0.19944 0.047009 0.0212661 0.141221 0.0454808 0.0240414 0.13978 0.00282602 -0.00218739 -0.0213582 0.00570837 0.0259091 -0.0102989 0.00514177 0.0270139 -0.0109806 0.11941…
792.0 -0.0861978 0.968097 0.0964006 0.0 0.0 -0.0964006 0.0 0.0 -0.0964006 0.442271 0.0054345 -0.494148 0.0 0.0 0.494148 0.0 0.0 0.494148 -0.10878800000000001 0.981156 -2.16943e-18 0.449029 0.0550684 0.0 0.0633779 0.958059 -0.0527889 0.0152433 -0.0692693 0.116868 0.0162459 -0.0706876 0.117283 -0.0196514 0.00513559 0.0583159 -0.019075 -0.0380587 -0.00118451 -0.019707 -0.0368442 -0.00176558 0.043512…
797.0 0.0498012 0.959393 -0.0559973 0.0 0.0 0.0559973 0.0 0.0 0.0559973 -0.141161 0.0199086 0.159267 0.0 0.0 -0.159267 0.0 0.0 -0.159267 0.0304506 0.987542 -2.16943e-18 -0.145742 0.0044273 0.0 0.127559 0.940619 -0.197343 0.0439634 0.0224203 0.14101 0.0424521 0.0248252 0.139794 -0.00441662 0.00246608 0.0241815 -0.0200565 -0.000432062 -0.00370151 -0.0190118 -0.00244992 -0.00262667 0.1197798 0.98104…
801.0 0.0499705 0.959369 -0.0561883 0.0 0.0 0.0561883 0.0 0.0 0.0561883 -0.185702 0.0262267 0.209528 0.0 0.0 -0.209528 0.0 0.0 -0.209528 0.030625400000000004 0.987536 -2.16943e-18 -0.191733 0.00586107 0.0 0.12341 0.942177 -0.185269 0.0378496 0.0198509 0.137616 0.0370609 0.021543 0.136715 -0.0120499 0.00546991 0.0482344 -0.0236749 -0.0246881 0.00012875 -0.0242683 -0.0235478 -0.000418577 0.1142743 …
802.0 -0.010859 0.965849 0.0121688 0.0 0.0 -0.0121688 0.0 0.0 -0.0121688 0.146808 -0.0105803 -0.164441 0.0 0.0 0.164441 0.0 0.0 0.164441 -0.031943 0.98731 -2.16943e-18 0.150438 0.00568894 0.0 0.118305 0.945245 -0.153499 0.0265474 -0.0127933 0.149806 0.0251358 -0.0101994 0.148578 0.00171837 -0.00146133 -0.0170894 0.00578968 0.0198667 -0.00862857 0.00458529 0.0221884 -0.00981519 0.1052332 0.9823 -2…
803.0 0.115655 0.94758 -0.130761 0.0 0.0 0.130761 0.0 0.0 0.130761 -0.257208 0.0561341 0.294119 0.0 0.0 -0.294119 0.0 0.0 -0.294119 0.0987244 0.982909 -2.16943e-18 -0.26778 0.0282565 0.0 0.112115 0.946551 -0.147748 0.0238672 -0.00387313 0.13785 0.0224391 -0.00141496 0.136689 -0.0119082 0.00698352 0.0713633 0.00197033 -0.122003 0.0483928 -0.0284333 -0.0635609 0.0199556 0.09879070000000001 0.983088…
805.0 0.149483 0.939506 -0.169619 0.0 0.0 0.169619 0.0 0.0 0.169619 -0.310376 0.080487 0.358225 0.0 0.0 -0.358225 0.0 0.0 -0.358225 0.1340203 0.97849 -2.16943e-18 -0.324562 0.0470592 0.0 0.120163 0.944365 -0.16244 0.0311222 -0.00710765 0.148482 0.0300604 -0.00506539 0.147488 0.0119505 -0.00496901 -0.0448574 0.0234112 0.0187889 0.00262516 0.0242429 0.0171964 0.00335011 0.1082565 0.982114 -2.16943e…
807.0 0.027455 0.962258 -0.0308269 0.0 0.0 0.0308269 0.0 0.0 0.0308269 -0.0349034 0.00402957 0.0392535 0.0 0.0 -0.0392535 0.0 0.0 -0.0392535 0.0074113000000000095 0.987951 -2.16943e-18 -0.0359362 0.000186793 0.0 0.118556 0.944977 -0.156793 0.0280085 -0.0100859 0.148637 0.0269179 -0.00723472 0.147165 0.00852584 -0.00332486 -0.0292343 0.0129624 0.0149496 0.00134281 0.0122173 0.0163856 0.000607004 0…
812.0 -0.0563781 0.967967 0.0630838 0.0 0.0 -0.0630838 0.0 0.0 -0.0630838 0.150178 -0.00315867 -0.167818 0.0 0.0 0.167818 0.0 0.0 0.167818 -0.07845699999999999 0.984364 -2.16943e-18 0.153033 0.0136118 0.0 0.117294 0.952938 -0.0373338 -0.0412 -0.107759 0.193512 -0.0414098 -0.107388 0.193143 0.0938179 -0.00657191 0.0650735 -0.242958 0.111246 0.0714456 -0.243843 0.11293 0.0707931 0.0880321 0.980149 …
817.0 -0.0179053 0.966329 0.0200593 0.0 0.0 -0.0200593 0.0 0.0 -0.0200593 0.0689357 -0.00442166 -0.077174 0.0 0.0 0.077174 0.0 0.0 0.077174 -0.03916 0.987008 -2.16943e-18 0.0705791 0.00322689 0.0 0.125889 0.941057 -0.193946 0.0429466 0.020131 0.140919 0.0404305 0.0255741 0.137993 -0.00777681 0.00311892 0.0264209 -0.0181708 -0.00074297 -0.00750716 -0.0181433 -0.000794405 -0.00748899 0.1177423 0.98…
819.0 0.108995 0.949007 -0.123152 0.0 0.0 0.123152 0.0 0.0 0.123152 -0.243841 0.0512762 0.27838 0.0 0.0 -0.27838 0.0 0.0 -0.27838 0.0917936 0.983614 -2.16943e-18 -0.253646 0.0248151 0.0 0.118233 0.945387 -0.152348 0.0262488 -0.0136032 0.149755 0.0247968 -0.0108284 0.148431 0.000647203 0.000234961 0.00449088 -0.00324994 -0.00447631 0.0032175 6.32591e-06 -0.0107321 0.00623225 0.1050496 0.982347 -2.…
823.0 0.0156333 0.963544 -0.0175416 0.0 0.0 0.0175416 0.0 0.0 0.0175416 0.196472 -0.0200415 -0.22064 0.0 0.0 0.22064 0.0 0.0 0.22064 -0.004751199999999997 0.987934 -2.16943e-18 0.20199 0.00163361 0.0 0.118157 0.945325 -0.153146 0.0266914 -0.0129011 0.149408 0.0249373 -0.00953057 0.147791 0.00036771 -0.00121805 -0.016254 0.00297431 0.0267267 -0.013454 0.00835763 0.0163983 -0.00859805 0.10507910000…
829.0 0.0356181 0.961278 -0.0400124 0.0 0.0 0.0400124 0.0 0.0 0.0400124 0.0359252 -0.00448229 -0.0404473 0.0 0.0 0.0404473 0.0 0.0 0.0404473 0.015820300000000002 0.987869 -2.16943e-18 0.0370257 -0.000532592 0.0 0.0929035 0.951617 -0.10811 0.0213936 -0.0367115 0.133478 0.0212947 -0.0365363 0.1334 -0.00669086 0.00180124 0.0154027 -0.00445767 -0.00746774 -0.00346832 -0.00435851 -0.00765961 -0.003369…
832.0 -0.0046326 0.965378 0.00519279 0.0 0.0 -0.00519279 0.0 0.0 -0.00519279 0.0693942 -0.00548803 -0.07777 0.0 0.0 0.07777 0.0 0.0 0.07777 -0.02556 0.987529 -2.16943e-18 0.0711647 0.00219412 0.0 0.125186 0.941348 -0.19159 0.0445557 0.0118601 0.14461 0.0423228 0.0182281 0.141109 0.00595759 -0.00548951 -0.0572559 0.0261972 0.0523789 -0.020713 0.0218944 0.0607273 -0.0254854 0.1168933 0.981311 -2.16…
835.0 0.0976959 0.951307 -0.11027 0.0 0.0 0.11027 0.0 0.0 0.11027 -0.279955 0.0551144 0.318772 0.0 0.0 -0.318772 0.0 0.0 -0.318772 0.08004883 0.984686 -2.16943e-18 -0.290792 0.0246718 0.0 0.118805 0.94491 -0.158371 0.0276285 -0.00467848 0.145411 0.0252882 0.000197859 0.142964 0.000731365 0.00336359 0.0445715 -0.00943116 -0.0747091 0.0388217 -0.00664635 -0.0801243 0.0420099 0.10633300000000001 0.9…
836.0 0.151324 0.939026 -0.171745 0.0 0.0 0.171745 0.0 0.0 0.171745 -0.341263 0.0892714 0.394092 0.0 0.0 -0.394092 0.0 0.0 -0.394092 0.1359464 0.978208 -2.16943e-18 -0.356947 0.0525299 0.0 0.126452 0.94132 -0.190712 0.0435258 0.0120945 0.14516 0.04218 0.0146691 0.143841 0.00741336 -0.00597878 -0.062119 0.0264678 0.0584869 -0.0229474 0.0272677 0.0569674 -0.0223725 0.1179865 0.981227 -2.16943e-18 0…
839.0 0.0689185 0.956486 -0.0776014 0.0 0.0 0.0776014 0.0 0.0 0.0776014 -0.126993 0.0207175 0.143753 0.0 0.0 -0.143753 0.0 0.0 -0.143753 0.05021200000000001 0.986728 -2.16943e-18 -0.131429 0.00683681 0.0 0.126908 0.940695 -0.196906 0.0439826 0.0221474 0.140827 0.0427322 0.0246907 0.139474 -0.00371809 0.00239601 0.0244932 -0.0203682 -0.00211048 -0.00202196 -0.0194578 -0.00386879 -0.00108586 0.1191…
841.0 -0.0441155 0.967625 0.0493785 0.0 0.0 -0.0493785 0.0 0.0 -0.0493785 0.127454 -0.00442888 -0.142479 0.0 0.0 0.142479 0.0 0.0 0.142479 -0.065952 0.98539 -2.16943e-18 0.130073 0.00977476 0.0 0.127284 0.940883 -0.196745 0.0471268 0.0175204 0.141899 0.0440823 0.0247597 0.137961 0.00244575 -0.00316407 -0.0341101 0.0145535 0.0357865 -0.0159879 0.0149902 0.0349819 -0.0159143 0.11970800000000001 0.9…
843.0 0.0372423 0.961074 -0.0418412 0.0 0.0 0.0418412 0.0 0.0 0.0418412 -0.122377 0.015496 0.137813 0.0 0.0 -0.137813 0.0 0.0 -0.137813 0.017494300000000004 0.987843 -2.16943e-18 -0.126151 0.00204536 0.0 0.125443 0.941918 -0.184877 0.0412398 0.00680384 0.146884 0.0399252 0.0088746 0.145886 0.0110162 -0.00666798 -0.0652842 0.0253991 0.0586118 -0.0187303 0.0241987 0.0609436 -0.0200906 0.1162424 0.9…
846.0 0.0392733 0.960814 -0.0441287 0.0 0.0 0.0441287 0.0 0.0 0.0441287 0.025021 -0.00322645 -0.0281852 0.0 0.0 0.0281852 0.0 0.0 0.0281852 0.0195882 0.987807 -2.16943e-18 0.0257992 -0.000477331 0.0 0.120369 0.944264 -0.163436 0.0320317 -0.00730208 0.148755 0.0303875 -0.00406853 0.147171 0.0132863 -0.00520626 -0.0452923 0.0234476 0.0164488 0.00545343 0.0229689 0.0173765 0.00492983 0.1085975 0.982…
850.0 0.020854 0.962996 -0.0234062 0.0 0.0 0.0234062 0.0 0.0 0.0234062 0.387801 -0.0418577 -0.435772 0.0 0.0 0.435772 0.0 0.0 0.435772 0.0006178000000000017 0.987962 -2.16943e-18 0.398949 0.000886768 0.0 0.124481 0.942461 -0.179726 0.0393027 0.00238413 0.14809 0.038287 0.00434168 0.147112 0.013473 -0.00686463 -0.0646994 0.0283322 0.0461067 -0.00974215 0.025791 0.0510125 -0.0123216 0.1146764000000…
854.0 0.0905528 0.952683 -0.102143 0.0 0.0 0.102143 0.0 0.0 0.102143 -0.161411 0.0304163 0.183504 0.0 0.0 -0.183504 0.0 0.0 -0.183504 0.07263262000000001 0.985285 -2.16943e-18 -0.167506 0.0128416 0.0 0.119596 0.944631 -0.160092 0.0298664 -0.00794269 0.148219 0.0287543 -0.00581489 0.147188 0.0102105 -0.00438499 -0.0403776 0.0222692 0.0159152 0.00219258 0.0233157 0.0139091 0.00312244 0.1074007 0.98…
855.0 0.0382282 0.960948 -0.0429515 0.0 0.0 0.0429515 0.0 0.0 0.0429515 -0.118138 0.0150925 0.133058 0.0 0.0 -0.133058 0.0 0.0 -0.133058 0.018510700000000005 0.987826 -2.16943e-18 -0.121796 0.00211002 0.0 0.0663569 0.957965 -0.0488291 0.0090861 -0.0743184 0.124113 0.0107239 -0.0766195 0.124777 0.000731805 6.06327e-05 0.00179748 -0.00278507 -7.48314e-05 0.00106287 -0.00276595 -0.000111681 0.001080…
856.0 0.0179217 0.963307 -0.0201119 0.0 0.0 0.0201119 0.0 0.0 0.0201119 0.109609 -0.0114655 -0.123124 0.0 0.0 0.123124 0.0 0.0 0.123124 -0.002398200000000003 0.98795 -2.16943e-18 0.112719 0.00062189 0.0 0.0623957 0.958068 -0.0527493 0.0174386 -0.0722682 0.117633 0.0149987 -0.0688243 0.116622 -0.0239743 0.005224 0.0498219 -0.0198303 -0.00890955 -0.0210863 -0.0190092 -0.0104956 -0.020282 0.0425718 …
857.0 0.162652 0.935984 -0.184849 0.0 0.0 0.184849 0.0 0.0 0.184849 -0.436931 0.120436 0.506349 0.0 0.0 -0.506349 0.0 0.0 -0.506349 0.14780369999999998 0.976384 -2.16943e-18 -0.4577 0.0734971 0.0 0.12653 0.941072 -0.193895 0.0452131 0.0154208 0.143316 0.0438393 0.018107 0.141921 0.00690244 -0.00490915 -0.0487334 0.0186433 0.04735 -0.0172881 0.0173466 0.0498703 -0.0187713 0.118537 0.981204 -2.1694…
859.0 0.0911569 0.952569 -0.102829 0.0 0.0 0.102829 0.0 0.0 0.102829 -0.216932 0.041033 0.246657 0.0 0.0 -0.246657 0.0 0.0 -0.246657 0.07325956 0.985237 -2.16943e-18 -0.225142 0.0174156 0.0 0.103941 0.948546 -0.133425 0.0285187 -0.0244809 0.139438 0.0262164 -0.0202407 0.1375 0.0125202 -0.00327819 -0.0244223 0.00559083 0.0100466 0.00878532 0.0028939 0.015227 0.00630051 0.0899434 0.983794 -2.16943e…
861.0 -0.0278067 0.966909 0.0311403 0.0 0.0 -0.0311403 0.0 0.0 -0.0311403 0.0201113 -0.00106636 -0.0225002 0.0 0.0 0.0225002 0.0 0.0 0.0225002 -0.049292 0.986489 -2.16943e-18 0.0205657 0.00116876 0.0 0.102131 0.950271 -0.120137 0.0244804 -0.0287115 0.134203 0.0250181 -0.0294752 0.134462 0.00577192 -0.00158558 -0.0136096 0.00544681 0.00383541 0.00522423 0.00545103 0.00379056 0.00548201 0.0870734 0…
863.0 0.153487 0.938458 -0.174243 0.0 0.0 0.174243 0.0 0.0 0.174243 -0.320549 0.0847093 0.370415 0.0 0.0 -0.370415 0.0 0.0 -0.370415 0.1382091 0.977872 -2.16943e-18 -0.335377 0.0502122 0.0 0.1212 0.943928 -0.166397 0.0332312 -0.00549554 0.148712 0.0321926 -0.00349706 0.147735 0.0139843 -0.00573646 -0.0508831 0.025216 0.0228292 0.00283748 0.025694 0.0219176 0.00322085 0.1097841 0.981984 -2.16943e-…
865.0 0.17166 0.93345 -0.195303 0.0 0.0 0.195303 0.0 0.0 0.195303 -0.444556 0.127553 0.516703 0.0 0.0 -0.516703 0.0 0.0 -0.516703 0.1572451 0.974817 -2.16943e-18 -0.466249 0.0798784 0.0 0.118471 0.944826 -0.159747 0.0269 0.000198085 0.14273 0.0257587 0.0023536 0.141669 -0.00242695 0.00441547 0.0529252 -0.0123167 -0.0789079 0.0380948 -0.0112167 -0.0810506 0.0393968 0.1061609 0.982375 -2.16943e-18 …
866.0 0.0991631 0.951017 -0.111941 0.0 0.0 0.111941 0.0 0.0 0.111941 -0.176125 0.0349793 0.200612 0.0 0.0 -0.200612 0.0 0.0 -0.200612 0.08157296 0.984556 -2.16943e-18 -0.182976 0.0158323 0.0 0.119083 0.944925 -0.157146 0.0280991 -0.00933363 0.148401 0.0266547 -0.00642827 0.146978 0.0072884 -0.00328054 -0.0310046 0.0170045 0.0137167 0.000299113 0.0162098 0.0152493 -0.000498226 0.1064837 0.982265 -…
867.0 0.059956 0.957902 -0.0674642 0.0 0.0 0.0674642 0.0 0.0 0.0674642 -0.258329 0.0394596 0.291956 0.0 0.0 -0.291956 0.0 0.0 -0.291956 0.040941700000000004 0.987163 -2.16943e-18 -0.267052 0.0111787 0.0 0.126085 0.942672 -0.180098 0.0346114 0.0170755 0.138462 0.033394 0.0177482 0.138305 -0.0106012 0.00594161 0.0575551 -0.033186 -0.0289187 0.00454992 -0.0312409 -0.0326785 0.00657511 0.1161664 0.98…
869.0 -0.0538508 0.96791 0.0602596 0.0 0.0 -0.0602596 0.0 0.0 -0.0602596 0.234867 -0.00560355 -0.262471 0.0 0.0 0.262471 0.0 0.0 0.262471 -0.07588199999999999 0.984589 -2.16943e-18 0.239407 0.0206131 0.0 0.121823 0.943095 -0.176415 0.0327371 0.0154848 0.138244 0.0319808 0.0161265 0.138009 -0.0115048 0.00613339 0.0586295 -0.0318508 -0.0315986 0.00481993 -0.0303144 -0.034567 0.00640833 0.111483 0.9…
870.0 -0.0246272 0.966735 0.0275827 0.0 0.0 -0.0275827 0.0 0.0 -0.0275827 0.224166 -0.0126858 -0.250842 0.0 0.0 0.250842 0.0 0.0 0.250842 -0.04604 0.986668 -2.16943e-18 0.229321 0.0122141 0.0 0.104714 0.947146 -0.151276 0.0334679 0.00058661 0.127256 0.0320362 0.00309534 0.126005 0.0110897 0.00553317 0.0910233 -0.0606805 -0.0958724 0.0656272 -0.0672706 -0.0832659 0.0599237 0.0929576 0.983819 -2.16…
871.0 0.0880729 0.953147 -0.099324 0.0 0.0 0.099324 0.0 0.0 0.099324 -0.111152 0.0206212 0.126299 0.0 0.0 -0.126299 0.0 0.0 -0.126299 0.07005954 0.985479 -2.16943e-18 -0.115313 0.00851342 0.0 0.118173 0.945024 -0.157392 0.0265461 -0.00368508 0.14459 0.025627 -0.00193077 0.14373 -5.71317e-05 0.00399877 0.05251 -0.00201241 -0.10347 0.0529265 -0.0101558 -0.0878342 0.045473 0.1055937 0.982385 -2.1694…
872.0 0.143425 0.941054 -0.162633 0.0 0.0 0.162633 0.0 0.0 0.162633 -0.251806 0.0634246 0.290107 0.0 0.0 -0.290107 0.0 0.0 -0.290107 0.1276879 0.979385 -2.16943e-18 -0.263104 0.0362736 0.0 0.121142 0.944011 -0.165377 0.032584 -0.00620407 0.149048 0.0315333 -0.00418254 0.148063 0.0134535 -0.0057424 -0.0520707 0.0261994 0.0246286 0.00124065 0.0265961 0.023874 0.00154069 0.1095748 0.981992 -2.16943e…
875.0 -0.0429757 0.967584 0.0481043 0.0 0.0 -0.0481043 0.0 0.0 -0.0481043 0.162867 -0.00586724 -0.182075 0.0 0.0 0.182075 0.0 0.0 0.182075 -0.064789 0.985476 -2.16943e-18 0.166237 0.0122794 0.0 0.110415 0.946813 -0.146894 0.0286292 -0.0122404 0.140252 0.0264163 -0.00699012 0.137567 0.00633179 0.00407552 0.0657312 -0.0232177 -0.104822 0.0613271 -0.0303956 -0.0911222 0.0554934 0.09738770000000001 0…
876.0 0.156348 0.937696 -0.177551 0.0 0.0 0.177551 0.0 0.0 0.177551 -0.323667 0.0866794 0.374346 0.0 0.0 -0.374346 0.0 0.0 -0.374346 0.14120300000000002 0.977419 -2.16943e-18 -0.338767 0.0518658 0.0 0.121101 0.943958 -0.166176 0.0331386 -0.00553749 0.148626 0.0321068 -0.00355194 0.147656 0.0139476 -0.00565153 -0.0498384 0.0246973 0.0217768 0.00336394 0.0252073 0.0208032 0.00378212 0.1096634 0.981…
878.0 0.151035 0.939102 -0.17141 0.0 0.0 0.17141 0.0 0.0 0.17141 -0.270354 0.0706257 0.312179 0.0 0.0 -0.312179 0.0 0.0 -0.312179 0.1356433 0.978253 -2.16943e-18 -0.282768 0.0415168 0.0 0.118411 0.945148 -0.155076 0.0272602 -0.0106555 0.148524 0.025912 -0.00806365 0.147274 0.00490266 -0.00238622 -0.0234503 0.00851712 0.0201634 -0.00523923 0.0125759 0.0123723 -0.00153741 0.1055744 0.982323 -2.1694…
879.0 0.159363 0.936883 -0.181039 0.0 0.0 0.181039 0.0 0.0 0.181039 -0.324023 0.0879873 0.375111 0.0 0.0 -0.375111 0.0 0.0 -0.375111 0.14435910000000002 0.97693 -2.16943e-18 -0.339276 0.0531557 0.0 0.121282 0.943895 -0.166683 0.0333581 -0.005345 0.148721 0.0323211 -0.00334957 0.147746 0.0139784 -0.0057796 -0.0514362 0.0254014 0.0236151 0.00241929 0.026046 0.0223831 0.00295905 0.1098993 0.981974 -…
882.0 0.112921 0.948172 -0.127637 0.0 0.0 0.127637 0.0 0.0 0.127637 -0.206782 0.0444525 0.236297 0.0 0.0 -0.236297 0.0 0.0 -0.236297 0.0958792 0.983205 -2.16943e-18 -0.215205 0.0220291 0.0 0.123888 0.942769 -0.17686 0.0380697 0.000386486 0.148455 0.0370795 0.00228194 0.147515 0.0141422 -0.00677902 -0.0629042 0.0284668 0.0406543 -0.00621811 0.0286213 0.040369 -0.00618338 0.11373520000000001 0.9816…
888.0 0.093571 0.952109 -0.105575 0.0 0.0 0.105575 0.0 0.0 0.105575 -0.174638 0.0335299 0.198671 0.0 0.0 -0.198671 0.0 0.0 -0.198671 0.075765467 0.98504 -2.16943e-18 -0.181303 0.0145254 0.0 0.120511 0.944249 -0.163522 0.0317265 -0.00667103 0.148518 0.0306564 -0.00462217 0.147521 0.0125506 -0.00520172 -0.0467011 0.0241637 0.0196915 0.00284674 0.0250967 0.0179046 0.0036625 0.10874120000000001 0.982…
891.0 -0.000878265 0.965074 0.000984595 0.0 0.0 -0.000984595 0.0 0.0 -0.000984595 0.0713455 -0.00594457 -0.0799842 0.0 0.0 0.0799842 0.0 0.0 0.0799842 -0.021709199999999998 0.98764 -2.16943e-18 0.0731997 0.00194857 0.0 0.0727542 0.956245 -0.0673423 0.0161229 -0.0645492 0.125821 0.01717 -0.0661127 0.126337 0.00340768 -0.000814904 -0.00695281 0.00444871 -0.00216155 0.0046641 0.00443823 -0.00214179 …
894.0 0.128826 0.944601 -0.145848 0.0 0.0 0.145848 0.0 0.0 0.145848 -0.418424 0.0979544 0.480107 0.0 0.0 -0.480107 0.0 0.0 -0.480107 0.11244870000000001 0.981356 -2.16943e-18 -0.436366 0.0527138 0.0 0.127544 0.941128 -0.19288 0.0444749 0.0143792 0.144085 0.0430373 0.0170279 0.142735 0.00612266 -0.00531921 -0.055591 0.0236312 0.0536102 -0.0217235 0.0240843 0.0527576 -0.0214769 0.11937020000000001 …
896.0 0.166059 0.935037 -0.188799 0.0 0.0 0.188799 0.0 0.0 0.188799 -0.455773 0.127569 0.528765 0.0 0.0 -0.528765 0.0 0.0 -0.528765 0.151373 0.975803 -2.16943e-18 -0.477655 0.078638 0.0 0.120955 0.954421 0.0900411 -0.117421 -0.247708 0.285159 -0.118508 -0.24544 0.281464 -0.113388 -0.0393058 -0.968451 1.26836 -0.143348 -0.156701 1.27021 -0.14787 -0.149154 0.07383429 0.969073 -2.16943e-18 0.0645236…
897.0 0.0823128 0.954196 -0.0927829 0.0 0.0 0.0927829 0.0 0.0 0.0927829 -0.142515 0.0254767 0.161744 0.0 0.0 -0.161744 0.0 0.0 -0.161744 0.064086 0.9859 -2.16943e-18 -0.147743 0.00993644 0.0 0.0705449 0.956084 -0.0756772 0.0205753 -0.0486735 0.113828 0.0205153 -0.048577 0.113792 -0.0072233 0.00287358 0.0363983 -0.00957643 -0.0398561 0.0130301 -0.00949745 -0.0400074 0.0131 0.052769500000000004 0.9…
901.0 0.0221526 0.962855 -0.0248657 0.0 0.0 0.0248657 0.0 0.0 0.0248657 -0.0910066 0.00995728 0.10228 0.0 0.0 -0.10228 0.0 0.0 -0.10228 0.0019539000000000084 0.987964 -2.16943e-18 -0.0936378 -7.14768e-05 0.0 0.122774 0.943823 -0.165273 0.0305808 -0.00578371 0.150527 0.0290671 -0.00411684 0.149853 0.00747458 -0.00480281 -0.0506065 0.0281192 0.031984 -0.00949746 0.0299949 0.0283884 -0.00783363 0.11…
903.0 0.0627632 0.957468 -0.0706376 0.0 0.0 0.0706376 0.0 0.0 0.0706376 -0.143328 0.022359 0.162065 0.0 0.0 -0.162065 0.0 0.0 -0.162065 0.0438442 0.987037 -2.16943e-18 -0.14822 0.00667569 0.0 0.119128 0.944133 -0.167107 0.0291997 0.00860072 0.139358 0.0287287 0.00928088 0.139041 -0.0113498 0.00521786 0.0469121 -0.0116638 -0.0468654 0.0116185 -0.0116957 -0.0468092 0.0116403 0.1077266 0.982258 -2.1…
906.0 -0.0656388 0.968113 0.0734313 0.0 0.0 -0.0734313 0.0 0.0 -0.0734313 0.254248 -0.00271601 -0.284065 0.0 0.0 0.284065 0.0 0.0 0.284065 -0.08788900000000001 0.983476 -2.16943e-18 0.258787 0.0257197 0.0 0.0700722 0.957551 -0.052028 0.0103598 -0.0751797 0.1269 0.0095351 -0.0740062 0.126551 0.0054852 -0.000581389 -0.00168357 -0.00519262 0.000642662 0.00623306 -0.00524944 0.000752043 0.00618064 0.…
907.0 0.0505909 0.959281 -0.0568885 0.0 0.0 0.0568885 0.0 0.0 0.0568885 -0.0894812 0.0127013 0.100972 0.0 0.0 -0.100972 0.0 0.0 -0.100972 0.031266100000000005 0.987517 -2.16943e-18 -0.0923944 0.00288914 0.0 0.126598 0.940665 -0.197769 0.0464679 0.0194363 0.141926 0.0448684 0.0222379 0.140489 0.00327675 -0.00342806 -0.036215 0.0144395 0.038381 -0.0166719 0.0128575 0.041451 -0.0184338 0.1190622 0.9…
908.0 0.066809 0.956828 -0.0752139 0.0 0.0 0.0752139 0.0 0.0 0.0752139 -0.0314035 0.00504622 0.0355345 0.0 0.0 -0.0355345 0.0 0.0 -0.0355345 0.04802920000000001 0.986839 -2.16943e-18 -0.0324919 0.00161243 0.0 0.120521 0.944329 -0.162476 0.031031 -0.00741302 0.148911 0.0299495 -0.00538008 0.147929 0.0122138 -0.00510024 -0.0460626 0.0237629 0.0199573 0.00233201 0.0246143 0.0183275 0.00306779 0.1085…
909.0 0.0727821 0.955847 -0.0819764 0.0 0.0 0.0819764 0.0 0.0 0.0819764 -0.224322 0.037604 0.254112 0.0 0.0 -0.254112 0.0 0.0 -0.254112 0.0542115 0.986511 -2.16943e-18 -0.23227 0.0131017 0.0 0.121844 0.943051 -0.176987 0.033944 0.0141929 0.1389 0.0322479 0.0177812 0.137008 -0.0108303 0.00593588 0.0569189 -0.0279202 -0.0372214 0.00822046 -0.0301563 -0.0329266 0.00616309 0.1116305 0.98194 -2.16943e…
910.0 0.0405131 0.960654 -0.0455254 0.0 0.0 0.0455254 0.0 0.0 0.0455254 -0.159998 0.020859 0.180265 0.0 0.0 -0.180265 0.0 0.0 -0.180265 0.020866700000000002 0.987783 -2.16943e-18 -0.165 0.00328334 0.0 0.120156 0.943891 -0.169401 0.0313351 0.00788311 0.14023 0.0282285 0.0144391 0.136813 -0.013774 0.00522774 0.0406466 -0.0041728 -0.0425779 0.00522268 0.00149669 -0.0535496 0.011233 0.1090325 0.98219…
912.0 -0.00535332 0.965435 0.00600047 0.0 0.0 -0.00600047 0.0 0.0 -0.00600047 0.275617 -0.0215731 -0.308864 0.0 0.0 0.308864 0.0 0.0 0.308864 -0.026299000000000003 0.987506 -2.16943e-18 0.282624 0.00894222 0.0 0.0610747 0.958817 -0.0428008 0.0116864 -0.0777503 0.118917 0.0116857 -0.0777494 0.118917 -0.00922351 0.00205068 0.0212053 -0.00722398 -0.00846505 -0.00551676 -0.00723016 -0.00845336 -0.005…
916.0 0.1302 0.944279 -0.147425 0.0 0.0 0.147425 0.0 0.0 0.147425 -0.292308 0.0689166 0.335524 0.0 0.0 -0.335524 0.0 0.0 -0.335524 0.11388190000000001 0.981182 -2.16943e-18 -0.304897 0.03732 0.0 0.123313 0.943057 -0.174193 0.036841 -0.00128251 0.148685 0.0358399 0.000626589 0.147744 0.0141806 -0.00671547 -0.0624367 0.0287691 0.039068 -0.00540459 0.0290361 0.0385659 -0.00525792 0.1128324 0.981716 …
918.0 0.0784417 0.95488 -0.0883911 0.0 0.0 0.0883911 0.0 0.0 0.0883911 -0.182509 0.0317997 0.206973 0.0 0.0 -0.206973 0.0 0.0 -0.206973 0.060073800000000004 0.986161 -2.16943e-18 -0.189111 0.0118846 0.0 0.125667 0.941826 -0.185685 0.0415269 0.00749793 0.146739 0.0403567 0.00969654 0.145631 0.0105847 -0.00654527 -0.0646018 0.0245321 0.0599104 -0.0200115 0.0235794 0.0617659 -0.0211367 0.11657390000…
919.0 0.143209 0.941109 -0.162384 0.0 0.0 0.162384 0.0 0.0 0.162384 -0.332264 0.0836024 0.382779 0.0 0.0 -0.382779 0.0 0.0 -0.382779 0.1274623 0.979416 -2.16943e-18 -0.347163 0.0477745 0.0 0.121279 0.943981 -0.165653 0.0326822 -0.00599924 0.149022 0.0316206 -0.00400057 0.148052 0.0133005 -0.00575342 -0.052486 0.0265934 0.0250785 0.000805966 0.0269971 0.0243104 0.00111215 0.1097418 0.981983 -2.169…
920.0 0.0729033 0.955827 -0.0821138 0.0 0.0 0.0821138 0.0 0.0 0.0821138 -0.061444 0.0103088 0.0696054 0.0 0.0 -0.0696054 0.0 0.0 -0.0696054 0.0543371 0.986504 -2.16943e-18 -0.0636222 0.00359751 0.0 0.121494 0.943881 -0.166685 0.0332896 -0.0054498 0.148897 0.0322529 -0.00345564 0.147922 0.0140678 -0.00578464 -0.051324 0.0252521 0.0234621 0.002609 0.0258997 0.0222243 0.00315063 0.11009840000000001 …
923.0 0.0547414 0.958682 -0.0615734 0.0 0.0 0.0615734 0.0 0.0 0.0615734 -0.0594086 0.00871682 0.0670827 0.0 0.0 -0.0670827 0.0 0.0 -0.0670827 0.0355528 0.987372 -2.16943e-18 -0.0613746 0.00220702 0.0 0.0814069 0.958089 -0.0235743 -0.0289066 -0.0877097 0.150152 -0.0290735 -0.0874618 0.150065 0.00514142 -0.0181227 -0.357584 0.190703 0.36369 -0.19626 0.190221 0.36461 -0.196657 0.05413370000000001 0.…
929.0 0.0284687 0.962141 -0.031967 0.0 0.0 0.031967 0.0 0.0 0.031967 -0.0237674 0.00277139 0.0267331 0.0 0.0 -0.0267331 0.0 0.0 -0.0267331 0.008455100000000007 0.987945 -2.16943e-18 -0.0244737 0.000155115 0.0 0.122672 0.943291 -0.171946 0.0359617 -0.00326077 0.149238 0.0341597 0.000471696 0.147367 0.0131379 -0.00662751 -0.063203 0.0321432 0.0365985 -0.00529897 0.0294719 0.0417573 -0.00803277 0.11…
931.0 0.136374 0.9428 -0.154518 0.0 0.0 0.154518 0.0 0.0 0.154518 -0.261549 0.0636262 0.300728 0.0 0.0 -0.300728 0.0 0.0 -0.300728 0.1203244 0.98037 -2.16943e-18 -0.273033 0.0353871 0.0 0.121374 0.943909 -0.166322 0.0330838 -0.00577544 0.149064 0.0320412 -0.00376966 0.148085 0.0139066 -0.00588071 -0.0529598 0.026212 0.0253481 0.00139853 0.0266718 0.0244722 0.00175682 0.1099252 0.981963 -2.16943e-…
932.0 0.140196 0.941861 -0.158915 0.0 0.0 0.158915 0.0 0.0 0.158915 -0.392606 0.0973382 0.451904 0.0 0.0 -0.451904 0.0 0.0 -0.451904 0.1243148 0.979844 -2.16943e-18 -0.410049 0.0549795 0.0 0.0690878 0.957132 -0.0593472 0.0163511 -0.0707478 0.123796 0.0148732 -0.0686081 0.123134 -0.00837675 0.00206581 0.0221434 -0.00588539 -0.0148949 -0.00136209 -0.00547843 -0.0156771 -0.00098707 0.049404500000000…
936.0 0.016802 0.963424 -0.0188541 0.0 0.0 0.0188541 0.0 0.0 0.0188541 -0.123254 0.0127362 0.138434 0.0 0.0 -0.138434 0.0 0.0 -0.138434 -0.0035496 0.987943 -2.16943e-18 -0.126733 -0.000858614 0.0 0.123247 0.94351 -0.171922 0.0379854 -0.00342601 0.147444 0.0364433 -0.000366363 0.145926 0.0176154 -0.00751098 -0.0675257 0.0252511 0.0482322 -0.00614338 0.028183 0.0426132 -0.00355915 0.1127367 0.98196…
938.0 0.0072267 0.964361 -0.00810532 0.0 0.0 0.00810532 0.0 0.0 0.00810532 0.246667 -0.0228121 -0.276756 0.0 0.0 0.276756 0.0 0.0 0.276756 -0.013389399999999996 0.987823 -2.16943e-18 0.253331 0.00443975 0.0 0.121769 0.943719 -0.168141 0.0340536 -0.00484202 0.14898 0.0330237 -0.0028603 0.14801 0.0146708 -0.0060598 -0.0536855 0.0255012 0.0263806 0.00180277 0.0257959 0.0258223 0.00200436 0.1105541 0…
940.0 -0.0904829 0.968034 0.101188 0.0 0.0 -0.101188 0.0 0.0 -0.101188 0.288412 0.00492512 -0.322264 0.0 0.0 0.322264 0.0 0.0 0.322264 -0.113138 0.980612 -2.16943e-18 0.292664 0.0373152 0.0 0.120863 0.945158 -0.154431 0.0272183 -0.012475 0.149757 0.0251619 -0.00950664 0.148454 0.00303954 0.00112719 0.021295 -0.0118476 -0.0279874 0.0184274 -0.00565094 -0.0399028 0.0242724 0.1078914 0.982289 -2.169…
943.0 -0.0152156 0.966152 0.0170479 0.0 0.0 -0.0170479 0.0 0.0 -0.0170479 0.117276 -0.00787701 -0.131318 0.0 0.0 0.131318 0.0 0.0 0.131318 -0.036405999999999994 0.98713 -2.16943e-18 0.120112 0.00512912 0.0 0.124516 0.941659 -0.188851 0.0437465 0.0109711 0.144188 0.0422635 0.0134868 0.142938 0.0104173 -0.00610931 -0.0584872 0.0216201 0.0533449 -0.0165054 0.0203632 0.055789 -0.0179537 0.11595420000…
945.0 0.0820263 0.954248 -0.0924577 0.0 0.0 0.0924577 0.0 0.0 0.0924577 -0.308215 0.0549947 0.34978 0.0 0.0 -0.34978 0.0 0.0 -0.34978 0.06378890000000001 0.98592 -2.16943e-18 -0.319509 0.0213842 0.0 0.0805349 0.956582 -0.0428833 0.00674081 -0.111163 0.156967 0.00198258 -0.103278 0.15162 0.0490414 0.00629158 0.20257 -0.212942 -0.12568 0.138421 -0.206816 -0.13787 0.147038 0.0575262 0.983808 -2.1694…
946.0 0.0239002 0.962662 -0.0268299 0.0 0.0 0.0268299 0.0 0.0 0.0268299 -0.0184479 0.00205511 0.0207377 0.0 0.0 -0.0207377 0.0 0.0 -0.0207377 0.003752100000000008 0.987963 -2.16943e-18 -0.0189854 2.27999e-05 0.0 0.127185 0.940431 -0.199983 0.0470469 0.0220036 0.140989 0.045463 0.0247285 0.139587 0.00250227 -0.00133303 -0.0113197 -3.91865e-05 0.0172474 -0.00592319 -0.000171106 0.0175094 -0.0061284…
947.0 0.0200216 0.963085 -0.022471 0.0 0.0 0.022471 0.0 0.0 0.022471 -0.149104 0.0159527 0.167532 0.0 0.0 -0.167532 0.0 0.0 -0.167532 -0.0002385000000000026 0.987959 -2.16943e-18 -0.153375 -0.000484361 0.0 0.0961885 0.951939 -0.106299 0.0214773 -0.0366604 0.131491 0.0236154 -0.0402064 0.132942 8.93132e-05 5.66527e-06 0.000552453 0.000556296 -0.00242809 0.00138862 0.00136316 -0.00396936 0.00205313…
949.0 -0.0301157 0.967028 0.0337233 0.0 0.0 -0.0337233 0.0 0.0 -0.0337233 0.269184 -0.0135757 -0.301118 0.0 0.0 0.301118 0.0 0.0 0.301118 -0.05165299999999999 0.986352 -2.16943e-18 0.275188 0.0163523 0.0 0.0941806 0.951188 -0.112629 0.0241866 -0.0352003 0.133694 0.0236478 -0.0342585 0.133291 0.00416616 -0.00102807 -0.00816518 0.00129096 0.00456087 0.00231382 0.0011884 0.00475806 0.00221744 0.0785…
950.0 0.0414156 0.960535 -0.0465423 0.0 0.0 0.0465423 0.0 0.0 0.0465423 0.0336683 -0.00442416 -0.0379379 0.0 0.0 0.0379379 0.0 0.0 0.0379379 0.0217974 0.987764 -2.16943e-18 0.0347246 -0.000726312 0.0 0.0647269 0.95839 -0.0450337 0.00914877 -0.0767265 0.122664 0.00898502 -0.0764993 0.1226 -0.00107556 0.00038536 0.00455847 -0.00304278 -0.00107158 -0.000444211 -0.00303837 -0.00107998 -0.000440788 0.…
951.0 0.0744279 0.95557 -0.0838411 0.0 0.0 0.0838411 0.0 0.0 0.0838411 -0.0963239 0.0163319 0.10915 0.0 0.0 -0.10915 0.0 0.0 -0.10915 0.055915900000000004 0.986413 -2.16943e-18 -0.0997577 0.00581367 0.0 0.118624 0.945205 -0.154242 0.0267258 -0.0115591 0.149069 0.0252008 -0.00846196 0.147557 0.00182724 -0.00116758 -0.0125423 0.00431178 0.0131163 -0.00485879 0.00539481 0.0110413 -0.00391339 0.10564…
954.0 0.120721 0.946459 -0.136559 0.0 0.0 0.136559 0.0 0.0 0.136559 -0.198248 0.0444722 0.22699 0.0 0.0 -0.22699 0.0 0.0 -0.22699 0.10400100000000001 0.982337 -2.16943e-18 -0.206532 0.023005 0.0 0.119701 0.944567 -0.160583 0.0301463 -0.00794262 0.148431 0.0290354 -0.00580601 0.147394 0.0112233 -0.00451293 -0.0401434 0.0211684 0.0151674 0.00380601 0.0223011 0.0129953 0.00481988 0.1075624 0.982172 …
955.0 0.043063 0.960317 -0.0483988 0.0 0.0 0.0483988 0.0 0.0 0.0483988 0.0152427 -0.00203175 -0.0171799 0.0 0.0 0.0171799 0.0 0.0 0.0171799 0.023496700000000002 0.987726 -2.16943e-18 0.0157241 -0.000358098 0.0 0.126972 0.940837 -0.195445 0.0424938 0.0225985 0.140404 0.0413931 0.0248226 0.139221 -0.00882261 0.00319996 0.0257211 -0.0182748 0.00334407 -0.0107949 -0.0149961 -0.00298542 -0.00745901 0.…
957.0 -0.0300736 0.967026 0.0336763 0.0 0.0 -0.0336763 0.0 0.0 -0.0336763 0.238652 -0.0120471 -0.266964 0.0 0.0 0.266964 0.0 0.0 0.266964 -0.05161 0.986354 -2.16943e-18 0.243976 0.014486 0.0 0.0577384 0.959869 -0.0290619 0.00468988 -0.0856805 0.120105 0.00372551 -0.0844233 0.119812 0.00319455 0.00132767 0.0301362 -0.0201936 -0.0311337 0.0211929 -0.0199696 -0.0315637 0.0213972 0.0351348 0.985606 -…
961.0 0.112904 0.948176 -0.127617 0.0 0.0 0.127617 0.0 0.0 0.127617 -0.216754 0.0465918 0.247692 0.0 0.0 -0.247692 0.0 0.0 -0.247692 0.095861 0.983207 -2.16943e-18 -0.225584 0.0230869 0.0 0.122912 0.943258 -0.172248 0.0359235 -0.00259197 0.148967 0.0349131 -0.000652647 0.148013 0.0143996 -0.00663531 -0.0612742 0.0285408 0.0366437 -0.00391278 0.0288967 0.0359701 -0.00367731 0.1121858 0.981769 -2.1…
962.0 0.0189735 0.963197 -0.0212934 0.0 0.0 0.0212934 0.0 0.0 0.0212934 0.338067 -0.0357672 -0.379801 0.0 0.0 0.379801 0.0 0.0 0.379801 -0.001316600000000001 0.987955 -2.16943e-18 0.347705 0.00150753 0.0 0.127554 0.940412 -0.199839 0.0462616 0.0228259 0.140804 0.0448873 0.0254815 0.139402 0.00122071 0.000646668 0.0112289 -0.014542 0.00214998 0.00114932 -0.0138685 0.000850216 0.00183042 0.12020990…
964.0 -0.0142615 0.966088 0.0159795 0.0 0.0 -0.0159795 0.0 0.0 -0.0159795 0.0172663 -0.00117825 -0.019335 0.0 0.0 0.019335 0.0 0.0 0.019335 -0.035429 0.987171 -2.16943e-18 0.0176859 0.000736307 0.0 0.0681071 0.958057 -0.0479911 0.0094104 -0.0753393 0.123973 0.00987186 -0.0759861 0.124158 0.000490527 0.00010859 0.00223448 -0.00284899 -0.000292398 0.000905797 -0.00285851 -0.000274361 0.000898833 0.…
968.0 0.141871 0.941444 -0.160843 0.0 0.0 0.160843 0.0 0.0 0.160843 -0.43064 0.10765 0.49592 0.0 0.0 -0.49592 0.0 0.0 -0.49592 0.1260648 0.979608 -2.16943e-18 -0.449871 0.0612025 0.0 0.119029 0.94438 -0.164762 0.0285315 0.00624126 0.14006 0.0281616 0.00695471 0.1397 -0.00853955 0.00500408 0.0491735 -0.013658 -0.0542628 0.0186287 -0.0150369 -0.0516128 0.0173444 0.10737050000000001 0.982317 -2.1694…
973.0 0.0109139 0.964012 -0.0122431 0.0 0.0 0.0122431 0.0 0.0 0.0122431 0.0655644 -0.00633718 -0.0735906 0.0 0.0 0.0735906 0.0 0.0 0.0735906 -0.009601799999999994 0.987882 -2.16943e-18 0.0673663 0.000901813 0.0 0.12458 0.942083 -0.183335 0.0406969 0.00543544 0.147254 0.0394262 0.00746933 0.146273 0.0119303 -0.00683504 -0.0660435 0.0247048 0.0593727 -0.0180363 0.0229139 0.0628414 -0.0199666 0.1151…
974.0 0.0949491 0.951844 -0.107143 0.0 0.0 0.107143 0.0 0.0 0.107143 -0.236423 0.0457769 0.26904 0.0 0.0 -0.26904 0.0 0.0 -0.26904 0.07719623 0.984924 -2.16943e-18 -0.245489 0.0200552 0.0 0.123532 0.941873 -0.1878 0.038756 0.0215745 0.13752 0.038132 0.0227704 0.136893 -0.013407 0.00533106 0.0439958 -0.0207718 -0.0184035 -0.00482165 -0.0196654 -0.0205423 -0.00366496 0.1146815 0.981574 -2.16943e-18…
975.0 0.144168 0.940867 -0.163489 0.0 0.0 0.163489 0.0 0.0 0.163489 -0.322888 0.0816227 0.372082 0.0 0.0 -0.372082 0.0 0.0 -0.372082 0.128464 0.979278 -2.16943e-18 -0.337409 0.0468121 0.0 0.125353 0.942047 -0.183425 0.0406021 0.00540827 0.147497 0.0394669 0.00758155 0.146404 0.012432 -0.00680132 -0.0648247 0.0210455 0.0627581 -0.0191717 0.0158435 0.0727977 -0.024429 0.11597299999999999 0.981411 -…
979.0 -0.0119663 0.965928 0.013409 0.0 0.0 -0.013409 0.0 0.0 -0.013409 0.0714978 -0.00506365 -0.0800782 0.0 0.0 0.0800782 0.0 0.0 0.0800782 -0.033077999999999996 0.987266 -2.16943e-18 0.0732558 0.00286122 0.0 0.12704 0.940538 -0.199059 0.0469107 0.0208523 0.141353 0.0453189 0.0236024 0.139941 0.0028507 -0.00253698 -0.0257018 0.00846934 0.0294037 -0.0122086 0.00762737 0.0310416 -0.0131849 0.119665…
980.0 0.14438 0.940813 -0.163733 0.0 0.0 0.163733 0.0 0.0 0.163733 -0.251257 0.0635805 0.289555 0.0 0.0 -0.289555 0.0 0.0 -0.289555 0.12868580000000002 0.979247 -2.16943e-18 -0.262564 0.0364936 0.0 0.119659 0.944634 -0.159746 0.029622 -0.00856017 0.148735 0.0285265 -0.00645305 0.147714 0.0109624 -0.00440586 -0.0392301 0.0201769 0.0158213 0.00322901 0.0212318 0.0137991 0.00416689 0.107397 0.982176…
982.0 0.125553 0.945361 -0.142095 0.0 0.0 0.142095 0.0 0.0 0.142095 -0.363248 0.0836006 0.416434 0.0 0.0 -0.416434 0.0 0.0 -0.416434 0.10903660000000001 0.981762 -2.16943e-18 -0.378663 0.0443019 0.0 0.119069 0.944975 -0.156507 0.0276951 -0.00970618 0.148574 0.0264263 -0.00751074 0.147544 0.00615026 -0.00324302 -0.0327626 0.0141189 0.0255414 -0.00692602 0.0162101 0.0215322 -0.0050634 0.1063766 0.9…
984.0 0.0199182 0.963096 -0.0223548 0.0 0.0 0.0223548 0.0 0.0 0.0223548 -0.00384399 0.000410816 0.00431901 0.0 0.0 -0.00431901 0.0 0.0 -0.00431901 -0.00034479999999999233 0.987959 -2.16943e-18 -0.00395403 -1.29463e-05 0.0 0.118161 0.944629 -0.162207 0.0279271 0.00300531 0.141326 0.0271079 0.00466497 0.140485 -0.00528569 0.00484815 0.0537161 -0.0172676 -0.0643153 0.0278656 -0.0207174 -0.0576892 0.…
985.0 0.0163856 0.963467 -0.0183864 0.0 0.0 0.0183864 0.0 0.0 0.0183864 0.244554 -0.0251549 -0.27466 0.0 0.0 0.27466 0.0 0.0 0.27466 -0.0039778000000000036 0.98794 -2.16943e-18 0.251445 0.00182114 0.0 0.125134 0.94139 -0.191515 0.0404086 0.0227711 0.138386 0.039645 0.0242472 0.137607 -0.0140412 0.00440768 0.0312493 -0.0135902 -0.00467819 -0.0129823 -0.0110819 -0.00952198 -0.0104141 0.116692099999…
987.0 0.0428998 0.960339 -0.048215 0.0 0.0 0.048215 0.0 0.0 0.048215 -0.0700548 0.00932474 0.0789564 0.0 0.0 -0.0789564 0.0 0.0 -0.0789564 0.023328400000000006 0.98773 -2.16943e-18 -0.0722662 0.00163248 0.0 0.125949 0.940947 -0.195624 0.0462051 0.0172681 0.142202 0.0441276 0.0217317 0.139826 0.00358799 -0.00356112 -0.0373147 0.0135997 0.0415116 -0.0178022 0.0157503 0.037388 -0.0158887 0.1182108 0…
988.0 0.00713781 0.964369 -0.00800558 0.0 0.0 0.00800558 0.0 0.0 0.00800558 -0.097564 0.00901301 0.109464 0.0 0.0 -0.109464 0.0 0.0 -0.109464 -0.013480699999999998 0.987822 -2.16943e-18 -0.100199 -0.00176603 0.0 0.0734184 0.956272 -0.0699407 0.0214528 -0.0638932 0.122497 0.0149462 -0.052519 0.115828 -0.0292781 0.00640705 0.0667456 0.00601888 -0.0809941 0.00784119 -0.00364517 -0.063823 0.00891904 …
991.0 0.0748312 0.955501 -0.0842982 0.0 0.0 0.0842982 0.0 0.0 0.0842982 -0.291001 0.0494767 0.329776 0.0 0.0 -0.329776 0.0 0.0 -0.329776 0.056333600000000005 0.986389 -2.16943e-18 -0.301391 0.0177027 0.0 0.12773 0.941136 -0.19272 0.0443944 0.014129 0.144263 0.0430509 0.01658 0.143013 0.00669005 -0.00535212 -0.0550834 0.0229421 0.0525723 -0.0205282 0.0210063 0.0563254 -0.0226506 0.1195322 0.981189…
993.0 0.0760107 0.9553 -0.085635 0.0 0.0 0.085635 0.0 0.0 0.085635 -0.233474 0.0400169 0.264643 0.0 0.0 -0.264643 0.0 0.0 -0.264643 0.057555300000000004 0.986316 -2.16943e-18 -0.241845 0.0145296 0.0 0.12186 0.943976 -0.165413 0.0324759 -0.00670103 0.149594 0.0309505 -0.00346827 0.14798 0.0127556 -0.00572952 -0.0529704 0.0281628 0.0243173 0.000609328 0.0261786 0.0281426 -0.00136167 0.1102527000000…
1003.0 0.0426567 0.960371 -0.0479409 0.0 0.0 0.0479409 0.0 0.0 0.0479409 0.169506 -0.022515 -0.191037 0.0 0.0 0.191037 0.0 0.0 0.191037 0.023077600000000004 0.987736 -2.16943e-18 0.174851 -0.00390192 0.0 0.126464 0.941198 -0.192209 0.0442264 0.0137488 0.144296 0.0429444 0.0162225 0.143021 0.00682626 -0.00542109 -0.0557501 0.0232515 0.0530216 -0.0205989 0.0213901 0.0566313 -0.0226458 0.1182143 0.9…
1007.0 0.058276 0.958157 -0.0655658 0.0 0.0 0.0655658 0.0 0.0 0.0655658 -0.250914 0.0378396 0.283493 0.0 0.0 -0.283493 0.0 0.0 -0.283493 0.0392051 0.987234 -2.16943e-18 -0.259332 0.0103624 0.0 0.0659911 0.958372 -0.045188 0.00871988 -0.0756573 0.121778 0.00759158 -0.074271 0.12171 -0.00828297 -0.000368914 -0.0235763 0.016977 0.0351473 -0.0261251 0.0148886 0.0393617 -0.029402 0.044716500000000006 …
1009.0 -0.00640798 0.965517 0.00718231 0.0 0.0 -0.00718231 0.0 0.0 -0.00718231 0.106442 -0.0082049 -0.119271 0.0 0.0 0.119271 0.0 0.0 0.119271 -0.027381000000000003 0.987471 -2.16943e-18 0.109134 0.00358212 0.0 0.114176 0.945703 -0.153849 0.0314344 -0.0132387 0.145703 0.028991 -0.0105787 0.144706 0.0196524 -0.0053598 -0.0372116 0.0082094 0.0143387 0.014671 0.00911842 0.0126138 0.0153184 0.1016826…
1013.0 -0.112337 0.967394 0.125615 0.0 0.0 -0.125615 0.0 0.0 -0.125615 0.402517 0.0167146 -0.450084 0.0 0.0 0.450084 0.0 0.0 0.450084 -0.13528400000000002 0.977513 -2.16943e-18 0.407349 0.0620831 0.0 0.101731 0.950397 -0.118964 0.0249514 -0.0309681 0.135033 0.0218758 -0.0256703 0.132733 -0.00041674 -0.000219688 -0.00292505 0.0112404 -0.0146184 0.00630255 0.00767995 -0.00780893 0.0032817 0.0864831…
1015.0 0.0127315 0.963835 -0.0142834 0.0 0.0 0.0142834 0.0 0.0 0.0142834 0.0192799 -0.00190323 -0.0216444 0.0 0.0 0.0216444 0.0 0.0 0.0216444 -0.007733999999999991 0.987905 -2.16943e-18 0.0198142 0.000224813 0.0 0.125872 0.941096 -0.193572 0.0414268 0.0227498 0.139447 0.0404193 0.0245526 0.138511 -0.012256 0.00371951 0.0258927 -0.0133368 0.00157405 -0.0141336 -0.0104857 -0.00393075 -0.0112235 0.1…
1016.0 0.0620994 0.957571 -0.0698871 0.0 0.0 0.0698871 0.0 0.0 0.0698871 -0.0519649 0.00806649 0.0587511 0.0 0.0 -0.0587511 0.0 0.0 -0.0587511 0.0431578 0.987067 -2.16943e-18 -0.053734 0.00237972 0.0 0.118347 0.945012 -0.157472 0.0266066 -0.00374196 0.144666 0.0256695 -0.00197807 0.143805 0.000160418 0.00393099 0.0520142 -0.00182267 -0.10333 0.0530927 -0.0100362 -0.087559 0.0455743 0.105776000000…
1017.0 0.089124 0.952952 -0.100518 0.0 0.0 0.100518 0.0 0.0 0.100518 -0.118663 0.0221614 0.134864 0.0 0.0 -0.134864 0.0 0.0 -0.134864 0.07114997 0.985398 -2.16943e-18 -0.123122 0.00923782 0.0 0.118359 0.945239 -0.154199 0.026793 -0.0111053 0.148562 0.0253875 -0.00840162 0.14726 0.00298096 -0.00232309 -0.026314 0.00942327 0.028805 -0.0119162 0.0129925 0.0219586 -0.00871038 0.10540930000000001 0.98…
1018.0 -0.0291261 0.966978 0.0326163 0.0 0.0 -0.0326163 0.0 0.0 -0.0326163 0.366298 -0.01888 -0.409776 0.0 0.0 0.409776 0.0 0.0 0.409776 -0.050641000000000005 0.986411 -2.16943e-18 0.374514 0.0218384 0.0 0.119807 0.944494 -0.161184 0.0303893 -0.00765233 0.148499 0.029298 -0.00557748 0.147494 0.0109542 -0.00472876 -0.0435363 0.0232053 0.0188272 0.00150033 0.0243463 0.0166403 0.00251098 0.107734 0.…
1020.0 -0.0544128 0.967923 0.0608877 0.0 0.0 -0.0608877 0.0 0.0 -0.0608877 0.155236 -0.00360614 -0.173479 0.0 0.0 0.173479 0.0 0.0 0.173479 -0.07645500000000001 0.98454 -2.16943e-18 0.158226 0.0137234 0.0 0.128595 0.941437 -0.191345 0.0453448 0.0122381 0.143704 0.0424834 0.0185641 0.140353 0.00731789 -0.00545027 -0.0541551 0.02272 0.0495298 -0.0174408 0.018868 0.0570066 -0.0217472 0.1203692000000…
1026.0 0.066299 0.956909 -0.0746369 0.0 0.0 0.0746369 0.0 0.0 0.0746369 -0.10162 0.0162692 0.114977 0.0 0.0 -0.114977 0.0 0.0 -0.114977 0.0475015 0.986865 -2.16943e-18 -0.105135 0.00515659 0.0 0.0701683 0.957189 -0.0564856 0.0116876 -0.0713113 0.126161 0.0118374 -0.0715281 0.126228 0.00481665 -0.00103262 -0.00921143 0.00304367 0.00193484 0.00423337 0.00306288 0.00189789 0.00425093 0.0498247 0.985…
1027.0 0.176108 0.932161 -0.200477 0.0 0.0 0.200477 0.0 0.0 0.200477 -0.46491 0.136001 0.541171 0.0 0.0 -0.541171 0.0 0.0 -0.541171 0.1619117 0.974005 -2.16943e-18 -0.487889 0.0861864 0.0 0.121849 0.942973 -0.177714 0.0335183 0.0162813 0.137961 0.0330589 0.0171601 0.137512 -0.0112302 0.00622596 0.0601686 -0.033189 -0.0328009 0.00582231 -0.0317441 -0.0355918 0.00730904 0.1117165 0.981919 -2.16943e…
1030.0 0.14042 0.941806 -0.159172 0.0 0.0 0.159172 0.0 0.0 0.159172 -0.33978 0.0843341 0.391124 0.0 0.0 -0.391124 0.0 0.0 -0.391124 0.12454860000000001 0.979812 -2.16943e-18 -0.354886 0.0476765 0.0 0.124482 0.941669 -0.189499 0.0395852 0.022259 0.137706 0.0388885 0.023544 0.137036 -0.0139225 0.00494018 0.0380731 -0.0166825 -0.0129477 -0.00844488 -0.0152531 -0.0157098 -0.00696287 0.1158316 0.98149…
1032.0 0.0258947 0.962437 -0.0290722 0.0 0.0 0.0290722 0.0 0.0 0.0290722 -0.0138163 0.00157052 0.0155351 0.0 0.0 -0.0155351 0.0 0.0 -0.0155351 0.005805000000000005 0.987958 -2.16943e-18 -0.0142223 4.89712e-05 0.0 0.118192 0.944684 -0.161535 0.0276918 0.00213428 0.14176 0.0269796 0.00326208 0.141228 -0.00329559 0.00461948 0.0543559 -0.0175237 -0.0698116 0.0329793 -0.0218051 -0.0615822 0.0289773 0.…
1033.0 0.019403 0.963151 -0.0217759 0.0 0.0 0.0217759 0.0 0.0 0.0217759 -0.082975 0.00881915 0.0932228 0.0 0.0 -0.0932228 0.0 0.0 -0.0932228 -0.000874799999999995 0.987957 -2.16943e-18 -0.0853449 -0.000328846 0.0 0.126823 0.940719 -0.198183 0.0475619 0.0195143 0.141154 0.0445617 0.0260128 0.137665 0.00248511 -0.00159054 -0.0146082 0.00172276 0.0206095 -0.00773188 0.0031742 0.0178255 -0.00643303 0…
1034.0 0.260357 0.902886 -0.300163 0.0 0.0 0.300163 0.0 0.0 0.300163 -0.675188 0.273033 0.813669 0.0 0.0 -0.813669 0.0 0.0 -0.813669 0.250844 0.95368 -2.16943e-18 -0.717019 0.201945 0.0 0.121292 0.943187 -0.175642 0.032436 0.0150173 0.138239 0.0318965 0.016157 0.137639 -0.0116413 0.00627707 0.0601491 -0.0313797 -0.0352933 0.006525 -0.0321219 -0.033867 0.00583814 0.1108884 0.981977 -2.16943e-18 -0…
1035.0 0.00581276 0.964491 -0.00651902 0.0 0.0 0.00651902 0.0 0.0 0.00651902 -0.0171089 0.00155489 0.0191931 0.0 0.0 -0.0191931 0.0 0.0 -0.0191931 -0.01484139999999999 0.987797 -2.16943e-18 -0.0175681 -0.000335766 0.0 0.118208 0.945273 -0.15389 0.0268122 -0.0115756 0.148705 0.0253428 -0.00874473 0.147342 0.00279907 -0.00171356 -0.0182853 0.00519678 0.0209047 -0.00781753 0.00977862 0.0121104 -0.00…
1036.0 0.0315105 0.961781 -0.0353891 0.0 0.0 0.0353891 0.0 0.0 0.0353891 -0.0352629 0.00423418 0.0396791 0.0 0.0 -0.0396791 0.0 0.0 -0.0396791 0.011587899999999998 0.98792 -2.16943e-18 -0.0363245 0.000354541 0.0 0.118182 0.945232 -0.154358 0.0271105 -0.0112616 0.148579 0.0251922 -0.00786748 0.14698 0.00156681 0.0018377 0.0281333 -0.00975545 -0.0425523 0.0240639 -0.00645433 -0.0489173 0.0273437 0.…
1037.0 0.0169643 0.963407 -0.0190365 0.0 0.0 0.0190365 0.0 0.0 0.0190365 0.0715296 -0.00740455 -0.0803407 0.0 0.0 0.0803407 0.0 0.0 0.0803407 -0.0033827000000000024 0.987944 -2.16943e-18 0.0735504 0.000484891 0.0 0.0883773 0.952318 -0.103742 0.022024 -0.0383717 0.130142 0.0234801 -0.0408528 0.131167 0.00125765 -0.000320006 -0.00278989 0.000246079 0.00232832 0.000215388 0.000364332 0.00210103 0.00…
1038.0 0.0775867 0.955028 -0.0874216 0.0 0.0 0.0874216 0.0 0.0 0.0874216 -0.181841 0.0315017 0.206181 0.0 0.0 -0.206181 0.0 0.0 -0.206181 0.0591879 0.986217 -2.16943e-18 -0.188399 0.0116565 0.0 0.0724153 0.95674 -0.0607609 0.0126112 -0.0690452 0.127247 0.0130639 -0.0697089 0.127458 0.00202858 -0.00120303 -0.0185424 0.00619188 0.0217065 -0.00935608 0.00630975 0.0214799 -0.00924646 0.0524135 0.9854…
1041.0 0.0397233 0.960756 -0.0446357 0.0 0.0 0.0446357 0.0 0.0 0.0446357 -0.0974525 0.0126167 0.109784 0.0 0.0 -0.109784 0.0 0.0 -0.109784 0.020052300000000002 0.987798 -2.16943e-18 -0.100489 0.00191019 0.0 0.124386 0.941569 -0.190113 0.0400964 0.0215886 0.138479 0.0391641 0.0236037 0.137395 -0.013117 0.00432119 0.0317336 -0.013619 -0.00778746 -0.0103294 -0.0137244 -0.00758452 -0.0104251 0.115801…
1043.0 0.0730899 0.955795 -0.0823251 0.0 0.0 0.0823251 0.0 0.0 0.0823251 -0.0762682 0.0128125 0.0864017 0.0 0.0 -0.0864017 0.0 0.0 -0.0864017 0.054530300000000004 0.986493 -2.16943e-18 -0.0789738 0.00448231 0.0 0.120331 0.944352 -0.162478 0.0310752 -0.00711929 0.148574 0.0300047 -0.00506963 0.147578 0.0120106 -0.00491113 -0.0438816 0.0227876 0.017843 0.00324845 0.0237846 0.0159322 0.00412973 0.10…
1048.0 0.144981 0.940661 -0.164426 0.0 0.0 0.164426 0.0 0.0 0.164426 -0.323789 0.0821735 0.373209 0.0 0.0 -0.373209 0.0 0.0 -0.373209 0.1293142 0.97916 -2.16943e-18 -0.338387 0.0472712 0.0 0.125852 0.941747 -0.186363 0.0417695 0.00798931 0.14668 0.0406145 0.0102031 0.145558 0.0104015 -0.00661035 -0.0656974 0.0262215 0.0593209 -0.0199979 0.0250111 0.0616726 -0.0213744 0.1168369 0.981332 -2.16943e-…
1051.0 0.0250692 0.962531 -0.0281442 0.0 0.0 0.0281442 0.0 0.0 0.0281442 -0.0460164 0.0051875 0.0517357 0.0 0.0 -0.0517357 0.0 0.0 -0.0517357 0.00495530000000001 0.987961 -2.16943e-18 -0.0473639 0.000119128 0.0 0.122217 0.942608 -0.181172 0.0354245 0.0180568 0.137741 0.0345856 0.0189116 0.137385 -0.010816 0.00616851 0.0597814 -0.0332855 -0.0327513 0.00625589 -0.0322878 -0.0346824 0.00732111 0.112…
1052.0 0.114576 0.947815 -0.129528 0.0 0.0 0.129528 0.0 0.0 0.129528 -0.214993 0.0466434 0.245781 0.0 0.0 -0.245781 0.0 0.0 -0.245781 0.09760160000000001 0.983027 -2.16943e-18 -0.223799 0.0233366 0.0 0.127528 0.940487 -0.198992 0.0455507 0.0226257 0.140868 0.0441891 0.0252473 0.139485 0.000167118 0.00140012 0.0186404 -0.017936 -0.00396132 0.00324475 -0.0174821 -0.00483934 0.00372412 0.12004790000…
1053.0 -0.0138335 0.966058 0.0155002 0.0 0.0 -0.0155002 0.0 0.0 -0.0155002 0.0225503 -0.00154968 -0.0252528 0.0 0.0 0.0252528 0.0 0.0 0.0252528 -0.034990999999999994 0.98719 -2.16943e-18 0.0230995 0.000950598 0.0 0.126068 0.942295 -0.181525 0.0404361 0.00330631 0.147798 0.0381771 0.00799545 0.145404 0.0111153 -0.00684836 -0.0670806 0.0294259 0.054264 -0.0159362 0.0219802 0.0686422 -0.0235457 0.11…
1054.0 0.00100021 0.964915 -0.00112152 0.0 0.0 0.00112152 0.0 0.0 0.00112152 -0.0440676 0.00376523 0.0494123 0.0 0.0 -0.0494123 0.0 0.0 -0.0494123 -0.0197817 0.987689 -2.16943e-18 -0.0452234 -0.00110853 0.0 0.0879725 0.952389 -0.106991 0.0248269 -0.0357769 0.126262 0.025363 -0.0319918 0.123553 0.00351683 0.0078095 0.131468 -0.0448033 -0.193221 0.109089 0.00819076 -0.294742 0.155799 0.07233993 0.9…
1057.0 -0.0043628 0.965357 0.00489043 0.0 0.0 -0.00489043 0.0 0.0 -0.00489043 0.171873 -0.0136449 -0.192623 0.0 0.0 0.192623 0.0 0.0 0.192623 -0.025284 0.987537 -2.16943e-18 0.176265 0.00538116 0.0 0.126349 0.940691 -0.197901 0.0467792 0.0196827 0.141492 0.045154 0.0224665 0.14007 0.00495059 -0.00287726 -0.0262291 0.00667045 0.0290034 -0.00945986 0.00644645 0.0294484 -0.00981015 0.1188659 0.98111…
1060.0 0.0948259 0.951868 -0.107003 0.0 0.0 0.107003 0.0 0.0 0.107003 -0.229856 0.044472 0.26156 0.0 0.0 -0.26156 0.0 0.0 -0.26156 0.0770683 0.984934 -2.16943e-18 -0.238666 0.0194642 0.0 0.105774 0.948518 -0.130946 0.0245501 -0.0256767 0.14215 0.0218095 -0.0207392 0.139916 -0.0065191 0.00562878 0.0680027 -0.0491798 -0.0298422 0.0108617 -0.0416825 -0.0442443 0.0177926 0.0911007 0.983607 -2.16943e-…
1061.0 0.152976 0.938593 -0.173653 0.0 0.0 0.173653 0.0 0.0 0.173653 -0.373138 0.0983706 0.431117 0.0 0.0 -0.431117 0.0 0.0 -0.431117 0.1376741 0.977952 -2.16943e-18 -0.390372 0.05821 0.0 0.118968 0.944308 -0.165491 0.0287822 0.00694392 0.139816 0.0282978 0.00759946 0.13952 -0.00945249 0.0050396 0.048156 -0.0126908 -0.0519084 0.0164442 -0.0134269 -0.0504957 0.0157818 0.10738790000000001 0.982304 …
1066.0 0.118759 0.946897 -0.134312 0.0 0.0 0.134312 0.0 0.0 0.134312 -0.243032 0.053945 0.278126 0.0 0.0 -0.278126 0.0 0.0 -0.278126 0.1019564 0.982562 -2.16943e-18 -0.253123 0.027619 0.0 0.126495 0.941257 -0.191526 0.0439192 0.0130343 0.144639 0.0426489 0.0154741 0.143385 0.00722769 -0.00562936 -0.0578444 0.0243087 0.0543343 -0.0208943 0.0224985 0.0578448 -0.0228874 0.1181514 0.981222 -2.16943e-…
1067.0 0.119857 0.946653 -0.135569 0.0 0.0 0.135569 0.0 0.0 0.135569 -0.375092 0.0837527 0.429376 0.0 0.0 -0.429376 0.0 0.0 -0.429376 0.1031001 0.982437 -2.16943e-18 -0.390721 0.0431297 0.0 0.126479 0.940902 -0.196501 0.0471323 0.0174105 0.141927 0.0439702 0.0244443 0.138145 0.00233158 -0.00324521 -0.0349985 0.0150416 0.0369022 -0.0165402 0.013677 0.0395758 -0.0183059 0.1188781 0.981216 -2.16943e…
1072.0 -0.0139004 0.966063 0.0155751 0.0 0.0 -0.0155751 0.0 0.0 -0.0155751 0.210067 -0.0144202 -0.235241 0.0 0.0 0.235241 0.0 0.0 0.235241 -0.03505899999999999 0.987187 -2.16943e-18 0.215181 0.00887136 0.0 0.0833164 0.953672 -0.0926202 0.0220031 -0.0472129 0.127882 0.0199766 -0.043864 0.126559 -0.00340901 0.000797979 0.00686146 -0.00109759 -0.00405845 -0.00170444 -0.000807195 -0.00461619 -0.00143…
1080.0 0.0295157 0.962018 -0.0331447 0.0 0.0 0.0331447 0.0 0.0 0.0331447 0.0707638 -0.00833587 -0.0796048 0.0 0.0 0.0796048 0.0 0.0 0.0796048 0.009533300000000008 0.987938 -2.16943e-18 0.0728762 -0.000547726 0.0 0.0974881 0.950263 -0.12017 0.0261934 -0.0317795 0.135807 0.0244626 -0.0286949 0.134453 0.00806107 -0.00199821 -0.0152575 0.00267463 0.00734194 0.00524024 0.00187342 0.00888097 0.00450281…
1081.0 -0.0582418 0.968004 0.0651663 0.0 0.0 -0.0651663 0.0 0.0 -0.0651663 0.172657 -0.00327175 -0.192929 0.0 0.0 0.192929 0.0 0.0 0.192929 -0.080356 0.984193 -2.16943e-18 0.175899 0.0160149 0.0 0.127297 0.941535 -0.190067 0.0442128 0.0121127 0.143797 0.0426286 0.014675 0.142535 0.00975551 -0.00586781 -0.0564103 0.021134 0.0515779 -0.0163307 0.0194969 0.0547555 -0.0181602 0.1188817 0.981376 -2.16…
1082.0 0.150093 0.939347 -0.170323 0.0 0.0 0.170323 0.0 0.0 0.170323 -0.282721 0.0735282 0.326366 0.0 0.0 -0.326366 0.0 0.0 -0.326366 0.1346588 0.978397 -2.16943e-18 -0.295666 0.0430824 0.0 0.120954 0.944082 -0.164784 0.0323293 -0.00648727 0.148993 0.0312718 -0.00445262 0.148002 0.0134758 -0.00562259 -0.0504813 0.0253382 0.0229846 0.00215737 0.0257773 0.022148 0.00250141 0.10932040000000001 0.982…
1083.0 0.155508 0.937921 -0.176579 0.0 0.0 0.176579 0.0 0.0 0.176579 -0.427952 0.114162 0.494833 0.0 0.0 -0.494833 0.0 0.0 -0.494833 0.1403237 0.977553 -2.16943e-18 -0.447869 0.0681242 0.0 0.118604 0.945084 -0.156364 0.0267311 -0.00641093 0.146122 0.0254868 -0.00409013 0.144999 0.000628698 0.0034607 0.0469748 0.00450075 -0.106261 0.0546206 -0.00603153 -0.0860471 0.0450601 0.1059011 0.982363 -2.16…
1091.0 0.0465388 0.959847 -0.0523175 0.0 0.0 0.0523175 0.0 0.0 0.0523175 -0.0192311 0.00264012 0.0216867 0.0 0.0 -0.0216867 0.0 0.0 -0.0216867 0.027083100000000006 0.987638 -2.16943e-18 -0.0198472 0.000529817 0.0 0.0725252 0.956643 -0.0623766 0.0122899 -0.0657018 0.125841 0.0140602 -0.0683222 0.126691 -0.00152839 -0.00166107 -0.0324743 0.016148 0.0396884 -0.0233626 0.0170369 0.0379812 -0.0225459 …
1092.0 0.0116517 0.963941 -0.0130712 0.0 0.0 0.0130712 0.0 0.0 0.0130712 -0.114379 0.011151 0.128391 0.0 0.0 -0.128391 0.0 0.0 -0.128391 -0.008843599999999993 0.987892 -2.16943e-18 -0.117533 -0.00147603 0.0 0.0867131 0.953476 -0.0936058 0.0206434 -0.0457182 0.128732 0.0196891 -0.0441333 0.128102 -0.00760465 0.00157388 0.0121216 0.00072798 -0.00859018 -0.00425967 0.00101222 -0.00913624 -0.00399828…
1093.0 0.15513 0.938022 -0.176142 0.0 0.0 0.176142 0.0 0.0 0.176142 -0.325155 0.0865872 0.375927 0.0 0.0 -0.375927 0.0 0.0 -0.375927 0.1399279 0.977613 -2.16943e-18 -0.34027 0.0516054 0.0 0.120413 0.944248 -0.163568 0.0317901 -0.00666909 0.148498 0.0307228 -0.00461581 0.147497 0.0127431 -0.00521055 -0.0464562 0.0239253 0.0191957 0.00333454 0.0247896 0.0175405 0.00408971 0.1086541 0.982083 -2.1694…
1095.0 0.118975 0.946849 -0.13456 0.0 0.0 0.13456 0.0 0.0 0.13456 -0.314397 0.0698676 0.359817 0.0 0.0 -0.359817 0.0 0.0 -0.359817 0.1021821 0.982538 -2.16943e-18 -0.32746 0.0358123 0.0 0.119013 0.944065 -0.167735 0.0293541 0.00925838 0.139174 0.0289314 0.00995973 0.138832 -0.011971 0.00532726 0.0471074 -0.0112792 -0.0465372 0.0107096 -0.011487 -0.0461418 0.0105575 0.1076838 0.982239 -2.16943e-18…
1096.0 -0.0616807 0.968062 0.0690089 0.0 0.0 -0.0690089 0.0 0.0 -0.0690089 0.223537 -0.00337668 -0.249766 0.0 0.0 0.249766 0.0 0.0 0.249766 -0.083859 0.983867 -2.16943e-18 0.227638 0.0216077 0.0 0.118993 0.944939 -0.158149 0.0269778 -0.00346926 0.1447 0.0257604 -0.001869 0.144007 0.00108168 0.00372824 0.0510131 -0.00510973 -0.0971236 0.0511664 -0.0112845 -0.0852692 0.0455299 0.1064853 0.982362 -2…
1098.0 -0.0116461 0.965905 0.0130505 0.0 0.0 -0.0130505 0.0 0.0 -0.0130505 0.00540873 -0.000385009 -0.00605798 0.0 0.0 0.00605798 0.0 0.0 0.00605798 -0.03275 0.987279 -2.16943e-18 0.00554194 0.000214466 0.0 0.119616 0.945137 -0.154895 0.0268816 -0.0108656 0.148869 0.0251569 -0.00732381 0.147135 0.0016043 -0.00111971 -0.0125409 0.0080205 0.0065319 -0.00210013 0.00663781 0.00919222 -0.00342245 0.10…
1103.0 0.0621202 0.957568 -0.0699106 0.0 0.0 0.0699106 0.0 0.0 0.0699106 -0.131321 0.020388 0.148471 0.0 0.0 -0.148471 0.0 0.0 -0.148471 0.043179300000000004 0.987066 -2.16943e-18 -0.135792 0.006017 0.0 0.107705 0.947482 -0.141321 0.02893 -0.0186759 0.141054 0.0279447 -0.0166546 0.140081 0.0152915 -0.00415146 -0.0306604 0.00587644 0.0157415 0.00904891 0.00367576 0.0199685 0.0070161 0.094305 0.983…
1105.0 0.0134469 0.963764 -0.0150866 0.0 0.0 0.0150866 0.0 0.0 0.0150866 0.278668 -0.0277349 -0.312869 0.0 0.0 0.312869 0.0 0.0 0.312869 -0.006998699999999997 0.987913 -2.16943e-18 0.286416 0.00301964 0.0 0.124693 0.942367 -0.180552 0.0396265 0.00294702 0.148033 0.0385864 0.00495212 0.147028 0.0133737 -0.00688947 -0.0649802 0.0274165 0.048657 -0.0110945 0.024131 0.0549973 -0.0144076 0.1149845 0.9…
1106.0 -0.0203369 0.966482 0.0227812 0.0 0.0 -0.0227812 0.0 0.0 -0.0227812 0.277633 -0.0170492 -0.310759 0.0 0.0 0.310759 0.0 0.0 0.310759 -0.04164999999999999 0.986891 -2.16943e-18 0.284167 0.0137673 0.0 0.123551 0.941959 -0.187116 0.0384354 0.0213344 0.1374 0.0378182 0.0225289 0.13677 -0.0131089 0.00556204 0.0474754 -0.0232425 -0.0214655 -0.00276766 -0.0222712 -0.0233438 -0.00174478 0.1146226 0…
1115.0 0.0796422 0.95467 -0.0897528 0.0 0.0 0.0897528 0.0 0.0 0.0897528 -0.0690316 0.0121247 0.0783035 0.0 0.0 -0.0783035 0.0 0.0 -0.0783035 0.061317800000000006 0.986082 -2.16943e-18 -0.0715396 0.00459369 0.0 0.11839 0.94462 -0.162184 0.0278404 0.00308691 0.141361 0.0272491 0.00420772 0.140804 -0.00472506 0.00478054 0.053077 -0.0165536 -0.0656383 0.0287898 -0.0218464 -0.0554597 0.0237931 0.10642…
1119.0 0.0298837 0.961975 -0.0335587 0.0 0.0 0.0335587 0.0 0.0 0.0335587 0.0667474 -0.00789077 -0.0750903 0.0 0.0 0.0750903 0.0 0.0 0.0750903 0.009912299999999999 0.987935 -2.16943e-18 0.0687431 -0.000545126 0.0 0.0652784 0.95822 -0.0464407 0.00884985 -0.0757258 0.123369 0.00853681 -0.0752875 0.123243 0.001364 -0.000253791 -0.0017858 0.000997513 -0.00141241 0.00220005 0.000994903 -0.0014074 0.002…
1120.0 0.0912516 0.952552 -0.102937 0.0 0.0 0.102937 0.0 0.0 0.102937 -0.323681 0.0612609 0.36804 0.0 0.0 -0.36804 0.0 0.0 -0.36804 0.07335786 0.985229 -2.16943e-18 -0.335935 0.0260224 0.0 0.12113 0.944521 -0.160692 0.0299744 -0.0085407 0.149105 0.0286671 -0.00546601 0.147545 0.010943 -0.00459269 -0.0416329 0.0225829 0.0161497 0.00294025 0.0218059 0.0176485 0.00215834 0.1089544 0.982141 -2.16943e…
1121.0 0.056362 0.958443 -0.0634036 0.0 0.0 0.0634036 0.0 0.0 0.0634036 -0.0572929 0.00851353 0.0647112 0.0 0.0 -0.0647112 0.0 0.0 -0.0647112 0.037227100000000006 0.987311 -2.16943e-18 -0.0592009 0.00223735 0.0 0.0661618 0.958118 -0.0472614 0.00868524 -0.0751878 0.123816 0.00867073 -0.0751677 0.12381 0.00111559 -0.000406164 -0.00513817 0.00264751 0.00293834 -0.000448504 0.00264288 0.00294717 -0.0…
1123.0 0.0256899 0.96246 -0.028842 0.0 0.0 0.028842 0.0 0.0 0.028842 -0.153766 0.017443 0.172891 0.0 0.0 -0.172891 0.0 0.0 -0.172891 0.0055942000000000075 0.987959 -2.16943e-18 -0.158281 0.000508553 0.0 0.127811 0.940708 -0.197295 0.0450349 0.0215278 0.140782 0.0435969 0.024637 0.139111 -0.000427423 0.00144955 0.018165 -0.0166171 -0.00413448 0.00258533 -0.0168056 -0.00377236 0.00241181 0.1201573 …
1125.0 0.0558562 0.958518 -0.0628323 0.0 0.0 0.0628323 0.0 0.0 0.0628323 0.153671 -0.0227452 -0.173553 0.0 0.0 0.173553 0.0 0.0 0.173553 0.0367045 0.98733 -2.16943e-18 0.158778 -0.00590979 0.0 0.121523 0.943823 -0.167192 0.0335697 -0.00527819 0.148952 0.0325343 -0.00328559 0.147977 0.0143285 -0.00591904 -0.052571 0.0255269 0.024867 0.00217622 0.0261211 0.0237324 0.00266495 0.11019090000000001 0.9…
1126.0 0.156416 0.937678 -0.177629 0.0 0.0 0.177629 0.0 0.0 0.177629 -0.464774 0.124507 0.537559 0.0 0.0 -0.537559 0.0 0.0 -0.537559 0.1412734 0.977408 -2.16943e-18 -0.486462 0.0745168 0.0 0.120427 0.944422 -0.161508 0.0304748 -0.00814672 0.14916 0.0290016 -0.00507921 0.147641 0.0113945 -0.00476343 -0.0430385 0.0231701 0.0168321 0.00307308 0.022922 0.0173154 0.00277505 0.1083527 0.982106 -2.16943…
1129.0 0.0788431 0.95481 -0.0888464 0.0 0.0 0.0888464 0.0 0.0 0.0888464 -0.0941896 0.0164554 0.106824 0.0 0.0 -0.106824 0.0 0.0 -0.106824 0.0604898 0.986135 -2.16943e-18 -0.0976018 0.00617836 0.0 0.12198 0.943628 -0.169107 0.0345355 -0.00409433 0.148717 0.0335152 -0.0021405 0.147759 0.0145203 -0.00605686 -0.0538077 0.0254898 0.0269942 0.00132208 0.0257416 0.0265182 0.00148448 0.1108929 0.981895 -…
1132.0 0.0564049 0.958437 -0.0634521 0.0 0.0 0.0634521 0.0 0.0 0.0634521 0.167 -0.024824 -0.188625 0.0 0.0 0.188625 0.0 0.0 0.188625 0.0372716 0.987309 -2.16943e-18 0.172563 -0.00652998 0.0 0.118063 0.944997 -0.157668 0.0266182 -0.00330624 0.144438 0.0256799 -0.00150015 0.14355 -0.000300569 0.0041125 0.0532994 -0.00523276 -0.0983037 0.0500508 -0.0114874 -0.0862996 0.044375 0.1055172 0.98238 -2.16…
1133.0 -0.0332047 0.967179 0.0371786 0.0 0.0 -0.0371786 0.0 0.0 -0.0371786 0.447275 -0.0210082 -0.500251 0.0 0.0 0.500251 0.0 0.0 0.500251 -0.054809999999999984 0.986159 -2.16943e-18 0.457078 0.0287458 0.0 0.0653569 0.961111 0.00601063 -0.0288787 -0.110982 0.143603 -0.0288081 -0.111337 0.143713 0.0928397 0.00379724 0.184979 -0.303291 -0.0188804 0.139011 -0.306227 -0.0134011 0.137524 0.0365277 0.9…
1136.0 0.0685541 0.956545 -0.0771889 0.0 0.0 0.0771889 0.0 0.0 0.0771889 -0.0272564 0.00443505 0.0308516 0.0 0.0 -0.0308516 0.0 0.0 -0.0308516 0.0498349 0.986747 -2.16943e-18 -0.0282072 0.00145565 0.0 0.118156 0.94522 -0.154714 0.0268264 -0.0097381 0.147698 0.0252251 -0.00668235 0.146223 0.000878689 0.00286924 0.0402981 0.00588609 -0.0958616 0.0494516 -0.00646662 -0.0721637 0.0383286 0.1052732000…
1137.0 0.166481 0.934919 -0.189289 0.0 0.0 0.189289 0.0 0.0 0.189289 -0.521578 0.146263 0.605191 0.0 0.0 -0.605191 0.0 0.0 -0.605191 0.15181519999999998 0.975731 -2.16943e-18 -0.54665 0.0902719 0.0 0.12811 0.940598 -0.19749 0.0439652 0.0225746 0.141002 0.0425655 0.0250462 0.139717 -0.00457077 0.00255763 0.0250415 -0.0204581 -0.00105143 -0.00353714 -0.0197331 -0.00245132 -0.00279182 0.1203513 0.98…
1138.0 0.180129 0.930975 -0.20516 0.0 0.0 0.20516 0.0 0.0 0.20516 -0.418128 0.124444 0.487388 0.0 0.0 -0.487388 0.0 0.0 -0.487388 0.1661322 0.973249 -2.16943e-18 -0.439033 0.079678 0.0 0.119749 0.944542 -0.160835 0.0302625 -0.00776144 0.148385 0.0291548 -0.00563081 0.14735 0.0109143 -0.00463331 -0.0423487 0.0227382 0.0173901 0.0022202 0.0236996 0.0155479 0.00306756 0.1076416 0.982166 -2.16943e-18…
1144.0 0.0161166 0.963494 -0.0180844 0.0 0.0 0.0180844 0.0 0.0 0.0180844 -0.0332078 0.00340563 0.0372947 0.0 0.0 -0.0372947 0.0 0.0 -0.0372947 -0.0042543000000000025 0.987938 -2.16943e-18 -0.0341424 -0.000257595 0.0 0.126352 0.941096 -0.19362 0.0414526 0.0228655 0.13935 0.0403411 0.0245481 0.138515 -0.0125868 0.00368624 0.0248746 -0.0122287 0.00229918 -0.0149461 -0.00997295 -0.00205708 -0.0126319…
1146.0 0.127785 0.944845 -0.144654 0.0 0.0 0.144654 0.0 0.0 0.144654 -0.301661 0.0702397 0.346034 0.0 0.0 -0.346034 0.0 0.0 -0.346034 0.11136280000000001 0.981487 -2.16943e-18 -0.314554 0.0376174 0.0 0.118181 0.945278 -0.153958 0.0270627 -0.0117058 0.148669 0.024421 -0.00663165 0.146221 0.00189649 0.00214037 0.0327456 -0.0124992 -0.0474879 0.0270138 -0.0198632 -0.0333711 0.0204813 0.1051976 0.982…
1150.0 0.0716579 0.956035 -0.0807031 0.0 0.0 0.0807031 0.0 0.0 0.0807031 -0.186884 0.0310836 0.211658 0.0 0.0 -0.211658 0.0 0.0 -0.211658 0.0530476 0.986576 -2.16943e-18 -0.193479 0.0106665 0.0 0.126006 0.941262 -0.192424 0.0452171 0.0130952 0.144002 0.0424488 0.0194041 0.140636 0.00512111 -0.005154 -0.0539885 0.0249955 0.0499453 -0.0201715 0.0188619 0.0618258 -0.0267879 0.11784320000000001 0.981…
1154.0 0.0787022 0.954834 -0.0886866 0.0 0.0 0.0886866 0.0 0.0 0.0886866 -0.306264 0.0534555 0.347334 0.0 0.0 -0.347334 0.0 0.0 -0.347334 0.0603438 0.986144 -2.16943e-18 -0.317353 0.0200381 0.0 0.120865 0.944257 -0.165975 0.0289368 0.0073973 0.139692 0.0283998 0.00800234 0.13944 -0.00995284 0.00502755 0.0470727 -0.0121847 -0.0494853 0.0145978 -0.0121735 -0.0495123 0.0146641 0.1093353 0.982292 -2.…
1155.0 -0.0252904 0.966772 0.0283249 0.0 0.0 -0.0283249 0.0 0.0 -0.0283249 0.182143 -0.0101721 -0.20381 0.0 0.0 0.20381 0.0 0.0 0.20381 -0.046717999999999996 0.986632 -2.16943e-18 0.186317 0.0100623 0.0 0.0704581 0.956557 -0.0661711 0.0164546 -0.0622051 0.121974 0.0163471 -0.0620435 0.121919 -0.00541931 -0.00119139 -0.0294853 0.0193608 0.0363973 -0.0262722 0.0193105 0.036494 -0.0263197 0.0513541 …
1156.0 0.0171215 0.963391 -0.019213 0.0 0.0 0.019213 0.0 0.0 0.019213 -0.00164053 0.000170116 0.00184265 0.0 0.0 -0.00184265 0.0 0.0 -0.00184265 -0.0032210999999999906 0.987945 -2.16943e-18 -0.00168691 -1.08234e-05 0.0 0.123505 0.941971 -0.187019 0.0383998 0.0212879 0.137382 0.0377621 0.022419 0.136799 -0.0130625 0.00554194 0.0473017 -0.0230883 -0.0215167 -0.00269714 -0.0221262 -0.0233775 -0.0016…
1157.0 0.0133013 0.963778 -0.0149231 0.0 0.0 0.0149231 0.0 0.0 0.0149231 -0.127347 0.0126534 0.142974 0.0 0.0 -0.142974 0.0 0.0 -0.142974 -0.007148399999999999 0.987911 -2.16943e-18 -0.130885 -0.0014013 0.0 0.0645821 0.958957 -0.0397936 0.00828434 -0.0789308 0.120492 0.00732817 -0.0776283 0.120146 -0.00341569 0.000784429 0.00802353 -0.00333687 -0.00221869 -0.00246709 -0.00328959 -0.00230976 -0.00…
1159.0 0.105001 0.949838 -0.118594 0.0 0.0 0.118594 0.0 0.0 0.118594 -0.374371 0.0769446 0.426994 0.0 0.0 -0.426994 0.0 0.0 -0.426994 0.0876398 0.984011 -2.16943e-18 -0.389226 0.036289 0.0 0.12805 0.940547 -0.198815 0.0467781 0.0204272 0.141668 0.0452116 0.0231051 0.140297 0.00307132 -0.00286316 -0.0293865 0.0103625 0.0327621 -0.0137854 0.00952143 0.0343979 -0.0147602 0.12063370000000001 0.981046…
1160.0 -0.0139419 0.966066 0.0156216 0.0 0.0 -0.0156216 0.0 0.0 -0.0156216 0.0338332 -0.00232093 -0.0378877 0.0 0.0 0.0378877 0.0 0.0 0.0378877 -0.035101999999999994 0.987185 -2.16943e-18 0.0346567 0.00143042 0.0 0.123954 0.942702 -0.177963 0.0390609 0.000439666 0.148302 0.0371074 0.0049164 0.14599 0.0127116 -0.00683604 -0.0655449 0.0318414 0.0428554 -0.00878859 0.0283776 0.0495499 -0.0123849 0.1…
1161.0 0.0091507 0.964181 -0.0102642 0.0 0.0 0.0102642 0.0 0.0 0.0102642 0.118755 -0.0112412 -0.133268 0.0 0.0 0.133268 0.0 0.0 0.133268 -0.011413199999999998 0.987856 -2.16943e-18 0.121992 0.00187453 0.0 0.0738144 0.955698 -0.0746567 0.020851 -0.0605757 0.124433 0.0180916 -0.0563276 0.122944 -0.00984939 0.00227923 0.021665 -0.00453707 -0.0129846 -0.00414288 -0.00363149 -0.0147249 -0.00330869 0.0…
1163.0 0.0141342 0.963695 -0.0158582 0.0 0.0 0.0158582 0.0 0.0 0.0158582 0.0375021 -0.00376169 -0.042108 0.0 0.0 0.042108 0.0 0.0 0.042108 -0.006292300000000001 0.98792 -2.16943e-18 0.0385481 0.000376656 0.0 0.118831 0.944032 -0.168027 0.0294651 0.00946992 0.139143 0.0289356 0.0100851 0.13888 -0.0121375 0.00531554 0.0466339 -0.0110424 -0.04563 0.0100395 -0.0112443 -0.0452462 0.0098964 0.1075263 0…
1164.0 0.0404777 0.960658 -0.0454855 0.0 0.0 0.0454855 0.0 0.0 0.0454855 0.00846003 -0.00110259 -0.00953158 0.0 0.0 0.00953158 0.0 0.0 0.00953158 0.0208302 0.987783 -2.16943e-18 0.00872445 -0.00017326 0.0 0.124409 0.942174 -0.182893 0.0410617 0.00443088 0.147331 0.0387877 0.00938795 0.14477 0.0104564 -0.00678642 -0.0672189 0.028313 0.0582153 -0.0186908 0.0231999 0.0681071 -0.0240919 0.115008 0.98…
1165.0 -0.0984971 0.967861 0.110144 0.0 0.0 -0.110144 0.0 0.0 -0.110144 0.471345 0.0122722 -0.52677 0.0 0.0 0.52677 0.0 0.0 0.52677 -0.121266 0.979538 -2.16943e-18 0.47782 0.0652768 0.0 0.11907 0.945028 -0.157326 0.0265698 -0.00375982 0.144624 0.0254739 -0.00158957 0.14355 -0.0026097 -0.0013565 0.0494131 0.0120167 -0.123912 0.0967959 -0.00200029 -0.0969913 0.0838865 0.1064852 0.982384 -2.16943e-1…
1172.0 0.229629 0.914659 -0.263397 0.0 0.0 0.263397 0.0 0.0 0.263397 -0.650539 0.235632 0.772997 0.0 0.0 -0.772997 0.0 0.0 -0.772997 0.218285 0.962207 -2.16943e-18 -0.68777 0.166683 0.0 0.123884 0.942101 -0.185855 0.0378085 0.0206937 0.137403 0.0372095 0.0217908 0.136835 -0.0126174 0.0056865 0.0499957 -0.0251309 -0.0241491 -0.00071567 -0.0242823 -0.0257909 0.000184688 0.11479790000000001 0.981656…
1173.0 0.196318 0.925989 -0.224086 0.0 0.0 0.224086 0.0 0.0 0.224086 -0.478012 0.152172 0.560448 0.0 0.0 -0.560448 0.0 0.0 -0.560448 0.18315 0.969994 -2.16943e-18 -0.50302 0.101159 0.0 0.12268 0.943342 -0.171665 0.035758 -0.00280236 0.14876 0.0347493 -0.000871514 0.147811 0.0149417 -0.00635922 -0.0566785 0.0258462 0.0311571 -0.000324676 0.0262188 0.0304498 -5.9512e-05 0.1119016 0.981805 -2.16943e…
1174.0 -0.0152427 0.966154 0.0170782 0.0 0.0 -0.0170782 0.0 0.0 -0.0170782 0.450326 -0.030233 -0.504242 0.0 0.0 0.504242 0.0 0.0 0.504242 -0.036433999999999994 0.987129 -2.16943e-18 0.461213 0.0197091 0.0 0.103139 0.948856 -0.130983 0.0278948 -0.0256643 0.138804 0.0258002 -0.0218284 0.137063 0.0111306 -0.0030128 -0.0234697 0.00509732 0.0123125 0.00605942 0.00258546 0.0171371 0.00374632 0.0889347 …
1181.0 0.0924449 0.952325 -0.104294 0.0 0.0 0.104294 0.0 0.0 0.104294 -0.161807 0.0308516 0.18403 0.0 0.0 -0.18403 0.0 0.0 -0.18403 0.074596419 0.985133 -2.16943e-18 -0.167958 0.0132398 0.0 0.120848 0.94413 -0.164487 0.0321946 -0.00639107 0.148735 0.0311427 -0.00437746 0.147754 0.0132271 -0.00541338 -0.0481739 0.0244519 0.0205533 0.00316725 0.0250801 0.0193524 0.00369565 0.1091884 0.98204 -2.1694…
1185.0 -0.101552 0.967777 0.113558 0.0 0.0 -0.113558 0.0 0.0 -0.113558 0.357898 0.0105413 -0.400021 0.0 0.0 0.400021 0.0 0.0 0.400021 -0.12436199999999999 0.97911 -2.16943e-18 0.362678 0.0508088 0.0 0.121696 0.945117 -0.155234 0.0270944 -0.0109744 0.148918 0.0258359 -0.00790476 0.147352 0.00418824 -0.00188685 -0.0178536 0.0062322 0.014759 -0.00310716 0.00726141 0.012787 -0.00220882 0.1088471 0.98…
1186.0 0.0269569 0.962316 -0.0302668 0.0 0.0 0.0302668 0.0 0.0 0.0302668 0.193503 -0.02223 -0.217606 0.0 0.0 0.217606 0.0 0.0 0.217606 0.006898600000000005 0.987954 -2.16943e-18 0.199216 -0.000923924 0.0 0.127415 0.940427 -0.199941 0.0466768 0.0225725 0.140744 0.0452651 0.0252999 0.139305 0.00209462 -4.09889e-05 0.00418005 -0.0104222 0.00655179 -0.000326026 -0.00907034 0.00394386 0.00103045 0.120…
1187.0 -0.0263242 0.966829 0.0294817 0.0 0.0 -0.0294817 0.0 0.0 -0.0294817 0.313207 -0.0171281 -0.350441 0.0 0.0 0.350441 0.0 0.0 0.350441 -0.047776 0.986574 -2.16943e-18 0.320342 0.0176722 0.0 0.119095 0.944147 -0.166959 0.0291627 0.00847455 0.1394 0.0286688 0.0092586 0.139024 -0.0113773 0.00526904 0.0473346 -0.0131251 -0.0448348 0.0104575 -0.0120581 -0.0468963 0.0115591 0.10767840000000001 0.98…
1188.0 0.0788307 0.954812 -0.0888323 0.0 0.0 0.0888323 0.0 0.0 0.0888323 -0.121212 0.0211747 0.13747 0.0 0.0 -0.13747 0.0 0.0 -0.13747 0.0604769 0.986136 -2.16943e-18 -0.125603 0.00794911 0.0 0.122095 0.943619 -0.169064 0.0344425 -0.00421261 0.148886 0.0334133 -0.00224892 0.147925 0.0140954 -0.00621735 -0.0567644 0.0273875 0.0303954 -0.00102273 0.0279106 0.0293985 -0.000614085 0.1109899 0.981884 …
1191.0 -0.0256254 0.966791 0.0286997 0.0 0.0 -0.0286997 0.0 0.0 -0.0286997 0.239403 -0.0132798 -0.267875 0.0 0.0 0.267875 0.0 0.0 0.267875 -0.04706099999999999 0.986613 -2.16943e-18 0.244878 0.013317 0.0 0.0729807 0.95604 -0.0707946 0.0185924 -0.061972 0.124226 0.0182503 -0.0614533 0.12405 -0.00861169 0.0023357 0.025203 -0.00678947 -0.0188774 0.000464319 -0.00665963 -0.0191268 0.000583047 0.05430…
1192.0 0.049557 0.959428 -0.0557218 0.0 0.0 0.0557218 0.0 0.0 0.0557218 0.144695 -0.0203665 -0.163249 0.0 0.0 0.163249 0.0 0.0 0.163249 0.030198500000000003 0.987549 -2.16943e-18 0.149387 -0.00449683 0.0 0.125768 0.941725 -0.186789 0.0420151 0.00857486 0.146272 0.0408498 0.0108214 0.14513 0.00989848 -0.00650972 -0.0651974 0.0263749 0.0591772 -0.0204907 0.0247545 0.0623197 -0.0222741 0.11682400000…
1197.0 0.0390645 0.960841 -0.0438935 0.0 0.0 0.0438935 0.0 0.0 0.0438935 -0.0864741 0.0111301 0.0974068 0.0 0.0 -0.0974068 0.0 0.0 -0.0974068 0.019372900000000005 0.987811 -2.16943e-18 -0.0891611 0.00162866 0.0 0.118855 0.943954 -0.168805 0.031062 0.00736114 0.140379 0.0281289 0.0135962 0.137131 -0.01198 0.0052228 0.0451433 -0.0115512 -0.0419046 0.00788942 -0.00988778 -0.0451489 0.00989382 0.1076…
1198.0 0.0507898 0.959253 -0.0571129 0.0 0.0 0.0571129 0.0 0.0 0.0571129 0.200947 -0.0285692 -0.226758 0.0 0.0 0.226758 0.0 0.0 0.226758 0.031471500000000006 0.98751 -2.16943e-18 0.207494 -0.00653489 0.0 0.123692 0.941897 -0.18763 0.0387229 0.021457 0.137504 0.0381064 0.022651 0.136872 -0.013197 0.00531358 0.0441654 -0.0210591 -0.0186931 -0.00441346 -0.0199968 -0.0207467 -0.00330297 0.11482690000…
1202.0 0.0692391 0.956434 -0.0779643 0.0 0.0 0.0779643 0.0 0.0 0.0779643 -0.109485 0.0179022 0.123943 0.0 0.0 -0.123943 0.0 0.0 -0.123943 0.0505438 0.98671 -2.16943e-18 -0.113314 0.00593576 0.0 0.0795893 0.951456 -0.130259 0.0445391 -0.00429319 0.100075 0.0422617 -7.03165e-05 0.0980329 0.051185 0.00514842 0.130842 -0.0930462 -0.209285 0.171435 -0.104396 -0.187595 0.161892 0.06834436 0.986114 -2.1…
1203.0 0.0173936 0.963362 -0.0195187 0.0 0.0 0.0195187 0.0 0.0 0.0195187 0.251972 -0.0262063 -0.283025 0.0 0.0 0.283025 0.0 0.0 0.283025 -0.002941299999999994 0.987947 -2.16943e-18 0.259104 0.00158323 0.0 0.123146 0.942144 -0.185452 0.0375274 0.0205996 0.137378 0.0369561 0.0217056 0.136794 -0.0125569 0.00592936 0.0532015 -0.0273552 -0.0265661 0.000718218 -0.0266502 -0.0279312 0.0014764 0.1140048 …
1204.0 -0.0343991 0.967234 0.0385143 0.0 0.0 -0.0385143 0.0 0.0 -0.0385143 0.171517 -0.00782647 -0.191821 0.0 0.0 0.191821 0.0 0.0 0.191821 -0.05603000000000001 0.986081 -2.16943e-18 0.175251 0.0112566 0.0 0.125795 0.941531 -0.188626 0.0426973 0.0101903 0.145808 0.0414041 0.0124292 0.144692 0.00890235 -0.00619267 -0.0625881 0.0259367 0.0570013 -0.0204656 0.0240315 0.0606929 -0.0225345 0.117065 0.…
1205.0 0.0456831 0.959964 -0.0513526 0.0 0.0 0.0513526 0.0 0.0 0.0513526 -0.0664924 0.00906297 0.0749729 0.0 0.0 -0.0749729 0.0 0.0 -0.0749729 0.026200100000000004 0.987661 -2.16943e-18 -0.0686151 0.00176542 0.0 0.124513 0.942203 -0.182189 0.040286 0.00440836 0.147546 0.03898 0.00632213 0.146649 0.0128863 -0.00666722 -0.0624794 0.0237325 0.0517389 -0.0129946 0.0198841 0.0591668 -0.0168901 0.11499…
1212.0 0.13662 0.94274 -0.154801 0.0 0.0 0.154801 0.0 0.0 0.154801 -0.403993 0.098399 0.464541 0.0 0.0 -0.464541 0.0 0.0 -0.464541 0.1205808 0.980337 -2.16943e-18 -0.421745 0.0547824 0.0 0.119005 0.945138 -0.155072 0.0270977 -0.0110032 0.148838 0.0257008 -0.00779128 0.147226 0.00330629 -0.00151109 -0.0145635 0.00584081 0.0108571 -0.00218439 0.00748035 0.00771076 -0.000703879 0.1061421 0.982316 -2…
1214.0 0.0234984 0.962706 -0.0263783 0.0 0.0 0.0263783 0.0 0.0 0.0263783 -0.0093476 0.00103706 0.0105073 0.0 0.0 -0.0105073 0.0 0.0 -0.0105073 0.003338599999999997 0.987964 -2.16943e-18 -0.00961946 7.20746e-06 0.0 0.120687 0.94342 -0.173418 0.0311611 0.0139851 0.138322 0.0307507 0.0145963 0.138029 -0.0124828 0.00609483 0.0564174 -0.0270795 -0.0339767 0.00463916 -0.0251667 -0.0376687 0.00657627 0.…
1215.0 0.152213 0.938793 -0.172771 0.0 0.0 0.172771 0.0 0.0 0.172771 -0.267457 0.0702578 0.308944 0.0 0.0 -0.308944 0.0 0.0 -0.308944 0.1368756 0.978071 -2.16943e-18 -0.279782 0.0414673 0.0 0.118171 0.944751 -0.160674 0.0273047 0.00126811 0.142198 0.0264745 0.00286766 0.141402 -0.00214496 0.00456861 0.0555864 -0.0220929 -0.0662258 0.0324541 -0.033411 -0.0444565 0.021735 0.1059998 0.98237 -2.16943…
1217.0 0.198344 0.925342 -0.226462 0.0 0.0 0.226462 0.0 0.0 0.226462 -0.470495 0.151011 0.552054 0.0 0.0 -0.552054 0.0 0.0 -0.552054 0.185282 0.969563 -2.16943e-18 -0.495248 0.100821 0.0 0.119732 0.944556 -0.160675 0.0301593 -0.00784543 0.148413 0.0290511 -0.0057139 0.147378 0.0110544 -0.00449405 -0.0401968 0.0212624 0.0154917 0.00344108 0.0226841 0.0127643 0.00472477 0.1076018 0.982168 -2.16943e…
1220.0 0.0971437 0.951416 -0.109641 0.0 0.0 0.109641 0.0 0.0 0.109641 -0.234051 0.0459245 0.26647 0.0 0.0 -0.26647 0.0 0.0 -0.26647 0.07947532 0.984735 -2.16943e-18 -0.243093 0.0204709 0.0 0.0683384 0.957372 -0.0560087 0.0143213 -0.0728089 0.124548 0.0142406 -0.0726933 0.124513 -0.00456704 0.000936707 0.0084085 -0.00215077 -0.00257835 -0.00367914 -0.00214093 -0.00259738 -0.0036695 0.0482694000000…
1223.0 0.00582557 0.96449 -0.00653338 0.0 0.0 0.00653338 0.0 0.0 0.00653338 0.265646 -0.0241461 -0.298006 0.0 0.0 0.298006 0.0 0.0 0.298006 -0.014828300000000003 0.987797 -2.16943e-18 0.272775 0.00520944 0.0 0.126675 0.941086 -0.193224 0.0445892 0.0146245 0.144072 0.0432887 0.017134 0.142776 0.00634805 -0.0052287 -0.0540069 0.0226397 0.0517495 -0.0204533 0.020654 0.0555992 -0.0226273 0.1185455 0.…
1224.0 0.0105997 0.964043 -0.0118904 0.0 0.0 0.0118904 0.0 0.0 0.0118904 -0.0196413 0.00189146 0.022045 0.0 0.0 -0.022045 0.0 0.0 -0.022045 -0.009924599999999992 0.987877 -2.16943e-18 -0.0201803 -0.000277266 0.0 0.121688 0.942678 -0.180339 0.0348655 0.0175044 0.13802 0.0342471 0.0185076 0.137521 -0.0108565 0.00617554 0.0599949 -0.0341353 -0.0314738 0.00561483 -0.0326462 -0.0343518 0.00716182 0.11…
1226.0 0.0193032 0.963162 -0.0216638 0.0 0.0 0.0216638 0.0 0.0 0.0216638 0.0226048 -0.00240003 -0.0253962 0.0 0.0 0.0253962 0.0 0.0 0.0253962 -0.0009774000000000033 0.987957 -2.16943e-18 0.0232501 9.21911e-05 0.0 0.123332 0.941754 -0.188944 0.0395056 0.0219556 0.137534 0.0385116 0.0230166 0.137072 -0.0129137 0.00509031 0.0417383 -0.0196026 -0.0171907 -0.00494556 -0.018669 -0.0189987 -0.00393651 0…
1231.0 0.036372 0.961184 -0.0408612 0.0 0.0 0.0408612 0.0 0.0 0.0408612 -0.164714 0.0206929 0.185467 0.0 0.0 -0.185467 0.0 0.0 -0.185467 0.016597300000000002 0.987858 -2.16943e-18 -0.169775 0.00258626 0.0 0.0633745 0.958079 -0.0520626 0.0167204 -0.0730986 0.118492 0.0133916 -0.0674824 0.115361 -0.0274047 0.00638749 0.0655032 -0.0246283 -0.0241266 -0.0167427 -0.0136053 -0.0461833 -0.000724532 0.04…
1234.0 0.0707404 0.956187 -0.0796641 0.0 0.0 0.0796641 0.0 0.0 0.0796641 -0.0633866 0.0104751 0.0717767 0.0 0.0 -0.0717767 0.0 0.0 -0.0717767 0.0520978 0.986628 -2.16943e-18 -0.0656157 0.00354901 0.0 0.120764 0.944126 -0.164696 0.0323905 -0.00615201 0.148508 0.0313441 -0.00413351 0.147523 0.0133289 -0.00537567 -0.0474596 0.0240296 0.0196616 0.00376718 0.0248108 0.0181657 0.00444683 0.1091469 0.98…
1236.0 0.0268909 0.962323 -0.0301925 0.0 0.0 0.0301925 0.0 0.0 0.0301925 0.0778663 -0.00893955 -0.0875645 0.0 0.0 0.0875645 0.0 0.0 0.0875645 0.006830500000000003 0.987954 -2.16943e-18 0.0801646 -0.000365831 0.0 0.0652008 0.958147 -0.0475351 0.0104523 -0.0762724 0.123407 0.0101084 -0.0757922 0.123271 -0.00146492 0.00052236 0.00598706 -0.00431824 -0.000662781 -0.0010046 -0.00431244 -0.00067386 -0.…
1237.0 0.0991196 0.951026 -0.111891 0.0 0.0 0.111891 0.0 0.0 0.111891 -0.212356 0.0421641 0.241878 0.0 0.0 -0.241878 0.0 0.0 -0.241878 0.08152783000000001 0.98456 -2.16943e-18 -0.220616 0.0190782 0.0 0.119385 0.944833 -0.158008 0.0285815 -0.00890629 0.148384 0.0274106 -0.00672536 0.147337 0.00798552 -0.0038362 -0.0372667 0.0204002 0.0183774 -0.00151594 0.021259 0.0167335 -0.000772949 0.106903 0.9…
1249.0 0.110125 0.948769 -0.124443 0.0 0.0 0.124443 0.0 0.0 0.124443 -0.340593 0.0720809 0.388942 0.0 0.0 -0.388942 0.0 0.0 -0.388942 0.0929697 0.983498 -2.16943e-18 -0.35434 0.0351281 0.0 0.0628145 0.958841 -0.0407106 0.00807757 -0.0784362 0.12112 0.00728862 -0.0773587 0.120833 -0.00226977 0.00053156 0.00543274 -0.0023693 -0.00139006 -0.00167346 -0.00235013 -0.00142718 -0.00165395 0.041247200000…
1250.0 0.0356034 0.96128 -0.0399958 0.0 0.0 0.0399958 0.0 0.0 0.0399958 0.264078 -0.0329438 -0.297318 0.0 0.0 0.297318 0.0 0.0 0.297318 0.015805 0.987869 -2.16943e-18 0.272167 -0.00391042 0.0 0.120803 0.944125 -0.164474 0.0321415 -0.00641546 0.1488 0.0310905 -0.00439318 0.147814 0.0130555 -0.00543834 -0.0488303 0.0248928 0.0214526 0.00248293 0.0255856 0.0201275 0.00307168 0.1091354 0.982034 -2.16…
1253.0 0.0604069 0.957833 -0.0679738 0.0 0.0 0.0679738 0.0 0.0 0.0679738 0.149054 -0.0228457 -0.16847 0.0 0.0 0.16847 0.0 0.0 0.16847 0.041407900000000004 0.987143 -2.16943e-18 0.154096 -0.00652907 0.0 0.118066 0.945314 -0.15345 0.0267862 -0.0122687 0.148984 0.0251425 -0.00910974 0.147467 0.00153866 -0.00133471 -0.0155474 0.00253514 0.0233707 -0.0103653 0.00846941 0.011981 -0.00496928 0.1050382 0…
1255.0 -0.0294849 0.966996 0.0330177 0.0 0.0 -0.0330177 0.0 0.0 -0.0330177 0.0517537 -0.0026467 -0.0578954 0.0 0.0 0.0578954 0.0 0.0 0.0578954 -0.051007999999999984 0.98639 -2.16943e-18 0.0529122 0.00310669 0.0 0.127127 0.941458 -0.191338 0.0407274 0.022675 0.137986 0.039888 0.0240579 0.137283 -0.0127541 0.00439796 0.0332874 -0.0150012 -0.00914655 -0.0091401 -0.0135912 -0.0118717 -0.00767378 0.11…
1256.0 -0.0643885 0.968099 0.0720344 0.0 0.0 -0.0720344 0.0 0.0 -0.0720344 0.381649 -0.0046102 -0.426413 0.0 0.0 0.426413 0.0 0.0 0.426413 -0.08661599999999998 0.983601 -2.16943e-18 0.388522 0.0380654 0.0 0.0713136 0.956564 -0.0652726 0.0156067 -0.0635413 0.123259 0.0166518 -0.0651 0.123773 -0.00246089 -0.000859943 -0.018468 0.0129845 0.0189664 -0.013483 0.0132294 0.0184958 -0.0132567 0.052067300…
1257.0 0.115846 0.947539 -0.13098 0.0 0.0 0.13098 0.0 0.0 0.13098 -0.319525 0.0698075 0.365397 0.0 0.0 -0.365397 0.0 0.0 -0.365397 0.0989232 0.982888 -2.16943e-18 -0.332667 0.0351769 0.0 0.125566 0.9408 -0.198499 0.0472665 0.0227689 0.138519 0.0458745 0.0245663 0.135113 0.00490031 -0.000381841 0.00438931 -0.0108028 0.000279098 0.00610302 -0.0101616 -0.00201661 0.0140295 0.1182806 0.981248 -2.1694…
1259.0 0.00827632 0.964263 -0.00928303 0.0 0.0 0.00928303 0.0 0.0 0.00928303 0.0417081 -0.00390675 -0.0468007 0.0 0.0 0.0468007 0.0 0.0 0.0468007 -0.0123114 0.987841 -2.16943e-18 0.0428404 0.00070033 0.0 0.118245 0.944959 -0.157158 0.0283129 -0.00906094 0.147957 0.0270728 -0.00665097 0.146786 0.0080366 -0.00344603 -0.0318802 0.0162744 0.0151573 0.00044666 0.0196447 0.00868481 0.0035461 0.105689 0…
1262.0 0.0946747 0.951897 -0.106831 0.0 0.0 0.106831 0.0 0.0 0.106831 -0.234271 0.0452844 0.266575 0.0 0.0 -0.266575 0.0 0.0 -0.266575 0.07691131 0.984947 -2.16943e-18 -0.243246 0.0197955 0.0 0.120285 0.943634 -0.171493 0.0304033 0.0125908 0.138549 0.0299915 0.0130802 0.138336 -0.0128985 0.00579238 0.0514418 -0.0186015 -0.0391242 0.00628549 -0.018046 -0.0401986 0.00687265 0.1093577 0.982107 -2.16…
1263.0 -0.0768441 0.968163 0.0859502 0.0 0.0 -0.0859502 0.0 0.0 -0.0859502 0.299301 0.000549733 -0.334383 0.0 0.0 0.334383 0.0 0.0 0.334383 -0.099286 0.982271 -2.16943e-18 0.304224 0.0340867 0.0 0.119327 0.944981 -0.157519 0.0272531 -0.00543454 0.145743 0.0248071 -0.000586051 0.143349 0.000531893 0.00381043 0.0508672 -0.000718205 -0.103932 0.0534246 -0.0114182 -0.0834242 0.0439728 0.1067385 0.982…
1265.0 -0.0102535 0.965805 0.0114906 0.0 0.0 -0.0114906 0.0 0.0 -0.0114906 0.105551 -0.00767889 -0.118234 0.0 0.0 0.118234 0.0 0.0 0.118234 -0.031323000000000004 0.987333 -2.16943e-18 0.108169 0.00401702 0.0 0.0646378 0.958244 -0.0460483 0.0079778 -0.0751643 0.123287 0.00912411 -0.0767653 0.123742 0.00161745 -0.000146647 0.000130531 -0.00125761 -0.00163478 0.00276131 -0.00125982 -0.00163075 0.002…
1266.0 -0.0106867 0.965837 0.0119758 0.0 0.0 -0.0119758 0.0 0.0 -0.0119758 0.322285 -0.0232893 -0.360999 0.0 0.0 0.360999 0.0 0.0 0.360999 -0.031766 0.987317 -2.16943e-18 0.330261 0.0124253 0.0 0.127459 0.940406 -0.20014 0.0469038 0.0224292 0.140861 0.045464 0.0252105 0.139394 0.00219474 -0.000622076 -0.0029137 -0.00562522 0.0115619 -0.00304139 -0.00463785 0.00966023 -0.00207933 0.120195500000000…
1272.0 0.0683163 0.956584 -0.0769197 0.0 0.0 0.0769197 0.0 0.0 0.0769197 -0.1684 0.0273549 0.190605 0.0 0.0 -0.190605 0.0 0.0 -0.190605 0.0495888 0.98676 -2.16943e-18 -0.174269 0.00894624 0.0 0.123349 0.942124 -0.185676 0.0376935 0.0207009 0.137332 0.0371124 0.0218121 0.136752 -0.0125507 0.00586395 0.0523662 -0.0267786 -0.0259811 0.000393458 -0.0260701 -0.0273526 0.0011533 0.1142424 0.981665 -2.1…
1274.0 -0.00902186 0.965715 0.0101109 0.0 0.0 -0.0101109 0.0 0.0 -0.0101109 0.375697 -0.0278534 -0.420885 0.0 0.0 0.420885 0.0 0.0 0.420885 -0.030060000000000003 0.987379 -2.16943e-18 0.385074 0.0137684 0.0 0.124543 0.941548 -0.190594 0.0403838 0.0223278 0.137933 0.0396529 0.0237381 0.13719 -0.012733 0.00449841 0.0346512 -0.0159848 -0.010095 -0.0085717 -0.0147077 -0.0125626 -0.00724991 0.11604510…
1276.0 0.0621864 0.957558 -0.0699854 0.0 0.0 0.0699854 0.0 0.0 0.0699854 -0.171562 0.0266489 0.19397 0.0 0.0 -0.19397 0.0 0.0 -0.19397 0.0432477 0.987063 -2.16943e-18 -0.177405 0.00787422 0.0 0.0640692 0.95796 -0.053472 0.0160455 -0.0704625 0.117947 0.0158725 -0.0702284 0.117882 -0.0200034 0.00430945 0.0440998 -0.00859292 -0.0279667 -0.00757446 -0.00863589 -0.0278873 -0.00758952 0.044238400000000…
1277.0 0.0243838 0.962608 -0.0273735 0.0 0.0 0.0273735 0.0 0.0 0.0273735 0.22366 -0.025039 -0.251437 0.0 0.0 0.251437 0.0 0.0 0.251437 0.004249799999999998 0.987962 -2.16943e-18 0.23019 -0.000401578 0.0 0.121827 0.94282 -0.179167 0.0342721 0.01712 0.137825 0.0337822 0.0180667 0.137334 -0.0112283 0.00630577 0.0610393 -0.0339102 -0.0331792 0.00605025 -0.032623 -0.0356667 0.00738705 0.1118808 0.9818…
1281.0 0.0961539 0.95161 -0.108514 0.0 0.0 0.108514 0.0 0.0 0.108514 -0.155734 0.0303752 0.177266 0.0 0.0 -0.177266 0.0 0.0 -0.177266 0.07844736000000001 0.984821 -2.16943e-18 -0.16173 0.0134358 0.0 0.118238 0.945273 -0.15388 0.0268572 -0.0116858 0.148761 0.0254011 -0.00888645 0.147415 0.00294667 -0.00175565 -0.0185999 0.00450028 0.0225411 -0.00844663 0.00984849 0.0122754 -0.00357619 0.1052627 0.…
1282.0 0.125161 0.945451 -0.141645 0.0 0.0 0.141645 0.0 0.0 0.141645 -0.236816 0.0543903 0.271462 0.0 0.0 -0.271462 0.0 0.0 -0.271462 0.108627 0.98181 -2.16943e-18 -0.246853 0.028768 0.0 0.120693 0.944129 -0.16465 0.0323373 -0.0061575 0.148521 0.0312964 -0.00415509 0.147545 0.0131798 -0.00538049 -0.0478101 0.0243363 0.0201401 0.00333339 0.0249722 0.0189241 0.00387225 0.1090671 0.982049 -2.16943e-…
1283.0 -0.0352005 0.96727 0.0394107 0.0 0.0 -0.0394107 0.0 0.0 -0.0394107 0.148693 -0.00665143 -0.166288 0.0 0.0 0.166288 0.0 0.0 0.166288 -0.056849 0.986028 -2.16943e-18 0.151915 0.00989444 0.0 0.117984 0.945236 -0.155174 0.0269148 -0.0092717 0.147157 0.0252705 -0.00492586 0.144897 0.00142525 0.00218363 0.0312845 -0.00352456 -0.0605539 0.0322499 0.00180546 -0.0708434 0.0376486 0.1051677 0.982417…
1284.0 0.112489 0.948265 -0.127142 0.0 0.0 0.127142 0.0 0.0 0.127142 -0.291916 0.0626031 0.333548 0.0 0.0 -0.333548 0.0 0.0 -0.333548 0.09542880000000001 0.983251 -2.16943e-18 -0.303791 0.0309452 0.0 0.118142 0.945173 -0.154752 0.0267355 -0.0103009 0.148368 0.0245899 -0.00602891 0.146282 0.000993543 0.00218443 0.0305669 -0.0155968 -0.0348796 0.0192795 -0.00151729 -0.0619662 0.0326719 0.1052143000…
1288.0 0.14141 0.941559 -0.160312 0.0 0.0 0.160312 0.0 0.0 0.160312 -0.246964 0.0615959 0.284363 0.0 0.0 -0.284363 0.0 0.0 -0.284363 0.1255831 0.979673 -2.16943e-18 -0.257977 0.0349568 0.0 0.121694 0.943774 -0.167526 0.0336501 -0.00515084 0.149078 0.0326162 -0.00316123 0.148105 0.0138981 -0.0061 -0.0557681 0.0274093 0.0287985 -0.000441972 0.0277494 0.0281535 -0.00020389 0.11038970000000001 0.9819…
1289.0 0.00328833 0.964717 -0.00368743 0.0 0.0 0.00368743 0.0 0.0 0.00368743 0.136449 -0.0120113 -0.153032 0.0 0.0 0.153032 0.0 0.0 0.153032 -0.017433199999999996 0.987743 -2.16943e-18 0.140068 0.0030738 0.0 0.126024 0.940963 -0.194581 0.0419389 0.022925 0.139768 0.0406195 0.0246594 0.138937 -0.0115656 0.00346612 0.0239387 -0.0129804 0.00325695 -0.0142202 -0.0107559 -0.00104054 -0.011925 0.117882…
1290.0 0.054164 0.958767 -0.0609215 0.0 0.0 0.0609215 0.0 0.0 0.0609215 -0.118462 0.0173027 0.133752 0.0 0.0 -0.133752 0.0 0.0 -0.133752 0.0349563 0.987394 -2.16943e-18 -0.122374 0.00432067 0.0 0.0695134 0.957105 -0.0589023 0.0149832 -0.0706494 0.12462 0.0149313 -0.0705744 0.124597 -0.00374173 0.000618505 0.00460788 0.000581677 -0.00189867 -0.00329181 0.000574653 -0.00188561 -0.00329517 0.0496959…
1293.0 0.159079 0.936961 -0.180711 0.0 0.0 0.180711 0.0 0.0 0.180711 -0.418594 0.11352 0.48455 0.0 0.0 -0.48455 0.0 0.0 -0.48455 0.1440616 0.976977 -2.16943e-18 -0.438282 0.0685196 0.0 0.0557411 0.959718 -0.0355774 0.0113046 -0.078736 0.11306 0.0112367 -0.0786486 0.113042 -0.0193643 0.00402349 0.0440572 -0.0102303 -0.0263846 -0.00744156 -0.0102069 -0.0264295 -0.00742097 0.0344852 0.986032 -2.1694…
1295.0 -0.0106523 0.965834 0.0119373 0.0 0.0 -0.0119373 0.0 0.0 -0.0119373 0.121011 -0.00874929 -0.135547 0.0 0.0 0.135547 0.0 0.0 0.135547 -0.031730999999999995 0.987318 -2.16943e-18 0.124006 0.00466065 0.0 0.0946915 0.950787 -0.116337 0.0270501 -0.0358374 0.135178 0.0231357 -0.0294769 0.132514 0.00588693 -0.000954303 -0.00462095 -0.00666761 0.00853564 0.00273764 -0.00510191 0.00552314 0.0041818…
1298.0 0.0643629 0.957217 -0.0724467 0.0 0.0 0.0724467 0.0 0.0 0.0724467 -0.222635 0.0351434 0.25181 0.0 0.0 -0.25181 0.0 0.0 -0.25181 0.0454987 0.986961 -2.16943e-18 -0.23028 0.0107891 0.0 0.121375 0.944215 -0.163736 0.0317329 -0.00743876 0.149139 0.0304891 -0.00410134 0.147401 0.012534 -0.00549091 -0.0504376 0.0268718 0.0221597 0.00148991 0.0252623 0.0252615 -9.65491e-05 0.1095982 0.982069 -2.1…
1301.0 0.0942194 0.951985 -0.106313 0.0 0.0 0.106313 0.0 0.0 0.106313 -0.166375 0.0320708 0.189298 0.0 0.0 -0.189298 0.0 0.0 -0.189298 0.07643864 0.984986 -2.16943e-18 -0.172739 0.0139675 0.0 0.120622 0.944227 -0.163592 0.0316845 -0.00673085 0.14869 0.0306171 -0.00468778 0.147696 0.0126611 -0.0052049 -0.0465204 0.0239389 0.0194936 0.00308471 0.0249164 0.0176209 0.00394389 0.1088469 0.982067 -2.16…
1307.0 0.201924 0.924184 -0.230665 0.0 0.0 0.230665 0.0 0.0 0.230665 -0.512153 0.166759 0.60175 0.0 0.0 -0.60175 0.0 0.0 -0.60175 0.189051 0.968787 -2.16943e-18 -0.539363 0.112165 0.0 0.127033 0.940801 -0.195699 0.0425897 0.0226752 0.140485 0.0414396 0.0248983 0.139312 -0.00883772 0.00314054 0.0249548 -0.0178591 0.0041443 -0.011243 -0.0149882 -0.00139727 -0.00832512 0.11903440000000001 0.981105 -…
1309.0 0.122814 0.945987 -0.138956 0.0 0.0 0.138956 0.0 0.0 0.138956 -0.21944 0.0497788 0.25139 0.0 0.0 -0.25139 0.0 0.0 -0.25139 0.1061817 0.982091 -2.16943e-18 -0.228671 0.0260261 0.0 0.121621 0.943802 -0.167293 0.0335705 -0.00529806 0.149072 0.0325321 -0.00329976 0.148095 0.0139574 -0.00608926 -0.0555431 0.0272658 0.0284774 -0.000201048 0.0275987 0.0278464 3.06539e-05 0.11029230000000001 0.981…
1310.0 0.126272 0.945195 -0.142919 0.0 0.0 0.142919 0.0 0.0 0.142919 -0.270807 0.0625605 0.310517 0.0 0.0 -0.310517 0.0 0.0 -0.310517 0.1097857 0.981674 -2.16943e-18 -0.282325 0.0332666 0.0 0.12736 0.940712 -0.196746 0.0458643 0.0178988 0.143053 0.0442727 0.0209624 0.141456 0.00403568 -0.00432698 -0.0462823 0.0193403 0.0477268 -0.0209008 0.0160005 0.0541942 -0.0244884 0.1196514 0.981064 -2.16943e…
1312.0 0.0471229 0.959767 -0.0529762 0.0 0.0 0.0529762 0.0 0.0 0.0529762 -0.0122324 0.00168752 0.0137956 0.0 0.0 -0.0137956 0.0 0.0 -0.0137956 0.027685900000000006 0.987621 -2.16943e-18 -0.0126252 0.000345349 0.0 0.0728364 0.955885 -0.0751456 0.0195265 -0.0530898 0.118764 0.0192668 -0.0526853 0.118618 -0.0120353 -0.00166262 -0.046994 0.0316573 0.0643299 -0.0490132 0.0313197 0.0649773 -0.0493167 0…
1314.0 0.142892 0.941188 -0.162019 0.0 0.0 0.162019 0.0 0.0 0.162019 -0.468762 0.117765 0.53998 0.0 0.0 -0.53998 0.0 0.0 -0.53998 0.1271314 0.979462 -2.16943e-18 -0.489761 0.067216 0.0 0.127579 0.94072 -0.197584 0.0459561 0.0203541 0.141157 0.0427616 0.0277482 0.137126 -0.00132119 0.00220322 0.0258451 -0.0209056 -0.00943989 0.00441829 -0.0210813 -0.00911135 0.00433976 0.1199778 0.981136 -2.16943e…
1315.0 0.211588 0.920977 -0.242042 0.0 0.0 0.242042 0.0 0.0 0.242042 -0.569344 0.192572 0.671478 0.0 0.0 -0.671478 0.0 0.0 -0.671478 0.199236 0.966609 -2.16943e-18 -0.600399 0.132001 0.0 0.127324 0.940489 -0.199343 0.0468847 0.0210853 0.141434 0.0454184 0.0238548 0.139984 0.00253881 -0.0023574 -0.0240266 0.00754393 0.0285011 -0.0120818 0.00679081 0.0299671 -0.0129638 0.1199749 0.981027 -2.16943e-…
1316.0 0.0570773 0.958336 -0.0642116 0.0 0.0 0.0642116 0.0 0.0 0.0642116 0.0 0.0 5.92364e-05 0.0 0.0 -5.92364e-05 0.0 0.0 -5.92364e-05 0.037966400000000004 0.987282 -2.16943e-18 -1.75116e-06 -5.74378e-06 0.0 0.122847 0.943278 -0.172293 0.0359967 -0.00224586 0.148594 0.0349809 -0.000345419 0.147663 0.0143008 -0.00640758 -0.0584407 0.0272106 0.0336372 -0.00241124 0.0275274 0.0330379 -0.00220531 0.1…
1317.0 0.0954739 0.951742 -0.10774 0.0 0.0 0.10774 0.0 0.0 0.10774 -0.177407 0.03446 0.201906 0.0 0.0 -0.201906 0.0 0.0 -0.201906 0.07774118000000001 0.984879 -2.16943e-18 -0.184222 0.0151608 0.0 0.120779 0.944126 -0.164669 0.0323438 -0.00615748 0.148534 0.0312955 -0.00415087 0.147557 0.0131613 -0.00539441 -0.0480294 0.0244178 0.0204759 0.00313404 0.0250526 0.0192618 0.00367265 0.1091542 0.982047…
1318.0 0.071059 0.956134 -0.0800249 0.0 0.0 0.0800249 0.0 0.0 0.0800249 -0.0676296 0.0112014 0.0765859 0.0 0.0 -0.0765859 0.0 0.0 -0.0765859 0.052427600000000005 0.98661 -2.16943e-18 -0.0700108 0.00381206 0.0 0.120441 0.94431 -0.162827 0.0312657 -0.00704348 0.148656 0.0302057 -0.00501541 0.147671 0.0121794 -0.00507737 -0.0457779 0.0237133 0.0195458 0.00251751 0.0244275 0.0181794 0.00312852 0.1085…
1323.0 -0.00586494 0.965475 0.0065738 0.0 0.0 -0.0065738 0.0 0.0 -0.0065738 0.0205535 -0.00159691 -0.0230318 0.0 0.0 0.0230318 0.0 0.0 0.0230318 -0.026824 0.987489 -2.16943e-18 0.0210747 0.0006789 0.0 0.124865 0.941384 -0.191329 0.0416341 0.0191184 0.140543 0.0383525 0.0264484 0.136579 -0.0112375 0.00424513 0.0344644 -0.019715 -0.00606997 -0.00866126 -0.0202037 -0.00512784 -0.00913601 0.1163844 0…
1325.0 0.119451 0.946743 -0.135105 0.0 0.0 0.135105 0.0 0.0 0.135105 -0.328216 0.0731261 0.375677 0.0 0.0 -0.375677 0.0 0.0 -0.375677 0.102678 0.982483 -2.16943e-18 -0.341874 0.0375772 0.0 0.123851 0.942809 -0.176531 0.0379298 0.000221457 0.148431 0.0368627 0.00205769 0.147543 0.0144465 -0.0066231 -0.0603421 0.0270025 0.0375213 -0.00418482 0.0271327 0.0372824 -0.00416855 0.1136545 0.981647 -2.169…
1326.0 0.151999 0.93885 -0.172524 0.0 0.0 0.172524 0.0 0.0 0.172524 -0.28361 0.074426 0.327581 0.0 0.0 -0.327581 0.0 0.0 -0.327581 0.136652 0.978104 -2.16943e-18 -0.296671 0.0438956 0.0 0.119815 0.944558 -0.160483 0.0300153 -0.00817083 0.14869 0.0289198 -0.0060638 0.147668 0.0112603 -0.00454853 -0.0405497 0.0210412 0.016157 0.00334855 0.0220451 0.0142329 0.00423878 0.1076474 0.982157 -2.16943e-18…
1328.0 0.0130065 0.963808 -0.0145922 0.0 0.0 0.0145922 0.0 0.0 0.0145922 0.234565 -0.0232284 -0.263341 0.0 0.0 0.263341 0.0 0.0 0.263341 -0.007451299999999994 0.987908 -2.16943e-18 0.241074 0.00266081 0.0 0.127168 0.940624 -0.198059 0.0464946 0.0196681 0.141953 0.0450856 0.0223889 0.140528 0.00333109 -0.00327379 -0.0340629 0.012785 0.0370352 -0.0157944 0.0116828 0.0391779 -0.0170593 0.1196668 0.9…
1329.0 -0.0402445 0.967482 0.0450508 0.0 0.0 -0.0450508 0.0 0.0 -0.0450508 0.0784645 -0.00306659 -0.0877284 0.0 0.0 0.0877284 0.0 0.0 0.0877284 -0.06200099999999999 0.985678 -2.16943e-18 0.0801149 0.00567196 0.0 0.0601652 0.959747 -0.0336763 0.010086 -0.0820699 0.115687 0.0100877 -0.0820602 0.115665 -0.0127989 0.00389727 0.052897 -0.0185706 -0.0440559 0.00988589 -0.0184703 -0.0442603 0.0100572 0.…
1330.0 0.02035 0.96305 -0.0228399 0.0 0.0 0.0228399 0.0 0.0 0.0228399 -0.0940144 0.0100937 0.105638 0.0 0.0 -0.105638 0.0 0.0 -0.105638 9.929999999999661e-05 0.98796 -2.16943e-18 -0.0967109 -0.000269735 0.0 0.0981051 0.950908 -0.106837 0.0297855 -0.0666435 0.153729 0.0308036 -0.0688852 0.148919 0.0277964 0.00172975 0.0716883 -0.107234 -0.00665276 0.0423042 -0.13923 0.0532033 0.0249375 0.081938350…
1335.0 0.0495082 0.959434 -0.0556667 0.0 0.0 0.0556667 0.0 0.0 0.0556667 0.177602 -0.0249882 -0.200374 0.0 0.0 0.200374 0.0 0.0 0.200374 0.030148100000000004 0.987551 -2.16943e-18 0.18336 -0.00550936 0.0 0.124058 0.942697 -0.177418 0.0383148 0.000559286 0.148595 0.0373335 0.00244945 0.147655 0.0147217 -0.00674611 -0.0612849 0.0269502 0.0388885 -0.00455533 0.0267108 0.0393603 -0.00488936 0.1139668…
1337.0 0.032194 0.961698 -0.0361582 0.0 0.0 0.0361582 0.0 0.0 0.0361582 0.0407793 -0.00492838 -0.0458906 0.0 0.0 0.0458906 0.0 0.0 0.0458906 0.012291999999999997 0.987913 -2.16943e-18 0.0420105 -0.000442354 0.0 0.0712856 0.956929 -0.0587009 0.0120912 -0.0705959 0.127258 0.0122241 -0.0707887 0.127318 0.00217369 -0.00103891 -0.0156728 0.00423411 0.0192033 -0.00776441 0.00426951 0.0191353 -0.0077318…
1338.0 0.199946 0.924826 -0.228342 0.0 0.0 0.228342 0.0 0.0 0.228342 -0.615455 0.198815 0.72258 0.0 0.0 -0.72258 0.0 0.0 -0.72258 0.18696800000000002 0.969218 -2.16943e-18 -0.647977 0.133183 0.0 0.126545 0.941534 -0.188607 0.0427288 0.0101318 0.145824 0.0413139 0.012309 0.14477 0.00906942 -0.00621491 -0.0626246 0.0253971 0.0577267 -0.0206612 0.0238877 0.0606558 -0.0223427 0.1178067 0.981287 -2.16…
1339.0 0.0134698 0.963762 -0.0151123 0.0 0.0 0.0151123 0.0 0.0 0.0151123 -0.0897202 0.00893189 0.100732 0.0 0.0 -0.100732 0.0 0.0 -0.100732 -0.006975200000000001 0.987913 -2.16943e-18 -0.0922151 -0.000969834 0.0 0.0620993 0.959216 -0.0364879 0.00606738 -0.0800358 0.120507 0.00519782 -0.0788618 0.120204 -0.000387086 0.000279855 0.00436764 -0.00248532 -0.00336734 0.00148565 -0.00245315 -0.00342904 …
1343.0 0.121621 0.946257 -0.137589 0.0 0.0 0.137589 0.0 0.0 0.137589 -0.327962 0.073925 0.375596 0.0 0.0 -0.375596 0.0 0.0 -0.375596 0.1049379 0.982232 -2.16943e-18 -0.341705 0.0384179 0.0 0.121046 0.94321 -0.175375 0.0321574 0.0150681 0.1382 0.0316618 0.0157745 0.137866 -0.011939 0.00619345 0.0586888 -0.0311179 -0.0321202 0.00454938 -0.0296699 -0.0349167 0.00603355 0.1105913 0.981982 -2.16943e-1…
1345.0 0.00883893 0.964211 -0.00991435 0.0 0.0 0.00991435 0.0 0.0 0.00991435 0.327409 -0.0308766 -0.367408 0.0 0.0 0.367408 0.0 0.0 0.367408 -0.011733499999999994 0.987851 -2.16943e-18 0.336321 0.0052856 0.0 0.126979 0.940875 -0.195307 0.0453643 0.0166651 0.143335 0.044019 0.0192619 0.141986 0.00491639 -0.00458165 -0.0480209 0.0201261 0.0477 -0.0198475 0.018453 0.0509469 -0.0217102 0.1191093 0.98…
1346.0 0.114716 0.947785 -0.129688 0.0 0.0 0.129688 0.0 0.0 0.129688 -0.354084 0.0768786 0.404804 0.0 0.0 -0.404804 0.0 0.0 -0.404804 0.0977466 0.983012 -2.16943e-18 -0.368594 0.0384944 0.0 0.0644151 0.958455 -0.0442234 0.00870432 -0.0771221 0.122694 0.00822342 -0.0764559 0.122508 -0.000582791 0.00024641 0.00300296 -0.00227035 -0.000488662 -0.000244608 -0.00227125 -0.000486991 -0.000244865 0.0430…
1349.0 -0.024426 0.966723 0.0273576 0.0 0.0 -0.0273576 0.0 0.0 -0.0273576 0.159579 -0.0090668 -0.178571 0.0 0.0 0.178571 0.0 0.0 0.178571 -0.045834 0.986679 -2.16943e-18 0.163253 0.00865832 0.0 0.127045 0.940448 -0.199135 0.0453858 0.0228092 0.140993 0.0437569 0.0252571 0.139771 -0.000758948 0.00169678 0.0206485 -0.0182908 -0.00519559 0.00282576 -0.0183941 -0.00499778 0.00273802 0.119534400000000…
1350.0 0.0645186 0.957193 -0.0726228 0.0 0.0 0.0726228 0.0 0.0 0.0726228 -0.159737 0.0252436 0.180675 0.0 0.0 -0.180675 0.0 0.0 -0.180675 0.045659700000000004 0.986953 -2.16943e-18 -0.165225 0.00777028 0.0 0.118539 0.94501 -0.156462 0.0275488 -0.00918105 0.148074 0.0253205 -0.00459713 0.145811 0.00185128 0.00187245 0.0278201 -0.00339178 -0.054707 0.0297288 0.00207445 -0.0652557 0.035234 0.1058237…
1353.0 -0.0212486 0.966537 0.0238017 0.0 0.0 -0.0238017 0.0 0.0 -0.0238017 0.374209 -0.0225966 -0.418832 0.0 0.0 0.418832 0.0 0.0 0.418832 -0.042582999999999996 0.986846 -2.16943e-18 0.382973 0.0189461 0.0 0.118127 0.945368 -0.152457 0.0261888 -0.0134243 0.149755 0.024501 -0.0102022 0.148215 -0.00083761 1.22781e-05 -0.00152455 0.0081336 -0.0105208 0.00384339 0.00458409 -0.00370803 0.00061643 0.10…
1354.0 0.187165 0.928849 -0.213372 0.0 0.0 0.213372 0.0 0.0 0.213372 -0.483793 0.148323 0.56533 0.0 0.0 -0.56533 0.0 0.0 -0.56533 0.1735237 0.971877 -2.16943e-18 -0.508466 0.0965985 0.0 0.125738 0.941203 -0.192849 0.0410406 0.0228746 0.138985 0.0401574 0.0245819 0.138084 -0.013432 0.00397748 0.0270409 -0.0126622 0.000695745 -0.0150765 -0.00957475 -0.0052652 -0.0119275 0.1174332 0.98129 -2.16943e-…
1355.0 -0.000117861 0.96501 0.000132089 0.0 0.0 -0.000132089 0.0 0.0 -0.000132089 0.23449 -0.0197392 -0.262901 0.0 0.0 0.262901 0.0 0.0 0.262901 -0.020929000000000003 0.98766 -2.16943e-18 0.240607 0.00619966 0.0 0.0658991 0.957462 -0.0588269 0.0175503 -0.0671124 0.118445 0.0175557 -0.0671233 0.118449 -0.0144797 0.00423628 0.0507888 -0.0154657 -0.041456 0.00611119 -0.0155122 -0.0413676 0.00607595 …
1357.0 0.125288 0.945422 -0.141791 0.0 0.0 0.141791 0.0 0.0 0.141791 -0.278354 0.0639733 0.319088 0.0 0.0 -0.319088 0.0 0.0 -0.319088 0.1087601 0.981794 -2.16943e-18 -0.290156 0.0338575 0.0 0.118261 0.945332 -0.153006 0.0266594 -0.0131657 0.149566 0.0249869 -0.00996129 0.148032 0.00208263 0.00151386 0.0247898 -0.0168084 -0.0233755 0.0152681 -0.00886766 -0.0386408 0.0227142 0.10516640000000001 0.9…
1359.0 -0.0278935 0.966914 0.0312374 0.0 0.0 -0.0312374 0.0 0.0 -0.0312374 0.340017 -0.0179955 -0.380402 0.0 0.0 0.380402 0.0 0.0 0.380402 -0.049380999999999994 0.986484 -2.16943e-18 0.347696 0.0197936 0.0 0.11886 0.94491 -0.157428 0.0283713 -0.00909729 0.148205 0.0272039 -0.00684199 0.147113 0.00824586 -0.00350998 -0.0323621 0.0179495 0.0124346 0.00197257 0.0186967 0.0110032 0.00263018 0.1063222…
1360.0 0.00265684 0.964772 -0.00297922 0.0 0.0 0.00297922 0.0 0.0 0.00297922 -0.0729108 0.0063661 0.0817667 0.0 0.0 -0.0817667 0.0 0.0 -0.0817667 -0.018081399999999997 0.987729 -2.16943e-18 -0.0748383 -0.00169536 0.0 0.0979241 0.950197 -0.125035 0.0251079 -0.0133479 0.121951 0.0236085 -0.00986674 0.117853 -0.00311782 0.000786466 0.00298405 0.0037712 -0.00690062 0.00502306 0.00469246 -0.00867543 0…
1364.0 0.162359 0.936064 -0.18451 0.0 0.0 0.18451 0.0 0.0 0.18451 -0.308601 0.0849505 0.357597 0.0 0.0 -0.357597 0.0 0.0 -0.357597 0.1474969 0.976433 -2.16943e-18 -0.323257 0.0517958 0.0 0.118219 0.945343 -0.152754 0.0264197 -0.0133502 0.149737 0.0246574 -0.00996341 0.148114 -0.000796817 -0.000493045 -0.00836817 0.00961083 0.000558452 -0.0018116 0.005038 0.00934244 -0.00603538 0.1050741 0.982337 …
1365.0 -0.0210592 0.966526 0.0235898 0.0 0.0 -0.0235898 0.0 0.0 -0.0235898 0.199371 -0.0120814 -0.223148 0.0 0.0 0.223148 0.0 0.0 0.223148 -0.042388999999999996 0.986855 -2.16943e-18 0.204045 0.010051 0.0 0.0649913 0.957953 -0.0506315 0.0139814 -0.0761571 0.122859 0.012462 -0.0740304 0.122252 -0.00593177 0.00140174 0.0145555 -0.00510027 -0.00644885 -0.00300675 -0.00491 -0.00681499 -0.00282903 0.0…
1369.0 0.032143 0.961705 -0.0361007 0.0 0.0 0.0361007 0.0 0.0 0.0361007 0.302291 -0.0365157 -0.340178 0.0 0.0 0.340178 0.0 0.0 0.340178 0.012239399999999998 0.987914 -2.16943e-18 0.311416 -0.00326118 0.0 0.125272 0.942068 -0.183296 0.0405788 0.00535451 0.147438 0.0393431 0.00773611 0.146238 0.0116533 -0.00681633 -0.0665664 0.024587 0.0613417 -0.0195112 0.0277485 0.0552745 -0.0166464 0.1158792 0.9…
1372.0 0.0341227 0.961463 -0.0383289 0.0 0.0 0.0383289 0.0 0.0 0.0383289 0.236525 -0.0291063 -0.266242 0.0 0.0 0.266242 0.0 0.0 0.266242 0.014279100000000003 0.98789 -2.16943e-18 0.243725 -0.00309545 0.0 0.126186 0.941506 -0.188821 0.0427445 0.0103316 0.145812 0.0415525 0.0126305 0.144638 0.00889459 -0.00624094 -0.0631707 0.0264506 0.0572164 -0.0205982 0.0242106 0.0615537 -0.0229993 0.1174829 0.9…
1376.0 0.0444452 0.960132 -0.0499569 0.0 0.0 0.0499569 0.0 0.0 0.0499569 0.142191 -0.0191787 -0.160296 0.0 0.0 0.160296 0.0 0.0 0.160296 0.024922700000000006 0.987693 -2.16943e-18 0.146708 -0.0035698 0.0 0.123979 0.942746 -0.176929 0.0380532 0.000261316 0.148665 0.0370698 0.00215531 0.147725 0.014457 -0.00679818 -0.0625482 0.0279985 0.0400855 -0.00553825 0.0277954 0.0404881 -0.00584224 0.1138228 …
1377.0 0.122383 0.946085 -0.138462 0.0 0.0 0.138462 0.0 0.0 0.138462 -0.308919 0.0699162 0.353857 0.0 0.0 -0.353857 0.0 0.0 -0.353857 0.1057322 0.982142 -2.16943e-18 -0.321897 0.0364754 0.0 0.118551 0.945163 -0.15487 0.0272412 -0.0110354 0.148721 0.0259893 -0.00868497 0.147597 0.00519581 -0.00243513 -0.0236431 0.00915136 0.0186571 -0.00419677 0.0113846 0.0143735 -0.00218976 0.1056928 0.982321 -2.…
1378.0 0.123415 0.945851 -0.139644 0.0 0.0 0.139644 0.0 0.0 0.139644 -0.260429 0.0592651 0.298393 0.0 0.0 -0.298393 0.0 0.0 -0.298393 0.1068072 0.98202 -2.16943e-18 -0.271405 0.0310789 0.0 0.125924 0.941729 -0.186596 0.0418583 0.00828142 0.146527 0.0406913 0.0105231 0.145389 0.0100535 -0.00651674 -0.0649978 0.0259094 0.0593002 -0.0203339 0.0252834 0.0605265 -0.0211409 0.1169404 0.981331 -2.16943e…
1379.0 0.0201416 0.963072 -0.0226058 0.0 0.0 0.0226058 0.0 0.0 0.0226058 0.191166 -0.0204789 -0.214794 0.0 0.0 0.214794 0.0 0.0 0.214794 -0.00011499999999999011 0.98796 -2.16943e-18 0.196644 0.000594491 0.0 0.118225 0.945359 -0.152531 0.0262207 -0.0134196 0.149783 0.0244584 -0.0100332 0.148161 -0.000478053 0.000147802 0.00105333 0.00187873 -0.00463635 0.0016581 0.00278849 -0.00638642 0.00252017 0…
1380.0 -0.0206506 0.966501 0.0231323 0.0 0.0 -0.0231323 0.0 0.0 -0.0231323 0.145196 -0.00886518 -0.162516 0.0 0.0 0.162516 0.0 0.0 0.162516 -0.041970999999999994 0.986876 -2.16943e-18 0.148607 0.00725202 0.0 0.119564 0.944554 -0.160403 0.0298876 -0.008249 0.148818 0.0287048 -0.0062352 0.147873 0.0109877 -0.00452814 -0.0408091 0.0211422 0.0171366 0.00251662 0.0219784 0.0155358 0.00323897 0.1073656…
1381.0 0.142649 0.94125 -0.161739 0.0 0.0 0.161739 0.0 0.0 0.161739 -0.345257 0.0866348 0.397684 0.0 0.0 -0.397684 0.0 0.0 -0.397684 0.12687690000000001 0.979497 -2.16943e-18 -0.360712 0.0494019 0.0 0.121285 0.94324 -0.1751 0.0320064 0.0149435 0.1382 0.0315731 0.0156628 0.137844 -0.0120198 0.00619114 0.0585321 -0.0308367 -0.0321534 0.00445808 -0.029407 -0.034914 0.00591908 0.1107998 0.981991 -2.1…
1384.0 -0.0134814 0.966034 0.0151059 0.0 0.0 -0.0151059 0.0 0.0 -0.0151059 0.0784009 -0.00541886 -0.0877993 0.0 0.0 0.0877993 0.0 0.0 0.0877993 -0.034629999999999994 0.987204 -2.16943e-18 0.0803137 0.00327338 0.0 0.12649 0.940949 -0.195153 0.045526 0.0170957 0.142594 0.0441801 0.0199083 0.141108 0.00438628 -0.0041071 -0.0429936 0.01709 0.0445303 -0.0187022 0.0170285 0.0446673 -0.0189404 0.1186546…
1386.0 0.0273968 0.962265 -0.0307614 0.0 0.0 0.0307614 0.0 0.0 0.0307614 0.230174 -0.0265581 -0.258859 0.0 0.0 0.258859 0.0 0.0 0.258859 0.007351400000000008 0.987952 -2.16943e-18 0.236983 -0.0012163 0.0 0.127497 0.940395 -0.20021 0.0468758 0.0225393 0.140848 0.0454408 0.0253115 0.139386 0.00211832 -0.00045656 -0.000976524 -0.00689087 0.0102239 -0.00237477 -0.00573987 0.00800564 -0.00123965 0.120…
1397.0 0.00318528 0.964726 -0.00357185 0.0 0.0 0.00357185 0.0 0.0 0.00357185 0.16503 -0.0145079 -0.185085 0.0 0.0 0.185085 0.0 0.0 0.185085 -0.017539 0.987741 -2.16943e-18 0.169404 0.00373717 0.0 0.064646 0.958326 -0.0457143 0.00979718 -0.0769827 0.122952 0.00905134 -0.0759459 0.122661 -0.00125802 0.000439347 0.00513498 -0.00341342 -0.00112507 -0.000596952 -0.00340087 -0.0011493 -0.000584561 0.04…
1399.0 0.103484 0.950148 -0.116865 0.0 0.0 0.116865 0.0 0.0 0.116865 -0.282093 0.0574706 0.321632 0.0 0.0 -0.321632 0.0 0.0 -0.321632 0.0860635 0.984156 -2.16943e-18 -0.29323 0.0268276 0.0 0.118658 0.945093 -0.155402 0.0273215 -0.0106434 0.148776 0.026039 -0.00831388 0.14767 0.00526561 -0.00279105 -0.0283069 0.0106115 0.0252341 -0.00754705 0.0130021 0.0206502 -0.00541348 0.1058424 0.982296 -2.169…
1400.0 0.0576209 0.958255 -0.0648257 0.0 0.0 0.0648257 0.0 0.0 0.0648257 0.00548244 -0.000822642 -0.00619361 0.0 0.0 0.00619361 0.0 0.0 0.00619361 0.0385281 0.987261 -2.16943e-18 0.0056659 -0.000222198 0.0 0.119525 0.944722 -0.159041 0.0291089 -0.00838972 0.148373 0.0279875 -0.00626453 0.147347 0.00881711 -0.00410984 -0.0393373 0.021168 0.0191811 -0.00101665 0.0227415 0.0161635 0.000393042 0.1071…
1402.0 -7.93184e-05 0.965007 8.88762e-05 0.0 0.0 -8.88762e-05 0.0 0.0 -8.88762e-05 0.293368 -0.0247083 -0.328915 0.0 0.0 0.328915 0.0 0.0 0.328915 -0.020889400000000002 0.987661 -2.16943e-18 0.301023 0.00774337 0.0 0.124584 0.942404 -0.180275 0.03953 0.00282437 0.147971 0.0384997 0.00480911 0.146979 0.0133137 -0.00687402 -0.0649655 0.0278352 0.0479689 -0.0108391 0.0245341 0.0543389 -0.0141643 0.1…
1405.0 -0.0330655 0.967172 0.0370229 0.0 0.0 -0.0370229 0.0 0.0 -0.0370229 0.111359 -0.00524783 -0.124549 0.0 0.0 0.124549 0.0 0.0 0.124549 -0.05466800000000001 0.986168 -2.16943e-18 0.113801 0.00713921 0.0 0.119419 0.944148 -0.167045 0.0292743 0.008541 0.1393 0.0289261 0.00912091 0.139017 -0.0109968 0.00504856 0.0451525 -0.0112123 -0.0449453 0.0108903 -0.0111608 -0.0450483 0.0109801 0.1080291 0.…
1409.0 0.0300189 0.961959 -0.0337108 0.0 0.0 0.0337108 0.0 0.0 0.0337108 -0.11147 0.013195 0.125405 0.0 0.0 -0.125405 0.0 0.0 -0.125405 0.010051500000000005 0.987934 -2.16943e-18 -0.114805 0.000927845 0.0 0.0596144 0.959591 -0.0326981 0.00608831 -0.0830514 0.119714 0.00462691 -0.0811135 0.119237 -0.000273715 0.00108088 0.0191096 -0.01186 -0.0161691 0.00892135 -0.0116404 -0.0165909 0.00912227 0.03…
1412.0 0.0507891 0.959253 -0.057112 0.0 0.0 0.057112 0.0 0.0 0.057112 0.0184419 -0.00262191 -0.0208106 0.0 0.0 0.0208106 0.0 0.0 0.0208106 0.031470700000000004 0.98751 -2.16943e-18 0.0190427 -0.000599721 0.0 0.122578 0.943388 -0.171294 0.0355505 -0.00285248 0.148647 0.0344879 -0.00095719 0.147731 0.0144305 -0.00630529 -0.0569918 0.0266752 0.031412 -0.00109964 0.0272174 0.0303791 -0.000678334 0.11…
1415.0 0.00315488 0.964728 -0.00353776 0.0 0.0 0.00353776 0.0 0.0 0.00353776 0.10246 -0.0090038 -0.11491 0.0 0.0 0.11491 0.0 0.0 0.11491 -0.017570199999999994 0.98774 -2.16943e-18 0.105175 0.00232382 0.0 0.117729 0.945113 -0.155967 0.0268967 -0.00755412 0.146704 0.0254129 -0.00497657 0.145485 0.00100036 0.00321847 0.0446939 0.00703173 -0.107334 0.0554383 -0.00509492 -0.0840615 0.0444469 0.1049801…
1419.0 0.0072692 0.964357 -0.008153 0.0 0.0 0.008153 0.0 0.0 0.008153 0.0450519 -0.00416862 -0.0505475 0.0 0.0 0.0505475 0.0 0.0 0.0505475 -0.013345799999999991 0.987824 -2.16943e-18 0.0462692 0.000808684 0.0 0.116728 0.956562 0.0800937 -0.127807 -0.198733 0.256534 -0.128744 -0.197569 0.256316 0.087294 -0.0364562 -0.250322 0.286657 -0.237082 0.200528 0.287243 -0.238201 0.201013 0.07009633 0.97214…
1421.0 0.05885 0.95807 -0.0662143 0.0 0.0 0.0662143 0.0 0.0 0.0662143 0.118399 -0.017934 -0.133786 0.0 0.0 0.133786 0.0 0.0 0.133786 0.039798400000000005 0.98721 -2.16943e-18 0.12238 -0.00496957 0.0 0.124299 0.942594 -0.178337 0.0386838 0.00117419 0.148533 0.037699 0.00307234 0.147584 0.014226 -0.00684393 -0.0633391 0.0282472 0.041745 -0.00665348 0.0279861 0.0422598 -0.00702046 0.1143149 0.98157 …
1423.0 0.126417 0.945162 -0.143085 0.0 0.0 0.143085 0.0 0.0 0.143085 -0.243068 0.056195 0.278721 0.0 0.0 -0.278721 0.0 0.0 -0.278721 0.10993710000000001 0.981656 -2.16943e-18 -0.253411 0.0299024 0.0 0.120642 0.944154 -0.164398 0.0322096 -0.00631159 0.148551 0.0311526 -0.00427828 0.147559 0.0130419 -0.00537877 -0.0480761 0.0246205 0.020465 0.00299033 0.0251373 0.0194782 0.00341637 0.108984 0.98205…
1428.0 -0.0370427 0.967351 0.0414708 0.0 0.0 -0.0414708 0.0 0.0 -0.0414708 0.166849 -0.00711921 -0.186575 0.0 0.0 0.186575 0.0 0.0 0.186575 -0.05873099999999999 0.985904 -2.16943e-18 0.170425 0.0114527 0.0 0.126851 0.940887 -0.194949 0.0451824 0.0160015 0.143827 0.0438599 0.0185823 0.142486 0.0056247 -0.00494277 -0.0514094 0.0215014 0.0503136 -0.0204733 0.0196 0.0540013 -0.0225698 0.1189201 0.981…
1433.0 0.253709 0.905544 -0.292164 0.0 0.0 0.292164 0.0 0.0 0.292164 -0.659334 0.260504 0.792026 0.0 0.0 -0.792026 0.0 0.0 -0.792026 0.243786 0.955637 -2.16943e-18 -0.699497 0.190984 0.0 0.118787 0.94519 -0.154799 0.0270551 -0.0111147 0.148657 0.0258929 -0.00819555 0.147165 0.00465355 -0.00206139 -0.0195639 0.00841168 0.0129988 -0.00189269 0.0103088 0.00935777 -0.000175575 0.1059143 0.982342 -2.1…
1435.0 0.219438 0.918281 -0.251315 0.0 0.0 0.251315 0.0 0.0 0.251315 -0.59543 0.207568 0.704483 0.0 0.0 -0.704483 0.0 0.0 -0.704483 0.207519 0.964748 -2.16943e-18 -0.628599 0.144324 0.0 0.118991 0.944409 -0.164508 0.0286032 0.00567745 0.140278 0.0280026 0.0064181 0.139958 -0.00764289 0.00483723 0.0488308 -0.0129758 -0.0569992 0.0211454 -0.0162012 -0.0507942 0.0180834 0.1072969 0.982327 -2.16943e-…
1441.0 -0.0655303 0.968112 0.0733101 0.0 0.0 -0.0733101 0.0 0.0 -0.0733101 0.273116 -0.0029507 -0.305146 0.0 0.0 0.305146 0.0 0.0 0.305146 -0.08777800000000001 0.983487 -2.16943e-18 0.277995 0.0275947 0.0 0.124593 0.942623 -0.17796 0.0385145 0.000745965 0.148747 0.0375312 0.00266751 0.147793 0.0144852 -0.00694787 -0.0642866 0.0286075 0.0423863 -0.00670958 0.0285246 0.0425582 -0.00690497 0.1145566…
1443.0 0.00905734 0.96419 -0.0101594 0.0 0.0 0.0101594 0.0 0.0 0.0101594 -0.0942486 0.00891151 0.105765 0.0 0.0 -0.105765 0.0 0.0 -0.105765 -0.011509099999999994 0.987854 -2.16943e-18 -0.0968166 -0.00149783 0.0 0.0943974 0.951887 -0.106397 0.0245184 -0.0424095 0.134339 0.0200672 -0.0349457 0.131265 -0.000902593 0.000172329 0.00151763 0.0022624 -0.00536374 0.00158491 0.000709164 -0.0023996 0.00032…
1448.0 0.139221 0.942102 -0.157793 0.0 0.0 0.157793 0.0 0.0 0.157793 -0.34909 0.0861336 0.401703 0.0 0.0 -0.401703 0.0 0.0 -0.401703 0.1232966 0.97998 -2.16943e-18 -0.364553 0.0484631 0.0 0.0594871 0.959707 -0.0304181 0.00372782 -0.0839832 0.120726 0.00383602 -0.0841252 0.12076 0.00298706 0.000786292 0.0192188 -0.0143025 -0.0193305 0.014415 -0.0143156 -0.0193054 0.0144027 0.036898400000000005 0.9…
1452.0 0.0140085 0.963708 -0.0157171 0.0 0.0 0.0157171 0.0 0.0 0.0157171 -0.0398653 0.00399305 0.0447609 0.0 0.0 -0.0447609 0.0 0.0 -0.0447609 -0.006421499999999997 0.987919 -2.16943e-18 -0.0409766 -0.00040617 0.0 0.127702 0.940394 -0.200186 0.0467546 0.0227112 0.140775 0.0452425 0.0254514 0.139347 0.00213562 -3.63964e-05 0.00428709 -0.0104782 0.00634668 -0.000181592 -0.00869156 0.00289928 0.0016…
1453.0 -0.0120778 0.965936 0.013534 0.0 0.0 -0.013534 0.0 0.0 -0.013534 0.0449064 -0.00317474 -0.0502951 0.0 0.0 0.0502951 0.0 0.0 0.0502951 -0.033192 0.987262 -2.16943e-18 0.04601 0.00180281 0.0 0.123486 0.941953 -0.187115 0.0396463 0.0180001 0.139286 0.0365192 0.0253908 0.135255 -0.0137188 0.00503335 0.0397338 -0.0178606 -0.0145651 -0.00736808 -0.0181685 -0.0139794 -0.00758758 0.114543 0.981604…
1456.0 0.0204557 0.963039 -0.0229588 0.0 0.0 0.0229588 0.0 0.0 0.0229588 -0.0596667 0.00641317 0.0670443 0.0 0.0 -0.0670443 0.0 0.0 -0.0670443 0.00020810000000000273 0.987961 -2.16943e-18 -0.0613789 -0.000163896 0.0 0.120638 0.943417 -0.173422 0.0311764 0.0139167 0.13838 0.0306784 0.0144655 0.138147 -0.0125257 0.00599364 0.0550033 -0.025819 -0.0334062 0.00422209 -0.0238512 -0.0372045 0.00621747 0…
1457.0 0.0523113 0.959036 -0.05883 0.0 0.0 0.05883 0.0 0.0 0.05883 0.112563 -0.0162007 -0.127053 0.0 0.0 0.127053 0.0 0.0 0.127053 0.0330427 0.987459 -2.16943e-18 0.116253 -0.00386113 0.0 0.118089 0.944968 -0.158024 0.0267025 -0.00277823 0.144184 0.0257885 -0.00101851 0.143317 -0.000317115 0.00416352 0.0538707 -0.00777022 -0.0945543 0.048255 -0.0131152 -0.0842976 0.0434186 0.1055876 0.982379 -2.1…
1458.0 0.0638689 0.957295 -0.071888 0.0 0.0 0.071888 0.0 0.0 0.071888 -0.0908173 0.0142837 0.102709 0.0 0.0 -0.102709 0.0 0.0 -0.102709 0.044987700000000005 0.986984 -2.16943e-18 -0.09393 0.00434821 0.0 0.124474 0.941382 -0.191461 0.0409164 0.0213238 0.139271 0.0396606 0.0240401 0.137811 -0.0118114 0.00385784 0.0283381 -0.0138624 -0.0034568 -0.0110188 -0.0138978 -0.00338792 -0.0110538 0.1160349 0…
1464.0 0.0238475 0.962667 -0.0267707 0.0 0.0 0.0267707 0.0 0.0 0.0267707 0.00240151 -0.000267386 -0.00269957 0.0 0.0 0.00269957 0.0 0.0 0.00269957 0.003697900000000004 0.987963 -2.16943e-18 0.00247146 -2.82154e-06 0.0 0.124561 0.94229 -0.181357 0.0399658 0.00368309 0.147761 0.0388022 0.00566622 0.146793 0.0129626 -0.00687057 -0.065248 0.0265332 0.0518509 -0.0131387 0.0231972 0.0582909 -0.0165241 …
1466.0 0.0795458 0.954687 -0.0896434 0.0 0.0 0.0896434 0.0 0.0 0.0896434 -0.221226 0.0388311 0.250935 0.0 0.0 -0.250935 0.0 0.0 -0.250935 0.061218 0.986089 -2.16943e-18 -0.229261 0.0146961 0.0 0.122353 0.942732 -0.179857 0.0344022 0.0177333 0.137768 0.0339236 0.0186946 0.137269 -0.0119231 0.00654727 0.062779 -0.0344893 -0.0339781 0.00568917 -0.0332078 -0.0364549 0.00702277 0.112475 0.981842 -2.16…
1468.0 0.16504 0.935322 -0.187617 0.0 0.0 0.187617 0.0 0.0 0.187617 -0.353083 0.0983767 0.409493 0.0 0.0 -0.409493 0.0 0.0 -0.409493 0.1503054 0.975979 -2.16943e-18 -0.369984 0.0604628 0.0 0.121325 0.943937 -0.166032 0.0329151 -0.00592581 0.149094 0.031876 -0.0039264 0.148118 0.0137324 -0.00586519 -0.0531142 0.0264521 0.0256152 0.0010457 0.0267663 0.0250193 0.00126633 0.1098379 0.981969 -2.16943e…
1471.0 0.0325241 0.961659 -0.0365296 0.0 0.0 0.0365296 0.0 0.0 0.0365296 -0.0257514 0.00312189 0.0289804 0.0 0.0 -0.0289804 0.0 0.0 -0.0289804 0.012632000000000004 0.987909 -2.16943e-18 -0.02653 0.000289205 0.0 0.126462 0.94066 -0.19817 0.0462819 0.0211625 0.140777 0.0443603 0.0253304 0.138534 0.00150889 0.000410818 0.00866656 -0.0122794 0.00235008 0.00125651 -0.0123824 0.00254985 0.00114171 0.11…
1483.0 0.0450429 0.960051 -0.0506307 0.0 0.0 0.0506307 0.0 0.0 0.0506307 0.00695229 -0.000942492 -0.00783823 0.0 0.0 0.00783823 0.0 0.0 0.00783823 0.025539400000000004 0.987678 -2.16943e-18 0.00717367 -0.000179391 0.0 0.126942 0.941038 -0.193518 0.0446527 0.0146957 0.144231 0.0433461 0.0172379 0.142915 0.00639044 -0.00532857 -0.0551302 0.0231332 0.0529881 -0.0210577 0.0216585 0.0558529 -0.0227279…
1485.0 0.0103871 0.964063 -0.0116517 0.0 0.0 0.0116517 0.0 0.0 0.0116517 0.00897303 -0.00086194 -0.0100709 0.0 0.0 0.0100709 0.0 0.0 0.0100709 -0.010143100000000002 0.987874 -2.16943e-18 0.00921903 0.000128865 0.0 0.123729 0.941702 -0.18906 0.0406946 0.0188794 0.139537 0.0378596 0.0250006 0.136251 -0.0124593 0.00419946 0.0315486 -0.0144699 -0.00733181 -0.00974719 -0.014855 -0.00659088 -0.010105 0…
1486.0 0.0351692 0.961334 -0.039507 0.0 0.0 0.039507 0.0 0.0 0.039507 0.293672 -0.0364899 -0.330617 0.0 0.0 0.330617 0.0 0.0 0.330617 0.015357600000000006 0.987876 -2.16943e-18 0.302651 -0.00420046 0.0 0.12167 0.943755 -0.167823 0.0339087 -0.00499715 0.148965 0.0328784 -0.00301243 0.147991 0.0146228 -0.00601745 -0.0532513 0.0253896 0.0258236 0.00203735 0.0257239 0.0251887 0.0022793 0.1104176 0.98…
1487.0 0.0627859 0.957465 -0.0706633 0.0 0.0 0.0706633 0.0 0.0 0.0706633 -0.00590124 0.000920739 0.0066727 0.0 0.0 -0.0066727 0.0 0.0 -0.0066727 0.0438677 0.987036 -2.16943e-18 -0.00610267 0.000275015 0.0 0.118354 0.945247 -0.153996 0.0268685 -0.0117696 0.148953 0.0253932 -0.00893405 0.147586 0.00273819 -0.00160826 -0.0169818 0.00476539 0.0192077 -0.00700445 0.00957806 0.00996979 -0.00262009 0.10…
1488.0 0.0857272 0.953579 -0.0966593 0.0 0.0 0.0966593 0.0 0.0 0.0966593 -0.306478 0.0560144 0.348073 0.0 0.0 -0.348073 0.0 0.0 -0.348073 0.06762634000000001 0.985655 -2.16943e-18 -0.317857 0.0226156 0.0 0.0612514 0.959399 -0.0343634 0.00519139 -0.0811265 0.120351 0.00429575 -0.0799239 0.120044 -0.000902868 -6.09947e-06 -0.00221928 0.00077066 0.00523208 -0.00378289 0.000737185 0.00529645 -0.00381…
1489.0 0.0952133 0.951792 -0.107444 0.0 0.0 0.107444 0.0 0.0 0.107444 -0.291775 0.0565854 0.332048 0.0 0.0 -0.332048 0.0 0.0 -0.332048 0.07747063 0.984901 -2.16943e-18 -0.302974 0.0248432 0.0 0.123674 0.943041 -0.174485 0.0372354 -0.00172431 0.148875 0.035401 0.00231798 0.146814 0.0130117 -0.00673046 -0.0642911 0.0322143 0.0389358 -0.00655851 0.0286645 0.0457883 -0.0101676 0.1132243 0.981723 -2.1…
1490.0 0.151437 0.938997 -0.171875 0.0 0.0 0.171875 0.0 0.0 0.171875 -0.335706 0.0878646 0.387688 0.0 0.0 -0.387688 0.0 0.0 -0.387688 0.1360646 0.978191 -2.16943e-18 -0.35114 0.0517221 0.0 0.123641 0.942873 -0.17589 0.0376458 -0.00028639 0.148581 0.0366575 0.00160831 0.147643 0.0146662 -0.00665865 -0.0604918 0.0268987 0.0375191 -0.00392688 0.0271369 0.0370719 -0.00380261 0.1133696 0.981662 -2.169…
1491.0 0.180139 0.930972 -0.205172 0.0 0.0 0.205172 0.0 0.0 0.205172 -0.562314 0.167364 0.65546 0.0 0.0 -0.65546 0.0 0.0 -0.65546 0.1661432 0.973247 -2.16943e-18 -0.590428 0.107161 0.0 0.117349 0.945097 -0.158464 0.0319571 -0.0100772 0.146387 0.0305251 -0.00665275 0.144642 0.0168793 -0.00554247 -0.0439814 0.0185461 0.0148029 0.0106805 0.0170543 0.0176739 0.00925001 0.105295 0.982488 -2.16943e-18 …
1492.0 0.0390259 0.960846 -0.04385 0.0 0.0 0.04385 0.0 0.0 0.04385 -0.201524 0.0259294 0.227001 0.0 0.0 -0.227001 0.0 0.0 -0.227001 0.019333100000000006 0.987812 -2.16943e-18 -0.207785 0.00378648 0.0 0.124424 0.94375 -0.167988 0.0339617 -0.00545682 0.14921 0.0325189 -0.00178648 0.147307 0.0135007 -0.00615303 -0.0569053 0.0294603 0.0280891 -0.000495349 0.0274011 0.0320612 -0.0025595 0.113171500000…
1495.0 0.0319241 0.961731 -0.0358544 0.0 0.0 0.0358544 0.0 0.0 0.0358544 0.00402479 -0.000485175 -0.0045291 0.0 0.0 0.0045291 0.0 0.0 0.0045291 0.012013900000000008 0.987916 -2.16943e-18 0.00414617 -4.23979e-05 0.0 0.118874 0.944119 -0.167217 0.0291878 0.00874919 0.139331 0.028669 0.00943704 0.139021 -0.0116519 0.00528568 0.0472266 -0.0115953 -0.0469293 0.0112992 -0.0115385 -0.0470443 0.0114116 0…
1498.0 0.214538 0.919973 -0.245523 0.0 0.0 0.245523 0.0 0.0 0.245523 -0.550443 0.188317 0.649955 0.0 0.0 -0.649955 0.0 0.0 -0.649955 0.202347 0.965919 -2.16943e-18 -0.580706 0.129792 0.0 0.126533 0.941207 -0.191983 0.0441003 0.0133905 0.144556 0.0426818 0.0161275 0.143146 0.00672924 -0.00567633 -0.0592563 0.0256821 0.0557393 -0.0222485 0.0242943 0.0584387 -0.0238536 0.1182402 0.981207 -2.16943e-1…
1500.0 0.144832 0.940699 -0.164255 0.0 0.0 0.164255 0.0 0.0 0.164255 -0.401231 0.101754 0.46245 0.0 0.0 -0.46245 0.0 0.0 -0.46245 0.1291589 0.979181 -2.16943e-18 -0.419312 0.0585028 0.0 0.125635 0.941504 -0.189023 0.042914 0.0106765 0.145511 0.0416196 0.0129697 0.14436 0.00844223 -0.00603945 -0.0616657 0.0273058 0.0535773 -0.0193851 0.0243002 0.0593896 -0.022536 0.1169676 0.981285 -2.16943e-18 0.…
1504.0 0.148228 0.93983 -0.16817 0.0 0.0 0.16817 0.0 0.0 0.16817 -0.448084 0.115505 0.516969 0.0 0.0 -0.516969 0.0 0.0 -0.516969 0.1327081 0.978679 -2.16943e-18 -0.468486 0.0672346 0.0 0.121635 0.943161 -0.175871 0.0327526 0.0147015 0.138468 0.031977 0.0163394 0.137606 -0.0109469 0.00613967 0.0597005 -0.0322341 -0.034366 0.00690001 -0.0332632 -0.0323889 0.00595009 0.11126440000000001 0.981968 -2.…
1506.0 -0.00866058 0.965688 0.00970616 0.0 0.0 -0.00970616 0.0 0.0 -0.00970616 0.0593116 -0.00442138 -0.0664475 0.0 0.0 0.0664475 0.0 0.0 0.0664475 -0.029689999999999994 0.987392 -2.16943e-18 0.0607948 0.00214909 0.0 0.120056 0.943255 -0.175521 0.0340966 0.0121942 0.139227 0.0309365 0.0190265 0.135609 -0.0111806 0.00602432 0.0572324 -0.029751 -0.0334894 0.0056348 -0.0284758 -0.0359816 0.00722417 …
1508.0 0.0266101 0.962356 -0.0298767 0.0 0.0 0.0298767 0.0 0.0 0.0298767 -0.154916 0.0177358 0.174205 0.0 0.0 -0.174205 0.0 0.0 -0.174205 0.006541500000000006 0.987956 -2.16943e-18 -0.159483 0.000677446 0.0 0.1253 0.942557 -0.179376 0.0396925 0.00148765 0.148027 0.0377075 0.00606745 0.145652 0.0124198 -0.00683536 -0.0656978 0.0304087 0.0465771 -0.010906 0.0273774 0.052443 -0.014124 0.115484599999…
1511.0 -0.0620637 0.968068 0.0694368 0.0 0.0 -0.0694368 0.0 0.0 -0.0694368 0.342507 -0.00502721 -0.382694 0.0 0.0 0.382694 0.0 0.0 0.382694 -0.084249 0.98383 -2.16943e-18 0.348775 0.0332568 0.0 0.118229 0.945101 -0.155646 0.0267943 -0.0087386 0.147624 0.0242898 -0.00370569 0.145148 -0.000706704 0.0024167 0.0295988 0.00478534 -0.068 0.0327837 0.0135689 -0.0849429 0.041559 0.10538890000000001 0.982…
1512.0 -0.0256075 0.96679 0.0286797 0.0 0.0 -0.0286797 0.0 0.0 -0.0286797 0.293503 -0.0162866 -0.328409 0.0 0.0 0.328409 0.0 0.0 0.328409 -0.047043 0.986614 -2.16943e-18 0.300215 0.0163204 0.0 0.0663039 0.958056 -0.0476962 0.00901579 -0.0756661 0.124399 0.00893228 -0.0755485 0.124365 0.00155418 -0.000178763 -0.000965153 -0.00153236 0.00131227 0.00118542 -0.00154086 0.00132851 0.00117847 0.0451858…
1513.0 0.135307 0.943059 -0.153291 0.0 0.0 0.153291 0.0 0.0 0.153291 -0.314012 0.075981 0.360942 0.0 0.0 -0.360942 0.0 0.0 -0.360942 0.1192106 0.980514 -2.16943e-18 -0.327754 0.0420707 0.0 0.120122 0.944455 -0.161586 0.0305648 -0.00733095 0.148403 0.0294561 -0.00527937 0.147416 0.0107147 -0.00476942 -0.0445093 0.0240791 0.0196991 0.000727538 0.0251598 0.0176285 0.00167856 0.1080982 0.982139 -2.16…
1514.0 0.0470822 0.959772 -0.0529303 0.0 0.0 0.0529303 0.0 0.0 0.0529303 -0.0533308 0.00735475 0.0601457 0.0 0.0 -0.0601457 0.0 0.0 -0.0601457 0.027643900000000006 0.987623 -2.16943e-18 -0.0550429 0.00150312 0.0 0.120788 0.944146 -0.164297 0.0320357 -0.00707829 0.149143 0.0306617 -0.00375288 0.147441 0.0123831 -0.00554403 -0.051369 0.0275428 0.0231238 0.000795374 0.0261011 0.0259043 -0.000647171 …
1516.0 0.0642467 0.957235 -0.0723153 0.0 0.0 0.0723153 0.0 0.0 0.0723153 -0.130207 0.0205359 0.147267 0.0 0.0 -0.147267 0.0 0.0 -0.147267 0.0453785 0.986966 -2.16943e-18 -0.134676 0.00629209 0.0 0.12436 0.942449 -0.179865 0.0394608 0.00232904 0.148126 0.0382746 0.00471678 0.146921 0.0136138 -0.00680041 -0.0634965 0.0261691 0.0474691 -0.0101448 0.0247571 0.0502037 -0.0116634 0.1145766 0.981539 -2.…
1518.0 0.136031 0.942883 -0.154123 0.0 0.0 0.154123 0.0 0.0 0.154123 -0.314792 0.0764468 0.361911 0.0 0.0 -0.361911 0.0 0.0 -0.361911 0.1199659 0.980416 -2.16943e-18 -0.328599 0.042457 0.0 0.119044 0.944963 -0.156688 0.027826 -0.00957799 0.148494 0.0266456 -0.00740123 0.147454 0.00664499 -0.00337877 -0.0336632 0.0153345 0.0238875 -0.00558117 0.0169122 0.020864 -0.0041894 0.10638610000000001 0.982…
1521.0 0.0174143 0.96336 -0.0195419 0.0 0.0 0.0195419 0.0 0.0 0.0195419 -0.0916027 0.00952927 0.102892 0.0 0.0 -0.102892 0.0 0.0 -0.102892 -0.002919999999999992 0.987947 -2.16943e-18 -0.0941959 -0.000573384 0.0 0.122422 0.943917 -0.166498 0.03333 -0.00620171 0.149161 0.0318785 -0.00268637 0.147357 0.0134653 -0.00600489 -0.0551994 0.0288843 0.0258094 0.000647931 0.0264664 0.0304695 -0.00173861 0.1…
1531.0 -0.0218794 0.966575 0.0245078 0.0 0.0 -0.0245078 0.0 0.0 -0.0245078 0.234614 -0.0140009 -0.26258 0.0 0.0 0.26258 0.0 0.0 0.26258 -0.043228 0.986813 -2.16943e-18 0.24009 0.0120475 0.0 0.0868129 0.952964 -0.0985209 0.0219171 -0.0423071 0.128963 0.0216432 -0.0418456 0.128775 -0.00146707 0.000434456 0.00438979 -0.00054966 -0.0045553 0.000714939 -0.000492172 -0.00466567 0.000766774 0.07016268 0…
1539.0 0.120846 0.946431 -0.136701 0.0 0.0 0.136701 0.0 0.0 0.136701 -0.261353 0.0586673 0.299253 0.0 0.0 -0.299253 0.0 0.0 -0.299253 0.1041307 0.982322 -2.16943e-18 -0.272278 0.0303675 0.0 0.118241 0.945328 -0.153058 0.0263573 -0.012483 0.149241 0.0245341 -0.00898975 0.147564 -0.000269065 9.36075e-05 0.000662925 0.00342268 -0.00728939 0.0031402 0.00859289 -0.0172267 0.00796893 0.1051275 0.982346…
1540.0 0.0917534 0.952456 -0.103508 0.0 0.0 0.103508 0.0 0.0 0.103508 -0.192448 0.0365371 0.218846 0.0 0.0 -0.218846 0.0 0.0 -0.218846 0.07387868 0.985189 -2.16943e-18 -0.199747 0.0155875 0.0 0.124965 0.941395 -0.191433 0.0404422 0.0224891 0.138552 0.0396918 0.0240531 0.137716 -0.0135716 0.00421857 0.029816 -0.0136808 -0.00268673 -0.0134509 -0.0108973 -0.0080609 -0.0106123 0.1165165 0.981373 -2.1…
1543.0 0.136012 0.942888 -0.154102 0.0 0.0 0.154102 0.0 0.0 0.154102 -0.257749 0.0625882 0.296329 0.0 0.0 -0.296329 0.0 0.0 -0.296329 0.1199466 0.980419 -2.16943e-18 -0.269053 0.0347575 0.0 0.122147 0.943559 -0.169559 0.0346918 -0.00405856 0.148977 0.033675 -0.00210183 0.148017 0.014614 -0.00624422 -0.0560647 0.0264704 0.0295007 9.24885e-05 0.0266704 0.0291252 0.000198341 0.11110020000000001 0.98…
1544.0 0.114409 0.947851 -0.129338 0.0 0.0 0.129338 0.0 0.0 0.129338 -0.220021 0.0476902 0.251518 0.0 0.0 -0.251518 0.0 0.0 -0.251518 0.0974279 0.983045 -2.16943e-18 -0.229028 0.0238377 0.0 0.127337 0.940641 -0.197647 0.0462802 0.0189574 0.142467 0.0448788 0.0216498 0.141061 0.00368367 -0.00376682 -0.0396574 0.0158456 0.0417379 -0.0179691 0.0148046 0.0437641 -0.0191868 0.1197646 0.981056 -2.16943…
1546.0 0.154499 0.93819 -0.175412 0.0 0.0 0.175412 0.0 0.0 0.175412 -0.455563 0.120958 0.526595 0.0 0.0 -0.526595 0.0 0.0 -0.526595 0.1392671 0.977713 -2.16943e-18 -0.476701 0.0719405 0.0 0.0675792 0.957703 -0.0522475 0.0126724 -0.0747365 0.124364 0.012641 -0.0746919 0.124351 -0.00112974 0.000753352 0.0104623 -0.00743855 -0.00470364 0.00168004 -0.00743743 -0.00470586 0.00168151 0.0471143 0.985637…
1547.0 0.0313488 0.9618 -0.0352071 0.0 0.0 0.0352071 0.0 0.0 0.0352071 -0.162457 0.0194769 0.182798 0.0 0.0 -0.182798 0.0 0.0 -0.182798 0.01142130000000001 0.987922 -2.16943e-18 -0.167344 0.00160289 0.0 0.0616774 0.959353 -0.0349644 0.00543281 -0.0806952 0.120279 0.00400791 -0.0787736 0.119783 -0.00116083 -0.000928318 -0.0190619 0.0118176 0.0195008 -0.0122576 0.0115703 0.0199758 -0.0124846 0.0394…
1549.0 0.0948776 0.951858 -0.107062 0.0 0.0 0.107062 0.0 0.0 0.107062 -0.324497 0.0628028 0.36926 0.0 0.0 -0.36926 0.0 0.0 -0.36926 0.07712203000000001 0.98493 -2.16943e-18 -0.336937 0.0274985 0.0 0.123328 0.94251 -0.182065 0.0358108 0.0186769 0.137628 0.0351472 0.0196355 0.137166 -0.0113626 0.00618042 0.0588401 -0.0320827 -0.0318434 0.00508577 -0.0312618 -0.0334329 0.00596746 0.1137466 0.981784 …
1552.0 0.000509321 0.964957 -0.000571106 0.0 0.0 0.000571106 0.0 0.0 0.000571106 0.23518 -0.0199638 -0.26369 0.0 0.0 0.26369 0.0 0.0 0.26369 -0.020285399999999995 0.987676 -2.16943e-18 0.241333 0.00604856 0.0 0.0628832 0.95822 -0.0505815 0.0147627 -0.0717648 0.117637 0.0147653 -0.0717699 0.117639 -0.0193357 0.0040994 0.0406765 -0.010545 -0.0187111 -0.0114266 -0.010562 -0.0186785 -0.0114404 0.0427…
1553.0 -0.0304291 0.967044 0.0340739 0.0 0.0 -0.0340739 0.0 0.0 -0.0340739 0.400856 -0.0200754 -0.448403 0.0 0.0 0.448403 0.0 0.0 0.448403 -0.051973000000000005 0.986333 -2.16943e-18 0.409782 0.0244943 0.0 0.117923 0.945001 -0.157763 0.0267979 -0.00333144 0.144357 0.0257083 -0.00126138 0.143342 0.000263943 0.00397431 0.0527747 -0.00558331 -0.0979029 0.050655 -0.0102946 -0.0888713 0.0464781 0.1053…
1554.0 0.042774 0.960356 -0.0480732 0.0 0.0 0.0480732 0.0 0.0 0.0480732 0.0437015 -0.00581064 -0.0492535 0.0 0.0 0.0492535 0.0 0.0 0.0492535 0.0231986 0.987733 -2.16943e-18 0.0450803 -0.00101196 0.0 0.12238 0.942537 -0.181875 0.0357627 0.0185717 0.137591 0.0351518 0.0195487 0.137106 -0.0113547 0.00615749 0.0585753 -0.0318157 -0.0318367 0.00507724 -0.0310567 -0.0333062 0.00589258 0.1127843 0.98179…
1555.0 0.0230515 0.962756 -0.025876 0.0 0.0 0.025876 0.0 0.0 0.025876 0.0192293 -0.00212359 -0.0216138 0.0 0.0 0.0216138 0.0 0.0 0.0216138 0.002878800000000001 0.987964 -2.16943e-18 0.0197875 -4.88747e-06 0.0 0.117633 0.94508 -0.156439 0.026769 -0.00629403 0.146042 0.0254648 -0.00403277 0.14497 0.000637575 0.00348325 0.0472583 0.0043209 -0.106516 0.054772 -0.00610994 -0.0864953 0.0452947 0.104937…
1556.0 0.162559 0.936009 -0.18474 0.0 0.0 0.18474 0.0 0.0 0.18474 -0.380086 0.104723 0.44046 0.0 0.0 -0.44046 0.0 0.0 -0.44046 0.1477056 0.9764 -2.16943e-18 -0.398148 0.0638899 0.0 0.120978 0.944049 -0.165198 0.0325716 -0.00614404 0.148822 0.0315203 -0.00413388 0.147843 0.0136647 -0.00555781 -0.0492096 0.0245298 0.0214874 0.00319041 0.0250955 0.0204067 0.00365991 0.1094049 0.982013 -2.16943e-18 0…
1565.0 0.0311411 0.961825 -0.0349734 0.0 0.0 0.0349734 0.0 0.0 0.0349734 0.0567661 -0.00679224 -0.0638722 0.0 0.0 0.0638722 0.0 0.0 0.0638722 0.011207400000000006 0.987924 -2.16943e-18 0.0584725 -0.000546407 0.0 0.11021 0.946994 -0.144596 0.0298503 -0.018133 0.14293 0.0277849 -0.0143914 0.141196 0.0158263 -0.00434407 -0.0319121 0.00525986 0.0182116 0.00843955 0.00608017 0.0166496 0.00907582 0.097…
1566.0 0.0515982 0.959138 -0.0580252 0.0 0.0 0.0580252 0.0 0.0 0.0580252 -0.23718 0.0339414 0.26768 0.0 0.0 -0.26768 0.0 0.0 -0.26768 0.0323063 0.987483 -2.16943e-18 -0.244933 0.00793767 0.0 0.12061 0.945431 -0.155865 0.0315992 -0.0117316 0.145996 0.0300133 -0.00853463 0.144438 0.0193948 -0.00549184 -0.0390338 0.0133459 0.00878463 0.0169372 0.012398 0.0106088 0.0160267 0.10833570000000001 0.98260…
1568.0 0.0494215 0.959447 -0.055569 0.0 0.0 0.055569 0.0 0.0 0.055569 -0.0412044 0.00579326 0.0464868 0.0 0.0 -0.0464868 0.0 0.0 -0.0464868 0.0300587 0.987553 -2.16943e-18 -0.0425396 0.00127402 0.0 0.0641344 0.95811 -0.0500287 0.0136802 -0.0742512 0.120652 0.0135402 -0.0740555 0.120596 -0.0102409 0.00207856 0.019974 -0.00412828 -0.00946367 -0.00638077 -0.00410063 -0.00951664 -0.00635649 0.0437542…
1573.0 0.0598083 0.957924 -0.0672973 0.0 0.0 0.0672973 0.0 0.0 0.0672973 -0.210097 0.0320563 0.237439 0.0 0.0 -0.237439 0.0 0.0 -0.237439 0.040789000000000006 0.987169 -2.16943e-18 -0.217187 0.00905506 0.0 0.0800195 0.95464 -0.0836603 0.0203263 -0.0533246 0.126705 0.0200783 -0.0522936 0.125268 -0.00760816 0.00173421 0.0161031 -2.8033e-05 -0.0153827 -0.000671965 3.3845e-05 -0.0155001 -0.000625293 …
1577.0 0.0457102 0.95996 -0.0513831 0.0 0.0 0.0513831 0.0 0.0 0.0513831 0.132538 -0.0180692 -0.149443 0.0 0.0 0.149443 0.0 0.0 0.149443 0.026228 0.98766 -2.16943e-18 0.13677 -0.00352317 0.0 0.118151 0.945306 -0.153394 0.0268752 -0.0127346 0.149315 0.0243386 -0.00786101 0.146972 0.0018432 0.00191629 0.029496 -0.0149154 -0.0360578 0.0211699 -0.0088089 -0.0478192 0.0271058 0.1050872 0.98235 -2.16943…
1578.0 0.0617328 0.957628 -0.0694726 0.0 0.0 0.0694726 0.0 0.0 0.0694726 0.13501 -0.0209003 -0.152631 0.0 0.0 0.152631 0.0 0.0 0.152631 0.0427787 0.987084 -2.16943e-18 0.1396 -0.00612449 0.0 0.120313 0.944295 -0.163108 0.0314947 -0.00680817 0.148472 0.0304417 -0.00478236 0.147486 0.0123636 -0.00508953 -0.0455784 0.0237107 0.0187076 0.00315978 0.0244934 0.017209 0.00383898 0.1084925 0.982096 -2.16…
1579.0 -0.0329712 0.967168 0.0369174 0.0 0.0 -0.0369174 0.0 0.0 -0.0369174 0.389465 -0.0183949 -0.4356 0.0 0.0 0.4356 0.0 0.0 0.4356 -0.054570999999999995 0.986174 -2.16943e-18 0.398012 0.0249268 0.0 0.0674544 0.957751 -0.0509258 0.00998079 -0.0738258 0.124823 0.00991311 -0.0737294 0.124794 0.00225682 -0.000704656 -0.00799931 0.00439548 0.00282452 0.000779044 0.00438992 0.00283528 0.000773321 0.0…
1581.0 0.183174 0.930063 -0.208712 0.0 0.0 0.208712 0.0 0.0 0.208712 -0.431046 0.129957 0.50298 0.0 0.0 -0.50298 0.0 0.0 -0.50298 0.1693303 0.972663 -2.16943e-18 -0.452783 0.0838356 0.0 0.120097 0.944437 -0.161649 0.0306856 -0.00765918 0.148675 0.0296036 -0.00559312 0.147673 0.0117148 -0.00492802 -0.0447574 0.0232616 0.0194281 0.00206214 0.0242993 0.0174401 0.00297479 0.1080816 0.982126 -2.16943e…
1582.0 0.0160005 0.963506 -0.017954 0.0 0.0 0.017954 0.0 0.0 0.017954 -0.0437811 0.00448421 0.0491686 0.0 0.0 -0.0491686 0.0 0.0 -0.0491686 -0.004373699999999994 0.987937 -2.16943e-18 -0.0450126 -0.000345479 0.0 0.111437 0.947191 -0.139495 0.0245438 -0.0213166 0.146334 0.0222048 -0.0173237 0.144537 -0.00639866 0.00119281 0.00426798 -0.0029197 0.0118869 -0.013328 0.00201292 0.00242936 -0.00892957 …
1584.0 0.265893 0.900626 -0.306843 0.0 0.0 0.306843 0.0 0.0 0.306843 -0.677737 0.279345 0.818971 0.0 0.0 -0.818971 0.0 0.0 -0.818971 0.256724 0.952002 -2.16943e-18 -0.720317 0.208077 0.0 0.12574 0.941948 -0.184475 0.0410853 0.00634178 0.147125 0.0398161 0.00848511 0.146079 0.0114217 -0.00664292 -0.0646326 0.0242111 0.0586465 -0.0184082 0.0231859 0.0606411 -0.0195982 0.1164902 0.981392 -2.16943e-1…
1585.0 0.0815684 0.954329 -0.091938 0.0 0.0 0.091938 0.0 0.0 0.091938 -0.195899 0.0348491 0.222297 0.0 0.0 -0.222297 0.0 0.0 -0.222297 0.0633142 0.985952 -2.16943e-18 -0.203066 0.0134849 0.0 0.118589 0.944449 -0.16392 0.0289488 0.00364797 0.141374 0.0276499 0.00629108 0.14003 -0.00603068 0.00459483 0.0486604 -0.0114819 -0.0633115 0.0261325 -0.0163515 -0.053959 0.0216492 0.1068336 0.982319 -2.1694…
1587.0 -0.0220729 0.966586 0.0247243 0.0 0.0 -0.0247243 0.0 0.0 -0.0247243 0.193267 -0.0114915 -0.216302 0.0 0.0 0.216302 0.0 0.0 0.216302 -0.04342599999999999 0.986803 -2.16943e-18 0.197774 0.00996697 0.0 0.0828093 0.953812 -0.0913083 0.021575 -0.0478788 0.127664 0.0195301 -0.0445117 0.126341 -0.00524591 0.00108194 0.00841965 1.7618e-06 -0.00508821 -0.00333387 0.000377802 -0.00581063 -0.00298782…
1589.0 0.149111 0.939602 -0.16919 0.0 0.0 0.16919 0.0 0.0 0.16919 -0.472279 0.122256 0.545027 0.0 0.0 -0.545027 0.0 0.0 -0.545027 0.13363150000000001 0.978546 -2.16943e-18 -0.49384 0.071387 0.0 0.0607063 0.959346 -0.0352939 0.00619313 -0.0809117 0.120065 0.00517719 -0.0795471 0.119716 -0.00125503 0.000703118 0.0103404 -0.00608909 -0.00678699 0.00253631 -0.00600702 -0.00694462 0.00261129 0.0386405…
1590.0 0.110858 0.948613 -0.125279 0.0 0.0 0.125279 0.0 0.0 0.125279 -0.358033 0.0760847 0.40893 0.0 0.0 -0.40893 0.0 0.0 -0.40893 0.0937317 0.983422 -2.16943e-18 -0.372519 0.037245 0.0 0.122546 0.943741 -0.168073 0.0339392 -0.0044622 0.148648 0.0327625 -0.00260763 0.147787 0.0136702 -0.00590276 -0.0535025 0.0265261 0.0263898 0.000580485 0.0271 0.0252955 0.00103508 0.11131450000000001 0.98193 -2.…
1593.0 0.037838 0.960998 -0.0425121 0.0 0.0 0.0425121 0.0 0.0 0.0425121 -0.136685 0.0174009 0.153938 0.0 0.0 -0.153938 0.0 0.0 -0.153938 0.018108400000000004 0.987833 -2.16943e-18 -0.14091 0.00237922 0.0 0.119407 0.945175 -0.154209 0.0271837 -0.0128767 0.149958 0.0251092 -0.00995325 0.148688 0.00313677 0.000879614 0.0182413 -0.0147377 -0.0164246 0.0128933 -0.00767395 -0.0299994 0.0194796 0.106405…
1595.0 0.1114 0.948498 -0.125898 0.0 0.0 0.125898 0.0 0.0 0.125898 -0.195981 0.0417743 0.223871 0.0 0.0 -0.223871 0.0 0.0 -0.223871 0.0942958 0.983365 -2.16943e-18 -0.203925 0.0205162 0.0 0.120536 0.94422 -0.163774 0.0319877 -0.00682789 0.148665 0.030921 -0.00474378 0.147646 0.0138038 -0.00526085 -0.045095 0.0221769 0.0172752 0.00564168 0.0232311 0.0152541 0.00658235 0.1088055 0.982072 -2.16943e-…
1597.0 -0.0464821 0.967704 0.052024 0.0 0.0 -0.052024 0.0 0.0 -0.052024 0.293993 -0.00943732 -0.328621 0.0 0.0 0.328621 0.0 0.0 0.328621 -0.068367 0.985205 -2.16943e-18 0.299947 0.0233387 0.0 0.119037 0.945042 -0.155742 0.0273592 -0.0104469 0.148886 0.0258813 -0.00826068 0.147913 0.00495431 -0.0028223 -0.0293637 0.0109994 0.027387 -0.00905889 0.0131345 0.0232947 -0.00716993 0.1062308 0.982276 -2.…
1598.0 0.185013 0.929506 -0.210858 0.0 0.0 0.210858 0.0 0.0 0.210858 -0.453075 0.13766 0.529029 0.0 0.0 -0.529029 0.0 0.0 -0.529029 0.171262 0.972303 -2.16943e-18 -0.476042 0.0891993 0.0 0.122685 0.943337 -0.171585 0.0356395 -0.00290615 0.148903 0.0346248 -0.000958662 0.147945 0.014262 -0.00657705 -0.0608683 0.0286461 0.0359443 -0.00372463 0.0288093 0.0356413 -0.00367082 0.1118842 0.981797 -2.169…
1602.0 -0.0121553 0.965941 0.0136208 0.0 0.0 -0.0136208 0.0 0.0 -0.0136208 0.179459 -0.0126715 -0.200993 0.0 0.0 0.200993 0.0 0.0 0.200993 -0.033270999999999995 0.987259 -2.16943e-18 0.183867 0.00722046 0.0 0.0701354 0.956377 -0.0707379 0.019284 -0.056109 0.117615 0.0182247 -0.0544653 0.117033 -0.0137578 -0.00137845 -0.0439996 0.0353614 0.0550744 -0.0464367 0.0346066 0.0565255 -0.0471473 0.051729…
1603.0 0.0483606 0.959595 -0.0543722 0.0 0.0 0.0543722 0.0 0.0 0.0543722 -0.0738089 0.0102873 0.0832573 0.0 0.0 -0.0832573 0.0 0.0 -0.0832573 0.028963500000000003 0.987586 -2.16943e-18 -0.0761906 0.00219057 0.0 0.126502 0.940662 -0.19837 0.0467998 0.0208102 0.140811 0.0449581 0.0247902 0.138672 0.00247579 -0.000972599 -0.00678721 -0.00361442 0.0149348 -0.00453578 -0.00279415 0.0133593 -0.00378066…
1611.0 0.0154492 0.963562 -0.0173349 0.0 0.0 0.0173349 0.0 0.0 0.0173349 0.0447875 -0.00455927 -0.0502957 0.0 0.0 0.0502957 0.0 0.0 0.0502957 -0.0049405000000000004 0.987932 -2.16943e-18 0.0460442 0.000381906 0.0 0.126376 0.940637 -0.198428 0.0468143 0.0205484 0.141118 0.0451239 0.023239 0.139765 0.00455719 -0.00185677 -0.014181 -0.000346076 0.0188418 -0.0043273 -0.000250376 0.0186655 -0.0043122 …
1616.0 0.0163094 0.963474 -0.0183009 0.0 0.0 0.0183009 0.0 0.0 0.0183009 0.048944 -0.00503017 -0.0549688 0.0 0.0 0.0549688 0.0 0.0 0.0549688 -0.004056099999999993 0.987939 -2.16943e-18 0.0503227 0.000368777 0.0 0.122695 0.943036 -0.174483 0.0370358 -0.00104185 0.14854 0.0359331 0.000782653 0.147672 0.0146191 -0.0065372 -0.0592155 0.0266952 0.0354327 -0.00291609 0.0267846 0.035272 -0.00293679 0.11…
1619.0 0.24693 0.90819 -0.284034 0.0 0.0 0.284034 0.0 0.0 0.284034 -0.633232 0.244259 0.758261 0.0 0.0 -0.758261 0.0 0.0 -0.758261 0.236599 0.957568 -2.16943e-18 -0.671141 0.177392 0.0 0.122491 0.943476 -0.170544 0.0352213 -0.00321243 0.148583 0.0341228 -0.00132844 0.147687 0.0143449 -0.00621014 -0.0559942 0.026452 0.0300118 -0.000471548 0.0267634 0.0294226 -0.000268054 0.1115762 0.981854 -2.1694…
1621.0 -0.0384186 0.967408 0.0430092 0.0 0.0 -0.0430092 0.0 0.0 -0.0430092 0.13884 -0.00571015 -0.155245 0.0 0.0 0.155245 0.0 0.0 0.155245 -0.06013600000000001 0.985808 -2.16943e-18 0.141792 0.00974769 0.0 0.126858 0.940612 -0.197899 0.0450549 0.0219666 0.140928 0.0437615 0.0245498 0.139559 -0.000364641 0.00134632 0.0171037 -0.0168187 -0.00173221 0.00144142 -0.0158129 -0.00367463 0.00247239 0.119…
1623.0 0.112849 0.948188 -0.127554 0.0 0.0 0.127554 0.0 0.0 0.127554 -0.178877 0.0384381 0.204405 0.0 0.0 -0.204405 0.0 0.0 -0.204405 0.09580340000000001 0.983212 -2.16943e-18 -0.186162 0.0190405 0.0 0.120819 0.944116 -0.164581 0.0322195 -0.00636275 0.148775 0.031169 -0.00434163 0.14779 0.013191 -0.00544506 -0.048656 0.0247468 0.0210571 0.00285016 0.0253034 0.0199938 0.00331217 0.1091673 0.982033…
1624.0 0.0863521 0.953465 -0.097369 0.0 0.0 0.097369 0.0 0.0 0.097369 -0.158641 0.0291108 0.180195 0.0 0.0 -0.180195 0.0 0.0 -0.180195 0.06827443 0.985609 -2.16943e-18 -0.164544 0.0118247 0.0 0.0692509 0.957199 -0.0580187 0.0148573 -0.0711672 0.124381 0.0148322 -0.0711309 0.124369 -0.00464693 0.000862076 0.00720103 -0.000640537 -0.0027959 -0.00376489 -0.000635121 -0.00280617 -0.00376102 0.0493733…
1627.0 0.0665712 0.956866 -0.0749448 0.0 0.0 0.0749448 0.0 0.0 0.0749448 -0.198548 0.0318498 0.224657 0.0 0.0 -0.224657 0.0 0.0 -0.224657 0.0477831 0.986851 -2.16943e-18 -0.205423 0.0101388 0.0 0.122093 0.942873 -0.178546 0.0337434 0.0169845 0.137866 0.0333036 0.0178944 0.137391 -0.0118803 0.00649249 0.0623098 -0.0341545 -0.0337818 0.00562725 -0.0326993 -0.036593 0.00712836 0.1120501 0.981885 -2.…
1628.0 0.0151198 0.963596 -0.0169649 0.0 0.0 0.0169649 0.0 0.0 0.0169649 0.388599 -0.0394132 -0.436374 0.0 0.0 0.436374 0.0 0.0 0.436374 -0.005279199999999998 0.987929 -2.16943e-18 0.399486 0.00346126 0.0 0.126962 0.940946 -0.194461 0.0450187 0.0156473 0.143855 0.0436955 0.0182017 0.142532 0.00577573 -0.00499727 -0.0518891 0.0217358 0.0504919 -0.0203984 0.019828 0.0541917 -0.0224989 0.118976 0.98…
1629.0 -0.0560138 0.967959 0.0626767 0.0 0.0 -0.0626767 0.0 0.0 -0.0626767 0.3195 -0.00685009 -0.357031 0.0 0.0 0.357031 0.0 0.0 0.357031 -0.078086 0.984397 -2.16943e-18 0.325589 0.0288263 0.0 0.124363 0.942446 -0.180138 0.0397877 0.00254536 0.147856 0.0381428 0.00587536 0.14617 0.0123702 -0.00671259 -0.0645032 0.0256107 0.0535127 -0.0146247 0.030874 0.0434036 -0.00977772 0.1146284 0.981555 -2.16…
1633.0 0.0860735 0.953516 -0.0970526 0.0 0.0 0.0970526 0.0 0.0 0.0970526 -0.10504 0.0192407 0.119305 0.0 0.0 -0.119305 0.0 0.0 -0.119305 0.06798552000000001 0.98563 -2.16943e-18 -0.108945 0.00779452 0.0 0.118441 0.945292 -0.153277 0.0263706 -0.0124136 0.149371 0.0247446 -0.00928704 0.147869 0.00115788 -0.00157331 -0.0195723 0.0081502 0.0217261 -0.0103057 0.00515371 0.0274931 -0.0131751 0.1053467 …
1634.0 -0.0499623 0.967809 0.0559138 0.0 0.0 -0.0559138 0.0 0.0 -0.0559138 0.11023 -0.00310929 -0.1232 0.0 0.0 0.1232 0.0 0.0 0.1232 -0.071917 0.984922 -2.16943e-18 0.112415 0.00918698 0.0 0.128619 0.941985 -0.185361 0.0424105 0.00724923 0.14576 0.0407673 0.00950021 0.144719 0.0132202 -0.00707098 -0.0664296 0.0232922 0.0598196 -0.0167336 0.0224618 0.0614429 -0.0177737 0.11959040000000001 0.981478…
1639.0 0.184842 0.929558 -0.210659 0.0 0.0 0.210659 0.0 0.0 0.210659 -0.428356 0.130057 0.500136 0.0 0.0 -0.500136 0.0 0.0 -0.500136 0.1710832 0.972337 -2.16943e-18 -0.450059 0.0842381 0.0 0.120178 0.944377 -0.162274 0.0310216 -0.00727164 0.148575 0.0299513 -0.00521523 0.147575 0.0121223 -0.00492722 -0.043904 0.0226877 0.0178196 0.00339617 0.0236243 0.0160254 0.00422041 0.10824510000000001 0.9821…
1644.0 0.0660021 0.956957 -0.0743009 0.0 0.0 0.0743009 0.0 0.0 0.0743009 -0.102068 0.0163057 0.115477 0.0 0.0 -0.115477 0.0 0.0 -0.115477 0.0471943 0.98688 -2.16943e-18 -0.105595 0.00514355 0.0 0.116849 0.945283 -0.154023 0.0266594 -0.0106818 0.148092 0.0250706 -0.00756051 0.146577 0.00185616 -0.00187838 -0.0223476 0.00776346 0.026511 -0.0119378 0.0120312 0.0183217 -0.0080812 0.1038855 0.982374 -…
1648.0 0.0302159 0.961935 -0.0339324 0.0 0.0 0.0339324 0.0 0.0 0.0339324 0.262906 -0.03118 -0.295781 0.0 0.0 0.295781 0.0 0.0 0.295781 0.010254399999999997 0.987932 -2.16943e-18 0.270778 -0.00224844 0.0 0.125656 0.941762 -0.186517 0.0419198 0.00845666 0.146214 0.0406284 0.0109464 0.144949 0.00928515 -0.00657604 -0.0672581 0.0283101 0.0611137 -0.022308 0.0278062 0.0621077 -0.0230233 0.1166799 0.98…
1651.0 0.0372393 0.961074 -0.0418378 0.0 0.0 0.0418378 0.0 0.0 0.0418378 0.0459074 -0.00581286 -0.0516978 0.0 0.0 0.0516978 0.0 0.0 0.0516978 0.017491200000000005 0.987844 -2.16943e-18 0.0473232 -0.000767119 0.0 0.0680367 0.957112 -0.0614275 0.0173861 -0.0664356 0.120529 0.0169982 -0.0658647 0.120347 -0.0167304 0.00409812 0.043894 -0.0104219 -0.03161 -0.00186288 -0.0101563 -0.0321196 -0.00162402 …
1654.0 0.0259117 0.962435 -0.0290914 0.0 0.0 0.0290914 0.0 0.0 0.0290914 0.196075 -0.0222919 -0.220468 0.0 0.0 0.220468 0.0 0.0 0.220468 0.005822500000000008 0.987958 -2.16943e-18 0.201838 -0.00069884 0.0 0.12551 0.941272 -0.192353 0.0407531 0.0229409 0.13871 0.0399332 0.0245258 0.137874 -0.0139258 0.00419529 0.0288487 -0.0128975 -0.00138037 -0.0145722 -0.0106021 -0.00581244 -0.012227 0.1171523 0…
1656.0 0.000341083 0.964971 -0.000382473 0.0 0.0 0.000382473 0.0 0.0 0.000382473 0.138934 -0.0117674 -0.155775 0.0 0.0 0.155775 0.0 0.0 0.155775 -0.020458099999999993 0.987672 -2.16943e-18 0.142567 0.00360008 0.0 0.113455 0.945896 -0.152619 0.0313814 -0.0138596 0.145148 0.0294134 -0.0106404 0.143688 0.019996 -0.00553125 -0.039228 0.00858486 0.0169579 0.0136841 0.0102676 0.0137384 0.0151205 0.1009…
1658.0 0.0671167 0.956778 -0.0755621 0.0 0.0 0.0755621 0.0 0.0 0.0755621 -0.0265252 0.00427179 0.030016 0.0 0.0 -0.030016 0.0 0.0 -0.030016 0.0483475 0.986823 -2.16943e-18 -0.0274455 0.00137158 0.0 0.117974 0.94539 -0.152794 0.026336 -0.0122971 0.148798 0.0246524 -0.00903327 0.147226 0.000536329 -0.00174605 -0.0229338 0.00714064 0.031994 -0.0160841 0.0106373 0.0252919 -0.0129969 0.1048603 0.98238…
1659.0 0.0187972 0.963215 -0.0210953 0.0 0.0 0.0210953 0.0 0.0 0.0210953 -0.0523608 0.00552923 0.0588234 0.0 0.0 -0.0588234 0.0 0.0 -0.0588234 -0.0014978999999999965 0.987954 -2.16943e-18 -0.0538523 -0.00024415 0.0 0.127261 0.94076 -0.19601 0.0427509 0.0227211 0.140589 0.041574 0.0249874 0.139394 -0.00833135 0.00313056 0.0257204 -0.0188299 0.00326 -0.0101537 -0.0164769 -0.00128178 -0.00776293 0.1…
1661.0 0.0717018 0.956027 -0.0807528 0.0 0.0 0.0807528 0.0 0.0 0.0807528 0.104937 -0.017459 -0.118848 0.0 0.0 0.118848 0.0 0.0 0.118848 0.053093 0.986573 -2.16943e-18 0.10864 -0.00599475 0.0 0.118162 0.945335 -0.152982 0.0263588 -0.0126244 0.149302 0.0245734 -0.00919357 0.147654 -0.000418691 -7.56963e-05 -0.00189338 0.00556485 -0.0058209 0.0021195 0.00514497 -0.0050172 0.00175697 0.1050423 0.9823…
1662.0 -0.00962843 0.965759 0.0107904 0.0 0.0 -0.0107904 0.0 0.0 -0.0107904 0.204836 -0.0150462 -0.229462 0.0 0.0 0.229462 0.0 0.0 0.229462 -0.030682 0.987357 -2.16943e-18 0.209933 0.00764902 0.0 0.0705331 0.956918 -0.0607272 0.0153921 -0.0696447 0.125032 0.0153825 -0.0696305 0.125027 -0.000231069 0.000235347 0.00423067 -0.000920571 -0.0064425 0.00313178 -0.000918919 -0.00644577 0.0031338 0.05086…
1664.0 0.0486868 0.95955 -0.0547401 0.0 0.0 0.0547401 0.0 0.0 0.0547401 0.028184 -0.00393879 -0.0317935 0.0 0.0 0.0317935 0.0 0.0 0.0317935 0.029300200000000005 0.987576 -2.16943e-18 0.0290946 -0.000847216 0.0 0.120325 0.944392 -0.161959 0.030768 -0.00755224 0.148796 0.029659 -0.00553584 0.147831 0.0116812 -0.00498919 -0.0456227 0.0236969 0.0204393 0.00147646 0.0245813 0.0187468 0.00223911 0.1083…
1667.0 0.159924 0.936731 -0.181689 0.0 0.0 0.181689 0.0 0.0 0.181689 -0.339459 0.0924156 0.393051 0.0 0.0 -0.393051 0.0 0.0 -0.393051 0.1449462 0.976838 -2.16943e-18 -0.355465 0.0559285 0.0 0.121261 0.943951 -0.165971 0.0329387 -0.00594739 0.149031 0.0318949 -0.00393904 0.14805 0.013878 -0.00584103 -0.052525 0.0260241 0.0248906 0.00160947 0.0263836 0.0242075 0.00187455 0.1097735 0.981977 -2.16943…
1671.0 0.0563006 0.958452 -0.0633342 0.0 0.0 0.0633342 0.0 0.0 0.0633342 -0.0257454 0.00382386 0.0290786 0.0 0.0 -0.0290786 0.0 0.0 -0.0290786 0.0371637 0.987313 -2.16943e-18 -0.0266026 0.00100353 0.0 0.120646 0.943559 -0.172154 0.0305875 0.0131904 0.138427 0.030271 0.0137843 0.138124 -0.0128232 0.00597064 0.0540498 -0.0226574 -0.0368401 0.00544808 -0.0216014 -0.0388791 0.00652659 0.1097992 0.982…
1673.0 0.181038 0.930704 -0.206221 0.0 0.0 0.206221 0.0 0.0 0.206221 -0.465836 0.139181 0.54317 0.0 0.0 -0.54317 0.0 0.0 -0.54317 0.1670875 0.973076 -2.16943e-18 -0.489186 0.0893161 0.0 0.127202 0.940778 -0.196579 0.0459859 0.0181836 0.142465 0.0445182 0.0208151 0.141118 0.00403257 -0.00396418 -0.0416557 0.0168945 0.0429904 -0.0182802 0.0159839 0.0447649 -0.0193653 0.1195137 0.981112 -2.16943e-18…
1677.0 0.0410752 0.96058 -0.0461588 0.0 0.0 0.0461588 0.0 0.0 0.0461588 0.151153 -0.0198031 -0.170313 0.0 0.0 0.170313 0.0 0.0 0.170313 0.021446400000000004 0.987771 -2.16943e-18 0.155888 -0.00320081 0.0 0.118348 0.945174 -0.154857 0.0271952 -0.0108179 0.148532 0.0258632 -0.00825788 0.147299 0.00472394 -0.00229057 -0.0224931 0.00824183 0.0191525 -0.00491008 0.0120094 0.0119206 -0.00147629 0.10548…
1679.0 0.0536695 0.958839 -0.0603632 0.0 0.0 0.0603632 0.0 0.0 0.0603632 -0.151229 0.0220023 0.170733 0.0 0.0 -0.170733 0.0 0.0 -0.170733 0.034445500000000004 0.987412 -2.16943e-18 -0.156212 0.00542808 0.0 0.119736 0.944042 -0.167739 0.0306581 0.00619115 0.140941 0.0278025 0.0120895 0.137898 -0.0106828 0.0050228 0.0457621 -0.0110337 -0.0472903 0.0125706 -0.0171094 -0.0356204 0.00696819 0.1084019 …
1683.0 0.220498 0.917911 -0.252569 0.0 0.0 0.252569 0.0 0.0 0.252569 -0.518424 0.181453 0.613642 0.0 0.0 -0.613642 0.0 0.0 -0.613642 0.208638 0.96449 -2.16943e-18 -0.547385 0.126401 0.0 0.120332 0.944373 -0.162306 0.0310332 -0.00724548 0.14857 0.0299604 -0.00518981 0.147571 0.0121609 -0.00490271 -0.0435006 0.0224587 0.0173434 0.00369533 0.0233868 0.015565 0.00451365 0.10840340000000001 0.982113 -…
1684.0 0.00757645 0.964329 -0.00849774 0.0 0.0 0.00849774 0.0 0.0 0.00849774 0.0469823 -0.00436357 -0.052715 0.0 0.0 0.052715 0.0 0.0 0.052715 -0.013030199999999992 0.987829 -2.16943e-18 0.0482536 0.000826726 0.0 0.117598 0.945187 -0.154481 0.0267263 -0.0110793 0.148823 0.0249913 -0.00750671 0.14707 0.000463124 -0.000724628 -0.00936875 0.00829271 0.00219706 -0.00123879 0.00797962 0.00279964 -0.00…
1686.0 0.07461 0.955539 -0.0840475 0.0 0.0 0.0840475 0.0 0.0 0.0840475 -0.242193 0.0411157 0.274452 0.0 0.0 -0.274452 0.0 0.0 -0.274452 0.0561044 0.986402 -2.16943e-18 -0.250833 0.01467 0.0 0.125888 0.941321 -0.192017 0.0405661 0.0230075 0.138494 0.0397786 0.0245207 0.137697 -0.0141974 0.00439021 0.0307683 -0.013511 -0.00347974 -0.0137787 -0.0113819 -0.00759122 -0.0115986 0.11749490000000001 0.98…
1687.0 0.0616255 0.957645 -0.0693513 0.0 0.0 0.0693513 0.0 0.0 0.0693513 -0.0458948 0.00709905 0.051884 0.0 0.0 -0.051884 0.0 0.0 -0.051884 0.0426677 0.987089 -2.16943e-18 -0.0474545 0.00207614 0.0 0.118141 0.945247 -0.154413 0.0271112 -0.0108419 0.148213 0.0249978 -0.00679417 0.146261 0.000807968 0.00221768 0.0314297 -0.00422033 -0.0581207 0.0306246 -0.00556002 -0.0555815 0.0297095 0.1052284 0.9…
1688.0 0.165654 0.935151 -0.188329 0.0 0.0 0.188329 0.0 0.0 0.188329 -0.441465 0.123341 0.512098 0.0 0.0 -0.512098 0.0 0.0 -0.512098 0.1509488 0.975873 -2.16943e-18 -0.462635 0.0759421 0.0 0.0513449 0.960578 -0.0263397 0.00941715 -0.0839205 0.110895 0.0093845 -0.083884 0.110892 -0.0187416 0.00470294 0.0604346 -0.0195466 -0.0439668 0.00307307 -0.0195554 -0.0439503 0.00306747 0.0294062 0.986004 -2.…
1692.0 -0.0376682 0.967377 0.0421702 0.0 0.0 -0.0421702 0.0 0.0 -0.0421702 0.233088 -0.0097822 -0.260637 0.0 0.0 0.260637 0.0 0.0 0.260637 -0.05936999999999999 0.98586 -2.16943e-18 0.238066 0.0161654 0.0 0.120959 0.944126 -0.164417 0.0318353 -0.0059835 0.148617 0.0305826 -0.00414394 0.147787 0.0112423 -0.00524359 -0.0496328 0.0267538 0.0237789 -0.000903427 0.0273483 0.0226448 -0.000426899 0.10924…
1696.0 -0.0472154 0.967727 0.0528436 0.0 0.0 -0.0528436 0.0 0.0 -0.0528436 0.486701 -0.015224 -0.544014 0.0 0.0 0.544014 0.0 0.0 0.544014 -0.069115 0.985146 -2.16943e-18 0.496513 0.0390428 0.0 0.0661021 0.957418 -0.059268 0.0170757 -0.0660454 0.118291 0.0177065 -0.0669658 0.118579 -0.0125091 0.00432238 0.0558825 -0.01791 -0.0518983 0.0139198 -0.0184629 -0.0508369 0.0134172 0.0467687 0.985963 -2.1…
1697.0 0.058499 0.958123 -0.0658177 0.0 0.0 0.0658177 0.0 0.0 0.0658177 -0.0960375 0.0145079 0.108512 0.0 0.0 -0.108512 0.0 0.0 -0.108512 0.0394356 0.987225 -2.16943e-18 -0.0992622 0.00399137 0.0 0.118034 0.945189 -0.154628 0.0267863 -0.0105141 0.148414 0.0246211 -0.0062129 0.146316 0.000914455 0.00237696 0.0328911 -0.0158526 -0.0389494 0.0211928 0.00101201 -0.0713915 0.0372122 0.1050995 0.982334…
1698.0 0.152994 0.938588 -0.173674 0.0 0.0 0.173674 0.0 0.0 0.173674 -0.336012 0.0885908 0.388225 0.0 0.0 -0.388225 0.0 0.0 -0.388225 0.13769330000000002 0.977949 -2.16943e-18 -0.351533 0.0524261 0.0 0.121027 0.944028 -0.16538 0.0326271 -0.00600804 0.148812 0.031583 -0.00400104 0.147833 0.0135698 -0.00554766 -0.0492293 0.0246141 0.0215863 0.00302675 0.0252859 0.0203019 0.00359508 0.1094731 0.9820…
1701.0 0.0137129 0.963737 -0.0153852 0.0 0.0 0.0153852 0.0 0.0 0.0153852 0.0521509 -0.00520614 -0.0585532 0.0 0.0 0.0585532 0.0 0.0 0.0585532 -0.0067253000000000035 0.987916 -2.16943e-18 0.0536027 0.000549114 0.0 0.124982 0.941818 -0.18568 0.0414747 0.00738822 0.146867 0.0403324 0.00956407 0.145768 0.0107033 -0.00668369 -0.0659028 0.0259981 0.0594458 -0.0195439 0.0249359 0.0615118 -0.0207706 0.11…
1702.0 0.0175074 0.963351 -0.0196464 0.0 0.0 0.0196464 0.0 0.0 0.0196464 0.0238247 -0.00248095 -0.0267611 0.0 0.0 0.0267611 0.0 0.0 0.0267611 -0.002824300000000002 0.987947 -2.16943e-18 0.0244994 0.000146572 0.0 0.121371 0.942881 -0.178541 0.0338816 0.016811 0.137902 0.0333267 0.0176704 0.137479 -0.0114816 0.00631949 0.06081 -0.0333792 -0.0331435 0.00571226 -0.0319845 -0.0358388 0.0071577 0.11133…
1703.0 0.108595 0.949091 -0.122695 0.0 0.0 0.122695 0.0 0.0 0.122695 -0.288243 0.0604758 0.32904 0.0 0.0 -0.32904 0.0 0.0 -0.32904 0.0913776 0.983654 -2.16943e-18 -0.299818 0.029194 0.0 0.119559 0.943722 -0.170688 0.0300433 0.0120774 0.138617 0.0297148 0.0125693 0.138383 -0.0134531 0.00574288 0.0497047 -0.0151601 -0.0408856 0.00634165 -0.0152065 -0.0407993 0.00633111 0.10854 0.982133 -2.16943e-18…
1704.0 0.0332307 0.961573 -0.0373249 0.0 0.0 0.0373249 0.0 0.0 0.0373249 -0.0962615 0.0117476 0.108342 0.0 0.0 -0.108342 0.0 0.0 -0.108342 0.0133601 0.987901 -2.16943e-18 -0.0991807 0.00116006 0.0 0.11814 0.94518 -0.154862 0.0270823 -0.0111253 0.1487 0.0259621 -0.00829037 0.147248 0.00489362 -0.00217973 -0.0206575 0.00898121 0.0135752 -0.00191201 0.0105307 0.0106024 -0.000518646 0.1052749 0.98233…
1705.0 -0.00695483 0.965559 0.00779505 0.0 0.0 -0.00779505 0.0 0.0 -0.00779505 0.0695568 -0.00531879 -0.0779365 0.0 0.0 0.0779365 0.0 0.0 0.0779365 -0.027940999999999994 0.987452 -2.16943e-18 0.0713111 0.00238439 0.0 0.12323 0.941826 -0.188094 0.0397374 0.0182476 0.139635 0.0368706 0.0258808 0.135393 -0.0141675 0.00493094 0.0375701 -0.0162668 -0.0121518 -0.00918472 -0.0162752 -0.0121381 -0.009157…
1706.0 0.000694182 0.964941 -0.000778379 0.0 0.0 0.000778379 0.0 0.0 0.000778379 0.285711 -0.024313 -0.320354 0.0 0.0 0.320354 0.0 0.0 0.320354 -0.020095699999999994 0.987681 -2.16943e-18 0.293194 0.00728754 0.0 0.123912 0.942774 -0.176679 0.037962 6.91509e-05 0.148698 0.0369725 0.00197454 0.147752 0.0145077 -0.00682951 -0.0629071 0.0281455 0.0404214 -0.00566191 0.0280476 0.0406217 -0.00586657 0.…
1708.0 -0.040095 0.967476 0.0448837 0.0 0.0 -0.0448837 0.0 0.0 -0.0448837 0.0749715 -0.00294263 -0.0838236 0.0 0.0 0.0838236 0.0 0.0 0.0838236 -0.061848 0.985689 -2.16943e-18 0.0765499 0.0054067 0.0 0.0625086 0.959358 -0.0372118 0.010988 -0.081474 0.117746 0.00986509 -0.0798787 0.117181 -0.0129762 0.0034375 0.0422262 -0.0148098 -0.0287002 0.00131201 -0.013428 -0.0314537 0.00324101 0.0411122 0.985…
1712.0 0.0191865 0.963174 -0.0215327 0.0 0.0 0.0215327 0.0 0.0 0.0215327 0.0451666 -0.00478951 -0.0507436 0.0 0.0 0.0507436 0.0 0.0 0.0507436 -0.0010975000000000013 0.987956 -2.16943e-18 0.0464554 0.000190298 0.0 0.121135 0.943837 -0.166729 0.0331462 -0.00599312 0.149531 0.0315589 -0.002624 0.147846 0.0126262 -0.00592431 -0.055626 0.0299659 0.0265694 -0.000753892 0.0272656 0.0317744 -0.00342236 0…
1719.0 0.0309133 0.961852 -0.0347171 0.0 0.0 0.0347171 0.0 0.0 0.0347171 0.199713 -0.0238444 -0.224707 0.0 0.0 0.224707 0.0 0.0 0.224707 0.010972700000000002 0.987926 -2.16943e-18 0.205711 -0.00186956 0.0 0.126808 0.940876 -0.195109 0.0421141 0.0228993 0.140147 0.0410409 0.0249731 0.139052 -0.0106514 0.00343667 0.0252894 -0.0155278 0.00324693 -0.013011 -0.0124808 -0.00263521 -0.00990893 0.1187324…
1721.0 0.0589769 0.958051 -0.0663578 0.0 0.0 0.0663578 0.0 0.0 0.0663578 -0.037421 0.00567367 0.042285 0.0 0.0 -0.042285 0.0 0.0 -0.042285 0.039929700000000005 0.987205 -2.16943e-18 -0.0386798 0.00157626 0.0 0.127807 0.940373 -0.200328 0.0467849 0.0227834 0.140812 0.0453606 0.0255097 0.139376 0.00178739 -0.000113861 0.0027084 -0.00903474 0.00760861 -0.00129791 -0.00783796 0.00530068 -0.000104063 …
1723.0 0.0691015 0.956456 -0.0778086 0.0 0.0 0.0778086 0.0 0.0 0.0778086 -0.0940552 0.0153641 0.106472 0.0 0.0 -0.106472 0.0 0.0 -0.106472 0.0504015 0.986718 -2.16943e-18 -0.0973428 0.00508392 0.0 0.0781552 0.959666 -9.43605e-05 -0.0408128 -0.105052 0.155894 -0.04084 -0.105053 0.155883 0.0440171 -0.0116501 -0.137249 0.0552082 0.076015 0.0067374 0.0547481 0.076862 0.00658668 0.0480887 0.982859 -2.…
1724.0 0.152243 0.938785 -0.172806 0.0 0.0 0.172806 0.0 0.0 0.172806 -0.300248 0.0788829 0.346824 0.0 0.0 -0.346824 0.0 0.0 -0.346824 0.13690760000000002 0.978066 -2.16943e-18 -0.314085 0.0465628 0.0 0.121868 0.943681 -0.168458 0.0341602 -0.00463298 0.148982 0.033137 -0.00266363 0.148018 0.0145544 -0.0060725 -0.0540318 0.0257465 0.0268874 0.00139593 0.0259994 0.0264096 0.00155723 0.11068700000000…
1725.0 -0.0499637 0.967809 0.0559154 0.0 0.0 -0.0559154 0.0 0.0 -0.0559154 0.238198 -0.0067185 -0.266223 0.0 0.0 0.266223 0.0 0.0 0.266223 -0.071919 0.984922 -2.16943e-18 0.242918 0.0198526 0.0 0.120175 0.94431 -0.162902 0.0312153 -0.00668832 0.148427 0.0299654 -0.004777 0.147555 0.0111118 -0.00497653 -0.0464368 0.0249549 0.0210166 0.000461356 0.0258459 0.0193119 0.00122253 0.1082987 0.982099 -2.…
1726.0 0.140257 0.941846 -0.158985 0.0 0.0 0.158985 0.0 0.0 0.158985 -0.406555 0.100827 0.467967 0.0 0.0 -0.467967 0.0 0.0 -0.467967 0.1243783 0.979835 -2.16943e-18 -0.424621 0.0569636 0.0 0.124056 0.941819 -0.188419 0.03933 0.0216165 0.137523 0.0385551 0.0228543 0.136901 -0.0119863 0.00522974 0.0452242 -0.0230405 -0.0198846 -0.00229925 -0.0222716 -0.0213731 -0.00147385 0.1152992 0.981564 -2.1694…
1730.0 0.0625554 0.957501 -0.0704026 0.0 0.0 0.0704026 0.0 0.0 0.0704026 -0.0622181 0.00969094 0.0703489 0.0 0.0 -0.0703489 0.0 0.0 -0.0703489 0.0436293 0.987046 -2.16943e-18 -0.06434 0.00288266 0.0 0.119889 0.944574 -0.160368 0.0299992 -0.00823716 0.148658 0.028902 -0.00612898 0.147636 0.0112898 -0.00455815 -0.0406366 0.0210163 0.0163144 0.00330417 0.0219767 0.0144741 0.00415197 0.1077118 0.9821…
1731.0 0.0256995 0.962459 -0.0288528 0.0 0.0 0.0288528 0.0 0.0 0.0288528 0.0340006 -0.00385734 -0.0382295 0.0 0.0 0.0382295 0.0 0.0 0.0382295 0.005604100000000001 0.987959 -2.16943e-18 0.034999 -0.000112829 0.0 0.122766 0.942081 -0.186043 0.037914 0.0207841 0.137396 0.0372243 0.0218548 0.136864 -0.012485 0.00573933 0.0508747 -0.0258259 -0.0249169 -0.000131674 -0.0250698 -0.0263809 0.000682333 0.1…
1732.0 0.0201126 0.963075 -0.0225732 0.0 0.0 0.0225732 0.0 0.0 0.0225732 -0.0242862 0.00260089 0.027288 0.0 0.0 -0.027288 0.0 0.0 -0.027288 -0.00014490000000000336 0.98796 -2.16943e-18 -0.0249821 -7.63413e-05 0.0 0.0549756 0.960957 -0.0127486 -0.00196311 -0.0995972 0.124372 -0.00167098 -0.09994 0.124426 0.0277562 0.00321898 0.106048 -0.0945809 -0.103231 0.0917052 -0.094583 -0.103224 0.0916808 0.0…
1733.0 -0.025402 0.966778 0.0284498 0.0 0.0 -0.0284498 0.0 0.0 -0.0284498 0.123939 -0.00690605 -0.138681 0.0 0.0 0.138681 0.0 0.0 0.138681 -0.046832 0.986625 -2.16943e-18 0.126777 0.00686264 0.0 0.0699055 0.956796 -0.0622744 0.0156342 -0.0678594 0.124552 0.0163294 -0.0688766 0.124874 -0.0078198 0.00198816 0.0213325 -0.0056324 -0.0149932 -0.000706674 -0.00581449 -0.014643 -0.000876421 0.0504046000…
1736.0 -0.00727195 0.965583 0.00815037 0.0 0.0 -0.00815037 0.0 0.0 -0.00815037 -0.0502898 0.00382753 0.0563468 0.0 0.0 -0.0563468 0.0 0.0 -0.0563468 -0.028266 0.987442 -2.16943e-18 -0.0515561 -0.0017422 0.0 0.118201 0.945801 -0.154955 0.0269706 0.000984872 0.137043 0.026039 0.00209105 0.136599 -0.00533593 0.00630131 0.0737573 -0.0284786 -0.083794 0.0385606 -0.0313286 -0.0783147 0.0359104 0.105741…
1738.0 0.0898743 0.952811 -0.101371 0.0 0.0 0.101371 0.0 0.0 0.101371 -0.184067 0.0345386 0.209231 0.0 0.0 -0.209231 0.0 0.0 -0.209231 0.07192855000000001 0.985339 -2.16943e-18 -0.191002 0.0144946 0.0 0.0706342 0.957308 -0.0542808 0.0102151 -0.0732603 0.127378 0.0107032 -0.0739593 0.127589 0.00532229 -0.000850738 -0.00628903 -0.00170573 0.0038464 0.00414931 -0.00165669 0.00375209 0.00419419 0.049…
1740.0 -0.0121463 0.965941 0.0136107 0.0 0.0 -0.0136107 0.0 0.0 -0.0136107 0.115843 -0.00818078 -0.129743 0.0 0.0 0.129743 0.0 0.0 0.129743 -0.033262 0.987259 -2.16943e-18 0.118688 0.00465969 0.0 0.12603 0.940832 -0.195965 0.0457338 0.0174891 0.142803 0.0442943 0.0200839 0.141471 0.00444541 -0.00421078 -0.0441374 0.0180945 0.0447854 -0.0188083 0.0169207 0.0470681 -0.0201617 0.1182596 0.981122 -2.…
1741.0 0.00394507 0.964659 -0.00442401 0.0 0.0 0.00442401 0.0 0.0 0.00442401 -0.00863179 0.00076624 0.00968146 0.0 0.0 -0.00968146 0.0 0.0 -0.00968146 -0.016758999999999996 0.987758 -2.16943e-18 -0.00886139 -0.000187934 0.0 0.100888 0.949754 -0.121313 0.0225858 -0.0309528 0.139706 0.0190705 -0.0252813 0.137261 -0.0202037 0.00342953 0.010347 -0.0161573 0.0571449 -0.0511832 -0.0170068 0.0587697 -0.…
1742.0 0.017745 0.963326 -0.0199133 0.0 0.0 0.0199133 0.0 0.0 0.0199133 0.00513325 -0.00053593 -0.0057661 0.0 0.0 0.0057661 0.0 0.0 0.0057661 -0.002579999999999999 0.987949 -2.16943e-18 0.00527879 3.01723e-05 0.0 0.0658746 0.957815 -0.051725 0.0135531 -0.0752144 0.123438 0.0129531 -0.0743707 0.123195 -0.00424227 0.00117024 0.0129246 -0.00593662 -0.00541158 -0.00157534 -0.00587217 -0.00553546 -0.0…
1744.0 0.0638873 0.957292 -0.0719088 0.0 0.0 0.0719088 0.0 0.0 0.0719088 -0.25137 0.0395407 0.284287 0.0 0.0 -0.284287 0.0 0.0 -0.284287 0.0450068 0.986984 -2.16943e-18 -0.259986 0.0120407 0.0 0.12456 0.942867 -0.176049 0.0377204 1.05849e-05 0.148366 0.0365407 0.00175991 0.14756 0.0144947 -0.00652763 -0.0590761 0.0265308 0.0357337 -0.00319038 0.0267856 0.0352549 -0.00305812 0.1143001 0.981669 -2.…
1747.0 -0.00221998 0.965184 0.00248867 0.0 0.0 -0.00248867 0.0 0.0 -0.00248867 0.358984 -0.0293673 -0.402401 0.0 0.0 0.402401 0.0 0.0 0.402401 -0.0230857 0.987602 -2.16943e-18 0.368253 0.0103572 0.0 0.127177 0.940518 -0.199305 0.0469556 0.0212925 0.141112 0.0454887 0.0241261 0.139622 0.00279009 -0.00203921 -0.0195766 0.00468731 0.0243227 -0.00946339 0.00474466 0.0242224 -0.00950484 0.119845100000…
1749.0 0.0473459 0.959736 -0.0532277 0.0 0.0 0.0532277 0.0 0.0 0.0532277 0.168005 -0.0232202 -0.189481 0.0 0.0 0.189481 0.0 0.0 0.189481 0.027916100000000006 0.987615 -2.16943e-18 0.173404 -0.00478695 0.0 0.125976 0.941638 -0.187527 0.0422276 0.00918185 0.146189 0.0408753 0.0117894 0.144862 0.00891197 -0.00655107 -0.0673558 0.0282507 0.0622838 -0.0233075 0.0314409 0.05616 -0.0204023 0.11710570000…
1750.0 -0.0253349 0.966774 0.0283747 0.0 0.0 -0.0283747 0.0 0.0 -0.0283747 0.129452 -0.00722299 -0.14485 0.0 0.0 0.14485 0.0 0.0 0.14485 -0.046764 0.986629 -2.16943e-18 0.132417 0.00715799 0.0 0.126952 0.940669 -0.196877 0.0435789 0.0224628 0.140886 0.0421332 0.0248018 0.139699 -0.00566093 0.00267281 0.0246654 -0.0199575 0.00130907 -0.00602265 -0.0175114 -0.00341417 -0.00352123 0.1191076000000000…
1752.0 -0.00313792 0.965259 0.00351759 0.0 0.0 -0.00351759 0.0 0.0 -0.00351759 0.102363 -0.00826794 -0.114734 0.0 0.0 0.114734 0.0 0.0 0.114734 -0.0240273 0.987575 -2.16943e-18 0.104994 0.00306109 0.0 0.12634 0.940876 -0.195562 0.045725 0.0168495 0.143056 0.0434551 0.0193588 0.141943 0.00469973 -0.00467348 -0.0497253 0.0217233 0.0486274 -0.0207357 0.0225553 0.0470415 -0.0200918 0.1184721 0.981142…
1753.0 0.057134 0.958328 -0.0642756 0.0 0.0 0.0642756 0.0 0.0 0.0642756 -0.120344 0.0179899 0.135943 0.0 0.0 -0.135943 0.0 0.0 -0.135943 0.0380249 0.98728 -2.16943e-18 -0.124363 0.00480862 0.0 0.0983676 0.949915 -0.12392 0.0279336 -0.0293969 0.135372 0.0256119 -0.0249173 0.133315 0.00524055 0.00726746 0.118436 -0.0366857 -0.185147 0.102941 -0.00956492 -0.237263 0.128156 0.08378141 0.984318 -2.169…
1754.0 0.0324633 0.961666 -0.0364612 0.0 0.0 0.0364612 0.0 0.0 0.0364612 -0.0264148 0.00320048 0.0297268 0.0 0.0 -0.0297268 0.0 0.0 -0.0297268 0.012569400000000008 0.98791 -2.16943e-18 -0.0272133 0.000294791 0.0 0.126524 0.941128 -0.192762 0.0443832 0.0141548 0.144287 0.0430296 0.0165848 0.143052 0.00656798 -0.00532437 -0.0549083 0.0229999 0.0523869 -0.0205529 0.0210254 0.0562143 -0.0227119 0.118…
1757.0 0.0694355 0.956401 -0.0781867 0.0 0.0 0.0781867 0.0 0.0 0.0781867 -0.0410615 0.00672342 0.0464852 0.0 0.0 -0.0464852 0.0 0.0 -0.0464852 0.0507471 0.9867 -2.16943e-18 -0.0424985 0.00223568 0.0 0.120131 0.944433 -0.161803 0.0308171 -0.00748069 0.148518 0.0297239 -0.00538995 0.147503 0.0120161 -0.00482618 -0.0427886 0.0220562 0.0170044 0.00372411 0.0233042 0.0146107 0.00484311 0.1081452 0.982…
1758.0 0.0150793 0.9636 -0.0169195 0.0 0.0 0.0169195 0.0 0.0 0.0169195 0.305792 -0.0310006 -0.343385 0.0 0.0 0.343385 0.0 0.0 0.343385 -0.0053208000000000005 0.987929 -2.16943e-18 0.314358 0.00273798 0.0 0.122252 0.943531 -0.16973 0.0347221 -0.00401834 0.149077 0.0336986 -0.00204895 0.148111 0.0141749 -0.00641654 -0.0591715 0.0283751 0.0332255 -0.00243025 0.0288901 0.0322455 -0.00203942 0.1112168…
1765.0 -0.0559216 0.967957 0.0625736 0.0 0.0 -0.0625736 0.0 0.0 -0.0625736 0.348772 -0.00751366 -0.389743 0.0 0.0 0.389743 0.0 0.0 0.389743 -0.07799199999999999 0.984405 -2.16943e-18 0.355423 0.0314308 0.0 0.0701165 0.957246 -0.0553817 0.011679 -0.0733943 0.127149 0.0116415 -0.0733408 0.127133 0.00618405 -0.000502058 0.00158853 -0.00640559 -0.00543656 0.0102554 -0.00640342 -0.00544035 0.0102548 0…
1769.0 0.147262 0.940079 -0.167056 0.0 0.0 0.167056 0.0 0.0 0.167056 -0.26457 0.0678856 0.305156 0.0 0.0 -0.305156 0.0 0.0 -0.305156 0.1316983 0.978823 -2.16943e-18 -0.276581 0.039379 0.0 0.120068 0.944418 -0.161904 0.0308661 -0.00749151 0.14858 0.029786 -0.00541383 0.147571 0.0121908 -0.00486698 -0.0429944 0.022081 0.0169663 0.00394589 0.0231288 0.0149578 0.00487731 0.10809260000000001 0.982126 …
1771.0 0.193669 0.926828 -0.220981 0.0 0.0 0.220981 0.0 0.0 0.220981 -0.588799 0.185429 0.689663 0.0 0.0 -0.689663 0.0 0.0 -0.689663 0.180363 0.97055 -2.16943e-18 -0.619378 0.12256 0.0 0.103976 0.948772 -0.131492 0.0283153 -0.0263019 0.139527 0.0254775 -0.0216593 0.137524 0.0112266 -0.00288566 -0.0214286 0.00354437 0.0108766 0.00700757 0.00429753 0.00944528 0.00757302 0.0897887 0.983856 -2.16943e…
1773.0 -0.0470893 0.967723 0.0527026 0.0 0.0 -0.0527026 0.0 0.0 -0.0527026 0.25362 -0.00796904 -0.283487 0.0 0.0 0.283487 0.0 0.0 0.283487 -0.068987 0.985157 -2.16943e-18 0.258737 0.0203088 0.0 0.125595 0.941236 -0.192858 0.042496 0.0203699 0.140043 0.0407304 0.024182 0.137996 -0.0086232 0.00271771 0.0197075 -0.0113914 0.00191649 -0.010233 -0.0111733 0.00149857 -0.0100345 0.1173727 0.981311 -2.16…
1774.0 0.0880178 0.953157 -0.0992614 0.0 0.0 0.0992614 0.0 0.0 0.0992614 -0.124953 0.0231736 0.14198 0.0 0.0 -0.14198 0.0 0.0 -0.14198 0.07000231 0.985483 -2.16943e-18 -0.12963 0.00956228 0.0 0.121574 0.943883 -0.166555 0.033153 -0.00557252 0.149027 0.0321031 -0.00358828 0.148061 0.0136146 -0.00590531 -0.0538246 0.0269286 0.0264244 0.000466076 0.0273152 0.0256896 0.000751315 0.1101498 0.981955 -2…
1778.0 0.00293813 0.964747 -0.00329468 0.0 0.0 0.00329468 0.0 0.0 0.00329468 -0.00337438 0.000295702 0.00378434 0.0 0.0 -0.00378434 0.0 0.0 -0.00378434 -0.017792699999999995 0.987735 -2.16943e-18 -0.0034637 -7.73724e-05 0.0 0.125521 0.942009 -0.183986 0.0409061 0.00602327 0.147122 0.0397066 0.00840014 0.145916 0.0114598 -0.00677552 -0.0661972 0.0253285 0.0595985 -0.0188205 0.0238895 0.0623914 -0.…
1780.0 0.113982 0.947944 -0.128849 0.0 0.0 0.128849 0.0 0.0 0.128849 -0.259754 0.0561695 0.296908 0.0 0.0 -0.296908 0.0 0.0 -0.296908 0.0969826 0.983091 -2.16943e-18 -0.270373 0.0280073 0.0 0.119762 0.943895 -0.169204 0.0296723 0.0107234 0.138859 0.0293321 0.011367 0.138533 -0.0128802 0.00554501 0.0481064 -0.0118419 -0.0453476 0.00908456 -0.0142795 -0.0406535 0.00672703 0.1085894 0.982187 -2.1694…
1782.0 0.171518 0.933491 -0.195138 0.0 0.0 0.195138 0.0 0.0 0.195138 -0.467177 0.13396 0.542969 0.0 0.0 -0.542969 0.0 0.0 -0.542969 0.15709610000000002 0.974843 -2.16943e-18 -0.489964 0.0838579 0.0 0.062113 0.958513 -0.0460844 0.0131938 -0.0766676 0.11961 0.0121853 -0.0752783 0.11923 -0.0122345 0.00259822 0.0263734 -0.00680463 -0.0129236 -0.00664348 -0.00653644 -0.0134393 -0.00639616 0.0414331 0.…
1783.0 -0.000991751 0.965083 0.00111182 0.0 0.0 -0.00111182 0.0 0.0 -0.00111182 0.0668391 -0.00556053 -0.0749314 0.0 0.0 0.0749314 0.0 0.0 0.0749314 -0.0218256 0.987636 -2.16943e-18 0.0685753 0.0018342 0.0 0.126251 0.940782 -0.195807 0.0424882 0.0229479 0.140421 0.0413724 0.0251514 0.139253 -0.00975205 0.0032987 0.0252724 -0.0171578 0.0042991 -0.0124152 -0.0137627 -0.00225464 -0.00896189 0.118255…
1784.0 0.0591539 0.958024 -0.0665578 0.0 0.0 0.0665578 0.0 0.0 0.0665578 0.113213 -0.0171882 -0.127932 0.0 0.0 0.127932 0.0 0.0 0.127932 0.040112600000000005 0.987197 -2.16943e-18 0.117024 -0.00479232 0.0 0.123705 0.942868 -0.17584 0.0375824 -0.000419121 0.148731 0.0365929 0.0014873 0.147784 0.0145751 -0.00675971 -0.0620014 0.0278174 0.039055 -0.0048739 0.0277477 0.0392 -0.00504538 0.1134194 0.98…
1785.0 0.0476738 0.959691 -0.0535975 0.0 0.0 0.0535975 0.0 0.0 0.0535975 -0.00289825 0.000401663 0.00326891 0.0 0.0 -0.00326891 0.0 0.0 -0.00326891 0.028254500000000002 0.987606 -2.16943e-18 -0.00299152 8.369e-05 0.0 0.119294 0.944823 -0.1581 0.0286018 -0.00881095 0.148361 0.0274537 -0.00667536 0.147336 0.00804762 -0.00386048 -0.0374705 0.0203417 0.0187604 -0.00163716 0.0213724 0.016786 -0.000734…
1792.0 0.0362235 0.961202 -0.040694 0.0 0.0 0.040694 0.0 0.0 0.040694 -0.178691 0.0224186 0.201201 0.0 0.0 -0.201201 0.0 0.0 -0.201201 0.016444200000000006 0.98786 -2.16943e-18 -0.184179 0.00277487 0.0 0.120333 0.944105 -0.167132 0.0288184 0.00865119 0.139597 0.0259135 0.0150852 0.136203 -0.0212682 0.00691295 0.0518566 -0.021758 -0.0142655 -0.0162968 -0.0175491 -0.0223885 -0.0120382 0.1088255 0.9…
1798.0 -0.0749761 0.968164 0.0838632 0.0 0.0 -0.0838632 0.0 0.0 -0.0838632 0.252787 -6.32568e-05 -0.282417 0.0 0.0 0.282417 0.0 0.0 0.282417 -0.09738699999999999 0.982482 -2.16943e-18 0.257005 0.028253 0.0 0.0688485 0.957723 -0.0512359 0.00965848 -0.0730222 0.124652 0.0105961 -0.0743542 0.125046 0.0024354 -0.000698776 -0.00749044 0.00415167 0.00182128 0.00151745 0.00419094 0.00174554 0.00155491 0…
1800.0 0.0995566 0.950939 -0.112389 0.0 0.0 0.112389 0.0 0.0 0.112389 -0.253521 0.0504687 0.288794 0.0 0.0 -0.288794 0.0 0.0 -0.288794 0.08198180000000001 0.98452 -2.16943e-18 -0.263397 0.0229098 0.0 0.125581 0.941628 -0.188305 0.0429477 0.010175 0.145234 0.0412877 0.0136262 0.143442 0.00780671 -0.00597897 -0.0614773 0.0242416 0.0605447 -0.0233136 0.0285226 0.0523225 -0.019372 0.11686730000000001…
1802.0 0.115079 0.947706 -0.130103 0.0 0.0 0.130103 0.0 0.0 0.130103 -0.364115 0.0792147 0.416309 0.0 0.0 -0.416309 0.0 0.0 -0.416309 0.09812470000000001 0.982972 -2.16943e-18 -0.379053 0.0397458 0.0 0.124347 0.94187 -0.187444 0.0384551 0.0208652 0.138171 0.0380625 0.0222916 0.136482 -0.0116828 0.00536725 0.0473146 -0.0233893 -0.0241961 0.000271028 -0.0236754 -0.0236462 7.13541e-06 0.1154362 0.98…
1804.0 0.0545633 0.958708 -0.0613723 0.0 0.0 0.0613723 0.0 0.0 0.0613723 -0.113417 0.0166179 0.128064 0.0 0.0 -0.128064 0.0 0.0 -0.128064 0.035368800000000006 0.987379 -2.16943e-18 -0.117167 0.00418973 0.0 0.119445 0.944645 -0.159826 0.029593 -0.00804763 0.148333 0.028488 -0.00594666 0.147316 0.00957698 -0.0043205 -0.0407129 0.0222948 0.0180425 0.000371832 0.0232638 0.0161863 0.00122134 0.1071998…
1810.0 0.0945901 0.951913 -0.106734 0.0 0.0 0.106734 0.0 0.0 0.106734 -0.240047 0.046377 0.273143 0.0 0.0 -0.273143 0.0 0.0 -0.273143 0.07682343 0.984954 -2.16943e-18 -0.249241 0.0202592 0.0 0.118322 0.944704 -0.161209 0.0275621 0.00176313 0.141982 0.0266588 0.003177 0.141319 -0.00240549 0.00459143 0.055295 -0.021945 -0.0652929 0.0316542 -0.0347258 -0.0407046 0.0194974 0.1062147 0.982365 -2.16943…
1811.0 0.162392 0.936055 -0.184548 0.0 0.0 0.184548 0.0 0.0 0.184548 -0.308977 0.0850667 0.358036 0.0 0.0 -0.358036 0.0 0.0 -0.358036 0.1475313 0.976428 -2.16943e-18 -0.323652 0.0518718 0.0 0.11806 0.945371 -0.152679 0.0262591 -0.0128209 0.149293 0.0244711 -0.00938495 0.147645 -0.000578465 0.000171923 0.00120041 0.00440538 -0.00955458 0.00390128 0.00483844 -0.0103914 0.00434659 0.1049089 0.982358…
1813.0 0.00803102 0.964286 -0.00900778 0.0 0.0 0.00900778 0.0 0.0 0.00900778 0.0927158 -0.00865885 -0.104034 0.0 0.0 0.104034 0.0 0.0 0.104034 -0.0125633 0.987837 -2.16943e-18 0.09523 0.00158298 0.0 0.0683645 0.957601 -0.0516048 0.00956578 -0.0742758 0.126367 0.0088971 -0.0733219 0.126082 0.0035422 -0.00102872 -0.0123728 0.00396546 0.00970184 -0.00129591 0.00386887 0.00988715 -0.00138247 0.047456…
1814.0 -0.0524041 0.967874 0.0586428 0.0 0.0 -0.0586428 0.0 0.0 -0.0586428 0.212118 -0.00540396 -0.237058 0.0 0.0 0.237058 0.0 0.0 0.237058 -0.07440699999999999 0.984715 -2.16943e-18 0.216257 0.0182676 0.0 0.126442 0.94104 -0.194027 0.0416026 0.0230263 0.139449 0.040457 0.0247374 0.138599 -0.012534 0.0036968 0.0250618 -0.0123847 0.00209641 -0.014778 -0.0102079 -0.00210817 -0.0125389 0.1182485 0.9…
1820.0 0.0200124 0.963086 -0.0224606 0.0 0.0 0.0224606 0.0 0.0 0.0224606 -0.0959485 0.0102645 0.107806 0.0 0.0 -0.107806 0.0 0.0 -0.107806 -0.0002479999999999982 0.987959 -2.16943e-18 -0.0986964 -0.000312709 0.0 0.088606 0.951493 -0.118287 0.0260863 -0.01318 0.115342 0.0236087 -0.00818611 0.112741 -0.00190932 0.00639512 0.0837973 -0.0118562 -0.144807 0.0720887 -0.0111337 -0.146471 0.074869 0.0741…
1821.0 0.146203 0.94035 -0.165835 0.0 0.0 0.165835 0.0 0.0 0.165835 -0.303089 0.0773747 0.349475 0.0 0.0 -0.349475 0.0 0.0 -0.349475 0.13059120000000002 0.97898 -2.16943e-18 -0.316805 0.0447113 0.0 0.12046 0.94427 -0.163176 0.0314474 -0.0069212 0.148702 0.0304002 -0.00490696 0.147721 0.0124902 -0.00513684 -0.0459573 0.023702 0.0192013 0.00305222 0.0243275 0.018005 0.00358375 0.1086315 0.982078 -2…
1822.0 0.150171 0.939327 -0.170413 0.0 0.0 0.170413 0.0 0.0 0.170413 -0.315102 0.0819798 0.363755 0.0 0.0 -0.363755 0.0 0.0 -0.363755 0.1347398 0.978385 -2.16943e-18 -0.329534 0.0480474 0.0 0.119484 0.944638 -0.160026 0.029828 -0.0079673 0.148217 0.0287263 -0.00584868 0.147188 0.0102184 -0.00437251 -0.0402004 0.0222973 0.0154805 0.00242239 0.02317 0.0138084 0.00319217 0.1072811 0.982198 -2.16943e…
1823.0 0.165299 0.93525 -0.187917 0.0 0.0 0.187917 0.0 0.0 0.187917 -0.354386 0.0988546 0.41104 0.0 0.0 -0.41104 0.0 0.0 -0.41104 0.1505766 0.975934 -2.16943e-18 -0.371363 0.0608026 0.0 0.121236 0.943941 -0.166156 0.0330328 -0.00569026 0.148865 0.0319968 -0.00369661 0.147891 0.0138062 -0.00574542 -0.0513577 0.0255634 0.0235538 0.0022393 0.0260318 0.0226608 0.00261145 0.10977790000000001 0.98198 -…
1824.0 0.0650137 0.957114 -0.0731828 0.0 0.0 0.0731828 0.0 0.0 0.0731828 -0.218877 0.0347153 0.247588 0.0 0.0 -0.247588 0.0 0.0 -0.247588 0.0461718 0.986929 -2.16943e-18 -0.226411 0.0107748 0.0 0.0634965 0.958481 -0.0458733 0.012286 -0.0767165 0.120356 0.0123153 -0.0767566 0.120367 -0.00857155 0.00188054 0.0191807 -0.00578741 -0.00854778 -0.00484477 -0.00579195 -0.00853886 -0.00485028 0.0427311 0…
1825.0 0.0166355 0.963441 -0.0186672 0.0 0.0 0.0186672 0.0 0.0 0.0186672 0.0394851 -0.00407265 -0.0443473 0.0 0.0 0.0443473 0.0 0.0 0.0443473 -0.0037207999999999963 0.987942 -2.16943e-18 0.040599 0.000282648 0.0 0.087827 0.949345 -0.146724 0.0553825 -0.0120428 0.112954 0.0526247 -0.00669849 0.110186 0.0785935 -0.00749906 0.00548192 -0.0746049 -0.0521451 0.123901 -0.0779721 -0.0458988 0.1224 0.078…
1828.0 0.135674 0.94297 -0.153713 0.0 0.0 0.153713 0.0 0.0 0.153713 -0.334296 0.081038 0.384297 0.0 0.0 -0.384297 0.0 0.0 -0.384297 0.119593 0.980464 -2.16943e-18 -0.348942 0.0449398 0.0 0.0716264 0.956922 -0.0592288 0.0127918 -0.0701944 0.126683 0.0129223 -0.0703841 0.126743 0.00127777 -0.000832336 -0.0132224 0.00440826 0.0158914 -0.00707708 0.00443583 0.0158385 -0.0070523 0.0515495 0.98552 -2.1…
1830.0 0.0876838 0.953219 -0.0988819 0.0 0.0 0.0988819 0.0 0.0 0.0988819 -0.112531 0.0208256 0.127855 0.0 0.0 -0.127855 0.0 0.0 -0.127855 0.06965588 0.985509 -2.16943e-18 -0.116738 0.00856672 0.0 0.118411 0.945238 -0.15411 0.0268511 -0.0115146 0.148825 0.0254727 -0.00887348 0.147556 0.00333666 -0.00223987 -0.0245124 0.00783117 0.0273381 -0.0106588 0.012088 0.0191704 -0.00681273 0.1054518 0.982337…
1832.0 -0.0307594 0.967061 0.0344435 0.0 0.0 -0.0344435 0.0 0.0 -0.0344435 0.228375 -0.0113527 -0.255458 0.0 0.0 0.255458 0.0 0.0 0.255458 -0.05231100000000001 0.986312 -2.16943e-18 0.23345 0.0140408 0.0 0.11829 0.945335 -0.15265 0.0262767 -0.0135166 0.149953 0.0248676 -0.0108848 0.148704 0.000459084 -0.000121307 -0.000929857 0.00164181 -0.00231419 0.00152867 0.00197413 -0.00295329 0.00184535 0.1…
1834.0 0.0407332 0.960625 -0.0457734 0.0 0.0 0.0457734 0.0 0.0 0.0457734 -0.0811466 0.0105995 0.091428 0.0 0.0 -0.091428 0.0 0.0 -0.091428 0.0210937 0.987778 -2.16943e-18 -0.0836855 0.00168602 0.0 0.124233 0.941493 -0.190852 0.0402041 0.0226605 0.138038 0.0393661 0.0239736 0.137379 -0.0139648 0.00460981 0.033828 -0.0144025 -0.00855869 -0.0108683 -0.0125676 -0.0121039 -0.00896888 0.1157248 0.98142…
1836.0 0.0423336 0.960414 -0.0475769 0.0 0.0 0.0475769 0.0 0.0 0.0475769 0.0387135 -0.00512787 -0.0436289 0.0 0.0 0.0436289 0.0 0.0 0.0436289 0.022744400000000005 0.987743 -2.16943e-18 0.0399327 -0.000876577 0.0 0.0676098 0.957902 -0.0489525 0.00928166 -0.0755237 0.125247 0.0089048 -0.074993 0.125094 0.00386509 -0.000415251 -0.00108289 -0.00299558 -0.00103695 0.00511611 -0.00299771 -0.00103258 0.…
1838.0 0.159671 0.9368 -0.181396 0.0 0.0 0.181396 0.0 0.0 0.181396 -0.310058 0.0843141 0.35898 0.0 0.0 -0.35898 0.0 0.0 -0.35898 0.1446817 0.97688 -2.16943e-18 -0.324667 0.0509855 0.0 0.119516 0.944649 -0.159815 0.0296659 -0.0081657 0.148366 0.0285573 -0.00603328 0.147331 0.0103422 -0.00426636 -0.0385283 0.0211831 0.0139083 0.00343535 0.0220048 0.0123337 0.00416164 0.10727610000000001 0.982194 -2…
1845.0 0.18702 0.928894 -0.213203 0.0 0.0 0.213203 0.0 0.0 0.213203 -0.501928 0.15379 0.586492 0.0 0.0 -0.586492 0.0 0.0 -0.586492 0.1733715 0.971906 -2.16943e-18 -0.527516 0.100125 0.0 0.118049 0.945041 -0.157144 0.0268744 -0.00482184 0.145172 0.0256122 -0.00239338 0.143982 0.000150352 0.00377535 0.0499956 -0.00255381 -0.0977583 0.0501356 -0.0145034 -0.0748119 0.0391718 0.10545260000000001 0.982…
1847.0 0.111156 0.94855 -0.12562 0.0 0.0 0.12562 0.0 0.0 0.12562 -0.18009 0.0383347 0.205706 0.0 0.0 -0.205706 0.0 0.0 -0.205706 0.0940423 0.983391 -2.16943e-18 -0.187384 0.0187994 0.0 0.122239 0.943497 -0.170224 0.0350636 -0.00361604 0.148828 0.0340477 -0.00166061 0.147867 0.0147467 -0.00625302 -0.0558422 0.0260346 0.0295625 0.000244506 0.0265796 0.0285236 0.000675962 0.1112828 0.981851 -2.16943…
1851.0 0.0844588 0.95381 -0.0952189 0.0 0.0 0.0952189 0.0 0.0 0.0952189 -0.139145 0.0252242 0.157988 0.0 0.0 -0.157988 0.0 0.0 -0.157988 0.06631092 0.985748 -2.16943e-18 -0.144288 0.0100572 0.0 0.120283 0.943679 -0.171036 0.0300388 0.0125481 0.1385 0.029785 0.0130729 0.138227 -0.0136442 0.005967 0.0523293 -0.0179096 -0.0405197 0.00610128 -0.0175541 -0.0412076 0.0064821 0.1092994 0.982118 -2.16943…
1853.0 0.0417737 0.960488 -0.0469458 0.0 0.0 0.0469458 0.0 0.0 0.0469458 0.0065045 -0.000857389 -0.00732976 0.0 0.0 0.00732976 0.0 0.0 0.00732976 0.0221668 0.987756 -2.16943e-18 0.00670888 -0.000143033 0.0 0.0774377 0.957038 -0.0468989 -0.00172925 -0.0818777 0.14033 -0.000952435 -0.0831883 0.141094 0.0268207 -0.00551634 -0.0650508 -0.0132185 0.0972358 -0.0175836 -0.014218 0.0994043 -0.020152 0.05…
1855.0 -0.0626145 0.968076 0.0700523 0.0 0.0 -0.0700523 0.0 0.0 -0.0700523 0.192416 -0.00270578 -0.214991 0.0 0.0 0.214991 0.0 0.0 0.214991 -0.08481000000000001 0.983776 -2.16943e-18 0.195924 0.0188037 0.0 0.115792 0.945775 -0.149684 0.0227878 -0.00646164 0.140277 0.021781 -0.00507924 0.139575 -0.0182369 0.00549225 0.0386816 -0.0142861 -0.00986977 -0.00952678 -0.0044468 -0.028791 -0.000237998 0.1…
1857.0 0.0106359 0.964039 -0.0119311 0.0 0.0 0.0119311 0.0 0.0 0.0119311 0.0214173 -0.00206336 -0.0240384 0.0 0.0 0.0240384 0.0 0.0 0.0240384 -0.00988739999999999 0.987878 -2.16943e-18 0.0220051 0.000301444 0.0 0.127127 0.940499 -0.199355 0.0469723 0.0211108 0.14133 0.0454168 0.0238912 0.139891 0.00272076 -0.00242601 -0.024527 0.00771507 0.0287625 -0.0119991 0.00883709 0.0266083 -0.0109728 0.1197…
1858.0 0.00937699 0.96416 -0.0105182 0.0 0.0 0.0105182 0.0 0.0 0.0105182 0.289249 -0.0274541 -0.324605 0.0 0.0 0.324605 0.0 0.0 0.324605 -0.01118079999999999 0.987859 -2.16943e-18 0.297142 0.00449041 0.0 0.118655 0.945031 -0.156223 0.027828 -0.00997406 0.148421 0.0266655 -0.00773988 0.147342 0.00754579 -0.0031295 -0.028526 0.0120732 0.0175157 -0.00106723 0.0137426 0.0143136 0.00043276 0.1059684 0…
1860.0 0.0830057 0.954072 -0.0935693 0.0 0.0 0.0935693 0.0 0.0 0.0935693 -0.150424 0.0270126 0.170743 0.0 0.0 -0.170743 0.0 0.0 -0.170743 0.06480430000000001 0.985852 -2.16943e-18 -0.155955 0.010612 0.0 0.0738722 0.955983 -0.0713531 0.0183323 -0.0610336 0.124106 0.0187524 -0.0616706 0.124323 -0.0093381 0.00242033 0.025303 -0.00626335 -0.0183929 -0.000646243 -0.00641445 -0.0181023 -0.000787073 0.0…
1861.0 0.130533 0.9442 -0.147807 0.0 0.0 0.147807 0.0 0.0 0.147807 -0.253958 0.0599773 0.29153 0.0 0.0 -0.29153 0.0 0.0 -0.29153 0.1142288 0.981139 -2.16943e-18 -0.264907 0.0325278 0.0 0.120413 0.94431 -0.162717 0.0312415 -0.00735598 0.148883 0.0301777 -0.00530982 0.147888 0.0126672 -0.00517821 -0.0462208 0.0234444 0.0198245 0.00295012 0.0241178 0.0185364 0.0035232 0.10852410000000001 0.982083 -2…
1862.0 -0.0181336 0.966344 0.0203149 0.0 0.0 -0.0203149 0.0 0.0 -0.0203149 0.0220068 -0.00140591 -0.0246363 0.0 0.0 0.0246363 0.0 0.0 0.0246363 -0.039394 0.986998 -2.16943e-18 0.0225308 0.00103588 0.0 0.130758 0.939499 -0.20779 0.0519117 0.0233629 0.142446 0.0482693 0.0304078 0.138632 0.0235592 -0.00223569 0.0158778 -0.0402074 -0.0106528 0.0357087 -0.0327257 -0.025192 0.0440336 0.1244398 0.98065 …
1863.0 0.049345 0.959457 -0.0554827 0.0 0.0 0.0554827 0.0 0.0 0.0554827 0.144683 -0.0203294 -0.163229 0.0 0.0 0.163229 0.0 0.0 0.163229 0.029979700000000005 0.987556 -2.16943e-18 0.14937 -0.00446057 0.0 0.125774 0.941796 -0.185871 0.0415636 0.00755644 0.146826 0.0404275 0.00974673 0.145716 0.01063 -0.00666635 -0.0660776 0.0261219 0.0597588 -0.0199534 0.0250658 0.0618132 -0.0211764 0.1166969 0.981…
1871.0 0.0189393 0.9632 -0.021255 0.0 0.0 0.021255 0.0 0.0 0.021255 0.00743699 -0.000786537 -0.00835503 0.0 0.0 0.00835503 0.0 0.0 0.00835503 -0.0013516999999999973 0.987955 -2.16943e-18 0.00764896 3.34567e-05 0.0 0.125143 0.941276 -0.192103 0.0421481 0.0191095 0.140896 0.0388351 0.0262746 0.137045 -0.00988865 0.00380644 0.0313127 -0.0191296 -0.00392677 -0.00825755 -0.0193089 -0.003581 -0.0084267…
1872.0 0.0395573 0.960778 -0.0444487 0.0 0.0 0.0444487 0.0 0.0 0.0444487 0.143846 -0.0185957 -0.162044 0.0 0.0 0.162044 0.0 0.0 0.162044 0.019881100000000006 0.987802 -2.16943e-18 0.148325 -0.00279176 0.0 0.127629 0.940368 -0.200282 0.0466102 0.0229011 0.140826 0.0452003 0.0256262 0.139383 0.00176404 0.000289469 0.00778324 -0.012918 0.00477646 0.000343812 -0.0118244 0.00266657 0.00144367 0.120350…
1873.0 0.143016 0.941157 -0.162162 0.0 0.0 0.162162 0.0 0.0 0.162162 -0.401533 0.100937 0.462554 0.0 0.0 -0.462554 0.0 0.0 -0.462554 0.1272609 0.979444 -2.16943e-18 -0.419528 0.057638 0.0 0.118942 0.945255 -0.153303 0.0266756 -0.0135107 0.15019 0.0249308 -0.0108644 0.149016 0.00175766 7.50995e-06 0.00348384 -0.00481586 -0.00201236 0.0033238 -3.91774e-05 -0.0111868 0.00773103 0.1058332 0.982297 -2…
1875.0 0.081596 0.954324 -0.0919694 0.0 0.0 0.0919694 0.0 0.0 0.0919694 -0.260964 0.0464322 0.296131 0.0 0.0 -0.296131 0.0 0.0 -0.296131 0.06334290000000001 0.98595 -2.16943e-18 -0.270512 0.0179723 0.0 0.12734 0.940907 -0.194921 0.0421269 0.0227546 0.14009 0.0409582 0.0247373 0.139068 -0.0104169 0.00334196 0.0245099 -0.0150303 0.0033294 -0.0128125 -0.0121421 -0.00224698 -0.00986409 0.1192459 0.98…
1877.0 0.0600746 0.957883 -0.0675982 0.0 0.0 0.0675982 0.0 0.0 0.0675982 -0.0725619 0.0110937 0.0820089 0.0 0.0 -0.0820089 0.0 0.0 -0.0820089 0.041064300000000005 0.987158 -2.16943e-18 -0.0750131 0.00315009 0.0 0.0702168 0.956082 -0.0755535 0.0206111 -0.0491732 0.114168 0.0207165 -0.0493359 0.114226 -0.00752514 0.00247488 0.0285614 -0.0095026 -0.0231102 0.00405177 -0.00948754 -0.0231379 0.0040560…
1879.0 -0.0124569 0.965963 0.0139586 0.0 0.0 -0.0139586 0.0 0.0 -0.0139586 0.355561 -0.0249854 -0.398217 0.0 0.0 0.398217 0.0 0.0 0.398217 -0.03358 0.987247 -2.16943e-18 0.364282 0.0144286 0.0 0.127724 0.940442 -0.199094 0.0452229 0.0228973 0.141025 0.0438616 0.0255279 0.139636 -0.00118944 0.00186236 0.0219891 -0.0190421 -0.00547535 0.00251953 -0.0192279 -0.0051186 0.00235136 0.1202152 0.980983 -…
1887.0 0.0289972 0.962079 -0.0325614 0.0 0.0 0.0325614 0.0 0.0 0.0325614 0.211835 -0.0248286 -0.238285 0.0 0.0 0.238285 0.0 0.0 0.238285 0.008999300000000002 0.987942 -2.16943e-18 0.218144 -0.00151229 0.0 0.126823 0.940869 -0.1952 0.0423305 0.0226331 0.140287 0.0412276 0.024764 0.139164 -0.00946346 0.0032374 0.0250046 -0.016908 0.00368555 -0.0117864 -0.0144903 -0.000981383 -0.00932826 0.1187696 0…
1893.0 -0.0718656 0.968158 0.0803882 0.0 0.0 -0.0803882 0.0 0.0 -0.0803882 0.262435 -0.000977655 -0.293197 0.0 0.0 0.293197 0.0 0.0 0.293197 -0.09422399999999999 0.982824 -2.16943e-18 0.266915 0.0284041 0.0 0.125833 0.941393 -0.191898 0.0411142 0.0226983 0.138136 0.0401145 0.024049 0.137487 -0.0124785 0.00409648 0.0300248 -0.0134316 -0.00615169 -0.0104418 -0.0120389 -0.00884363 -0.00898762 0.1174…
1895.0 -0.0523054 0.967872 0.0585325 0.0 0.0 -0.0585325 0.0 0.0 -0.0585325 0.10447 -0.00267303 -0.116754 0.0 0.0 0.116754 0.0 0.0 0.116754 -0.074306 0.984723 -2.16943e-18 0.10651 0.00898524 0.0 0.130884 0.940712 -0.196412 0.0424746 0.0239218 0.140066 0.0412729 0.0258365 0.139094 -0.0123797 0.00345365 0.0222656 -0.0114963 0.00573937 -0.0165114 -0.00830486 -0.000423281 -0.0132445 0.1229357000000000…
1896.0 -0.06428 0.968098 0.0719132 0.0 0.0 -0.0719132 0.0 0.0 -0.0719132 0.3064 -0.00373835 -0.34234 0.0 0.0 0.34234 0.0 0.0 0.34234 -0.08650599999999999 0.983612 -2.16943e-18 0.311922 0.0305225 0.0 0.121682 0.942949 -0.177826 0.0334501 0.0163952 0.138032 0.0328195 0.0171751 0.137679 -0.0115151 0.00631714 0.0608243 -0.0335333 -0.0328085 0.00551745 -0.0319086 -0.0359475 0.00719451 0.111536 0.98190…
1897.0 0.0633477 0.957377 -0.0712986 0.0 0.0 0.0712986 0.0 0.0 0.0712986 -0.180484 0.0282774 0.204099 0.0 0.0 -0.204099 0.0 0.0 -0.204099 0.04444870000000001 0.987009 -2.16943e-18 -0.186658 0.00853052 0.0 0.0605547 0.95918 -0.0383866 0.00438906 -0.0729175 0.116974 0.00687401 -0.0763628 0.117928 -0.00271278 -0.00437787 -0.0820918 0.0505436 0.0792425 -0.0477316 0.0522831 0.0758958 -0.0460885 0.0387…
1899.0 0.0254369 0.962489 -0.0285576 0.0 0.0 0.0285576 0.0 0.0 0.0285576 0.18678 -0.0211342 -0.210004 0.0 0.0 0.210004 0.0 0.0 0.210004 0.0053338 0.98796 -2.16943e-18 0.192258 -0.000563041 0.0 0.121971 0.943608 -0.169244 0.034575 -0.00405408 0.148774 0.0335602 -0.00210125 0.147816 0.0144706 -0.00610793 -0.0545642 0.0259171 0.0278355 0.000810914 0.0261485 0.0273993 0.000950001 0.1108968 0.981886 -…
1903.0 0.140378 0.941816 -0.159125 0.0 0.0 0.159125 0.0 0.0 0.159125 -0.27613 0.068522 0.317852 0.0 0.0 -0.317852 0.0 0.0 -0.317852 0.1245054 0.979818 -2.16943e-18 -0.288405 0.0387311 0.0 0.120477 0.94428 -0.163 0.0314067 -0.00724431 0.148889 0.0303452 -0.00520229 0.147896 0.0128553 -0.00523983 -0.0466713 0.0235729 0.0200549 0.0030416 0.0241532 0.0189463 0.0035256 0.10862440000000001 0.982075 -2.…
1904.0 0.0988128 0.951087 -0.111542 0.0 0.0 0.111542 0.0 0.0 0.111542 -0.198501 0.039341 0.226081 0.0 0.0 -0.226081 0.0 0.0 -0.226081 0.08120914 0.984587 -2.16943e-18 -0.206214 0.0177601 0.0 0.120726 0.94423 -0.163585 0.0316417 -0.00661079 0.148607 0.0305732 -0.00462609 0.147649 0.0120474 -0.00525708 -0.048404 0.025355 0.0220706 0.0009693 0.0259202 0.0209914 0.00143301 0.1089485 0.98207 -2.16943e…
1907.0 0.137748 0.942465 -0.156098 0.0 0.0 0.156098 0.0 0.0 0.156098 -0.251186 0.0615257 0.288924 0.0 0.0 -0.288924 0.0 0.0 -0.288924 0.1217585 0.980183 -2.16943e-18 -0.262262 0.0344125 0.0 0.122784 0.943294 -0.171904 0.0357476 -0.00278661 0.148994 0.0347398 -0.000846688 0.148039 0.0142564 -0.00664095 -0.0616747 0.0290101 0.0369024 -0.00424022 0.0291172 0.0367074 -0.00424145 0.11201420000000001 0…
1908.0 0.118444 0.946967 -0.133952 0.0 0.0 0.133952 0.0 0.0 0.133952 -0.275203 0.0609818 0.314918 0.0 0.0 -0.314918 0.0 0.0 -0.314918 0.10162840000000001 0.982598 -2.16943e-18 -0.286618 0.0311692 0.0 0.0714208 0.956674 -0.0641667 0.0147373 -0.0633285 0.12281 0.014703 -0.0632771 0.122793 -0.00509457 -0.0019459 -0.0419564 0.0263649 0.0479664 -0.0323761 0.026346 0.0480025 -0.0323921 0.0519902 0.9857…
1909.0 -0.0501797 0.967815 0.0561568 0.0 0.0 -0.0561568 0.0 0.0 -0.0561568 0.493568 -0.0138021 -0.551636 0.0 0.0 0.551636 0.0 0.0 0.551636 -0.072139 0.984904 -2.16943e-18 0.503335 0.0412577 0.0 0.120005 0.943796 -0.170006 0.0312982 0.00839162 0.140367 0.0286679 0.0138631 0.137525 -0.0116558 0.00525958 0.0466819 -0.0110075 -0.0469077 0.0112324 -0.0160411 -0.0372402 0.00660037 0.1089298 0.982149 -2…
1913.0 0.133786 0.943425 -0.151543 0.0 0.0 0.151543 0.0 0.0 0.151543 -0.336795 0.0808706 0.386967 0.0 0.0 -0.386967 0.0 0.0 -0.386967 0.1176227 0.980716 -2.16943e-18 -0.351464 0.0444896 0.0 0.0679465 0.957804 -0.0496926 0.0088039 -0.0746766 0.125618 0.00886283 -0.0747596 0.125641 0.00334364 -0.00072705 -0.0075874 0.000977732 0.00600912 0.000600287 0.000984524 0.00599616 0.000605795 0.046898 0.985…
1916.0 0.0542175 0.958759 -0.0609819 0.0 0.0 0.0609819 0.0 0.0 0.0609819 -0.142346 0.0207999 0.160719 0.0 0.0 -0.160719 0.0 0.0 -0.160719 0.0350115 0.987392 -2.16943e-18 -0.147047 0.00520068 0.0 0.0792096 0.960038 0.0100406 -0.0501359 -0.111719 0.161802 -0.0497965 -0.11215 0.161887 0.00288235 -0.0173841 -0.322266 0.265202 0.153971 -0.0965156 0.265614 0.153172 -0.0960883 0.04743990000000001 0.9822…
1918.0 -0.0719383 0.968159 0.0804694 0.0 0.0 -0.0804694 0.0 0.0 -0.0804694 0.377781 -0.00137668 -0.422065 0.0 0.0 0.422065 0.0 0.0 0.422065 -0.094298 0.982816 -2.16943e-18 0.384228 0.0409196 0.0 0.119044 0.944889 -0.157397 0.0281764 -0.00918192 0.148457 0.0269532 -0.00703508 0.147444 0.00708244 -0.0035971 -0.0357846 0.018776 0.0205898 -0.0036028 0.0196378 0.0189413 -0.00286828 0.10647010000000001…
1919.0 0.0722458 0.955937 -0.081369 0.0 0.0 0.081369 0.0 0.0 0.081369 -0.116228 0.0194112 0.131649 0.0 0.0 -0.131649 0.0 0.0 -0.131649 0.053656300000000004 0.986542 -2.16943e-18 -0.120338 0.0067146 0.0 0.0724919 0.956526 -0.063542 0.0152982 -0.0690239 0.12732 0.0153484 -0.069098 0.127344 0.00427211 -0.000381191 0.000626483 -0.00410363 -0.00339942 0.00687617 -0.00409812 -0.0034101 0.00688167 0.052…
1920.0 -0.0497167 0.967802 0.0556393 0.0 0.0 -0.0556393 0.0 0.0 -0.0556393 0.254787 -0.00725681 -0.284767 0.0 0.0 0.284767 0.0 0.0 0.284767 -0.071667 0.984942 -2.16943e-18 0.259844 0.0211637 0.0 0.126271 0.940702 -0.198048 0.0466906 0.0205952 0.140815 0.0449127 0.0244432 0.138748 0.00253801 -0.00110995 -0.00845259 -0.00242697 0.0159063 -0.00504143 -0.00181296 0.0147293 -0.00449938 0.1188243 0.981…
1924.0 0.0682952 0.956587 -0.0768959 0.0 0.0 0.0768959 0.0 0.0 0.0768959 -0.0708054 0.0114999 0.0801411 0.0 0.0 -0.0801411 0.0 0.0 -0.0801411 0.049567 0.986761 -2.16943e-18 -0.0732729 0.00375977 0.0 0.120264 0.944478 -0.161129 0.0303298 -0.00809459 0.148906 0.0288121 -0.00501995 0.147392 0.0110142 -0.00456658 -0.0411577 0.0225572 0.0150581 0.00356838 0.0226121 0.0149583 0.00355943 0.1081552 0.982…
1928.0 0.0819276 0.954265 -0.0923457 0.0 0.0 0.0923457 0.0 0.0 0.0923457 -0.125065 0.0223008 0.141928 0.0 0.0 -0.141928 0.0 0.0 -0.141928 0.06368660000000001 0.985927 -2.16943e-18 -0.129646 0.00866241 0.0 0.118275 0.945045 -0.157082 0.0265557 -0.00440875 0.144986 0.0254266 -0.00217809 0.143885 -0.000421657 0.00391798 0.0507879 0.00627793 -0.11502 0.0579531 -0.00737711 -0.088795 0.0453931 0.105653…
1935.0 0.103021 0.950242 -0.116337 0.0 0.0 0.116337 0.0 0.0 0.116337 -0.252714 0.0513462 0.288104 0.0 0.0 -0.288104 0.0 0.0 -0.288104 0.08558170000000001 0.9842 -2.16943e-18 -0.262675 0.0238922 0.0 0.120725 0.943296 -0.174592 0.0317648 0.0146582 0.13822 0.0313916 0.0153875 0.137843 -0.0120598 0.00615725 0.0580692 -0.0303541 -0.0320469 0.00433188 -0.0289507 -0.0347566 0.00576286 0.1101816 0.982008…
1936.0 -0.0891311 0.968056 0.099678 0.0 0.0 -0.099678 0.0 0.0 -0.099678 0.491888 0.00765663 -0.54961 0.0 0.0 0.54961 0.0 0.0 0.54961 -0.11176599999999999 0.980786 -2.16943e-18 0.499223 0.0628856 0.0 0.127646 0.940734 -0.196287 0.0430732 0.0225644 0.140701 0.0417957 0.0249289 0.139464 -0.00721862 0.00294222 0.0253628 -0.0196674 0.00298433 -0.00868501 -0.0165628 -0.00300939 -0.00552191 0.1197254000…
1937.0 0.0219902 0.962872 -0.0246831 0.0 0.0 0.0246831 0.0 0.0 0.0246831 0.054133 -0.00591283 -0.0608377 0.0 0.0 0.0608377 0.0 0.0 0.0608377 0.0017867000000000022 0.987963 -2.16943e-18 0.055697 5.2684e-05 0.0 0.0559772 0.9612 -0.00372852 -0.00885155 -0.109556 0.131676 -0.0101359 -0.107625 0.131145 0.0558886 0.00413767 0.162194 -0.179054 -0.123992 0.143965 -0.174701 -0.13225 0.147167 0.03005520000…
1938.0 0.0647415 0.957157 -0.0728749 0.0 0.0 0.0728749 0.0 0.0 0.0728749 -0.0827825 0.0131037 0.093637 0.0 0.0 -0.093637 0.0 0.0 -0.093637 0.0458903 0.986942 -2.16943e-18 -0.0856291 0.00404864 0.0 0.0725884 0.956462 -0.0644818 0.0156848 -0.068089 0.126938 0.0158182 -0.0682859 0.127002 0.0041326 -0.000499558 -0.00120584 -0.0017746 -0.00376531 0.00674576 -0.00176897 -0.00377602 0.00674985 0.0531286…
1940.0 0.0519661 0.959085 -0.0584403 0.0 0.0 0.0584403 0.0 0.0 0.0584403 -0.000780625 0.000112041 0.00088106 0.0 0.0 -0.00088106 0.0 0.0 -0.00088106 0.0326861 0.987471 -2.16943e-18 -0.000806178 2.64613e-05 0.0 0.121242 0.944045 -0.165125 0.0324475 -0.00620503 0.148935 0.0313699 -0.00420196 0.147966 0.0131841 -0.00563661 -0.0511981 0.0259938 0.0238745 0.00132227 0.0265301 0.0228513 0.00175451 0.10…
1941.0 -0.00285164 0.965236 0.00319671 0.0 0.0 -0.00319671 0.0 0.0 -0.00319671 -0.0427491 0.00346669 0.0479166 0.0 0.0 -0.0479166 0.0 0.0 -0.0479166 -0.023733599999999994 0.987583 -2.16943e-18 -0.0438495 -0.00126434 0.0 0.12803 0.940752 -0.198383 0.0472242 0.0182588 0.141722 0.0450464 0.026277 0.137111 0.00423456 -0.00187192 -0.0145276 0.000586604 0.0184711 -0.00426102 -0.000779089 0.0211259 -0.0…
1943.0 0.0513772 0.959169 -0.0577758 0.0 0.0 0.0577758 0.0 0.0 0.0577758 -0.181156 0.0258779 0.204444 0.0 0.0 -0.204444 0.0 0.0 -0.204444 0.032078 0.987491 -2.16943e-18 -0.187072 0.00601582 0.0 0.118953 0.944786 -0.160467 0.027354 0.000995211 0.142181 0.0265783 0.00232685 0.14154 -0.0019892 0.0045112 0.0553144 -0.0180115 -0.0739038 0.0365212 -0.0212083 -0.0677657 0.0335966 0.1067689 0.982387 -2.1…
1946.0 0.0946793 0.951896 -0.106836 0.0 0.0 0.106836 0.0 0.0 0.106836 -0.21076 0.0407409 0.239823 0.0 0.0 -0.239823 0.0 0.0 -0.239823 0.07691614000000001 0.984947 -2.16943e-18 -0.218834 0.01781 0.0 0.0979103 0.948248 -0.147974 0.0363107 0.00562512 0.116101 0.0348998 0.00832578 0.114754 0.0193911 0.0105248 0.167742 -0.143081 -0.114206 0.0894729 -0.139137 -0.121845 0.093696 0.08659700000000001 0.98…
1947.0 0.151031 0.939103 -0.171406 0.0 0.0 0.171406 0.0 0.0 0.171406 -0.367731 0.0960624 0.42462 0.0 0.0 -0.42462 0.0 0.0 -0.42462 0.1356399 0.978253 -2.16943e-18 -0.384617 0.056469 0.0 0.118352 0.944872 -0.159267 0.0269763 -0.000842405 0.143193 0.026092 0.000671467 0.142468 -0.000572209 0.00428825 0.0552791 -0.0167131 -0.0796735 0.0410488 -0.0199066 -0.0735468 0.0381745 0.1060022 0.982381 -2.169…
1948.0 0.126788 0.945076 -0.14351 0.0 0.0 0.14351 0.0 0.0 0.14351 -0.278232 0.0644493 0.319075 0.0 0.0 -0.319075 0.0 0.0 -0.319075 0.1103235 0.98161 -2.16943e-18 -0.290086 0.0343551 0.0 0.12634 0.941372 -0.190391 0.0434633 0.0119983 0.144994 0.042231 0.0143677 0.14378 0.00786523 -0.00584336 -0.0596215 0.0250876 0.0549823 -0.0205351 0.0233815 0.0582912 -0.0224153 0.11785380000000001 0.981253 -2.16…
1954.0 0.111075 0.948567 -0.125527 0.0 0.0 0.125527 0.0 0.0 0.125527 -0.381131 0.0810918 0.435335 0.0 0.0 -0.435335 0.0 0.0 -0.435335 0.09395730000000001 0.983399 -2.16943e-18 -0.396562 0.0397481 0.0 0.0759855 0.952218 -0.122984 0.0360004 0.00919976 0.0837504 0.0444587 -0.00754987 0.0912256 0.0153736 -0.0193703 -0.240205 0.156516 0.155822 -0.0672418 0.266828 -0.0566513 0.0394021 0.064169600000000…
1957.0 0.0279666 0.962199 -0.0314023 0.0 0.0 0.0314023 0.0 0.0 0.0314023 0.0692791 -0.00803862 -0.0779187 0.0 0.0 0.0779187 0.0 0.0 0.0779187 0.007938100000000003 0.987949 -2.16943e-18 0.0713335 -0.000411834 0.0 0.0715004 0.955964 -0.0763989 0.0159439 -0.0414373 0.111912 0.015892 -0.0413415 0.111857 -0.0282978 -0.0064605 -0.152815 0.0522201 0.281191 -0.180401 0.0519718 0.281656 -0.180552 0.053390…
1959.0 0.196578 0.925906 -0.224391 0.0 0.0 0.224391 0.0 0.0 0.224391 -0.529234 0.168656 0.620564 0.0 0.0 -0.620564 0.0 0.0 -0.620564 0.183423 0.969939 -2.16943e-18 -0.556941 0.11218 0.0 0.0588933 0.959102 -0.0416684 0.0125308 -0.076054 0.115244 0.0125534 -0.0760847 0.115252 -0.0190487 0.0038868 0.0395208 -0.00989984 -0.0183036 -0.0113182 -0.00990787 -0.0182882 -0.0113253 0.0380679 0.985999 -2.169…
1960.0 0.0506707 0.95927 -0.0569785 0.0 0.0 0.0569785 0.0 0.0 0.0569785 0.00317396 -0.000450816 -0.00358158 0.0 0.0 0.00358158 0.0 0.0 0.00358158 0.0313485 0.987514 -2.16943e-18 0.00327733 -0.000102776 0.0 0.121979 0.943667 -0.168796 0.0343765 -0.00417045 0.148642 0.0333466 -0.00223247 0.147697 0.0142274 -0.00601465 -0.0538512 0.0258875 0.0270119 0.00094722 0.0263066 0.0262143 0.00126561 0.110855…
1962.0 0.0551661 0.95862 -0.062053 0.0 0.0 0.062053 0.0 0.0 0.062053 -0.0393719 0.00579619 0.0444608 0.0 0.0 -0.0444608 0.0 0.0 -0.0444608 0.0359915 0.987357 -2.16943e-18 -0.0406769 0.00148227 0.0 0.0629887 0.95881 -0.0408881 0.0075044 -0.07779 0.121226 0.00743072 -0.0776892 0.121199 -0.00160424 0.00037798 0.00388055 -0.00167213 -0.00107158 -0.00113656 -0.00166816 -0.00107914 -0.0011334 0.0414032…
1963.0 0.0220129 0.96287 -0.0247086 0.0 0.0 0.0247086 0.0 0.0 0.0247086 0.192038 -0.0209808 -0.215824 0.0 0.0 0.215824 0.0 0.0 0.215824 0.001810100000000009 0.987963 -2.16943e-18 0.197587 0.000181862 0.0 0.118287 0.945253 -0.153884 0.026814 -0.0119363 0.149058 0.0251966 -0.00882813 0.147564 0.00178625 -0.00175814 -0.0209108 0.00327808 0.0323486 -0.0147252 0.0110691 0.017395 -0.00764152 0.105292 0…
1964.0 0.035703 0.961267 -0.0401079 0.0 0.0 0.0401079 0.0 0.0 0.0401079 -0.112108 0.0139983 0.126221 0.0 0.0 -0.126221 0.0 0.0 -0.126221 0.015907700000000004 0.987868 -2.16943e-18 -0.115544 0.00167306 0.0 0.119938 0.944707 -0.158912 0.0289251 -0.00917641 0.149035 0.0276281 -0.00618438 0.147524 0.00978379 -0.00382575 -0.0335827 0.0181964 0.0108359 0.00455451 0.0177685 0.0116612 0.0041225 0.1075318…
1966.0 0.00873089 0.964221 -0.00979312 0.0 0.0 0.00979312 0.0 0.0 0.00979312 -0.0128823 0.00121331 0.014456 0.0 0.0 -0.014456 0.0 0.0 -0.014456 -0.011844499999999994 0.987849 -2.16943e-18 -0.0132328 -0.000209571 0.0 0.127726 0.94049 -0.198716 0.0450794 0.0226897 0.140999 0.0435558 0.0251858 0.139727 -0.00140566 0.00187777 0.0218226 -0.0188547 -0.00499008 0.00201342 -0.0185802 -0.00552182 0.002312…
1968.0 0.0906953 0.952657 -0.102305 0.0 0.0 0.102305 0.0 0.0 0.102305 -0.129668 0.0244564 0.147421 0.0 0.0 -0.147421 0.0 0.0 -0.147421 0.07278058 0.985274 -2.16943e-18 -0.134567 0.0103383 0.0 0.118663 0.945032 -0.156455 0.0278645 -0.00930627 0.147934 0.0263375 -0.00629471 0.146465 0.00610645 -0.00308964 -0.0306419 0.0181767 0.0134978 -0.000987502 0.0176012 0.0146095 -0.00158293 0.1060034 0.982314…
1973.0 0.117097 0.947264 -0.132411 0.0 0.0 0.132411 0.0 0.0 0.132411 -0.307122 0.0675587 0.351324 0.0 0.0 -0.351324 0.0 0.0 -0.351324 0.1002263 0.982749 -2.16943e-18 -0.319805 0.0342799 0.0 0.125552 0.941198 -0.192875 0.0410388 0.0228836 0.139004 0.0401167 0.0245599 0.138131 -0.0133431 0.00400433 0.0275261 -0.0130561 0.000254313 -0.0147275 -0.0103448 -0.00498081 -0.011957 0.1172456 0.981288 -2.16…
1979.0 0.0371953 0.96108 -0.0417883 0.0 0.0 0.0417883 0.0 0.0 0.0417883 0.03739 -0.0047325 -0.0421058 0.0 0.0 0.0421058 0.0 0.0 0.0421058 0.0174459 0.987844 -2.16943e-18 0.0385429 -0.000622879 0.0 0.107247 0.947852 -0.138287 0.0291201 -0.0222022 0.141421 0.0267658 -0.0179595 0.139483 0.0137623 -0.00378503 -0.0288916 0.00419671 0.0189527 0.00574298 0.00508621 0.0172613 0.00641461 0.0935831 0.98352…
1980.0 -0.0572777 0.967985 0.064089 0.0 0.0 -0.064089 0.0 0.0 -0.064089 0.516483 -0.0103437 -0.577136 0.0 0.0 0.577136 0.0 0.0 0.577136 -0.07937399999999999 0.984282 -2.16943e-18 0.526244 0.0473407 0.0 0.125423 0.941407 -0.191251 0.0409965 0.0208432 0.139461 0.0393825 0.0243328 0.137586 -0.0118962 0.00386202 0.0282322 -0.0135795 -0.00358572 -0.0110667 -0.0136188 -0.00350941 -0.0111035 0.1169586 0…
1981.0 -0.0588121 0.968014 0.0658036 0.0 0.0 -0.0658036 0.0 0.0 -0.0658036 0.151332 -0.00277118 -0.169098 0.0 0.0 0.169098 0.0 0.0 0.169098 -0.080937 0.98414 -2.16943e-18 0.154163 0.0141349 0.0 0.0693731 0.957452 -0.0563845 0.0145653 -0.0703905 0.122255 0.0154741 -0.0716969 0.122658 -0.0122209 0.00275661 0.0277627 -0.00685495 -0.0156842 -0.0051828 -0.00717615 -0.0150612 -0.00551668 0.049475200000…
1982.0 0.100024 0.950846 -0.112922 0.0 0.0 0.112922 0.0 0.0 0.112922 -0.261238 0.0521497 0.297617 0.0 0.0 -0.297617 0.0 0.0 -0.297617 0.08246775 0.984478 -2.16943e-18 -0.271431 0.0237543 0.0 0.119738 0.944095 -0.166445 0.0356922 -0.0073268 0.148131 0.0342313 -0.00481995 0.146948 0.0198999 -0.00744556 -0.0630406 0.0234637 0.0371827 0.00239352 0.0242879 0.0356145 0.00301284 0.1085657 0.982122 -2.16…
1983.0 0.0298584 0.961978 -0.0335302 0.0 0.0 0.0335302 0.0 0.0 0.0335302 -0.148609 0.017564 0.167183 0.0 0.0 -0.167183 0.0 0.0 -0.167183 0.009886199999999998 0.987935 -2.16943e-18 -0.153052 0.00120932 0.0 0.0893308 0.952687 -0.100596 0.021123 -0.0397448 0.129269 0.0224218 -0.0419438 0.130169 -0.00208976 0.000178168 -0.00106286 0.000871382 0.00540906 -0.00521747 0.00104432 0.0050768 -0.00505824 0.…
1984.0 0.0458262 0.959945 -0.0515139 0.0 0.0 0.0515139 0.0 0.0 0.0515139 0.0349861 -0.00477438 -0.0394491 0.0 0.0 0.0394491 0.0 0.0 0.0394491 0.0263477 0.987657 -2.16943e-18 0.0361036 -0.000934746 0.0 0.118203 0.94518 -0.155137 0.0271763 -0.00970991 0.147744 0.0251397 -0.00598369 0.145963 0.000260687 0.0024586 0.0337314 0.00532122 -0.0798905 0.0407064 0.00170923 -0.072993 0.0377585 0.105366800000…
1985.0 0.0601604 0.95787 -0.0676952 0.0 0.0 0.0676952 0.0 0.0 0.0676952 -0.0666932 0.0102031 0.0753773 0.0 0.0 -0.0753773 0.0 0.0 -0.0753773 0.041153 0.987154 -2.16943e-18 -0.068947 0.00290205 0.0 0.0697151 0.957303 -0.0548724 0.0100659 -0.0714161 0.126275 0.0104835 -0.0720188 0.12646 0.00275227 -0.0014302 -0.0208659 0.00881019 0.0198027 -0.00774675 0.00892463 0.0195831 -0.00764357 0.049115400000…
1986.0 -0.00257986 0.965214 0.00289207 0.0 0.0 -0.00289207 0.0 0.0 -0.00289207 0.0293186 -0.00238655 -0.0328634 0.0 0.0 0.0328634 0.0 0.0 0.0328634 -0.023454799999999998 0.987591 -2.16943e-18 0.0300743 0.000857983 0.0 0.124358 0.941562 -0.190128 0.0409311 0.0188312 0.140085 0.0378504 0.0264023 0.135926 -0.0130905 0.00439401 0.032703 -0.0154042 -0.00639144 -0.0109759 -0.014714 -0.00772307 -0.01026…
1987.0 0.0842833 0.953842 -0.0950197 0.0 0.0 0.0950197 0.0 0.0 0.0950197 -0.185122 0.0335207 0.210183 0.0 0.0 -0.210183 0.0 0.0 -0.210183 0.06612896 0.985761 -2.16943e-18 -0.19196 0.0133416 0.0 0.061207 0.958492 -0.0479871 0.0141319 -0.0727551 0.116663 0.0141613 -0.0727957 0.116674 -0.0212869 0.00425003 0.0408531 -0.00933889 -0.0168574 -0.0146599 -0.00934737 -0.016841 -0.0146686 0.040890600000000…
1990.0 0.0129751 0.963811 -0.0145569 0.0 0.0 0.0145569 0.0 0.0 0.0145569 0.00721601 -0.000714326 -0.00810121 0.0 0.0 0.00810121 0.0 0.0 0.00810121 -0.007483599999999993 0.987908 -2.16943e-18 0.00741622 8.21167e-05 0.0 0.125343 0.941268 -0.192531 0.0410001 0.0229937 0.138588 0.0398916 0.0243874 0.137933 -0.0136184 0.00410359 0.0281639 -0.0121723 -0.00209549 -0.0138976 -0.00959026 -0.0070847 -0.011…
1992.0 -0.0475768 0.967738 0.0532476 0.0 0.0 -0.0532476 0.0 0.0 -0.0532476 0.207466 -0.00640566 -0.231894 0.0 0.0 0.231894 0.0 0.0 0.231894 -0.069484 0.985117 -2.16943e-18 0.211639 0.0167281 0.0 0.118416 0.944229 -0.166248 0.0290495 0.00761568 0.139633 0.0284939 0.00822072 0.139385 -0.0102089 0.00503949 0.046777 -0.0123005 -0.0480553 0.0135795 -0.0119358 -0.0487631 0.0139911 0.1069187 0.982285 -2…
1993.0 0.0970238 0.951439 -0.109504 0.0 0.0 0.109504 0.0 0.0 0.109504 -0.172695 0.0338611 0.196611 0.0 0.0 -0.196611 0.0 0.0 -0.196611 0.07935076 0.984745 -2.16943e-18 -0.179365 0.0150797 0.0 0.118275 0.94535 -0.152792 0.0266687 -0.0135807 0.149759 0.0247388 -0.00988823 0.147995 -0.00137797 -0.000902624 -0.0151779 0.0178681 1.74044e-05 -0.00272952 0.0127034 0.00993854 -0.00750159 0.10515060000000…
1995.0 0.0640199 0.957271 -0.0720587 0.0 0.0 0.0720587 0.0 0.0 0.0720587 -0.109583 0.0172544 0.123936 0.0 0.0 -0.123936 0.0 0.0 -0.123936 0.0451439 0.986977 -2.16943e-18 -0.113341 0.00526619 0.0 0.127507 0.940453 -0.198785 0.044803 0.0228742 0.141159 0.0434425 0.0255387 0.139751 -0.00248395 0.00221588 0.0242056 -0.0201174 -0.00489082 0.000795068 -0.0188306 -0.00737737 0.00213035 0.1199293 0.98097…
1996.0 0.0578048 0.958227 -0.0650334 0.0 0.0 0.0650334 0.0 0.0 0.0650334 -0.0359406 0.00540054 0.0406041 0.0 0.0 -0.0406041 0.0 0.0 -0.0406041 0.038718100000000005 0.987253 -2.16943e-18 -0.0371442 0.0014644 0.0 0.127083 0.940896 -0.195316 0.0454597 0.0168623 0.143054 0.0440549 0.0195518 0.141658 0.00475348 -0.00448383 -0.0470885 0.0196728 0.0470539 -0.0196935 0.0188926 0.0485784 -0.0206629 0.1192…
1999.0 -0.0319995 0.967121 0.0358306 0.0 0.0 -0.0358306 0.0 0.0 -0.0358306 0.305989 -0.0147855 -0.342254 0.0 0.0 0.342254 0.0 0.0 0.342254 -0.053578 0.986235 -2.16943e-18 0.312742 0.0192452 0.0 0.12101 0.944003 -0.16558 0.0325144 -0.00554042 0.148657 0.0314563 -0.00357933 0.147708 0.0121463 -0.00549654 -0.051216 0.027081 0.0242544 -0.000123284 0.0275673 0.023327 0.000263162 0.1094644 0.982 -2.169…
2000.0 0.0582864 0.958155 -0.0655775 0.0 0.0 0.0655775 0.0 0.0 0.0655775 -0.0377013 0.00568608 0.0425967 0.0 0.0 -0.0425967 0.0 0.0 -0.0425967 0.039215900000000005 0.987233 -2.16943e-18 -0.0389662 0.00155747 0.0 0.119 0.944204 -0.16653 0.0290256 0.00827461 0.139304 0.0284459 0.00937698 0.138747 -0.0116313 0.00515075 0.0453294 -0.010413 -0.0453533 0.010296 -0.00946553 -0.047186 0.0112957 0.1075422…
2001.0 0.00174188 0.964851 -0.00195317 0.0 0.0 0.00195317 0.0 0.0 0.00195317 0.0575266 -0.00496338 -0.0645081 0.0 0.0 0.0645081 0.0 0.0 0.0645081 -0.019020499999999996 0.987707 -2.16943e-18 0.0590407 0.0013981 0.0 0.124249 0.941528 -0.190513 0.0399741 0.0225552 0.138034 0.0392201 0.023889 0.137345 -0.0141152 0.00470064 0.0347265 -0.0148849 -0.00911442 -0.0107285 -0.0130486 -0.0126619 -0.00883356 …
2002.0 0.237476 0.911776 -0.272737 0.0 0.0 0.272737 0.0 0.0 0.272737 -0.519158 0.193548 0.619006 0.0 0.0 -0.619006 0.0 0.0 -0.619006 0.22658499999999998 0.960154 -2.16943e-18 -0.549486 0.138616 0.0 0.123381 0.942093 -0.185934 0.0378634 0.0207077 0.137413 0.0372806 0.0218241 0.136829 -0.0126426 0.00564764 0.0494646 -0.0248116 -0.0236187 -0.00103391 -0.023904 -0.0253741 -7.66987e-05 0.1143079 0.981…
2007.0 0.109863 0.948824 -0.124143 0.0 0.0 0.124143 0.0 0.0 0.124143 -0.29833 0.0630432 0.340658 0.0 0.0 -0.340658 0.0 0.0 -0.340658 0.0926965 0.983525 -2.16943e-18 -0.310361 0.0306742 0.0 0.127117 0.940809 -0.195645 0.0426638 0.0224647 0.140567 0.0414787 0.0247232 0.13938 -0.00802162 0.00307108 0.0255656 -0.019118 0.00339873 -0.00985135 -0.016688 -0.00129173 -0.00738179 0.1191171 0.981108 -2.169…
2008.0 0.0453962 0.960003 -0.051029 0.0 0.0 0.051029 0.0 0.0 0.051029 0.0150171 -0.0020419 -0.0169317 0.0 0.0 0.0169317 0.0 0.0 0.0169317 0.025904000000000003 0.987668 -2.16943e-18 0.015496 -0.000393683 0.0 0.11849 0.94514 -0.155211 0.0271433 -0.0101839 0.148281 0.0256709 -0.00724491 0.146847 0.00430823 -0.00225334 -0.0227851 0.0107035 0.0159995 -0.00394191 0.0123928 0.01276 -0.00243529 0.1056584…
2012.0 0.00973399 0.964126 -0.0109188 0.0 0.0 0.0109188 0.0 0.0 0.0109188 0.0329757 -0.00314322 -0.0370078 0.0 0.0 0.0370078 0.0 0.0 0.0370078 -0.01081399999999999 0.987865 -2.16943e-18 0.033877 0.000498374 0.0 0.122019 0.942534 -0.181839 0.0356475 0.0186442 0.137598 0.035078 0.0196305 0.137097 -0.0116499 0.00625484 0.0592914 -0.0320983 -0.0320632 0.00487009 -0.0312648 -0.0336762 0.00575887 0.112…
2013.0 0.0741242 0.955621 -0.083497 0.0 0.0 0.083497 0.0 0.0 0.083497 -0.202114 0.0341973 0.229013 0.0 0.0 -0.229013 0.0 0.0 -0.229013 0.0556014 0.986431 -2.16943e-18 -0.209311 0.012126 0.0 0.122879 0.943317 -0.171675 0.035878 -0.00351499 0.149323 0.0340609 0.000197711 0.147469 0.0135537 -0.00660306 -0.0621728 0.0311352 0.0354592 -0.00420312 0.028972 0.0396394 -0.00644411 0.1120699 0.981787 -2.16…
2015.0 0.0994339 0.950963 -0.112249 0.0 0.0 0.112249 0.0 0.0 0.112249 -0.270671 0.0538434 0.308322 0.0 0.0 -0.308322 0.0 0.0 -0.308322 0.08185433 0.984531 -2.16943e-18 -0.281211 0.0244196 0.0 0.118519 0.945053 -0.156376 0.0272065 -0.00787301 0.147103 0.0246574 -0.00277616 0.144592 7.7467e-05 0.00286753 0.0372801 0.00086962 -0.0780616 0.0391952 -0.00286949 -0.070932 0.0362387 0.1057903 0.982337 -2…
2018.0 -0.0571841 0.967983 0.0639845 0.0 0.0 -0.0639845 0.0 0.0 -0.0639845 0.15323 -0.00308478 -0.171225 0.0 0.0 0.171225 0.0 0.0 0.171225 -0.079279 0.98429 -2.16943e-18 0.156127 0.0140287 0.0 0.0809512 0.95489 -0.0818294 0.0194965 -0.0526759 0.125061 0.0210876 -0.0551919 0.125986 -0.00758717 0.00166414 0.0148828 -0.000411279 -0.0121777 -0.00229333 -0.00088154 -0.0112741 -0.0027273 0.0631405 0.98…
2022.0 0.0770423 0.955122 -0.0868045 0.0 0.0 0.0868045 0.0 0.0 0.0868045 -0.17067 0.0294579 0.193493 0.0 0.0 -0.193493 0.0 0.0 -0.193493 0.058624 0.986251 -2.16943e-18 -0.176812 0.0108301 0.0 0.0598517 0.959379 -0.0353294 0.00610318 -0.079985 0.119264 0.00589817 -0.0797091 0.119193 -0.00210555 0.000708678 0.00944066 -0.00411079 -0.00673975 0.00141068 -0.00409382 -0.00677229 0.00142595 0.0378427 0…
2031.0 -0.00184797 0.965154 0.00207167 0.0 0.0 -0.00207167 0.0 0.0 -0.00207167 0.0905273 -0.00744373 -0.10148 0.0 0.0 0.10148 0.0 0.0 0.10148 -0.022704000000000002 0.987613 -2.16943e-18 0.0928689 0.00257319 0.0 0.119009 0.944701 -0.158761 0.0286222 -0.00872318 0.148914 0.0267646 -0.00690083 0.148243 0.00701346 -0.00364698 -0.0364361 0.0183291 0.0229303 -0.00483054 0.0201444 0.0194518 -0.00323136 …
2036.0 0.121682 0.946243 -0.137658 0.0 0.0 0.137658 0.0 0.0 0.137658 -0.390504 0.0880511 0.447228 0.0 0.0 -0.447228 0.0 0.0 -0.447228 0.1050014 0.982225 -2.16943e-18 -0.406871 0.0457732 0.0 0.128248 0.940639 -0.196877 0.0430816 0.0229999 0.140847 0.0418656 0.0253841 0.139584 -0.00801512 0.00308779 0.0257519 -0.0194011 0.00355338 -0.0099069 -0.0158373 -0.00332683 -0.00627571 0.1203728 0.981033 -2.…
2041.0 0.203362 0.923715 -0.232356 0.0 0.0 0.232356 0.0 0.0 0.232356 -0.529195 0.173298 0.622117 0.0 0.0 -0.622117 0.0 0.0 -0.622117 0.190566 0.968471 -2.16943e-18 -0.557422 0.116904 0.0 0.121256 0.944012 -0.165444 0.0326407 -0.00608451 0.14894 0.0315882 -0.00406982 0.147958 0.0132616 -0.0057561 -0.0526204 0.0266201 0.0253953 0.000601505 0.0271224 0.0244377 0.000999418 0.1097037 0.981997 -2.16943…
2044.0 -0.0578527 0.967996 0.0647316 0.0 0.0 -0.0647316 0.0 0.0 -0.0647316 0.201505 -0.00390602 -0.225166 0.0 0.0 0.225166 0.0 0.0 0.225166 -0.07995999999999999 0.984229 -2.16943e-18 0.205298 0.0186016 0.0 0.121346 0.944312 -0.162763 0.0310115 -0.00672508 0.148525 0.0295035 -0.0049557 0.147803 0.0105199 -0.00489144 -0.0464097 0.0254104 0.0214773 -0.000482021 0.0265536 0.0192891 0.000502405 0.1094…
2045.0 0.148834 0.939674 -0.16887 0.0 0.0 0.16887 0.0 0.0 0.16887 -0.454347 0.117459 0.52429 0.0 0.0 -0.52429 0.0 0.0 -0.52429 0.13334210000000002 0.978588 -2.16943e-18 -0.475073 0.0685192 0.0 0.124377 0.941781 -0.188726 0.0393842 0.0219172 0.137475 0.0383568 0.0229293 0.137051 -0.0128714 0.00517239 0.0428395 -0.0202395 -0.0183148 -0.00428605 -0.0193911 -0.0199588 -0.00335885 0.1156293 0.981552 -…
2047.0 0.0960571 0.951628 -0.108404 0.0 0.0 0.108404 0.0 0.0 0.108404 -0.153153 0.0298544 0.174325 0.0 0.0 -0.174325 0.0 0.0 -0.174325 0.07834679 0.984829 -2.16943e-18 -0.159048 0.0131954 0.0 0.118433 0.945198 -0.154542 0.0269638 -0.0109997 0.148629 0.0255388 -0.00825697 0.147308 0.00332487 -0.00220003 -0.0239392 0.00694081 0.027899 -0.0109051 0.0117635 0.0186441 -0.00653262 0.1055227 0.982331 -2…
2054.0 0.0231547 0.962744 -0.025992 0.0 0.0 0.025992 0.0 0.0 0.025992 -0.0071952 0.000795448 0.00808753 0.0 0.0 -0.00808753 0.0 0.0 -0.00808753 0.0029850000000000015 0.987964 -2.16943e-18 -0.00740415 2.68748e-06 0.0 0.118602 0.944325 -0.165318 0.0288396 0.00657519 0.139977 0.0282326 0.00711594 0.139783 -0.0085953 0.00490256 0.0477194 -0.0135829 -0.0512951 0.0170241 -0.0138031 -0.0508764 0.0168656…
2062.0 0.139845 0.941948 -0.158511 0.0 0.0 0.158511 0.0 0.0 0.158511 -0.235571 0.0583039 0.271124 0.0 0.0 -0.271124 0.0 0.0 -0.271124 0.1239488 0.979893 -2.16943e-18 -0.246026 0.0328863 0.0 0.118939 0.944902 -0.157454 0.028306 -0.00903484 0.148234 0.0271573 -0.00682579 0.147164 0.00750432 -0.00364522 -0.0356103 0.020246 0.0164157 -0.00105275 0.0206671 0.015612 -0.000709011 0.1063963 0.982263 -2.1…
2064.0 0.089615 0.95286 -0.101077 0.0 0.0 0.101077 0.0 0.0 0.101077 -0.239738 0.0449117 0.272497 0.0 0.0 -0.272497 0.0 0.0 -0.272497 0.07165954000000001 0.985359 -2.16943e-18 -0.248762 0.0188042 0.0 0.121519 0.943104 -0.176407 0.0327267 0.0156452 0.138086 0.0322549 0.0164208 0.137701 -0.0117004 0.00625081 0.059758 -0.0322507 -0.0326761 0.00516922 -0.0307501 -0.0355744 0.0067091 0.1112038 0.981954…
2067.0 0.126323 0.945184 -0.142977 0.0 0.0 0.142977 0.0 0.0 0.142977 -0.21909 0.0506265 0.25122 0.0 0.0 -0.25122 0.0 0.0 -0.25122 0.1098383 0.981668 -2.16943e-18 -0.22841 0.0269272 0.0 0.118507 0.945107 -0.155471 0.0273567 -0.0102514 0.148418 0.026124 -0.00788153 0.147275 0.00547178 -0.00273699 -0.0271455 0.0109478 0.0217242 -0.00553215 0.0136519 0.0165361 -0.00308955 0.1057164 0.982313 -2.16943e…
2068.0 0.00821515 0.964269 -0.00921439 0.0 0.0 0.00921439 0.0 0.0 0.00921439 0.243587 -0.0227997 -0.273328 0.0 0.0 0.273328 0.0 0.0 0.273328 -0.012374200000000002 0.98784 -2.16943e-18 0.250198 0.00410727 0.0 0.123633 0.942886 -0.175732 0.0375871 -0.000483829 0.14868 0.0365977 0.00142155 0.147736 0.0148126 -0.00671748 -0.0610176 0.0270457 0.0379702 -0.00400034 0.027043 0.0379863 -0.0041058 0.11334…
2070.0 0.0260765 0.962416 -0.0292767 0.0 0.0 0.0292767 0.0 0.0 0.0292767 0.00112478 -0.000128088 -0.00126474 0.0 0.0 0.00126474 0.0 0.0 0.00126474 0.005992200000000003 0.987958 -2.16943e-18 0.00115786 -4.22359e-06 0.0 0.0636482 0.95864 -0.0422139 0.00755165 -0.0775465 0.122261 0.00705138 -0.0768552 0.12207 -2.09011e-06 4.22814e-05 0.000624918 -0.000644967 -4.86812e-05 6.84285e-05 -0.000643936 -5.…
2071.0 -0.0316918 0.967106 0.0354864 0.0 0.0 -0.0354864 0.0 0.0 -0.0354864 0.112581 -0.00547878 -0.125925 0.0 0.0 0.125925 0.0 0.0 0.125925 -0.05326399999999999 0.986255 -2.16943e-18 0.115069 0.00704128 0.0 0.0651851 0.958414 -0.0444653 0.00814928 -0.0765106 0.122879 0.00746938 -0.0755644 0.122613 0.000432946 -0.000260701 -0.00364847 0.00245872 0.00181449 -0.000624611 0.00243882 0.00185263 -0.000…
2072.0 -0.0766033 0.968163 0.0856812 0.0 0.0 -0.0856812 0.0 0.0 -0.0856812 0.453739 0.000711327 -0.506923 0.0 0.0 0.506923 0.0 0.0 0.506923 -0.099042 0.982298 -2.16943e-18 0.461216 0.0515511 0.0 0.124288 0.941714 -0.189134 0.0393959 0.0221549 0.137634 0.0386261 0.0233483 0.137039 -0.0137447 0.00509848 0.0403773 -0.0181976 -0.0151593 -0.00702114 -0.0169349 -0.0176007 -0.00569802 0.1155872 0.981516…
2073.0 0.0257811 0.96245 -0.0289446 0.0 0.0 0.0289446 0.0 0.0 0.0289446 0.0492295 -0.00558963 -0.0553531 0.0 0.0 0.0553531 0.0 0.0 0.0553531 0.0056881000000000015 0.987959 -2.16943e-18 0.0506756 -0.00016802 0.0 0.0807641 0.954203 -0.0878954 0.0212159 -0.0502418 0.126973 0.0198963 -0.0481006 0.126152 -0.00531511 0.00116552 0.00995043 -0.000412129 -0.00729618 -0.00224272 -0.000114477 -0.00786803 -0…
2076.0 -0.0232568 0.966656 0.0260493 0.0 0.0 -0.0260493 0.0 0.0 -0.0260493 0.434882 -0.0252795 -0.486675 0.0 0.0 0.486675 0.0 0.0 0.486675 -0.044638 0.986742 -2.16943e-18 0.444957 0.0230151 0.0 0.11901 0.944232 -0.166054 0.030048 0.00495944 0.141097 0.0276336 0.00991649 0.138554 -0.00874051 0.00476856 0.0458874 -0.00939293 -0.0552689 0.018774 -0.0158855 -0.0427992 0.0127973 0.10749700000000001 0.…
2078.0 -0.034972 0.96726 0.039155 0.0 0.0 -0.039155 0.0 0.0 -0.039155 0.169004 -0.00760326 -0.189004 0.0 0.0 0.189004 0.0 0.0 0.189004 -0.056615999999999986 0.986043 -2.16943e-18 0.17267 0.0112019 0.0 0.125144 0.941171 -0.193062 0.0411256 0.0228926 0.139095 0.0402426 0.0246149 0.138185 -0.013281 0.00392264 0.0266266 -0.0126888 0.00123785 -0.0151784 -0.010092 -0.0037753 -0.0125324 0.1168604 0.9812…
2081.0 0.144879 0.940687 -0.164309 0.0 0.0 0.164309 0.0 0.0 0.164309 -0.362997 0.0920787 0.418389 0.0 0.0 -0.418389 0.0 0.0 -0.418389 0.1292077 0.979174 -2.16943e-18 -0.379358 0.0529492 0.0 0.127471 0.94069 -0.197137 0.0460591 0.0184604 0.142674 0.0446787 0.0211232 0.141284 0.0037973 -0.00396579 -0.0419968 0.0171866 0.043669 -0.0188955 0.0161529 0.0456817 -0.0201101 0.11983150000000001 0.981068 -…
2084.0 0.0800586 0.954596 -0.0902251 0.0 0.0 0.0902251 0.0 0.0 0.0902251 -0.114453 0.0201581 0.129836 0.0 0.0 -0.129836 0.0 0.0 -0.129836 0.0617494 0.986054 -2.16943e-18 -0.118617 0.00767287 0.0 0.118961 0.944959 -0.15703 0.028124 -0.00910674 0.148064 0.0269106 -0.00675393 0.146923 0.0073484 -0.00334027 -0.0317743 0.0190127 0.0112987 0.00146167 0.0195438 0.010282 0.00192169 0.1063737 0.982286 -2.…
2085.0 0.111188 0.948543 -0.125656 0.0 0.0 0.125656 0.0 0.0 0.125656 -0.264865 0.0563902 0.302542 0.0 0.0 -0.302542 0.0 0.0 -0.302542 0.0940751 0.983388 -2.16943e-18 -0.275593 0.0276591 0.0 0.123878 0.941692 -0.189254 0.0393982 0.022201 0.137706 0.038736 0.0234669 0.137041 -0.0139846 0.00506639 0.0395568 -0.0175787 -0.0141097 -0.00786906 -0.0162859 -0.0166081 -0.00652698 0.1151925 0.981504 -2.169…
2088.0 0.0204254 0.963042 -0.0229246 0.0 0.0 0.0229246 0.0 0.0 0.0229246 0.0987821 -0.010614 -0.110996 0.0 0.0 0.110996 0.0 0.0 0.110996 0.00017680000000000473 0.98796 -2.16943e-18 0.101616 0.00027481 0.0 0.0637109 0.958659 -0.0421236 0.00775742 -0.0776803 0.122099 0.00717741 -0.0768806 0.121879 -0.000450701 0.000145351 0.00166491 -0.00106662 -0.000342988 -0.000254911 -0.00105927 -0.000356968 -0.…
2089.0 0.13126 0.944028 -0.148642 0.0 0.0 0.148642 0.0 0.0 0.148642 -0.319163 0.0756582 0.366454 0.0 0.0 -0.366454 0.0 0.0 -0.366454 0.1149874 0.981046 -2.16943e-18 -0.332954 0.0411656 0.0 0.0713788 0.956841 -0.0606761 0.0148414 -0.070531 0.126418 0.0148592 -0.0705568 0.126426 0.00228583 2.15505e-05 0.00400594 -0.00480391 -0.00439425 0.00519161 -0.00481612 -0.00437096 0.00518178 0.0516013 0.98556…
2090.0 -0.0147701 0.966122 0.0165491 0.0 0.0 -0.0165491 0.0 0.0 -0.0165491 0.185055 -0.0125222 -0.207219 0.0 0.0 0.207219 0.0 0.0 0.207219 -0.035949999999999996 0.98715 -2.16943e-18 0.18954 0.00799919 0.0 0.127248 0.940635 -0.197258 0.0439751 0.0223723 0.140962 0.0425343 0.0248258 0.139702 -0.00421102 0.00247668 0.0246816 -0.0205164 -0.00105233 -0.00311791 -0.0196829 -0.00266198 -0.00226037 0.119…
2091.0 0.0344343 0.961425 -0.0386797 0.0 0.0 0.0386797 0.0 0.0 0.0386797 0.0815528 -0.0100648 -0.0918029 0.0 0.0 0.0918029 0.0 0.0 0.0918029 0.014600300000000004 0.987886 -2.16943e-18 0.0840385 -0.00109682 0.0 0.123335 0.942985 -0.17494 0.0372406 -0.000781664 0.148532 0.0362055 0.00110148 0.147612 0.0146267 -0.00657414 -0.0596152 0.0267482 0.0361235 -0.00325987 0.0269682 0.0357111 -0.00315378 0.1…
2093.0 0.0704525 0.956234 -0.0793381 0.0 0.0 0.0793381 0.0 0.0 0.0793381 -0.059769 0.00985728 0.0676767 0.0 0.0 -0.0676767 0.0 0.0 -0.0676767 0.05179980000000001 0.986644 -2.16943e-18 -0.0618687 0.00332611 0.0 0.121315 0.943952 -0.166027 0.0329438 -0.00574873 0.148883 0.0319065 -0.00375334 0.147909 0.0137601 -0.00570155 -0.0508668 0.0253407 0.0230869 0.00243856 0.0259031 0.0220127 0.00290061 0.10…
2094.0 -0.0240117 0.9667 0.026894 0.0 0.0 -0.026894 0.0 0.0 -0.026894 0.192387 -0.0110203 -0.215289 0.0 0.0 0.215289 0.0 0.0 0.215289 -0.04540999999999999 0.986701 -2.16943e-18 0.196826 0.0103474 0.0 0.127813 0.940497 -0.198541 0.0448816 0.0226093 0.141101 0.0431897 0.0250114 0.139921 -0.00191981 0.00201705 0.0227117 -0.0194115 -0.00452772 0.00122014 -0.0181575 -0.00695077 0.00251886 0.1201989 0.…
2096.0 0.0215825 0.962917 -0.024225 0.0 0.0 0.024225 0.0 0.0 0.024225 0.0485247 -0.00527776 -0.0545321 0.0 0.0 0.0545321 0.0 0.0 0.0545321 0.0013673000000000018 0.987963 -2.16943e-18 0.0499241 7.00945e-05 0.0 0.122787 0.942127 -0.185608 0.0385795 0.0186046 0.138474 0.0366568 0.0227394 0.136262 -0.0121541 0.00519232 0.0445284 -0.0208324 -0.0223355 -0.00136093 -0.0220635 -0.0199705 -0.00249457 0.11…
2097.0 0.0608262 0.957768 -0.0684478 0.0 0.0 0.0684478 0.0 0.0 0.0684478 -0.119286 0.0183409 0.134834 0.0 0.0 -0.134834 0.0 0.0 -0.134834 0.0418414 0.987125 -2.16943e-18 -0.123327 0.00528396 0.0 0.124117 0.94255 -0.179092 0.0393105 0.00173311 0.148099 0.0378214 0.00473762 0.146584 0.0130363 -0.00673096 -0.0638052 0.0264125 0.0490013 -0.0116124 0.031055 0.0400847 -0.00733713 0.11425260000000001 0.…
2099.0 0.0674403 0.956726 -0.0759283 0.0 0.0 0.0759283 0.0 0.0 0.0759283 0.113593 -0.0183365 -0.128551 0.0 0.0 0.128551 0.0 0.0 0.128551 0.0486823 0.986806 -2.16943e-18 0.117539 -0.00591714 0.0 0.120755 0.944146 -0.164295 0.0320511 -0.00648178 0.148777 0.0309971 -0.00445401 0.147789 0.0130891 -0.00535786 -0.0476992 0.0243381 0.0201264 0.00323279 0.0248593 0.0191309 0.00366396 0.1090658 0.982041 -…
2101.0 -0.111705 0.96742 0.124909 0.0 0.0 -0.124909 0.0 0.0 -0.124909 0.431995 0.0176332 -0.483031 0.0 0.0 0.483031 0.0 0.0 0.483031 -0.13464500000000001 0.97761 -2.16943e-18 0.437215 0.0663191 0.0 0.130148 0.940607 -0.198547 0.0464047 0.0213035 0.14089 0.0450349 0.0240585 0.13943 0.00314342 -0.000768095 -0.00302081 -0.00664941 0.0115169 -0.00184973 -0.00546825 0.00924108 -0.000691301 0.122716999…
2103.0 0.170639 0.933742 -0.194117 0.0 0.0 0.194117 0.0 0.0 0.194117 -0.432995 0.123681 0.503095 0.0 0.0 -0.503095 0.0 0.0 -0.503095 0.1561748 0.975 -2.16943e-18 -0.454062 0.0772362 0.0 0.125473 0.942007 -0.183893 0.0408127 0.00582802 0.147303 0.0396944 0.00794442 0.14624 0.0118488 -0.00673748 -0.0647875 0.0237809 0.0587639 -0.0177594 0.0229894 0.0603076 -0.0187117 0.1161552 0.981406 -2.16943e-18…
2104.0 0.0609755 0.957745 -0.0686165 0.0 0.0 0.0686165 0.0 0.0 0.0686165 -0.131198 0.0201951 0.148302 0.0 0.0 -0.148302 0.0 0.0 -0.148302 0.041995700000000004 0.987118 -2.16943e-18 -0.135645 0.00583465 0.0 0.12548 0.941248 -0.192574 0.040953 0.0228735 0.138798 0.0399761 0.0244038 0.138029 -0.0135071 0.00403284 0.0275475 -0.0124254 -0.00061591 -0.0145069 -0.0101957 -0.00492211 -0.0122171 0.1171433…
2106.0 0.097609 0.951324 -0.110171 0.0 0.0 0.110171 0.0 0.0 0.110171 -0.173136 0.0340673 0.197138 0.0 0.0 -0.197138 0.0 0.0 -0.197138 0.0799586 0.984694 -2.16943e-18 -0.179836 0.0152399 0.0 0.118596 0.945114 -0.155481 0.027292 -0.0100295 0.148247 0.025847 -0.00714129 0.146837 0.00493538 -0.00255544 -0.025677 0.0128572 0.0163087 -0.00348966 0.0123782 0.0172357 -0.00400258 0.1058005 0.982322 -2.169…
2110.0 0.147405 0.940042 -0.167221 0.0 0.0 0.167221 0.0 0.0 0.167221 -0.444853 0.114222 0.513117 0.0 0.0 -0.513117 0.0 0.0 -0.513117 0.131848 0.978802 -2.16943e-18 -0.465058 0.0662923 0.0 0.122876 0.942482 -0.182365 0.0359974 0.0188505 0.137568 0.0353823 0.0198375 0.137076 -0.0114752 0.00613537 0.058025 -0.0313438 -0.0313299 0.00464813 -0.0306032 -0.0327639 0.00544482 0.1133408 0.981777 -2.16943e…
2117.0 0.0667077 0.956844 -0.0750994 0.0 0.0 0.0750994 0.0 0.0 0.0750994 -0.234965 0.0377287 0.265868 0.0 0.0 -0.265868 0.0 0.0 -0.265868 0.047924400000000006 0.986844 -2.16943e-18 -0.243105 0.0120363 0.0 0.118537 0.945273 -0.154293 0.0270569 -0.01069 0.147992 0.024873 -0.00726181 0.146432 0.000762373 0.00288345 0.040899 -0.00337646 -0.0790633 0.0414487 -0.00365268 -0.0785765 0.0416019 0.1056028 …
2118.0 -0.0716359 0.968157 0.0801315 0.0 0.0 -0.0801315 0.0 0.0 -0.0801315 0.29049 -0.00115672 -0.324541 0.0 0.0 0.324541 0.0 0.0 0.324541 -0.093991 0.982848 -2.16943e-18 0.295457 0.0313648 0.0 0.121094 0.944304 -0.162676 0.031038 -0.0076442 0.149158 0.0296453 -0.00447048 0.147554 0.011391 -0.00510839 -0.0475405 0.0260176 0.0205674 0.00103299 0.0247328 0.0230453 -0.000251856 0.10916390000000001 0…
2120.0 0.0583616 0.958144 -0.0656625 0.0 0.0 0.0656625 0.0 0.0 0.0656625 -0.242014 0.0365213 0.273442 0.0 0.0 -0.273442 0.0 0.0 -0.273442 0.039293600000000005 0.98723 -2.16943e-18 -0.250136 0.0100192 0.0 0.12044 0.944595 -0.160138 0.0297631 -0.00819525 0.148622 0.0286616 -0.00609521 0.147606 0.0105293 -0.00444883 -0.0406248 0.0214364 0.0172724 0.00190635 0.022441 0.0153472 0.00279253 0.1082237 0.…
2121.0 -0.108391 0.967549 0.121203 0.0 0.0 -0.121203 0.0 0.0 -0.121203 0.463681 0.0172058 -0.518387 0.0 0.0 0.518387 0.0 0.0 0.518387 -0.13129000000000002 0.978113 -2.16943e-18 0.469477 0.0694341 0.0 0.129668 0.940367 -0.200235 0.0464833 0.0229901 0.140814 0.0450192 0.0256247 0.139442 0.00141049 0.000454149 0.00918152 -0.0134184 0.00371928 0.000502331 -0.0125653 0.00207332 0.00135997 0.1223693 0.…
2125.0 0.0227778 0.962786 -0.0255683 0.0 0.0 0.0255683 0.0 0.0 0.0255683 0.179764 -0.0197962 -0.202048 0.0 0.0 0.202048 0.0 0.0 0.202048 0.002597100000000005 0.987964 -2.16943e-18 0.184975 1.12258e-05 0.0 0.120923 0.943318 -0.17436 0.031595 0.0145812 0.138234 0.0312274 0.0152914 0.137868 -0.012248 0.00621339 0.058466 -0.0303551 -0.0324164 0.00430646 -0.0287271 -0.0355589 0.00596039 0.110344799999…
2126.0 0.111766 0.94842 -0.126316 0.0 0.0 0.126316 0.0 0.0 0.126316 -0.189848 0.04055 0.216885 0.0 0.0 -0.216885 0.0 0.0 -0.216885 0.0946765 0.983327 -2.16943e-18 -0.197553 0.0199586 0.0 0.122259 0.943526 -0.169904 0.0348581 -0.00380334 0.148901 0.0338331 -0.00184754 0.147942 0.0142744 -0.00634189 -0.05797 0.0276359 0.031952 -0.00162048 0.027886 0.0314811 -0.00147594 0.1112559 0.981855 -2.16943e-…
2127.0 -0.0279444 0.966916 0.0312943 0.0 0.0 -0.0312943 0.0 0.0 -0.0312943 0.362369 -0.0191578 -0.405408 0.0 0.0 0.405408 0.0 0.0 0.405408 -0.04943299999999999 0.986481 -2.16943e-18 0.37055 0.0211158 0.0 0.0542533 0.960161 -0.0288797 0.00765531 -0.0837071 0.114984 0.00744223 -0.0834327 0.114923 -0.00976768 0.00283958 0.0356303 -0.0170296 -0.0183031 -0.000298127 -0.0169749 -0.0184083 -0.000247617 …
2128.0 0.0218164 0.962891 -0.0244878 0.0 0.0 0.0244878 0.0 0.0 0.0244878 0.219846 -0.0239698 -0.24707 0.0 0.0 0.24707 0.0 0.0 0.24707 0.0016079000000000093 0.987963 -2.16943e-18 0.226192 0.000258137 0.0 0.123905 0.941809 -0.18837 0.0390265 0.0218972 0.137497 0.0383794 0.0231481 0.136839 -0.0136669 0.00531622 0.0433133 -0.020171 -0.0175493 -0.00559314 -0.0189076 -0.0199912 -0.00427686 0.1151251000…
2129.0 0.159539 0.936836 -0.181243 0.0 0.0 0.181243 0.0 0.0 0.181243 -0.427664 0.116224 0.495121 0.0 0.0 -0.495121 0.0 0.0 -0.495121 0.14454329999999999 0.976901 -2.16943e-18 -0.447807 0.0702531 0.0 0.11889 0.944205 -0.166439 0.0295653 0.00679469 0.14013 0.0284947 0.00899602 0.139 -0.00945491 0.00483776 0.0455566 -0.0119962 -0.0479135 0.0143515 -0.0146214 -0.0428714 0.0119339 0.107434 0.982273 -2…
2130.0 -0.00265676 0.96522 0.00297827 0.0 0.0 -0.00297827 0.0 0.0 -0.00297827 0.252368 -0.020521 -0.282879 0.0 0.0 0.282879 0.0 0.0 0.282879 -0.02353369999999999 0.987589 -2.16943e-18 0.25887 0.00740759 0.0 0.11791 0.945231 -0.154391 0.0272006 -0.0113489 0.148609 0.0250884 -0.00732613 0.146675 0.00127084 0.00188644 0.0282311 -0.00728735 -0.0467966 0.0257359 -0.0036179 -0.0538776 0.0294327 0.10499…
2136.0 0.141468 0.941545 -0.160379 0.0 0.0 0.160379 0.0 0.0 0.160379 -0.354536 0.0884509 0.408232 0.0 0.0 -0.408232 0.0 0.0 -0.408232 0.1256436 0.979665 -2.16943e-18 -0.370349 0.0502088 0.0 0.065973 0.957748 -0.0541262 0.0148801 -0.0713988 0.120697 0.0149152 -0.0714487 0.120712 -0.0137233 0.00302382 0.0301179 -0.00807023 -0.0147135 -0.00733426 -0.00808221 -0.0146904 -0.00734567 0.0459802 0.985833…
2138.0 -0.00785185 0.965627 0.0088001 0.0 0.0 -0.0088001 0.0 0.0 -0.0088001 0.0825255 -0.00622705 -0.0924605 0.0 0.0 0.0924605 0.0 0.0 0.0924605 -0.028860999999999998 0.987421 -2.16943e-18 0.0845975 0.00291377 0.0 0.0493273 0.961172 -0.0157134 0.0020248 -0.0918089 0.11555 0.00536852 -0.0958339 0.116232 0.00329342 0.00462599 0.0937526 -0.0591033 -0.0886607 0.0540107 -0.0609476 -0.0851161 0.0523121…
2139.0 0.0350318 0.961351 -0.0393523 0.0 0.0 0.0393523 0.0 0.0 0.0393523 0.219204 -0.0272026 -0.246776 0.0 0.0 0.246776 0.0 0.0 0.246776 0.015216 0.987878 -2.16943e-18 0.225902 -0.00310031 0.0 0.126162 0.941412 -0.190047 0.0433563 0.0117166 0.14504 0.0420143 0.0143046 0.143715 0.00760486 -0.00599648 -0.0621457 0.0267647 0.0575323 -0.0222591 0.0258523 0.0593138 -0.0233799 0.1176341 0.981268 -2.169…
2142.0 0.0510092 0.959222 -0.0573604 0.0 0.0 0.0573604 0.0 0.0 0.0573604 0.0179908 -0.00256234 -0.0203023 0.0 0.0 0.0203023 0.0 0.0 0.0203023 0.031698000000000004 0.987503 -2.16943e-18 0.0185774 -0.000589686 0.0 0.122501 0.943445 -0.170683 0.0352322 -0.00330391 0.148806 0.0341735 -0.00138779 0.14788 0.0143107 -0.00636044 -0.0580386 0.0274793 0.0322981 -0.00174424 0.0275867 0.0321014 -0.0017355 0.…
2145.0 0.107427 0.949336 -0.121362 0.0 0.0 0.121362 0.0 0.0 0.121362 -0.316228 0.0659073 0.360886 0.0 0.0 -0.360886 0.0 0.0 -0.360886 0.0901625 0.983772 -2.16943e-18 -0.328878 0.031581 0.0 0.120034 0.944543 -0.160772 0.0301099 -0.00765069 0.148362 0.0289921 -0.00559787 0.147381 0.0102215 -0.00456571 -0.0427505 0.0234327 0.0185064 0.000806855 0.0244881 0.016484 0.00173828 0.1079064 0.982164 -2.169…
2146.0 0.0213084 0.962947 -0.0239169 0.0 0.0 0.0239169 0.0 0.0 0.0239169 0.315714 -0.0342401 -0.354788 0.0 0.0 0.354788 0.0 0.0 0.354788 0.0010852999999999974 0.987962 -2.16943e-18 0.324808 0.000556092 0.0 0.124105 0.942652 -0.177924 0.0385512 0.0010271 0.148396 0.0375596 0.00293646 0.147446 0.0139628 -0.00687498 -0.0643246 0.0292082 0.0425384 -0.00742443 0.0287584 0.0434165 -0.00797344 0.1140814…
2148.0 0.0467103 0.959824 -0.0525109 0.0 0.0 0.0525109 0.0 0.0 0.0525109 -0.183809 0.0252702 0.207285 0.0 0.0 -0.207285 0.0 0.0 -0.207285 0.027260100000000002 0.987633 -2.16943e-18 -0.189701 0.00510075 0.0 0.128263 0.940479 -0.199619 0.0469952 0.0216495 0.141028 0.0454435 0.0244048 0.139602 0.00265403 -0.00171097 -0.0157366 0.00260258 0.0208182 -0.00770675 0.00207728 0.0218412 -0.00832696 0.12095…
2149.0 0.148783 0.939687 -0.168811 0.0 0.0 0.168811 0.0 0.0 0.168811 -0.334094 0.0863497 0.38552 0.0 0.0 -0.38552 0.0 0.0 -0.38552 0.1332882 0.978595 -2.16943e-18 -0.349332 0.0503625 0.0 0.125986 0.941563 -0.18846 0.0426544 0.0102616 0.145618 0.0411509 0.0131428 0.144148 0.00809917 -0.00629019 -0.0654372 0.0289244 0.0589727 -0.0226009 0.025496 0.0656068 -0.0262359 0.1172434 0.981303 -2.16943e-18 …
2152.0 0.141731 0.941479 -0.160682 0.0 0.0 0.160682 0.0 0.0 0.160682 -0.278517 0.069575 0.320724 0.0 0.0 -0.320724 0.0 0.0 -0.320724 0.1259186 0.979627 -2.16943e-18 -0.290949 0.0395343 0.0 0.121628 0.943804 -0.16725 0.0335068 -0.00528529 0.14908 0.0324753 -0.00330058 0.148109 0.0139299 -0.00602214 -0.0546977 0.0269298 0.0274586 0.000306967 0.0272127 0.0269234 0.00049499 0.1102892 0.98193 -2.16943…
2153.0 0.0488548 0.959526 -0.0549297 0.0 0.0 0.0549297 0.0 0.0 0.0549297 0.123322 -0.0172584 -0.139119 0.0 0.0 0.139119 0.0 0.0 0.139119 0.029473600000000003 0.987571 -2.16943e-18 0.127309 -0.00373131 0.0 0.123025 0.943184 -0.172932 0.0362595 -0.00221826 0.148942 0.0352601 -0.000294422 0.147993 0.0148448 -0.00657561 -0.0595306 0.0270476 0.0348911 -0.00240913 0.0271526 0.0346996 -0.00240753 0.1123…
2154.0 -0.0158638 0.966196 0.0177737 0.0 0.0 -0.0177737 0.0 0.0 -0.0177737 0.0928757 -0.00617041 -0.103991 0.0 0.0 0.103991 0.0 0.0 0.103991 -0.03706999999999999 0.987102 -2.16943e-18 0.0951138 0.00413079 0.0 0.0671609 0.957841 -0.0494961 0.00908643 -0.0748846 0.125346 0.00935612 -0.0752654 0.125457 0.00400191 -0.000475536 -0.0018714 -0.00258687 -0.000510821 0.00496967 -0.00257754 -0.000528771 0.…
2157.0 0.0650783 0.957104 -0.0732558 0.0 0.0 0.0732558 0.0 0.0 0.0732558 -0.161351 0.0256035 0.182519 0.0 0.0 -0.182519 0.0 0.0 -0.182519 0.046238600000000005 0.986926 -2.16943e-18 -0.166907 0.00795526 0.0 0.118277 0.945332 -0.152708 0.026315 -0.0134497 0.149908 0.0248887 -0.010791 0.148647 0.000339708 -0.000703603 -0.00929121 0.00720892 0.00440807 -0.00241631 0.00380009 0.0109572 -0.00557327 0.1…
2159.0 0.0341513 0.96146 -0.0383611 0.0 0.0 0.0383611 0.0 0.0 0.0383611 0.0523386 -0.0064424 -0.0589147 0.0 0.0 0.0589147 0.0 0.0 0.0589147 0.014308600000000005 0.98789 -2.16943e-18 0.053932 -0.000686706 0.0 0.0677094 0.960285 -0.0025234 -0.0207162 -0.114944 0.148244 -0.0208376 -0.114857 0.148248 0.0716112 0.00342931 0.18763 -0.230028 -0.115377 0.157731 -0.230724 -0.114067 0.157301 0.0400237 0.98…
2160.0 0.0410042 0.960589 -0.0460788 0.0 0.0 0.0460788 0.0 0.0 0.0460788 -0.196605 0.025742 0.221524 0.0 0.0 -0.221524 0.0 0.0 -0.221524 0.021373200000000002 0.987772 -2.16943e-18 -0.202763 0.00414704 0.0 0.119231 0.944752 -0.160305 0.0277767 -0.000932194 0.143551 0.0265116 0.000417765 0.14302 0.00135629 0.0039241 0.0535101 -0.0166039 -0.0807476 0.0435996 -0.0201346 -0.0739685 0.0403723 0.1069951…
2165.0 0.0819212 0.954266 -0.0923384 0.0 0.0 0.0923384 0.0 0.0 0.0923384 -0.212945 0.0379695 0.241657 0.0 0.0 -0.241657 0.0 0.0 -0.241657 0.0636799 0.985927 -2.16943e-18 -0.220745 0.0147477 0.0 0.123469 0.942201 -0.18501 0.0374751 0.0201634 0.137422 0.0366579 0.0211371 0.136981 -0.0116902 0.00582324 0.0534105 -0.0279871 -0.0278194 0.00239583 -0.0274401 -0.0288809 0.00300889 0.1142693 0.981694 -2.…
2168.0 0.0838955 0.953912 -0.0945794 0.0 0.0 0.0945794 0.0 0.0 0.0945794 -0.159177 0.0287505 0.180712 0.0 0.0 -0.180712 0.0 0.0 -0.180712 0.06572686 0.985788 -2.16943e-18 -0.165049 0.0113983 0.0 0.108413 0.947523 -0.140834 0.0285418 -0.0187232 0.141043 0.0275623 -0.0168213 0.140144 0.0138444 -0.00389697 -0.0297399 0.0065486 0.0159592 0.00723677 0.00414128 0.020583 0.00501447 0.09494 0.983417 -2.1…
2170.0 -0.0326562 0.967153 0.0365651 0.0 0.0 -0.0365651 0.0 0.0 -0.0365651 0.284662 -0.0135454 -0.318388 0.0 0.0 0.318388 0.0 0.0 0.318388 -0.054249000000000006 0.986194 -2.16943e-18 0.290921 0.0181169 0.0 0.118307 0.94536 -0.152562 0.0264002 -0.0136445 0.149862 0.0247451 -0.010486 0.148354 -0.000791024 -0.000636687 -0.0103442 0.0157657 -0.00722502 0.00177239 0.0074349 0.00877319 -0.00587948 0.10…
2174.0 0.189374 0.928169 -0.215954 0.0 0.0 0.215954 0.0 0.0 0.215954 -0.507229 0.156942 0.593188 0.0 0.0 -0.593188 0.0 0.0 -0.593188 0.175845 0.971432 -2.16943e-18 -0.533258 0.102736 0.0 0.118208 0.944659 -0.161812 0.0276137 0.00293348 0.141365 0.0269646 0.00418437 0.14074 -0.00442525 0.0048554 0.0548617 -0.0198841 -0.0636098 0.0283323 -0.0308425 -0.0425245 0.0178802 0.1061866 0.982366 -2.16943e-…
2178.0 0.0576361 0.958253 -0.0648429 0.0 0.0 0.0648429 0.0 0.0 0.0648429 -0.041632 0.00624763 0.0470326 0.0 0.0 -0.0470326 0.0 0.0 -0.0470326 0.038543900000000006 0.98726 -2.16943e-18 -0.0430253 0.00168805 0.0 0.118886 0.944926 -0.157502 0.0284258 -0.00870013 0.147828 0.0270896 -0.00610352 0.146565 0.00718063 -0.00353763 -0.0347977 0.0228446 0.010522 0.00142823 0.0213798 0.013341 2.547e-05 0.1063…
2179.0 0.111499 0.948477 -0.126012 0.0 0.0 0.126012 0.0 0.0 0.126012 -0.345598 0.0737069 0.394789 0.0 0.0 -0.394789 0.0 0.0 -0.394789 0.0943992 0.983355 -2.16943e-18 -0.359611 0.0362206 0.0 0.119781 0.944547 -0.1609 0.0303773 -0.00767781 0.148252 0.0292701 -0.00552595 0.147204 0.0114534 -0.00451628 -0.0397374 0.0210912 0.0139417 0.00470378 0.0222766 0.0116678 0.00577126 0.1076953 0.982175 -2.1694…
2184.0 7.17454e-05 0.964994 -8.04928e-05 0.0 0.0 8.04928e-05 0.0 0.0 8.04928e-05 0.0975857 -0.0082356 -0.109411 0.0 0.0 0.109411 0.0 0.0 0.109411 -0.0207344 0.987665 -2.16943e-18 0.100134 0.00255882 0.0 0.120072 0.944189 -0.163872 0.0315354 -0.00614221 0.148532 0.0298253 -0.00456484 0.147965 0.0105615 -0.00505341 -0.0484368 0.0266681 0.0231027 -0.00134789 0.0276186 0.0212867 -0.000559683 0.108258…
2186.0 -0.0512102 0.967843 0.0573085 0.0 0.0 -0.0573085 0.0 0.0 -0.0573085 0.33499 -0.00898153 -0.374389 0.0 0.0 0.374389 0.0 0.0 0.374389 -0.07318999999999999 0.984817 -2.16943e-18 0.341575 0.0283945 0.0 0.122539 0.943248 -0.172556 0.0361698 -0.00220807 0.148645 0.035117 -0.000324801 0.147733 0.0147298 -0.00642227 -0.0577893 0.0263945 0.0328617 -0.00147012 0.0266961 0.0322917 -0.00127955 0.11186…
2187.0 -0.0167897 0.966257 0.0188104 0.0 0.0 -0.0188104 0.0 0.0 -0.0188104 0.343902 -0.0224898 -0.385032 0.0 0.0 0.385032 0.0 0.0 0.385032 -0.038017999999999996 0.98706 -2.16943e-18 0.352149 0.0156596 0.0 0.127385 0.940442 -0.199868 0.0470993 0.0216747 0.141149 0.0456312 0.0245105 0.139656 0.00272845 -0.00190554 -0.0179816 0.00372268 0.023066 -0.00883397 0.00343526 0.0236309 -0.00922211 0.1201081…
2193.0 0.0424498 0.960399 -0.0477077 0.0 0.0 0.0477077 0.0 0.0 0.0477077 0.211509 -0.0280439 -0.238368 0.0 0.0 0.238368 0.0 0.0 0.238368 0.0228642 0.987741 -2.16943e-18 0.218173 -0.00481776 0.0 0.124695 0.942367 -0.180553 0.0396273 0.00294357 0.148033 0.0385907 0.00494117 0.147033 0.0133866 -0.00689684 -0.0650519 0.027435 0.0487377 -0.0111213 0.0241789 0.0550216 -0.0144074 0.1149863 0.981511 -2.1…
2196.0 0.133861 0.943407 -0.15163 0.0 0.0 0.15163 0.0 0.0 0.15163 -0.277922 0.0667594 0.31933 0.0 0.0 -0.31933 0.0 0.0 -0.31933 0.11770140000000001 0.980706 -2.16943e-18 -0.290029 0.0367384 0.0 0.121901 0.943638 -0.16897 0.0344772 -0.0042729 0.148819 0.0334565 -0.00230905 0.147856 0.0146037 -0.00611553 -0.0544833 0.0257832 0.0276203 0.00106519 0.0260133 0.0271864 0.00120434 0.110795 0.981894 -2.1…
2198.0 0.0360526 0.961224 -0.0405016 0.0 0.0 0.0405016 0.0 0.0 0.0405016 0.157229 -0.0196952 -0.177031 0.0 0.0 0.177031 0.0 0.0 0.177031 0.0162681 0.987863 -2.16943e-18 0.162054 -0.00241035 0.0 0.127493 0.940503 -0.198773 0.0453338 0.0225936 0.140898 0.0439815 0.0252065 0.139519 -0.000364274 0.00158874 0.0200207 -0.0182211 -0.00497894 0.00316882 -0.01836 -0.00471275 0.00304695 0.11997450000000001…
2199.0 0.0859263 0.953543 -0.0968854 0.0 0.0 0.0968854 0.0 0.0 0.0968854 -0.198865 0.0363927 0.225864 0.0 0.0 -0.225864 0.0 0.0 -0.225864 0.06783284 0.985641 -2.16943e-18 -0.206254 0.0147219 0.0 0.0792261 0.954633 -0.0821603 0.0210989 -0.057363 0.127197 0.0221808 -0.0593843 0.127755 -0.044863 -0.0385322 -0.715258 0.459991 0.69653 -0.437339 0.465773 0.685283 -0.430792 0.0614444 0.985307 -2.16943e-…
2200.0 0.156607 0.937627 -0.17785 0.0 0.0 0.17785 0.0 0.0 0.17785 -0.326176 0.087456 0.377279 0.0 0.0 -0.377279 0.0 0.0 -0.377279 0.1414736 0.977378 -2.16943e-18 -0.341406 0.0523742 0.0 0.121651 0.943733 -0.168163 0.0340689 -0.00455161 0.148696 0.0330483 -0.00258742 0.147734 0.0142415 -0.00594329 -0.0529424 0.0255454 0.0257841 0.00161248 0.0260646 0.0247935 0.0020301 0.11044960000000001 0.981926 …
2204.0 0.0439361 0.960201 -0.049383 0.0 0.0 0.049383 0.0 0.0 0.049383 0.0548037 -0.00735987 -0.061777 0.0 0.0 0.061777 0.0 0.0 0.061777 0.024397500000000003 0.987706 -2.16943e-18 0.0565409 -0.00134333 0.0 0.121879 0.943618 -0.169252 0.0345726 -0.00385703 0.148588 0.033545 -0.00192263 0.147644 0.0138775 -0.00610885 -0.0557074 0.0270141 0.0294605 -0.000770984 0.0274206 0.0286879 -0.000470889 0.1108…
2205.0 0.0314009 0.961794 -0.0352657 0.0 0.0 0.0352657 0.0 0.0 0.0352657 -0.121695 0.0145972 0.136933 0.0 0.0 -0.136933 0.0 0.0 -0.136933 0.011474999999999999 0.987921 -2.16943e-18 -0.125357 0.00120806 0.0 0.124603 0.942797 -0.17661 0.0379534 0.000242579 0.148465 0.0366143 0.00191348 0.147735 0.0139988 -0.00679559 -0.0634577 0.0292881 0.0405495 -0.00638403 0.0295449 0.0400693 -0.00627146 0.114392…
2207.0 -0.0661711 0.968119 0.0740261 0.0 0.0 -0.0740261 0.0 0.0 -0.0740261 0.220166 -0.00222098 -0.245984 0.0 0.0 0.245984 0.0 0.0 0.245984 -0.088431 0.983422 -2.16943e-18 0.224082 0.0224051 0.0 0.0941757 0.951282 -0.112162 0.0231492 -0.0334716 0.132406 0.0247269 -0.0358501 0.133334 0.00399252 -0.00110437 -0.00985173 0.00248173 0.0061685 0.00109444 0.00117418 0.00866516 1.30174e-05 0.078535790000…
2210.0 0.171801 0.93341 -0.195467 0.0 0.0 0.195467 0.0 0.0 0.195467 -0.3895 0.111825 0.452733 0.0 0.0 -0.452733 0.0 0.0 -0.452733 0.1573931 0.974792 -2.16943e-18 -0.408514 0.070056 0.0 0.120444 0.944264 -0.163282 0.0316024 -0.0069622 0.148692 0.0305302 -0.00489954 0.147689 0.0129263 -0.00518249 -0.0457444 0.0233264 0.0184618 0.00395564 0.0240062 0.0171611 0.00453898 0.1086384 0.98208 -2.16943e-18…
2211.0 0.0555328 0.958566 -0.0624671 0.0 0.0 0.0624671 0.0 0.0 0.0624671 0.0089242 -0.00131756 -0.0100783 0.0 0.0 0.0100783 0.0 0.0 0.0100783 0.036370400000000004 0.987343 -2.16943e-18 0.00922043 -0.000339817 0.0 0.118491 0.945078 -0.156085 0.0278145 -0.00960072 0.147927 0.0263707 -0.00677526 0.146553 0.0063872 -0.00311068 -0.0305577 0.0157801 0.0172828 -0.00253002 0.0168292 0.0152735 -0.00161988…
2213.0 0.0509312 0.959233 -0.0572724 0.0 0.0 0.0572724 0.0 0.0 0.0572724 -0.206341 0.0293696 0.23285 0.0 0.0 -0.23285 0.0 0.0 -0.23285 0.031617400000000004 0.987505 -2.16943e-18 -0.213067 0.00674442 0.0 0.127462 0.940696 -0.19786 0.0462627 0.020721 0.140927 0.0438126 0.0260359 0.138065 0.0010417 0.000911125 0.014061 -0.0152349 -0.00187276 0.00304419 -0.0155927 -0.00118379 0.0026961 0.119937700000…
2215.0 0.0910589 0.952588 -0.102718 0.0 0.0 0.102718 0.0 0.0 0.102718 -0.158438 0.0299504 0.180143 0.0 0.0 -0.180143 0.0 0.0 -0.180143 0.07315784 0.985245 -2.16943e-18 -0.164432 0.012701 0.0 0.121136 0.944091 -0.164721 0.0322159 -0.00630822 0.148866 0.0311541 -0.00431934 0.147902 0.0128683 -0.00552999 -0.0504066 0.0258353 0.0233057 0.00125632 0.0265098 0.0220165 0.00182067 0.1094896 0.982021 -2.1…
2216.0 0.0177351 0.963327 -0.0199023 0.0 0.0 0.0199023 0.0 0.0 0.0199023 0.258291 -0.0269636 -0.290134 0.0 0.0 0.290134 0.0 0.0 0.290134 -0.002590099999999998 0.987949 -2.16943e-18 0.265613 0.00152111 0.0 0.124331 0.941651 -0.189624 0.0396406 0.0222748 0.13776 0.0389624 0.023586 0.137069 -0.0138674 0.00490929 0.0377743 -0.0165443 -0.0127323 -0.00849831 -0.0154813 -0.0147869 -0.00739138 0.115695 0…
2219.0 0.030373 0.961917 -0.0341092 0.0 0.0 0.0341092 0.0 0.0 0.0341092 0.162207 -0.0192664 -0.182493 0.0 0.0 0.182493 0.0 0.0 0.182493 0.0104162 0.987931 -2.16943e-18 0.167067 -0.00141679 0.0 0.120873 0.944119 -0.164442 0.0321503 -0.00663513 0.148978 0.0310903 -0.00459605 0.147985 0.0133743 -0.00554666 -0.0496859 0.0250045 0.0222403 0.00244009 0.0254702 0.0213521 0.00281234 0.109197 0.982027 -2.…
2220.0 0.14476 0.940717 -0.164172 0.0 0.0 0.164172 0.0 0.0 0.164172 -0.420671 0.106647 0.484846 0.0 0.0 -0.484846 0.0 0.0 -0.484846 0.1290832 0.979192 -2.16943e-18 -0.439624 0.0612994 0.0 0.127603 0.940431 -0.20004 0.0470741 0.022153 0.140866 0.0454596 0.0248739 0.139473 0.0026044 -0.0011402 -0.00869832 -0.00188956 0.0152162 -0.00465012 -0.00179489 0.0150399 -0.00461627 0.12033579999999999 0.9810…
2222.0 0.0121601 0.963891 -0.0136419 0.0 0.0 0.0136419 0.0 0.0 0.0136419 0.235549 -0.0230998 -0.26442 0.0 0.0 0.26442 0.0 0.0 0.26442 -0.0083212 0.987898 -2.16943e-18 0.24206 0.00290173 0.0 0.127294 0.94061 -0.198013 0.0464322 0.0193984 0.142239 0.0450256 0.0221146 0.140818 0.00346024 -0.00354019 -0.0371646 0.0144936 0.0397733 -0.0171409 0.0136733 0.0413732 -0.0181309 0.11977270000000001 0.981051…
2223.0 0.0620081 0.957586 -0.0697838 0.0 0.0 0.0697838 0.0 0.0 0.0697838 -0.175577 0.0272362 0.198503 0.0 0.0 -0.198503 0.0 0.0 -0.198503 0.043063300000000006 0.987071 -2.16943e-18 -0.181553 0.00802163 0.0 0.120906 0.943499 -0.172637 0.0311441 0.0126608 0.138879 0.0302983 0.0144322 0.137957 -0.0116672 0.00597731 0.056178 -0.0249074 -0.0395773 0.0083075 -0.0262676 -0.0369645 0.00705369 0.110119 0.…
2226.0 0.0305195 0.961899 -0.034274 0.0 0.0 0.034274 0.0 0.0 0.034274 -0.0731945 0.00870602 0.0823502 0.0 0.0 -0.0823502 0.0 0.0 -0.0823502 0.01056710000000001 0.98793 -2.16943e-18 -0.0753888 0.000651749 0.0 0.120473 0.943162 -0.176457 0.034661 0.0125624 0.139197 0.0315425 0.0194064 0.135559 -0.0107483 0.00585295 0.0557997 -0.0300734 -0.0309484 0.0048444 -0.0284513 -0.0341078 0.00675978 0.1102395…
2228.0 -0.00441932 0.965362 0.00495377 0.0 0.0 -0.00495377 0.0 0.0 -0.00495377 0.0920466 -0.00730164 -0.103159 0.0 0.0 0.103159 0.0 0.0 0.103159 -0.025341000000000002 0.987536 -2.16943e-18 0.0943976 0.00288784 0.0 0.126071 0.940807 -0.196257 0.0460675 0.0173857 0.142869 0.04378 0.0195034 0.142 0.00516408 -0.00443546 -0.0457648 0.0188507 0.0449659 -0.0181417 0.0171892 0.0481879 -0.0199756 0.118287…
2229.0 0.0409542 0.960596 -0.0460224 0.0 0.0 0.0460224 0.0 0.0 0.0460224 -0.203287 0.0266054 0.229052 0.0 0.0 -0.229052 0.0 0.0 -0.229052 0.021321600000000003 0.987773 -2.16943e-18 -0.209654 0.00427615 0.0 0.129492 0.940481 -0.198764 0.0450683 0.0227395 0.141008 0.0436699 0.0253229 0.139656 -0.00135092 0.00188132 0.0219614 -0.0190091 -0.00510474 0.0021435 -0.0189618 -0.00519772 0.00220993 0.12194…
2230.0 0.116763 0.947338 -0.132029 0.0 0.0 0.132029 0.0 0.0 0.132029 -0.228904 0.050261 0.261826 0.0 0.0 -0.261826 0.0 0.0 -0.261826 0.09987850000000001 0.982786 -2.16943e-18 -0.238347 0.0254562 0.0 0.126136 0.941603 -0.187763 0.0422966 0.00926812 0.146269 0.0411229 0.0115205 0.145124 0.00959936 -0.00644511 -0.064732 0.0266146 0.0584523 -0.0204571 0.0245214 0.062506 -0.0227074 0.1172927 0.981293 …
2237.0 0.11692 0.947303 -0.132209 0.0 0.0 0.132209 0.0 0.0 0.132209 -0.309152 0.0679395 0.35363 0.0 0.0 -0.35363 0.0 0.0 -0.35363 0.1000419 0.982769 -2.16943e-18 -0.321912 0.0344398 0.0 0.121498 0.942863 -0.178659 0.0338181 0.0170398 0.137851 0.0333805 0.0179515 0.137371 -0.0118832 0.00648146 0.0621472 -0.0340062 -0.0337257 0.00558466 -0.0325983 -0.036446 0.00703994 0.111472 0.981882 -2.16943e-18…
2240.0 0.0155244 0.963555 -0.0174193 0.0 0.0 0.0174193 0.0 0.0 0.0174193 -0.0618872 0.00630525 0.069499 0.0 0.0 -0.069499 0.0 0.0 -0.069499 -0.004863199999999998 0.987933 -2.16943e-18 -0.0636242 -0.00052235 0.0 0.07074 0.957227 -0.0560632 0.0111026 -0.070953 0.125964 0.0105547 -0.0701604 0.125721 0.00105232 -0.00150962 -0.0252187 0.0124048 0.0258702 -0.013057 0.0122273 0.0262115 -0.0132219 0.0502…
2245.0 0.00199927 0.964829 -0.0022418 0.0 0.0 0.0022418 0.0 0.0 0.0022418 0.143162 -0.0123936 -0.160541 0.0 0.0 0.160541 0.0 0.0 0.160541 -0.018756399999999993 0.987713 -2.16943e-18 0.146935 0.00343702 0.0 0.127 0.940677 -0.19679 0.0434316 0.0226093 0.140803 0.0418761 0.0248238 0.139715 -0.00653911 0.00276935 0.0243138 -0.0191836 0.00260358 -0.00775226 -0.0160286 -0.00348886 -0.00452283 0.1191286…
2246.0 -0.0976362 0.967883 0.109182 0.0 0.0 -0.109182 0.0 0.0 -0.109182 0.361025 0.00905229 -0.403468 0.0 0.0 0.403468 0.0 0.0 0.403468 -0.12039299999999999 0.979657 -2.16943e-18 0.366024 0.0496452 0.0 0.120094 0.945294 -0.15387 0.0265755 -0.0120935 0.148941 0.0256265 -0.00899479 0.147291 0.00253044 -0.00127427 -0.0126743 0.00428798 0.011782 -0.00336762 0.00491105 0.0105894 -0.0028352 0.1071049 0…
2249.0 0.0853238 0.953653 -0.0962011 0.0 0.0 0.0962011 0.0 0.0 0.0962011 -0.315878 0.0575828 0.358718 0.0 0.0 -0.358718 0.0 0.0 -0.358718 0.06720795 0.985685 -2.16943e-18 -0.32759 0.0231572 0.0 0.123498 0.942365 -0.183416 0.037072 0.0182217 0.138174 0.035729 0.0210989 0.136639 -0.0118587 0.0056568 0.0509804 -0.0245741 -0.0290319 0.00262378 -0.025772 -0.0267308 0.00152196 0.1141102 0.981736 -2.169…
2251.0 -0.0594446 0.968026 0.0665104 0.0 0.0 -0.0665104 0.0 0.0 -0.0665104 0.268979 -0.00473535 -0.300554 0.0 0.0 0.300554 0.0 0.0 0.300554 -0.081582 0.98408 -2.16943e-18 0.27399 0.025317 0.0 0.0712677 0.957072 -0.057642 0.0132622 -0.0725506 0.126983 0.0125643 -0.0715435 0.126673 0.00206137 -0.000284163 -0.00234615 -0.0023905 0.00463371 0.000101984 -0.00245146 0.00475064 4.76637e-05 0.0510887 0.9…
2254.0 0.144789 0.940709 -0.164206 0.0 0.0 0.164206 0.0 0.0 0.164206 -0.388146 0.0984153 0.447364 0.0 0.0 -0.447364 0.0 0.0 -0.447364 0.129114 0.979187 -2.16943e-18 -0.405636 0.0565742 0.0 0.12064 0.944247 -0.163449 0.0314938 -0.00648589 0.148492 0.0304477 -0.0044716 0.14751 0.0117033 -0.00506942 -0.0465084 0.0246937 0.0202694 0.00154521 0.0255426 0.018644 0.00228364 0.10884450000000001 0.982077 …
2255.0 0.0272258 0.962285 -0.0305691 0.0 0.0 0.0305691 0.0 0.0 0.0305691 0.237275 -0.0273312 -0.266839 0.0 0.0 0.266839 0.0 0.0 0.266839 0.0071753000000000094 0.987953 -2.16943e-18 0.244288 -0.00120682 0.0 0.126631 0.941108 -0.193036 0.0445462 0.0144266 0.144125 0.0431526 0.0171153 0.142736 0.00629178 -0.00536173 -0.0557974 0.023584 0.0537219 -0.0215772 0.0237951 0.0533366 -0.0215769 0.1184781 0.…
2256.0 0.148695 0.93971 -0.16871 0.0 0.0 0.16871 0.0 0.0 0.16871 -0.495345 0.127973 0.571575 0.0 0.0 -0.571575 0.0 0.0 -0.571575 0.1331967 0.978609 -2.16943e-18 -0.517931 0.0746157 0.0 0.0676046 0.95779 -0.0521876 0.0143373 -0.0754836 0.123386 0.0128374 -0.0733727 0.122775 -0.00580799 0.00136324 0.014322 -0.00426119 -0.00786617 -0.00219383 -0.00403834 -0.00829453 -0.00198898 0.0472727 0.985708 -2…
2258.0 0.176525 0.932039 -0.200962 0.0 0.0 0.200962 0.0 0.0 0.200962 -0.472141 0.138365 0.549666 0.0 0.0 -0.549666 0.0 0.0 -0.549666 0.16234900000000002 0.973928 -2.16943e-18 -0.495505 0.0877796 0.0 0.118812 0.945186 -0.154504 0.0268938 -0.0111829 0.148841 0.0256276 -0.00875706 0.147679 0.00373538 -0.0023849 -0.0257055 0.00950994 0.0256191 -0.00942593 0.0122233 0.020415 -0.00699363 0.1058887 0.98…
2259.0 -0.0445578 0.96764 0.0498729 0.0 0.0 -0.0498729 0.0 0.0 -0.0498729 0.212563 -0.00728114 -0.237617 0.0 0.0 0.237617 0.0 0.0 0.237617 -0.066404 0.985356 -2.16943e-18 0.216919 0.016409 0.0 0.082114 0.953921 -0.0901991 0.0178997 -0.043134 0.125469 0.0174951 -0.0424243 0.125129 -0.0294013 0.00632403 0.0508611 -0.00149962 -0.0332101 -0.0160497 -0.000350954 -0.0354542 -0.0147435 0.0646243 0.98534…
2260.0 0.161284 0.93636 -0.183264 0.0 0.0 0.183264 0.0 0.0 0.183264 -0.399759 0.109509 0.46307 0.0 0.0 -0.46307 0.0 0.0 -0.46307 0.14637080000000002 0.976613 -2.16943e-18 -0.418684 0.0665515 0.0 0.122443 0.943418 -0.171 0.0354086 -0.0030356 0.148679 0.0343735 -0.00111259 0.147741 0.0144497 -0.00628033 -0.0566647 0.0265713 0.0309019 -0.000813963 0.0270458 0.0299985 -0.000451546 0.1115826 0.981831 …
2261.0 0.129546 0.944433 -0.146675 0.0 0.0 0.146675 0.0 0.0 0.146675 -0.228288 0.0536421 0.261993 0.0 0.0 -0.261993 0.0 0.0 -0.261993 0.1131999 0.981265 -2.16943e-18 -0.2381 0.0289626 0.0 0.119007 0.944888 -0.157492 0.0282964 -0.00909759 0.148356 0.0271437 -0.00688081 0.147283 0.00778403 -0.00355017 -0.0339259 0.0189839 0.0147455 0.000123694 0.0194187 0.0139149 0.000483527 0.10646230000000001 0.9…
2262.0 -0.0553414 0.967944 0.0619254 0.0 0.0 -0.0619254 0.0 0.0 -0.0619254 0.235337 -0.00522254 -0.262986 0.0 0.0 0.262986 0.0 0.0 0.262986 -0.07740099999999998 0.984457 -2.16943e-18 0.239842 0.021053 0.0 0.127725 0.940416 -0.200155 0.0470842 0.022274 0.140849 0.0454987 0.0250558 0.139415 0.00242348 -0.00107013 -0.00816748 -0.0020253 0.0148214 -0.0046583 -0.00151603 0.0138442 -0.00419838 0.120470…
2264.0 -0.0939753 0.967968 0.105091 0.0 0.0 -0.105091 0.0 0.0 -0.105091 0.368972 0.00774124 -0.412311 0.0 0.0 0.412311 0.0 0.0 0.412311 -0.11668099999999999 0.980153 -2.16943e-18 0.374251 0.0492026 0.0 0.11997 0.945065 -0.156114 0.0275068 -0.0106097 0.148688 0.0267028 -0.00757304 0.147037 0.00728694 -0.00297542 -0.0268439 0.0117324 0.0153293 -0.000196856 0.0117277 0.0153418 -0.000236624 0.1072513…
2265.0 0.0237147 0.962682 -0.0266214 0.0 0.0 0.0266214 0.0 0.0 0.0266214 -0.0868416 0.0096559 0.0976184 0.0 0.0 -0.0976184 0.0 0.0 -0.0976184 0.0035612000000000005 0.987963 -2.16943e-18 -0.0893697 8.86909e-05 0.0 0.121125 0.94334 -0.174244 0.0325023 0.0126576 0.139135 0.0308202 0.0161985 0.137276 -0.0111376 0.00577022 0.0547001 -0.0272425 -0.0333068 0.00584882 -0.0293645 -0.0292305 0.00389136 0.1…
2266.0 0.00297958 0.964744 -0.00334116 0.0 0.0 0.00334116 0.0 0.0 0.00334116 0.29432 -0.0258055 -0.330079 0.0 0.0 0.330079 0.0 0.0 0.330079 -0.01775009999999999 0.987736 -2.16943e-18 0.302113 0.00673456 0.0 0.127413 0.940485 -0.19932 0.0468872 0.0209002 0.141588 0.0454426 0.0236901 0.140122 0.00275812 -0.00260235 -0.0266196 0.00894558 0.0305731 -0.0129283 0.00805154 0.032312 -0.0139618 0.1200582 …
2267.0 -0.0782583 0.968159 0.0875302 0.0 0.0 -0.0875302 0.0 0.0 -0.0875302 0.265567 0.000907363 -0.296696 0.0 0.0 0.296696 0.0 0.0 0.296696 -0.100724 0.982109 -2.16943e-18 0.269888 0.0306714 0.0 0.0708861 0.956875 -0.0627726 0.0158314 -0.065027 0.122021 0.0166399 -0.0662196 0.122404 0.000879866 -0.000588552 -0.00595131 0.0099886 -0.00897288 0.0049349 0.00988533 -0.00877469 0.00484084 0.051533 0.9…
2269.0 0.130921 0.944108 -0.148253 0.0 0.0 0.148253 0.0 0.0 0.148253 -0.389845 0.0922531 0.447568 0.0 0.0 -0.447568 0.0 0.0 -0.447568 0.1146337 0.981089 -2.16943e-18 -0.406672 0.0501191 0.0 0.118587 0.945306 -0.153369 0.0264991 -0.0120893 0.149024 0.0249778 -0.00927969 0.147689 0.000893847 0.00078349 0.0123936 -0.00810608 -0.0119059 0.00753149 -0.00248229 -0.0227155 0.0127928 0.1055263 0.982347 -…
2271.0 -0.0773711 0.968162 0.086539 0.0 0.0 -0.086539 0.0 0.0 -0.086539 0.327933 0.000795409 -0.366372 0.0 0.0 0.366372 0.0 0.0 0.366372 -0.09982200000000001 0.982211 -2.16943e-18 0.333306 0.0375438 0.0 0.122995 0.94347 -0.170719 0.0353423 -0.00406771 0.149064 0.0339219 -0.000162419 0.147011 0.013515 -0.00654066 -0.0616228 0.0311786 0.0343613 -0.00373274 0.0291808 0.0382198 -0.00578264 0.1120874 …
2272.0 -0.0290754 0.966975 0.0325596 0.0 0.0 -0.0325596 0.0 0.0 -0.0325596 0.150327 -0.00775678 -0.16817 0.0 0.0 0.16817 0.0 0.0 0.16817 -0.05058900000000001 0.986414 -2.16943e-18 0.153699 0.00895366 0.0 0.122968 0.941536 -0.192089 0.0450637 0.0181899 0.13649 0.040701 0.0269496 0.134488 -0.00601966 0.0027265 0.0236142 -0.0133119 -0.00948607 0.00513432 -0.0113437 -0.0122404 -2.45233e-05 0.11489260…
2276.0 -0.0271583 0.966874 0.0304149 0.0 0.0 -0.0304149 0.0 0.0 -0.0304149 0.182733 -0.00982194 -0.204446 0.0 0.0 0.204446 0.0 0.0 0.204446 -0.04862899999999999 0.986526 -2.16943e-18 0.186877 0.0104843 0.0 0.12616 0.94089 -0.195187 0.0427881 0.0219869 0.140463 0.0416704 0.0243088 0.139223 -0.00681405 0.00287226 0.0252596 -0.0199085 0.00270132 -0.00805845 -0.016454 -0.00396708 -0.00454737 0.118146…
2277.0 -0.0254974 0.966783 0.0285565 0.0 0.0 -0.0285565 0.0 0.0 -0.0285565 0.0376174 -0.00209206 -0.0420916 0.0 0.0 0.0420916 0.0 0.0 0.0420916 -0.04693 0.98662 -2.16943e-18 0.0384783 0.00208701 0.0 0.126264 0.94254 -0.179035 0.0390467 0.00190466 0.148135 0.0376831 0.00353892 0.147427 0.0141799 -0.00659749 -0.0600901 0.0265128 0.0385364 -0.00496072 0.0255942 0.0403187 -0.005978 0.1163520000000000…
2278.0 -0.0542387 0.967919 0.0606931 0.0 0.0 -0.0606931 0.0 0.0 -0.0606931 0.21 -0.00491917 -0.234678 0.0 0.0 0.234678 0.0 0.0 0.234678 -0.076277 0.984555 -2.16943e-18 0.214048 0.0185231 0.0 0.127416 0.940654 -0.197821 0.0464878 0.0193688 0.14202 0.0448542 0.02195 0.140732 0.00367053 -0.0034355 -0.0355536 0.0135058 0.0378975 -0.0159035 0.0124068 0.0400338 -0.0171627 0.1198753 0.98108 -2.16943e-18…
2279.0 0.0923905 0.952335 -0.104232 0.0 0.0 0.104232 0.0 0.0 0.104232 -0.310241 0.0591335 0.352845 0.0 0.0 -0.352845 0.0 0.0 -0.352845 0.074540013 0.985137 -2.16943e-18 -0.322032 0.0253651 0.0 0.121209 0.943239 -0.175144 0.032105 0.0148856 0.138204 0.0315835 0.0155801 0.137883 -0.0117004 0.00614669 0.058542 -0.0311893 -0.0322463 0.0048936 -0.029778 -0.034972 0.00634272 0.1107298 0.981993 -2.16943…
2285.0 0.143516 0.941031 -0.162738 0.0 0.0 0.162738 0.0 0.0 0.162738 -0.321709 0.0810677 0.370653 0.0 0.0 -0.370653 0.0 0.0 -0.370653 0.12778319999999999 0.979372 -2.16943e-18 -0.336149 0.04638 0.0 0.125563 0.941925 -0.184621 0.0411113 0.00638243 0.147207 0.0398325 0.00883089 0.145972 0.0111106 -0.00675586 -0.0668524 0.0281696 0.0563096 -0.0178043 0.0198996 0.0722612 -0.0260765 0.1163288000000000…
2287.0 0.0147278 0.963636 -0.0165248 0.0 0.0 0.0165248 0.0 0.0 0.0165248 -0.100408 0.0101391 0.112747 0.0 0.0 -0.112747 0.0 0.0 -0.112747 -0.0056820999999999955 0.987926 -2.16943e-18 -0.103216 -0.000939724 0.0 0.1201 0.945138 -0.154775 0.0265697 -0.0105843 0.1488 0.0248444 -0.00706748 0.147077 0.000495331 8.63089e-05 0.00156829 0.000991808 -0.00623617 0.00341917 0.00686891 -0.0175346 0.00893094 0…
2292.0 0.116733 0.947344 -0.131995 0.0 0.0 0.131995 0.0 0.0 0.131995 -0.229787 0.0504468 0.262835 0.0 0.0 -0.262835 0.0 0.0 -0.262835 0.0998475 0.98279 -2.16943e-18 -0.239266 0.0255462 0.0 0.126862 0.940955 -0.194609 0.0451522 0.01605 0.143468 0.0438157 0.0186191 0.142136 0.00543239 -0.00475406 -0.0494141 0.0205497 0.0485279 -0.0197281 0.0188543 0.0518176 -0.0216124 0.11891360000000001 0.981146 -…
2294.0 0.0686708 0.956526 -0.077321 0.0 0.0 0.077321 0.0 0.0 0.077321 -0.101128 0.0164689 0.11447 0.0 0.0 -0.11447 0.0 0.0 -0.11447 0.049955700000000006 0.986741 -2.16943e-18 -0.104657 0.00541477 0.0 0.121675 0.942696 -0.180755 0.0369897 0.014794 0.13901 0.0336495 0.0219581 0.135197 -0.010729 0.0058102 0.054884 -0.0306387 -0.0279809 0.00330972 -0.0284241 -0.0322834 0.00582294 0.1119915 0.981862 -…
2295.0 0.0123001 0.963877 -0.0137991 0.0 0.0 0.0137991 0.0 0.0 0.0137991 0.0222821 -0.00218869 -0.0250136 0.0 0.0 0.0250136 0.0 0.0 0.0250136 -0.008177400000000001 0.9879 -2.16943e-18 0.0228984 0.000270899 0.0 0.0584652 0.959008 -0.0431889 0.0133828 -0.0747383 0.114597 0.0130954 -0.0743462 0.114492 -0.0225434 0.00436426 0.0424999 -0.00900765 -0.0180121 -0.0154796 -0.00888371 -0.0182503 -0.0153663…
2296.0 -0.0378392 0.967384 0.0423613 0.0 0.0 -0.0423613 0.0 0.0 -0.0423613 0.325394 -0.0135938 -0.363851 0.0 0.0 0.363851 0.0 0.0 0.363851 -0.059545 0.985849 -2.16943e-18 0.332336 0.0226305 0.0 0.127329 0.940659 -0.19684 0.0433314 0.0226786 0.140881 0.0420894 0.0251166 0.13959 -0.00666289 0.00287667 0.0254975 -0.0201088 0.00225473 -0.00764476 -0.0168634 -0.00401112 -0.0043365 0.1194732 0.981046 -…
2298.0 -0.0748751 0.968164 0.0837504 0.0 0.0 -0.0837504 0.0 0.0 -0.0837504 0.387707 -0.00014075 -0.43315 0.0 0.0 0.43315 0.0 0.0 0.43315 -0.097285 0.982493 -2.16943e-18 0.39418 0.0432879 0.0 0.118614 0.944882 -0.158814 0.027121 -0.00242589 0.144199 0.0258938 -0.000867945 0.143537 0.000728583 0.00393738 0.0527826 -0.0106879 -0.0891719 0.0468801 -0.0146776 -0.0815164 0.0432798 0.1061871 0.982358 -2…
2299.0 0.100815 0.950688 -0.113822 0.0 0.0 0.113822 0.0 0.0 0.113822 -0.264346 0.0530176 0.301212 0.0 0.0 -0.301212 0.0 0.0 -0.301212 0.08328896 0.984406 -2.16943e-18 -0.274688 0.0242886 0.0 0.118313 0.944541 -0.163133 0.0281396 0.00420053 0.140844 0.027512 0.00503971 0.14047 -0.00613282 0.00480609 0.0512781 -0.0138063 -0.0639697 0.0264975 -0.0173351 -0.0571837 0.0231696 0.10645160000000001 0.982…
2302.0 0.0833054 0.954018 -0.0939094 0.0 0.0 0.0939094 0.0 0.0 0.0939094 -0.274931 0.0494678 0.312089 0.0 0.0 -0.312089 0.0 0.0 -0.312089 0.065115 0.98583 -2.16943e-18 -0.285052 0.0194938 0.0 0.127842 0.940739 -0.196197 0.0429441 0.0226123 0.140691 0.0417399 0.0249282 0.13947 -0.00764495 0.00299211 0.0252326 -0.0192351 0.00342049 -0.00942213 -0.0159616 -0.00289885 -0.00608984 0.1199061 0.981079 -…
2312.0 0.0106225 0.964041 -0.011916 0.0 0.0 0.011916 0.0 0.0 0.011916 0.105457 -0.0101583 -0.118363 0.0 0.0 0.118363 0.0 0.0 0.118363 -0.009901199999999999 0.987878 -2.16943e-18 0.108352 0.00148592 0.0 0.117679 0.945112 -0.154386 0.0263434 -0.0117505 0.149845 0.0248967 -0.00899345 0.148523 0.00081026 0.00108668 0.0165946 -0.00943102 -0.0177822 0.0106134 -0.00259165 -0.0309297 0.0170275 0.1046524 …
2313.0 0.0211346 0.962965 -0.0237216 0.0 0.0 0.0237216 0.0 0.0 0.0237216 0.0633633 -0.00685939 -0.0712038 0.0 0.0 0.0712038 0.0 0.0 0.0712038 0.0009065000000000045 0.987962 -2.16943e-18 0.065187 0.000124335 0.0 0.126342 0.940605 -0.197849 0.0449587 0.0218626 0.141078 0.0434499 0.0242881 0.139851 -0.000642045 0.00132234 0.0163603 -0.0163391 -0.000487828 0.000462651 -0.0156526 -0.00181323 0.0011633…
2314.0 0.159802 0.936764 -0.181547 0.0 0.0 0.181547 0.0 0.0 0.181547 -0.39903 0.108573 0.462009 0.0 0.0 -0.462009 0.0 0.0 -0.462009 0.1448182 0.976858 -2.16943e-18 -0.417839 0.0656818 0.0 0.119159 0.944919 -0.157151 0.0280875 -0.00930476 0.14842 0.0269032 -0.00712028 0.147375 0.00718662 -0.00351931 -0.0345405 0.0181922 0.0189206 -0.00259305 0.0189037 0.01756 -0.00199229 0.1065632 0.98226 -2.16943…
2315.0 -0.0161247 0.966213 0.0180658 0.0 0.0 -0.0180658 0.0 0.0 -0.0180658 0.351798 -0.0232693 -0.393892 0.0 0.0 0.393892 0.0 0.0 0.393892 -0.037336999999999995 0.98709 -2.16943e-18 0.360264 0.0157517 0.0 0.126186 0.941489 -0.189032 0.0428362 0.0105852 0.145678 0.0414576 0.0132441 0.144319 0.0080308 -0.00629191 -0.0653433 0.0279292 0.060838 -0.0235473 0.0309409 0.0550572 -0.0208051 0.117506300000…
2317.0 -0.0346181 0.967244 0.0387593 0.0 0.0 -0.0387593 0.0 0.0 -0.0387593 0.118379 -0.00537267 -0.132391 0.0 0.0 0.132391 0.0 0.0 0.132391 -0.056253999999999985 0.986067 -2.16943e-18 0.120953 0.00779871 0.0 0.109537 0.947429 -0.140644 0.0274348 -0.0188682 0.142126 0.0257076 -0.0156255 0.140612 0.00766869 -0.00309051 -0.0295456 0.0122584 0.0190765 -0.0017959 0.0050061 0.0330039 -0.0084625 0.09587…
2319.0 0.0743349 0.955585 -0.0837357 0.0 0.0 0.0837357 0.0 0.0 0.0837357 -0.124583 0.0211097 0.141169 0.0 0.0 -0.141169 0.0 0.0 -0.141169 0.05581950000000001 0.986419 -2.16943e-18 -0.129022 0.00750551 0.0 0.059115 0.95891 -0.0440212 0.0133167 -0.0743344 0.115091 0.0133436 -0.0743721 0.115102 -0.0216517 0.00417241 0.0402391 -0.0081693 -0.0170181 -0.015053 -0.00819128 -0.0169761 -0.0150712 0.038521…
2322.0 -0.0119706 0.965928 0.0134139 0.0 0.0 -0.0134139 0.0 0.0 -0.0134139 0.043494 -0.00308014 -0.0487137 0.0 0.0 0.0487137 0.0 0.0 0.0487137 -0.033082 0.987266 -2.16943e-18 0.0445635 0.00174077 0.0 0.119866 0.944541 -0.160634 0.0300535 -0.00877536 0.149113 0.028862 -0.00570168 0.147527 0.0115615 -0.00472736 -0.0423004 0.0222228 0.0167564 0.00335733 0.0214801 0.0181885 0.00261506 0.1076984 0.982…
2323.0 -0.00102828 0.965086 0.00115277 0.0 0.0 -0.00115277 0.0 0.0 -0.00115277 0.039127 -0.00325347 -0.043864 0.0 0.0 0.043864 0.0 0.0 0.043864 -0.021863099999999996 0.987635 -2.16943e-18 0.0401431 0.00107536 0.0 0.126901 0.940718 -0.196424 0.0431718 0.0225662 0.140737 0.0418331 0.0249297 0.139513 -0.00705127 0.00289242 0.0250282 -0.019531 0.00301188 -0.00851265 -0.0165827 -0.00268002 -0.0055084 …
2324.0 -0.0285155 0.966946 0.0319333 0.0 0.0 -0.0319333 0.0 0.0 -0.0319333 0.0740096 -0.00386534 -0.082797 0.0 0.0 0.082797 0.0 0.0 0.082797 -0.05001699999999999 0.986447 -2.16943e-18 0.0756752 0.00436086 0.0 0.0980992 0.950275 -0.120561 0.0274388 -0.0324535 0.135575 0.0246454 -0.0275191 0.133485 0.0100829 -0.000989379 0.00362244 -0.00528922 -0.0209684 0.0229508 -0.00420133 -0.0230012 0.0235857 0…
2326.0 0.0526636 0.958985 -0.0592276 0.0 0.0 0.0592276 0.0 0.0 0.0592276 -0.094558 0.0136477 0.106736 0.0 0.0 -0.106736 0.0 0.0 -0.106736 0.033406500000000006 0.987447 -2.16943e-18 -0.0976618 0.00328254 0.0 0.0678788 0.960404 -0.00320411 -0.0261299 -0.103945 0.142671 -0.0250816 -0.105141 0.14268 0.0747898 -0.00101983 0.0764515 -0.187044 0.0252477 0.0893488 -0.18484 0.0208578 0.0923818 0.0399368 0…
2330.0 -0.00539852 0.965439 0.00605113 0.0 0.0 -0.00605113 0.0 0.0 -0.00605113 0.00932235 -0.000729206 -0.0104469 0.0 0.0 0.0104469 0.0 0.0 0.0104469 -0.026345999999999994 0.987504 -2.16943e-18 0.00955931 0.000302941 0.0 0.126665 0.94092 -0.19552 0.0447076 0.0196061 0.141257 0.0422581 0.024892 0.138421 -0.00189047 0.00160821 0.0177056 -0.0158576 -0.00122916 -0.00061972 -0.0159713 -0.00101045 -0.0…
[truncated: 3,174 more rows]
