# Supplementary material for: Characterization of Human Balance through a Reinforcement Learning-based Muscle Controller
Source: PLoS One. 2025 Apr 1;20(4):e0320211. doi: 10.1371/journal.pone.0320211 (PMC11960994; doi:10.1371/journal.pone.0320211)
Supplement: S1 File — Data for the COM states and trajectories, as well as muscle activations, presented in the figures. (ZIP) [file pone.0320211.s001.zip › FigureData/fig3c_COM_State_Trajectories_point_cloud.xyz]

0.056874600000000004 -0.212363 0
0.0502775 -0.182066 0
0.0447801 -0.15278 0
0.0400989 -0.128262 0
0.0362554 -0.104445 0
0.033179200000000006 -0.080941 0
0.030902600000000002 -0.0575604 0
0.029407700000000002 -0.033401 0
0.028745 -0.00772313 0
0.028939600000000003 0.0172914 0
0.0299414 0.0410329 0
0.0316695 0.0609715 0
0.033841300000000005 0.0661906 0
0.0359673 0.0600968 0
0.037741500000000004 0.0462962 0
0.0389458 0.0261854 0
0.039371500000000004 -0.000852522 0
0.0388017 -0.0303249 0
0.0374169 -0.049372 0
0.035661500000000006 -0.05333 0
0.0340186 -0.0431522 0
0.032881600000000004 -0.0249494 0
0.032443700000000006 -0.00215996 0
0.032795300000000006 0.0214826 0
0.0338665 0.0409243 0
0.035512 0.0542343 0
0.0374543 0.0602586 0
0.0394814 0.0600122 0
0.041419300000000006 0.0567764 0
0.0431717 0.0477699 0
0.0445964 0.0390538 0
0.0457583 0.0313481 0
0.0466929 0.0253722 0
0.04744620000000001 0.0201387 0
0.048002500000000003 0.0137189 0
0.0483455 0.00741151 0
0.04850890000000001 0.0028047 0
0.048532500000000006 -0.00107105 0
0.0484353 -0.00449702 0
0.0482223 -0.00810373 0
0.0478789 -0.0122896 0
0.0473862 -0.0170355 0
0.046733300000000005 -0.0218777 0
0.0459427 -0.0248845 0
0.04508380000000001 -0.0265436 0
0.044188000000000005 -0.0270695 0
0.043287400000000004 -0.0269177 0
0.0423988 -0.02643 0
0.0415248 -0.0262653 0
0.0406267 -0.0279203 0
0.0396559 -0.0301241 0
0.038607600000000006 -0.032764 0
0.0374579 -0.0357528 0
0.036223700000000005 -0.0377399 0
0.0349645 -0.0374837 0
0.0337423 -0.0356651 0
0.032605300000000004 -0.0324242 0
0.0316055 -0.0278019 0
0.0307674 -0.0226366 0
0.0301243 -0.0160265 0
0.029737900000000005 -0.00740601 0
0.029656300000000003 0.00192 0
0.0298903 0.0117906 0
0.030455800000000005 0.0216174 0
0.0313227 0.030027 0
0.032444 0.0368446 0
0.0338105 0.045058 0
0.035493000000000004 0.0552724 0
0.037535900000000004 0.066149 0
0.0399257 0.0772198 0
0.0427068 0.0886987 0
0.0458288 0.0977178 0
0.0491964 0.103517 0
0.052697900000000006 0.10577 0
0.0562013 0.103897 0
0.0595586 0.0969943 0
0.0626105 0.0864847 0
0.06527415 0.0745669 0
0.06757454 0.0649432 0
0.06962434 0.0593234 0
0.07157888 0.0589692 0
0.07354105 0.0586233 0
0.075598501 0.0660714 0
0.07825628 0.0942164 0
0.08209893 0.130665 0
0.08665590000000001 0.13883 0
0.0911936 0.132482 0
0.09544760000000001 0.123081 0
0.0993178 0.107923 0
0.1025162 0.0857109 0
0.10505590000000001 0.0684059 0
0.10697580000000001 0.0480313 0
0.1082619 0.0311022 0
0.1090871 0.020084 0
0.1096281 0.0132405 0
0.10999310000000001 0.00931261 0
0.1103012 0.00973634 0
0.11070260000000001 0.013788 0
0.1111867 0.014986 0
0.1116877 0.0147745 0
0.1121449 0.0124007 0
0.112498 0.0089097 0
0.1127316 0.00528905 0
0.1128408 0.00137583 0
0.1128121 -0.00289348 0
0.11264070000000001 -0.00716154 0
0.11232890000000001 -0.0113003 0
0.11187910000000001 -0.0153806 0
0.11130590000000001 -0.018716 0
0.11063390000000001 -0.0213685 0
0.1098819 -0.0234978 0
0.10907649999999999 -0.0245892 0
0.1082534 -0.0246439 0
0.1074404 -0.0240984 0
0.1066521 -0.0231958 0
0.1058979 -0.0221052 0
0.1051803 -0.0209994 0
0.1045012 -0.0197953 0
0.1038635 -0.0185164 0
0.1032685 -0.0171671 0
0.1027208 -0.0157411 0
0.1022239 -0.0141374 0
0.1017794 -0.0126666 0
0.10137650000000001 -0.0115882 0
0.1010053 -0.0107909 0
0.1006547 -0.0102598 0
0.10032390000000001 -0.00956798 0
0.1000222 -0.00853285 0
0.0997595 -0.00726283 0
0.09954350000000001 -0.00572068 0
0.0993873 -0.00366479 0
0.0993034 -0.00150034 0
0.0992896 0.000534517 0
0.0993412 0.00244756 0
0.0994551 0.00426269 0
0.09962760000000001 0.00598201 0
0.0998559 0.00761388 0
0.1001371 0.00916223 0
0.1004686 0.0106364 0
0.10084800000000001 0.0120422 0
0.1012731 0.0133876 0
0.1017421 0.0146746 0
0.10225300000000001 0.015911 0
0.1028043 0.0171026 0
0.1033947 0.0182582 0
0.1040228 0.0193616 0
0.1046869 0.0204139 0
0.1053846 0.021384 0
0.106113 0.0222643 0
0.1068691 0.0230514 0
0.1076497 0.0237404 0
0.1084515 0.0243282 0
0.1092706 0.0247871 0
0.1101016 0.0250377 0
0.1109375 0.0250959 0
0.11177200000000001 0.0249622 0
0.112599 0.0246647 0
0.1134134 0.0242108 0
0.1142098 0.0236333 0
0.1149815 0.0227021 0
0.1157172 0.0214891 0
0.1164104 0.0201618 0
0.1170574 0.0187241 0
0.1176543 0.0171602 0
0.1181971 0.0154933 0
0.1186834 0.0137737 0
0.11911189999999999 0.0120338 0
0.1194827 0.0103073 0
0.1197966 0.00860872 0
0.120054 0.00692117 0
0.1202557 0.00526816 0
0.1204025 0.00361576 0
0.12049370000000001 0.00193446 0
0.1205278 0.000192454 0
0.12050330000000001 -0.0015751 0
0.1204188 -0.00341243 0
0.12027170000000001 -0.00531521 0
0.1200612 -0.00720805 0
0.1197879 -0.00907382 0
0.1194553 -0.0107651 0
0.11906900000000001 -0.0123036 0
0.1186351 -0.0136263 0
0.1181606 -0.014749 0
0.1176523 -0.0156657 0
0.1171167 -0.0164043 0
0.11655940000000001 -0.0169855 0
0.1159847 -0.0174509 0
0.11539630000000001 -0.0178238 0
0.1147966 -0.0181348 0
0.1141872 -0.0184154 0
0.1135686 -0.0186863 0
0.112941 -0.0189472 0
0.1123051 -0.0191807 0
0.1116625 -0.0193529 0
0.1110157 -0.0194226 0
0.1103701 -0.0192852 0
0.1097332 -0.0189073 0
0.1091135 -0.01825 0
0.1085219 -0.0172459 0
0.10796900000000001 -0.0159402 0
0.10746510000000001 -0.014325 0
0.1070197 -0.0124633 0
0.1066393 -0.0104318 0
0.1063293 -0.00827104 0
0.1060903 -0.00611113 0
0.10592080000000001 -0.00421022 0
0.105807 -0.00274062 0
0.1057373 -0.00153172 0
0.1057041 -0.000488781 0
0.105709 0.000755068 0
0.10575960000000001 0.00225671 0
0.105866 0.00410235 0
0.10603670000000001 0.00606667 0
0.10627210000000001 0.00793956 0
0.1065683 0.0097453 0
0.1069239 0.011455 0
0.1073335 0.0130283 0
0.1077939 0.0144853 0
0.1083005 0.0158239 0
0.1088499 0.0170524 0
0.10943800000000001 0.0181623 0
0.11006170000000001 0.0191874 0
0.1107168 0.020049 0
0.1113972 0.0207098 0
0.11209620000000001 0.0211826 0
0.1128079 0.0214814 0
0.11352670000000001 0.021619 0
0.1142473 0.0216004 0
0.1149617 0.0212592 0
0.1156581 0.0205468 0
0.1163257 0.0195479 0
0.1169579 0.0184274 0
0.1175503 0.017171 0
0.1180974 0.0157108 0
0.118592 0.0140525 0
0.1190307 0.0123979 0
0.119416 0.0107991 0
0.11974660000000001 0.00911965 0
0.1200214 0.00745422 0
0.1202413 0.00582468 0
0.12040790000000001 0.00424586 0
0.1205219 0.0026699 0
0.1205828 0.00105663 0
0.1205887 -0.000622892 0
0.1205376 -0.00236761 0
0.1204268 -0.00420015 0
0.12025330000000001 -0.00611402 0
0.12001500000000001 -0.00807291 0
0.119713 -0.00993483 0
0.1193506 -0.0116854 0
0.1189336 -0.0132217 0
0.1184684 -0.0145842 0
0.11796190000000001 -0.0157048 0
0.1174217 -0.0166251 0
0.11685480000000001 -0.0173208 0
0.1162675 -0.0178589 0
0.1156653 -0.0182381 0
0.1150523 -0.0185101 0
0.1144318 -0.0187038 0
0.1138056 -0.018859 0
0.11317440000000001 -0.0190023 0
0.1125386 -0.0191367 0
0.1118987 -0.0192456 0
0.1112559 -0.0193016 0
0.1106132 -0.0192425 0
0.1099755 -0.0189889 0
0.1093509 -0.0184905 0
0.1087466 -0.0177444 0
0.10817360000000001 -0.016633 0
0.1076432 -0.0152199 0
0.1071645 -0.0135299 0
0.1067476 -0.011556 0
0.1063989 -0.00945675 0
0.1061185 -0.00741045 0
0.1059088 -0.00530245 0
0.10576250000000001 -0.00366053 0
0.10566210000000001 -0.00244777 0
0.1056008 -0.00127608 0
0.1055798 -4.0053e-06 0
0.1056037 0.0014019 0
0.10567860000000001 0.00310887 0
0.1058177 0.00517514 0
0.1060254 0.00715733 0
0.1062969 0.00903576 0
0.10663030000000001 0.0108395 0
0.1070216 0.0125221 0
0.10746620000000001 0.0140632 0
0.1079606 0.0154942 0
0.1085003 0.0168023 0
0.1090816 0.0179904 0
0.1097002 0.0190598 0
0.1103526 0.0200096 0
0.11103350000000001 0.0207772 0
0.1117364 0.0213384 0
0.11245440000000001 0.0217083 0
0.1131818 0.0218981 0
0.1139123 0.0219195 0
0.1146401 0.0217383 0
0.11535590000000001 0.0212164 0
0.1160476 0.0203154 0
0.11670610000000001 0.0192414 0
0.026903500000000004 -0.178774 0
0.0213898 -0.152963 0
0.016752500000000003 -0.126067 0
0.013028000000000005 -0.0999311 0
0.010110900000000006 -0.0763005 0
0.007958900000000005 -0.0544245 0
0.006538500000000003 -0.0334761 0
0.005748400000000001 -0.0159131 0
0.005508800000000008 0.000136883 0
0.005770999999999998 0.0140189 0
0.006422499999999998 0.0252932 0
0.007490400000000008 0.0382304 0
0.0089896 0.0493129 0
0.010592400000000002 0.0451492 0
0.011882400000000001 0.0320776 0
0.012615600000000005 0.0120143 0
0.012572800000000009 -0.0143375 0
0.011564900000000003 -0.0440916 0
0.009626099999999999 -0.069133 0
0.007087099999999999 -0.0786828 0
0.0045872 -0.0694295 0
0.0025933000000000067 -0.0494363 0
0.0013525000000000065 -0.0262748 0
0.0008568000000000048 -0.00469947 0
0.0010572000000000081 0.0147494 0
0.0017776000000000042 0.0259467 0
0.0027136999999999994 0.0295291 0
0.0037356000000000056 0.0313386 0
0.004786499999999999 0.0313344 0
0.0057981000000000005 0.0293408 0
0.006739599999999998 0.0271235 0
0.007658700000000004 0.0292933 0
0.008779099999999998 0.0390966 0
0.010296700000000006 0.0505178 0
0.012190500000000007 0.0629417 0
0.0146569 0.0841643 0
0.017905500000000005 0.1095 0
0.0219557 0.131816 0
0.0267164 0.151613 0
0.0318439 0.153 0
0.0366989 0.136812 0
0.0408246 0.1097 0
0.0440483 0.0818986 0
0.046086800000000004 0.0406124 0
0.046624900000000004 -0.00457188 0
0.0457919 -0.0409431 0
0.044046600000000005 -0.0587685 0
0.0421629 -0.0502203 0
0.040804700000000006 -0.0323068 0
0.0401132 -0.00945786 0
0.040346200000000006 0.0218632 0
0.041691200000000005 0.0552141 0
0.043838 0.0687767 0
0.0460937 0.0656024 0
0.0482272 0.0628852 0
0.0500617 0.0474574 0
0.0514482 0.0374774 0
0.05257680000000001 0.0301167 0
0.0534212 0.0229906 0
0.0541942 0.0238304 0
0.055015400000000006 0.0261291 0
0.05595990000000001 0.0305498 0
0.05704530000000001 0.0344597 0
0.0582589 0.0380497 0
0.059583500000000005 0.0411655 0
0.0610011 0.0437281 0
0.062497500000000004 0.0458841 0
0.06404950000000001 0.047098 0
0.06563999000000001 0.0483347 0
0.06727299 0.0496672 0
0.06901982000000001 0.0573744 0
0.07110282 0.0666331 0
0.07342926 0.0720245 0
0.075879666 0.0744218 0
0.07833303 0.0721301 0
0.0806804 0.0695434 0
0.08297252000000001 0.0675016 0
0.08516935 0.0641745 0
0.0872266 0.0593978 0
0.0891087 0.0537326 0
0.0907975 0.0478599 0
0.0922883 0.0418651 0
0.0935757 0.0356424 0
0.09464800000000001 0.0290331 0
0.0955035 0.0226712 0
0.0961524 0.0165953 0
0.0966011 0.0107234 0
0.09686700000000001 0.00563777 0
0.09697990000000001 0.00150558 0
0.0969706 -0.00177525 0
0.09686420000000001 -0.00436382 0
0.0966833 -0.00628173 0
0.0964503 -0.00752656 0
0.0961869 -0.00815881 0
0.0959102 -0.00837263 0
0.0956329 -0.00821254 0
0.0953669 -0.00774232 0
0.0951206 -0.00701822 0
0.09490280000000001 -0.00609331 0
0.0947172 -0.00506371 0
0.0945674 -0.00399385 0
0.0944535 -0.00287429 0
0.0943783 -0.00169476 0
0.0943433 -0.00045877 0
0.0943499 0.000785205 0
0.0943979 0.00204259 0
0.0944886 0.00333991 0
0.0946231 0.00466455 0
0.0948013 0.00595903 0
0.0950214 0.00716667 0
0.0952798 0.00827018 0
0.0955733 0.00927543 0
0.0958986 0.0101894 0
0.0962529 0.0110298 0
0.0966345 0.0118244 0
0.097042 0.0125955 0
0.09747510000000001 0.0133541 0
0.0979334 0.0141106 0
0.09841710000000001 0.0148772 0
0.0989267 0.0156646 0
0.099463 0.0164771 0
0.1000268 0.0173145 0
0.1006191 0.0181795 0
0.1012406 0.0190676 0
0.10189200000000001 0.0199656 0
0.1025732 0.0208558 0
0.1032839 0.0217346 0
0.10402310000000001 0.0225673 0
0.1047892 0.0233439 0
0.1055795 0.0240419 0
0.106392 0.0246686 0
0.10722380000000001 0.0252018 0
0.1080715 0.0256314 0
0.10893140000000001 0.0259439 0
0.1097986 0.026065 0
0.1106663 0.0259846 0
0.1115274 0.0256705 0
0.1123731 0.0251473 0
0.1131998 0.0244827 0
0.11400260000000001 0.0237122 0
0.1147744 0.0226243 0
0.1155051 0.021259 0
0.1161864 0.0196874 0
0.1168131 0.0180001 0
0.11738280000000001 0.0162817 0
0.1178948 0.0145246 0
0.1183472 0.0127138 0
0.1187384 0.0108623 0
0.1190683 0.00902853 0
0.1193387 0.00731678 0
0.1195534 0.00564217 0
0.1197121 0.00396013 0
0.119814 0.0022342 0
0.11985760000000001 0.000458293 0
0.1198409 -0.001374 0
0.1197619 -0.00328166 0
0.1196179 -0.00526455 0
0.1194072 -0.00727207 0
0.11913080000000001 -0.00919575 0
0.1187927 -0.0109723 0
0.1183985 -0.0125691 0
0.1179544 -0.0139666 0
0.1174676 -0.0151455 0
0.11694550000000001 -0.0160973 0
0.11639550000000001 -0.0168354 0
0.1158242 -0.0173871 0
0.1152373 -0.0177793 0
0.1146398 -0.0180361 0
0.1140356 -0.0181964 0
0.1134271 -0.0183068 0
0.1128156 -0.0183743 0
0.1122011 -0.0184841 0
0.1115839 -0.0185307 0
0.11096639999999999 -0.0185034 0
0.1103524 -0.0183122 0
0.1097481 -0.0179417 0
0.1091598 -0.0173253 0
0.1085985 -0.0163777 0
0.1080729 -0.0151482 0
0.1075951 -0.0135841 0
0.1071721 -0.0118223 0
0.10681270000000001 -0.00985758 0
0.10651820000000001 -0.00780088 0
0.1062949 -0.00578237 0
0.10613220000000001 -0.00406238 0
0.1060226 -0.00268027 0
0.1059547 -0.00143704 0
0.1059293 -0.000100978 0
0.1059538 0.00152183 0
0.106036 0.00336385 0
0.1061839 0.00542064 0
0.1064001 0.00745161 0
0.1066828 0.0093808 0
0.10702690000000001 0.0111589 0
0.1074282 0.0128135 0
0.1078828 0.014357 0
0.1083864 0.0157618 0
0.10893420000000001 0.0170195 0
0.1095214 0.0181332 0
0.1101432 0.0191108 0
0.11079520000000001 0.0199514 0
0.1114722 0.0206118 0
0.1121676 0.0210591 0
0.1128738 0.0212763 0
0.1135833 0.0212686 0
0.1142891 0.0210732 0
0.1149844 0.0206456 0
0.11565790000000001 0.0197856 0
0.1162965 0.0185687 0
0.11689250000000001 0.0172566 0
0.1174429 0.0158703 0
0.1179451 0.0143241 0
0.118393 0.0126326 0
0.118783 0.010864 0
0.1191141 0.00909942 0
0.1193868 0.00735375 0
0.1196041 0.00575972 0
0.1197681 0.00415672 0
0.1198787 0.00255696 0
0.1199353 0.000912815 0
0.11993619999999999 -0.000783623 0
0.1198795 -0.00254272 0
0.1197627 -0.00438797 0
0.11958260000000001 -0.00632826 0
0.1193371 -0.00829533 0
0.1190273 -0.0101797 0
0.11865700000000001 -0.0119224 0
0.1182315 -0.0134968 0
0.1177568 -0.0148812 0
0.1172398 -0.0160459 0
0.116688 -0.0169763 0
0.11610909999999999 -0.0176834 0
0.11551030000000001 -0.0181917 0
0.1148976 -0.0185224 0
0.11427680000000001 -0.018699 0
0.1136521 -0.0187625 0
0.113027 -0.0187375 0
0.1124029 -0.0187191 0
0.11177980000000001 -0.0186538 0
0.1111602 -0.0185165 0
0.1105468 -0.0182893 0
0.10994300000000001 -0.0179209 0
0.1093549 -0.0173664 0
0.1087891 -0.016565 0
0.10825580000000001 -0.0154634 0
0.107763 -0.0141037 0
0.1073219 -0.0124462 0
0.10693810000000001 -0.0106079 0
0.1066192 -0.00858292 0
0.1063683 -0.00655213 0
0.1061839 -0.00470583 0
0.1060532 -0.00320868 0
0.1059689 -0.00195228 0
0.10592510000000001 -0.000685997 0
0.1059284 0.000839648 0
0.1059866 0.00259658 0
0.10610810000000001 0.00464367 0
0.106299 0.00670604 0
0.1065577 0.00868879 0
0.1068798 0.0105202 0
0.1072607 0.0122337 0
0.10769690000000001 0.013826 0
0.1081836 0.0152814 0
0.1087163 0.0165879 0
0.1092899 0.0177496 0
0.1098999 0.0187797 0
0.1105418 0.0196742 0
0.11121059999999999 0.0203978 0
0.1119001 0.0209185 0
0.11260310000000001 0.0212181 0
0.1133121 0.021291 0
0.1140198 0.0211616 0
0.1147195 0.0208196 0
0.115402 0.0201345 0
0.11605460000000001 0.0190538 0
0.11666750000000001 0.0177675 0
0.1172345 0.016369 0
0.1177538 0.0148647 0
0.1182212 0.0132494 0
0.11863270000000001 0.0115263 0
0.1189856 0.00974855 0
0.1192793 0.00797042 0
0.11951600000000001 0.00634826 0
0.1196997 0.00474851 0
0.1198303 0.0031597 0
0.1199072 0.00152637 0
0.1199288 -0.00015002 0
0.1198938 -0.00187658 0
0.11979970000000001 -0.00369175 0
0.1196432 -0.00561443 0
0.1194216 -0.00758053 0
0.1191351 -0.0094937 0
0.1187868 -0.0112893 0
0.1183814 -0.0129278 0
0.11792440000000001 -0.0143819 0
0.1174227 -0.0156252 0
0.1168834 -0.0166396 0
0.11631440000000001 -0.017428 0
0.1157228 -0.0180079 0
0.1151151 -0.0184002 0
0.1144974 -0.0186299 0
0.1075701 -0.23267 0
0.1004428 -0.191738 0
0.0947306 -0.155058 0
0.09007280000000001 -0.127306 0
0.08620620000000001 -0.105628 0
0.08305755000000001 -0.0845853 0
0.08058492 -0.0649069 0
0.07875124 -0.0462541 0
0.07751541 -0.029035 0
0.07682406 -0.0134913 0
0.07661833 0.000178012 0
0.07683303 0.0119377 0
0.07741261 0.0220282 0
0.07829613 0.030396 0
0.07944274 0.037949 0
0.08082748000000001 0.0446535 0
0.08241518 0.0501565 0
0.08417093 0.0549555 0
0.08608690000000001 0.0598594 0
0.08818000000000001 0.0656512 0
0.0904926 0.0730521 0
0.0930308 0.0786791 0
0.09573870000000001 0.0831951 0
0.0985761 0.0861428 0
0.1015324 0.0900667 0
0.10452020000000001 0.088708 0
0.1074099 0.0842097 0
0.110075 0.0759294 0
0.1124513 0.0670838 0
0.11453070000000001 0.0580546 0
0.1162865 0.0477606 0
0.1176977 0.0374861 0
0.1187762 0.0278893 0
0.11955660000000001 0.0196025 0
0.1200909 0.0131035 0
0.1204391 0.00830079 0
0.1206543 0.00500504 0
0.1207822 0.00289932 0
0.1208492 0.00110549 0
0.1208483 -0.00105935 0
0.1207751 -0.00321752 0
0.1206287 -0.00548621 0
0.1204047 -0.00786257 0
0.1200957 -0.0105799 0
0.1196912 -0.0135471 0
0.11918680000000001 -0.0165384 0
0.1185834 -0.019488 0
0.117884 -0.0222893 0
0.11709530000000001 -0.0248278 0
0.11623130000000001 -0.0268033 0
0.1153118 -0.0281786 0
0.11435890000000001 -0.0288458 0
0.113396 -0.0288262 0
0.1124432 -0.0282234 0
0.11151849999999999 -0.0272937 0
0.1106275 -0.0261805 0
0.1097772 -0.0249115 0
0.1089685 -0.0236626 0
0.1082012 -0.0224675 0
0.1074717 -0.0213546 0
0.1067803 -0.0202001 0
0.1061265 -0.0190525 0
0.105514 -0.0177721 0
0.1049446 -0.0164082 0
0.1044244 -0.0149367 0
0.1039481 -0.0136848 0
0.10351450000000001 -0.0124076 0
0.1031214 -0.0112268 0
0.1027695 -0.009918 0
0.1024629 -0.00851336 0
0.1022089 -0.00676226 0
0.1020166 -0.00484614 0
0.1018922 -0.00266767 0
0.1018438 -0.000352647 0
0.1018719 0.00188105 0
0.1019714 0.00395548 0
0.1021375 0.00589097 0
0.10236590000000001 0.00770645 0
0.10265300000000001 0.00941641 0
0.1029965 0.0110666 0
0.10339190000000001 0.0125875 0
0.10383790000000001 0.0140946 0
0.1043332 0.0155304 0
0.1048751 0.0168838 0
0.1054597 0.0181285 0
0.1060848 0.0192867 0
0.10674610000000001 0.0203276 0
0.1074404 0.0212686 0
0.10816410000000001 0.0220962 0
0.1089134 0.0228109 0
0.1096836 0.0233534 0
0.1104685 0.0237037 0
0.1112616 0.0238498 0
0.1120562 0.0238132 0
0.1128456 0.0236032 0
0.1136267 0.0232421 0
0.1143913 0.0226453 0
0.1151292 0.021663 0
0.11583070000000001 0.0204796 0
0.1164908 0.0191813 0
0.1171051 0.0177396 0
0.117669 0.0161697 0
0.1181788 0.0145035 0
0.1186321 0.0127826 0
0.11902750000000001 0.0110361 0
0.119365 0.00930923 0
0.1196456 0.00760964 0
0.1198699 0.00593097 0
0.1200388 0.00429015 0
0.12015300000000001 0.00263724 0
0.1202113 0.000942891 0
0.1202123 -0.000801315 0
0.1201545 -0.00258552 0
0.1200355 -0.00446475 0
0.1198534 -0.00636876 0
0.11960660000000001 -0.00832251 0
0.119297 -0.0101348 0
0.1189293 -0.0118131 0
0.1185086 -0.0133129 0
0.11804210000000001 -0.0145789 0
0.1175365 -0.0156626 0
0.1169988 -0.0165191 0
0.1164356 -0.0172128 0
0.1158522 -0.0177405 0
0.1152534 -0.0181523 0
0.11464260000000001 -0.0184687 0
0.1140223 -0.0187285 0
0.1133939 -0.0189626 0
0.1127578 -0.0191857 0
0.11211460000000001 -0.0193902 0
0.1114652 -0.0195535 0
0.11081150000000001 -0.0196418 0
0.1101575 -0.0195719 0
0.1095094 -0.019287 0
0.1088755 -0.0187305 0
0.1082649 -0.0178917 0
0.10768849999999999 -0.0166982 0
0.10715720000000001 -0.015203 0
0.1066808 -0.0134258 0
0.1062666 -0.0114197 0
0.1059233 -0.00929054 0
0.1056508 -0.0071499 0
0.1054492 -0.00514649 0
0.1053043 -0.00368554 0
0.1052016 -0.00253825 0
0.1051377 -0.00136396 0
0.10510910000000001 -0.000340895 0
0.1051229 0.00118642 0
0.1051941 0.00308011 0
0.1053342 0.00519625 0
0.1055426 0.00718283 0
0.10581560000000001 0.00908727 0
0.1061509 0.0109031 0
0.1065445 0.0125991 0
0.10699220000000001 0.0141621 0
0.1074901 0.0156067 0
0.10803370000000001 0.0169271 0
0.1086193 0.0181222 0
0.1092424 0.0191944 0
0.1098993 0.0201512 0
0.1105852 0.0209329 0
0.1112934 0.0215047 0
0.11201710000000001 0.0218751 0
0.1127499 0.0220591 0
0.1134857 0.0220734 0
0.11421919999999999 0.0219255 0
0.114942 0.021447 0
0.11564160000000001 0.0205953 0
0.11630960000000001 0.0195307 0
0.11693970000000001 0.0183184 0
0.1175268 0.0169683 0
0.1180666 0.0154872 0
0.11855470000000001 0.0138674 0
0.11898700000000001 0.0121646 0
0.1193621 0.0104368 0
0.1196799 0.00872152 0
0.1199412 0.00703952 0
0.1201467 0.00537388 0
0.1202973 0.00374812 0
0.1203939 0.00212049 0
0.1204355 0.000452491 0
0.1204205 -0.00127162 0
0.1203473 -0.00304116 0
0.1202132 -0.00491901 0
0.1200157 -0.00683257 0
0.119753 -0.00881641 0
0.1194264 -0.0106557 0
0.1190409 -0.0123574 0
0.1186014 -0.0138962 0
0.1181149 -0.0151892 0
0.1175888 -0.0162858 0
0.1170298 -0.017172 0
0.1164451 -0.017842 0
0.1158408 -0.0183633 0
0.1152219 -0.0187393 0
0.1145922 -0.0190148 0
0.1139545 -0.0192271 0
0.1133104 -0.0194084 0
0.1126605 -0.0195777 0
0.1120051 -0.0197289 0
0.11134530000000001 -0.0198391 0
0.110683 -0.0198786 0
0.11002210000000001 -0.0197556 0
0.1093632 -0.0196672 0
0.10871700000000001 -0.0190531 0
0.10809730000000001 -0.0181806 0
0.1075104 -0.0170135 0
0.1069708 -0.0153794 0
0.10649040000000001 -0.0135436 0
0.10607240000000001 -0.0115876 0
0.10572430000000001 -0.00938766 0
0.1054509 -0.00718007 0
0.1052456 -0.0052366 0
0.105102 -0.00357208 0
0.10500390000000001 -0.00239692 0
0.1049409 -0.00141441 0
0.1049157 -0.000128783 0
0.1049345 0.00125239 0
0.1050053 0.00300831 0
0.1051414 0.00504456 0
0.1053444 0.00700294 0
0.10561040000000001 0.00886646 0
0.1059379 0.0106609 0
0.10632330000000001 0.0123445 0
0.1067621 0.0138916 0
0.10725100000000001 0.0153348 0
0.1077855 0.0166574 0
0.1083624 0.0178651 0
0.1089771 0.0189489 0
0.10962640000000001 0.0199378 0
0.11030590000000001 0.0207643 0
0.11100950000000001 0.021386 0
0.1117301 0.0218101 0
0.1124617 0.022052 0
0.1131984 0.0221268 0
0.1139348 0.0220463 0
0.1146635 0.021673 0
0.1153725 0.020957 0
0.11605270000000001 0.0198743 0
0.1166953 0.0187256 0
0.11729690000000001 0.0174259 0
0.11785280000000001 0.0159891 0
0.1183584 0.0144173 0
0.1188096 0.0127441 0
0.11920430000000001 0.0110269 0
0.1195414 0.00929715 0
0.1198218 0.00761367 0
0.1200464 0.00594249 0
0.12021580000000001 0.00430648 0
0.1203312 0.00269453 0
0.12039240000000001 0.00105305 0
0.1203978 -0.000653019 0
0.1203457 -0.00239343 0
0.1202338 -0.00423638 0
0.12005940000000001 -0.00613735 0
0.11982010000000001 -0.00810836 0
0.1195167 -0.00998048 0
0.1191523 -0.0117603 0
0.11873230000000001 -0.0133273 0
0.1182629 -0.0147265 0
0.1177511 -0.015887 0
0.117204 -0.0168522 0
0.1166287 -0.0175932 0
0.11603150000000001 -0.0181764 0
0.11541799999999999 -0.018594 0
0.1147926 -0.018901 0
0.1141585 -0.019125 0
0.1135178 -0.019304 0
0.1128715 -0.0194635 0
0.1122201 -0.0196068 0
0.11156440000000001 -0.0197183 0
0.1109059 -0.0197713 0
0.1102477 -0.0197108 0
0.10959450000000001 -0.0194495 0
0.10895460000000001 -0.0189454 0
0.10833519999999999 -0.0181932 0
0.1077474 -0.0170758 0
0.1072023 -0.0156567 0
0.1067093 -0.0139545 0
0.1062765 -0.0120811 0
0.1059066 -0.0101223 0
0.1056102 -0.00779422 0
0.1053863 -0.00582314 0
0.1052183 -0.00437967 0
0.105093 -0.00318922 0
0.1050105 -0.00180488 0
0.10497110000000001 -0.000582137 0
0.1049775 0.000952478 0
0.1050436 0.00298182 0
0.10518140000000001 0.00514722 0
0.1053888 0.00717163 0
0.1056617 0.0090864 0
0.1059968 0.010909 0
0.10639090000000001 0.0126227 0
0.1068399 0.0142019 0
0.10733880000000001 0.0156425 0
0.1078837 0.016957 0
0.10846990000000001 0.0181383 0
0.1090933 0.0191886 0
0.1097493 0.0201145 0
0.1104337 0.0208828 0
0.07899815 -0.168663 0
0.07394028 -0.135185 0
0.06998895000000001 -0.105602 0
0.06687955000000001 -0.0819872 0
0.0645168 -0.0611347 0
0.0628233 -0.0416555 0
0.0617571 -0.0237028 0
0.061250200000000005 -0.00800384 0
0.061275800000000005 0.00915213 0
0.0619112 0.027795 0
0.06319090000000001 0.0480311 0
0.0651735 0.0703556 0
0.06794855 0.0942305 0
0.07137038 0.108541 0
0.075047981 0.110205 0
0.07861992000000001 0.103567 0
0.08184608 0.0891292 0
0.08442491 0.0653433 0
0.0861257 0.0393961 0
0.08708350000000001 0.0211156 0
0.08757390000000001 0.0101881 0
0.0878574 0.00871106 0
0.0883912 0.0231151 0
0.08971090000000001 0.0580335 0
0.0924889 0.1048 0
0.09669620000000001 0.139527 0
0.1013721 0.138044 0
0.1058219 0.129447 0
0.10997660000000001 0.117734 0
0.1134559 0.0924721 0
0.11615790000000001 0.0719895 0
0.1182355 0.0535414 0
0.1196741 0.0355173 0
0.120668 0.0253358 0
0.1214372 0.021663 0
0.1221623 0.0224446 0
0.1229808 0.026248 0
0.1238843 0.0275763 0
0.12480160000000001 0.0272471 0
0.12568780000000002 0.0258244 0
0.1265066 0.0231343 0
0.1272085 0.0191459 0
0.1277771 0.0152093 0
0.1282161 0.0112859 0
0.1285155 0.00684814 0
0.1286632 0.00226922 0
0.1286617 -0.00207606 0
0.1285205 -0.0061025 0
0.1282552 -0.00951884 0
0.1278929 -0.0119037 0
0.1274683 -0.0133903 0
0.1270026 -0.0144543 0
0.1265057 -0.0153459 0
0.1259792 -0.0161739 0
0.12542720000000002 -0.0169149 0
0.12484980000000001 -0.0176975 0
0.1242454 -0.0185437 0
0.1236099 -0.0195481 0
0.1229384 -0.0206941 0
0.1222266 -0.0219499 0
0.1214712 -0.0233106 0
0.1206696 -0.0247206 0
0.11982000000000001 -0.026158 0
0.11892340000000001 -0.0275234 0
0.1179869 -0.0285508 0
0.11702080000000001 -0.0293042 0
0.116038 -0.0295702 0
0.11505370000000001 -0.0294287 0
0.11408170000000001 -0.0288471 0
0.1131366 -0.0278498 0
0.11223040000000001 -0.026563 0
0.11136950000000001 -0.0251354 0
0.1105582 -0.0236356 0
0.109795 -0.0221968 0
0.1090821 -0.020689 0
0.1084175 -0.0192358 0
0.1078033 -0.0177093 0
0.1072389 -0.0161899 0
0.106729 -0.0144898 0
0.1062752 -0.0127357 0
0.1058796 -0.010998 0
0.1055491 -0.00895378 0
0.1052811 -0.00729369 0
0.1050611 -0.00598926 0
0.1048829 -0.00481613 0
0.10474130000000001 -0.00367948 0
0.104643 -0.00225297 0
0.1046002 -0.000261581 0
0.1046314 0.00201933 0
0.10473840000000001 0.00424276 0
0.1049166 0.00631757 0
0.1051618 0.00829161 0
0.1054717 0.0101807 0
0.10584260000000001 0.0119584 0
0.1062708 0.0136206 0
0.1067517 0.0151414 0
0.1072814 0.0165361 0
0.1078547 0.017785 0
0.1084674 0.0188987 0
0.1091146 0.0198664 0
0.1097927 0.0207627 0
0.11049800000000001 0.021487 0
0.11122370000000001 0.0219899 0
0.1119607 0.0221979 0
0.11269850000000001 0.0220973 0
0.1134323 0.0219726 0
0.1141607 0.0217051 0
0.114874 0.0211055 0
0.1155597 0.0200704 0
0.1162078 0.0188752 0
0.1168154 0.0176439 0
0.1173786 0.0161971 0
0.1178903 0.0145858 0
0.1183479 0.012962 0
0.1187508 0.0112994 0
0.1190975 0.00959429 0
0.1193881 0.00792398 0
0.1196233 0.00627149 0
0.1198041 0.00465555 0
0.1199313 0.00305602 0
0.1200048 0.00142805 0
0.1200229 -0.000262004 0
0.11998410000000001 -0.00198427 0
0.1198864 -0.00379898 0
0.1197271 -0.00566869 0
0.1195041 -0.00759902 0
0.1192185 -0.00942764 0
0.1188733 -0.0111621 0
0.1184739 -0.0126938 0
0.1180262 -0.0140591 0
0.117537 -0.0151993 0
0.11701320000000001 -0.0161468 0
0.1164615 -0.0168822 0
0.1158881 -0.0174636 0
0.1152983 -0.017889 0
0.1146961 -0.0182075 0
0.1140849 -0.0184432 0
0.1134668 -0.018634 0
0.1128426 -0.0188049 0
0.11221300000000001 -0.0189585 0
0.1115788 -0.0190786 0
0.1109415 -0.0191391 0
0.1103043 -0.0190705 0
0.10967270000000001 -0.0187969 0
0.10905480000000001 -0.0182745 0
0.108458 -0.0175133 0
0.10789270000000001 -0.016403 0
0.1073704 -0.0149633 0
0.10690060000000001 -0.0132679 0
0.1064909 -0.0113662 0
0.1061481 -0.00930054 0
0.1058762 -0.00711842 0
0.1056744 -0.00506382 0
0.1055336 -0.00354486 0
0.1054369 -0.00233098 0
0.1053743 -0.00145452 0
0.1053425 -0.000457326 0
0.1053495 0.000907152 0
0.105412 0.00284904 0
0.1055445 0.00497489 0
0.1057457 0.00696714 0
0.1060114 0.00885918 0
0.106339 0.0106781 0
0.10672490000000001 0.0123719 0
0.1071655 0.013949 0
0.107656 0.0154023 0
0.1081937 0.0167557 0
0.1087743 0.017991 0
0.109394 0.0191132 0
0.11004910000000001 0.020115 0
0.1107346 0.0209368 0
0.11144380000000001 0.0215489 0
0.1121695 0.0219554 0
0.1129058 0.0221917 0
0.113647 0.0222544 0
0.1143874 0.0221632 0
0.1151187 0.0217775 0
0.11583080000000001 0.0209647 0
0.1165118 0.0199313 0
0.1171557 0.0187531 0
0.117758 0.0174377 0
0.118314 0.0159882 0
0.1188192 0.0143922 0
0.1192691 0.0126862 0
0.1196612 0.0109384 0
0.1199949 0.00918297 0
0.1202711 0.00747363 0
0.1204906 0.0057787 0
0.1206542 0.00412261 0
0.12076300000000001 0.00248626 0
0.1208169 0.000817812 0
0.1208139 -0.00091682 0
0.12075240000000001 -0.00268948 0
0.12063 -0.00457375 0
0.1204437 -0.00651047 0
0.1201912 -0.00852572 0
0.1198733 -0.0104279 0
0.1194935 -0.0122349 0
0.1190573 -0.0138215 0
0.1185713 -0.0152278 0
0.1180427 -0.0163922 0
0.1174788 -0.0173533 0
0.1168869 -0.0180869 0
0.1162735 -0.0186606 0
0.115644 -0.0190696 0
0.1150029 -0.0193677 0
0.1143532 -0.0195888 0
0.1136971 -0.019769 0
0.1130352 -0.0199326 0
0.1123681 -0.0200806 0
0.11169660000000001 -0.0201956 0
0.11102210000000001 -0.0202495 0
0.1103481 -0.0201764 0
0.1096798 -0.0198897 0
0.1090257 -0.0193526 0
0.1083934 -0.0185706 0
0.10779340000000001 -0.0174237 0
0.1072379 -0.0159329 0
0.10673679999999999 -0.0142243 0
0.1062939 -0.0123685 0
0.1059195 -0.0101755 0
0.10561970000000001 -0.00795251 0
0.1053897 -0.00598925 0
0.1052177 -0.00440629 0
0.10509460000000001 -0.00305166 0
0.1050109 -0.0020464 0
0.1049612 -0.000944987 0
0.1049532 0.000468438 0
0.1050015 0.00243517 0
0.10512 0.00456405 0
0.105308 0.00658735 0
0.1055614 0.00850047 0
0.1058771 0.0103271 0
0.1062522 0.0120621 0
0.1066827 0.0136664 0
0.1071647 0.0151509 0
0.1076938 0.0165029 0
0.1082658 0.0177492 0
0.1088778 0.0188883 0
0.1095258 0.019916 0
0.1102056 0.0208012 0
0.1109116 0.0214896 0
0.11163680000000001 0.0219716 0
0.1123746 0.022263 0
0.1131191 0.0223789 0
0.11386450000000001 0.0223303 0
0.1146035 0.0220656 0
0.1153294 0.0214697 0
0.11602860000000001 0.0205072 0
0.11669260000000001 0.0193806 0
0.1173167 0.0181194 0
0.1178965 0.0167269 0
0.1184274 0.0151936 0
0.11890490000000001 0.0135353 0
0.11932580000000001 0.0118099 0
0.11968870000000001 0.0100615 0
0.11999380000000001 0.00833897 0
0.1202421 0.00664228 0
0.1204343 0.00497243 0
0.1205715 0.00334414 0
0.1206543 0.00169787 0
0.1206813 2.00803e-07 0
0.1206509 -0.00174472 0
0.1205611 -0.00355763 0
0.1204093 -0.00546115 0
0.1201931 -0.00741407 0
0.1199112 -0.00938097 0
0.11956620000000001 -0.0112004 0
0.11916260000000001 -0.0128943 0
0.1187066 -0.0143556 0
0.118205 -0.0156354 0
0.117665 -0.0166755 0
0.1170937 -0.0175215 0
0.116498 -0.018158 0
0.1158837 -0.0186481 0
0.1152557 -0.0190017 0
0.11461750000000001 -0.0192607 0
0.1139719 -0.0194639 0
0.11332 -0.0196409 0
0.1126624 -0.0198042 0
0.1119996 -0.0199436 0
0.111333 -0.0200344 0
0.1106647 -0.020045 0
0.109999 -0.0198639 0
0.1093437 -0.019445 0
0.1087061 -0.0187919 0
0.1080959 -0.0178113 0
0.1075245 -0.0164884 0
0.1070025 -0.0148602 0
0.1065393 -0.0130478 0
0.1061374 -0.0111001 0
0.1058064 -0.00885358 0
0.1055504 -0.00667654 0
0.1053557 -0.00516199 0
0.1052038 -0.00399146 0
0.105094 -0.00269189 0
0.1050223 -0.00160016 0
0.10499330000000001 -0.000171808 0
0.10501730000000001 0.00165081 0
0.10510910000000001 0.0037632 0
0.1052725 0.00589876 0
0.016695500000000002 -0.0086682 0
0.0168086 0.00754917 0
0.017131100000000003 0.0140696 0
0.017899700000000004 0.0298809 0
0.019090700000000002 0.0427224 0
0.020766700000000006 0.057074 0
0.022964200000000004 0.0740289 0
0.025815200000000003 0.0960432 0
0.02944 0.12082 0
0.0338875 0.144447 0
0.0390727 0.163947 0
0.044622400000000007 0.165654 0
0.049886400000000004 0.148681 0
0.054395200000000005 0.122508 0
0.05793720000000001 0.090283 0
0.0602096 0.04655 0
0.0609156 -1.2488e-05 0
0.060247400000000007 -0.0351709 0
0.0587761 -0.0481143 0
0.0573188 -0.0357478 0
0.0564793 -0.0164797 0
0.0564958 0.0188366 0
0.0578548 0.0578118 0
0.0603346 0.0861973 0
0.0633595 0.0910799 0
0.06632695 0.0872767 0
0.06917271 0.0811124 0
0.07144903 0.0581939 0
0.0731893 0.0480495 0
0.074526945 0.0328803 0
0.075401414 0.0212328 0
0.075989159 0.0148237 0
0.07639423000000001 0.00979714 0
0.07661296000000001 0.00361914 0
0.07663244 0.000144361 0
0.07681928 0.00816847 0
0.07715363 0.0122956 0
0.07766791 0.0177884 0
0.07830909 0.0203074 0
0.07901805 0.0222444 0
0.07979541 0.0238656 0
0.08059818 0.0242798 0
0.08141433000000001 0.0245448 0
0.08222833 0.0242221 0
0.08302482 0.0235904 0
0.08379574000000001 0.0226533 0
0.08453062 0.0215334 0
0.0852277 0.0203422 0
0.0858814 0.0189941 0
0.08649380000000001 0.0178761 0
0.08707390000000001 0.0170392 0
0.08762930000000001 0.0163583 0
0.0881657 0.0158935 0
0.08869010000000001 0.0156207 0
0.0892092 0.0155641 0
0.0897303 0.0157203 0
0.0902599 0.0160588 0
0.0908028 0.0164961 0
0.0913601 0.0169043 0
0.0919293 0.0172222 0
0.092508 0.0174634 0
0.0930924 0.0175933 0
0.09368080000000001 0.0177025 0
0.0942722 0.017773 0
0.094866 0.0178587 0
0.0954634 0.0179945 0
0.0960672 0.0182453 0
0.0966815 0.0186123 0
0.0973098 0.0190804 0
0.0979552 0.0196237 0
0.0986194 0.0202069 0
0.0993035 0.0208132 0
0.1000082 0.0214447 0
0.1007343 0.0220902 0
0.101482 0.0227418 0
0.1022515 0.0233882 0
0.1030418 0.0239883 0
0.1038509 0.0245254 0
0.1046768 0.0250028 0
0.1055176 0.0254222 0
0.1063712 0.0257738 0
0.1072347 0.0260253 0
0.108104 0.0261116 0
0.1089731 0.0260208 0
0.1098356 0.0257263 0
0.11068410000000001 0.02526 0
0.11151530000000001 0.0246375 0
0.1123243 0.0239306 0
0.1131053 0.0229622 0
0.1138478 0.0216301 0
0.1145419 0.0200783 0
0.1151824 0.0184447 0
0.1157683 0.016802 0
0.11629880000000001 0.0151111 0
0.1167717 0.013351 0
0.11718490000000001 0.0115415 0
0.1175379 0.00975715 0
0.1178349 0.00813765 0
0.1180774 0.00648934 0
0.11826500000000001 0.00484385 0
0.1183971 0.00315655 0
0.1184721 0.0014277 0
0.11848900000000001 -0.000333582 0
0.1184462 -0.00215075 0
0.11834130000000001 -0.00405601 0
0.11817240000000001 -0.00597554 0
0.1179403 -0.00784534 0
0.1176476 -0.00960347 0
0.117299 -0.0112045 0
0.11690020000000001 -0.0126197 0
0.1164577 -0.0138357 0
0.1159782 -0.0148478 0
0.1154685 -0.01566 0
0.11493500000000001 -0.0162884 0
0.1143835 -0.0167573 0
0.1138187 -0.0170951 0
0.1132445 -0.0173296 0
0.11266380000000001 -0.0174957 0
0.1120783 -0.0176266 0
0.1114887 -0.0177354 0
0.1108963 -0.0178014 0
0.1103013 -0.0178736 0
0.109707 -0.0177698 0
0.109119 -0.0174843 0
0.1085445 -0.016977 0
0.1079911 -0.0162002 0
0.1074702 -0.0150787 0
0.10699120000000001 -0.0136699 0
0.1065648 -0.0119954 0
0.1061958 -0.0101814 0
0.1058916 -0.00819771 0
0.1056472 -0.00641461 0
0.1054721 -0.00434502 0
0.10535220000000001 -0.00290368 0
0.1052798 -0.00156246 0
0.10525000000000001 -0.000244102 0
0.1052678 0.00126224 0
0.10533880000000001 0.00293657 0
0.10546950000000001 0.00487344 0
0.1056677 0.00692272 0
0.1059339 0.0089238 0
0.1062643 0.0107871 0
0.10665450000000001 0.0125073 0
0.1070996 0.0140942 0
0.1075951 0.0155365 0
0.10813590000000001 0.0168151 0
0.1087165 0.0179471 0
0.1093325 0.0189464 0
0.1099793 0.0198033 0
0.1106515 0.0204677 0
0.111342 0.0209153 0
0.1120435 0.0211351 0
0.1127483 0.0211279 0
0.1134492 0.0209208 0
0.1141391 0.0204741 0
0.1148064 0.0195824 0
0.11543790000000001 0.0183499 0
0.1160264 0.0170297 0
0.116569 0.015636 0
0.1170631 0.0140742 0
0.1175024 0.0123719 0
0.1178836 0.0105964 0
0.11820610000000001 0.0088956 0
0.1184742 0.00726518 0
0.1186884 0.00565391 0
0.1188488 0.00404814 0
0.1189554 0.0024269 0
0.1190075 0.00077105 0
0.11900350000000001 -0.000933705 0
0.11894160000000001 -0.00270334 0
0.1188192 -0.00455902 0
0.1186336 -0.00648526 0
0.1183834 -0.00841801 0
0.1180702 -0.0102591 0
0.1176981 -0.0119549 0
0.1172724 -0.0134779 0
0.1167994 -0.0148065 0
0.1162857 -0.015918 0
0.11573900000000001 -0.0168038 0
0.1151665 -0.0174776 0
0.11457500000000001 -0.0179634 0
0.1139702 -0.0182834 0
0.1133572 -0.0184634 0
0.11274010000000001 -0.0185452 0
0.11212140000000001 -0.018571 0
0.1115024 -0.0185632 0
0.1108845 -0.0185039 0
0.1102687 -0.018449 0
0.1096564 -0.0182713 0
0.1090532 -0.0179108 0
0.10846520000000001 -0.0173605 0
0.10789960000000001 -0.0165604 0
0.1073663 -0.0154459 0
0.10687550000000001 -0.0140183 0
0.1064374 -0.0123314 0
0.106058 -0.0104762 0
0.10574420000000001 -0.00847556 0
0.10549700000000001 -0.00640618 0
0.105316 -0.00457115 0
0.1051909 -0.00307771 0
0.1051105 -0.00180395 0
0.1050721 -0.000517826 0
0.1050809 0.00100016 0
0.10514380000000001 0.0027103 0
0.1052684 0.00473312 0
0.1054621 0.00678128 0
0.1057232 0.00875869 0
0.1060476 0.0105897 0
0.1064307 0.0122922 0
0.10686860000000001 0.0138736 0
0.1073567 0.0153176 0
0.1078903 0.0166058 0
0.10846420000000001 0.0177514 0
0.109074 0.01877 0
0.1097154 0.0196531 0
0.1103833 0.0203569 0
0.1110709 0.0208524 0
0.1117713 0.0211254 0
0.11247670000000001 0.0211739 0
0.11318020000000001 0.0210273 0
0.1138748 0.0206503 0
0.1145503 0.0198892 0
0.11519380000000001 0.0187532 0
0.1157965 0.0174669 0
0.1163534 0.0160194 0
0.1168551 0.0142334 0
0.1173005 0.0126122 0
0.1176942 0.011069 0
0.1180335 0.00940443 0
0.1183185 0.00776824 0
0.1185493 0.00615322 0
0.11872640000000001 0.00454413 0
0.1188496 0.00293064 0
0.11891860000000001 0.00128078 0
0.1189317 -0.000415565 0
0.1188874 -0.00216453 0
0.1187836 -0.00398611 0
0.1186175 -0.00589064 0
0.1183872 -0.0078201 0
0.1180939 -0.0096629 0
0.1177416 -0.0113648 0
0.1173354 -0.0129014 0
0.1168812 -0.0142525 0
0.1163855 -0.0153926 0
0.1158557 -0.0163115 0
0.11529900000000001 -0.0170238 0
0.11472180000000001 -0.0175536 0
0.1141299 -0.0179207 0
0.1135282 -0.0181478 0
0.1129208 -0.0182749 0
0.1123103 -0.0183442 0
0.1116982 -0.0183792 0
0.1110855 -0.0183714 0
0.11047370000000001 -0.0183464 0
0.1098635 -0.0182471 0
0.1092598 -0.017954 0
0.1086693 -0.0174745 0
0.10809830000000001 -0.0167641 0
0.107557 -0.0157343 0
0.1070547 -0.014402 0
0.1066031 -0.0127677 0
0.10620790000000001 -0.0109793 0
0.1058767 -0.00901566 0
0.1056092 -0.00712937 0
0.1054055 -0.00511591 0
0.1052677 -0.00347118 0
0.1051724 -0.00227511 0
0.1051198 -0.00094392 0
0.1051124 0.000477715 0
0.1051568 0.00213078 0
0.1052602 0.00403485 0
0.1054318 0.00616052 0
0.1056735 0.00821495 0
0.1059814 0.0101333 0
0.1063509 0.0119318 0
0.1067784 0.0135952 0
0.1072582 0.0151039 0
0.1077861 0.016471 0
0.1083568 0.0176846 0
0.10896520000000001 0.0187495 0
0.1096065 0.0196661 0
0.1102756 0.0204175 0
0.1109662 0.0209678 0
0.1116713 0.0212945 0
0.1123832 0.0213859 0
0.1130941 0.0212591 0
0.11379739999999999 0.0209355 0
0.1144847 0.0203058 0
0.1151429 0.0192182 0
0.11576040000000001 0.0178836 0
0.116331 0.0164424 0
0.11684749999999999 0.0146771 0
0.1173069 0.0130116 0
0.11771380000000001 0.0114687 0
0.1180666 0.00980221 0
0.1183642 0.00813411 0
0.1186069 0.00650319 0
0.11879529999999999 0.00487752 0
0.1189295 0.00325067 0
0.1190088 0.0015839 0
0.1190317 -0.000130904 0
0.006346299999999999 0.168636 0
0.012255700000000008 0.1772 0
0.0180579 0.173213 0
0.0238994 0.177402 0
0.029805200000000004 0.174775 0
0.035525600000000004 0.169284 0
0.0411131 0.166277 0
0.0465622 0.160196 0
0.0517696 0.152805 0
0.0567162 0.143946 0
0.0613396 0.134435 0
0.06565513 0.125262 0
0.06966228000000001 0.115753 0
0.07332570000000001 0.104395 0
0.07661142 0.0930433 0
0.07945627000000001 0.0787455 0
0.08186861000000001 0.0675883 0
0.08403838 0.0637677 0
0.0860161 0.054212 0
0.0877339 0.0513335 0
0.0896584 0.0663451 0
0.0923899 0.0942931 0
0.0957707 0.105012 0
0.0991605 0.0974999 0
0.1022475 0.0885535 0
0.1050856 0.0808422 0
0.1075596 0.0683874 0
0.1095807 0.0535447 0
0.11107500000000001 0.0377955 0
0.1121159 0.0253944 0
0.11276910000000001 0.0154028 0
0.1131775 0.00964605 0
0.11342930000000001 0.00600368 0
0.1135913 0.00386684 0
0.1137007 0.00280207 0
0.1137812 0.00210012 0
0.1138353 0.00103238 0
0.11384050000000001 -0.000679158 0
0.1137842 -0.00265909 0
0.11365839999999999 -0.00479028 0
0.1134599 -0.00705019 0
0.1131827 -0.00946894 0
0.1128234 -0.011983 0
0.112377 -0.0146619 0
0.11184160000000001 -0.0173355 0
0.1112136 -0.0201856 0
0.1104932 -0.02287 0
0.10968320000000001 -0.0255446 0
0.1087906 -0.0278141 0
0.1078323 -0.0294893 0
0.1068289 -0.0305478 0
0.1058034 -0.0308304 0
0.1047827 -0.0303146 0
0.1037921 -0.0290735 0
0.1028537 -0.0272321 0
0.1019844 -0.0250515 0
0.1011896 -0.0226922 0
0.1004773 -0.02015 0
0.0998414 -0.0181284 0
0.0992649 -0.0167126 0
0.0987271 -0.0155846 0
0.0982225 -0.0146829 0
0.0977543 -0.0134144 0
0.09733320000000001 -0.0118866 0
0.0969715 -0.00977069 0
0.0966897 -0.00725676 0
0.0964903 -0.00486008 0
0.0963681 -0.00262738 0
0.096317 -0.000582245 0
0.0963306 0.00128047 0
0.09640370000000001 0.00299129 0
0.09653120000000001 0.00455915 0
0.09670870000000001 0.00600294 0
0.0969323 0.0073316 0
0.0971983 0.00855552 0
0.0975036 0.00969688 0
0.09784580000000001 0.0107808 0
0.0982235 0.0118265 0
0.0986356 0.0128455 0
0.0990814 0.0138507 0
0.0995606 0.0148545 0
0.1000734 0.0158638 0
0.1006201 0.016881 0
0.1012035 0.0180359 0
0.1018228 0.0190792 0
0.102478 0.0201659 0
0.1031676 0.021151 0
0.10388990000000001 0.0221201 0
0.10464230000000001 0.0229826 0
0.1054226 0.0237831 0
0.1062282 0.0245091 0
0.1070562 0.0251317 0
0.107903 0.0256406 0
0.1087647 0.0260404 0
0.1096361 0.0262173 0
0.1105099 0.0261916 0
0.1113732 0.0257105 0
0.1122201 0.0251531 0
0.11304900000000001 0.0245977 0
0.1138566 0.0238802 0
0.1146347 0.0228413 0
0.1153738 0.0215474 0
0.1160669 0.0201102 0
0.1167107 0.0185923 0
0.1173016 0.0169323 0
0.1178353 0.0151831 0
0.11831030000000001 0.0134204 0
0.1187267 0.011659 0
0.119085 0.00992453 0
0.1193855 0.00819126 0
0.1196285 0.00648175 0
0.1198153 0.00480682 0
0.1199459 0.00311124 0
0.12001919999999999 0.00136495 0
0.1200337 -0.000411254 0
0.1199878 -0.00225354 0
0.1198796 -0.00415017 0
0.1197073 -0.00608535 0
0.11947050000000001 -0.00800679 0
0.1191718 -0.00979861 0
0.1188157 -0.0114469 0
0.1184085 -0.0128765 0
0.1179569 -0.0141175 0
0.1174679 -0.015137 0
0.1169481 -0.0159751 0
0.1164038 -0.0166312 0
0.1158396 -0.0171678 0
0.1152596 -0.0175983 0
0.11466670000000001 -0.0179537 0
0.1140626 -0.0182671 0
0.11344850000000001 -0.0185647 0
0.1128245 -0.0188566 0
0.11219100000000001 -0.019131 0
0.11154900000000001 -0.0193614 0
0.1108991 -0.0196185 0
0.1102404 -0.0198007 0
0.109585 -0.0195056 0
0.1089416 -0.0190699 0
0.10831930000000001 -0.0182389 0
0.1077324 -0.0169727 0
0.1071933 -0.0154393 0
0.1067078 -0.0137245 0
0.1062846 -0.0117475 0
0.1059287 -0.00969965 0
0.1056423 -0.00756636 0
0.1054284 -0.00544416 0
0.10527700000000001 -0.00375438 0
0.105177 -0.00239994 0
0.10511430000000001 -0.00145641 0
0.1050815 -0.000470316 0
0.10508780000000001 0.00080644 0
0.10513890000000001 0.00228976 0
0.10524710000000001 0.00418804 0
0.1054221 0.00619191 0
0.1056617 0.00807468 0
0.105963 0.00989993 0
0.106324 0.0116285 0
0.1067395 0.0132157 0
0.1072067 0.0146998 0
0.1077207 0.0160543 0
0.1082782 0.0173076 0
0.10887530000000001 0.0184431 0
0.10950850000000001 0.0194767 0
0.11017370000000001 0.0203668 0
0.1108653 0.0210585 0
0.1115763 0.0215537 0
0.1123006 0.0218636 0
0.113032 0.0220018 0
0.1137655 0.0219859 0
0.1144931 0.0217255 0
0.1152064 0.0210724 0
0.1158923 0.0201108 0
0.1165432 0.0189899 0
0.1171545 0.0177408 0
0.1177219 0.0163604 0
0.1182407 0.0148357 0
0.11870649999999999 0.0131939 0
0.11911640000000001 0.011493 0
0.1194692 0.00976995 0
0.1197652 0.00807319 0
0.120005 0.0063987 0
0.1201895 0.0047526 0
0.1203197 0.00314662 0
0.12039630000000001 0.00152003 0
0.1204177 -0.00016014 0
0.1203823 -0.00188365 0
0.12028810000000001 -0.00368325 0
0.1201325 -0.00556374 0
0.1199131 -0.0075032 0
0.1196291 -0.00942353 0
0.119283 -0.0112193 0
0.1188796 -0.0128677 0
0.1184249 -0.0143023 0
0.1179257 -0.0155524 0
0.1173889 -0.0165653 0
0.1168216 -0.017393 0
0.1162305 -0.0180108 0
0.11562140000000001 -0.0184851 0
0.11499909999999999 -0.0188239 0
0.1143672 -0.0190671 0
0.1137282 -0.0192543 0
0.1130836 -0.0194144 0
0.1124338 -0.0195592 0
0.1117796 -0.0196779 0
0.11112230000000001 -0.0197461 0
0.1104639 -0.019733 0
0.1098071 -0.0196729 0
0.1091546 -0.0193869 0
0.10852120000000001 -0.0186363 0
0.1079151 -0.0177085 0
0.1073472 -0.0163647 0
0.1068307 -0.0146723 0
0.10637440000000001 -0.0127607 0
0.1059857 -0.0106483 0
0.10566890000000001 -0.00846381 0
0.1054249 -0.0063168 0
0.1052472 -0.00447401 0
0.1051248 -0.00302407 0
0.1050429 -0.00200993 0
0.1049925 -0.00098134 0
0.1049819 0.000294047 0
0.1050153 0.00172488 0
0.10510330000000001 0.00356594 0
0.1052574 0.00555177 0
0.1054767 0.00748455 0
0.10575870000000001 0.00933762 0
0.10610170000000001 0.0111053 0
0.1065005 0.0127327 0
0.1069524 0.014259 0
0.1074523 0.0156526 0
0.1079973 0.0169509 0
0.1085833 0.0181326 0
0.1092069 0.0192056 0
0.109864 0.0201541 0
0.1105499 0.0209258 0
0.1112578 0.0214967 0
0.11198140000000001 0.0218758 0
0.1127144 0.0220767 0
0.1134513 0.0221175 0
0.1141866 0.0219908 0
0.1149121 0.021542 0
0.1156143 0.0206249 0
0.116281 0.0194236 0
0.1169073 0.0182505 0
0.11749290000000001 0.0169222 0
0.1180302 0.015391 0
0.11851539999999999 0.0138042 0
0.1189462 0.0121257 0
0.1193198 0.0103844 0
0.11963570000000001 0.00866627 0
0.11989540000000001 0.00699807 0
0.1200998 0.00534294 0
0.1202494 0.00371676 0
0.1203447 0.00208002 0
0.12038470000000001 0.000398107 0
0.1203677 -0.0013363 0
0.12029210000000001 -0.00312329 0
0.12015500000000001 -0.00501644 0
0.119954 -0.00694686 0
0.1196873 -0.00893545 0
0.11935680000000001 -0.0107727 0
0.1189675 -0.0124671 0
0.11852460000000001 -0.0139928 0
0.1180351 -0.0152711 0
0.1175065 -0.0163515 0
0.11694560000000001 -0.0172177 0
0.11635980000000001 -0.0178722 0
0.1157548 -0.0183756 0
0.1151356 -0.0187378 0
0.1145062 -0.0190008 0
0.1138692 -0.0192049 0
0.1132259 -0.0193811 0
0.11257700000000001 -0.0195472 0
0.1119227 -0.0196952 0
0.1112641 -0.0198013 0
0.11060310000000001 -0.0198346 0
0.10994390000000001 -0.0196937 0
0.109293 -0.0193393 0
0.10865830000000001 -0.0187228 0
0.1080497 -0.0177904 0
0.1074775 -0.0165411 0
0.1069533 -0.0149484 0
0.10648650000000001 -0.0131079 0
0.10608000000000001 -0.0112675 0
0.1057425 -0.00904556 0
0.1054808 -0.00689526 0
0.1052795 -0.00526718 0
0.1051289 -0.00389715 0
0.10502120000000001 -0.00260252 0
0.1049574 -0.00133324 0
0.10493530000000001 -9.894e-06 0
0.1049646 0.00177667 0
0.105059 0.0038559 0
0.1052245 0.00594927 0
0.105458 0.00792908 0
0.1057553 0.00980386 0
0.10611390000000001 0.0115964 0
0.1065304 0.0132671 0
0.1069994 0.0147875 0
0.10751740000000001 0.0161906 0
0.1080797 0.0174614 0
0.038008600000000003 -0.0602022 0
0.036489600000000004 -0.0375227 0
0.035456100000000004 -0.023274 0
0.035068800000000004 -0.00331776 0
0.035211400000000004 0.0125077 0
0.035944300000000005 0.030073 0
0.037249500000000005 0.0477024 0
0.039250700000000006 0.0712264 0
0.0420753 0.0977979 0
0.045761500000000004 0.121795 0
0.050186800000000004 0.140924 0
0.0549803 0.143606 0
0.059558200000000006 0.129735 0
0.0635103 0.107924 0
0.06663581 0.0794184 0
0.06863090000000001 0.0410949 0
0.06928552 0.00200637 0
0.06881727 -0.0257187 0
0.06771784 -0.0362703 0
0.06657623 -0.0291224 0
0.06593516 -0.0105832 0
0.06625575 0.0311568 0
0.0681493 0.0773862 0
0.07127745 0.104465 0
0.07478468 0.103477 0
0.07814114 0.0985644 0
0.08127335000000001 0.0869587 0
0.08379091 0.0663174 0
0.085773 0.054148 0
0.08728090000000001 0.0376225 0
0.0883126 0.0256758 0
0.0890271 0.0181326 0
0.0895422 0.0133681 0
0.0898852 0.00739076 0
0.0900384 0.00249733 0
0.0900602 -0.000825638 0
0.0899783 -0.00389971 0
0.0898348 -0.00437619 0
0.0897122 -0.00324878 0
0.0895925 -0.00406454 0
0.0894307 -0.00570007 0
0.0891986 -0.00829843 0
0.0888676 -0.0114219 0
0.08842910000000001 -0.014691 0
0.0878815 -0.0180219 0
0.0872292 -0.0208526 0
0.0864958 -0.0231315 0
0.0856985 -0.0220657 0
0.08495288000000001 -0.0231188 0
0.08413006 -0.0249926 0
0.08331473 -0.0244367 0
0.08248705 -0.0252773 0
0.08163970000000001 -0.0252422 0
0.08083222000000001 -0.023003 0
0.08011325 -0.0204245 0
0.07946434000000001 -0.0186622 0
0.07887193 -0.0168797 0
0.07834047000000001 -0.0151422 0
0.07786295 -0.0135968 0
0.07743803 -0.0119279 0
0.07707464 -0.00998482 0
0.0767737 -0.00820018 0
0.07652842 -0.00661834 0
0.07633255 -0.005294 0
0.076174009 -0.00428122 0
0.076046803 -0.0034401 0
0.07594461000000001 -0.00272928 0
0.075865024 -0.00208606 0
0.075805734 -0.00150459 0
0.07576436 -0.00101443 0
0.075737156 -0.000658025 0
0.075719173 -0.000449487 0
0.075705999 -0.000361295 0
0.075694409 -0.000335611 0
0.075684483 -0.000243267 0
0.075679895 -2.82384e-05 0
0.075684325 0.000282164 0
0.075700054 0.000639204 0
0.075727451 0.000988764 0
0.07576640400000001 0.00132091 0
0.075815546 0.00161354 0
0.075874125 0.00187227 0
0.075939934 0.00206448 0
0.076011593 0.0022153 0
0.07608719 0.00231447 0
0.076166051 0.00241338 0
0.07624827 0.00251542 0
0.07633394 0.00262178 0
0.07642336000000001 0.00274155 0
0.07651739 0.00290045 0
0.0766174 0.00309374 0
0.07672385 0.00328376 0
0.07683667000000001 0.00347658 0
0.07695594 0.00367058 0
0.07708169000000001 0.0038652 0
0.07721397 0.00406179 0
0.07735287 0.00426319 0
0.07749857 0.00446918 0
0.0776512 0.00467785 0
0.0778108 0.00488746 0
0.07797738 0.00509697 0
0.07815093000000001 0.00530507 0
0.07833137 0.00551078 0
0.07851861 0.00571367 0
0.07871257000000001 0.00591347 0
0.07891313 0.00611031 0
0.0791202 0.00630499 0
0.07933374 0.00649821 0
0.0795537 0.00669078 0
0.07978009 0.00688369 0
0.08001292 0.00707792 0
0.08025227 0.00727463 0
0.08049823 0.00747449 0
0.08075092 0.00767813 0
0.08101047 0.00788603 0
0.08127703 0.00809842 0
0.08155074 0.00831499 0
0.08183177 0.0085372 0
0.08212032 0.00876596 0
0.08241659 0.0090003 0
0.08272077 0.00923986 0
0.08303301 0.00948318 0
0.08335334 0.00972567 0
0.08368174 0.00996743 0
0.08401818 0.0102081 0
0.08436262 0.0104478 0
0.08471503 0.0106866 0
0.08507541 0.0109255 0
0.0854437 0.0111631 0
0.08582010000000001 0.0114088 0
0.0862047 0.0116571 0
0.08659750000000001 0.0119029 0
0.0869983 0.0121432 0
0.0874075 0.0124005 0
0.0878256 0.0126775 0
0.0882535 0.012986 0
0.0886918 0.013301 0
0.0891408 0.0136319 0
0.0896012 0.0139823 0
0.0900737 0.0143548 0
0.0905589 0.0147374 0
0.09105680000000001 0.0151236 0
0.0915677 0.0155158 0
0.0920918 0.0159161 0
0.0926294 0.0163216 0
0.0931804 0.016725 0
0.0937449 0.0171279 0
0.0943229 0.0175359 0
0.0949145 0.0179496 0
0.09552000000000001 0.0183669 0
0.0961396 0.0187892 0
0.09677340000000001 0.0192312 0
0.0974226 0.0197038 0
0.09808810000000001 0.0202148 0
0.0987715 0.0207693 0
0.09947410000000001 0.0213646 0
0.10019710000000001 0.021982 0
0.1009407 0.0226075 0
0.10170560000000001 0.0232473 0
0.102491 0.0238397 0
0.10329 0.0241664 0
0.10410520000000001 0.0247436 0
0.10493960000000001 0.0252621 0
0.1057891 0.0256855 0
0.1066521 0.026092 0
0.1075277 0.026403 0
0.10841010000000001 0.0265203 0
0.1092937 0.0264895 0
0.1101734 0.0262811 0
0.11104320000000001 0.0259199 0
0.111899 0.0254441 0
0.11273730000000001 0.0248787 0
0.1135534 0.0241184 0
0.1143374 0.0229685 0
0.1150791 0.0215957 0
0.11577470000000001 0.0202175 0
0.1164221 0.018692 0
0.11701600000000001 0.0170259 0
0.11755360000000001 0.0153276 0
0.11803440000000001 0.0136071 0
0.11845710000000001 0.0118513 0
0.1188215 0.0101044 0
0.1191281 0.00838138 0
0.11937790000000001 0.00668726 0
0.1195717 0.0050279 0
0.1197101 0.00335478 0
0.1197922 0.00165191 0
0.1198165 -0.000110978 0
0.1197816 -0.00189622 0
0.11968619999999999 -0.00374215 0
0.119528 -0.00564776 0
0.1193067 -0.00752347 0
0.1190234 -0.00935937 0
0.1186819 -0.0110142 0
0.1182879 -0.0125131 0
0.1178477 -0.0138016 0
0.1173679 -0.014895 0
0.1168551 -0.0157927 0
0.1163155 -0.0165209 0
0.1157543 -0.0171005 0
0.1151758 -0.0175674 0
0.1145834 -0.0179456 0
0.11397950000000001 -0.0182669 0
0.1133654 -0.0185601 0
0.1127418 -0.0188404 0
0.112109 -0.0191025 0
0.1114681 -0.0193267 0
0.110821 -0.0194736 0
0.1101711 -0.019492 0
0.1095242 -0.019291 0
0.1088887 -0.018826 0
0.10827300000000001 -0.0180885 0
0.1076884 -0.0169937 0
0.1071455 -0.0156025 0
0.10665379999999999 -0.0139321 0
0.1062228 -0.0120002 0
0.1058557 -0.0101078 0
0.1055533 -0.00805885 0
0.1053251 -0.00582566 0
0.1051606 -0.00418138 0
0.1050431 -0.00297526 0
0.10496430000000001 -0.00176727 0
0.10492470000000001 -0.000656412 0
0.10492560000000001 0.000703727 0
0.1049814 0.00262083 0
0.1051069 0.00480068 0
0.1053032 0.00685121 0
0.1055659 0.00879029 0
0.1058915 0.0106375 0
0.10627700000000001 0.012373 0
0.1067179 0.0139693 0
0.10720950000000001 0.0154297 0
0.1077475 0.01676 0
0.1083276 0.0179568 0
0.1089451 0.0190221 0
0.1095959 0.0199637 0
0.1102754 0.0207457 0
0.11097760000000001 0.0213246 0
0.1116953 0.0216979 0
0.1124222 0.0218785 0
0.1131519 0.0218875 0
0.11387900000000001 0.0217341 0
0.1145954 0.0212456 0
0.11528840000000001 0.020365 0
0.1159471 0.0192002 0
0.116563 0.0178171 0
0.1171323 0.0164447 0
0.11765500000000001 0.0149698 0
0.1181253 0.013327 0
0.1185399 0.0116423 0
0.11889820000000001 0.0099514 0
0.1192006 0.00827304 0
0.1194472 0.00660252 0
0.1196384 0.00495469 0
0.1197754 0.00334885 0
0.11985870000000001 0.00172109 0
0.11988660000000001 3.29962e-05 0
0.11985760000000001 -0.00169233 0
0.1197696 -0.00350937 0
0.11961959999999999 -0.00539875 0
0.1194054 -0.00734965 0
0.1191268 -0.00925147 0
0.1187865 -0.0110451 0
0.11838950000000001 -0.0126597 0
0.11794180000000001 -0.0140915 0
0.11745030000000001 -0.0152992 0
0.116922 -0.0163085 0
0.1163641 -0.0170911 0
0.1157831 -0.0177102 0
0.1151846 -0.0181562 0
0.1145733 -0.0184877 0
0.1139527 -0.0187242 0
0.1133253 -0.0189081 0
0.1126922 -0.0190691 0
0.11205390000000001 -0.0192179 0
0.11141100000000001 -0.0193424 0
0.1107646 -0.0194173 0
0.1101172 -0.0194065 0
0.1094734 -0.0191966 0
0.1088405 -0.0187675 0
0.1082259 -0.0180873 0
0.1076401 -0.0170564 0
0.1070941 -0.0157213 0
0.1065979 -0.0140781 0
0.1061618 -0.0121572 0
0.10578800000000001 -0.0103171 0
0.105481 -0.00814102 0
0.1052498 -0.00596778 0
0.10507810000000001 -0.00445482 0
0.1049509 -0.00326583 0
0.1048637 -0.00197603 0
0.1048193 -0.000745683 0
0.1048189 0.000708203 0
0.1048763 0.00270899 0
0.105005 0.00489257 0
0.1052043 0.00694006 0
0.1054699 0.00887594 0
0.10579820000000001 0.0107138 0
0.10618620000000001 0.0124456 0
0.1066295 0.0140417 0
0.1071233 0.0154933 0
0.1220966 -0.320385 0
0.11208280000000001 -0.274966 0
0.1037054 -0.232431 0
0.0965313 -0.201729 0
0.0902482 -0.176312 0
0.08480291000000001 -0.151793 0
0.08016092 -0.127944 0
0.07630821 -0.104668 0
0.07319042 -0.0838695 0
0.07072861 -0.064966 0
0.06887981 -0.0471078 0
0.06759187 -0.0313795 0
0.06679026 -0.0176204 0
0.06642826 -0.00487913 0
0.06647279 0.00676338 0
0.0668822 0.0170798 0
0.0676122 0.0260375 0
0.06861363000000001 0.0334354 0
0.06983271 0.0391844 0
0.07122102 0.0437495 0
0.07274771000000001 0.0475973 0
0.074393845 0.0509676 0
0.07615026 0.0543235 0
0.07802614000000001 0.0580985 0
0.07998852000000001 0.0591088 0
0.08194344 0.0581071 0
0.08386114 0.0568197 0
0.0857233 0.0546266 0
0.0875021 0.0519124 0
0.0891846 0.0491312 0
0.0907748 0.0463773 0
0.092255 0.042335 0
0.0935809 0.0374468 0
0.09474450000000001 0.0325586 0
0.0957381 0.0272777 0
0.09654940000000001 0.0216144 0
0.0971675 0.0157726 0
0.0975924 0.0100736 0
0.0978354 0.00486347 0
0.0979154 0.000279422 0
0.0978557 -0.00353462 0
0.09768170000000001 -0.00665315 0
0.0974109 -0.00935333 0
0.0970623 -0.0113261 0
0.0966626 -0.0124605 0
0.0962392 -0.0128097 0
0.0958152 -0.0125473 0
0.0954093 -0.0117722 0
0.0950368 -0.0105817 0
0.09470920000000001 -0.00914226 0
0.0944302 -0.00763345 0
0.0942033 -0.00612991 0
0.0940224 -0.00480272 0
0.093885 -0.0035066 0
0.0937898 -0.00228422 0
0.0937338 -0.00113247 0
0.0937176 0.000128974 0
0.09374550000000001 0.00148533 0
0.0938194 0.00289402 0
0.09394090000000001 0.00431443 0
0.094108 0.00562337 0
0.0943166 0.00681535 0
0.0945629 0.00789807 0
0.0948436 0.00888546 0
0.09515570000000001 0.00979134 0
0.0954969 0.0106388 0
0.0958657 0.0114535 0
0.0962614 0.0122528 0
0.09668370000000001 0.0130484 0
0.0971326 0.0138498 0
0.0976085 0.0146664 0
0.098112 0.0155032 0
0.09864490000000001 0.0163966 0
0.0992063 0.0172414 0
0.0997967 0.0181728 0
0.1004197 0.0191433 0
0.10107340000000001 0.0200288 0
0.1017565 0.020904 0
0.1024683 0.0217542 0
0.1032082 0.0225826 0
0.1039745 0.0233622 0
0.10476640000000001 0.0241065 0
0.1055819 0.0247801 0
0.1064181 0.0253584 0
0.1072719 0.0258376 0
0.10813990000000001 0.0262254 0
0.10901820000000001 0.0264485 0
0.1099001 0.0264483 0
0.1107782 0.0262821 0
0.111648 0.0259102 0
0.1125024 0.0253719 0
0.11333660000000001 0.0247059 0
0.1141456 0.0238769 0
0.1149197 0.0226141 0
0.11564840000000001 0.0211819 0
0.11632970000000001 0.0197765 0
0.1169612 0.0181762 0
0.11753630000000001 0.0164209 0
0.1180529 0.0146827 0
0.1185117 0.0129378 0
0.1189119 0.0111639 0
0.1192533 0.00940995 0
0.1195365 0.00767138 0
0.1197625 0.00597759 0
0.1199323 0.00429062 0
0.1200454 0.00257209 0
0.1201002 0.000802151 0
0.1200955 -0.0010024 0
0.1200293 -0.00287813 0
0.1198998 -0.00479883 0
0.1197055 -0.00675223 0
0.1194468 -0.00865052 0
0.1191272 -0.01041 0
0.1187518 -0.0119968 0
0.1183272 -0.013369 0
0.1178605 -0.0145409 0
0.1173585 -0.0154952 0
0.11682780000000001 -0.0162754 0
0.1162743 -0.0168838 0
0.1157025 -0.0173824 0
0.1151158 -0.0177874 0
0.1145168 -0.0181281 0
0.11390700000000001 -0.0184378 0
0.1132872 -0.0187386 0
0.1126573 -0.0190329 0
0.1120179 -0.0193039 0
0.11137040000000001 -0.0195166 0
0.1107175 -0.0196307 0
0.110064 -0.0195429 0
0.1094176 -0.0192179 0
0.1087867 -0.0186082 0
0.10818240000000001 -0.0176492 0
0.1076153 -0.0163817 0
0.10709640000000001 -0.0147881 0
0.1066349 -0.0129509 0
0.1062373 -0.0109088 0
0.1059113 -0.00876616 0
0.1056561 -0.00663828 0
0.1054707 -0.00469409 0
0.1053395 -0.00330405 0
0.1052485 -0.00221393 0
0.1051951 -0.00104378 0
0.1051779 6.08339e-05 0
0.10520750000000001 0.00165726 0
0.10529250000000001 0.00347324 0
0.1054445 0.00553781 0
0.1056639 0.00749711 0
0.10594680000000001 0.00937075 0
0.1062912 0.0111595 0
0.1066922 0.0128026 0
0.1071465 0.0143358 0
0.1076491 0.0157329 0
0.1081966 0.017025 0
0.1087849 0.018194 0
0.10941020000000001 0.0192476 0
0.1100682 0.0201703 0
0.110754 0.0209097 0
0.1114608 0.0214451 0
0.112182 0.0217853 0
0.1129113 0.021948 0
0.1136432 0.0219479 0
0.11437140000000001 0.0217367 0
0.11508660000000001 0.0211806 0
0.11577660000000001 0.0202501 0
0.1164319 0.0191791 0
0.1170495 0.0179251 0
0.1176233 0.016559 0
0.11814920000000001 0.0150603 0
0.1186227 0.0134248 0
0.11904020000000001 0.0117172 0
0.1194004 0.00999566 0
0.1197039 0.0082998 0
0.11995130000000001 0.0066276 0
0.12014330000000001 0.00497524 0
0.1202809 0.00336446 0
0.1203648 0.00174076 0
0.1203936 6.50136e-05 0
0.1203658 -0.00165399 0
0.12027950000000001 -0.00344436 0
0.120132 -0.0053182 0
0.1199208 -0.00725063 0
0.1196449 -0.00918756 0
0.11930660000000001 -0.0109918 0
0.1189103 -0.0126662 0
0.1184621 -0.0141173 0
0.1179686 -0.0153912 0
0.11743680000000001 -0.0164269 0
0.1168738 -0.0172735 0
0.11628640000000001 -0.0179091 0
0.1156804 -0.0183981 0
0.1150607 -0.0187486 0
0.11443120000000001 -0.0190005 0
0.1137944 -0.0191936 0
0.1131517 -0.0193579 0
0.11250370000000001 -0.0195081 0
0.11185110000000001 -0.0196348 0
0.111195 -0.0197145 0
0.11053740000000001 -0.0197168 0
0.1098828 -0.0195369 0
0.1092379 -0.0191429 0
0.10861029999999999 -0.0184918 0
0.1080102 -0.0175157 0
0.10744770000000001 -0.0162382 0
0.1069341 -0.0146166 0
0.1064786 -0.0127607 0
0.1060879 -0.0107032 0
0.1057681 -0.00856403 0
0.1055211 -0.00643791 0
0.1053372 -0.0047018 0
0.1052072 -0.00327576 0
0.1051171 -0.0021717 0
0.1050664 -0.000929562 0
0.10505590000000001 0.000325616 0
0.1050947 0.00194368 0
0.1051906 0.00383728 0
0.1053546 0.00587703 0
0.1055848 0.00781319 0
0.105878 0.00967284 0
0.1062321 0.0114394 0
0.10664190000000001 0.0130608 0
0.1071046 0.014579 0
0.107615 0.0159603 0
0.10816980000000001 0.0172393 0
0.1087651 0.0183965 0
0.1093969 0.0194396 0
0.1100611 0.02035 0
0.11075270000000001 0.0210727 0
0.1114646 0.0215923 0
0.1121904 0.0219173 0
0.1129238 0.0220638 0
0.1136594 0.02205 0
0.11439070000000001 0.0218225 0
0.1151084 0.0212515 0
0.1158005 0.0203086 0
0.11645520000000001 0.0190507 0
0.1170658 0.0176587 0
0.1176314 0.0163519 0
0.11815 0.014817 0
0.1186138 0.0131074 0
0.1190212 0.0114393 0
0.1193727 0.00973975 0
0.11966750000000001 0.00803253 0
0.1199058 0.00634833 0
0.1200888 0.00471281 0
0.12021770000000001 0.00310378 0
0.1202925 0.0014582 0
0.12031140000000001 -0.000247158 0
0.1202725 -0.00200625 0
0.1201735 -0.00385434 0
0.1200113 -0.00578363 0
0.1197836 -0.00776999 0
0.1194907 -0.00968596 0
0.11913570000000001 -0.0114911 0
0.118724 -0.0130969 0
0.1182618 -0.014524 0
0.1177562 -0.0157091 0
0.1172147 -0.0166943 0
0.11664440000000001 -0.0174469 0
0.116052 -0.0180382 0
0.115443 -0.0184581 0
0.11482210000000001 -0.0187654 0
0.1141926 -0.0189852 0
0.11355670000000001 -0.0191601 0
0.1129152 -0.019318 0
0.1122686 -0.0194659 0
0.11161750000000001 -0.0195896 0
0.1109629 -0.0196629 0
0.1103076 -0.0196367 0
0.10965630000000001 -0.0194115 0
0.1090168 -0.018954 0
0.1083964 -0.0182469 0
0.10780600000000001 -0.0171744 0
0.1072569 -0.0157947 0
0.1067588 -0.0141207 0
0.10632080000000001 -0.0121491 0
0.10595260000000001 -0.0100581 0
0.1056543 -0.00791493 0
0.1054288 -0.00581712 0
0.10526340000000001 -0.00420993 0
0.10514570000000001 -0.00298006 0
0.10506650000000001 -0.00179921 0
0.1050267 -0.000635214 0
0.1050294 0.000809066 0
0.1050845 0.00246633 0
0.1052019 0.00453224 0
0.1053888 0.00654654 0
0.1056407 0.00845854 0
0.1059554 0.0103008 0
0.1063297 0.0120353 0
0.10675899999999999 0.0136301 0
0.10724 0.0151185 0
0.107768 0.0164798 0
0.10833960000000001 0.0177229 0
0.1089501 0.018834 0
0.1095958 0.019839 0
0.1102725 0.0206954 0
0.1109743 0.0213509 0
0.1116943 0.0218028 0
0.112426 0.0220634 0
0.1131633 0.0221519 0
0.1139007 0.0220764 0
-0.043958 0.164308 0
-0.03837599999999999 0.164796 0
-0.033061999999999994 0.156236 0
-0.027867000000000003 0.156408 0
-0.022659 0.154817 0
-0.0175183 0.155143 0
-0.012192499999999995 0.163125 0
-0.006553500000000004 0.175755 0
-0.0003423000000000037 0.195674 0
0.006505499999999997 0.214339 0
0.013971300000000006 0.230351 0
0.021713200000000002 0.231223 0
0.0290954 0.209478 0
0.0354828 0.174237 0
0.040575 0.13328 0
0.044109300000000004 0.0794783 0
0.0456651 0.0175193 0
0.0451603 -0.0427207 0
0.042988200000000004 -0.078337 0
0.040275200000000004 -0.0771687 0
0.038075700000000004 -0.0553931 0
0.0367697 -0.02375 0
0.0366809 0.0164358 0
0.0379482 0.0535381 0
0.0399305 0.0611451 0
0.0418854 0.0559371 0
0.043692600000000005 0.0518512 0
0.045054000000000004 0.031313 0
0.0458908 0.020975 0
0.0464676 0.0128564 0
0.0467823 0.00841965 0
0.0470804 0.0098957 0
0.0474487 0.0125835 0
0.0479573 0.0178381 0
0.048636200000000004 0.0226122 0
0.04945580000000001 0.0263936 0
0.050393900000000005 0.0295225 0
0.051419400000000004 0.0318934 0
0.0525228 0.0341293 0
0.0536793 0.0351845 0
0.05487500000000001 0.0365213 0
0.056112800000000004 0.0376908 0
0.057395 0.0393636 0
0.0587678 0.0430487 0
0.0602462 0.0449578 0
0.0617269 0.0439154 0
0.0631786 0.0430466 0
0.06458950000000001 0.0412514 0
0.0659663 0.0447126 0
0.06759985 0.0507296 0
0.06935144 0.0546954 0
0.07125886000000001 0.0588927 0
0.07319059 0.0567766 0
0.074973022 0.051306 0
0.07662435000000001 0.0473108 0
0.07808114000000001 0.0406483 0
0.07931907 0.0341916 0
0.08035294 0.0283005 0
0.08118819000000001 0.0222164 0
0.08182079 0.0163002 0
0.08227786000000001 0.0115276 0
0.08259503 0.00820647 0
0.08282848000000001 0.00619586 0
0.08300536 0.00451215 0
0.08313488000000001 0.00341379 0
0.08324258000000001 0.00311909 0
0.0833474 0.00321885 0
0.08346054 0.00359929 0
0.08359154 0.00424036 0
0.08374286 0.00476961 0
0.08391258 0.00543956 0
0.08410781 0.00606194 0
0.08430856 0.0059596 0
0.08449686000000001 0.00516587 0
0.08464692 0.00395533 0
0.08475508000000001 0.00264131 0
0.08482029 0.00138311 0
0.08484850000000001 0.000393964 0
0.08484641 -0.000418577 0
0.08482486 -0.000785856 0
0.08480003 -0.000622697 0
0.08478835 -6.24622e-05 0
0.08479987 0.000750386 0
0.08484222 0.00173769 0
0.08491758 0.00273418 0
0.08502579 0.00369482 0
0.08516444000000001 0.0045699 0
0.0853314 0.00539043 0
0.0855243 0.00614238 0
0.0857414 0.00683754 0
0.0859811 0.00750563 0
0.0862422 0.0081211 0
0.0865231 0.00869985 0
0.0868222 0.00921504 0
0.0871374 0.00967571 0
0.0874673 0.0100963 0
0.0878106 0.0104905 0
0.0881669 0.0108718 0
0.0885359 0.0112564 0
0.088918 0.0116581 0
0.0893139 0.0120858 0
0.0897247 0.0125434 0
0.0901512 0.0130305 0
0.09059450000000001 0.013545 0
0.09105540000000001 0.0140807 0
0.0915343 0.0146286 0
0.0920316 0.0151785 0
0.09254710000000001 0.0157215 0
0.09308040000000001 0.0162503 0
0.093631 0.0167605 0
0.09419820000000001 0.0172499 0
0.0947814 0.0177185 0
0.0953799 0.0181743 0
0.0959936 0.0186313 0
0.0966227 0.0191052 0
0.0972682 0.019606 0
0.0979309 0.0201399 0
0.098612 0.0207105 0
0.0993127 0.0213079 0
0.1000338 0.0219255 0
0.1007756 0.0225573 0
0.10153870000000001 0.0231858 0
0.1023217 0.02376 0
0.1031229 0.0242823 0
0.1039407 0.0247585 0
0.1047734 0.025185 0
0.1056193 0.0255485 0
0.1064764 0.0259009 0
0.1073432 0.0260627 0
0.10821120000000001 0.0260115 0
0.109071 0.0256498 0
0.1099183 0.0252227 0
0.110752 0.0248011 0
0.11156930000000001 0.024249 0
0.11236460000000001 0.0235067 0
0.11312900000000001 0.0223993 0
0.1138523 0.021062 0
0.11453050000000001 0.0196975 0
0.11516100000000001 0.0181974 0
0.1157392 0.0165788 0
0.1162629 0.0149406 0
0.116732 0.0132906 0
0.1171455 0.0116113 0
0.1175032 0.00993658 0
0.1178054 0.00828385 0
0.118053 0.00664964 0
0.1182465 0.0050465 0
0.11838660000000001 0.00343193 0
0.1184723 0.00179278 0
0.11850250000000001 9.94955e-05 0
0.118476 -0.00160832 0
0.1183918 -0.00335776 0
0.1182481 -0.00516905 0
0.1180446 -0.0069399 0
0.1177827 -0.0086674 0
0.11746590000000001 -0.0102298 0
0.1170995 -0.0116524 0
0.1166891 -0.0128803 0
0.1162406 -0.0139442 0
0.1157599 -0.014824 0
0.11525260000000001 -0.0155506 0
0.11472370000000001 -0.0161312 0
0.11417740000000001 -0.0166064 0
0.11361689999999999 -0.0169918 0
0.1130448 -0.0173097 0
0.1124628 -0.0175893 0
0.1118719 -0.0178464 0
0.1112728 -0.0180771 0
0.11066680000000001 -0.018261 0
0.11005590000000001 -0.0183633 0
0.1094442 -0.0183207 0
0.1088371 -0.0180717 0
0.10824320000000001 -0.0175469 0
0.1076713 -0.0167562 0
0.1071311 -0.0156558 0
0.1066334 -0.0142367 0
0.10618720000000001 -0.0125776 0
0.1057998 -0.0107284 0
0.1054771 -0.00871234 0
0.1052227 -0.00657348 0
0.1050402 -0.00452248 0
0.1049187 -0.00292957 0
0.1048423 -0.00173861 0
0.10480350000000001 -0.000712599 0
0.1047933 0.000122216 0
0.1048177 0.00134196 0
0.1048908 0.00309711 0
0.1050288 0.00509905 0
0.1052354 0.00715593 0
0.10550860000000001 0.00909607 0
0.1058428 0.0108602 0
0.10623490000000001 0.0125436 0
0.10668050000000001 0.0140984 0
0.1071764 0.015547 0
0.1077183 0.0168757 0
0.1083025 0.0180883 0
0.1089252 0.0191972 0
0.1095822 0.0201465 0
0.1102675 0.0208982 0
0.110974 0.0214468 0
0.1116956 0.0218024 0
0.1124257 0.0219777 0
0.1131588 0.0219912 0
0.1138884 0.0217742 0
0.1146037 0.0211874 0
0.11529130000000001 0.0201403 0
0.1159424 0.0189988 0
0.116555 0.0178066 0
0.1171247 0.0164199 0
0.1176451 0.0148794 0
0.1181124 0.0132403 0
0.11852370000000001 0.0115225 0
0.11887690000000001 0.00976645 0
0.1191722 0.0080441 0
0.11941080000000001 0.00635429 0
0.1195936 0.00469354 0
0.11972150000000001 0.00306618 0
0.11979490000000001 0.00141519 0
0.11981230000000001 -0.000293239 0
0.119772 -0.00204409 0
0.1196719 -0.00387847 0
0.11950920000000001 -0.00579405 0
0.11928140000000001 -0.00777304 0
0.1189878 -0.00972528 0
0.1186311 -0.0115543 0
0.1182161 -0.0132235 0
0.1177492 -0.0146792 0
0.1172372 -0.0159373 0
0.1166875 -0.0169566 0
0.1161072 -0.0177831 0
0.1155032 -0.0183972 0
0.1148813 -0.0188648 0
0.1142464 -0.019196 0
0.1136022 -0.0194335 0
0.1129511 -0.0196173 0
0.1122944 -0.0197759 0
0.1116326 -0.0199198 0
0.11096639999999999 -0.0200373 0
0.11029710000000001 -0.0201034 0
0.1096269 -0.0200862 0
0.1089605 -0.0198705 0
0.1083054 -0.0194224 0
0.1076696 -0.0187144 0
0.1070625 -0.0177052 0
0.1064954 -0.0163279 0
0.10598 -0.0146424 0
0.1055243 -0.012751 0
0.1051353 -0.0107141 0
0.10481460000000001 -0.00859032 0
0.1045673 -0.00643802 0
0.1043805 -0.00483325 0
0.104241 -0.0036178 0
0.1041421 -0.00236258 0
0.1040812 -0.00129732 0
0.1040619 0.000116189 0
0.10409600000000001 0.00196605 0
0.10419830000000001 0.00407223 0
0.1043709 0.00614241 0
0.10461000000000001 0.00808674 0
0.1049127 0.00997328 0
0.10527740000000001 0.0117704 0
0.1056984 0.0133999 0
0.1061726 0.0149319 0
0.1066952 0.0163385 0
0.1072629 0.0176214 0
0.1078712 0.0187895 0
0.10851620000000001 0.0198323 0
0.1091935 0.0207408 0
0.109898 0.0214651 0
0.1106229 0.0219764 0
0.1113613 0.0222887 0
0.1121067 0.0224102 0
0.112851 0.0222164 0
0.1135841 0.0217988 0
0.1143012 0.0212808 0
0.11499329999999999 0.0202648 0
0.1156471 0.0190231 0
0.11626 0.0178251 0
0.11682970000000001 0.0163965 0
0.1173478 0.0147722 0
0.11781130000000001 0.0131329 0
0.1182194 0.0114362 0
0.1185698 0.00968651 0
0.1188629 0.0079836 0
0.1190997 0.00630855 0
0.1192813 0.0046657 0
0.1194082 0.00303387 0
0.1194804 0.0013718 0
0.119496 -0.000357483 0
0.11945330000000001 -0.00212117 0
0.1193502 -0.00398351 0
0.1191838 -0.00590531 0
0.1189521 -0.00789059 0
0.1186556 -0.00978078 0
0.1182976 -0.0115718 0
0.11788370000000001 -0.0131506 0
0.1174201 -0.014557 0
0.11691380000000001 -0.0157232 0
0.1163721 -0.0166917 0
0.1158021 -0.017436 0
0.11521010000000001 -0.018023 0
0.07411581 -0.153748 0
0.06954871 -0.121285 0
0.06602808 -0.0920938 0
0.0634094 -0.0678623 0
0.061486200000000005 -0.0480442 0
0.060246400000000006 -0.0277689 0
0.059636800000000004 -0.0100771 0
0.0596381 0.00919823 0
0.0603109 0.0301064 0
0.061718300000000004 0.0531844 0
0.0639152 0.0779685 0
0.06690683 0.0988155 0
0.07037694 0.106476 0
0.07385416 0.100877 0
0.07700925 0.0884211 0
0.07963041 0.0679546 0
0.08141795 0.0404004 0
0.08227498 0.0141015 0
0.08240192 -0.00302045 0
0.08218989 -0.00736563 0
0.08200969 -0.00206665 0
0.08226517 0.0169889 0
0.08349904 0.0572068 0
0.0862713 0.104621 0
0.0902955 0.129537 0
0.0945865 0.126238 0
0.0986689 0.11901 0
0.1024317 0.105058 0
0.1055455 0.0832387 0
0.10801540000000001 0.0664861 0
0.1098931 0.0472358 0
0.1111507 0.0302729 0
0.1119478 0.0189517 0
0.11244390000000001 0.0115819 0
0.1127866 0.00925386 0
0.1131257 0.0114919 0
0.1136005 0.0162397 0
0.1141673 0.0174246 0
0.1147464 0.0170945 0
0.1152846 0.0147935 0
0.1157138 0.0110998 0
0.11601710000000001 0.00729991 0
0.11619270000000001 0.00331818 0
0.1162272 -0.00100485 0
0.116119 -0.00527133 0
0.1158688 -0.00950018 0
0.11547850000000001 -0.0136075 0
0.11496400000000001 -0.0169655 0
0.1143499 -0.019649 0
0.11365410000000001 -0.0218581 0
0.1129006 -0.0230939 0
0.1121254 -0.0232701 0
0.1113548 -0.0229392 0
0.1105991 -0.022356 0
0.10986470000000001 -0.0217347 0
0.1091522 -0.0210276 0
0.108465 -0.0202645 0
0.1078009 -0.0196215 0
0.10715630000000001 -0.0191109 0
0.1065274 -0.0186282 0
0.1059165 -0.0180811 0
0.105323 -0.0175097 0
0.1047541 -0.0166322 0
0.1042169 -0.0156703 0
0.10370990000000001 -0.0147625 0
0.1032357 -0.0137336 0
0.1027956 -0.0127032 0
0.1023921 -0.0115313 0
0.10203000000000001 -0.0102385 0
0.1017164 -0.00859487 0
0.101462 -0.00676701 0
0.1012705 -0.00477012 0
0.1011515 -0.0024583 0
0.101111 -9.76081e-05 0
0.1011479 0.00214826 0
0.1012555 0.00419432 0
0.1014294 0.00610297 0
0.1016639 0.00786288 0
0.1019552 0.00951257 0
0.10229930000000001 0.0110413 0
0.1026925 0.0124638 0
0.1031315 0.0138026 0
0.1036142 0.0151192 0
0.10414190000000001 0.0164348 0
0.1047112 0.0176366 0
0.1053188 0.0187683 0
0.1059635 0.0198346 0
0.1066417 0.0207934 0
0.10735040000000001 0.021674 0
0.1080869 0.0224615 0
0.1088476 0.0231369 0
0.10962820000000001 0.0236528 0
0.11042260000000001 0.0239705 0
0.1112242 0.0241012 0
0.1120271 0.0240548 0
0.1128239 0.0237359 0
0.1136052 0.0231918 0
0.1143673 0.0226123 0
0.1151046 0.0216421 0
0.11580380000000001 0.0203703 0
0.1164607 0.0191162 0
0.1170728 0.0176603 0
0.11763280000000001 0.0160218 0
0.1181379 0.0143821 0
0.1185877 0.0126939 0
0.11898020000000001 0.0109517 0
0.11931520000000001 0.00923478 0
0.1195935 0.00755077 0
0.11981620000000001 0.00588977 0
0.1199839 0.00425498 0
0.1200968 0.00259833 0
0.1201537 0.000894458 0
0.12015310000000001 -0.000850586 0
0.1200934 -0.00264713 0
0.1199724 -0.0045245 0
0.11978820000000001 -0.00642955 0
0.1195398 -0.00835832 0
0.1192295 -0.0101372 0
0.1188624 -0.0117767 0
0.1184438 -0.0132263 0
0.1179808 -0.0144536 0
0.1174802 -0.015495 0
0.1169488 -0.0163167 0
0.1163927 -0.0169856 0
0.11581730000000001 -0.0174925 0
0.1152269 -0.0178944 0
0.1146248 -0.018207 0
0.11401320000000001 -0.0184682 0
0.1133934 -0.0187075 0
0.1127658 -0.0189367 0
0.1121307 -0.0191454 0
0.1114894 -0.0193088 0
0.110844 -0.0193896 0
0.110198 -0.0192934 0
0.1095592 -0.0190026 0
0.10893530000000001 -0.0184167 0
0.10833590000000001 -0.0175278 0
0.1077727 -0.0162835 0
0.10725580000000001 -0.0147511 0
0.10679530000000001 -0.0129414 0
0.1063979 -0.0109639 0
0.10607 -0.00880642 0
0.1058145 -0.00664434 0
0.10562780000000001 -0.00471407 0
0.1054976 -0.00321624 0
0.1054125 -0.00200859 0
0.1053624 -0.000986545 0
0.1053519 0.000299647 0
0.1053845 0.00164925 0
0.1054684 0.00339378 0
0.105616 0.00541058 0
0.1058308 0.00734961 0
0.10610810000000001 0.00919165 0
0.10644630000000001 0.0109627 0
0.10684060000000001 0.012596 0
0.1072878 0.0141214 0
0.1077833 0.0155201 0
0.1083238 0.0168177 0
0.10890540000000001 0.0179979 0
0.1095245 0.0190742 0
0.1101772 0.0200218 0
0.1108585 0.0207814 0
0.1115614 0.0213413 0
0.11227980000000001 0.0217154 0
0.11300740000000001 0.0219135 0
0.1137389 0.0219558 0
0.1144682 0.021794 0
0.11518300000000001 0.0211453 0
0.1158711 0.0201805 0
0.1165264 0.0191817 0
0.1171448 0.0179539 0
0.11771880000000001 0.0165573 0
0.1182453 0.015106 0
0.11872060000000001 0.0134825 0
0.1191397 0.0117548 0
0.11950140000000001 0.0100496 0
0.1198071 0.00837744 0
0.1200573 0.00671325 0
0.120252 0.00505009 0
0.1203919 0.00343087 0
0.120478 0.0018073 0
0.1205089 0.000125437 0
0.12048310000000001 -0.0015931 0
0.1203987 -0.00338951 0
0.1202529 -0.00527219 0
0.1200433 -0.00720518 0
0.1197687 -0.00915295 0
0.1194315 -0.010958 0
0.11903630000000001 -0.0126391 0
0.1185889 -0.0140923 0
0.11809620000000001 -0.0153674 0
0.1175651 -0.0164051 0
0.11700289999999999 -0.0172502 0
0.1164163 -0.0178856 0
0.1158111 -0.0183731 0
0.1151923 -0.0187231 0
0.1145636 -0.0189749 0
0.1139276 -0.0191686 0
0.1132857 -0.0193345 0
0.1126385 -0.0194872 0
0.1119865 -0.0196175 0
0.11133090000000001 -0.0197012 0
0.1106737 -0.019708 0
0.11001530000000001 -0.0197523 0
0.1093615 -0.0194064 0
0.1087263 -0.0187544 0
0.1081151 -0.0178786 0
0.1075417 -0.0165231 0
0.1070195 -0.0148939 0
0.10655390000000001 -0.0130778 0
0.10615430000000001 -0.0109698 0
0.105827 -0.00880435 0
0.1055703 -0.00668329 0
0.1053843 -0.00468243 0
0.105254 -0.00324067 0
0.10516800000000001 -0.00203712 0
0.10511670000000001 -0.00102629 0
0.10510330000000001 0.000183416 0
0.1051321 0.00154156 0
0.1052129 0.00331119 0
0.1053574 0.0053216 0
0.1055693 0.00726677 0
0.1058439 0.00911101 0
0.10617950000000001 0.0108964 0
0.1065721 0.0125555 0
0.10701830000000001 0.0140998 0
0.1075136 0.0155266 0
0.1080546 0.0168448 0
0.1086375 0.0180439 0
0.1092584 0.0191351 0
0.1099135 0.0201078 0
0.1105984 0.0209106 0
0.1113063 0.0215105 0
0.1120309 0.0219144 0
0.1127655 0.0221376 0
0.1135048 0.0221949 0
0.1142432 0.022101 0
0.1149732 0.0216943 0
0.1156817 0.0208502 0
0.1163561 0.019667 0
0.1169904 0.0184783 0
0.1175841 0.0171858 0
0.1181313 0.0157116 0
0.1186273 0.0141226 0
0.1190686 0.0124405 0
0.1194528 0.0107091 0
0.11977940000000001 0.00897872 0
0.1200492 0.00729447 0
0.1202632 0.00562637 0
0.1204221 0.00399347 0
0.1205268 0.00236205 0
0.1205765 0.000694394 0
0.1205694 -0.00103553 0
0.1205041 -0.00280522 0
0.12037780000000001 -0.00468433 0
0.1201881 -0.00660678 0
0.1199328 -0.00859737 0
0.1196132 -0.0104552 0
0.1192338 -0.0121916 0
0.11879970000000001 -0.0137386 0
0.1183179 -0.015063 0
0.1177953 -0.0161934 0
0.1172394 -0.0170824 0
0.11665690000000001 -0.0177975 0
0.116054 -0.0183208 0
0.1154361 -0.0187173 0
0.1148069 -0.0190014 0
0.11416970000000001 -0.0192162 0
0.113526 -0.0193966 0
0.1128765 -0.019563 0
0.11222170000000001 -0.0197119 0
0.1115624 -0.0198229 0
0.1109006 -0.0198672 0
0.1102398 -0.0197631 0
0.10958570000000001 -0.0194533 0
0.10894670000000001 -0.0188819 0
0.10833090000000001 -0.0180437 0
0.1077496 -0.0168414 0
0.1072138 -0.015334 0
0.1067331 -0.0135503 0
0.1063153 -0.0115214 0
0.105968 -0.00939962 0
0.1056934 -0.00722486 0
0.1054862 -0.00531947 0
0.1053373 -0.00378314 0
0.10523260000000001 -0.00256722 0
0.10516690000000001 -0.00148922 0
0.1051344 -0.00045517 0
0.10514230000000001 0.000938228 0
0.1052078 0.00301721 0
0.1053457 0.00511006 0
0.1055507 0.00708452 0
0.105821 0.00901375 0
0.1061541 0.0108469 0
0.1065459 0.0125564 0
0.106993 0.0141485 0
0.1074901 0.0155995 0
0.1080342 0.0169441 0
0.10862050000000001 0.0181524 0
0.10924510000000001 0.0192451 0
0.1099038 0.0202163 0
-0.044904 0.33925 0
-0.033728999999999995 0.322034 0
-0.023662599999999992 0.286427 0
-0.01450549999999999 0.264609 0
-0.006095400000000001 0.240283 0
0.0015085000000000098 0.218179 0
0.008479100000000003 0.201344 0
0.014899200000000001 0.184586 0
0.0207841 0.169813 0
0.026230800000000006 0.157833 0
0.031287300000000004 0.146074 0
0.035957800000000005 0.134988 0
0.040279100000000005 0.124974 0
0.0442724 0.115203 0
0.047932600000000006 0.105083 0
0.0512537 0.0949073 0
0.054229 0.0843696 0
0.0568699 0.0747585 0
0.0592043 0.065918 0
0.0612356 0.0557447 0
0.062999 0.0498427 0
0.0645699 0.0446391 0
0.06598597 0.0406148 0
0.06728842 0.0376217 0
0.06849023 0.0345858 0
0.06958986 0.0316551 0
0.07059206 0.0284047 0
0.07147436 0.024749 0
0.07223866000000001 0.0211693 0
0.07288398 0.0179053 0
0.07343881000000001 0.0150857 0
0.0738637 0.0107455 0
0.07412271000000001 0.00470876 0
0.07415743 -0.00188303 0
0.07397286 -0.00861375 0
0.07357319 -0.0148228 0
0.07299233000000001 -0.0195694 0
0.07227895000000001 -0.0227976 0
0.07148676 -0.0244205 0
0.07065358000000001 -0.0254695 0
0.06979344 -0.0258907 0
0.06894151 -0.0252042 0
0.06812064000000001 -0.0240297 0
0.06734512000000001 -0.0225988 0
0.06661549 -0.0212296 0
0.0659318 -0.0199595 0
0.06527773 -0.0194595 0
0.0646299 -0.0194659 0
0.06397510000000001 -0.019908 0
0.0632993 -0.0205219 0
0.0626081 -0.0209345 0
0.061903900000000005 -0.0212917 0
0.061188200000000005 -0.021649 0
0.060463 -0.0217919 0
0.05973680000000001 -0.0217844 0
0.05901100000000001 -0.0217279 0
0.0582902 -0.0215038 0
0.0575793 -0.0211624 0
0.0568806 -0.0207815 0
0.0561948 -0.0203872 0
0.0555219 -0.0200137 0
0.0548612 -0.0196429 0
0.054213000000000004 -0.0192783 0
0.0535764 -0.0189424 0
0.052950500000000005 -0.0186355 0
0.052334200000000004 -0.0183591 0
0.0517268 -0.0181009 0
0.0511276 -0.0178804 0
0.0505351 -0.0176827 0
0.0499492 -0.0174836 0
0.049370300000000006 -0.0172654 0
0.048798900000000006 -0.0170252 0
0.048235600000000003 -0.0167777 0
0.0476809 -0.0165118 0
0.04713540000000001 -0.0162305 0
0.0465995 -0.0159367 0
0.0460735 -0.0156355 0
0.045557600000000004 -0.0153304 0
0.045051900000000006 -0.015025 0
0.0445564 -0.0147231 0
0.04407080000000001 -0.0144281 0
0.043594900000000006 -0.014143 0
0.0431283 -0.0138707 0
0.0426705 -0.0136133 0
0.042221 -0.0133721 0
0.0417792 -0.0131486 0
0.0413446 -0.0129438 0
0.040916400000000006 -0.0127585 0
0.040494100000000005 -0.012593 0
0.040077 -0.01244 0
0.0396648 -0.0122979 0
0.039257 -0.0121765 0
0.038853000000000006 -0.0120738 0
0.038451900000000004 -0.0119979 0
0.038053300000000005 -0.0119174 0
0.0376582 -0.0117941 0
0.0372679 -0.0116311 0
0.036883400000000004 -0.0114487 0
0.036505100000000006 -0.0112552 0
0.036134400000000004 -0.0109885 0
0.0357752 -0.0105673 0
0.035433200000000005 -0.00997229 0
0.0351143 -0.00918376 0
0.0348255 -0.00818121 0
0.034574200000000006 -0.00694862 0
0.0343687 -0.00544977 0
0.034218200000000004 -0.00366783 0
0.0341322 -0.00159641 0
0.034120000000000004 0.000761366 0
0.034190500000000006 0.00335261 0
0.034351 0.0061591 0
0.0346093 0.00923853 0
0.0349748 0.012529 0
0.035453200000000004 0.0160407 0
0.036051700000000006 0.0196796 0
0.0367728 0.0233239 0
0.037620100000000004 0.0272568 0
0.0385937 0.0309755 0
0.0396865 0.0344298 0
0.040888900000000006 0.0374774 0
0.042186100000000004 0.0401595 0
0.043564900000000004 0.0423954 0
0.0450102 0.0441336 0
0.0465375 0.0483166 0
0.0481669 0.0499981 0
0.0498932 0.0532868 0
0.0516973 0.0545132 0
0.0535147 0.0546001 0
0.055332000000000006 0.0542238 0
0.0570977 0.0514008 0
0.05871560000000001 0.0459231 0
0.060161700000000005 0.0410257 0
0.0614473 0.0363484 0
0.0625825 0.0321291 0
0.0635961 0.0289291 0
0.06452580000000001 0.0267649 0
0.06536395 0.0236972 0
0.06610152 0.0205912 0
0.06672685 0.0171454 0
0.06724381 0.0141143 0
0.06767205 0.0117433 0
0.06802771 0.00922559 0
0.06826663000000001 0.00544967 0
0.06836201 0.000108008 0
0.06825434 -0.00600326 0
0.06794741 -0.0119036 0
0.06744849 -0.0175601 0
0.06678618 -0.0217306 0
0.06600696 -0.0247086 0
0.0651453 -0.0267269 0
0.06422370000000001 -0.0284371 0
0.06324640000000001 -0.0301115 0
0.062219800000000006 -0.0312497 0
0.061179500000000005 -0.0310691 0
0.0601577 -0.0301878 0
0.059173100000000006 -0.0289699 0
0.058229 -0.027689 0
0.0573282 -0.026688 0
0.0564397 -0.0267089 0
0.0555425 -0.0272322 0
0.0546198 -0.0281165 0
0.0536652 -0.0290913 0
0.0526813 -0.0298672 0
0.0516765 -0.0303615 0
0.0506573 -0.0307265 0
0.0496278 -0.0309736 0
0.0485931 -0.0310593 0
0.0475582 -0.0309963 0
0.04652780000000001 -0.0308096 0
0.0455054 -0.0305307 0
0.0444934 -0.030198 0
0.043493000000000004 -0.0298431 0
0.042504400000000005 -0.0294912 0
0.0415272 -0.0291625 0
0.0405603 -0.0288727 0
0.039602200000000004 -0.0286283 0
0.038651500000000005 -0.0284739 0
0.0376999 -0.0286636 0
0.0367388 -0.0289646 0
0.0357735 -0.0288554 0
0.0348204 -0.0283636 0
0.033882800000000005 -0.0279166 0
0.032965 -0.027148 0
0.0320816 -0.0258903 0
0.031248700000000004 -0.0241461 0
0.030484300000000006 -0.021795 0
0.0298085 -0.0188593 0
0.0292409 -0.015348 0
0.028800100000000002 -0.0112847 0
0.028507900000000003 -0.00647902 0
0.0283956 -0.000389221 0
0.028520800000000006 0.00812117 0
0.028967100000000003 0.0185207 0
0.0297807 0.0294729 0
0.030918 0.0384617 0
0.032356600000000006 0.0472141 0
0.0340892 0.0566915 0
0.0362064 0.0697051 0
0.038810300000000006 0.0861717 0
0.0419946 0.103496 0
0.045749200000000004 0.120884 0
0.0500467 0.135705 0
0.054776700000000005 0.146402 0
0.059759200000000005 0.151393 0
0.0647902 0.148555 0
0.06954585 0.136486 0
0.07373243 0.113459 0
0.07696114 0.0804493 0
0.07915663 0.0525722 0
0.08042086 0.0259997 0
0.08097862 0.0120087 0
0.08141658 0.0172148 0
0.08237774 0.0405943 0
0.08461110000000001 0.092947 0
0.0886861 0.143408 0
0.0936659 0.151647 0
0.09869800000000001 0.149433 0
0.1035573 0.140586 0
0.1077939 0.114818 0
0.1112587 0.0949818 0
0.1141442 0.0784041 0
0.1163595 0.056895 0
0.118008 0.0435071 0
0.1192796 0.0342438 0
0.12032300000000001 0.0294495 0
0.1213125 0.0307602 0
0.1224539 0.0371427 0
0.1237685 0.0410958 0
0.1251563 0.0416432 0
0.1265206 0.040059 0
0.127805 0.036821 0
0.1289538 0.0322027 0
0.1299373 0.0270298 0
0.1307463 0.0217723 0
0.1313737 0.016135 0
0.1318098 0.0103618 0
0.1320596 0.00500875 0
0.1321467 0.000686673 0
0.1321151 -0.00222672 0
0.1320058 -0.00412003 0
0.1318456 -0.00532108 0
0.1316553 -0.00607197 0
0.1314421 -0.00672731 0
0.1312024 -0.00763044 0
0.1309303 -0.00866237 0
0.1306216 -0.00982161 0
0.1302711 -0.0112 0
0.1298688 -0.0129056 0
0.1294029 -0.0149719 0
0.1288648 -0.0172052 0
0.1282509 -0.0194866 0
0.1275633 -0.0216222 0
0.1268087 -0.0235051 0
0.1259941 -0.0252153 0
0.1251301 -0.0264497 0
0.1242357 -0.0270614 0
0.12333060000000001 -0.0271723 0
0.1224293 -0.0268647 0
0.12154380000000001 -0.0262935 0
0.1206785 -0.02565 0
0.11983450000000001 -0.0250404 0
0.1190091 -0.0245192 0
0.118199 -0.0241498 0
0.1173979 -0.0239449 0
0.11660090000000001 -0.0239087 0
0.1158025 -0.0240087 0
0.114999 -0.0241968 0
0.1141885 -0.0244076 0
0.1133721 -0.0245429 0
0.1125534 -0.02454 0
0.1117396 -0.0242501 0
0.1109415 -0.0236079 0
0.1101714 -0.0225794 0
0.1094431 -0.0211326 0
0.10876910000000001 -0.0193467 0
0.1081594 -0.0172974 0
0.1076218 -0.0150548 0
0.10716010000000001 -0.0127363 0
0.10677790000000001 -0.0103279 0
0.1064742 -0.00792328 0
0.1062524 -0.0055814 0
0.1061001 -0.00367976 0
0.106006 -0.0021399 0
0.1059549 -0.000997859 0
0.1059416 0.000173884 0
0.10596950000000001 0.00146751 0
0.1060455 0.00310282 0
0.1061816 0.00501335 0
0.1063828 0.00695612 0
0.1066473 0.00880424 0
0.1069718 0.0105413 0
0.1073518 0.0121507 0
0.1077832 0.0136353 0
0.1082621 0.015004 0
0.10878460000000001 0.0162618 0
0.1093472 0.0174161 0
0.1099465 0.0184676 0
0.11057800000000001 0.0193406 0
0.111235 0.02002 0
0.1119116 0.0205206 0
0.1126018 0.0208553 0
0.004876600000000009 0.230109 0
0.012707600000000006 0.231905 0
0.020169900000000004 0.218418 0
0.027344600000000004 0.21259 0
0.0342582 0.201832 0
0.0407864 0.190869 0
0.0469899 0.181854 0
0.052853500000000005 0.170215 0
0.058304100000000005 0.157596 0
0.0633327 0.144744 0
0.06792579 0.131541 0
0.07204481 0.116605 0
0.075675981 0.102323 0
0.07886283000000001 0.0900867 0
0.08168951 0.0803157 0
0.08425661000000001 0.0748273 0
0.0868148 0.0786767 0
0.08954100000000001 0.083354 0
0.09228230000000001 0.0806162 0
0.0948712 0.0745214 0
0.0971829 0.0646896 0
0.0991827 0.0558656 0
0.1008962 0.0470415 0
0.1022893 0.0372876 0
0.1033715 0.0282616 0
0.1041717 0.0203762 0
0.10473350000000001 0.0138738 0
0.10509550000000001 0.00829272 0
0.10528950000000001 0.00377404 0
0.10535810000000001 0.000870998 0
0.1053684 3.37046e-05 0
0.1053731 0.000353823 0
0.105399 0.00117373 0
0.1054528 0.0020155 0
0.10553470000000001 0.00282998 0
0.1056411 0.00351558 0
0.1057698 0.00415314 0
0.1059177 0.00469039 0
0.10608300000000001 0.00519692 0
0.1062648 0.00568711 0
0.10646320000000001 0.00619636 0
0.1066791 0.0067355 0
0.10691439999999999 0.00737605 0
0.107173 0.00811463 0
0.1074569 0.00888177 0
0.10776640000000001 0.00964811 0
0.1081017 0.0104346 0
0.1084634 0.0112285 0
0.10885120000000001 0.0120121 0
0.1092674 0.0129684 0
0.1097213 0.0142418 0
0.1102201 0.0156386 0
0.1107645 0.0169234 0
0.1113487 0.0180601 0
0.1119682 0.0190234 0
0.11261550000000001 0.0197512 0
0.113283 0.0202439 0
0.11396310000000001 0.0205258 0
0.1146492 0.0206165 0
0.11533370000000001 0.0204346 0
0.11600460000000001 0.0198635 0
0.116651 0.0189577 0
0.1172647 0.0178982 0
0.1178402 0.0166789 0
0.1183723 0.0153067 0
0.11885580000000001 0.0137644 0
0.1192854 0.0120946 0
0.1196583 0.0103758 0
0.1199737 0.00864098 0
0.12023220000000001 0.00695418 0
0.12043480000000001 0.00528241 0
0.1205823 0.00365165 0
0.1206758 0.00203735 0
0.120715 0.000384594 0
0.1206978 -0.00133503 0
0.1206226 -0.00310231 0
0.12048610000000001 -0.0049991 0
0.1202856 -0.00693928 0
0.1200183 -0.00898173 0
0.1196851 -0.0108875 0
0.1192905 -0.0126655 0
0.11883940000000001 -0.014281 0
0.1183389 -0.0156417 0
0.1177965 -0.0167991 0
0.11721970000000001 -0.0177259 0
0.116616 -0.0184251 0
0.11599200000000001 -0.018957 0
0.1153533 -0.0193235 0
0.1147045 -0.0195772 0
0.1140487 -0.0197576 0
0.1133876 -0.0199004 0
0.1127219 -0.0200301 0
0.1120522 -0.0201452 0
0.11137910000000001 -0.0202266 0
0.1107042 -0.0202452 0
0.11003109999999999 -0.0201218 0
0.1093654 -0.0197943 0
0.10871520000000001 -0.0192118 0
0.1080886 -0.0183647 0
0.1074969 -0.0171469 0
0.1069486 -0.015771 0
0.1064522 -0.0139947 0
0.1060236 -0.0118785 0
0.1056616 -0.00989423 0
0.10536970000000001 -0.00773872 0
0.1051464 -0.00579262 0
0.1049829 -0.00412882 0
0.1048691 -0.00280463 0
0.1047989 -0.0014476 0
0.104774 -0.000119496 0
0.1047945 0.00133006 0
0.10486670000000001 0.00226152 0
0.1050046 0.00509049 0
0.10520550000000001 0.00690364 0
0.1054679 0.0087411 0
0.1057913 0.0105315 0
0.1061722 0.0122066 0
0.1066063 0.0137533 0
0.1070908 0.0152092 0
0.10762150000000001 0.0165504 0
0.1081952 0.0177834 0
0.10880790000000001 0.0189054 0
0.1094563 0.0199275 0
0.1101362 0.0207958 0
0.11084160000000001 0.0214636 0
0.1115657 0.0219342 0
0.1123022 0.0222194 0
0.11304510000000001 0.0223351 0
0.1137891 0.022289 0
0.1145274 0.0220066 0
0.1152503 0.0213809 0
0.115946 0.0203984 0
0.1166066 0.0192793 0
0.1172273 0.018018 0
0.11780370000000001 0.0166232 0
0.1183312 0.0150948 0
0.1188054 0.0134387 0
0.11922250000000001 0.0113568 0
0.1195805 0.00990376 0
0.1198791 0.00813353 0
0.1201223 0.00652834 0
0.1203115 0.00489462 0
0.1204459 0.00325025 0
0.1205253 0.00159035 0
0.1205482 -0.000134734 0
0.1205132 -0.00188192 0
0.1204186 -0.00371174 0
0.1202615 -0.00562429 0
0.1200396 -0.00758818 0
0.119752 -0.00954727 0
0.1194014 -0.0113694 0
0.1189923 -0.0130574 0
0.1185309 -0.0145153 0
0.11802409999999999 -0.0157898 0
0.117479 -0.0168212 0
0.116903 -0.017663 0
0.11630270000000001 -0.018291 0
0.1156842 -0.0187707 0
0.1150523 -0.0191113 0
0.1144107 -0.0193567 0
0.1137621 -0.0195456 0
0.1131077 -0.0197065 0
0.1124483 -0.0198517 0
0.1117843 -0.0199711 0
0.1111171 -0.0200403 0
0.110449 -0.0200275 0
0.1097844 -0.0198221 0
0.1091305 -0.0193991 0
0.1084948 -0.0187187 0
0.10788790000000001 -0.0177014 0
0.10732 -0.0163776 0
0.1068024 -0.0147144 0
0.1063433 -0.0128427 0
0.1059455 -0.0110187 0
0.1056185 -0.00868341 0
0.1053676 -0.00660683 0
0.10517370000000001 -0.00511205 0
0.1050249 -0.00388314 0
0.1049187 -0.00250569 0
0.1048594 -0.00115112 0
0.1048462 0.000326793 0
0.1048903 0.00231106 0
0.1050047 0.00446453 0
0.1051898 0.00652137 0
0.1054418 0.00846981 0
0.1057564 0.0103047 0
0.1061309 0.0120575 0
0.106562 0.0136858 0
0.10704430000000001 0.0151662 0
0.10757420000000001 0.0165246 0
0.1081468 0.0177512 0
0.1087581 0.0188465 0
0.10940340000000001 0.0198098 0
0.1100787 0.0206483 0
0.1107789 0.0213033 0
0.1114972 0.0217455 0
0.11222670000000001 0.0219918 0
0.11296120000000001 0.0220565 0
0.113695 0.02196 0
0.1144211 0.0216019 0
0.11512900000000001 0.0208915 0
0.1158071 0.0198672 0
0.1164493 0.0187171 0
0.1170506 0.0174134 0
0.11760590000000001 0.0159699 0
0.118111 0.014402 0
0.1185619 0.0127417 0
0.1189567 0.011038 0
0.1192945 0.00932429 0
0.1195762 0.00765779 0
0.1198025 0.00600015 0
0.119974 0.00437556 0
0.1200918 0.00277182 0
0.12015580000000001 0.00113948 0
0.1201641 -0.000556681 0
0.12011540000000001 -0.00228546 0
0.1200074 -0.00411236 0
0.11983740000000001 -0.00599792 0
0.1196033 -0.00794238 0
0.1193059 -0.00978715 0
0.11894850000000001 -0.0115351 0
0.1185364 -0.0130758 0
0.11807590000000001 -0.0144496 0
0.1175736 -0.0155913 0
0.1170367 -0.0165406 0
0.116472 -0.0172718 0
0.11588570000000001 -0.0178482 0
0.1152831 -0.0182646 0
0.11466870000000001 -0.0185727 0
0.1140455 -0.0187993 0
0.1134156 -0.0189812 0
0.11278 -0.0191436 0
0.1121393 -0.0192886 0
0.1114942 -0.0194002 0
0.11084630000000001 -0.0194517 0
0.1101988 -0.0193813 0
0.1095567 -0.0191133 0
0.1089282 -0.0185976 0
0.1083206 -0.0178348 0
0.10774500000000001 -0.0167094 0
0.10721220000000001 -0.0152859 0
0.1067314 -0.0135877 0
0.1063113 -0.0116451 0
0.1059538 -0.00980184 0
0.1056672 -0.00748154 0
0.1054551 -0.00546947 0
0.1052976 -0.00410466 0
0.1051806 -0.00295605 0
0.1051057 -0.00159186 0
0.10507340000000001 -0.00036063 0
0.10508780000000001 0.00122654 0
0.1051629 0.00325831 0
0.1053096 0.00541383 0
0.1055263 0.00744733 0
0.10580830000000001 0.00936537 0
0.1061529 0.0111965 0
0.1065567 0.0129071 0
0.10701450000000001 0.0144675 0
0.1075224 0.0159 0
0.1080755 0.0171984 0
0.1086695 0.0183611 0
0.1092998 0.0193897 0
0.10996230000000001 0.0202968 0
0.1106521 0.0210316 0
0.1113629 0.0215552 0
0.1120873 0.0218751 0
0.1128191 0.0220025 0
0.113552 0.0219604 0
0.1142801 0.0217166 0
0.1149941 0.0211332 0
0.115681 0.0201776 0
0.1163338 0.0190466 0
0.1169472 0.0178043 0
0.1175164 0.0164073 0
0.1180365 0.0148686 0
0.1185033 0.0132213 0
0.1189142 0.0115226 0
0.1192681 0.00980665 0
0.1195654 0.00812058 0
0.119807 0.00645199 0
0.1199933 0.00481123 0
0.1201256 0.00320579 0
0.120204 0.00157786 0
0.12022730000000001 -0.000106878 0
0.1201937 -0.00182725 0
0.1201013 -0.00363239 0
0.1199476 -0.00550641 0
0.11973 -0.00744466 0
0.11944840000000001 -0.009334 0
0.1191056 -0.0111189 0
0.11870620000000001 -0.0127245 0
0.1182565 -0.0141535 0
0.117763 -0.0153581 0
0.1172327 -0.0163703 0
0.1166726 -0.0171565 0
0.1160893 -0.0177827 0
0.11548820000000001 -0.0182359 0
0.1148741 -0.018575 0
0.1142505 -0.0188191 0
0.11361979999999999 -0.019009 0
0.11298330000000001 -0.019174 0
0.1598101 -0.422906 0
0.14650000000000002 -0.368503 0
0.1351389 -0.317663 0
0.1253324 -0.274009 0
0.116862 -0.238272 0
0.1094495 -0.207448 0
0.103091 -0.175903 0
0.0977616 -0.145549 0
0.0934205 -0.116823 0
0.089979 -0.0915367 0
0.0873208 -0.0694923 0
0.08535870000000001 -0.0495695 0
0.08402093000000001 -0.0320184 0
0.08322664 -0.0166956 0
0.08291355 -0.00300362 0
0.08303355 0.00937256 0
0.08353932 0.020159 0
0.08437661 0.0294161 0
0.0854974 0.0372026 0
0.0868543 0.0437666 0
0.0884152 0.0494724 0
0.09015680000000001 0.0547903 0
0.0920792 0.0603197 0
0.09415290000000001 0.0634745 0
0.09629470000000001 0.0645986 0
0.09844230000000001 0.0638861 0
0.1005326 0.0613772 0
0.1025225 0.0579761 0
0.1044081 0.055209 0
0.1061977 0.0522828 0
0.10787840000000001 0.048532 0
0.1094123 0.0436898 0
0.1107814 0.0386812 0
0.1119807 0.0335064 0
0.113001 0.0279885 0
0.1138388 0.0225725 0
0.1144979 0.0172442 0
0.11497460000000001 0.0116548 0
0.11526800000000001 0.00626815 0
0.11538780000000001 0.00124751 0
0.1153455 -0.00346089 0
0.1151566 -0.00755542 0
0.114843 -0.0109562 0
0.1144319 -0.0134429 0
0.113951 -0.0152389 0
0.1134202 -0.0164736 0
0.1128557 -0.0173374 0
0.1122647 -0.0180671 0
0.1116505 -0.0187658 0
0.1110112 -0.0195624 0
0.110343 -0.020516 0
0.10964 -0.0216276 0
0.1088963 -0.0229412 0
0.1081047 -0.0244207 0
0.1072698 -0.0255823 0
0.1063989 -0.0265921 0
0.10550090000000001 -0.0271558 0
0.1045952 -0.0270847 0
0.1037031 -0.0263777 0
0.1028443 -0.0251237 0
0.1020355 -0.0234671 0
0.1012832 -0.0217238 0
0.1005911 -0.0199272 0
0.0999563 -0.0182158 0
0.09938150000000001 -0.0163648 0
0.0988655 -0.0146694 0
0.098409 -0.0128364 0
0.0980115 -0.0110716 0
0.0976757 -0.0091423 0
0.0974069 -0.00706289 0
0.0972111 -0.00475912 0
0.0970923 -0.00252536 0
0.0970444 -0.000489589 0
0.09706100000000001 0.00136162 0
0.09713630000000001 0.00305426 0
0.09726570000000001 0.00460914 0
0.0974446 0.00604176 0
0.0976694 0.00736583 0
0.0979367 0.00860402 0
0.0982442 0.00978326 0
0.0985904 0.0109256 0
0.0989742 0.0120442 0
0.09939500000000001 0.0131506 0
0.0998527 0.0142545 0
0.1003473 0.0153595 0
0.1008802 0.0165782 0
0.1014527 0.0176992 0
0.1020624 0.018832 0
0.1027103 0.0199653 0
0.10339390000000001 0.0209925 0
0.1041113 0.0219884 0
0.1048602 0.0229002 0
0.10563840000000001 0.0237322 0
0.1064423 0.0244484 0
0.107268 0.0250607 0
0.1081124 0.0255741 0
0.10897180000000001 0.0259606 0
0.1098355 0.0258746 0
0.110694 0.0256586 0
0.111545 0.025408 0
0.11238390000000001 0.0249202 0
0.1132038 0.0243002 0
0.1140005 0.0235315 0
0.1147643 0.0223388 0
0.11548520000000001 0.0209793 0
0.1161602 0.0195928 0
0.1167859 0.0180113 0
0.117356 0.0162881 0
0.1178686 0.0145694 0
0.11832400000000001 0.0128431 0
0.1187212 0.0110857 0
0.11906040000000001 0.00934917 0
0.1193419 0.0076276 0
0.1195667 0.00595035 0
0.1197359 0.00428013 0
0.11984890000000001 0.00257872 0
0.1199043 0.000827007 0
0.1199006 -0.000960112 0
0.1198362 -0.00281695 0
0.11970910000000001 -0.00471864 0
0.11951780000000001 -0.00665459 0
0.1192628 -0.0085278 0
0.11894750000000001 -0.0102707 0
0.1185771 -0.0118362 0
0.1181581 -0.0132017 0
0.1176971 -0.0143611 0
0.1172011 -0.0153165 0
0.1166766 -0.016085 0
0.1161292 -0.0167008 0
0.1155637 -0.0171919 0
0.1149834 -0.0175899 0
0.1143912 -0.0179208 0
0.1137886 -0.0182192 0
0.1131762 -0.018508 0
0.1125542 -0.0187893 0
0.1119232 -0.0190473 0
0.11128450000000001 -0.0192484 0
0.11064070000000001 -0.0193521 0
0.1099967 -0.0192514 0
0.1093603 -0.0189139 0
0.1087396 -0.0182987 0
0.10814570000000001 -0.0173319 0
0.1075894 -0.0160577 0
0.10708110000000001 -0.0144697 0
0.1066306 -0.0126216 0
0.10624320000000001 -0.0106479 0
0.1059197 -0.00876299 0
0.1056676 -0.00648419 0
0.1054861 -0.0045981 0
0.105356 -0.0033409 0
0.10526390000000001 -0.00221601 0
0.1052121 -0.000996712 0
0.1051996 0.000234947 0
0.1052367 0.00198769 0
0.1053376 0.0040446 0
0.1055091 0.0061235 0
0.1057486 0.00811583 0
0.1060523 0.00999364 0
0.1064172 0.0117801 0
0.1068394 0.0134353 0
0.10731399999999999 0.0149449 0
0.10783690000000001 0.0163304 0
0.1084035 0.0175826 0
0.10900960000000001 0.0187015 0
0.1096506 0.0196936 0
0.11032230000000001 0.0205429 0
0.111019 0.0212006 0
0.1117339 0.0216446 0
0.11246010000000001 0.021894 0
0.1131914 0.02196 0
0.113922 0.0218661 0
0.11464460000000001 0.0214846 0
0.1153479 0.0207406 0
0.1160193 0.0195838 0
0.1166488 0.0182489 0
0.1172344 0.0169816 0
0.1177754 0.0155221 0
0.1182636 0.0138583 0
0.11869640000000001 0.0122128 0
0.1190741 0.0105309 0
0.119395 0.00881447 0
0.1196594 0.00713413 0
0.1198684 0.00548531 0
0.1200231 0.00387754 0
0.1201239 0.00225013 0
0.1201699 0.000581058 0
0.12015890000000001 -0.0011567 0
0.12008930000000001 -0.00294246 0
0.11995810000000001 -0.00484274 0
0.1197628 -0.00677498 0
0.119502 -0.00875739 0
0.1191776 -0.0105869 0
0.1187946 -0.0122734 0
0.1183583 -0.0137865 0
0.1178759 -0.0150536 0
0.11735480000000001 -0.0161236 0
0.11680180000000001 -0.0169735 0
0.1162241 -0.0176213 0
0.1156277 -0.0181114 0
0.1150175 -0.0184666 0
0.11439730000000001 -0.0187229 0
0.1137696 -0.0189222 0
0.11313580000000001 -0.0190966 0
0.1124963 -0.019263 0
0.11185149999999999 -0.0194137 0
0.1112022 -0.0195248 0
0.1105503 -0.019565 0
0.1099 -0.0194267 0
0.109258 -0.0190752 0
0.1086319 -0.0184685 0
0.10803180000000001 -0.0175331 0
0.1074682 -0.0162884 0
0.1069523 -0.0146969 0
0.1064939 -0.0128595 0
0.1060996 -0.010813 0
0.1057761 -0.00867739 0
0.1055253 -0.00654782 0
0.1053381 -0.00478365 0
0.1052044 -0.0033891 0
0.1051122 -0.00219394 0
0.10505830000000001 -0.00111736 0
0.10504050000000001 4.4596e-05 0
0.1050701 0.00170748 0
0.1051614 0.00377084 0
0.1053236 0.00582404 0
0.105552 0.00777085 0
0.10584460000000001 0.00966585 0
0.10619880000000001 0.0114581 0
0.1066098 0.0131076 0
0.10707430000000001 0.0146491 0
0.1075874 0.0160554 0
0.1081458 0.0173474 0
0.1087446 0.0185045 0
0.10938 0.0195485 0
0.1100479 0.0204625 0
0.1107433 0.0211892 0
0.1114591 0.0217088 0
0.1121887 0.0220268 0
0.1129256 0.0221641 0
0.11366419999999999 0.0221321 0
0.1143981 0.021902 0
0.11511840000000001 0.0213271 0
0.11581250000000001 0.0204037 0
0.11647350000000001 0.0193063 0
0.11709530000000001 0.0180488 0
0.1176726 0.0166522 0
0.11820130000000001 0.0151433 0
0.11867730000000001 0.0134914 0
0.1190967 0.0117635 0
0.1194583 0.0100322 0
0.1197629 0.00833281 0
0.1200113 0.00665188 0
0.1202039 0.00498837 0
0.1203418 0.00336686 0
0.1204255 0.00173141 0
0.1204537 3.97006e-05 0
0.1204249 -0.00169039 0
0.120337 -0.0034991 0
0.1201875 -0.00538557 0
0.1199738 -0.00733376 0
0.119695 -0.00927658 0
0.1193536 -0.0110899 0
0.118954 -0.0127653 0
0.11850250000000001 -0.0142165 0
0.1180057 -0.015488 0
0.11747070000000001 -0.0165192 0
0.1169047 -0.0173615 0
0.1163145 -0.0179927 0
0.1157057 -0.0184797 0
0.1150833 -0.0188304 0
0.114451 -0.0190853 0
0.1138113 -0.0192836 0
0.1131655 -0.0194552 0
0.1125141 -0.0196135 0
0.11185790000000001 -0.0197483 0
0.11119780000000001 -0.0198352 0
0.1105361 -0.0198431 0
0.10987720000000001 -0.0196659 0
0.109228 -0.0192723 0
0.1085961 -0.0186196 0
0.1079918 -0.0176377 0
0.1074254 -0.0163518 0
0.10690820000000001 -0.0147221 0
0.1064493 -0.0128579 0
0.1060555 -0.0107911 0
0.10573300000000001 -0.00864408 0
0.1054833 -0.0065171 0
0.10529670000000001 -0.00478513 0
0.10516210000000001 -0.00342964 0
0.10506850000000001 -0.00223217 0
0.1050129 -0.00115976 0
0.1049943 4.3225e-05 0
0.1050244 0.00172865 0
0.10511720000000001 0.00382744 0
0.1052813 0.00588126 0
0.1055117 0.00783407 0
0.1058064 0.00972873 0
0.1061627 0.011523 0
0.1065758 0.0131725 0
0.10704250000000001 0.0147135 0
0.1075577 0.0161158 0
0.1587051 -0.534896 0
0.1417292 -0.478723 0
0.1267158 -0.425622 0
0.113374 -0.378882 0
0.1014407 -0.341341 0
0.09062250000000001 -0.309451 0
0.0808769 -0.276467 0
0.07227007 -0.241541 0
0.0648325 -0.206936 0
0.058464600000000005 -0.177237 0
0.0530461 -0.149437 0
0.0485173 -0.124278 0
0.0447702 -0.101883 0
0.0417492 -0.0806456 0
0.0394115 -0.0609878 0
0.0376973 -0.0430222 0
0.036568300000000005 -0.0260773 0
0.0359903 -0.00919873 0
0.036002700000000006 0.00910473 0
0.0366387 0.0283798 0
0.0379169 0.0473619 0
0.039813100000000004 0.0651151 0
0.042260400000000004 0.0805525 0
0.0451637 0.092171 0
0.0483407 0.09689 0
0.051539100000000004 0.0939093 0
0.05449710000000001 0.08261 0
0.056957400000000005 0.0660037 0
0.0588303 0.0484302 0
0.0602016 0.0356554 0
0.0612109 0.0260438 0
0.062017800000000005 0.0242828 0
0.062976 0.0333386 0
0.0643688 0.0506358 0
0.06659866 0.081654 0
0.07006304000000001 0.120765 0
0.074337532 0.130417 0
0.07858448 0.123879 0
0.08258074 0.115522 0
0.0861126 0.0963319 0
0.0889871 0.0778002 0
0.09132190000000001 0.0634582 0
0.0931448 0.0468282 0
0.0944253 0.0315138 0
0.0952701 0.0202219 0
0.0957833 0.0151633 0
0.0965042 0.0328933 0
0.09792100000000001 0.0497413 0
0.099845 0.0644974 0
0.1021715 0.0734612 0
0.1046774 0.0763577 0
0.10725080000000001 0.0779531 0
0.10984250000000001 0.0771196 0
0.1123537 0.0738889 0
0.1147434 0.0695833 0
0.1169782 0.0648669 0
0.1190608 0.0603437 0
0.1209912 0.0556165 0
0.12277850000000001 0.0519692 0
0.1244679 0.0496773 0
0.12608930000000002 0.0476862 0
0.1276354 0.0450791 0
0.1290844 0.0419098 0
0.1304147 0.0379813 0
0.1315977 0.0331758 0
0.132617 0.0282337 0
0.1334725 0.0233585 0
0.1341676 0.0186179 0
0.13470680000000002 0.014005 0
0.1350971 0.00971363 0
0.1353541 0.00598655 0
0.1354987 0.00294429 0
0.1355508 0.000371278 0
0.1355227 -0.00190064 0
0.1354223 -0.00401003 0
0.1352521 -0.00609036 0
0.135014 -0.0080691 0
0.1347116 -0.00998142 0
0.1343443 -0.0119468 0
0.1339123 -0.0138728 0
0.13341530000000001 -0.0158369 0
0.13285360000000002 -0.017751 0
0.1322279 -0.0196663 0
0.1315414 -0.0213909 0
0.1307998 -0.0229752 0
0.1300111 -0.0242337 0
0.129184 -0.0252852 0
0.1283277 -0.0260079 0
0.1274517 -0.0264854 0
0.1265641 -0.0267296 0
0.12567129999999999 -0.0268158 0
0.1247775 -0.0268025 0
0.1238844 -0.0267696 0
0.12298980000000001 -0.0268611 0
0.1220956 -0.0268229 0
0.1211982 -0.0270332 0
0.1202927 -0.0272909 0
0.1193774 -0.0276032 0
0.1184519 -0.0278986 0
0.1175175 -0.0281317 0
0.11657690000000001 -0.0282638 0
0.1156353 -0.0282051 0
0.114699 -0.0279479 0
0.113775 -0.0274764 0
0.1128709 -0.0267631 0
0.1119951 -0.0257948 0
0.1111556 -0.0246082 0
0.1103585 -0.0232336 0
0.10961280000000001 -0.0215676 0
0.1089242 -0.019793 0
0.1082988 -0.0178243 0
0.10774 -0.0157743 0
0.1072526 -0.0135649 0
0.1068399 -0.0112919 0
0.10650480000000001 -0.00892485 0
0.1062481 -0.0066489 0
0.10605730000000001 -0.00494172 0
0.1059143 -0.00369729 0
0.1058072 -0.00279595 0
0.10573060000000001 -0.00179543 0
0.10569300000000001 -0.000459616 0
0.1057099 0.00150915 0
0.1057986 0.00370616 0
0.1059595 0.00580634 0
0.1061879 0.00777674 0
0.1064805 0.00966164 0
0.1068341 0.0114391 0
0.1072448 0.0130834 0
0.1077073 0.0145853 0
0.1082184 0.0159771 0
0.10877310000000001 0.0172197 0
0.109367 0.0183367 0
0.10999600000000001 0.0193374 0
0.1106555 0.0201642 0
0.1113397 0.0208185 0
0.1120421 0.021273 0
0.1127564 0.0215502 0
0.1134771 0.0216657 0
0.1141988 0.0216239 0
0.11491390000000001 0.0212946 0
0.1156108 0.0205418 0
0.1162756 0.018961 0
0.11690120000000001 0.0181836 0
0.1174846 0.0169129 0
0.11802409999999999 0.0154957 0
0.1185127 0.0138965 0
0.1189467 0.0122322 0
0.1193247 0.0105395 0
0.1196459 0.00882718 0
0.11991080000000001 0.00714621 0
0.1201199 0.00548205 0
0.1202743 0.00386356 0
0.1203749 0.00225413 0
0.12042140000000001 0.000608126 0
0.12041180000000001 -0.00110311 0
0.1203445 -0.00285684 0
0.12021680000000001 -0.00472247 0
0.120026 -0.00663134 0
0.11977 -0.00861846 0
0.1194498 -0.0104686 0
0.1190702 -0.0121886 0
0.118636 -0.0137466 0
0.11815410000000001 -0.0150631 0
0.1176317 -0.0161863 0
0.1170757 -0.0170887 0
0.1164934 -0.0177786 0
0.1158911 -0.0183077 0
0.11527390000000001 -0.0186859 0
0.1146461 -0.0189569 0
0.1140106 -0.0191573 0
0.1133691 -0.0193216 0
0.1127224 -0.0194717 0
0.112071 -0.019594 0
0.1114166 -0.0196589 0
0.110761 -0.0196631 0
0.1101075 -0.0195212 0
0.1094627 -0.0191477 0
0.1088344 -0.0185458 0
0.1082301 -0.0177064 0
0.10766020000000001 -0.0165073 0
0.10713610000000001 -0.0149602 0
0.1066691 -0.013124 0
0.1062656 -0.0111507 0
0.1059317 -0.00896958 0
0.1056719 -0.00675526 0
0.10547580000000001 -0.00512248 0
0.1053296 -0.00375082 0
0.10522000000000001 -0.00284809 0
0.1051427 -0.0017897 0
0.10510610000000001 -0.000417012 0
0.10512450000000001 0.00156193 0
0.1052159 0.00380234 0
0.1053805 0.00592577 0
0.1056131 0.00791528 0
0.1059107 0.00982771 0
0.1062706 0.0116423 0
0.10668810000000001 0.0133045 0
0.10715920000000001 0.014844 0
0.10767840000000001 0.0162202 0
0.10824130000000001 0.0174767 0
0.1088441 0.0186091 0
0.1094819 0.0195854 0
0.1101493 0.0204022 0
0.1108409 0.0210368 0
0.1115508 0.0215086 0
0.11227300000000001 0.0217845 0
0.1130012 0.0218834 0
0.1137296 0.0217889 0
0.1144509 0.021495 0
0.1151556 0.0208067 0
0.1158294 0.0196647 0
0.1164623 0.0183596 0
0.1170519 0.0171106 0
0.1175978 0.0156853 0
0.11809230000000001 0.014065 0
0.11853240000000001 0.0124347 0
0.1189178 0.0107742 0
0.1192471 0.00907495 0
0.1195204 0.00740888 0
0.1197386 0.00576111 0
0.1199025 0.00415596 0
0.12001300000000001 0.00255349 0
0.1200696 0.000915474 0
0.1200704 -0.00078833 0
0.1200138 -0.00253138 0
0.11989720000000001 -0.00437949 0
0.1197181 -0.00627395 0
0.11947450000000001 -0.00823133 0
0.1191677 -0.0100543 0
0.1188023 -0.0117513 0
0.1183833 -0.0132762 0
0.11791750000000001 -0.0145727 0
0.1174115 -0.0156888 0
0.1168726 -0.0165677 0
0.11630750000000001 -0.0172694 0
0.1157223 -0.0177901 0
0.1151221 -0.0181799 0
0.114511 -0.0184597 0
0.1138919 -0.0186676 0
0.1132666 -0.0188404 0
0.11263580000000001 -0.0189981 0
0.1120001 -0.019128 0
0.1113611 -0.0191983 0
0.1107207 -0.0192133 0
0.1100821 -0.0190785 0
0.1094518 -0.0187459 0
0.1088342 -0.0182635 0
0.10824020000000001 -0.0173586 0
0.10768240000000001 -0.01613 0
0.10716990000000001 -0.0146397 0
0.106713 -0.0128163 0
0.1063215 -0.0107521 0
0.106001 -0.00858045 0
0.10575280000000001 -0.00643884 0
0.10557040000000001 -0.00457738 0
0.1054441 -0.0032362 0
0.1053509 -0.00234823 0
0.1052882 -0.00141365 0
0.1052617 -0.000191735 0
0.10528470000000001 0.00164506 0
0.105377 0.00379297 0
0.1055408 0.00588887 0
0.1057717 0.00784029 0
0.1060658 0.00970882 0
0.1064215 0.0114986 0
0.1068335 0.0131294 0
0.1072984 0.0146511 0
0.107811 0.016021 0
0.1083674 0.0172749 0
0.1089635 0.0184133 0
0.109595 0.0194076 0
0.1102569 0.0202385 0
0.1109434 0.02091 0
0.1116493 0.0213966 0
0.1123681 0.0216871 0
0.1130936 0.0218196 0
0.1138207 0.0217926 0
0.1145423 0.0214919 0
0.1152454 0.0207302 0
0.1159169 0.019603 0
0.11655080000000001 0.0185132 0
0.1171461 0.0172381 0
0.117695 0.0157668 0
0.118194 0.0142532 0
0.11864050000000001 0.0126143 0
0.1190307 0.0108938 0
0.1193639 0.00919708 0
0.11964179999999999 0.00755656 0
0.119865 0.00591286 0
0.1200336 0.00428307 0
0.12014820000000001 0.00267464 0
0.12020890000000001 0.00104028 0
0.120214 -0.000652108 0
0.1201622 -0.00238101 0
0.1200509 -0.00421237 0
0.1198775 -0.00609904 0
0.1196398 -0.00805254 0
0.1193388 -0.009894 0
0.1189779 -0.011639 0
0.11856240000000001 -0.0131815 0
0.1180985 -0.0145467 0
0.159468 -0.501464 0
0.1436078 -0.445318 0
0.1297149 -0.392162 0
0.1175119 -0.343693 0
0.1067677 -0.304987 0
0.0971964 -0.270813 0
0.0887801 -0.236171 0
0.08148125 -0.20318 0
0.07526889440000001 -0.171897 0
0.0700166 -0.145282 0
0.06559142 -0.12182 0
0.061898600000000005 -0.101306 0
0.0588375 -0.0836084 0
0.056332600000000004 -0.0677563 0
0.0543227 -0.0539041 0
0.0527371 -0.0421007 0
0.05151940000000001 -0.0316608 0
0.0506307 -0.0222962 0
0.05003490000000001 -0.0140244 0
0.0497003 -0.00651644 0
0.049604 0.000274647 0
0.049718 0.00603335 0
0.0499995 0.0105192 0
0.050421600000000004 0.0145609 0
0.0509748 0.0184549 0
0.05165940000000001 0.0224669 0
0.0524819 0.0267233 0
0.0534352 0.0299104 0
0.054443200000000004 0.0302384 0
0.05544110000000001 0.0296513 0
0.05641790000000001 0.0289535 0
0.0573728 0.0282845 0
0.058309 0.0278064 0
0.059218900000000005 0.0268789 0
0.0600988 0.0257227 0
0.060924900000000004 0.023995 0
0.0616939 0.0220115 0
0.0623869 0.0197943 0
0.0630055 0.0171596 0
0.063516 0.0137067 0
0.0639102 0.0102323 0
0.0641956 0.00715887 0
0.064385 0.00443589 0
0.064487 0.00189628 0
0.0645111 -0.000256042 0
0.0644719 -0.00195002 0
0.06437960000000001 -0.00345888 0
0.0642357 -0.00510794 0
0.0640324 -0.00704855 0
0.0637584 -0.00922564 0
0.0634169 -0.011151 0
0.06302050000000001 -0.0123711 0
0.0626022 -0.0126689 0
0.06217930000000001 -0.0126591 0
0.0617612 -0.0124528 0
0.061349200000000007 -0.0122794 0
0.0609395 -0.0124554 0
0.0605139 -0.0130676 0
0.0600648 -0.0139244 0
0.05958190000000001 -0.0149787 0
0.0590633 -0.0160526 0
0.0585131 -0.0169006 0
0.057936 -0.0177013 0
0.0573299 -0.0185642 0
0.056697300000000006 -0.0192953 0
0.056045000000000005 -0.0197666 0
0.05538030000000001 -0.0200634 0
0.0547083 -0.0202227 0
0.0540331 -0.0202628 0
0.0533585 -0.0202068 0
0.0526871 -0.0200739 0
0.052021200000000004 -0.0198892 0
0.051362000000000005 -0.0196695 0
0.0507106 -0.0194295 0
0.050067200000000006 -0.0191972 0
0.049431100000000006 -0.0189819 0
0.0488024 -0.0187569 0
0.048181100000000004 -0.01854 0
0.0475666 -0.0183347 0
0.046959 -0.0181329 0
0.046358 -0.0179329 0
0.045763700000000004 -0.017733 0
0.045176100000000004 -0.0175301 0
0.044595300000000004 -0.0173224 0
0.044021500000000005 -0.01711 0
0.043454900000000005 -0.0168948 0
0.0428955 -0.0166801 0
0.042343200000000004 -0.0164698 0
0.0417977 -0.0162678 0
0.041258800000000005 -0.0160789 0
0.0407259 -0.0159054 0
0.040198500000000005 -0.0157501 0
0.0396759 -0.0156151 0
0.0391574 -0.0155022 0
0.038643000000000004 -0.0153595 0
0.0381345 -0.015159 0
0.037633400000000004 -0.0149187 0
0.0371408 -0.0146479 0
0.036657300000000004 -0.0143782 0
0.036183200000000006 -0.0140801 0
0.0357209 -0.0136699 0
0.035275 -0.0130977 0
0.034851700000000006 -0.0123305 0
0.034457800000000004 -0.0113376 0
0.0341015 -0.0100888 0
0.033791800000000004 -0.00855604 0
0.0335389 -0.00669718 0
0.033355 -0.00444806 0
0.0332526 -0.00182868 0
0.033244600000000006 0.00121517 0
0.033346600000000004 0.00477019 0
0.033579200000000003 0.00906746 0
0.0339718 0.0143826 0
0.034556100000000006 0.0203577 0
0.0353464 0.0269706 0
0.036385100000000004 0.0352686 0
0.037690900000000006 0.042639 0
0.0392237 0.0490746 0
0.040958 0.0542486 0
0.0428289 0.0575616 0
0.0447805 0.0590597 0
0.046749700000000005 0.0589818 0
0.0487073 0.0583838 0
0.050628000000000006 0.0568622 0
0.0524888 0.0549495 0
0.054277000000000006 0.0525599 0
0.0559967 0.0508962 0
0.057674 0.0502152 0
0.059315900000000005 0.0480324 0
0.0608394 0.0439094 0
0.062294 0.0435925 0
0.0638051 0.0495758 0
0.065801 0.0686908 0
0.06824042 0.0773595 0
0.07097023000000001 0.0856985 0
0.07393607 0.0904235 0
0.07694519 0.0903928 0
0.07990418 0.086407 0
0.08267729 0.0803848 0
0.0852427 0.0737012 0
0.0875472 0.0658696 0
0.0896141 0.0591816 0
0.0914853 0.0534906 0
0.0931862 0.0490927 0
0.094767 0.0460792 0
0.09626420000000001 0.044169 0
0.0976744 0.041019 0
0.0989795 0.037352 0
0.1001945 0.0362442 0
0.1014544 0.0392808 0
0.10285240000000001 0.0438446 0
0.1043334 0.0445933 0
0.105798 0.0427957 0
0.1071546 0.0387313 0
0.1083645 0.0339545 0
0.1093987 0.0282913 0
0.1102371 0.0222937 0
0.1108738 0.0161787 0
0.1112984 0.00969318 0
0.1115161 0.0038301 0
0.1115531 -0.00120581 0
0.1114353 -0.00542228 0
0.1112024 -0.00818194 0
0.11090330000000001 -0.00945202 0
0.1105843 -0.00957981 0
0.1102661 -0.00952711 0
0.10994880000000001 -0.00951666 0
0.1096309 -0.00956998 0
0.10931070000000001 -0.00963807 0
0.1089881 -0.00973076 0
0.10866100000000001 -0.00989305 0
0.1083277 -0.0101167 0
0.1079848 -0.0104434 0
0.1076301 -0.0108412 0
0.107262 -0.0112048 0
0.10688410000000001 -0.0114613 0
0.1064983 -0.0116328 0
0.1061116 -0.0115233 0
0.1057343 -0.0110928 0
0.1053765 -0.0103423 0
0.10505110000000001 -0.0091835 0
0.1047695 -0.00778812 0
0.1045311 -0.00648728 0
0.1043375 -0.00521392 0
0.1041845 -0.0040149 0
0.10407340000000001 -0.00268741 0
0.1040095 -0.00119671 0
0.1039972 0.000393387 0
0.1040403 0.00214129 0
0.104147 0.00420397 0
0.10432430000000001 0.00631216 0
0.1045701 0.00829851 0
0.10487940000000001 0.0101554 0
0.1052491 0.0119145 0
0.1056755 0.013573 0
0.1061556 0.0151216 0
0.1066847 0.0165348 0
0.1072589 0.0178204 0
0.1078733 0.0189705 0
0.1085239 0.0199898 0
0.1092059 0.0208753 0
0.1099155 0.0216461 0
0.11064750000000001 0.0222202 0
0.1113949 0.0225813 0
0.1121507 0.0227392 0
0.1129086 0.0227132 0
0.1136625 0.0225164 0
0.1144059 0.0220929 0
0.11512910000000001 0.0213209 0
0.11582120000000001 0.0202437 0
0.1164743 0.0190151 0
0.1170813 0.0175034 0
0.117637 0.0159472 0
0.1181418 0.0144153 0
0.1185931 0.0127428 0
0.11898710000000001 0.010996 0
0.1193237 0.00930065 0
0.1196052 0.00766287 0
0.1198319 0.0060171 0
0.1200039 0.004387 0
0.1201216 0.00274856 0
0.12018380000000001 0.00106336 0
0.1201892 -0.000661258 0
0.12013599999999999 -0.00244492 0
0.1200219 -0.00431679 0
0.1198444 -0.00623569 0
0.119602 -0.00819336 0
0.1192966 -0.010015 0
0.1189325 -0.0117137 0
0.1185153 -0.0132029 0
0.118052 -0.0144942 0
0.1175494 -0.0155647 0
0.1170148 -0.0164322 0
0.1164549 -0.0170995 0
0.1158754 -0.0176198 0
0.1152811 -0.018005 0
0.1146756 -0.0182965 0
0.11406160000000001 -0.0185281 0
0.1134404 -0.0187325 0
0.11281250000000001 -0.0189285 0
0.1121782 -0.0191118 0
0.1115383 -0.0192604 0
0.11089460000000001 -0.0193433 0
0.1102505 -0.0192759 0
0.1096121 -0.0190011 0
0.1089875 -0.0184625 0
0.10838539999999999 -0.0176473 0
0.1078167 -0.0164763 0
0.10729250000000001 -0.0150019 0
0.10682240000000001 -0.0132478 0
0.1064152 -0.0112562 0
0.1060755 -0.00914172 0
0.10580890000000001 -0.00696359 0
0.1056128 -0.0049651 0
0.1054756 -0.00338182 0
0.1053866 -0.00206916 0
0.1053365 -0.000988695 0
0.1053238 0.00021538 0
0.1053555 0.00164343 0
0.1054395 0.00340758 0
0.10558690000000001 0.00536124 0
0.10579960000000001 0.00728309 0
0.10607470000000001 0.00912348 0
0.1064099 0.0108721 0
0.1068015 0.0125034 0
0.1072448 0.0140054 0
0.10773650000000001 0.0153982 0
0.1082725 0.0166746 0
0.1088491 0.0178403 0
0.1094625 0.0188969 0
0.1101092 0.019831 0
0.1107838 0.0205783 0
0.11147989999999999 0.0211278 0
0.11219080000000001 0.0214941 0
0.1129112 0.0216942 0
0.1136353 0.0217328 0
0.1143567 0.021539 0
0.1150655 0.0210014 0
0.1157499 0.0200943 0
0.116401 0.0190186 0
0.1170127 0.0177223 0
0.1175774 0.0162312 0
0.1180918 0.0147536 0
0.1185564 0.0131818 0
0.11896580000000001 0.0114744 0
0.1193186 0.00979847 0
0.1196168 0.00817401 0
0.1198609 0.0065468 0
0.1200505 0.00490883 0
0.120186 0.00330469 0
0.120268 0.00168796 0
0.1202951 1.277e-05 0
0.1202656 -0.00170138 0
0.1201776 -0.00350273 0
0.120028 -0.00538253 0
0.1198147 -0.00731485 0
0.11953720000000001 -0.00922144 0
0.1191981 -0.0110024 0
0.1188023 -0.01263 0
0.1183559 -0.0140448 0
0.1178656 -0.0152707 0
0.0218635 -0.186234 0
0.016092500000000003 -0.160555 0
0.011209499999999997 -0.133327 0
0.007218500000000003 -0.109177 0
0.003942000000000001 -0.0882801 0
0.001362100000000005 -0.0683553 0
-0.0005672000000000038 -0.0497954 0
-0.001942299999999994 -0.0343742 0
-0.002833000000000002 -0.0205016 0
-0.0032995999999999998 -0.00893056 0
-0.0034261999999999904 0.000333213 0
-0.0032617999999999953 0.0092082 0
-0.002799700000000002 0.0182729 0
-0.002041199999999993 0.0268822 0
-0.001104899999999992 0.0274781 0
-0.00032490000000000296 0.0186212 0
4.550000000000387e-05 0.00333901 0
-0.0002037000000000011 -0.0177925 0
-0.0012211999999999917 -0.0418504 0
-0.003031099999999995 -0.0642351 0
-0.005393399999999993 -0.0738359 0
-0.007750099999999996 -0.0660909 0
-0.009645100000000004 -0.0468467 0
-0.010840199999999994 -0.0274172 0
-0.0114702 -0.0106777 0
-0.011489299999999994 0.00833456 0
-0.010948100000000002 0.0219152 0
-0.010099700000000003 0.0279442 0
-0.009090100000000004 0.0325023 0
-0.007915199999999997 0.0371095 0
-0.006600599999999998 0.0412114 0
-0.005080199999999993 0.050175 0
-0.003213599999999997 0.0619413 0
-0.0009125999999999995 0.0751371 0
0.0019235999999999975 0.0940578 0
0.005461900000000006 0.116595 0
0.009678100000000009 0.135204 0
0.014504500000000004 0.152853 0
0.0198833 0.167996 0
0.025431500000000003 0.162142 0
0.030491200000000003 0.140682 0
0.0346863 0.111905 0
0.0377914 0.0742234 0
0.0394183 0.0248688 0
0.0393246 -0.0260875 0
0.037739 -0.0630965 0
0.0354225 -0.0711488 0
0.033260700000000004 -0.05463 0
0.031845000000000005 -0.0330392 0
0.0311899 -0.0062023 0
0.0315338 0.0237363 0
0.0327466 0.0464933 0
0.0345134 0.0559071 0
0.036314700000000005 0.0515307 0
0.037964300000000006 0.0482637 0
0.0393642 0.0359595 0
0.040405100000000006 0.0279039 0
0.041241700000000006 0.0223437 0
0.0418841 0.0179423 0
0.0424886 0.0187214 0
0.0431373 0.0207052 0
0.0438715 0.0233872 0
0.044688900000000004 0.0258219 0
0.0455916 0.0279695 0
0.04654320000000001 0.0285979 0
0.047482800000000006 0.0278836 0
0.048407000000000006 0.0277272 0
0.0493358 0.0286331 0
0.0502941 0.0292757 0
0.0512933 0.0303933 0
0.0523927 0.0347823 0
0.0536415 0.0398705 0
0.055033900000000004 0.0429529 0
0.0564648 0.0426487 0
0.057867600000000005 0.0415242 0
0.0592264 0.0395883 0
0.060501 0.0369322 0
0.061693700000000004 0.0345933 0
0.0627911 0.0314634 0
0.0637894 0.0286006 0
0.0646932 0.0257498 0
0.06550384000000001 0.0229548 0
0.06622817 0.0207735 0
0.06688716 0.0184706 0
0.06743514 0.0144843 0
0.06782155000000001 0.00875928 0
0.06800465 0.00271171 0
0.06798645 -0.00334309 0
0.06776073 -0.00964101 0
0.0673552 -0.0142279 0
0.06681916 -0.0175737 0
0.06618674000000001 -0.0201068 0
0.06547049 -0.0227471 0
0.06466430000000001 -0.0254553 0
0.06377830000000001 -0.0273311 0
0.06285690000000001 -0.0278088 0
0.061936700000000004 -0.0273047 0
0.061042400000000004 -0.0263828 0
0.0601811 -0.0253573 0
0.05935220000000001 -0.0244685 0
0.05854480000000001 -0.0242002 0
0.0577298 -0.0247301 0
0.056890300000000005 -0.0258632 0
0.0559326 -0.0284579 0
0.055038100000000006 -0.0260749 0
0.0542135 -0.0231752 0
0.053504300000000005 -0.0199139 0
0.0528622 -0.0186203 0
0.0522731 -0.0167317 0
0.05174530000000001 -0.0151449 0
0.051261 -0.0139727 0
0.05081290000000001 -0.0129432 0
0.0504019 -0.0117482 0
0.0500333 -0.010439 0
0.049708 -0.00914396 0
0.049425800000000006 -0.0078534 0
0.049186400000000005 -0.00656489 0
0.04898810000000001 -0.00543042 0
0.0488231 -0.00454926 0
0.048684000000000005 -0.0038458 0
0.04856730000000001 -0.00319664 0
0.048470900000000004 -0.00266565 0
0.0483818 -0.002757 0
0.0482807 -0.00332942 0
0.0481529 -0.00433801 0
0.0479856 -0.00569704 0
0.0477693 -0.00724793 0
0.0474986 -0.00888766 0
0.0471756 -0.0103889 0
0.04680480000000001 -0.0117623 0
0.0463933 -0.0128249 0
0.0459511 -0.0136312 0
0.0454849 -0.0144232 0
0.044986 -0.0154585 0
0.04445 -0.0166757 0
0.043872 -0.0179209 0
0.0432533 -0.0191929 0
0.042587 -0.0206941 0
0.041869800000000006 -0.0222153 0
0.0411026 -0.0236893 0
0.040285600000000005 -0.0252256 0
0.039420800000000006 -0.0265034 0
0.0385235 -0.0272328 0
0.037604500000000006 -0.0278453 0
0.0366674 -0.0283303 0
0.0357157 -0.0287299 0
0.034752200000000004 -0.0290224 0
0.0337835 -0.0290711 0
0.032818 -0.0288171 0
0.0318693 -0.0280972 0
0.030953 -0.0268965 0
0.030087300000000004 -0.0250914 0
0.029293400000000004 -0.0226234 0
0.028592200000000005 -0.0195592 0
0.0280047 -0.0158439 0
0.027553400000000006 -0.0112986 0
0.0272714 -0.00595324 0
0.027189200000000004 0.000812003 0
0.027368200000000002 0.00944925 0
0.027840300000000005 0.0180874 0
0.028599100000000002 0.0272299 0
0.029650100000000006 0.0354452 0
0.030949700000000004 0.0420785 0
0.0324785 0.0493783 0
0.03427 0.0575094 0
0.03633 0.0657266 0
0.038658000000000005 0.0734142 0
0.0412247 0.0799285 0
0.04396610000000001 0.0839584 0
0.046790200000000004 0.0847475 0
0.049568100000000004 0.0814676 0
0.052172300000000005 0.075036 0
0.054555400000000004 0.0682014 0
0.0566822 0.0602117 0
0.0585557 0.0540957 0
0.0604426 0.0596568 0
0.0625429 0.0659295 0
0.06478020000000001 0.0672266 0
0.06709495 0.0727998 0
0.0697599 0.0870368 0
0.07300507 0.103691 0
0.0764824 0.103521 0
0.07982828 0.0969389 0
0.08291112 0.0883883 0
0.0857141 0.080204 0
0.0882329 0.0707812 0
0.0903641 0.0575745 0
0.09201780000000001 0.04297 0
0.0932295 0.0306743 0
0.094047 0.0193409 0
0.0945446 0.0117932 0
0.0948472 0.00675814 0
0.09499650000000001 0.00271057 0
0.0950285 -0.0003286 0
0.0949888 -0.00200987 0
0.0949044 -0.00294122 0
0.09479180000000001 -0.00363229 0
0.09466350000000001 -0.00414674 0
0.09451090000000001 -0.0050014 0
0.0943262 -0.00609855 0
0.0940999 -0.00741231 0
0.0938288 -0.00883081 0
0.0935095 -0.0102214 0
0.09314810000000001 -0.0113817 0
0.0927516 -0.0123274 0
0.0923216 -0.0134895 0
0.0918391 -0.0154602 0
0.09127750000000001 -0.0180541 0
0.0906264 -0.0207308 0
0.0899004 -0.0226005 0
0.0891262 -0.0236422 0
0.0883367 -0.0235184 0
0.0875697 -0.0224631 0
0.0868463 -0.0209453 0
0.0861831 -0.0188529 0
0.0855979 -0.016429 0
0.08508996 -0.0141605 0
0.08465535 -0.0121454 0
0.08428145000000001 -0.0103806 0
0.08396187000000001 -0.00896826 0
0.08368422 -0.00774337 0
0.08344692000000001 -0.00656617 0
0.08324775000000001 -0.0054404 0
0.08308515 -0.00437881 0
0.08295542 -0.00347294 0
0.08285296 -0.00272492 0
0.08277397 -0.00203554 0
0.08271775 -0.00136487 0
0.08268388 -0.000696756 0
0.08267242 -2.76769e-05 0
0.08268276000000001 0.000613356 0
0.08271455 0.00126108 0
0.08276841 0.00193783 0
0.08284535 0.00263478 0
0.08294513 0.00331712 0
0.08306743 0.00397969 0
0.08321107 0.00460204 0
0.0833748 0.00518597 0
0.08355725 0.00572712 0
0.08375686 0.00621947 0
0.08397214 0.00666704 0
0.08420143000000001 0.00706591 0
0.08444318 0.00742014 0
0.08469611 0.00774155 0
0.08495938 0.00804325 0
0.0852325 0.00833286 0
0.0855152 0.00861803 0
0.0858074 0.00890619 0
0.0861094 0.00920156 0
0.08642140000000001 0.00950827 0
0.0867439 0.00983264 0
0.0870776 0.0101744 0
0.0874229 0.0105288 0
0.0877802 0.0108967 0
0.08815010000000001 0.0112787 0
0.0885329 0.0116711 0
0.0889289 0.0120682 0
0.0893381 0.0124652 0
0.08976050000000001 0.0128587 0
0.0901959 0.0132464 0
0.090644 0.0136269 0
0.09110470000000001 0.0140002 0
0.0915778 0.0143674 0
0.0920629 0.0147313 0
0.0925603 0.0150956 0
0.09306980000000001 0.0154644 0
0.0935918 0.0158418 0
0.0941265 0.0162312 0
0.0946745 0.0166353 0
0.0952363 0.0170558 0
0.0958123 0.0174927 0
0.0964032 0.0179451 0
0.0970094 0.01841 0
0.09763140000000001 0.0188872 0
0.09826950000000001 0.0193829 0
0.0989246 0.0199056 0
0.09959770000000001 0.0204633 0
0.10029010000000001 0.0210579 0
0.1010029 0.0216836 0
0.10173700000000001 0.0223226 0
0.102492 0.022956 0
0.1032685 0.0235944 0
0.1040653 0.0241748 0
0.10488030000000001 0.0246927 0
0.10571140000000001 0.0251542 0
0.10655700000000001 0.0255586 0
0.1074148 0.0258915 0
0.1082819 0.0261179 0
0.1091538 0.0261769 0
0.1100245 0.0260561 0
0.1108877 0.0257295 0
0.1117359 0.0252986 0
0.11257020000000001 0.0247876 0
0.1133864 0.0242136 0
0.11417840000000001 0.0233345 0
0.1149353 0.0221245 0
0.1156495 0.0207888 0
0.1163174 0.0193501 0
0.1169355 0.0178101 0
0.1175008 0.0161941 0
0.1180115 0.0145366 0
0.089244 -0.291778 0
0.08010644 -0.254072 0
0.0723022 -0.219165 0
0.06546856000000001 -0.192294 0
0.0594938 -0.168144 0
0.0542801 -0.145551 0
0.049828800000000006 -0.122942 0
0.046109500000000005 -0.101311 0
0.0431175 -0.0795386 0
0.0408309 -0.0589533 0
0.039211100000000006 -0.0395142 0
0.038228200000000004 -0.0209189 0
0.037855 -0.00232939 0
0.038114800000000004 0.0165694 0
0.0390172 0.0372392 0
0.0406359 0.0588393 0
0.042962400000000005 0.0789569 0
0.045826200000000004 0.0904615 0
0.0488842 0.0916094 0
0.0518375 0.0848452 0
0.054427500000000004 0.0696882 0
0.0563453 0.0454137 0
0.057382100000000005 0.0194265 0
0.05767610000000001 0.00106918 0
0.0574972 -0.0102037 0
0.0571262 -0.00959608 0
0.0570053 0.00346793 0
0.0574445 0.0221253 0
0.058718400000000004 0.0540414 0
0.0613348 0.0973016 0
0.0649806 0.115826 0
0.06880585 0.113439 0
0.07247315 0.106324 0
0.075635352 0.0846558 0
0.07820561000000001 0.0715929 0
0.08038354 0.0587057 0
0.08204739 0.0429649 0
0.08328837 0.0325216 0
0.08422555000000001 0.0244586 0
0.08491882 0.0177627 0
0.0853882 0.0112897 0
0.08565980000000001 0.00546214 0
0.08575490000000001 0.00070752 0
0.0857383 -0.00121953 0
0.08570900000000001 -0.000450991 0
0.08570620000000001 -5.7083e-05 0
0.08568100000000001 -0.00152859 0
0.0855934 -0.00377876 0
0.0854192 -0.00655352 0
0.08514591 -0.00972252 0
0.08476554 -0.0129443 0
0.08428229000000001 -0.0158275 0
0.08371564000000001 -0.0181748 0
0.08304333 -0.0223928 0
0.08219961 -0.0277284 0
0.08118453 -0.0325258 0
0.08003352 -0.0361792 0
0.07878272 -0.0385113 0
0.07748108000000001 -0.0392799 0
0.076179072 -0.0387211 0
0.074910338 -0.0373382 0
0.07369880000000001 -0.0353925 0
0.07255961 -0.0330406 0
0.07149737 -0.0309827 0
0.07049365 -0.0292879 0
0.06954461 -0.0279064 0
0.06863356000000001 -0.0267889 0
0.06776056 -0.0256692 0
0.06692477000000001 -0.0245491 0
0.06612532 -0.0235006 0
0.06535927 -0.022528 0
0.06462470000000001 -0.0216084 0
0.06392010000000001 -0.02072 0
0.0632447 -0.0198605 0
0.06259730000000001 -0.0190362 0
0.06197660000000001 -0.0182556 0
0.061381000000000005 -0.0175275 0
0.06080870000000001 -0.0168574 0
0.060257700000000004 -0.0162486 0
0.059725900000000005 -0.0157002 0
0.0592113 -0.0152098 0
0.058711900000000004 -0.0147848 0
0.0582263 -0.0143752 0
0.057754 -0.0140001 0
0.057293300000000005 -0.0136627 0
0.0568434 -0.0133511 0
0.0564036 -0.0130579 0
0.055973300000000004 -0.0127807 0
0.055552000000000004 -0.0125175 0
0.0551393 -0.0122639 0
0.0547348 -0.0120247 0
0.0543381 -0.0117964 0
0.053948800000000005 -0.0115754 0
0.0535669 -0.0113535 0
0.053192500000000004 -0.0111267 0
0.0528257 -0.0108941 0
0.05246680000000001 -0.0106545 0
0.052116 -0.0104061 0
0.051773700000000006 -0.0101483 0
0.051440200000000005 -0.00988098 0
0.051115600000000004 -0.00960544 0
0.0508005 -0.00932256 0
0.050494800000000006 -0.00903256 0
0.05019900000000001 -0.00873699 0
0.049913 -0.00843773 0
0.0496371 -0.00813618 0
0.049371200000000004 -0.00783373 0
0.049115400000000003 -0.00753148 0
0.0488697 -0.00722991 0
0.048634000000000004 -0.00692951 0
0.0484083 -0.0066308 0
0.0481926 -0.0063341 0
0.047986600000000004 -0.00604101 0
0.04779030000000001 -0.00575482 0
0.047603400000000004 -0.00547554 0
0.0474257 -0.00519623 0
0.04725750000000001 -0.0049068 0
0.04709920000000001 -0.00460549 0
0.04695100000000001 -0.00430802 0
0.04681250000000001 -0.00401705 0
0.0466835 -0.00373863 0
0.046563600000000004 -0.00347228 0
0.0464522 -0.00322436 0
0.04634870000000001 -0.00299588 0
0.046252600000000005 -0.00278192 0
0.04616340000000001 -0.00257812 0
0.04608090000000001 -0.00238031 0
0.046005000000000004 -0.00218496 0
0.045935500000000004 -0.00198944 0
0.0458726 -0.00179192 0
0.04581640000000001 -0.00159189 0
0.0457669 -0.00138951 0
0.045724100000000004 -0.00118565 0
0.0456882 -0.000981595 0
0.045659000000000005 -0.000778504 0
0.0456366 -0.000577328 0
0.0456208 -0.000378996 0
0.0456116 -0.000183947 0
0.045608800000000005 7.53122e-06 0
0.045612400000000004 0.000195478 0
0.0456222 0.000380176 0
0.045638 0.000562106 0
0.0456599 0.000741614 0
0.0456877 0.000919357 0
0.0457215 0.0010953 0
0.045761 0.00126655 0
0.0458061 0.00143036 0
0.0458565 0.00158658 0
0.045912 0.00173508 0
0.04597230000000001 0.00187489 0
0.046037100000000004 0.00200561 0
0.046106100000000004 0.00212621 0
0.0461789 0.00223767 0
0.0462553 0.00233964 0
0.0463349 0.00243363 0
0.0464176 0.00252135 0
0.046503100000000006 0.00260479 0
0.0465913 0.00268721 0
0.0466824 0.00277345 0
0.0467764 0.00286891 0
0.0468739 0.00297906 0
0.0469755 0.00310998 0
0.04708180000000001 0.00326859 0
0.0471941 0.00346139 0
0.0473133 0.00368332 0
0.047440300000000005 0.00392656 0
0.0475756 0.00417903 0
0.0477192 0.00442195 0
0.0478705 0.00464371 0
0.0480289 0.00484182 0
0.048193400000000004 0.00501759 0
0.0483634 0.00517528 0
0.0485384 0.0053216 0
0.048718300000000006 0.00546769 0
0.048903300000000004 0.00562147 0
0.049093300000000006 0.00577313 0
0.0492879 0.00589809 0
0.049486100000000005 0.00598365 0
0.049686400000000006 0.0060293 0
0.049887 0.00600158 0
0.05008510000000001 0.00588206 0
0.0502775 0.00566347 0
0.0504606 0.00533346 0
0.0506306 0.00487969 0
0.0507832 0.00429186 0
0.050913700000000006 0.00356368 0
0.051017400000000004 0.00269067 0
0.0510897 0.00169359 0
0.051126000000000005 0.000530869 0
0.051121 -0.000775033 0
0.0510702 -0.00222164 0
0.05096830000000001 -0.0038285 0
0.0508111 -0.00550938 0
0.0505982 -0.00717054 0
0.050333300000000004 -0.00859069 0
0.0500275 -0.00965731 0
0.0496906 -0.0105297 0
0.0493229 -0.0115222 0
0.048920500000000006 -0.0125977 0
0.0484807 -0.0137536 0
0.048 -0.0150091 0
0.0474774 -0.0163073 0
0.04691000000000001 -0.0176692 0
0.046298200000000005 -0.0189466 0
0.045645700000000004 -0.0201095 0
0.044955800000000004 -0.0211693 0
0.044233400000000006 -0.0220747 0
0.0434837 -0.0228212 0
0.042711900000000004 -0.0234182 0
0.041922600000000004 -0.0238835 0
0.041119800000000005 -0.0242404 0
0.040306600000000005 -0.024515 0
0.039485400000000004 -0.0247311 0
0.038657800000000006 -0.0249075 0
0.0378247 -0.025062 0
0.036986700000000004 -0.0252056 0
0.036144 -0.0253429 0
0.0352967 -0.0254715 0
0.0344481 -0.0254208 0
0.033605300000000005 -0.0251218 0
0.032779300000000004 -0.0244316 0
0.031983500000000005 -0.0233362 0
0.0312329 -0.0217395 0
0.030544500000000002 -0.0196427 0
0.0299337 -0.0171118 0
0.029415700000000003 -0.0140725 0
0.029011500000000003 -0.0103083 0
0.028744200000000004 -0.0060022 0
0.028634400000000004 -0.000711362 0
0.028725600000000004 0.00502029 0
0.029141 0.0184271 0
0.029968100000000004 0.0304022 0
0.031156300000000005 0.0402963 0
0.032646400000000006 0.0486176 0
0.034443 0.0589463 0
0.0366505 0.0727056 0
0.039358500000000005 0.0894517 0
0.042671100000000003 0.108305 0
0.0466087 0.126437 0
0.0511037 0.141884 0
0.056030800000000006 0.152072 0
0.0611596 0.154003 0
0.06618461 0.145976 0
0.0708009 0.12928 0
0.07462765 0.100319 0
0.07736493 0.065874 0
0.07897048000000001 0.0357355 0
0.07971803000000001 0.0117276 0
0.07985709 0.000864934 0
0.08009604000000001 0.0164947 0
0.08122358 0.0515595 0
0.08386334000000001 0.103788 0
0.0881256 0.140564 0
0.0927499 0.135003 0
0.0970762 0.125183 0
0.1010887 0.113627 0
0.1044484 0.0889907 0
0.1070459 0.0691635 0
0.1090477 0.0519055 0
0.11045840000000001 0.0344487 0
0.11139270000000001 0.0235283 0
0.1120516 0.0167449 0
0.1125386 0.0130976 0
0.112981 0.0137316 0
0.113482 0.0158771 0
0.1140108 0.0156946 0
0.1145197 0.0147427 0
0.1149731 0.0122418 0
0.11532400000000001 0.00895562 0
0.1155639 0.0056024 0
0.1156883 0.00200837 0
0.115691 -0.00165518 0
0.11557110000000001 -0.00536369 0
0.1153245 -0.0092222 0
0.1149526 -0.0128529 0
0.1144647 -0.0161728 0
0.1138745 -0.0190104 0
0.11319850000000001 -0.0213343 0
0.1124552 -0.0230705 0
0.1116654 -0.0241548 0
0.11085110000000001 -0.0245883 0
0.1100315 -0.0245231 0
0.1092204 -0.0241179 0
0.1084272 -0.0234705 0
0.1076589 -0.0226586 0
0.1069186 -0.021794 0
0.1062071 -0.0209651 0
0.10552220000000001 -0.020147 0
0.1048633 -0.0194001 0
0.1042329 -0.0184222 0
0.1036383 -0.0173559 0
0.1030788 -0.0162068 0
0.10256190000000001 -0.0149397 0
0.1020805 -0.0139757 0
0.1016327 -0.01294 0
0.1012193 -0.011899 0
0.1008433 -0.0106797 0
0.1005125 -0.00919922 0
0.10023470000000001 -0.00752927 0
0.100015 -0.00571599 0
0.09986020000000001 -0.00360624 0
0.0365805 -0.218122 0
0.029794400000000006 -0.189024 0
0.024006100000000002 -0.160065 0
0.019155600000000002 -0.133634 0
0.015094800000000005 -0.111451 0
0.011766300000000007 -0.089551 0
0.0091701 -0.0682676 0
0.007250800000000002 -0.0488029 0
0.005953700000000006 -0.0308158 0
0.005204200000000006 -0.015931 0
0.004912700000000006 -0.00307357 0
0.005016599999999996 0.0086847 0
0.005515199999999998 0.0208068 0
0.006409100000000001 0.0305529 0
0.007401900000000003 0.0278862 0
0.0081629 0.0175179 0
0.008478700000000006 0.00137041 0
0.008155599999999999 -0.0206067 0
0.007023799999999997 -0.0451845 0
0.005164299999999997 -0.0638854 0
0.0028822000000000014 -0.0692076 0
0.0007300999999999974 -0.0575262 0
-0.0008195000000000008 -0.0345536 0
-0.0015717999999999982 -0.0123181 0
-0.0016511000000000026 0.00641748 0
-0.0011214999999999975 0.0239891 0
-7.540000000000324e-05 0.0370684 0
0.0012968000000000007 0.0440586 0
0.002842499999999998 0.0484376 0
0.004535700000000004 0.0524088 0
0.006313700000000005 0.0543871 0
0.008211499999999997 0.0590732 0
0.010319400000000006 0.0674129 0
0.012718 0.0764953 0
0.015447500000000003 0.0865536 0
0.018613700000000004 0.104632 0
0.022537600000000005 0.128564 0
0.0272026 0.150509 0
0.0325524 0.168919 0
0.0383731 0.176919 0
0.044115600000000005 0.165349 0
0.0492324 0.141915 0
0.053463800000000006 0.113157 0
0.056576600000000005 0.072648 0
0.058136900000000005 0.0244196 0
0.058146 -0.0214796 0
0.0568795 -0.0500332 0
0.055074700000000004 -0.0529241 0
0.053565600000000005 -0.0367002 0
0.0528042 -0.0089514 0
0.0532224 0.0323319 0
0.0550736 0.072902 0
0.0577747 0.0839345 0
0.0605103 0.0797851 0
0.06311220000000001 0.0758078 0
0.06527644 0.0552009 0
0.06687736 0.0429236 0
0.06816353 0.0342916 0
0.06911325 0.0253776 0
0.06992196 0.0235408 0
0.07069088 0.0226951 0
0.07143436 0.0219345 0
0.07214404 0.0207381 0
0.07281684000000001 0.0197714 0
0.07346678000000001 0.0193831 0
0.07411868 0.0199317 0
0.074776121 0.0192938 0
0.075378548 0.0174109 0
0.075932443 0.0146954 0
0.07632101000000001 0.0096775 0
0.07660750000000001 0.00794457 0
0.07687431 0.00791316 0
0.0771222 0.00696732 0
0.077334 0.00572385 0
0.07749095 0.00363899 0
0.07757126 0.00128203 0
0.07757311 -0.00105158 0
0.07750219 -0.00312514 0
0.07736844 -0.00494461 0
0.07713505 -0.00942356 0
0.07664575 -0.0193399 0
0.075820843 -0.028884 0
0.074735618 -0.0355618 0
0.07347711 -0.0389378 0
0.07216434000000001 -0.0396061 0
0.07084858000000001 -0.0391815 0
0.06956721 -0.0375933 0
0.06835498000000001 -0.0354504 0
0.06720796 -0.0334107 0
0.06612639000000001 -0.0318208 0
0.06508030000000001 -0.031145 0
0.0640468 -0.0309401 0
0.0630175 -0.0308069 0
0.061995400000000006 -0.0305894 0
0.060980000000000006 -0.0302463 0
0.059982400000000005 -0.0296599 0
0.059003700000000006 -0.0290963 0
0.058043300000000006 -0.028497 0
0.0571074 -0.0277021 0
0.056198200000000004 -0.0269053 0
0.05531420000000001 -0.0261841 0
0.054453100000000004 -0.0255173 0
0.0536145 -0.0248279 0
0.052799200000000004 -0.0241425 0
0.0520056 -0.0235174 0
0.0512321 -0.0229362 0
0.0504775 -0.0223745 0
0.0497411 -0.0218448 0
0.049021800000000004 -0.0213394 0
0.048319100000000004 -0.0208583 0
0.0476318 -0.0204019 0
0.0469594 -0.019969 0
0.0463011 -0.0195573 0
0.045656100000000005 -0.0191648 0
0.0450238 -0.0187897 0
0.04440380000000001 -0.0184325 0
0.043795400000000005 -0.018092 0
0.043198 -0.0177673 0
0.0426112 -0.017459 0
0.0420344 -0.0171702 0
0.041466800000000005 -0.0169024 0
0.040907700000000005 -0.0166573 0
0.0403564 -0.0164367 0
0.039812 -0.0162417 0
0.039274500000000004 -0.016013 0
0.0387457 -0.0157253 0
0.0382274 -0.0153882 0
0.0377207 -0.0150312 0
0.037226300000000004 -0.014647 0
0.0367462 -0.0141847 0
0.036283 -0.0136278 0
0.035841000000000005 -0.0129176 0
0.0354259 -0.0120259 0
0.035044200000000005 -0.0109206 0
0.0347036 -0.00957011 0
0.0344129 -0.0079435 0
0.0341821 -0.00598967 0
0.0340232 -0.00366156 0
0.033948000000000006 -0.000978974 0
0.0339693 0.00211535 0
0.034101400000000004 0.00568097 0
0.034363500000000005 0.00991466 0
0.0347794 0.0148649 0
0.0353737 0.0204934 0
0.036157100000000005 0.0264532 0
0.0371753 0.0355572 0
0.038492500000000006 0.0431811 0
0.0400744 0.0510922 0
0.0418733 0.0561892 0
0.0438155 0.0598233 0
0.0458436 0.0614625 0
0.0478991 0.0615949 0
0.0499351 0.0605364 0
0.05192770000000001 0.0590559 0
0.053862400000000005 0.0571104 0
0.055707400000000004 0.0539032 0
0.0574702 0.0520751 0
0.059187000000000003 0.0512365 0
0.0608702 0.049849 0
0.062474 0.04645 0
0.0640015 0.0453489 0
0.06552583000000001 0.0461361 0
0.06726314 0.0574729 0
0.06925817000000001 0.0609578 0
0.07126153 0.0592996 0
0.07320751 0.0574901 0
0.07508925200000001 0.055527 0
0.07691191 0.059286 0
0.07904923 0.0659641 0
0.08126102 0.0662607 0
0.08345486 0.0649076 0
0.0855022 0.058471 0
0.0873728 0.0545623 0
0.0891109 0.0505756 0
0.09074020000000001 0.0475964 0
0.0923001 0.0460772 0
0.093795 0.0439132 0
0.0952409 0.0430883 0
0.096679 0.043323 0
0.0981095 0.0427145 0
0.0995067 0.0402018 0
0.1008202 0.0380565 0
0.1020575 0.0365232 0
0.1033081 0.0385002 0
0.1046348 0.0405788 0
0.1059784 0.0397707 0
0.1072651 0.0372612 0
0.10844490000000001 0.0336583 0
0.10949600000000001 0.0295161 0
0.1103979 0.0247361 0
0.1111309 0.0194587 0
0.1116805 0.0137876 0
0.1120397 0.00809317 0
0.1122145 0.00274367 0
0.11221880000000001 -0.00213118 0
0.11207410000000001 -0.00618205 0
0.1118151 -0.00897841 0
0.1114857 -0.010539 0
0.111121 -0.0111846 0
0.1107457 -0.0112946 0
0.11036860000000001 -0.0113227 0
0.1099909 -0.0113498 0
0.10961190000000001 -0.0113798 0
0.1092321 -0.0114242 0
0.1088495 -0.0115264 0
0.108463 -0.0116856 0
0.1080686 -0.0119713 0
0.1076635 -0.0123433 0
0.1072456 -0.0126886 0
0.1068178 -0.0129029 0
0.1063844 -0.0130526 0
0.1059509 -0.0129102 0
0.1055284 -0.0124128 0
0.10512830000000001 -0.0115637 0
0.10476350000000001 -0.0103457 0
0.1044423 -0.00901391 0
0.10416310000000001 -0.00778188 0
0.1039263 -0.00648009 0
0.1037339 -0.00512831 0
0.103588 -0.00367888 0
0.1034925 -0.00210786 0
0.10345120000000001 -0.000439219 0
0.1034696 0.00152328 0
0.1035583 0.00369463 0
0.103719 0.00580133 0
0.1039471 0.00776593 0
0.1042386 0.00960636 0
0.1045893 0.0113337 0
0.1049959 0.0129637 0
0.1054552 0.0145076 0
0.1059645 0.0159506 0
0.1065197 0.0172751 0
0.107117 0.0184794 0
0.1077523 0.0195632 0
0.1084214 0.0205229 0
0.10912050000000001 0.0213629 0
0.10984540000000001 0.0220854 0
0.1105913 0.0226118 0
0.111351 0.0229355 0
0.1121181 0.0230581 0
0.112886 0.0230078 0
0.11364940000000001 0.0227878 0
0.1144007 0.0223295 0
0.1151288 0.0214256 0
0.11582339999999999 0.0203232 0
0.1164805 0.0191376 0
0.1170949 0.0177856 0
0.117662 0.0163081 0
0.1181778 0.0147121 0
0.118639 0.0130472 0
0.1190441 0.0113558 0
0.119393 0.00967005 0
0.1196864 0.00801548 0
0.1199249 0.00636914 0
0.1201089 0.00475713 0
0.1202394 0.00314724 0
0.1203156 0.0015041 0
0.1203361 -0.000197449 0
0.1202993 -0.00193129 0
0.12020310000000001 -0.00375412 0
0.1200452 -0.00562801 0
0.119824 -0.00753367 0
0.1195408 -0.00934511 0
0.1191991 -0.0110411 0
0.1188043 -0.0125337 0
0.1183628 -0.0138523 0
0.1178814 -0.0149442 0
0.1173668 -0.0158487 0
0.11682580000000001 -0.0165494 0
0.1162638 -0.0171113 0
0.1156858 -0.0175322 0
0.1150955 -0.017861 0
0.1144954 -0.0181205 0
0.1138874 -0.0183453 0
0.1132722 -0.0185584 0
0.1126499 -0.0187606 0
0.1120213 -0.0189344 0
0.11138790000000001 -0.0190507 0
0.1107524 -0.019058 0
0.1101198 -0.0188615 0
0.10949829999999999 -0.0184216 0
0.1088944 -0.0177201 0
0.1083215 -0.0166678 0
0.107788 -0.0153475 0
0.1073046 -0.0136974 0
0.10688020000000001 -0.0118196 0
0.1065223 -0.00974382 0
0.106235 -0.00758504 0
0.1060205 -0.00544598 0
0.1058707 -0.00365447 0
0.1057759 -0.00219895 0
0.10572200000000001 -0.0010989 0
0.1057049 3.823e-05 0
0.1057273 0.00128115 0
0.1057968 0.00288358 0
0.1059249 0.00475673 0
0.106118 0.00672839 0
0.1063753 0.00859957 0
0.1066934 0.0103835 0
0.10706950000000001 0.0120549 0
0.1074985 0.01359 0
-0.11278400000000001 0.494598 0
-0.096838 0.443134 0
-0.08351199999999999 0.36729 0
-0.072177 0.31612 0
-0.06239399999999999 0.275032 0
-0.05361600000000001 0.254888 0
-0.04540999999999999 0.236804 0
-0.03798499999999999 0.209249 0
-0.031527 0.180101 0
-0.02598199999999999 0.154399 0
-0.02140299999999999 0.123062 0
-0.017707399999999998 0.100992 0
-0.0146849 0.0818386 0
-0.012209499999999998 0.0685812 0
-0.010024699999999998 0.0635851 0
-0.007779399999999992 0.0722823 0
-0.005078399999999997 0.0894076 0
-0.0017783999999999994 0.10681 0
0.0020666000000000018 0.122458 0
0.0063983999999999985 0.135955 0
0.011123300000000003 0.144566 0
0.015847700000000006 0.136964 0
0.0200918 0.117581 0
0.0235792 0.0920288 0
0.0260272 0.0543554 0
0.027027500000000003 0.0081392 0
0.026496500000000006 -0.0360574 0
0.024691900000000003 -0.0661506 0
0.022375700000000005 -0.0687544 0
0.020344800000000003 -0.051007 0
0.019035300000000005 -0.0300737 0
0.018397900000000002 -0.0083135 0
0.0185484 0.0148421 0
0.0193988 0.034593 0
0.020764400000000002 0.0438604 0
0.022170500000000003 0.039967 0
0.0234397 0.0373864 0
0.0245145 0.0272835 0
0.0252678 0.0190561 0
0.0258006 0.0135198 0
0.026166500000000002 0.00974805 0
0.0264869 0.00980843 0
0.026860800000000004 0.0130349 0
0.027420700000000006 0.0208488 0
0.0283476 0.0345749 0
0.0298126 0.0531638 0
0.0319727 0.0753503 0
0.034880400000000006 0.0974977 0
0.038480200000000006 0.116946 0
0.042611300000000005 0.128067 0
0.046873700000000004 0.125998 0
0.0508993 0.115004 0
0.0544278 0.0961954 0
0.0571537 0.0675591 0
0.0588003 0.0338741 0
0.0593871 0.00456174 0
0.0591295 -0.0159563 0
0.05850280000000001 -0.0184953 0
0.058028 -0.00812244 0
0.05807860000000001 0.0102126 0
0.0589987 0.0445596 0
0.061285000000000006 0.087462 0
0.0646292 0.106349 0
0.06811432 0.101598 0
0.07140887 0.0960721 0
0.07434080700000001 0.0792531 0
0.07669094 0.0637293 0
0.0786249 0.0533022 0
0.08013797 0.0385779 0
0.08121199 0.0270382 0
0.08195764 0.0182981 0
0.08242276 0.0103702 0
0.0826537 0.00424922 0
0.08268107000000001 -0.00184531 0
0.08252754 -0.00703516 0
0.08221264 -0.0114158 0
0.08179176 -0.013288 0
0.08136507 -0.0123317 0
0.08097004000000001 -0.0116584 0
0.08055777 -0.0133516 0
0.08006747 -0.015949 0
0.07949148 -0.0185616 0
0.07882247 -0.0214416 0
0.07805816 -0.0242544 0
0.07721002 -0.0263545 0
0.07634241 -0.0234508 0
0.07557084900000001 -0.023342 0
0.074708166 -0.0270659 0
0.07379354 -0.0271987 0
0.07289461 -0.0273754 0
0.07194529000000001 -0.0290756 0
0.07097516000000001 -0.0290362 0
0.07001542000000001 -0.028493 0
0.06908366 -0.0273429 0
0.06820296 -0.0255473 0
0.06737789 -0.0241086 0
0.06659237 -0.0231042 0
0.06583526 -0.022391 0
0.0651002 -0.0217616 0
0.06438640000000001 -0.0210802 0
0.0636992 -0.02016 0
0.0630477 -0.0189485 0
0.0624385 -0.017686 0
0.0618678 -0.0167346 0
0.061320200000000005 -0.0161977 0
0.0607868 -0.0159007 0
0.0602578 -0.0158315 0
0.0597304 -0.0158778 0
0.059198200000000006 -0.0160315 0
0.058661500000000005 -0.0162006 0
0.05811720000000001 -0.0164337 0
0.0575649 -0.0166759 0
0.0570058 -0.0168428 0
0.0564423 -0.0169435 0
0.0558765 -0.0169942 0
0.055309800000000006 -0.0169957 0
0.054744 -0.0169526 0
0.0541803 -0.0168664 0
0.05362020000000001 -0.0167427 0
0.0530648 -0.0165945 0
0.0525144 -0.016433 0
0.0519699 -0.01625 0
0.0514318 -0.0160492 0
0.05090070000000001 -0.0158323 0
0.0503769 -0.0156065 0
0.0498609 -0.0153772 0
0.049352400000000005 -0.0151458 0
0.0488518 -0.0149075 0
0.04835930000000001 -0.0146614 0
0.0478748 -0.0144174 0
0.04739840000000001 -0.0141771 0
0.04693 -0.0139403 0
0.04646940000000001 -0.0137054 0
0.04601670000000001 -0.0134697 0
0.0455718 -0.0132314 0
0.045134900000000006 -0.0129903 0
0.0447062 -0.0127473 0
0.044285500000000005 -0.0125043 0
0.043872900000000006 -0.0122637 0
0.043468200000000005 -0.0120285 0
0.0430713 -0.011801 0
0.042681800000000006 -0.011584 0
0.0422992 -0.0113799 0
0.041923300000000004 -0.0111904 0
0.041553400000000004 -0.0110094 0
0.041189500000000004 -0.0108353 0
0.040831200000000005 -0.0106722 0
0.0404781 -0.010526 0
0.0401294 -0.0104037 0
0.0397843 -0.010308 0
0.039442000000000005 -0.0102391 0
0.0391014 -0.0101992 0
0.038761500000000004 -0.0101909 0
0.038421500000000004 -0.0102104 0
0.0380809 -0.0102134 0
0.0377412 -0.0101653 0
0.0374038 -0.0100753 0
0.037070000000000006 -0.00995679 0
0.036740600000000005 -0.0098119 0
0.0364171 -0.00960178 0
0.036102800000000004 -0.00926235 0
0.0358023 -0.00878024 0
0.0355207 -0.00813102 0
0.0352641 -0.0072958 0
0.035038900000000005 -0.00625829 0
0.0348527 -0.00498069 0
0.0347132 -0.00346489 0
0.0346286 -0.00169305 0
0.0346074 0.000331022 0
0.0346578 0.00258479 0
0.0347847 0.00493149 0
0.0349912 0.00734542 0
0.035278800000000006 0.00982327 0
0.0356478 0.0121939 0
0.036092200000000005 0.014354 0
0.036603300000000005 0.0161911 0
0.037170600000000005 0.0177379 0
0.0377837 0.0189394 0
0.0384306 0.0197591 0
0.0390975 0.0201986 0
0.039773300000000004 0.0202933 0
0.0404452 0.0200165 0
0.0411083 0.0198726 0
0.0418581 0.0244883 0
0.0427164 0.0267721 0
0.0435878 0.0261158 0
0.044448600000000005 0.0255121 0
0.045274800000000004 0.0242554 0
0.0460743 0.0238546 0
0.04686370000000001 0.0233831 0
0.047622700000000004 0.0220781 0
0.048333100000000004 0.0207286 0
0.04901080000000001 0.0197902 0
0.0496414 0.0181645 0
0.050218 0.0164226 0
0.050732200000000005 0.0145476 0
0.0511833 0.0125145 0
0.051558900000000005 0.0101717 0
0.0518573 0.00789463 0
0.052083000000000004 0.00581575 0
0.0522411 0.00381093 0
0.052332500000000004 0.00184604 0
0.0523628 0.000127657 0
0.0523411 -0.00129461 0
0.052276600000000006 -0.00246352 0
0.0521774 -0.00339603 0
0.0520511 -0.00410855 0
0.0519046 -0.00462193 0
0.05174140000000001 -0.00514692 0
0.0515586 -0.00580732 0
0.0513508 -0.00662794 0
0.051113500000000006 -0.00756424 0
0.0508436 -0.008595 0
0.050537200000000004 -0.00974254 0
0.0501915 -0.0109438 0
0.049806600000000006 -0.0120767 0
0.049386700000000006 -0.0130577 0
0.0489356 -0.0139449 0
0.048456900000000004 -0.014727 0
0.04795340000000001 -0.0154878 0
0.0474223 -0.016322 0
0.046864600000000006 -0.0171216 0
0.046278400000000004 -0.018013 0
0.0456612 -0.0190201 0
0.0450083 -0.020099 0
0.0443187 -0.021192 0
0.0435943 -0.0221693 0
0.0428399 -0.023006 0
0.0420598 -0.0237212 0
0.0412579 -0.0243291 0
0.0404375 -0.0248416 0
0.039601500000000005 -0.0252729 0
0.038752400000000006 -0.0256335 0
0.0378922 -0.025939 0
0.0370228 -0.0261979 0
0.0361454 -0.0264217 0
0.035261 -0.0266244 0
0.0343716 -0.0267007 0
0.0334836 -0.0265556 0
0.0326072 -0.0260135 0
0.0317561 -0.0250564 0
0.030945400000000005 -0.0236159 0
0.030192700000000003 -0.021608 0
0.029515900000000005 -0.0191032 0
0.028931400000000003 -0.0160544 0
0.028459500000000006 -0.012472 0
0.028117800000000005 -0.00814094 0
0.0279379 -0.0028689 0
0.027956600000000005 0.00434955 0
0.028250300000000006 0.0134911 0
0.0289125 0.0254058 0
0.0299146 0.034373 0
0.0312085 0.0428989 0
0.032789900000000004 0.0517692 0
0.0347219 0.063672 0
0.037104200000000004 0.0787835 0
0.040037100000000006 0.0963123 0
0.0435837 0.115125 0
0.047718 0.131218 0
0.0523131 0.143557 0
0.057261900000000004 0.151892 0
0.0623406 0.151073 0
0.06725115000000001 0.141714 0
0.07165455 0.121538 0
0.0751811451 0.0906051 0
0.07759728 0.0569869 0
0.07893859 0.0278415 0
0.0794565 0.00683238 0
0.07956598000000001 0.00370413 0
0.07992463 0.0177374 0
0.08129738 0.0665987 0
0.08446105000000001 0.11689 0
0.0888318 0.138787 0
0.0934207 0.134301 0
0.0977124 0.122789 0
0.1014096 0.099474 0
0.1043433 0.0785997 0
0.1066682 0.0620612 0
0.108344 0.0403117 0
0.1094195 0.0301729 0
0.110582 0.0371945 0
0.11192840000000001 0.0439766 0
0.1135371 0.0519407 0
0.11538680000000001 0.0577777 0
0.1173512 0.0597882 0
0.1193636 0.0604128 0
0.1213448 0.0580332 0
0.1232123 0.054157 0
0.1249585 0.0509411 0
0.12661640000000002 0.048814 0
0.12820710000000002 0.0465908 0
0.1297118 0.0437436 0
0.1311137 0.040475 0
0.1323995 0.0367572 0
0.1335472 0.0323226 0
0.1345481 0.0279806 0
0.1354081 0.0238635 0
0.1361339 0.0199002 0
0.1367273 0.0159207 0
0.1371905 0.0120925 0
0.13752910000000002 0.00843999 0
0.1326038 -0.303334 0
0.12318660000000001 -0.256473 0
0.1154368 -0.212956 0
0.10893749999999999 -0.180879 0
0.1033588 -0.155009 0
0.0986254 -0.13046 0
0.0946935 -0.106656 0
0.0915415 -0.0839541 0
0.0891058 -0.0635401 0
0.0873226 -0.0445977 0
0.0861474 -0.0271034 0
0.0855216 -0.0115485 0
0.0853805 0.00213497 0
0.08567050000000001 0.0144468 0
0.0863453 0.0252256 0
0.0873497 0.0343554 0
0.08863180000000001 0.0419467 0
0.090143 0.0482762 0
0.0918485 0.053643 0
0.09372040000000001 0.0584271 0
0.09575310000000001 0.0633378 0
0.0979187 0.0659523 0
0.1001394 0.0668917 0
0.1023564 0.0657238 0
0.10449800000000001 0.0627321 0
0.10654630000000001 0.0602199 0
0.10853170000000001 0.0589492 0
0.11046500000000001 0.0570011 0
0.1123062 0.0533607 0
0.1140032 0.0485761 0
0.1155294 0.0431854 0
0.1168641 0.0371372 0
0.11799180000000001 0.0308128 0
0.1189067 0.0244139 0
0.11960950000000001 0.0181204 0
0.1201068 0.0120887 0
0.1204106 0.00650851 0
0.1205389 0.00156711 0
0.1205182 -0.00242458 0
0.1203822 -0.0054509 0
0.12016109999999999 -0.00757518 0
0.1198825 -0.00900432 0
0.1195618 -0.0101988 0
0.1191999 -0.0114542 0
0.1187954 -0.012784 0
0.1183439 -0.0142454 0
0.117841 -0.0158506 0
0.1172832 -0.017541 0
0.1166663 -0.0193473 0
0.11598900000000001 -0.0211989 0
0.1152481 -0.0231365 0
0.114446 -0.024853 0
0.1135897 -0.0263837 0
0.11268990000000001 -0.0274779 0
0.1117602 -0.0281879 0
0.1108156 -0.0283945 0
0.10987350000000001 -0.0280569 0
0.10895170000000001 -0.0272217 0
0.1080647 -0.0260169 0
0.1072222 -0.0245553 0
0.10643330000000001 -0.0228508 0
0.1057029 -0.0210317 0
0.10503570000000001 -0.0190773 0
0.1044355 -0.0170206 0
0.1039057 -0.0148641 0
0.1034482 -0.012706 0
0.1030557 -0.0109841 0
0.102714 -0.00964623 0
0.1024125 -0.00850018 0
0.10214490000000001 -0.00768161 0
0.10190360000000001 -0.0067649 0
0.1017001 -0.00545246 0
0.1015501 -0.00348416 0
0.1014755 -0.00108942 0
0.1014785 0.00112737 0
0.10155360000000001 0.00324111 0
0.1016966 0.00522509 0
0.101904 0.00710168 0
0.1021721 0.00886983 0
0.1024973 0.010543 0
0.1028768 0.0121289 0
0.1033077 0.0136362 0
0.1037875 0.0150722 0
0.1043141 0.0164446 0
0.1048853 0.0177365 0
0.1054976 0.0189273 0
0.1061479 0.020017 0
0.1068326 0.0210002 0
0.107548 0.0218672 0
0.1082903 0.0226185 0
0.1090556 0.0232597 0
0.1098392 0.0237084 0
0.1106342 0.0239617 0
0.11143420000000001 0.0240115 0
0.1122316 0.0238988 0
0.1130227 0.0235697 0
0.11380090000000001 0.0231369 0
0.11455950000000001 0.022398 0
0.11528630000000001 0.0212523 0
0.1159725 0.0199787 0
0.1166152 0.0186482 0
0.1172106 0.0171335 0
0.11775260000000001 0.0154748 0
0.1182388 0.0137905 0
0.11866850000000001 0.0120815 0
0.1190406 0.0103393 0
0.1193553 0.00862902 0
0.1196133 0.00693178 0
0.1198153 0.00527636 0
0.1199626 0.00364077 0
0.1200549 0.00197545 0
0.1200907 0.000254046 0
0.1200686 -0.00150356 0
0.11998639999999999 -0.00334189 0
0.1198419 -0.00523632 0
0.1196332 -0.00718177 0
0.11936060000000001 -0.00905765 0
0.1190272 -0.010822 0
0.1186384 -0.0123941 0
0.1182002 -0.013789 0
0.11771960000000001 -0.0149552 0
0.11720340000000001 -0.0159303 0
0.1166585 -0.0166915 0
0.1160909 -0.0173071 0
0.1155056 -0.0177675 0
0.1149068 -0.018129 0
0.1142974 -0.0184107 0
0.1136795 -0.0186511 0
0.11305380000000001 -0.0188758 0
0.1124208 -0.0190898 0
0.111781 -0.0192779 0
0.1111357 -0.019413 0
0.1104876 -0.0194533 0
0.10984 -0.0193618 0
0.1091962 -0.0191681 0
0.1085698 -0.0184009 0
0.1079725 -0.0174531 0
0.1074123 -0.016148 0
0.10690340000000001 -0.0144202 0
0.1064561 -0.0125193 0
0.1060728 -0.0105364 0
0.1057597 -0.00834006 0
0.1055204 -0.00619471 0
0.1053458 -0.00437975 0
0.1052283 -0.00284226 0
0.1051532 -0.00174521 0
0.1051104 -0.000783998 0
0.1051068 0.000521893 0
0.10514770000000001 0.00194329 0
0.1052437 0.00382511 0
0.1054067 0.005848 0
0.1056357 0.00777377 0
0.1059274 0.00962716 0
0.1062797 0.0113829 0
0.1066878 0.0130029 0
0.1071482 0.0145083 0
0.1076561 0.0158835 0
0.10820830000000001 0.017151 0
0.1088003 0.0182942 0
0.1094286 0.0193304 0
0.110089 0.0202337 0
0.1107766 0.020946 0
0.1114841 0.0214578 0
0.11220540000000001 0.0217796 0
0.11293420000000001 0.0219255 0
0.1136652 0.0219159 0
0.1143918 0.0216704 0
0.11510400000000001 0.0210772 0
0.1157898 0.0201387 0
0.1164422 0.0190433 0
0.1170553 0.0177957 0
0.11762449999999999 0.0164173 0
0.1181455 0.0149059 0
0.1186138 0.0132702 0
0.1190263 0.0115711 0
0.11938170000000001 0.00985343 0
0.1196805 0.00816146 0
0.11992340000000001 0.00649206 0
0.120111 0.00484677 0
0.1202444 0.00324274 0
0.1203243 0.00162162 0
0.1203491 -5.19853e-05 0
0.1203175 -0.00176855 0
0.12022740000000001 -0.00355827 0
0.1200761 -0.00542941 0
0.1198613 -0.0073593 0
0.1195821 -0.00927929 0
0.11924090000000001 -0.0110719 0
0.11884230000000001 -0.0127273 0
0.1183923 -0.0141638 0
0.1178975 -0.0154229 0
0.1173649 -0.0164439 0
0.1168015 -0.0172797 0
0.1162141 -0.0179053 0
0.1156083 -0.0183865 0
0.1149892 -0.0187306 0
0.1143603 -0.0189775 0
0.1137243 -0.0191663 0
0.1130826 -0.0193268 0
0.1124358 -0.019472 0
0.11178450000000001 -0.019592 0
0.1111299 -0.0196627 0
0.1104743 -0.0196538 0
0.1098221 -0.0194562 0
0.1091802 -0.0190439 0
0.1085561 -0.0183774 0
0.1079602 -0.017378 0
0.10740279999999999 -0.016077 0
0.10689470000000001 -0.0144424 0
0.1064455 -0.0125649 0
0.1060613 -0.0105032 0
0.1057485 -0.00835118 0
0.1055084 -0.0062411 0
0.1053304 -0.00454119 0
0.10520310000000001 -0.00322336 0
0.1051162 -0.00203715 0
0.1050667 -0.000970752 0
0.1050548 0.000267773 0
0.1050924 0.00194903 0
0.1051929 0.00406151 0
0.1053647 0.00610878 0
0.10560270000000001 0.00805902 0
0.1059047 0.00994054 0
0.1062678 0.0117199 0
0.10668720000000001 0.0133516 0
0.1071595 0.0148749 0
0.1076799 0.0162601 0
0.1082446 0.017532 0
0.10884930000000001 0.0186725 0
0.10949 0.0196962 0
0.1101623 0.020582 0
0.1108611 0.0212743 0
0.1115791 0.02176 0
0.1123099 0.022046 0
0.1130468 0.0221526 0
0.1137846 0.0220943 0
0.11451620000000001 0.0218025 0
0.1152319 0.0211571 0
0.1159193 0.0201583 0
0.1165717 0.0190369 0
0.11718410000000001 0.017759 0
0.1177514 0.0163393 0
0.1182692 0.0147984 0
0.1187334 0.0131337 0
0.1191408 0.0114083 0
0.1194906 0.00967538 0
0.1197835 0.00798333 0
0.1200203 0.00630495 0
0.1202015 0.00465323 0
0.1203283 0.00303388 0
0.1204008 0.00139134 0
0.12041740000000001 -0.000312761 0
0.1203767 -0.00205009 0
0.12027650000000001 -0.0038795 0
0.1201141 -0.00577736 0
0.119887 -0.00773869 0
0.1195954 -0.00964429 0
0.11924190000000001 -0.0114436 0
0.11883160000000001 -0.0130548 0
0.1183708 -0.0144886 0
0.1178661 -0.0156895 0
0.11732490000000001 -0.016698 0
0.116754 -0.017476 0
0.1161602 -0.0180948 0
0.11554890000000001 -0.0185392 0
0.1149248 -0.0188704 0
0.1142914 -0.0191097 0
0.1136511 -0.0192974 0
0.1130049 -0.0194619 0
0.1123535 -0.0196113 0
0.1116975 -0.0197331 0
0.1110383 -0.0198013 0
0.11037820000000001 -0.0197827 0
0.1097221 -0.0195584 0
0.1090774 -0.019113 0
0.10845160000000001 -0.0184129 0
0.1078554 -0.0173595 0
0.1072997 -0.0160012 0
0.1067946 -0.0143327 0
0.1063491 -0.0124219 0
0.105965 -0.0106135 0
0.10565150000000001 -0.00826847 0
0.1054144 -0.00620552 0
0.10523360000000001 -0.00475868 0
0.10509650000000001 -0.00354039 0
0.1050013 -0.00217253 0
0.1049523 -0.000849237 0
0.1049493 0.0006365 0
0.1050046 0.00266231 0
0.1051317 0.00483945 0
0.105329 0.00688134 0
0.10559270000000001 0.00881406 0
0.1059186 0.0106386 0
0.1063039 0.0123699 0
0.1067449 0.0139696 0
0.1072362 0.0154226 0
0.10777410000000001 0.0167521 0
0.1083537 0.0179485 0
0.10897100000000001 0.0190129 0
0.10962140000000001 0.0199487 0
0.1103006 0.0207421 0
0.11448910000000001 -0.321706 0
0.1044336 -0.27845 0
0.09592250000000001 -0.237476 0
0.0885433 -0.207394 0
0.08210637 -0.18088 0
0.07648596 -0.157535 0
0.07163753 -0.134582 0
0.06754706 -0.112244 0
0.0641639 -0.0921359 0
0.0614165 -0.0738255 0
0.0592627 -0.0564552 0
0.057662000000000005 -0.0407476 0
0.0565483 -0.0270254 0
0.055869 -0.0145062 0
0.055588 -0.00312335 0
0.05566360000000001 0.00695686 0
0.056050300000000004 0.0155467 0
0.0566918 0.0224329 0
0.057547100000000004 0.0284626 0
0.05859110000000001 0.0338313 0
0.0598013 0.0384011 0
0.061146700000000005 0.0419196 0
0.0625884 0.0444343 0
0.06411030000000001 0.0468178 0
0.06572237 0.0499679 0
0.06745545 0.0539233 0
0.06927239 0.0544894 0
0.07106881000000001 0.0532155 0
0.07281972 0.0517629 0
0.074518332 0.049935 0
0.076156241 0.0480975 0
0.07770413 0.0446888 0
0.07913185 0.041239 0
0.08044383000000001 0.0375034 0
0.08161372 0.0328362 0
0.0826258 0.0281452 0
0.08348337 0.0234927 0
0.08418137 0.01866 0
0.08472919000000001 0.0145539 0
0.08514432 0.0103233 0
0.085395 0.00506686 0
0.0854568 -0.000975775 0
0.0853081 -0.00728701 0
0.08497790000000001 -0.0121306 0
0.08449986000000001 -0.0161509 0
0.08391458 -0.0184364 0
0.08329267 -0.0186455 0
0.082687 -0.0175772 0
0.08213031 -0.0158478 0
0.08163817000000001 -0.0137816 0
0.08121416000000001 -0.0117775 0
0.08085356 -0.0100279 0
0.0805438 -0.00865891 0
0.08027316000000001 -0.00774066 0
0.08002592 -0.00713954 0
0.0797953 -0.00674834 0
0.07957504 -0.00648939 0
0.07936184 -0.00629004 0
0.07915659 -0.00601056 0
0.07896387 -0.00554627 0
0.07878987 -0.00490023 0
0.07863818 -0.00424295 0
0.07850716 -0.00365542 0
0.07839493 -0.00311039 0
0.07830082000000001 -0.00255846 0
0.07822589 -0.00196197 0
0.07817154 -0.00133788 0
0.0781384 -0.000689121 0
0.07812666 -4.74046e-05 0
0.07813611000000001 0.000574833 0
0.0781656 0.00116161 0
0.07821398 0.00170095 0
0.07827917000000001 0.00218283 0
0.07835975 0.00261747 0
0.07845381 0.00300589 0
0.07856063 0.00338132 0
0.07867918 0.00370872 0
0.0788076 0.00397979 0
0.07894437 0.00421663 0
0.07908876000000001 0.00443582 0
0.07924032 0.00464941 0
0.07939906000000001 0.00486605 0
0.07956514 0.00508941 0
0.07973885 0.00532347 0
0.07992058 0.00556968 0
0.08011073 0.00582815 0
0.08030971 0.0060982 0
0.08051785 0.00637723 0
0.08073542 0.0066622 0
0.08096252000000001 0.00694898 0
0.08119913000000001 0.00723284 0
0.08144512000000001 0.00751142 0
0.08170027 0.00778289 0
0.08196432000000001 0.0080464 0
0.08223703 0.00830375 0
0.08251823 0.00855554 0
0.08280772 0.00880273 0
0.08310542 0.00904794 0
0.08341127000000001 0.00929207 0
0.08372521000000001 0.00953331 0
0.08404715 0.00977244 0
0.08437703 0.0100102 0
0.08471484 0.0102483 0
0.08506062 0.0104883 0
0.0854144 0.0107302 0
0.0857763 0.0109749 0
0.0861465 0.0112251 0
0.08652510000000001 0.011481 0
0.0869124 0.0117459 0
0.0873087 0.0120257 0
0.0877147 0.012322 0
0.08813080000000001 0.0126334 0
0.0885576 0.0129567 0
0.0889953 0.0132928 0
0.08944440000000001 0.0136398 0
0.0899054 0.0140006 0
0.09037830000000001 0.0143597 0
0.09086330000000001 0.0147254 0
0.09136050000000001 0.015096 0
0.0918703 0.0154727 0
0.0923926 0.0158505 0
0.0929275 0.0162293 0
0.0934751 0.0166081 0
0.0940352 0.0169895 0
0.0946082 0.0173733 0
0.0951939 0.0177592 0
0.09579270000000001 0.018156 0
0.096405 0.0185628 0
0.0970309 0.018972 0
0.0976704 0.0193805 0
0.09832640000000001 0.0199986 0
0.0990052 0.0206798 0
0.0997059 0.0213176 0
0.1004269 0.0219143 0
0.1011682 0.0225308 0
0.1019302 0.0231451 0
0.1027121 0.0237457 0
0.1035144 0.0243592 0
0.10433680000000001 0.0249524 0
0.1051781 0.0254993 0
0.10603660000000001 0.0259786 0
0.1069096 0.026383 0
0.1077949 0.0267174 0
0.1086888 0.0268968 0
0.1095841 0.0268739 0
0.110476 0.0266391 0
0.1113576 0.0262607 0
0.1122236 0.0257165 0
0.1130695 0.0250681 0
0.1138915 0.024291 0
0.1146809 0.023115 0
0.11542720000000001 0.0217297 0
0.11612700000000001 0.0203329 0
0.11677770000000001 0.0187735 0
0.1173737 0.0170714 0
0.1179124 0.0153505 0
0.1183936 0.0136166 0
0.1188165 0.0118496 0
0.1191808 0.010101 0
0.1194872 0.00837069 0
0.1197365 0.00667442 0
0.1199298 0.00500741 0
0.1200673 0.00331651 0
0.1201476 0.00158755 0
0.12016950000000001 -0.000190627 0
0.1201316 -0.00200078 0
0.1200319 -0.0038859 0
0.1198691 -0.00578306 0
0.1196426 -0.007696 0
0.1193545 -0.00947737 0
0.119009 -0.0111358 0
0.1186119 -0.0125775 0
0.1181701 -0.0138342 0
0.1176901 -0.0148763 0
0.1171786 -0.0157378 0
0.1166417 -0.0164198 0
0.1160842 -0.0169804 0
0.1155101 -0.0174313 0
0.1149223 -0.0178069 0
0.1143229 -0.0181356 0
0.1137129 -0.0184437 0
0.1130928 -0.0187436 0
0.1124629 -0.0190264 0
0.11182420000000001 -0.0192678 0
0.1111789 -0.0194242 0
0.11053080000000001 -0.0194351 0
0.10988590000000001 -0.0192235 0
0.1092531 -0.0187312 0
0.1086412 -0.0179613 0
0.1080614 -0.0168303 0
0.1075246 -0.0154039 0
0.10704 -0.013708 0
0.10661680000000001 -0.0117594 0
0.1062591 -0.00970429 0
0.1059738 -0.00752027 0
0.10576 -0.00544676 0
0.1056096 -0.0037086 0
0.1055109 -0.00234267 0
0.1054524 -0.00123517 0
0.1054294 -0.000146125 0
0.1054472 0.00117059 0
0.10551250000000001 0.00274698 0
0.1056357 0.00459774 0
0.1058231 0.00654741 0
0.1060741 0.00840364 0
0.1063856 0.0101789 0
0.10675480000000001 0.0118502 0
0.107177 0.0133896 0
0.107649 0.0148216 0
0.10816629999999999 0.0161342 0
0.10872570000000001 0.017342 0
0.1093231 0.0184337 0
0.10995540000000001 0.0194301 0
0.110618 0.0202554 0
0.1113047 0.020882 0
0.1120089 0.0213235 0
0.11272470000000001 0.021594 0
0.1134468 0.0217063 0
0.11416960000000001 0.0216489 0
0.1148851 0.0212746 0
0.1155813 0.0205239 0
0.1162476 0.0194963 0
0.11687510000000001 0.0182148 0
0.11745710000000001 0.0167797 0
0.1179921 0.0154134 0
0.1184789 0.0138531 0
0.1189105 0.0121386 0
0.1192857 0.0104797 0
0.11960570000000001 0.00880343 0
0.1198699 0.00713084 0
0.12007870000000001 0.00547603 0
0.12023320000000001 0.00388027 0
0.1203347 0.00228192 0
0.1203822 0.000641595 0
0.1203738 -0.00106975 0
0.1203073 -0.00284178 0
0.1201797 -0.00472582 0
0.1199884 -0.00665878 0
0.11973120000000001 -0.00865757 0
0.1194096 -0.0105119 0
0.11902860000000001 -0.0122283 0
0.1185934 -0.0137707 0
0.118111 -0.0150679 0
0.1175888 -0.0161674 0
0.117034 -0.0170362 0
0.116454 -0.0177002 0
0.11585490000000001 -0.0181929 0
0.11524190000000001 -0.0185481 0
0.1146191 -0.0187963 0
0.11398920000000001 -0.01898 0
0.1133538 -0.0191353 0
0.1127134 -0.0192832 0
0.1120682 -0.0194187 0
0.1114189 -0.0195196 0
0.11076730000000001 -0.0195564 0
0.1101171 -0.0194305 0
0.1094733 -0.0191708 0
0.1088391 -0.0187864 0
0.1082292 -0.0177943 0
0.1076561 -0.0166311 0
0.1071269 -0.0151171 0
0.1066559 -0.0131915 0
0.1062522 -0.0111444 0
0.10591700000000001 -0.00904285 0
0.1056549 -0.00681262 0
0.1054627 -0.00487664 0
0.1053274 -0.0033543 0
0.1052386 -0.00207149 0
0.1051888 -0.000963213 0
0.10517750000000001 0.000268594 0
0.1052116 0.00173507 0
0.105299 0.00351721 0
0.1054504 0.00548289 0
0.1056666 0.00737484 0
0.1059443 0.00919219 0
0.1062816 0.0109299 0
0.106675 0.0125537 0
0.1071198 0.0140496 0
0.107613 0.0154391 0
0.1081503 0.0167138 0
0.1087282 0.0178778 0
0.1093428 0.0189327 0
0.1099908 0.0198753 0
0.1106672 0.0206419 0
0.11136570000000001 0.0212088 0
0.1120796 0.02159 0
0.1128034 0.0218009 0
0.1135312 0.0218483 0
0.1142573 0.0217113 0
0.1149733 0.0212465 0
0.115667 0.0204048 0
0.1163283 0.0193609 0
0.11695330000000001 0.0181917 0
0.1175366 0.0168572 0
0.11807290000000001 0.0153882 0
0.1185583 0.013813 0
0.1189896 0.0121459 0
0.1193643 0.0104351 0
0.1196822 0.00873325 0
0.1199443 0.00707513 0
0.1201515 0.00543114 0
-0.025099999999999997 0.086163 0
-0.022047999999999998 0.0919654 0
-0.0190776 0.0887429 0
-0.0160034 0.0957904 0
-0.012713199999999994 0.102499 0
-0.009113499999999997 0.113807 0
-0.005069099999999993 0.127789 0
-0.00043690000000000395 0.149354 0
0.0048860000000000015 0.167893 0
0.010802800000000001 0.185015 0
0.017278 0.201484 0
0.024015100000000004 0.199234 0
0.0302983 0.176283 0
0.035604300000000005 0.142885 0
0.0396847 0.102666 0
0.042202500000000004 0.0490826 0
0.0427869 -0.0096316 0
0.0415678 -0.0559553 0
0.0392645 -0.0759078 0
0.0368001 -0.0666402 0
0.035040600000000005 -0.0418753 0
0.0341798 -0.00997283 0
0.034482500000000006 0.0249082 0
0.0358232 0.0519566 0
0.0377597 0.0595607 0
0.039648800000000005 0.0539074 0
0.0414013 0.0498041 0
0.0427212 0.0314668 0
0.043614400000000005 0.0240013 0
0.0442803 0.0154785 0
0.0446998 0.0115015 0
0.0450957 0.0125381 0
0.0455497 0.0152466 0
0.0461351 0.0201456 0
0.0469156 0.0261951 0
0.0478779 0.0314973 0
0.049007300000000004 0.0360094 0
0.0502783 0.0397148 0
0.0516471 0.0422437 0
0.0530947 0.0444207 0
0.0546036 0.0459839 0
0.0561453 0.0464763 0
0.0577049 0.0471238 0
0.0592917 0.0481361 0
0.0609252 0.0501115 0
0.06264940000000001 0.0531549 0
0.06442590000000001 0.0532995 0
0.06617613 0.0511616 0
0.06774176 0.0432516 0
0.06911886 0.0405435 0
0.07051257 0.0428042 0
0.07195113 0.0431324 0
0.07335211 0.0407176 0
0.074650126 0.037306 0
0.075837315 0.0340465 0
0.07691122 0.0305645 0
0.07788201 0.0278561 0
0.07874706000000001 0.0232683 0
0.07938749 0.0160573 0
0.07976339 0.00723868 0
0.07984757 -0.00137191 0
0.07966436 -0.00891279 0
0.07926827 -0.0142315 0
0.07873398000000001 -0.0173081 0
0.07812348000000001 -0.018843 0
0.07747432 -0.0198642 0
0.07680808 -0.0199292 0
0.07616205300000001 -0.0187621 0
0.07556315300000001 -0.0172263 0
0.07502223400000001 -0.0153236 0
0.074541219 -0.0137501 0
0.07410025 -0.012759 0
0.07368812000000001 -0.012241 0
0.07327733 -0.0123723 0
0.0728589 -0.0129609 0
0.07240599 -0.0141171 0
0.07191305 -0.0153121 0
0.07138269 -0.0163425 0
0.07082770000000001 -0.0168592 0
0.07026403 -0.016863 0
0.06970848 -0.0164362 0
0.06917216000000001 -0.0157498 0
0.06866096000000001 -0.0149499 0
0.06817769 -0.014088 0
0.06772336000000001 -0.0132549 0
0.06729419 -0.0125364 0
0.06688783000000001 -0.0119204 0
0.06649975 -0.0113986 0
0.06612808 -0.0109522 0
0.06577011 -0.010552 0
0.06542506000000001 -0.010183 0
0.0650917 -0.00984719 0
0.0647689 -0.00954348 0
0.0644557 -0.00927287 0
0.06415090000000001 -0.00903465 0
0.06385360000000001 -0.00882885 0
0.06356250000000001 -0.00865501 0
0.0632766 -0.00851327 0
0.0629949 -0.00840512 0
0.0627161 -0.00833139 0
0.0624393 -0.00829149 0
0.0621632 -0.00828336 0
0.061886800000000006 -0.00830394 0
0.061609300000000006 -0.00835003 0
0.06132990000000001 -0.00841799 0
0.0610479 -0.00850568 0
0.0607626 -0.00861272 0
0.060473400000000004 -0.00873906 0
0.0601796 -0.00889189 0
0.059880300000000004 -0.00905468 0
0.059576000000000004 -0.00920536 0
0.059266200000000005 -0.00937519 0
0.0589505 -0.00957227 0
0.058627700000000005 -0.00977878 0
0.058298300000000004 -0.00998387 0
0.0579614 -0.0102234 0
0.057616600000000004 -0.0104507 0
0.0572645 -0.0106703 0
0.0569049 -0.0108998 0
0.05653760000000001 -0.0111324 0
0.05616260000000001 -0.0113599 0
0.0557801 -0.0115781 0
0.0553906 -0.0117836 0
0.054994600000000005 -0.0119738 0
0.0545924 -0.0121449 0
0.0541851 -0.0122936 0
0.053773100000000004 -0.0124231 0
0.053357100000000005 -0.0125325 0
0.0529379 -0.0126211 0
0.0525161 -0.0126886 0
0.05209230000000001 -0.0127422 0
0.0516669 -0.0127842 0
0.051240400000000005 -0.0128051 0
0.0508137 -0.0127987 0
0.0503878 -0.0127622 0
0.049963600000000004 -0.0126983 0
0.0495419 -0.0126068 0
0.0491238 -0.0124873 0
0.0487102 -0.0123413 0
0.048301800000000006 -0.0121704 0
0.0478996 -0.0119772 0
0.04750410000000001 -0.0117644 0
0.0471159 -0.0115384 0
0.0467354 -0.0113059 0
0.046362600000000004 -0.0110685 0
0.0459979 -0.0108291 0
0.045641100000000004 -0.0105894 0
0.04529230000000001 -0.0103503 0
0.044951500000000005 -0.010112 0
0.044618500000000005 -0.00987516 0
0.0442935 -0.00964052 0
0.04397620000000001 -0.00940921 0
0.0436666 -0.00918221 0
0.043364400000000004 -0.00896081 0
0.043069500000000004 -0.00874415 0
0.0427816 -0.00853122 0
0.0425011 -0.00830802 0
0.042228100000000005 -0.00808595 0
0.041962200000000005 -0.00787755 0
0.0417029 -0.00768927 0
0.0414495 -0.00752416 0
0.0412012 -0.00738214 0
0.0409571 -0.00726775 0
0.040716300000000004 -0.0071799 0
0.0404781 -0.00711383 0
0.0402418 -0.00706434 0
0.040006900000000005 -0.00702638 0
0.039773100000000006 -0.00699551 0
0.0395404 -0.00696758 0
0.0393085 -0.0069411 0
0.0390775 -0.00691578 0
0.038847400000000004 -0.00689201 0
0.038618 -0.00687185 0
0.0383891 -0.00685679 0
0.038160700000000006 -0.0068486 0
0.037932400000000005 -0.00684861 0
0.037703900000000005 -0.00685828 0
0.037474900000000005 -0.00687937 0
0.037245 -0.00691174 0
0.0370139 -0.00695472 0
0.036781100000000004 -0.00700696 0
0.0365464 -0.00707304 0
0.036309400000000006 -0.00713718 0
0.0360713 -0.00713769 0
0.035835000000000006 -0.00703659 0
0.0356041 -0.00681796 0
0.035382800000000006 -0.00646704 0
0.0351759 -0.00596513 0
0.0349888 -0.00529033 0
0.034827500000000004 -0.00442108 0
0.0346992 -0.00332759 0
0.0346115 -0.00200537 0
0.0345718 -0.000455833 0
0.034587400000000004 0.00130347 0
0.034664600000000004 0.00323436 0
0.034807300000000006 0.00526103 0
0.0350175 0.00727434 0
0.0352924 0.0091398 0
0.0356254 0.0107515 0
0.036007700000000004 0.0120918 0
0.036429 0.0131019 0
0.036880100000000006 0.013891 0
0.037354000000000005 0.0144935 0
0.0378452 0.0149291 0
0.0383485 0.015251 0
0.038864300000000004 0.015707 0
0.0393956 0.0161838 0
0.0399373 0.016097 0
0.040448700000000004 0.0152948 0
0.0410784 0.0209047 0
0.0418216 0.0238396 0
0.042689700000000004 0.0278638 0
0.0436719 0.0308665 0
0.0447511 0.0337398 0
0.0459217 0.0360233 0
0.0471427 0.0370558 0
0.048376 0.0370244 0
0.0496047 0.0368014 0
0.0508255 0.0364641 0
0.0520243 0.0356019 0
0.0531895 0.034371 0
0.054313200000000006 0.0331178 0
0.055391800000000005 0.0316687 0
0.056413200000000004 0.0297044 0
0.0573563 0.0269328 0
0.058270800000000005 0.0292043 0
0.0592733 0.0310286 0
0.0603582 0.0341514 0
0.0615464 0.036503 0
0.0627695 0.0366573 0
0.0639777 0.0357831 0
0.0651524 0.0347551 0
0.06630166 0.0341697 0
0.06742791000000001 0.0332579 0
0.06851249000000001 0.0319291 0
0.0695515 0.0304567 0
0.07054089000000001 0.0289048 0
0.07147211 0.027086 0
0.07233776 0.0248253 0
0.07311504 0.0220308 0
0.07380244 0.0193512 0
0.074396633 0.0165293 0
0.07490329800000001 0.0140441 0
0.07532467600000001 0.0114474 0
0.07566964 0.0094348 0
0.07595895500000001 0.0080958 0
0.07621325 0.0072784 0
0.07644796000000001 0.00688094 0
0.07667474 0.00677559 0
0.07690195 0.00684199 0
0.07713105 0.00691363 0
0.07736361 0.00701295 0
0.07759736 0.00701644 0
0.07783104 0.0069681 0
0.07805977 0.0067767 0
0.07828292 0.0066085 0
0.07849908 0.00636786 0
0.07870668 0.00610882 0
0.07890531 0.00583988 0
0.07909686 0.00568175 0
0.07928568 0.00566809 0
0.07947623000000001 0.00577698 0
0.07967257 0.0060065 0
0.0798778 0.00630021 0
0.08009348000000001 0.00663054 0
0.08032085 0.00700041 0
0.08056101 0.00739071 0
0.08081414 0.00777449 0
0.08107952 0.00812525 0
0.08135602 0.00844484 0
0.08164256 0.00873187 0
0.08193832000000001 0.00900188 0
0.08224285 0.00925927 0
0.08255571 0.00950378 0
0.08287671 0.00974824 0
0.08320581 0.00998975 0
0.08354309 0.01024 0
0.08388882 0.0104945 0
0.08424323 0.0107621 0
0.08460676 0.0110391 0
0.08497971 0.011328 0
0.08536250000000001 0.0116273 0
0.08575540000000001 0.0119362 0
0.08615890000000001 0.0122574 0
0.0865732 0.0125917 0
0.086999 0.0129388 0
0.0874365 0.0132963 0
0.08788610000000001 0.0136617 0
0.08834790000000001 0.0140333 0
0.0888222 0.0144113 0
0.08930930000000001 0.0147965 0
0.08980930000000001 0.0151889 0
0.0903226 0.0155879 0
0.0908492 0.0159938 0
0.0913895 0.0164076 0
0.0919437 0.0168295 0
0.0925122 0.0172588 0
0.09309500000000001 0.0176952 0
0.0936925 0.0181391 0
0.094305 0.0185914 0
0.09493270000000001 0.0190527 0
-0.051368999999999984 0.286476 0
-0.04187199999999999 0.275805 0
-0.033135 0.251089 0
-0.02505199999999999 0.235447 0
-0.017490099999999995 0.218047 0
-0.010529299999999991 0.201267 0
-0.004041799999999998 0.189018 0
0.0020620999999999973 0.177603 0
0.007802299999999998 0.167862 0
0.013265700000000005 0.160291 0
0.018476200000000005 0.152534 0
0.023471200000000005 0.147797 0
0.028438000000000005 0.150881 0
0.0335873 0.158183 0
0.0390237 0.167404 0
0.044733 0.174238 0
0.0506003 0.176934 0
0.0564866 0.175743 0
0.0622379 0.16815 0
0.06755144 0.149477 0
0.0720088 0.118107 0
0.0752745226 0.0798292 0
0.07723812000000001 0.0410026 0
0.07797935 0.00809019 0
0.07795599 -0.00406459 0
0.0779981 0.00740171 0
0.07881872000000001 0.043194 0
0.08133165 0.104225 0
0.0855526 0.134138 0
0.089832 0.122596 0
0.09373300000000001 0.112219 0
0.0972766 0.0978651 0
0.09998560000000001 0.0658869 0
0.1019261 0.0529162 0
0.10337980000000001 0.0350621 0
0.1042004 0.0164038 0
0.1045391 0.00533273 0
0.1045802 -0.00181731 0
0.1044381 -0.00602487 0
0.1042339 -0.00574076 0
0.1040951 -0.00301277 0
0.10400580000000001 -0.00253871 0
0.10391550000000001 -0.00313205 0
0.1037757 -0.00532489 0
0.1035486 -0.00819857 0
0.1032228 -0.0112215 0
0.1027923 -0.0144303 0
0.1022563 -0.017575 0
0.10161210000000001 -0.0209262 0
0.1008585 -0.024061 0
0.1000091 -0.0267095 0
0.0990792 -0.0287712 0
0.0980925 -0.0304027 0
0.0970498 -0.0319884 0
0.0959648 -0.0329529 0
0.0948589 -0.0331939 0
0.0937649 -0.0323732 0
0.09270410000000001 -0.0312417 0
0.0916912 -0.0295395 0
0.090743 -0.0274163 0
0.0898687 -0.0250185 0
0.08907770000000001 -0.0226018 0
0.088365 -0.0202895 0
0.08772640000000001 -0.0181746 0
0.0871556 -0.0161756 0
0.08665010000000001 -0.0142866 0
0.086206 -0.0124407 0
0.0858237 -0.0105947 0
0.0855003 -0.00892515 0
0.0852279 -0.00752246 0
0.08499759 -0.00637785 0
0.08480284 -0.00534783 0
0.0846421 -0.00433905 0
0.08451501 -0.00333377 0
0.08442161000000001 -0.00232535 0
0.08436189000000001 -0.00132014 0
0.0843358 -0.000310879 0
0.08434298 0.000688092 0
0.08438327000000001 0.00166954 0
0.08445544 0.00261052 0
0.08455837000000001 0.00350787 0
0.08469003 0.00434619 0
0.08484883 0.00512395 0
0.08503166000000001 0.00580431 0
0.08523610000000001 0.00642089 0
0.0854599 0.00697621 0
0.08570130000000001 0.00747703 0
0.08595850000000001 0.00793234 0
0.08623030000000001 0.0083547 0
0.0865158 0.00875714 0
0.0868146 0.00915168 0
0.0871266 0.00954822 0
0.0874519 0.00995262 0
0.0877906 0.0103495 0
0.0881423 0.010742 0
0.0885075 0.0111534 0
0.0888868 0.0115934 0
0.08928130000000001 0.0120556 0
0.0896912 0.0125155 0
0.0901165 0.0129813 0
0.0905575 0.0134527 0
0.0910142 0.0139305 0
0.09148680000000001 0.0143981 0
0.0919746 0.0148518 0
0.0924774 0.0152942 0
0.0929948 0.0157328 0
0.0935267 0.0161645 0
0.0940728 0.0165871 0
0.094633 0.0170068 0
0.0952072 0.0174315 0
0.09579570000000001 0.0178638 0
0.0963987 0.018304 0
0.09701670000000001 0.0187617 0
0.0976505 0.0192517 0
0.09830140000000001 0.0197812 0
0.0989706 0.020354 0
0.0996597 0.0209678 0
0.10036980000000001 0.0216063 0
0.10110140000000001 0.0222585 0
0.1018569 0.0230428 0
0.1026363 0.0236713 0
0.1034367 0.0243203 0
0.1042584 0.0249471 0
0.1051 0.0255097 0
0.1059587 0.025986 0
0.1068323 0.0264073 0
0.10771900000000001 0.0267786 0
0.1086153 0.0269711 0
0.1095146 0.0269751 0
0.1104047 0.0265358 0
0.1112804 0.0260488 0
0.1121402 0.0255421 0
0.11298 0.0248697 0
0.1137943 0.024035 0
0.1145748 0.0228346 0
0.1153119 0.021456 0
0.1160021 0.0200294 0
0.11664240000000001 0.0184515 0
0.1172276 0.0167506 0
0.11775550000000001 0.0150233 0
0.1182258 0.0132859 0
0.1186378 0.0115316 0
0.118992 0.00980808 0
0.1192889 0.00808828 0
0.1195289 0.00640181 0
0.1197132 0.00473995 0
0.1198418 0.00305435 0
0.1199134 0.00132216 0
0.1199267 -0.000442428 0
0.1198801 -0.00226406 0
0.119772 -0.00413484 0
0.11960080000000001 -0.00603545 0
0.11936640000000001 -0.00791645 0
0.1190715 -0.00966043 0
0.1187208 -0.0112637 0
0.1183205 -0.0126521 0
0.11787710000000001 -0.0138555 0
0.11739730000000001 -0.0148487 0
0.1168874 -0.0156694 0
0.1163534 -0.0163182 0
0.1157997 -0.0168526 0
0.1152302 -0.0172873 0
0.11464740000000001 -0.017651 0
0.1140533 -0.0179742 0
0.1134488 -0.0182813 0
0.11283409999999999 -0.01858 0
0.1122097 -0.0188581 0
0.1115768 -0.0190862 0
0.1109379 -0.0192227 0
0.1102973 -0.0191834 0
0.1096617 -0.0189172 0
0.1090401 -0.0183631 0
0.1084421 -0.0175027 0
0.1078788 -0.0163059 0
0.1073604 -0.0148178 0
0.106897 -0.0130431 0
0.1064956 -0.0111054 0
0.10615730000000001 -0.00922345 0
0.1058873 -0.00703434 0
0.1056914 -0.00496999 0
0.1055509 -0.00356852 0
0.1054516 -0.00246429 0
0.1053905 -0.0012073 0
0.1053708 -1.77625e-05 0
0.1053958 0.00154688 0
0.10548 0.00347817 0
0.1056327 0.00557192 0
0.10585420000000001 0.00758721 0
0.1061407 0.00949481 0
0.10648940000000001 0.0113051 0
0.1068964 0.0129887 0
0.1073564 0.0145211 0
0.10786570000000001 0.0159323 0
0.1084194 0.0172105 0
0.1090136 0.0183568 0
0.1096435 0.0193718 0
0.1103052 0.0202612 0
0.1109933 0.0209643 0
0.1117012 0.0214541 0
0.1124218 0.0217475 0
0.113149 0.0218573 0
0.1138769 0.0218042 0
0.1145985 0.0214886 0
0.1153033 0.0208185 0
0.11597879999999999 0.0197731 0
0.1166143 0.0184402 0
0.1172051 0.0171047 0
0.11775160000000001 0.0157377 0
0.11824870000000001 0.0141542 0
0.11869080000000001 0.0124614 0
0.1190765 0.0107763 0
0.11940600000000001 0.00908585 0
0.1196798 0.0074206 0
0.11989810000000001 0.0057565 0
0.1200615 0.00413582 0
0.12017130000000001 0.00252728 0
0.1202268 0.000877392 0
0.1202262 -0.000830858 0
0.1201679 -0.00259063 0
0.120049 -0.00445697 0
0.119867 -0.00636906 0
0.1196198 -0.00835342 0
0.11930850000000001 -0.0102011 0
0.11893790000000001 -0.0119179 0
0.1185129 -0.0134665 0
0.1180404 -0.0147756 0
0.11752770000000001 -0.0158921 0
0.1169818 -0.0167816 0
0.11640980000000001 -0.0174704 0
0.1158179 -0.0179882 0
0.1152113 -0.0183687 0
0.114594 -0.0186411 0
0.113969 -0.0188451 0
0.1133378 -0.019017 0
0.112701 -0.019178 0
0.1120591 -0.0193248 0
0.1114128 -0.0194365 0
0.11076369999999999 -0.0194844 0
0.11011570000000001 -0.019378 0
0.1094745 -0.0190678 0
0.1088482 -0.0184992 0
0.1082454 -0.017651 0
0.1076772 -0.0164507 0
0.10715430000000001 -0.0149435 0
0.106687 -0.0131471 0
0.10628030000000001 -0.0113229 0
0.1059376 -0.00925864 0
0.10566980000000001 -0.00700227 0
0.1054678 -0.0052376 0
0.105319 -0.00383204 0
0.10521240000000001 -0.00260347 0
0.1051495 -0.00128908 0
0.1051277 -3.1966e-05 0
0.10515440000000001 0.00165808 0
0.1052436 0.00367879 0
0.1054032 0.00576862 0
0.105631 0.00776725 0
0.1059232 0.00965458 0
0.10627700000000001 0.0114591 0
0.10668910000000001 0.0131417 0
0.1071541 0.0146718 0
0.1076685 0.0160847 0
0.1082273 0.0173629 0
0.1088267 0.0185122 0
0.1094617 0.0195259 0
0.1101286 0.0204232 0
0.1108224 0.0211402 0
0.1115363 0.0216426 0
0.11226340000000001 0.0219444 0
0.1129973 0.0220601 0
0.1137319 0.022009 0
0.11446110000000001 0.0217354 0
0.1151729 0.0210039 0
0.1158538 0.0198878 0
0.1164973 0.0188016 0
0.1171021 0.0175213 0
0.1176603 0.0160429 0
0.1181684 0.0145203 0
0.1186236 0.0128698 0
0.1190221 0.0111372 0
0.1193632 0.00942881 0
0.1196487 0.00777884 0
0.1198791 0.00612476 0
0.12005460000000001 0.00448481 0
0.1201757 0.00286356 0
0.1202424 0.00121543 0
0.1202532 -0.000491891 0
0.1202064 -0.00223613 0
0.1200997 -0.00408217 0
0.11993039999999999 -0.00598507 0
0.1196963 -0.00794905 0
0.1193984 -0.00980733 0
0.11904010000000001 -0.0115691 0
0.1186268 -0.0131186 0
0.11816470000000001 -0.0144967 0
0.11766080000000001 -0.0156401 0
0.11712230000000001 -0.0165867 0
0.1165561 -0.0173139 0
0.1159685 -0.0178837 0
0.1153649 -0.0182938 0
0.11474960000000001 -0.0185959 0
-0.007003999999999996 0.0125752 0
-0.006280499999999994 0.0234675 0
-0.005513699999999996 0.0253163 0
-0.004427299999999995 0.038361 0
-0.0029851999999999934 0.0497329 0
-0.0010609000000000035 0.0650822 0
0.0014354000000000033 0.083971 0
0.004652100000000006 0.106677 0
0.008571400000000007 0.126991 0
0.013095200000000001 0.142912 0
0.0181324 0.15874 0
0.0236057 0.165317 0
0.028878 0.148178 0
0.0333062 0.118158 0
0.036645800000000006 0.0833667 0
0.038646200000000006 0.0364718 0
0.0389149 -0.0162813 0
0.0375525 -0.060481 0
0.035053400000000005 -0.083595 0
0.032272100000000005 -0.0778365 0
0.030037300000000003 -0.0571411 0
0.028501000000000005 -0.0361576 0
0.027814700000000005 -0.0052646 0
0.028252100000000002 0.0276034 0
0.029493000000000005 0.0430518 0
0.030953800000000004 0.0426125 0
0.032329800000000006 0.0403384 0
0.0334319 0.0262536 0
0.034145400000000006 0.0183369 0
0.0346867 0.0136325 0
0.0350465 0.00988066 0
0.0354138 0.012141 0
0.0358467 0.0144404 0
0.036409300000000006 0.0188308 0
0.0371415 0.0256867 0
0.0381775 0.0363437 0
0.0396219 0.0501148 0
0.0415588 0.0653903 0
0.0440059 0.0804415 0
0.0469329 0.0941603 0
0.05025210000000001 0.103485 0
0.0538312 0.110404 0
0.057574200000000006 0.11323 0
0.0613248 0.111089 0
0.0649034 0.10293 0
0.06812481000000001 0.0909664 0
0.07092143000000001 0.0781907 0
0.07332326 0.0669969 0
0.07537448100000001 0.0573534 0
0.07718574 0.05277 0
0.07900234 0.0569072 0
0.08117502 0.0745411 0
0.08432921 0.113878 0
0.08885420000000001 0.14955 0
0.0938918 0.149698 0
0.098742 0.141455 0
0.1032967 0.131027 0
0.10731850000000001 0.11021 0
0.11061080000000001 0.0891443 0
0.1132665 0.0713649 0
0.11530370000000001 0.0520812 0
0.11677480000000001 0.0375542 0
0.1178581 0.0288941 0
0.118717 0.0236301 0
0.11950440000000001 0.0240927 0
0.1203829 0.0281447 0
0.12135180000000001 0.0296766 0
0.1223452 0.029666 0
0.1233137 0.0282885 0
0.1242097 0.0252342 0
0.1249833 0.0213624 0
0.12562689999999999 0.0174363 0
0.12613570000000002 0.0132598 0
0.1264998 0.00877554 0
0.1267111 0.00414191 0
0.1267665 -0.000532447 0
0.1266729 -0.00478141 0
0.1264474 -0.00842628 0
0.1261161 -0.0111417 0
0.1257108 -0.0129498 0
0.1252587 -0.0140322 0
0.1247779 -0.0148195 0
0.1242701 -0.0156159 0
0.1237357 -0.0164102 0
0.1231746 -0.0172164 0
0.1225859 -0.0180817 0
0.1219655 -0.0191121 0
0.1213081 -0.0202823 0
0.1206098 -0.021551 0
0.11986720000000001 -0.0229403 0
0.1190773 -0.0243929 0
0.1182376 -0.0258961 0
0.1173488 -0.0273138 0
0.1164173 -0.028408 0
0.1154567 -0.0291352 0
0.1144783 -0.0294796 0
0.1134961 -0.0293812 0
0.1125256 -0.0287951 0
0.1115825 -0.0277867 0
0.11067830000000001 -0.0264864 0
0.1098216 -0.0249665 0
0.1090175 -0.0233619 0
0.108267 -0.021739 0
0.1075718 -0.0200482 0
0.1069336 -0.0183315 0
0.1063525 -0.0165912 0
0.1058325 -0.0146826 0
0.10537840000000001 -0.0126491 0
0.1049934 -0.0105577 0
0.1046759 -0.00863694 0
0.1044154 -0.00713387 0
0.1041926 -0.00625424 0
0.10400000000000001 -0.00528781 0
0.1038463 -0.00396009 0
0.1037415 -0.00234115 0
0.10369990000000001 -0.000194034 0
0.10373210000000001 0.00202787 0
0.1038385 0.00420044 0
0.1040142 0.00621212 0
0.1042551 0.00814213 0
0.1045592 0.00998806 0
0.10492280000000001 0.011717 0
0.1053422 0.0133411 0
0.10581370000000001 0.0148575 0
0.1063341 0.0162617 0
0.1068984 0.0175158 0
0.1075024 0.0186484 0
0.108142 0.0196576 0
0.1088128 0.0205325 0
0.10951 0.0212435 0
0.11022760000000001 0.0217614 0
0.1109587 0.022063 0
0.1116959 0.0221375 0
0.112433 0.0220989 0
0.1131669 0.0219316 0
0.1138904 0.0214814 0
0.1145925 0.0206813 0
0.1152624 0.0195502 0
0.1158909 0.0182332 0
0.1164725 0.0167423 0
0.1170041 0.0152526 0
0.11748520000000001 0.0136858 0
0.1179123 0.012025 0
0.1182835 0.0103429 0
0.11859910000000001 0.00867897 0
0.1188598 0.00704141 0
0.119066 0.00541015 0
0.1192183 0.00381485 0
0.11931749999999999 0.00221224 0
0.11936240000000001 0.000558378 0
0.1193516 -0.00112994 0
0.11928330000000001 -0.00288874 0
0.11915500000000001 -0.00472137 0
0.1189645 -0.00661276 0
0.11871090000000001 -0.00849119 0
0.1183966 -0.0102525 0
0.1180258 -0.01188 0
0.1176043 -0.0133042 0
0.1171383 -0.0145542 0
0.1166346 -0.0155798 0
0.11610000000000001 -0.0164197 0
0.115541 -0.0170588 0
0.1149633 -0.0175556 0
0.1143716 -0.017903 0
0.1137705 -0.0181402 0
0.1131626 -0.0183187 0
0.1125494 -0.0184592 0
0.1119319 -0.0185797 0
0.11131070000000001 -0.0186942 0
0.110686 -0.0187667 0
0.1100605 -0.0187484 0
0.1094385 -0.0185457 0
0.10882720000000001 -0.0181218 0
0.1082341 -0.0174468 0
0.1076691 -0.0164476 0
0.1071434 -0.0151043 0
0.1066682 -0.0134485 0
0.1062525 -0.0115601 0
0.1059026 -0.0095177 0
0.1056228 -0.00737025 0
0.1054138 -0.00529919 0
0.1052617 -0.00406205 0
0.1051443 -0.00295354 0
0.1050678 -0.00174035 0
0.10503130000000001 -0.000469891 0
0.105042 0.00109347 0
0.1051131 0.0031408 0
0.105255 0.0052747 0
0.1054674 0.00732823 0
0.1057455 0.00923758 0
0.1060855 0.0110504 0
0.1064841 0.0127476 0
0.10693659999999999 0.0142923 0
0.1074379 0.0157037 0
0.10798450000000001 0.016994 0
0.1085711 0.0181234 0
0.10919290000000001 0.0191162 0
0.10984550000000001 0.0199765 0
0.1105236 0.0206485 0
0.1112201 0.0210916 0
0.11192730000000001 0.021298 0
0.1126389 0.0213922 0
0.1133514 0.0213456 0
0.1140574 0.0210167 0
0.1147457 0.0203018 0
0.1154044 0.0192868 0
0.1160274 0.018125 0
0.1166085 0.0168044 0
0.11714350000000001 0.0154016 0
0.1176303 0.0138448 0
0.11806269999999999 0.0121851 0
0.1184395 0.0105168 0
0.1187607 0.00885106 0
0.1190272 0.00721421 0
0.11923900000000001 0.00557472 0
0.1193968 0.00397266 0
0.1195016 0.00239642 0
0.11955350000000001 0.000787502 0
0.1195506 -0.000879291 0
0.1194916 -0.0025857 0
0.1193738 -0.00439927 0
0.1191947 -0.0062569 0
0.118952 -0.00819546 0
0.1186468 -0.0100021 0
0.11828340000000001 -0.0116829 0
0.11786650000000001 -0.0132198 0
0.1174024 -0.0145235 0
0.11689820000000001 -0.015633 0
0.1163604 -0.0165493 0
0.1157962 -0.0172378 0
0.1152117 -0.0177754 0
0.1146121 -0.0181611 0
0.1140019 -0.0184178 0
0.11338480000000001 -0.0185952 0
0.11276240000000001 -0.0187405 0
0.1121356 -0.0188584 0
0.1115052 -0.0189554 0
0.11087179999999999 -0.0190351 0
0.1102369 -0.0190444 0
0.10960400000000001 -0.018902 0
0.1089799 -0.0185215 0
0.1083727 -0.0179123 0
0.1077898 -0.0170461 0
0.10724230000000001 -0.0158055 0
0.1067425 -0.0142147 0
0.1063 -0.0124036 0
0.1059207 -0.010422 0
0.1056107 -0.00827167 0
0.10537260000000001 -0.0061446 0
0.10519500000000001 -0.00467592 0
0.1050603 -0.00353244 0
0.1049591 -0.00251718 0
0.1048972 -0.00122704 0
0.1048825 0.0003239 0
0.10492860000000001 0.00241905 0
0.1050476 0.00461978 0
0.10523940000000001 0.00673329 0
0.1054986 0.00869287 0
0.10582130000000001 0.0105719 0
0.10620550000000001 0.0123489 0
0.1066452 0.0139386 0
0.1071362 0.0154126 0
0.10767360000000001 0.0167423 0
0.10825280000000001 0.0179327 0
0.1088693 0.0189836 0
0.10951830000000001 0.0198865 0
0.1101942 0.0206107 0
0.11089070000000001 0.0211263 0
0.1116004 0.0214158 0
0.1123159 0.0215089 0
0.1130327 0.0214911 0
0.1137454 0.0212694 0
0.11444480000000001 0.0207168 0
0.11511740000000001 0.0197043 0
0.1157519 0.018445 0
0.1163451 0.0172262 0
0.11689530000000001 0.01583 0
0.11739530000000001 0.0142512 0
0.11784220000000001 0.0126508 0
0.11823510000000001 0.0110111 0
0.1185726 0.0093282 0
0.1188546 0.00767197 0
0.11908170000000001 0.00603497 0
0.1192548 0.00443335 0
0.1193749 0.00285368 0
0.11944199999999999 0.00124617 0
0.1194544 -0.000423615 0
0.1194106 -0.00212537 0
0.11930850000000001 -0.00392195 0
0.11914540000000001 -0.00577574 0
0.1189191 -0.00769617 0
0.1186304 -0.00950922 0
0.1182828 -0.01123 0
0.1178812 -0.0127566 0
0.1174316 -0.0141134 0
0.1169406 -0.0152528 0
0.1164151 -0.0161968 0
0.1158618 -0.016929 0
0.1152869 -0.0175052 0
0.1146958 -0.0179197 0
0.1140931 -0.0182084 0
0.0282175 -0.187938 0
0.022406000000000002 -0.161412 0
0.017501300000000004 -0.133915 0
0.013514500000000006 -0.107934 0
0.010323300000000007 -0.084739 0
0.0078815 -0.0631927 0
0.006168199999999999 -0.0422226 0
0.005092200000000005 -0.0243618 0
0.004575900000000008 -0.00805619 0
0.004566500000000001 0.0054358 0
0.004958100000000007 0.0168693 0
0.0057334 0.029438 0
0.006944699999999998 0.0423519 0
0.008349900000000007 0.0401076 0
0.009504200000000004 0.0287319 0
0.010153200000000001 0.0103725 0
0.010091000000000003 -0.0140286 0
0.009114400000000009 -0.04302 0
0.007179600000000008 -0.0701241 0
0.0045568 -0.0828421 0
0.0018819000000000058 -0.0758094 0
-0.00034479999999999233 -0.0576661 0
-0.0018902999999999975 -0.0358074 0
-0.002698800000000001 -0.0137808 0
-0.0027961999999999987 0.00625735 0
-0.0023219999999999907 0.0196064 0
-0.0015483000000000025 0.0259466 0
-0.0006082999999999922 0.0295189 0
0.0003837000000000007 0.0300146 0
0.0013869999999999993 0.0297733 0
0.002411499999999997 0.031651 0
0.00356780000000001 0.0385354 0
0.004996600000000004 0.0476503 0
0.006757100000000002 0.0578714 0
0.0089756 0.074508 0
0.011834999999999998 0.0966187 0
0.015446500000000002 0.118547 0
0.0197687 0.139467 0
0.0247324 0.155352 0
0.029880500000000004 0.150957 0
0.034605000000000004 0.131649 0
0.0385401 0.105289 0
0.041477200000000006 0.0707184 0
0.043052 0.0249977 0
0.0430315 -0.0221222 0
0.0416404 -0.0555348 0
0.0396006 -0.063058 0
0.0376958 -0.0473601 0
0.0365095 -0.0263929 0
0.0360487 -0.00113673 0
0.0365342 0.0275124 0
0.0378939 0.0514852 0
0.039844000000000004 0.061879 0
0.0418579 0.0582354 0
0.0437407 0.0554504 0
0.045405600000000004 0.044089 0
0.046706000000000004 0.0352584 0
0.04777680000000001 0.0293403 0
0.048639800000000004 0.0241666 0
0.0494262 0.023805 0
0.05024680000000001 0.0259751 0
0.051173 0.0297139 0
0.052213300000000004 0.0327777 0
0.0533609 0.0357773 0
0.0545971 0.037882 0
0.0558726 0.0386383 0
0.0571816 0.0399881 0
0.0585295 0.040365 0
0.059907100000000005 0.0417279 0
0.0613213 0.0436312 0
0.062838 0.0475635 0
0.06449730000000001 0.051395 0
0.06620835 0.0508747 0
0.06787808000000001 0.0494617 0
0.06950909 0.048189 0
0.07108176000000001 0.0461624 0
0.07261871 0.0455744 0
0.07408087000000001 0.0423309 0
0.07543677800000001 0.0391624 0
0.07667288 0.0349022 0
0.07775457000000001 0.0302786 0
0.0786883 0.0259574 0
0.07947963000000001 0.0217595 0
0.08013957000000001 0.0181416 0
0.08066629 0.0131634 0
0.08099159 0.00676194 0
0.08108394000000001 -0.00054157 0
0.08093449 -0.00777703 0
0.08056672000000001 -0.0137569 0
0.08002526 -0.0182261 0
0.07936704 -0.0208096 0
0.07865365 -0.0217241 0
0.07793013 -0.0215243 0
0.07722866 -0.0205761 0
0.07656362 -0.0191894 0
0.075957016 -0.0173775 0
0.075408445 -0.015608 0
0.074915547 -0.0142764 0
0.074452664 -0.0134834 0
0.0740118 -0.0132366 0
0.07356669 -0.0134141 0
0.07311591 -0.0136787 0
0.07265316000000001 -0.0140157 0
0.07218124000000001 -0.0142331 0
0.07170553 -0.014264 0
0.07123276 -0.0140872 0
0.07076762 -0.0138342 0
0.07031211 -0.0134836 0
0.06987088 -0.0129943 0
0.06944809 -0.0123916 0
0.06904555 -0.0118024 0
0.06866181 -0.0112579 0
0.06829559 -0.0107511 0
0.06794563 -0.010281 0
0.06761049000000001 -0.00985855 0
0.06728856 -0.00948735 0
0.06697811000000001 -0.00916621 0
0.06667764000000001 -0.00888364 0
0.06638607 -0.00862932 0
0.06610250000000001 -0.00840304 0
0.06582595000000001 -0.0082068 0
0.0655554 -0.00804239 0
0.06528976 -0.00790982 0
0.065028 -0.00780859 0
0.0647691 -0.00773623 0
0.0645121 -0.00769008 0
0.0642563 -0.0076669 0
0.0640009 -0.00766422 0
0.0637452 -0.00767925 0
0.0634888 -0.00771004 0
0.06323100000000001 -0.00775482 0
0.0629716 -0.00781247 0
0.06271 -0.0078822 0
0.062446 -0.00796341 0
0.062179000000000005 -0.00805564 0
0.061908700000000004 -0.00815895 0
0.061634800000000003 -0.00827276 0
0.061356900000000006 -0.00839753 0
0.0610747 -0.00853375 0
0.0607877 -0.0086811 0
0.060495600000000004 -0.00884041 0
0.06019820000000001 -0.00899653 0
0.05989560000000001 -0.00914986 0
0.0595879 -0.00930572 0
0.059275 -0.00946222 0
0.058956900000000007 -0.00961584 0
0.0586338 -0.00976347 0
0.05830590000000001 -0.00990277 0
0.0579736 -0.0100306 0
0.0576372 -0.0101442 0
0.0572973 -0.0102431 0
0.056954500000000005 -0.0103203 0
0.05660950000000001 -0.0103755 0
0.05626300000000001 -0.0104104 0
0.0559157 -0.0104267 0
0.0555682 -0.0104229 0
0.0552212 -0.0103926 0
0.054875600000000004 -0.0103488 0
0.054531500000000004 -0.0103049 0
0.0541889 -0.0102522 0
0.05384850000000001 -0.0101732 0
0.0535112 -0.0100671 0
0.0531779 -0.00993287 0
0.052849600000000004 -0.00977206 0
0.052527000000000004 -0.0095877 0
0.05221100000000001 -0.00938336 0
0.05190210000000001 -0.00916269 0
0.0516008 -0.00892873 0
0.051307500000000006 -0.00868364 0
0.0510225 -0.00843066 0
0.0507461 -0.00817226 0
0.050478300000000004 -0.00791051 0
0.0502193 -0.00764681 0
0.0499691 -0.007382 0
0.0497277 -0.00711664 0
0.0494952 -0.006851 0
0.0492715 -0.00658529 0
0.0490567 -0.00631957 0
0.04885060000000001 -0.00606031 0
0.048653100000000005 -0.00580464 0
0.04846400000000001 -0.00555394 0
0.0482832 -0.00530061 0
0.0481113 -0.00502922 0
0.047948500000000005 -0.00475079 0
0.047795000000000004 -0.00447383 0
0.0476506 -0.00420518 0
0.047515 -0.00394703 0
0.04738780000000001 -0.00370063 0
0.047268500000000005 -0.00347202 0
0.0471564 -0.00326207 0
0.0470511 -0.00306499 0
0.0469522 -0.00287709 0
0.0468595 -0.00269422 0
0.0467728 -0.00251323 0
0.0466922 -0.00233155 0
0.0466176 -0.00214804 0
0.0465492 -0.00196216 0
0.0464871 -0.00177441 0
0.0464313 -0.00158565 0
0.0463817 -0.00139712 0
0.0463384 -0.00120988 0
0.046301300000000004 -0.00102496 0
0.0462704 -0.000843142 0
0.046245400000000006 -0.000664881 0
0.0462263 -0.000490467 0
0.0462129 -0.000319754 0
0.0462052 -0.000152602 0
0.04620300000000001 1.15224e-05 0
0.0462062 0.000173035 0
0.0462148 0.000332592 0
0.046228700000000005 0.000490617 0
0.046247800000000006 0.000647806 0
0.046272100000000004 0.000804124 0
0.0463016 0.000958481 0
0.04633620000000001 0.00110821 0
0.0463756 0.00125022 0
0.046419600000000005 0.00138164 0
0.046467800000000004 0.0015002 0
0.046519700000000004 0.00160645 0
0.0465749 0.00170416 0
0.0466333 0.00179407 0
0.0466946 0.00187666 0
0.0467585 0.00195272 0
0.0468248 0.00202352 0
0.0468934 0.00209051 0
0.046964200000000005 0.00215607 0
0.0470372 0.00222388 0
0.047112600000000004 0.00229833 0
0.0471907 0.00238385 0
0.047271900000000006 0.0024854 0
0.047356800000000004 0.00260872 0
0.0474464 0.00275973 0
0.047541400000000004 0.00293566 0
0.04764260000000001 0.00313102 0
0.047750600000000004 0.00333662 0
0.0478653 0.00353738 0
0.047986600000000004 0.00372279 0
0.048113600000000006 0.00388914 0
0.0482459 0.0040374 0
0.048382800000000004 0.00417098 0
0.048524000000000005 0.00429463 0
0.0486692 0.00441707 0
0.04881870000000001 0.00454602 0
0.048972600000000005 0.0046814 0
0.0491308 0.00480259 0
0.0492925 0.00489641 0
0.0494568 0.00495767 0
0.0496226 0.004986 0
0.04978880000000001 0.00498346 0
0.04995430000000001 0.00494781 0
0.0501176 0.00485108 0
0.0502765 0.00468762 0
0.0504289 0.00446047 0
0.0505724 0.00416254 0
0.0507048 0.00379392 0
0.0508237 0.00335641 0
0.0509268 0.00285547 0
0.0510124 0.00230748 0
0.051079400000000004 0.00174599 0
0.0511276 0.00118601 0
0.051157600000000004 0.000645589 0
0.0511702 0.000153447 0
0.0511689 -0.000187981 0
0.051159 -0.000375963 0
0.0511447 -0.000472543 0
0.0511274 -0.000574007 0
0.0511061 -0.000701779 0
0.051080200000000006 -0.000872339 0
0.0510465 -0.00115909 0
0.0510009 -0.00158973 0
0.0509389 -0.00210465 0
0.050859600000000005 -0.00261366 0
0.050764100000000006 -0.00306801 0
0.0506549 -0.00344203 0
0.05053490000000001 -0.00372007 0
0.050407400000000005 -0.00389847 0
0.0502755 -0.00399385 0
0.0501418 -0.00401226 0
0.0500089 -0.00395168 0
0.0498793 -0.00381932 0
0.0497552 -0.00362982 0
0.049638 -0.003406 0
0.0495288 -0.00315789 0
0.049428200000000005 -0.00289518 0
0.049336200000000004 -0.00263466 0
0.0492529 -0.00238007 0
0.049177900000000004 -0.00213544 0
0.0491109 -0.00190212 0
0.049051300000000006 -0.00168695 0
0.048998400000000004 -0.0014969 0
0.0489516 -0.00132158 0
0.04891040000000001 -0.00115745 0
0.0488744 -0.001004 0
0.0488435 -0.000852772 0
0.0488178 -0.000695814 0
0.04879750000000001 -0.000527941 0
0.04878300000000001 -0.000348531 0
0.048774700000000004 -0.000154696 0
0.0487732 5.60272e-05 0
0.0487789 0.00028179 0
0.0487925 0.000521552 0
-0.0017066000000000026 0.224661 0
0.005946599999999996 0.226613 0
0.013241200000000002 0.213619 0
0.020268500000000002 0.20859 0
0.027063500000000004 0.198547 0
0.033494100000000006 0.188321 0
0.0396296 0.180254 0
0.04546170000000001 0.169886 0
0.0509217 0.158458 0
0.0559964 0.146518 0
0.060667900000000004 0.134301 0
0.0649048 0.120653 0
0.06866796 0.106042 0
0.07192411 0.0905223 0
0.07469199900000001 0.0765041 0
0.07699825 0.0637442 0
0.07900043 0.0564592 0
0.08087576 0.0573318 0
0.08297082 0.0674966 0
0.085355 0.0738224 0
0.0877894 0.0715021 0
0.0900391 0.0635307 0
0.0920232 0.0562178 0
0.0937854 0.0494882 0
0.0953042 0.0422761 0
0.0965869 0.0346012 0
0.0975696 0.0250528 0
0.0982278 0.015353 0
0.0986009 0.00753004 0
0.0987227 0.000570788 0
0.0986626 -0.00357509 0
0.09850830000000001 -0.00512679 0
0.09833030000000001 -0.00528926 0
0.0981626 -0.0048686 0
0.0980086 -0.00430354 0
0.09788530000000001 -0.00308085 0
0.09780910000000001 -0.00160034 0
0.0977819 -9.03888e-05 0
0.0978054 0.00136891 0
0.0978719 0.00255698 0
0.0979781 0.00373441 0
0.0981215 0.00480626 0
0.0982954 0.0054046 0
0.09847130000000001 0.00509366 0
0.0986278 0.00420381 0
0.0987462 0.0030758 0
0.0988375 0.00249614 0
0.0989182 0.00249172 0
0.09901700000000001 0.00353371 0
0.099158 0.00488437 0
0.09934860000000001 0.00648014 0
0.0995927 0.00805518 0
0.0998871 0.00957479 0
0.10023370000000001 0.011093 0
0.10063 0.0126107 0
0.1010768 0.0141075 0
0.1015712 0.015473 0
0.1021094 0.0167389 0
0.1026895 0.0179942 0
0.1033106 0.0192035 0
0.1039708 0.0203372 0
0.1046671 0.0213738 0
0.1053964 0.0223323 0
0.1061561 0.0231795 0
0.1069412 0.0238814 0
0.1077478 0.0244836 0
0.1085725 0.0249612 0
0.1094104 0.0252926 0
0.11025560000000001 0.0253939 0
0.1111006 0.0252961 0
0.11193600000000001 0.024827 0
0.1127514 0.0241343 0
0.1135447 0.0235338 0
0.1143139 0.0226317 0
0.1150466 0.0213883 0
0.11573720000000001 0.0201089 0
0.1163817 0.0186152 0
0.1169731 0.0169555 0
0.1175089 0.0152862 0
0.1179886 0.0135844 0
0.11841070000000001 0.0118374 0
0.1187749 0.0101018 0
0.11908170000000001 0.00839252 0
0.119332 0.0067094 0
0.11952660000000001 0.00505517 0
0.1196659 0.0033783 0
0.11974850000000001 0.00166087 0
0.1197731 -0.000103051 0
0.1197383 -0.00190395 0
0.119642 -0.00378197 0
0.1194827 -0.0056751 0
0.1192597 -0.00759147 0
0.1189751 -0.00937065 0
0.1186334 -0.0110184 0
0.11824000000000001 -0.0124701 0
0.117802 -0.0137146 0
0.11732590000000001 -0.0147637 0
0.1168184 -0.0156113 0
0.11628540000000001 -0.0163038 0
0.11573220000000001 -0.0168434 0
0.11516280000000001 -0.0172841 0
0.1145802 -0.017643 0
0.1139866 -0.0179519 0
0.1133832 -0.0182394 0
0.1127702 -0.0185184 0
0.1121482 -0.018781 0
0.111518 -0.0190042 0
0.1108817 -0.0191454 0
0.1102434 -0.0191312 0
0.10960890000000001 -0.0188995 0
0.10898730000000001 -0.0183875 0
0.1083872 -0.0175954 0
0.10782 -0.0164464 0
0.10729630000000001 -0.0149999 0
0.1068255 -0.0132816 0
0.1064167 -0.0113272 0
0.1060735 -0.00926999 0
0.1058028 -0.00707927 0
0.1056034 -0.00504078 0
0.1054645 -0.00342798 0
0.1053715 -0.00225318 0
0.1053159 -0.00111499 0
0.1052952 -0.000143619 0
0.1053121 0.00119339 0
0.1053808 0.00291463 0
0.10551450000000001 0.00501759 0
0.10571710000000001 0.00701037 0
0.1059844 0.00891909 0
0.1063143 0.0107399 0
0.1067019 0.0124216 0
0.1071442 0.0139876 0
0.1076356 0.0154125 0
0.108173 0.0167349 0
0.1087521 0.0179323 0
0.1093691 0.0190117 0
0.1100198 0.0199648 0
0.1106995 0.0207416 0
0.1114012 0.0213128 0
0.1121187 0.0216864 0
0.1128452 0.0218814 0
0.11357539999999999 0.0219079 0
0.1143032 0.0217484 0
0.1150198 0.0212506 0
0.11571300000000001 0.020371 0
0.116373 0.0193185 0
0.1169962 0.0181233 0
0.11757690000000001 0.0167718 0
0.11810999999999999 0.0152857 0
0.1185915 0.0136734 0
0.1190175 0.0119802 0
0.11938660000000001 0.010256 0
0.11969840000000001 0.00854436 0
0.1199538 0.00686719 0
0.1201538 0.00521027 0
0.1202991 0.00359279 0
0.12039050000000001 0.00197007 0
0.12042720000000001 0.000306066 0
0.1204074 -0.00141432 0
0.1203295 -0.00318079 0
0.1201908 -0.00505611 0
0.1199888 -0.00696569 0
0.1197217 -0.00894542 0
0.119391 -0.0107755 0
0.1190018 -0.0124617 0
0.1185589 -0.0139949 0
0.11806920000000001 -0.0152775 0
0.1175405 -0.0163552 0
0.1169792 -0.017241 0
0.11639250000000001 -0.0178929 0
0.1157868 -0.0184025 0
0.1151665 -0.0187775 0
0.1145356 -0.0190446 0
0.1138972 -0.0192471 0
0.11325260000000001 -0.0194204 0
0.1126023 -0.0195833 0
0.1119469 -0.0197275 0
0.1112873 -0.0198287 0
0.1106255 -0.0198573 0
0.1099656 -0.0197173 0
0.1093138 -0.0193659 0
0.1086782 -0.0187515 0
0.1080683 -0.0178318 0
0.10749500000000001 -0.0165815 0
0.1069688 -0.0150122 0
0.1065002 -0.0131626 0
0.1060913 -0.0113534 0
0.1057508 -0.00913262 0
0.10548640000000001 -0.00697284 0
0.1052825 -0.00534267 0
0.1051296 -0.00395665 0
0.1050201 -0.00265414 0
0.1049551 -0.00136239 0
0.1049321 -3.65821e-05 0
0.1049602 0.00173877 0
0.1050532 0.00380493 0
0.1052169 0.00589565 0
0.1054487 0.00788031 0
0.1057444 0.00975269 0
0.10610130000000001 0.011548 0
0.1065162 0.0132227 0
0.1069838 0.0147454 0
0.1075005 0.0161511 0
0.1080614 0.0174221 0
0.1086626 0.0185655 0
0.1092994 0.0195745 0
0.1099678 0.0204699 0
0.1106631 0.0211863 0
0.1113786 0.0216886 0
0.1121072 0.0219898 0
0.1128426 0.0221048 0
0.1135787 0.0220525 0
0.11430950000000001 0.0217879 0
0.1150254 0.0211824 0
0.1157141 0.0202148 0
0.11636840000000001 0.0190971 0
0.1169831 0.0178343 0
0.1175531 0.0164292 0
0.11807400000000001 0.014893 0
0.1185416 0.0132414 0
0.1189529 0.011535 0
0.1193072 0.00981549 0
0.11960480000000001 0.00812885 0
0.1198466 0.0064584 0
0.1200331 0.00481399 0
0.1201654 0.00320494 0
0.12024380000000001 0.00157437 0
0.12026680000000001 -0.000113835 0
0.120233 -0.0018365 0
0.1201403 -0.00364515 0
0.11998600000000001 -0.0055216 0
0.11976790000000001 -0.00746329 0
0.1194856 -0.00935682 0
0.1191419 -0.0111459 0
0.1187416 -0.0127553 0
0.1182908 -0.0141871 0
0.1177961 -0.0153943 0
0.1172646 -0.0164087 0
0.1167032 -0.0171966 0
0.1161185 -0.0178245 0
0.11551600000000001 -0.0182788 0
0.1149005 -0.0186193 0
0.1142754 -0.0188648 0
0.1136431 -0.0190563 0
0.113005 -0.0192229 0
0.1123615 -0.0193745 0
0.1117133 -0.0194993 0
0.1110618 -0.0195721 0
0.1104093 -0.0195607 0
0.1097603 -0.0193494 0
0.1091202 -0.0190551 0
0.10849320000000001 -0.0184824 0
0.1078961 -0.0173659 0
0.1073386 -0.0160898 0
0.1068297 -0.0144659 0
0.10638120000000001 -0.0125046 0
0.1060011 -0.010392 0
0.1056928 -0.00819409 0
0.1054588 -0.0060227 0
0.10528950000000001 -0.00424811 0
0.1051749 -0.00279306 0
0.1050999 -0.00182148 0
0.1050567 -0.000737637 0
0.1050552 0.000591605 0
0.10509980000000001 0.00210738 0
0.1052018 0.00400394 0
0.10537070000000001 0.00601219 0
0.1056047 0.00791812 0
0.1059011 0.00975684 0
0.1062575 0.0114987 0
0.106669 0.0131016 0
0.1071326 0.0145966 0
0.1076433 0.0159617 0
0.1081979 0.0172234 0
0.10879230000000001 0.0183644 0
0.1094229 0.0194002 0
0.11008570000000001 0.0203009 0
0.1107754 0.0210084 0
0.1114849 0.0215172 0
0.11220820000000001 0.0218381 0
0.11293890000000001 0.0219846 0
0.1136719 0.0219764 0
0.1143996 0.0217409 0
0.115114 0.0211165 0
0.11580180000000001 0.0201786 0
0.1164551 0.0190637 0
0.117069 0.017823 0
0.1176392 0.0164517 0
0.1181613 0.0149364 0
0.1186306 0.013302 0
0.1190442 0.0116059 0
0.1194008 0.00988645 0
0.1197006 0.0081896 0
0.1199444 0.00651715 0
0.12013280000000001 0.00487076 0
0.12026700000000001 0.00326573 0
0.1203476 0.0016431 0
0.1203732 -3.03232e-05 0
0.12034220000000001 -0.00174999 0
0.1202527 -0.00353769 0
0.1201021 -0.00541319 0
0.1198878 -0.00734044 0
0.025279000000000003 -0.212541 0
0.018648000000000005 -0.185131 0
0.012977100000000005 -0.15682 0
0.008172899999999997 -0.134045 0
0.0040212000000000026 -0.116121 0
0.0004718000000000083 -0.0980129 0
-0.002479099999999998 -0.0805317 0
-0.004870199999999991 -0.0645224 0
-0.0067596999999999935 -0.0503844 0
-0.0082203 -0.038799 0
-0.0093424 -0.0296703 0
-0.010217900000000002 -0.0237372 0
-0.010927099999999995 -0.0190192 0
-0.011478500000000003 -0.0141757 0
-0.0118669 -0.00939776 0
-0.0121135 -0.00568642 0
-0.012266199999999991 -0.00385248 0
-0.012375899999999995 -0.00281686 0
-0.012485099999999999 -0.00442687 0
-0.012695999999999999 -0.00937404 0
-0.013206399999999993 -0.0207611 0
-0.0140681 -0.0296453 0
-0.015124499999999999 -0.031457 0
-0.0160313 -0.0218895 0
-0.016479300000000002 -0.0049655 0
-0.016349699999999995 0.0112775 0
-0.0157543 0.0234074 0
-0.014793699999999993 0.0334367 0
-0.013541399999999995 0.0407024 0
-0.012100299999999994 0.0452494 0
-0.010531600000000002 0.0484859 0
-0.008870199999999995 0.0509912 0
-0.0071259999999999935 0.0534369 0
-0.005277699999999996 0.0572017 0
-0.0032361999999999946 0.0653454 0
-0.0008598999999999968 0.0770726 0
0.0019348000000000004 0.0900117 0
0.0051966000000000095 0.104422 0
0.009032200000000004 0.125364 0
0.013612100000000002 0.148526 0
0.018960200000000003 0.170651 0
0.0249795 0.187166 0
0.031214400000000003 0.183677 0
0.0369919 0.161815 0
0.0418593 0.131096 0
0.0455825 0.0923915 0
0.04778500000000001 0.0408953 0
0.0481626 -0.0138702 0
0.0469308 -0.0531098 0
0.044877200000000006 -0.0649274 0
0.042884200000000004 -0.0500943 0
0.041610600000000005 -0.0289474 0
0.041177700000000005 0.00386921 0
0.041979100000000005 0.0402575 0
0.0437887 0.0648979 0
0.0461342 0.0720079 0
0.04847320000000001 0.0684018 0
0.05068400000000001 0.0629205 0
0.0524647 0.0458363 0
0.053828100000000004 0.0374754 0
0.0549161 0.027971 0
0.0557368 0.0233112 0
0.05649320000000001 0.0228102 0
0.057297200000000006 0.0255991 0
0.058207400000000006 0.0289774 0
0.059221 0.0317257 0
0.0603242 0.0343432 0
0.061511800000000005 0.036691 0
0.06275990000000001 0.0380589 0
0.06405040000000001 0.0392683 0
0.06537176 0.0400365 0
0.06672939 0.0416395 0
0.06816843 0.044723 0
0.06968848 0.045808 0
0.0712199 0.0480329 0
0.07300296 0.0573005 0
0.075058467 0.0654873 0
0.07736261 0.0713356 0
0.07975220000000001 0.0718099 0
0.08214458000000001 0.0716985 0
0.08452732 0.0711257 0
0.0868655 0.0689037 0
0.0890991 0.0652041 0
0.0911995 0.0609793 0
0.0931534 0.0565618 0
0.09495680000000001 0.0519115 0
0.0966173 0.0482133 0
0.0981756 0.045539 0
0.0996513 0.0431901 0
0.1010501 0.0410165 0
0.10238560000000001 0.0392412 0
0.1036592 0.0372315 0
0.1048633 0.0351417 0
0.1060006 0.0332315 0
0.1070789 0.0315803 0
0.1081029 0.0299401 0
0.1090701 0.0281631 0
0.1099765 0.0263061 0
0.1108205 0.0244299 0
0.1116023 0.0225776 0
0.1123229 0.0207639 0
0.112984 0.0190052 0
0.1135879 0.0173269 0
0.11413780000000001 0.0157639 0
0.1146369 0.0142672 0
0.11508650000000001 0.0127892 0
0.1154873 0.0113407 0
0.11584050000000001 0.00992697 0
0.1161469 0.00852876 0
0.1164068 0.00713778 0
0.1166206 0.00575701 0
0.1167885 0.00438742 0
0.11691090000000001 0.00303212 0
0.1169887 0.00170406 0
0.11702270000000001 0.000409722 0
0.1170143 -0.000839621 0
0.1169653 -0.00203059 0
0.1168779 -0.00314501 0
0.1167549 -0.00417195 0
0.1165988 -0.00513281 0
0.116412 -0.00602307 0
0.1161963 -0.00686812 0
0.1159535 -0.00765028 0
0.1156852 -0.00839914 0
0.11539289999999999 -0.0090978 0
0.1150776 -0.00977592 0
0.1147407 -0.0104011 0
0.1143833 -0.0110025 0
0.114007 -0.0115346 0
0.11361360000000001 -0.0120316 0
0.11320530000000001 -0.0124291 0
0.112785 -0.0127547 0
0.1123561 -0.0129467 0
0.1119228 -0.0130224 0
0.1114897 -0.0129428 0
0.1110622 -0.0126883 0
0.1106467 -0.0122286 0
0.1102504 -0.0115579 0
0.10987910000000001 -0.010725 0
0.1095391 -0.00970705 0
0.1092351 -0.00856661 0
0.1089717 -0.00729183 0
0.10875180000000001 -0.00594735 0
0.10857900000000001 -0.00448318 0
0.1084557 -0.00297278 0
0.10838500000000001 -0.00132971 0
0.1083708 0.000391541 0
0.1084134 0.00206475 0
0.1085068 0.00348267 0
0.10864170000000001 0.00452116 0
0.10880780000000001 0.00539799 0
0.10900270000000001 0.0063121 0
0.1092351 0.00762418 0
0.1095169 0.00927263 0
0.1098562 0.0109986 0
0.1102512 0.0125687 0
0.110695 0.0139762 0
0.1111837 0.0152498 0
0.11171210000000001 0.0163919 0
0.1122771 0.0174231 0
0.112873 0.0182603 0
0.1134932 0.0188878 0
0.1141308 0.0193251 0
0.11478 0.0195852 0
0.1154335 0.0195994 0
0.11608080000000001 0.0192221 0
0.1167076 0.0184175 0
0.1173041 0.0174212 0
0.11786650000000001 0.0163656 0
0.1183902 0.0150971 0
0.1188685 0.0136678 0
0.11929780000000001 0.0121716 0
0.11967610000000001 0.0106025 0
0.1200011 0.00898672 0
0.12027270000000001 0.00739442 0
0.12049190000000001 0.00583206 0
0.1206593 0.00428912 0
0.1207758 0.00277601 0
0.1208416 0.00124069 0
0.1208552 -0.000352014 0
0.120815 -0.00198319 0
0.12071899999999999 -0.00370093 0
0.1205644 -0.0054895 0
0.1203488 -0.00735169 0
0.12007200000000001 -0.0091449 0
0.1197367 -0.0108597 0
0.1193474 -0.0123895 0
0.11890970000000001 -0.0137677 0
0.1184299 -0.0149254 0
0.11791470000000001 -0.0158969 0
0.1173711 -0.0166478 0
0.1168054 -0.0172363 0
0.1162232 -0.0176522 0
0.1156293 -0.0179496 0
0.1150274 -0.0181438 0
0.1144202 -0.0182756 0
0.1138092 -0.0183766 0
0.11319509999999999 -0.0184582 0
0.1125788 -0.0185104 0
0.1119615 -0.0185119 0
0.1113457 -0.0184247 0
0.1107356 -0.018156 0
0.1101385 -0.0176712 0
0.109561 -0.0169602 0
0.1090132 -0.0159069 0
0.10850570000000001 -0.0145712 0
0.10804730000000001 -0.0129591 0
0.1076479 -0.011069 0
0.10731270000000001 -0.00904227 0
0.10704920000000001 -0.00688386 0
0.106856 -0.00482485 0
0.106727 -0.00308248 0
0.10664770000000001 -0.0017756 0
0.1066089 -0.000617191 0
0.10660720000000001 0.000494924 0
0.1066462 0.00181122 0
0.10673440000000001 0.00348924 0
0.106884 0.00542791 0
0.10709940000000001 0.00737791 0
0.107378 0.00923728 0
0.1077173 0.010991 0
0.1081126 0.0126165 0
0.10855980000000001 0.0141143 0
0.10905480000000001 0.0154942 0
0.1095938 0.016757 0
0.11017270000000001 0.0179052 0
0.1107883 0.0189549 0
0.1114363 0.0198511 0
0.11211070000000001 0.0205471 0
0.11280480000000001 0.0210497 0
0.1135125 0.0213731 0
0.114228 0.0215306 0
0.1149461 0.0215376 0
0.11565900000000001 0.0212221 0
0.1163545 0.0205357 0
0.117022 0.0195537 0
0.1176547 0.0184443 0
0.1182479 0.0172003 0
0.1187966 0.0158242 0
0.1192981 0.0143027 0
0.1197464 0.0126787 0
0.1201397 0.0110088 0
0.1204771 0.00932972 0
0.1207593 0.00768436 0
0.12098690000000001 0.00604695 0
0.1211603 0.00444292 0
0.1212809 0.00287007 0
0.1213487 0.00126878 0
0.1213619 -0.000394176 0
0.1213192 -0.00209234 0
0.1212182 -0.00388945 0
0.1210561 -0.00574777 0
0.12083060000000001 -0.00767773 0
0.12054200000000001 -0.00952668 0
0.1201931 -0.0112863 0
0.119789 -0.0128432 0
0.1193359 -0.0142355 0
0.1188405 -0.0153928 0
0.1183099 -0.0163586 0
0.117751 -0.0171021 0
0.1171702 -0.0176869 0
0.11657300000000001 -0.0181065 0
0.1159638 -0.0184154 0
0.1153459 -0.0186358 0
0.1147216 -0.018809 0
0.1140919 -0.0189626 0
0.11345730000000001 -0.0191047 0
0.11281830000000001 -0.0192229 0
0.112176 -0.0192915 0
0.1115329 -0.0192771 0
0.1108934 -0.019064 0
0.110265 -0.0186324 0
0.1096549 -0.0179479 0
0.1090739 -0.0169164 0
0.1085324 -0.0155858 0
0.1080406 -0.0139506 0
0.1076086 -0.012044 0
0.10724220000000001 -0.0100081 0
0.1069432 -0.00796311 0
0.1067159 -0.00580609 0
0.1065546 -0.00403644 0
0.1064441 -0.00269366 0
0.10637540000000001 -0.00149633 0
0.1063461 -0.000283409 0
0.1063595 0.00105049 0
0.10642120000000001 0.00263365 0
0.1065419 0.00459537 0
0.1067309 0.00661856 0
0.1069853 0.00853736 0
0.1073024 0.0103695 0
0.1076788 0.0120888 0
0.1081095 0.0136632 0
0.1085911 0.0151241 0
0.1091189 0.0164564 0
0.1096892 0.0176722 0
0.1102976 0.0187614 0
0.1109406 0.0197484 0
0.11161360000000001 0.0205609 0
0.11231 0.0211667 0
0.1130232 0.0215768 0
0.11374680000000001 0.0218065 0
-0.001451899999999992 -0.0657328 0
-0.0033239999999999936 -0.0508076 0
-0.004829699999999992 -0.0378501 0
-0.005770200000000003 -0.0207076 0
-0.0061703000000000036 -0.00304797 0
-0.005882100000000001 0.0186686 0
-0.004896600000000001 0.0372804 0
-0.0033745000000000025 0.0535148 0
-0.0013208999999999999 0.0669093 0
0.0011224000000000095 0.0796843 0
0.0039241 0.0885763 0
0.00713670000000001 0.103172 0
0.010566000000000006 0.0997419 0
0.0136123 0.0824682 0
0.0159532 0.0585779 0
0.017366900000000005 0.0262399 0
0.017527300000000003 -0.0156506 0
0.016223300000000003 -0.058512 0
0.0137392 -0.0851679 0
0.010747900000000005 -0.091308 0
0.0078574 -0.078263 0
0.0056702 -0.0538408 0
0.004286300000000007 -0.0312321 0
0.003636200000000006 -0.00825991 0
0.0036894999999999983 0.00848518 0
0.004119499999999998 0.0159394 0
0.0047043999999999975 0.0181857 0
0.005303100000000005 0.0173419 0
0.0058283999999999975 0.0133881 0
0.006096500000000005 0.00496753 0
0.006272399999999997 0.00557072 0
0.006465100000000001 0.0073249 0
0.006820500000000007 0.0129847 0
0.007413100000000006 0.0229052 0
0.00848510000000001 0.0415816 0
0.010355299999999998 0.0672604 0
0.012986500000000005 0.0887777 0
0.016281900000000002 0.106799 0
0.020157400000000006 0.123229 0
0.0242032 0.116848 0
0.027768800000000003 0.0966508 0
0.0305437 0.0707797 0
0.0323379 0.0367442 0
0.032819100000000004 -0.00641861 0
0.031829800000000005 -0.0488106 0
0.029676900000000006 -0.0746903 0
0.0270979 -0.0770529 0
0.0247789 -0.0595702 0
0.023208700000000006 -0.0361177 0
0.0223924 -0.0141691 0
0.022348600000000003 0.00919898 0
0.023017700000000002 0.0286228 0
0.024223300000000003 0.041309 0
0.025572700000000004 0.0387411 0
0.026829400000000003 0.0374927 0
0.0280851 0.0354582 0
0.029040700000000003 0.02412 0
0.029802000000000002 0.0226109 0
0.0304754 0.0182376 0
0.0310811 0.0191948 0
0.031764400000000005 0.0220531 0
0.0325668 0.0258518 0
0.0335065 0.030572 0
0.0346647 0.0387654 0
0.036149900000000006 0.0504265 0
0.0380906 0.0654894 0
0.040562400000000005 0.0820861 0
0.0436015 0.0989054 0
0.0471583 0.113228 0
0.0511461 0.125112 0
0.055477200000000004 0.133639 0
0.060022900000000004 0.138268 0
0.0646215 0.136194 0
0.06897863 0.123989 0
0.07273578 0.101281 0
0.075635569 0.0728287 0
0.07769226 0.051252 0
0.07903588 0.0322074 0
0.07992121 0.0234364 0
0.0808012 0.0305764 0
0.08221013 0.0551512 0
0.08486602 0.102569 0
0.08909120000000001 0.140999 0
0.09381700000000001 0.139904 0
0.0983414 0.131639 0
0.1025713 0.120609 0
0.1061955 0.0968566 0
0.1090718 0.0773222 0
0.1113292 0.0594942 0
0.1129826 0.0413493 0
0.11409730000000001 0.0273593 0
0.1148527 0.019178 0
0.11539260000000001 0.0140534 0
0.1158599 0.0142838 0
0.1163988 0.0174766 0
0.1170018 0.0184796 0
0.1176201 0.0183034 0
0.118198 0.0162705 0
0.1186902 0.0133377 0
0.119078 0.0100458 0
0.11935180000000001 0.00654725 0
0.1195076 0.00295779 0
0.1195389 -0.000926603 0
0.1194345 -0.00511023 0
0.1191939 -0.00907095 0
0.11882680000000001 -0.0126855 0
0.1183466 -0.0158661 0
0.1177714 -0.0184098 0
0.1171237 -0.0202128 0
0.11643020000000001 -0.021219 0
0.1157162 -0.0215158 0
0.1150013 -0.0213412 0
0.11429700000000001 -0.0209361 0
0.1136064 -0.020521 0
0.1129289 -0.0201764 0
0.1122601 -0.0199775 0
0.1115927 -0.0201076 0
0.1109193 -0.0202909 0
0.1102377 -0.0206418 0
0.1095409 -0.0211385 0
0.1088298 -0.0214656 0
0.10811280000000001 -0.0215097 0
0.1073984 -0.0213276 0
0.1066951 -0.0208161 0
0.1060177 -0.0197914 0
0.1053834 -0.0182758 0
0.1048052 -0.0164846 0
0.1042869 -0.0146289 0
0.1038287 -0.0130129 0
0.10342370000000001 -0.0113102 0
0.1030794 -0.00944305 0
0.10279830000000001 -0.00751051 0
0.1025819 -0.00556013 0
0.1024333 -0.00341946 0
0.1023597 -0.00109762 0
0.1023643 0.00125587 0
0.1024463 0.0035048 0
0.1025997 0.00556755 0
0.1028189 0.00746036 0
0.1030984 0.00920615 0
0.1034339 0.0108213 0
0.10382090000000001 0.012312 0
0.1042557 0.0137032 0
0.1047353 0.0149968 0
0.10525680000000001 0.0162227 0
0.1058183 0.0173929 0
0.1064171 0.0184571 0
0.107049 0.0193864 0
0.1077097 0.0202034 0
0.1083961 0.0209397 0
0.10910500000000001 0.0215464 0
0.1098312 0.0219715 0
0.1105677 0.0221831 0
0.1113076 0.0221881 0
0.1120445 0.0220217 0
0.1127735 0.021758 0
0.1134907 0.021292 0
0.1141858 0.020464 0
0.1148484 0.0193327 0
0.1154712 0.0181465 0
0.1160519 0.0167648 0
0.1165848 0.0152788 0
0.11706710000000001 0.0137422 0
0.1174974 0.0121595 0
0.11787420000000001 0.0105381 0
0.1181969 0.00891246 0
0.1184662 0.0073263 0
0.1186828 0.0057458 0
0.11884710000000001 0.00419307 0
0.11895990000000001 0.00264665 0
0.11902080000000001 0.00107819 0
0.1190283 -0.000548021 0
0.11898130000000001 -0.00219361 0
0.1188783 -0.00390751 0
0.118717 -0.00568329 0
0.1184962 -0.00746042 0
0.1182176 -0.00915004 0
0.1178846 -0.0107217 0
0.1175022 -0.0121223 0
0.1170757 -0.0133713 0
0.116611 -0.0144228 0
0.11611460000000001 -0.0152845 0
0.11559269999999999 -0.0159731 0
0.1150504 -0.0165104 0
0.1144927 -0.0169151 0
0.11392340000000001 -0.0172094 0
0.1133459 -0.0174237 0
0.112762 -0.0176034 0
0.112172 -0.0177752 0
0.1115776 -0.0178708 0
0.110981 -0.0179138 0
0.11038310000000001 -0.0179432 0
0.10978760000000001 -0.0177478 0
0.1092032 -0.0173057 0
0.1086375 -0.0166297 0
0.1080987 -0.0156935 0
0.1075971 -0.0144155 0
0.10714380000000001 -0.0128151 0
0.1067479 -0.0110266 0
0.1064117 -0.00920306 0
0.1061401 -0.00717396 0
0.10593910000000001 -0.0050575 0
0.1057968 -0.00359472 0
0.105696 -0.00247241 0
0.1056343 -0.00127069 0
0.1056142 4.73798e-05 0
0.105643 0.00164346 0
0.10573160000000001 0.00364181 0
0.1058904 0.00578674 0
0.1061202 0.00786592 0
0.1064166 0.00979813 0
0.1067753 0.0116098 0
0.1071924 0.0132872 0
0.1076619 0.0147889 0
0.1081792 0.0161572 0
0.1087396 0.0173786 0
0.1093379 0.0184447 0
0.10996900000000001 0.0193596 0
0.1106277 0.0201027 0
0.1113076 0.0206388 0
0.1120015 0.0209464 0
0.11270140000000001 0.0210176 0
0.1133999 0.0208835 0
0.1140908 0.0205891 0
0.1147663 0.0199723 0
0.1154146 0.0189659 0
0.11602670000000001 0.0178378 0
0.1165992 0.0165508 0
0.1171245 0.0150739 0
0.1176006 0.0135548 0
0.11802470000000001 0.0119623 0
0.1183941 0.0102952 0
0.11870800000000001 0.00863164 0
0.1189676 0.00702322 0
0.1191737 0.00542009 0
0.11932670000000001 0.00384149 0
0.1194273 0.00226777 0
0.1194749 0.000661187 0
0.1194679 -0.000999357 0
0.1194051 -0.00269543 0
0.1192839 -0.00449384 0
0.11910190000000001 -0.00633174 0
0.11885760000000001 -0.00822095 0
0.1185524 -0.00997705 0
0.1181906 -0.0116146 0
0.1177771 -0.0130894 0
0.11731810000000001 -0.0143501 0
0.11682010000000001 -0.0154365 0
0.1162899 -0.0162968 0
0.11573459999999999 -0.016956 0
0.1151603 -0.017455 0
0.1145718 -0.0178164 0
0.1139732 -0.0180652 0
0.1133682 -0.0182222 0
0.11275840000000001 -0.0183558 0
0.11214450000000001 -0.0184688 0
0.1115274 -0.0185416 0
0.1109088 -0.0185689 0
0.11029040000000001 -0.0185206 0
0.1096762 -0.0183133 0
0.109072 -0.0179196 0
0.1084856 -0.0172421 0
0.10792760000000001 -0.0162367 0
0.1074087 -0.0149152 0
0.1069393 -0.013279 0
0.1065292 -0.0113871 0
0.1061851 -0.00935054 0
0.1059103 -0.00723401 0
0.1057048 -0.00533342 0
0.105543 -0.00427283 0
0.1054269 -0.00286158 0
0.1053488 -0.00181981 0
0.1053122 -0.000379065 0
0.1053308 0.00145139 0
0.1054149 0.0035416 0
0.105571 0.00572418 0
0.1057995 0.00783017 0
0.106095 0.00977471 0
0.1064531 0.0116078 0
0.106871 0.0133251 0
0.10734199999999999 0.0148421 0
0.1078616 0.0162442 0
0.1084258 0.017512 0
0.109029 0.0185981 0
0.1096656 0.0195412 0
0.1103314 0.0203464 0
0.1110206 0.0209497 0
0.1117258 0.0213107 0
0.1124386 0.0214279 0
0.1131515 0.0213325 0
0.11385819999999999 0.021094 0
0.1145532 0.0206363 0
0.1152252 0.0197134 0
0.1158644 0.0186667 0
0.1164644 0.0174321 0
0.117022 0.01606 0
0.1175313 0.0145607 0
0.1179884 0.0129475 0
0.1183908 0.0112838 0
0.11873739999999999 0.00960848 0
0.1190288 0.00795883 0
0.14180910000000002 -0.410223 0
0.1289037 -0.359736 0
0.1178093 -0.310795 0
0.1081314 -0.273522 0
0.0995789 -0.24232 0
0.0919945 -0.213583 0
0.0853974 -0.183926 0
0.0797719 -0.155282 0
0.075070594 -0.128584 0
0.07120989 -0.104785 0
0.06808601 -0.0841374 0
0.06560836 -0.0657198 0
0.0637193 -0.0487468 0
0.062360900000000004 -0.0339018 0
0.061461600000000005 -0.0209157 0
0.0609755 -0.00900008 0
0.0608667 0.00174294 0
0.0610966 0.0114122 0
0.061629800000000005 0.0199496 0
0.062425600000000005 0.0272698 0
0.06344520000000001 0.0333889 0
0.0646457 0.0381239 0
0.06597666 0.0414701 0
0.06741256000000001 0.04454 0
0.06894737000000001 0.047414 0
0.07058096 0.0505107 0
0.07232411 0.0536173 0
0.07411439 0.0535489 0
0.075892877 0.0530205 0
0.07763487000000001 0.0511775 0
0.07929453 0.0485054 0
0.08088113000000001 0.0463524 0
0.08236864 0.0431257 0
0.08375228 0.0400634 0
0.08501866 0.0359538 0
0.0861416 0.0316626 0
0.0871239 0.0274442 0
0.0879574 0.0228136 0
0.0886345 0.018052 0
0.089155 0.0134739 0
0.0895339 0.00953946 0
0.08979200000000001 0.00600842 0
0.0899104 0.00137768 0
0.0898616 -0.00391491 0
0.0896479 -0.00846248 0
0.08930450000000001 -0.011819 0
0.088864 -0.0143058 0
0.0883635 -0.0153354 0
0.0878584 -0.0148511 0
0.0873855 -0.0134249 0
0.086974 -0.0114152 0
0.0866268 -0.00950304 0
0.0863429 -0.00774006 0
0.0861095 -0.00631075 0
0.0859219 -0.0051147 0
0.085768 -0.00417217 0
0.0856418 -0.00349469 0
0.0855356 -0.00289756 0
0.08545 -0.00225353 0
0.0853872 -0.00154456 0
0.08534810000000001 -0.000832099 0
0.0853339 -2.22244e-05 0
0.0853478 0.000803042 0
0.0853883 0.00158635 0
0.0854543 0.00233554 0
0.08554490000000001 0.00306059 0
0.0856594 0.00377012 0
0.0857972 0.00446185 0
0.0859579 0.00513936 0
0.0861409 0.00580427 0
0.0863459 0.00645596 0
0.0865723 0.00709254 0
0.0868196 0.00771161 0
0.0870872 0.00831057 0
0.0873744 0.00888472 0
0.0876801 0.00942322 0
0.088003 0.00992682 0
0.0883423 0.0104037 0
0.0886971 0.0108635 0
0.08906700000000001 0.0113081 0
0.0894513 0.0117346 0
0.0898497 0.0121524 0
0.0902621 0.0125739 0
0.09068860000000001 0.0130027 0
0.0911296 0.0134383 0
0.0915852 0.0138834 0
0.0920559 0.0143414 0
0.0925421 0.0148118 0
0.09304420000000001 0.015291 0
0.0935623 0.0157763 0
0.0940967 0.0162658 0
0.0946474 0.0167567 0
0.09521450000000001 0.017246 0
0.0957978 0.0177313 0
0.0963972 0.0182112 0
0.0970126 0.0186949 0
0.0976443 0.0191953 0
0.0982932 0.0197218 0
0.0989603 0.0202815 0
0.0996466 0.0208755 0
0.1003532 0.0214968 0
0.1010809 0.0221309 0
0.1018296 0.0227661 0
0.1025998 0.0234025 0
0.10339040000000001 0.0240893 0
0.1042032 0.0246463 0
0.105034 0.0251688 0
0.1058814 0.025653 0
0.1067444 0.0261051 0
0.1076212 0.0264743 0
0.1085075 0.0266825 0
0.1093979 0.0267194 0
0.1102863 0.0265817 0
0.1111672 0.0262769 0
0.11203540000000001 0.0258291 0
0.1128867 0.0252692 0
0.1137174 0.0246077 0
0.1145206 0.0236175 0
0.1152856 0.0223375 0
0.1160062 0.0209609 0
0.116679 0.0194765 0
0.1173004 0.0178798 0
0.1178667 0.0161881 0
0.1183757 0.0144412 0
0.11882590000000001 0.0126686 0
0.1192171 0.0109012 0
0.1195502 0.00917161 0
0.11982580000000001 0.00745074 0
0.1200445 0.00576014 0
0.1202072 0.00408777 0
0.120314 0.00239454 0
0.1203633 0.000645402 0
0.12035380000000001 -0.00112697 0
0.12028420000000001 -0.00296366 0
0.1201523 -0.00485841 0
0.1199568 -0.00677112 0
0.11969750000000001 -0.00867102 0
0.1193775 -0.0104112 0
0.1190018 -0.0120108 0
0.11857670000000001 -0.0133892 0
0.118109 -0.0145788 0
0.1176054 -0.0155556 0
0.1170723 -0.0163565 0
0.1165157 -0.0169847 0
0.1159403 -0.0174958 0
0.1153497 -0.0179067 0
0.11474670000000001 -0.0182472 0
0.1141331 -0.0185502 0
0.1135097 -0.0188387 0
0.1128767 -0.0191165 0
0.1122349 -0.0193684 0
0.11158560000000001 -0.0195634 0
0.11093140000000001 -0.0196601 0
0.1102771 -0.0195645 0
0.10963 -0.0192358 0
0.1089987 -0.0186205 0
0.10839380000000001 -0.0176742 0
0.1078256 -0.0164216 0
0.1073052 -0.0148363 0
0.1068418 -0.0130187 0
0.1064396 -0.0111766 0
0.10610270000000001 -0.00907573 0
0.105841 -0.00681095 0
0.1056461 -0.004998 0
0.1055059 -0.00356836 0
0.10540770000000001 -0.00237174 0
0.1053508 -0.00116218 0
0.10533100000000001 -2.52207e-05 0
0.1053555 0.00152269 0
0.1054397 0.00352802 0
0.1055949 0.00565094 0
0.1058187 0.00764878 0
0.1061073 0.00955335 0
0.106458 0.011363 0
0.10686680000000001 0.0130485 0
0.10732900000000001 0.0145899 0
0.10784070000000001 0.0160092 0
0.1083972 0.0172967 0
0.1089944 0.0184525 0
0.1096277 0.0194764 0
0.110293 0.020378 0
0.11098530000000001 0.0210974 0
0.1116979 0.0216018 0
0.11242360000000001 0.0219067 0
0.1131563 0.0220244 0
0.11388980000000001 0.0219762 0
0.1146178 0.0216976 0
0.1153304 0.0210742 0
0.1160147 0.0200704 0
0.116664 0.0189299 0
0.1172734 0.0176804 0
0.1178383 0.0162706 0
0.1183537 0.0147203 0
0.1188154 0.0130643 0
0.1192209 0.0113583 0
0.1195692 0.00963581 0
0.1198608 0.0079486 0
0.1200966 0.00627667 0
0.120277 0.00463574 0
0.1204034 0.00302635 0
0.1204758 0.00139195 0
0.1204926 -0.000302912 0
0.1204524 -0.00203108 0
0.120353 -0.00385198 0
0.12019170000000001 -0.00573718 0
0.1199661 -0.00769026 0
0.1196765 -0.00957354 0
0.1193255 -0.0113632 0
0.1189183 -0.012953 0
0.11846100000000001 -0.0143781 0
0.1179603 -0.0155666 0
0.11742330000000001 -0.0165648 0
0.116857 -0.0173357 0
0.11626800000000001 -0.0179463 0
0.1156617 -0.0183866 0
0.1150428 -0.0187129 0
0.11441480000000001 -0.0189484 0
0.1137799 -0.0191332 0
0.1131392 -0.0192951 0
0.1124934 -0.0194417 0
0.1118431 -0.0195599 0
0.1111897 -0.019624 0
0.1105358 -0.0195932 0
0.1098861 -0.0193627 0
0.1092482 -0.0189046 0
0.1086294 -0.0181977 0
0.1080406 -0.0171343 0
0.1074925 -0.0157699 0
0.106995 -0.0141072 0
0.1065584 -0.0121609 0
0.1061878 -0.010088 0
0.1058895 -0.00789997 0
0.1056639 -0.0058146 0
0.1054995 -0.00417595 0
0.1053826 -0.00293825 0
0.1053052 -0.00174898 0
0.1052641 -0.000735808 0
0.10526100000000001 0.000554723 0
0.1053091 0.00230416 0
0.1054231 0.00444734 0
0.1056072 0.00647422 0
0.1058572 0.00841262 0
0.1061706 0.0102713 0
0.10654440000000001 0.0120258 0
0.1069735 0.0136323 0
0.1074548 0.0151296 0
0.1079832 0.0164876 0
0.10855500000000001 0.017734 0
0.10916600000000001 0.0188524 0
0.1098123 0.0198536 0
0.1104894 0.0207068 0
0.1111916 0.0213587 0
0.1119117 0.0218065 0
0.1126434 0.0220583 0
0.1133803 0.0221336 0
0.1141169 0.0220498 0
0.114846 0.0216962 0
0.1155569 0.0209809 0
0.1162377 0.0199604 0
0.116883 0.0187925 0
0.1174872 0.0175083 0
0.11804590000000001 0.0160726 0
0.1185542 0.0144967 0
0.1190081 0.0128215 0
0.1194052 0.0111022 0
0.11974480000000001 0.00936839 0
0.12002750000000001 0.0076796 0
0.1202542 0.00600387 0
0.1204256 0.00436395 0
0.1205428 0.00274843 0
0.12060580000000001 0.00110353 0
0.1206127 -0.00060613 0
0.1205621 -0.00235014 0
0.1204517 -0.00419605 0
0.12027850000000001 -0.0061006 0
0.1200405 -0.00807472 0
0.1197381 -0.0099532 0
0.1193745 -0.0117382 0
0.11895510000000001 -0.013311 0
0.1184862 -0.0147151 0
0.11797460000000001 -0.0158799 0
0.1174277 -0.0168493 0
0.1168524 -0.0175939 0
0.1162552 -0.0181805 0
0.11564150000000001 -0.0186011 0
0.1150158 -0.0189111 0
0.1143813 -0.0191381 0
0.11374010000000001 -0.01932 0
0.1130932 -0.0194828 0
0.1124412 -0.0196298 0
0.11178460000000001 -0.0197459 0
0.1111251 -0.0198042 0
0.1104656 -0.0197517 0
0.1098109 -0.0194974 0
0.1091692 -0.0190022 0
0.1085479 -0.0182577 0
0.10795779999999999 -0.0171482 0
0.10741010000000001 -0.0157362 0
0.10691439999999999 -0.0140379 0
0.10648070000000001 -0.0120545 0
0.1061108 -0.010165 0
-0.004737099999999994 0.269915 0
0.004311000000000009 0.265898 0
0.0128092 0.246523 0
0.0207969 0.233718 0
0.0283293 0.218528 0
0.0353576 0.204377 0
0.0419608 0.19262 0
0.048161300000000004 0.179732 0
0.053910200000000005 0.166044 0
0.0592158 0.153038 0
0.0640767 0.139365 0
0.06847044000000001 0.125208 0
0.07238085 0.110489 0
0.07583885800000001 0.0982383 0
0.07894688 0.0889865 0
0.08179948000000001 0.0827297 0
0.08454089000000001 0.0820761 0
0.0873347 0.0844525 0
0.0900963 0.0810138 0
0.0927024 0.0752436 0
0.095043 0.065518 0
0.0970616 0.0562339 0
0.0987851 0.0473569 0
0.1001901 0.0375779 0
0.10127330000000001 0.0280111 0
0.1020557 0.0196393 0
0.1025891 0.0125135 0
0.1029191 0.00732945 0
0.1030812 0.00278845 0
0.10311290000000001 -0.000427735 0
0.1030723 -0.00170596 0
0.1030094 -0.00192949 0
0.1029506 -0.00154386 0
0.10291030000000001 -0.000884681 0
0.10289390000000001 -0.000126893 0
0.1029039 0.000688979 0
0.10294120000000001 0.00150016 0
0.1030052 0.00231695 0
0.1030979 0.00320038 0
0.10322 0.00408392 0
0.1033719 0.00498102 0
0.103551 0.00563718 0
0.10374320000000001 0.00585518 0
0.103939 0.00582408 0
0.10413130000000001 0.00581017 0
0.10433010000000001 0.00615163 0
0.1045494 0.00708669 0
0.10481170000000001 0.0086709 0
0.1051319 0.0104397 0
0.10551050000000001 0.012148 0
0.1059427 0.0137102 0
0.1064268 0.0152171 0
0.10695840000000001 0.0165992 0
0.1075348 0.0178957 0
0.10815250000000001 0.0190827 0
0.10880770000000001 0.0201556 0
0.1094965 0.0211063 0
0.1102143 0.0218917 0
0.11095450000000001 0.0224709 0
0.1117105 0.0228437 0
0.1124754 0.0230256 0
0.1132433 0.0230257 0
0.1140078 0.0228795 0
0.1147638 0.0224854 0
0.1155004 0.0217392 0
0.1162064 0.0206546 0
0.116874 0.019455 0
0.11749960000000001 0.0181387 0
0.11807870000000001 0.0166675 0
0.1186062 0.0150594 0
0.1190782 0.013344 0
0.119492 0.0115767 0
0.1198465 0.00979341 0
0.1201426 0.00806175 0
0.1203813 0.00634487 0
0.1205634 0.00466507 0
0.1206899 0.00300861 0
0.1207608 0.00132239 0
0.1207743 -0.000430098 0
0.1207288 -0.00221691 0
0.12062200000000001 -0.00410844 0
0.120451 -0.00605837 0
0.1202135 -0.00807952 0
0.1199099 -0.0100209 0
0.11954310000000001 -0.0118616 0
0.1191186 -0.0134871 0
0.118643 -0.014933 0
0.1181236 -0.0161304 0
0.1175679 -0.0171259 0
0.1169831 -0.0178906 0
0.1163756 -0.0184956 0
0.1157511 -0.0189355 0
0.1151139 -0.019266 0
0.1144671 -0.0195169 0
0.1138128 -0.0197264 0
0.1131519 -0.0199206 0
0.1124846 -0.0201041 0
0.11181150000000001 -0.0202607 0
0.1111341 -0.0203629 0
0.1104548 -0.0203705 0
0.1097787 -0.0201689 0
0.1091134 -0.0197366 0
0.1084668 -0.0190352 0
0.1078499 -0.0179743 0
0.10727400000000001 -0.0165986 0
0.1067495 -0.0148978 0
0.1062846 -0.0130743 0
0.10588220000000001 -0.0110776 0
0.1055544 -0.00874839 0
0.1052975 -0.00679389 0
0.1051006 -0.00515127 0
0.1049522 -0.00385363 0
0.1048473 -0.00246562 0
0.1047878 -0.00119318 0
0.104772 0.000209181 0
0.1048103 0.00209767 0
0.1049175 0.00425612 0
0.1050959 0.00631523 0
0.1053408 0.00825671 0
0.10564860000000001 0.0101034 0
0.10601640000000001 0.0118616 0
0.1064413 0.0135049 0
0.1069177 0.0149958 0
0.1074422 0.0163699 0
0.1080098 0.0176064 0
0.10861670000000001 0.0187223 0
0.1092582 0.0197101 0
0.1099308 0.0205782 0
0.11062920000000001 0.0212683 0
0.111347 0.0217457 0
0.11207710000000001 0.0220255 0
0.1128133 0.0221212 0
0.1135497 0.0220531 0
0.11427999999999999 0.0217592 0
0.1149936 0.0211333 0
0.1156805 0.020081 0
0.11633 0.0189337 0
0.1169393 0.0176816 0
0.1175039 0.0162515 0
0.1180182 0.0146802 0
0.1184787 0.0130385 0
0.11888380000000001 0.0113538 0
0.11923210000000001 0.00964026 0
0.119524 0.00795654 0
0.11976010000000001 0.0062898 0
0.1199412 0.00465951 0
0.1200684 0.00305772 0
0.120142 0.00142832 0
0.1201601 -0.000260073 0
0.1201214 -0.00198352 0
0.12002370000000001 -0.00379781 0
0.11986430000000001 -0.00567427 0
0.119641 -0.00761755 0
0.1193541 -0.0094815 0
0.1190066 -0.0112527 0
0.1186034 -0.0128239 0
0.1181507 -0.0142307 0
0.11765510000000001 -0.0154046 0
0.1171238 -0.0163874 0
0.1165637 -0.0171484 0
0.1159811 -0.0177505 0
0.1153814 -0.0181871 0
0.1147692 -0.0185115 0
0.1141479 -0.0187477 0
0.1135196 -0.0189348 0
0.1128855 -0.0191001 0
0.1122461 -0.0192501 0
0.11160220000000001 -0.0193709 0
0.1109551 -0.0194368 0
0.1103075 -0.0194017 0
0.1096641 -0.019168 0
0.1090329 -0.0187023 0
0.108421 -0.0179894 0
0.1078392 -0.0169188 0
0.1072985 -0.0155494 0
0.1068082 -0.0138897 0
0.1063788 -0.0119463 0
0.1060112 -0.0100985 0
0.1057129 -0.00785905 0
0.1054905 -0.00574444 0
0.1053251 -0.00428318 0
0.1052034 -0.00310336 0
0.1051218 -0.00180026 0
0.1050835 -0.000558774 0
0.10508970000000001 0.000939313 0
0.1051548 0.0029321 0
0.1052907 0.00509481 0
0.1054964 0.00712403 0
0.1057678 0.00904279 0
0.1061014 0.0108679 0
0.10649420000000001 0.0125823 0
0.1069417 0.0141574 0
0.10743920000000001 0.0155961 0
0.1079824 0.016907 0
0.108567 0.0180849 0
0.1091885 0.0191325 0
0.1098427 0.0200593 0
0.1105251 0.0208223 0
0.11122950000000001 0.0213822 0
0.1119488 0.0217366 0
0.1126766 0.0219029 0
0.1134069 0.0218965 0
0.11413400000000001 0.0217216 0
0.1148495 0.0212084 0
0.1155408 0.0203036 0
0.11619840000000001 0.0192282 0
0.1168184 0.0180195 0
0.11739530000000001 0.0166499 0
0.1179242 0.0151476 0
0.1184007 0.0135242 0
0.11882190000000001 0.0118355 0
0.1191863 0.0101257 0
0.1194942 0.00843548 0
0.1197463 0.00677112 0
0.1199432 0.00512673 0
0.120086 0.00352278 0
0.12017520000000001 0.00190724 0
0.1202098 0.000243576 0
0.1201881 -0.0014659 0
0.1201084 -0.00323638 0
0.1199681 -0.00509623 0
0.1197648 -0.00700392 0
0.1194973 -0.00893121 0
0.1191679 -0.0107163 0
0.1187809 -0.0123836 0
0.11834220000000001 -0.0138292 0
0.1178584 -0.0150993 0
0.1173362 -0.0161383 0
0.1167828 -0.0169868 0
0.1162049 -0.0176295 0
0.1156081 -0.0181266 0
0.1149973 -0.0184856 0
0.1143764 -0.0187456 0
0.11374790000000001 -0.0189454 0
0.1131134 -0.0191153 0
0.1124734 -0.0192706 0
0.1118286 -0.0194026 0
0.1111802 -0.0194875 0
0.1105301 -0.0194959 0
0.1098827 -0.0193235 0
0.1092447 -0.0189383 0
0.1086237 -0.0182981 0
0.10802990000000001 -0.0173341 0
0.1074732 -0.0160707 0
0.1069649 -0.0144671 0
0.1065141 -0.0126298 0
0.10612450000000001 -0.0107912 0
0.1058014 -0.00863805 0
0.1055537 -0.00645293 0
0.1053673 -0.00483021 0
0.1052302 -0.00351792 0
0.1051343 -0.00226932 0
0.1050818 -0.000991692 0
0.1050713 0.000341892 0
0.1051135 0.00218555 0
0.1052221 0.00428292 0
0.1054013 0.00635166 0
0.105648 0.0083172 0
0.10595790000000001 0.0101734 0
0.1063285 0.0119402 0
0.10675570000000001 0.0135777 0
0.10723460000000001 0.0150682 0
0.10776140000000001 0.0164381 0
0.1083313 0.0176751 0
0.1089403 0.0187808 0
0.1095836 0.0197558 0
0.1102572 0.0205959 0
0.11095550000000001 0.0212445 0
0.1116718 0.0216812 0
0.1123991 0.0219242 0
0.1131313 0.0219865 0
0.1138628 0.0218904 0
0.1145861 0.0215069 0
0.1152897 0.0207859 0
0.1159645 0.019748 0
0.1166026 0.0185873 0
0.11719940000000001 0.0172744 0
0.11775 0.0158245 0
0.11825 0.0142479 0
0.1186957 0.0125791 0
0.1190849 0.0108689 0
0.119417 0.00915286 0
0.1196929 0.00748164 0
0.1199133 0.00582225 0
0.1200789 0.00419752 0
0.12019070000000001 0.00258822 0
0.1202484 0.000948698 0
0.1202503 -0.000754322 0
0.1201949 -0.00249185 0
0.1200798 -0.00433213 0
0.1199023 -0.0062259 0
0.1196603 -0.00818312 0
0.1193549 -0.0100259 0
0.1189896 -0.0117719 0
0.1185697 -0.0133065 0
0.1181017 -0.014669 0
0.11759230000000001 -0.0158 0
0.1170486 -0.0167354 0
0.1164776 -0.0174534 0
0.1158855 -0.0180175 0
0.1152775 -0.0184235 0
0.0640589 -0.148065 0
0.0596543 -0.117566 0
0.0562241 -0.090218 0
0.053658800000000006 -0.0660061 0
0.051809400000000005 -0.0456429 0
0.0506542 -0.025151 0
0.0501778 -0.00494189 0
0.050407400000000005 0.0175323 0
0.051411 0.0413784 0
0.0532185 0.0658016 0
0.0558227 0.0890983 0
0.0590763 0.102766 0
0.062499400000000004 0.100595 0
0.06566009 0.0887023 0
0.06831067 0.0704212 0
0.07021896 0.0433375 0
0.07110034 0.0126189 0
0.071092 -0.00971727 0
0.07052359 -0.0214607 0
0.06981082 -0.0188157 0
0.06942294 -0.00343284 0
0.06972476 0.0210264 0
0.07104691 0.0563171 0
0.0736479 0.0956031 0
0.07716653 0.109537 0
0.08074919 0.104941 0
0.08415562 0.0991704 0
0.0872295 0.0844685 0
0.08974800000000001 0.0680787 0
0.0917835 0.0552309 0
0.0933737 0.0409637 0
0.09449060000000001 0.0273572 0
0.0952152 0.0170357 0
0.0956207 0.00755805 0
0.0957804 0.00193087 0
0.0957626 -0.00242429 0
0.0956322 -0.00517655 0
0.09544620000000001 -0.0057647 0
0.0952766 -0.0046168 0
0.0951128 -0.00535439 0
0.09491 -0.00683783 0
0.0946454 -0.00910945 0
0.0942916 -0.0120121 0
0.0938378 -0.0150792 0
0.0932776 -0.0183547 0
0.0926111 -0.0214705 0
0.0918455 -0.0241832 0
0.090999 -0.0265084 0
0.0900678 -0.0292597 0
0.0890277 -0.0328359 0
0.08786680000000001 -0.0363588 0
0.0866166 -0.0383682 0
0.08531470000000001 -0.0395089 0
0.08399573 -0.0394408 0
0.0826994 -0.0382182 0
0.08146096 -0.0360809 0
0.08030099 -0.0336727 0
0.07922177 -0.0311707 0
0.07822673000000001 -0.028794 0
0.0773033 -0.0267161 0
0.0764471 -0.0248175 0
0.075650762 -0.0230482 0
0.074912543 -0.0213708 0
0.074228271 -0.0197725 0
0.0735964 -0.0182346 0
0.07301486 -0.0167401 0
0.07248151 -0.0153595 0
0.07199078 -0.0141715 0
0.07153609 -0.0131872 0
0.07111082 -0.0123901 0
0.07070902 -0.011768 0
0.07032537 -0.0112898 0
0.06995575 -0.0109172 0
0.0695973 -0.0106116 0
0.06924860000000001 -0.0103235 0
0.06891026 -0.0099847 0
0.06858452000000001 -0.00957488 0
0.06827342 -0.00910987 0
0.06797831 -0.00863234 0
0.06769804 -0.00823076 0
0.06742911 -0.00794425 0
0.06716766 -0.00776565 0
0.06691125 -0.00763801 0
0.06665826 -0.00755028 0
0.06640784 -0.00748463 0
0.06615935 -0.00743538 0
0.06591204 -0.0074085 0
0.06566536 -0.00739625 0
0.06541896 -0.00738973 0
0.0651727 -0.00738463 0
0.0649267 -0.00738032 0
0.06468080000000001 -0.00737749 0
0.0644349 -0.00737445 0
0.0641892 -0.00737241 0
0.0639435 -0.00737221 0
0.0636977 -0.00737794 0
0.0634516 -0.00739101 0
0.06320490000000001 -0.00741426 0
0.0629572 -0.00744886 0
0.0627082 -0.00749628 0
0.06245730000000001 -0.00755719 0
0.062204100000000005 -0.00763259 0
0.0619482 -0.00772262 0
0.061689100000000004 -0.00782593 0
0.0614262 -0.00794221 0
0.0611593 -0.00807048 0
0.0608879 -0.00821038 0
0.060611700000000004 -0.00836118 0
0.0603302 -0.00852164 0
0.0600433 -0.00869086 0
0.059750500000000005 -0.00886756 0
0.0594517 -0.00905215 0
0.0591469 -0.00922493 0
0.0588365 -0.0093897 0
0.0585207 -0.00955294 0
0.0581995 -0.00971188 0
0.057873100000000004 -0.00986342 0
0.057541800000000004 -0.0100053 0
0.05720600000000001 -0.0101357 0
0.0568661 -0.010252 0
0.0565225 -0.0103543 0
0.0561759 -0.010437 0
0.0558269 -0.0104957 0
0.0554764 -0.0105305 0
0.0551251 -0.0105446 0
0.0547737 -0.010538 0
0.0544229 -0.0105086 0
0.0540736 -0.010454 0
0.053726300000000005 -0.0103815 0
0.05338180000000001 -0.0102931 0
0.0530404 -0.0101963 0
0.052702200000000005 -0.0101005 0
0.052367300000000006 -0.00999191 0
0.0520366 -0.00985225 0
0.0517112 -0.00967916 0
0.0513921 -0.00947404 0
0.0510803 -0.00924163 0
0.05077670000000001 -0.00898733 0
0.0504819 -0.0087165 0
0.0501963 -0.00843535 0
0.0499201 -0.00814868 0
0.049653600000000006 -0.00786023 0
0.0493967 -0.00757221 0
0.0491494 -0.00728607 0
0.048911500000000004 -0.00700268 0
0.04868310000000001 -0.0067222 0
0.048463900000000004 -0.00644505 0
0.0482539 -0.00617063 0
0.048053 -0.00589998 0
0.047861 -0.00563688 0
0.0476776 -0.00537971 0
0.0475028 -0.00512131 0
0.0473368 -0.00484656 0
0.047180200000000005 -0.00456554 0
0.0470329 -0.00428666 0
0.0468948 -0.0040159 0
0.0467655 -0.00375555 0
0.0466448 -0.0035064 0
0.0465319 -0.00327478 0
0.0464265 -0.00306138 0
0.04632800000000001 -0.00286034 0
0.046236 -0.00266804 0
0.046150300000000005 -0.0024802 0
0.0460708 -0.00229376 0
0.0459976 -0.00210648 0
0.045930700000000005 -0.00191697 0
0.045870100000000004 -0.0017248 0
0.045816 -0.00153067 0
0.0457684 -0.00133521 0
0.0457273 -0.00113983 0
0.045692800000000006 -0.000945654 0
0.0456646 -0.000753583 0
0.045642800000000004 -0.000564504 0
0.04562720000000001 -0.000378798 0
0.0456178 -0.000196648 0
0.0456144 -1.79738e-05 0
0.0456169 0.000157469 0
0.045625200000000005 0.000330129 0
0.045639200000000005 0.000500629 0
0.0456588 0.000669364 0
0.045684100000000005 0.000836827 0
0.0457149 0.0010029 0
0.0457511 0.0011648 0
0.045792700000000006 0.00131997 0
0.0458393 0.0014649 0
0.0458905 0.00160124 0
0.045946100000000004 0.00172961 0
0.0460059 0.00184965 0
0.0460695 0.00196097 0
0.0461367 0.0020637 0
0.0462071 0.00215833 0
0.046280600000000005 0.00224596 0
0.046356900000000006 0.00232827 0
0.0464359 0.00240743 0
0.0465175 0.0024865 0
0.0466018 0.00256965 0
0.046689 0.00266186 0
0.0467795 0.0027683 0
0.046874 0.0028946 0
0.046973100000000004 0.00304689 0
0.0470777 0.00322974 0
0.047189 0.00343881 0
0.047307600000000005 0.00366597 0
0.0474339 0.00389898 0
0.04756780000000001 0.00412206 0
0.0477088 0.00432506 0
0.0478562 0.0045073 0
0.048009300000000005 0.0046705 0
0.048167600000000005 0.00481857 0
0.0483306 0.00495854 0
0.048498400000000004 0.00510015 0
0.048671000000000006 0.00524945 0
0.0488485 0.00539341 0
0.0490303 0.00551194 0
0.0492156 0.00559469 0
0.0494029 0.00564072 0
0.049591 0.00564396 0
0.049778100000000006 0.00557441 0
0.0499613 0.00541922 0
0.05013770000000001 0.00517206 0
0.050304100000000004 0.0048239 0
0.050457100000000005 0.00436735 0
0.0505929 0.00380068 0
0.0507079 0.00312918 0
0.05079890000000001 0.00236583 0
0.0508638 0.00158045 0
0.050902100000000006 0.000747978 0
0.0509114 -0.000141495 0
0.050891500000000006 -0.000994119 0
0.050843900000000004 -0.00181434 0
0.0507696 -0.00259871 0
0.050670900000000005 -0.00326789 0
0.050552 -0.00383196 0
0.0504154 -0.00433323 0
0.050262100000000004 -0.00484525 0
0.0500919 -0.00536403 0
0.049903600000000006 -0.00591089 0
0.049696500000000005 -0.00649478 0
0.049468700000000004 -0.00715953 0
0.04921690000000001 -0.00792843 0
0.0489387 -0.00869882 0
0.04863630000000001 -0.00937796 0
0.048313100000000005 -0.00994091 0
0.04797370000000001 -0.0103623 0
0.0476231 -0.0106323 0
0.047265800000000004 -0.0107699 0
0.046906 -0.0107996 0
0.0465467 -0.0107475 0
0.0461902 -0.0106364 0
0.0458382 -0.010492 0
0.0454912 -0.0103317 0
0.045149800000000004 -0.0101679 0
0.0448137 -0.0100091 0
0.0444827 -0.00986051 0
0.0441564 -0.00972574 0
0.0438344 -0.0096053 0
0.0435161 -0.00949803 0
0.0432012 -0.00940165 0
0.0428894 -0.00930873 0
0.042580700000000006 -0.0092171 0
0.042275 -0.00912633 0
0.041972300000000004 -0.00904235 0
0.0416722 -0.00896977 0
0.0413742 -0.00891096 0
0.0410779 -0.00886671 0
0.040782900000000004 -0.00883753 0
0.0404884 -0.00882958 0
0.0401938 -0.00884211 0
0.039898600000000006 -0.00887018 0
0.0396021 -0.00891038 0
0.039304200000000004 -0.00895941 0
0.039004500000000004 -0.00901482 0
0.038702900000000005 -0.00907585 0
0.038399100000000005 -0.00914296 0
0.038093100000000005 -0.00920779 0
0.0377856 -0.00923549 0
0.0374779 -0.00921919 0
0.037171600000000006 -0.00916445 0
0.0368676 -0.00907497 0
0.0365672 -0.00895603 0
0.0362714 -0.00879195 0
0.035983400000000006 -0.00849384 0
0.035707800000000005 -0.00805054 0
0.035450100000000005 -0.00743039 0
0.035216500000000005 -0.00661261 0
0.035014100000000006 -0.00557484 0
0.034850700000000005 -0.0042944 0
0.034734100000000004 -0.00277904 0
0.0346725 -0.000997794 0
0.0346744 0.00102748 0
0.034747900000000005 0.00326989 0
0.0348967 0.00557095 0
0.0351237 0.00794038 0
0.0354297 0.0103234 0
0.0358129 0.0125551 0
0.036266 0.0145053 0
0.036778500000000006 0.0161362 0
0.0373403 0.0174705 0
0.0379407 0.0184451 0
0.0385672 0.019065 0
0.0392095 0.0194238 0
0.0898255 -0.39568 0
0.0772626 -0.355218 0
0.06606817000000001 -0.318857 0
0.0559944 -0.289326 0
0.0467592 -0.266597 0
0.038237900000000005 -0.245812 0
0.030404900000000006 -0.225002 0
0.023284000000000006 -0.203269 0
0.016892400000000002 -0.181602 0
0.01120220000000001 -0.161186 0
0.006195300000000001 -0.140565 0
0.0018528000000000017 -0.121043 0
-0.0018420999999999993 -0.101353 0
-0.004846400000000001 -0.0814506 0
-0.007256600000000002 -0.0651576 0
-0.009168099999999998 -0.0506221 0
-0.010639799999999991 -0.0399458 0
-0.011833999999999997 -0.0325779 0
-0.012834299999999993 -0.0280446 0
-0.013715499999999992 -0.0247488 0
-0.014472699999999991 -0.0207596 0
-0.015104499999999993 -0.0173951 0
-0.01565509999999999 -0.015979 0
-0.0161848 -0.0159008 0
-0.016753099999999993 -0.0182275 0
-0.017413799999999993 -0.021117 0
-0.018177299999999993 -0.024245 0
-0.019052299999999994 -0.0280154 0
-0.020018499999999995 -0.0289957 0
-0.0208739 -0.0210164 0
-0.021332199999999996 -0.00624674 0
-0.021258100000000002 0.00894909 0
-0.02078669999999999 0.0188607 0
-0.019974499999999992 0.0290626 0
-0.018866599999999997 0.0364423 0
-0.017573599999999995 0.0404051 0
-0.016194899999999998 0.0420165 0
-0.014774499999999996 0.0431763 0
-0.013311299999999998 0.0445369 0
-0.011791200000000002 0.0464522 0
-0.010160000000000002 0.0514156 0
-0.008307599999999998 0.0595133 0
-0.0061593999999999954 0.0694747 0
-0.003620299999999993 0.0814733 0
-0.0005850000000000022 0.101369 0
0.003230800000000006 0.126413 0
0.007828299999999996 0.147167 0
0.013089200000000002 0.166791 0
0.018944500000000003 0.181244 0
0.024924600000000005 0.174736 0
0.030384600000000005 0.152165 0
0.034934200000000006 0.121657 0
0.038320400000000004 0.0814289 0
0.040135000000000004 0.0290392 0
0.040122700000000004 -0.0254214 0
0.0385134 -0.0644639 0
0.0361249 -0.0736485 0
0.033885900000000004 -0.0568616 0
0.0323897 -0.0357663 0
0.0316772 -0.00634502 0
0.0320681 0.0263813 0
0.033376100000000006 0.0490721 0
0.0351956 0.0564304 0
0.037001000000000006 0.051915 0
0.0386811 0.0475553 0
0.0399178 0.0290661 0
0.0407486 0.0225697 0
0.0413576 0.0140546 0
0.0417633 0.0121075 0
0.042189500000000005 0.0140554 0
0.0427318 0.0186847 0
0.0434558 0.0246691 0
0.0443749 0.0304126 0
0.0454643 0.0348647 0
0.046697800000000005 0.0388322 0
0.0480478 0.0415133 0
0.0494512 0.042609 0
0.0508875 0.0434755 0
0.0523452 0.0439785 0
0.0538087 0.0438901 0
0.0552811 0.0454084 0
0.056902100000000004 0.0510328 0
0.05870260000000001 0.0568297 0
0.0607994 0.0684536 0
0.06326000000000001 0.0784968 0
0.06601708 0.0859672 0
0.06894224 0.0883213 0
0.07184879000000001 0.0856522 0
0.074635746 0.0813999 0
0.0772746 0.0772317 0
0.07977855 0.0729617 0
0.08212755000000001 0.0679364 0
0.08428482000000001 0.0616643 0
0.0862257 0.0551695 0
0.0879543 0.0488839 0
0.0894741 0.0426065 0
0.0907805 0.0361308 0
0.0918756 0.0299366 0
0.09276970000000001 0.024045 0
0.09347 0.018251 0
0.0939794 0.0126859 0
0.0943145 0.00779692 0
0.0945011 0.00373366 0
0.09456590000000001 0.000438089 0
0.0945329 -0.00217701 0
0.0944234 -0.00421007 0
0.0942535 -0.00586756 0
0.0940313 -0.00734264 0
0.093765 -0.00851583 0
0.0934663 -0.00930026 0
0.0931485 -0.00968515 0
0.092824 -0.00972931 0
0.0925035 -0.00946193 0
0.0921976 -0.00886228 0
0.09191730000000001 -0.00794544 0
0.0916721 -0.00681053 0
0.0914669 -0.00553236 0
0.0913066 -0.00417156 0
0.0911914 -0.0027993 0
0.0911222 -0.0014387 0
0.0910975 -0.000101897 0
0.09111720000000001 0.00119638 0
0.09117890000000001 0.00244769 0
0.0912816 0.00363225 0
0.09142130000000001 0.00468377 0
0.0915942 0.00562704 0
0.0917966 0.00646782 0
0.0920257 0.0072337 0
0.09227940000000001 0.0079457 0
0.0925561 0.00862043 0
0.0928549 0.00927424 0
0.0931753 0.00992111 0
0.0935173 0.0105716 0
0.0938812 0.0112334 0
0.0942675 0.0119121 0
0.0946768 0.0126117 0
0.0951105 0.0133875 0
0.095571 0.0141826 0
0.0960566 0.0149179 0
0.0965667 0.0156407 0
0.0971 0.016321 0
0.0976555 0.016969 0
0.098232 0.0175919 0
0.0988292 0.0182148 0
0.0994474 0.018846 0
0.1000866 0.0194779 0
0.1007469 0.0201133 0
0.10142860000000001 0.0207658 0
0.1021325 0.0214407 0
0.102859 0.0221183 0
0.10360810000000001 0.0227925 0
0.1043795 0.0234568 0
0.1051724 0.0240779 0
0.1059849 0.0246372 0
0.106815 0.02514 0
0.1076608 0.0255881 0
0.1085205 0.025975 0
0.1093912 0.0262418 0
0.1102676 0.026318 0
0.1111423 0.0262247 0
0.1120126 0.0259622 0
0.1128709 0.0255435 0
0.11371310000000001 0.0250123 0
0.1145357 0.0243719 0
0.11533180000000001 0.0234263 0
0.11609050000000001 0.0221441 0
0.1168043 0.0207525 0
0.1174708 0.0193117 0
0.1180872 0.0177368 0
0.1186488 0.0160528 0
0.1191538 0.014338 0
0.1196014 0.012614 0
0.1199915 0.0108872 0
0.1203247 0.00918669 0
0.1206012 0.00749146 0
0.12082180000000001 0.00583002 0
0.1209874 0.00418634 0
0.12109790000000001 0.00251967 0
0.1211518 0.000800517 0
0.12114810000000001 -0.000942663 0
0.1210851 -0.00275236 0
0.12096090000000001 -0.0046074 0
0.1207742 -0.00649304 0
0.1205252 -0.00833654 0
0.1202169 -0.0100434 0
0.1198543 -0.0115999 0
0.11944350000000001 -0.0129456 0
0.118991 -0.0141106 0
0.11850340000000001 -0.0150645 0
0.1179869 -0.0158528 0
0.1174473 -0.016471 0
0.1168891 -0.0169763 0
0.1163159 -0.0173837 0
0.11573040000000001 -0.0177193 0
0.1151345 -0.0180166 0
0.114529 -0.0182988 0
0.1139142 -0.0185705 0
0.1132906 -0.0188173 0
0.1126597 -0.0190088 0
0.11202400000000001 -0.0191046 0
0.1113883 -0.0190091 0
0.1107597 -0.0186843 0
0.11014650000000001 -0.0180803 0
0.1095595 -0.0171429 0
0.1090087 -0.0159076 0
0.1085051 -0.0143475 0
0.1080574 -0.0125585 0
0.1076735 -0.0105615 0
0.1073565 -0.00846894 0
0.1071122 -0.0063101 0
0.1069368 -0.00435951 0
0.10681940000000001 -0.00280805 0
0.1067484 -0.00156206 0
0.1067141 -0.000538483 0
0.1067163 0.000658386 0
0.1067623 0.00206615 0
0.1068602 0.00381626 0
0.1070209 0.005756 0
0.1072463 0.00765218 0
0.1075333 0.00947288 0
0.10788 0.0111936 0
0.1082811 0.0127799 0
0.10873340000000001 0.0142507 0
0.10923240000000001 0.0156026 0
0.1097747 0.0168452 0
0.1103562 0.0179682 0
0.11097370000000001 0.0190116 0
0.11162340000000001 0.0198971 0
0.1122992 0.0205819 0
0.1129943 0.0210775 0
0.1137029 0.0213979 0
0.1144192 0.0215574 0
0.1151383 0.0215668 0
0.1158523 0.0212662 0
0.11654980000000001 0.0206018 0
0.1172192 0.0196007 0
0.1178534 0.018497 0
0.11844640000000001 0.0171383 0
0.118991 0.0156132 0
0.1194848 0.0141267 0
0.1199278 0.0125181 0
0.1203147 0.0107929 0
0.1206448 0.00912405 0
0.1209209 0.00751714 0
0.1211431 0.00588648 0
0.1213108 0.00425729 0
0.1214247 0.0026564 0
0.1214848 0.00102675 0
0.12148980000000001 -0.000654328 0
0.12143780000000001 -0.00238444 0
0.1213263 -0.00422283 0
0.1211525 -0.00611618 0
0.1209139 -0.00808899 0
0.12061140000000001 -0.00994659 0
0.12024860000000001 -0.0117007 0
0.11983060000000001 -0.0132629 0
0.119364 -0.0146241 0
0.11885580000000001 -0.0157718 0
0.11831320000000001 -0.0166989 0
0.1177433 -0.0174227 0
0.1171526 -0.0179648 0
0.1165465 -0.0183614 0
0.11592930000000001 -0.0186402 0
0.1153043 -0.0188391 0
0.1146736 -0.0189965 0
0.1140379 -0.0191375 0
0.1133976 -0.0192649 0
0.11275360000000001 -0.0193622 0
0.1121072 -0.0194024 0
0.1114616 -0.0193185 0
0.1108218 -0.0190394 0
0.11019590000000001 -0.0185134 0
0.1095913 -0.017739 0
0.10901910000000001 -0.0166007 0
0.10849020000000001 -0.0151611 0
0.1080139 -0.0134479 0
0.10759840000000001 -0.0115346 0
0.1072459 -0.00962105 0
0.1069658 -0.00730207 0
0.10675680000000001 -0.00545855 0
0.1066 -0.00403205 0
0.10648940000000001 -0.00267245 0
0.1064231 -0.00137275 0
0.10640050000000001 -1.84134e-05 0
0.1064268 0.00155668 0
0.1065098 0.0034307 0
0.106662 0.00557221 0
0.10688320000000001 0.00757322 0
0.1071691 0.00946711 0
0.1075165 0.0112722 0
0.1079225 0.0129598 0
0.1083815 0.0144925 0
0.10888990000000001 0.0159031 0
0.1094426 0.0171785 0
0.1100358 0.018327 0
0.1106647 0.019342 0
0.1113255 0.020243 0
0.11201340000000001 0.0209658 0
0.1127216 0.021475 0
0.1134433 0.0217858 0
0.114172 0.0219124 0
0.0438032 -0.207894 0
0.037375000000000005 -0.178241 0
0.0319433 -0.149422 0
0.027451100000000006 -0.122345 0
0.023805700000000006 -0.0976047 0
0.021001900000000004 -0.0717081 0
0.019079900000000004 -0.0462901 0
0.017973700000000002 -0.022597 0
0.017578100000000006 -0.00230945 0
0.017845600000000003 0.0164004 0
0.018671100000000003 0.0318895 0
0.020013800000000005 0.0468567 0
0.021592400000000005 0.0457682 0
0.0229559 0.0356625 0
0.0238716 0.0194861 0
0.024155600000000006 -0.00256189 0
0.023600800000000005 -0.0294085 0
0.022136500000000003 -0.0554261 0
0.020023100000000002 -0.0676445 0
0.017839 -0.0618476 0
0.016061000000000006 -0.0435529 0
0.014989300000000004 -0.0219654 0
0.014642200000000001 0.000347788 0
0.015045500000000003 0.0220763 0
0.0160644 0.0364777 0
0.017407600000000002 0.0425511 0
0.018849400000000002 0.0436496 0
0.020321500000000006 0.0442069 0
0.021780600000000004 0.04344 0
0.023203400000000006 0.0413431 0
0.024531400000000002 0.0395279 0
0.0259307 0.0433268 0
0.027477 0.0502648 0
0.029216700000000005 0.0538122 0
0.031094000000000004 0.0589181 0
0.033163200000000004 0.0644247 0
0.0354618 0.0744303 0
0.0382445 0.0917171 0
0.041660600000000006 0.113117 0
0.045803300000000005 0.132922 0
0.050498600000000005 0.14719 0
0.055478700000000006 0.14893 0
0.0602697 0.138557 0
0.06461990000000001 0.124559 0
0.06835957000000001 0.0996557 0
0.07108266 0.0632942 0
0.07246184 0.0233538 0
0.07266225 -0.00746302 0
0.07208836 -0.0228934 0
0.07135128 -0.0176828 0
0.07105442000000001 -0.00141545 0
0.0716681 0.0403683 0
0.07391907 0.0893329 0
0.07747892 0.117846 0
0.08141682 0.115643 0
0.08514685 0.10871 0
0.0885732 0.0946568 0
0.0913181 0.0722349 0
0.0934645 0.0580601 0
0.0950581 0.0387787 0
0.0960681 0.0237554 0
0.0966938 0.0149158 0
0.0970375 0.0065296 0
0.0971389 0.000162305 0
0.0970674 -0.00387958 0
0.0969194 -0.00446327 0
0.096828 -0.00118504 0
0.0968253 0.000411494 0
0.0968258 -0.00055627 0
0.0967741 -0.00261977 0
0.0966346 -0.00574759 0
0.0963803 -0.00929798 0
0.0960085 -0.0128363 0
0.0955172 -0.0164798 0
0.094907 -0.0198908 0
0.0941941 -0.0226908 0
0.0933857 -0.0257438 0
0.09246410000000001 -0.0294275 0
0.0914171 -0.0330173 0
0.0902698 -0.0354437 0
0.0890683 -0.0363943 0
0.0878455 -0.0368796 0
0.0866234 -0.0362699 0
0.0854445 -0.034367 0
0.08434432 -0.0317375 0
0.08333116 -0.0292327 0
0.08240151 -0.0266777 0
0.08155512000000001 -0.024349 0
0.08077782 -0.0224097 0
0.08006098 -0.0207479 0
0.07939613000000001 -0.0192089 0
0.07878263 -0.0177003 0
0.07821761 -0.0162337 0
0.07770335 -0.0147269 0
0.07723861 -0.0132336 0
0.07682187 -0.011869 0
0.07644729 -0.0106915 0
0.076108545 -0.00970372 0
0.075799596 -0.00889344 0
0.07551495600000001 -0.00823413 0
0.0752503018 -0.00768542 0
0.075002621 -0.00720755 0
0.074770287 -0.00675858 0
0.074553042 -0.00629573 0
0.074351867 -0.00579618 0
0.07416816 -0.00525266 0
0.07400319 -0.00467157 0
0.07385787 -0.00408486 0
0.07373139000000001 -0.003555 0
0.07362068000000001 -0.00312329 0
0.07352295 -0.00277421 0
0.07343563 -0.00248683 0
0.07335717 -0.00224192 0
0.07328629 -0.00202545 0
0.07322232000000001 -0.00182587 0
0.07316484000000001 -0.00163347 0
0.07311373 -0.00144093 0
0.07306919 -0.00123906 0
0.0730314 -0.00103948 0
0.07299984 -0.000866868 0
0.07297341 -0.000730057 0
0.07295097 -0.00062506 0
0.07293159 -0.000544953 0
0.07291454 -0.00048281 0
0.07289941 -0.000429105 0
0.07288605000000001 -0.000375126 0
0.07287463 -0.000311004 0
0.07286568 -0.000227538 0
0.07285986 -0.000124783 0
0.07285767 -1.16983e-05 0
0.07285929000000001 0.000100624 0
0.07286441 0.000198659 0
0.0728725 0.000277341 0
0.07288283000000001 0.000338277 0
0.07289503 0.000389617 0
0.07290884 0.000435819 0
0.07292414 0.000479813 0
0.07294089000000001 0.000523722 0
0.07295915 0.000570373 0
0.07297906 0.000622065 0
0.07300078 0.000679227 0
0.07302443 0.00073714 0
0.07304994000000001 0.000789786 0
0.07307708 0.000835225 0
0.07310562000000001 0.000874621 0
0.07313539000000001 0.000909199 0
0.07316625 0.000940511 0
0.07319814000000001 0.000971602 0
0.07323110000000001 0.00100484 0
0.07326525 0.00104306 0
0.07330079 0.00108834 0
0.07333799 0.00114278 0
0.07337717 0.0012058 0
0.07341853000000001 0.00127233 0
0.0734621 0.00133825 0
0.07350782 0.0014006 0
0.07355552 0.00145854 0
0.07360512 0.00151449 0
0.07365655 0.00156806 0
0.07370974000000001 0.00162111 0
0.07376471 0.00167455 0
0.07382141 0.00172422 0
0.07387966 0.00176834 0
0.07393929 0.00180685 0
0.07400012 0.00184086 0
0.07406203 0.00187221 0
0.07412498000000001 0.00190324 0
0.07418899 0.00193676 0
0.074254227 0.00197626 0
0.07432092600000001 0.00202465 0
0.074389432 0.00208452 0
0.074460149 0.00215708 0
0.07453351700000001 0.00224257 0
0.074609886 0.00233508 0
0.074689344 0.00242768 0
0.074771846 0.00251694 0
0.074857219 0.00260082 0
0.074945335 0.00268162 0
0.075036094 0.00275974 0
0.0751294512 0.00283805 0
0.0752253626 0.00291284 0
0.075323653 0.00298052 0
0.075424052 0.00303966 0
0.075526298 0.00309195 0
0.07563020100000001 0.00313976 0
0.075735676 0.00318666 0
0.075842771 0.00323755 0
0.075951692 0.00329635 0
0.076062804 0.00336884 0
0.076176608 0.00345761 0
0.0762937 0.00356583 0
0.07641476 0.0036946 0
0.07654040000000001 0.00383875 0
0.07667099000000001 0.00398829 0
0.07680649 0.00413391 0
0.07694674 0.00427282 0
0.07709148 0.00440418 0
0.07724049000000001 0.0045295 0
0.07739364 0.00465348 0
0.07755085 0.00477245 0
0.07771187 0.00488335 0
0.07787647 0.00498636 0
0.07804443 0.0050891 0
0.07821601 0.00520261 0
0.07839153 0.00532484 0
0.07857127 0.00545541 0
0.07875556 0.0055971 0
0.07894479 0.0057515 0
0.07913938000000001 0.00591696 0
0.07933964 0.00609168 0
0.07954587 0.00627379 0
0.07975826 0.00646098 0
0.07997695 0.00665162 0
0.08020204 0.0068445 0
0.08043356 0.00703776 0
0.08067154 0.00723185 0
0.08091597 0.00742582 0
0.08116688 0.00761997 0
0.08142425 0.00781415 0
0.08168812 0.00800945 0
0.08195855 0.0082087 0
0.08223572 0.00841318 0
0.08251981 0.00862386 0
0.08281103000000001 0.00884052 0
0.08310959 0.00906395 0
0.08341571 0.00929321 0
0.08372951000000001 0.00952462 0
0.08405104000000001 0.00975744 0
0.08438035 0.00999105 0
0.08471745 0.0102247 0
0.08506233 0.0104579 0
0.085415 0.0106911 0
0.0857754 0.0109243 0
0.0861436 0.0111582 0
0.0865196 0.0113943 0
0.0869036 0.0116347 0
0.0872957 0.0118815 0
0.0876962 0.0121405 0
0.0881056 0.012414 0
0.0885244 0.0127024 0
0.088953 0.0130058 0
0.089392 0.0133237 0
0.0898419 0.0136555 0
0.09030300000000001 0.013999 0
0.0907758 0.0143529 0
0.0912605 0.0147156 0
0.0917575 0.0150852 0
0.09226680000000001 0.0154585 0
0.0927897 0.015908 0
0.0933281 0.0163678 0
0.0938812 0.0167936 0
0.0944483 0.0172133 0
0.0950295 0.01764 0
0.09562480000000001 0.0180585 0
0.09623380000000001 0.0184652 0
0.0968565 0.0188809 0
0.09749340000000001 0.0193245 0
0.0981458 0.0198032 0
0.09881480000000001 0.0203155 0
0.0995014 0.0208617 0
0.1002068 0.0214445 0
0.1009324 0.0220624 0
0.1016788 0.0226925 0
0.1024464 0.0233314 0
0.1032352 0.0239573 0
0.1040441 0.02454 0
0.1048714 0.0250714 0
0.1057157 0.0255571 0
0.10657520000000001 0.0259907 0
0.107448 0.02636 0
0.1083315 0.0266357 0
0.1092213 0.0267267 0
0.1101091 0.0265155 0
0.11098430000000001 0.0260438 0
0.1118436 0.0255825 0
0.1126866 0.0250021 0
0.11350750000000001 0.0242888 0
0.1143013 0.0233796 0
0.115058 0.0220673 0
0.1157677 0.0205909 0
0.1164288 0.0191656 0
0.1170398 0.0175598 0
0.1175946 0.0158278 0
0.1180925 0.0141509 0
0.1185346 0.0124667 0
0.1189202 0.0107587 0
0.1192492 0.00906677 0
0.1195222 0.00739675 0
0.1197401 0.00576269 0
0.1199035 0.00411502 0
0.1200114 0.0024374 0
0.1200624 0.000709163 0
0.12005550000000001 -0.00104293 0
0.1199891 -0.00285087 0
0.1198618 -0.00469686 0
0.11967269999999999 -0.00654239 0
0.1194231 -0.0083237 0
0.1191165 -0.0099605 0
0.1187581 -0.011436 0
0.118354 -0.0127088 0
0.11791070000000001 -0.0138023 0
0.1396405 -0.309386 0
0.13004490000000002 -0.260938 0
0.1221716 -0.216007 0
0.1155969 -0.182185 0
0.1100061 -0.154762 0
0.1052922 -0.129575 0
0.101399 -0.105295 0
0.0982964 -0.0823584 0
0.0959216 -0.0614633 0
0.0942161 -0.0420712 0
0.09312970000000001 -0.0243388 0
0.0925986 -0.00864667 0
0.0925567 0.00517376 0
0.0929488 0.0175188 0
0.0937263 0.0283418 0
0.0948373 0.037651 0
0.0962388 0.0458835 0
0.0978964 0.0530257 0
0.0997729 0.0591696 0
0.10184750000000001 0.0649953 0
0.1040929 0.0690775 0
0.1064349 0.0709702 0
0.1088055 0.0707759 0
0.1111293 0.0685549 0
0.1133605 0.0652261 0
0.1154966 0.0630768 0
0.11756810000000001 0.0611826 0
0.11955360000000001 0.0578475 0
0.1214082 0.0535628 0
0.1231098 0.048661 0
0.12462980000000001 0.0427187 0
0.125941 0.0362345 0
0.12703340000000002 0.0296424 0
0.1279048 0.0230106 0
0.1285608 0.0167602 0
0.1290185 0.0110835 0
0.1292993 0.0061748 0
0.1294336 0.0022203 0
0.1294528 -0.000757724 0
0.1293877 -0.00294701 0
0.1292569 -0.00481119 0
0.1290638 -0.0066728 0
0.12880930000000002 -0.00850062 0
0.1284936 -0.0103825 0
0.1281127 -0.0123929 0
0.1276609 -0.0146251 0
0.12712980000000002 -0.0171161 0
0.1265165 -0.0195352 0
0.1258219 -0.0219735 0
0.1250516 -0.0240824 0
0.1242142 -0.0260109 0
0.1233181 -0.0275894 0
0.122379 -0.0286095 0
0.1214148 -0.0291295 0
0.1204421 -0.0291634 0
0.1194747 -0.0288575 0
0.11852170000000001 -0.0283234 0
0.1175889 -0.0276674 0
0.1166785 -0.026996 0
0.1157886 -0.0264004 0
0.1149171 -0.0259277 0
0.1140592 -0.0255888 0
0.1132106 -0.0253525 0
0.11236840000000001 -0.0251972 0
0.11153070000000001 -0.0250673 0
0.1106994 -0.0247821 0
0.1098816 -0.0242845 0
0.1090844 -0.0235234 0
0.10832 -0.0223272 0
0.107603 -0.0207154 0
0.10694580000000001 -0.0187432 0
0.1063612 -0.0164078 0
0.10585850000000001 -0.0138795 0
0.1054388 -0.0114369 0
0.1050972 -0.00921653 0
0.1048235 -0.00733235 0
0.1046093 -0.00563282 0
0.10444890000000001 -0.00410276 0
0.1043393 -0.00244213 0
0.10428660000000001 -0.000789333 0
0.1042927 0.0011546 0
0.1043661 0.0031642 0
0.1045065 0.00514477 0
0.104711 0.00702051 0
0.1049769 0.00882767 0
0.105302 0.0105823 0
0.1056846 0.0122505 0
0.1061201 0.0137907 0
0.1066057 0.0152345 0
0.10713690000000001 0.0165547 0
0.1077106 0.0177808 0
0.108323 0.018892 0
0.1089707 0.019901 0
0.1096499 0.0207857 0
0.1103557 0.0214933 0
0.1110814 0.0220019 0
0.1118208 0.0223198 0
0.1125675 0.0224628 0
0.11331630000000001 0.022447 0
0.1140617 0.0222714 0
0.1147958 0.0217802 0
0.115507 0.0209215 0
0.1161856 0.0198349 0
0.1168257 0.01862 0
0.11742140000000001 0.0171788 0
0.1179656 0.0155547 0
0.11845520000000001 0.0139422 0
0.1188912 0.0122891 0
0.11927 0.0105335 0
0.1195907 0.0088102 0
0.1198555 0.00715689 0
0.12006520000000001 0.0055067 0
0.1202201 0.00387045 0
0.1203204 0.00222087 0
0.1203649 0.000526456 0
0.120352 -0.00121869 0
0.1202801 -0.00301522 0
0.12014630000000001 -0.00492041 0
0.11994840000000001 -0.0068613 0
0.1196843 -0.0088659 0
0.11935580000000001 -0.0107174 0
0.1189682 -0.0124218 0
0.1185264 -0.0139654 0
0.1180377 -0.0152538 0
0.1175097 -0.0163336 0
0.1169492 -0.0172135 0
0.11636350000000001 -0.0178607 0
0.1157589 -0.0183654 0
0.11514 -0.0187354 0
0.1145106 -0.0190007 0
0.1138736 -0.0192053 0
0.1132303 -0.019384 0
0.1125811 -0.0195558 0
0.11192640000000001 -0.0197119 0
0.11126710000000001 -0.0198275 0
0.11060500000000001 -0.0198718 0
0.1099444 -0.019744 0
0.1092915 -0.0194028 0
0.1086535 -0.0187959 0
0.1080417 -0.0179041 0
0.1074657 -0.0166646 0
0.1069367 -0.0150955 0
0.1064655 -0.0132323 0
0.1060597 -0.0111928 0
0.10572480000000001 -0.00900151 0
0.1054626 -0.00686781 0
0.1052665 -0.00502416 0
0.10512640000000001 -0.00353382 0
0.10502840000000001 -0.00246508 0
0.1049649 -0.0013247 0
0.1049448 5.48677e-05 0
0.1049718 0.00157194 0
0.10505600000000001 0.00348251 0
0.1052077 0.00550597 0
0.10542560000000001 0.00744514 0
0.10570650000000001 0.0093059 0
0.1060483 0.0110779 0
0.106447 0.0127318 0
0.10689850000000001 0.0142603 0
0.1073991 0.0156772 0
0.10794480000000001 0.0169762 0
0.10853170000000001 0.0181576 0
0.109156 0.0192246 0
0.1098138 0.0201757 0
0.1105004 0.0209512 0
0.11120920000000001 0.0215223 0
0.1119336 0.0218988 0
0.1126673 0.0220953 0
0.1134047 0.0221263 0
0.1141402 0.0219976 0
0.11486589999999999 0.0215453 0
0.1155677 0.0206056 0
0.1162336 0.0193996 0
0.11685960000000001 0.0182461 0
0.1174448 0.0169018 0
0.1179811 0.0153543 0
0.1184651 0.0137727 0
0.1188948 0.0120943 0
0.11926729999999999 0.0103472 0
0.119582 0.00863509 0
0.1198409 0.00697511 0
0.1200445 0.0053243 0
0.12019350000000001 0.00369822 0
0.12028820000000001 0.00205919 0
0.1203274 0.000371912 0
0.1203096 -0.00136213 0
0.1202329 -0.00315586 0
0.1200948 -0.00504724 0
0.1198926 -0.00698338 0
0.11962500000000001 -0.0089564 0
0.11929400000000001 -0.0107816 0
0.1189044 -0.0124757 0
0.1184618 -0.0139661 0
0.1179733 -0.0152446 0
0.1174458 -0.0163128 0
0.11688660000000001 -0.0171592 0
0.1163025 -0.0178223 0
0.11569940000000001 -0.018313 0
0.1150823 -0.0186772 0
0.1144549 -0.0189386 0
0.11382 -0.0191408 0
0.1131789 -0.0193158 0
0.1125322 -0.0194789 0
0.11188020000000001 -0.0196216 0
0.1112242 -0.0197204 0
0.1105661 -0.0197448 0
0.10991010000000001 -0.0195915 0
0.1092628 -0.0192242 0
0.10863210000000001 -0.0185969 0
0.10802800000000001 -0.0176492 0
0.1074607 -0.0163951 0
0.1069415 -0.0147926 0
0.1064799 -0.0129497 0
0.1060827 -0.010901 0
0.1057563 -0.00876136 0
0.10550280000000001 -0.00662845 0
0.105313 -0.00486407 0
0.1051765 -0.00346994 0
0.1050817 -0.00227344 0
0.10502500000000001 -0.00119794 0
0.1050046 -3.50817e-05 0
0.1050316 0.00163086 0
0.1051203 0.00369652 0
0.1052802 0.00575308 0
0.1055062 0.00770256 0
0.10579670000000001 0.00960199 0
0.1061488 0.0114004 0
0.106558 0.0130566 0
0.107021 0.0146047 0
0.10753270000000001 0.0160169 0
0.1080899 0.0173155 0
0.1086877 0.0184787 0
0.1093224 0.0195281 0
0.1099897 0.0204505 0
0.1106849 0.0211886 0
0.1114009 0.0217191 0
0.11213100000000001 0.0220464 0
0.1128687 0.0221913 0
0.1136083 0.0221659 0
0.1143438 0.021958 0
0.11506640000000001 0.0214097 0
0.1157615 0.0203549 0
0.1164182 0.0191016 0
0.1170339 0.017923 0
0.1176075 0.016531 0
0.1181307 0.0149363 0
0.11860000000000001 0.0133182 0
0.1190144 0.0116273 0
0.11937120000000001 0.00987692 0
0.11967050000000001 0.00817047 0
0.11991370000000001 0.00650121 0
0.1201016 0.00485587 0
0.12023500000000001 0.0032285 0
0.1203138 0.00157417 0
0.1203362 -0.000143626 0
0.1203009 -0.00189531 0
0.1202056 -0.00373872 0
0.12004770000000001 -0.00564979 0
0.1198246 -0.00762773 0
0.1195365 -0.0095424 0
0.1191862 -0.0113551 0
0.1187788 -0.0129715 0
0.1183205 -0.0144132 0
0.1178183 -0.0156164 0
0.11727950000000001 -0.0166246 0
0.11671110000000001 -0.0174016 0
0.1161198 -0.0180167 0
0.11551120000000001 -0.0184585 0
0.1148899 -0.0187867 0
0.11425930000000001 -0.0190241 0
0.1136218 -0.0192122 0
0.11297850000000001 -0.0193795 0
0.1123297 -0.0195343 0
0.1116762 -0.0196637 0
0.11101910000000001 -0.0197419 0
0.11036080000000001 -0.0197307 0
0.1097062 -0.0195163 0
0.1090629 -0.0190783 0
0.10843810000000001 -0.0183848 0
0.1078427 -0.0173362 0
0.1072877 -0.0159796 0
0.1067833 -0.0143121 0
0.1063386 -0.0124002 0
0.1059552 -0.0105892 0
0.1056426 -0.00824304 0
0.10540630000000001 -0.00617892 0
0.1052264 -0.00472494 0
0.1050899 -0.00353478 0
0.1049957 -0.00213902 0
0.104947 -0.000846499 0
0.10494400000000001 0.000637709 0
0.1049993 0.0026641 0
0.1051267 0.00484727 0
0.10532430000000001 0.00688719 0
0.10558820000000001 0.0088212 0
0.1059143 0.0106465 0
0.1063 0.0123796 0
0.10674130000000001 0.0139812 0
0.107233 0.0154355 0
0.1077713 0.0167668 0
0.1083515 0.0179643 0
0.0578332 -0.312834 0
0.047957700000000006 -0.277909 0
0.039249400000000004 -0.246414 0
0.031474800000000004 -0.223742 0
0.024320300000000003 -0.206465 0
0.017728400000000005 -0.190111 0
0.011674100000000007 -0.173717 0
0.0061844000000000066 -0.15657 0
0.0012710999999999972 -0.139152 0
-0.0030468999999999913 -0.120941 0
-0.006746000000000002 -0.102011 0
-0.009805800000000003 -0.0831769 0
-0.012285299999999999 -0.0677777 0
-0.014305399999999996 -0.0546498 0
-0.015936699999999998 -0.045083 0
-0.01732299999999999 -0.0389208 0
-0.01857389999999999 -0.0367369 0
-0.019769499999999995 -0.0346568 0
-0.020868899999999996 -0.03144 0
-0.0218811 -0.0294861 0
-0.0228632 -0.0297159 0
-0.023888099999999995 -0.0318806 0
-0.025035 -0.0368694 0
-0.026381 -0.0434983 0
-0.027964000000000003 -0.0508443 0
-0.029776999999999998 -0.0569869 0
-0.031739 -0.0593299 0
-0.033598 -0.0512207 0
-0.03508 -0.0379372 0
-0.036119 -0.0258585 0
-0.036813 -0.0167612 0
-0.037187 -0.00581573 0
-0.037214 0.002587 0
-0.037081 0.00476644 0
-0.036887 0.00712973 0
-0.03655699999999999 0.0123524 0
-0.036037 0.0188577 0
-0.03525099999999999 0.0282851 0
-0.03405999999999999 0.0422772 0
-0.03239499999999999 0.0554204 0
-0.030331999999999998 0.0676251 0
-0.027905 0.075963 0
-0.025242 0.0818722 0
-0.02244879999999999 0.0851907 0
-0.0195317 0.0901494 0
-0.016405299999999998 0.0972192 0
-0.013013399999999994 0.105452 0
-0.009581400000000004 0.0987035 0
-0.006569699999999998 0.0815869 0
-0.004290500000000003 0.0550825 0
-0.003096399999999999 0.0164847 0
-0.003361900000000001 -0.0300471 0
-0.005156599999999997 -0.0733165 0
-0.008141200000000001 -0.100447 0
-0.011598899999999995 -0.103552 0
-0.014845399999999995 -0.0877072 0
-0.01728969999999999 -0.0600419 0
-0.01888039999999999 -0.0380287 0
-0.0197817 -0.0167036 0
-0.02004829999999999 -0.00278966 0
-0.020119799999999993 -0.00240646 0
-0.0202209 -0.00348196 0
-0.0203594 -0.00746436 0
-0.020694699999999996 -0.0104587 0
-0.020957500000000004 -0.00416678 0
-0.020922399999999994 0.00566138 0
-0.02045319999999999 0.0223837 0
-0.019424499999999997 0.0367396 0
-0.0179864 0.048951 0
-0.016172499999999992 0.0571937 0
-0.014152499999999998 0.0640038 0
-0.011931999999999998 0.0691794 0
-0.009506299999999995 0.0764502 0
-0.0068020999999999915 0.0854502 0
-0.004022799999999993 0.0794255 0
-0.0016241999999999923 0.0642006 0
0.0001270000000000021 0.0408683 0
0.000938300000000003 0.00795146 0
0.0005013999999999991 -0.0326414 0
-0.0013060999999999906 -0.071501 0
-0.004167499999999991 -0.0951444 0
-0.007427299999999998 -0.0977242 0
-0.010496499999999992 -0.0831994 0
-0.012867799999999999 -0.0601521 0
-0.014481999999999995 -0.0381157 0
-0.015367999999999993 -0.0161634 0
-0.015600699999999995 -0.000841397 0
-0.015531199999999995 0.00373243 0
-0.015381199999999998 0.00500533 0
-0.015214699999999998 0.0020063 0
-0.015212900000000001 0.000105435 0
-0.015125 0.00602205 0
-0.0147766 0.0147698 0
-0.014008800000000002 0.030974 0
-0.012617599999999993 0.0497697 0
-0.010695399999999994 0.0646268 0
-0.0083178 0.0748779 0
-0.005668899999999991 0.0831272 0
-0.002772700000000003 0.0905462 0
0.00043850000000000833 0.102 0
0.003952700000000003 0.105173 0
0.0072680999999999996 0.0920651 0
0.009956500000000007 0.0696019 0
0.011761300000000002 0.0387968 0
0.012348499999999998 -0.00319698 0
0.011420100000000002 -0.0487541 0
0.009127700000000002 -0.0841872 0
0.0059736999999999985 -0.100058 0
0.0026966000000000073 -0.0926881 0
0.0 -0.0688341 0
-0.0018442999999999932 -0.0436387 0
-0.0028933000000000014 -0.0205948 0
-0.0032060000000000005 -0.00109511 0
-0.0030524999999999997 0.00852486 0
-0.002692899999999998 0.0120108 0
-0.0022877000000000036 0.0116328 0
-0.001953299999999991 0.00771302 0
-0.0018265999999999977 0.00242513 0
-0.001737500000000003 0.00407151 0
-0.0015333000000000013 0.00844423 0
-0.0010750999999999955 0.0184113 0
-0.0001537999999999956 0.0374574 0
0.001480000000000009 0.0580307 0
0.0037174000000000096 0.0748638 0
0.006454200000000007 0.0874136 0
0.009544700000000003 0.0979283 0
0.0130416 0.110331 0
0.0166769 0.105816 0
0.019947700000000006 0.089827 0
0.022552100000000005 0.0668397 0
0.024245100000000006 0.0345718 0
0.024683200000000002 -0.00706116 0
0.0236861 -0.0487509 0
0.021530800000000003 -0.0754434 0
0.0188578 -0.0817318 0
0.0163224 -0.0670804 0
0.0144793 -0.0449709 0
0.0133278 -0.0256727 0
0.0128541 -0.00457473 0
0.013113200000000005 0.0161537 0
0.013847500000000006 0.0259381 0
0.014750400000000004 0.0268323 0
0.015621200000000002 0.0261858 0
0.016474100000000005 0.0226828 0
0.0170719 0.01541 0
0.0175844 0.0154172 0
0.0180499 0.0138771 0
0.018586900000000003 0.0182877 0
0.019314000000000005 0.025323 0
0.0204002 0.0400495 0
0.022101100000000005 0.0611053 0
0.024539400000000003 0.0848674 0
0.027786000000000005 0.108203 0
0.031746500000000004 0.126001 0
0.0360011 0.126395 0
0.0400118 0.113674 0
0.0434581 0.0933538 0
0.0461121 0.0658985 0
0.047673900000000005 0.0281798 0
0.047888200000000006 -0.0114424 0
0.046977200000000004 -0.0387134 0
0.04546940000000001 -0.0485845 0
0.0439793 -0.0376981 0
0.043054600000000005 -0.0193175 0
0.042771300000000005 0.0022103 0
0.043340800000000006 0.0299236 0
0.0448689 0.058871 0
0.047110900000000004 0.0714896 0
0.049453800000000006 0.0682766 0
0.0516795 0.0650507 0
0.0536348 0.0523096 0
0.055189800000000004 0.0423634 0
0.0564689 0.0347021 0
0.0575083 0.0289253 0
0.0584124 0.0266217 0
0.059320300000000006 0.0284088 0
0.060316100000000004 0.0315965 0
0.0614311 0.0352649 0
0.062671 0.0387841 0
0.0640169 0.0417538 0
0.065454 0.0443135 0
0.06696459 0.0462029 0
0.06854201 0.0493591 0
0.07029891 0.0549564 0
0.07225063 0.06182 0
0.07441170600000001 0.0672118 0
0.07671850000000001 0.0708841 0
0.07911415000000001 0.0725242 0
0.0815418 0.0725124 0
0.08390856000000001 0.0693064 0
0.0861469 0.0651822 0
0.0883088 0.0645487 0
0.0904605 0.0639841 0
0.0925337 0.0604469 0
0.09445390000000001 0.0548128 0
0.0961719 0.048522 0
0.0976728 0.0417869 0
0.09893640000000001 0.0343306 0
0.09994800000000001 0.026788 0
0.1007132 0.01955 0
0.101245 0.0127984 0
0.101564 0.00679367 0
0.1016992 0.00174666 0
0.101684 -0.00229028 0
0.1015506 -0.00541679 0
0.1013277 -0.00768745 0
0.1010461 -0.00897412 0
0.10073950000000001 -0.00925657 0
0.1004379 -0.00876548 0
0.1001607 -0.00789732 0
0.0999159 -0.0067858 0
0.0997133 -0.00548259 0
0.09955130000000001 -0.00426333 0
0.09943 -0.00315684 0
0.0993415 -0.00217668 0
0.09928580000000001 -0.00123231 0
0.0992621 -0.000226084 0
0.09927330000000001 0.000862553 0
0.0993221 0.00202214 0
0.0994111 0.00327256 0
0.0995443 0.00466298 0
0.09972500000000001 0.00611613 0
0.09995380000000001 0.00753183 0
0.1002284 0.00885346 0
0.1005447 0.0100542 0
0.1008994 0.0111598 0
0.1012894 0.0121859 0
0.10171250000000001 0.0131463 0
0.1021666 0.0140601 0
0.1026508 0.0149485 0
0.1031644 0.0158282 0
0.1037074 0.0167137 0
0.1042802 0.0176119 0
0.10488320000000001 0.0185192 0
0.1055165 0.0194365 0
0.1061808 0.0203613 0
0.1068747 0.0212225 0
0.10759650000000001 0.0220317 0
0.10834389999999999 0.0227794 0
0.10911560000000001 0.023477 0
0.10990920000000001 0.0240975 0
0.110722 0.024632 0
0.11155010000000001 0.0250228 0
0.1123885 0.0252528 0
0.1132311 0.0252775 0
0.1140662 0.0248513 0
0.1148846 0.0243019 0
0.1156854 0.0238145 0
0.1164684 0.0231697 0
0.11722250000000001 0.022114 0
0.1179373 0.0208307 0
0.1186072 0.0194169 0
0.1192267 0.0178165 0
0.1197905 0.0160997 0
0.12029690000000001 0.014437 0
0.1207497 0.0128093 0
0.1211468 0.0111122 0
0.12148790000000001 0.00944036 0
0.1217738 0.00778701 0
0.1220045 0.00613712 0
0.1221802 0.00448253 0
0.1223002 0.00279824 0
0.1223635 0.00108147 0
0.1223688 -0.000688678 0
0.1223144 -0.00248837 0
0.1221994 -0.00432477 0
0.1220224 -0.00619443 0
0.1217841 -0.00799401 0
0.12148800000000001 -0.00966282 0
0.121139 -0.0111749 0
0.1207425 -0.0125153 0
0.12030460000000001 -0.0136691 0
0.11983160000000001 -0.0146307 0
0.1193298 -0.0154125 0
0.11880470000000001 -0.0160373 0
0.11826120000000001 -0.0165262 0
0.11770320000000001 -0.0169201 0
0.11713390000000001 -0.0172055 0
0.1165564 -0.0174274 0
0.1159682 -0.0178092 0
0.1153709 -0.0179924 0
0.1147693 -0.0180942 0
0.1141645 -0.0181866 0
0.113558 -0.018173 0
0.1129561 -0.0179052 0
0.11236840000000001 -0.0173468 0
0.1118024 -0.0166633 0
0.1112618 -0.0157337 0
0.1107606 -0.014373 0
0.1103086 -0.0127729 0
0.10991400000000001 -0.0109974 0
0.1095782 -0.00916777 0
0.10930190000000001 -0.0073201 0
0.10909830000000001 -0.005154 0
0.1089544 -0.00353921 0
0.1088643 -0.00202511 0
0.108819 -0.000726905 0
0.108818 0.000632094 0
0.10886580000000001 0.00218204 0
0.1089679 0.00388267 0
0.10913120000000001 0.00586721 0
0.0392163 -0.0434749 0
0.038249500000000006 -0.0216692 0
0.037711100000000004 -0.0092833 0
0.0377634 0.00938718 0
0.0383121 0.0242317 0
0.0393979 0.0398803 0
0.0409831 0.0545733 0
0.043128 0.0729612 0
0.045955 0.0959403 0
0.04956290000000001 0.119675 0
0.0539486 0.141655 0
0.05890530000000001 0.151929 0
0.063879 0.14451 0
0.06839514000000001 0.126256 0
0.07219518 0.102093 0
0.07502003 0.0670255 0
0.07653676000000001 0.0272048 0
0.07683108 -0.00580085 0
0.0762174 -0.0267867 0
0.0752809172 -0.0254055 0
0.07473002200000001 -0.00794496 0
0.075062627 0.0288598 0
0.07688624000000001 0.0755739 0
0.08009231 0.110767 0
0.08390407 0.114036 0
0.0875962 0.107463 0
0.0910847 0.0990118 0
0.0939063 0.0728545 0
0.09604080000000001 0.0575362 0
0.0976708 0.0404351 0
0.0987132 0.0242933 0
0.0993456 0.0147425 0
0.099693 0.00718852 0
0.09984860000000001 0.00266411 0
0.0998791 -0.000407126 0
0.0998636 -0.00034962 0
0.0998697 0.000527614 0
0.0998793 -5.45913e-05 0
0.0998541 -0.00162125 0
0.09975590000000001 -0.00421352 0
0.09956330000000001 -0.00728052 0
0.0992609 -0.0106925 0
0.0988454 -0.0140592 0
0.0983146 -0.0176113 0
0.0976687 -0.020919 0
0.0969197 -0.0238722 0
0.0960735 -0.0265739 0
0.0951469 -0.0289261 0
0.0941392 -0.0313772 0
0.0930571 -0.0333516 0
0.0919151 -0.0348666 0
0.0907463 -0.0350938 0
0.08958490000000001 -0.0345068 0
0.0884577 -0.0329799 0
0.0873955 -0.030761 0
0.0864157 -0.0280831 0
0.0855281 -0.0254912 0
0.0847174 -0.0232079 0
0.0839824 -0.021181 0
0.08330598 -0.0194509 0
0.08268786 -0.017772 0
0.08212456 -0.0160869 0
0.08161861000000001 -0.0143616 0
0.08117014 -0.0126418 0
0.08077633000000001 -0.0111016 0
0.08042964 -0.00979467 0
0.08012269 -0.00869899 0
0.07984901 -0.00778568 0
0.07960332 -0.00700866 0
0.07938186 -0.0063211 0
0.07918311 -0.00562069 0
0.07900936 -0.00483278 0
0.07886305 -0.00399845 0
0.07874536 -0.0031199 0
0.07865638 -0.00225741 0
0.07859611 -0.0014167 0
0.07856267 -0.00062904 0
0.07855489 9.88899e-05 0
0.07856912 0.000718741 0
0.07860285 0.00125074 0
0.07865233 0.00169769 0
0.0787166 0.0021308 0
0.07879461 0.00252716 0
0.07888486 0.00286546 0
0.07898537 0.00314717 0
0.07909454 0.00339662 0
0.07921199000000001 0.00364131 0
0.07933769 0.00389034 0
0.07947183000000001 0.0041482 0
0.07961483 0.00441983 0
0.07976716 0.00470735 0
0.07992934 0.00500921 0
0.08010182 0.00532401 0
0.08028497 0.00564819 0
0.08047897 0.00597367 0
0.08068378 0.00629665 0
0.08089921 0.0066106 0
0.08112489 0.00691299 0
0.08136043 0.00720314 0
0.08160541 0.00748026 0
0.08185941000000001 0.00774551 0
0.08212205 0.00800005 0
0.08239300000000001 0.00824543 0
0.08267203000000001 0.00848532 0
0.08295904 0.00872471 0
0.08325406 0.00896632 0
0.08355719 0.00921114 0
0.08386851000000001 0.00945628 0
0.084188 0.00970254 0
0.08451573 0.00995083 0
0.08485178 0.0102019 0
0.08519629000000001 0.0104568 0
0.0855494 0.0107176 0
0.08591120000000001 0.0109792 0
0.0862817 0.0112398 0
0.0866605 0.0114809 0
0.0870474 0.0117265 0
0.0874428 0.0119894 0
0.0878474 0.0122785 0
0.0882619 0.0125787 0
0.0886865 0.0128898 0
0.0891218 0.0132193 0
0.0895685 0.0135683 0
0.0900271 0.0139345 0
0.09049800000000001 0.0143055 0
0.0909814 0.0146838 0
0.0914775 0.0150701 0
0.0919867 0.0154657 0
0.09250910000000001 0.0158618 0
0.09304470000000001 0.0162575 0
0.0935935 0.0166569 0
0.09415570000000001 0.0170618 0
0.0947315 0.0174704 0
0.0953209 0.017883 0
0.0959243 0.0183025 0
0.09654170000000001 0.0187305 0
0.0971737 0.0191764 0
0.09782110000000001 0.0196504 0
0.0984849 0.0201624 0
0.0991665 0.0207183 0
0.0998675 0.0213149 0
0.1005888 0.0219334 0
0.1013309 0.0225613 0
0.1020942 0.0232029 0
0.1028782 0.0238034 0
0.1036814 0.024351 0
0.1045036 0.024955 0
0.1053435 0.0254786 0
0.1062002 0.0258912 0
0.10707030000000001 0.0263009 0
0.1079524 0.0265957 0
0.1088413 0.0267204 0
0.10973150000000001 0.0266723 0
0.110617 0.0264579 0
0.1114926 0.0260901 0
0.1123537 0.0255916 0
0.1131965 0.0250052 0
0.1140169 0.0242485 0
0.1148053 0.0230966 0
0.1155511 0.0217202 0
0.11625070000000001 0.0203366 0
0.116902 0.018802 0
0.1174994 0.0171251 0
0.11804010000000001 0.0154161 0
0.1185236 0.0136851 0
0.1189488 0.0119187 0
0.11931530000000001 0.0101627 0
0.1196237 0.00843065 0
0.1198749 0.00672856 0
0.12007000000000001 0.00506144 0
0.1202093 0.00337848 0
0.12029200000000001 0.00166468 0
0.1203166 -0.000108832 0
0.1202816 -0.00190601 0
0.1201855 -0.0037658 0
0.1200264 -0.0056814 0
0.1198038 -0.00756999 0
0.11951880000000001 -0.00941204 0
0.1191754 -0.0110728 0
0.11877940000000001 -0.012579 0
0.118337 -0.0138639 0
0.1178551 -0.0149597 0
0.11734030000000001 -0.0158511 0
0.1167986 -0.0165824 0
0.1162355 -0.0171564 0
0.1156552 -0.0176247 0
0.1150608 -0.0180055 0
0.1144548 -0.0183308 0
0.11383850000000001 -0.0186293 0
0.1132125 -0.0189158 0
0.11257710000000001 -0.0191845 0
0.11193330000000001 -0.0194151 0
0.1112831 -0.0195673 0
0.11063010000000001 -0.0195909 0
0.1099798 -0.0193931 0
0.1093408 -0.0189303 0
0.1087217 -0.0181922 0
0.1081336 -0.0170963 0
0.1075874 -0.015703 0
0.1070924 -0.0140286 0
0.10665830000000001 -0.0120933 0
0.106286 -0.0102566 0
0.10598160000000001 -0.0080578 0
0.1057532 -0.00587636 0
0.1055854 -0.00430885 0
0.1054639 -0.00307871 0
0.1053827 -0.00181761 0
0.1053418 -0.000687798 0
0.1053413 0.00063732 0
0.10539090000000001 0.00240629 0
0.10551 0.004614 0
0.1057004 0.00667606 0
0.1059576 0.0086372 0
0.1062785 0.0105084 0
0.1066604 0.0122724 0
0.1070979 0.0138801 0
0.1075872 0.0153644 0
0.1081231 0.0167024 0
0.10870160000000001 0.0179217 0
0.10931830000000001 0.0190089 0
0.1099691 0.0199697 0
0.1106492 0.0207757 0
0.1113528 0.0213786 0
0.1120727 0.0217756 0
0.1128025 0.0219745 0
0.1135356 0.0219977 0
0.1142668 0.0218645 0
0.11498820000000001 0.0214151 0
0.1156868 0.0205609 0
0.1163506 0.0193444 0
0.11697350000000001 0.0181085 0
0.1175545 0.016806 0
0.1180887 0.0153022 0
0.11857010000000001 0.0136642 0
0.1189961 0.0119863 0
0.1193658 0.0102863 0
0.1196788 0.008587 0
0.1199357 0.00690743 0
0.120137 0.005252 0
0.1202839 0.00364377 0
0.12037700000000001 0.00202124 0
0.1204153 0.000351182 0
0.120397 -0.00137096 0
0.1203202 -0.00315612 0
0.1201822 -0.00503502 0
0.11998059999999999 -0.00696003 0
0.1197143 -0.00890656 0
0.1193854 -0.0107077 0
0.11899850000000001 -0.0123858 0
0.11855950000000001 -0.0138433 0
0.1180752 -0.0151154 0
0.1175525 -0.0161569 0
0.1169985 -0.0170029 0
0.11642 -0.0176431 0
0.1158228 -0.018136 0
0.1152118 -0.0184924 0
0.1145907 -0.0187507 0
0.11396200000000001 -0.0189514 0
0.1133273 -0.0191249 0
0.1126869 -0.0192867 0
0.11204140000000001 -0.0194277 0
0.1113919 -0.0195242 0
0.1107404 -0.0195456 0
0.1100911 -0.0193856 0
0.1094508 -0.0190119 0
0.10882720000000001 -0.0183825 0
0.1082304 -0.0174255 0
0.10767070000000001 -0.0161648 0
0.10715910000000001 -0.0145627 0
0.1067052 -0.0127211 0
0.10631550000000001 -0.0106729 0
0.1059968 -0.00853759 0
0.1057505 -0.00640722 0
0.1055682 -0.00464443 0
0.10543860000000001 -0.003271 0
0.1053505 -0.00207033 0
0.1052993 -0.00104513 0
0.10528380000000001 0.000106024 0
0.1053129 0.00171323 0
0.1054076 0.00388478 0
0.105574 0.00595338 0
0.105807 0.00791815 0
0.1061045 0.00981648 0
0.1064638 0.0116125 0
0.1068799 0.0132587 0
0.10734940000000001 0.0147938 0
0.1078671 0.0161877 0
0.1084296 0.0174685 0
0.1090323 0.0186169 0
0.1096713 0.0196463 0
0.1103421 0.02054 0
0.1110396 0.0212425 0
0.1117567 0.0217374 0
0.1124869 0.0220307 0
0.1132234 0.0221427 0
0.1139609 0.0220893 0
0.1146926 0.0218094 0
0.1154088 0.0211771 0
0.11609610000000001 0.0200896 0
0.11674290000000001 0.0187812 0
0.1173459 0.0174989 0
-0.06524300000000001 0.237681 0
-0.057308999999999985 0.231306 0
-0.04992300000000001 0.214169 0
-0.04295499999999999 0.205208 0
-0.036312 0.192889 0
-0.030071 0.183159 0
-0.024039599999999994 0.179216 0
-0.018089999999999995 0.178164 0
-0.0119398 0.191616 0
-0.005196499999999993 0.21151 0
0.002164399999999997 0.228436 0
0.010014099999999998 0.240493 0
0.017992300000000003 0.234862 0
0.0254155 0.209262 0
0.0317585 0.172061 0
0.036723000000000006 0.127716 0
0.0399776 0.068844 0
0.0411004 0.00270724 0
0.0400731 -0.0580557 0
0.037513700000000004 -0.0867827 0
0.034648700000000004 -0.078262 0
0.0324503 -0.0557844 0
0.031162800000000004 -0.0211447 0
0.031132900000000005 0.0161833 0
0.0322703 0.0468245 0
0.033944800000000004 0.0495549 0
0.035464100000000005 0.0419318 0
0.036804100000000006 0.0372229 0
0.0376862 0.0176562 0
0.038091900000000005 0.00901139 0
0.0382807 0.0018447 0
0.0382436 -0.00199769 0
0.0382149 0.000528653 0
0.0382942 0.00456979 0
0.0385391 0.0100352 0
0.0389745 0.0158127 0
0.0395777 0.0202883 0
0.040309500000000005 0.0234426 0
0.041138900000000006 0.0255919 0
0.041997 0.0258641 0
0.042859600000000005 0.0258116 0
0.043712400000000005 0.0254477 0
0.04456 0.0256007 0
0.0454146 0.0256611 0
0.0462852 0.0269422 0
0.0472373 0.030318 0
0.048332400000000005 0.0353445 0
0.0495574 0.0373587 0
0.0507811 0.0360055 0
0.0519646 0.0348963 0
0.053113600000000004 0.0338248 0
0.0542203 0.0325108 0
0.055269900000000004 0.0301841 0
0.0562136 0.0267473 0
0.057058700000000004 0.0241775 0
0.0578245 0.0218169 0
0.0585195 0.0201092 0
0.0592147 0.0234788 0
0.0600216 0.0246514 0
0.0608061 0.0224719 0
0.061497 0.0195862 0
0.062121800000000005 0.018522 0
0.06274880000000001 0.0197569 0
0.0634572 0.023405 0
0.0643444 0.0297046 0
0.06544526 0.0362796 0
0.06675976 0.0423615 0
0.06826282 0.0474391 0
0.069929 0.0521755 0
0.07173786 0.0560415 0
0.07365819 0.0588667 0
0.075648749 0.0604224 0
0.07768738 0.0618232 0
0.07976844 0.063028 0
0.08191011000000001 0.0655952 0
0.08413946 0.0677749 0
0.0864125 0.0685905 0
0.0887068 0.0689856 0
0.0910736 0.072506 0
0.09355530000000001 0.0752924 0
0.0960298 0.0728545 0
0.09838 0.0678749 0
0.100512 0.0603533 0
0.1023859 0.0523982 0
0.1039876 0.0440631 0
0.1052991 0.0350516 0
0.106307 0.0259762 0
0.1070257 0.0177336 0
0.1074868 0.0104481 0
0.1077135 0.00371 0
0.1077458 -0.00113359 0
0.1076537 -0.00393501 0
0.10749510000000001 -0.00541752 0
0.1072921 -0.00668914 0
0.1070478 -0.0078974 0
0.10676450000000001 -0.00903649 0
0.10644490000000001 -0.0100742 0
0.1060919 -0.011063 0
0.1057053 -0.0120816 0
0.1052843 -0.0131485 0
0.1048256 -0.0143212 0
0.104326 -0.015599 0
0.10378000000000001 -0.0170022 0
0.1031947 -0.0180028 0
0.1025799 -0.0188556 0
0.1019407 -0.0193707 0
0.10129490000000001 -0.0192934 0
0.1006583 -0.0189556 0
0.1000335 -0.0184875 0
0.099431 -0.0176516 0
0.09886120000000001 -0.0165766 0
0.0983301 -0.0152932 0
0.09784770000000001 -0.0136906 0
0.0974219 -0.011944 0
0.097054 -0.0102028 0
0.0967456 -0.00837803 0
0.0965001 -0.00643295 0
0.0963208 -0.00441503 0
0.0962091 -0.00239587 0
0.0961631 -0.000468478 0
0.09618 0.0013792 0
0.0962559 0.00306494 0
0.0963852 0.00459579 0
0.0965631 0.00599841 0
0.09678600000000001 0.00730042 0
0.0970509 0.00852948 0
0.0973558 0.00970445 0
0.0976992 0.0108404 0
0.09808 0.0119495 0
0.0984975 0.0130404 0
0.09895100000000001 0.014116 0
0.0994402 0.0151783 0
0.0999646 0.01623 0
0.1005239 0.0172744 0
0.101118 0.0183138 0
0.1017465 0.0193454 0
0.10240930000000001 0.0203551 0
0.1031046 0.0213166 0
0.10383150000000001 0.0222289 0
0.10458690000000001 0.0230487 0
0.1053683 0.0237854 0
0.10617270000000001 0.0244436 0
0.1069976 0.0250102 0
0.1078395 0.0254753 0
0.10869400000000001 0.0257656 0
0.1095546 0.0258477 0
0.1104145 0.02574 0
0.1112676 0.0254471 0
0.1121068 0.0249191 0
0.1129231 0.0241274 0
0.1137117 0.0232825 0
0.11446780000000001 0.0221059 0
0.11518 0.0206979 0
0.11584530000000001 0.0193024 0
0.1164615 0.0177249 0
0.117022 0.0160005 0
0.117525 0.0142818 0
0.1179709 0.012563 0
0.1183591 0.010822 0
0.1186896 0.00909198 0
0.1189626 0.00737593 0
0.11917920000000001 0.00570803 0
0.11934040000000001 0.0040376 0
0.1194452 0.00233268 0
0.1194923 0.00057581 0
0.11948030000000001 -0.00121332 0
0.1194072 -0.00308223 0
0.1192712 -0.00498224 0
0.11907110000000001 -0.0069196 0
0.1188078 -0.00876308 0
0.1184849 -0.0104902 0
0.1181079 -0.0120139 0
0.1176834 -0.0133547 0
0.1172181 -0.0144726 0
0.1167189 -0.015398 0
0.1161924 -0.0161284 0
0.1156438 -0.0167279 0
0.11507780000000001 -0.0171973 0
0.1144976 -0.017584 0
0.1139057 -0.0179083 0
0.1133035 -0.0182032 0
0.1126917 -0.0184908 0
0.11207030000000001 -0.0187704 0
0.11144000000000001 -0.0190239 0
0.1108022 -0.0192146 0
0.1101598 -0.0193044 0
0.1095178 -0.0191787 0
0.1088844 -0.0188088 0
0.1082677 -0.0181638 0
0.107679 -0.0171594 0
0.1071291 -0.0158507 0
0.1066278 -0.0142508 0
0.10618530000000001 -0.0123722 0
0.1058062 -0.0103966 0
0.10549130000000001 -0.00850298 0
0.1052478 -0.00622683 0
0.1050729 -0.00449273 0
0.1049461 -0.00319211 0
0.1048617 -0.00193469 0
0.1048192 -0.000662916 0
0.1048201 0.000686668 0
0.1048702 0.0022823 0
0.10497880000000001 0.00424981 0
0.1051575 0.00633846 0
0.10540340000000001 0.00829847 0
0.10571320000000001 0.0101722 0
0.1060836 0.0119329 0
0.1065102 0.0135582 0
0.1069889 0.0150512 0
0.1075147 0.0164132 0
0.10808380000000001 0.0176459 0
0.1086916 0.018748 0
0.109334 0.0197271 0
0.1100064 0.0205556 0
0.1107032 0.0211827 0
0.111417 0.0216051 0
0.1121415 0.021831 0
0.11287040000000001 0.021881 0
0.11359820000000001 0.0217765 0
0.1143171 0.0213543 0
0.11501510000000001 0.0205529 0
0.11568210000000001 0.0195117 0
0.1163121 0.0183365 0
0.1169005 0.0170178 0
0.1174383 0.0153909 0
0.11792150000000001 0.0137011 0
0.1183505 0.0121302 0
0.1187253 0.0104401 0
0.1190426 0.00869487 0
0.1193034 0.00704908 0
0.1195108 0.00546177 0
0.119665 0.00387123 0
0.1197657 0.00224133 0
0.11981130000000001 0.000571469 0
0.11979980000000001 -0.00118295 0
0.119729 -0.00297983 0
0.1195965 -0.00488516 0
0.1193996 -0.00682638 0
0.1191373 -0.00879824 0
0.1188116 -0.0106203 0
0.1184275 -0.0123087 0
0.1179906 -0.0137927 0
0.117508 -0.0150603 0
0.1169868 -0.0161188 0
0.1164343 -0.0169545 0
0.1158571 -0.0176118 0
0.11526120000000001 -0.0180965 0
0.11465130000000001 -0.0184587 0
0.1140312 -0.0187216 0
0.1134035 -0.0189284 0
0.1127693 -0.0191109 0
0.11212920000000001 -0.0192843 0
0.1114836 -0.0194404 0
0.1108333 -0.0195555 0
0.11018040000000001 -0.0195982 0
0.10952890000000001 -0.0194644 0
0.1088855 -0.0191162 0
0.1082581 -0.018508 0
0.1076567 -0.0175773 0
0.1070914 -0.0163401 0
0.1065737 -0.014754 0
0.1061132 -0.0129245 0
0.1057177 -0.010886 0
0.10538840000000001 -0.008902 0
0.1051296 -0.00672797 0
0.10493910000000001 -0.00492263 0
0.1047987 -0.00358451 0
0.1047014 -0.00231873 0
0.1046454 -0.00108218 0
0.104632 0.00024769 0
0.1046671 0.00183377 0
0.104761 0.00380466 0
0.1049245 0.0058762 0
0.1051548 0.00783013 0
0.1054489 0.00970151 0
0.1058038 0.0114737 0
0.1062158 0.013126 0
0.1066801 0.0146411 0
0.1071931 0.0160382 0
0.1077503 0.0173073 0
0.1083477 0.0184523 0
0.1089808 0.0194669 0
0.10964570000000001 0.0203624 0
0.1103373 0.021072 0
0.11104900000000001 0.0215723 0
0.1117737 0.0218788 0
0.11250560000000001 0.0220056 0
0.1132387 0.0219691 0
0.1139666 0.0216935 0
0.1146791 0.0210721 0
0.1153643 0.020073 0
0.1160139 0.0189517 0
0.116624 0.0177048 0
0.1171895 0.0163339 0
0.1177069 0.0147908 0
0.1181712 0.0131475 0
0.11857970000000001 0.01145 0
0.11893110000000001 0.00973401 0
0.1192261 0.00805067 0
0.1194654 0.00638494 0
0.1196495 0.00474867 0
0.11742820000000001 -0.300988 0
0.10804710000000001 -0.256881 0
0.1002394 -0.216162 0
0.093586 -0.186782 0
0.08777170000000001 -0.162958 0
0.08275271000000001 -0.139489 0
0.07850462 -0.116559 0
0.07501390200000001 -0.0942975 0
0.07222855 -0.074223 0
0.07008272 -0.0555868 0
0.06854017 -0.0381833 0
0.067537 -0.023136 0
0.06700501 -0.00959352 0
0.06690905 0.00303456 0
0.06721312 0.0144408 0
0.06787808000000001 0.0247892 0
0.0688638 0.0336674 0
0.07012068 0.0412277 0
0.07161031 0.04758 0
0.07328432 0.0523546 0
0.075093106 0.0559425 0
0.07701612000000001 0.059261 0
0.07904608 0.0624004 0
0.08118397000000001 0.0658457 0
0.08342624 0.0682846 0
0.0857089 0.0684879 0
0.0879779 0.0673933 0
0.0902011 0.065914 0
0.0924285 0.0673037 0
0.0946671 0.0666739 0
0.0968406 0.0634907 0
0.09886210000000001 0.057871 0
0.1006802 0.0514672 0
0.10227800000000001 0.0446248 0
0.1036259 0.0365838 0
0.104702 0.0284194 0
0.10551060000000001 0.0205698 0
0.1060575 0.0127975 0
0.10636190000000001 0.00597363 0
0.1064559 0.000135491 0
0.1063784 -0.00425998 0
0.10618280000000001 -0.00715156 0
0.1059089 -0.00902952 0
0.1055873 -0.0101106 0
0.105236 -0.010918 0
0.1048594 -0.011626 0
0.1044609 -0.012245 0
0.1040426 -0.0128132 0
0.10360620000000001 -0.0133499 0
0.1031511 -0.013931 0
0.1026762 -0.0145472 0
0.1021811 -0.0150957 0
0.10167090000000001 -0.0155006 0
0.10114820000000001 -0.0157911 0
0.1006232 -0.0156547 0
0.1001039 -0.0155172 0
0.0995834 -0.0157081 0
0.0990557 -0.015886 0
0.0985299 -0.015623 0
0.0980134 -0.0152767 0
0.0975193 -0.0143416 0
0.0970632 -0.0130228 0
0.09666050000000001 -0.0110909 0
0.0963328 -0.00869309 0
0.0960854 -0.00626126 0
0.0959189 -0.00391539 0
0.0958271 -0.00170001 0
0.0958073 0.000359055 0
0.09585300000000001 0.00228054 0
0.0959608 0.00406286 0
0.0961239 0.00563097 0
0.0963365 0.00702888 0
0.0965927 0.00827213 0
0.096888 0.00937956 0
0.0972181 0.0103743 0
0.0975799 0.0112915 0
0.0979714 0.0121598 0
0.0983914 0.013003 0
0.09883940000000001 0.0138467 0
0.099316 0.0147142 0
0.0998222 0.0156198 0
0.1003605 0.0166693 0
0.1009343 0.0176839 0
0.1015422 0.0187346 0
0.10218440000000001 0.0197363 0
0.10286000000000001 0.0207341 0
0.1035672 0.0216479 0
0.1043049 0.022554 0
0.10507140000000001 0.0234029 0
0.10586580000000001 0.024201 0
0.1066847 0.0248848 0
0.1075244 0.0254686 0
0.10838220000000001 0.0259708 0
0.10925370000000001 0.0262808 0
0.1101317 0.026381 0
0.1110081 0.0261902 0
0.11187150000000001 0.0256688 0
0.1127167 0.025121 0
0.1135433 0.0244875 0
0.1143445 0.0236212 0
0.1151114 0.0224331 0
0.1158359 0.0210961 0
0.1165139 0.01965 0
0.1171412 0.018052 0
0.1177128 0.0163347 0
0.1182263 0.0145676 0
0.1186805 0.0127827 0
0.1190752 0.0109999 0
0.1194113 0.00924846 0
0.11968909999999999 0.00750611 0
0.1199093 0.00580046 0
0.12007300000000001 0.00410206 0
0.1201797 0.00237529 0
0.12022769999999999 0.000590813 0
0.12021570000000001 -0.00122121 0
0.1201422 -0.0031054 0
0.1200047 -0.00504526 0
0.1198022 -0.00699629 0
0.1195351 -0.00891571 0
0.1192066 -0.010669 0
0.1188224 -0.0122695 0
0.1183888 -0.0136376 0
0.11791309999999999 -0.0148105 0
0.11740210000000001 -0.0157626 0
0.11686260000000001 -0.0165408 0
0.1163003 -0.0171464 0
0.11571970000000001 -0.017641 0
0.1151245 -0.0180413 0
0.11451710000000001 -0.0183787 0
0.1138991 -0.0186855 0
0.11327100000000001 -0.0189831 0
0.11263300000000001 -0.0192723 0
0.1119858 -0.0195358 0
0.11133080000000001 -0.019738 0
0.11067070000000001 -0.0198384 0
0.1100106 -0.0197318 0
0.1093583 -0.0193846 0
0.1087222 -0.0187524 0
0.1081135 -0.017768 0
0.107543 -0.016474 0
0.1070214 -0.0148562 0
0.1065582 -0.0129917 0
0.1061594 -0.0109376 0
0.1058322 -0.00879128 0
0.1055773 -0.00663777 0
0.1053895 -0.00475718 0
0.1052576 -0.00331586 0
0.1051673 -0.00216905 0
0.105114 -0.00113234 0
0.1050929 -0.000124082 0
0.10511380000000001 0.0013901 0
0.1051922 0.0033427 0
0.1053404 0.00540736 0
0.10555500000000001 0.00736285 0
0.1058343 0.00926919 0
0.1061755 0.0110756 0
0.106574 0.0127443 0
0.10702690000000001 0.0143091 0
0.1075291 0.0157413 0
0.10807749999999999 0.0170624 0
0.1086673 0.018248 0
0.1092948 0.0193253 0
0.1099559 0.020279 0
0.110646 0.0210499 0
0.11135790000000001 0.0216145 0
0.1120852 0.0219778 0
0.11282120000000001 0.0221587 0
0.1135604 0.022168 0
0.1142968 0.0220152 0
0.1150225 0.0215301 0
0.1157243 0.020614 0
0.11638970000000001 0.0193746 0
0.11701320000000001 0.0181283 0
0.1175948 0.0168159 0
0.1181291 0.0153043 0
0.11861050000000001 0.0136585 0
0.1190359 0.0119589 0
0.1194043 0.0102333 0
0.1197153 0.00851707 0
0.11996960000000001 0.00682439 0
0.1201679 0.00515823 0
0.12031140000000001 0.00353705 0
0.1204007 0.00189815 0
0.1204346 0.000209439 0
0.1204112 -0.0015315 0
0.12032870000000001 -0.0033388 0
0.1201842 -0.00524129 0
0.11997540000000001 -0.0071903 0
0.1197009 -0.00916109 0
0.1193631 -0.0109826 0
0.11896680000000001 -0.0126771 0
0.11851790000000001 -0.0141456 0
0.1180233 -0.0154238 0
0.1174903 -0.0164672 0
0.116926 -0.0173118 0
0.1163373 -0.0179486 0
0.11573 -0.0184376 0
0.115109 -0.0187907 0
0.1144779 -0.0190481 0
0.11383940000000001 -0.0192501 0
0.1131946 -0.0194269 0
0.11254410000000001 -0.0195927 0
0.1118883 -0.019738 0
0.1112284 -0.0198381 0
0.1105663 -0.0198617 0
0.1099065 -0.0197033 0
0.10925570000000001 -0.0193285 0
0.10862160000000001 -0.0186928 0
0.1080146 -0.0177298 0
0.10744480000000001 -0.016461 0
0.10692370000000001 -0.014843 0
0.1064607 -0.0129856 0
0.1060625 -0.0109256 0
0.10573540000000001 -0.00877919 0
0.1054814 -0.00664285 0
0.105291 -0.00488749 0
0.10515340000000001 -0.00350614 0
0.1050574 -0.00230909 0
0.1049994 -0.00123312 0
0.1049781 -5.40863e-05 0
0.1050046 0.00161964 0
0.1050933 0.00369996 0
0.10525330000000001 0.00575679 0
0.1054795 0.00770827 0
0.1057701 0.00960766 0
0.1061224 0.0114063 0
0.10653180000000001 0.0130649 0
0.10699510000000001 0.0146144 0
0.1075072 0.0160276 0
0.1080647 0.0173273 0
0.10866300000000001 0.0184912 0
0.10929810000000001 0.0195408 0
0.1099659 0.0204644 0
0.1106616 0.0212052 0
0.11137810000000001 0.0217381 0
0.11210890000000001 0.0220669 0
0.11284730000000001 0.0222128 0
0.11358760000000001 0.0221874 0
0.1143239 0.0219857 0
0.1150476 0.0214452 0
0.1157434 0.0203803 0
0.11640110000000001 0.0191387 0
0.1170185 0.0179724 0
0.1175937 0.01658 0
0.1181186 0.0149941 0
0.11859 0.0133766 0
0.1190062 0.0116849 0
0.119365 0.00993559 0
0.1196662 0.00822806 0
0.1199113 0.00655735 0
0.1201011 0.00491017 0
0.1202362 0.00328285 0
0.1203169 0.00162924 0
0.12034120000000001 -8.63479e-05 0
0.1203078 -0.00183632 0
0.1202146 -0.00367496 0
0.1200588 -0.0055832 0
0.1198381 -0.00755629 0
0.1195522 -0.00947539 0
0.11920420000000001 -0.0112868 0
0.11879890000000001 -0.0129112 0
0.1183426 -0.0143544 0
0.11784230000000001 -0.0155648 0
0.1173051 -0.0165788 0
0.1167382 -0.0173622 0
0.116148 -0.0179843 0
0.1155404 -0.0184319 0
0.1149198 -0.0187661 0
0.1142899 -0.0190081 0
0.1136529 -0.0191996 0
0.1130099 -0.0193693 0
0.1123614 -0.0195265 0
0.1117081 -0.0196588 0
0.1110511 -0.0197402 0
0.11039280000000001 -0.019737 0
0.1097378 -0.01953 0
0.1090938 -0.0191022 0
0.10846810000000001 -0.0184195 0
0.1078713 -0.0173826 0
0.10731460000000001 -0.0160383 0
0.106808 -0.0143816 0
0.10636090000000001 -0.012444 0
0.1059818 -0.0103828 0
0.1056741 -0.00818044 0
0.105439 -0.00609259 0
0.105266 -0.00440755 0
0.1051421 -0.00314267 0
0.1050577 -0.0019611 0
0.10501 -0.000926269 0
0.10500000000000001 0.00034182 0
0.1050401 0.00202747 0
0.105144 0.00415941 0
0.10531890000000001 0.0061975 0
0.1055597 0.00814272 0
0.1058644 0.0100171 0
0.10623 0.0117914 0
0.10665160000000001 0.0134182 0
0.1071262 0.0149385 0
0.10764850000000001 0.0163193 0
0.10821520000000001 0.0175895 0
0.1088218 0.01873 0
0.0369893 -0.0313196 0
0.036412900000000005 -0.0107616 0
0.036204400000000005 -0.00020961 0
0.0365339 0.0174654 0
0.037337800000000004 0.0314557 0
0.0386449 0.0462231 0
0.0404459 0.0610969 0
0.04279 0.0789256 0
0.045811000000000004 0.102271 0
0.0496398 0.126366 0
0.0542385 0.147324 0
0.0593824 0.157945 0
0.064556 0.150323 0
0.06925041 0.131085 0
0.07319214 0.105907 0
0.07612550600000001 0.0696982 0
0.07770505 0.0283268 0
0.07800614 -0.00660117 0
0.07734307 -0.0285001 0
0.07635319 -0.0268483 0
0.07575577 -0.0092475 0
0.076062902 0.0292549 0
0.07788873 0.0758279 0
0.08109764 0.110578 0
0.08488686000000001 0.113019 0
0.0885385 0.106389 0
0.09198010000000001 0.0973681 0
0.0947438 0.0710672 0
0.0968183 0.0557761 0
0.09839980000000001 0.0391566 0
0.0993987 0.0229883 0
0.099987 0.013419 0
0.1002934 0.00604581 0
0.1004091 0.00141367 0
0.100409 -0.000984272 0
0.1003782 -0.000802496 0
0.1003613 -0.000322408 0
0.10034370000000001 -0.000863718 0
0.10028770000000001 -0.00263625 0
0.1001563 -0.00516829 0
0.0999351 -0.00806863 0
0.09960920000000001 -0.0113289 0
0.0991738 -0.0146363 0
0.0986243 -0.0181574 0
0.097961 -0.0214203 0
0.097196 -0.0243165 0
0.096337 -0.0269642 0
0.0953935 -0.0294763 0
0.0943668 -0.0320008 0
0.0932608 -0.0340633 0
0.0921068 -0.034987 0
0.09093380000000001 -0.0352408 0
0.0897675 -0.0346318 0
0.08863700000000001 -0.033096 0
0.08757190000000001 -0.0308524 0
0.0865892 -0.0283215 0
0.08568730000000001 -0.0258619 0
0.08486762 -0.0234852 0
0.08412014000000001 -0.0214351 0
0.08344115 -0.0194905 0
0.08282246 -0.0177035 0
0.08226327 -0.0159636 0
0.08176147 -0.0142193 0
0.0813178 -0.0125075 0
0.08092815 -0.0109791 0
0.08058523000000001 -0.0096913 0
0.08028131000000001 -0.00862002 0
0.08000983 -0.00773082 0
0.07976567 -0.00697084 0
0.07954528 -0.00629501 0
0.07934718 -0.00560783 0
0.07917385 -0.00481893 0
0.07902817000000001 -0.0039761 0
0.07891142000000001 -0.00308355 0
0.07882391 -0.00220772 0
0.07876547 -0.00135812 0
0.07873407 -0.000565373 0
0.07872838 0.000159189 0
0.07874453000000001 0.000774132 0
0.07877987 0.00129515 0
0.07883089 0.00174253 0
0.07889646 0.00216296 0
0.07897521 0.00254251 0
0.07906589 0.00287703 0
0.07916681 0.00315754 0
0.07927626 0.00340448 0
0.07939403 0.00365299 0
0.07952031 0.00391268 0
0.07965546 0.00418497 0
0.07979997 0.00447296 0
0.07995436 0.00477708 0
0.08011916000000001 0.00509542 0
0.0802948 0.00542627 0
0.0804816 0.00576344 0
0.08067966 0.00610103 0
0.08088886 0.00643189 0
0.08110889 0.00675141 0
0.08133932 0.00705701 0
0.08157968 0.00734829 0
0.08182949 0.00762502 0
0.08208829000000001 0.00788896 0
0.08235569000000001 0.0081421 0
0.08263139 0.00838849 0
0.08291524 0.00863141 0
0.08320717 0.00887387 0
0.08350721 0.00911824 0
0.08381542 0.00936316 0
0.08413179 0.00960855 0
0.08445636000000001 0.00985456 0
0.08478922 0.0101062 0
0.0851305 0.0103597 0
0.08548030000000001 0.0106156 0
0.0858386 0.0108744 0
0.0862057 0.0111367 0
0.0865815 0.0114019 0
0.0869663 0.0116766 0
0.08736050000000001 0.0119683 0
0.0877647 0.012266 0
0.0881789 0.0125803 0
0.08860380000000001 0.0129025 0
0.0890396 0.0132318 0
0.0894866 0.0135778 0
0.0899453 0.0139264 0
0.0904157 0.0142859 0
0.0908982 0.014648 0
0.0913929 0.0150162 0
0.0918997 0.015382 0
0.0924187 0.0157408 0
0.0929495 0.0161022 0
0.0934927 0.0164776 0
0.0940487 0.0168698 0
0.09461800000000001 0.0172717 0
0.0952008 0.0176847 0
0.0957977 0.0181145 0
0.0964092 0.018544 0
0.0970344 0.0189614 0
0.0976744 0.0194188 0
0.0983298 0.0198959 0
0.0990048 0.0205856 0
0.09970280000000001 0.0212449 0
0.10042200000000001 0.021872 0
0.10116220000000001 0.0225068 0
0.1019237 0.0231378 0
0.1027054 0.0237393 0
0.1035074 0.0243443 0
0.10432910000000001 0.0249343 0
0.10517 0.0254858 0
0.1060268 0.0252259 0
0.1068962 0.0262352 0
0.1077735 0.0264027 0
0.1086566 0.0265533 0
0.10954030000000001 0.0264604 0
0.1104185 0.0262352 0
0.1112861 0.0258243 0
0.1121373 0.0252726 0
0.1129686 0.0246354 0
0.11377570000000001 0.0238258 0
0.11454890000000001 0.0226108 0
0.1152781 0.0212099 0
0.1159605 0.0198178 0
0.1165941 0.0182578 0
0.117173 0.016564 0
0.1176953 0.0148788 0
0.11816170000000001 0.0131914 0
0.11857100000000001 0.0114621 0
0.1189232 0.00975273 0
0.11921860000000001 0.00806235 0
0.1194584 0.00641008 0
0.1196435 0.00477537 0
0.11977370000000001 0.00311499 0
0.11984790000000001 0.0014167 0
0.1198646 -0.000331018 0
0.1198226 -0.00210795 0
0.11972 -0.00395384 0
0.1195557 -0.00580663 0
0.1193293 -0.00766535 0
0.1190434 -0.00937936 0
0.1187026 -0.0109536 0
0.1183125 -0.012344 0
0.11787990000000001 -0.0135239 0
0.11741090000000001 -0.0145273 0
0.1169121 -0.0153338 0
0.1163888 -0.016007 0
0.11584559999999999 -0.0165368 0
0.11528640000000001 -0.0169786 0
0.11471390000000001 -0.0173443 0
0.11413010000000001 -0.0176631 0
0.1135361 -0.0179618 0
0.11293220000000001 -0.0182492 0
0.1123191 -0.0185146 0
0.1116979 -0.0187299 0
0.111071 -0.0188554 0
0.11044280000000001 -0.0188081 0
0.1098199 -0.0185381 0
0.10920969999999999 -0.017982 0
0.10862440000000001 -0.0171325 0
0.1080726 -0.0159775 0
0.1075652 -0.014497 0
0.1071115 -0.0127624 0
0.10672010000000001 -0.0108058 0
0.1063951 -0.00877648 0
0.1061406 -0.00659679 0
0.1059572 -0.00457589 0
0.10583290000000001 -0.00300015 0
0.1057563 -0.00170743 0
0.10571710000000001 -0.000695225 0
0.1057125 0.000416289 0
0.1057498 0.00178382 0
0.1058376 0.00350653 0
0.1059886 0.00547654 0
0.1062054 0.00741169 0
0.106485 0.00926368 0
0.10682520000000001 0.0110161 0
0.10722100000000001 0.0126343 0
0.107669 0.014132 0
0.1081644 0.0155077 0
0.108704 0.0167703 0
0.1092832 0.0179085 0
0.1098987 0.0189504 0
0.1105466 0.0198516 0
0.1112212 0.0205554 0
0.1119156 0.0210644 0
0.1126239 0.021392 0
0.1133401 0.0215509 0
0.1140589 0.0215605 0
0.114773 0.0212783 0
0.1154713 0.0206344 0
0.11613960000000001 0.0195111 0
0.1167677 0.0182304 0
0.11735380000000001 0.0170306 0
0.1178976 0.0156395 0
0.118391 0.0140377 0
0.1188305 0.012434 0
0.119216 0.0107773 0
0.1195452 0.00906614 0
0.1198183 0.00740432 0
0.1200365 0.00576948 0
0.1202008 0.00416792 0
0.1203118 0.00256989 0
0.1203691 0.000938478 0
0.1203707 -0.000761614 0
0.120315 -0.00250077 0
0.1201995 -0.00434684 0
0.1200215 -0.00624482 0
0.11977860000000001 -0.00821404 0
0.1194721 -0.0100594 0
0.1191059 -0.0117919 0
0.1186852 -0.0133374 0
0.1182166 -0.0146732 0
0.1177069 -0.0158091 0
0.1171635 -0.016712 0
0.11659330000000001 -0.0174322 0
0.11600260000000001 -0.0179606 0
0.1153966 -0.0183553 0
0.11477960000000001 -0.0186333 0
0.1141549 -0.0188336 0
0.1135242 -0.0189945 0
0.1128885 -0.0191392 0
0.1122482 -0.0192671 0
0.1116042 -0.0193597 0
0.110958 -0.0193902 0
0.1103132 -0.0192796 0
0.1096742 -0.0195974 0
0.1090486 -0.0184984 0
0.1084466 -0.0176574 0
0.1078751 -0.0166113 0
0.1073463 -0.0151254 0
0.1068732 -0.0133335 0
0.10646230000000001 -0.0113719 0
0.1061209 -0.00920122 0
0.10585320000000001 -0.00701291 0
0.1056539 -0.00504524 0
0.1055172 -0.00335722 0
0.105427 -0.00214055 0
0.1053757 -0.000985384 0
0.10536290000000001 0.000200206 0
0.105393 0.00157445 0
0.1054731 0.00325577 0
0.1056161 0.00525751 0
0.1058254 0.00717906 0
0.10609690000000001 0.00901453 0
0.1064288 0.0107781 0
0.10681750000000001 0.0124262 0
0.1072585 0.0139436 0
0.1077485 0.0153558 0
0.1082834 0.0166515 0
0.1088596 0.0178349 0
0.109473 0.0189057 0
0.11012040000000001 0.0198651 0
0.1107968 0.0206476 0
0.1114957 0.021229 0
0.1122106 0.0216233 0
0.1129356 0.0218425 0
0.11366490000000001 0.0218966 0
0.1143929 0.0217764 0
0.1151114 0.0213319 0
0.11580660000000001 0.0204149 0
0.1164664 0.0192222 0
0.1170862 0.0180605 0
0.11766560000000001 0.016738 0
0.1181969 0.0152128 0
0.0541557 -0.107841 0
0.05109040000000001 -0.0809183 0
0.0487334 -0.060148 0
0.0471861 -0.0361846 0
0.0462894 -0.017581 0
0.0460405 0.00112846 0
0.0464194 0.0203497 0
0.047492000000000006 0.0439143 0
0.049380400000000005 0.0697169 0
0.052157800000000004 0.0950424 0
0.055709100000000004 0.115862 0
0.0597457 0.123082 0
0.0637277 0.114287 0
0.06724896 0.0972151 0
0.07009656 0.0735778 0
0.07199622 0.0404116 0
0.07269991 0.00552054 0
0.0724376 -0.017164 0
0.07165083 -0.0271619 0
0.07076545000000001 -0.0231644 0
0.07030285 -0.00503317 0
0.07073837000000001 0.0323738 0
0.07259832000000001 0.0750517 0
0.07569753800000001 0.105305 0
0.07929619 0.107529 0
0.08279309 0.102526 0
0.0861266 0.0948046 0
0.08883680000000001 0.0702971 0
0.0909089 0.056262 0
0.09253710000000001 0.0412608 0
0.0936222 0.0258344 0
0.0943157 0.0169485 0
0.094746 0.00975209 0
0.09497140000000001 0.00429491 0
0.09504560000000001 0.000409667 0
0.095005 -0.0025427 0
0.0949046 -0.0032744 0
0.0947876 -0.00385712 0
0.0946353 -0.00528333 0
0.09442690000000001 -0.00725873 0
0.0941399 -0.00992158 0
0.0937563 -0.012948 0
0.0932704 -0.016048 0
0.0926797 -0.0192243 0
0.0919862 -0.0222171 0
0.0911997 -0.0247531 0
0.0903345 -0.0271125 0
0.0893744 -0.0304273 0
0.0882932 -0.0342359 0
0.08708010000000001 -0.0379442 0
0.0857826 -0.0395984 0
0.08444689 -0.0403283 0
0.0831139 -0.0393374 0
0.08184014 -0.0371136 0
0.08064538 -0.0347392 0
0.07953017 -0.0322369 0
0.07850097 -0.0297369 0
0.07754615000000001 -0.0277648 0
0.07664899 -0.0261857 0
0.075801613 -0.0247756 0
0.07499887100000001 -0.0234487 0
0.074241165 -0.0220856 0
0.07352971 -0.0206438 0
0.07286849000000001 -0.0191038 0
0.0722581 -0.0176152 0
0.07169441 -0.0163078 0
0.07117078 -0.0151918 0
0.07068121000000001 -0.0142517 0
0.07022022 -0.0134651 0
0.06978297 -0.0128174 0
0.06936532000000001 -0.0122801 0
0.06896418 -0.0118202 0
0.06857752 -0.0114023 0
0.06820489 -0.0109749 0
0.06784705 -0.0105186 0
0.06750487000000001 -0.0100373 0
0.06717874 -0.00956542 0
0.06686726 -0.00916232 0
0.06656770000000001 -0.00884675 0
0.06627718 -0.00861262 0
0.06599344 -0.00843161 0
0.06571486 -0.00829582 0
0.06544035000000001 -0.00818635 0
0.06516910000000001 -0.00809853 0
0.0649004 -0.00803177 0
0.0646336 -0.00798329 0
0.0643682 -0.00795008 0
0.06410360000000001 -0.00792951 0
0.06383950000000001 -0.00791946 0
0.06357560000000001 -0.00791768 0
0.0633116 -0.00792309 0
0.0630474 -0.00793563 0
0.06278260000000001 -0.00795622 0
0.0625169 -0.00798407 0
0.062250200000000006 -0.00802265 0
0.061982 -0.00807065 0
0.061712 -0.00813169 0
0.0614397 -0.00820449 0
0.061164800000000005 -0.00829059 0
0.0608867 -0.00839082 0
0.0606051 -0.00850395 0
0.060319500000000005 -0.00863037 0
0.0600295 -0.00876901 0
0.0597346 -0.00891943 0
0.0594344 -0.00908658 0
0.059128700000000006 -0.00924313 0
0.058818 -0.00939296 0
0.05850230000000001 -0.00954404 0
0.0581816 -0.00969358 0
0.0578559 -0.00983817 0
0.0575256 -0.00997466 0
0.0571909 -0.0101004 0
0.056852200000000006 -0.0102125 0
0.05651010000000001 -0.0103109 0
0.05616500000000001 -0.0103879 0
0.0558177 -0.01044 0
0.0554692 -0.0104686 0
0.055120100000000005 -0.0104761 0
0.0547711 -0.0104622 0
0.054423 -0.0104251 0
0.0540765 -0.0103622 0
0.0537325 -0.01028 0
0.0533915 -0.0101834 0
0.0530539 -0.0100755 0
0.05272 -0.00996896 0
0.0523896 -0.0098536 0
0.0520636 -0.00970896 0
0.051743000000000004 -0.00953225 0
0.051428800000000004 -0.00932414 0
0.051122100000000004 -0.00908912 0
0.050823600000000003 -0.00883249 0
0.050534 -0.00855959 0
0.0502537 -0.00827633 0
0.049982900000000004 -0.00798761 0
0.049721800000000003 -0.00769755 0
0.0494703 -0.00740859 0
0.049228400000000005 -0.00712205 0
0.048996 -0.0068382 0
0.0487731 -0.0065582 0
0.0485594 -0.00628142 0
0.0483548 -0.00600784 0
0.0481593 -0.00573713 0
0.0479728 -0.00547165 0
0.047795000000000004 -0.00521187 0
0.0476258 -0.00495108 0
0.04746550000000001 -0.00467371 0
0.0473147 -0.004392 0
0.0471732 -0.00411234 0
0.047040900000000004 -0.00384134 0
0.0469175 -0.00358009 0
0.0468026 -0.00332978 0
0.04669570000000001 -0.00309643 0
0.046596200000000004 -0.00288084 0
0.0465037 -0.00267691 0
0.0464179 -0.002481 0
0.046338500000000005 -0.00228892 0
0.046265600000000004 -0.00209753 0
0.046199000000000004 -0.00190477 0
0.046138900000000004 -0.00170938 0
0.0460854 -0.00151097 0
0.0460385 -0.00131005 0
0.0459984 -0.00110788 0
0.045965000000000006 -0.000905261 0
0.0459383 -0.000703725 0
0.0459184 -0.000504202 0
0.045905 -0.000307379 0
0.0458982 -0.000113806 0
0.0458977 7.64788e-05 0
0.0459036 0.000263467 0
0.0459156 0.000447543 0
0.04593370000000001 0.000629105 0
0.04595780000000001 0.000808742 0
0.0459879 0.000986818 0
0.046023900000000006 0.00116299 0
0.0460657 0.00133399 0
0.046113 0.00150034 0
0.0461659 0.00166081 0
0.0462239 0.00181366 0
0.046286900000000006 0.00195771 0
0.04635450000000001 0.00209219 0
0.0464265 0.00221673 0
0.0465024 0.00233129 0
0.0465819 0.00243637 0
0.046664800000000006 0.00253355 0
0.0467509 0.00262454 0
0.046839900000000004 0.00271164 0
0.04693170000000001 0.00279829 0
0.0470266 0.00288935 0
0.0471246 0.00299027 0
0.0472263 0.0031067 0
0.047332200000000005 0.00324497 0
0.047443200000000005 0.00341226 0
0.0475604 0.00361429 0
0.0476848 0.00384586 0
0.0478174 0.00409836 0
0.047958600000000004 0.00435902 0
0.04810830000000001 0.00460854 0
0.048266 0.00483541 0
0.0484308 0.00503807 0
0.0486019 0.00521831 0
0.0487787 0.00538021 0
0.04896060000000001 0.00553138 0
0.0491476 0.00568319 0
0.049339900000000006 0.00584334 0
0.049537300000000006 0.00599819 0
0.049739500000000006 0.00612481 0
0.0499452 0.00621105 0
0.050152800000000004 0.00623618 0
0.05035970000000001 0.00617433 0
0.05056290000000001 0.00601251 0
0.0507586 0.00573649 0
0.050943 0.00533409 0
0.051111500000000004 0.00479191 0
0.05125930000000001 0.0041042 0
0.051381800000000005 0.00327305 0
0.051474200000000005 0.00232367 0
0.0515337 0.00129028 0
0.0515569 0.00014271 0
0.051539800000000004 -0.00110693 0
0.05147890000000001 -0.0024988 0
0.0513694 -0.00399782 0
0.05120910000000001 -0.00554392 0
0.050998600000000005 -0.00698876 0
0.0507426 -0.00826663 0
0.0504487 -0.0092823 0
0.050123600000000004 -0.0102392 0
0.049763600000000005 -0.0113055 0
0.0493681 -0.012414 0
0.0489328 -0.013629 0
0.04845820000000001 -0.0147825 0
0.0479459 -0.0158962 0
0.0473947 -0.0171522 0
0.04679950000000001 -0.0184562 0
0.046164500000000004 -0.0195147 0
0.045497300000000004 -0.0204227 0
0.044802100000000004 -0.0212057 0
0.0440832 -0.0218526 0
0.0433453 -0.0223584 0
0.0425929 -0.0227356 0
0.0418299 -0.0230071 0
0.0410593 -0.0232004 0
0.040283200000000005 -0.0233436 0
0.039503 -0.0234576 0
0.038719300000000005 -0.0235575 0
0.0379323 -0.0236553 0
0.037141900000000005 -0.0237603 0
0.0363479 -0.0238705 0
0.0355511 -0.0239087 0
0.034756300000000004 -0.0237645 0
0.0339701 -0.0233894 0
0.0332029 -0.0226451 0
0.032467300000000004 -0.0215137 0
0.0317776 -0.0199127 0
0.0311484 -0.0179204 0
0.030592800000000003 -0.0155167 0
0.030125400000000004 -0.0126581 0
0.029761100000000006 -0.00934607 0
0.029519000000000004 -0.00533324 0
0.029426800000000003 -0.000372999 0
0.029519800000000006 0.00587211 0
0.029855600000000003 0.0137846 0
0.030454100000000005 0.0219208 0
0.031316500000000004 0.0297032 0
0.0324484 0.0378711 0
0.033821500000000004 0.0443468 0
0.035405400000000004 0.0499905 0
0.037152700000000004 0.0545001 0
0.0390164 0.0566811 0
0.040910600000000005 0.0564493 0
0.0427574 0.0543787 0
0.04453220000000001 0.052159 0
0.0462216 0.0493726 0
0.0478051 0.0460542 0
0.0493011 0.0439777 0
0.05075880000000001 0.0437365 0
0.0522415 0.0454738 0
0.0537711 0.0478424 0
0.0554178 0.0511335 0
0.057159800000000004 0.0531726 0
0.0590118 0.0571371 0
0.0609663 0.059247 0
0.0629209 0.057697 0
0.0647714 0.0532064 0
0.06646667 0.0488882 0
0.06803638000000001 0.0455429 0
0.0695043 0.0426097 0
0.07084905 0.0379576 0
0.07201934 0.0327461 0
0.07297817000000001 0.0251044 0
0.07365984 0.0166428 0
0.07407428 0.00873084 0
0.074232067 0.00141012 0
0.074181 -0.00398176 0
0.07396718000000001 -0.00844613 0
0.07360861 -0.0127424 0
0.07311955 -0.0160562 0
0.07254559000000001 -0.0181628 0
0.07191447000000001 -0.0194303 0
0.07126235 -0.0195648 0
0.07061702 -0.0191189 0
0.06999456 -0.0182125 0
-0.001447799999999999 -0.0913463 0
-0.004081199999999993 -0.0718155 0
-0.006218000000000001 -0.0539481 0
-0.007600700000000002 -0.0329368 0
-0.00839659999999999 -0.0148175 0
-0.008512800000000001 0.0054173 0
-0.008037099999999991 0.0205164 0
-0.007113099999999997 0.0339116 0
-0.0057648000000000005 0.0451365 0
-0.004104799999999992 0.0535918 0
-0.002158099999999996 0.0631137 0
0.00015389999999999848 0.0753224 0
0.002823100000000009 0.0809747 0
0.005359900000000001 0.0692404 0
0.007316799999999998 0.0488233 0
0.008484000000000005 0.0211686 0
0.008563500000000002 -0.0159139 0
0.00731720000000001 -0.0554105 0
0.004936099999999999 -0.0833215 0
0.0019286000000000025 -0.0932692 0
-0.0010782999999999904 -0.0837793 0
-0.0035229999999999984 -0.0627852 0
-0.005193199999999995 -0.0383161 0
-0.006058300000000003 -0.015648 0
-0.006235099999999993 0.00276067 0
-0.005927599999999991 0.0131564 0
-0.005474499999999993 0.0133579 0
-0.005049999999999999 0.0122771 0
-0.004652000000000003 0.00890321 0
-0.004503099999999996 0.00265065 0
-0.004406999999999994 0.00432818 0
-0.004163600000000003 0.0103135 0
-0.003704100000000002 0.0175031 0
-0.002889599999999992 0.0300187 0
-0.0015531999999999907 0.0503962 0
0.0004775000000000057 0.0689062 0
0.003078300000000006 0.0846004 0
0.006123600000000007 0.0974004 0
0.009597900000000006 0.110721 0
0.013510300000000003 0.119969 0
0.017394800000000002 0.111239 0
0.0207786 0.0915926 0
0.0233823 0.0650681 0
0.024931100000000005 0.0276055 0
0.025067000000000006 -0.0168406 0
0.023774500000000004 -0.0565007 0
0.021403700000000005 -0.0798103 0
0.0187195 -0.0772202 0
0.016457900000000004 -0.0572493 0
0.0149696 -0.0339329 0
0.014226700000000002 -0.0116648 0
0.014240500000000003 0.00966545 0
0.014839100000000001 0.0249073 0
0.0158473 0.0325899 0
0.016878200000000003 0.0291188 0
0.017802200000000004 0.0269291 0
0.018646100000000006 0.0220819 0
0.0192837 0.0181856 0
0.019887000000000002 0.0184578 0
0.0204765 0.0173596 0
0.0210942 0.0196784 0
0.0218678 0.0271073 0
0.023015800000000003 0.0416765 0
0.024745300000000005 0.0611827 0
0.0271633 0.083409 0
0.030346700000000004 0.106032 0
0.034209800000000005 0.122743 0
0.0383357 0.122424 0
0.0422468 0.111557 0
0.045677300000000004 0.0944522 0
0.0484057 0.0684879 0
0.050077300000000005 0.0329054 0
0.050539 -0.000836595 0
0.0500472 -0.0244936 0
0.049040200000000006 -0.0331799 0
0.048012400000000004 -0.0258946 0
0.04745390000000001 -0.00874786 0
0.0475944 0.0174611 0
0.04874680000000001 0.0489056 0
0.05093350000000001 0.0790915 0
0.053821100000000004 0.088869 0
0.0566979 0.0837205 0
0.059428 0.0787989 0
0.0616939 0.058897 0
0.063456 0.0488779 0
0.0649242 0.0382227 0
0.06595487 0.0253392 0
0.06665382 0.0173854 0
0.06712095 0.0111737 0
0.06739535 0.00571278 0
0.0674988 0.000890486 0
0.06743588 -0.00442397 0
0.06718818 -0.0100917 0
0.06676954 -0.0143699 0
0.06624294 -0.0169028 0
0.06564576 -0.0188802 0
0.0649885 -0.0204277 0
0.0642895 -0.0213566 0
0.0635747 -0.0215113 0
0.0628566 -0.0214692 0
0.0621516 -0.0208769 0
0.061464200000000004 -0.0206225 0
0.060754100000000005 -0.0226545 0
0.0599323 -0.0259074 0
0.0590214 -0.0287269 0
0.05800810000000001 -0.0316689 0
0.057052900000000004 -0.0263789 0
0.05624030000000001 -0.0220871 0
0.05558780000000001 -0.0173986 0
0.055100500000000004 -0.00970249 0
0.054935000000000005 -0.00057274 0
0.0550818 0.00900151 0
0.055562700000000007 0.0193436 0
0.0563848 0.0295916 0
0.0575475 0.0397605 0
0.0590329 0.0490236 0
0.060796100000000006 0.0564753 0
0.0628041 0.0632043 0
0.0649972 0.0678003 0
0.06730673000000001 0.0702636 0
0.06966203 0.0709048 0
0.07202756 0.070903 0
0.07435720600000001 0.068925 0
0.07661137 0.06664 0
0.07881599 0.06612 0
0.08104318 0.0680852 0
0.08332594 0.0683529 0
0.08565120000000001 0.0713662 0
0.0881169 0.0764452 0
0.09085410000000001 0.0860387 0
0.0937789 0.0883772 0
0.0966776 0.0846716 0
0.0993445 0.0755807 0
0.1017022 0.0664663 0
0.1037618 0.0572016 0
0.1054808 0.0465483 0
0.10684940000000001 0.0361814 0
0.10788400000000001 0.0265967 0
0.10862450000000001 0.0185119 0
0.1091222 0.0118932 0
0.1094225 0.00669575 0
0.10958870000000001 0.0037328 0
0.109684 0.002302 0
0.1097457 0.00141107 0
0.10977500000000001 0.000386651 0
0.1097686 -0.000744593 0
0.10972180000000001 -0.00201093 0
0.10963220000000001 -0.00330071 0
0.1094997 -0.00458283 0
0.1093245 -0.00586641 0
0.1091066 -0.0071397 0
0.1088461 -0.0084322 0
0.108542 -0.00974863 0
0.1081933 -0.0111001 0
0.1078007 -0.0123662 0
0.1073693 -0.0134292 0
0.1069066 -0.0142433 0
0.1064223 -0.0147312 0
0.1059286 -0.0148138 0
0.1054406 -0.0143992 0
0.1049751 -0.013503 0
0.1045465 -0.0122254 0
0.1041648 -0.0106389 0
0.1038396 -0.00901595 0
0.1035629 -0.00764698 0
0.1033313 -0.00634252 0
0.1031401 -0.00519339 0
0.1029876 -0.00398718 0
0.1028786 -0.00259182 0
0.10281860000000001 -0.00106243 0
0.1028129 0.00069469 0
0.10287170000000001 0.00274381 0
0.1029989 0.00476736 0
0.1031915 0.00666645 0
0.1034453 0.00845241 0
0.1037569 0.0101424 0
0.1041234 0.0117506 0
0.1045422 0.0132889 0
0.1050111 0.0147668 0
0.1055282 0.0161668 0
0.1060904 0.0174764 0
0.1066944 0.0186847 0
0.107337 0.0197944 0
0.10801450000000001 0.0207906 0
0.1087234 0.0216772 0
0.1094596 0.0224509 0
0.1102194 0.0230843 0
0.11099700000000001 0.0235273 0
0.1117858 0.0237672 0
0.1125792 0.0238172 0
0.1133712 0.0236928 0
0.1141563 0.0234094 0
0.11492830000000001 0.022924 0
0.1156777 0.0220962 0
0.1163921 0.0208442 0
0.11706340000000001 0.0195218 0
0.1176914 0.0182195 0
0.1182725 0.0167025 0
0.1188001 0.015038 0
0.119272 0.0133764 0
0.1196884 0.0116951 0
0.1200484 0.00999435 0
0.1203521 0.00831177 0
0.1206001 0.00664963 0
0.1207934 0.00503146 0
0.1209327 0.0034044 0
0.1210172 0.00174118 0
0.1210451 1.52432e-05 0
0.12101490000000001 -0.00174618 0
0.1209244 -0.00359769 0
0.1207713 -0.0054951 0
0.1205542 -0.00742111 0
0.1202744 -0.00925331 0
0.1199355 -0.0109624 0
0.1195432 -0.0124629 0
0.119104 -0.0137806 0
0.11862500000000001 -0.0148671 0
0.1181133 -0.0157587 0
0.1175754 -0.0164494 0
0.11701700000000001 -0.0170055 0
0.1164424 -0.0174319 0
0.1158552 -0.0177722 0
0.1152578 -0.018051 0
0.1146517 -0.0183024 0
0.11403730000000001 -0.0185489 0
0.11341470000000001 -0.0187901 0
0.1127844 -0.0190072 0
0.1121477 -0.0191683 0
0.1115073 -0.0192288 0
0.1108682 -0.0190836 0
0.11023820000000001 -0.0186989 0
0.1096209 -0.0182334 0
0.1090301 -0.0171777 0
0.1084809 -0.0158601 0
0.1079781 -0.0143098 0
0.1075345 -0.0123646 0
0.1071581 -0.0103368 0
0.1068492 -0.00826671 0
0.1066131 -0.00601003 0
0.1064494 -0.00401404 0
0.1063425 -0.00250559 0
0.10628220000000001 -0.00120795 0
0.10626050000000001 -0.000149219 0
0.1062744 0.000977501 0
0.1063311 0.0023947 0
0.1064404 0.00418208 0
0.106615 0.00619849 0
0.1068555 0.00811625 0
0.10715820000000001 0.00994649 0
0.1075208 0.0116734 0
0.1079379 0.0132574 0
0.1084061 0.014726 0
0.10892080000000001 0.0160671 0
0.1094784 0.0172986 0
0.1100747 0.0184089 0
0.11070640000000001 0.0194206 0
0.11136889999999999 0.0202596 0
0.1120559 0.0208951 0
0.1127605 0.0213397 0
0.1134769 0.0216073 0
0.1141993 0.021711 0
0.1149219 0.0216283 0
0.1156361 0.0212218 0
0.1163281 0.0203376 0
0.1169859 0.01918 0
0.117605 0.0180533 0
0.1181846 0.0167622 0
0.1187173 0.0152702 0
0.11919930000000001 0.0137351 0
0.11962880000000001 0.0121121 0
0.1200029 0.0104241 0
0.1203211 0.00875943 0
0.1205848 0.00714115 0
0.1207947 0.00553281 0
0.1209514 0.00394999 0
0.1210552 0.00235337 0
0.1211051 0.000710984 0
0.1210992 -0.000984238 0
0.121036 -0.00272997 0
0.12091270000000001 -0.00457984 0
0.1207271 -0.00646422 0
0.12047730000000001 -0.00841003 0
0.120165 -0.0102104 0
0.11979500000000001 -0.0118698 0
0.1193725 -0.0133665 0
0.1189044 -0.0146179 0
0.1183981 -0.01567 0
0.1178603 -0.0165189 0
0.1172981 -0.0171515 0
0.1167173 -0.0176475 0
0.1161224 -0.0180106 0
0.11551710000000001 -0.0182798 0
0.114904 -0.0184891 0
0.11428450000000001 -0.0186729 0
0.11365890000000001 -0.0188518 0
0.1130275 -0.0190209 0
0.1123909 -0.0191579 0
0.11175070000000001 -0.0192319 0
0.1111104 -0.0191646 0
0.11047560000000001 -0.018894 0
0.1098545 -0.0183606 0
-0.004405800000000001 0.0560591 0
-0.0021907999999999928 0.0686056 0
6.079999999999974e-05 0.0691583 0
0.0025685000000000013 0.0809762 0
0.005389699999999997 0.0892077 0
0.0086194 0.103977 0
0.012337100000000004 0.11846 0
0.016658700000000005 0.139766 0
0.021679200000000003 0.160947 0
0.027395100000000006 0.18038 0
0.033684700000000005 0.194065 0
0.0400994 0.187741 0
0.045975300000000004 0.163927 0
0.0508962 0.132416 0
0.0546364 0.0916907 0
0.0567949 0.0400612 0
0.0571897 -0.0123492 0
0.056007 -0.0518364 0
0.05400920000000001 -0.062314 0
0.0520692 -0.0507923 0
0.05077860000000001 -0.0283017 0
0.050576 0.0174755 0
0.0520144 0.0616609 0
0.05441700000000001 0.0773447 0
0.056943400000000005 0.0727506 0
0.0592703 0.067284 0
0.061249000000000005 0.0508862 0
0.0626813 0.0370134 0
0.06376280000000001 0.0288341 0
0.0645749 0.0212879 0
0.06521817 0.0188562 0
0.06586168 0.0201669 0
0.06659125 0.0235558 0
0.06743185 0.0266498 0
0.06836060000000001 0.0289491 0
0.06936204 0.0308512 0
0.07040383 0.0316429 0
0.07155494 0.0384442 0
0.07294324 0.0448272 0
0.074588026 0.0537156 0
0.07648933000000001 0.0593009 0
0.07850678 0.061751 0
0.08059346 0.0626475 0
0.082669 0.0615802 0
0.08467469 0.0586778 0
0.0865725 0.0552679 0
0.0883574 0.0517452 0
0.0900106 0.0475752 0
0.0915181 0.043171 0
0.09287970000000001 0.0387443 0
0.0940926 0.0342047 0
0.0951495 0.0294157 0
0.096044 0.0244803 0
0.096771 0.0193547 0
0.0973229 0.0140048 0
0.0976974 0.0087893 0
0.0979049 0.00398134 0
0.0979598 -0.000356471 0
0.0978816 -0.00399153 0
0.0976924 -0.00703593 0
0.0974197 -0.00906785 0
0.09709290000000001 -0.0104073 0
0.0967317 -0.0111102 0
0.09635840000000001 -0.0111976 0
0.09598970000000001 -0.010936 0
0.0956331 -0.0104099 0
0.0952992 -0.00968607 0
0.0949898 -0.00887851 0
0.09470920000000001 -0.00801576 0
0.0944587 -0.00702892 0
0.0942442 -0.00587635 0
0.0940709 -0.00456982 0
0.0939428 -0.00317618 0
0.09386230000000001 -0.0017138 0
0.0938321 -0.000169807 0
0.0938541 0.00141553 0
0.093929 0.00299284 0
0.0940557 0.00451639 0
0.0942313 0.00592368 0
0.0944514 0.00720588 0
0.0947123 0.00837299 0
0.0950102 0.00943453 0
0.0953417 0.0104011 0
0.09570400000000001 0.0112895 0
0.09609490000000001 0.0121268 0
0.09651320000000001 0.0129376 0
0.0969584 0.0137371 0
0.0974302 0.014537 0
0.0979289 0.0153515 0
0.0984553 0.0161928 0
0.0990102 0.017062 0
0.09959470000000001 0.0179622 0
0.1002098 0.0188934 0
0.1008557 0.019817 0
0.1015331 0.0207708 0
0.102241 0.0216566 0
0.1029782 0.0225136 0
0.103742 0.0232822 0
0.10453080000000001 0.0239991 0
0.105342 0.0246295 0
0.1061724 0.025157 0
0.1070184 0.0255817 0
0.1078762 0.0258575 0
0.1087398 0.0259378 0
0.1096023 0.0257959 0
0.1104537 0.0252704 0
0.1112822 0.02449 0
0.112084 0.0237157 0
0.11286080000000001 0.0229044 0
0.1136023 0.0216207 0
0.1142962 0.0200742 0
0.11493700000000001 0.018471 0
0.1155245 0.0168907 0
0.11605940000000001 0.0152884 0
0.1165395 0.0136055 0
0.1169627 0.0118834 0
0.1173292 0.0101945 0
0.1176398 0.00852023 0
0.11789450000000001 0.0068459 0
0.1180934 0.00517187 0
0.1182362 0.00347083 0
0.1183216 0.0017391 0
0.11834900000000001 -1.58155e-05 0
0.11831710000000001 -0.00180967 0
0.11822440000000001 -0.00366392 0
0.1180698 -0.00551508 0
0.11785390000000001 -0.00733164 0
0.1175792 -0.0090393 0
0.1172504 -0.0105853 0
0.11687310000000001 -0.0119499 0
0.1164536 -0.0131314 0
0.1159979 -0.0141295 0
0.11551220000000001 -0.0149473 0
0.1150021 -0.0156022 0
0.1144725 -0.016123 0
0.1139276 -0.0165354 0
0.1133706 -0.0168593 0
0.11280380000000001 -0.0171246 0
0.1122288 -0.0173653 0
0.1116458 -0.0176032 0
0.1110551 -0.0178181 0
0.1104582 -0.0179751 0
0.1098576 -0.0180366 0
0.1092579 -0.017917 0
0.1086663 -0.0175565 0
0.1080913 -0.0169234 0
0.10754330000000001 -0.0159656 0
0.1070316 -0.0147458 0
0.1065663 -0.0131885 0
0.106158 -0.0113954 0
0.10581080000000001 -0.00948562 0
0.10553080000000001 -0.00744738 0
0.1053132 -0.00561638 0
0.1051644 -0.00355305 0
0.10507040000000001 -0.00215277 0
0.1050207 -0.000910357 0
0.1050123 0.000396312 0
0.10505250000000001 0.00195933 0
0.10514770000000001 0.0036975 0
0.1053057 0.00572141 0
0.10553180000000001 0.00774646 0
0.1058249 0.00971317 0
0.1061808 0.0115218 0
0.10659460000000001 0.0131919 0
0.1070614 0.0147135 0
0.10757620000000001 0.0160754 0
0.1081336 0.0172901 0
0.1087291 0.0183677 0
0.10935790000000001 0.0192966 0
0.11001469999999999 0.020047 0
0.11069280000000001 0.0205896 0
0.11138529999999999 0.0209111 0
0.1120843 0.0210015 0
0.11278260000000001 0.0208821 0
0.1134729 0.0205338 0
0.1141453 0.0198193 0
0.11478730000000001 0.018733 0
0.1153898 0.0174603 0
0.11594570000000001 0.0159343 0
0.116452 0.0145275 0
0.1169085 0.0129642 0
0.1173126 0.0113663 0
0.11766270000000001 0.00972462 0
0.11795800000000001 0.00807482 0
0.11819879999999999 0.00644925 0
0.1183859 0.00485222 0
0.11851990000000001 0.00327169 0
0.11860090000000001 0.00166134 0
0.1186276 1.51748e-05 0
0.1185988 -0.00166856 0
0.1185127 -0.00341707 0
0.1183668 -0.0052562 0
0.11815880000000001 -0.00712489 0
0.1178892 -0.00893942 0
0.1175611 -0.0106413 0
0.1171787 -0.0121948 0
0.1167476 -0.0135738 0
0.11627380000000001 -0.0147578 0
0.11576420000000001 -0.0157366 0
0.11522550000000001 -0.0165147 0
0.1146642 -0.0171069 0
0.1140861 -0.0175322 0
0.1134964 -0.0178142 0
0.11289930000000001 -0.0179853 0
0.1122979 -0.0180856 0
0.1116935 -0.0181687 0
0.1110872 -0.0181971 0
0.1104808 -0.0181825 0
0.1098756 -0.018122 0
0.1092743 -0.0179337 0
0.1086828 -0.0175436 0
0.10810800000000001 -0.0169388 0
0.10755790000000001 -0.0160654 0
0.1070412 -0.0149668 0
0.1065662 -0.0135261 0
0.1061458 -0.0117926 0
0.1057842 -0.00994164 0
0.10548740000000001 -0.00792542 0
0.1052599 -0.0058536 0
0.10509740000000001 -0.00400519 0
0.10499170000000001 -0.00249867 0
0.1049311 -0.0011877 0
0.1049142 0.000147775 0
0.1049458 0.00169989 0
0.1050323 0.00343141 0
0.1051812 0.00545326 0
0.1053985 0.00747805 0
0.1056823 0.00942816 0
0.1060285 0.0112346 0
0.1064327 0.0128964 0
0.1068895 0.0144199 0
0.1073949 0.0158037 0
0.1079435 0.0170308 0
0.1085305 0.0181114 0
0.1091509 0.0190531 0
0.10980010000000001 0.0198385 0
0.1104721 0.0204249 0
0.1111598 0.0207894 0
0.1118556 0.0209233 0
0.11255200000000001 0.0208464 0
0.1132423 0.0205659 0
0.11391770000000001 0.019962 0
0.1145647 0.0188855 0
0.1151713 0.0175628 0
0.1157306 0.0160463 0
0.1162422 0.0146954 0
0.1167049 0.0131641 0
0.117116 0.0115863 0
0.1174737 0.0099621 0
0.11777699999999999 0.00832185 0
0.1180265 0.0067265 0
0.118223 0.00513817 0
0.1183668 0.00356549 0
0.1184577 0.00196388 0
0.1184946 0.000327247 0
0.11847640000000001 -0.00134311 0
0.11840149999999999 -0.00307658 0
0.1182671 -0.00490294 0
0.1180712 -0.00675562 0
0.1178141 -0.00856336 0
0.1174985 -0.0102658 0
0.1171286 -0.0118241 0
0.1167097 -0.0132102 0
0.1162479 -0.014405 0
0.11574970000000001 -0.0153995 0
0.115222 -0.0161956 0
0.1146709 -0.016806 0
0.1141025 -0.0172499 0
0.11352190000000001 -0.0175514 0
0.1129333 -0.0177402 0
0.1123398 -0.017854 0
0.1117433 -0.0179349 0
0.1111444 -0.017987 0
0.1105447 -0.0179881 0
0.10994570000000001 -0.0179393 0
0.10935020000000001 -0.0177775 0
0.1087632 -0.0174254 0
0.1081917 -0.016856 0
0.10764370000000001 -0.0160151 0
0.1071282 -0.0149557 0
0.1066526 -0.0135682 0
0.1062302 -0.0118671 0
0.10586570000000001 -0.0100428 0
0.1055663 -0.00805112 0
0.1053326 -0.00596092 0
0.1051694 -0.00402447 0
0.10506270000000001 -0.00246439 0
0.1050036 -0.00120516 0
0.1049842 3.53496e-05 0
0.1050107 0.00151168 0
0.1050899 0.00318893 0
0.1052302 0.00519881 0
0.1054397 0.00726502 0
0.10571710000000001 0.00924537 0
0.1060576 0.0110728 0
0.1064569 0.0127705 0
0.10691010000000001 0.0143214 0
0.1074125 0.0157173 0
0.1079586 0.0169677 0
0.108544 0.0180841 0
0.1091641 0.0190526 0
-0.026572 -0.0580877 0
-0.028200000000000003 -0.0452626 0
-0.029585 -0.0346821 0
-0.030420000000000003 -0.0185385 0
-0.030832 -0.00621462 0
-0.030789999999999998 0.00776553 0
-0.03031199999999999 0.0177671 0
-0.029607999999999995 0.0230852 0
-0.028768000000000002 0.0266603 0
-0.027829999999999994 0.0288012 0
-0.026855000000000004 0.0301921 0
-0.02581 0.0326615 0
-0.024658299999999994 0.0364132 0
-0.023377300000000004 0.0402464 0
-0.021968799999999997 0.0440496 0
-0.020520700000000003 0.0410123 0
-0.0193706 0.0271418 0
-0.01883739999999999 0.00496487 0
-0.019179799999999997 -0.025378 0
-0.020644700000000002 -0.0597654 0
-0.023141999999999996 -0.0867612 0
-0.026295 -0.0982148 0
-0.029529 -0.0944335 0
-0.03241999999999999 -0.0771593 0
-0.034575999999999996 -0.0523007 0
-0.035948999999999995 -0.0327659 0
-0.036767999999999995 -0.0172219 0
-0.037104 -0.00479039 0
-0.037145 0.000842707 0
-0.03705599999999999 0.00449459 0
-0.036772 0.0123048 0
-0.036132 0.0256509 0
-0.035023 0.040624 0
-0.03336 0.0556005 0
-0.031334 0.0653378 0
-0.029007999999999992 0.0714989 0
-0.026547 0.076253 0
-0.0239664 0.077822 0
-0.021304699999999996 0.082418 0
-0.01843879999999999 0.0892892 0
-0.015340099999999995 0.0956403 0
-0.012294100000000002 0.0856371 0
-0.00975949999999999 0.066349 0
-0.008017399999999994 0.0382487 0
-0.007399000000000003 -0.000965359 0
-0.008243100000000003 -0.047186 0
-0.0105764 -0.0888403 0
-0.014045099999999991 -0.113258 0
-0.0178547 -0.112154 0
-0.0213294 -0.0932293 0
-0.023948799999999992 -0.0652534 0
-0.025693999999999995 -0.0413969 0
-0.026659000000000002 -0.0179351 0
-0.02695 -0.002758 0
-0.026971999999999996 0.00040423 0
-0.026938000000000004 0.00141296 0
-0.026789999999999994 0.00602166 0
-0.02646699999999999 0.0147846 0
-0.025764999999999996 0.026887 0
-0.024545399999999995 0.0437077 0
-0.022871699999999995 0.0560914 0
-0.020848199999999997 0.0632144 0
-0.01862459999999999 0.0696744 0
-0.0162288 0.0733061 0
-0.013691599999999998 0.0792182 0
-0.010915999999999995 0.0871081 0
-0.007865799999999992 0.0937755 0
-0.004858199999999993 0.0851172 0
-0.0023190000000000016 0.0671112 0
-0.0005283999999999983 0.0402695 0
0.0001799999999999996 0.00238652 0
-0.0005141000000000034 -0.0412808 0
-0.002576899999999993 -0.0781159 0
-0.005601700000000001 -0.0980556 0
-0.0089003 -0.0968745 0
-0.01182989999999999 -0.0760819 0
-0.013909599999999994 -0.0508408 0
-0.015281299999999998 -0.0333748 0
-0.01606289999999999 -0.0141879 0
-0.016270499999999993 -0.0010288 0
-0.016247200000000003 0.00130701 0
-0.016208799999999995 0.000993373 0
-0.016186599999999995 -0.00274087 0
-0.0163677 -0.0058294 0
-0.016490599999999994 -0.000673884 0
-0.016396300000000003 0.00689412 0
-0.015883499999999995 0.0219756 0
-0.014830799999999991 0.0393478 0
-0.013277700000000003 0.0533238 0
-0.011281 0.063591 0
-0.009024999999999991 0.0713421 0
-0.006545300000000004 0.0774834 0
-0.0037954999999999933 0.0872311 0
-0.0007076000000000027 0.0949223 0
0.0023280999999999996 0.0863722 0
0.004940399999999998 0.0700374 0
0.0068645000000000095 0.0454877 0
0.007800200000000007 0.0106841 0
0.007422999999999999 -0.0313232 0
0.005664700000000009 -0.0700696 0
0.002889799999999998 -0.0910219 0
-0.00020259999999999723 -0.0919522 0
-0.003039 -0.0751802 0
-0.005115099999999997 -0.0507575 0
-0.006412799999999996 -0.0289708 0
-0.006998499999999991 -0.00704835 0
-0.006929299999999999 0.0077788 0
-0.006636299999999998 0.00957947 0
-0.0063 0.0102187 0
-0.0059805 0.00739386 0
-0.005867499999999998 0.000918864 0
-0.0058778000000000025 -0.000147141 0
-0.005807599999999996 0.00520296 0
-0.005529800000000001 0.0113722 0
-0.0049231 0.0239242 0
-0.0037862000000000035 0.044227 0
-0.0020009 0.0613272 0
0.00033700000000000396 0.0769995 0
0.0031223000000000084 0.0886224 0
0.006247200000000008 0.0987297 0
0.009774000000000005 0.110821 0
0.013407000000000002 0.105311 0
0.016646900000000006 0.0885353 0
0.019193 0.0646418 0
0.0207909 0.0310907 0
0.021091700000000005 -0.0116624 0
0.019930500000000004 -0.0539898 0
0.017583100000000004 -0.0814618 0
0.014744100000000003 -0.085337 0
0.012123300000000004 -0.0693251 0
0.010201700000000008 -0.0471274 0
0.0090036 -0.0263287 0
0.008515599999999998 -0.00406196 0
0.0086889 0.0124813 0
0.009257200000000007 0.0200293 0
0.009959999999999997 0.0211194 0
0.010646299999999997 0.019206 0
0.011179099999999997 0.0129887 0
0.0114229 0.0037705 0
0.011550500000000005 0.00402391 0
0.0116642 0.00447385 0
0.011905100000000002 0.00925472 0
0.012352200000000008 0.0181188 0
0.013243700000000004 0.0354678 0
0.0148357 0.0590895 0
0.017201900000000006 0.080805 0
0.020255300000000004 0.100832 0
0.023919500000000003 0.117256 0
0.0278254 0.115014 0
0.031437400000000004 0.100883 0
0.0344509 0.0804653 0
0.036667200000000004 0.0522084 0
0.037752600000000004 0.0135593 0
0.0374699 -0.0265897 0
0.036058200000000006 -0.0534547 0
0.0340998 -0.0603199 0
0.032219500000000005 -0.0494913 0
0.0308958 -0.0305143 0
0.0302281 -0.0107187 0
0.030300600000000004 0.0135376 0
0.031265400000000006 0.0402733 0
0.032893900000000004 0.0536964 0
0.034672400000000006 0.0520083 0
0.0363517 0.0493893 0
0.0379566 0.0451851 0
0.0392957 0.0388409 0
0.040577600000000005 0.0384326 0
0.0418023 0.0350409 0
0.042932000000000005 0.0334694 0
0.0440434 0.0335471 0
0.0452002 0.036653 0
0.0465304 0.043257 0
0.048136700000000004 0.0530771 0
0.050111100000000006 0.0647464 0
0.052466900000000004 0.0759243 0
0.055164700000000004 0.0849268 0
0.0581004 0.0902658 0
0.061141600000000004 0.0913134 0
0.0641307 0.0876308 0
0.0669322 0.0805619 0
0.06946768 0.0723086 0
0.07173258 0.0645145 0
0.0737935 0.0604476 0
0.075826055 0.0622996 0
0.07796445 0.0654529 0
0.0802043 0.0691827 0
0.08280924 0.0883104 0
0.0862947 0.117482 0
0.09047770000000001 0.128754 0
0.0946526 0.120957 0
0.098801 0.125721 0
0.1029196 0.121521 0
0.1067241 0.103031 0
0.1100869 0.0944311 0
0.11295250000000001 0.0783514 0
0.11523459999999999 0.060489 0
0.1170149 0.0479476 0
0.1184422 0.0388341 0
0.11964040000000001 0.0342594 0
0.12078 0.0347984 0
0.12200810000000001 0.0385404 0
0.1233584 0.0419323 0
0.1247705 0.0424636 0
0.126172 0.0414535 0
0.12751600000000002 0.0389824 0
0.1287513 0.0352154 0
0.1298516 0.030978 0
0.1308078 0.0266 0
0.13161319999999999 0.0219404 0
0.1322598 0.0170898 0
0.1327451 0.0123153 0
0.1330793 0.00808928 0
0.1332858 0.00461734 0
0.1333946 0.00224538 0
0.1334419 0.000787487 0
0.1334512 -0.000138819 0
0.1334342 -0.000901054 0
0.1333895 -0.00178276 0
0.13331199999999999 -0.00282359 0
0.1331994 -0.00390146 0
0.1330492 -0.00506403 0
0.13285750000000002 -0.0064303 0
0.1326146 -0.00809908 0
0.1323109 -0.0100529 0
0.131937 -0.0122803 0
0.1314885 -0.0145082 0
0.1309647 -0.0167788 0
0.1303694 -0.0187855 0
0.1297104 -0.0206034 0
0.1289976 -0.0220068 0
0.1282483 -0.0228101 0
0.1274811 -0.0234508 0
0.1267089 -0.0231762 0
0.1259353 -0.0232631 0
0.1251607 -0.02323 0
0.124386 -0.0232459 0
0.12361079999999999 -0.0232767 0
0.1228339 -0.0233436 0
0.1220532 -0.0235165 0
0.1212641 -0.0238411 0
0.1204615 -0.0243193 0
0.1196401 -0.0249351 0
0.118797 -0.0256073 0
0.1179323 -0.0262145 0
0.1170491 -0.0267195 0
0.1161529 -0.0269958 0
0.115251 -0.0270589 0
0.1143533 -0.0267577 0
0.1134722 -0.0260841 0
0.1126202 -0.0250259 0
0.1118103 -0.0235894 0
0.1110532 -0.0218766 0
0.1103573 -0.0199489 0
0.109728 -0.0178856 0
0.1091699 -0.0157099 0
0.10868340000000001 -0.0134844 0
0.1082747 -0.0111855 0
0.1079406 -0.00895331 0
0.1076809 -0.0068481 0
0.1074801 -0.00529817 0
0.1073277 -0.00395655 0
0.10721430000000001 -0.00289963 0
0.10713710000000001 -0.00173736 0
0.1071036 -0.000312618 0
0.1071223 0.00144771 0
0.10720560000000001 0.00347642 0
0.1073569 0.005478 0
0.1075731 0.0073843 0
0.1078517 0.00922665 0
0.1081905 0.0109896 0
0.1085865 0.0126505 0
0.1090351 0.0141772 0
0.1095333 0.0156047 0
0.1100765 0.016908 0
0.1106616 0.0181091 0
0.11128450000000001 0.0191938 0
0.11194180000000001 0.020178 0
0.1126293 0.0209969 0
0.11334040000000001 0.0216126 0
0.1140686 0.0220343 0
0.11480770000000001 0.0222761 0
0.11555180000000001 0.0223526 0
0.1162958 0.0222738 0
0.1170322 0.0219064 0
0.1177499 0.0211804 0
0.1184382 0.020154 0
0.11908969999999999 0.0190389 0
0.1197015 0.0177376 0
0.1202681 0.0163201 0
0.12078530000000001 0.0147779 0
0.12124889999999999 0.0131225 0
0.1216563 0.0114159 0
0.1220067 0.00970111 0
0.1223009 0.00803464 0
0.1225397 0.00637741 0
0.1227238 0.00475086 0
0.1228542 0.00314897 0
0.1229307 0.00151842 0
0.1229518 -0.000176368 0
0.1229158 -0.00190516 0
0.1228205 -0.00372934 0
0.137074 -0.41929 0
0.1238644 -0.369293 0
0.1124221 -0.321656 0
0.1023907 -0.283834 0
0.0935067 -0.25196 0
0.0856084 -0.222839 0
0.07871148 -0.192647 0
0.07280139000000001 -0.163722 0
0.06781581 -0.137297 0
0.0636647 -0.113484 0
0.0602487 -0.0929893 0
0.057475 -0.0744793 0
0.0553072 -0.0568213 0
0.0536822 -0.0419184 0
0.05251650000000001 -0.0288027 0
0.051772900000000004 -0.0166567 0
0.051397700000000004 -0.0066273 0
0.051329400000000004 0.0018297 0
0.0515081 0.00829057 0
0.0518752 0.013366 0
0.052401500000000004 0.017939 0
0.0530756 0.0222935 0
0.0538863 0.0259881 0
0.054800600000000005 0.0286742 0
0.055804000000000006 0.0314993 0
0.0569117 0.0349159 0
0.0581498 0.03936 0
0.059532100000000004 0.0429602 0
0.060978000000000004 0.0436545 0
0.0624405 0.0436994 0
0.0638731 0.041952 0
0.0652322 0.0395636 0
0.06651526 0.0375545 0
0.06772784 0.0352946 0
0.06886157 0.0328585 0
0.06991504 0.0304515 0
0.07088938 0.0281583 0
0.07179222 0.0259326 0
0.07262155 0.0239782 0
0.07337477 0.0209308 0
0.07399262000000001 0.0165755 0
0.074453271 0.0112972 0
0.074716592 0.00496826 0
0.074774924 -0.000998272 0
0.074651334 -0.00595293 0
0.074381047 -0.00987763 0
0.07400257 -0.0124633 0
0.07355378 -0.0143548 0
0.07304811 -0.0156445 0
0.07252018 -0.0159725 0
0.07199477 -0.0154773 0
0.07149335 -0.0146224 0
0.07102397 -0.0135875 0
0.07058904 -0.0125868 0
0.07018249 -0.0119421 0
0.06978754000000001 -0.0118279 0
0.06938882 -0.012171 0
0.06897301 -0.0127452 0
0.068536 -0.0135079 0
0.06807232 -0.0142336 0
0.06758553 -0.0148854 0
0.06708135 -0.0152967 0
0.06656729 -0.0155152 0
0.06604628 -0.0157148 0
0.06551874 -0.015896 0
0.0649894 -0.015831 0
0.0644661 -0.0155526 0
0.0639541 -0.0151853 0
0.0634547 -0.0147937 0
0.0629688 -0.0143842 0
0.0624962 -0.0140145 0
0.062034500000000006 -0.0137112 0
0.061582200000000004 -0.0134563 0
0.0611374 -0.0132452 0
0.0606992 -0.0130754 0
0.0602656 -0.0129513 0
0.0598356 -0.0128664 0
0.059407600000000005 -0.0128215 0
0.058980700000000004 -0.0128098 0
0.058553100000000004 -0.0128408 0
0.0581247 -0.0128618 0
0.0576959 -0.0128631 0
0.057267200000000004 -0.0128606 0
0.0568386 -0.0128571 0
0.05641020000000001 -0.0128485 0
0.0559823 -0.0128195 0
0.055555900000000005 -0.0127667 0
0.0551316 -0.0126941 0
0.054710100000000005 -0.0126001 0
0.054291900000000004 -0.0124887 0
0.053878 -0.0123551 0
0.05346870000000001 -0.0122046 0
0.0530648 -0.0120359 0
0.0526668 -0.0118509 0
0.05227520000000001 -0.0116636 0
0.0518898 -0.0114666 0
0.0515114 -0.0112444 0
0.0511409 -0.0109973 0
0.050779000000000005 -0.0107271 0
0.0504266 -0.0104366 0
0.050084000000000004 -0.0101313 0
0.0497519 -0.00981595 0
0.0494304 -0.00949528 0
0.0491195 -0.00917242 0
0.0488195 -0.00884896 0
0.0485303 -0.00852661 0
0.0482515 -0.00821438 0
0.0479831 -0.00790967 0
0.047724600000000006 -0.00761471 0
0.0474759 -0.00732825 0
0.0472365 -0.00704889 0
0.047006400000000004 -0.00677569 0
0.0467852 -0.0065076 0
0.046573 -0.00623879 0
0.04637 -0.00594942 0
0.046176800000000004 -0.00566209 0
0.045993000000000006 -0.00538066 0
0.0458184 -0.00511548 0
0.04565230000000001 -0.00486601 0
0.0454941 -0.00463604 0
0.0453432 -0.0044293 0
0.045198800000000004 -0.00424415 0
0.045060300000000005 -0.00407487 0
0.0449272 -0.00391712 0
0.044799200000000004 -0.00376667 0
0.0446762 -0.0036204 0
0.044558 -0.00347602 0
0.0444446 -0.00333227 0
0.044336 -0.00318885 0
0.0442322 -0.00304615 0
0.044133200000000004 -0.0029051 0
0.0440387 -0.00276681 0
0.043948900000000006 -0.00263246 0
0.043863400000000004 -0.00250292 0
0.043782100000000004 -0.00237899 0
0.043704900000000005 -0.00226116 0
0.043631500000000004 -0.00214966 0
0.0435617 -0.00204438 0
0.0434953 -0.0019452 0
0.0434321 -0.00185158 0
0.043371900000000005 -0.00176306 0
0.0433146 -0.00167912 0
0.04326 -0.00159926 0
0.043208100000000006 -0.00152293 0
0.043158600000000005 -0.00144974 0
0.043111500000000004 -0.00137935 0
0.043066700000000006 -0.00131157 0
0.0430241 -0.00124625 0
0.0429837 -0.00118325 0
0.042945300000000006 -0.00112255 0
0.0429089 -0.00106412 0
0.0428744 -0.00100796 0
0.0428417 -0.000954041 0
0.0428108 -0.000902391 0
0.0427816 -0.000852922 0
0.042754 -0.000805613 0
0.042728 -0.000760351 0
0.0427034 -0.000717083 0
0.0426802 -0.000675719 0
0.042658400000000006 -0.000636068 0
0.042637800000000003 -0.000598146 0
0.042618500000000004 -0.000561738 0
0.042600400000000004 -0.000526696 0
0.0425835 -0.000493054 0
0.042567600000000004 -0.000460641 0
0.0425528 -0.000429379 0
0.042539 -0.000399279 0
0.0425262 -0.000370166 0
0.0425144 -0.000342024 0
0.042503400000000004 -0.000314735 0
0.0424934 -0.000288377 0
0.0424842 -0.000262838 0
0.042475900000000004 -0.000238025 0
0.0424684 -0.000213977 0
0.042461700000000005 -0.000190575 0
0.042455700000000006 -0.00016781 0
0.0424505 -0.000145533 0
0.0424461 -0.000123906 0
0.0424423 -0.000102784 0
0.0424392 -8.21085e-05 0
0.0424369 -6.19258e-05 0
0.0424351 -4.19854e-05 0
0.0424341 -2.25136e-05 0
0.042433700000000005 -3.16548e-06 0
0.042433900000000004 1.5769e-05 0
0.042434700000000006 3.44119e-05 0
0.0424362 5.28883e-05 0
0.042438300000000005 7.12407e-05 0
0.042441 8.90754e-05 0
0.042444300000000004 0.000106469 0
0.0424481 0.000123067 0
0.042452500000000004 0.000138685 0
0.042457400000000006 0.000153208 0
0.042462700000000006 0.000166373 0
0.042468500000000006 0.000178222 0
0.0424746 0.000188484 0
0.042481000000000005 0.000196956 0
0.0424877 0.000203812 0
0.0424946 0.00020896 0
0.0425016 0.000212397 0
0.0425087 0.000214369 0
0.0425159 0.00021518 0
0.0425231 0.00021505 0
0.042530200000000004 0.000214784 0
0.0425374 0.000215079 0
0.0425446 0.000216579 0
0.042551900000000004 0.000220292 0
0.0425593 0.000227372 0
0.042567100000000004 0.000237563 0
0.0425752 0.000250164 0
0.042583800000000005 0.000263949 0
0.0425928 0.000277178 0
0.0426023 0.000289127 0
0.0426121 0.000300095 0
0.0426223 0.000310289 0
0.042632800000000005 0.000320275 0
0.042643600000000004 0.000330507 0
0.0426548 0.000341516 0
0.0426664 0.000354112 0
0.0426785 0.000368184 0
0.042691 0.00038382 0
0.0427041 0.000400218 0
0.042717700000000004 0.000415569 0
0.0427318 0.000428648 0
0.0427463 0.000438595 0
0.042761 0.000445363 0
0.042775900000000006 0.000448631 0
0.0427909 0.000448373 0
0.042805800000000005 0.000444767 0
0.042820500000000004 0.00043815 0
0.0428349 0.000429107 0
0.042849000000000005 0.000418749 0
0.0428628 0.00040834 0
0.042876300000000006 0.000399377 0
0.042889500000000004 0.000393922 0
0.042902600000000006 0.000394173 0
0.042915800000000004 0.000401999 0
0.0429295 0.000416469 0
0.0429437 0.000435678 0
0.0429586 0.000456302 0
0.0429741 0.000474734 0
0.042990200000000006 0.000489572 0
0.043006800000000005 0.000502663 0
0.043023700000000005 0.000514169 0
0.043041 0.000525105 0
0.043058700000000005 0.000536641 0
0.0430769 0.000550197 0
0.0430955 0.000566896 0
0.043114700000000006 0.000587257 0
0.043134700000000005 0.000611021 0
0.043155500000000006 0.000637879 0
0.0431773 0.000664585 0
0.043199800000000003 0.00068854 0
0.0432231 0.00070829 0
0.043247 0.000723316 0
0.043271300000000006 0.000733516 0
0.043295900000000005 0.00073893 0
0.043320500000000005 0.000739774 0
0.043345100000000004 0.000736888 0
0.0433696 0.000730974 0
0.0433938 0.000723786 0
0.043417800000000006 0.000717267 0
0.043441600000000004 0.000713699 0
0.043465500000000004 0.000715757 0
0.0434895 0.00072661 0
0.0435141 0.000748226 0
0.0435395 0.000779276 0
0.0435661 0.000816721 0
0.043594 0.000855465 0
0.0436232 0.000891061 0
0.043653500000000005 0.000921965 0
0.0436847 0.000950594 0
0.0437168 0.000977279 0
0.0437499 0.00100364 0
0.043783800000000005 0.0010314 0
0.0438187 0.00106264 0
0.043854800000000006 0.00109869 0
0.0438921 0.00113913 0
0.043930800000000006 0.00118392 0
0.043971 0.00122695 0
0.0440126 0.00126363 0
0.0440552 0.00129091 0
0.0440985 0.00130792 0
0.044142200000000006 0.00131368 0
0.044186 0.00130803 0
0.0442293 0.00129151 0
0.0442719 0.00126487 0
0.044313500000000006 0.00123307 0
0.044354000000000005 0.00120237 0
0.044393600000000005 0.00117657 0
0.0444325 0.0011595 0
0.044471000000000004 0.00115611 0
0.0445098 0.00117131 0
0.0445494 0.00120928 0
0.044590700000000004 0.00126711 0
0.0446342 0.00134016 0
0.0446802 0.00141701 0
0.0447287 0.00148146 0
0.0447789 0.00152978 0
0.0448306 0.0015674 0
0.044883400000000004 0.00159631 0
-0.0005089999999999956 0.0204259 0
0.0005114000000000091 0.0327292 0
0.0015832000000000068 0.0343754 0
0.0029607999999999995 0.0473259 0
0.004699800000000004 0.0581947 0
0.0068787000000000015 0.0721063 0
0.00958450000000001 0.0893211 0
0.0129658 0.112645 0
0.017117600000000004 0.134612 0
0.021959600000000003 0.154654 0
0.027454600000000003 0.172481 0
0.033254500000000006 0.172161 0
0.0386953 0.152857 0
0.0433023 0.124341 0
0.046863100000000005 0.0897609 0
0.049070100000000005 0.0431365 0
0.049600500000000006 -0.0070612 0
0.0486167 -0.0477079 0
0.0466786 -0.064404 0
0.0446883 -0.0514112 0
0.0433699 -0.029806 0
0.0428983 0.00226624 0
0.0436348 0.0381926 0
0.0453889 0.0638019 0
0.0477368 0.0731897 0
0.05012130000000001 0.0697029 0
0.0523812 0.0652263 0
0.0542214 0.0470328 0
0.0556202 0.0385433 0
0.05672970000000001 0.0279801 0
0.05752360000000001 0.0217622 0
0.0582217 0.0206405 0
0.058914900000000006 0.0211666 0
0.0596384 0.0222919 0
0.060391400000000005 0.0228168 0
0.0611553 0.0229518 0
0.0619122 0.0224964 0
0.062658 0.0224122 0
0.0634118 0.0228635 0
0.064192 0.0240424 0
0.06498380000000001 0.0231241 0
0.06588649 0.0311024 0
0.06704425 0.0377589 0
0.06842216000000001 0.0442226 0
0.06997065000000001 0.0476524 0
0.07157643 0.048689 0
0.07322076 0.0498556 0
0.074859932 0.0478512 0
0.07633827 0.0418104 0
0.07764131 0.0366889 0
0.07878186000000001 0.0321326 0
0.07979681 0.0292064 0
0.08072046000000001 0.0263529 0
0.08155096 0.0236689 0
0.08230032000000001 0.0215446 0
0.08299545 0.020316 0
0.08365559 0.019337 0
0.08428348000000001 0.0183986 0
0.08488216 0.0175902 0
0.0854567 0.0169087 0
0.086008 0.0162285 0
0.0865383 0.0156173 0
0.08704780000000001 0.0149863 0
0.0875371 0.0144222 0
0.08801020000000001 0.0140069 0
0.0884713 0.0136864 0
0.08892230000000001 0.0133912 0
0.08936440000000001 0.0131753 0
0.0898031 0.0131845 0
0.0902447 0.0133131 0
0.0906917 0.0135109 0
0.0911476 0.0138503 0
0.0916164 0.0142633 0
0.0920996 0.0147142 0
0.0925987 0.0152107 0
0.0931145 0.0157077 0
0.0936466 0.0161927 0
0.0941951 0.0166976 0
0.0947607 0.0172138 0
0.0953435 0.0177289 0
0.0959437 0.0182671 0
0.09656050000000001 0.0187255 0
0.0971927 0.0191717 0
0.0978405 0.0197484 0
0.0985105 0.0204017 0
0.0992018 0.0210467 0
0.09991520000000001 0.0217305 0
0.1006523 0.0224488 0
0.1014127 0.0231253 0
0.10219450000000001 0.0237588 0
0.1029976 0.0243991 0
0.10382150000000001 0.0249952 0
0.1046638 0.0255126 0
0.10552210000000001 0.0259594 0
0.1063941 0.0263462 0
0.10727800000000001 0.0266663 0
0.1081695 0.0268015 0
0.1090609 0.0260825 0
0.1099455 0.0263975 0
0.1108161 0.025914 0
0.1116705 0.0253444 0
0.1125029 0.0246329 0
0.1133088 0.0237646 0
0.1140783 0.0224553 0
0.1148011 0.0209839 0
0.11547550000000001 0.0195686 0
0.1160999 0.0179591 0
0.11666770000000001 0.0162088 0
0.1171779 0.0145101 0
0.1176316 0.0128032 0
0.1180279 0.011065 0
0.1183667 0.0093478 0
0.11864859999999999 0.00765066 0
0.1188745 0.00599129 0
0.1190452 0.00432704 0
0.11915990000000001 0.00263319 0
0.1192172 0.000889072 0
0.1192159 -0.000881753 0
0.1191545 -0.00271706 0
0.1190312 -0.00458665 0
0.118845 -0.00648029 0
0.1185966 -0.00830584 0
0.1182896 -0.0100014 0
0.117929 -0.0115216 0
0.1175212 -0.012847 0
0.1170726 -0.0139744 0
0.1165899 -0.014907 0
0.1160793 -0.0156649 0
0.11554600000000001 -0.0162764 0
0.1149945 -0.0167727 0
0.1144281 -0.0171812 0
0.11384920000000001 -0.0175257 0
0.11325950000000001 -0.0178381 0
0.1126596 -0.0181398 0
0.1120497 -0.0184319 0
0.11143040000000001 -0.0186982 0
0.1108033 -0.0189019 0
0.110171 -0.0190072 0
0.1095386 -0.0189046 0
0.1089138 -0.0185622 0
0.10830490000000001 -0.0179463 0
0.1077227 -0.0169782 0
0.1071782 -0.0157097 0
0.106681 -0.0141469 0
0.1062411 -0.0123139 0
0.1058645 -0.0103457 0
0.1055557 -0.00821751 0
0.1053188 -0.00609727 0
0.1051507 -0.00416843 0
0.105038 -0.00270261 0
0.10497010000000001 -0.00145936 0
0.1049394 -0.000427771 0
0.1049446 0.000730751 0
0.1049938 0.00218886 0
0.10509690000000001 0.00399991 0
0.1052646 0.00597919 0
0.10549750000000001 0.00787701 0
0.10579190000000001 0.00969532 0
0.106146 0.0114163 0
0.1065545 0.0129964 0
0.107014 0.0144619 0
0.1075198 0.015802 0
0.1080686 0.0170347 0
0.1086561 0.0181485 0
0.1092794 0.0191743 0
0.1099341 0.0200368 0
0.11061409999999999 0.0206969 0
0.11131260000000001 0.0211666 0
0.1120237 0.0214598 0
0.1127415 0.0215899 0
0.11346120000000001 0.0215705 0
0.11417450000000001 0.0212242 0
0.1148696 0.0205069 0
0.1155358 0.0195025 0
0.1161663 0.0183716 0
0.1167567 0.0171062 0
0.1173023 0.0157294 0
0.11779970000000001 0.0141902 0
0.118244 0.0125459 0
0.1186325 0.0108566 0
0.1189644 0.00915493 0
0.1192405 0.00749401 0
0.1194615 0.00584572 0
0.1196281 0.00423025 0
0.1197413 0.00264345 0
0.1198013 0.0010289 0
0.1198063 -0.000647589 0
0.119755 -0.00235744 0
0.1196449 -0.00416715 0
0.1194733 -0.00603652 0
0.11923800000000001 -0.0079786 0
0.1189393 -0.0098268 0
0.1185804 -0.0115883 0
0.1181663 -0.0131436 0
0.11770320000000001 -0.0145365 0
0.1171977 -0.0156954 0
0.11665700000000001 -0.0166621 0
0.116088 -0.0174058 0
0.115497 -0.0179906 0
0.11488970000000001 -0.0184084 0
0.1142705 -0.0187131 0
0.1136428 -0.0189299 0
0.11300879999999999 -0.0190973 0
0.1123696 -0.0192423 0
0.1117259 -0.0193696 0
0.1110784 -0.0194652 0
0.1104286 -0.0195032 0
0.1097794 -0.0194333 0
0.1091356 -0.0191666 0
0.1085051 -0.0186633 0
0.1078951 -0.017917 0
0.1073163 -0.0168116 0
0.1067797 -0.01541 0
0.1062946 -0.0137268 0
0.1058709 -0.0117613 0
0.1055141 -0.00966977 0
0.1052293 -0.00750566 0
0.1050165 -0.00545068 0
0.1048633 -0.00384948 0
0.1047598 -0.00247545 0
0.1046967 -0.00136934 0
0.1046704 -0.000219201 0
0.104687 0.0011796 0
0.1047554 0.00293777 0
0.10488800000000001 0.00493813 0
0.1050871 0.00688813 0
0.10534940000000001 0.00874912 0
0.1056726 0.0105304 0
0.1060535 0.0122022 0
0.10648740000000001 0.0137388 0
0.10697090000000001 0.0151651 0
0.1074995 0.0164713 0
0.1080699 0.0176635 0
0.1086777 0.0187347 0
0.1093196 0.0197082 0
0.109991 0.0205104 0
0.1106857 0.0211101 0
0.1113969 0.0215191 0
0.1121187 0.0217531 0
0.11284530000000001 0.0218255 0
0.1135714 0.0217265 0
0.1142886 0.0213047 0
0.1149849 0.0205018 0
0.1156501 0.0194524 0
0.1162784 0.0182936 0
0.1168649 0.0170062 0
0.1174062 0.0155418 0
0.117897 0.0139749 0
0.11833360000000001 0.0123065 0
0.11871380000000001 0.010602 0
0.11903730000000001 0.00889752 0
0.1193048 0.00723437 0
0.1195171 0.00558478 0
0.119675 0.00397155 0
0.11977940000000001 0.00237082 0
0.11983 0.000738061 0
0.119825 -0.000957033 0
0.1197629 -0.00268907 0
0.1196413 -0.00452761 0
0.1194574 -0.00641427 0
0.11920910000000001 -0.00837153 0
0.1188975 -0.0102058 0
0.11852660000000001 -0.0119304 0
0.1181015 -0.0134639 0
0.1176287 -0.0147968 0
0.1171151 -0.0159226 0
0.1165679 -0.0168295 0
0.11599380000000001 -0.0175448 0
0.11539920000000001 -0.0180814 0
0.1147891 -0.018481 0
0.1141678 -0.0187668 0
0.11353840000000001 -0.0189779 0
0.1129028 -0.01915 0
0.1122617 -0.0193048 0
0.11161570000000001 -0.0194409 0
0.1109658 -0.0195401 0
0.11031350000000001 -0.0195749 0
0.1096624 -0.0194731 0
0.1090179 -0.019171 0
0.1083881 -0.0186134 0
0.10778090000000001 -0.0178016 0
0.1072071 -0.0166282 0
0.1066778 -0.0151567 0
0.1062022 -0.0134151 0
0.1057884 -0.0114438 0
0.105438 -0.00957771 0
0.1051591 -0.00725724 0
0.1049518 -0.00544298 0
0.1047943 -0.00407689 0
0.104682 -0.00272789 0
0.1046137 -0.00143602 0
0.1045894 -5.69967e-05 0
0.1046151 0.0015566 0
0.104699 0.00349208 0
0.1048535 0.00564091 0
0.1050771 0.00764679 0
0.1053656 0.00954663 0
0.1057157 0.0113558 0
0.1061246 0.0130483 0
0.1065865 0.0145816 0
0.1070979 0.0159926 0
0.154105 -0.470016 0
0.13927050000000002 -0.415378 0
0.1263572 -0.363559 0
0.11505270000000001 -0.318271 0
0.1051203 -0.280972 0
0.09620240000000001 -0.254326 0
0.0882952 -0.220651 0
0.08153666 -0.187179 0
0.075847817 -0.156118 0
0.07113775 -0.128727 0
0.06725848000000001 -0.105807 0
0.06407700000000001 -0.0864915 0
0.0615049 -0.0688906 0
0.0594958 -0.0528236 0
0.057981500000000005 -0.0390674 0
0.0568967 -0.0268071 0
0.056198700000000004 -0.0158625 0
0.0558398 -0.00633822 0
0.05577750000000001 0.00199799 0
0.055974 0.00928955 0
0.0563993 0.0158147 0
0.057028300000000004 0.0214607 0
0.057824200000000006 0.0258692 0
0.0587477 0.0293341 0
0.059783800000000005 0.0326996 0
0.0609378 0.0364749 0
0.06222950000000001 0.0409904 0
0.0636666 0.0445717 0
0.0651565 0.0444567 0
0.06662301000000001 0.0435614 0
0.06806651 0.0428024 0
0.0694699 0.0412285 0
0.07081442 0.039535 0
0.07209674 0.0373406 0
0.07329715 0.0348746 0
0.074420938 0.0326175 0
0.075463957 0.0300771 0
0.07642329 0.0276391 0
0.07731126 0.0257744 0
0.07812687 0.0229838 0
0.07882509 0.0191352 0
0.07937297 0.013847 0
0.07973338 0.00833554 0
0.07991878000000001 0.00321552 0
0.07994541000000001 -0.00125829 0
0.07982962 -0.00530832 0
0.07960277 -0.00786254 0
0.07931797 -0.00902632 0
0.07900976 -0.00932222 0
0.07870351 -0.00900514 0
0.07841615 -0.008216 0
0.07816109 -0.00713486 0
0.07794217 -0.00605454 0
0.07775789 -0.00512218 0
0.07759869 -0.00448327 0
0.07745643 -0.00414503 0
0.07731925 -0.00408864 0
0.07718113 -0.00425903 0
0.07703325 -0.00459313 0
0.07687391 -0.00493512 0
0.07670344 -0.005258 0
0.07652279000000001 -0.0055334 0
0.07633661 -0.00559429 0
0.076152776 -0.00540838 0
0.075979034 -0.00500707 0
0.075821242 -0.00447477 0
0.075681863 -0.0039132 0
0.075561561 -0.00333401 0
0.075460732 -0.00274954 0
0.07537911800000001 -0.0021794 0
0.07531605200000001 -0.00164494 0
0.0752697606 -0.00116214 0
0.07523879230000001 -0.000730108 0
0.0752213293 -0.000338674 0
0.0752165292 2.44816e-05 0
0.0752232132 0.000358919 0
0.0752404451 0.000653046 0
0.0752666026 0.000898502 0
0.075300093 0.00109579 0
0.075339404 0.00125017 0
0.07538323400000001 0.00136963 0
0.075430615 0.00146557 0
0.075480965 0.00155011 0
0.075534137 0.00163648 0
0.075590419 0.00173793 0
0.075650598 0.00187301 0
0.075716087 0.00205102 0
0.07578800000000001 0.00225695 0
0.075867075 0.00247455 0
0.075953277 0.00268608 0
0.076046189 0.00286958 0
0.076144539 0.00302331 0
0.07624787000000001 0.00316556 0
0.07635565 0.00329436 0
0.07646769 0.00342125 0
0.07658389 0.00354557 0
0.07670436 0.00367687 0
0.07682931 0.00381446 0
0.07695874 0.00394456 0
0.07709236 0.00406535 0
0.07722983 0.00417652 0
0.07737096 0.00428988 0
0.07751615 0.00441728 0
0.07766576 0.00455434 0
0.07782012 0.0047017 0
0.07797958 0.00486004 0
0.07814455000000001 0.00503078 0
0.07831536 0.00521036 0
0.07849228 0.00539604 0
0.07867545000000001 0.00558511 0
0.07886495 0.00577539 0
0.07906078 0.00596504 0
0.07926291 0.00615305 0
0.07947126 0.00633921 0
0.07968579 0.00652347 0
0.07990642 0.00670617 0
0.08013312 0.00688792 0
0.08036588 0.00706984 0
0.08060472 0.00725255 0
0.08084968000000001 0.00743759 0
0.08110087 0.0076258 0
0.08135839 0.00781779 0
0.0816224 0.00801505 0
0.08189309 0.00821831 0
0.08217069 0.00842933 0
0.08245547 0.0086483 0
0.08274766 0.00887402 0
0.08304751 0.00910691 0
0.08335524 0.00934615 0
0.08367097 0.00958702 0
0.08399473 0.00982762 0
0.0843265 0.0100676 0
0.08466623000000001 0.0103059 0
0.08501388 0.010543 0
0.0853694 0.0107791 0
0.0857328 0.011014 0
0.086104 0.0112483 0
0.08648320000000001 0.0114976 0
0.0868703 0.0117204 0
0.0872651 0.0119619 0
0.0876683 0.0122223 0
0.0880805 0.0125023 0
0.08850240000000001 0.0127992 0
0.0889351 0.0131301 0
0.0893782 0.0134548 0
0.0898327 0.0137975 0
0.09029870000000001 0.014149 0
0.0907766 0.014513 0
0.091267 0.0148984 0
0.09177010000000001 0.0152684 0
0.0922858 0.0156574 0
0.09281410000000001 0.0160293 0
0.09335500000000001 0.0164078 0
0.09390860000000001 0.0167968 0
0.094475 0.0171679 0
0.09505380000000001 0.0175522 0
0.09564600000000001 0.0179636 0
0.0962518 0.0183667 0
0.0968711 0.0187922 0
0.0975077 0.0193784 0
0.0981638 0.0199479 0
0.0988384 0.0205006 0
0.0995318 0.0210756 0
0.1002449 0.0216807 0
0.1009786 0.0223093 0
0.1017334 0.0229516 0
0.1025099 0.0236008 0
0.1033077 0.0242365 0
0.1041262 0.0248324 0
0.10496330000000001 0.0253673 0
0.1058173 0.0258435 0
0.1066839 0.0261116 0
0.10755580000000001 0.0262462 0
0.10843420000000001 0.0264798 0
0.10931740000000001 0.0264751 0
0.11019590000000001 0.0262413 0
0.111065 0.0259261 0
0.11192060000000001 0.0254063 0
0.1127564 0.0247777 0
0.11356959999999999 0.0240454 0
0.1143518 0.0229299 0
0.1150926 0.0215809 0
0.1157878 0.0202046 0
0.1164348 0.018676 0
0.1170283 0.0170208 0
0.11756620000000001 0.0153519 0
0.1180485 0.0136735 0
0.1184742 0.0119627 0
0.11884310000000001 0.0102615 0
0.1191557 0.00857998 0
0.11941270000000001 0.00692209 0
0.1196149 0.00529436 0
0.1197627 0.00364951 0
0.1198552 0.00197685 0
0.1198909 0.000247795 0
0.1198686 -0.00149741 0
0.1197874 -0.00328738 0
0.11964540000000001 -0.00513539 0
0.11944250000000001 -0.00693728 0
0.11918010000000001 -0.00869678 0
0.11886189999999999 -0.0102831 0
0.1184935 -0.011717 0
0.11808070000000001 -0.0129556 0
0.1176298 -0.0140113 0
0.1171469 -0.0148881 0
0.11663760000000001 -0.0156043 0
0.11610690000000001 -0.0161862 0
0.1155588 -0.0166625 0
0.1149963 -0.0170574 0
0.1144217 -0.0173941 0
0.11383650000000001 -0.0177005 0
0.1132413 -0.0179916 0
0.1126367 -0.0182627 0
0.1120236 -0.0184935 0
0.11140420000000001 -0.0186435 0
0.1107821 -0.0186609 0
0.1101627 -0.018464 0
0.10955480000000001 -0.0180006 0
0.1089656 -0.0172626 0
0.10840810000000001 -0.0161983 0
0.10789080000000001 -0.014854 0
0.1074239 -0.013203 0
0.1070157 -0.0113407 0
0.10667309999999999 -0.00930701 0
0.10639950000000001 -0.00719494 0
0.1061972 -0.00509773 0
0.1060585 -0.00333806 0
0.1059735 -0.00192741 0
0.1059278 -0.000877286 0
0.1059172 0.000215811 0
0.10594500000000001 0.0014257 0
0.10601870000000001 0.00299506 0
0.1061503 0.00486136 0
0.1063468 0.00682428 0
0.10660720000000001 0.0086916 0
0.1069284 0.0104634 0
0.10730680000000001 0.0121196 0
0.1077377 0.0136412 0
0.1082176 0.0150499 0
0.10874210000000001 0.0163384 0
0.10930780000000001 0.017516 0
0.1099104 0.0185769 0
0.1105467 0.0195222 0
0.11121110000000001 0.0202776 0
0.1118973 0.0208365 0
0.1125989 0.021215 0
0.1133101 0.021427 0
0.1140256 0.0214821 0
0.1147385 0.0212803 0
0.1154385 0.0207291 0
0.1161122 0.0197289 0
0.1167482 0.0184917 0
0.1173428 0.0172832 0
0.1178962 0.0159546 0
0.11840149999999999 0.0144308 0
0.1188544 0.0128308 0
0.1192532 0.0111838 0
0.1195964 0.00949783 0
0.11988380000000001 0.0078292 0
0.1201159 0.00618184 0
0.1202938 0.00456886 0
0.12041840000000001 0.0029883 0
0.12049 0.00137972 0
0.1205069 -0.000286544 0
0.12046760000000001 -0.0019923 0
0.1203699 -0.00378782 0
0.1202111 -0.00565285 0
0.1199887 -0.00758717 0
0.1197029 -0.00944947 0
0.1193564 -0.0112219 0
0.11895410000000001 -0.0127977 0
0.1185022 -0.0142115 0
0.1180072 -0.0153926 0
0.1174761 -0.0163814 0
0.1169161 -0.0171449 0
0.11633360000000001 -0.0177457 0
0.11573420000000001 -0.018176 0
0.1151226 -0.0184902 0
0.1145022 -0.0187102 0
0.1138755 -0.0188772 0
0.1132437 -0.0190204 0
0.1126074 -0.0191482 0
0.1119673 -0.019248 0
0.1113246 -0.0192951 0
0.1106819 -0.0192468 0
0.1100439 -0.0190044 0
0.1094182 -0.0185358 0
0.10881070000000001 -0.0178222 0
0.10823450000000001 -0.0167635 0
0.1076981 -0.0154318 0
0.10721220000000001 -0.0137568 0
0.1067864 -0.0118477 0
0.106428 -0.00975021 0
0.1061411 -0.00755609 0
0.1059269 -0.00548176 0
0.1057732 -0.00385191 0
0.1056697 -0.00247712 0
0.10560620000000001 -0.00138795 0
0.105579 -0.000250697 0
0.1055942 0.00112321 0
0.10566 0.00283636 0
0.1680801 -0.470605 0
0.1532318 -0.412687 0
0.1404458 -0.3589 0
0.1293435 -0.310749 0
0.1197094 -0.271495 0
0.1112525 -0.237381 0
0.10394350000000001 -0.202998 0
0.0977556 -0.17028 0
0.0926202 -0.139905 0
0.0884361 -0.11314 0
0.08507345000000001 -0.0903177 0
0.08242211 -0.0700861 0
0.08041348000000001 -0.0517053 0
0.07897655 -0.0357173 0
0.07803592000000001 -0.0216289 0
0.07754516 -0.00863801 0
0.07746713000000001 0.00312796 0
0.07775241000000001 0.0132213 0
0.07834967 0.0220425 0
0.07922353 0.0298177 0
0.08033893 0.0366898 0
0.08167428 0.0430223 0
0.08321448000000001 0.0491047 0
0.08494460000000001 0.0540257 0
0.0867744 0.0553691 0
0.0886277 0.0556958 0
0.0904769 0.0550467 0
0.0922848 0.0533231 0
0.0940248 0.0510497 0
0.0956813 0.0481867 0
0.0972218 0.0443882 0
0.0986377 0.0408096 0
0.0999373 0.0373379 0
0.1011182 0.0336723 0
0.1021751 0.0299215 0
0.1031067 0.0261606 0
0.1039119 0.0223163 0
0.1045853 0.0182862 0
0.1051248 0.0143002 0
0.10553320000000001 0.0104208 0
0.10581180000000001 0.00653783 0
0.1059676 0.0030654 0
0.106016 6.21273e-05 0
0.1059704 -0.00258245 0
0.1058459 -0.00469278 0
0.10566020000000001 -0.00629479 0
0.105429 -0.00746093 0
0.10516400000000001 -0.00835323 0
0.10487350000000001 -0.00900801 0
0.1045643 -0.00950308 0
0.10424 -0.00992546 0
0.1039029 -0.0102734 0
0.1035565 -0.0104723 0
0.1032061 -0.0105442 0
0.1028542 -0.0105331 0
0.1025066 -0.0103081 0
0.1021697 -0.0098837 0
0.10184800000000001 -0.00933139 0
0.1015505 -0.00858611 0
0.1012729 -0.00809903 0
0.1010066 -0.0078791 0
0.1007504 -0.00744859 0
0.1005101 -0.00696239 0
0.1002912 -0.00614506 0
0.1001067 -0.0048906 0
0.0999734 -0.00313037 0
0.0999083 -0.000824276 0
0.0999231 0.00155114 0
0.1000132 0.00373282 0
0.100174 0.00576755 0
0.1003996 0.00765268 0
0.10068440000000001 0.00931422 0
0.1010224 0.010864 0
0.1014096 0.0122866 0
0.1018424 0.0136034 0
0.1023174 0.0148293 0
0.10283210000000001 0.0159939 0
0.1033849 0.0171184 0
0.1039744 0.0181969 0
0.1045992 0.0192285 0
0.1052572 0.0201841 0
0.1059454 0.0210564 0
0.1066614 0.0218489 0
0.1074022 0.0225554 0
0.1081651 0.0231846 0
0.10894670000000001 0.0236649 0
0.1097413 0.0239765 0
0.110543 0.0240994 0
0.1113458 0.0240567 0
0.11214450000000001 0.0238604 0
0.11293310000000001 0.0234884 0
0.11370279999999999 0.0227701 0
0.1144458 0.0218763 0
0.11515510000000001 0.020717 0
0.11582200000000001 0.01936 0
0.1164431 0.0179849 0
0.1170162 0.016458 0
0.1175358 0.014807 0
0.118 0.013138 0
0.1184085 0.0114642 0
0.11876120000000001 0.00978461 0
0.1190582 0.0081177 0
0.11929980000000001 0.00645953 0
0.1194867 0.00484363 0
0.11962 0.00322876 0
0.1196989 0.00158048 0
0.1197219 -0.000119376 0
0.11968780000000001 -0.00184854 0
0.1195946 -0.00365939 0
0.1194403 -0.00550568 0
0.11922360000000001 -0.00738791 0
0.118946 -0.00915188 0
0.1186114 -0.0108094 0
0.118225 -0.012266 0
0.11779310000000001 -0.0135511 0
0.11732200000000001 -0.0146268 0
0.11681820000000001 -0.0155197 0
0.1162881 -0.0162226 0
0.115737 -0.0167886 0
0.11516960000000001 -0.0172228 0
0.1145893 -0.0175665 0
0.11399880000000001 -0.0178424 0
0.1133997 -0.0180836 0
0.112793 -0.0183092 0
0.1121789 -0.0185168 0
0.1115585 -0.0186866 0
0.1109335 -0.0187874 0
0.1103075 -0.0187487 0
0.10968610000000001 -0.018507 0
0.1090774 -0.0180041 0
0.1084897 -0.0172392 0
0.1079337 -0.0161226 0
0.1074202 -0.0147146 0
0.1069582 -0.0130385 0
0.10655690000000001 -0.0111118 0
0.1062189 -0.00925467 0
0.1059454 -0.00717855 0
0.1057455 -0.00507753 0
0.1056017 -0.00362905 0
0.1055045 -0.00229645 0
0.105448 -0.00114891 0
0.1054306 0.000105481 0
0.1054602 0.00162594 0
0.105545 0.00346015 0
0.1056974 0.0055891 0
0.1059197 0.00760624 0
0.1062066 0.00950566 0
0.1065557 0.0113162 0
0.1069629 0.0129964 0
0.1074231 0.0145235 0
0.10793230000000001 0.0159274 0
0.1084858 0.0171975 0
0.10907939999999999 0.0183344 0
0.10970840000000001 0.0193417 0
0.1103688 0.0202177 0
0.11105519999999999 0.020905 0
0.1117609 0.0213794 0
0.1124787 0.0216594 0
0.1132028 0.0217573 0
0.1139271 0.0216946 0
0.11464460000000001 0.0213443 0
0.1153438 0.0206318 0
0.1160139 0.019614 0
0.1166481 0.0184784 0
0.11723800000000001 0.0170244 0
0.1177781 0.0154679 0
0.1182675 0.0139801 0
0.1187049 0.0123348 0
0.11908540000000001 0.0105944 0
0.11940880000000001 0.00891851 0
0.11967820000000001 0.00731411 0
0.1198935 0.00567701 0
0.1200541 0.00404548 0
0.1201606 0.00242134 0
0.1202122 0.000752452 0
0.1202076 -0.000950656 0
0.1201451 -0.00272097 0
0.1200219 -0.00458573 0
0.11983540000000001 -0.00650625 0
0.1195838 -0.00847964 0
0.1192685 -0.0103165 0
0.1188941 -0.0120295 0
0.11846580000000001 -0.013549 0
0.1179908 -0.014853 0
0.1174757 -0.0159564 0
0.1169279 -0.0168266 0
0.1163544 -0.0175193 0
0.11576120000000001 -0.0180249 0
0.1151533 -0.0184039 0
0.114535 -0.0186728 0
0.11390890000000001 -0.018873 0
0.1132769 -0.0190405 0
0.1126394 -0.0191956 0
0.1119971 -0.019334 0
0.1113506 -0.0194346 0
0.1107019 -0.019469 0
0.1100546 -0.0193446 0
0.1094138 -0.019048 0
0.1087829 -0.0187043 0
0.1081754 -0.0177221 0
0.1076049 -0.0165611 0
0.1070776 -0.0150712 0
0.10660800000000001 -0.0131554 0
0.1062051 -0.0111345 0
0.10586970000000001 -0.00906089 0
0.1056069 -0.00682922 0
0.1054148 -0.00487094 0
0.1052795 -0.00335297 0
0.10519110000000001 -0.00205024 0
0.1051421 -0.000942851 0
0.1051304 0.00023333 0
0.1051628 0.00166998 0
0.1052478 0.00344851 0
0.10539760000000001 0.00545286 0
0.1056132 0.00736211 0
0.1058907 0.00919428 0
0.1062284 0.0109461 0
0.10662250000000001 0.0125822 0
0.10706850000000001 0.0140868 0
0.107563 0.0154844 0
0.1081019 0.0167646 0
0.1086815 0.0179312 0
0.1092979 0.0189863 0
0.10994770000000001 0.0199266 0
0.1106257 0.0206896 0
0.1113257 0.0212507 0
0.1120409 0.0216244 0
0.1127656 0.0218247 0
0.11349400000000001 0.0218598 0
0.1142203 0.0217072 0
0.1149358 0.0212233 0
0.1156244 0.0201926 0
0.11627660000000001 0.0190047 0
0.11689050000000001 0.0178811 0
0.1174634 0.0165312 0
0.1179877 0.0150026 0
0.11846010000000001 0.0134267 0
0.1188786 0.0117656 0
0.1192405 0.0100455 0
0.1195457 0.00835764 0
0.1197955 0.00671137 0
0.1199907 0.00508004 0
0.120132 0.00347664 0
0.12021960000000001 0.00185499 0
0.1202522 0.000180618 0
0.12022830000000001 -0.0015349 0
0.1201461 -0.00331943 0
0.1200029 -0.00518782 0
0.1197962 -0.00711049 0
0.1195253 -0.00902913 0
0.11919260000000001 -0.0108161 0
0.1188025 -0.0124712 0
0.1183611 -0.0139074 0
0.1178748 -0.0151658 0
0.1173507 -0.016189 0
0.11679590000000001 -0.0170242 0
0.11621690000000001 -0.0176524 0
0.1156196 -0.0181357 0
0.1150088 -0.0184826 0
0.11438809999999999 -0.0187318 0
0.11376030000000001 -0.0189232 0
0.1131266 -0.0190867 0
0.1124877 -0.0192365 0
0.1118441 -0.019363 0
0.1111971 -0.0194423 0
0.1105486 -0.0194442 0
0.1099031 -0.0192591 0
0.1092676 -0.0188605 0
0.10864940000000001 -0.0182097 0
0.10805880000000001 -0.0172255 0
0.1075062 -0.0159396 0
0.1070023 -0.0143237 0
0.10655690000000001 -0.0124587 0
0.1061759 -0.0104098 0
0.10586620000000001 -0.00826227 0
0.1056287 -0.00615525 0
0.1054542 -0.00442508 0
0.10533340000000001 -0.00296937 0
0.105253 -0.0019629 0
0.1052076 -0.000721214 0
0.10520840000000001 0.000713681 0
0.1052591 0.00229427 0
0.1053669 0.00415927 0
0.10554050000000001 0.0061575 0
0.1057794 0.00805654 0
0.10608000000000001 0.00987998 0
0.1064403 0.0116059 0
0.10685510000000001 0.013193 0
0.10732140000000001 0.0146691 0
0.1078342 0.0160172 0
0.1083903 0.0172596 0
0.1089856 0.0183816 0
0.1096165 0.0194003 0
0.11027890000000001 0.0202766 0
0.1109672 0.0209541 0
0.11167440000000001 0.0214357 0
0.11239460000000001 0.0217329 0
0.1131215 0.0218587 0
0.11385 0.021835 0
0.1145729 0.0215317 0
0.1152793 0.0208725 0
0.0632583 -0.278519 0
0.0545399 -0.243791 0
0.0469652 -0.212537 0
0.040380000000000006 -0.186554 0
0.0345449 -0.163642 0
0.029531300000000003 -0.138803 0
0.025332800000000003 -0.114256 0
0.0219576 -0.0899444 0
0.01938 -0.0662336 0
0.0175716 -0.0440519 0
0.016507400000000005 -0.0226596 0
0.016097900000000005 -0.00320102 0
0.016304900000000004 0.0135277 0
0.017020200000000006 0.0290104 0
0.0182183 0.0397559 0
0.019535000000000004 0.0376133 0
0.0206145 0.0268416 0
0.021217800000000002 0.00939267 0
0.021143000000000002 -0.0138028 0
0.020218800000000002 -0.0394388 0
0.018531000000000006 -0.0591234 0
0.016414400000000003 -0.0639517 0
0.014402200000000004 -0.054995 0
0.012912600000000003 -0.0340447 0
0.0121729 -0.0117715 0
0.012140899999999996 0.00886787 0
0.012774900000000006 0.0267162 0
0.013864300000000003 0.0365151 0
0.015142600000000006 0.0394215 0
0.016472400000000005 0.0402282 0
0.017838600000000003 0.0410786 0
0.019190200000000004 0.0402774 0
0.020520500000000004 0.038782 0
0.0217684 0.0367397 0
0.022965200000000005 0.0350452 0
0.0240772 0.0326495 0
0.025189300000000005 0.0340903 0
0.0263742 0.0377008 0
0.027738000000000006 0.0436969 0
0.0292812 0.0488517 0
0.0310833 0.0585784 0
0.033298600000000005 0.0744889 0
0.036133500000000006 0.0945264 0
0.039650300000000006 0.115166 0
0.0438155 0.133438 0
0.0485067 0.145534 0
0.0533951 0.146031 0
0.0581212 0.136608 0
0.0624044 0.120426 0
0.06597153 0.0931964 0
0.06847204 0.0583705 0
0.06978979 0.0239066 0
0.07005968 -0.00365867 0
0.06967493 -0.0150344 0
0.06923008 -0.00896423 0
0.06928797 0.0118625 0
0.07045845 0.0588376 0
0.07330618 0.104317 0
0.077077 0.1173 0
0.08093836 0.113038 0
0.08457521 0.104877 0
0.0876558 0.0808872 0
0.0900345 0.0642092 0
0.0919466 0.0507219 0
0.0932925 0.0323189 0
0.09416060000000001 0.0209742 0
0.0947161 0.013323 0
0.095041 0.00688374 0
0.09517500000000001 0.00157999 0
0.09513930000000001 -0.00316529 0
0.0949924 -0.00514189 0
0.09483430000000001 -0.00422087 0
0.0947313 -0.00241994 0
0.0946423 -0.00308919 0
0.094514 -0.00468034 0
0.0943144 -0.00737051 0
0.0940125 -0.0106072 0
0.0936002 -0.0139699 0
0.0930733 -0.017478 0
0.0924339 -0.0206468 0
0.0916995 -0.0231618 0
0.0908814 -0.0259186 0
0.0899469 -0.0300097 0
0.0888761 -0.0338273 0
0.0876996 -0.0364045 0
0.08645950000000001 -0.0378254 0
0.0851812 -0.038658 0
0.08389536 -0.0383025 0
0.08264216 -0.0367982 0
0.08145498000000001 -0.034461 0
0.08035198 -0.0318798 0
0.07933531 -0.0292603 0
0.07840136 -0.0270333 0
0.07753260000000001 -0.0252024 0
0.07672209 -0.0235579 0
0.075964617 -0.0219694 0
0.0752590216 -0.02047 0
0.07460227600000001 -0.0190181 0
0.07399344000000001 -0.0175943 0
0.07343147 -0.0162033 0
0.07291468000000001 -0.0148924 0
0.07243867 -0.0137529 0
0.07199726000000001 -0.0128058 0
0.07158423 -0.0120343 0
0.07119404 -0.0114248 0
0.07082178 -0.0109493 0
0.07046356000000001 -0.0105735 0
0.07011667 -0.0102628 0
0.06977962 -0.00997587 0
0.06945266 -0.00964998 0
0.06913766 -0.00926489 0
0.06883637000000001 -0.00883126 0
0.06854992 -0.00838786 0
0.06827743 -0.00800902 0
0.06801555000000001 -0.00774036 0
0.06776068 -0.00757127 0
0.06751067000000001 -0.00744819 0
0.06726404 -0.00735837 0
0.06702008000000001 -0.00728967 0
0.06677811 -0.00723996 0
0.06653731 -0.00721199 0
0.06629728 -0.00719479 0
0.0660577 -0.00718328 0
0.06581843 -0.0071758 0
0.06557936 -0.00717157 0
0.06534038 -0.00716997 0
0.0651014 -0.00717255 0
0.06486220000000001 -0.00718082 0
0.0646227 -0.00719515 0
0.06438250000000001 -0.00721666 0
0.0641415 -0.00724708 0
0.0638993 -0.00728706 0
0.0636556 -0.00733728 0
0.06341000000000001 -0.00739863 0
0.0631621 -0.0074722 0
0.0629116 -0.00755841 0
0.062658 -0.00765724 0
0.0624009 -0.00776782 0
0.062139900000000005 -0.00789055 0
0.0618746 -0.00802441 0
0.061604700000000005 -0.00816837 0
0.061329800000000004 -0.00832161 0
0.0610496 -0.00848323 0
0.060764000000000006 -0.00865332 0
0.060472500000000005 -0.00883149 0
0.0601748 -0.00901637 0
0.059871 -0.00920104 0
0.059561300000000005 -0.00937809 0
0.0592456 -0.0095524 0
0.0589242 -0.00972378 0
0.0585972 -0.00988952 0
0.058264800000000005 -0.0100472 0
0.0579273 -0.0101937 0
0.0575852 -0.0103272 0
0.057238800000000006 -0.0104464 0
0.0568887 -0.0105513 0
0.0565355 -0.0106338 0
0.05618000000000001 -0.0106956 0
0.0558227 -0.0107401 0
0.055464200000000005 -0.0107639 0
0.0551053 -0.0107765 0
0.054746100000000006 -0.0107782 0
0.054387000000000005 -0.0107664 0
0.0540287 -0.0107316 0
0.0536719 -0.0106752 0
0.053317500000000004 -0.0105942 0
0.052966200000000005 -0.0104886 0
0.05261880000000001 -0.0103584 0
0.0522762 -0.0102052 0
0.0519391 -0.0100303 0
0.05160820000000001 -0.00983698 0
0.05128390000000001 -0.00962815 0
0.0509669 -0.00940509 0
0.050657600000000004 -0.00917026 0
0.050356200000000004 -0.00892619 0
0.0500631 -0.00867521 0
0.0497784 -0.00841898 0
0.0495024 -0.00815863 0
0.049235100000000004 -0.00789514 0
0.0489766 -0.00762912 0
0.048727000000000006 -0.00736389 0
0.048486100000000004 -0.00710334 0
0.0482538 -0.00684777 0
0.04803 -0.0065964 0
0.0478145 -0.00634827 0
0.0476072 -0.0061015 0
0.0474081 -0.00585122 0
0.047217800000000004 -0.00557817 0
0.0470367 -0.00530424 0
0.0468647 -0.00503315 0
0.04670150000000001 -0.00477476 0
0.0465467 -0.00452904 0
0.046399800000000005 -0.00429897 0
0.0462601 -0.0040893 0
0.04612720000000001 -0.00389934 0
0.046000200000000005 -0.00372302 0
0.045879 -0.00355673 0
0.045763200000000004 -0.00339646 0
0.045652700000000004 -0.00323919 0
0.045547500000000005 -0.00308268 0
0.0454474 -0.00292566 0
0.04535260000000001 -0.00276772 0
0.0452631 -0.00260936 0
0.04517890000000001 -0.0024514 0
0.0450999 -0.00229497 0
0.0450261 -0.00214119 0
0.0449574 -0.00199102 0
0.044893600000000006 -0.00184524 0
0.0448346 -0.00170432 0
0.0447801 -0.00156855 0
0.0447301 -0.00143788 0
0.0446844 -0.00131211 0
0.0446428 -0.00119075 0
0.044605200000000005 -0.00107345 0
0.044571400000000004 -0.000959526 0
0.044541300000000006 -0.000848508 0
0.044515 -0.000739897 0
0.0444922 -0.000633214 0
0.0444729 -0.000528166 0
0.0444571 -0.000424398 0
0.044444800000000007 -0.000321816 0
0.044435800000000004 -0.000220271 0
0.0444302 -0.000119633 0
0.044428 -1.98714e-05 0
0.0444291 7.8989e-05 0
0.0444334 0.000177192 0
0.044441 0.000274597 0
0.0444519 0.000371314 0
0.0444659 0.000467286 0
0.0444832 0.000561291 0
0.0445035 0.000652687 0
0.044526800000000005 0.000740101 0
0.044552900000000006 0.000822153 0
0.0445816 0.000897559 0
0.04461280000000001 0.000965373 0
0.044646000000000005 0.00102435 0
0.044681 0.00107425 0
0.04471750000000001 0.00111374 0
0.0447552 0.00114277 0
0.0447936 0.00116134 0
0.044832500000000004 0.00117012 0
0.0448715 0.00117001 0
0.0449104 0.00116295 0
0.0449489 0.00115321 0
0.04498730000000001 0.00114731 0
0.0450255 0.00114931 0
0.04506400000000001 0.00116271 0
0.0451032 0.00119186 0
0.0451438 0.00124113 0
0.0451863 0.00130788 0
0.0452312 0.00138767 0
0.045279 0.00147128 0
0.045329400000000006 0.00154632 0
0.0453821 0.00160867 0
0.04543660000000001 0.00166233 0
0.0454929 0.00170895 0
0.045550600000000004 0.0017519 0
0.0456097 0.00179572 0
0.0456704 0.00184475 0
0.04573290000000001 0.00190226 0
0.0457974 0.00196783 0
0.04586420000000001 0.0020383 0
0.0459333 0.00210419 0
0.046004500000000004 0.00216228 0
0.046077400000000004 0.00221094 0
0.04615180000000001 0.00225009 0
0.0462273 0.00228021 0
0.0463037 0.00230201 0
0.046380700000000004 0.00231786 0
0.046458200000000005 0.00233142 0
0.046536100000000004 0.00234712 0
0.0466147 0.00237027 0
0.04669430000000001 0.00240733 0
0.046775500000000005 0.00246593 0
0.046859200000000004 0.00255419 0
0.0469464 0.00268009 0
0.047038500000000004 0.00283946 0
0.047136300000000006 0.00302556 0
0.047240700000000004 0.00322343 0
0.047351500000000005 0.00341098 0
0.0474681 0.00357561 0
0.0475898 0.00371265 0
0.04771550000000001 0.00382281 0
0.0478445 0.00391072 0
0.04797610000000001 0.00398329 0
0.04811 0.00405147 0
0.048246300000000006 0.00412734 0
0.0483855 0.00421901 0
0.0485278 0.00431796 0
0.0486732 0.00439909 0
0.0488207 0.0044493 0
0.0489694 0.0044679 0
0.0491181 0.00445535 0
0.0492659 0.00441702 0
0.049411800000000006 0.0043391 0
0.049554100000000004 0.00420312 0
0.049691 0.00401516 0
0.0498207 0.00377356 0
0.04994130000000001 0.00347704 0
0.050051200000000004 0.00313328 0
0.050149 0.0027502 0
-0.010061500000000001 -0.112673 0
-0.013439699999999999 -0.0942799 0
-0.016325199999999998 -0.0766001 0
-0.0184777 -0.0564508 0
-0.0201075 -0.0419199 0
-0.021236900000000003 -0.0268494 0
-0.021886599999999992 -0.0151983 0
-0.0222348 -0.00659327 0
-0.022330000000000003 -0.000598632 0
-0.022276199999999996 0.00312365 0
-0.022135199999999994 0.00547958 0
-0.0218946 0.00886159 0
-0.0215399 0.01216 0
-0.021087999999999996 0.0148069 0
-0.020553500000000002 0.0170436 0
-0.019978700000000002 0.0163988 0
-0.019552199999999992 0.0098124 0
-0.019388500000000003 -0.00111549 0
-0.019733299999999995 -0.0189894 0
-0.02074949999999999 -0.0408161 0
-0.022472900000000004 -0.0605241 0
-0.024711499999999997 -0.0704559 0
-0.026980000000000004 -0.0639663 0
-0.028873999999999997 -0.0484611 0
-0.030118999999999993 -0.0265893 0
-0.03071299999999999 -0.0122793 0
-0.030954999999999996 -0.00252368 0
-0.030871999999999997 0.00620295 0
-0.030593999999999996 0.0095478 0
-0.03025599999999999 0.0106882 0
-0.029862 0.0129773 0
-0.029352000000000003 0.016928 0
-0.028634999999999994 0.0262686 0
-0.027535000000000004 0.0391543 0
-0.025967000000000004 0.0545889 0
-0.023786299999999996 0.0731133 0
-0.0210939 0.0872967 0
-0.017995899999999995 0.0959881 0
-0.014699799999999999 0.102008 0
-0.011198 0.107806 0
-0.007456099999999993 0.116733 0
-0.003434599999999996 0.121 0
0.0004211000000000076 0.108785 0
0.003678700000000007 0.0867554 0
0.0060587 0.0562091 0
0.007217600000000005 0.0134071 0
0.006793000000000007 -0.0356202 0
0.004843700000000006 -0.075172 0
0.001822100000000007 -0.0989196 0
-0.0014908000000000005 -0.0961496 0
-0.004322300000000001 -0.0717408 0
-0.006243299999999993 -0.0462707 0
-0.007428499999999991 -0.0256604 0
-0.00789999999999999 -0.00499319 0
-0.007826 0.00722235 0
-0.0074941000000000035 0.0114651 0
-0.007094599999999993 0.0111604 0
-0.006805699999999998 0.00654861 0
-0.006703299999999995 0.00181593 0
-0.006637099999999993 0.00318547 0
-0.006454500000000002 0.00811782 0
-0.005998400000000001 0.0192554 0
-0.005036600000000002 0.0390971 0
-0.0034198000000000006 0.0560345 0
-0.001262299999999994 0.071563 0
0.0013372999999999996 0.082998 0
0.004268000000000008 0.0925441 0
0.007581000000000004 0.10586 0
0.011083099999999999 0.102333 0
0.014269400000000002 0.088011 0
0.016838000000000006 0.0664885 0
0.018550500000000004 0.036154 0
0.019068400000000006 -0.00410381 0
0.018176400000000002 -0.0455539 0
0.0161117 -0.0734637 0
0.0134967 -0.0800318 0
0.010974499999999998 -0.0676874 0
0.0091112 -0.0449447 0
0.007979100000000003 -0.0249407 0
0.007509399999999999 -0.00348111 0
0.007735800000000001 0.0143087 0
0.008407300000000006 0.0242801 0
0.009282300000000007 0.0267808 0
0.0101551 0.0256289 0
0.010972499999999996 0.0217294 0
0.011474300000000007 0.0108762 0
0.0118278 0.0109229 0
0.012150400000000006 0.00991395 0
0.012555999999999998 0.0140271 0
0.013145300000000006 0.0219252 0
0.014191000000000002 0.040728 0
0.015950900000000004 0.0636053 0
0.0184666 0.0857256 0
0.0216873 0.106114 0
0.025536200000000002 0.122135 0
0.0295997 0.119935 0
0.033409100000000004 0.107677 0
0.036687000000000004 0.0892971 0
0.0392349 0.063177 0
0.0407153 0.0260237 0
0.0408634 -0.0135815 0
0.039854400000000005 -0.0426753 0
0.038152000000000005 -0.0562767 0
0.036355000000000005 -0.04885 0
0.034996000000000006 -0.0327176 0
0.0342314 -0.0140487 0
0.0342266 0.0132399 0
0.035212400000000005 0.0428554 0
0.0369755 0.0586878 0
0.038922200000000004 0.0566394 0
0.0407486 0.0538278 0
0.0424737 0.0473397 0
0.043776 0.0328982 0
0.044755100000000006 0.0278211 0
0.0457616 0.033119 0
0.0469927 0.0406685 0
0.048411800000000005 0.04325 0
0.0499329 0.0490965 0
0.051755300000000004 0.0604504 0
0.054047300000000006 0.0766218 0
0.0569307 0.0954259 0
0.0604302 0.113307 0
0.06448870000000001 0.128915 0
0.06899045000000001 0.139185 0
0.07365987 0.139492 0
0.07818675 0.131337 0
0.08227791000000001 0.113062 0
0.0855675 0.0846985 0
0.0878414 0.0544641 0
0.08917320000000001 0.0284259 0
0.08979140000000001 0.0120129 0
0.0900963 0.0100057 0
0.0906932 0.0248386 0
0.0922742 0.0711695 0
0.09552930000000001 0.117176 0
0.0997929 0.133295 0
0.1042025 0.129698 0
0.1083934 0.121214 0
0.11211280000000001 0.10106 0
0.1150467 0.0763572 0
0.1173132 0.0649437 0
0.11908060000000001 0.0427917 0
0.120162 0.0242593 0
0.1207683 0.0140761 0
0.1211353 0.00873227 0
0.12140500000000001 0.00850799 0
0.1217767 0.0134754 0
0.1223129 0.0180194 0
0.1229383 0.0190436 0
0.1235646 0.0184184 0
0.1241585 0.017024 0
0.1246758 0.0140298 0
0.12508350000000001 0.0106005 0
0.1253786 0.00729421 0
0.12556050000000002 0.00367553 0
0.12560860000000001 -0.00063191 0
0.1255098 -0.00503837 0
0.1252696 -0.00908511 0
0.1249023 -0.0126905 0
0.1244238 -0.0157282 0
0.1238587 -0.0178899 0
0.1232443 -0.0187452 0
0.1226122 -0.0191499 0
0.1219674 -0.0195356 0
0.12131 -0.0199203 0
0.1206401 -0.0202791 0
0.1199569 -0.0206911 0
0.1192598 -0.0211276 0
0.1185473 -0.0215957 0
0.11781900000000001 -0.0220905 0
0.11707210000000001 -0.0227481 0
0.116299 -0.0236033 0
0.11549590000000001 -0.0245746 0
0.11465220000000001 -0.0260677 0
0.1137586 -0.0274068 0
0.1128258 -0.0285143 0
0.1118582 -0.0293979 0
0.11087340000000001 -0.0295416 0
0.10989650000000001 -0.0290089 0
0.1089464 -0.0279791 0
0.1080393 -0.0264248 0
0.1071948 -0.024301 0
0.10642460000000001 -0.0220051 0
0.1057327 -0.0196092 0
0.10512250000000001 -0.0171404 0
0.1045931 -0.0147638 0
0.1041374 -0.0127688 0
0.1037388 -0.0112555 0
0.1033854 -0.0100135 0
0.10307530000000001 -0.00858632 0
0.1028183 -0.00688754 0
0.1026212 -0.00500777 0
0.10248940000000001 -0.00294149 0
0.10243150000000001 -0.000643901 0
0.102449 0.00154906 0
0.1025364 0.00356561 0
0.10268820000000001 0.00542159 0
0.1028993 0.00714038 0
0.10316550000000001 0.00873659 0
0.1034828 0.0102166 0
0.1038478 0.0116085 0
0.1042582 0.0129474 0
0.1047127 0.0142561 0
0.1052103 0.0155118 0
0.1057487 0.0167334 0
0.1063276 0.0179153 0
0.1069437 0.0189836 0
0.1075939 0.0199596 0
0.1082752 0.0208681 0
0.1089856 0.0217036 0
0.1097222 0.0224348 0
0.1104804 0.0230117 0
0.1112549 0.0234148 0
0.11203940000000001 0.0236209 0
0.1128271 0.0236195 0
0.1136113 0.0234276 0
0.1143863 0.0230753 0
0.1151467 0.0225664 0
0.115884 0.0217488 0
0.1165882 0.0205403 0
0.1172485 0.0191339 0
0.11785970000000001 0.0176131 0
0.1184188 0.0160176 0
0.1189235 0.0143472 0
0.11937110000000001 0.0125941 0
0.11975910000000001 0.0107879 0
0.1200868 0.00896973 0
0.12035480000000001 0.00720174 0
0.12056430000000001 0.00545849 0
0.1207164 0.00375221 0
0.1208118 0.00205382 0
0.1208504 0.000346212 0
0.1208317 -0.00139279 0
0.1207535 -0.00321647 0
0.1206136 -0.00508888 0
0.1204099 -0.00704061 0
0.1201403 -0.00902339 0
0.1198063 -0.0108976 0
0.1194125 -0.0126153 0
0.1189644 -0.0141629 0
0.118468 -0.0155242 0
0.1179299 -0.0166572 0
0.11735860000000001 -0.0175435 0
0.1167609 -0.0182513 0
0.1161432 -0.0187421 0
0.1155129 -0.0190393 0
0.1148746 -0.0192282 0
0.1142322 -0.019299 0
0.1135887 -0.0193041 0
0.1129459 -0.0192599 0
0.1123054 -0.0191653 0
0.1116691 -0.0190041 0
0.1110406 -0.0186958 0
0.1104253 -0.0182167 0
0.1098293 -0.0175317 0
0.109261 -0.0165791 0
0.1087289 -0.0153408 0
0.1082443 -0.0137899 0
0.10781460000000001 -0.0120248 0
0.1074467 -0.0100958 0
0.1071449 -0.00806578 0
0.1069129 -0.00606561 0
0.10674 -0.00437551 0
0.1066199 -0.00300581 0
0.106541 -0.00176074 0
0.1065055 -0.000381839 0
0.10652130000000001 0.00127561 0
0.1065962 0.00317014 0
0.1067387 0.00528377 0
0.106951 0.00734037 0
0.10723 0.00927514 0
0.1075708 0.0110599 0
0.1079689 0.0127312 0
0.1084211 0.0142902 0
0.10892270000000001 0.0157139 0
0.1094692 0.0169807 0
0.1100552 0.018106 0
0.11067650000000001 0.0191079 0
0.11132890000000001 0.0199763 0
0.1120073 0.0206638 0
0.1127049 0.0211434 0
0.1134146 0.0214009 0
0.11412900000000001 0.0214341 0
0.1148409 0.0212714 0
0.1155436 0.0208899 0
0.1162272 0.0201383 0
0.1168792 0.0190145 0
0.1174906 0.0177234 0
0.118052 0.0160691 0
0.1185581 0.0144105 0
0.1190123 0.0129437 0
0.1194154 0.0113018 0
0.1197609 0.00952423 0
0.120047 0.00774752 0
0.12027660000000001 0.00611661 0
0.1204525 0.00450754 0
0.1205741 0.0028612 0
0.1206403 0.001193 0
0.1206506 -0.000493749 0
0.12060290000000001 -0.00228796 0
0.1204945 -0.00413171 0
-0.03215599999999999 0.455922 0
-0.01728339999999999 0.419243 0
-0.0045166999999999985 0.356557 0
0.006609500000000004 0.313122 0
0.016348 0.27519 0
0.025196300000000005 0.258955 0
0.0336607 0.249293 0
0.041719700000000005 0.233127 0
0.049134000000000004 0.21268 0
0.0558596 0.191656 0
0.0618348 0.167128 0
0.06690044 0.137564 0
0.07128837 0.122986 0
0.07497456100000001 0.100178 0
0.07788780000000001 0.0766889 0
0.08006063000000001 0.0560548 0
0.08164924 0.0409998 0
0.08280038 0.029383 0
0.08364824 0.022264 0
0.08431844000000001 0.0187343 0
0.08494814 0.0193122 0
0.0856327 0.0210758 0
0.0863119 0.0195332 0
0.086922 0.0170439 0
0.08742710000000001 0.0131947 0
0.0877912 0.00885411 0
0.08800820000000001 0.00436845 0
0.08807620000000001 -7.26136e-05 0
0.0880046 -0.00386809 0
0.0878173 -0.0074273 0
0.08748070000000001 -0.0125771 0
0.0869456 -0.0189474 0
0.08621240000000001 -0.0244042 0
0.0853349 -0.02787 0
0.0843639 -0.0301147 0
0.08334192 -0.0308241 0
0.08232715 -0.0299384 0
0.08135729 -0.0282237 0
0.08045372 -0.0260936 0
0.07962570000000001 -0.0236751 0
0.0788794 -0.0213468 0
0.07820103 -0.0194772 0
0.07757752 -0.018168 0
0.07698849 -0.0172132 0
0.07642921 -0.0164707 0
0.07589037900000001 -0.0158652 0
0.075372279 -0.0152198 0
0.074878516 -0.0144135 0
0.074414908 -0.0134316 0
0.07398562 -0.012377 0
0.07359191 -0.0112985 0
0.07323297000000001 -0.0103098 0
0.07290464 -0.00945175 0
0.07260265 -0.00872031 0
0.07232304 -0.00810077 0
0.07206225000000001 -0.00758412 0
0.07181724 -0.00714725 0
0.07158574000000001 -0.00676773 0
0.07136625 -0.00642227 0
0.071158 -0.00609088 0
0.07096077 -0.00576243 0
0.07077469 -0.00541943 0
0.07060032000000001 -0.00505929 0
0.07043806 -0.00470341 0
0.07028689 -0.00439135 0
0.07014521 -0.00413696 0
0.0700109 -0.00393749 0
0.0698826 -0.00377808 0
0.06975897 -0.00365065 0
0.06963918000000001 -0.0035464 0
0.06952254000000001 -0.00345903 0
0.06940861000000001 -0.00338293 0
0.06929707 -0.00331368 0
0.06918777000000001 -0.00324773 0
0.06908062000000001 -0.00318616 0
0.0689753 -0.00313777 0
0.06887135 -0.00310351 0
0.06876833 -0.00308049 0
0.06866594000000001 -0.00306545 0
0.06856395 -0.00305616 0
0.06846219 -0.00305132 0
0.06836049 -0.00305181 0
0.06825868 -0.00305857 0
0.06815651 -0.00307261 0
0.06805374 -0.00309475 0
0.06795007 -0.00312586 0
0.06784520000000001 -0.00316604 0
0.06773883 -0.00321478 0
0.06763071 -0.00327182 0
0.06752053000000001 -0.00333711 0
0.06740808000000001 -0.00340804 0
0.06729319 -0.00348314 0
0.06717572000000001 -0.00356195 0
0.06705557000000001 -0.00364451 0
0.06693261 -0.00373036 0
0.06680671 -0.00381979 0
0.06667779 -0.00391328 0
0.06654565 -0.00401054 0
0.06641025 -0.00411059 0
0.06627143 -0.00421518 0
0.06612905000000001 -0.00432346 0
0.06598302 -0.00443482 0
0.06583320000000001 -0.00455001 0
0.06567949000000001 -0.00466838 0
0.06552178 -0.00478967 0
0.06535999 -0.00491527 0
0.0651938 -0.00504709 0
0.0650233 -0.00518164 0
0.06484820000000001 -0.00531847 0
0.0646685 -0.00545715 0
0.0644842 -0.00559716 0
0.0642952 -0.00573656 0
0.0641015 -0.00587655 0
0.06390320000000001 -0.00601761 0
0.0637002 -0.00615992 0
0.0634924 -0.00630431 0
0.06327970000000001 -0.00645001 0
0.06306210000000001 -0.00659669 0
0.0628397 -0.00674631 0
0.0626122 -0.00689901 0
0.062379500000000004 -0.00705496 0
0.062141600000000005 -0.00721534 0
0.0618982 -0.00737963 0
0.06164940000000001 -0.0075474 0
0.0613948 -0.00771968 0
0.061134400000000005 -0.00789568 0
0.060868200000000004 -0.00807584 0
0.060595800000000005 -0.00826007 0
0.0603172 -0.0084483 0
0.060032300000000004 -0.00864128 0
0.059740800000000004 -0.00883799 0
0.059442800000000004 -0.00903827 0
0.059137800000000004 -0.00924717 0
0.058826100000000006 -0.0094405 0
0.0585083 -0.0096221 0
0.0581845 -0.0097997 0
0.0578548 -0.00997262 0
0.0575195 -0.0101368 0
0.057178900000000005 -0.0102905 0
0.056833400000000006 -0.010431 0
0.056483500000000006 -0.010556 0
0.0561296 -0.0106661 0
0.0557725 -0.0107526 0
0.055413000000000004 -0.0108124 0
0.0550519 -0.0108487 0
0.05469 -0.0108634 0
0.054328 -0.010855 0
0.053966700000000006 -0.010822 0
0.0536068 -0.0107682 0
0.05324910000000001 -0.010696 0
0.0528941 -0.0106076 0
0.052542200000000004 -0.0105167 0
0.0521933 -0.0104171 0
0.051848200000000004 -0.0102928 0
0.051507700000000003 -0.0101347 0
0.0511732 -0.00994231 0
0.05084570000000001 -0.00971914 0
0.050526 -0.00947037 0
0.050215 -0.0092021 0
0.04991330000000001 -0.0089206 0
0.049621 -0.00863146 0
0.04933850000000001 -0.00833917 0
0.049065700000000004 -0.00804634 0
0.0488026 -0.00775458 0
0.048549300000000004 -0.00746503 0
0.0483055 -0.00717825 0
0.048071300000000004 -0.00689424 0
0.0478463 -0.00661828 0
0.0476304 -0.00634923 0
0.047423400000000004 -0.00608768 0
0.047225 -0.00583241 0
0.04703500000000001 -0.00557588 0
0.0468538 -0.00530693 0
0.0466818 -0.00502659 0
0.046519200000000004 -0.00474915 0
0.04636560000000001 -0.00447865 0
0.0462209 -0.0042204 0
0.0460846 -0.00397441 0
0.0459561 -0.00374713 0
0.0458348 -0.00353942 0
0.0457202 -0.0033464 0
0.04561180000000001 -0.0031639 0
0.045509400000000005 -0.00298799 0
0.0454128 -0.00281514 0
0.0453219 -0.002643 0
0.04523680000000001 -0.00246992 0
0.045157600000000006 -0.00229528 0
0.0450841 -0.00211945 0
0.0450165 -0.00194295 0
0.0449548 -0.00176709 0
0.044899 -0.00159299 0
0.044848900000000004 -0.00142157 0
0.044804500000000004 -0.0012537 0
0.0447656 -0.00108995 0
0.04473200000000001 -0.000930529 0
0.0447037 -0.000775426 0
0.0446805 -0.000624507 0
0.0446623 -0.000477251 0
0.044648900000000005 -0.000333216 0
0.04464030000000001 -0.000191902 0
0.044636300000000004 -5.25893e-05 0
0.044637 8.5148e-05 0
0.04464220000000001 0.000221842 0
0.044652000000000004 0.000357774 0
0.044666300000000006 0.000493318 0
0.044685100000000005 0.000628232 0
0.0447084 0.000760815 0
0.044736 0.000889529 0
0.0447678 0.00101185 0
0.0448035 0.00112568 0
0.044842900000000005 0.00122938 0
0.0448855 0.00132168 0
0.044931 0.00140146 0
0.0449789 0.0014677 0
0.04502880000000001 0.00152479 0
0.0450805 0.00157622 0
0.045133900000000005 0.00162284 0
0.0451887 0.00166637 0
0.04524500000000001 0.00170902 0
0.0453027 0.00175338 0
0.045362 0.0018027 0
0.04542310000000001 0.0018612 0
0.0454864 0.00193332 0
0.045552300000000004 0.00202387 0
0.0456217 0.00213751 0
0.04569530000000001 0.00227226 0
0.045773600000000005 0.00242409 0
0.045857300000000004 0.00258464 0
0.045946200000000006 0.00274071 0
0.0460401 0.00288427 0
0.0461385 0.00301186 0
0.0462409 0.00312441 0
0.04634680000000001 0.00322479 0
0.0464559 0.00331703 0
0.046568 0.0034082 0
0.046683300000000004 0.0035052 0
0.046802 0.00361122 0
0.0469241 0.00371379 0
0.04704950000000001 0.00379946 0
0.0471772 0.00386077 0
0.0473065 0.00389744 0
0.0474367 0.00391019 0
0.0475669 0.0039019 0
0.0476965 0.00387804 0
0.0478252 0.00384689 0
0.0479527 0.0038082 0
0.0480786 0.00374638 0
0.048202100000000005 0.00366785 0
0.0483229 0.00358941 0
0.0484411 0.00350871 0
0.048556800000000004 0.00343835 0
0.0486706 0.00340429 0
0.048784400000000006 0.00342627 0
0.0489 0.00351855 0
0.049019900000000005 0.00367424 0
0.049145900000000006 0.00388216 0
0.0492793 0.00410867 0
0.049420000000000006 0.00431339 0
0.04956680000000001 0.00447867 0
0.0497185 0.00460489 0
0.049873600000000004 0.00468969 0
0.0500308 0.00473733 0
0.050189000000000004 0.00475566 0
0.050347300000000005 0.00475434 0
0.0505055 0.00474606 0
0.050663700000000006 0.00475171 0
0.0508226 0.00478805 0
0.0509834 0.00486542 0
0.051147 0.0049499 0
0.051312500000000004 0.00497092 0
0.051476900000000006 0.0048814 0
0.051636 0.00466905 0
0.05178580000000001 0.0043221 0
0.051921400000000006 0.0038287 0
0.0520379 0.00318166 0
0.0521301 0.00237957 0
0.0521932 0.00144939 0
0.052223000000000006 0.000364164 0
0.05221340000000001 -0.000887029 0
0.0521594 -0.00230717 0
0.0520552 -0.00387807 0
0.0518971 -0.00552381 0
0.0516842 -0.00716755 0
0.0514192 -0.00859822 0
0.051113500000000006 -0.00964047 0
0.050777300000000004 -0.0104947 0
0.0504121 -0.0114075 0
0.0500157 -0.0123824 0
0.0495835 -0.0135021 0
0.0491127 -0.0147035 0
0.0485975 -0.0161346 0
0.0480361 -0.0174342 0
0.047435200000000004 -0.0185409 0
0.0467992 -0.0195758 0
0.04612820000000001 -0.0205946 0
0.0454246 -0.0215194 0
0.0446927 -0.0223046 0
0.0439374 -0.0229377 0
0.0431636 -0.0234235 0
0.0423761 -0.0237785 0
0.0415787 -0.0240281 0
-0.028175999999999993 0.160809 0
-0.022634799999999997 0.164338 0
-0.0173117 0.15746 0
-0.012033500000000003 0.159989 0
-0.006678799999999999 0.159469 0
-0.0014219999999999927 0.157097 0
0.0038791999999999993 0.160836 0
0.009300700000000009 0.165048 0
0.015047600000000001 0.179159 0
0.021356800000000002 0.198864 0
0.028294 0.215799 0
0.0357009 0.22613 0
0.043145800000000005 0.217704 0
0.0499985 0.192744 0
0.0558509 0.159182 0
0.060411900000000004 0.114199 0
0.06323780000000001 0.0581113 0
0.0641309 -0.000772419 0
0.0632065 -0.046302 0
0.061351100000000006 -0.057879 0
0.0596384 -0.0420969 0
0.0588013 -0.00858747 0
0.059441900000000006 0.0447994 0
0.061737200000000006 0.0825921 0
0.06449060000000001 0.0803099 0
0.06700762 0.0708412 0
0.06923857 0.0622297 0
0.07099283 0.0432776 0
0.07216069 0.0289529 0
0.07296091 0.0196535 0
0.07336479 0.00617084 0
0.07341674000000001 -0.00214674 0
0.07324192 -0.00770337 0
0.07291159 -0.0117241 0
0.0724549 -0.0153897 0
0.07187705 -0.0190409 0
0.07118812000000001 -0.0217893 0
0.07042993 -0.0233911 0
0.06963768000000001 -0.0240841 0
0.06883095 -0.0242652 0
0.06802468 -0.0240283 0
0.06723908 -0.0231032 0
0.06648946 -0.0219036 0
0.06578154 -0.0206573 0
0.0651044 -0.0205848 0
0.0643841 -0.0223926 0
0.0636147 -0.0237217 0
0.0627883 -0.0257773 0
0.061842900000000006 -0.0340719 0
0.0609202 -0.0261667 0
0.0600834 -0.0237858 0
0.0593607 -0.019763 0
0.0587384 -0.0181529 0
0.0581544 -0.0167678 0
0.05763310000000001 -0.0145935 0
0.0571781 -0.0129203 0
0.05677070000000001 -0.0115567 0
0.0564119 -0.0100325 0
0.056105 -0.00846477 0
0.0558496 -0.00693775 0
0.0556446 -0.00543307 0
0.0554882 -0.00405476 0
0.0553729 -0.00295866 0
0.055282 -0.00266712 0
0.0551817 -0.00342826 0
0.0550412 -0.00500159 0
0.05484 -0.00699058 0
0.054568500000000006 -0.00922672 0
0.054221200000000004 -0.0115082 0
0.0538013 -0.0134115 0
0.053338500000000004 -0.0142349 0
0.05285720000000001 -0.0145692 0
0.052370700000000006 -0.0146242 0
0.05188140000000001 -0.0147988 0
0.0513778 -0.0155614 0
0.050838 -0.016801 0
0.05025110000000001 -0.018402 0
0.0496074 -0.0200693 0
0.048910800000000004 -0.021667 0
0.0481591 -0.0232891 0
0.0473595 -0.0245304 0
0.0465211 -0.0256563 0
0.045648400000000006 -0.0265969 0
0.044748 -0.027345 0
0.0438262 -0.0278636 0
0.042892400000000004 -0.0281167 0
0.041952500000000004 -0.0282489 0
0.041009500000000004 -0.0283128 0
0.040065100000000006 -0.0283436 0
0.03912 -0.0283612 0
0.0381741 -0.0283837 0
0.0372274 -0.0284123 0
0.0362796 -0.0284537 0
0.035330400000000005 -0.028475 0
0.034384000000000005 -0.0282906 0
0.0334491 -0.0277866 0
0.0325384 -0.0268553 0
0.0316666 -0.0254834 0
0.0308502 -0.0235583 0
0.030108300000000005 -0.0210533 0
0.029457700000000003 -0.0181022 0
0.028918000000000006 -0.0143942 0
0.028514400000000002 -0.0100971 0
0.028262600000000006 -0.00513852 0
0.028198600000000004 0.00108649 0
0.028381300000000005 0.0104989 0
0.028904200000000005 0.0203155 0
0.029778400000000003 0.0315487 0
0.0309711 0.0394578 0
0.032435200000000004 0.0481503 0
0.034201800000000004 0.0570243 0
0.036287700000000006 0.068048 0
0.0387836 0.0810424 0
0.041739500000000006 0.0956298 0
0.0451683 0.109225 0
0.049044700000000004 0.122334 0
0.0533154 0.13307 0
0.0578963 0.140767 0
0.06266630000000001 0.144669 0
0.06751514 0.145302 0
0.07225052 0.138219 0
0.07659453000000001 0.12108 0
0.08019448 0.0961667 0
0.08294865 0.0714517 0
0.08489555 0.0473516 0
0.0861384 0.0305709 0
0.0870958 0.0302194 0
0.0884089 0.0485248 0
0.0908531 0.0976212 0
0.0949362 0.13686 0
0.0996455 0.143817 0
0.1044437 0.142816 0
0.1091121 0.136378 0
0.1134029 0.120708 0
0.1170456 0.0985814 0
0.11993970000000001 0.0762787 0
0.1223059 0.0667834 0
0.1240479 0.0407092 0
0.1251091 0.0250596 0
0.1257564 0.0155684 0
0.1262067 0.0122419 0
0.1266673 0.0161582 0
0.127382 0.0264014 0
0.1283817 0.0325185 0
0.1295113 0.0346116 0
0.1306629 0.0341814 0
0.1317557 0.0312113 0
0.13273010000000002 0.027413 0
0.1335767 0.0235397 0
0.1342789 0.0185719 0
0.1347933 0.0125991 0
0.1351149 0.00714009 0
0.1352731 0.00274933 0
0.1353135 0.000187193 0
0.1353021 -0.000562847 0
0.1352826 -0.000556621 0
0.1352649 -0.00052371 0
0.1352449 -0.000706781 0
0.1352206 -0.00080378 0
0.1351916 -0.000992699 0
0.1351495 -0.0015406 0
0.1350861 -0.00224933 0
0.1349952 -0.00322991 0
0.1348664 -0.00446775 0
0.1346924 -0.00595379 0
0.1344631 -0.0077419 0
0.1341705 -0.00972414 0
0.13381 -0.0117891 0
0.1333811 -0.0138181 0
0.1328877 -0.0156454 0
0.1323376 -0.0171823 0
0.13174740000000001 -0.0180757 0
0.1311354 -0.0185819 0
0.13050810000000002 -0.0190714 0
0.12986150000000002 -0.0197019 0
0.1291947 -0.0202519 0
0.1285129 -0.0206166 0
0.1278204 -0.0209237 0
0.1271176 -0.0212341 0
0.1264031 -0.0216447 0
0.1256721 -0.0222064 0
0.1249201 -0.0228904 0
0.12414330000000001 -0.0236871 0
0.1233377 -0.0246105 0
0.12249950000000001 -0.0256349 0
0.12162680000000001 -0.0266733 0
0.1207188 -0.0277208 0
0.11978 -0.0285242 0
0.11881749999999999 -0.029131 0
0.1178421 -0.0293135 0
0.1168663 -0.0291843 0
0.1159011 -0.0286964 0
0.1149578 -0.0279014 0
0.1140453 -0.0268667 0
0.113168 -0.025817 0
0.11232790000000001 -0.0245839 0
0.11153260000000001 -0.0232847 0
0.1107752 -0.0221968 0
0.11005580000000001 -0.0210329 0
0.109374 -0.0199366 0
0.1087295 -0.0187619 0
0.10812630000000001 -0.0175124 0
0.1075639 -0.0162649 0
0.1070471 -0.0147876 0
0.1065825 -0.0131269 0
0.1061773 -0.0112353 0
0.10583970000000001 -0.00910137 0
0.1055741 -0.00700462 0
0.1053717 -0.00524193 0
0.1052257 -0.00363736 0
0.1051288 -0.0022555 0
0.1050771 -0.000880838 0
0.1050748 0.00069186 0
0.1051291 0.00252313 0
0.1052489 0.00459469 0
0.1054378 0.00662665 0
0.1056926 0.00854568 0
0.1060095 0.0103643 0
0.1063853 0.0120542 0
0.1068144 0.0135942 0
0.1072927 0.0150052 0
0.1078157 0.0162868 0
0.10837920000000001 0.0174441 0
0.1089791 0.0184843 0
0.1096116 0.0193869 0
0.1102706 0.0200931 0
0.1109498 0.0205981 0
0.1116423 0.0209202 0
0.1123427 0.0210749 0
0.1130454 0.0210685 0
0.11374200000000001 0.0207144 0
0.11441970000000001 0.0199777 0
0.1150679 0.0190028 0
0.11568200000000001 0.0178872 0
0.116256 0.0166091 0
0.1167851 0.0151954 0
0.1172648 0.0136603 0
0.11769160000000001 0.0120318 0
0.11806330000000001 0.0103605 0
0.1183792 0.00868397 0
0.1186401 0.00705143 0
0.1188468 0.00542903 0
0.1189999 0.00383965 0
0.1191004 0.00226668 0
0.119148 0.000662232 0
0.1191411 -0.00100323 0
0.119078 -0.00270588 0
0.11895620000000001 -0.00451551 0
0.1187733 -0.00637306 0
0.1185268 -0.00830799 0
0.11821770000000001 -0.0101166 0
0.1178504 -0.0118083 0
0.1174294 -0.0133394 0
0.1169613 -0.014644 0
0.1164528 -0.0157707 0
0.11591080000000001 -0.0166632 0
0.11534240000000001 -0.0173758 0
0.11475360000000001 -0.0179017 0
0.1141496 -0.0182931 0
0.1135348 -0.0185682 0
0.1129123 -0.0187645 0
0.112284 -0.0189192 0
0.111651 -0.0190544 0
0.11101369999999999 -0.0191686 0
0.11037330000000001 -0.0192435 0
0.1097314 -0.0192527 0
0.10909160000000001 -0.0191177 0
0.10845940000000001 -0.0187837 0
0.1078429 -0.0181997 0
0.1072502 -0.017352 0
0.1066918 -0.0161579 0
0.10617850000000001 -0.0146683 0
0.1057197 -0.0128998 0
0.10532280000000001 -0.0109094 0
0.104996 -0.0087948 0
0.1047406 -0.00665606 0
0.1045525 -0.0047568 0
0.104422 -0.00321224 0
0.10433680000000001 -0.00198919 0
0.10429050000000001 -0.000834376 0
0.1042836 0.000400923 0
0.1043223 0.00188499 0
0.1044153 0.00369358 0
0.1045726 0.00566716 0
0.104795 0.00755614 0
0.1050787 0.00937534 0
0.10542220000000001 0.0111055 0
0.1058209 0.0127113 0
0.1062709 0.0141928 0
0.10676840000000001 0.0155638 0
0.1073096 0.0168214 0
0.1078907 0.0179677 0
0.1085082 0.0190093 0
0.10915820000000001 0.0199207 0
0.1098354 0.0206409 0
0.110533 0.0211668 0
0.11124500000000001 0.0215112 0
0.1119655 0.0216904 0
0.1126892 0.0217134 0
0.1134094 0.0214862 0
0.1141157 0.0209098 0
0.025821800000000006 0.1435 0
0.030990700000000003 0.15701 0
0.036177400000000005 0.156602 0
0.041538700000000005 0.164838 0
0.0470657 0.16408 0
0.0524375 0.158974 0
0.05767800000000001 0.155605 0
0.0627593 0.14876 0
0.06755302 0.139509 0
0.07201089000000001 0.128282 0
0.076094272 0.116947 0
0.07974735000000001 0.103082 0
0.08292467 0.0885604 0
0.0856008 0.0732507 0
0.0877636 0.0574836 0
0.0894393 0.0440842 0
0.0908399 0.0414139 0
0.0923631 0.0514581 0
0.0944609 0.0712734 0
0.096956 0.0765053 0
0.0994183 0.0704017 0
0.101619 0.0623307 0
0.1035921 0.0564467 0
0.1053679 0.0496995 0
0.1068491 0.0394879 0
0.1079648 0.0281891 0
0.1086883 0.0167168 0
0.1091017 0.00847064 0
0.10925180000000001 0.0017651 0
0.1092514 -0.00135142 0
0.1091566 -0.00395453 0
0.1090015 -0.00526071 0
0.1088128 -0.00605865 0
0.1085985 -0.00670941 0
0.1083646 -0.00737467 0
0.10810220000000001 -0.00835335 0
0.10780400000000001 -0.00951885 0
0.1074636 -0.0108708 0
0.1070758 -0.0123265 0
0.1066391 -0.0138296 0
0.1061501 -0.0154311 0
0.1056063 -0.0171315 0
0.10500280000000001 -0.0189982 0
0.1043352 -0.0209605 0
0.1036031 -0.0228589 0
0.1028114 -0.0244886 0
0.1019738 -0.025631 0
0.1011075 -0.0262092 0
0.10022890000000001 -0.0264343 0
0.0993449 -0.0265474 0
0.0984633 -0.0262916 0
0.0975976 -0.0256135 0
0.0967621 -0.0244793 0
0.095972 -0.0230493 0
0.0952301 -0.0214465 0
0.0945489 -0.0195017 0
0.093936 -0.0173606 0
0.0933956 -0.0151776 0
0.0929286 -0.0129444 0
0.0925372 -0.010669 0
0.0922201 -0.00847859 0
0.0919739 -0.00642163 0
0.09179580000000001 -0.00438622 0
0.091682 -0.00256985 0
0.0916256 -0.000922901 0
0.0916207 0.000535064 0
0.091661 0.00180548 0
0.0917412 0.00293531 0
0.0918567 0.00393748 0
0.09200370000000001 0.00483091 0
0.0921791 0.005651 0
0.0923813 0.00645181 0
0.0926107 0.00727685 0
0.0928684 0.00815148 0
0.0931562 0.00907603 0
0.0934759 0.0100508 0
0.0938282 0.0110361 0
0.0942138 0.0120412 0
0.09463160000000001 0.0129722 0
0.0950797 0.0138592 0
0.0955564 0.0146864 0
0.0960594 0.0154519 0
0.0965873 0.016182 0
0.0971387 0.0168708 0
0.09771250000000001 0.0175276 0
0.0983078 0.0181623 0
0.09892390000000001 0.018783 0
0.0995607 0.0193996 0
0.10021820000000001 0.020029 0
0.10089690000000001 0.0206653 0
0.101597 0.0213079 0
0.1023213 0.0220614 0
0.1030678 0.0227102 0
0.1038362 0.023359 0
0.1046261 0.023997 0
0.1054361 0.0245621 0
0.1062638 0.0250716 0
0.1071079 0.0255525 0
[truncated: 1,589,668 more chars]
