# Supplementary material for: Characterization of Human Balance through a Reinforcement Learning-based Muscle Controller
Source: PLoS One. 2025 Apr 1;20(4):e0320211. doi: 10.1371/journal.pone.0320211 (PMC11960994; doi:10.1371/journal.pone.0320211)
Supplement: S1 File — Data for the COM states and trajectories, as well as muscle activations, presented in the figures. (ZIP) [file pone.0320211.s001.zip › FigureData/fig5_COM_State_Trajectories_point_cloud.xyz]

0.105438 0.0 0
0.1058989 0.0284865 0
0.1072187 0.048612 0
0.109076 0.0607211 0
0.11121500000000001 0.0666922 0
0.1134993 0.0698178 0
0.1158534 0.0711772 0
0.1182367 0.0717489 0
0.1205965 0.0698358 0
0.1228617 0.0657759 0
0.1249209 0.0581149 0
0.1267023 0.0493747 0
0.1282229 0.042719 0
0.1295568 0.0375676 0
0.1307249 0.03298 0
0.1317459 0.0286403 0
0.1326251 0.024343 0
0.1333621 0.0204172 0
0.1339824 0.0170988 0
0.1345032 0.0145087 0
0.1349413 0.011911 0
0.1352887 0.0090927 0
0.1355364 0.00595493 0
0.1357072 0.00410961 0
0.1358331 0.00416011 0
0.1359274 0.00193815 0
0.1359659 0.000520134 0
0.1359507 -0.0014334 0
0.135858 -0.0040738 0
0.1356686 -0.00718194 0
0.1353736 -0.0103597 0
0.1349735 -0.0134894 0
0.1344705 -0.0165443 0
0.1338657 -0.0195994 0
0.1331585 -0.0226798 0
0.1323484 -0.0257782 0
0.1314337 -0.0289967 0
0.130405 -0.0325756 0
0.1292581 -0.036041 0
0.1279979 -0.0393737 0
0.1266295 -0.0425571 0
0.125158 -0.0455561 0
0.12359020000000001 -0.0483519 0
0.12193280000000001 -0.0509344 0
0.1201933 -0.0532937 0
0.1183791 -0.055426 0
0.1164963 -0.0574701 0
0.114536 -0.0600506 0
0.1124918 -0.062338 0
0.1103875 -0.063668 0
0.1082546 -0.0641847 0
0.10611390000000001 -0.0642239 0
0.1039766 -0.0640132 0
0.1018498 -0.0635514 0
0.0997629 -0.0616793 0
0.0977409 -0.0597511 0
0.0957842 -0.057709 0
0.0939059 -0.0550041 0
0.09212490000000001 -0.0520123 0
0.0904461 -0.0488286 0
0.0888838 -0.0449871 0
0.08753090000000001 -0.030377 0
0.0868896 -0.0130804 0
0.0866174 -0.00298586 0
0.0867948 0.0127855 0
0.08739340000000001 0.020307 0
0.0881352 0.0246762 0
0.0890847 0.0314365 0
0.0901702 0.0328446 0
0.09125710000000001 0.0327187 0
0.0923718 0.0341336 0
0.0934832 0.0319499 0
0.094478 0.0279473 0
0.0953137 0.0224828 0
0.0959537 0.0165926 0
0.0964034 0.0107673 0
0.09665510000000001 0.0047736 0
0.09671300000000001 -0.000923799 0
0.0965869 -0.00620912 0
0.0962921 -0.0111269 0
0.0958437 -0.0153804 0
0.09526230000000001 -0.0192523 0
0.0945608 -0.022461 0
0.0937583 -0.0254811 0
0.09286230000000001 -0.0280399 0
0.09188650000000001 -0.0303573 0
0.0908384 -0.032305 0
0.08973450000000001 -0.033869 0
0.0885803 -0.0352313 0
0.0873883 -0.0362281 0
0.0861684 -0.0368913 0
0.08493352 -0.0371502 0
0.08369359 -0.0372351 0
0.08245664 -0.0369406 0
0.08124200000000001 -0.0359046 0
0.08007411 -0.0341906 0
0.07897271 -0.0319346 0
0.07795379000000001 -0.0292593 0
0.07703603 -0.0258595 0
0.07624546 -0.021712 0
0.075593139 -0.017782 0
0.075069288 -0.0140503 0
0.074604935 -0.0180675 0
0.07398026 -0.0212092 0
0.07321049 -0.0251679 0
0.07229806 -0.0289181 0
0.07133176000000001 -0.028399 0
0.07042211000000001 -0.0262936 0
0.06957006 -0.0249824 0
0.06876467 -0.0231736 0
0.06803455 -0.020783 0
0.06737868 -0.0187567 0
0.06678303000000001 -0.0170841 0
0.06624406000000001 -0.0153435 0
0.06576054 -0.0138349 0
0.06532041 -0.0126486 0
0.0649188 -0.011522 0
0.0645526 -0.0105382 0
0.0642167 -0.00966695 0
0.0639087 -0.00888009 0
0.0636245 -0.00821252 0
0.0633617 -0.00760539 0
0.06311710000000001 -0.00710456 0
0.0628866 -0.00676358 0
0.0626643 -0.00660267 0
0.0624443 -0.00662982 0
0.062219800000000006 -0.00684781 0
0.061985900000000003 -0.00718371 0
0.0617389 -0.00762782 0
0.0614759 -0.00813262 0
0.061196 -0.00863192 0
0.060899600000000005 -0.00911918 0
0.060587600000000005 -0.00957837 0
0.060260400000000006 -0.0100278 0
0.0599181 -0.0104909 0
0.059560100000000005 -0.0109637 0
0.059186 -0.0114616 0
0.058795 -0.0119736 0
0.0583868 -0.0124928 0
0.05796130000000001 -0.0130134 0
0.0575185 -0.0135283 0
0.057058700000000004 -0.0140381 0
0.056581900000000004 -0.0145498 0
0.0560881 -0.0150627 0
0.05557720000000001 -0.0155712 0
0.055049600000000004 -0.0160709 0
0.054505300000000007 -0.0165706 0
0.0539444 -0.017068 0
0.0533669 -0.0175679 0
0.052772200000000005 -0.0180953 0
0.052160700000000004 -0.018596 0
0.0515317 -0.0191199 0
0.050885400000000004 -0.0196564 0
0.0502205 -0.0202299 0
0.049536000000000004 -0.020825 0
0.0488315 -0.021431 0
0.0481066 -0.0220562 0
0.047360200000000005 -0.022693 0
0.04659340000000001 -0.0233089 0
0.04580530000000001 -0.0239563 0
0.0449953 -0.0246284 0
0.044162400000000004 -0.0253349 0
0.0433054 -0.0260744 0
0.042422600000000005 -0.0268618 0
0.041514600000000006 -0.0275609 0
0.040585300000000005 -0.0282085 0
0.0396332 -0.028887 0
0.038658200000000004 -0.0296184 0
0.0376572 -0.0303812 0
0.0366345 -0.0309437 0
0.035594400000000005 -0.0314745 0
0.0345352 -0.0320851 0
0.0334554 -0.0326463 0
0.0323688 -0.0325614 0
0.031292900000000005 -0.0320196 0
0.0302433 -0.0309868 0
0.029221700000000003 -0.0310265 0
0.0281396 -0.0334892 0
0.027001400000000002 -0.0346412 0
0.0258252 -0.0359366 0
0.024613600000000006 -0.0365882 0
0.023393800000000006 -0.0365706 0
0.022186200000000003 -0.0358263 0
0.021016800000000002 -0.0343968 0
0.0199029 -0.0325298 0
0.018859900000000006 -0.0301733 0
0.0179034 -0.0273593 0
0.0170487 -0.0240658 0
0.016309500000000005 -0.0204684 0
0.0156967 -0.0167765 0
0.0151716 -0.0146454 0
0.0147474 -0.010732 0
0.014471400000000002 -0.00624434 0
0.014334700000000006 -0.00214892 0
0.014335 0.00192143 0
0.014469200000000002 0.0059733 0
0.014741300000000006 0.0101562 0
0.015153400000000004 0.0143969 0
0.0157095 0.0187725 0
0.016412500000000003 0.0231933 0
0.0172642 0.0277067 0
0.018269100000000003 0.032376 0
0.019430700000000002 0.0370806 0
0.020748100000000005 0.0417284 0
0.022218800000000004 0.0462611 0
0.023836200000000002 0.0504915 0
0.0255849 0.0541687 0
0.0274487 0.0574276 0
0.029414000000000003 0.0603026 0
0.0314602 0.0622448 0
0.033565300000000006 0.0640569 0
0.035727100000000005 0.0649584 0
0.037896000000000006 0.0646957 0
0.0400437 0.0643571 0
0.0421621 0.0624787 0
0.044179500000000003 0.0584905 0
0.0460315 0.0526719 0
0.0476615 0.0453545 0
0.049034900000000006 0.0375077 0
0.0501539 0.0301739 0
0.051034300000000005 0.0231612 0
0.0516865 0.0163375 0
0.052112200000000004 0.00962187 0
0.0523182 0.00309743 0
0.0523107 -0.00305535 0
0.052099900000000005 -0.00925497 0
0.051689700000000005 -0.014992 0
0.0510978 -0.0201708 0
0.05033800000000001 -0.0251086 0
0.0494233 -0.0294672 0
0.0483748 -0.0331519 0
0.0472146 -0.036209 0
0.0459633 -0.0386549 0
0.044640700000000005 -0.0405287 0
0.0432644 -0.0419519 0
0.0418453 -0.0430776 0
0.0403958 -0.0438924 0
0.0389149 -0.0449903 0
0.0373958 -0.0462274 0
0.0358283 -0.0477995 0
0.034205000000000006 -0.049268 0
0.0325454 -0.0503802 0
0.0308487 -0.0513363 0
0.029136000000000002 -0.05133 0
0.027424800000000006 -0.0525518 0
0.025783300000000002 -0.0473908 0
0.024235 -0.0452338 0
0.0227981 -0.0412562 0
0.021486000000000005 -0.037892 0
0.020289500000000002 -0.0341319 0
0.0192231 -0.030399 0
0.018261400000000004 -0.0274061 0
0.017412900000000002 -0.0237393 0
0.016683800000000006 -0.0202361 0
0.016072200000000002 -0.0166639 0
0.015582500000000006 -0.0129043 0
0.015199400000000002 -0.0104554 0
0.014903900000000005 -0.00705666 0
0.0147515 -0.002339 0
0.0147534 0.00226613 0
0.014910900000000005 0.00695548 0
0.015224600000000005 0.0116439 0
0.0156955 0.0163854 0
0.0163267 0.021288 0
0.0171257 0.0264332 0
0.018100200000000004 0.0317964 0
0.0192545 0.0371797 0
0.020585400000000004 0.0423837 0
0.0220855 0.0473185 0
0.023747200000000003 0.0520397 0
0.025544800000000006 0.0554248 0
0.027444100000000006 0.0584654 0
0.029447900000000006 0.0615144 0
0.0315394 0.0637468 0
0.033694600000000005 0.0654281 0
0.0359022 0.066951 0
0.038158300000000006 0.0683045 0
0.0404669 0.0714848 0
0.0429763 0.0803703 0
0.0457764 0.0867284 0
0.048740900000000004 0.0903053 0
0.051762800000000005 0.0904839 0
0.054743700000000006 0.0881985 0
0.0576107 0.0836719 0
0.0602827 0.0767282 0
0.0626921 0.0681844 0
0.0647973 0.0586008 0
0.06658127 0.0494202 0
0.06809165 0.0417176 0
0.06933412 0.0333736 0
0.0702849 0.0241211 0
0.07092226 0.0146865 0
0.07125544 0.0058163 0
0.07129679 -0.00284496 0
0.07104913 -0.0114514 0
0.0705267 -0.0192682 0
0.06976396 -0.0259812 0
0.06878025 -0.032577 0
0.06759097 -0.0383309 0
0.06622879000000001 -0.0429506 0
0.0647284 -0.0468249 0
0.1067981 0.0 0
0.1072632 0.0287211 0
0.1085929 0.0489621 0
0.1104639 0.0612031 0
0.11262 0.067236 0
0.1149237 0.0704334 0
0.1172992 0.0718337 0
0.1197049 0.0724458 0
0.1220924 0.0707842 0
0.1243927 0.0668924 0
0.1264873 0.0591465 0
0.12830740000000002 0.0507774 0
0.1298872 0.044846 0
0.1313053 0.0404092 0
0.1325782 0.0364188 0
0.13372509999999999 0.0326084 0
0.1347446 0.0288341 0
0.1356434 0.0255683 0
0.1364475 0.0229505 0
0.1371756 0.021045 0
0.1378449 0.0192184 0
0.1384506 0.017258 0
0.13898680000000002 0.0150444 0
0.13946 0.0136461 0
0.13989780000000002 0.0125592 0
0.14028790000000002 0.0112042 0
0.14065460000000002 0.0109432 0
0.14101380000000002 0.0105822 0
0.14135029999999998 0.00955541 0
0.1416394 0.00779068 0
0.1418623 0.00565812 0
0.142013 0.00349734 0
0.1420942 0.00150906 0
0.1421143 -0.000176601 0
0.1420804 -0.0017623 0
0.14199440000000002 -0.00331092 0
0.1418577 -0.00482133 0
0.14166820000000002 -0.00652114 0
0.1414123 -0.00882305 0
0.1410675 -0.0117776 0
0.1406193 -0.0149766 0
0.140063 -0.0182515 0
0.1393968 -0.021563 0
0.1386194 -0.0249355 0
0.13772689999999999 -0.0284565 0
0.1367178 -0.0307365 0
0.13564009999999999 -0.0336895 0
0.1344716 -0.036245 0
0.13322240000000002 -0.0385634 0
0.131896 -0.0409384 0
0.1304878 -0.043455 0
0.1289948 -0.0460059 0
0.1274172 -0.0485248 0
0.1257567 -0.0509797 0
0.124016 -0.0533368 0
0.1221989 -0.0555638 0
0.12031040000000001 -0.0576233 0
0.1183566 -0.0595016 0
0.1163361 -0.0617085 0
0.1142329 -0.0642794 0
0.1120588 -0.0658954 0
0.10985030000000001 -0.066463 0
0.1076343 -0.0663266 0
0.1054242 -0.066192 0
0.1032257 -0.065736 0
0.101056 -0.064287 0
0.0989482 -0.0622602 0
0.096909 -0.0601888 0
0.0949437 -0.0577874 0
0.0930684 -0.0548242 0
0.0913336 -0.0466691 0
0.0898737 -0.0421261 0
0.0885529 -0.0372563 0
0.0874124 -0.0312888 0
0.08648890000000001 -0.0243204 0
0.08580370000000001 -0.0171098 0
0.0853592 -0.00999531 0
0.08514025 -0.00373827 0
0.08510791000000001 0.00130339 0
0.0852172 0.00442825 0
0.0853817 0.00538399 0
0.0855751 0.00626922 0
0.0857951 0.00689706 0
0.0860255 0.00694533 0
0.0862427 0.00607379 0
0.0864158 0.00428302 0
0.0865093 0.00148381 0
0.086503 -0.00145342 0
0.0863975 -0.00464777 0
0.0861883 -0.00769044 0
0.0858788 -0.0106095 0
0.0854751 -0.0133824 0
0.08498165 -0.0160486 0
0.08440444 -0.0183804 0
0.08375429000000001 -0.0204266 0
0.0830424 -0.0221514 0
0.08227706 -0.0236412 0
0.08146721 -0.0248274 0
0.08062376 -0.0256661 0
0.07975607 -0.0263492 0
0.07886675 -0.0269771 0
0.07795824 -0.0275114 0
0.07703756 -0.0276768 0
0.076119033 -0.0274084 0
0.0752159097 -0.0267761 0
0.074340128 -0.0257836 0
0.073504 -0.0244144 0
0.0727168 -0.022874 0
0.07198348 -0.0211762 0
0.07131307 -0.0191059 0
0.07071430000000001 -0.0169841 0
0.07018288 -0.0150568 0
0.06971888 -0.0127977 0
0.06932651000000001 -0.0111279 0
0.06897668 -0.00975873 0
0.06868381 -0.00808455 0
0.06843771 -0.00668261 0
0.06824109 -0.00521388 0
0.06808626000000001 -0.00416745 0
0.06795641000000001 -0.00373507 0
0.0678292 -0.00397464 0
0.06768172 -0.00490521 0
0.06749481 -0.00622993 0
0.06726585 -0.00740229 0
0.0669975 -0.00858439 0
0.06669131 -0.00969465 0
0.06635182 -0.0106012 0
0.06598572 -0.0113093 0
0.06559789 -0.011913 0
0.06519180000000001 -0.0124399 0
0.0647679 -0.0129433 0
0.0643296 -0.0133347 0
0.0638784 -0.0137116 0
0.0634159 -0.0140083 0
0.0629449 -0.014225 0
0.062468300000000004 -0.0143525 0
0.061989100000000005 -0.0143887 0
0.0615098 -0.0143724 0
0.0610317 -0.0143104 0
0.0605564 -0.0142194 0
0.0600844 -0.0141044 0
0.0596165 -0.0139824 0
0.059152500000000004 -0.0138662 0
0.058692100000000004 -0.0138043 0
0.0582313 -0.0138652 0
0.057767200000000005 -0.0139941 0
0.0572979 -0.0141581 0
0.056823200000000004 -0.0143276 0
0.0563424 -0.0145099 0
0.0558559 -0.014689 0
0.055363300000000004 -0.0148568 0
0.0548651 -0.0150353 0
0.0543607 -0.0152391 0
0.0538487 -0.0154843 0
0.053327900000000004 -0.0157421 0
0.0527989 -0.0160199 0
0.052259200000000006 -0.0163551 0
0.051707600000000006 -0.0167387 0
0.0511428 -0.0171423 0
0.050564300000000006 -0.0175637 0
0.049971 -0.0180294 0
0.0493617 -0.0185168 0
0.04873570000000001 -0.0190338 0
0.048092 -0.0195619 0
0.0474308 -0.0201206 0
0.0467495 -0.0207325 0
0.0460478 -0.0213648 0
0.0453235 -0.0220759 0
0.044575500000000004 -0.0227621 0
0.043806300000000006 -0.0233667 0
0.043016900000000004 -0.0239806 0
0.0422072 -0.0245779 0
0.041378200000000004 -0.0251496 0
0.040530100000000006 -0.025725 0
0.039662800000000005 -0.0263005 0
0.0387759 -0.0269436 0
0.0378637 -0.0277714 0
0.036924900000000004 -0.0284423 0
0.035971 -0.0288179 0
0.0350026 -0.0292934 0
0.0340219 -0.0295429 0
0.033041400000000005 -0.0292827 0
0.0320775 -0.0285934 0
0.031142100000000006 -0.0275569 0
0.030250900000000004 -0.0259852 0
0.0294185 -0.0241362 0
0.028650500000000002 -0.0217586 0
0.028009600000000003 -0.0176791 0
0.027453400000000003 -0.0156098 0
0.026988200000000004 -0.0126209 0
0.0266068 -0.0104229 0
0.026304900000000006 -0.00777525 0
0.026095400000000005 -0.0049821 0
0.0259804 -0.00200337 0
0.025970400000000005 0.00127557 0
0.026073200000000005 0.00474713 0
0.026294000000000005 0.00833754 0
0.0266343 0.0119153 0
0.0270935 0.0154437 0
0.027669400000000004 0.0189306 0
0.028361000000000004 0.0223967 0
0.029168600000000003 0.0258802 0
0.030090700000000005 0.029258 0
0.0311231 0.0325058 0
0.0322611 0.0355839 0
0.033497700000000005 0.0384403 0
0.034825800000000004 0.0410859 0
0.0362391 0.0435754 0
0.037733 0.0459126 0
0.0393022 0.0481533 0
0.040939 0.0498412 0
0.0426223 0.0511334 0
0.044347700000000004 0.0521075 0
0.04606010000000001 0.0503044 0
0.04767060000000001 0.0462815 0
0.0491204 0.0408489 0
0.0503725 0.0345473 0
0.05143450000000001 0.0322836 0
0.0525774 0.0345554 0
0.053776500000000005 0.0418713 0
0.055233000000000004 0.0444472 0
0.05673980000000001 0.0459471 0
0.0582833 0.0461405 0
0.059779700000000005 0.0435507 0
0.061174900000000004 0.0403252 0
0.0624593 0.0368275 0
0.0636086 0.0322026 0
0.0645892 0.0269653 0
0.0653929 0.0215687 0
0.06601719 0.0162791 0
0.06646579 0.0109781 0
0.06674106 0.005855 0
0.06684641000000001 0.000730141 0
0.06678518 -0.00404375 0
0.06658084 -0.00785983 0
0.06624714000000001 -0.0118429 0
0.06578962000000001 -0.0154295 0
0.06521555 -0.0187649 0
0.0645376 -0.0217358 0
0.0637639 -0.0245313 0
0.0629003 -0.0270809 0
0.061960100000000004 -0.0291505 0
0.0609589 -0.0307616 0
0.0599121 -0.0319292 0
0.0588337 -0.0326809 0
0.057737300000000005 -0.0330265 0
0.0566368 -0.0329516 0
0.0555461 -0.0324635 0
0.0544775 -0.0316505 0
0.053440800000000004 -0.0305857 0
0.052442600000000006 -0.0293612 0
0.05148710000000001 -0.0281047 0
0.0505645 -0.0273863 0
0.0496616 -0.0269635 0
0.04876660000000001 -0.026796 0
0.047873700000000005 -0.0277591 0
0.0469773 -0.0269173 0
0.0460831 -0.026903 0
0.0451834 -0.026995 0
0.044287900000000005 -0.0267304 0
0.0434026 -0.0264079 0
0.0425279 -0.0260904 0
0.041663700000000005 -0.0257884 0
0.040808500000000004 -0.0255914 0
0.039956700000000005 -0.0255511 0
0.0391048 -0.0255867 0
0.038250400000000004 -0.0257018 0
0.037390700000000006 -0.0259106 0
0.036528700000000004 -0.0258422 0
0.0356753 -0.0253511 0
0.0348484 -0.0242995 0
0.034063600000000006 -0.0228533 0
0.0333327 -0.0211299 0
0.032660800000000004 -0.0193809 0
0.0320452 -0.0176743 0
0.031488100000000005 -0.0159066 0
0.0309889 -0.0142044 0
0.0305452 -0.0125292 0
0.030159400000000003 -0.0107312 0
0.029840600000000002 -0.00740254 0
0.029668600000000003 -0.0030592 0
0.029659500000000005 0.00221995 0
0.029814900000000005 0.00660288 0
0.030099100000000004 0.0102603 0
0.0305044 0.0137578 0
0.031019900000000003 0.0170395 0
0.0316451 0.0203326 0
0.0323796 0.023582 0
0.0332225 0.0268062 0
0.034170900000000004 0.0299428 0
0.0352238 0.0330722 0
0.0363802 0.0361527 0
0.037636600000000006 0.0390568 0
0.038986400000000004 0.0417848 0
0.0404243 0.0443705 0
0.041951800000000004 0.0472125 0
0.0435807 0.0504128 0
0.0453172 0.0535929 0
0.047156500000000004 0.0566046 0
0.0490683 0.0574636 0
0.0509454 0.0548511 0
0.1055906 0.0 0
0.10605200000000001 0.0285137 0
0.107373 0.0486529 0
0.10923189999999999 0.0607769 0
0.1113729 0.0667548 0
0.1136594 0.0698885 0
0.1160159 0.071253 0
0.1184018 0.071829 0
0.1207648 0.0699452 0
0.123034 0.0659036 0
0.1250973 0.0582321 0
0.126883 0.0495306 0
0.1284101 0.0429545 0
0.1297535 0.0378905 0
0.1309335 0.0333692 0
0.1319686 0.0290883 0
0.1328636 0.0248466 0
0.1336186 0.020993 0
0.1342595 0.0177535 0
0.1348036 0.0152432 0
0.1352677 0.0127337 0
0.1356442 0.0100127 0
0.1359243 0.0069774 0
0.136123 0.00466549 0
0.1362654 0.00310322 0
0.1363658 0.00277759 0
0.1364372 0.00155484 0
0.1364572 -0.00037598 0
0.13639800000000002 -0.00315399 0
0.1362342 -0.00658361 0
0.1359505 -0.0102744 0
0.1355451 -0.0134976 0
0.1350358 -0.0168694 0
0.1344157 -0.0201918 0
0.1336893 -0.0232876 0
0.1328572 -0.0264853 0
0.1319176 -0.0297525 0
0.1308608 -0.0335253 0
0.1296772 -0.0372676 0
0.1283729 -0.0407911 0
0.1269547 -0.0441132 0
0.1254289 -0.0472341 0
0.1238033 -0.0501294 0
0.12208530000000001 -0.052793 0
0.1202826 -0.0552186 0
0.1184033 -0.0573998 0
0.116454 -0.0594914 0
0.114425 -0.0621411 0
0.1123108 -0.0644457 0
0.110138 -0.0656935 0
0.10794000000000001 -0.0660894 0
0.1057372 -0.0660561 0
0.1035402 -0.06577 0
0.1013588 -0.0650306 0
0.0992256 -0.0630128 0
0.0971612 -0.0609681 0
0.09516720000000001 -0.0587428 0
0.0932545 -0.0560915 0
0.0914392 -0.052938 0
0.0897367 -0.0493459 0
0.0881644 -0.045126 0
0.0867402 -0.0404636 0
0.0854946 -0.0341859 0
0.08448286 -0.0269358 0
0.08370348 -0.0202375 0
0.08314513 -0.0135426 0
0.08282009 -0.00647493 0
0.08270242 -0.00156579 0
0.08269623000000001 0.000777875 0
0.08274642 0.00209084 0
0.08283319 0.00305983 0
0.08294891 0.00386461 0
0.08309021 0.00466327 0
0.08324835 0.00474375 0
0.08339475 0.00396741 0
0.08349376 0.00200204 0
0.08351406 -0.000630657 0
0.08343689 -0.00380885 0
0.08325372 -0.00679318 0
0.08297421 -0.00970238 0
0.08260561 -0.0121498 0
0.08215975 -0.0143917 0
0.08164099 -0.0165031 0
0.08106031 -0.0183108 0
0.08041766 -0.0200272 0
0.07972394000000001 -0.0216294 0
0.07897631000000001 -0.0229233 0
0.07819445 -0.023976 0
0.07738197000000001 -0.0245885 0
0.07655573 -0.0250662 0
0.07571125100000001 -0.0253792 0
0.074867525 -0.0253585 0
0.07401663 -0.0256548 0
0.07316691 -0.0252921 0
0.0723342 -0.0246839 0
0.07152553 -0.0238408 0
0.07075166000000001 -0.0225999 0
0.07002575 -0.0209994 0
0.06935516 -0.0193637 0
0.06873588 -0.0178399 0
0.06817256000000001 -0.016012 0
0.06767526 -0.0139333 0
0.06724641 -0.0120009 0
0.06687103 -0.0106467 0
0.06654036 -0.00930736 0
0.06625246 -0.00805578 0
0.06600474 -0.0068526 0
0.06579617 -0.00571824 0
0.06561992 -0.00493459 0
0.06546262 -0.00458761 0
0.06530738 -0.00478376 0
0.0651365 -0.00548841 0
0.0649347 -0.00658617 0
0.06469470000000001 -0.00775831 0
0.0644135 -0.008955 0
0.0640983 -0.00995073 0
0.0637486 -0.0109031 0
0.0633718 -0.0116773 0
0.06296940000000001 -0.0123862 0
0.0625463 -0.0129841 0
0.0621028 -0.0135735 0
0.061641600000000005 -0.0140689 0
0.0611646 -0.0145216 0
0.060673500000000005 -0.0149127 0
0.0601704 -0.0152471 0
0.059657 -0.015546 0
0.059134000000000006 -0.0158214 0
0.0586023 -0.0160684 0
0.0580625 -0.0163152 0
0.057513800000000004 -0.0166193 0
0.0569539 -0.0169852 0
0.0563808 -0.0173891 0
0.0557942 -0.0177966 0
0.055193900000000004 -0.0182093 0
0.054580000000000004 -0.0186172 0
0.0539523 -0.0190355 0
0.05331040000000001 -0.0194696 0
0.0526543 -0.01988 0
0.0519849 -0.020266 0
0.051303 -0.0206471 0
0.050607900000000004 -0.0210627 0
0.0498979 -0.0215398 0
0.0491711 -0.0220666 0
0.0484262 -0.0226213 0
0.047661800000000004 -0.0232362 0
0.0468765 -0.023864 0
0.046070400000000004 -0.0244762 0
0.0452442 -0.0250922 0
0.044396700000000004 -0.0257406 0
0.043527100000000006 -0.0264284 0
0.042634200000000004 -0.0271284 0
0.0417176 -0.0278511 0
0.0407758 -0.0286262 0
0.039808800000000005 -0.029356 0
0.038819400000000004 -0.0299821 0
0.0378094 -0.0306242 0
0.0367771 -0.0312782 0
0.035724700000000005 -0.03186 0
0.0346529 -0.0324454 0
0.033563300000000004 -0.0329059 0
0.0324684 -0.0328048 0
0.0313852 -0.0321919 0
0.030332000000000005 -0.0310059 0
0.0293748 -0.0264654 0
0.028530200000000006 -0.0243578 0
0.027760200000000006 -0.0220303 0
0.027062500000000003 -0.0200666 0
0.0264316 -0.0179284 0
0.0258771 -0.0154971 0
0.025405700000000003 -0.0128801 0
0.025027400000000005 -0.00993278 0
0.024753200000000003 -0.00665128 0
0.024592500000000003 -0.003138 0
0.024552200000000003 0.000549047 0
0.024636200000000004 0.00431287 0
0.024846 0.00810812 0
0.025182600000000006 0.0119089 0
0.025645800000000003 0.0156849 0
0.0262347 0.0194717 0
0.0269512 0.0233388 0
0.0277977 0.0272564 0
0.028773800000000002 0.0310975 0
0.0298753 0.0347844 0
0.031096000000000006 0.0382372 0
0.0324255 0.0413438 0
0.0338532 0.0440934 0
0.0353638 0.046396 0
0.036952200000000004 0.0487383 0
0.038608300000000005 0.0504775 0
0.0403203 0.0522238 0
0.0420943 0.0540936 0
0.043924300000000006 0.0555059 0
0.0457634 0.0544248 0
0.0475173 0.0506757 0
0.0491137 0.0452412 0
0.0505144 0.0401359 0
0.0520745 0.0523024 0
0.0539214 0.0584066 0
0.055966100000000005 0.0633406 0
0.058084000000000004 0.0629562 0
0.060140700000000005 0.0605178 0
0.0621043 0.0572629 0
0.0639276 0.0521435 0
0.06555384 0.0457092 0
0.06695691000000001 0.0388194 0
0.06812874000000001 0.0321023 0
0.06909101000000001 0.0261168 0
0.06984836 0.0197535 0
0.07038243 0.0125952 0
0.07067516 0.00560372 0
0.07075291 -0.000498135 0
0.07062689 -0.00663453 0
0.07030406 -0.0123906 0
0.06979697 -0.0175895 0
0.06911935 -0.022736 0
0.06827835 -0.027406 0
0.06728728 -0.0318022 0
0.06616029000000001 -0.0353913 0
0.0649303 -0.0383169 0
0.06360690000000001 -0.0407894 0
0.062211600000000006 -0.042792 0
0.060756700000000004 -0.0443782 0
0.059262 -0.0451816 0
0.0577526 -0.0453065 0
0.0562492 -0.0448576 0
0.054768700000000003 -0.0439571 0
0.0533318 -0.0422552 0
0.051959000000000005 -0.0402665 0
0.0506563 -0.0379166 0
0.04943020000000001 -0.0361256 0
0.0482433 -0.0352534 0
0.0470907 -0.0341078 0
0.04598100000000001 -0.0324149 0
0.0449379 -0.0302754 0
0.0440151 -0.0250662 0
0.0432328 -0.0218697 0
0.0425653 -0.0186027 0
0.0419867 -0.0163367 0
0.0414852 -0.0137898 0
0.041072500000000005 -0.0112487 0
0.040738 -0.00901015 0
0.0404735 -0.00703424 0
0.0402698 -0.00530866 0
0.040120800000000005 -0.00373095 0
0.0400205 -0.00236225 0
0.0399631 -0.0011636 0
0.039943400000000004 -8.06834e-05 0
0.039958600000000004 0.000947134 0
0.0400089 0.00203769 0
0.040098100000000005 0.00329395 0
0.0402333 0.00478295 0
0.040421700000000005 0.00646919 0
0.040669300000000005 0.00832574 0
0.040982300000000006 0.0103873 0
0.0413672 0.0126177 0
0.0418276 0.014888 0
0.0423622 0.0170568 0
0.0429647 0.0189289 0
0.0436186 0.0200363 0
0.044283 0.0196162 0
0.0449104 0.0179762 0
0.0454695 0.0156195 0
0.045942300000000005 0.0128616 0
0.046319 0.00988197 0
0.0465947 0.00681672 0
0.0467679 0.00380039 0
0.0468432 0.000854391 0
0.0468203 -0.002049 0
0.046704300000000004 -0.00471592 0
0.0465043 -0.00712877 0
0.04622950000000001 -0.00921135 0
0.04588930000000001 -0.0111057 0
0.0454859 -0.0129898 0
0.045018600000000006 -0.0149645 0
0.0444818 -0.0171335 0
0.0438708 -0.0194165 0
0.043183700000000005 -0.0216942 0
0.042422100000000004 -0.0238934 0
0.041589100000000004 -0.025981 0
0.040688300000000004 -0.027959 0
0.0397235 -0.0298403 0
0.0386972 -0.0316604 0
0.0376099 -0.0334707 0
0.0364652 -0.0350916 0
0.035271300000000005 -0.0364901 0
0.0340314 -0.0378709 0
0.0327452 -0.0392283 0
0.0314171 -0.0404126 0
0.030051100000000004 -0.0414959 0
0.0286497 -0.0425722 0
0.027226800000000002 -0.0428105 0
0.0257989 -0.0413434 0
0.0244546 -0.039169 0
0.023204300000000004 -0.0361387 0
0.022042700000000005 -0.0339631 0
0.020955 -0.0314019 0
0.019962100000000003 -0.0284074 0
0.0190728 -0.0251221 0
0.018291800000000004 -0.021974 0
0.0176148 -0.0187838 0
0.017050800000000005 -0.0152342 0
0.1058602 0.0 0
0.1063225 0.0285611 0
0.1076455 0.0487235 0
0.1095071 0.0608743 0
0.1116515 0.0668641 0
0.11394190000000001 0.0700121 0
0.11630270000000001 0.0713847 0
0.1186931 0.0719673 0
0.1210617 0.0701348 0
0.1233379 0.0661285 0
0.1254082 0.058436 0
0.12720140000000002 0.049799 0
0.12874 0.0433685 0
0.1301 0.0384591 0
0.1313011 0.0340608 0
0.1323611 0.0298786 0
0.133284 0.0257329 0
0.1340708 0.0220071 0
0.1347479 0.018904 0
0.1353327 0.0165342 0
0.1358426 0.0141806 0
0.1362702 0.0116308 0
0.1366076 0.00877617 0
0.1368713 0.00713838 0
0.1370935 0.0054212 0
0.1372399 0.00431098 0
0.1373643 0.0033019 0
0.13745190000000002 0.00192668 0
0.1374792 -0.000305845 0
0.1374179 -0.00331255 0
0.1372498 -0.00664145 0
0.1369696 -0.00999049 0
0.1365809 -0.0131459 0
0.1360905 -0.0161264 0
0.1354994 -0.0192042 0
0.134803 -0.0224648 0
0.1339917 -0.0261153 0
0.1330566 -0.0295111 0
0.1320026 -0.033514 0
0.1308192 -0.0372452 0
0.1295172 -0.0406731 0
0.12810480000000002 -0.0438871 0
0.1265885 -0.0468968 0
0.1249756 -0.049714 0
0.1232723 -0.0523265 0
0.1214855 -0.0547384 0
0.1196219 -0.0569419 0
0.1176885 -0.0589473 0
0.11568590000000001 -0.0611883 0
0.1135989 -0.0638486 0
0.1114357 -0.0656733 0
0.1092308 -0.0664587 0
0.1070122 -0.0666002 0
0.10479540000000001 -0.0664151 0
0.102588 -0.0660333 0
0.1004088 -0.0645457 0
0.098293 -0.0625268 0
0.0962434 -0.0605262 0
0.094268 -0.058044 0
0.0923859 -0.0549821 0
0.09061140000000001 -0.0516333 0
0.0889543 -0.0479147 0
0.0875979 -0.0279988 0
0.0869634 -0.0137625 0
0.0866818 -0.00272208 0
0.0868752 0.0130028 0
0.08744840000000001 0.0193916 0
0.0881661 0.024064 0
0.0890918 0.0307509 0
0.0901573 0.0324714 0
0.09124270000000001 0.0327268 0
0.0923534 0.0338959 0
0.0934756 0.0330062 0
0.0945136 0.0294181 0
0.095407 0.0243521 0
0.096111 0.0182968 0
0.09661840000000001 0.0127639 0
0.0969367 0.00690366 0
0.0970617 0.000931751 0
0.0969931 -0.00456918 0
0.0967572 -0.00932401 0
0.09636220000000001 -0.0139299 0
0.0958242 -0.0181265 0
0.0951514 -0.021696 0
0.0943731 -0.0248431 0
0.0934962 -0.0274608 0
0.0925388 -0.0298587 0
0.0915038 -0.0319973 0
0.09040680000000001 -0.0337172 0
0.0892568 -0.0351647 0
0.0880643 -0.036309 0
0.08683880000000001 -0.0371515 0
0.0855918 -0.0376047 0
0.08433461 -0.0378 0
0.08307544 -0.0377176 0
0.08182863 -0.0370541 0
0.08061634000000001 -0.035668 0
0.07946116 -0.0336816 0
0.0783807 -0.0312014 0
0.07739337 -0.028094 0
0.07652151 -0.0243672 0
0.075781425 -0.0201846 0
0.07518267370000001 -0.0161597 0
0.07467762 -0.0164023 0
0.074339866 -0.00564291 0
0.074234962 -0.000665278 0
0.074325738 0.00606085 0
0.074629545 0.0105327 0
0.07498534400000001 0.0109823 0
0.075379333 0.0126219 0
0.075815476 0.0133965 0
0.07625819 0.01293 0
0.07664997 0.0107599 0
0.07695614 0.00760016 0
0.07715413 0.00459919 0
0.07723734 0.000738877 0
0.07718979000000001 -0.00328736 0
0.077018 -0.0067283 0
0.07673598000000001 -0.00991883 0
0.07635765 -0.0125649 0
0.07589873600000001 -0.0147636 0
0.075364832 -0.0171314 0
0.074757894 -0.0191701 0
0.07408511000000001 -0.0210494 0
0.0733519 -0.0227806 0
0.07256574 -0.0243058 0
0.0717348 -0.0254159 0
0.0708733 -0.0261694 0
0.06999279 -0.0266062 0
0.06910150000000001 -0.0268357 0
0.06820757000000001 -0.0267689 0
0.0673208 -0.0264155 0
0.06645111000000001 -0.0257534 0
0.06560924 -0.0247585 0
0.064808 -0.0233855 0
0.0640484 -0.0223054 0
0.0633243 -0.0210765 0
0.0626551 -0.019171 0
0.0620479 -0.0174546 0
0.061489800000000004 -0.0161644 0
0.060972700000000005 -0.0149895 0
0.060492500000000005 -0.0139776 0
0.060039600000000005 -0.01312 0
0.059613200000000005 -0.0125375 0
0.059206100000000005 -0.0118256 0
0.058829400000000004 -0.0108569 0
0.0584794 -0.0102112 0
0.0581463 -0.00982296 0
0.057821700000000004 -0.00970443 0
0.057496200000000004 -0.00981808 0
0.0571667 -0.00994999 0
0.0568318 -0.0101473 0
0.0564895 -0.0103772 0
0.0561405 -0.0105452 0
0.05578620000000001 -0.0107244 0
0.055424600000000004 -0.0109748 0
0.05505360000000001 -0.0112924 0
0.0546709 -0.0116596 0
0.05427560000000001 -0.0120514 0
0.0538667 -0.0124656 0
0.0534438 -0.0128954 0
0.0530064 -0.0133379 0
0.0525539 -0.0137954 0
0.052085900000000004 -0.0142767 0
0.0516013 -0.0147784 0
0.051099900000000004 -0.0152936 0
0.050581100000000004 -0.0158151 0
0.0500449 -0.0163389 0
0.0494912 -0.0168623 0
0.04892010000000001 -0.0173888 0
0.04833130000000001 -0.0179211 0
0.0477247 -0.0184645 0
0.0470997 -0.0190193 0
0.046456000000000004 -0.0195858 0
0.0457933 -0.0201604 0
0.04511130000000001 -0.0207408 0
0.044410000000000005 -0.0213155 0
0.043689900000000004 -0.0218753 0
0.0429512 -0.022426 0
0.0421944 -0.0229721 0
0.041419300000000006 -0.0235199 0
0.0406252 -0.0241274 0
0.039809000000000004 -0.024815 0
0.0389721 -0.0253343 0
0.0381195 -0.0258502 0
0.0372482 -0.026377 0
0.0363614 -0.0268588 0
0.0354563 -0.0274494 0
0.034532400000000005 -0.0280006 0
0.033596400000000005 -0.0280722 0
0.0326704 -0.0274807 0
0.0317734 -0.0263843 0
0.030918 -0.0250933 0
0.030103900000000003 -0.0238078 0
0.029340200000000004 -0.0221129 0
0.028635400000000005 -0.0203422 0
0.027986900000000002 -0.0187122 0
0.027436600000000005 -0.0142691 0
0.026993800000000005 -0.0122887 0
0.026641000000000005 -0.00895321 0
0.026392700000000005 -0.00632751 0
0.026225500000000006 -0.00371846 0
0.0261529 -0.000838513 0
0.026176500000000005 0.0021635 0
0.026304800000000003 0.00540075 0
0.0265434 0.00876762 0
0.026894600000000005 0.0121504 0
0.027357900000000004 0.0154668 0
0.027930700000000003 0.018727 0
0.028611200000000003 0.0219415 0
0.029399100000000004 0.0251606 0
0.0302923 0.0282547 0
0.0312867 0.0312533 0
0.032379200000000004 0.0341281 0
0.0335646 0.0368386 0
0.034837400000000004 0.0393846 0
0.036193 0.0418265 0
0.037628600000000005 0.0441689 0
0.0391391 0.0463187 0
0.040717 0.0482275 0
0.042354300000000004 0.0498655 0
0.0440338 0.0505974 0
0.045695700000000006 0.0487714 0
0.0472539 0.0447292 0
0.04865510000000001 0.0394872 0
0.0498646 0.0333232 0
0.0508607 0.0267615 0
0.0517234 0.0324671 0
0.0529736 0.0409743 0
0.054466600000000004 0.0480859 0
0.0561419 0.0510056 0
0.057809200000000005 0.0489375 0
0.059397000000000005 0.0463251 0
0.0608821 0.0428217 0
0.0622344 0.0384851 0
0.0634324 0.0336387 0
0.06446170000000001 0.0283368 0
0.06530189 0.0223668 0
0.06594996 0.0170971 0
0.06642444 0.011729 0
0.06671822000000001 0.00624161 0
0.06682779 0.000749079 0
0.06676128 -0.00450686 0
0.06652199 -0.0094402 0
0.06612524 -0.0140907 0
0.06557858 -0.018407 0
0.0648948 -0.022367 0
0.0640849 -0.0260596 0
0.0631534 -0.0295834 0
0.062111900000000005 -0.0326386 0
0.060982100000000004 -0.0349554 0
0.05978410000000001 -0.0368148 0
0.0585291 -0.0383166 0
0.057232500000000006 -0.0393731 0
0.0559093 -0.0399254 0
0.0545761 -0.0399945 0
0.053249700000000004 -0.0395466 0
0.0519485 -0.0384179 0
0.050692 -0.0371398 0
0.0494759 -0.0357815 0
0.0483152 -0.0341968 0
0.0471901 -0.0334257 0
0.046082200000000004 -0.0332438 0
0.0449812 -0.0328498 0
0.0438894 -0.0326813 0
0.0428057 -0.0323434 0
0.0417372 -0.0318798 0
0.0406846 -0.0311788 0
0.0396673 -0.0299896 0
0.0386897 -0.0287238 0
0.037758700000000006 -0.027282 0
0.0368773 -0.0257228 0
0.0360614 -0.0222544 0
0.0354048 -0.0186203 0
0.034842200000000004 -0.0151777 0
0.034344 -0.0152365 0
0.033839100000000004 -0.0146357 0
0.033393900000000004 -0.0122659 0
0.0330097 -0.0109682 0
0.0326706 -0.00930924 0
0.032395600000000004 -0.00744926 0
0.0321764 -0.00575187 0
0.032015800000000004 -0.00396613 0
0.031914000000000005 -0.00222069 0
0.031868900000000006 -0.000586988 0
0.0318769 0.000984883 0
0.0319365 0.00250999 0
0.0320468 0.00403873 0
0.032208600000000004 0.00560641 0
0.032423900000000005 0.00724862 0
0.032695800000000004 0.00899237 0
0.033027100000000004 0.0108071 0
0.033419500000000005 0.0126436 0
0.033873 0.0144762 0
0.034387 0.0162759 0
0.034959000000000004 0.0178891 0
0.0355776 0.0191416 0
0.0362369 0.020356 0
0.036932400000000004 0.0212497 0
0.037650600000000006 0.0218024 0
0.0383852 0.0222125 0
0.1058217 0.0 0
0.10628380000000001 0.0285544 0
0.1076065 0.0487136 0
0.1094677 0.0608604 0
0.11161170000000001 0.0668482 0
0.1139015 0.0699949 0
0.1162617 0.0713654 0
0.1186514 0.0719459 0
0.1210191 0.0701065 0
0.1232944 0.0660954 0
0.12536360000000002 0.0584053 0
0.1271556 0.0497583 0
0.1286925 0.0433074 0
0.1300501 0.0383763 0
0.1312481 0.0339604 0
0.1323046 0.0297643 0
0.1332234 0.0256048 0
0.1340056 0.0218605 0
0.1346774 0.018738 0
0.1352564 0.016348 0
0.1357597 0.0139722 0
0.1361799 0.0113973 0
0.136509 0.00851644 0
0.1367637 0.00685406 0
0.136976 0.00510967 0
0.1371172 0.00412216 0
0.1372348 0.00307827 0
0.13731379999999999 0.00163196 0
0.13733 -0.000672127 0
0.1372554 -0.00374435 0
0.1370718 -0.0071295 0
0.1367747 -0.0105094 0
0.1363685 -0.0136827 0
0.1358597 -0.0166894 0
0.1352491 -0.0198153 0
0.1345313 -0.0231404 0
0.133696 -0.0268774 0
0.1327452 -0.0301851 0
0.131669 -0.034179 0
0.13046370000000002 -0.0378957 0
0.12914 -0.0413291 0
0.1277057 -0.044543 0
0.1261679 -0.0475467 0
0.1245336 -0.0503467 0
0.1228096 -0.0529427 0
0.1210026 -0.0553341 0
0.1191197 -0.057508 0
0.1171677 -0.0595023 0
0.1151431 -0.0619288 0
0.1130319 -0.0645008 0
0.1108508 -0.0660511 0
0.10863700000000001 -0.0666449 0
0.10641400000000001 -0.0666928 0
0.10419490000000001 -0.0664491 0
0.10198750000000001 -0.0659865 0
0.0998194 -0.0640929 0
0.09771840000000001 -0.0620771 0
0.09568560000000001 -0.0599601 0
0.0937322 -0.0573073 0
0.091876 -0.0541838 0
0.0901296 -0.0507302 0
0.0885059 -0.0468057 0
0.0870791 -0.0387076 0
0.08592960000000001 -0.0304182 0
0.08508297000000001 -0.0207285 0
0.08456364 -0.0113427 0
0.08431847 -0.00378639 0
0.08432803 0.00374425 0
0.08456361 0.00943517 0
0.08492625000000001 0.0118818 0
0.0853511 0.0134858 0
0.08581760000000001 0.0143009 0
0.0862938 0.0142482 0
0.0867633 0.0139355 0
0.0871966 0.0119355 0
0.087535 0.00855667 0
0.0877513 0.00469571 0
0.0878379 0.000810532 0
0.0877815 -0.00374233 0
0.0875788 -0.00811424 0
0.0872392 -0.0119254 0
0.0867723 -0.0158189 0
0.0861855 -0.0190191 0
0.08550100000000001 -0.0218343 0
0.08472009 -0.0247669 0
0.08384958 -0.0272586 0
0.08290505000000001 -0.0291997 0
0.0819007 -0.0307937 0
0.08085327 -0.0319926 0
0.0797679 -0.0330208 0
0.07865243000000001 -0.0338126 0
0.07752055000000001 -0.0340609 0
0.07638579000000001 -0.0340032 0
0.0752596973 -0.033551 0
0.07415397 -0.0328105 0
0.07307645 -0.0318603 0
0.07203910000000001 -0.0303899 0
0.07106079 -0.0283261 0
0.07016033 -0.0257667 0
0.06935152 -0.0229235 0
0.06863584 -0.0202122 0
0.06801023 -0.0174704 0
0.06746819 -0.0154343 0
0.06697641 -0.0141797 0
0.06651065 -0.013453 0
0.06602820000000001 -0.0161497 0
0.0654504 -0.0180614 0
0.0648268 -0.019287 0
0.06416480000000001 -0.0202151 0
0.0634834 -0.0205726 0
0.0627975 -0.0204869 0
0.062122000000000004 -0.0200608 0
0.061456800000000006 -0.0198695 0
0.060799700000000005 -0.019553 0
0.0601558 -0.0190838 0
0.0595277 -0.0186939 0
0.0589068 -0.0185642 0
0.058291 -0.0184068 0
0.0576772 -0.018473 0
0.057059 -0.018631 0
0.0564341 -0.0188851 0
0.055799 -0.019218 0
0.05515250000000001 -0.019563 0
0.05449470000000001 -0.0198955 0
0.05382630000000001 -0.020197 0
0.05314820000000001 -0.020487 0
0.052460400000000004 -0.020779 0
0.051762600000000006 -0.0210935 0
0.051053600000000005 -0.0214471 0
0.050332 -0.0218569 0
0.0495958 -0.0223159 0
0.0488436 -0.0228144 0
0.0480741 -0.0233472 0
0.0472863 -0.0239089 0
0.046479400000000004 -0.0244956 0
0.0456525 -0.0251132 0
0.044804300000000005 -0.0257636 0
0.0439338 -0.0264586 0
0.0430392 -0.0272062 0
0.042118100000000006 -0.0280257 0
0.041171000000000006 -0.0287637 0
0.040200200000000005 -0.0294536 0
0.039207000000000006 -0.0301425 0
0.038189400000000005 -0.0308894 0
0.0371468 -0.0316375 0
0.036081100000000005 -0.0322669 0
0.0349956 -0.0328806 0
0.0338873 -0.033601 0
0.0327614 -0.0339157 0
0.0316352 -0.033712 0
0.0305218 -0.0331154 0
0.0294373 -0.03194 0
0.028405400000000004 -0.0300887 0
0.027492100000000005 -0.0253684 0
0.026683600000000002 -0.0230472 0
0.025967700000000003 -0.0202436 0
0.025334000000000002 -0.0180521 0
0.024774400000000002 -0.0156154 0
0.024301500000000004 -0.0128981 0
0.0239216 -0.0100235 0
0.023642700000000003 -0.0068241 0
0.0234761 -0.0033069 0
0.023430100000000002 0.000377894 0
0.0235092 0.00419943 0
0.0237162 0.00805686 0
0.024052700000000003 0.0119455 0
0.0245186 0.0158124 0
0.025114000000000004 0.0197378 0
0.0258426 0.0237972 0
0.0267082 0.0279422 0
0.027712100000000003 0.0320719 0
0.028851500000000002 0.0360667 0
0.030119700000000006 0.0397805 0
0.031504500000000005 0.0430814 0
0.032993100000000004 0.0460275 0
0.034572700000000005 0.0485822 0
0.036232400000000005 0.050805 0
0.037957500000000005 0.0525759 0
0.0397409 0.0543799 0
0.0415878 0.0563441 0
0.0434919 0.0576959 0
0.045406600000000005 0.056815 0
0.0472445 0.0532759 0
0.0489275 0.0477932 0
0.0504312 0.0453482 0
0.052007000000000005 0.047504 0
0.0535036 0.0429003 0
0.054831200000000004 0.0369261 0
0.055925100000000005 0.0292097 0
0.056780300000000006 0.0228676 0
0.0574523 0.0176591 0
0.057934400000000004 0.0115235 0
0.0582138 0.00573218 0
0.058307000000000005 0.000232136 0
0.05821420000000001 -0.00552765 0
0.057934400000000004 -0.0108347 0
0.057489900000000003 -0.0155829 0
0.056891500000000005 -0.0199821 0
0.056158 -0.0238045 0
0.0553018 -0.0273034 0
0.054338300000000006 -0.0302725 0
0.053285400000000004 -0.0326913 0
0.052161200000000005 -0.0345857 0
0.0509831 -0.0359511 0
0.0497678 -0.0368954 0
0.048525900000000004 -0.0375391 0
0.047268700000000004 -0.0378493 0
0.04600510000000001 -0.0379412 0
0.0447399 -0.0380127 0
0.0434693 -0.038262 0
0.042189300000000006 -0.038618 0
0.040889600000000005 -0.0394384 0
0.0395553 -0.0404773 0
0.0381972 -0.0409827 0
0.0368254 -0.0413083 0
0.0354452 -0.0415367 0
0.034061400000000006 -0.0415186 0
0.0326836 -0.0411248 0
0.0313316 -0.0400693 0
0.030024300000000004 -0.0384668 0
0.028781400000000006 -0.036259 0
0.027623600000000005 -0.0334139 0
0.026561600000000005 -0.0305308 0
0.025599900000000002 -0.0273875 0
0.024749 -0.0239456 0
0.024009700000000002 -0.0207534 0
0.0233707 -0.0177155 0
0.0228326 -0.0147108 0
0.022385000000000002 -0.0122003 0
0.0220411 -0.00844975 0
0.021828400000000005 -0.00461926 0
0.021739800000000004 -0.000847894 0
0.021780800000000003 0.00311022 0
0.021953400000000005 0.0070861 0
0.0222607 0.0111742 0
0.0227044 0.015251 0
0.023284600000000003 0.0193628 0
0.0240034 0.0235868 0
0.0248665 0.0280109 0
0.0258798 0.0325686 0
0.027043900000000003 0.0370286 0
0.0283529 0.0412611 0
0.029797900000000002 0.0451606 0
0.031362600000000004 0.0485079 0
0.033031500000000005 0.0515843 0
0.0348011 0.0544004 0
0.036655700000000006 0.0567386 0
0.0385908 0.0593258 0
0.0406148 0.0619032 0
0.042712200000000006 0.0637099 0
0.0448471 0.0639898 0
0.0469395 0.0612297 0
0.04889110000000001 0.0558876 0
0.0507026 0.0559526 0
0.0525921 0.0563859 0
0.054457500000000006 0.0557648 0
0.05629680000000001 0.05426 0
0.0580213 0.049117 0
0.0595517 0.0430844 0
0.0608808 0.0369846 0
0.061996100000000005 0.0303999 0
0.0628933 0.023867 0
0.0635803 0.0178194 0
0.0640632 0.0115476 0
0.0643442 0.00564874 0
0.0644344 0.000157948 0
0.0643425 -0.00532977 0
0.06407650000000001 -0.0102685 0
0.06365570000000001 -0.014649 0
0.06309200000000001 -0.0188775 0
0.0623953 -0.0226236 0
0.0615811 -0.0258977 0
0.060663600000000005 -0.0290104 0
0.059647000000000006 -0.0317447 0
0.05854910000000001 -0.0339552 0
0.0573833 -0.0358396 0
0.0561619 -0.0373046 0
0.0549009 -0.0382342 0
0.0536214 -0.0384695 0
0.052343600000000004 -0.0381075 0
0.0510877 -0.0372672 0
0.04986550000000001 -0.0360998 0
0.0486856 -0.0347845 0
0.047546000000000005 -0.0343353 0
0.0463417 -0.037603 0
0.0450472 -0.0398636 0
0.043699100000000005 -0.0406835 0
0.042338200000000006 -0.041018 0
0.0409742 -0.0407506 0
0.039623500000000006 -0.0404865 0
0.0382747 -0.0404348 0
0.0369284 -0.0404348 0
0.0355793 -0.0405419 0
0.0342285 -0.0406284 0
0.032868800000000004 -0.0408918 0
0.0315114 -0.0405328 0
0.030179200000000003 -0.0393373 0
0.028906400000000006 -0.0371924 0
0.027715300000000005 -0.0344801 0
0.026673500000000003 -0.0284944 0
0.025805 -0.0236131 0
0.1062747 0.0 0
0.10673830000000001 0.0286323 0
0.1080642 0.0488301 0
0.10993 0.0610209 0
0.1120797 0.0670295 0
0.114376 0.0701995 0
0.1167433 0.0715844 0
0.11914050000000001 0.0721791 0
0.1215175 0.070424 0
0.12380450000000001 0.0664676 0
0.1258855 0.0587524 0
0.1276906 0.050228 0
0.1292473 0.0440174 0
0.1306326 0.039295 0
0.1318642 0.0350764 0
0.1329631 0.0310808 0
0.1339284 0.0271157 0
0.1347659 0.0235993 0
0.1354995 0.0207119 0
0.1361482 0.0185303 0
0.1367284 0.0164047 0
0.1372346 0.0141118 0
0.1376597 0.0115392 0
0.1380142 0.00972857 0
0.1383242 0.0084702 0
0.1385741 0.00690425 0
0.1387908 0.00621521 0
0.1389821 0.0052426 0
0.1391289 0.0035424 0
0.1392063 0.00113185 0
0.1391969 -0.00159086 0
0.13909470000000002 -0.00440766 0
0.1388993 -0.00716524 0
0.138615 -0.00974617 0
0.1382456 -0.0122914 0
0.13779049999999998 -0.0148998 0
0.137246 -0.0176809 0
0.1366023 -0.0208881 0
0.1358375 -0.0249036 0
0.13492880000000002 -0.0294622 0
0.1338761 -0.0325628 0
0.1327272 -0.0360815 0
0.1314699 -0.0391607 0
0.1301141 -0.0420291 0
0.1286651 -0.0447638 0
0.1271272 -0.047368 0
0.1255046 -0.0498547 0
0.1238011 -0.052224 0
0.1220209 -0.0544665 0
0.12016840000000001 -0.0565649 0
0.1182489 -0.0584935 0
0.1162648 -0.0605314 0
0.1142011 -0.0631566 0
0.1120579 -0.0651621 0
0.10986760000000001 -0.0660616 0
0.1076616 -0.0662021 0
0.1054569 -0.06611 0
0.1032594 -0.0657429 0
0.1010853 -0.0644253 0
0.0989744 -0.0623575 0
0.09693070000000001 -0.0603515 0
0.0949596 -0.0579626 0
0.0930787 -0.0549851 0
0.0913036 -0.0516422 0
0.0896478 -0.0477493 0
0.0881802 -0.0417173 0
0.0868896 -0.0359276 0
0.0858015 -0.0295865 0
0.08493644 -0.0225604 0
0.08431605 -0.0150066 0
0.08394107 -0.00842969 0
0.08374784 -0.00338604 0
0.08371506000000001 0.000551844 0
0.08376322 0.00207416 0
0.08384932 0.00319463 0
0.08397124 0.0040294 0
0.08411788 0.00479987 0
0.08427848 0.00478293 0
0.08442602 0.00407292 0
0.08453421 0.00239646 0
0.08456796 -0.000220943 0
0.08450577000000001 -0.00330481 0
0.08434352 -0.00616766 0
0.084083 -0.00913149 0
0.08373378000000001 -0.0116538 0
0.08330132 -0.0140742 0
0.08279324 -0.0162623 0
0.08221497 -0.0181427 0
0.0815814 -0.0198415 0
0.0808896 -0.02145 0
0.08015102 -0.0228021 0
0.0793705 -0.0238765 0
0.07856118000000001 -0.0245914 0
0.07773231 -0.0250836 0
0.07688886 -0.0255096 0
0.07603325600000001 -0.0258071 0
0.0751711528 -0.0258889 0
0.074312052 -0.025633 0
0.07346759 -0.0250295 0
0.07264988 -0.024043 0
0.07187071 -0.0227402 0
0.07113887 -0.0212108 0
0.07046142 -0.019536 0
0.06983942 -0.0178541 0
0.06927564 -0.016049 0
0.06877548 -0.0140203 0
0.06834566 -0.0119302 0
0.06797672 -0.0103831 0
0.0676547 -0.00898092 0
0.06738033 -0.00764309 0
0.06714651 -0.00644212 0
0.06695116000000001 -0.00530646 0
0.06678913 -0.00450145 0
0.06664649 -0.00413025 0
0.06650697 -0.00432277 0
0.06634882 -0.00519959 0
0.06615369 -0.00642479 0
0.06592039 -0.00748702 0
0.06565171 -0.00853651 0
0.06534937 -0.00952298 0
0.0650173 -0.0103447 0
0.0646601 -0.0110254 0
0.0642824 -0.0116059 0
0.0638862 -0.012125 0
0.063474 -0.0125845 0
0.0630469 -0.0130098 0
0.0626068 -0.0133685 0
0.0621559 -0.0136677 0
0.0616958 -0.0139138 0
0.061228700000000004 -0.0141038 0
0.06075560000000001 -0.0142699 0
0.060277500000000005 -0.0144112 0
0.059795 -0.014532 0
0.059308900000000005 -0.0146314 0
0.0588197 -0.0147201 0
0.0583273 -0.014845 0
0.0578294 -0.0150425 0
0.057323700000000005 -0.0153013 0
0.056809 -0.0155771 0
0.0562849 -0.0158631 0
0.055751300000000004 -0.0161473 0
0.0552083 -0.0164264 0
0.0546561 -0.016699 0
0.05409460000000001 -0.0169902 0
0.05352320000000001 -0.017289 0
0.052941800000000004 -0.0175911 0
0.0523498 -0.017947 0
0.0517451 -0.0183217 0
0.051127500000000006 -0.0187324 0
0.0504959 -0.0191548 0
0.049849500000000005 -0.0196233 0
0.049187100000000004 -0.0201203 0
0.048507400000000006 -0.0206442 0
0.047810200000000004 -0.0211841 0
0.0470941 -0.02176 0
0.0463589 -0.0223388 0
0.045603700000000004 -0.0229735 0
0.044826000000000005 -0.0236573 0
0.0440262 -0.0243238 0
0.043203700000000005 -0.0249975 0
0.042359400000000005 -0.025646 0
0.041493300000000004 -0.0263183 0
0.040603200000000006 -0.0270473 0
0.0396907 -0.0276751 0
0.0387582 -0.0282609 0
0.037806400000000004 -0.0288409 0
0.0368355 -0.0293927 0
0.035846300000000005 -0.0299658 0
0.0348359 -0.0306486 0
0.033808000000000005 -0.0309537 0
0.0327821 -0.0306185 0
0.0317756 -0.0297848 0
0.030804400000000003 -0.0285839 0
0.0298775 -0.0271043 0
0.0290283 -0.0211558 0
0.028458700000000003 -0.01397 0
0.028116000000000002 -0.00699984 0
0.0279695 -0.00278694 0
0.027934600000000004 0.00054102 0
0.0280057 0.00350063 0
0.028174900000000003 0.00656452 0
0.028451900000000002 0.00995134 0
0.0288471 0.0136121 0
0.029365000000000002 0.017319 0
0.030007000000000006 0.0210288 0
0.030774700000000002 0.0248584 0
0.0316721 0.0288213 0
0.032705200000000004 0.032988 0
0.033877500000000005 0.0371189 0
0.0351836 0.0410272 0
0.0366165 0.0447351 0
0.038170600000000006 0.0483235 0
0.0398422 0.0517829 0
0.0416293 0.0553241 0
0.043534800000000005 0.0588882 0
0.04556110000000001 0.0623911 0
0.0476887 0.0648899 0
0.04984620000000001 0.0639994 0
0.051914100000000005 0.0599007 0
0.0538063 0.0537431 0
0.055470900000000004 0.04641 0
0.056885000000000005 0.0390401 0
0.0580638 0.0322782 0
0.058835900000000003 0.017716 0
0.05923780000000001 0.0070625 0
0.059297 -0.00267972 0
0.0590793 -0.00957585 0
0.058645 -0.0162852 0
0.0579828 -0.0229182 0
0.0571047 -0.0294308 0
0.0560171 -0.0354064 0
0.054737900000000006 -0.0409727 0
0.053288100000000005 -0.0455202 0
0.05170570000000001 -0.0491485 0
0.050011700000000006 -0.0522559 0
0.048225500000000004 -0.0547093 0
0.046371300000000004 -0.0563521 0
0.0444789 -0.0570513 0
0.042574900000000006 -0.0571389 0
0.0406745 -0.0567148 0
0.0388101 -0.0550687 0
0.0370124 -0.0532284 0
0.035266200000000004 -0.0516907 0
0.0335958 -0.0496213 0
0.0320292 -0.0453855 0
0.0305975 -0.0407824 0
0.0293297 -0.0356242 0
0.0282417 -0.0299989 0
0.0273445 -0.0243436 0
0.026624400000000006 -0.0192954 0
0.026059700000000005 -0.0153507 0
0.025592700000000003 -0.0126582 0
0.025232500000000005 -0.00912062 0
0.024989200000000003 -0.00564369 0
0.024866000000000006 -0.00186917 0
0.024872400000000003 0.00211014 0
0.025014800000000004 0.0062658 0
0.025297 0.0105015 0
0.025723000000000003 0.0148572 0
0.026297300000000003 0.0194188 0
0.027028800000000006 0.0242863 0
0.027927400000000005 0.0294072 0
0.028997600000000005 0.0345328 0
0.0302356 0.0394626 0
0.031632900000000005 0.0440914 0
0.033179700000000006 0.0485308 0
0.0348658 0.0523129 0
0.0366683 0.0556831 0
0.038584400000000005 0.0591074 0
0.0406113 0.0622868 0
0.0427367 0.0650388 0
0.044946400000000004 0.0673379 0
0.0471736 0.0641823 0
0.04922220000000001 0.0613703 0
0.051279000000000005 0.061297 0
0.05330220000000001 0.0604992 0
0.055313 0.0599051 0
0.0572558 0.0559656 0
0.0589789 0.0479198 0
0.060444200000000003 0.0404218 0
0.06166050000000001 0.0331518 0
0.06262960000000001 0.0254802 0
0.06334390000000001 0.0179391 0
0.0638181 0.010955 0
0.064057 0.00382205 0
0.0640684 -0.00270649 0
0.063873 -0.00855993 0
0.0634831 -0.0144507 0
0.0629074 -0.0197255 0
0.062167200000000006 -0.0242847 0
0.0612805 -0.0286691 0
0.0602526 -0.0328279 0
0.059093900000000005 -0.036234 0
0.057839600000000005 -0.0388591 0
0.0565051 -0.0409813 0
0.0551113 -0.0424813 0
0.0536775 -0.0434438 0
0.052219600000000005 -0.0439094 0
0.050762600000000005 -0.043444 0
0.049326 -0.0428723 0
0.0479049 -0.042237 0
0.0465257 -0.0405216 0
0.04520540000000001 -0.0390823 0
0.043915300000000004 -0.0384368 0
0.042648500000000006 -0.0377443 0
0.0414037 -0.0367306 0
0.0402165 -0.0340956 0
0.0392114 -0.0275053 0
0.0383895 -0.0220984 0
0.037747800000000005 -0.0169993 0
0.0372381 -0.0140445 0
0.0367994 -0.0122263 0
0.036418700000000005 -0.0109366 0
0.0360769 -0.0095431 0
0.035792000000000004 -0.007656 0
0.035573600000000004 -0.00554397 0
0.0354287 -0.00325722 0
0.035363000000000006 -0.000745802 0
0.0353851 0.00195424 0
0.0354963 0.00458521 0
0.0356932 0.00707664 0
0.1034233 0.0 0
0.1038801 0.0282485 0
0.10519 0.0482592 0
0.10703270000000001 0.0601735 0
0.1091519 0.0660589 0
0.1114126 0.0690479 0
0.1137398 0.0703475 0
0.1160951 0.070882 0
0.1184193 0.0685994 0
0.1206392 0.0643632 0
0.1226554 0.0568837 0
0.1243935 0.0479408 0
0.1258506 0.0403203 0
0.1270843 0.0340933 0
0.1281223 0.0286526 0
0.1289814 0.023374 0
0.1296728 0.0183443 0
0.13019540000000002 0.013573 0
0.1305711 0.00930382 0
0.1308146 0.00571747 0
0.1309416 0.00225957 0
0.1309562 -0.0012007 0
0.1308509 -0.00474362 0
0.1307104 -0.00321664 0
0.1305783 -0.00438302 0
0.1304069 -0.00583989 0
0.1301847 -0.00740817 0
0.1299052 -0.00931935 0
0.1295557 -0.0115799 0
0.1291277 -0.0140052 0
0.1286166 -0.0165572 0
0.1280186 -0.0192008 0
0.1273318 -0.021877 0
0.1265554 -0.0245821 0
0.1256861 -0.0274693 0
0.12471860000000001 -0.0304445 0
0.12365190000000001 -0.0334077 0
0.1224875 -0.0363041 0
0.1212279 -0.0390884 0
0.11987880000000001 -0.0417105 0
0.1184451 -0.0441665 0
0.1169327 -0.0464522 0
0.11534620000000001 -0.0486351 0
0.1136804 -0.0512344 0
0.111926 -0.0537801 0
0.11010059999999999 -0.0555607 0
0.108228 -0.0566541 0
0.1063292 -0.0572032 0
0.104419 -0.0574499 0
0.1025036 -0.0574591 0
0.1005948 -0.0568795 0
0.0987266 -0.0552293 0
0.0969155 -0.0535369 0
0.09516240000000001 -0.0517318 0
0.0934809 -0.0492709 0
0.0918847 -0.046619 0
0.0903821 -0.0436339 0
0.0889896 -0.040004 0
0.0877301 -0.0356979 0
0.08672200000000001 -0.0192564 0
0.0864052 -0.00394119 0
0.0864515 0.00703507 0
0.0869689 0.0226586 0
0.0878497 0.0280688 0
0.08883450000000001 0.0313925 0
0.08997580000000001 0.0364774 0
0.0912046 0.0366776 0
0.0924158 0.0363358 0
0.0936289 0.0362377 0
0.0947849 0.0329826 0
0.095801 0.0280582 0
0.0966289 0.0220823 0
0.0972621 0.0163199 0
0.0976974 0.0103199 0
0.0979335 0.00423702 0
0.09796930000000001 -0.00164511 0
0.09782650000000001 -0.00657214 0
0.0975184 -0.0114641 0
0.09705820000000001 -0.0159167 0
0.0964552 -0.019719 0
0.0957432 -0.0228161 0
0.0949313 -0.0256393 0
0.0940316 -0.0281675 0
0.0930508 -0.0305045 0
0.0919981 -0.0324597 0
0.0908881 -0.0340261 0
0.0897312 -0.0352938 0
0.0885377 -0.036241 0
0.0873189 -0.0368198 0
0.08608640000000001 -0.0370918 0
0.0848489 -0.0371342 0
0.08361713 -0.036733 0
0.0824116 -0.0355349 0
0.08125447000000001 -0.0339435 0
0.08015754 -0.0318944 0
0.07914198 -0.0290739 0
0.07823368 -0.0255104 0
0.07744982 -0.0218416 0
0.07678663000000001 -0.017939 0
0.07626908 -0.0136907 0
0.075869562 -0.00839208 0
0.07564512300000001 -0.00516664 0
0.07555337200000001 -0.000429042 0
0.07562814 0.0046708 0
0.075860658 0.00847341 0
0.076175318 0.0102944 0
0.07655238 0.0122694 0
0.07696876 0.0123797 0
0.07735649 0.0107473 0
0.07766987 0.00811541 0
0.07788322 0.00489063 0
0.07798465 0.00144712 0
0.07797003000000001 -0.00206361 0
0.07784412 -0.00522936 0
0.07761783 -0.00810361 0
0.07730355 -0.010581 0
0.07691046 -0.0128549 0
0.07644559000000001 -0.0148637 0
0.075918316 -0.0166779 0
0.075331113 -0.0184251 0
0.074689669 -0.0199139 0
0.07400406 -0.0211406 0
0.0732814 -0.0221148 0
0.07253119000000001 -0.0228245 0
0.07176241 -0.0232312 0
0.07098439000000001 -0.0234227 0
0.0702036 -0.0234012 0
0.06942785 -0.0231247 0
0.0686659 -0.0225821 0
0.06792692 -0.0217546 0
0.06722089 -0.0206197 0
0.06655744 -0.01925 0
0.06594038 -0.0178476 0
0.06536922 -0.0165076 0
0.06484380000000001 -0.015029 0
0.0643727 -0.01334 0
0.06395780000000001 -0.0117031 0
0.0635885 -0.0106043 0
0.06325220000000001 -0.00963929 0
0.0629489 -0.00858191 0
0.0626814 -0.00758176 0
0.062442300000000006 -0.00675398 0
0.062230900000000006 -0.00603868 0
0.0620352 -0.00574838 0
0.0618441 -0.00576219 0
0.061646000000000006 -0.0061463 0
0.061429300000000006 -0.0068548 0
0.061185300000000005 -0.00774354 0
0.0609108 -0.00867584 0
0.060605200000000005 -0.00960698 0
0.060269100000000006 -0.0104852 0
0.0599065 -0.0112268 0
0.0595203 -0.0118977 0
0.0591129 -0.0125103 0
0.0586846 -0.0131581 0
0.0582348 -0.0137886 0
0.0577635 -0.0144468 0
0.057270100000000004 -0.0151171 0
0.0567546 -0.0157712 0
0.0562177 -0.0164083 0
0.0556599 -0.0170305 0
0.0550818 -0.0176359 0
0.05448360000000001 -0.0182346 0
0.0538656 -0.0188207 0
0.053228300000000006 -0.0194024 0
0.0525716 -0.0199827 0
0.0518956 -0.0205643 0
0.0511995 -0.0211647 0
0.0504843 -0.0217425 0
0.04974920000000001 -0.0223478 0
0.048993400000000006 -0.0229909 0
0.0482157 -0.023657 0
0.0474156 -0.02433 0
0.046593 -0.0250071 0
0.0457475 -0.0257054 0
0.0448784 -0.0264162 0
0.0439859 -0.0271255 0
0.0430689 -0.0278577 0
0.0421283 -0.0285715 0
0.041163000000000005 -0.0293334 0
0.0401716 -0.0300962 0
0.0391572 -0.0307668 0
0.038119900000000005 -0.0314549 0
0.037058900000000006 -0.0322091 0
0.035972000000000004 -0.0329535 0
0.0348634 -0.0335427 0
0.033735900000000006 -0.0341138 0
0.032593500000000004 -0.0344053 0
0.031452600000000004 -0.0340482 0
0.030334700000000006 -0.0331609 0
0.029280800000000003 -0.0296309 0
0.0283201 -0.02797 0
0.027433400000000004 -0.0254805 0
0.026619300000000005 -0.0235357 0
0.025875100000000005 -0.0212824 0
0.025210300000000005 -0.0188006 0
0.024630100000000002 -0.0161599 0
0.024141100000000006 -0.0132873 0
0.023753200000000002 -0.0101318 0
0.023475100000000006 -0.00670421 0
0.023314600000000005 -0.00307636 0
0.023277700000000005 0.000667966 0
0.023366200000000004 0.00447026 0
0.023582000000000006 0.00830259 0
0.023925800000000004 0.0121438 0
0.0243974 0.0159556 0
0.024996400000000002 0.019808 0
0.0257256 0.023771 0
0.026588600000000004 0.0278114 0
0.027586000000000006 0.0318187 0
0.028714800000000006 0.0356922 0
0.029969000000000003 0.0393239 0
0.0313376 0.0425707 0
0.0328082 0.0454712 0
0.0343692 0.0480089 0
0.0360096 0.0502566 0
0.037720100000000006 0.052246 0
0.0394943 0.0541193 0
0.041331900000000005 0.0559665 0
0.043218700000000006 0.0571198 0
0.0451236 0.0568101 0
0.046970300000000006 0.0537766 0
0.0486769 0.048661 0
0.0501533 0.0397935 0
0.0512219 0.0265061 0
0.05195330000000001 0.0182535 0
0.05243590000000001 0.011765 0
0.0527435 0.00683839 0
0.052874000000000004 0.00112342 0
0.0528066 -0.00465003 0
0.052557000000000006 -0.0102163 0
0.052105900000000004 -0.0164165 0
0.05146100000000001 -0.0219108 0
0.0506452 -0.026631 0
0.0496785 -0.0310924 0
0.0485738 -0.034858 0
0.0473571 -0.037892 0
0.0460498 -0.0403462 0
0.0446699 -0.0422551 0
0.043238000000000006 -0.0435679 0
0.0417666 -0.0446013 0
0.0402679 -0.0452658 0
0.038748700000000004 -0.0460066 0
0.037200300000000006 -0.0469036 0
0.0356184 -0.0480023 0
0.033995300000000006 -0.0491698 0
0.0323461 -0.0498944 0
0.030678000000000004 -0.0501226 0
0.029017100000000004 -0.0495168 0
0.027396700000000003 -0.0477229 0
0.025857400000000003 -0.0448153 0
0.024424800000000003 -0.041392 0
0.023114600000000006 -0.0374817 0
0.02194 -0.0333181 0
0.0209077 -0.029029 0
0.020012800000000004 -0.0249594 0
0.0192521 -0.0211565 0
0.018608200000000005 -0.0176451 0
0.018084800000000005 -0.0139827 0
0.0176655 -0.0114778 0
0.017336900000000002 -0.00808752 0
0.0171392 -0.00396929 0
0.017082 0.000397249 0
0.0171749 0.00495106 0
0.017418300000000005 0.00946277 0
0.0178139 0.014046 0
0.018362800000000006 0.0186741 0
0.019069100000000005 0.0235187 0
0.019942500000000002 0.028671 0
0.0209909 0.0339803 0
0.022215400000000003 0.0392025 0
0.0236105 0.0442211 0
0.0251679 0.0488936 0
0.026871000000000006 0.0537028 0
0.028785000000000005 0.0606974 0
0.030902100000000002 0.065789 0
0.033174300000000004 0.0703134 0
0.0355844 0.0737886 0
0.0380734 0.0751814 0
0.040585300000000005 0.0754207 0
0.0430933 0.0749624 0
0.045574 0.0738751 0
0.04801520000000001 0.0727007 0
0.0504095 0.0707771 0
0.0526866 0.0656877 0
0.05475000000000001 0.0583233 0
0.0565488 0.050124 0
0.05809210000000001 0.0430407 0
0.0593857 0.035081 0
0.060404900000000004 0.026517 0
0.061135800000000004 0.0178362 0
0.0615804 0.00929803 0
0.061744400000000005 0.00104469 0
0.0616395 -0.00687575 0
0.0612745 -0.014803 0
0.0608224 -0.0166857 0
0.0601406 -0.0227694 0
0.0593226 -0.026334 0
0.058375800000000005 -0.0299241 0
0.0573394 -0.0321201 0
0.0562363 -0.0339171 0
0.105176 0.0 0
0.10563610000000001 0.0284395 0
0.106954 0.0485416 0
0.1088084 0.0606246 0
0.1109441 0.0665852 0
0.1132245 0.0696959 0
0.1155744 0.0710479 0
0.11795330000000001 0.0716129 0
0.1203076 0.0696489 0
0.1225659 0.0655604 0
0.1246183 0.0579153 0
0.1263923 0.0491072 0
0.1279017 0.0423187 0
0.1292196 0.0370186 0
0.1303676 0.0323278 0
0.1313648 0.0278812 0
0.1322171 0.0234871 0
0.1329234 0.019434 0
0.1335085 0.0159799 0
0.1339897 0.0132555 0
0.1343834 0.0105062 0
0.1346811 0.0075224 0
0.1348734 0.0042114 0
0.1349856 0.00360907 0
0.1350803 0.00287354 0
0.1351309 0.000589194 0
0.1351236 -0.000920845 0
0.1350595 -0.00290588 0
0.1349186 -0.00548655 0
0.1346849 -0.00842114 0
0.1343515 -0.0114435 0
0.1339171 -0.0144761 0
0.1333818 -0.0174963 0
0.132746 -0.0205063 0
0.1320098 -0.0235139 0
0.1311737 -0.026505 0
0.13023679999999999 -0.0296017 0
0.1291931 -0.032866 0
0.1280408 -0.0361115 0
0.1267807 -0.0393338 0
0.125415 -0.04244 0
0.1239485 -0.0453796 0
0.12238740000000001 -0.0481278 0
0.1207382 -0.0506708 0
0.11900820000000001 -0.05299 0
0.1172045 -0.0551045 0
0.1153265 -0.0574974 0
0.11336180000000001 -0.060183 0
0.11132120000000001 -0.0620121 0
0.10923640000000001 -0.0629148 0
0.1071334 -0.0631856 0
0.1050281 -0.0631825 0
0.10292570000000001 -0.0629668 0
0.100839 -0.0620355 0
0.09880320000000001 -0.0601483 0
0.09683420000000001 -0.0581048 0
0.0949344 -0.0559477 0
0.0931153 -0.0532644 0
0.0913975 -0.0499332 0
0.0897926 -0.0465098 0
0.0883088 -0.0426108 0
0.0871876 -0.0208172 0
0.0867469 -0.00811722 0
0.0866674 0.00371073 0
0.0870775 0.0192421 0
0.0878344 0.0244985 0
0.0887126 0.0285189 0
0.0897665 0.0338143 0
0.09091 0.0345536 0
0.09205870000000001 0.0344305 0
0.093218 0.0351963 0
0.0943643 0.0331076 0
0.09539700000000001 0.0288894 0
0.0962612 0.0232832 0
0.09692490000000001 0.017162 0
0.0973908 0.0112169 0
0.0976549 0.00507796 0
0.0977194 -0.000830753 0
0.0975926 -0.00631929 0
0.0972925 -0.0113223 0
0.0968354 -0.0157342 0
0.09624100000000001 -0.0195582 0
0.09552730000000001 -0.0229354 0
0.0947058 -0.0260329 0
0.0937914 -0.0286468 0
0.0927941 -0.0310127 0
0.0917227 -0.0330338 0
0.0905938 -0.0346829 0
0.0894122 -0.0360593 0
0.0881919 -0.0370987 0
0.0869424 -0.0377957 0
0.0856766 -0.0380985 0
0.08440416 -0.0382365 0
0.08313282 -0.038001 0
0.08188140000000001 -0.0370467 0
0.08067391 -0.0354338 0
0.07952616 -0.0334769 0
0.0784533 -0.0309222 0
0.07748051 -0.0274978 0
0.07663435 -0.023423 0
0.075925356 -0.0194336 0
0.075349753 -0.0154113 0
0.07503811 -0.00188073 0
0.075199429385 0.00970277 0
0.075738185 0.0218345 0
0.07664388 0.0309016 0
0.07776596000000001 0.0360449 0
0.07904760000000001 0.0403592 0
0.08043467 0.0423383 0
0.08184979 0.0424182 0
0.08326028 0.042243 0
0.08466819 0.0422633 0
0.0860683 0.0415308 0
0.0873916 0.0377031 0
0.08855840000000001 0.032752 0
0.0895663 0.0281165 0
0.0903924 0.0218255 0
0.0909876 0.0143075 0
0.0913403 0.00736124 0
0.0914601 0.000322004 0
0.0913584 -0.00602481 0
0.0910581 -0.0114551 0
0.0905838 -0.0166123 0
0.089946 -0.0213954 0
0.08915300000000001 -0.02558 0
0.0882381 -0.0293013 0
0.0872031 -0.0323058 0
0.0860837 -0.0349717 0
0.08487206 -0.0372145 0
0.08360308 -0.0389235 0
0.08227674 -0.0404779 0
0.08090813000000001 -0.0415691 0
0.07950921 -0.0422855 0
0.07809242000000001 -0.0426783 0
0.07666984 -0.0426246 0
0.0752624431 -0.0417657 0
0.07389922 -0.0399986 0
0.07260404000000001 -0.0377775 0
0.07139143 -0.0350037 0
0.07028901 -0.0311931 0
0.06946431 -0.0172879 0
0.06911374 -0.00418211 0
0.06921851 0.00962941 0
0.069722 0.018709 0
0.07043518 0.0236423 0
0.07127093000000001 0.0257683 0
0.07214829 0.0268256 0
0.07304703 0.0269532 0
0.07394032 0.0267175 0
0.074837914 0.0272549 0
0.075763026 0.028208 0
0.07671863000000001 0.0290942 0
0.07770472 0.0300286 0
0.07868881 0.0286853 0
0.07958376 0.0251376 0
0.08035726 0.0215643 0
0.08099224000000001 0.0167384 0
0.08143849 0.0103588 0
0.08166932 0.00396981 0
0.08169127000000001 -0.00215066 0
0.08152225 -0.00767254 0
0.08117519000000001 -0.0127249 0
0.0806703 -0.0171988 0
0.08002106 -0.0215771 0
0.07922610000000001 -0.0257353 0
0.07830256000000001 -0.0293718 0
0.07726981000000001 -0.0323176 0
0.07615074000000001 -0.0346461 0
0.074959644 -0.0366336 0
0.07370781 -0.0383547 0
0.07240992 -0.0394249 0
0.07108445000000001 -0.0400269 0
0.06974759 -0.0401377 0
0.06841404000000001 -0.0398571 0
0.06709642 -0.0391863 0
0.06581341 -0.0377458 0
0.06459190000000001 -0.0355896 0
0.0634512 -0.0329224 0
0.062406 -0.0299359 0
0.0613749 -0.0327782 0
0.0605151 -0.0213788 0
0.0598778 -0.0168537 0
0.059473700000000004 -0.0072867 0
0.0593775 -0.00087143 0
0.0593664 0.000551079 0
0.0594401 0.00387652 0
0.059616600000000006 0.00622215 0
0.059842000000000006 0.00724553 0
0.060108600000000005 0.00876044 0
0.0604272 0.0101873 0
0.060777500000000005 0.0106327 0
0.061127200000000007 0.0102846 0
0.061449500000000004 0.00899638 0
0.061714500000000005 0.00695487 0
0.0619021 0.00439812 0
0.0619945 0.00125352 0
0.061973200000000006 -0.00226836 0
0.0618425 -0.00531258 0
0.0616121 -0.00824842 0
0.061282300000000005 -0.0114768 0
0.060843100000000004 -0.0145378 0
0.0603102 -0.0172581 0
0.0596809 -0.0202618 0
0.05896 -0.0228209 0
0.05815920000000001 -0.0251021 0
0.057284800000000004 -0.0272089 0
0.0563457 -0.0290007 0
0.055352200000000004 -0.0304834 0
0.054315100000000005 -0.03163 0
0.053246 -0.0324255 0
0.052155900000000005 -0.032934 0
0.0510523 -0.0332484 0
0.04994130000000001 -0.0333964 0
0.048827300000000004 -0.0334752 0
0.047707700000000006 -0.0337667 0
0.0465758 -0.0342064 0
0.0454263 -0.034752 0
0.0442583 -0.0353158 0
0.043068800000000004 -0.0361173 0
0.041853400000000006 -0.0366786 0
0.040621300000000006 -0.0373016 0
0.039369 -0.0376989 0
0.0381125 -0.0377665 0
0.036850400000000005 -0.0379421 0
0.035583500000000004 -0.0381169 0
0.034309200000000005 -0.038346 0
0.0330273 -0.0385898 0
0.031741500000000006 -0.0385761 0
0.030516 -0.0351153 0
0.029363600000000004 -0.0338643 0
0.028278200000000003 -0.0315122 0
0.027245000000000005 -0.0306917 0
0.026245700000000004 -0.0293898 0
0.025295900000000003 -0.0276921 0
0.0244114 -0.0254893 0
0.023609500000000005 -0.022773 0
0.022903100000000003 -0.0197776 0
0.022298600000000002 -0.0166465 0
0.021801400000000005 -0.0133479 0
0.0214178 -0.00982401 0
0.021155 -0.00610778 0
0.021018600000000005 -0.00225526 0
0.021012700000000002 0.00170646 0
0.021138900000000002 0.00570963 0
0.021400500000000003 0.0097868 0
0.021797200000000003 0.0138149 0
0.022329300000000003 0.0179215 0
0.022999700000000005 0.0221147 0
0.0238125 0.0264669 0
0.0247727 0.0309227 0
0.0258805 0.035309 0
0.027130900000000006 0.0394565 0
0.0285136 0.0432373 0
0.0300131 0.0464989 0
0.031614300000000005 0.0493639 0
0.033303400000000004 0.0518064 0
0.035068300000000004 0.0539458 0
0.0368946 0.0554711 0
0.038767300000000005 0.0568915 0
0.0406942 0.0586543 0
0.0426778 0.0601637 0
0.0446704 0.0589492 0
0.046570600000000004 0.0549253 0
0.048253000000000004 0.0458799 0
0.0496185 0.0361015 0
0.050594700000000006 0.0244309 0
0.051251500000000005 0.0157065 0
0.0516351 0.00793998 0
0.051792500000000005 0.0023798 0
0.0517724 -0.00363337 0
0.0515272 -0.0105644 0
0.051065200000000005 -0.0168502 0
0.0503834 -0.0235963 0
0.049492 -0.0294268 0
0.0484217 -0.0344707 0
0.04719280000000001 -0.0388671 0
0.0458354 -0.0423704 0
0.0443674 -0.045426 0
0.0428134 -0.0475933 0
0.041198500000000006 -0.0491268 0
0.0395427 -0.0500936 0
0.037865 -0.0504431 0
0.0361855 -0.0504179 0
0.0345 -0.0508305 0
0.0327993 -0.0513441 0
0.031072100000000005 -0.0517127 0
0.029367900000000002 -0.0508969 0
0.027699500000000002 -0.049071 0
0.026119800000000006 -0.0458497 0
0.024664000000000005 -0.0417358 0
0.023359400000000002 -0.0369737 0
0.022209600000000003 -0.0323725 0
0.021217100000000003 -0.0275378 0
0.0203833 -0.0229144 0
0.019694300000000005 -0.0188083 0
0.0191343 -0.0151687 0
0.018693600000000005 -0.0117625 0
0.0183211 -0.0103973 0
0.018036300000000005 -0.00648757 0
0.017906500000000006 -0.00174916 0
0.017920500000000006 0.00247446 0
0.1059653 0.0 0
0.1064279 0.0285799 0
0.10775180000000001 0.0487557 0
0.1096151 0.0609418 0
0.11176130000000001 0.066907 0
0.1140533 0.0700665 0
0.1164159 0.0714323 0
0.11880750000000001 0.0719985 0
0.1211774 0.0701897 0
0.12345539999999999 0.0661763 0
0.1255271 0.0584747 0
0.1273221 0.0498767 0
0.1288643 0.0435055 0
0.1302296 0.0386107 0
0.131436 0.0342414 0
0.1325036 0.0301423 0
0.1334364 0.0260586 0
0.1342349 0.0223847 0
0.1349255 0.0193312 0
0.13552530000000002 0.0170053 0
0.1360517 0.0147004 0
0.1364977 0.0122088 0
0.13685550000000002 0.00941997 0
0.1371417 0.00784096 0
0.1373884 0.00619135 0
0.13755 0.00396628 0
0.13768940000000002 0.00380869 0
0.1377967 0.00260225 0
0.13784980000000002 0.000557194 0
0.13782060000000002 -0.00225957 0
0.1376906 -0.00542742 0
0.1374522 -0.00871417 0
0.137106 -0.0118778 0
0.1366578 -0.0148518 0
0.1361108 -0.0178289 0
0.1354627 -0.0209428 0
0.1347058 -0.0243692 0
0.1338242 -0.0284604 0
0.13280930000000002 -0.0319774 0
0.131674 -0.0358738 0
0.1304165 -0.0393509 0
0.1290478 -0.0425882 0
0.1275747 -0.045624 0
0.1260037 -0.0484739 0
0.1243408 -0.0511476 0
0.1225918 -0.0536436 0
0.1207629 -0.0559566 0
0.1188604 -0.0580675 0
0.1168904 -0.0600373 0
0.11484630000000001 -0.0625518 0
0.1127156 -0.0650213 0
0.11052110000000001 -0.0663982 0
0.1082984 -0.066847 0
0.10607040000000001 -0.0668191 0
0.1038481 -0.066522 0
0.1016423 -0.0658348 0
0.0994784 -0.0639638 0
0.0973835 -0.0618446 0
0.0953605 -0.0596142 0
0.09341920000000001 -0.0569304 0
0.0915764 -0.0537548 0
0.0898464 -0.0501822 0
0.0882319 -0.0483214 0
0.0865812 -0.0501958 0
0.08490885000000001 -0.049854 0
0.0832793 -0.0477498 0
0.08174858 -0.0440478 0
0.08036378 -0.0391447 0
0.07915529 -0.033574 0
0.07813412 -0.028295 0
0.0772792 -0.0231108 0
0.07659593 -0.0186108 0
0.076024075 -0.0159584 0
0.07552977100000001 -0.0139469 0
0.075097048 -0.0120196 0
0.07472743 -0.0103556 0
0.074401938 -0.00917451 0
0.07410850000000001 -0.00861468 0
0.07381436000000001 -0.00908167 0
0.07349141000000001 -0.0102979 0
0.07311931 -0.0119001 0
0.07269061 -0.0136799 0
0.07220057 -0.015606 0
0.07165571 -0.0168789 0
0.07107037000000001 -0.0180996 0
0.07045026 -0.0190148 0
0.06980267 -0.0197611 0
0.06912769 -0.0206145 0
0.06843171 -0.0211009 0
0.06772123000000001 -0.0215147 0
0.06699745 -0.0218639 0
0.06626556 -0.0220109 0
0.06553217 -0.0219628 0
0.064804 -0.0217085 0
0.06408810000000001 -0.0212417 0
0.0633909 -0.0206165 0
0.0627163 -0.0198784 0
0.062068700000000004 -0.0190128 0
0.0614516 -0.0180493 0
0.0608683 -0.016999 0
0.060320700000000005 -0.0159296 0
0.0598081 -0.0149011 0
0.0593273 -0.0140962 0
0.0588674 -0.0135645 0
0.0584223 -0.0131961 0
0.0579876 -0.0129095 0
0.0575619 -0.0126592 0
0.0571438 -0.0124358 0
0.0567334 -0.0121973 0
0.0563317 -0.0119059 0
0.0559389 -0.0117199 0
0.0555494 -0.0116545 0
0.0551619 -0.0116262 0
0.05477460000000001 -0.0116061 0
0.0543881 -0.0115917 0
0.054001400000000005 -0.0116222 0
0.05361250000000001 -0.0117493 0
0.053216900000000004 -0.0119783 0
0.0528131 -0.0122621 0
0.0523985 -0.0126007 0
0.0519723 -0.0129713 0
0.0515327 -0.0133881 0
0.0510789 -0.0138387 0
0.05060920000000001 -0.0143201 0
0.050123600000000004 -0.0148055 0
0.0496215 -0.0153012 0
0.049102900000000005 -0.0157996 0
0.0485675 -0.016309 0
0.048015 -0.0168268 0
0.047445 -0.0173562 0
0.046857300000000005 -0.0178928 0
0.0462515 -0.0184369 0
0.0456275 -0.0189896 0
0.044985000000000004 -0.0195395 0
0.0443244 -0.0200782 0
0.0436459 -0.0206117 0
0.0429498 -0.0211428 0
0.0422359 -0.021677 0
0.0415041 -0.022215 0
0.0407544 -0.0227574 0
0.0399865 -0.0233025 0
0.039200000000000006 -0.0238994 0
0.038389900000000005 -0.0247038 0
0.0375541 -0.0253592 0
0.0367019 -0.0257517 0
0.035836700000000006 -0.0261901 0
0.0349585 -0.0264902 0
0.0340787 -0.0262743 0
0.033214 -0.0256258 0
0.0323784 -0.0245563 0
0.031583400000000005 -0.0232462 0
0.030834900000000005 -0.021815 0
0.030129800000000005 -0.020587 0
0.029470300000000005 -0.0190505 0
0.028865000000000002 -0.017431 0
0.0283133 -0.0158088 0
0.027817 -0.0140709 0
0.027383000000000005 -0.0120703 0
0.027019500000000002 -0.00983256 0
0.026734600000000004 -0.0073654 0
0.026533900000000006 -0.00483718 0
0.026414600000000003 -0.00239996 0
0.0263812 0.000257894 0
0.0264365 0.00292121 0
0.026579700000000005 0.00553356 0
0.026808700000000005 0.00805851 0
0.027119500000000005 0.0104565 0
0.0275091 0.012787 0
0.027974500000000006 0.0150212 0
0.0285141 0.0172314 0
0.0291253 0.0193223 0
0.029804900000000002 0.0213517 0
0.0305522 0.0233826 0
0.0313663 0.0253515 0
0.032244300000000004 0.0272313 0
0.0331841 0.0290374 0
0.034179 0.0305522 0
0.0352231 0.0320353 0
0.0363172 0.0334566 0
0.037446600000000003 0.0341953 0
0.0385987 0.0349534 0
0.0397741 0.0353378 0
0.040931800000000004 0.0339361 0
0.0420987 0.0370048 0
0.04336 0.0384736 0
0.0446647 0.0396557 0
0.045987600000000003 0.039204 0
0.0472525 0.0367875 0
0.048437400000000005 0.0344323 0
0.04953540000000001 0.0314885 0
0.0505226 0.0278651 0
0.0513806 0.023804 0
0.05209660000000001 0.01936 0
0.052658300000000005 0.0145882 0
0.053060300000000005 0.00988654 0
0.0534159 0.0134249 0
0.0538937 0.0147816 0
0.054415200000000004 0.0165547 0
0.05498940000000001 0.0173874 0
0.0555416 0.0156836 0
0.0560355 0.0141147 0
0.05647730000000001 0.0123095 0
0.056842000000000004 0.00962983 0
0.057114 0.00688909 0
0.0573013 0.00450735 0
0.057410300000000004 0.00211747 0
0.0574356 -0.000458196 0
0.0573786 -0.00276453 0
0.057251 -0.00475048 0
0.0570576 -0.00672139 0
0.056802500000000006 -0.00846844 0
0.056491200000000005 -0.0101104 0
0.0561231 -0.0118937 0
0.0556965 -0.013596 0
0.0552155 -0.0151754 0
0.054681600000000004 -0.0167712 0
0.0540952 -0.0183083 0
0.053458900000000004 -0.0197711 0
0.052775300000000004 -0.0211579 0
0.05204690000000001 -0.0224649 0
0.05127620000000001 -0.0237106 0
0.050465 -0.0249002 0
0.0496151 -0.0260372 0
0.0487283 -0.0271244 0
0.047806100000000004 -0.028162 0
0.0468502 -0.0291578 0
0.045861400000000004 -0.0301411 0
0.044840000000000005 -0.0311125 0
0.0437863 -0.0320822 0
0.042700300000000004 -0.0330542 0
0.0415818 -0.0340266 0
0.040431 -0.0350004 0
0.0392455 -0.0360207 0
0.038025800000000005 -0.0370315 0
0.0367796 -0.0377234 0
0.035509900000000004 -0.0384817 0
0.0342131 -0.0393058 0
0.032889600000000005 -0.0400902 0
0.0315401 -0.0408578 0
0.030171200000000002 -0.0412468 0
0.028806400000000003 -0.0407238 0
0.027395700000000002 -0.0438359 0
0.0259121 -0.0450792 0
0.0243412 -0.0487475 0
0.022719100000000006 -0.0487766 0
0.021071600000000003 -0.0498004 0
0.0194374 -0.0479729 0
0.0178863 -0.0456897 0
0.016399300000000006 -0.0434186 0
0.015014200000000005 -0.0399501 0
0.013754100000000005 -0.0360642 0
0.012616500000000003 -0.0325406 0
0.011594300000000002 -0.0290342 0
0.010684600000000002 -0.025654 0
0.009901199999999999 -0.021596 0
0.009250900000000006 -0.017681 0
0.008729600000000004 -0.0138025 0
0.008338100000000001 -0.00984258 0
0.008080799999999999 -0.00575425 0
0.007960000000000009 -0.00167566 0
0.007974900000000007 0.00240239 0
0.0081291 0.00669761 0
0.008431800000000003 0.0113125 0
0.008894300000000008 0.0162353 0
0.009524100000000008 0.0213436 0
0.010331000000000007 0.0268847 0
0.011331599999999997 0.0329107 0
0.012535500000000005 0.0390042 0
0.013960800000000002 0.0463127 0
0.015634300000000004 0.0535528 0
0.017529100000000006 0.0596518 0
0.019610500000000003 0.0648109 0
0.021843 0.06872 0
0.0241834 0.0713757 0
0.0265919 0.0728764 0
0.0290327 0.0733964 0
0.0314766 0.0731603 0
0.0339051 0.0725383 0
0.036308700000000006 0.0717221 0
0.0386869 0.0710666 0
0.041049300000000004 0.0707602 0
0.0433713 0.0681877 0
0.045551400000000006 0.062576 0
0.0475106 0.0552001 0
0.04921110000000001 0.0474117 0
0.0506633 0.0401968 0
0.0518776 0.0355635 0
0.05312750000000001 0.0372215 0
0.054323800000000005 0.0396438 0
0.0557204 0.0417694 0
0.0570749 0.0399042 0
0.058392200000000005 0.0390108 0
0.059637300000000004 0.0354936 0
0.060749700000000004 0.0316122 0
0.0617482 0.028475 0
0.0626332 0.0246895 0
0.0633837 0.0206214 0
0.06399640000000001 0.0163399 0
0.0644733 0.0124969 0
0.0648186 0.00848349 0
0.0650313 0.00457217 0
0.1062291 0.0 0
0.1066925 0.0286211 0
0.108018 0.048817 0
0.1098838 0.0610334 0
0.11203350000000001 0.0670227 0
0.1143297 0.0701953 0
0.1166967 0.0715664 0
0.1190929 0.072138 0
0.1214682 0.0703862 0
0.123753 0.0663829 0
0.1258314 0.0586752 0
0.1276341 0.0501588 0
0.1291881 0.043922 0
0.1305698 0.0391758 0
0.1317967 0.0349208 0
0.1328902 0.0309066 0
0.1338494 0.0269313 0
0.1346806 0.0233993 0
0.1354073 0.020494 0
0.1360482 0.0182867 0
0.1366198 0.01613 0
0.1371163 0.0138015 0
0.1375303 0.0111909 0
0.1378726 0.00934315 0
0.1381691 0.00804699 0
0.1384041 0.00643375 0
0.1386043 0.00570142 0
0.1387777 0.00468256 0
0.1389048 0.00292562 0
0.1389607 0.000461487 0
0.1389281 -0.00231484 0
0.1388007 -0.00519674 0
0.1385777 -0.00803176 0
0.13826280000000002 -0.0107092 0
0.1378596 -0.0133565 0
0.13736710000000002 -0.0160783 0
0.13678099999999999 -0.01899 0
0.13609100000000002 -0.0223504 0
0.135275 -0.0265119 0
0.1343098 -0.0312407 0
0.13322 -0.0341373 0
0.1320211 -0.0375357 0
0.1307161 -0.0405782 0
0.129313 -0.0434546 0
0.1278164 -0.0461904 0
0.1262309 -0.0487962 0
0.1245608 -0.0512797 0
0.12281 -0.0536354 0
0.12098320000000001 -0.0558527 0
0.1190852 -0.0579031 0
0.1171217 -0.0598142 0
0.11508660000000001 -0.062249 0
0.1129654 -0.0647596 0
0.1107789 -0.0661797 0
0.1085612 -0.0666916 0
0.1063385 -0.0666657 0
0.1041212 -0.0663711 0
0.1019193 -0.0658079 0
0.099758 -0.0638579 0
0.097666 -0.061786 0
0.0956436 -0.0596269 0
0.0937018 -0.056941 0
0.0918586 -0.0537757 0
0.0901267 -0.0502796 0
0.08855500000000001 -0.0430402 0
0.08725250000000001 -0.0353124 0
0.0862305 -0.0263006 0
0.085521 -0.0168215 0
0.08511156 -0.00850208 0
0.08496568 -0.000521893 0
0.08508859 0.00670453 0
0.0853962 0.0113237 0
0.0858202 0.0136457 0
0.086302 0.0152236 0
0.08683110000000001 0.0162489 0
0.0873715 0.0161431 0
0.08789630000000001 0.0153072 0
0.08836440000000001 0.0127402 0
0.0887249 0.00904364 0
0.0889496 0.00485768 0
0.0890326 0.000477938 0
0.0889627 -0.00434234 0
0.0887388 -0.0087052 0
0.088377 -0.0127156 0
0.0878852 -0.0164436 0
0.0872819 -0.0196518 0
0.0865669 -0.0229186 0
0.0857472 -0.0260899 0
0.0848306 -0.0284786 0
0.08384921000000001 -0.0303123 0
0.08280825 -0.0318097 0
0.08172802 -0.0329988 0
0.08060874 -0.033997 0
0.07946657 -0.0345113 0
0.07831165 -0.0347486 0
0.07715476 -0.0346537 0
0.07600385700000001 -0.0344003 0
0.07486477300000001 -0.0339429 0
0.07375151 -0.0328132 0
0.07268895 -0.0309615 0
0.07169697 -0.0286163 0
0.07078957 -0.0259665 0
0.06997616000000001 -0.0229062 0
0.06927001 -0.0197905 0
0.06865352 -0.0172529 0
0.06812357000000001 -0.0150183 0
0.06764787 -0.0136549 0
0.06730208 -0.00646858 0
0.06716025 -0.00269945 0
0.06710104 -0.000713761 0
0.06709402 -9.935e-05 0
0.06709304 0.000338645 0
0.06712832 0.00179343 0
0.06720329 0.00252667 0
0.06727506 0.00198983 0
0.06732988000000001 0.00103257 0
0.06732912 -0.00094369 0
0.06726558 -0.00270312 0
0.06714419 -0.00454096 0
0.06695482 -0.00669927 0
0.06669217000000001 -0.0089694 0
0.06635513 -0.0109583 0
0.06595248000000001 -0.012995 0
0.06548984000000001 -0.0146728 0
0.0649733 -0.016207 0
0.0644092 -0.0175597 0
0.0638028 -0.0187223 0
0.0631622 -0.0196472 0
0.062493400000000005 -0.0204045 0
0.0618036 -0.0209164 0
0.061101100000000005 -0.0211816 0
0.0603939 -0.0212177 0
0.0596889 -0.0210878 0
0.0589899 -0.0208498 0
0.058301000000000006 -0.0205016 0
0.0576247 -0.0200953 0
0.056963 -0.0196329 0
0.0563169 -0.0192027 0
0.0556817 -0.0189791 0
0.055051100000000006 -0.0189137 0
0.05441990000000001 -0.0189752 0
0.053786 -0.0190745 0
0.0531478 -0.0192144 0
0.052505500000000004 -0.0193178 0
0.05186 -0.0194373 0
0.0512098 -0.0195554 0
0.050557200000000004 -0.0196191 0
0.0499006 -0.0198144 0
0.0492369 -0.0199723 0
0.048569100000000004 -0.0201153 0
0.0478956 -0.020292 0
0.04721550000000001 -0.0205499 0
0.04652440000000001 -0.0209092 0
0.045820700000000006 -0.0213304 0
0.045101100000000005 -0.0218276 0
0.0443649 -0.0223564 0
0.043609600000000005 -0.0229335 0
0.0428358 -0.0234879 0
0.042042800000000005 -0.0240752 0
0.041230100000000006 -0.0246509 0
0.0403996 -0.0251824 0
0.0395502 -0.0257619 0
0.0386823 -0.0263022 0
0.037796500000000004 -0.0268265 0
0.036893800000000004 -0.0273308 0
0.0359739 -0.0278691 0
0.0350339 -0.0285164 0
0.0340813 -0.0286193 0
0.0331347 -0.0281648 0
0.0322116 -0.0272503 0
0.031327400000000005 -0.0258707 0
0.030494200000000006 -0.0242649 0
0.029716900000000004 -0.0224972 0
0.028987000000000006 -0.0215867 0
0.028250500000000005 -0.0223979 0
0.027497600000000004 -0.0227992 0
0.026731200000000004 -0.023093 0
0.0259652 -0.0228285 0
0.025214400000000005 -0.0222009 0
0.0244908 -0.0212171 0
0.0238053 -0.0199451 0
0.023166000000000006 -0.0184847 0
0.022577800000000002 -0.0168858 0
0.022044900000000006 -0.0151709 0
0.021571100000000003 -0.0133427 0
0.0211606 -0.0113844 0
0.020817300000000004 -0.00931804 0
0.020544700000000006 -0.0071492 0
0.020346200000000002 -0.00487611 0
0.020224900000000004 -0.0025207 0
0.020183400000000004 -9.67161e-05 0
0.020223400000000002 0.00235948 0
0.020345000000000002 0.00480191 0
0.0205474 0.00720074 0
0.020827900000000003 0.00950478 0
0.021183300000000002 0.0116857 0
0.021609700000000003 0.0137801 0
0.022104400000000003 0.0157919 0
0.0226651 0.0177389 0
0.023289500000000005 0.019624 0
0.023975700000000003 0.0214473 0
0.024721800000000002 0.0232167 0
0.025525400000000004 0.0249079 0
0.026383900000000002 0.0265108 0
0.027294600000000002 0.0280445 0
0.028255100000000005 0.0295065 0
0.0292629 0.030903 0
0.030311900000000003 0.0318927 0
0.031386300000000006 0.0325699 0
0.0324874 0.0334698 0
0.033618100000000005 0.0342984 0
0.034772300000000006 0.0348894 0
0.0359429 0.0352986 0
0.0371177 0.0349969 0
0.038256000000000005 0.0331747 0
0.039310700000000004 0.0301245 0
0.040248900000000004 0.0262858 0
0.041048900000000006 0.0219043 0
0.0416821 0.0149243 0
0.0420268 0.00672596 0
0.042108400000000004 -0.002511 0
0.0418357 -0.0127328 0
0.041292300000000004 -0.0195963 0
0.040527 -0.025641 0
0.0396064 -0.0289146 0
0.0385894 -0.0322772 0
0.0374403 -0.0363419 0
0.036164400000000006 -0.0399489 0
0.0347765 -0.0431696 0
0.033275700000000005 -0.0466911 0
0.0316649 -0.0496744 0
0.029968100000000004 -0.0520647 0
0.0281823 -0.0549615 0
0.026304600000000004 -0.0576635 0
0.024335500000000003 -0.0603713 0
0.0222788 -0.0629009 0
0.0201587 -0.0641506 0
0.018023000000000004 -0.0639203 0
0.015919500000000003 -0.0621774 0
0.013918800000000002 -0.0581113 0
0.012063500000000005 -0.0535044 0
0.010376400000000008 -0.048057 0
0.008870100000000006 -0.0428454 0
0.0075294000000000055 -0.0380827 0
0.006340700000000005 -0.0334916 0
0.005305500000000005 -0.0289986 0
0.004415299999999997 -0.0247282 0
0.003663399999999997 -0.0207018 0
0.003036800000000006 -0.0170276 0
0.0025300000000000045 -0.0134943 0
0.002139100000000005 -0.0100288 0
0.0018680999999999975 -0.00626054 0
0.0017381000000000063 -0.00166666 0
0.001768699999999998 0.00332582 0
0.001971600000000004 0.0086648 0
0.0023612000000000077 0.0144652 0
0.0029478000000000004 0.0204935 0
0.0037438000000000055 0.0270709 0
0.004772100000000001 0.0343429 0
0.00609040000000001 0.0444286 0
0.007719000000000004 0.0525781 0
0.009609500000000007 0.0605424 0
0.011765600000000001 0.0682165 0
0.0141453 0.0738735 0
0.0166723 0.0772757 0
0.019282 0.0789526 0
0.021922000000000004 0.0792373 0
0.0245545 0.0786108 0
0.0271681 0.0790545 0
0.029810800000000005 0.0789209 0
0.0324249 0.0782731 0
0.0350439 0.0788541 0
0.0376751 0.0789054 0
0.0403026 0.0788793 0
0.0429416 0.0794804 0
0.0455632 0.0773379 0
0.0480487 0.0716741 0
0.0503081 0.0641759 0
0.0522711 0.054306 0
0.0539125 0.0444855 0
0.055212300000000006 0.0341368 0
0.056196800000000005 0.0258282 0
0.056903300000000004 0.0167447 0
0.05729050000000001 0.00721685 0
0.057374100000000004 -0.00186366 0
0.0571506 -0.0106882 0
0.05665630000000001 -0.0184977 0
0.0559214 -0.0248992 0
0.054988 -0.0307923 0
0.053871800000000004 -0.0356943 0
0.052605 -0.0400662 0
0.0511978 -0.0440825 0
0.0496665 -0.0475374 0
0.0480326 -0.0502584 0
0.046325700000000004 -0.0519181 0
0.0445788 -0.0527937 0
0.0428095 -0.0533381 0
0.0410388 -0.0526681 0
0.039307400000000006 -0.0522583 0
0.037507500000000006 -0.0554815 0
0.035631300000000005 -0.0566493 0
0.1052946 0.0 0
0.1057551 0.0284614 0
0.1070739 0.0485781 0
0.1089302 0.0606963 0
0.1110678 0.0666352 0
0.11335010000000001 0.0697588 0
0.115702 0.0711051 0
0.11808260000000001 0.071655 0
0.12043870000000001 0.0697193 0
0.1226991 0.0656221 0
0.1247534 0.0579652 0
0.12652950000000002 0.0492019 0
0.1280432 0.0424753 0
0.1293676 0.0372435 0
0.1305238 0.0325945 0
0.1315309 0.0281959 0
0.1323943 0.0238438 0
0.1331135 0.0198507 0
0.1337137 0.0164592 0
0.1342119 0.0137933 0
0.1346246 0.0111075 0
0.1349435 0.00819198 0
0.1351593 0.00495262 0
0.1352951 0.00300883 0
0.13539790000000002 0.00319506 0
0.1354591 0.000973376 0
0.1354678 -0.000377538 0
0.1354225 -0.00233426 0
0.1353001 -0.00495503 0
0.135082 -0.00801828 0
0.1347602 -0.0111401 0
0.1343345 -0.014254 0
0.1338058 -0.0173135 0
0.1331753 -0.0203688 0
0.1324427 -0.0234369 0
0.1316078 -0.0265117 0
0.1306685 -0.0297379 0
0.1296168 -0.0331926 0
0.1284512 -0.0365609 0
0.1271748 -0.0398537 0
0.1257908 -0.0430154 0
0.1243043 -0.0460045 0
0.12272150000000001 -0.0487974 0
0.12104880000000001 -0.0513796 0
0.1192945 -0.0537378 0
0.1174653 -0.0558837 0
0.1155642 -0.0581472 0
0.11357800000000001 -0.0608596 0
0.1115116 -0.0628706 0
0.10939560000000001 -0.0639028 0
0.1072597 -0.0642096 0
0.1051195 -0.0641822 0
0.1029848 -0.0639207 0
0.1008666 -0.0629888 0
0.0987995 -0.0611309 0
0.09679950000000001 -0.059028 0
0.0948692 -0.0568601 0
0.0930199 -0.0541633 0
0.0912695 -0.050986 0
0.089631 -0.0474668 0
0.0881174 -0.0434518 0
0.0866613 -0.0449085 0
0.08514059 -0.0458767 0
0.08362612 -0.044754 0
0.08217887 -0.0419682 0
0.08085019 -0.0377723 0
0.07967912 -0.0326412 0
0.07868553 -0.0274274 0
0.07785045 -0.0228939 0
0.07717020000000001 -0.0183463 0
0.07660761 -0.015793 0
0.076118781 -0.0136084 0
0.07569838000000001 -0.0117137 0
0.075325394 -0.0105424 0
0.074993927 -0.00946116 0
0.074684055 -0.00934102 0
0.074354193 -0.0104622 0
0.07397803 -0.0120047 0
0.07354735 -0.0135706 0
0.07307615 -0.0148046 0
0.07255603000000001 -0.0160839 0
0.07200622000000001 -0.0169038 0
0.07142757000000001 -0.0176579 0
0.07083105 -0.0181297 0
0.07021857000000001 -0.0185438 0
0.06959694 -0.0187963 0
0.06896371 -0.0191299 0
0.0683224 -0.0200643 0
0.06766947000000001 -0.0197158 0
0.06701209 -0.0197091 0
0.06635622000000001 -0.0196341 0
0.06570582 -0.0193511 0
0.0650703 -0.0187728 0
0.0644574 -0.0180285 0
0.06387090000000001 -0.0171858 0
0.0633151 -0.016207 0
0.062793 -0.0151687 0
0.062306700000000007 -0.0140615 0
0.061857800000000004 -0.0129458 0
0.061445200000000005 -0.0118848 0
0.0610666 -0.010942 0
0.0607139 -0.0103002 0
0.060379800000000004 -0.00981778 0
0.060058700000000007 -0.00946774 0
0.0597485 -0.00917827 0
0.059447200000000006 -0.00890276 0
0.05915530000000001 -0.00863341 0
0.0588704 -0.00846062 0
0.05859060000000001 -0.00835598 0
0.0583115 -0.00840793 0
0.058028300000000005 -0.00858439 0
0.0577376 -0.00885227 0
0.0574374 -0.00917047 0
0.05712590000000001 -0.00949551 0
0.0568042 -0.0097907 0
0.056472800000000004 -0.010081 0
0.0561314 -0.0104064 0
0.0557782 -0.0107816 0
0.055411600000000005 -0.011207 0
0.055030300000000004 -0.0116601 0
0.0546335 -0.0121329 0
0.05422060000000001 -0.012625 0
0.053791200000000004 -0.013127 0
0.0533449 -0.0136338 0
0.0528815 -0.0141455 0
0.0524012 -0.0146625 0
0.0519033 -0.0151925 0
0.0513875 -0.0157385 0
0.0508531 -0.0163086 0
0.0502996 -0.0168882 0
0.04972650000000001 -0.0174729 0
0.0491341 -0.0180524 0
0.048522300000000004 -0.0186335 0
0.0478912 -0.0192145 0
0.04724060000000001 -0.0198033 0
0.0465703 -0.0204009 0
0.0458799 -0.0210082 0
0.045169100000000004 -0.0216207 0
0.044438000000000005 -0.022223 0
0.0436872 -0.0228051 0
0.0429172 -0.0233742 0
0.042128500000000006 -0.023936 0
0.041321000000000004 -0.0244979 0
0.0404944 -0.0250984 0
0.0396467 -0.0257295 0
0.0387795 -0.0262746 0
0.037895200000000004 -0.0267844 0
0.036993500000000006 -0.027309 0
0.0360744 -0.0278375 0
0.035136400000000005 -0.0284326 0
0.034185700000000006 -0.0286403 0
0.033232000000000005 -0.028533 0
0.0322935 -0.0277483 0
0.0313924 -0.0263871 0
0.0305425 -0.0247638 0
0.029748300000000005 -0.023014 0
0.029014900000000003 -0.0211389 0
0.028343100000000003 -0.021658 0
0.027815700000000006 -0.0146236 0
0.0273626 -0.0124327 0
0.027004900000000005 -0.00939421 0
0.026731500000000005 -0.00711549 0
0.026541600000000005 -0.00438592 0
0.026447000000000005 -0.00142464 0
0.0264541 0.00173772 0
0.026570500000000004 0.00510967 0
0.026802400000000004 0.00865377 0
0.027152500000000003 0.0121899 0
0.027620200000000004 0.0156762 0
0.028202700000000004 0.0191012 0
0.028899 0.0225075 0
0.029709000000000006 0.0259104 0
0.030630700000000004 0.0292126 0
0.031660400000000005 0.0323888 0
0.032792800000000004 0.0353794 0
0.0340217 0.0381946 0
0.035341500000000005 0.0408319 0
0.0367463 0.0433174 0
0.0382318 0.0456718 0
0.0397922 0.047726 0
0.0414245 0.0498784 0
0.0431109 0.0511642 0
0.0448317 0.0517878 0
0.0465261 0.0495922 0
0.048109700000000005 0.0454134 0
0.04952960000000001 0.0399378 0
0.0507508 0.0335998 0
0.051754900000000006 0.0275603 0
0.0527318 0.0313687 0
0.0538139 0.0332512 0
0.054929500000000006 0.0334578 0
0.05602360000000001 0.0318457 0
0.0570277 0.0284954 0
0.057903800000000005 0.0240766 0
0.058618100000000006 0.0190682 0
0.05917 0.0144239 0
0.0595778 0.0103188 0
0.0598397 0.00572154 0
0.059961900000000005 0.00191002 0
0.0599586 -0.00191456 0
0.05983 -0.00557096 0
0.0595803 -0.00920484 0
0.0592134 -0.0125762 0
0.058740200000000006 -0.0156246 0
0.05816980000000001 -0.0184032 0
0.05751250000000001 -0.0208713 0
0.056778800000000004 -0.0229835 0
0.055980300000000004 -0.0247838 0
0.0551282 -0.0262024 0
0.0542361 -0.0272169 0
0.0533153 -0.0279538 0
0.0523744 -0.0284733 0
0.051418500000000006 -0.0288544 0
0.050451800000000005 -0.0291298 0
0.0494771 -0.0294111 0
0.0484882 -0.0299785 0
0.047477500000000006 -0.0305839 0
0.0464488 -0.0310819 0
0.045396000000000006 -0.0320472 0
0.0443158 -0.0327041 0
0.043217000000000005 -0.0332138 0
0.042102400000000005 -0.0336499 0
0.0409744 -0.0339999 0
0.0398366 -0.0342784 0
0.038688900000000005 -0.034575 0
0.0375317 -0.0348809 0
0.036363200000000005 -0.0352346 0
0.0351826 -0.0356155 0
0.0339886 -0.0360299 0
0.0327818 -0.0363813 0
0.031575200000000005 -0.0360275 0
0.030393200000000002 -0.0349449 0
0.0292588 -0.0332096 0
0.0281898 -0.0310476 0
0.0272019 -0.0284355 0
0.026310400000000005 -0.0242791 0
0.025588800000000002 -0.0193289 0
0.025045000000000005 -0.0138021 0
0.024664500000000006 -0.00950727 0
0.024415900000000004 -0.00576953 0
0.0242816 -0.00249044 0
0.0242563 0.000824723 0
0.0243453 0.00436653 0
0.0245516 0.00793025 0
0.024880400000000004 0.0116852 0
0.025339100000000003 0.015678 0
0.025935 0.0198751 0
0.026672100000000004 0.0241705 0
0.027557200000000004 0.0287655 0
0.0285998 0.0335287 0
0.0298 0.0382405 0
0.031154100000000004 0.0427328 0
0.032651700000000006 0.0468619 0
0.0342813 0.050681 0
0.0360327 0.0541744 0
0.0378953 0.0573924 0
0.039861900000000006 0.0604332 0
0.0419268 0.063287 0
0.0440884 0.0661793 0
0.0463142 0.0667708 0
0.048498 0.0639712 0
0.05054310000000001 0.0587231 0
0.0523826 0.0518579 0
0.0540031 0.0484941 0
0.0556537 0.0492823 0
0.0575104 0.0611584 0
0.059561 0.0619291 0
0.0616699 0.0641267 0
0.0637916 0.0623999 0
0.06578694 0.0575064 0
0.06761913 0.052628 0
0.0692667 0.0462097 0
0.07067702000000001 0.0389327 0
0.07184759 0.03185 0
0.0727908 0.0253051 0
0.07350872 0.0182457 0
0.07399323000000001 0.0112204 0
0.07425311400000001 0.0048423 0
0.074308348 -0.00111153 0
0.07417202 -0.00671739 0
0.07385516 -0.011924 0
0.07337227 -0.017212 0
0.07273496 -0.0211608 0
0.07195436000000001 -0.0254308 0
0.0710389 -0.0292292 0
0.07000332000000001 -0.0325943 0
0.06887061 -0.0350939 0
0.06766348 -0.0371834 0
0.06639305000000001 -0.0389067 0
0.0650719 -0.0402557 0
0.06371750000000001 -0.040902 0
0.0623521 -0.0409581 0
0.060993700000000005 -0.0405089 0
0.059658600000000006 -0.0395873 0
0.0583658 -0.0379806 0
0.0571367 -0.0358884 0
0.0559759 -0.0338809 0
0.0549119 -0.0302398 0
0.053946600000000004 -0.0281338 0
0.053040000000000004 -0.0264716 0
0.0521745 -0.025442 0
0.1058476 0.0 0
0.10630980000000001 0.0285589 0
0.1076327 0.0487203 0
0.1094942 0.0608697 0
0.1116385 0.0668589 0
0.1139287 0.0700064 0
0.11628930000000001 0.0713784 0
0.1186795 0.0719605 0
0.12104780000000001 0.0701257 0
0.12332370000000001 0.0661178 0
0.1253936 0.0584262 0
0.1271865 0.049786 0
0.12872450000000002 0.0433487 0
0.1300837 0.0384322 0
0.1312838 0.0340279 0
0.1323427 0.0298415 0
0.1332643 0.0256913 0
0.1340495 0.0219595 0
0.1347249 0.0188501 0
0.1353078 0.0164737 0
0.1358156 0.0141129 0
0.1362408 0.0115549 0
0.13657550000000002 0.00869164 0
0.13683620000000002 0.0070458 0
0.1370552 0.00531968 0
0.1371982 0.00421089 0
0.137319 0.00319165 0
0.1374027 0.00180358 0
0.1374257 -0.000444646 0
0.1373595 -0.00346679 0
0.137186 -0.00681145 0
0.13689980000000002 -0.0101767 0
0.1365047 -0.0133496 0
0.1360071 -0.0163504 0
0.1354082 -0.0194501 0
0.1347032 -0.0227365 0
0.1338823 -0.0264174 0
0.1329398 -0.029786 0
0.13187690000000002 -0.0337793 0
0.1306847 -0.037505 0
0.129374 -0.0409359 0
0.1279528 -0.0441514 0
0.1264281 -0.0471593 0
0.1248066 -0.0499666 0
0.12309500000000001 -0.0525735 0
0.1213001 -0.054979 0
0.1194287 -0.0571723 0
0.1174877 -0.0591727 0
0.1154762 -0.0614883 0
0.11337910000000001 -0.0641279 0
0.1112085 -0.0658427 0
0.1089984 -0.0665768 0
0.10677600000000001 -0.0667008 0
0.10455600000000001 -0.066496 0
0.1023464 -0.0660891 0
0.1001683 -0.0644817 0
0.098054 -0.062474 0
0.0960078 -0.0603743 0
0.0940387 -0.0578369 0
0.092163 -0.0548124 0
0.09039470000000001 -0.0514234 0
0.0887462 -0.0476096 0
0.0874595 -0.0256384 0
0.08686540000000001 -0.012604 0
0.0866353 -0.000841504 0
0.0868933 0.0147599 0
0.0875122 0.0206536 0
0.08827310000000001 0.025279 0
0.08923120000000001 0.031228 0
0.0903011 0.0325541 0
0.0913862 0.0326077 0
0.0924879 0.033528 0
0.0936006 0.032846 0
0.0946347 0.0293442 0
0.0955286 0.0244455 0
0.09623960000000001 0.0186002 0
0.09675610000000001 0.0129928 0
0.0970824 0.00709804 0
0.09721350000000001 0.00113749 0
0.0971516 -0.00442985 0
0.0969151 -0.00936662 0
0.0965194 -0.0139941 0
0.0959795 -0.0181207 0
0.09530910000000001 -0.0216428 0
0.0945334 -0.0248483 0
0.0936535 -0.02753 0
0.09269340000000001 -0.0299978 0
0.0916531 -0.0321486 0
0.0905504 -0.0339079 0
0.08939430000000001 -0.035297 0
0.0881966 -0.0364979 0
0.0869647 -0.0373364 0
0.0857115 -0.0377969 0
0.08444734000000001 -0.0380243 0
0.08318015000000001 -0.0379761 0
0.08192443 -0.0373249 0
0.08070301 -0.0359493 0
0.07953781 -0.0340027 0
0.07844557 -0.0315823 0
0.07744495 -0.0285055 0
0.07656022 -0.0246779 0
0.07581191100000001 -0.0204275 0
0.07520374903 -0.0164332 0
0.07475685900000001 -0.00897184 0
0.074531507 -0.00579093 0
0.074381667 -0.00324884 0
0.07428530800000001 -0.00264918 0
0.074227685 -0.000561957 0
0.074269451 0.00294694 0
0.074425348 0.00612079 0
0.074658632 0.00757437 0
0.074913812 0.00754413 0
0.0751439991 0.00621299 0
0.075321292 0.0045131 0
0.075432117 0.00222746 0
0.075459318 -0.00045986 0
0.075396685 -0.00292077 0
0.0752566051 -0.00529558 0
0.075045027 -0.00724363 0
0.074771348 -0.00904065 0
0.074444684 -0.0104548 0
0.074072 -0.0118022 0
0.0736586 -0.0129763 0
0.07320615 -0.0140218 0
0.07272355 -0.0149172 0
0.07221023 -0.0157841 0
0.07167198 -0.0164394 0
0.07111698 -0.0167688 0
0.0705469 -0.0174015 0
0.06996189 -0.0176196 0
0.06937376 -0.0176533 0
0.06878695 -0.0175225 0
0.06820999 -0.0170842 0
0.06765155 -0.0164219 0
0.06711964000000001 -0.0155126 0
0.0666211 -0.0144428 0
0.06615928 -0.0133313 0
0.06573715000000001 -0.012031 0
0.06535907 -0.0107227 0
0.0650271 -0.00930509 0
0.06473870000000001 -0.00806918 0
0.0644927 -0.00669697 0
0.06429750000000001 -0.00513225 0
0.0641505 -0.00385871 0
0.0640381 -0.00293023 0
0.063956 -0.00211978 0
0.0638954 -0.00152269 0
0.0638542 -0.00101839 0
0.06382270000000001 -0.000888377 0
0.0637917 -0.00102202 0
0.0637485 -0.00159964 0
0.06367880000000001 -0.00256699 0
0.0635735 -0.00368556 0
0.0634316 -0.00475507 0
0.063254 -0.00582191 0
0.063042 -0.00681934 0
0.0627989 -0.0077099 0
0.0625272 -0.00854026 0
0.06222900000000001 -0.00930573 0
0.0619062 -0.0100212 0
0.0615602 -0.0106951 0
0.0611929 -0.0113096 0
0.06080580000000001 -0.0118781 0
0.0604007 -0.0123957 0
0.0599791 -0.0128695 0
0.0595424 -0.0133159 0
0.0590907 -0.0137487 0
0.0586257 -0.0141388 0
0.058147700000000004 -0.014527 0
0.05765630000000001 -0.014948 0
0.05715050000000001 -0.0153976 0
0.05662930000000001 -0.0158632 0
0.056092300000000005 -0.0163396 0
0.0555396 -0.0168065 0
0.054971500000000006 -0.0172647 0
0.0543883 -0.0177072 0
0.05379060000000001 -0.0181424 0
0.0531782 -0.0185999 0
0.052549900000000004 -0.0190838 0
0.0519058 -0.0195278 0
0.05124770000000001 -0.0199602 0
0.050574600000000004 -0.020425 0
0.0498851 -0.0209456 0
0.0491774 -0.0215087 0
0.0484503 -0.0221146 0
0.0477022 -0.0227558 0
0.04693270000000001 -0.0233792 0
0.0461432 -0.0239852 0
0.045332800000000006 -0.0246269 0
0.0445006 -0.0252927 0
0.0436452 -0.0260232 0
0.0427649 -0.0267526 0
0.041860400000000006 -0.0275208 0
0.040928700000000005 -0.0283105 0
0.039973800000000004 -0.0289691 0
0.0389969 -0.0296383 0
0.0379967 -0.0303678 0
0.036972700000000004 -0.0310145 0
0.0359297 -0.0315829 0
0.034864000000000006 -0.0323668 0
0.033769400000000005 -0.0332699 0
0.032655100000000006 -0.0334553 0
0.0315503 -0.032892 0
0.030471400000000003 -0.0318907 0
0.0294279 -0.0337583 0
0.028344900000000006 -0.0339961 0
0.027169700000000005 -0.0362864 0
0.025926900000000003 -0.0381208 0
0.024637000000000006 -0.0390231 0
0.023336700000000002 -0.038982 0
0.022047200000000003 -0.0383676 0
0.020789600000000005 -0.037117 0
0.0195839 -0.0352949 0
0.018448900000000004 -0.0329304 0
0.017401400000000004 -0.0300784 0
0.016452900000000006 -0.0269905 0
0.015612500000000001 -0.0235909 0
0.014889000000000006 -0.0199909 0
0.0142901 -0.0161781 0
0.0138186 -0.0123317 0
0.013475500000000001 -0.00843463 0
0.013264500000000005 -0.0044367 0
0.0131878 -0.000327439 0
0.0132508 0.00389428 0
0.0134547 0.00817478 0
0.013803700000000002 0.012563 0
0.014300100000000003 0.017018 0
0.014945800000000002 0.021507 0
0.015743300000000002 0.0261511 0
0.0166993 0.0309867 0
0.017818100000000003 0.035905 0
0.019100600000000002 0.0407921 0
0.020544 0.0455502 0
0.022143300000000005 0.0501707 0
0.02389 0.0541861 0
0.0257485 0.057165 0
0.027710500000000006 0.0603923 0
0.0297732 0.0630986 0
0.031911600000000005 0.0650243 0
0.034104300000000004 0.0669353 0
0.036309 0.0662855 0
0.0384911 0.0653658 0
0.040665 0.0648692 0
0.0427832 0.0620109 0
0.044767600000000005 0.0570261 0
0.046555200000000005 0.0503942 0
0.0481027 0.0427908 0
0.0493919 0.0350658 0
0.050432700000000004 0.0279156 0
0.0512397 0.0209685 0
0.0518135 0.0140005 0
0.05216130000000001 0.00717183 0
0.0522836 0.000566606 0
0.0521939 -0.00544028 0
0.05190020000000001 -0.0118141 0
0.051405900000000004 -0.0174341 0
0.0507357 -0.022477 0
0.0498966 -0.0275284 0
0.048902600000000004 -0.0317331 0
0.04778400000000001 -0.0351072 0
0.046562900000000004 -0.0379391 0
0.045257000000000006 -0.0402019 0
0.043887300000000004 -0.0418275 0
0.04247 -0.0431238 0
0.0410137 -0.0441177 0
0.039530600000000006 -0.04497 0
0.0380126 -0.0460844 0
0.036456800000000004 -0.0473178 0
0.034856500000000006 -0.0485555 0
0.033214900000000006 -0.0498267 0
0.031539300000000006 -0.0506706 0
0.029847000000000005 -0.0508408 0
0.028114700000000006 -0.054088 0
0.0262224 -0.0589266 0
0.0241967 -0.0625039 0
0.0220563 -0.0651643 0
0.019895200000000002 -0.0643256 0
0.017760700000000004 -0.063974 0
0.015662800000000004 -0.0616125 0
0.013683900000000006 -0.057527 0
0.01184070000000001 -0.0533034 0
0.010150199999999998 -0.0484602 0
0.00861300000000001 -0.0441864 0
0.007225300000000004 -0.0394149 0
0.005994600000000003 -0.0347524 0
0.004917400000000002 -0.0302474 0
0.0039854 -0.0260147 0
0.0031950000000000034 -0.0212865 0
0.0025522000000000045 -0.0179382 0
0.0020131000000000038 -0.0142099 0
0.0016176999999999997 -0.00980197 0
0.0013593000000000077 -0.00579485 0
0.0012433000000000027 -0.00129525 0
0.0012850000000000084 0.00362859 0
0.0014947000000000016 0.00874177 0
0.0018803000000000014 0.0141623 0
0.0024505999999999972 0.0198331 0
0.003216700000000003 0.0259127 0
0.0041957999999999995 0.0326692 0
0.005469500000000002 0.0431138 0
0.007068100000000008 0.0521208 0
0.1072011 0.0 0
0.1076674 0.0287876 0
0.10899990000000001 0.0490616 0
0.11087469999999999 0.0613387 0
0.1130358 0.0673914 0
0.115345 0.07061 0
0.1177266 0.0720224 0
0.1201388 0.0726477 0
0.12253430000000001 0.0710552 0
0.1248445 0.0672097 0
0.1269493 0.0594468 0
0.128781 0.0512027 0
0.1303786 0.0454796 0
0.13182169999999999 0.0412604 0
0.1331257 0.0374226 0
0.1343086 0.0337554 0
0.13536900000000002 0.0301395 0
0.1363148 0.0270744 0
0.1371727 0.0246489 0
0.1379609 0.0229534 0
0.13869779999999998 0.0213631 0
0.1393795 0.0196592 0
0.1400007 0.0177229 0
0.1405667 0.0168697 0
0.1411182 0.0161598 0
0.141624 0.0145037 0
0.1420999 0.0142913 0
0.1425784 0.0144199 0
0.1430536 0.0140244 0
0.1435029 0.0128989 0
0.14390619999999998 0.0113391 0
0.1442558 0.00972343 0
0.14455400000000002 0.00828509 0
0.1448101 0.00718733 0
0.14503300000000002 0.00626444 0
0.1452272 0.00545649 0
0.1453969 0.00477629 0
0.14554519999999999 0.0041399 0
0.1456701 0.00334923 0
0.14575939999999998 0.0019948 0
0.14579330000000001 0.000104569 0
0.1457634 -0.00178643 0
0.1456723 -0.003573 0
0.1455241 -0.00521453 0
0.145323 -0.0067683 0
0.1450706 -0.00828388 0
0.1447695 -0.00970531 0
0.144422 -0.0110699 0
0.1440295 -0.0124231 0
0.14359090000000002 -0.0138445 0
0.14310250000000002 -0.0154068 0
0.142559 -0.0171479 0
0.14195370000000002 -0.019117 0
0.1412771 -0.0214216 0
0.1405178 -0.0240533 0
0.1396659 -0.0269624 0
0.1387124 -0.0301337 0
0.13764880000000002 -0.0335536 0
0.1364866 -0.0356409 0
0.1352477 -0.0384485 0
0.1339243 -0.0408163 0
0.1325232 -0.0431452 0
0.1310436 -0.0455268 0
0.1294845 -0.0479112 0
0.1278462 -0.0502724 0
0.12612990000000002 -0.0525894 0
0.1243377 -0.054829 0
0.1224726 -0.0569573 0
0.12053910000000001 -0.0589354 0
0.1185427 -0.0607484 0
0.116482 -0.0628817 0
0.11434040000000001 -0.0654262 0
0.112128 -0.0670357 0
0.10988200000000001 -0.0675733 0
0.1076281 -0.0675682 0
0.10538120000000001 -0.0672438 0
0.10314870000000001 -0.0667228 0
0.1009488 -0.0651443 0
0.0988132 -0.0630857 0
0.0967476 -0.0609377 0
0.0947596 -0.0584106 0
0.0929017 -0.050276 0
0.09151780000000001 -0.0339317 0
0.0905565 -0.0247068 0
0.0899394 -0.0123622 0
0.0897674 0.00119536 0
0.0900124 0.0120679 0
0.0905536 0.020182 0
0.09140380000000001 0.0300393 0
0.0925228 0.0357326 0
0.09374550000000001 0.037399 0
0.0950112 0.0384127 0
0.096282 0.0376541 0
0.097497 0.0352002 0
0.098591 0.030641 0
0.0995279 0.0259008 0
0.1002852 0.0200359 0
0.1008459 0.0140269 0
0.1012073 0.00810272 0
0.101372 0.00216046 0
0.1013421 -0.00349086 0
0.101135 -0.0085798 0
0.1007689 -0.0129785 0
0.1002678 -0.0167304 0
0.0996482 -0.0202129 0
0.0989178 -0.0231263 0
0.09809860000000001 -0.0258664 0
0.097192 -0.0283215 0
0.0962074 -0.0305628 0
0.0951562 -0.0323472 0
0.09405240000000001 -0.0337633 0
0.092907 -0.0348759 0
0.0917304 -0.0356483 0
0.0905339 -0.0360862 0
0.0893275 -0.0362711 0
0.0881181 -0.0362746 0
0.0869153 -0.0358576 0
0.08573610000000001 -0.034879 0
0.08459854 -0.0333965 0
0.08351958000000001 -0.0313691 0
0.08251742000000001 -0.0288196 0
0.08160937 -0.0257357 0
0.08081479 -0.022027 0
0.08015506 -0.0177112 0
0.07964133000000001 -0.0134305 0
0.07922694 -0.013449 0
0.07863078 -0.0206795 0
0.07789084 -0.0232819 0
0.07706158 -0.0261879 0
0.076176004 -0.0260946 0
0.075350076 -0.0235417 0
0.0746057 -0.0213658 0
0.07392426 -0.0195235 0
0.07331851 -0.0169296 0
0.07279878000000001 -0.0144196 0
0.07235792 -0.0121905 0
0.07198777 -0.0101278 0
0.07168653 -0.00808695 0
0.07144854 -0.00633544 0
0.07126454 -0.0047986 0
0.07113030000000001 -0.00334583 0
0.07104248 -0.0020314 0
0.07099416 -0.000959968 0
0.07097697 -0.00013952 0
0.07098355 0.000477279 0
0.07100772 0.000893319 0
0.07103994 0.00101293 0
0.07107462 0.00103828 0
0.07110758 0.000932278 0
0.07113509 0.000727113 0
0.0711546 0.000463039 0
0.07116488 0.000176109 0
0.07116564 -0.000110249 0
0.07115711 -0.000381284 0
0.07114000000000001 -0.000625794 0
0.07111534 -0.000836341 0
0.07108423 -0.00101333 0
0.07104779 -0.00116151 0
0.07100684 -0.00128287 0
0.07096242 -0.00137334 0
0.07091551 -0.00143172 0
0.07086726 -0.00145881 0
0.07081852 -0.00146061 0
0.07077021 -0.00143651 0
0.07072315 -0.00138486 0
0.0706784 -0.00130072 0
0.07063697000000001 -0.00118564 0
0.07059991 -0.00103984 0
0.07056825 -0.000864115 0
0.07054295000000001 -0.000659932 0
0.07052491 -0.000431792 0
0.07051472 -0.000191019 0
0.07051278 6.22814e-05 0
0.07051944 0.000324976 0
0.07053501000000001 0.000595829 0
0.07055971 0.000873154 0
0.07059375 0.0011541 0
0.07063712 0.00143287 0
0.07068973 0.00170868 0
0.07075138 0.00197396 0
0.07082157 0.00222224 0
0.07089955 0.00243772 0
0.07098361 0.00258933 0
0.07107157 0.00267319 0
0.07116120000000001 0.00269284 0
0.07125063000000001 0.00266951 0
0.07133859000000001 0.00260881 0
0.07142394 0.00251794 0
0.07150591 0.00240871 0
0.07158405 0.00228965 0
0.07165818 0.00216936 0
0.07172843000000001 0.00205709 0
0.07179517 0.00195697 0
0.07185884000000001 0.00187256 0
0.07191994 0.00180064 0
0.07197885 0.0017418 0
0.07203607000000001 0.00169747 0
0.07209213 0.00167268 0
0.07214773000000001 0.00166782 0
0.07220351 0.00168247 0
0.07226010000000001 0.00171498 0
0.07231803 0.00176216 0
0.07237778 0.00182249 0
0.07243974 0.0018943 0
0.07250427000000001 0.00197577 0
0.07257165 0.00206495 0
0.0726421 0.00215919 0
0.07271575000000001 0.00225654 0
0.07279265 0.00235431 0
0.07287279 0.00245054 0
0.07295608 0.00254316 0
0.07304236 0.00263089 0
0.07313145 0.00271194 0
0.07322311000000001 0.00278544 0
0.07331708 0.00285045 0
0.07341305000000001 0.00290702 0
0.07351075 0.00295493 0
0.07360991 0.00299451 0
0.07371023 0.00302574 0
0.07381146000000001 0.0030494 0
0.07391335 0.00306613 0
0.07401569000000001 0.00307678 0
0.07411828000000001 0.00308211 0
0.074220978 0.00308291 0
0.074323628 0.00308016 0
0.074426139 0.0030746 0
0.074528431 0.00306775 0
0.074630509 0.00306187 0
0.074732431 0.00305848 0
0.07483429600000001 0.00305829 0
0.07493627900000001 0.00306589 0
0.07503871100000001 0.0030848 0
0.0751419868 0.00311628 0
0.07524658840000001 0.00316398 0
0.07535306700000001 0.00322698 0
0.07546187900000001 0.0033032 0
0.075573337 0.00338464 0
0.07568753 0.00346694 0
0.075804473 0.0035492 0
0.07592412500000001 0.00362961 0
0.07604640800000001 0.00370744 0
0.076171223 0.00378248 0
0.07629849 0.00385771 0
0.0764297 0.00397366 0
0.07656046 0.0038831 0
0.0766897 0.00389084 0
0.07681972000000001 0.00390972 0
0.07695004 0.0039182 0
0.07708071 0.00392483 0
0.07721148 0.00392617 0
0.07734222 0.00392129 0
0.0774727 0.00391208 0
0.07760283 0.00390088 0
0.0777327 0.00389749 0
0.07786268 0.00390583 0
0.07799315 0.00392594 0
0.07812448 0.00395654 0
0.07825701 0.0039972 0
0.07839107000000001 0.00404721 0
0.07852694 0.0041058 0
0.07866489 0.0041709 0
0.0788051 0.00424064 0
0.07894768 0.00431269 0
0.07909266000000001 0.00438525 0
0.07924005 0.00445628 0
0.07938975000000001 0.00452414 0
0.07954162000000001 0.00458712 0
0.07969549000000001 0.00464415 0
0.07985113 0.00469394 0
0.0800083 0.00473674 0
0.08016677 0.00477271 0
0.08032633 0.00480197 0
0.08048673 0.00482442 0
0.08064778 0.00484146 0
0.08080932 0.00485433 0
0.08097123 0.00486377 0
0.08113346 0.00487416 0
0.08129612 0.00489072 0
0.08145949000000001 0.00491544 0
0.08162385 0.00494904 0
0.08178945 0.00498994 0
0.08195652 0.00503616 0
0.08212521 0.00508636 0
0.08229561 0.00513904 0
0.08246782 0.00519384 0
0.08264187 0.00525013 0
0.08281782 0.00530734 0
0.08299568 0.00536429 0
0.08317541 0.00542039 0
0.08335698 0.00547443 0
0.08354031 0.00552594 0
0.0837253 0.00557404 0
0.08391182 0.0056186 0
0.08409975 0.0056589 0
0.08428896 0.00569531 0
0.08447930000000001 0.00572756 0
0.08467066000000001 0.00575625 0
0.08486291 0.00578148 0
0.08505594 0.00580411 0
0.0852497 0.00582454 0
0.08544410000000001 0.00584373 0
0.10675090000000001 0.0 0
0.1072157 0.0286973 0
0.10854430000000001 0.0489233 0
0.1104138 0.0611544 0
0.11256830000000001 0.0671843 0
0.1148702 0.0703778 0
0.1172437 0.0717753 0
0.1196474 0.0723841 0
0.1220327 0.0707106 0
0.1243303 0.066805 0
0.1264219 0.0590574 0
0.12823990000000002 0.050732 0
0.1298181 0.0447816 0
0.13123289999999999 0.0402952 0
0.1325026 0.0363171 0
0.13364520000000002 0.0324766 0
0.134662 0.0288285 0
0.13556400000000002 0.0257273 0
0.1363764 0.0232788 0
0.1371178 0.0214937 0
0.137805 0.0198395 0
0.1384342 0.0180271 0
0.1389997 0.0160356 0
0.1395103 0.0152264 0
0.1400084 0.0145959 0
0.14046160000000002 0.0128381 0
0.1408771 0.0123245 0
0.141281 0.0119412 0
0.1416656 0.0111018 0
0.142011 0.00961086 0
0.1422983 0.00768403 0
0.1425191 0.00568379 0
0.1426773 0.0039255 0
0.14278079999999999 0.00240196 0
0.1428362 0.00100634 0
0.14284560000000002 -0.000360726 0
0.1428104 -0.00169015 0
0.14272970000000001 -0.00310796 0
0.1425972 -0.00482295 0
0.14239790000000002 -0.00706773 0
0.14212059999999999 -0.00945922 0
0.1417625 -0.0119171 0
0.1413217 -0.0144163 0
0.14079619999999998 -0.017005 0
0.1401823 -0.0197179 0
0.1394756 -0.0225691 0
0.138671 -0.0255703 0
0.13776490000000002 -0.0286625 0
0.13675700000000002 -0.0307682 0
0.13568180000000002 -0.0335249 0
0.1345212 -0.0359513 0
0.1332835 -0.0381805 0
0.1319709 -0.0404975 0
0.1305784 -0.0429568 0
0.129103 -0.0454545 0
0.1275446 -0.0479255 0
0.1259049 -0.0503355 0
0.1241864 -0.0526501 0
0.1223929 -0.0548365 0
0.1205293 -0.0568603 0
0.1186007 -0.0587121 0
0.1166084 -0.0608074 0
0.11453630000000001 -0.0633507 0
0.112391 -0.0650957 0
0.1102068 -0.0657948 0
0.10801160000000001 -0.0658381 0
0.1058202 -0.0656547 0
0.1036389 -0.0652325 0
0.101481 -0.064061 0
0.09938 -0.0620688 0
0.0973476 -0.0599681 0
0.095389 -0.0576178 0
0.0935175 -0.0547137 0
0.0917491 -0.0516205 0
0.0903825 -0.0323003 0
0.0895314 -0.018473 0
0.0892135 -0.00129637 0
0.0894697 0.0154288 0
0.0902097 0.0269785 0
0.0912599 0.0358643 0
0.092607 0.0432029 0
0.0940788 0.04448 0
0.09556200000000001 0.0444061 0
0.0970246 0.0432093 0
0.0984324 0.0413846 0
0.0997457 0.037379 0
0.10091560000000001 0.0330184 0
0.1019182 0.0273988 0
0.10270950000000001 0.0205082 0
0.1032682 0.0135381 0
0.1036113 0.0077389 0
0.1037502 0.00113263 0
0.10369210000000001 -0.00436899 0
0.1034455 -0.0099035 0
0.1030333 -0.0143138 0
0.1024861 -0.0182425 0
0.1018164 -0.0214776 0
0.1010498 -0.0243753 0
0.100187 -0.027156 0
0.0992353 -0.0297322 0
0.0982069 -0.0318413 0
0.0971139 -0.0335254 0
0.09597270000000001 -0.0348475 0
0.09479380000000001 -0.0357932 0
0.09358910000000001 -0.0364419 0
0.0923663 -0.0368901 0
0.0911302 -0.0372527 0
0.0898863 -0.0373331 0
0.088649 -0.0368647 0
0.08743580000000001 -0.0359294 0
0.08626120000000001 -0.0345637 0
0.08514311000000001 -0.0325241 0
0.08410530000000001 -0.0298041 0
0.08316706 -0.0265866 0
0.08234425000000001 -0.0228795 0
0.0815828 -0.0237248 0
0.0807673 -0.0244376 0
0.07998505 -0.0223937 0
0.07927107 -0.0204999 0
0.0787693 -0.0101235 0
0.07852179000000001 -0.00511917 0
0.07852763 0.0051537 0
0.07886482 0.0131275 0
0.07936227 0.0167494 0
0.08002066000000001 0.0225788 0
0.08084464000000001 0.0259329 0
0.08169831 0.0249525 0
0.08249667000000001 0.0230307 0
0.08321502 0.0200915 0
0.0838253 0.0167304 0
0.0843141 0.0128994 0
0.08467628 0.00913667 0
0.08491491000000001 0.00545243 0
0.08503365 0.00189631 0
0.08503171000000001 -0.0017126 0
0.08491281 -0.00504016 0
0.08469505000000001 -0.00783784 0
0.08438359000000001 -0.0105314 0
0.08399147 -0.0128912 0
0.08352454000000001 -0.014889 0
0.08299792 -0.0165293 0
0.08242351 -0.0178224 0
0.08181045 -0.0188688 0
0.08116432 -0.0198477 0
0.08048709 -0.020724 0
0.07978314 -0.0214523 0
0.07906369 -0.0216539 0
0.07834444 -0.0214734 0
0.0776382 -0.0208631 0
0.07695714000000001 -0.0200333 0
0.07630728 -0.018963 0
0.075698796 -0.0175789 0
0.0751403919 -0.0159815 0
0.074638882 -0.0141912 0
0.07419903 -0.0122717 0
0.07382379 -0.0103539 0
0.07351403000000001 -0.00830154 0
0.07327315000000001 -0.00631661 0
0.07309297000000001 -0.00460284 0
0.07296977 -0.00285389 0
0.07290422 -0.00125242 0
0.0728862 0.000146578 0
0.07291337 0.00138035 0
0.07296906 0.0018227 0
0.07302625 0.00154153 0
0.07306625 0.000835538 0
0.07307799000000001 -8.45034e-05 0
0.07305484000000001 -0.00119599 0
0.07299403 -0.00234782 0
0.07289579 -0.00345376 0
0.07276157 -0.00439438 0
0.07260012 -0.00529415 0
0.07240924 -0.00600831 0
0.07220042 -0.00652289 0
0.07197358000000001 -0.00700432 0
0.07173402000000001 -0.00736036 0
0.07148256 -0.00768931 0
0.07122151 -0.00796722 0
0.07095174 -0.00817873 0
0.07067697 -0.00830072 0
0.07039896 -0.00835828 0
0.07012073 -0.00832873 0
0.06984477 -0.00821693 0
0.06957442 -0.00799807 0
0.06931324 -0.00767315 0
0.06906478 -0.00724153 0
0.06883226 -0.00673222 0
0.06861762 -0.00616731 0
0.06842292 -0.00554178 0
0.06824997000000001 -0.00486312 0
0.06810054 -0.00413582 0
0.06797596 -0.00337484 0
0.06787722 -0.00258873 0
0.06780484 -0.00179867 0
0.06775846 -0.00103091 0
0.06773705000000001 -0.000301642 0
0.06773903 0.000369029 0
0.06776170000000001 0.000945136 0
0.06780223 0.00145493 0
0.06785926 0.00193819 0
0.06793083 0.00231066 0
0.06801120000000001 0.00247946 0
0.06809387 0.00245814 0
0.06817307 0.00226171 0
0.06824207 0.0018845 0
0.06829739 0.00144074 0
0.06833626000000001 0.000917649 0
0.06835675000000001 0.000348771 0
0.06835806 -0.000232093 0
0.06834027000000001 -0.000796584 0
0.06830433 -0.00132458 0
0.06825163000000001 -0.00180494 0
0.06818376000000001 -0.00223777 0
0.06810219 -0.00263038 0
0.06800813 -0.0029897 0
0.06790265000000001 -0.00331851 0
0.06778671 -0.00361823 0
0.06766134 -0.00388623 0
0.06752757000000001 -0.00412416 0
0.06738637 -0.00433435 0
0.06723864 -0.00451531 0
0.06708553 -0.00465727 0
0.06692849000000001 -0.00475226 0
0.06676914 -0.00479918 0
0.06660903 -0.00480087 0
0.06644957 -0.00476741 0
0.06629156 -0.00471468 0
0.06613565 -0.00464306 0
0.06598236 -0.00455786 0
0.06583215 -0.00446076 0
0.06568531 -0.0043557 0
0.06554214 -0.00424158 0
0.06540279 -0.00412629 0
0.06526738 -0.00400527 0
0.065136 -0.00388405 0
0.0650087 -0.00376464 0
0.0648852 -0.00364929 0
0.0647655 -0.00354363 0
0.0646491 -0.00345068 0
0.0645355 -0.00337395 0
0.0644241 -0.00331651 0
0.0643142 -0.00327833 0
0.0642053 -0.00326479 0
0.06409630000000001 -0.00327659 0
0.0639865 -0.00331798 0
0.0638746 -0.00339778 0
0.06375940000000001 -0.00351104 0
0.0636399 -0.00366277 0
0.0635145 -0.00385803 0
0.0633819 -0.00409257 0
0.0632408 -0.0043654 0
0.06309000000000001 -0.00467139 0
0.0629284 -0.00500773 0
0.0627553 -0.00536631 0
0.0625699 -0.00573706 0
0.0623721 -0.00611482 0
0.062161600000000004 -0.00649795 0
0.0619382 -0.00688771 0
0.061701700000000005 -0.00728379 0
0.061451900000000004 -0.00768709 0
0.0611883 -0.00811143 0
0.060910200000000005 -0.0085546 0
0.06061710000000001 -0.00901415 0
0.060308400000000005 -0.0094858 0
0.05998390000000001 -0.00996459 0
0.0596434 -0.0104445 0
0.0592868 -0.0109325 0
0.0589137 -0.0114313 0
0.0585238 -0.0119404 0
0.0581168 -0.0124584 0
0.05769250000000001 -0.0129803 0
0.0572507 -0.0135043 0
0.056791400000000006 -0.0140311 0
0.0563145 -0.0145634 0
0.0558202 -0.0150734 0
0.055309300000000006 -0.0155623 0
0.0547822 -0.0160506 0
0.0542386 -0.016545 0
0.0536787 -0.0170393 0
0.0531022 -0.0175404 0
0.0525088 -0.018047 0
0.0518985 -0.0185637 0
0.0512707 -0.0190933 0
0.0506247 -0.0196548 0
0.0499597 -0.0202392 0
0.049274700000000005 -0.020846 0
0.0485693 -0.0214662 0
0.0478426 -0.0221349 0
0.047092800000000004 -0.0228216 0
0.046320700000000006 -0.0234722 0
0.0455274 -0.02412 0
0.0447118 -0.024801 0
0.043873 -0.0255183 0
0.043009200000000004 -0.0263008 0
0.042117600000000005 -0.0271573 0
0.0411988 -0.0278943 0
0.0402589 -0.0285048 0
0.039297200000000004 -0.0291872 0
0.0383126 -0.0298481 0
0.037306500000000006 -0.0305176 0
0.036278000000000005 -0.0311638 0
0.1057319 0.0 0
0.1061938 0.0285386 0
0.1075158 0.0486902 0
0.1093761 0.0608282 0
0.1115189 0.0668118 0
0.1138075 0.0699539 0
0.1161662 0.0713215 0
0.1185544 0.0718995 0
0.12092030000000001 0.0700424 0
0.1231931 0.06602 0
0.12526 0.058336 0
0.1270495 0.0496674 0
0.1285825 0.0431683 0
0.1299345 0.0381862 0
0.1311255 0.0337302 0
0.1321737 0.0295008 0
0.1330832 0.025309 0
0.1338548 0.0215219 0
0.1345145 0.0183542 0
0.1350799 0.0159173 0
0.13556790000000002 0.01349 0
0.1359711 0.0108574 0
0.1362811 0.0079165 0
0.1365127 0.00569717 0
0.136691 0.00423125 0
0.1368101 0.0035395 0
0.1369092 0.00247736 0
0.1369643 0.000797863 0
0.1369485 -0.00174474 0
0.1368352 -0.00497 0
0.1366085 -0.00849084 0
0.136263 -0.0120489 0
0.135802 -0.015419 0
0.1352317 -0.0186402 0
0.13455250000000002 -0.0219697 0
0.13376290000000002 -0.0251277 0
0.1328677 -0.028428 0
0.1318584 -0.0320055 0
0.1307242 -0.0358637 0
0.1294644 -0.0394986 0
0.128088 -0.0428932 0
0.1266022 -0.0460732 0
0.12501410000000002 -0.0490402 0
0.1233308 -0.051788 0
0.12156 -0.0543106 0
0.11970910000000001 -0.0565963 0
0.1177856 -0.0586568 0
0.11579210000000001 -0.0609236 0
0.1137136 -0.0636093 0
0.11155770000000001 -0.0654678 0
0.1093592 -0.0662718 0
0.1071465 -0.0664303 0
0.1049349 -0.0662545 0
0.102733 -0.0658696 0
0.1005573 -0.0644978 0
0.098442 -0.0625039 0
0.0963946 -0.060433 0
0.094421 -0.0580412 0
0.0925385 -0.0549693 0
0.0907637 -0.0516783 0
0.0891029 -0.0480807 0
0.08757190000000001 -0.0444421 0
0.08631520000000001 -0.0336379 0
0.08534850000000001 -0.0248084 0
0.08467922 -0.0157522 0
0.08431553 -0.00683499 0
0.08421996000000001 0.000561222 0
0.08435147 0.00645157 0
0.08462971 0.00967351 0
0.0849855 0.0114808 0
0.08538960000000001 0.0125816 0
0.0858131 0.0126931 0
0.0862302 0.0123859 0
0.0866247 0.0112292 0
0.0869506 0.00841657 0
0.0871712 0.00506747 0
0.087276 0.00161436 0
0.0872489 -0.00288125 0
0.08707820000000001 -0.00712122 0
0.08677460000000001 -0.0106585 0
0.0863513 -0.0144773 0
0.0858083 -0.0177593 0
0.08517348 -0.0201048 0
0.08445386 -0.0229896 0
0.08363898 -0.0256169 0
0.08274538000000001 -0.0278269 0
0.08178780000000001 -0.029426 0
0.08078436 -0.0306293 0
0.07974515 -0.0316689 0
0.0786725 -0.0326232 0
0.07757653 -0.0330827 0
0.07647148000000001 -0.0331827 0
0.075370439 -0.0328575 0
0.074287333 -0.0321237 0
0.07323333 -0.0311501 0
0.07221635 -0.0298598 0
0.07124981 -0.0281742 0
0.0703464 -0.026062 0
0.06952444 -0.0233478 0
0.06879378 -0.0207162 0
0.06814664000000001 -0.0182276 0
0.0675854 -0.0158375 0
0.06708709 -0.0142511 0
0.06663467000000001 -0.01303 0
0.06621898000000001 -0.0116165 0
0.06600519 -0.0030644 0
0.06599919 0.00272019 0
0.06611476000000001 0.00385179 0
0.06622467 0.00222148 0
0.06632247000000001 0.00380562 0
0.06646861 0.00458981 0
0.06661032 0.00397945 0
0.06673172000000001 0.00317064 0
0.06680966 0.00152259 0
0.06682431 -0.000533395 0
0.06677414000000001 -0.00231106 0
0.06666058 -0.00447927 0
0.06646935000000001 -0.00681274 0
0.0662042 -0.00902128 0
0.06586391 -0.0110857 0
0.06546658 -0.0127282 0
0.0650145 -0.0142941 0
0.06451230000000001 -0.0157624 0
0.0639632 -0.0170907 0
0.0633731 -0.0182186 0
0.062749 -0.0191517 0
0.062097 -0.0198946 0
0.061424400000000004 -0.0203974 0
0.0607394 -0.0206586 0
0.060049500000000006 -0.0207022 0
0.05936040000000001 -0.02065 0
0.0586759 -0.0204237 0
0.0580001 -0.0201348 0
0.057335500000000005 -0.0197607 0
0.056683700000000004 -0.0194125 0
0.0560397 -0.0192814 0
0.0553998 -0.0191028 0
0.054765600000000005 -0.0190403 0
0.054129500000000004 -0.0191319 0
0.05349 -0.0192668 0
0.052843 -0.0194069 0
0.052192100000000005 -0.0197839 0
0.0515244 -0.0201604 0
0.0508517 -0.0202189 0
0.050177 -0.0202714 0
0.0495012 -0.0202886 0
0.048823700000000005 -0.0203966 0
0.048140300000000004 -0.0206389 0
0.047446600000000005 -0.0209747 0
0.0467414 -0.0213495 0
0.0460223 -0.0217867 0
0.045288300000000004 -0.0222541 0
0.04453750000000001 -0.0227928 0
0.043768100000000004 -0.0233591 0
0.0429794 -0.0239456 0
0.042171200000000006 -0.0245371 0
0.0413431 -0.0251323 0
0.040495300000000005 -0.0257215 0
0.0396279 -0.0263067 0
0.0387412 -0.0268858 0
0.037835400000000005 -0.0274439 0
0.0369116 -0.027974 0
0.0359704 -0.0284968 0
0.0350108 -0.029085 0
0.034038200000000005 -0.029252 0
0.033068700000000006 -0.0289236 0
0.032116900000000004 -0.0281672 0
0.031199900000000003 -0.0269034 0
0.0303333 -0.0252038 0
0.029527200000000003 -0.023347 0
0.028805700000000004 -0.0190992 0
0.028237400000000003 -0.0153534 0
0.027808900000000004 -0.0108659 0
0.0275009 -0.00783729 0
0.027300900000000003 -0.00431962 0
0.027213800000000003 -0.00121498 0
0.0272246 0.00175128 0
0.027338300000000003 0.00495822 0
0.027565100000000002 0.00851702 0
0.027913100000000003 0.0122134 0
0.028385300000000002 0.0159679 0
0.028983400000000006 0.0197152 0
0.029706200000000002 0.0234765 0
0.0305563 0.0273582 0
0.0315372 0.0313076 0
0.0326492 0.0351992 0
0.0338873 0.0388856 0
0.035241800000000004 0.0421407 0
0.036698 0.0451475 0
0.0382573 0.0481675 0
0.039908700000000005 0.0507718 0
0.041649200000000004 0.05359 0
0.043487000000000005 0.0565054 0
0.0454154 0.0589889 0
0.0473941 0.0591725 0
0.04931970000000001 0.0560983 0
0.0511008 0.0508022 0
0.0526794 0.044149 0
0.0540192 0.0365764 0
0.055088700000000004 0.0254823 0
0.056126300000000004 0.0305471 0
0.057074700000000006 0.0267488 0
0.05791500000000001 0.0235856 0
0.0586107 0.0184099 0
0.0591307 0.0129705 0
0.059472800000000006 0.00802155 0
0.0596464 0.0027721 0
0.059656600000000004 -0.0018388 0
0.059520100000000006 -0.00592776 0
0.05924890000000001 -0.0100606 0
0.058849700000000005 -0.0136316 0
0.0583412 -0.0166388 0
0.0577348 -0.0195445 0
0.0570391 -0.0220073 0
0.05627 -0.0239575 0
0.055443400000000004 -0.0255302 0
0.054570400000000005 -0.026716 0
0.053666200000000004 -0.02744 0
0.0527431 -0.0279211 0
0.0518064 -0.0282225 0
0.0508634 -0.0283978 0
0.0499145 -0.0284372 0
0.0489696 -0.028498 0
0.04801180000000001 -0.028898 0
0.0470439 -0.0292474 0
0.0460604 -0.0297852 0
0.0450573 -0.0303951 0
0.0440324 -0.0309652 0
0.0429907 -0.0316171 0
0.0419252 -0.0321917 0
0.040848600000000006 -0.0324029 0
0.0397652 -0.0326009 0
0.038676300000000004 -0.0326797 0
0.037587100000000005 -0.0327732 0
0.036489900000000006 -0.0330513 0
0.035383300000000006 -0.0333916 0
0.0342627 -0.0338336 0
0.033129000000000006 -0.0342031 0
0.0319938 -0.0339111 0
0.0308796 -0.0329691 0
0.029806000000000006 -0.0315261 0
0.0287897 -0.0295764 0
0.027843600000000003 -0.0274106 0
0.026970400000000005 -0.0250963 0
0.026182200000000003 -0.022409 0
0.025484800000000002 -0.0196478 0
0.024881800000000003 -0.0167451 0
0.024372500000000005 -0.0140177 0
0.0239522 -0.0112528 0
0.023635300000000005 -0.00788701 0
0.0234385 -0.00405661 0
0.023385800000000005 -0.000245668 0
0.0234107 0.00212261 0
0.0235647 0.0070814 0
0.023887700000000005 0.0117369 0
0.024337700000000004 0.0151178 0
0.024906000000000005 0.0188384 0
0.0255991 0.0225175 0
0.026410100000000006 0.0259498 0
0.027334900000000002 0.0293896 0
0.0283763 0.0328984 0
0.029530800000000003 0.0361658 0
0.0307901 0.0392275 0
0.0321491 0.0421185 0
0.033598600000000006 0.0446841 0
0.035129400000000005 0.047031 0
0.0367369 0.0492863 0
0.038416900000000004 0.0513898 0
0.0401648 0.0532933 0
0.041983200000000005 0.0555101 0
0.043858600000000005 0.0567401 0
0.0457326 0.05532 0
0.04750890000000001 0.0511258 0
0.0491125 0.045259 0
0.0505031 0.0384514 0
0.0516644 0.0329102 0
0.0528377 0.0358825 0
0.0539515 0.0319313 0
0.054943900000000004 0.0278172 0
0.0557777 0.0222227 0
0.0563945 0.0152518 0
0.056797200000000006 0.00937253 0
0.0570094 0.0037727 0
0.05704340000000001 -0.0014321 0
0.0569118 -0.00610148 0
0.056632 -0.0104441 0
0.056208100000000004 -0.0146978 0
0.0556511 -0.018468 0
0.054977200000000004 -0.0217042 0
0.054199500000000005 -0.0247581 0
0.053328200000000006 -0.0273025 0
0.0523819 -0.0292942 0
0.051376000000000005 -0.0309599 0
0.050320500000000004 -0.0322192 0
0.0492326 -0.032953 0
0.048123700000000005 -0.0335775 0
0.0469927 -0.034146 0
0.045853000000000005 -0.0343527 0
0.0446984 -0.0348577 0
0.043529200000000004 -0.0354033 0
0.042335000000000005 -0.0362592 0
0.1061899 0.0 0
0.1066532 0.0286179 0
0.1079785 0.0488084 0
0.10984350000000001 0.0609909 0
0.11199210000000001 0.0669957 0
0.1142872 0.0701616 0
0.11665320000000001 0.0715433 0
0.11904890000000001 0.0721345 0
0.12142420000000001 0.0703627 0
0.12370890000000001 0.0663995 0
0.1257878 0.0586864 0
0.1275904 0.0501379 0
0.12914330000000002 0.0438841 0
0.1305234 0.039115 0
0.1317484 0.034865 0
0.1328397 0.0308387 0
0.1337963 0.0268395 0
0.13462390000000002 0.0232805 0
0.1353461 0.0203478 0
0.13598179999999999 0.0181217 0
0.1365476 0.0159477 0
0.1370377 0.0136025 0
0.1374447 0.0109729 0
0.1377795 0.00910718 0
0.13806780000000002 0.00778981 0
0.1382939 0.00615503 0
0.1384843 0.00539372 0
0.13864680000000001 0.00434076 0
0.138762 0.00254768 0
0.1388047 5.06656e-05 0
0.13875769999999998 -0.00276112 0
0.1386147 -0.00568515 0
0.1383745 -0.00857369 0
0.1380405 -0.0113155 0
0.1376159 -0.0140295 0
0.1370997 -0.0168248 0
0.1364873 -0.0198195 0
0.1357681 -0.0232698 0
0.1349198 -0.0275267 0
0.133919 -0.0323572 0
0.1328084 -0.0350269 0
0.1315805 -0.0384051 0
0.1302462 -0.0414682 0
0.1288131 -0.0443606 0
0.12728620000000002 -0.0470993 0
0.12567050000000002 -0.0497025 0
0.1239703 -0.0521759 0
0.12219 -0.0545128 0
0.12033440000000001 -0.0566994 0
0.11840890000000001 -0.0587069 0
0.116418 -0.0607073 0
0.1143488 -0.0633396 0
0.11219609999999999 -0.0655505 0
0.10998959999999999 -0.0666193 0
0.1077632 -0.0668678 0
0.10553670000000001 -0.0667663 0
0.1033177 -0.0663983 0
0.1011185 -0.0653636 0
0.0989745 -0.0633403 0
0.0969003 -0.0612114 0
0.0949003 -0.058858 0
0.092988 -0.0559239 0
0.0911806 -0.0526654 0
0.0894862 -0.0491262 0
0.08800480000000001 -0.0401546 0
0.08681130000000001 -0.0317359 0
0.0859155 -0.0223719 0
0.0853381 -0.0129825 0
0.08504824 -0.00507295 0
0.0850133 0.00259171 0
0.0852203 0.00883815 0
0.0855798 0.0121523 0
0.0860196 0.014026 0
0.0865079 0.0150815 0
0.0870134 0.0151173 0
0.0875093 0.0146905 0
0.0879766 0.0132731 0
0.0883676 0.0102583 0
0.0886436 0.00657834 0
0.08879000000000001 0.00266749 0
0.08879490000000001 -0.00208784 0
0.0886446 -0.00656168 0
0.08835570000000001 -0.010411 0
0.08793480000000001 -0.0145248 0
0.0873882 -0.017891 0
0.0867398 -0.020809 0
0.0859897 -0.023967 0
0.08514124 -0.0267062 0
0.08421050000000001 -0.0289431 0
0.0832157 -0.0305374 0
0.08217588 -0.0317666 0
0.08109674 -0.0328772 0
0.07998625000000001 -0.0336742 0
0.0788572 -0.0340325 0
0.07772130000000001 -0.034098 0
0.07658877 -0.0338403 0
0.075473131 -0.0330568 0
0.074383324 -0.0324474 0
0.07331702 -0.031505 0
0.07230445 -0.0292149 0
0.07137976 -0.0263892 0
0.07055062000000001 -0.0235282 0
0.06981591000000001 -0.0206468 0
0.06918341 -0.0175382 0
0.06864919 -0.014843 0
0.06818379000000001 -0.013377 0
0.06775829 -0.0121649 0
0.0673116 -0.0150859 0
0.06666941 -0.0225683 0
0.0658353 -0.0267822 0
0.06490030000000001 -0.0290503 0
0.0639127 -0.0296215 0
0.062941 -0.0287781 0
0.0619916 -0.0282474 0
0.061059100000000005 -0.0276933 0
0.060147500000000007 -0.0270405 0
0.059256100000000006 -0.0265003 0
0.05838070000000001 -0.0260471 0
0.0575209 -0.0256016 0
0.0566733 -0.0252907 0
0.055833900000000006 -0.0251552 0
0.0549954 -0.0251843 0
0.054154400000000005 -0.0253095 0
0.0533077 -0.0254919 0
0.05245520000000001 -0.0256625 0
0.05159710000000001 -0.0258266 0
0.0507334 -0.0260034 0
0.04986360000000001 -0.0261891 0
0.0489878 -0.0263773 0
0.048105 -0.026582 0
0.04721550000000001 -0.0268013 0
0.0463176 -0.0270857 0
0.0454098 -0.0274008 0
0.0444903 -0.0277651 0
0.0435583 -0.0281672 0
0.0426117 -0.0286147 0
0.041650400000000004 -0.029058 0
0.040673900000000006 -0.0295345 0
0.039680900000000005 -0.0300581 0
0.038668100000000004 -0.0306912 0
0.037635100000000005 -0.0312721 0
0.036583500000000005 -0.0318188 0
0.035513 -0.0324157 0
0.034421900000000005 -0.0330259 0
0.0333156 -0.0333333 0
0.0322099 -0.033025 0
0.031123000000000005 -0.0322373 0
0.030068500000000005 -0.0310358 0
0.0290645 -0.0292939 0
0.028126900000000003 -0.0271069 0
0.0272661 -0.0247508 0
0.026480500000000004 -0.0226119 0
0.025762900000000005 -0.0202854 0
0.025128400000000002 -0.017745 0
0.024588200000000004 -0.014903 0
0.024142300000000005 -0.0119801 0
0.023797500000000006 -0.00880491 0
0.023567300000000006 -0.00519746 0
0.023457500000000006 -0.00157248 0
0.0234701 0.0021386 0
0.023606500000000002 0.00587234 0
0.023868 0.00964498 0
0.0242553 0.013422 0
0.0247683 0.0171738 0
0.025407100000000002 0.0209686 0
0.026173400000000006 0.0248383 0
0.0270706 0.0288032 0
0.0281 0.0327545 0
0.029259300000000002 0.0365888 0
0.030542700000000006 0.0401833 0
0.031939300000000004 0.0433967 0
0.0334372 0.0462827 0
0.0350272 0.0489045 0
0.036692600000000006 0.0508596 0
0.038422200000000004 0.0528761 0
0.040222600000000004 0.0550993 0
0.042096600000000005 0.0570803 0
0.0440212 0.0582282 0
0.0459493 0.057054 0
0.0477887 0.0531695 0
0.0494642 0.04753 0
0.05093350000000001 0.0395258 0
0.052311800000000006 0.040764 0
0.0536092 0.0373286 0
0.054812700000000006 0.0350441 0
0.0559177 0.0307989 0
0.0568438 0.0251772 0
0.057589800000000003 0.0198712 0
0.05816060000000001 0.014715 0
0.0585516 0.00907545 0
0.058761100000000004 0.00381923 0
0.058802400000000005 -0.000996087 0
0.058681500000000004 -0.00597017 0
0.0584027 -0.0104475 0
0.057983900000000005 -0.0143781 0
0.057434 -0.018362 0
0.0567621 -0.0216631 0
0.055990200000000004 -0.0244592 0
0.0551299 -0.0269866 0
0.0541927 -0.0290502 0
0.0531957 -0.0306242 0
0.0521536 -0.0317803 0
0.051079700000000006 -0.0325892 0
0.049982900000000004 -0.033159 0
0.0488715 -0.0334976 0
0.04775120000000001 -0.0337054 0
0.046624 -0.034043 0
0.045481400000000005 -0.0345539 0
0.0443186 -0.0352137 0
0.0431338 -0.0358542 0
0.0419281 -0.0365093 0
0.040699200000000005 -0.0372124 0
0.039447800000000005 -0.0378494 0
0.0381781 -0.0383335 0
0.036892100000000004 -0.0385981 0
0.035602 -0.038865 0
0.034303200000000006 -0.0389744 0
0.033005900000000005 -0.038986 0
0.0317107 -0.0387105 0
0.030437600000000002 -0.0377435 0
0.029209600000000002 -0.0360301 0
0.0280518 -0.0335903 0
0.026979200000000002 -0.0309473 0
0.026001500000000004 -0.0279853 0
0.025124200000000006 -0.0248731 0
0.024353900000000005 -0.0215927 0
0.023731300000000004 -0.0163515 0
0.0232575 -0.0123622 0
0.022917400000000004 -0.00820996 0
0.0227153 -0.00432868 0
0.0226323 -0.000826551 0
0.022667 0.0027591 0
0.022823800000000005 0.00651888 0
0.023110400000000003 0.010539 0
0.023533200000000004 0.0146557 0
0.024094700000000004 0.0188437 0
0.024798400000000005 0.023186 0
0.0256503 0.0277554 0
0.026659100000000005 0.0325546 0
0.027828200000000004 0.0373386 0
0.029153600000000002 0.0419279 0
0.0306279 0.046261 0
0.0322404 0.0502403 0
0.033980100000000006 0.0539614 0
0.035839 0.0573117 0
0.037807 0.0606575 0
0.039885000000000004 0.0638402 0
0.042065200000000004 0.0667671 0
0.0443335 0.0690222 0
0.046627 0.0680216 0
0.0488267 0.0637953 0
0.0508467 0.0575295 0
0.052594600000000005 0.0470368 0
0.0539042 0.0336808 0
0.0548676 0.0249261 0
0.0555582 0.0175685 0
0.0560396 0.011474 0
0.0563048 0.00486817 0
0.0563478 -0.00203377 0
0.056150900000000004 -0.00930871 0
0.055721900000000005 -0.0159998 0
0.0550813 -0.0219874 0
0.054247100000000006 -0.0276592 0
0.0532361 -0.0326624 0
0.0520674 -0.0371283 0
0.050762100000000004 -0.0408628 0
0.04934670000000001 -0.0437968 0
0.0478466 -0.0460006 0
0.046286900000000006 -0.0473917 0
0.044690900000000006 -0.0482638 0
0.0430748 -0.0485653 0
0.0414613 -0.0482572 0
0.0398584 -0.0479358 0
0.038271900000000005 -0.047424 0
0.036692 -0.0475253 0
0.035110800000000005 -0.0473495 0
0.0335538 -0.0461026 0
0.032054000000000006 -0.0439563 0
0.030641800000000004 -0.0409608 0
0.029340500000000005 -0.0373054 0
0.0281722 -0.0331577 0
0.027140700000000004 -0.0290546 0
0.026250300000000004 -0.0247149 0
0.025500000000000002 -0.0207715 0
0.024871500000000005 -0.0171678 0
0.0243622 -0.0138362 0
0.023949000000000005 -0.0109996 0
0.023641300000000004 -0.00760692 0
0.023450200000000004 -0.00402962 0
0.0233813 0.000171506 0
0.023447000000000003 0.00377327 0
0.023627800000000004 0.00708271 0
0.023939100000000005 0.0114509 0
0.024398600000000006 0.0158657 0
0.0250026 0.0201742 0
0.0257545 0.0247835 0
0.026666300000000004 0.0296871 0
0.027739 0.034391 0
0.0289632 0.0388102 0
0.030331300000000005 0.0429888 0
0.0318282 0.0465593 0
0.1054812 0.0 0
0.1059422 0.0284942 0
0.10726240000000001 0.0486236 0
0.1091201 0.0607368 0
0.1112597 0.0667102 0
0.1135446 0.0698378 0
0.1158994 0.0711989 0
0.11828340000000001 0.0717723 0
0.12064420000000001 0.0698682 0
0.1229105 0.0658128 0
0.1249709 0.0581491 0
0.12675350000000002 0.0494195 0
0.128276 0.0427861 0
0.1296127 0.0376595 0
0.13078410000000001 0.0330905 0
0.13180920000000002 0.0287678 0
0.1326928 0.0244863 0
0.1334349 0.0205811 0
0.1340611 0.0172851 0
0.1345885 0.0147176 0
0.135034 0.0121451 0
0.1353897 0.00935447 0
0.1356466 0.00624586 0
0.1358197 0.00386233 0
0.1359356 0.00217649 0
0.1360283 0.00221009 0
0.136078 0.000808354 0
0.1360692 -0.00135297 0
0.1359741 -0.00431035 0
0.1357693 -0.00786202 0
0.1354632 -0.0107915 0
0.1350472 -0.0139807 0
0.1345279 -0.017023 0
0.13390770000000002 -0.0200474 0
0.133186 -0.0231126 0
0.1323615 -0.026211 0
0.1314316 -0.0294743 0
0.1303859 -0.0331131 0
0.1292201 -0.0366336 0
0.1279395 -0.0400043 0
0.1265498 -0.043195 0
0.1250572 -0.046183 0
0.12346889999999999 -0.0489547 0
0.12179200000000001 -0.0515056 0
0.120034 -0.0538292 0
0.1182027 -0.0559217 0
0.1163025 -0.0580508 0
0.1143213 -0.0606847 0
0.1122597 -0.0627574 0
0.1101463 -0.0638461 0
0.1080102 -0.0641859 0
0.10587250000000001 -0.0641639 0
0.103737 -0.0639539 0
0.1016137 -0.0633167 0
0.0995362 -0.0613778 0
0.097525 -0.0594019 0
0.0955815 -0.0572723 0
0.093718 -0.0546024 0
0.09195120000000001 -0.0515326 0
0.0902917 -0.0481649 0
0.0887526 -0.0442929 0
0.0873005 -0.0447453 0
0.0857628 -0.0468599 0
0.08420506 -0.0462928 0
0.08269768 -0.0440367 0
0.08128878 -0.0404794 0
0.08001875 -0.0358031 0
0.07891876 -0.0303983 0
0.07799894 -0.0253795 0
0.07722818000000001 -0.0209501 0
0.07661188000000001 -0.0168806 0
0.076085414 -0.0147902 0
0.075632395 -0.0125573 0
0.075247468 -0.0106717 0
0.07491924500000001 -0.00909515 0
0.074631539 -0.00830041 0
0.07435111700000001 -0.0087422 0
0.07403471 -0.0101958 0
0.07366345 -0.0119487 0
0.07323615 -0.0134317 0
0.07276233 -0.0148523 0
0.07224621 -0.0160051 0
0.07169552 -0.0169209 0
0.07111923 -0.0176192 0
0.07052125000000001 -0.0181886 0
0.06990758 -0.0186041 0
0.0692813 -0.0189429 0
0.06864504 -0.0192231 0
0.06800028 -0.0194252 0
0.06735177 -0.0194577 0
0.06670521 -0.0193133 0
0.06606685000000001 -0.0189755 0
0.06544323 -0.0184408 0
0.0648404 -0.0177544 0
0.0642622 -0.0169668 0
0.0637122 -0.0160686 0
0.0631936 -0.0150903 0
0.062709 -0.0140314 0
0.062260300000000005 -0.0129584 0
0.0618469 -0.0119196 0
0.061467100000000004 -0.0109479 0
0.061116000000000004 -0.0102481 0
0.060783300000000005 -0.00974155 0
0.060466900000000004 -0.00931369 0
0.060161200000000005 -0.00903563 0
0.059865100000000004 -0.00875029 0
0.0595781 -0.00848293 0
0.0592987 -0.0082941 0
0.0590241 -0.00818803 0
0.0587514 -0.00821056 0
0.05847430000000001 -0.00840504 0
0.0581899 -0.00867193 0
0.05789520000000001 -0.00900321 0
0.0575889 -0.00936534 0
0.057270600000000005 -0.00970603 0
0.0569416 -0.0100166 0
0.056602200000000005 -0.0103522 0
0.0562506 -0.0107358 0
0.05588560000000001 -0.0111538 0
0.0555063 -0.0115955 0
0.055111900000000005 -0.0120509 0
0.0547015 -0.0125581 0
0.0542742 -0.0130642 0
0.053830100000000006 -0.0135665 0
0.053369200000000006 -0.014072 0
0.0528912 -0.014593 0
0.052395500000000005 -0.0151296 0
0.0518819 -0.0156671 0
0.0513503 -0.0162152 0
0.0508001 -0.0167802 0
0.050230800000000006 -0.0173657 0
0.04964160000000001 -0.0179608 0
0.0490327 -0.0185582 0
0.04840370000000001 -0.0191583 0
0.04775460000000001 -0.0197798 0
0.047084 -0.0204268 0
0.0463927 -0.0210269 0
0.0456816 -0.0216271 0
0.0449502 -0.022239 0
0.0441985 -0.022844 0
0.0434268 -0.0234367 0
0.0426356 -0.0240158 0
0.0418253 -0.0245898 0
0.040995000000000004 -0.0252309 0
0.0401417 -0.0259261 0
0.039268000000000004 -0.0264462 0
0.0383784 -0.0269533 0
0.0374706 -0.0274867 0
0.0365458 -0.0280091 0
0.0356022 -0.0286196 0
0.0346361 -0.029306 0
0.033657200000000005 -0.0293986 0
0.0326824 -0.029072 0
0.031729 -0.0281242 0
0.0308181 -0.0266193 0
0.029962500000000003 -0.0248912 0
0.029162200000000006 -0.0233087 0
0.028405 -0.0213767 0
0.0277781 -0.0173512 0
0.0272434 -0.0146318 0
0.0268194 -0.0112331 0
0.0264869 -0.00888485 0
0.0262388 -0.00611492 0
0.0260854 -0.0032537 0
0.026029700000000003 -0.000199501 0
0.0260805 0.00311471 0
0.026244700000000003 0.00658628 0
0.026526400000000006 0.0101556 0
0.026926500000000006 0.0136816 0
0.027443500000000003 0.0171444 0
0.028074600000000005 0.0205498 0
0.028819000000000004 0.0239406 0
0.029676 0.0273077 0
0.0306441 0.0305948 0
0.0317194 0.0337412 0
0.032896100000000005 0.0366839 0
0.034167600000000006 0.0394542 0
0.0355287 0.042056 0
0.0369738 0.0445116 0
0.038499500000000006 0.0469403 0
0.040099 0.048794 0
0.0417499 0.0502248 0
0.0434529 0.05188 0
0.045191800000000004 0.0520032 0
0.0468838 0.0493129 0
0.0484508 0.044735 0
0.0498417 0.0389039 0
0.0510248 0.0323747 0
0.0521142 0.0395875 0
0.0535725 0.0469256 0
0.055256900000000005 0.0535278 0
0.0571023 0.0558995 0
0.058930300000000005 0.053688 0
0.0606728 0.0508653 0
0.0623058 0.0471697 0
0.063795 0.0423262 0
0.0651094 0.0368112 0
0.06623182 0.030787 0
0.06714861 0.024726 0
0.06787368 0.0191906 0
0.06841035000000001 0.0133505 0
0.06874638 0.00729321 0
0.06888891 0.00160745 0
0.06884382 -0.00399119 0
0.06861835000000001 -0.00916918 0
0.06822822 -0.0139376 0
0.06767926 -0.0186698 0
0.06698129 -0.0229055 0
0.06615001000000001 -0.0268382 0
0.0651854 -0.03063 0
0.0641125 -0.0335364 0
0.0629505 -0.0359644 0
0.0617162 -0.0379267 0
0.0604236 -0.0394912 0
0.059087 -0.0405957 0
0.057722300000000004 -0.0411901 0
0.056346900000000005 -0.0412524 0
0.05498120000000001 -0.0406533 0
0.053643300000000005 -0.0396594 0
0.0523391 -0.0386162 0
0.0510779 -0.0370364 0
0.0498763 -0.0353074 0
0.0487166 -0.0345107 0
0.0475757 -0.0339821 0
0.0464557 -0.0333492 0
0.0453515 -0.03283 0
0.0442776 -0.031663 0
0.043241 -0.0306068 0
0.0422434 -0.0292844 0
0.0412956 -0.0277025 0
0.0404001 -0.0261432 0
0.0395572 -0.0245483 0
0.038805200000000005 -0.0168766 0
0.038406800000000005 -0.00802146 0
0.0382868 0.000242769 0
0.03839 0.00489815 0
0.0386133 0.00813898 0
0.038932800000000004 0.0108441 0
0.0393412 0.0135539 0
0.0398422 0.016412 0
0.0404419 0.019444 0
0.041140300000000005 0.0222757 0
0.041929900000000006 0.0249396 0
0.0428059 0.0274731 0
0.0437646 0.029932 0
0.044805300000000006 0.0324136 0
0.0459313 0.0350634 0
0.0471525 0.0381505 0
0.0484859 0.0417492 0
0.049945500000000004 0.0456593 0
0.051538200000000006 0.049713 0
0.053260800000000004 0.0531367 0
0.0550363 0.0527949 0
0.0567399 0.0492341 0
0.0582868 0.0436583 0
0.0596294 0.0372817 0
0.060762500000000004 0.0311434 0
0.0616845 0.0245346 0
0.0623816 0.0176943 0
0.0628469 0.0105446 0
0.06307700000000001 0.00383401 0
0.0631006 -0.00205421 0
0.06287330000000001 -0.00675 0
0.06260690000000001 -0.00995532 0
0.0621859 -0.0142828 0
0.06167160000000001 -0.0164416 0
0.0610918 -0.0180146 0
0.0604787 -0.0188445 0
0.05981790000000001 -0.0207343 0
0.059100700000000006 -0.02209 0
0.0583481 -0.0230431 0
0.057559700000000005 -0.0241399 0
0.0567453 -0.0245894 0
0.055929000000000006 -0.0243301 0
0.055125900000000005 -0.0239237 0
0.0543396 -0.0231754 0
0.053590700000000005 -0.0218628 0
0.052883 -0.0206811 0
0.0522152 -0.0194432 0
0.051587400000000005 -0.0184904 0
0.0509801 -0.01808 0
0.050380100000000004 -0.0179842 0
0.0497798 -0.0180867 0
0.049173 -0.0183405 0
0.048556600000000005 -0.0184824 0
0.0479378 -0.0186528 0
0.0473145 -0.0186549 0
0.0467001 -0.0182166 0
0.0460986 -0.0179633 0
0.0455016 -0.0178153 0
0.044911900000000005 -0.0176742 0
0.044321200000000005 -0.0177642 0
0.043727 -0.0179304 0
0.043124600000000006 -0.0182057 0
0.042512900000000006 -0.0185062 0
0.041890000000000004 -0.0188568 0
0.0412553 -0.0192262 0
0.040607700000000004 -0.0196201 0
0.039947 -0.0200145 0
0.0392732 -0.0204119 0
0.038585900000000006 -0.0208117 0
0.1068936 0.0 0
0.10735900000000001 0.028737 0
0.1086894 0.048986 0
0.1105612 0.0612357 0
0.1127186 0.0672731 0
0.1150236 0.0704751 0
0.1174005 0.0718787 0
0.1198078 0.0724948 0
0.1221972 0.0708496 0
0.1244999 0.0669699 0
0.12659700000000002 0.0592184 0
0.1284198 0.0508776 0
0.1300038 0.0449963 0
0.1314278 0.0406107 0
0.1327082 0.0366608 0
0.1338638 0.0328848 0
0.1348931 0.0291461 0
0.1358031 0.0259263 0
0.13662000000000002 0.0233579 0
0.1373625 0.0215033 0
0.138048 0.0197331 0
0.13867200000000002 0.017834 0
0.1392286 0.0156858 0
0.13972420000000002 0.0143495 0
0.14018170000000002 0.0131412 0
0.1405917 0.0118537 0
0.140983 0.0117615 0
0.1413725 0.0115695 0
0.1417439 0.0106523 0
0.14207150000000002 0.00899726 0
0.1423369 0.00699797 0
0.1425346 0.00497277 0
0.1426674 0.00312777 0
0.1427444 0.00160924 0
0.14277299999999998 0.000191314 0
0.14275510000000002 -0.00118013 0
0.1426928 -0.00250148 0
0.1425844 -0.00397733 0
0.14241779999999998 -0.00601319 0
0.1421716 -0.0086852 0
0.14183210000000002 -0.0115538 0
0.1413961 -0.0144689 0
0.1408628 -0.017389 0
0.14023170000000001 -0.0203405 0
0.1395005 -0.0233973 0
0.1386667 -0.0264806 0
0.137729 -0.0296478 0
0.1366845 -0.0319253 0
0.1355691 -0.0347879 0
0.1343641 -0.0373447 0
0.1330772 -0.0397501 0
0.1317086 -0.0422654 0
0.1302546 -0.0448668 0
0.1287134 -0.047483 0
0.12708540000000002 -0.0500692 0
0.1253723 -0.0525892 0
0.1235769 -0.0550006 0
0.1217037 -0.0572608 0
0.1197585 -0.0593295 0
0.1177474 -0.0612353 0
0.1156649 -0.0636699 0
0.11349690000000001 -0.0661452 0
0.1112656 -0.0674728 0
0.1090083 -0.0678438 0
0.1067487 -0.0677129 0
0.1044984 -0.0673204 0
0.1022644 -0.0666734 0
0.1000766 -0.0646287 0
0.0979598 -0.0624552 0
0.0959174 -0.0601797 0
0.09395730000000001 -0.0574978 0
0.0920965 -0.0539329 0
0.09049370000000001 -0.043752 0
0.089176 -0.0358274 0
0.0881217 -0.0277054 0
0.0873595 -0.018392 0
0.0869096 -0.00953271 0
0.0867291 -0.00181221 0
0.0867995 0.0055213 0
0.0870914 0.0112707 0
0.0875244 0.014004 0
0.08801690000000001 0.015559 0
0.08856170000000001 0.0168429 0
0.08912500000000001 0.0168401 0
0.0896794 0.016436 0
0.09019060000000001 0.0141658 0
0.0906028 0.0106757 0
0.0908815 0.00646996 0
0.0910193 0.00225038 0
0.09100470000000001 -0.00273642 0
0.0908322 -0.00725048 0
0.0905201 -0.0110778 0
0.0900773 -0.0151276 0
0.08951490000000001 -0.0185328 0
0.0888324 -0.0220614 0
0.0880395 -0.0250741 0
0.0871566 -0.0277459 0
0.086193 -0.0297625 0
0.08517386 -0.0312522 0
0.08410985 -0.0324795 0
0.0830075 -0.0335457 0
0.08187715000000001 -0.0342468 0
0.08072773 -0.0346785 0
0.07956936 -0.0347925 0
0.07841287000000001 -0.0345795 0
0.07726705 -0.0341828 0
0.076139447 -0.0334635 0
0.075047431 -0.0320382 0
0.07401565 -0.0298914 0
0.07306800000000001 -0.0270544 0
0.07222076000000001 -0.0239051 0
0.07148281000000001 -0.0205339 0
0.07085892 -0.0171974 0
0.07033845 -0.0141793 0
0.06990511 -0.0123509 0
0.06951882000000001 -0.00916051 0
0.06932422 -0.00383152 0
0.06920966 -0.00258952 0
0.06915843 -0.000893047 0
0.06913106000000001 -0.000548158 0
0.06914605 0.00154566 0
0.06922961 0.00324358 0
0.06933623 0.00310316 0
0.06942932 0.00230874 0
0.06947835000000001 0.000667374 0
0.06946742 -0.00117116 0
0.06939808 -0.002918 0
0.06926186000000001 -0.00517832 0
0.06904886 -0.0074025 0
0.06876716000000001 -0.00948111 0
0.06841496 -0.0114228 0
0.06800485 -0.0131178 0
0.06753911 -0.0146635 0
0.06702820000000001 -0.0159252 0
0.06647721000000001 -0.0170252 0
0.06589419 -0.0179096 0
0.0652828 -0.0186995 0
0.064649 -0.019264 0
0.06400070000000001 -0.0195722 0
0.0633467 -0.019629 0
0.062695 -0.0194468 0
0.062053000000000004 -0.0190877 0
0.061425 -0.0185945 0
0.060816300000000004 -0.017951 0
0.0602308 -0.0172015 0
0.059672 -0.0163724 0
0.05914130000000001 -0.015527 0
0.0586385 -0.0147254 0
0.058158100000000004 -0.0141948 0
0.0576921 -0.0138415 0
0.057233900000000004 -0.0136728 0
0.0567811 -0.0135243 0
0.0563321 -0.0134327 0
0.05588560000000001 -0.0133466 0
0.055443400000000004 -0.013182 0
0.055007600000000004 -0.0129781 0
0.054577200000000006 -0.0128909 0
0.054148 -0.0128766 0
0.0537198 -0.0128214 0
0.053292900000000004 -0.0128094 0
0.0528655 -0.0128121 0
0.0524384 -0.0128826 0
0.0520052 -0.0130895 0
0.051565200000000005 -0.0133338 0
0.051115100000000004 -0.0136636 0
0.0506537 -0.0140244 0
0.0501789 -0.0144504 0
0.0496896 -0.014905 0
0.0491843 -0.0153931 0
0.048662800000000006 -0.0158861 0
0.0481245 -0.0163957 0
0.0475691 -0.0169131 0
0.0469962 -0.0174421 0
0.046405600000000005 -0.0179778 0
0.04579710000000001 -0.0185206 0
0.045170300000000004 -0.0190715 0
0.0445252 -0.0196096 0
0.043862500000000006 -0.0201386 0
0.043182200000000004 -0.0206635 0
0.0424843 -0.0212002 0
0.041766500000000005 -0.021844 0
0.0410277 -0.02243 0
0.040272100000000005 -0.0228952 0
0.0395007 -0.0233927 0
0.038712 -0.0239143 0
0.037906100000000005 -0.0244485 0
0.037080600000000005 -0.0250422 0
0.036236500000000005 -0.0255867 0
0.0353742 -0.0261579 0
0.0344999 -0.0262648 0
0.0336303 -0.025904 0
0.0327806 -0.0250957 0
0.0319658 -0.0238591 0
0.0311969 -0.0224183 0
0.0304742 -0.0210639 0
0.0297976 -0.0196217 0
0.0291726 -0.0179975 0
0.028602500000000003 -0.0163783 0
0.028086100000000003 -0.0147167 0
0.0276283 -0.0128532 0
0.0272366 -0.0107476 0
0.0269089 -0.00868368 0
0.026650800000000002 -0.0068812 0
0.026456 -0.00481155 0
0.026337200000000005 -0.00249279 0
0.0262917 -0.000339684 0
0.0263168 0.00171093 0
0.026408 0.00365157 0
0.026562600000000006 0.00552012 0
0.0267784 0.0073346 0
0.027054100000000005 0.00911516 0
0.027388700000000002 0.0108733 0
0.027782 0.0126424 0
0.028234300000000004 0.0144021 0
0.028744600000000002 0.0161252 0
0.029311700000000003 0.0178181 0
0.0299349 0.0194818 0
0.030612 0.0210467 0
0.0313388 0.0224626 0
0.032109500000000006 0.023686 0
0.032917100000000005 0.024684 0
0.033753700000000005 0.0254342 0
0.034610800000000004 0.0259309 0
0.0354801 0.026175 0
0.0363534 0.0261829 0
0.0372229 0.0259697 0
0.0380756 0.0250864 0
0.0388808 0.0231777 0
0.0396072 0.0204653 0
0.0402339 0.0172732 0
0.0407505 0.0138863 0
0.0411508 0.01033 0
0.041432500000000004 0.00680019 0
0.041600700000000004 0.00352488 0
0.0416645 0.000483968 0
0.041631100000000004 -0.00229838 0
0.0415109 -0.00471647 0
0.041317 -0.00677848 0
0.0410565 -0.00875254 0
0.040729400000000006 -0.0107857 0
0.0403275 -0.0132104 0
0.039842300000000004 -0.0157669 0
0.039273 -0.0182763 0
0.0386209 -0.0207188 0
0.037889200000000005 -0.0230646 0
0.037081 -0.0253095 0
0.0362009 -0.0273857 0
0.0352533 -0.0293881 0
0.0342393 -0.031349 0
0.033164900000000004 -0.0329728 0
0.032041 -0.0344273 0
0.030869400000000005 -0.0358045 0
0.029652200000000004 -0.0372333 0
0.028383600000000002 -0.0387241 0
0.027086900000000004 -0.0389913 0
0.0257968 -0.038416 0
0.024573900000000003 -0.0345229 0
0.023458600000000003 -0.0322636 0
0.0224257 -0.0301261 0
0.021454900000000006 -0.0283363 0
0.020550700000000005 -0.0260104 0
0.019733600000000004 -0.0231623 0
0.0190139 -0.02016 0
0.018399000000000006 -0.0169175 0
0.017894200000000006 -0.0135458 0
0.017503900000000003 -0.0100216 0
0.017234100000000002 -0.0063085 0
0.0170934 -0.00228081 0
0.0170907 0.00194817 0
0.017231700000000003 0.00632028 0
0.0175193 0.0107433 0
0.0179558 0.0152319 0
0.0185436 0.0198236 0
0.019286400000000002 0.0245439 0
0.0201905 0.0294915 0
0.021262000000000003 0.0345444 0
0.0225003 0.0394833 0
0.0238996 0.0441917 0
0.0254495 0.0485014 0
0.0271341 0.0523585 0
0.028934600000000005 0.0553183 0
0.0308181 0.0576007 0
0.032782900000000004 0.0601734 0
0.0348224 0.0619667 0
0.0369137 0.0635172 0
0.039065600000000006 0.0655364 0
0.0412838 0.0673059 0
0.043494200000000004 0.0633552 0
0.04552880000000001 0.0611002 0
0.0475637 0.0604417 0
0.0495598 0.0597268 0
0.051547300000000004 0.059174 0
0.05344890000000001 0.0541776 0
0.05511680000000001 0.0464463 0
0.0565384 0.0392002 0
0.0577131 0.0318119 0
0.0586473 0.0247111 0
0.0593447 0.0175681 0
0.0598114 0.0109391 0
0.060058900000000005 0.00426614 0
0.0600892 -0.00203768 0
0.1073887 0.0 0
0.10785549999999999 0.0288181 0
0.1091893 0.0491077 0
0.1110659 0.0614015 0
0.1132292 0.067464 0
0.11554110000000001 0.0706914 0
0.1179255 0.0721095 0
0.1203407 0.0727419 0
0.12273990000000001 0.0711838 0
0.12505470000000002 0.0673518 0
0.1271642 0.059587 0
0.1290013 0.0514034 0
0.1306073 0.0457741 0
0.13206210000000002 0.0416561 0
0.1333803 0.0378807 0
0.1345797 0.0342791 0
0.1356587 0.030739 0
0.136626 0.0277498 0
0.1375076 0.0253961 0
0.1383219 0.0237684 0
0.1390879 0.0223016 0
0.13980340000000002 0.0207356 0
0.1404628 0.0189376 0
0.14107170000000002 0.0182172 0
0.14167079999999999 0.0176661 0
0.1422296 0.0161623 0
0.1427632 0.0160906 0
0.1433044 0.0163801 0
0.143848 0.0161668 0
0.1443723 0.0152458 0
0.1448577 0.0139096 0
0.1452975 0.0125634 0
0.1456956 0.0114312 0
0.14606170000000002 0.0106257 0
0.1464038 0.00997229 0
0.14672790000000002 0.00954208 0
0.1470407 0.00925015 0
0.147345 0.0090202 0
0.14764100000000002 0.00872865 0
0.147924 0.00822429 0
0.1481812 0.00720899 0
0.1483985 0.00590654 0
0.14857520000000002 0.00479236 0
0.1487185 0.00387958 0
0.1488343 0.00313146 0
0.14892729999999998 0.00251052 0
0.14900390000000002 0.00214695 0
0.1490729 0.00202958 0
0.14914100000000002 0.00206843 0
0.1492115 0.00215573 0
0.14928439999999998 0.00220624 0
0.1493581 0.00220627 0
0.1494306 0.00212815 0
0.1494972 0.00185682 0
0.1495526 0.00147994 0
0.1495949 0.00107733 0
0.149624 0.000695958 0
0.1496414 0.00037269 0
0.1496489 9.696e-05 0
0.1496483 -0.000104167 0
0.14964260000000001 -0.000220552 0
0.1496343 -0.000271284 0
0.1496249 -0.000288593 0
0.149615 -0.000304944 0
0.14960430000000002 -0.000342016 0
0.1495919 -0.000404176 0
0.1495768 -0.000508304 0
0.14955659999999998 -0.000702272 0
0.14952900000000002 -0.000947841 0
0.1494927 -0.00122007 0
0.1494471 -0.00150183 0
0.1493922 -0.00178048 0
0.14932800000000002 -0.00205395 0
0.149255 -0.0023121 0
0.14917370000000002 -0.00255253 0
0.1490845 -0.00278814 0
0.1489873 -0.00303365 0
0.1488815 -0.00330439 0
0.14876620000000002 -0.00360989 0
0.1486399 -0.0039581 0
0.1485009 -0.00437325 0
0.1483468 -0.00485596 0
0.14817560000000002 -0.00539985 0
0.1479853 -0.00599925 0
0.14777410000000002 -0.00665126 0
0.1475401 -0.00736019 0
0.1472815 -0.00812792 0
0.1469963 -0.008958 0
0.1466821 -0.00985887 0
0.1463367 -0.0108343 0
0.1459572 -0.0118972 0
0.14554060000000002 -0.0130614 0
0.14508320000000002 -0.0143403 0
0.1445807 -0.0157586 0
0.1440285 -0.0173268 0
0.14342100000000002 -0.0190625 0
0.1427526 -0.0209803 0
0.1420169 -0.0230915 0
0.1412071 -0.0254156 0
0.1403159 -0.0279726 0
0.13933489999999998 -0.0307931 0
0.13825500000000002 -0.0338938 0
0.1370964 -0.0357085 0
0.13586130000000002 -0.0382081 0
0.1345477 -0.0404888 0
0.13315870000000002 -0.0427512 0
0.1316933 -0.0450701 0
0.1301504 -0.0473967 0
0.1285303 -0.0497011 0
0.126834 -0.0519591 0
0.1250638 -0.0541367 0
0.123223 -0.056201 0
0.1213158 -0.0581203 0
0.1193476 -0.0598697 0
0.11732000000000001 -0.0617727 0
0.1152177 -0.0642277 0
0.1130415 -0.0660416 0
0.11082520000000001 -0.0667574 0
0.10859830000000001 -0.0667918 0
0.1063766 -0.0665512 0
0.10416610000000001 -0.0660909 0
0.1019776 -0.0650473 0
0.09984480000000001 -0.0629912 0
0.0977824 -0.0608559 0
0.0957939 -0.0585269 0
0.09389120000000001 -0.0555671 0
0.09207850000000001 -0.0505904 0
0.09058770000000001 -0.0414282 0
0.0892525 -0.0374249 0
0.0881827 -0.0271549 0
0.08744590000000001 -0.0178714 0
0.0869877 -0.0100833 0
0.0867991 -0.00136214 0
0.0869356 0.00854309 0
0.087342 0.0147487 0
0.0879061 0.0192131 0
0.08862740000000001 0.0230722 0
0.08941740000000001 0.0242573 0
0.0902389 0.0249778 0
0.0910623 0.0243106 0
0.0918224 0.0211457 0
0.09245500000000001 0.0170693 0
0.0929489 0.0128548 0
0.0932856 0.00783089 0
0.0934576 0.00278316 0
0.0934616 -0.00212269 0
0.0933069 -0.00684798 0
0.0930025 -0.0109805 0
0.0925667 -0.0149335 0
0.0920026 -0.0185368 0
0.09132950000000001 -0.0215881 0
0.090559 -0.0243451 0
0.0897057 -0.0266864 0
0.0887826 -0.0284834 0
0.0878052 -0.0300545 0
0.0867796 -0.0313173 0
0.0857186 -0.0323116 0
0.08462779000000001 -0.0330826 0
0.08351650000000001 -0.033543 0
0.0823958 -0.0336594 0
0.08127752 -0.0334148 0
0.08017053 -0.0330149 0
0.07908379 -0.0321655 0
0.07803789 -0.0305816 0
0.07705506000000001 -0.0284353 0
0.076151617 -0.0258342 0
0.075343636 -0.0227109 0
0.074651458 -0.0190094 0
0.07407935 -0.0155933 0
0.07361336 -0.0126452 0
0.0732404 -0.0100466 0
0.07285234 -0.0131702 0
0.07228313 -0.0204044 0
0.07152988 -0.0240926 0
0.07069079 -0.0260184 0
0.06981311 -0.0260507 0
0.06897498 -0.0243324 0
0.06819103 -0.0228376 0
0.06745114 -0.0216434 0
0.06675148 -0.0203572 0
0.06609689 -0.0190026 0
0.06548458 -0.0178482 0
0.0649073 -0.0168274 0
0.0643658 -0.0157544 0
0.0638567 -0.0148623 0
0.0633756 -0.0140542 0
0.0629207 -0.0132924 0
0.062489800000000005 -0.0126151 0
0.062080300000000005 -0.0119904 0
0.0616911 -0.0114305 0
0.0613177 -0.0110037 0
0.060958000000000005 -0.0106169 0
0.0606096 -0.0103036 0
0.060271500000000006 -0.00999943 0
0.05994290000000001 -0.00974346 0
0.0596213 -0.00957614 0
0.059303800000000004 -0.00949124 0
0.0589876 -0.00949163 0
0.0586701 -0.00956715 0
0.0583491 -0.00969705 0
0.058023000000000005 -0.00986864 0
0.0576906 -0.0100754 0
0.0573506 -0.0103223 0
0.0570017 -0.0106065 0
0.056642700000000004 -0.0109307 0
0.056272300000000004 -0.0112888 0
0.0558892 -0.0117131 0
0.0554911 -0.0121525 0
0.055078800000000004 -0.0125659 0
0.05465300000000001 -0.012964 0
0.0542139 -0.0133832 0
0.0537599 -0.0138431 0
0.0532904 -0.0143194 0
0.05280460000000001 -0.0148131 0
0.05230220000000001 -0.0153183 0
0.0517826 -0.0158416 0
0.0512454 -0.0163791 0
0.0506899 -0.0169353 0
0.0501156 -0.0175028 0
0.049522300000000005 -0.018079 0
0.0489095 -0.0186712 0
0.0482768 -0.0192759 0
0.047623700000000005 -0.0198876 0
0.0469503 -0.0205001 0
0.0462563 -0.0211209 0
0.0455415 -0.0217489 0
0.0448052 -0.0224174 0
0.044046 -0.0230977 0
0.0432659 -0.0236773 0
0.0424671 -0.0242376 0
0.041649500000000006 -0.0248067 0
0.040812900000000006 -0.0253766 0
0.039957200000000005 -0.0259519 0
0.039081700000000004 -0.0265842 0
0.038183100000000005 -0.0273023 0
0.0372634 -0.027816 0
0.036328900000000004 -0.0282928 0
0.0353764 -0.0288315 0
0.0344061 -0.029375 0
0.0334256 -0.0294628 0
0.032450400000000004 -0.0290149 0
0.0315 -0.0280647 0
0.030587200000000002 -0.0267908 0
0.029722700000000005 -0.0251497 0
0.028919 -0.0232604 0
0.028177800000000003 -0.0210887 0
0.027628 -0.0129247 0
0.027315000000000006 -0.00609356 0
0.0272253 -0.00032472 0
0.0272743 0.00300234 0
0.027432700000000004 0.00630462 0
0.027701300000000005 0.00965089 0
0.0280812 0.0130268 0
0.0285771 0.016602 0
0.029194000000000005 0.0202631 0
0.0299344 0.0240154 0
0.030803900000000002 0.0279805 0
0.031809500000000004 0.0322019 0
0.032958900000000006 0.0365434 0
0.0342509 0.0407436 0
0.035679100000000005 0.0447534 0
0.03724 0.0486994 0
0.038924600000000004 0.0521502 0
0.040723 0.0556797 0
0.042649200000000005 0.0597445 0
0.044711600000000004 0.0637391 0
0.0468996 0.0672676 0
0.049164200000000005 0.0678827 0
0.05137850000000001 0.0646497 0
0.0534356 0.0587975 0
0.0552682 0.0513719 0
0.0568423 0.0436813 0
0.05816690000000001 0.0362904 0
0.059398000000000006 0.0378899 0
0.0604987 0.0307695 0
0.061457500000000005 0.0268192 0
0.0622274 0.0196071 0
0.0627597 0.0128895 0
0.0630839 0.00701116 0
0.0632268 0.00196588 0
0.0632041 -0.00299329 0
0.0630237 -0.00753162 0
0.0627013 -0.0115129 0
0.062248300000000006 -0.0154059 0
0.061671000000000004 -0.018988 0
0.0609822 -0.0221019 0
0.0601987 -0.0247293 0
0.0593331 -0.0270723 0
0.058393 -0.0291361 0
0.0573967 -0.0304517 0
0.056369300000000004 -0.0310834 0
0.0553245 -0.0316625 0
0.0542689 -0.031522 0
0.0532325 -0.030675 0
0.0522258 -0.0297856 0
0.051251500000000005 -0.0286624 0
0.0503204 -0.0273986 0
0.0494194 -0.0267879 0
0.0485374 -0.026112 0
0.0476733 -0.0259113 0
0.0468132 -0.0258728 0
0.1026204 0.0 0
0.10307630000000001 0.0281842 0
0.1043838 0.0481793 0
0.1062228 0.0600213 0
0.1083365 0.0658781 0
0.1105901 0.0688098 0
0.1129088 0.0700874 0
0.11525550000000001 0.0706104 0
0.117568 0.068177 0
0.1197725 0.0638938 0
0.1217752 0.0565151 0
0.1235012 0.0475865 0
0.124942 0.039646 0
0.1261455 0.0330154 0
0.12714 0.0271058 0
0.1279431 0.0216035 0
0.1285716 0.0163371 0
0.1290225 0.0112636 0
0.1293144 0.00660847 0
0.1294743 0.00353963 0
0.1295346 0.000111432 0
0.1294731 -0.00348466 0
0.1292946 -0.00689791 0
0.1290801 -0.00530607 0
0.128879 -0.00638924 0
0.12864330000000002 -0.00777991 0
0.1283535 -0.00948915 0
0.12800519999999999 -0.0113456 0
0.1275904 -0.0134705 0
0.127102 -0.0157459 0
0.1265351 -0.0181512 0
0.1258865 -0.020656 0
0.12515320000000002 -0.0232238 0
0.1243332 -0.0258586 0
0.1234214 -0.0287457 0
0.1224119 -0.0316787 0
0.1213056 -0.034553 0
0.1201051 -0.037322 0
0.1188148 -0.0399483 0
0.1174399 -0.04241 0
0.1159856 -0.0447186 0
0.1144549 -0.0470568 0
0.1128383 -0.0498036 0
0.1111355 -0.0521188 0
0.1093669 -0.0538057 0
0.1075532 -0.054876 0
0.1057134 -0.0554451 0
0.1038609 -0.0557414 0
0.1020018 -0.0557941 0
0.1001502 -0.0550934 0
0.0983398 -0.0535746 0
0.09658230000000001 -0.0519465 0
0.0948831 -0.0500495 0
0.0932558 -0.0476247 0
0.09171560000000001 -0.0449208 0
0.09026870000000001 -0.0419897 0
0.0889331 -0.0382319 0
0.0877315 -0.0340069 0
0.0867098 -0.0224613 0
0.0863482 -0.00400437 0
0.0863844 0.00627995 0
0.0868612 0.0217623 0
0.0877705 0.0297008 0
0.088806 0.0328105 0
0.0899891 0.0374511 0
0.0912522 0.0378188 0
0.0925017 0.0373935 0
0.0937516 0.037456 0
0.0949518 0.0343455 0
0.0960164 0.0295533 0
0.0968949 0.0235475 0
0.0975693 0.01764 0
0.0980453 0.011385 0
0.09831490000000001 0.00514517 0
0.0983813 -0.000665493 0
0.0982609 -0.00613206 0
0.0979657 -0.0111876 0
0.0975141 -0.0155448 0
0.0969275 -0.0192685 0
0.0962278 -0.022497 0
0.0954227 -0.0254888 0
0.09452640000000001 -0.0281288 0
0.093545 -0.0305653 0
0.0924894 -0.0325726 0
0.0913746 -0.0341919 0
0.0902114 -0.0355028 0
0.0890103 -0.0364843 0
0.0877827 -0.0371051 0
0.0865402 -0.0373975 0
0.0852918 -0.037488 0
0.0840484 -0.03702 0
0.08282985 -0.0361055 0
0.08165099 -0.0346215 0
0.08053463 -0.0323864 0
0.07950288 -0.0295925 0
0.07857279 -0.0262935 0
0.07776317 -0.0223889 0
0.07709274 -0.0180424 0
0.07656237 -0.0149011 0
0.075905074 -0.0229921 0
0.075083414 -0.0257594 0
0.07414670000000001 -0.0302237 0
0.07309775 -0.0316342 0
0.07208137 -0.0293234 0
0.07114561 -0.0270572 0
0.07027462000000001 -0.0252525 0
0.06947917 -0.0225165 0
0.06877862 -0.0196973 0
0.06816607000000001 -0.0172703 0
0.06762858000000001 -0.0150704 0
0.06716716 -0.0127865 0
0.06677492 -0.0109219 0
0.06643936 -0.00930305 0
0.06615672 -0.00778 0
0.06592013000000001 -0.00653385 0
0.06572048 -0.00551459 0
0.06555312 -0.00459912 0
0.06541343000000001 -0.00382547 0
0.06529512 -0.00333603 0
0.0651874 -0.0031711 0
0.0650805 -0.00328245 0
0.0649649 -0.0036754 0
0.06483320000000001 -0.00421061 0
0.0646826 -0.00480107 0
0.06451130000000001 -0.00543645 0
0.0643185 -0.00608881 0
0.0641046 -0.00670057 0
0.0638715 -0.00725144 0
0.0636208 -0.00775858 0
0.0633538 -0.00823501 0
0.0630713 -0.00868708 0
0.0627742 -0.00911518 0
0.0624633 -0.0095182 0
0.062139400000000004 -0.00988851 0
0.061803800000000006 -0.0102292 0
0.061457000000000005 -0.0105664 0
0.0610993 -0.0108777 0
0.060731400000000005 -0.0111814 0
0.060353500000000004 -0.0114748 0
0.0599661 -0.0117595 0
0.059569300000000006 -0.0120357 0
0.0591632 -0.0123312 0
0.0587463 -0.012674 0
0.0583177 -0.0130387 0
0.0578766 -0.0134152 0
0.0574228 -0.0138035 0
0.05695600000000001 -0.0141899 0
0.056476700000000005 -0.0145514 0
0.05598550000000001 -0.0149059 0
0.0554827 -0.0152622 0
0.054967600000000005 -0.0156335 0
0.054440100000000005 -0.0160074 0
0.0539 -0.0163901 0
0.053347000000000006 -0.0167886 0
0.05278000000000001 -0.0172354 0
0.0521982 -0.0176614 0
0.051601600000000004 -0.0181249 0
0.050989400000000004 -0.018603 0
0.050360600000000005 -0.0191168 0
0.049714100000000004 -0.0196604 0
0.0490492 -0.0202245 0
0.04836510000000001 -0.0208006 0
0.047661800000000004 -0.0213804 0
0.046939 -0.0219732 0
0.0461958 -0.0226148 0
0.0454301 -0.0232984 0
0.044642100000000004 -0.0239696 0
0.0438312 -0.0246685 0
0.0429971 -0.0253593 0
0.0421385 -0.0261199 0
0.041256 -0.0267926 0
0.0403523 -0.0274147 0
0.039428000000000005 -0.0280271 0
0.038483500000000004 -0.0286364 0
0.037518600000000006 -0.0292456 0
0.0365306 -0.0300512 0
0.035513 -0.0309075 0
0.0344741 -0.0313646 0
0.033424 -0.0316691 0
0.0323719 -0.0314434 0
0.031336600000000006 -0.0307001 0
0.030334600000000003 -0.0294756 0
0.029381700000000004 -0.0278 0
0.028590300000000006 -0.0189948 0
0.028070500000000005 -0.0123466 0
0.027776600000000005 -0.00624265 0
0.027633200000000004 -0.00271962 0
0.027602400000000006 0.000495055 0
0.027666200000000002 0.00322075 0
0.027826500000000004 0.00633527 0
0.0280981 0.00984587 0
0.0284909 0.01356 0
0.0290076 0.0172935 0
0.029649400000000006 0.0210351 0
0.030417900000000005 0.0249036 0
0.0313181 0.0289409 0
0.032355800000000004 0.0331359 0
0.033532700000000006 0.0372441 0
0.034842500000000005 0.041127 0
0.036278200000000004 0.0447991 0
0.0378331 0.0483047 0
0.039502800000000005 0.0516928 0
0.0412843 0.0549417 0
0.043184200000000006 0.0586633 0
0.0451951 0.0617959 0
0.047303300000000006 0.0643286 0
0.049441 0.0633582 0
0.05148660000000001 0.0592287 0
0.0533573 0.0531303 0
0.0550027 0.0458736 0
0.0563989 0.0384879 0
0.0575615 0.0315665 0
0.0585349 0.0307871 0
0.059516400000000004 0.0281963 0
0.06042840000000001 0.0266592 0
0.0612716 0.0233513 0
0.0619453 0.0175604 0
0.0624501 0.0128306 0
0.0627849 0.00771117 0
0.0629616 0.00299447 0
0.0629746 -0.00177098 0
0.0628464 -0.00568322 0
0.0625918 -0.00936531 0
0.0622209 -0.0126215 0
0.0617515 -0.015364 0
0.0611946 -0.0178766 0
0.0605599 -0.020022 0
0.059860800000000006 -0.0217858 0
0.0591091 -0.0231807 0
0.0583183 -0.0241593 0
0.05750140000000001 -0.0247773 0
0.056668800000000005 -0.0251336 0
0.0558288 -0.0252347 0
0.0549896 -0.0251088 0
0.0541585 -0.0247514 0
0.0533423 -0.0242637 0
0.0525426 -0.023742 0
0.0517608 -0.0233225 0
0.0509868 -0.0231751 0
0.050205200000000005 -0.0236426 0
0.0494164 -0.0238003 0
0.0486144 -0.0242812 0
0.047800800000000004 -0.0245115 0
0.046982300000000005 -0.0245955 0
0.046162100000000005 -0.0246188 0
0.045341400000000004 -0.0246036 0
0.0445226 -0.0245576 0
0.0437033 -0.0246321 0
0.042879900000000006 -0.0247717 0
0.0420513 -0.0249601 0
0.041214900000000006 -0.0252445 0
0.040367600000000003 -0.0256067 0
0.0395068 -0.0260426 0
0.0386311 -0.0264994 0
0.0377399 -0.0269629 0
0.0368327 -0.0274799 0
0.035906400000000005 -0.0280642 0
0.034963 -0.0285176 0
0.034012600000000004 -0.0285371 0
0.0330683 -0.0280975 0
0.032147300000000004 -0.0272044 0
0.031262500000000006 -0.0259413 0
0.030427100000000006 -0.0243151 0
0.029644000000000004 -0.0228112 0
0.0289147 -0.0210187 0
0.028249300000000005 -0.0191075 0
0.027646300000000006 -0.0172143 0
0.027108200000000006 -0.0152407 0
0.026632600000000006 -0.0134447 0
0.026220800000000002 -0.0112614 0
0.0258921 -0.00860532 0
0.0256537 -0.00584381 0
0.025508700000000002 -0.00299631 0
0.025457 -0.000287906 0
0.0254903 0.00223958 0
0.025615100000000002 0.0051248 0
0.025837000000000006 0.00801341 0
0.0261515 0.0107105 0
0.026554900000000006 0.0133414 0
0.027043400000000002 0.0158282 0
0.027613900000000004 0.0182651 0
0.028264000000000004 0.0206133 0
0.0289912 0.0228908 0
0.029792400000000004 0.0250605 0
0.030664300000000005 0.0271395 0
0.031604400000000005 0.029166 0
0.032610900000000005 0.0311263 0
0.033681 0.0329298 0
0.034804800000000004 0.0343929 0
0.0359763 0.0358708 0
0.0371956 0.0370915 0
0.0384429 0.0376902 0
0.0397611 0.0425243 0
0.041243100000000005 0.0459427 0
0.042820300000000006 0.0483577 0
0.0444475 0.0487253 0
0.0460329 0.0465321 0
0.0475511 0.0446628 0
0.0489986 0.0421549 0
0.0503371 0.0381637 0
0.0515231 0.0331611 0
0.1070429 0.0 0
0.1075088 0.0287616 0
0.1088402 0.0490226 0
0.1107135 0.0612857 0
0.1128726 0.0673305 0
0.1151797 0.0705401 0
0.1175588 0.0719489 0
0.11996860000000001 0.0725704 0
0.122361 0.0709494 0
0.12466740000000001 0.0670899 0
0.1267683 0.0593293 0
0.1285953 0.0510334 0
0.1301859 0.0452305 0
0.1316192 0.040925 0
0.1329111 0.0370355 0
0.1340801 0.0333134 0
0.1351246 0.0296318 0
0.1360521 0.026485 0
0.136889 0.0239946 0
0.1376541 0.0222182 0
0.1383649 0.020533 0
0.1390172 0.0187272 0
0.1396054 0.0166827 0
0.1401359 0.0154454 0
0.1406318 0.0143458 0
0.1410841 0.013182 0
0.1415217 0.0132115 0
0.1419619 0.0131558 0
0.142389 0.0123993 0
0.1427779 0.0109237 0
0.1431107 0.00910771 0
0.1433818 0.00726083 0
0.1435944 0.00562432 0
0.14375870000000002 0.00433987 0
0.1438829 0.00319777 0
0.1439704 0.00212135 0
0.1440235 0.00112308 0
0.1440428 5.10471e-05 0
0.1440202 -0.00142427 0
0.14393640000000002 -0.00356244 0
0.14377600000000001 -0.00594901 0
0.14353559999999999 -0.00835083 0
0.14321640000000002 -0.010675 0
0.14282070000000002 -0.0129517 0
0.1423486 -0.0152657 0
0.14179950000000002 -0.0175619 0
0.1411741 -0.0198548 0
0.14047110000000002 -0.0222278 0
0.139687 -0.0247265 0
0.1388163 -0.0274181 0
0.1378513 -0.0303851 0
0.13678200000000001 -0.0336659 0
0.13562580000000002 -0.0357658 0
0.134384 -0.0385692 0
0.133051 -0.0412676 0
0.1316295 -0.0438975 0
0.1301209 -0.0464943 0
0.1285264 -0.0490478 0
0.1268478 -0.0515426 0
0.12508750000000002 -0.0539498 0
0.123249 -0.0562331 0
0.1213371 -0.0583555 0
0.1193578 -0.0602827 0
0.1173159 -0.0621957 0
0.1151984 -0.064742 0
0.1130005 -0.0668572 0
0.1107529 -0.0677834 0
0.1084897 -0.0679297 0
0.1062298 -0.0676752 0
0.103982 -0.0672065 0
0.1017604 -0.0661619 0
0.09958900000000001 -0.0641382 0
0.0974901 -0.0619084 0
0.0954671 -0.059558 0
0.0935311 -0.056642 0
0.0919729 -0.035631 0
0.0910958 -0.0187382 0
0.0907202 -0.00458206 0
0.090832 0.0103733 0
0.09137680000000001 0.0199765 0
0.0921531 0.026875 0
0.0931948 0.0340332 0
0.0943726 0.0362613 0
0.0956024 0.0371928 0
0.09683230000000001 0.0365035 0
0.0980337 0.035687 0
0.099215 0.0353771 0
0.1003551 0.0329407 0
0.1013768 0.0283952 0
0.1022177 0.0224508 0
0.1028644 0.0169938 0
0.1033212 0.0109753 0
0.1035798 0.00480709 0
0.1036367 -0.000796836 0
0.10351940000000001 -0.0059652 0
0.1032318 -0.0108611 0
0.102795 -0.0148819 0
0.102235 -0.0185241 0
0.1015601 -0.0214987 0
0.1007943 -0.024379 0
0.0999348 -0.026966 0
0.09899190000000001 -0.0293818 0
0.09797800000000001 -0.031267 0
0.09690760000000001 -0.0328194 0
0.0957916 -0.0340453 0
0.0946408 -0.0349229 0
0.09346660000000001 -0.0354747 0
0.0922782 -0.0357943 0
0.09108060000000001 -0.0360471 0
0.08987790000000001 -0.0360791 0
0.0886831 -0.035565 0
0.0875166 -0.0343976 0
0.0863936 -0.0330242 0
0.0853236 -0.0311724 0
0.0843308 -0.0284278 0
0.08344012 -0.0251249 0
0.08266562000000001 -0.0214738 0
0.08202001 -0.0174792 0
0.08151177 -0.013095 0
0.08124027 0.000158083 0
0.0815244 0.0150321 0
0.08224257 0.0274329 0
0.08334192 0.03723 0
0.08468092 0.0424094 0
0.0861539 0.045155 0
0.087657 0.0448622 0
0.08914280000000001 0.0444104 0
0.0906255 0.0446243 0
0.0920898 0.0428758 0
0.0934408 0.0384836 0
0.09464610000000001 0.0340899 0
0.0956784 0.028197 0
0.09649250000000001 0.0211966 0
0.0970768 0.0142753 0
0.09742880000000001 0.00731344 0
0.09755230000000001 0.000512182 0
0.097461 -0.00545865 0
0.0971803 -0.0108704 0
0.0967331 -0.0157003 0
0.09612770000000001 -0.0200631 0
0.0953939 -0.0236986 0
0.09454090000000001 -0.0271007 0
0.09358630000000001 -0.0299979 0
0.0925383 -0.032664 0
0.0914102 -0.0348513 0
0.0902153 -0.0366481 0
0.0889689 -0.0380507 0
0.0876813 -0.0391107 0
0.0863653 -0.0397754 0
0.08503222 -0.0401727 0
0.08369053 -0.0402887 0
0.08235457 -0.0398164 0
0.08104613000000001 -0.0386792 0
0.07978728 -0.0368686 0
0.07859935 -0.0344526 0
0.07750166 -0.0314752 0
0.0765151 -0.0277924 0
0.07566316000000001 -0.0234797 0
0.07496649 -0.0172802 0
0.074496248 -0.011723 0
0.07419101 -0.00673445 0
0.07408042000000001 -0.000182102 0
0.07414983 0.00330185 0
0.07429061 0.00510177 0
0.07449301500000001 0.00679864 0
0.07473761500000001 0.00776577 0
0.075009028 0.0083425 0
0.07526582180000001 0.00690142 0
0.07545320700000001 0.00445784 0
0.075551064 0.00154134 0
0.075538742 -0.0020052 0
0.075416722 -0.00496084 0
0.07519515004 -0.00802749 0
0.074882641 -0.0105322 0
0.07449665 -0.0123497 0
0.07405411 -0.0141971 0
0.0735498 -0.0158375 0
0.07299838 -0.0172383 0
0.07239677 -0.0187164 0
0.07174898 -0.0200883 0
0.07105799 -0.0212131 0
0.07033527 -0.0221119 0
0.06958611 -0.0227221 0
0.06882216000000001 -0.023078 0
0.06804940000000001 -0.0232418 0
0.06727585 -0.0231503 0
0.06651018 -0.0227747 0
0.06576166 -0.0221303 0
0.0650397 -0.0211975 0
0.0643532 -0.0200338 0
0.0637045 -0.0188983 0
0.0630993 -0.0174592 0
0.06254080000000001 -0.016198 0
0.062022100000000004 -0.0148994 0
0.0615554 -0.0131614 0
0.0611478 -0.0115384 0
0.0607814 -0.010523 0
0.0604475 -0.00969053 0
0.0601333 -0.00911249 0
0.0598432 -0.00834709 0
0.059577200000000004 -0.00762299 0
0.059334200000000004 -0.00704843 0
0.0591039 -0.00679041 0
0.05887920000000001 -0.00672039 0
0.058652300000000004 -0.00692584 0
0.0584136 -0.0073917 0
0.058157600000000004 -0.00793478 0
0.057884000000000005 -0.00845367 0
0.0575931 -0.00898366 0
0.0572843 -0.00950334 0
0.05695990000000001 -0.00992728 0
0.0566219 -0.0103481 0
0.05626880000000001 -0.01082 0
0.055899500000000005 -0.0113281 0
0.0555128 -0.0118551 0
0.0551083 -0.0123899 0
0.0546861 -0.0129245 0
0.054246100000000005 -0.0134582 0
0.0537882 -0.013993 0
0.0533125 -0.0145325 0
0.0528188 -0.0150725 0
0.052307000000000006 -0.0156142 0
0.0517772 -0.0161594 0
0.0512291 -0.0167129 0
0.05066230000000001 -0.0172775 0
0.05007640000000001 -0.0178573 0
0.04947120000000001 -0.0184426 0
0.0488461 -0.0190416 0
0.04820100000000001 -0.0196463 0
0.0475355 -0.0202607 0
0.04684970000000001 -0.0208737 0
0.0461432 -0.0214947 0
0.045416 -0.0221212 0
0.044667700000000005 -0.0227589 0
0.0438981 -0.0233978 0
0.0431075 -0.0240137 0
0.042296 -0.0246733 0
0.0414616 -0.0253473 0
0.040607000000000004 -0.0259111 0
0.0397327 -0.0265522 0
0.0388362 -0.0271698 0
0.037922700000000004 -0.0276514 0
0.036992300000000006 -0.0281678 0
0.0360446 -0.0286926 0
0.0350788 -0.0292863 0
0.034086500000000006 -0.030218 0
0.0330704 -0.0306229 0
0.032055700000000006 -0.030247 0
0.031063900000000005 -0.0292985 0
0.030111600000000002 -0.027918 0
0.029212000000000002 -0.0261781 0
0.028374200000000002 -0.0242736 0
0.027597000000000003 -0.0224798 0
0.0268841 -0.0204107 0
0.026244300000000005 -0.0181841 0
0.025680400000000006 -0.0157818 0
0.025201400000000006 -0.0131063 0
0.0248156 -0.0101723 0
0.0245306 -0.00708747 0
0.0243516 -0.00380366 0
0.0242826 -0.000619943 0
0.0243108 0.00224935 0
0.024443100000000002 0.00561355 0
0.024695800000000004 0.00937784 0
0.025071700000000002 0.0129388 0
0.025561400000000005 0.0162608 0
0.026160800000000005 0.0195274 0
0.026867600000000005 0.0227166 0
0.0276804 0.0258859 0
0.028597700000000004 0.028983 0
0.029616000000000003 0.0319489 0
0.030730600000000004 0.0347588 0
0.0319356 0.0373852 0
0.033224800000000006 0.0398204 0
0.034592200000000004 0.0420908 0
0.036033 0.044229 0
0.0375421 0.0462196 0
0.0391156 0.0479645 0
0.040733500000000006 0.0490298 0
0.0423866 0.0500807 0
0.044046 0.0490783 0
0.0456472 0.049007 0
0.047332200000000005 0.0511402 0
0.049037700000000004 0.0486492 0
0.050631300000000004 0.0451257 0
0.0520162 0.0382895 0
0.05316220000000001 0.0308726 0
0.0540664 0.0239119 0
0.0547488 0.017442 0
0.0552168 0.0111945 0
0.0555085 0.0068003 0
0.055644 0.00162371 0
0.055610900000000005 -0.00338483 0
0.055411600000000005 -0.0082498 0
0.0550416 -0.0136556 0
0.054499900000000004 -0.018492 0
0.0538077 -0.0227602 0
0.052975100000000004 -0.0268899 0
0.0520157 -0.0304117 0
0.050949600000000005 -0.0333077 0
0.049794200000000004 -0.0358529 0
0.1023356 0.0 0
0.10279100000000001 0.0281598 0
0.1040976 0.0481492 0
0.10593530000000001 0.0599667 0
0.108047 0.0658132 0
0.11029810000000001 0.0687247 0
0.1126138 0.069995 0
0.1149574 0.0705142 0
0.1172658 0.0680257 0
0.11946480000000001 0.063727 0
0.12146280000000001 0.0563973 0
0.1231851 0.0474818 0
0.1246209 0.0394329 0
0.1258147 0.0326545 0
0.1267946 0.026603 0
0.1275793 0.021018 0
0.1281867 0.0156553 0
0.128613 0.0104684 0
0.1288779 0.00610247 0
0.129023 0.00283457 0
0.1290574 -0.000509934 0
0.1289801 -0.00394493 0
0.1287866 -0.00729936 0
0.1285629 -0.00520143 0
0.1283699 -0.00616638 0
0.1281381 -0.00776185 0
0.1278436 -0.00973784 0
0.12748700000000002 -0.0115513 0
0.1270683 -0.0135008 0
0.1265819 -0.0156036 0
0.126023 -0.0178455 0
0.1253869 -0.020219 0
0.12467030000000001 -0.0226708 0
0.1238705 -0.0252043 0
0.1229823 -0.0279876 0
0.1219998 -0.0308295 0
0.1209231 -0.0336255 0
0.1197547 -0.036337 0
0.118498 -0.0389176 0
0.1171574 -0.0413444 0
0.11573910000000001 -0.0436285 0
0.1142443 -0.0459981 0
0.11266300000000001 -0.0487348 0
0.1109974 -0.0509643 0
0.1092689 -0.0526015 0
0.1074957 -0.0536691 0
0.1056955 -0.0542771 0
0.10388170000000001 -0.0546121 0
0.1020594 -0.0547023 0
0.1002435 -0.0540456 0
0.09846730000000001 -0.0525696 0
0.09674250000000001 -0.0509873 0
0.0950743 -0.0491457 0
0.0934761 -0.0468003 0
0.0919614 -0.0441952 0
0.09053850000000001 -0.0412599 0
0.089223 -0.0377582 0
0.08803570000000001 -0.0335948 0
0.0869956 -0.0297069 0
0.0861565 -0.0226447 0
0.0855198 -0.0157462 0
0.08512036 -0.00878111 0
0.08493002000000001 -0.00311993 0
0.08491561 0.00199582 0
0.08506073 0.00578756 0
0.0852849 0.00749543 0
0.0855553 0.00862438 0
0.085856 0.00937937 0
0.0861764 0.0098383 0
0.0864949 0.00922583 0
0.08677660000000001 0.00760266 0
0.086982 0.0048536 0
0.0870846 0.00150768 0
0.0870762 -0.00170458 0
0.0869538 -0.005203 0
0.0867258 -0.0082884 0
0.0863949 -0.0113031 0
0.0859665 -0.0142325 0
0.08544460000000001 -0.0168423 0
0.08484167000000001 -0.0191314 0
0.08416858 -0.0210856 0
0.0834353 -0.0227706 0
0.08265075000000001 -0.0241723 0
0.08182629 -0.0251572 0
0.08097336000000001 -0.0259484 0
0.08009477000000001 -0.0267244 0
0.07919230000000001 -0.0273936 0
0.07827451 -0.0275889 0
0.07735589 -0.0275257 0
0.07644557 -0.0270619 0
0.075560111 -0.0260727 0
0.074712876 -0.0248043 0
0.07390959 -0.0234519 0
0.07315453000000001 -0.021876 0
0.07246073 -0.0197911 0
0.07184149000000001 -0.017546 0
0.07128976000000001 -0.0157617 0
0.07079350000000001 -0.0138733 0
0.07038078 -0.011228 0
0.0700332 -0.00974872 0
0.06973349000000001 -0.00823036 0
0.06948972 -0.00656073 0
0.06929759 -0.00501746 0
0.06915592000000001 -0.00359445 0
0.06904792 -0.0030193 0
0.0689466 -0.00313172 0
0.06882958 -0.0039381 0
0.06867501000000001 -0.0052869 0
0.06847576 -0.0065418 0
0.06823479 -0.00780151 0
0.06795276 -0.00901393 0
0.06763452 -0.00999542 0
0.06728736 -0.0107581 0
0.06691672 -0.0114146 0
0.06652658 -0.0119713 0
0.06611815 -0.0124871 0
0.06569495 -0.0128988 0
0.06525706 -0.0133366 0
0.0648069 -0.0136421 0
0.0643483 -0.0138498 0
0.06388450000000001 -0.0139567 0
0.0634189 -0.0139587 0
0.0629552 -0.0138629 0
0.062495800000000004 -0.0137114 0
0.062042 -0.013522 0
0.0615952 -0.0132956 0
0.0611564 -0.0130454 0
0.0607264 -0.0127861 0
0.0603046 -0.0125382 0
0.059891200000000006 -0.0122911 0
0.05948490000000001 -0.0121244 0
0.0590822 -0.0120726 0
0.05867940000000001 -0.0121007 0
0.0582752 -0.0121605 0
0.057868600000000006 -0.0122435 0
0.0574587 -0.0123437 0
0.057045700000000005 -0.0124371 0
0.0566296 -0.0125307 0
0.05621 -0.0126555 0
0.055785600000000005 -0.0128007 0
0.055356600000000006 -0.012952 0
0.054921700000000004 -0.0131399 0
0.05448 -0.0133918 0
0.0540282 -0.0136962 0
0.0535665 -0.0140127 0
0.053093600000000005 -0.014334 0
0.0526102 -0.0146865 0
0.0521137 -0.0150969 0
0.051603 -0.0155388 0
0.0510769 -0.016013 0
0.0505345 -0.0165191 0
0.049975000000000006 -0.0170409 0
0.049397500000000004 -0.0175835 0
0.048801800000000006 -0.0181503 0
0.0481867 -0.0187437 0
0.047551500000000003 -0.0193476 0
0.0468961 -0.0199594 0
0.0462202 -0.0205786 0
0.045523400000000006 -0.0212063 0
0.04480580000000001 -0.0218323 0
0.044066900000000006 -0.022488 0
0.0433056 -0.0231396 0
0.042525 -0.02367 0
0.0417271 -0.0242018 0
0.040911 -0.0247558 0
0.0400763 -0.0253166 0
0.039222700000000006 -0.0258859 0
0.0383502 -0.0264549 0
0.0374576 -0.0271149 0
0.0365421 -0.027775 0
0.035606900000000004 -0.0283248 0
0.034655700000000005 -0.0287179 0
0.0337005 -0.0285848 0
0.032758800000000005 -0.0279284 0
0.0318451 -0.0269636 0
0.030967800000000004 -0.0257646 0
0.030134100000000004 -0.0243593 0
0.0293519 -0.0226493 0
0.0286309 -0.0208015 0
0.028012800000000004 -0.0142036 0
0.027641200000000005 -0.00856188 0
0.0274625 -0.00250297 0
0.027457800000000004 0.00138315 0
0.027558000000000006 0.00459314 0
0.027769600000000005 0.00787239 0
0.028089100000000006 0.0111936 0
0.028524100000000004 0.0147571 0
0.029078800000000002 0.018391 0
0.029755800000000006 0.0220641 0
0.030556900000000005 0.0258207 0
0.031484500000000006 0.0296715 0
0.032543800000000005 0.0337209 0
0.0337386 0.037739 0
0.0350634 0.0415306 0
0.0365108 0.0451137 0
0.038075500000000005 0.048581 0
0.039753300000000005 0.0519071 0
0.0415408 0.0551919 0
0.0434386 0.0585264 0
0.045454900000000006 0.0622367 0
0.047582900000000004 0.0650004 0
0.049746 0.0642712 0
0.051824800000000004 0.0601988 0
0.053725 0.0539731 0
0.055396600000000004 0.0465981 0
0.056814500000000004 0.0391478 0
0.0579948 0.0324894 0
0.0590282 0.0321944 0
0.060054 0.0294996 0
0.061017 0.0280705 0
0.06189070000000001 0.0243434 0
0.0626044 0.0187021 0
0.0631333 0.013411 0
0.0634905 0.00835222 0
0.0636823 0.00335522 0
0.0637076 -0.00136658 0
0.0635931 -0.00531648 0
0.0633476 -0.00912063 0
0.0629862 -0.0123232 0
0.0625252 -0.0151538 0
0.061974800000000003 -0.0176952 0
0.0613451 -0.0199283 0
0.0606466 -0.021818 0
0.0598928 -0.0232699 0
0.05909690000000001 -0.0243742 0
0.0582709 -0.0250794 0
0.0574288 -0.0254178 0
0.0565782 -0.0255725 0
0.0557276 -0.0254434 0
0.054885 -0.025107 0
0.05405650000000001 -0.0246286 0
0.0532465 -0.0240157 0
0.052456300000000004 -0.0234904 0
0.0516784 -0.0232681 0
0.0509048 -0.0232082 0
0.0501302 -0.0232825 0
0.0493465 -0.0238906 0
0.048538 -0.0244565 0
0.0477175 -0.0248071 0
0.0468856 -0.0250125 0
0.0460544 -0.0248742 0
0.0452274 -0.0247705 0
0.0444024 -0.0247941 0
0.0435733 -0.0249428 0
0.0427395 -0.0251114 0
0.0418981 -0.025376 0
0.0410471 -0.0257104 0
0.040183 -0.0261291 0
0.039304500000000006 -0.0265853 0
0.0384103 -0.0270667 0
0.0375001 -0.027534 0
0.036574600000000006 -0.027984 0
0.035634000000000006 -0.0284691 0
0.034680600000000006 -0.0287208 0
0.0337268 -0.0285051 0
0.0327906 -0.0276775 0
0.0318893 -0.0264906 0
0.0310319 -0.0250482 0
0.030228400000000002 -0.023266 0
0.029487200000000005 -0.0214179 0
0.028801 -0.0198746 0
0.028170300000000002 -0.0180404 0
0.0276046 -0.0160825 0
0.027105700000000003 -0.0139656 0
0.026682000000000004 -0.0115761 0
0.026339800000000003 -0.00909404 0
0.026083000000000002 -0.00639331 0
0.025921400000000004 -0.00346921 0
0.025858000000000006 -0.00046803 0
0.025896800000000005 0.00264759 0
0.026040200000000006 0.00580201 0
0.026288400000000003 0.0089239 0
0.0266382 0.0118981 0
0.0270856 0.0147791 0
0.0276266 0.0175316 0
0.028258700000000005 0.0202419 0
0.0289793 0.0228543 0
0.029786100000000003 0.0254182 0
0.0306767 0.0278822 0
0.0316475 0.0302287 0
0.0326945 0.0324721 0
0.0338151 0.0346591 0
0.0350041 0.0364307 0
0.036254600000000005 0.0383581 0
0.0375621 0.0400219 0
0.0389253 0.0416703 0
0.0403402 0.0431004 0
0.041791100000000005 0.0436519 0
0.043222000000000003 0.0419544 0
0.0445629 0.0384836 0
0.045766100000000004 0.0338206 0
0.0468 0.0284854 0
0.0476616 0.0254523 0
0.048597800000000003 0.0289412 0
0.0495704 0.0297199 0
0.0505814 0.0305042 0
0.051572400000000004 0.0287718 0
0.052487200000000005 0.0262258 0
0.053315100000000004 0.0235197 0
0.054041200000000005 0.0200977 0
0.054643800000000006 0.0162443 0
0.1060616 0.0 0
0.1065244 0.028596 0
0.1078489 0.0487757 0
0.1097125 0.0609459 0
0.1118595 0.0669448 0
0.1141528 0.0701041 0
0.1165168 0.0714817 0
0.1189105 0.0720682 0
0.1212831 0.0702722 0
0.1235645 0.066294 0
0.12564 0.0585882 0
0.1274389 0.0500037 0
0.1289862 0.0436825 0
0.1303583 0.0388402 0
0.1315733 0.0345227 0
0.13265090000000002 0.0304585 0
0.1335948 0.0264081 0
0.13440560000000001 0.0227756 0
0.13511 0.0197696 0
0.1357254 0.017496 0
0.1362692 0.0152515 0
0.1367347 0.0128289 0
0.1371145 0.0101126 0
0.13742500000000002 0.00860251 0
0.1376982 0.0070251 0
0.1378891 0.00488915 0
0.1380334 0.00393752 0
0.1381465 0.00285321 0
0.1382116 0.00102897 0
0.13820290000000002 -0.00151563 0
0.1381028 -0.00439166 0
0.13790360000000002 -0.00743902 0
0.1376013 -0.0105468 0
0.1371966 -0.0135761 0
0.1366915 -0.0165871 0
0.1360845 -0.0197052 0
0.13537 -0.0230491 0
0.1345366 -0.026875 0
0.1335618 -0.0314932 0
0.1324768 -0.0344347 0
0.131266 -0.0379676 0
0.1299435 -0.0411929 0
0.1285168 -0.0442378 0
0.1269917 -0.0471107 0
0.1253736 -0.0498241 0
0.1236678 -0.0523784 0
0.12187980000000001 -0.0547663 0
0.1200153 -0.056973 0
0.11808070000000001 -0.0589825 0
0.116079 -0.0610976 0
0.1139953 -0.0637788 0
0.1118301 -0.0658018 0
0.10961850000000001 -0.0667044 0
0.1073907 -0.066887 0
0.10516410000000001 -0.0667069 0
0.1029473 -0.0663093 0
0.100756 -0.0649863 0
0.0986248 -0.0629696 0
0.0965626 -0.060851 0
0.09457600000000001 -0.0584127 0
0.0926794 -0.0554666 0
0.0908881 -0.0521535 0
0.089213 -0.0484709 0
0.0879676 -0.0245689 0
0.0873805 -0.0124241 0
0.0871653 -0.000160652 0
0.0874429 0.015183 0
0.0880773 0.0213103 0
0.08886240000000001 0.0260469 0
0.0898415 0.0316123 0
0.0909171 0.032667 0
0.09201140000000001 0.0329631 0
0.0931223 0.0337119 0
0.0942389 0.0329809 0
0.0952818 0.029637 0
0.0961841 0.0246676 0
0.0969005 0.0187201 0
0.0974235 0.0132601 0
0.0977557 0.00719725 0
0.0978903 0.00118425 0
0.0978291 -0.00434274 0
0.09759910000000001 -0.00917307 0
0.0972081 -0.0138597 0
0.0966719 -0.0180576 0
0.0960014 -0.0216521 0
0.09522510000000001 -0.0247738 0
0.094349 -0.0274811 0
0.09339 -0.0299181 0
0.0923526 -0.0321007 0
0.0912508 -0.0338715 0
0.0900954 -0.0353574 0
0.08889570000000001 -0.0365268 0
0.08766270000000001 -0.0373833 0
0.0864074 -0.0378758 0
0.08514051 -0.0381059 0
0.08387056000000001 -0.0380631 0
0.08261078000000001 -0.0374846 0
0.08138176 -0.036241 0
0.08020548 -0.0343587 0
0.07910078000000001 -0.0319787 0
0.07808501 -0.0290237 0
0.07718040000000001 -0.025334 0
0.07640985 -0.0210755 0
0.07577852 -0.0170441 0
0.07529737360000001 -0.0106729 0
0.07532493900000001 0.00947165 0
0.075936102 0.0255779 0
0.07698265 0.0358254 0
0.07828771 0.0413389 0
0.07971479000000001 0.0437424 0
0.08117687 0.0438098 0
0.08262762 0.0432445 0
0.08406136 0.0428624 0
0.0854868 0.0427023 0
0.08691170000000001 0.0429006 0
0.0883553 0.0438061 0
0.0897934 0.0421006 0
0.0911464 0.0393147 0
0.09237870000000001 0.0346974 0
0.0934176 0.0280726 0
0.09422520000000001 0.0206795 0
0.0947834 0.0133446 0
0.0951008 0.00610519 0
0.09518470000000001 -0.000518104 0
0.09506590000000001 -0.0062434 0
0.0947562 -0.0118376 0
0.0942733 -0.0168695 0
0.0936275 -0.021277 0
0.0928549 -0.0248624 0
0.0919677 -0.0280642 0
0.0909789 -0.0310218 0
0.0898982 -0.0335821 0
0.0887414 -0.0356738 0
0.0875228 -0.0372846 0
0.08625530000000001 -0.0386649 0
0.08494986 -0.0395691 0
0.08362102 -0.040103 0
0.08227785 -0.0404559 0
0.08093091000000001 -0.0402948 0
0.07960311 -0.0393241 0
0.07832082 -0.0376312 0
0.07710449 -0.0353888 0
0.07597298400000001 -0.0325526 0
0.074957249 -0.02738 0
0.074434271 -0.0075058 0
0.074418439 0.00548999 0
0.074820152 0.018111 0
0.075616159 0.0272482 0
0.07658031 0.0302477 0
0.07762092000000001 0.0316056 0
0.07867522 0.0317019 0
0.07972704 0.0312788 0
0.08075634000000001 0.0306186 0
0.08178039000000001 0.0310079 0
0.08283449 0.0322448 0
0.08392549 0.0329583 0
0.08498908000000001 0.0306335 0
0.085944 0.0269557 0
0.0867742 0.0231401 0
0.0874442 0.0173039 0
0.0878968 0.0103273 0
0.0881328 0.00445408 0
0.0881654 -0.00202197 0
0.0879984 -0.00763953 0
0.0876568 -0.012322 0
0.08716080000000001 -0.0171802 0
0.0865051 -0.0218804 0
0.0857027 -0.0257344 0
0.0847851 -0.0291447 0
0.08376219 -0.0318635 0
0.08266095 -0.0340755 0
0.08149036 -0.0359476 0
0.08026647 -0.0374135 0
0.0789994 -0.0385288 0
0.07770173 -0.0392631 0
0.07638628 -0.0396094 0
0.07506403 -0.039706 0
0.07374453 -0.0394246 0
0.0724482 -0.0383107 0
0.07120313 -0.0364013 0
0.07003376 -0.0338128 0
0.06896127 -0.03061 0
0.06800291 -0.0270579 0
0.06711603000000001 -0.0285044 0
0.06602939000000001 -0.0348915 0
0.0648232 -0.0376188 0
0.0634999 -0.0411867 0
0.0621135 -0.0412918 0
0.06077490000000001 -0.0390099 0
0.0595093 -0.0372383 0
0.058298 -0.0353513 0
0.057172100000000003 -0.0322897 0
0.056138900000000005 -0.0301686 0
0.0551628 -0.0283266 0
0.054256 -0.026473 0
0.0533942 -0.025284 0
0.0525703 -0.0243256 0
0.0517711 -0.0236841 0
0.0509907 -0.0231965 0
0.050225900000000004 -0.0227205 0
0.0494766 -0.0222733 0
0.04874150000000001 -0.0218209 0
0.0480236 -0.0212971 0
0.0473214 -0.0209149 0
0.046628100000000006 -0.0207101 0
0.0459402 -0.02061 0
0.0452529 -0.0206426 0
0.0445634 -0.0207524 0
0.043868500000000005 -0.0209468 0
0.043166500000000003 -0.0212003 0
0.042453300000000006 -0.0215766 0
0.0417283 -0.0219037 0
0.040993400000000006 -0.0221962 0
0.0402481 -0.0225218 0
0.039491700000000005 -0.0228622 0
0.0387237 -0.0232116 0
0.0379439 -0.0235864 0
0.0371502 -0.024033 0
0.036341200000000004 -0.0245058 0
0.0355217 -0.02464 0
0.034705 -0.0243494 0
0.0339049 -0.0236663 0
0.033135000000000005 -0.0225703 0
0.0324071 -0.0212271 0
0.031724800000000004 -0.0198427 0
0.0310881 -0.0185072 0
0.0304928 -0.0172828 0
0.029941300000000004 -0.0159125 0
0.0294352 -0.014598 0
0.0289721 -0.0132722 0
0.028555800000000006 -0.0117779 0
0.028190800000000002 -0.0102419 0
0.027872300000000003 -0.00891791 0
0.027602600000000005 -0.00726981 0
0.0273913 -0.00553549 0
0.027235500000000003 -0.00389781 0
0.027132800000000006 -0.0023626 0
0.0270798 -0.000894449 0
0.027075300000000004 0.000545749 0
0.027118200000000002 0.00195888 0
0.027208200000000002 0.00336952 0
0.027344800000000002 0.00475701 0
0.027527500000000003 0.00613689 0
0.027756500000000003 0.00754366 0
0.028032800000000004 0.00896057 0
0.028355500000000006 0.0103229 0
0.028722200000000003 0.0116048 0
0.029130300000000005 0.0128025 0
0.029576200000000004 0.0138737 0
0.030055200000000004 0.0147966 0
0.030562200000000005 0.015561 0
0.031091800000000003 0.0161584 0
0.0316383 0.0165841 0
0.032196100000000005 0.0168433 0
0.0327597 0.0169474 0
0.0333243 0.0169112 0
0.033885500000000006 0.0167452 0
0.034439000000000004 0.016464 0
0.0349813 0.016082 0
0.035509200000000005 0.0155966 0
0.0360161 0.0147838 0
0.0364874 0.0134966 0
0.036908500000000004 0.0118123 0
0.037268300000000004 0.0098513 0
0.0375594 0.00771585 0
0.0377776 0.0054966 0
0.037921500000000004 0.00326976 0
0.0379926 0.00111741 0
0.037990800000000005 -0.00111753 0
0.037915300000000006 -0.00323979 0
0.037777200000000004 -0.00489088 0
0.037590200000000004 -0.00623709 0
0.0373596 -0.00753331 0
0.037085700000000006 -0.00885452 0
0.0367634 -0.0104358 0
0.0363869 -0.012095 0
0.0359548 -0.0137537 0
0.035468 -0.0153798 0
0.0349278 -0.0169607 0
0.034335700000000004 -0.0184964 0
0.033693400000000005 -0.0199847 0
0.033002300000000005 -0.021411 0
0.032265 -0.0227665 0
0.031483800000000006 -0.0240468 0
0.030660600000000003 -0.0252964 0
0.029804000000000004 -0.0260395 0
0.028928500000000003 -0.0264675 0
0.0280469 -0.0263673 0
0.027179000000000002 -0.0257048 0
0.026343400000000003 -0.0244958 0
0.0255538 -0.0230214 0
0.024815000000000004 -0.0214116 0
0.024134800000000005 -0.0195299 0
0.023544500000000003 -0.0151307 0
0.0230908 -0.0121259 0
0.022758800000000003 -0.00797876 0
0.0225534 -0.00471917 0
0.022450700000000004 -0.00160179 0
0.022452900000000005 0.00159883 0
0.022565500000000002 0.00500963 0
0.022795100000000006 0.00862513 0
0.10500670000000001 0.0 0
0.10546620000000001 0.0284088 0
0.10678270000000001 0.0484954 0
0.1086354 0.0605612 0
0.1107688 0.0665156 0
0.1130467 0.0696159 0
0.1153938 0.0709638 0
0.11776990000000001 0.0715255 0
0.1201207 0.0695281 0
0.1223744 0.0654158 0
0.1244224 0.0577866 0
0.1261918 0.0489446 0
0.1276942 0.042064 0
0.1290018 0.0366646 0
0.1301367 0.0318966 0
0.1311183 0.0273851 0
0.131953 0.0229307 0
0.13263940000000002 0.0187982 0
0.1332019 0.0152578 0
0.1336574 0.012445 0
0.13402239999999999 0.00959656 0
0.13428790000000002 0.00650347 0
0.1344442 0.00308155 0
0.1345126 0.00171067 0
0.1345587 0.00127443 0
0.1345664 -0.000479349 0
0.1345251 -0.001957 0
0.1344239 -0.00410243 0
0.1342404 -0.00683182 0
0.1339608 -0.0098155 0
0.1335808 -0.0128417 0
0.1330999 -0.0158661 0
0.132518 -0.0189065 0
0.1318346 -0.0219436 0
0.1310504 -0.0249525 0
0.1301666 -0.0279269 0
0.1291818 -0.0310381 0
0.128092 -0.0341995 0
0.1268967 -0.0373731 0
0.1255958 -0.0405232 0
0.1241917 -0.0435592 0
0.122689 -0.0464363 0
0.1210937 -0.049128 0
0.1194123 -0.0516085 0
0.117652 -0.0538702 0
0.1158187 -0.0560612 0
0.1139027 -0.0587833 0
0.11189850000000001 -0.061158 0
0.1098334 -0.0625259 0
0.10773869999999999 -0.0630642 0
0.1056343 -0.0631661 0
0.103531 -0.0630226 0
0.1014365 -0.0625644 0
0.0993823 -0.0607187 0
0.0973915 -0.0588335 0
0.0954685 -0.056599 0
0.0936263 -0.0540109 0
0.0918773 -0.0510413 0
0.0902341 -0.0476665 0
0.0887114 -0.0438151 0
0.0873112 -0.0417244 0
0.0858474 -0.045187 0
0.08433105 -0.0453709 0
0.08284605 -0.0435595 0
0.081447 -0.0403427 0
0.08017589 -0.0359773 0
0.07906571 -0.030796 0
0.0781336 -0.0256385 0
0.07735507 -0.0213059 0
0.07672239 -0.0171328 0
0.076199679 -0.0145788 0
0.075751973 -0.012352 0
0.075371758 -0.0105345 0
0.075051615 -0.00873208 0
0.074780355 -0.00770847 0
0.074523329 -0.00795576 0
0.07423526300000001 -0.00928502 0
0.07389708 -0.0109151 0
0.07349957 -0.0127239 0
0.07305438 -0.0139181 0
0.07256499 -0.0152238 0
0.07203991 -0.0162008 0
0.07148578 -0.0169653 0
0.07090993000000001 -0.017534 0
0.07031722 -0.0179855 0
0.06971139 -0.0183388 0
0.0690948 -0.0186453 0
0.06846892 -0.0188741 0
0.0678379 -0.01896 0
0.06720692 -0.0188719 0
0.06658231 -0.0185889 0
0.0659706 -0.0181099 0
0.06537805000000001 -0.0174587 0
0.0648094 -0.0166905 0
0.06426810000000001 -0.0158323 0
0.0637543 -0.0149726 0
0.063275 -0.0138766 0
0.0628282 -0.0129155 0
0.0624188 -0.0117401 0
0.062046500000000004 -0.0106702 0
0.0617091 -0.00966991 0
0.0614001 -0.00897195 0
0.0611106 -0.00846066 0
0.0608358 -0.00806268 0
0.060571900000000005 -0.00781558 0
0.0603141 -0.00761953 0
0.0600647 -0.00737927 0
0.0598196 -0.00733173 0
0.059575 -0.0073656 0
0.0593264 -0.00756127 0
0.05906890000000001 -0.00787578 0
0.0588006 -0.00821178 0
0.058520100000000005 -0.00861576 0
0.0582256 -0.00903247 0
0.0579171 -0.00945835 0
0.0575946 -0.00987365 0
0.0572583 -0.0102846 0
0.056908 -0.0107255 0
0.0565425 -0.0111924 0
0.056161100000000005 -0.0116763 0
0.055763400000000005 -0.0121694 0
0.0553492 -0.0126672 0
0.0549183 -0.0131659 0
0.0544709 -0.0136671 0
0.0540059 -0.0142082 0
0.05352320000000001 -0.0147323 0
0.053023200000000006 -0.0152537 0
0.0525057 -0.0157839 0
0.051970100000000005 -0.0163343 0
0.0514159 -0.0168931 0
0.050843200000000005 -0.0174626 0
0.0502509 -0.0180488 0
0.049639300000000004 -0.0186364 0
0.0490076 -0.0192434 0
0.0483556 -0.0198599 0
0.0476829 -0.0204776 0
0.0469897 -0.021098 0
0.0462756 -0.0217283 0
0.045540500000000005 -0.0223654 0
0.0447839 -0.023012 0
0.044006 -0.0236337 0
0.043207600000000006 -0.0242697 0
0.042386900000000005 -0.0249493 0
0.0415434 -0.0256359 0
0.0406778 -0.0262377 0
0.0397954 -0.0267105 0
0.0388963 -0.0272341 0
0.037979200000000005 -0.0277812 0
0.037044 -0.028322 0
0.036088600000000005 -0.0290453 0
0.0351039 -0.0299925 0
0.0340945 -0.0304071 0
0.033086700000000004 -0.0301342 0
0.032094000000000004 -0.0294275 0
0.0311337 -0.0282492 0
0.0302199 -0.026705 0
0.029355200000000005 -0.0253489 0
0.028535700000000004 -0.0225317 0
0.027854700000000003 -0.0191575 0
0.027264000000000004 -0.0162257 0
0.0267813 -0.0132634 0
0.026378000000000006 -0.0110042 0
0.026059600000000002 -0.00831393 0
0.025828300000000005 -0.00565906 0
0.025692100000000002 -0.00262658 0
0.0256616 0.000661724 0
0.0257439 0.0041308 0
0.0259442 0.00771901 0
0.0262644 0.0113162 0
0.026702800000000006 0.0148248 0
0.027259000000000005 0.0183522 0
0.027931300000000006 0.0218173 0
0.0287199 0.0253184 0
0.0296236 0.0287188 0
0.030638900000000004 0.032021 0
0.0317623 0.0351925 0
0.032986400000000006 0.03806 0
0.0343019 0.0407323 0
0.035705 0.0433031 0
0.037190900000000006 0.0456968 0
0.03875 0.0476997 0
0.040373000000000006 0.0496118 0
0.0420603 0.0514861 0
0.043801700000000006 0.052848 0
0.045559300000000004 0.0522007 0
0.0472474 0.048921 0
0.0487927 0.0438882 0
0.0501503 0.0377972 0
0.05129790000000001 0.0319709 0
0.0527031 0.0492403 0
0.0545066 0.0584191 0
0.056587 0.0651081 0
0.0587743 0.0652228 0
0.0609106 0.0629019 0
0.0629506 0.0594999 0
0.0648514 0.0545976 0
0.06656323 0.048355 0
0.06805422 0.0414597 0
0.06930619 0.034093 0
0.07032724 0.0278443 0
0.07114784 0.0217941 0
0.07175430000000001 0.0149373 0
0.07212329 0.0077195 0
0.07226106 0.00092127 0
0.07217860000000001 -0.00542333 0
0.07188881 -0.0116118 0
0.07139689 -0.0174947 0
0.07071670000000001 -0.0229289 0
0.06986837 -0.027706 0
0.06885866 -0.0324521 0
0.06770725 -0.0362915 0
0.06644427 -0.0394894 0
0.0650732 -0.0423088 0
0.0636242 -0.0445212 0
0.062107800000000005 -0.0463743 0
0.0605411 -0.0474815 0
0.0589507 -0.047855 0
0.0573574 -0.0476967 0
0.0557802 -0.0468916 0
0.05424570000000001 -0.045152 0
0.05278050000000001 -0.0428452 0
0.0513975 -0.0403457 0
0.0500949 -0.0378939 0
0.048867400000000005 -0.0363346 0
0.0476895 -0.0344442 0
0.0465705 -0.0326455 0
0.045504100000000006 -0.0317127 0
0.04444530000000001 -0.0316675 0
0.043397000000000005 -0.0312814 0
0.042359100000000004 -0.0308716 0
0.0413513 -0.0295868 0
0.040396100000000004 -0.027923 0
0.0394945 -0.0262329 0
0.0386542 -0.0242689 0
0.037883200000000006 -0.0221484 0
0.0371808 -0.0201867 0
0.0365404 -0.0183543 0
0.0359601 -0.0166054 0
0.0354355 -0.0149888 0
0.034963600000000004 -0.0134353 0
0.0345419 -0.0119308 0
0.034170000000000006 -0.0104723 0
0.033844700000000005 -0.00911965 0
0.0335637 -0.00780845 0
0.033325400000000005 -0.0065537 0
0.033129200000000004 -0.00526648 0
0.0329773 -0.00390424 0
0.032872000000000005 -0.00247508 0
0.032815000000000004 -0.00100582 0
0.032807800000000005 0.000502028 0
0.0328516 0.00205673 0
0.032947500000000005 0.0036139 0
0.033094200000000004 0.00509873 0
0.033288700000000004 0.00648808 0
0.033527400000000006 0.00774209 0
0.033804900000000006 0.00882319 0
0.034115 0.00970644 0
0.0344509 0.01038 0
0.034805600000000006 0.010845 0
0.035172300000000004 0.011113 0
0.035544700000000005 0.0112046 0
0.035917500000000005 0.0111422 0
0.0362859 0.0109546 0
0.0366463 0.0106698 0
0.036995900000000005 0.0103154 0
0.037332800000000006 0.00991242 0
0.037655400000000006 0.00945579 0
0.0379593 0.00877544 0
0.0382351 0.00778432 0
0.038473 0.00652185 0
0.038665000000000005 0.00505174 0
0.038805400000000004 0.00345108 0
0.038891100000000005 0.00178036 0
0.038920800000000005 9.39904e-05 0
0.038894700000000004 -0.00155731 0
0.0388155 -0.00309 0
0.038688200000000006 -0.00444908 0
0.0385192 -0.00559874 0
0.0383148 -0.00659836 0
0.038078400000000005 -0.00753894 0
0.0378085 -0.008634 0
0.0375001 -0.00983376 0
0.0371507 -0.0110918 0
0.036758700000000005 -0.0123797 0
0.036323600000000004 -0.0136738 0
0.0358455 -0.0149578 0
0.0353254 -0.0161896 0
0.0347652 -0.0173676 0
0.034166800000000004 -0.0184852 0
0.0335321 -0.0195548 0
0.032861400000000006 -0.0206515 0
0.032159700000000006 -0.0213919 0
0.031440100000000006 -0.0217295 0
0.030717300000000003 -0.0216435 0
0.030001600000000003 -0.0213194 0
0.029302500000000002 -0.0206225 0
0.028633700000000005 -0.0196122 0
0.028000000000000004 -0.0185089 0
0.027404500000000005 -0.0173181 0
0.026850600000000002 -0.0160211 0
0.0263428 -0.0145545 0
0.1059817 0.0 0
0.1064441 0.0285641 0
0.1077671 0.0487251 0
0.1096288 0.0608821 0
0.1117736 0.0668738 0
0.11406440000000001 0.0700272 0
0.1164258 0.0714004 0
0.1188166 0.0719811 0
0.121186 0.070168 0
0.1234635 0.0661663 0
0.1255347 0.0584613 0
0.1273304 0.0499322 0
0.12887490000000001 0.0435774 0
0.1302423 0.0386766 0
0.1314518 0.0343368 0
0.13252150000000001 0.0301997 0
0.13345970000000001 0.0263584 0
0.1342741 0.0229832 0
0.13499070000000002 0.0202897 0
0.1356282 0.0182627 0
0.1362026 0.0163123 0
0.1367085 0.0141583 0
0.1371376 0.0117452 0
0.137498 0.0101782 0
0.1378121 0.00869006 0
0.1380652 0.00686483 0
0.1382795 0.00613918 0
0.1384664 0.00507571 0
0.13860719999999999 0.00336278 0
0.1386774 0.000870674 0
0.13865729999999998 -0.00193161 0
0.138547 -0.00454439 0
0.13835160000000002 -0.00704514 0
0.1380742 -0.00948176 0
0.1377152 -0.0119473 0
0.13727240000000002 -0.0145206 0
0.1367404 -0.0173026 0
0.136109 -0.0205211 0
0.1353586 -0.0244025 0
0.1344699 -0.0287733 0
0.1334401 -0.0318163 0
0.1323168 -0.0352997 0
0.1310858 -0.0383651 0
0.1297565 -0.0412352 0
0.1283336 -0.0439909 0
0.12682100000000002 -0.0466223 0
0.1252228 -0.0491365 0
0.12354280000000001 -0.0515332 0
0.12178510000000001 -0.0538037 0
0.1199536 -0.0559424 0
0.118054 -0.0579162 0
0.1160891 -0.0599532 0
0.1140447 -0.0625828 0
0.1119193 -0.0646726 0
0.1097433 -0.0656872 0
0.10754820000000001 -0.06594 0
0.1053521 -0.065812 0
0.10316510000000001 -0.065432 0
0.1009994 -0.0643165 0
0.09888960000000001 -0.0623384 0
0.0968481 -0.0602474 0
0.09488260000000001 -0.0577049 0
0.0930077 -0.0549105 0
0.0912309 -0.0518022 0
0.0895633 -0.0490247 0
0.0879419 -0.0473024 0
0.08658740000000001 -0.0362733 0
0.0854419 -0.0315415 0
0.0845712 -0.0208649 0
0.08406815000000001 -0.0102824 0
0.08386995 -0.00208776 0
0.08394949 0.00664504 0
0.08434529 0.0156568 0
0.08495928 0.0204174 0
0.0856886 0.0229556 0
0.0864789 0.0243042 0
0.0872897 0.0242455 0
0.0880822 0.0232022 0
0.088798 0.0196903 0
0.0893869 0.0159374 0
0.08983830000000001 0.0113859 0
0.09012780000000001 0.00640182 0
0.0902487 0.00118536 0
0.0902004 -0.00368944 0
0.089993 -0.00839663 0
0.0896334 -0.0127452 0
0.0891467 -0.0162054 0
0.0885396 -0.019933 0
0.0878145 -0.0233281 0
0.08698260000000001 -0.0261974 0
0.0860684 -0.0285456 0
0.08508456 -0.030204 0
0.0840528 -0.031616 0
0.08297632 -0.0328336 0
0.08186721 -0.0336746 0
0.08073494 -0.0342139 0
0.07959046 -0.0344188 0
0.07844466 -0.0343065 0
0.07730705 -0.0339305 0
0.076186132 -0.0333567 0
0.075090076 -0.0323756 0
0.07404298000000001 -0.0304248 0
0.07307497 -0.0277201 0
0.07220407000000001 -0.0246629 0
0.07143545 -0.0216385 0
0.07077377 -0.0182344 0
0.07022187 -0.0152253 0
0.06978849000000001 -0.00920551 0
0.06959662 -0.00294454 0
0.06953104 -0.00179855 0
0.06949238 -0.000562796 0
0.06946339 -0.00097306 0
0.0694558 0.000782455 0
0.06952767 0.00313004 0
0.06964441 0.00381035 0
0.06976890000000001 0.00356847 0
0.06986842 0.0021952 0
0.0698998 -2.61207e-05 0
0.06986715 -0.00188633 0
0.06976702 -0.00400372 0
0.06959415000000001 -0.00615376 0
0.06935529 -0.00801269 0
0.06905545 -0.00983886 0
0.06869964 -0.0113361 0
0.06829728 -0.012775 0
0.06784819 -0.0140079 0
0.06736045 -0.015207 0
0.06683474 -0.0161768 0
0.06628388 -0.0168559 0
0.06570945 -0.0175501 0
0.0651158 -0.0179992 0
0.0645119 -0.0181871 0
0.0639058 -0.0181524 0
0.0633046 -0.0179014 0
0.0627151 -0.0174773 0
0.0621412 -0.0169693 0
0.061586800000000004 -0.0163094 0
0.0610563 -0.01556 0
0.0605515 -0.0147683 0
0.0600742 -0.0139597 0
0.059621 -0.0132738 0
0.05919050000000001 -0.0126384 0
0.058777300000000005 -0.0122332 0
0.058374 -0.0120038 0
0.057976200000000006 -0.0118802 0
0.0575823 -0.0117589 0
0.057192400000000004 -0.0116483 0
0.056806 -0.0115572 0
0.0564225 -0.0114408 0
0.05604390000000001 -0.0112961 0
0.055669300000000005 -0.0111829 0
0.0552983 -0.0111092 0
0.0549278 -0.0111371 0
0.0545553 -0.011232 0
0.0541782 -0.0114006 0
0.05379350000000001 -0.0116866 0
0.053399100000000005 -0.0119518 0
0.05299620000000001 -0.0122233 0
0.05258360000000001 -0.0125311 0
0.052159800000000006 -0.012899 0
0.0517227 -0.013317 0
0.0512711 -0.0137687 0
0.05080370000000001 -0.0142654 0
0.050319300000000004 -0.0147844 0
0.0498173 -0.0153155 0
0.0492977 -0.0158459 0
0.048760200000000004 -0.0163828 0
0.048204800000000006 -0.0169261 0
0.0476311 -0.0174795 0
0.047038800000000006 -0.0180425 0
0.046427500000000003 -0.0186149 0
0.04579710000000001 -0.0191924 0
0.0451473 -0.0197759 0
0.0444782 -0.0203591 0
0.043788200000000006 -0.0210117 0
0.043077000000000004 -0.0216089 0
0.0423482 -0.0221008 0
0.041603 -0.0226167 0
0.0408397 -0.0231616 0
0.040058300000000005 -0.0237138 0
0.0392582 -0.0242786 0
0.038439 -0.0249086 0
0.0375944 -0.0257518 0
0.036722500000000005 -0.0264416 0
0.035835200000000005 -0.0268033 0
0.0349341 -0.0272856 0
0.0340221 -0.0274377 0
0.033112600000000006 -0.0271078 0
0.0322227 -0.0263084 0
0.031365000000000004 -0.0252425 0
0.0305447 -0.0240185 0
0.0297725 -0.0224386 0
0.0290549 -0.020764 0
0.0283937 -0.0190403 0
0.0277914 -0.0172527 0
0.027250300000000005 -0.0153458 0
0.0267762 -0.0132154 0
0.026378000000000006 -0.0107904 0
0.0260634 -0.00822458 0
0.025834000000000003 -0.00573516 0
0.025694600000000005 -0.00290216 0
0.025644 -0.000194047 0
0.0256911 0.00285635 0
0.0258395 0.00589366 0
0.026088 0.00885538 0
0.026432900000000002 0.0116768 0
0.026870200000000004 0.0144016 0
0.0273961 0.0170152 0
0.028008400000000003 0.0195773 0
0.028704200000000006 0.0220379 0
0.029481200000000006 0.0244542 0
0.030337300000000005 0.0267789 0
0.0312689 0.0289962 0
0.032272800000000004 0.0311215 0
0.0333465 0.0331923 0
0.0344877 0.03507 0
0.035693800000000005 0.0369811 0
0.0369482 0.0382006 0
0.038244200000000006 0.0395445 0
0.0395859 0.0408413 0
0.040961300000000006 0.0414427 0
0.042324 0.0400725 0
0.043608 0.036926 0
0.0447649 0.0325816 0
0.0457622 0.0274509 0
0.0465598 0.0195859 0
0.047058300000000004 0.0111506 0
0.0472867 0.00268113 0
0.047205300000000006 -0.00640204 0
0.0468615 -0.013686 0
0.0462909 -0.0199797 0
0.0455464 -0.0241576 0
0.04466780000000001 -0.0285133 0
0.043636 -0.0330396 0
0.0424573 -0.0374198 0
0.041140600000000006 -0.0412578 0
0.0397102 -0.04433 0
0.0381852 -0.046977 0
0.0365805 -0.0491128 0
0.0349126 -0.0509685 0
0.033176800000000006 -0.0531662 0
0.0313657 -0.0554087 0
0.0294786 -0.0576011 0
0.0275214 -0.0598431 0
0.025494100000000006 -0.0615596 0
0.0234368 -0.0618026 0
0.0213903 -0.0608036 0
0.019407800000000003 -0.0583017 0
0.0175313 -0.0544147 0
0.015805600000000003 -0.0494834 0
0.014250200000000005 -0.044277 0
0.012867000000000003 -0.0391108 0
0.011653300000000005 -0.0335994 0
0.0105938 -0.029886 0
0.009658700000000006 -0.0262548 0
0.008861500000000008 -0.0218116 0
0.008209400000000006 -0.0176766 0
0.007685900000000009 -0.0139195 0
0.007286000000000001 -0.0102501 0
0.0070038000000000045 -0.00675385 0
0.006841800000000009 -0.00301187 0
0.006816600000000006 0.00136971 0
0.006945400000000004 0.00623119 0
0.007244500000000001 0.0115091 0
0.007725800000000005 0.0171465 0
0.008399500000000004 0.0230343 0
0.009276699999999999 0.0293834 0
0.010381700000000008 0.0366841 0
0.011729100000000006 0.0436987 0
0.013304200000000002 0.0504918 0
0.015111400000000004 0.0574925 0
0.0171291 0.0629241 0
0.0192991 0.0670565 0
0.0216058 0.0710331 0
0.024026200000000004 0.0738033 0
0.026513800000000004 0.0752084 0
0.029030200000000006 0.0756031 0
0.031544100000000005 0.0751268 0
0.034030300000000006 0.074017 0
0.036471800000000006 0.0725175 0
0.038861 0.0709237 0
0.0411762 0.0678161 0
0.0433474 0.062476 0
0.04538930000000001 0.0626106 0
0.0474916 0.0614828 0
0.04955810000000001 0.0611336 0
0.051553100000000004 0.0583737 0
0.0534018 0.0525277 0
0.0550335 0.0457621 0
0.0564418 0.0390942 0
0.057615400000000004 0.0318556 0
0.0585545 0.0249721 0
0.0592034 0.0150216 0
0.05953460000000001 0.00520367 0
0.0595325 -0.00457837 0
0.059239200000000006 -0.0121287 0
0.05871420000000001 -0.0191261 0
0.057954500000000006 -0.0257873 0
0.0569957 -0.0314153 0
0.055859900000000004 -0.0363576 0
0.054573500000000004 -0.0406254 0
0.10717840000000001 0.0 0
0.10764470000000001 0.0287839 0
0.108977 0.0490561 0
0.1108517 0.061331 0
0.11301240000000001 0.0673826 0
0.1153213 0.0705993 0
0.1177025 0.0720117 0
0.12011440000000001 0.0726373 0
0.1225095 0.0710412 0
0.1248192 0.0671922 0
0.12692340000000002 0.0594303 0
0.1287544 0.0511789 0
0.1303511 0.045444 0
0.1317928 0.0412128 0
0.13309500000000002 0.0373665 0
0.1342759 0.0336914 0
0.135334 0.0300666 0
0.1362772 0.0269901 0
0.137132 0.0245555 0
0.137917 0.022852 0
0.1386504 0.0212476 0
0.1393279 0.0195278 0
0.1399444 0.0175758 0
0.1405053 0.0167075 0
0.14105109999999998 0.0159789 0
0.14155050000000002 0.0143032 0
0.14201940000000002 0.0140725 0
0.1424902 0.0141808 0
0.142957 0.0137635 0
0.1433973 0.0126134 0
0.1437907 0.0110276 0
0.14412930000000002 0.00937943 0
0.1444154 0.00790614 0
0.14465830000000002 0.00677179 0
0.14486670000000001 0.00581391 0
0.14504519999999999 0.00496621 0
0.14519769999999999 0.00423905 0
0.1453271 0.00354567 0
0.145431 0.00267831 0
0.14549610000000002 0.00121794 0
0.1455024 -0.0007642 0
0.1454423 -0.00272703 0
0.14531860000000002 -0.00458575 0
0.14513520000000002 -0.00631513 0
0.1448956 -0.00797904 0
0.1446008 -0.00960925 0
0.1442532 -0.0111598 0
0.1438548 -0.0126737 0
0.1434059 -0.0141949 0
0.1429051 -0.0157971 0
0.1423482 -0.0175578 0
0.1417292 -0.0195188 0
0.14104070000000002 -0.0217298 0
0.1402728 -0.02428 0
0.13941350000000002 -0.0271879 0
0.1384515 -0.0304169 0
0.1373768 -0.0339357 0
0.1362028 -0.0360739 0
0.1349499 -0.038859 0
0.133612 -0.0412814 0
0.1321943 -0.0436691 0
0.1306967 -0.046078 0
0.129119 -0.0484711 0
0.1274621 -0.0508296 0
0.1257275 -0.053132 0
0.1239175 -0.0553465 0
0.1220358 -0.0574413 0
0.1200869 -0.0593781 0
0.1180762 -0.0611688 0
0.11599860000000001 -0.0634618 0
0.11383850000000001 -0.0658964 0
0.1116151 -0.0672457 0
0.1093645 -0.0676166 0
0.1071122 -0.067495 0
0.1048689 -0.0671068 0
0.1026418 -0.0665138 0
0.10045760000000001 -0.0645394 0
0.09834280000000001 -0.0624799 0
0.0962963 -0.0603735 0
0.09432950000000001 -0.0576899 0
0.0924549 -0.0553559 0
0.0905328 -0.0593862 0
0.088523 -0.0608076 0
0.0865014 -0.0601596 0
0.08454074 -0.0573833 0
0.08269157 -0.0536817 0
0.08097287 -0.049581 0
0.07940132 -0.0448166 0
0.07800661 -0.0390098 0
0.0768192 -0.0325125 0
0.075845143 -0.0266565 0
0.075039718 -0.0218287 0
0.074400245 -0.0173998 0
0.07386457 -0.014958 0
0.07340239 -0.0128827 0
0.07301350000000001 -0.0105483 0
0.07268839 -0.00908314 0
0.07241550000000001 -0.00728131 0
0.07221171 -0.00502891 0
0.07208364 -0.00280937 0
0.07201011 -0.00181576 0
0.07194880000000001 -0.00200409 0
0.07185998 -0.0033813 0
0.07171666 -0.00498515 0
0.07151277 -0.00716224 0
0.07122667 -0.00985727 0
0.07085292 -0.0122546 0
0.07039697 -0.0148012 0
0.0698706 -0.0167365 0
0.06927902 -0.0184897 0
0.0686375 -0.0199663 0
0.06794709 -0.0212992 0
0.06721830000000001 -0.0223907 0
0.06645334 -0.0234187 0
0.06565767 -0.0242648 0
0.0648365 -0.0249311 0
0.0639976 -0.0253397 0
0.06315 -0.025467 0
0.0623031 -0.0253102 0
0.0614661 -0.024906 0
0.060645700000000004 -0.024329 0
0.0598476 -0.0235799 0
0.059077000000000005 -0.0226885 0
0.0583384 -0.0216646 0
0.0576356 -0.0205846 0
0.0569684 -0.0195226 0
0.056332600000000004 -0.0187697 0
0.055717600000000006 -0.018225 0
0.055116 -0.0179233 0
0.0545225 -0.0177142 0
0.053935300000000005 -0.0175666 0
0.053351 -0.0174989 0
0.052756300000000006 -0.0180981 0
0.0521507 -0.0181639 0
0.0515446 -0.0182601 0
0.0509342 -0.0182946 0
0.05033 -0.0179705 0
0.049733900000000004 -0.0178671 0
0.049138100000000004 -0.0179276 0
0.0485372 -0.0181293 0
0.04792880000000001 -0.0183949 0
0.0473097 -0.0187417 0
0.046678300000000006 -0.0191602 0
0.046031300000000004 -0.019654 0
0.0453673 -0.0201768 0
0.0446857 -0.0206978 0
0.0439869 -0.0212147 0
0.043271000000000004 -0.0217277 0
0.042537900000000003 -0.0222404 0
0.0417878 -0.0227552 0
0.0410205 -0.023273 0
0.040235900000000005 -0.0237937 0
0.0394339 -0.024316 0
0.0386147 -0.0248211 0
0.037778900000000004 -0.0253203 0
0.036926400000000005 -0.0258229 0
0.036056300000000006 -0.026385 0
0.035171900000000006 -0.0266599 0
0.0342871 -0.0264059 0
0.033418 -0.0258104 0
0.0325731 -0.0249526 0
0.0317606 -0.0238065 0
0.030995 -0.0222652 0
0.0302814 -0.0207129 0
0.029618900000000004 -0.0191437 0
0.0290107 -0.0174867 0
0.028458400000000002 -0.0158046 0
0.027963100000000005 -0.0140151 0
0.027531800000000002 -0.0120537 0
0.027167900000000002 -0.00971033 0
0.026936800000000004 -0.0046789 0
0.0268694 0.00037515 0
0.026963800000000003 0.00478097 0
0.0271886 0.00846159 0
0.0275322 0.0119611 0
0.027992100000000006 0.0154765 0
0.0285696 0.0190247 0
0.029265700000000006 0.0225872 0
0.030081000000000004 0.026134 0
0.031014 0.0296728 0
0.0320656 0.0332541 0
0.0332363 0.0368043 0
0.034523000000000005 0.0401974 0
0.0359183 0.0433306 0
0.037414 0.0462573 0
0.0390053 0.0490239 0
0.0406829 0.0515537 0
0.0424503 0.0543866 0
0.044315400000000005 0.0573958 0
0.046280100000000005 0.0602835 0
0.04830910000000001 0.0608405 0
0.050294200000000004 0.0579785 0
0.0521396 0.0527724 0
0.0537863 0.0462362 0
0.055202 0.0391404 0
0.0563866 0.0324447 0
0.0573307 0.020982 0
0.057846 0.00981021 0
0.0579818 -0.000880284 0
0.057772000000000004 -0.0104948 0
0.0572927 -0.0177571 0
0.0565817 -0.0243734 0
0.05563850000000001 -0.0317453 0
0.05447060000000001 -0.0378083 0
0.0531175 -0.0430992 0
0.0515881 -0.048264 0
0.0499047 -0.0523182 0
0.048096200000000006 -0.0559819 0
0.0461762 -0.0588967 0
0.0441787 -0.0607559 0
0.0421348 -0.0617256 0
0.040072500000000004 -0.0619211 0
0.0380143 -0.0614564 0
0.035990100000000004 -0.0598778 0
0.0340349 -0.057897 0
0.0321427 -0.0558412 0
0.0303456 -0.0522236 0
0.028693700000000003 -0.0471045 0
0.027225600000000003 -0.0413414 0
0.0259611 -0.0349689 0
0.024913500000000005 -0.0284811 0
0.024068000000000006 -0.0227095 0
0.023405600000000006 -0.0177246 0
0.022884500000000002 -0.01418 0
0.022455800000000005 -0.0115007 0
0.0221354 -0.00783681 0
0.021938900000000004 -0.00410171 0
0.021870100000000003 -0.000169832 0
0.021937000000000005 0.00410172 0
0.022153900000000004 0.00872458 0
0.022527600000000002 0.0135256 0
0.0230669 0.0186085 0
0.023779400000000006 0.0239376 0
0.024675600000000006 0.0296046 0
0.025763900000000006 0.0354022 0
0.027043000000000005 0.0410288 0
0.028506300000000005 0.0465427 0
0.030153100000000002 0.0517843 0
0.0319549 0.0560638 0
0.0338989 0.0603815 0
0.035980700000000004 0.0642155 0
0.038178500000000004 0.0674343 0
0.040479400000000006 0.0704541 0
0.0428747 0.0730175 0
0.0454106 0.0790788 0
0.048083200000000006 0.0810668 0
0.0507123 0.076954 0
0.0531885 0.0711632 0
0.05543240000000001 0.0639951 0
0.05744490000000001 0.0570953 0
0.059209300000000006 0.048991 0
0.060685800000000005 0.0404143 0
0.061897 0.0328686 0
0.06285650000000001 0.02518 0
0.0635542 0.0171151 0
0.06398580000000001 0.00921343 0
0.06415760000000001 0.00154002 0
0.06407790000000001 -0.00586589 0
0.0637582 -0.0128744 0
0.06321210000000001 -0.0194567 0
0.0624554 -0.0254778 0
0.061511300000000005 -0.0308903 0
0.0603903 -0.0359324 0
0.059119700000000004 -0.0399291 0
0.057728600000000005 -0.0433256 0
0.0562319 -0.046224 0
0.0546493 -0.0485494 0
0.0530027 -0.0500769 0
0.05132010000000001 -0.0507495 0
0.04962710000000001 -0.0507665 0
0.047943200000000005 -0.0502158 0
0.0462909 -0.0489348 0
0.0446917 -0.0469998 0
0.043166100000000006 -0.0449478 0
0.041694 -0.0436882 0
0.0402459 -0.0436112 0
0.0387913 -0.0435971 0
0.0373597 -0.0424178 0
0.0359758 -0.0405611 0
0.034670000000000006 -0.0378421 0
0.0334348 -0.0364216 0
0.032249700000000006 -0.0347423 0
0.0311303 -0.032492 0
0.030103400000000002 -0.0291286 0
0.029192600000000006 -0.0259261 0
0.028386600000000005 -0.022488 0
0.027703200000000004 -0.0189329 0
0.027128200000000005 -0.0157871 0
0.026653800000000005 -0.0127691 0
0.026289100000000003 -0.00927132 0
0.0260429 -0.00570186 0
0.0259179 -0.00189873 0
0.025926300000000006 0.00220207 0
0.026071000000000004 0.00629399 0
0.026351700000000006 0.010347 0
0.0267668 0.0143502 0
0.027315000000000006 0.0183554 0
0.027998300000000004 0.0224569 0
0.028820200000000004 0.0266465 0
0.0297807 0.0307592 0
0.030875600000000003 0.0347119 0
0.1060348 0.0 0
0.1064975 0.0285883 0
0.1078215 0.0487551 0
0.10968430000000001 0.0609188 0
0.1118307 0.0669316 0
0.1141234 0.0700839 0
0.1164868 0.0714671 0
0.1188802 0.0720663 0
0.1212528 0.0702658 0
0.12353420000000001 0.0663007 0
0.12561 0.058601 0
0.1274092 0.050003 0
0.12895610000000002 0.0436628 0
0.1303272 0.0388024 0
0.1315408 0.0344788 0
0.1326168 0.030403 0
0.1335586 0.0263432 0
0.13436700000000001 0.022696 0
0.1350685 0.0196749 0
0.1356806 0.0173892 0
0.1362206 0.015134 0
0.136682 0.0126996 0
0.1370572 0.00997002 0
0.1373627 0.00844862 0
0.1376306 0.00685713 0
0.13781569999999999 0.0047059 0
0.1379535 0.0037341 0
0.1380594 0.00262646 0
0.1381166 0.000777106 0
0.1380991 -0.00178987 0
0.13798939999999998 -0.00468856 0
0.1377798 -0.00776356 0
0.1374661 -0.0109058 0
0.1370488 -0.0139767 0
0.1365296 -0.0170298 0
0.135907 -0.0201981 0
0.1351751 -0.0235978 0
0.1343223 -0.0274886 0
0.1333335 -0.030983 0
0.1322315 -0.0348696 0
0.1310078 -0.038327 0
0.1296737 -0.0415346 0
0.1282358 -0.04457 0
0.1266997 -0.0474347 0
0.125071 -0.0501352 0
0.1233552 -0.0526682 0
0.121558 -0.0550263 0
0.1196856 -0.0571925 0
0.1177443 -0.0591678 0
0.1157344 -0.0614077 0
0.11364 -0.0640689 0
0.1114692 -0.0658492 0
0.1092597 -0.0665633 0
0.1070383 -0.0666623 0
0.1048198 -0.0664389 0
0.1026126 -0.0660102 0
0.1004362 -0.0644436 0
0.0983233 -0.0624296 0
0.0962791 -0.0603041 0
0.0943106 -0.0578712 0
0.0924324 -0.0549153 0
0.0906609 -0.0515065 0
0.0890097 -0.0476864 0
0.0878623 -0.0225931 0
0.08731420000000001 -0.0113818 0
0.0871468 0.00160904 0
0.08748070000000001 0.0166271 0
0.0881581 0.0229459 0
0.08900820000000001 0.0280765 0
0.09004720000000001 0.0332396 0
0.09118180000000001 0.0345201 0
0.09233720000000001 0.0347278 0
0.0934966 0.0348359 0
0.0946552 0.034635 0
0.095762 0.0316275 0
0.0967465 0.0275173 0
0.0975683 0.0220707 0
0.0981896 0.015157 0
0.098606 0.00998239 0
0.09882490000000001 0.00352968 0
0.0988356 -0.00244801 0
0.0986615 -0.00753734 0
0.0983181 -0.0126165 0
0.0978172 -0.0171896 0
0.0971677 -0.021204 0
0.0964033 -0.0244578 0
0.0955339 -0.0273897 0
0.09457560000000001 -0.0298947 0
0.0935365 -0.0323644 0
0.0924204 -0.0343346 0
0.0912471 -0.035972 0
0.0900242 -0.0372874 0
0.0887639 -0.0382602 0
0.087477 -0.0388865 0
0.0861746 -0.0392124 0
0.08486536 -0.0393181 0
0.08356025 -0.0389448 0
0.08228025 -0.0377974 0
0.08105134 -0.0359848 0
0.0798864 -0.0339639 0
0.07879942000000001 -0.031267 0
0.07781982 -0.0275702 0
0.07697512000000001 -0.0233169 0
0.07627541 -0.0189636 0
0.075700192 -0.0184409 0
0.075303758 -0.00941345 0
0.07502621300000001 -0.00690042 0
0.074875775 -0.00214014 0
0.07490326900000001 0.00344696 0
0.075069615 0.00585756 0
0.0752918712 0.00746873 0
0.075578744 0.00962381 0
0.07590822800000001 0.00980107 0
0.07620658 0.00811356 0
0.07643209000000001 0.00544797 0
0.07655461000000001 0.00216742 0
0.07657167000000001 -0.000742474 0
0.07648756000000001 -0.00404527 0
0.07630078 -0.00694003 0
0.076025935 -0.00930638 0
0.075678375 -0.0113502 0
0.07526812000000001 -0.0131892 0
0.074797869 -0.0148612 0
0.0742767 -0.0163488 0
0.07370559 -0.017814 0
0.07308817000000001 -0.0191331 0
0.07243012 -0.0202297 0
0.07173929 -0.0211441 0
0.07102305 -0.0217402 0
0.07029139000000001 -0.0221131 0
0.06955166 -0.0222318 0
0.06881226 -0.0221128 0
0.06808123 -0.0217363 0
0.06736682000000001 -0.0211234 0
0.06667802 -0.0202069 0
0.06602488000000001 -0.0190244 0
0.06541255 -0.0177838 0
0.0648425 -0.01646 0
0.0643194 -0.0149977 0
0.0638464 -0.0134476 0
0.06342590000000001 -0.0118721 0
0.0630579 -0.0103581 0
0.0627325 -0.00932405 0
0.0624359 -0.00850534 0
0.0621683 -0.00756146 0
0.0619332 -0.0066496 0
0.06172420000000001 -0.00591507 0
0.061536600000000004 -0.00540707 0
0.0613604 -0.00520545 0
0.0611859 -0.00529734 0
0.0610025 -0.00572847 0
0.060799200000000005 -0.00646387 0
0.060568300000000005 -0.00734247 0
0.060307700000000006 -0.00824737 0
0.060016700000000006 -0.00915697 0
0.059696 -0.0100335 0
0.0593476 -0.0108084 0
0.058975400000000004 -0.011473 0
0.0585822 -0.0120844 0
0.058168300000000006 -0.0127161 0
0.057732500000000006 -0.0133889 0
0.0572744 -0.0140572 0
0.0567939 -0.0147282 0
0.0562913 -0.0153944 0
0.0557667 -0.0160484 0
0.055220700000000005 -0.0166816 0
0.054654100000000004 -0.0172948 0
0.0540668 -0.0179207 0
0.0534584 -0.0185624 0
0.0528294 -0.0191442 0
0.0521818 -0.0197039 0
0.0515153 -0.0202742 0
0.0508296 -0.020851 0
0.0501244 -0.0214519 0
0.0493979 -0.0221166 0
0.0486494 -0.0227742 0
0.047879200000000004 -0.0234256 0
0.0470868 -0.0240979 0
0.046271900000000005 -0.0247717 0
0.0454345 -0.0254721 0
0.0445725 -0.0262158 0
0.0436862 -0.0269285 0
0.042776400000000006 -0.0276709 0
0.041839600000000005 -0.0284925 0
0.0408769 -0.0292106 0
0.0398924 -0.0298709 0
0.0388833 -0.0306731 0
0.037845300000000005 -0.0315635 0
0.0367813 -0.0321916 0
0.0357 -0.0327135 0
0.034600000000000006 -0.0332814 0
0.033478600000000004 -0.0340443 0
0.032335600000000006 -0.0344496 0
0.031193700000000005 -0.0340359 0
0.030077900000000005 -0.0329652 0
0.029018100000000005 -0.0295202 0
0.0282011 -0.0205333 0
0.027633400000000002 -0.0137451 0
0.0272827 -0.00837439 0
0.0270672 -0.00486211 0
0.026962 -0.00176798 0
0.026951500000000003 0.0010183 0
0.027038900000000005 0.00414099 0
0.0272366 0.00762266 0
0.027556200000000003 0.0113915 0
0.0280018 0.0151983 0
0.0285749 0.01901 0
0.029277300000000006 0.0229488 0
0.030113 0.0270272 0
0.031088500000000005 0.0313273 0
0.032208600000000004 0.0356469 0
0.033469700000000005 0.0397866 0
0.0348645 0.043671 0
0.0363867 0.0474231 0
0.0380223 0.0504804 0
0.0397577 0.0535967 0
0.0416064 0.0571713 0
0.0435718 0.0605355 0
0.045643100000000006 0.0635012 0
0.0477788 0.0640102 0
0.049867400000000006 0.0609965 0
0.051809600000000004 0.0555675 0
0.0535438 0.0486807 0
0.055034200000000005 0.0411896 0
0.0562814 0.0341986 0
0.05747920000000001 0.0366227 0
0.058567600000000004 0.0304572 0
0.059507500000000005 0.0262268 0
0.0602781 0.0201929 0
0.0608252 0.0133053 0
0.0611681 0.00767178 0
0.061333700000000005 0.00260648 0
0.0613271 -0.00265568 0
0.0611565 -0.00723096 0
0.060844100000000005 -0.0112278 0
0.060396200000000004 -0.0153488 0
0.0598209 -0.0188954 0
0.0591382 -0.0218332 0
0.0583595 -0.0246468 0
0.057496200000000004 -0.0269335 0
0.056567400000000004 -0.028626 0
0.0555913 -0.0298043 0
0.054585100000000004 -0.0304559 0
0.0535655 -0.0306866 0
0.0525413 -0.0307134 0
0.0515235 -0.0303494 0
0.0505212 -0.0298014 0
0.0495362 -0.0294528 0
0.048559500000000005 -0.0289698 0
0.047604600000000004 -0.0286811 0
0.04664650000000001 -0.0286933 0
0.045693300000000006 -0.0286672 0
0.044733800000000004 -0.0288865 0
0.043768600000000005 -0.0290618 0
0.042797 -0.0292453 0
0.041820800000000005 -0.0293202 0
0.040842 -0.0293861 0
0.0398664 -0.0291456 0
0.038898800000000004 -0.0289559 0
0.0379359 -0.0288508 0
0.036974900000000005 -0.0288253 0
0.0360134 -0.0289562 0
0.035044900000000004 -0.0291131 0
0.0340828 -0.0286388 0
0.0331453 -0.0276908 0
0.0322466 -0.0262728 0
0.031403400000000005 -0.0244274 0
0.0306265 -0.0223884 0
0.029913600000000005 -0.02049 0
0.029270000000000004 -0.0182857 0
0.028700800000000005 -0.0160727 0
0.028205 -0.0138223 0
0.027788 -0.0113397 0
0.027457500000000003 -0.00863695 0
0.027216500000000005 -0.00601014 0
0.027059 -0.00345434 0
0.026998 -0.00035061 0
0.027041800000000005 0.00282019 0
0.027191800000000002 0.0060216 0
0.027447900000000004 0.00918028 0
0.0278071 0.0121917 0
0.028264500000000005 0.0150884 0
0.0288162 0.0178687 0
0.02946 0.0206009 0
0.030192700000000003 0.0232221 0
0.0310121 0.0258102 0
0.031916400000000004 0.0283044 0
0.032902 0.030706 0
0.0339667 0.0330749 0
0.0351078 0.0352425 0
0.0363189 0.0374036 0
0.0376032 0.03947 0
0.038989300000000005 0.0452015 0
0.0405382 0.0473737 0
0.0421821 0.0500965 0
0.043843400000000005 0.0496981 0
0.045500900000000004 0.0498126 0
0.0471588 0.0494212 0
0.048760300000000006 0.0463845 0
0.0502249 0.0417108 0
0.0515254 0.0365013 0
0.10665140000000001 0.0 0
0.1071161 0.0286965 0
0.10844480000000001 0.0489256 0
0.1103143 0.0611529 0
0.1124687 0.0671787 0
0.1147703 0.0703688 0
0.11714350000000001 0.0717644 0
0.11954680000000001 0.0723714 0
0.1219315 0.0706847 0
0.124228 0.0667738 0
0.1263189 0.0590369 0
0.1281348 0.0506239 0
0.1297081 0.0446138 0
0.131117 0.0400974 0
0.1323783 0.0360415 0
0.1335118 0.0321799 0
0.134516 0.0283543 0
0.1353978 0.0250204 0
0.1361823 0.0223267 0
0.13688820000000002 0.0203434 0
0.1375326 0.0184331 0
0.1381106 0.0163801 0
0.1386158 0.0140654 0
0.1390591 0.0128874 0
0.1394753 0.0117608 0
0.1398292 0.0098821 0
0.1401464 0.00935109 0
0.1404506 0.00889215 0
0.1407296 0.00779908 0
0.1409586 0.00593661 0
0.14111780000000002 0.00369093 0
0.1412003 0.00136907 0
0.14120660000000002 -0.000852699 0
0.1411433 -0.0028085 0
0.1410171 -0.00466257 0
0.1408293 -0.00651084 0
0.1405798 -0.00839058 0
0.140264 -0.0105188 0
0.1398656 -0.0133414 0
0.13936310000000002 -0.0167032 0
0.138743 -0.0203572 0
0.1379985 -0.0241414 0
0.1371261 -0.0280329 0
0.1361215 -0.0320757 0
0.1350354 -0.0340598 0
0.13384770000000001 -0.0369603 0
0.132572 -0.0394133 0
0.1312171 -0.0417859 0
0.1297813 -0.0442579 0
0.1282624 -0.0467648 0
0.1266601 -0.0492567 0
0.1249754 -0.0517034 0
0.1232104 -0.0540688 0
0.1213686 -0.0563145 0
0.1194548 -0.0583971 0
0.1174743 -0.0603238 0
0.1154232 -0.062715 0
0.11328540000000001 -0.0653047 0
0.1110792 -0.0667917 0
0.1088434 -0.0672441 0
0.10660220000000001 -0.0671957 0
0.1043681 -0.0667087 0
0.10214960000000001 -0.0662069 0
0.0999768 -0.0641729 0
0.097874 -0.0621302 0
0.0958392 -0.0600145 0
0.09388550000000001 -0.0572715 0
0.0920321 -0.05406 0
0.0903876 -0.0413829 0
0.0892638 -0.0285615 0
0.0885104 -0.0164476 0
0.08821000000000001 -0.00229533 0
0.0883628 0.00996305 0
0.08885180000000001 0.0190547 0
0.0896584 0.0284748 0
0.0907208 0.0339574 0
0.0918806 0.035531 0
0.09307370000000001 0.0358427 0
0.0942579 0.0351373 0
0.09541530000000001 0.034395 0
0.0965246 0.0319442 0
0.0975139 0.0275964 0
0.09833710000000001 0.0221043 0
0.0989678 0.0161697 0
0.0993934 0.00986178 0
0.0996219 0.00440413 0
0.0996588 -0.00184738 0
0.09949820000000001 -0.00728792 0
0.0991663 -0.0122783 0
0.0986766 -0.0165587 0
0.0980564 -0.0204461 0
0.09731200000000001 -0.0236952 0
0.09647130000000001 -0.0267029 0
0.0955326 -0.0292586 0
0.0945151 -0.031709 0
0.0934199 -0.0337271 0
0.0922666 -0.0353719 0
0.0910637 -0.0366841 0
0.0898236 -0.0376491 0
0.0885576 -0.0382333 0
0.0872759 -0.0386445 0
0.0859828 -0.0389045 0
0.08469081 -0.0385475 0
0.08342289 -0.0375208 0
0.08219822 -0.0359857 0
0.08103389 -0.0339094 0
0.07994886 -0.0312455 0
0.07896377 -0.0279197 0
0.07810024 -0.0240091 0
0.07737596000000001 -0.0196322 0
0.07686805000000001 -0.010161 0
0.0767126 0.00199119 0
0.07694993 0.0107041 0
0.0774624 0.020274 0
0.07832313 0.0301439 0
0.07942179 0.0345454 0
0.08061644 0.0371567 0
0.08190252 0.0397229 0
0.08324204 0.0403186 0
0.08455763000000001 0.0384495 0
0.08577470000000001 0.034498 0
0.0868378 0.029697 0
0.08772830000000001 0.0240135 0
0.08840780000000001 0.0171728 0
0.0888568 0.010389 0
0.0890865 0.00380923 0
0.0891024 -0.00236971 0
0.0889254 -0.00786629 0
0.08857620000000001 -0.0126407 0
0.0880721 -0.0173667 0
0.0874128 -0.0217696 0
0.0866201 -0.025491 0
0.0857086 -0.0288715 0
0.08469753000000001 -0.0315582 0
0.08360646000000001 -0.0337034 0
0.0824491 -0.0355968 0
0.08123901 -0.0369857 0
0.07998587 -0.0381105 0
0.07870247 -0.0388258 0
0.07740199 -0.0391484 0
0.076095934 -0.0391941 0
0.07479459100000001 -0.0388572 0
0.07351682 -0.0377707 0
0.07228881000000001 -0.0359592 0
0.0711325 -0.0334946 0
0.0700688 -0.0303906 0
0.06911928 -0.0267191 0
0.06829436 -0.0230813 0
0.06773203 -0.00905354 0
0.06767434 0.005004 0
0.06806473 0.0168466 0
0.06875132 0.0235244 0
0.06961306 0.0271581 0
0.07054297 0.0286263 0
0.07151746 0.0296111 0
0.07250668 0.0296963 0
0.07349977 0.029971 0
0.07450994400000001 0.0306125 0
0.07553963 0.0311312 0
0.07658844000000001 0.0318709 0
0.07765938 0.032169 0
0.07869637 0.0297837 0
0.07961722 0.0258801 0
0.08040950000000001 0.0218729 0
0.08104047 0.0164531 0
0.08147199000000001 0.00969979 0
0.08167872000000001 0.00320396 0
0.08168463000000001 -0.00246876 0
0.08149937 -0.00819343 0
0.08113534 -0.0133372 0
0.08060986 -0.0177744 0
0.07993716000000001 -0.022258 0
0.07912225 -0.0263815 0
0.07817728 -0.0299134 0
0.07713002000000001 -0.0327034 0
0.075999521 -0.0349125 0
0.074801331 -0.0368589 0
0.07354502 -0.0383583 0
0.07225053000000001 -0.0392334 0
0.07093384 -0.0397073 0
0.06961016 -0.0396707 0
0.06829263000000001 -0.0393784 0
0.06699265 -0.0385841 0
0.06573476 -0.0368631 0
0.06454850000000001 -0.0343504 0
0.0634548 -0.0314006 0
0.0624588 -0.0287555 0
0.0615594 -0.0246369 0
0.060845500000000004 -0.0190909 0
0.0602456 -0.0169386 0
0.0597451 -0.0130024 0
0.059377700000000005 -0.00982354 0
0.059081800000000004 -0.00804394 0
0.058839600000000006 -0.00677048 0
0.0586347 -0.00549282 0
0.0584789 -0.00394338 0
0.05836960000000001 -0.00281493 0
0.0582794 -0.00275476 0
0.0581783 -0.0033114 0
0.05805060000000001 -0.00436685 0
0.057879200000000006 -0.005859 0
0.057655200000000004 -0.00747939 0
0.0573781 -0.00903962 0
0.057049800000000005 -0.0105779 0
0.05667030000000001 -0.0120731 0
0.0562452 -0.0133358 0
0.055780300000000005 -0.0144798 0
0.05527750000000001 -0.0155249 0
0.054738300000000004 -0.0167633 0
0.0541609 -0.0177952 0
0.0535481 -0.0189301 0
0.0528949 -0.0201756 0
0.05220040000000001 -0.0214202 0
0.0514656 -0.022594 0
0.05069320000000001 -0.0236878 0
0.0498851 -0.0247465 0
0.0490425 -0.0257698 0
0.0481664 -0.0267544 0
0.0472583 -0.0277007 0
0.04631880000000001 -0.0286376 0
0.04534830000000001 -0.0295788 0
0.0443461 -0.0305165 0
0.0433132 -0.03143 0
0.04225 -0.0323342 0
0.0411569 -0.0332282 0
0.0400341 -0.0341084 0
0.0388828 -0.0349403 0
0.0377045 -0.0357368 0
0.0364997 -0.0365303 0
0.0352685 -0.0373273 0
0.0340113 -0.0380877 0
0.032729100000000004 -0.0388204 0
0.0314233 -0.0395083 0
0.030104600000000002 -0.0395999 0
0.028797100000000006 -0.038873 0
0.0275226 -0.0369348 0
0.026365700000000006 -0.0334672 0
0.025284300000000003 -0.0313499 0
0.024283400000000004 -0.0291337 0
0.0233502 -0.0269373 0
0.022500000000000006 -0.0243094 0
0.021739600000000005 -0.0214675 0
0.021074500000000003 -0.0185981 0
0.020509100000000002 -0.0154573 0
0.0200544 -0.0119835 0
0.0197077 -0.00914532 0
0.019455900000000005 -0.00586476 0
0.019331400000000006 -0.00186412 0
0.019337600000000003 0.00209373 0
0.0194789 0.00617922 0
0.019755500000000002 0.0102336 0
0.020168000000000005 0.0143101 0
0.020716700000000005 0.0184188 0
0.0214043 0.0226539 0
0.0222358 0.0270369 0
0.023214500000000006 0.0314583 0
0.024339 0.0357715 0
0.025603600000000004 0.0398527 0
0.0269982 0.043559 0
0.0285076 0.0467671 0
0.030116000000000004 0.0495183 0
0.0318007 0.0513508 0
0.033540400000000005 0.053 0
0.0353383 0.0547688 0
0.037189 0.0561511 0
0.039083200000000005 0.0574928 0
0.041028100000000005 0.0591423 0
0.043004400000000005 0.0589386 0
0.044919100000000003 0.0562973 0
0.0469137 0.062664 0
0.0489627 0.0606454 0
0.050874300000000004 0.0546943 0
0.05258840000000001 0.0479812 0
0.0540461 0.0399394 0
0.055249400000000004 0.0326588 0
0.0562269 0.0266209 0
0.0570068 0.020609 0
0.057579700000000004 0.0140688 0
0.057934 0.00777447 0
0.058091500000000004 0.00184083 0
0.058040100000000004 -0.00448554 0
0.0577873 -0.0102468 0
0.057346100000000004 -0.0158164 0
0.0567289 -0.0208773 0
0.055952100000000005 -0.0253578 0
0.0550372 -0.0293196 0
0.0539944 -0.0329632 0
0.0528409 -0.035991 0
0.0515974 -0.0384052 0
0.050283 -0.0402918 0
0.0489154 -0.0416036 0
0.04751520000000001 -0.0423121 0
0.046098400000000005 -0.04261 0
0.0446799 -0.0425087 0
0.043269600000000005 -0.042073 0
0.041875100000000005 -0.0417915 0
0.0404817 -0.0418036 0
0.039088000000000005 -0.042008 0
0.037682900000000005 -0.0420835 0
0.0362791 -0.0421527 0
0.034887600000000005 -0.0413206 0
0.1055207 0.0 0
0.1059818 0.0285013 0
0.1073023 0.0486341 0
0.1091604 0.0607514 0
0.1113005 0.0667262 0
0.113586 0.0698557 0
0.1159414 0.0712183 0
0.1183261 0.0717929 0
0.12068770000000001 0.0698962 0
0.12295500000000001 0.0658441 0
0.1250164 0.0581789 0
0.1268002 0.0494615 0
0.1283244 0.0428471 0
0.1296635 0.0377424 0
0.1308379 0.0331884 0
0.1318666 0.0288818 0
0.1327543 0.0246153 0
0.133501 0.0207291 0
0.1341325 0.0174537 0
0.1346659 0.0149067 0
0.13511810000000002 0.0123568 0
0.1354812 0.00959109 0
0.1357465 0.00650875 0
0.13592880000000002 0.00415105 0
0.1360533 0.00254046 0
0.13614320000000002 0.00233771 0
0.1361985 0.00102597 0
0.1361989 -0.00102123 0
0.1361163 -0.00390634 0
0.1359257 -0.00742685 0
0.1356126 -0.0111902 0
0.13519340000000002 -0.0142039 0
0.13466240000000002 -0.0174644 0
0.1340256 -0.0205878 0
0.1332845 -0.0237202 0
0.1324388 -0.0268763 0
0.1314865 -0.0301483 0
0.1304167 -0.0338969 0
0.1292223 -0.0375506 0
0.12790970000000002 -0.0410162 0
0.1264847 -0.0442947 0
0.12495400000000001 -0.047368 0
0.12332470000000001 -0.0502215 0
0.12160380000000001 -0.0531556 0
0.1197992 -0.0552756 0
0.1179182 -0.0574479 0
0.1159661 -0.0596367 0
0.1139309 -0.0623335 0
0.11181350000000001 -0.064447 0
0.1096438 -0.0655323 0
0.1074529 -0.06585 0
0.1052585 -0.0657916 0
0.1030704 -0.0655008 0
0.1008999 -0.0645361 0
0.0987826 -0.0625447 0
0.0967343 -0.0604401 0
0.09475900000000001 -0.0581581 0
0.0928673 -0.0554169 0
0.0910762 -0.0521641 0
0.0894007 -0.0485063 0
0.08785520000000001 -0.0443515 0
0.0863522 -0.0461354 0
0.08480107 -0.0465538 0
0.08327049 -0.0450709 0
0.08181922 -0.0419043 0
0.08049943 -0.0373333 0
0.07934733000000001 -0.0319925 0
0.07837455 -0.0269364 0
0.07755493000000001 -0.0223393 0
0.07689362000000001 -0.0180913 0
0.07633004 -0.0159668 0
0.075831338 -0.0139498 0
0.07540097400000001 -0.0120372 0
0.075027945 -0.010289 0
0.074702606 -0.00938437 0
0.074389623 -0.00954379 0
0.07405207 -0.0107236 0
0.07366596 -0.0123263 0
0.07322246 -0.0141164 0
0.07272784 -0.0154082 0
0.07218852 -0.0167509 0
0.07161325 -0.0177096 0
0.07100775000000001 -0.0185124 0
0.07038 -0.0191226 0
0.06973353 -0.0196091 0
0.06907198 -0.0200669 0
0.06839648000000001 -0.0203996 0
0.06771341 -0.0205775 0
0.06702567000000001 -0.0206504 0
0.06633893 -0.0205304 0
0.06565954 -0.0202197 0
0.064994 -0.0197117 0
0.0643484 -0.0190491 0
0.06372660000000001 -0.0182794 0
0.0631327 -0.0173923 0
0.0625699 -0.0164136 0
0.0620415 -0.0153333 0
0.0615497 -0.0143067 0
0.061088100000000006 -0.0134078 0
0.0606596 -0.0123878 0
0.060261600000000005 -0.0116359 0
0.0598828 -0.0111373 0
0.05951870000000001 -0.0107548 0
0.0591655 -0.0104655 0
0.0588211 -0.0102109 0
0.058485 -0.00997406 0
0.058156200000000005 -0.00975697 0
0.0578346 -0.00954371 0
0.057519200000000006 -0.00943086 0
0.0572043 -0.00946604 0
0.0568867 -0.00961376 0
0.056563300000000004 -0.0097763 0
0.0562348 -0.0099319 0
0.0559008 -0.0101026 0
0.0555605 -0.0103296 0
0.05521140000000001 -0.0106174 0
0.0548511 -0.0109945 0
0.0544779 -0.0113862 0
0.0540915 -0.0117906 0
0.053691 -0.0122259 0
0.0532757 -0.0126807 0
0.0528449 -0.0131529 0
0.0523981 -0.0136369 0
0.051934900000000006 -0.0141417 0
0.051454400000000004 -0.0146733 0
0.0509559 -0.0152228 0
0.0504389 -0.0157753 0
0.0499035 -0.0163279 0
0.0493497 -0.0168794 0
0.048777600000000004 -0.0174309 0
0.04818700000000001 -0.0179882 0
0.0475777 -0.0185542 0
0.0469493 -0.0191304 0
0.0463016 -0.0197139 0
0.045634100000000004 -0.020325 0
0.0449455 -0.0209534 0
0.0442376 -0.0214989 0
0.0435118 -0.0220385 0
0.0427678 -0.0225838 0
0.042005600000000004 -0.0231327 0
0.0412251 -0.0236876 0
0.040425800000000005 -0.0242749 0
0.039605100000000004 -0.0249587 0
0.0387623 -0.0255364 0
0.0379028 -0.0260871 0
0.037021000000000005 -0.0267747 0
0.036119700000000005 -0.0272687 0
0.035202500000000005 -0.0277828 0
0.034273700000000004 -0.0279417 0
0.033345700000000006 -0.0277255 0
0.032431100000000004 -0.0271328 0
0.0315473 -0.0259214 0
0.030711600000000006 -0.024376 0
0.029926900000000006 -0.0228312 0
0.029196700000000006 -0.0211004 0
0.028526500000000003 -0.0192704 0
0.027916000000000003 -0.0192417 0
0.027406400000000004 -0.013857 0
0.026969900000000005 -0.0121232 0
0.0266242 -0.00879133 0
0.0263737 -0.00651855 0
0.026199800000000002 -0.0039147 0
0.0261213 -0.00100173 0
0.026136900000000005 0.0018078 0
0.026246500000000006 0.0046876 0
0.0264577 0.00785943 0
0.026774700000000005 0.0109759 0
0.027193100000000005 0.0139611 0
0.0277091 0.0168412 0
0.028319800000000006 0.0196484 0
0.029023200000000006 0.0224097 0
0.029817200000000002 0.0250836 0
0.030699200000000003 0.0276954 0
0.031666 0.0301663 0
0.0327128 0.0325162 0
0.0338368 0.0348091 0
0.0350362 0.0370316 0
0.0363075 0.0391111 0
0.037641600000000004 0.0407968 0
0.0390283 0.0423447 0
0.0404652 0.043763 0
0.0419442 0.0448142 0
0.0434273 0.0438201 0
0.0448374 0.0407131 0
0.046118400000000004 0.0362255 0
0.0472332 0.0308688 0
0.0481606 0.0250783 0
0.0488904 0.0190392 0
0.049467500000000005 0.0190387 0
0.050163400000000004 0.0213818 0
0.050885700000000006 0.0223031 0
0.0516418 0.0225264 0
0.052345100000000006 0.0196962 0
0.052956100000000006 0.0172249 0
0.053488100000000004 0.0147005 0
0.0539202 0.0112627 0
0.054233500000000004 0.00781486 0
0.0544429 0.00494539 0
0.054558800000000005 0.00211756 0
0.0545755 -0.000938082 0
0.054497000000000004 -0.00353294 0
0.05433930000000001 -0.00580533 0
0.0541041 -0.00815901 0
0.05379590000000001 -0.0101668 0
0.053425200000000006 -0.0119975 0
0.052988900000000005 -0.0140484 0
0.05248850000000001 -0.0158523 0
0.051928300000000004 -0.0176447 0
0.0513088 -0.0194066 0
0.050632800000000006 -0.0210435 0
0.04990410000000001 -0.0225869 0
0.049125300000000004 -0.024066 0
0.0482982 -0.0254818 0
0.047425300000000004 -0.0268274 0
0.0465087 -0.0281099 0
0.045549900000000004 -0.0293634 0
0.0445502 -0.0305755 0
0.0435105 -0.0317645 0
0.0424314 -0.0329384 0
0.041313600000000006 -0.0340923 0
0.0401576 -0.0352322 0
0.0389641 -0.0363321 0
0.037734800000000006 -0.0373934 0
0.036468600000000004 -0.0384222 0
0.035169200000000005 -0.0394905 0
0.0338371 -0.0403969 0
0.032475800000000006 -0.041265 0
0.0310857 -0.0421147 0
0.029672700000000003 -0.0426455 0
0.0282581 -0.0422203 0
0.026875300000000005 -0.0408871 0
0.0254898 -0.0420175 0
0.0240869 -0.0421858 0
0.022683500000000002 -0.041635 0
0.0213394 -0.0390582 0
0.020083500000000004 -0.0365509 0
0.018911900000000002 -0.0341565 0
0.017815700000000004 -0.0315099 0
0.016822900000000002 -0.0282491 0
0.015946400000000006 -0.0244317 0
0.0152044 -0.0205309 0
0.014582900000000003 -0.0169737 0
0.014081700000000003 -0.0132878 0
0.0137052 -0.00948001 0
0.013458500000000005 -0.0054749 0
0.013348900000000004 -0.00125061 0
0.013384400000000005 0.00320152 0
0.013569400000000002 0.00767487 0
0.013903600000000002 0.0121882 0
0.014389900000000004 0.0167828 0
0.015032900000000002 0.021596 0
0.015839700000000005 0.0266016 0
0.0168178 0.031865 0
0.0179744 0.0372645 0
0.0193095 0.042551 0
0.0208196 0.0478697 0
0.0225037 0.0526889 0
0.024326200000000006 0.0565 0
0.026281700000000005 0.0606252 0
0.028359500000000003 0.0635804 0
0.0305085 0.0652308 0
0.0327157 0.067151 0
0.034984900000000006 0.0688197 0
0.0373261 0.0732325 0
0.039850500000000004 0.0782172 0
0.0426179 0.0870252 0
0.04556740000000001 0.0901657 0
0.048623400000000004 0.0925569 0
0.051698100000000004 0.0914517 0
0.05469210000000001 0.0881449 0
0.0575468 0.0831314 0
0.06019770000000001 0.0760277 0
0.0625749 0.066888 0
0.0646246 0.0568162 0
0.06636985000000001 0.0487907 0
0.06784944 0.0404678 0
0.06903588000000001 0.0312637 0
0.06990783 0.0215991 0
0.07046416 0.012312 0
0.07071728000000001 0.00339627 0
0.07067134 -0.00566435 0
0.07032784 -0.0142794 0
0.06971271 -0.0219918 0
0.06885871 -0.0288257 0
0.06778456000000001 -0.0350637 0
0.06652288 -0.0403332 0
0.06509380000000001 -0.044933 0
0.06352870000000001 -0.048705 0
0.061847400000000004 -0.0519492 0
0.060071200000000005 -0.0544076 0
0.0582279 -0.0560313 0
0.0563428 -0.0569582 0
0.054437400000000004 -0.0572773 0
0.052542200000000004 -0.0563217 0
0.0506993 -0.0549203 0
0.0488584 -0.0554031 0
0.0470072 -0.0562692 0
0.045274800000000004 -0.0481933 0
0.0437487 -0.0445205 0
0.0423298 -0.0401946 0
0.0410917 -0.0351738 0
0.106243 0.0 0
0.1067063 0.0286183 0
0.10803170000000001 0.0488125 0
0.1098973 0.0610268 0
0.1120468 0.0670143 0
0.1143426 0.0701859 0
0.1167093 0.0715558 0
0.1191051 0.072126 0
0.12148 0.0703758 0
0.1237644 0.0663632 0
0.1258421 0.0586571 0
0.1276451 0.0501992 0
0.1292007 0.0439692 0
0.1305839 0.0392206 0
0.1318126 0.0349734 0
0.13290760000000001 0.0309526 0
0.1338702 0.0271064 0
0.134711 0.0237815 0
0.13545390000000002 0.0210656 0
0.136117 0.0190355 0
0.13671650000000002 0.0170405 0
0.137246 0.0148662 0
0.1376982 0.0124088 0
0.1380797 0.0107885 0
0.1384182 0.00946471 0
0.1387 0.00780025 0
0.13894689999999998 0.00715018 0
0.1391706 0.00626326 0
0.139354 0.00471746 0
0.1394724 0.00240441 0
0.1395065 -0.000244566 0
0.1394531 -0.00282896 0
0.1393152 -0.00530174 0
0.1390978 -0.00761622 0
0.13880409999999999 -0.00989678 0
0.1384333 -0.0122503 0
0.13798169999999998 -0.014764 0
0.1374407 -0.017646 0
0.1367906 -0.0212782 0
0.1360102 -0.0254029 0
0.1350867 -0.0298326 0
0.13402920000000001 -0.0326032 0
0.1328803 -0.0360181 0
0.1316283 -0.0389206 0
0.1302831 -0.0416418 0
0.1288488 -0.0442856 0
0.1273278 -0.0468412 0
0.1257231 -0.04931 0
0.1240378 -0.0516883 0
0.1222749 -0.0539621 0
0.1204383 -0.0561115 0
0.1185329 -0.058101 0
0.1165628 -0.0600517 0
0.1145164 -0.0626378 0
0.1123861 -0.0649131 0
0.1101993 -0.0660683 0
0.10799030000000001 -0.0663724 0
0.10577980000000001 -0.0662766 0
0.1035764 -0.0659345 0
0.10139100000000001 -0.0650161 0
0.0992582 -0.0630051 0
0.0971999 -0.060609 0
0.09522040000000001 -0.0582674 0
0.0933252 -0.0555032 0
0.0915329 -0.0521548 0
0.0898567 -0.0490427 0
0.0882126 -0.0507299 0
0.0864683 -0.0532036 0
0.08469442 -0.052798 0
0.08297887000000001 -0.0499682 0
0.08138326 -0.0458737 0
0.07993204000000001 -0.041378 0
0.07863904000000001 -0.0363558 0
0.07752983000000001 -0.0303803 0
0.07662672000000001 -0.0244183 0
0.075895791 -0.0197187 0
0.07531808400000001 -0.0154429 0
0.074849662 -0.0130752 0
0.07444561300000001 -0.0112667 0
0.07409822 -0.0108189 0
0.07378191 -0.00928512 0
0.07348469 -0.00850274 0
0.07320294000000001 -0.00859816 0
0.07289684 -0.00975428 0
0.07254200000000001 -0.0114462 0
0.07212783 -0.0132531 0
0.07165045 -0.0151933 0
0.07111819 -0.0166548 0
0.07053787 -0.0180167 0
0.06991888 -0.0190655 0
0.06926556 -0.0200045 0
0.06858621000000001 -0.0207289 0
0.06788384 -0.0213635 0
0.06716184 -0.0219079 0
0.06642475 -0.0222817 0
0.06567782 -0.022494 0
0.0649272 -0.0225134 0
0.0641794 -0.0223332 0
0.0634412 -0.021948 0
0.062719 -0.0214058 0
0.0620167 -0.0207498 0
0.06133860000000001 -0.0199652 0
0.0606884 -0.0190903 0
0.060067800000000005 -0.0181895 0
0.0594784 -0.0172266 0
0.0589215 -0.0162849 0
0.0583909 -0.0156479 0
0.057878700000000005 -0.0151808 0
0.057377300000000006 -0.0149217 0
0.0568843 -0.0147056 0
0.056396600000000005 -0.0145581 0
0.055914500000000006 -0.0143854 0
0.0554384 -0.0141847 0
0.0549698 -0.0139399 0
0.054508100000000004 -0.0138005 0
0.0540495 -0.0137377 0
0.0535934 -0.0136391 0
0.053139900000000004 -0.0135934 0
0.0526875 -0.0135442 0
0.0522362 -0.0135862 0
0.05178050000000001 -0.013756 0
0.051318300000000004 -0.0139877 0
0.0508469 -0.0142979 0
0.0503642 -0.0146532 0
0.0498692 -0.0150535 0
0.049359600000000003 -0.0155057 0
0.048834800000000005 -0.0159745 0
0.0482939 -0.0164661 0
0.0477364 -0.0169672 0
0.047162 -0.0174812 0
0.0465704 -0.0180024 0
0.04596120000000001 -0.0185324 0
0.04533430000000001 -0.019064 0
0.0446898 -0.0195856 0
0.0440281 -0.0201017 0
0.0433493 -0.0206161 0
0.0426532 -0.0211338 0
0.041939800000000006 -0.0216563 0
0.0412089 -0.0221842 0
0.0404604 -0.0227162 0
0.039693900000000004 -0.0232674 0
0.038908000000000005 -0.023877 0
0.038101800000000005 -0.0244457 0
0.037279200000000005 -0.0249054 0
0.0364405 -0.0254186 0
0.0355846 -0.0259202 0
0.0347205 -0.0258929 0
0.033865400000000004 -0.0254158 0
0.0330336 -0.0245307 0
0.0322341 -0.0235038 0
0.031471900000000004 -0.0222919 0
0.030754500000000004 -0.0208858 0
0.030084700000000006 -0.019418 0
0.029465000000000005 -0.0178881 0
0.028897000000000006 -0.016333 0
0.0283814 -0.0147273 0
0.027921600000000005 -0.0129435 0
0.027525900000000006 -0.0109029 0
0.0272014 -0.00865621 0
0.0269555 -0.00620902 0
0.026793000000000004 -0.00367694 0
0.0267125 -0.00131529 0
0.026709700000000003 0.00108676 0
0.0267895 0.00354956 0
0.026949100000000004 0.0058993 0
0.027186000000000002 0.0081822 0
0.027496800000000002 0.0103449 0
0.027878900000000005 0.0124685 0
0.0283305 0.0145179 0
0.028849900000000005 0.0165337 0
0.029434600000000005 0.018438 0
0.0300816 0.0202941 0
0.0307908 0.0221702 0
0.0315625 0.0240321 0
0.0323948 0.0258011 0
0.0332842 0.0274703 0
0.034224700000000004 0.0288364 0
0.035206600000000005 0.0300251 0
0.0362268 0.0310261 0
0.0372791 0.0318911 0
0.038346500000000006 0.0321012 0
0.0394137 0.0317956 0
0.0404472 0.0300729 0
0.0414006 0.027162 0
0.0422432 0.0235031 0
0.0429642 0.0217115 0
0.0437793 0.0255738 0
0.0446483 0.0267395 0
0.0455614 0.0276428 0
0.046461 0.0262281 0
0.0473045 0.024479 0
0.0480843 0.0222643 0
0.0487746 0.0192168 0
0.049356300000000006 0.0158593 0
0.049827500000000004 0.0126082 0
0.05019080000000001 0.0093589 0
0.050441200000000005 0.00595056 0
0.050575400000000006 0.00239495 0
0.05059860000000001 -0.000778232 0
0.0505195 -0.00376965 0
0.050342 -0.006699 0
0.0500712 -0.00937005 0
0.049718 -0.0116198 0
0.0492961 -0.0136075 0
0.0488035 -0.0158317 0
0.0482388 -0.0179206 0
0.0476033 -0.0200898 0
0.0468934 -0.0223667 0
0.04610840000000001 -0.0245991 0
0.045250900000000004 -0.0267291 0
0.044324600000000006 -0.0287382 0
0.0433334 -0.0306341 0
0.0422809 -0.0324308 0
0.041170200000000004 -0.0341289 0
0.0400044 -0.0357492 0
0.038785700000000006 -0.0373049 0
0.0375165 -0.0387875 0
0.036199600000000005 -0.0401672 0
0.0348382 -0.0414678 0
0.033433700000000004 -0.042748 0
0.031989500000000004 -0.0438625 0
0.030509600000000005 -0.0449092 0
0.028993000000000005 -0.0460552 0
0.0274468 -0.046617 0
0.025903800000000005 -0.0459547 0
0.024416400000000005 -0.0421025 0
0.0230951 -0.0378255 0
0.0218871 -0.0346622 0
0.0207549 -0.0337254 0
0.0196669 -0.0312047 0
0.0187084 -0.0267847 0
0.017874400000000006 -0.0234847 0
0.017150600000000002 -0.0201409 0
0.0165393 -0.0167231 0
0.016045000000000004 -0.0131391 0
0.015670100000000006 -0.00952377 0
0.015419000000000002 -0.00566842 0
0.015301300000000004 -0.00153116 0
0.015326900000000004 0.00290231 0
0.0155024 0.00741363 0
0.015828600000000005 0.0119551 0
0.016307500000000003 0.0165677 0
0.016943600000000003 0.0214098 0
0.017745700000000003 0.0265015 0
0.018722100000000005 0.0318627 0
0.019879600000000004 0.0373075 0
0.0212163 0.0425992 0
0.0227266 0.0477029 0
0.024402900000000005 0.0525484 0
0.026230100000000006 0.0567905 0
0.028187500000000004 0.0603372 0
0.0302498 0.0631861 0
0.0323987 0.0655462 0
0.0346175 0.0674318 0
0.036893 0.0689685 0
0.0392138 0.070172 0
0.0415664 0.0707124 0
0.043863400000000004 0.0659694 0
0.0459757 0.0630582 0
0.0480854 0.0629969 0
0.050162200000000004 0.0616619 0
0.0521605 0.0578751 0
0.0539882 0.051948 0
0.0556054 0.0452903 0
0.056987300000000005 0.0380805 0
0.0581319 0.0310583 0
0.0590445 0.0240806 0
0.0597202 0.0168412 0
0.060157100000000005 0.00975411 0
0.0603633 0.00331305 0
0.0603596 -0.00318058 0
0.060149100000000004 -0.00903014 0
0.0597555 -0.0142062 0
0.0591854 -0.0196303 0
0.0584486 -0.0242247 0
0.0575701 -0.0282244 0
0.05656030000000001 -0.0321258 0
0.055431900000000006 -0.0352965 0
0.05420900000000001 -0.0378666 0
0.05291 -0.0398778 0
0.0515552 -0.0412483 0
0.0501654 -0.0420012 0
0.048759500000000004 -0.0423054 0
0.0473497 -0.0422015 0
0.0459522 -0.0417012 0
0.044570900000000004 -0.0412445 0
0.0432075 -0.0405824 0
0.0418658 -0.0401257 0
0.0405239 -0.0404127 0
0.03918 -0.0403467 0
0.0378416 -0.0399411 0
0.0365265 -0.039042 0
0.0352473 -0.0377764 0
0.0340335 -0.0338052 0
0.0330135 -0.0284132 0
0.0321492 -0.0237129 0
0.0314093 -0.0211502 0
0.030729200000000005 -0.0198918 0
0.030087100000000006 -0.0187429 0
0.0294878 -0.0173084 0
0.028942000000000002 -0.0154997 0
0.10700000000000001 0.0 0
0.1074657 0.0287545 0
0.1087969 0.049012 0
0.11066980000000001 0.0612713 0
0.1128284 0.067314 0
0.11513490000000001 0.0705214 0
0.1175133 0.0719289 0
0.11992240000000001 0.0725489 0
0.122314 0.0709214 0
0.1246193 0.067056 0
0.1267191 0.0592981 0
0.128545 0.0509887 0
0.13013370000000002 0.0451632 0
0.1315643 0.0408349 0
0.1328529 0.0369277 0
0.134018 0.0331902 0
0.13505820000000002 0.0294923 0
0.1359806 0.0263247 0
0.1368118 0.0238119 0
0.1375705 0.0220131 0
0.138274 0.0203035 0
0.1389181 0.0184709 0
0.1394973 0.0163972 0
0.1400178 0.0151312 0
0.1405027 0.0140004 0
0.1409429 0.0128011 0
0.1413672 0.012794 0
0.1417927 0.0126993 0
0.1422038 0.0118972 0
0.1425751 0.0103696 0
0.1428885 0.00850201 0
0.1431386 0.00660699 0
0.1433285 0.00491225 0
0.1434679 0.00356397 0
0.1435649 0.00234176 0
0.1436223 0.00117554 0
0.1436423 8.18603e-05 0
0.1436248 -0.00110708 0
0.1435608 -0.00274755 0
0.1434299 -0.00505302 0
0.1432177 -0.00756543 0
0.14292100000000002 -0.0101055 0
0.14254050000000001 -0.0125932 0
0.1420776 -0.0150612 0
0.1415315 -0.0175897 0
0.140901 -0.0201117 0
0.14018629999999999 -0.0226549 0
0.13938509999999998 -0.0253103 0
0.1384929 -0.0281201 0
0.137503 -0.0311702 0
0.136408 -0.0334575 0
0.1352418 -0.0363086 0
0.1339862 -0.0388873 0
0.132644 -0.0415251 0
0.1312137 -0.0441675 0
0.1296957 -0.0467912 0
0.1280908 -0.0493759 0
0.1264007 -0.0518985 0
0.1246282 -0.054323 0
0.1227772 -0.0566109 0
0.12085280000000001 -0.0587225 0
0.1188617 -0.060634 0
0.1168058 -0.0627021 0
0.11466960000000001 -0.065312 0
0.1124568 -0.0671637 0
0.1102034 -0.0678648 0
0.1079387 -0.0679066 0
0.10567950000000001 -0.0676339 0
0.10343350000000001 -0.0671409 0
0.1012151 -0.0657917 0
0.0990578 -0.0637274 0
0.09697120000000001 -0.0615597 0
0.0949615 -0.0590974 0
0.0930422 -0.0561559 0
0.0913745 -0.0463095 0
0.0898795 -0.0430717 0
0.08852170000000001 -0.0383993 0
0.08734420000000001 -0.0323608 0
0.0863845 -0.0255158 0
0.08565600000000001 -0.0185744 0
0.08515896 -0.0116419 0
0.08488994 -0.00519257 0
0.08480969000000001 -0.000174866 0
0.08486981 0.00295995 0
0.08498523000000001 0.0038331 0
0.08512446 0.00472234 0
0.0853 0.00569921 0
0.0854945 0.00596214 0
0.08568150000000001 0.00521807 0
0.0858285 0.00358382 0
0.08590210000000001 0.000959743 0
0.085879 -0.00196634 0
0.0857624 -0.00491052 0
0.0855436 -0.00791633 0
0.0852305 -0.0105883 0
0.08483357 -0.0130193 0
0.08435390000000001 -0.015545 0
0.08379942 -0.0176141 0
0.08317663 -0.0195596 0
0.08249286 -0.0213348 0
0.08175529000000001 -0.0227534 0
0.08097552000000001 -0.023965 0
0.08016297 -0.0245685 0
0.07933037 -0.0254496 0
0.07847069000000001 -0.02595 0
0.07759887 -0.0263659 0
0.07671474 -0.0266526 0
0.07582912800000001 -0.0264494 0
0.074955768 -0.0259541 0
0.07410419 -0.0251436 0
0.07328729 -0.0238816 0
0.07251761 -0.0223541 0
0.07180075 -0.0207344 0
0.07113962 -0.0189956 0
0.07053989000000001 -0.0170654 0
0.07000617 -0.0151287 0
0.06953791000000001 -0.0129667 0
0.06914576 -0.0109312 0
0.06880423000000001 -0.00952152 0
0.06851609 -0.00799032 0
0.06827182 -0.00667061 0
0.06807533 -0.00521549 0
0.06792328 -0.00399284 0
0.06780221 -0.00338956 0
0.06769001000000001 -0.0034215 0
0.06756524 -0.00411248 0
0.06740682 -0.0053678 0
0.06720519 -0.00660814 0
0.06696373 -0.00777764 0
0.06668344000000001 -0.00893183 0
0.06636835 -0.0099088 0
0.06602364000000001 -0.0106927 0
0.06565593 -0.011336 0
0.06526742 -0.0119181 0
0.0648616 -0.0124176 0
0.064439 -0.0128956 0
0.0640023 -0.0132799 0
0.0635535 -0.0136183 0
0.0630948 -0.0138799 0
0.0626288 -0.0140578 0
0.0621584 -0.014149 0
0.0616863 -0.014174 0
0.0612141 -0.0141566 0
0.0607433 -0.0140973 0
0.0602748 -0.0140157 0
0.0598094 -0.0139154 0
0.059347300000000006 -0.0138276 0
0.0588881 -0.0137453 0
0.05842990000000001 -0.0137792 0
0.0579692 -0.0138872 0
0.05750330000000001 -0.0140606 0
0.05703180000000001 -0.0142355 0
0.05655400000000001 -0.0144254 0
0.05607 -0.0146167 0
0.05557960000000001 -0.0147992 0
0.0550832 -0.0149799 0
0.0545807 -0.0151691 0
0.0540712 -0.0154223 0
0.053552100000000005 -0.0157193 0
0.053023 -0.0160056 0
0.0524848 -0.016298 0
0.051936 -0.0166329 0
0.0513747 -0.0170444 0
0.0507992 -0.0174825 0
0.0502087 -0.0179386 0
0.04960250000000001 -0.0184217 0
0.04897990000000001 -0.0189194 0
0.0483405 -0.019437 0
0.047682800000000004 -0.0200149 0
0.0470049 -0.0206361 0
0.0463068 -0.0212435 0
0.045587600000000006 -0.0218875 0
0.0448469 -0.0225428 0
0.044084200000000004 -0.0231921 0
0.0433001 -0.0238406 0
0.0424932 -0.0245797 0
0.0416614 -0.0252585 0
0.0408106 -0.0257819 0
0.039942200000000004 -0.0263142 0
0.039055700000000006 -0.0268686 0
0.038150500000000004 -0.027436 0
0.037226300000000004 -0.0280083 0
0.0362825 -0.0286006 0
0.0353196 -0.0291992 0
0.034335300000000006 -0.0297938 0
0.0333414 -0.0298001 0
0.0323589 -0.0291414 0
0.031405300000000004 -0.0281529 0
0.030488900000000006 -0.0268795 0
0.0296239 -0.0251175 0
0.028822100000000003 -0.0231847 0
0.0280653 -0.0225133 0
0.027308000000000006 -0.022759 0
0.0265542 -0.022514 0
0.025812 -0.0219816 0
0.025097400000000006 -0.0209164 0
0.024424800000000003 -0.0194554 0
0.023808300000000004 -0.0175873 0
0.023260600000000006 -0.0153585 0
0.022792100000000003 -0.012861 0
0.022410600000000003 -0.0101581 0
0.0221222 -0.0072855 0
0.021931400000000004 -0.00431467 0
0.021840900000000003 -0.00127751 0
0.0218524 0.00181399 0
0.021967400000000005 0.00492317 0
0.022185300000000005 0.00798644 0
0.0225039 0.0109749 0
0.022920800000000005 0.0138722 0
0.023432400000000006 0.0166741 0
0.0240362 0.0194026 0
0.0247302 0.0220973 0
0.025512800000000002 0.0247143 0
0.0263812 0.0272486 0
0.027332100000000005 0.0296644 0
0.028360700000000003 0.0319089 0
0.029460900000000005 0.0339787 0
0.030627300000000003 0.0358915 0
0.0318547 0.0376608 0
0.0331375 0.0391073 0
0.0344565 0.0399887 0
0.0358081 0.0411116 0
0.0372007 0.0423754 0
0.0386326 0.0434466 0
0.040090900000000006 0.0438057 0
0.0415256 0.0420207 0
0.0428667 0.0384364 0
0.04405970000000001 0.0322559 0
0.044970500000000004 0.0231453 0
0.0456174 0.0186507 0
0.0462548 0.0193229 0
0.0469156 0.0203732 0
0.047607800000000006 0.0208494 0
0.048275200000000004 0.0188034 0
0.0488473 0.0156338 0
0.0493103 0.0123258 0
0.04966570000000001 0.0091588 0
0.04991280000000001 0.0057625 0
0.0500434 0.00229011 0
0.050063300000000005 -0.000874118 0
0.049983 -0.00376992 0
0.049808700000000004 -0.00652997 0
0.0495427 -0.00927188 0
0.0491862 -0.0119151 0
0.0487469 -0.0142877 0
0.0482306 -0.0165364 0
0.04764070000000001 -0.0187056 0
0.0469821 -0.020686 0
0.0462593 -0.0225696 0
0.045475100000000004 -0.0243878 0
0.0446314 -0.0261434 0
0.043731000000000006 -0.0278113 0
0.0427762 -0.0293914 0
0.041770600000000005 -0.0308864 0
0.040712200000000004 -0.0325515 0
0.0396004 -0.0340511 0
0.0384427 -0.0353484 0
0.0372433 -0.0365755 0
0.0360037 -0.0377576 0
0.0347256 -0.0388856 0
0.033410800000000004 -0.0399776 0
0.032060200000000004 -0.0410022 0
0.030677100000000006 -0.0419654 0
0.0292665 -0.0425828 0
0.0278529 -0.0422828 0
0.0264628 -0.0411136 0
0.0251262 -0.0391869 0
0.023862400000000006 -0.0369092 0
0.022674200000000005 -0.0346076 0
0.021567700000000002 -0.0318873 0
0.0205718 -0.0274628 0
0.019725600000000003 -0.0242624 0
0.0189818 -0.0196983 0
0.0183858 -0.0169002 0
0.017873800000000002 -0.0135705 0
0.017500300000000003 -0.00939104 0
0.017244100000000005 -0.00605429 0
0.0171093 -0.00216348 0
0.017109200000000005 0.0019661 0
0.017248000000000006 0.00619469 0
0.017530200000000003 0.0105513 0
0.017958800000000004 0.0149715 0
0.0185359 0.0194365 0
0.0192632 0.023999 0
0.020145700000000002 0.028757 0
0.021190400000000005 0.0336972 0
0.022400200000000002 0.0386327 0
0.023772300000000003 0.0434311 0
0.0253011 0.0480298 0
0.0269801 0.0522731 0
0.028779400000000004 0.0554562 0
0.030684100000000006 0.0586895 0
0.032693700000000006 0.0616512 0
0.0347919 0.0640532 0
0.0369699 0.0664638 0
0.0392179 0.0682506 0
0.0415207 0.0698369 0
0.043844600000000004 0.0690451 0
0.0461906 0.0720416 0
0.0486277 0.0770728 0
0.0512894 0.0819609 0
0.1047937 0.0 0
0.1052524 0.028362 0
0.1065668 0.0484107 0
0.1084161 0.0604508 0
0.110546 0.0664165 0
0.11282030000000001 0.069499 0
0.1151635 0.0708516 0
0.11753620000000001 0.0714293 0
0.1198834 0.0693833 0
0.1221323 0.0652736 0
0.12417610000000001 0.0576703 0
0.1259413 0.0488079 0
0.1274376 0.0418269 0
0.1287349 0.0363001 0
0.1298572 0.0314891 0
0.130822 0.0268129 0
0.1316382 0.0224168 0
0.13231 0.0183898 0
0.1328604 0.0149508 0
0.1333071 0.0122048 0
0.133665 0.00940602 0
0.1339245 0.00633107 0
0.1340752 0.00291641 0
0.1341402 0.000802268 0
0.1342016 0.00141446 0
0.1342062 -0.000691847 0
0.1341592 -0.00203831 0
0.1340598 -0.00392426 0
0.133886 -0.00645259 0
0.13362190000000002 -0.00927855 0
0.1332613 -0.0122281 0
0.13280150000000002 -0.0152183 0
0.13224160000000001 -0.0182322 0
0.1315809 -0.021259 0
0.13081979999999999 -0.0242548 0
0.1299597 -0.0271936 0
0.1290013 -0.030191 0
0.1279414 -0.0332683 0
0.126778 -0.0363929 0
0.12551030000000002 -0.0395152 0
0.1241401 -0.0425299 0
0.1226721 -0.0453899 0
0.1211119 -0.04807 0
0.11946580000000001 -0.0505466 0
0.11774100000000001 -0.052804 0
0.1159434 -0.05498 0
0.1140631 -0.0576776 0
0.11209640000000001 -0.0600578 0
0.11006740000000001 -0.0614651 0
0.1080065 -0.0620743 0
0.105935 -0.0622109 0
0.1038626 -0.0621209 0
0.1017969 -0.0617988 0
0.0997657 -0.0600673 0
0.0977957 -0.0582419 0
0.0958897 -0.0561276 0
0.094061 -0.053679 0
0.0923201 -0.0508688 0
0.0906806 -0.0476074 0
0.0891574 -0.0439083 0
0.0877673 -0.0394552 0
0.0864188 -0.0414833 0
0.08502418 -0.0417419 0
0.08365258 -0.0404044 0
0.08235098 -0.0375561 0
0.08117454 -0.0330184 0
0.08016828000000001 -0.0275901 0
0.07933527 -0.0230694 0
0.07863333 -0.019134 0
0.07807151 -0.0150365 0
0.07761673000000001 -0.0126241 0
0.07723144 -0.0104417 0
0.07693061 -0.00779003 0
0.07669691000000001 -0.0065061 0
0.07649026 -0.00595217 0
0.07628145 -0.0068223 0
0.076025327 -0.00847433 0
0.075707618 -0.0103924 0
0.075335208 -0.0117622 0
0.07491526300000001 -0.0132172 0
0.074454199 -0.0143523 0
0.07396040000000001 -0.0151676 0
0.07344364 -0.0157948 0
0.07290738000000001 -0.0163257 0
0.07235375000000001 -0.0168818 0
0.07178243000000001 -0.0173206 0
0.0711992 -0.0176726 0
0.07060469 -0.017933 0
0.07000529 -0.0180182 0
0.06940511 -0.0179633 0
0.06880988 -0.0177379 0
0.06822502 -0.0173485 0
0.06765625 -0.0167802 0
0.06710961 -0.0160363 0
0.06659021 -0.0151503 0
0.06610333 -0.0140944 0
0.06565378000000001 -0.0129337 0
0.06524376 -0.0117433 0
0.0648714 -0.0106872 0
0.0645328 -0.00960938 0
0.0642389 -0.00808749 0
0.0639943 -0.00673053 0
0.0637902 -0.00558116 0
0.06362430000000001 -0.00448487 0
0.06348970000000001 -0.00369991 0
0.0633769 -0.00311125 0
0.0632815 -0.00264656 0
0.06319960000000001 -0.00228396 0
0.0631259 -0.00217253 0
0.0630507 -0.00237773 0
0.06296270000000001 -0.00291053 0
0.06285210000000001 -0.00371283 0
0.0627113 -0.00469778 0
0.0625364 -0.00573405 0
0.0623277 -0.00671879 0
0.0620869 -0.00765059 0
0.0618171 -0.00848437 0
0.061520700000000005 -0.00924881 0
0.0611998 -0.00996825 0
0.0608553 -0.0106614 0
0.0604883 -0.0113261 0
0.0600995 -0.0119592 0
0.059690400000000005 -0.0125486 0
0.0592625 -0.0130981 0
0.05881650000000001 -0.0136353 0
0.0583523 -0.0141932 0
0.0578692 -0.0147728 0
0.0573665 -0.0153678 0
0.056844000000000006 -0.0159574 0
0.05630210000000001 -0.0165314 0
0.05574130000000001 -0.0170932 0
0.055162100000000006 -0.017644 0
0.0545645 -0.0181924 0
0.05394840000000001 -0.0187489 0
0.0533145 -0.0192588 0
0.052664 -0.0197636 0
0.0519965 -0.0202787 0
0.0513115 -0.020811 0
0.050608600000000004 -0.0213555 0
0.0498869 -0.0219408 0
0.04914500000000001 -0.0225604 0
0.048382100000000004 -0.0232017 0
0.047597600000000004 -0.023853 0
0.046789800000000006 -0.0246009 0
0.0459576 -0.0253025 0
0.04510260000000001 -0.0259753 0
0.0442253 -0.0266467 0
0.0433242 -0.0274269 0
0.0423948 -0.0282691 0
0.0414408 -0.028944 0
0.040464400000000005 -0.0296249 0
0.0394646 -0.0303698 0
0.038438900000000005 -0.0311088 0
0.037391400000000005 -0.0317623 0
0.0363197 -0.0325126 0
0.0352248 -0.0331171 0
0.0341126 -0.0336584 0
0.032983500000000006 -0.0340371 0
0.031854 -0.0337465 0
0.030743200000000005 -0.0329326 0
0.029699000000000003 -0.0285294 0
0.028792500000000006 -0.0259818 0
0.0279753 -0.0234225 0
0.027227800000000003 -0.0216112 0
0.026541100000000005 -0.0197238 0
0.025925800000000006 -0.0173334 0
0.025393000000000006 -0.0147522 0
0.024950700000000006 -0.0119263 0
0.0246001 -0.00931572 0
0.024339900000000005 -0.00625273 0
0.0241967 -0.00252365 0
0.0241783 0.00123442 0
0.024286000000000002 0.00504627 0
0.024520400000000005 0.00884682 0
0.0248815 0.0126325 0
0.0253689 0.0164172 0
0.025982500000000006 0.0202232 0
0.026724500000000005 0.0241058 0
0.0275957 0.027967 0
0.028594100000000004 0.0317236 0
0.029714500000000005 0.0352848 0
0.030948700000000003 0.0385591 0
0.032286800000000004 0.0415348 0
0.033719000000000006 0.0442168 0
0.035235100000000005 0.0465861 0
0.0368252 0.0486543 0
0.038476 0.050271 0
0.040178700000000005 0.051847 0
0.041932500000000004 0.0532516 0
0.0437262 0.0542411 0
0.0455193 0.052954 0
0.0472223 0.0491224 0
0.0487667 0.0436658 0
0.050125100000000006 0.0401996 0
0.0515259 0.0425676 0
0.052985500000000005 0.0493039 0
0.0547018 0.0525831 0
0.05649 0.0546376 0
0.058326100000000006 0.0550215 0
0.0601234 0.0525927 0
0.061815600000000005 0.0491109 0
0.0633813 0.0448936 0
0.0647847 0.0394428 0
0.06598834 0.0330967 0
0.06697785 0.0267879 0
0.06776112000000001 0.0206558 0
0.06834543 0.0148261 0
0.06873188000000001 0.00877819 0
0.06891748 0.00269871 0
0.06890746 -0.00293389 0
0.06871597 -0.00822452 0
0.06835244 -0.0132521 0
0.06782714000000001 -0.0179705 0
0.06715114 -0.0222812 0
0.06633669 -0.0263254 0
0.06539191 -0.0301115 0
0.0643266 -0.0334185 0
0.06316770000000001 -0.0359543 0
0.0619313 -0.0380227 0
0.0606342 -0.0396681 0
0.059289900000000006 -0.0408779 0
0.057914600000000004 -0.0415399 0
0.0565267 -0.0416541 0
0.0551468 -0.0410944 0
0.0537957 -0.039977 0
0.052484 -0.0388417 0
0.0512117 -0.0374132 0
0.050001000000000004 -0.0355003 0
0.0488377 -0.0344905 0
0.0477022 -0.0339211 0
0.046577900000000005 -0.0334624 0
0.0454817 -0.0322856 0
0.0444224 -0.0312467 0
0.0434328 -0.0264228 0
0.0426561 -0.0209692 0
0.042051200000000004 -0.0155902 0
0.0416206 -0.010889 0
0.0413403 -0.00450031 0
0.041298100000000004 0.00140803 0
0.041436400000000005 0.00646452 0
0.041719400000000004 0.00995421 0
0.042101 0.0127106 0
0.042565700000000005 0.0150195 0
0.0431059 0.0173353 0
0.0437236 0.0195693 0
0.044410200000000004 0.021491 0
0.0451574 0.023215 0
0.04595830000000001 0.0247583 0
0.046811000000000005 0.0263647 0
0.047721900000000005 0.0282695 0
0.0487049 0.0306944 0
0.0497799 0.0338082 0
0.0509748 0.0376918 0
0.0522976 0.0414623 0
0.053738400000000006 0.0445107 0
0.0552264 0.0442574 0
0.0566537 0.041219 0
0.057945300000000005 0.0363138 0
0.0590527 0.0304253 0
0.059964500000000004 0.0246824 0
0.0606844 0.0189091 0
0.0612069 0.0128468 0
0.061524800000000004 0.006463 0
0.061632400000000004 0.000518166 0
0.061558100000000004 -0.00469074 0
0.0613012 -0.01034 0
0.061015 -0.00833488 0
0.0606712 -0.0122802 0
0.0601989 -0.0157301 0
0.0596217 -0.0186219 0
0.0589674 -0.0202445 0
0.05828030000000001 -0.020972 0
0.0575567 -0.0223334 0
0.05679530000000001 -0.0231939 0
0.0560181 -0.0233838 0
0.05523840000000001 -0.0234045 0
0.054458900000000005 -0.0233309 0
0.0536899 -0.022723 0
0.0529533 -0.0215679 0
0.052251500000000006 -0.0206214 0
0.0515815 -0.0195857 0
0.050948900000000005 -0.0186154 0
0.0503347 -0.0183189 0
0.0497285 -0.0181736 0
0.04911310000000001 -0.0187196 0
0.048485200000000006 -0.0189817 0
0.0478463 -0.0193375 0
0.047199200000000004 -0.019446 0
0.04655140000000001 -0.0194356 0
0.0458995 -0.019629 0
0.0452466 -0.0195165 0
0.04459830000000001 -0.0194411 0
0.0439494 -0.0194765 0
0.0432996 -0.0195556 0
0.0426445 -0.0197842 0
0.0419792 -0.020146 0
0.041299800000000005 -0.0206299 0
0.0406037 -0.0210798 0
0.0398951 -0.0214674 0
0.039171500000000005 -0.0219188 0
0.0384339 -0.0223413 0
0.1067207 0.0 0
0.1071856 0.0287081 0
0.1085148 0.0489429 0
0.11038500000000001 0.0611766 0
0.1125402 0.0672058 0
0.1148428 0.0703994 0
0.1172171 0.0717971 0
0.1196215 0.0724064 0
0.1220075 0.0707309 0
0.1243058 0.0668294 0
0.1263984 0.059088 0
0.1282163 0.0506958 0
0.1297927 0.0447232 0
0.1312059 0.0402444 0
0.1324727 0.0362196 0
0.1336125 0.0323821 0
0.13462390000000002 0.0285801 0
0.13551370000000001 0.0252785 0
0.1363075 0.0226209 0
0.1370238 0.0206742 0
0.1376799 0.0188037 0
0.138271 0.0167943 0
0.1387909 0.0145273 0
0.1392503 0.0133937 0
0.13968429999999998 0.0123196 0
0.1400578 0.0104975 0
0.14039659999999998 0.0100258 0
0.1407243 0.00963225 0
0.14102920000000002 0.00861287 0
0.1412868 0.00683337 0
0.1414772 0.00466004 0
0.1415933 0.00242039 0
0.1416364 0.000299571 0
0.1416136 -0.00153602 0
0.141532 -0.00326112 0
0.1413934 -0.00496362 0
0.1411984 -0.00667125 0
0.1409432 -0.00860338 0
0.14061279999999998 -0.0111941 0
0.14018550000000002 -0.0143489 0
0.13964759999999998 -0.0177799 0
0.1389933 -0.0213171 0
0.1382199 -0.024927 0
0.13732450000000002 -0.0286403 0
0.136307 -0.031026 0
0.135216 -0.0341607 0
0.1340305 -0.0367758 0
0.1327635 -0.0391013 0
0.1314191 -0.0414806 0
0.129993 -0.0439824 0
0.1284829 -0.046508 0
0.126889 -0.0490055 0
0.1252127 -0.0514438 0
0.1234568 -0.0537876 0
0.12162490000000001 -0.056001 0
0.1197221 -0.0580455 0
0.1177541 -0.0599306 0
0.1157172 -0.0622564 0
0.1135956 -0.0648006 0
0.11140620000000001 -0.0662943 0
0.1091867 -0.0667617 0
0.1069615 -0.0667194 0
0.1047429 -0.0664137 0
0.10253770000000001 -0.0659076 0
0.1003714 -0.0640416 0
0.09827240000000001 -0.0620158 0
0.09624160000000001 -0.059903 0
0.0942897 -0.0572955 0
0.0924306 -0.0543568 0
0.0906207 -0.0568282 0
0.0886567 -0.0599582 0
0.08664440000000001 -0.0605927 0
0.08462556 -0.0603567 0
0.08264493 -0.0582418 0
0.0807766 -0.0538917 0
0.07906417 -0.0491083 0
0.07751139 -0.044249 0
0.076132658 -0.0385743 0
0.074964037 -0.0318357 0
0.07401094 -0.026278 0
0.07320713000000001 -0.0220149 0
0.07255456 -0.0180267 0
0.07199097 -0.0158181 0
0.07150663 -0.0133951 0
0.07109786 -0.0111501 0
0.07076129 -0.00922677 0
0.07048725 -0.0072419 0
0.07028587 -0.00491771 0
0.07016374 -0.0025412 0
0.07010801 -0.00104996 0
0.07008087 -0.000740373 0
0.07004347 -0.0015998 0
0.06995786 -0.00353951 0
0.06979848 -0.00576118 0
0.06956816 -0.00782606 0
0.06925911 -0.0106066 0
0.06885559000000001 -0.0132332 0
0.0683743 -0.0155827 0
0.0678136 -0.0178121 0
0.06718719000000001 -0.0196528 0
0.0665027 -0.0213193 0
0.0657655 -0.0227955 0
0.06498380000000001 -0.0240215 0
0.06416430000000001 -0.0250829 0
0.0633119 -0.0259738 0
0.0624344 -0.0266044 0
0.061540500000000005 -0.0269649 0
0.0606396 -0.0270471 0
0.0597405 -0.0268839 0
0.05885 -0.0265424 0
0.0579741 -0.0260167 0
0.057118600000000005 -0.0253299 0
0.0562883 -0.0245276 0
0.055486100000000003 -0.0236644 0
0.0547105 -0.0230307 0
0.0539509 -0.0226392 0
0.053199800000000005 -0.0224509 0
0.0524535 -0.0223919 0
0.051706100000000005 -0.0224405 0
0.0509564 -0.0225636 0
0.0501983 -0.0228311 0
0.04944 -0.0226364 0
0.0486902 -0.0224327 0
0.047943400000000004 -0.0223405 0
0.0472025 -0.0221661 0
0.0464644 -0.0221661 0
0.045723700000000006 -0.022295 0
0.044977500000000004 -0.022493 0
0.04422330000000001 -0.0227553 0
0.0434596 -0.0230816 0
0.042683700000000005 -0.0234737 0
0.041894 -0.0239097 0
0.041089200000000006 -0.0243708 0
0.0402689 -0.024845 0
0.039432600000000005 -0.0253263 0
0.0385804 -0.025788 0
0.037713300000000005 -0.0262329 0
0.036831300000000004 -0.0266911 0
0.035932700000000005 -0.0272185 0
0.035023900000000004 -0.0273085 0
0.0341209 -0.0268546 0
0.033241400000000004 -0.0259379 0
0.0324008 -0.0245671 0
0.031610400000000004 -0.0230569 0
0.030861900000000005 -0.0220024 0
0.0301504 -0.0206334 0
0.0294948 -0.0189092 0
0.028893600000000005 -0.0173008 0
0.028398200000000005 -0.0128548 0
0.028004600000000004 -0.0107823 0
0.0276987 -0.00767116 0
0.0274917 -0.0050901 0
0.027363600000000002 -0.00262093 0
0.0273257 0.000178878 0
0.027381800000000005 0.00307764 0
0.027538 0.00617029 0
0.027799200000000003 0.00936213 0
0.028166500000000004 0.0125287 0
0.028639400000000002 0.0156615 0
0.0292139 0.018648 0
0.0298876 0.0216199 0
0.030659200000000005 0.0245182 0
0.031526200000000004 0.0273527 0
0.0324862 0.0300956 0
0.033535600000000006 0.0327249 0
0.034670900000000004 0.0352582 0
0.0358894 0.037728 0
0.0371895 0.0401444 0
0.0385681 0.0424327 0
0.040019200000000005 0.0444891 0
0.0415347 0.046357 0
0.043104800000000006 0.0476148 0
0.0446828 0.046735 0
0.046192500000000004 0.0437407 0
0.04757410000000001 0.0391905 0
0.048780500000000004 0.0333876 0
0.049782400000000004 0.027075 0
0.0505737 0.0208365 0
0.0512349 0.0221149 0
0.0520062 0.0234819 0
0.052810800000000005 0.0249614 0
0.053654600000000004 0.0251306 0
0.05444310000000001 0.0222279 0
0.0551339 0.0194163 0
0.05573070000000001 0.0164909 0
0.0562184 0.0128036 0
0.056578100000000006 0.0090522 0
0.056822000000000004 0.00581454 0
0.056962 0.00274482 0
0.0569981 -0.000302614 0
0.0569431 -0.00283337 0
0.056806800000000005 -0.00519118 0
0.0565917 -0.00757145 0
0.0563 -0.00980204 0
0.0559361 -0.0118884 0
0.0555037 -0.013967 0
0.0550012 -0.0160457 0
0.054432900000000006 -0.0179375 0
0.053803500000000004 -0.0197204 0
0.0531161 -0.0214094 0
0.052376000000000006 -0.0228934 0
0.051588800000000004 -0.0242739 0
0.050756 -0.0256066 0
0.049881 -0.0268299 0
0.0489661 -0.0280207 0
0.0480119 -0.0291828 0
0.047019700000000005 -0.0303009 0
0.0459913 -0.0313593 0
0.044928800000000005 -0.0323537 0
0.043833800000000006 -0.0333181 0
0.042707 -0.0342652 0
0.0415487 -0.0352111 0
0.0403588 -0.0361621 0
0.0391352 -0.0371664 0
0.037869400000000004 -0.0385842 0
0.0365662 -0.0395448 0
0.035232000000000006 -0.0404446 0
0.0338716 -0.0411814 0
0.032485 -0.042018 0
0.0310695 -0.0428728 0
0.0296292 -0.043542 0
0.028180500000000004 -0.0433802 0
0.0267533 -0.0425803 0
0.025296600000000002 -0.044437 0
0.023804900000000004 -0.0452178 0
0.022293 -0.0450766 0
0.020844400000000006 -0.041791 0
0.019495000000000005 -0.0395999 0
0.018230500000000004 -0.0361024 0
0.0171035 -0.0321214 0
0.016095700000000004 -0.0284738 0
0.015212400000000001 -0.0250186 0
0.014428500000000004 -0.0220306 0
0.0137602 -0.0182808 0
0.013216600000000002 -0.0145475 0
0.012798700000000003 -0.0107014 0
0.01251200000000001 -0.00665439 0
0.012363300000000008 -0.00241787 0
0.012360200000000002 0.00205159 0
0.012507000000000004 0.00651099 0
0.012801700000000006 0.0110153 0
0.0132501 0.015679 0
0.013857400000000006 0.0205627 0
0.014631000000000005 0.0256336 0
0.015578500000000002 0.0310031 0
0.0167092 0.0365724 0
0.018024200000000004 0.0420254 0
0.019517100000000003 0.0472565 0
0.0211801 0.0521919 0
0.0229986 0.0565923 0
0.0249544 0.0605192 0
0.027031400000000004 0.0637189 0
0.029193900000000002 0.0658497 0
0.0314235 0.0678081 0
0.0337136 0.0694513 0
0.0360462 0.0694938 0
0.0383312 0.0673124 0
0.0404906 0.0630916 0
0.042514500000000004 0.0587016 0
0.04438 0.0533399 0
0.046046100000000006 0.0467925 0
0.04747130000000001 0.038992 0
0.04862760000000001 0.0310235 0
0.04953200000000001 0.0238282 0
0.05020140000000001 0.0167733 0
0.0506385 0.00985737 0
0.0508522 0.00333435 0
0.050847500000000004 -0.00326937 0
0.050626500000000005 -0.00962294 0
0.050199400000000005 -0.015645 0
0.049575100000000004 -0.0214375 0
0.0487693 -0.0265374 0
0.047806600000000005 -0.0309097 0
0.046708 -0.0347431 0
0.0454914 -0.0379691 0
0.0441802 -0.0404795 0
0.042795700000000006 -0.0424168 0
0.0413547 -0.0439413 0
0.039867700000000006 -0.0452121 0
0.038341700000000006 -0.0462646 0
0.036782600000000006 -0.0473463 0
0.0351747 -0.0489926 0
0.0335195 -0.0503126 0
0.0318202 -0.0515976 0
0.0300838 -0.0525324 0
0.028332200000000002 -0.0525425 0
0.0265931 -0.0518718 0
0.0249013 -0.0495741 0
0.0232778 -0.048236 0
0.021678000000000003 -0.0474346 0
0.020125900000000002 -0.0456287 0
0.018656000000000006 -0.0422084 0
0.017330200000000004 -0.0380896 0
0.016126100000000004 -0.0342009 0
0.015064300000000003 -0.0298643 0
0.0141417 -0.025934 0
0.013343600000000004 -0.0222956 0
0.012655 -0.0194731 0
0.012053400000000006 -0.0164397 0
0.011577600000000007 -0.0123209 0
0.011239800000000008 -0.0080958 0
0.1068198 0.0 0
0.1072849 0.0287157 0
0.1086142 0.0489375 0
0.1104841 0.0611775 0
0.11263980000000001 0.0672332 0
0.1149433 0.0704263 0
0.1173186 0.0718367 0
0.1197248 0.0724701 0
0.1221138 0.0708205 0
0.1244161 0.0669746 0
0.1265134 0.0592285 0
0.12833640000000002 0.0508677 0
0.12991930000000002 0.0449404 0
0.1313405 0.0405035 0
0.132617 0.0365364 0
0.1337679 0.032736 0
0.1347925 0.0290356 0
0.1357 0.025855 0
0.1365154 0.0233462 0
0.1372579 0.0214939 0
0.1379438 0.0197737 0
0.13856990000000002 0.0179076 0
0.1391301 0.0158428 0
0.139634 0.014698 0
0.14010509999999998 0.0137439 0
0.1405364 0.0124207 0
0.1409425 0.012102 0
0.14134069999999999 0.0117782 0
0.1417188 0.0108704 0
0.1420546 0.00926622 0
0.1423294 0.0072917 0
0.14253680000000002 0.0052576 0
0.1426788 0.00338933 0
0.1427639 0.00184808 0
0.1428009 0.000453547 0
0.1427921 -0.000898521 0
0.1427392 -0.00221443 0
0.1426408 -0.00366242 0
0.1424864 -0.00560155 0
0.14225510000000002 -0.00820558 0
0.14193270000000002 -0.0110192 0
0.141515 -0.0139036 0
0.141001 -0.0167948 0
0.14039030000000002 -0.0197139 0
0.1396807 -0.02273 0
0.13886969999999998 -0.0257821 0
0.13795600000000002 -0.028907 0
0.1369353 -0.0322087 0
0.1358369 -0.0341847 0
0.13465 -0.0368486 0
0.1333786 -0.0392901 0
0.1320257 -0.0417913 0
0.1305878 -0.0443747 0
0.1290632 -0.0469826 0
0.1274518 -0.0495731 0
0.1257549 -0.0521124 0
0.1239749 -0.0545566 0
0.1221158 -0.0568599 0
0.1201831 -0.0589789 0
0.11818310000000001 -0.0609091 0
0.11611460000000001 -0.0631802 0
0.1139613 -0.0658033 0
0.11173630000000001 -0.0674116 0
0.1094785 -0.0679316 0
0.1072144 -0.0678822 0
0.10495750000000001 -0.0675386 0
0.1027154 -0.0670027 0
0.10051070000000001 -0.0651925 0
0.0983745 -0.0631104 0
0.0963069 -0.0610112 0
0.0943175 -0.0584275 0
0.09242220000000001 -0.0554 0
0.0909691 -0.0327567 0
0.0901767 -0.0164068 0
0.089878 -0.00222723 0
0.0900711 0.0125531 0
0.0906619 0.0210898 0
0.091473 0.0278154 0
0.09252550000000001 0.0336408 0
0.0936667 0.0347342 0
0.0948436 0.0356505 0
0.0960241 0.0350242 0
0.0971764 0.0343173 0
0.0983113 0.0337969 0
0.0993947 0.0312074 0
0.1003559 0.0265619 0
0.1011344 0.0205722 0
0.1017213 0.0153316 0
0.1021245 0.00926312 0
0.1023267 0.00322217 0
0.1023344 -0.0022322 0
0.1021701 -0.00730198 0
0.10184280000000001 -0.0119775 0
0.1013696 -0.0158807 0
0.1007788 -0.0194199 0
0.1000767 -0.022319 0
0.0992836 -0.0250729 0
0.09840310000000001 -0.0275619 0
0.0974425 -0.0299643 0
0.0964088 -0.0318268 0
0.0953212 -0.033306 0
0.0941902 -0.0344603 0
0.0930269 -0.03527 0
0.0918423 -0.0357474 0
0.09064620000000001 -0.0359902 0
0.0894442 -0.0361166 0
0.08824280000000001 -0.0359277 0
0.0870576 -0.0351621 0
0.08590640000000001 -0.0339287 0
0.08480428000000001 -0.032213 0
0.08377003 -0.0298807 0
0.08282352 -0.0269812 0
0.08198264000000001 -0.0235621 0
0.08126571 -0.0195667 0
0.08069055 -0.0151472 0
0.08026306 -0.0109457 0
0.08037196 0.0102081 0
0.0808625 0.0192597 0
0.08171324 0.0309726 0
0.08286323000000001 0.0362139 0
0.08411101 0.0387428 0
0.085451 0.0412546 0
0.086845 0.0421032 0
0.08824900000000001 0.0421053 0
0.0896174 0.0397146 0
0.090867 0.03556 0
0.0919577 0.0301946 0
0.0928534 0.0238728 0
0.0935198 0.0167029 0
0.093959 0.0100619 0
0.0941754 0.00340804 0
0.0941775 -0.00288218 0
0.0939827 -0.00829552 0
0.093614 -0.0134638 0
0.09307860000000001 -0.0181532 0
0.0923987 -0.0223033 0
0.0915938 -0.0257695 0
0.0906774 -0.028881 0
0.08966650000000001 -0.031613 0
0.0885696 -0.0339424 0
0.0874048 -0.0358142 0
0.0861832 -0.0374074 0
0.08491276 -0.0387104 0
0.08360567 -0.0396366 0
0.08227481 -0.0401454 0
0.08093173000000001 -0.0404071 0
0.07958746 -0.0402091 0
0.07826185000000001 -0.0392877 0
0.07698086 -0.037577 0
0.075767431 -0.0352727 0
0.074640123 -0.0324226 0
0.07362051 -0.0288602 0
0.07273747 -0.0244031 0
0.07199295 -0.0197047 0
0.07140043 -0.0150526 0
0.07102378000000001 -0.00893371 0
0.07074926000000001 -0.00744779 0
0.07054531 -0.0046724 0
0.07045180000000001 -0.0013238 0
0.07044017 5.30974e-05 0
0.0704538 0.000968437 0
0.07051759 0.0025803 0
0.07060605 0.00263486 0
0.07068168 0.00197425 0
0.07072368 0.000511549 0
0.07070563 -0.0013362 0
0.07062895 -0.00316535 0
0.07047709 -0.00580184 0
0.07023723 -0.0082491 0
0.06992456 -0.0104267 0
0.06953997 -0.0124092 0
0.06909688 -0.0141115 0
0.0685974 -0.0157052 0
0.06805023 -0.0170551 0
0.06746013000000001 -0.0182386 0
0.06683485 -0.0192333 0
0.06617732 -0.0201342 0
0.06549378 -0.020819 0
0.0647909 -0.0212891 0
0.0640769 -0.0215003 0
0.0633604 -0.0214538 0
0.0626498 -0.0211572 0
0.061953 -0.0206684 0
0.061274600000000005 -0.0200437 0
0.0606201 -0.0192602 0
0.059993500000000005 -0.0183621 0
0.05939900000000001 -0.017353 0
0.0588392 -0.0163006 0
0.0583132 -0.0153085 0
0.057818900000000006 -0.0145443 0
0.05734260000000001 -0.0140761 0
0.056879900000000004 -0.0137447 0
0.0564259 -0.0135191 0
0.055978700000000006 -0.0133468 0
0.0555358 -0.0132371 0
0.0550973 -0.0130424 0
0.0546677 -0.0127648 0
0.054246100000000005 -0.0125634 0
0.053829100000000005 -0.0124711 0
0.0534159 -0.0123532 0
0.053004 -0.0123648 0
0.05259180000000001 -0.0123504 0
0.05218060000000001 -0.0123838 0
0.051764700000000004 -0.0125552 0
0.05134280000000001 -0.0127853 0
0.050911200000000004 -0.0130951 0
0.050469200000000006 -0.013439 0
0.050014 -0.013854 0
0.0495449 -0.0142866 0
0.0490607 -0.0147499 0
0.0485611 -0.0152159 0
0.048045500000000005 -0.0157002 0
0.0475138 -0.0161925 0
0.0469653 -0.0166981 0
0.04639990000000001 -0.0172112 0
0.0458172 -0.017734 0
0.04521700000000001 -0.0182663 0
0.044598900000000004 -0.0187974 0
0.0439634 -0.0193192 0
0.043310400000000006 -0.0198389 0
0.042640300000000006 -0.0203581 0
0.0419527 -0.0208815 0
0.0412476 -0.0214092 0
0.0405249 -0.0219421 0
0.039784400000000004 -0.0224789 0
0.039025800000000006 -0.0230276 0
0.0382482 -0.0236108 0
0.0374501 -0.0242758 0
0.036629300000000004 -0.0249299 0
0.035789600000000005 -0.025427 0
0.034934200000000006 -0.0258817 0
0.0340721 -0.0258246 0
0.0332194 -0.0253441 0
0.032389900000000006 -0.0244572 0
0.031596900000000004 -0.0232067 0
0.030847200000000005 -0.02189 0
0.0301441 -0.0204095 0
0.029487900000000004 -0.0191214 0
0.028872800000000004 -0.0178116 0
0.028306700000000004 -0.0162997 0
0.027791000000000003 -0.0147806 0
0.027327200000000003 -0.0131146 0
0.026923700000000002 -0.0111894 0
0.026587700000000006 -0.0090577 0
0.026326300000000004 -0.00673394 0
0.0261445 -0.00429729 0
0.026044300000000006 -0.00185743 0
0.026024600000000002 0.000554523 0
0.026084800000000005 0.00292459 0
0.026222100000000005 0.00519571 0
0.026434400000000004 0.00740882 0
0.0267181 0.00950548 0
0.027071200000000004 0.0115679 0
0.027491800000000004 0.0135573 0
0.027978300000000005 0.0155222 0
0.028528400000000002 0.0173787 0
0.029139200000000004 0.0191856 0
0.029810700000000002 0.021021 0
0.030543600000000004 0.0228558 0
0.0313364 0.0246073 0
0.0321856 0.026205 0
0.033079000000000004 0.0273074 0
0.0340086 0.0284451 0
0.0349772 0.0295926 0
0.035981200000000005 0.0305685 0
0.0370141 0.0313263 0
0.038065800000000004 0.0316179 0
0.039103700000000005 0.0304701 0
0.0400785 0.0279863 0
0.0409548 0.0246853 0
0.0417118 0.0208895 0
0.042335700000000004 0.0167574 0
0.042979 0.0214134 0
0.043712 0.0226073 0
0.044495900000000005 0.0241747 0
0.0452973 0.0236449 0
0.04606160000000001 0.0222501 0
0.046775300000000006 0.0205509 0
0.04741820000000001 0.0180014 0
0.0479646 0.0149081 0
0.048406700000000004 0.0118056 0
0.048748400000000004 0.0088698 0
0.0489935 0.00599753 0
0.0491418 0.00307155 0
0.049194600000000005 0.000304838 0
0.0491588 -0.00230667 0
0.04902820000000001 -0.00534047 0
0.0488048 -0.00779378 0
0.048510000000000005 -0.00977279 0
0.04814740000000001 -0.0118661 0
0.0477181 -0.0137463 0
0.047231300000000004 -0.0153595 0
0.04669090000000001 -0.0169895 0
0.046092400000000006 -0.0188254 0
0.0454311 -0.020755 0
0.0447053 -0.0226968 0
0.043915 -0.0246251 0
0.043061600000000005 -0.0264916 0
0.0421472 -0.0282902 0
0.041173900000000006 -0.0300189 0
0.0401446 -0.0316676 0
0.1061452 0.0 0
0.1066083 0.0286103 0
0.10793340000000001 0.0487971 0
0.1097978 0.0609754 0
0.1119459 0.066978 0
0.1142404 0.0701416 0
0.1166057 0.0715218 0
0.1190007 0.0721113 0
0.12137500000000001 0.0703304 0
0.12365860000000001 0.0663624 0
0.12573620000000002 0.058651 0
0.1275375 0.05009 0
0.1290884 0.0438131 0
0.13046570000000002 0.0390172 0
0.1316873 0.0347378 0
0.13277260000000002 0.0307028 0
0.13372509999999999 0.026682 0
0.1345458 0.023089 0
0.1352614 0.020126 0
0.1358894 0.0178962 0
0.1364474 0.015698 0
0.13692870000000001 0.0133289 0
0.1373261 0.0106691 0
0.137656 0.00921211 0
0.13794879999999998 0.00773295 0
0.1381646 0.00566111 0
0.1383353 0.00475365 0
0.1384766 0.0037226 0
0.1385719 0.00196922 0
0.1385957 -0.000504716 0
0.1385305 -0.00330931 0
0.13836880000000001 -0.00627168 0
0.1381075 -0.00924874 0
0.1377491 -0.0121053 0
0.1372965 -0.0149123 0
0.1367489 -0.0178244 0
0.1361009 -0.0209514 0
0.1353416 -0.0245421 0
0.1344487 -0.0289194 0
0.13341150000000002 -0.0323288 0
0.1322673 -0.0360311 0
0.1310087 -0.0392766 0
0.1296462 -0.0423057 0
0.1281854 -0.0451809 0
0.1266315 -0.0479082 0
0.124989 -0.0504957 0
0.1232628 -0.0529391 0
0.12145790000000001 -0.0552287 0
0.11957960000000001 -0.0573447 0
0.11763380000000001 -0.0592923 0
0.11562040000000001 -0.0614925 0
0.1135235 -0.0641457 0
0.1113506 -0.0659508 0
0.10913790000000001 -0.0665872 0
0.10691490000000001 -0.066739 0
0.1046938 -0.0665196 0
0.1024838 -0.0660949 0
0.1003066 -0.0643883 0
0.09819510000000001 -0.0624301 0
0.0961484 -0.0604346 0
0.0941781 -0.0578374 0
0.0923038 -0.0547419 0
0.0905402 -0.0512133 0
0.08888410000000001 -0.0497428 0
0.08719210000000001 -0.0513454 0
0.0854776 -0.051281 0
0.08379378 -0.0495126 0
0.0822023 -0.0458982 0
0.08075513000000001 -0.0410494 0
0.0794799 -0.0356878 0
0.07838859000000001 -0.0300384 0
0.07748727 -0.0245458 0
0.07675759 -0.0196929 0
0.07616784 -0.0165383 0
0.075643664 -0.0149532 0
0.0751694733 -0.0134576 0
0.074750201 -0.0118446 0
0.074376792 -0.0106107 0
0.07403654 -0.00988297 0
0.07370789 -0.00990786 0
0.07336379 -0.0107802 0
0.07297834 -0.0122601 0
0.07254055000000001 -0.0138664 0
0.07204631 -0.0156831 0
0.07149788 -0.0170147 0
0.07090698000000001 -0.0182609 0
0.07028066000000001 -0.0192386 0
0.06962448 -0.0200651 0
0.06894373000000001 -0.0207245 0
0.06824345 -0.0212478 0
0.06752884 -0.0215901 0
0.06680131 -0.0220586 0
0.06606015 -0.0223113 0
0.06531659000000001 -0.0222796 0
0.0645768 -0.0220851 0
0.0638473 -0.0216744 0
0.06313490000000001 -0.0210891 0
0.062443900000000004 -0.0203953 0
0.061778 -0.0195843 0
0.061141 -0.0186736 0
0.060535700000000005 -0.0177003 0
0.059962600000000005 -0.0167499 0
0.05942070000000001 -0.0157942 0
0.058909600000000006 -0.0150504 0
0.0584165 -0.0145796 0
0.057937100000000005 -0.0142418 0
0.0574669 -0.0139937 0
0.05700430000000001 -0.0137956 0
0.056547200000000006 -0.0136259 0
0.0560968 -0.0134101 0
0.055654 -0.0131726 0
0.055217800000000004 -0.0130324 0
0.0547848 -0.0129673 0
0.054354400000000004 -0.0128625 0
0.053927100000000006 -0.0127924 0
0.0535016 -0.0127474 0
0.053076 -0.0128162 0
0.05264680000000001 -0.0129531 0
0.052211600000000004 -0.0131644 0
0.0517682 -0.013449 0
0.0513139 -0.0137993 0
0.0508477 -0.0141661 0
0.050368300000000005 -0.0145952 0
0.0498739 -0.0150599 0
0.0493634 -0.0155499 0
0.04883660000000001 -0.0160458 0
0.048293 -0.0165568 0
0.0477322 -0.0170754 0
0.0471539 -0.0176056 0
0.0465579 -0.0181416 0
0.04594380000000001 -0.0186855 0
0.045311500000000005 -0.019252 0
0.044658500000000004 -0.0198907 0
0.0439856 -0.0204412 0
0.043295900000000005 -0.0209309 0
0.042589800000000004 -0.0214267 0
0.041866900000000005 -0.0219354 0
0.041126800000000005 -0.0224594 0
0.040369100000000005 -0.0229961 0
0.0395932 -0.0235487 0
0.038798200000000005 -0.024136 0
0.0379842 -0.0246851 0
0.037152300000000006 -0.0252464 0
0.036298000000000004 -0.0259663 0
0.035421600000000004 -0.0265634 0
0.034535500000000004 -0.0265852 0
0.033656900000000003 -0.0261294 0
0.0328011 -0.0252489 0
0.031981300000000004 -0.0240221 0
0.0312066 -0.0225592 0
0.030483700000000002 -0.0209828 0
0.029811800000000006 -0.0194831 0
0.029185300000000004 -0.0181965 0
0.0286058 -0.016646 0
0.028081000000000002 -0.0149997 0
0.027612500000000005 -0.0131915 0
0.027209000000000004 -0.0111249 0
0.0268776 -0.00884461 0
0.026625600000000006 -0.00640539 0
0.026453000000000004 -0.00405844 0
0.026361600000000006 -0.00153496 0
0.026355300000000005 0.00101113 0
0.026432700000000003 0.00350886 0
0.026592200000000003 0.00592088 0
0.026830700000000006 0.00825774 0
0.0271452 0.0104902 0
0.0275332 0.0126672 0
0.027992200000000002 0.0147643 0
0.028520800000000006 0.0168363 0
0.0291164 0.0187819 0
0.029775300000000005 0.0206603 0
0.030497200000000002 0.0225656 0
0.031282500000000005 0.0244511 0
0.0321291 0.02624 0
0.0330335 0.0279217 0
0.033989000000000005 0.0293004 0
0.0349883 0.0306181 0
0.03603 0.0316922 0
0.037094 0.0320931 0
0.0381734 0.03269 0
0.0392677 0.0327402 0
0.0403347 0.0311409 0
0.041325200000000006 0.0282887 0
0.0422048 0.0240303 0
0.0428332 0.0149845 0
0.0432108 0.00903652 0
0.0435499 0.0107781 0
0.0439328 0.0122204 0
0.044368000000000005 0.013668 0
0.0448375 0.0143891 0
0.0453065 0.0135157 0
0.0457239 0.0115033 0
0.0460681 0.00922556 0
0.046327600000000003 0.00639191 0
0.0464898 0.0035258 0
0.046561000000000005 0.00091966 0
0.0465492 -0.00146518 0
0.0464619 -0.00362136 0
0.0463066 -0.00556148 0
0.046089500000000005 -0.00734629 0
0.04581350000000001 -0.00914788 0
0.0454774 -0.0108937 0
0.04508670000000001 -0.0124371 0
0.04464750000000001 -0.0138183 0
0.0441646 -0.0150865 0
0.043640200000000004 -0.0163181 0
0.043075300000000004 -0.0175257 0
0.042470100000000004 -0.0187364 0
0.0418246 -0.0199457 0
0.0411395 -0.0211064 0
0.040416600000000004 -0.0222126 0
0.0396579 -0.0232668 0
0.0388647 -0.024283 0
0.038038300000000004 -0.0252639 0
0.037178800000000005 -0.026287 0
0.036284000000000004 -0.0273355 0
0.0353581 -0.0281527 0
0.034407 -0.0289243 0
0.033428700000000006 -0.0297425 0
0.032426500000000004 -0.0303619 0
0.0314124 -0.0304586 0
0.0304035 -0.0300525 0
0.029419800000000003 -0.028999 0
0.028480400000000003 -0.0274649 0
0.027597100000000006 -0.0257064 0
0.026769100000000004 -0.0241123 0
0.025998200000000006 -0.0222015 0
0.025297600000000003 -0.0200147 0
0.0246737 -0.0175657 0
0.0241361 -0.0148546 0
0.023692200000000004 -0.0120289 0
0.023345900000000003 -0.00909392 0
0.0230775 -0.00693748 0
0.022927500000000003 -0.00215892 0
0.0229281 0.0015988 0
0.023038600000000006 0.00505868 0
0.023278400000000005 0.0090553 0
0.023645400000000004 0.0127877 0
0.0241368 0.0165178 0
0.0247517 0.020204 0
0.025490000000000006 0.0238981 0
0.026351400000000004 0.0276189 0
0.0273385 0.0314222 0
0.028452000000000005 0.0351911 0
0.029689100000000003 0.038831 0
0.031044000000000002 0.0422368 0
0.032505400000000004 0.0452422 0
0.0340613 0.0478108 0
0.0357075 0.0505671 0
0.0374236 0.0522194 0
0.039194200000000005 0.0540972 0
0.041040900000000005 0.0565777 0
0.0429649 0.0586672 0
0.044935100000000006 0.0591222 0
0.046869400000000006 0.0566257 0
0.04867590000000001 0.0517492 0
0.0502915 0.0453892 0
0.0517465 0.0448094 0
0.0532522 0.0427482 0
0.0546344 0.0395268 0
0.055859400000000003 0.0340884 0
0.0568751 0.0270459 0
0.0576503 0.0200655 0
0.058210700000000004 0.0141993 0
0.0585846 0.00868382 0
0.0587789 0.00329469 0
0.0588013 -0.00161801 0
0.0586632 -0.00641715 0
0.0583635 -0.0112312 0
0.0579133 -0.015487 0
0.05733100000000001 -0.0191575 0
0.056630200000000006 -0.0226589 0
0.0558207 -0.0256824 0
0.054920000000000004 -0.0281557 0
0.0539436 -0.0302974 0
0.05290260000000001 -0.0319728 0
0.0518163 -0.0330857 0
0.0506998 -0.0338129 0
0.0495654 -0.0342111 0
0.0484218 -0.0343915 0
0.04727440000000001 -0.0344615 0
0.046125400000000004 -0.0345502 0
0.044969800000000004 -0.0348745 0
0.0437878 -0.0357464 0
0.042589400000000006 -0.0363254 0
0.0413644 -0.0370927 0
0.0401192 -0.0376201 0
0.0388582 -0.038033 0
0.037586100000000004 -0.0382291 0
0.0363121 -0.038262 0
0.0350347 -0.0383666 0
0.0337565 -0.0383797 0
0.032485200000000006 -0.0379167 0
0.031239700000000002 -0.0368814 0
0.030041000000000005 -0.0351232 0
0.0289142 -0.0326453 0
0.027874100000000006 -0.0299463 0
0.026929300000000003 -0.0270367 0
0.026080200000000005 -0.0240899 0
0.0253344 -0.0208974 0
0.024692500000000006 -0.0178951 0
0.1059802 0.0 0
0.1064426 0.0285639 0
0.1077657 0.0487246 0
0.1096274 0.0608812 0
0.11177210000000001 0.0668738 0
0.1140629 0.0700274 0
0.11642430000000001 0.0714002 0
0.1188151 0.0719807 0
0.1211845 0.0701675 0
0.123462 0.0661669 0
0.1255332 0.0584617 0
0.1273289 0.0499317 0
0.1288734 0.0435762 0
0.1302407 0.0386746 0
0.13145020000000002 0.0343348 0
0.1325198 0.030197 0
0.13345780000000002 0.026354 0
0.1342721 0.0229764 0
0.1349884 0.0202809 0
0.1356256 0.0182516 0
0.1361996 0.016299 0
0.13670490000000002 0.0141429 0
0.13713350000000002 0.0117273 0
0.1374933 0.0101578 0
0.1378067 0.00866704 0
0.138059 0.00683904 0
0.13827240000000002 0.00611104 0
0.1384583 0.00504672 0
0.1385981 0.00333242 0
0.1386673 0.000838246 0
0.138646 -0.00196603 0
0.1385346 -0.00458301 0
0.1383377 -0.0070896 0
0.1380588 -0.00953039 0
0.1376978 -0.0120155 0
0.1372524 -0.0146038 0
0.1367175 -0.0173956 0
0.1360829 -0.0206187 0
0.1353292 -0.0245027 0
0.134437 -0.0288791 0
0.1334036 -0.0319271 0
0.13227650000000002 -0.0354144 0
0.1310417 -0.0384834 0
0.1297084 -0.0413572 0
0.1282814 -0.0441147 0
0.1267647 -0.0467471 0
0.1251623 -0.0492623 0
0.12347810000000001 -0.0516595 0
0.1217162 -0.0539297 0
0.1198811 -0.0560559 0
0.117978 -0.058018 0
0.11600930000000001 -0.0600805 0
0.1139603 -0.0627239 0
0.11183090000000001 -0.0647706 0
0.1096525 -0.0657348 0
0.10745660000000001 -0.0659531 0
0.1052603 -0.0658136 0
0.1030726 -0.065452 0
0.1009107 -0.0641283 0
0.0988039 -0.0623182 0
0.0967616 -0.060297 0
0.0947929 -0.057886 0
0.0929129 -0.0550145 0
0.091144 -0.0495401 0
0.0896961 -0.0405792 0
0.08833730000000001 -0.0400971 0
0.087074 -0.0354061 0
0.0859971 -0.0294563 0
0.08511908 -0.0235476 0
0.08444088 -0.0173389 0
0.08398558 -0.0101942 0
0.08377278 -0.00357342 0
0.08373175000000001 0.000856244 0
0.08382789 0.00411659 0
0.08399089 0.00565146 0
0.08419049 0.00645571 0
0.08442804000000001 0.00769417 0
0.08468278 0.00742153 0
0.08490578 0.00596505 0
0.08506607000000001 0.00368545 0
0.08513422000000001 0.000615924 0
0.08509731000000001 -0.00237627 0
0.0849623 -0.00550502 0
0.08472757 -0.00832931 0
0.08440310000000001 -0.0108963 0
0.08399507 -0.0134478 0
0.08350593 -0.0157358 0
0.08294169 -0.0178767 0
0.08231004 -0.0199081 0
0.08161438 -0.0216161 0
0.08086891 -0.023039 0
0.08008028 -0.0241104 0
0.07926254 -0.0248818 0
0.07842247000000001 -0.02546 0
0.07756473 -0.0259889 0
0.07669143 -0.0263813 0
0.07580954100000001 -0.0264952 0
0.07493087500000001 -0.0261978 0
0.07406845000000001 -0.0255465 0
0.07323412 -0.0245249 0
0.07243992 -0.0231605 0
0.07169462 -0.0216162 0
0.07100369000000001 -0.0199574 0
0.07036476 -0.0183059 0
0.06978819 -0.0164949 0
0.06926737000000001 -0.0147196 0
0.06881969 -0.0122615 0
0.06844958000000001 -0.0103248 0
0.06812821000000001 -0.00893759 0
0.06785735 -0.00750257 0
0.06762934000000001 -0.00621371 0
0.06744581000000001 -0.00491293 0
0.06729563 -0.00416455 0
0.06716333000000001 -0.00384778 0
0.06703226000000001 -0.00409343 0
0.06688041 -0.00505456 0
0.06668878 -0.00634136 0
0.06645781 -0.00742554 0
0.06619030000000001 -0.00852062 0
0.06588823 -0.00952675 0
0.06555581 -0.0103509 0
0.0651989 -0.0110067 0
0.0648222 -0.0115626 0
0.0644277 -0.0120721 0
0.0640172 -0.0125343 0
0.0635915 -0.0129695 0
0.063153 -0.0133154 0
0.0627037 -0.01362 0
0.0622455 -0.0138487 0
0.061781 -0.0140046 0
0.0613123 -0.0141143 0
0.0608404 -0.0141943 0
0.060366500000000003 -0.0142403 0
0.059891200000000006 -0.0142699 0
0.05941540000000001 -0.014282 0
0.0589394 -0.0142829 0
0.0584628 -0.0143414 0
0.0579826 -0.0144891 0
0.057496200000000004 -0.0146973 0
0.0570024 -0.0149313 0
0.0565006 -0.0151736 0
0.0559906 -0.0154188 0
0.05547250000000001 -0.0156611 0
0.0549467 -0.0158833 0
0.0544133 -0.0161153 0
0.053872 -0.0163709 0
0.05332100000000001 -0.0166878 0
0.052759600000000004 -0.0169914 0
0.0521879 -0.0173219 0
0.051604300000000006 -0.0176909 0
0.0510077 -0.018108 0
0.05039640000000001 -0.0185602 0
0.0497697 -0.019035 0
0.0491269 -0.0195263 0
0.0484672 -0.0200393 0
0.047790200000000005 -0.0205754 0
0.0470944 -0.021154 0
0.046379100000000006 -0.0217522 0
0.0456434 -0.022384 0
0.044885900000000006 -0.0230549 0
0.0441048 -0.0237946 0
0.0432986 -0.0245035 0
0.042472 -0.025076 0
0.0416264 -0.0256601 0
0.040760700000000004 -0.0262642 0
0.039875 -0.0268698 0
0.0389673 -0.0275672 0
0.038037100000000004 -0.0281921 0
0.0370889 -0.0287204 0
0.036119700000000005 -0.0293999 0
0.035129600000000004 -0.0299804 0
0.0341213 -0.0305193 0
0.033101700000000005 -0.0305933 0
0.0320924 -0.0299434 0
0.0310917 -0.0305458 0
0.0300307 -0.032449 0
0.028938200000000004 -0.033078 0
0.0278271 -0.0335009 0
0.026714500000000002 -0.0332093 0
0.025621400000000003 -0.0324235 0
0.024563 -0.0311358 0
0.0235548 -0.0294482 0
0.0226094 -0.027405 0
0.021740300000000004 -0.0248862 0
0.020961 -0.0220257 0
0.020282600000000005 -0.0188437 0
0.019712600000000004 -0.015511 0
0.019257200000000002 -0.0120118 0
0.018920700000000006 -0.00842641 0
0.0187041 -0.00478362 0
0.018609900000000006 -0.00100965 0
0.018644400000000005 0.00287907 0
0.0188083 0.00679232 0
0.019104300000000005 0.0107771 0
0.019533000000000002 0.0147672 0
0.020096300000000004 0.018833 0
0.020796300000000004 0.0229761 0
0.021636700000000002 0.0272658 0
0.0226229 0.0317014 0
0.023757200000000006 0.0361142 0
0.025035300000000003 0.0403282 0
0.026449400000000005 0.0442526 0
0.027986200000000003 0.04771 0
0.0296316 0.0507339 0
0.0313605 0.052806 0
0.0331552 0.0548128 0
0.035019 0.0569232 0
0.036943800000000006 0.0583678 0
0.038927800000000005 0.0619738 0
0.041172200000000006 0.0718869 0
0.0437395 0.0803816 0
0.04651810000000001 0.0856213 0
0.04942150000000001 0.0879822 0
0.052355 0.0875668 0
0.055223400000000006 0.0843819 0
0.057962200000000005 0.0801036 0
0.060539100000000005 0.0746335 0
0.06290180000000001 0.0672759 0
0.0649826 0.0579257 0
0.06673875 0.0483649 0
0.06821804000000001 0.0411138 0
0.06944657 0.0330668 0
0.07038912 0.0238843 0
0.07101668 0.014336 0
0.07133537000000001 0.00529799 0
0.07135577 -0.00357653 0
0.07107864 -0.0124418 0
0.07052046000000001 -0.0204274 0
0.06971764 -0.0272535 0
0.06868732 -0.0341012 0
0.06744452000000001 -0.0399372 0
0.06602866 -0.0446177 0
0.0644717 -0.0485173 0
0.062795 -0.0518161 0
0.0610218 -0.0543691 0
0.0591777 -0.0561198 0
0.0572887 -0.0570994 0
0.0553738 -0.0577405 0
0.053454800000000004 -0.0572173 0
0.0515755 -0.056226 0
0.04969080000000001 -0.0561559 0
0.0478914 -0.0527392 0
0.04614360000000001 -0.0518003 0
0.0444736 -0.0481216 0
0.0429471 -0.0441574 0
0.0415422 -0.0402189 0
0.040294300000000005 -0.0352495 0
0.039198800000000006 -0.0308995 0
0.038243900000000004 -0.0263763 0
0.0374562 -0.0214174 0
0.0368227 -0.0168246 0
0.0363402 -0.0126049 0
0.035977100000000005 -0.00952518 0
0.035708000000000004 -0.00667183 0
0.035542800000000006 -0.00339263 0
0.0354896 7.6926e-05 0
0.035557500000000006 0.00384733 0
0.035753700000000006 0.00772954 0
0.036076000000000004 0.011407 0
0.0365175 0.0148948 0
0.037075300000000005 0.0184256 0
0.0377535 0.0220718 0
0.0385507 0.0255663 0
0.0394624 0.0289741 0
0.040489000000000004 0.0324732 0
0.0416334 0.0360348 0
0.0428961 0.0395371 0
0.0442748 0.0430335 0
0.04577200000000001 0.0466364 0
0.047387900000000004 0.0500793 0
0.0491086 0.0529109 0
0.0508829 0.0529284 0
0.052600600000000004 0.0499538 0
0.054183800000000004 0.0450839 0
0.05558010000000001 0.0388881 0
0.056756100000000004 0.0320467 0
0.057710300000000006 0.0249238 0
0.0583513 0.0149603 0
0.0586647 0.00456461 0
0.058628400000000004 -0.00573571 0
0.05828270000000001 -0.0142806 0
0.0576773 -0.0215288 0
0.056836000000000005 -0.0286158 0
0.0557638 -0.0352087 0
0.05448460000000001 -0.0412173 0
0.0530168 -0.0462892 0
0.0514003 -0.0504997 0
0.0496472 -0.0543543 0
0.047777700000000006 -0.0575867 0
0.045813400000000004 -0.0600405 0
0.043786200000000004 -0.061401 0
0.041727600000000004 -0.0620012 0
0.0396608 -0.0619203 0
0.037614 -0.0607809 0
0.0356269 -0.0585709 0
0.033701300000000003 -0.0573993 0
0.031832700000000005 -0.0547897 0
0.030062600000000002 -0.0512345 0
0.0284424 -0.0464178 0
0.026997200000000006 -0.0406233 0
0.025751100000000006 -0.0344009 0
0.1068788 0.0 0
0.1073441 0.0287345 0
0.1086744 0.0489822 0
0.11054620000000001 0.0612309 0
0.1127033 0.0672672 0
0.1150081 0.0704688 0
0.11738480000000001 0.0718715 0
0.1197918 0.0724863 0
0.12218100000000001 0.0708385 0
0.1244832 0.0669575 0
0.1265799 0.0592064 0
0.1284023 0.0508613 0
0.1299856 0.0449726 0
0.1314087 0.0405791 0
0.1326879 0.0366237 0
0.13384210000000002 0.0328422 0
0.1348699 0.0290974 0
0.13577820000000002 0.0258702 0
0.1365931 0.0232939 0
0.1373333 0.0214315 0
0.1380163 0.0196528 0
0.1386375 0.0177443 0
0.1391909 0.0155854 0
0.1396829 0.0142393 0
0.1401366 0.0130202 0
0.1405424 0.0117207 0
0.140929 0.0116158 0
0.1413134 0.01141 0
0.1416792 0.0104766 0
0.1420007 0.00880369 0
0.1422593 0.00678591 0
0.1424496 0.00474244 0
0.1425744 0.00287625 0
0.1426426 0.00133306 0
0.1426614 -0.000112785 0
0.142633 -0.00151202 0
0.142559 -0.00286557 0
0.1424378 -0.00438157 0
0.14225680000000002 -0.00647176 0
0.14199450000000002 -0.00918781 0
0.1416374 -0.0121108 0
0.1411818 -0.0150837 0
0.1406269 -0.0180673 0
0.13997199999999999 -0.0210863 0
0.13921460000000002 -0.0242182 0
0.1383522 -0.02738 0
0.1373829 -0.0306371 0
0.1363175 -0.0328452 0
0.1351726 -0.0356453 0
0.1339399 -0.0381597 0
0.1326261 -0.0405691 0
0.13123 -0.0430912 0
0.1297485 -0.0456879 0
0.12818010000000002 -0.0482975 0
0.1265251 -0.0508759 0
0.1247853 -0.0533821 0
0.1229639 -0.055772 0
0.12106549999999999 -0.0579996 0
0.1190963 -0.0600261 0
0.1170616 -0.0620144 0
0.11494889999999999 -0.0646362 0
0.1127528 -0.0668422 0
0.1105044 -0.0678384 0
0.1082386 -0.068026 0
0.10597490000000001 -0.0677888 0
0.10372300000000001 -0.0673395 0
0.10149330000000001 -0.0662624 0
0.0993203 -0.0641787 0
0.097219 -0.0620173 0
0.0951916 -0.0596986 0
0.0932506 -0.0568204 0
0.0914353 -0.0503187 0
0.0898938 -0.0426253 0
0.0886114 -0.0346025 0
0.0876124 -0.0256921 0
0.0869155 -0.0166893 0
0.0865045 -0.00850101 0
0.0863734 2.03019e-06 0
0.0865071 0.00724065 0
0.0868467 0.0125052 0
0.0873136 0.0149997 0
0.0878409 0.0165079 0
0.0884067 0.0172502 0
0.08898 0.0170861 0
0.08954240000000001 0.0166413 0
0.09005780000000001 0.014229 0
0.0904718 0.0107011 0
0.0907527 0.00653875 0
0.0908906 0.00212286 0
0.0908719 -0.00289892 0
0.0906923 -0.0074845 0
0.0903708 -0.0114751 0
0.0899162 -0.0154215 0
0.08934070000000001 -0.0189973 0
0.0886447 -0.0223439 0
0.0878486 -0.0253599 0
0.0869533 -0.0279314 0
0.0859857 -0.0300155 0
0.08495682 -0.0314681 0
0.0838855 -0.0327382 0
0.08277392 -0.0338068 0
0.08163547 -0.0344792 0
0.08047891 -0.0348729 0
0.0793147 -0.0349504 0
0.07815368 -0.0346945 0
0.07700437 -0.0342809 0
0.075874528 -0.0334927 0
0.074783324 -0.0319579 0
0.07375563 -0.0297354 0
0.07281116 -0.0270092 0
0.07196545 -0.023839 0
0.0712299 -0.0205269 0
0.07060199 -0.0174082 0
0.07007393 -0.0145042 0
0.06962531 -0.0128287 0
0.06926633 -0.00684394 0
0.06919030000000001 0.00452858 0
0.06951622 0.0146804 0
0.07017642 0.0240239 0
0.07109633 0.0306301 0
0.07220262000000001 0.0351426 0
0.07342786 0.03805 0
0.074733047 0.0399504 0
0.07607706 0.0404608 0
0.07742160000000001 0.0401815 0
0.0787306 0.0381221 0
0.07992775 0.0336651 0
0.08094546 0.0278792 0
0.08178292000000001 0.0228061 0
0.08243897 0.0169202 0
0.08287717 0.00974575 0
0.08307930000000001 0.00304007 0
0.08306919 -0.00319432 0
0.08286126 -0.00889554 0
0.08247187 -0.0140955 0
0.08191709 -0.0188195 0
0.08120663 -0.023536 0
0.08034683000000001 -0.0276995 0
0.07935545000000001 -0.0313208 0
0.07826121 -0.0341798 0
0.07707971000000001 -0.0364398 0
0.075830046 -0.0384416 0
0.074522974 -0.0398354 0
0.07317682 -0.0408349 0
0.07180681 -0.0413029 0
0.07042822 -0.0413765 0
0.06905109000000001 -0.0412473 0
0.06768814000000001 -0.0404737 0
0.06636787 -0.0387168 0
0.0651201 -0.0362316 0
0.0639705 -0.0329497 0
0.0629213 -0.0312698 0
0.06180770000000001 -0.035758 0
0.060499000000000004 -0.0415895 0
0.0590677 -0.0437392 0
0.0576018 -0.0439714 0
0.05615200000000001 -0.0428423 0
0.0547648 -0.0403206 0
0.0534698 -0.0378742 0
0.0522388 -0.0359762 0
0.0510757 -0.0341186 0
0.0499623 -0.0327902 0
0.04889 -0.031704 0
0.0478461 -0.0308973 0
0.0468271 -0.0304001 0
0.04582170000000001 -0.0298562 0
0.0448413 -0.0290766 0
0.0438824 -0.0284676 0
0.0429449 -0.0278295 0
0.042027300000000004 -0.0273002 0
0.041123900000000005 -0.0269767 0
0.0402283 -0.0268015 0
0.0393365 -0.0267373 0
0.0384455 -0.0267581 0
0.0375527 -0.0268419 0
0.036662 -0.0266285 0
0.0357854 -0.0259706 0
0.0349401 -0.0247923 0
0.0341406 -0.0232605 0
0.0333972 -0.0214808 0
0.0327141 -0.0197002 0
0.0320883 -0.0179668 0
0.031521600000000004 -0.0161958 0
0.031012500000000005 -0.0145029 0
0.030558800000000004 -0.0128343 0
0.030162900000000006 -0.0110291 0
0.0298278 -0.00922512 0
0.029546600000000006 -0.00773715 0
0.029314800000000002 -0.00614678 0
0.029145300000000006 -0.00415785 0
0.029036200000000005 -0.00248094 0
0.028982800000000003 -0.000812234 0
0.028984100000000006 0.00080213 0
0.029038 0.00234942 0
0.0291432 0.00389103 0
0.029300100000000003 0.00544287 0
0.029508600000000003 0.00699936 0
0.0297696 0.00859144 0
0.0300845 0.0102206 0
0.030453400000000005 0.0118289 0
0.0308748 0.0133646 0
0.031346000000000006 0.0148203 0
0.0318637 0.0161535 0
0.032423200000000006 0.0173297 0
0.033018700000000005 0.0183185 0
0.0336436 0.0191032 0
0.034291 0.0196784 0
0.0349538 0.0200408 0
0.035625000000000004 0.0201932 0
0.036297800000000005 0.0201488 0
0.036966000000000006 0.0199236 0
0.037622100000000006 0.0193878 0
0.038248000000000004 0.0181216 0
0.0388188 0.016149 0
0.039313100000000004 0.0135587 0
0.039711 0.0104858 0
0.040008 0.00754058 0
0.0402097 0.00473218 0
0.0403188 0.00198747 0
0.0403386 -0.000618122 0
0.040276200000000005 -0.0029679 0
0.0401402 -0.00504018 0
0.0399402 -0.006823 0
0.0396849 -0.00839349 0
0.0393757 -0.010103 0
0.0390034 -0.012143 0
0.038561500000000005 -0.0142775 0
0.0380484 -0.0164242 0
0.037463800000000005 -0.0185398 0
0.0368104 -0.0205593 0
0.0360919 -0.0224547 0
0.035312300000000005 -0.02423 0
0.034475500000000006 -0.0258958 0
0.033585000000000004 -0.0274633 0
0.0326441 -0.028922 0
0.0316559 -0.0303348 0
0.030620600000000005 -0.031677 0
0.029544800000000003 -0.0328457 0
0.0284427 -0.0332076 0
0.027339500000000003 -0.0330034 0
0.026252200000000003 -0.0322536 0
0.0251887 -0.0321671 0
0.024062100000000003 -0.0348744 0
0.0228543 -0.0371237 0
0.021600400000000006 -0.0377811 0
0.0203534 -0.0369389 0
0.019146100000000006 -0.0357281 0
0.0179826 -0.0340417 0
0.016889600000000005 -0.0317459 0
0.015874700000000005 -0.0292661 0
0.014955100000000006 -0.0260092 0
0.014154100000000003 -0.0222866 0
0.0134634 -0.019478 0
0.0128705 -0.0160503 0
0.012404800000000007 -0.0121558 0
0.012068099999999998 -0.00823647 0
0.011863499999999999 -0.00423634 0
0.011794300000000008 -8.01299e-05 0
0.011867799999999998 0.00503711 0
0.012091000000000005 0.00853027 0
0.012428500000000009 0.0118352 0
0.012908800000000005 0.0169639 0
0.013573300000000003 0.0225491 0
0.014412400000000006 0.0274567 0
0.0154112 0.0323063 0
0.016579000000000003 0.0374661 0
0.017911200000000002 0.0421528 0
0.019394300000000003 0.0466328 0
0.021028500000000006 0.0511348 0
0.0228031 0.055043 0
0.024698500000000005 0.0584594 0
0.026702000000000004 0.0615096 0
0.028796300000000004 0.0639444 0
0.0309641 0.0659958 0
0.0331974 0.0678892 0
0.035490900000000006 0.069612 0
0.0378929 0.0755628 0
0.0405049 0.0820037 0
0.043404200000000004 0.0893366 0
0.0464424 0.0922647 0
0.049526 0.0923072 0
0.05256670000000001 0.0898918 0
0.0554863 0.0851979 0
0.0582126 0.0784958 0
0.060684600000000005 0.0701024 0
0.0628518 0.0603646 0
0.0646874 0.0507292 0
0.06624259 0.0432733 0
0.06753575 0.034841 0
0.06853577 0.0256134 0
0.06922254 0.0161678 0
0.06960332 0.00716325 0
0.06968729 -0.00159833 0
0.06948102 -0.0102649 0
0.06899492 -0.0182743 0
0.06825731 -0.0253622 0
0.06729893 -0.0317144 0
0.06614081000000001 -0.0373084 0
0.0648076 -0.0422345 0
0.06332700000000001 -0.0462966 0
0.0617221 -0.0497328 0
0.10583530000000001 0.0 0
0.1062974 0.0285567 0
0.1076202 0.0487172 0
0.10948160000000001 0.0608653 0
0.1116257 0.0668538 0
0.11391580000000001 0.0700004 0
0.1162762 0.0713722 0
0.1186661 0.0719542 0
0.12103420000000001 0.0701176 0
0.1233098 0.0661075 0
0.1253794 0.058417 0
0.1271719 0.0497735 0
0.1287094 0.0433295 0
0.1300678 0.0384062 0
0.131267 0.0339959 0
0.13232470000000002 0.0298052 0
0.133245 0.0256508 0
0.1340288 0.0219132 0
0.1347025 0.0187976 0
0.1352836 0.0164147 0
0.1357892 0.0140468 0
0.1362122 0.0114809 0
0.1365442 0.00860934 0
0.1368021 0.00695577 0
0.1370179 0.00522113 0
0.1371602 0.00418623 0
0.13728020000000002 0.00315259 0
0.1373619 0.00172264 0
0.1373815 -0.000559679 0
0.13731100000000002 -0.00360714 0
0.1371325 -0.00696788 0
0.1368411 -0.0103307 0
0.136441 -0.0134952 0
0.1359386 -0.0164935 0
0.1353347 -0.0196062 0
0.1346242 -0.0229127 0
0.1337969 -0.0266231 0
0.13285170000000002 -0.0299627 0
0.1317829 -0.0339548 0
0.1305851 -0.0376728 0
0.12926880000000002 -0.0411016 0
0.12784210000000001 -0.044314 0
0.126312 -0.0473181 0
0.1246853 -0.0501205 0
0.1229688 -0.0527211 0
0.121169 -0.0551193 0
0.11929310000000001 -0.0573031 0
0.1173478 -0.0592991 0
0.1153313 -0.0616621 0
0.11322850000000001 -0.0642767 0
0.11105280000000001 -0.065958 0
0.10884070000000001 -0.0666184 0
0.1066179 -0.0667002 0
0.10439810000000001 -0.0664809 0
0.10218930000000001 -0.0660616 0
0.1000148 -0.0643344 0
0.09790560000000001 -0.0623263 0
0.0958643 -0.0602219 0
0.093901 -0.0576404 0
0.0920326 -0.0545782 0
0.0902724 -0.0511573 0
0.0886359 -0.0471593 0
0.0874255 -0.023832 0
0.0868655 -0.0114839 0
0.0866856 0.000945231 0
0.0870023 0.0162938 0
0.0876651 0.0218518 0
0.08845420000000001 0.0259249 0
0.0894258 0.0312936 0
0.0904787 0.0316837 0
0.0915335 0.0317455 0
0.0926101 0.0328755 0
0.0936923 0.0315732 0
0.09467980000000001 0.0278262 0
0.09551770000000001 0.0226923 0
0.096167 0.0167231 0
0.0966234 0.0111833 0
0.0968888 0.00528717 0
0.0969612 -0.000639065 0
0.09684200000000001 -0.00594316 0
0.0965651 -0.0105302 0
0.0961303 -0.0150748 0
0.0955566 -0.019099 0
0.09485070000000001 -0.0226823 0
0.0940423 -0.0256851 0
0.0931395 -0.0281806 0
0.0921594 -0.0305187 0
0.0911042 -0.0325653 0
0.0899894 -0.0342114 0
0.0888244 -0.0355851 0
0.0876193 -0.0366487 0
0.0863841 -0.0373946 0
0.0851306 -0.0377603 0
0.08386917 -0.0379051 0
0.08260821 -0.037717 0
0.08136469 -0.0368574 0
0.08016580000000001 -0.0350889 0
0.07903005 -0.0331279 0
0.07796696 -0.0306764 0
0.07700264 -0.0272204 0
0.076166935 -0.0230879 0
0.075467533 -0.0190774 0
0.074902496 -0.0152157 0
0.074536737 -0.00628184 0
0.07461385300000001 0.00767238 0
0.075049972 0.018295 0
0.075833539 0.0274059 0
0.07681356 0.0313822 0
0.07794386 0.0362392 0
0.07921988 0.0398316 0
0.08058072000000001 0.0414668 0
0.08197781 0.0423286 0
0.08340007 0.0427434 0
0.08477868 0.0396015 0
0.0860018 0.0340577 0
0.0870399 0.0287585 0
0.0878918 0.0227071 0
0.08852750000000001 0.0158806 0
0.0889275 0.00866721 0
0.0890972 0.00191635 0
0.0890489 -0.00429617 0
0.0888052 -0.00993914 0
0.0883881 -0.0147775 0
0.0878062 -0.0197511 0
0.087065 -0.0243457 0
0.0861827 -0.0281225 0
0.08518629 -0.0314195 0
0.0840915 -0.033969 0
0.08292041 -0.0361796 0
0.08168024 -0.0379754 0
0.08039065000000001 -0.0393527 0
0.0790594 -0.0404389 0
0.07769895 -0.0411156 0
0.07632301 -0.0413931 0
0.074942146 -0.0414391 0
0.07357044 -0.0408012 0
0.07223578 -0.0392592 0
0.07096525000000001 -0.0370008 0
0.06978118 -0.0341006 0
0.06870635 -0.0304819 0
0.067787 -0.0205747 0
0.06738267 -0.00669882 0
0.06731876 0.00299847 0
0.06762641 0.0140656 0
0.06819251 0.018976 0
0.06888696 0.0223334 0
0.06967805 0.0247574 0
0.07051771 0.0254797 0
0.07137476000000001 0.0259589 0
0.07225417 0.0267822 0
0.07315871 0.0274014 0
0.07407965 0.0278661 0
0.07501943900000001 0.0284605 0
0.075946806 0.0268866 0
0.07677786 0.0229678 0
0.0774659 0.0187941 0
0.07801638 0.0146007 0
0.07840818000000001 0.00913383 0
0.07859844 0.00211289 0
0.0785869 -0.0028632 0
0.07838547 -0.00883055 0
0.07799853 -0.0140025 0
0.07745096 -0.0184464 0
0.07676018 -0.0226769 0
0.07593267000000001 -0.0266991 0
0.074975823 -0.0304675 0
0.07390229000000001 -0.0335923 0
0.07274135 -0.0359608 0
0.07149979000000001 -0.0381456 0
0.07020191 -0.0397514 0
0.0688497 -0.0411746 0
0.06746535000000001 -0.0418189 0
0.06606705 -0.0420236 0
0.0646726 -0.041597 0
0.06329950000000001 -0.0407998 0
0.061962 -0.0394356 0
0.0606871 -0.0370846 0
0.0594967 -0.0344959 0
0.058392200000000005 -0.0318964 0
0.0573728 -0.0284623 0
0.056531 -0.0224275 0
0.055833400000000005 -0.0201858 0
0.0551961 -0.0178851 0
0.054649100000000006 -0.01532 0
0.05416700000000001 -0.0138458 0
0.05372980000000001 -0.0123886 0
0.053347900000000004 -0.010554 0
0.0530334 -0.00845818 0
0.0527813 -0.00678793 0
0.05258210000000001 -0.00525132 0
0.0524308 -0.00398835 0
0.0523126 -0.00317026 0
0.052219 -0.00251421 0
0.052143 -0.0021102 0
0.0520723 -0.00219166 0
0.051991 -0.00271237 0
0.0518853 -0.00361581 0
0.0517449 -0.00476788 0
0.0515622 -0.00613378 0
0.0513309 -0.00766651 0
0.051048300000000005 -0.00916356 0
0.050716300000000006 -0.0106857 0
0.050332100000000005 -0.0122609 0
0.04989880000000001 -0.0136037 0
0.0494269 -0.0146225 0
0.048924800000000004 -0.0154486 0
0.0483962 -0.0162177 0
0.047843500000000004 -0.016899 0
0.04726570000000001 -0.0177519 0
0.04665520000000001 -0.0188575 0
0.04600460000000001 -0.0201369 0
0.0453104 -0.0214731 0
0.0445715 -0.0228002 0
0.043788900000000006 -0.0240965 0
0.0429638 -0.0253569 0
0.0420972 -0.0265865 0
0.0411902 -0.0277849 0
0.0402445 -0.0289005 0
0.0392628 -0.0299547 0
0.038247100000000006 -0.0309514 0
0.037198600000000005 -0.0319348 0
0.036116800000000004 -0.0329209 0
0.035004200000000006 -0.0337979 0
0.033864200000000004 -0.0345697 0
0.0326979 -0.0354102 0
0.0315025 -0.0362413 0
0.030294500000000002 -0.0362217 0
0.029099 -0.0355195 0
0.027936600000000006 -0.0342793 0
0.026826000000000003 -0.0324509 0
0.0258021 -0.0282258 0
0.024904000000000003 -0.0257386 0
0.0241127 -0.0218596 0
0.0234433 -0.0187858 0
0.022870400000000006 -0.0157533 0
0.022398 -0.0127621 0
0.022026700000000003 -0.00968777 0
0.0217607 -0.0063917 0
0.021609100000000006 -0.00286425 0
0.0215785 0.000891888 0
0.0216767 0.00483107 0
0.021907700000000002 0.00886419 0
0.022274300000000004 0.0129377 0
0.0227768 0.0170164 0
0.0234168 0.0211993 0
0.0241991 0.0255482 0
0.025129000000000005 0.030044 0
0.026209500000000004 0.0345535 0
0.027437800000000005 0.0388875 0
0.028805800000000006 0.0429227 0
0.0302995 0.0464465 0
0.031903400000000005 0.049577 0
0.033606000000000004 0.0524506 0
0.035397000000000005 0.0547849 0
0.0372588 0.05684 0
0.0391922 0.0590697 0
0.0411986 0.0611646 0
0.043267400000000004 0.0627751 0
0.045351800000000005 0.0618094 0
0.047349300000000004 0.0578767 0
0.0491799 0.0526946 0
0.051069100000000006 0.0599408 0
0.0531348 0.0676674 0
0.0555285 0.0739529 0
0.058031200000000005 0.0759182 0
0.060562500000000005 0.0754067 0
0.06302050000000001 0.0719559 0
0.06533476 0.066948 0
0.06745190000000001 0.0602037 0
0.06931708 0.0520492 0
0.07090084 0.0438443 0
0.07223813 0.0368818 0
0.07333516 0.0294314 0
0.07417705000000001 0.0215494 0
0.074746757 0.013146 0
0.075048713 0.00543231 0
0.0751006338 -0.00182611 0
0.07490937 -0.00912903 0
0.074486648 -0.0157553 0
0.0738559 -0.0216159 0
0.07303571 -0.0272084 0
0.07204091 -0.0321 0
0.07089163 -0.0364449 0
0.0696151 -0.0398463 0
0.06823532 -0.0427322 0
0.0667681 -0.0451787 0
0.06523014 -0.0469094 0
0.0636471 -0.0479658 0
0.0620396 -0.0484019 0
0.0604238 -0.0485106 0
0.0588178 -0.0477709 0
0.0572569 -0.0458413 0
0.05577650000000001 -0.043049 0
0.054395 -0.0400299 0
0.053114 -0.0370394 0
0.0519261 -0.0346577 0
0.0508038 -0.0335165 0
0.049677700000000005 -0.0338159 0
0.0485565 -0.0336244 0
0.0474449 -0.032933 0
0.0464237 -0.0273381 0
0.1065547 0.0 0
0.1070191 0.028681 0
0.10834730000000001 0.048907 0
0.1102165 0.0611577 0
0.1123709 0.0671704 0
0.1146722 0.070359 0
0.11704490000000001 0.0717397 0
0.119447 0.0723209 0
0.1218293 0.0706309 0
0.12412290000000001 0.0666488 0
0.12621 0.0589365 0
0.1280228 0.0505272 0
0.1295919 0.0444567 0
0.13099470000000002 0.0398891 0
0.1322476 0.0357574 0
0.13337100000000002 0.0318613 0
0.1343643 0.0280195 0
0.1352346 0.0246528 0
0.13600610000000002 0.0219234 0
0.1366978 0.01989 0
0.1373261 0.0179226 0
0.137886 0.0158043 0
0.1383707 0.0134184 0
0.1387912 0.0121721 0
0.13918439999999999 0.0109432 0
0.1395092 0.00897177 0
0.1397951 0.0083855 0
0.140066 0.00786546 0
0.1403094 0.00668821 0
0.1404996 0.00472277 0
0.1406169 0.00239187 0
0.14065460000000002 -1.7211e-05 0
0.1406125 -0.00237214 0
0.1404954 -0.00451953 0
0.1403083 -0.00659649 0
0.14005230000000002 -0.0086563 0
0.1397272 -0.0107737 0
0.13932719999999998 -0.0131827 0
0.1388344 -0.0163307 0
0.13822689999999999 -0.0199966 0
0.1374917 -0.0239574 0
0.1366214 -0.0280799 0
0.1356108 -0.0323755 0
0.13452 -0.0343049 0
0.13332280000000002 -0.0372664 0
0.1320361 -0.0397931 0
0.13066640000000002 -0.0422736 0
0.1292137 -0.0447752 0
0.1276779 -0.0472539 0
0.1260602 -0.0496885 0
0.12436240000000001 -0.0520601 0
0.122587 -0.0543414 0
0.1207371 -0.0564991 0
0.1188186 -0.0584944 0
0.11683550000000001 -0.0604403 0
0.114776 -0.0630321 0
0.1126326 -0.0653001 0
0.1104337 -0.0664023 0
0.1082145 -0.0666563 0
0.1059962 -0.0665418 0
0.10378380000000001 -0.0661969 0
0.1015895 -0.0652965 0
0.09944800000000001 -0.0632568 0
0.0973763 -0.0611842 0
0.0953822 -0.0586019 0
0.0934767 -0.0558311 0
0.09167030000000001 -0.0526647 0
0.0900484 -0.042827 0
0.0886751 -0.039093 0
0.0874538 -0.034261 0
0.0864133 -0.0282177 0
0.0855998 -0.0208245 0
0.08504104 -0.0131595 0
0.08471881 -0.00696771 0
0.08458 -0.00142434 0
0.08462715 0.0031713 0
0.08476495 0.00486887 0
0.0849469 0.00612632 0
0.08516509 0.00683685 0
0.0853995 0.007286 0
0.0856377 0.0069169 0
0.085847 0.00561565 0
0.0859931 0.00321332 0
0.08604440000000001 7.68652e-05 0
0.0859932 -0.00276241 0
0.0858385 -0.00615731 0
0.0855765 -0.00926966 0
0.0852179 -0.012042 0
0.08476790000000001 -0.0147741 0
0.08423073 -0.0172313 0
0.08361747 -0.0194439 0
0.08293298 -0.0213657 0
0.08219255 -0.0229903 0
0.08140001000000001 -0.0243892 0
0.08056824 -0.0254135 0
0.07970745 -0.0261372 0
0.07882512 -0.0267764 0
0.07792247000000001 -0.0273467 0
0.07700397 -0.0275596 0
0.076090459 -0.0273637 0
0.075176482 -0.0274466 0
0.074275821 -0.0265268 0
0.07341512 -0.025172 0
0.07259998000000001 -0.0238108 0
0.07183128 -0.0223494 0
0.07111895 -0.020397 0
0.07047965 -0.0181699 0
0.06990821 -0.0162421 0
0.06940227 -0.014117 0
0.0689744 -0.0118513 0
0.06860571 -0.010273 0
0.06829038 -0.00885718 0
0.06801646 -0.0076237 0
0.06778339 -0.00641165 0
0.06758889 -0.00529026 0
0.06742512 -0.00466764 0
0.06727084 -0.00466329 0
0.0671057 -0.0052914 0
0.0669092 -0.00648103 0
0.06667116000000001 -0.00768425 0
0.06639496 -0.00879112 0
0.06608234 -0.00986359 0
0.06573738 -0.0107738 0
0.0653648 -0.0115089 0
0.0649704 -0.0121095 0
0.0645576 -0.0126275 0
0.0641284 -0.013095 0
0.0636844 -0.0135173 0
0.0632275 -0.0138672 0
0.06275990000000001 -0.014172 0
0.0622829 -0.0144176 0
0.061799200000000006 -0.014585 0
0.0613112 -0.0146879 0
0.060820400000000004 -0.014758 0
0.06032800000000001 -0.0147874 0
0.0598348 -0.0148033 0
0.059341500000000005 -0.014798 0
0.058848300000000006 -0.0148007 0
0.05835510000000001 -0.0148234 0
0.05785900000000001 -0.0149512 0
0.0573578 -0.0151372 0
0.0568494 -0.0153608 0
0.056333400000000006 -0.0155998 0
0.0558091 -0.0158445 0
0.0552772 -0.0160747 0
0.0547373 -0.0163214 0
0.054188700000000006 -0.0165823 0
0.0536319 -0.0168301 0
0.0530665 -0.0170912 0
0.0524921 -0.017377 0
0.051905900000000005 -0.0177766 0
0.051307000000000005 -0.0181573 0
0.05069510000000001 -0.0185368 0
0.0500704 -0.0189664 0
0.0494298 -0.0194505 0
0.048773000000000004 -0.0199538 0
0.04809870000000001 -0.0204872 0
0.0474067 -0.0210207 0
0.0466965 -0.0215831 0
0.0459667 -0.0221944 0
0.045215500000000006 -0.0228787 0
0.0444402 -0.0235969 0
0.0436427 -0.0242332 0
0.042824 -0.0248678 0
0.0419845 -0.0254869 0
0.0411243 -0.0261038 0
0.0402435 -0.0267423 0
0.039340400000000005 -0.0274162 0
0.0384158 -0.0280161 0
0.037473200000000005 -0.0285456 0
0.0365124 -0.0290879 0
0.0355335 -0.0296636 0
0.0345321 -0.0304062 0
0.0335161 -0.0304873 0
0.0325082 -0.0299883 0
0.0315254 -0.0290117 0
0.030584100000000003 -0.0275686 0
0.0296943 -0.0260069 0
0.028859600000000006 -0.0228051 0
0.028158300000000004 -0.0199061 0
0.027535700000000003 -0.0175578 0
0.0269871 -0.0156052 0
0.0265011 -0.0136786 0
0.026081800000000002 -0.0115896 0
0.025736600000000005 -0.00919878 0
0.0254758 -0.00654578 0
0.0253091 -0.00357066 0
0.0252456 -0.000372782 0
0.025291300000000003 0.00296277 0
0.025449200000000005 0.00635046 0
0.025719200000000005 0.00967608 0
0.026098500000000004 0.0128967 0
0.0265834 0.016028 0
0.027171100000000004 0.0190751 0
0.027860100000000006 0.022104 0
0.028648400000000004 0.0250334 0
0.0295331 0.0278906 0
0.030511000000000003 0.030627 0
0.031577 0.0331787 0
0.0327251 0.0355733 0
0.033951 0.037852 0
0.0352516 0.0400805 0
0.036620200000000006 0.0418677 0
0.038040700000000004 0.0433097 0
0.0395133 0.0449837 0
0.0410395 0.0464343 0
0.042599200000000004 0.0468379 0
0.0441331 0.0449602 0
0.0455699 0.0412238 0
0.046859 0.0362604 0
0.0479686 0.0306012 0
0.04888630000000001 0.0258344 0
0.0498484 0.0300068 0
0.0508491 0.0303395 0
0.051878900000000006 0.0311131 0
0.052891900000000006 0.0293653 0
0.053820900000000005 0.0265098 0
0.0546548 0.0236417 0
0.0553853 0.0202392 0
0.0559886 0.0161253 0
0.056454000000000004 0.012198 0
0.056797 0.00859867 0
0.0570188 0.00496998 0
0.057129 0.0019166 0
0.0571441 -0.000859564 0
0.0570647 -0.00369881 0
0.056894600000000004 -0.00636594 0
0.0566373 -0.00890615 0
0.056293800000000005 -0.0115689 0
0.0558636 -0.0140871 0
0.0553524 -0.0164582 0
0.0547623 -0.0188086 0
0.0540968 -0.0209853 0
0.05336250000000001 -0.0229274 0
0.0525687 -0.0245698 0
0.0517247 -0.0259619 0
0.0508387 -0.0271117 0
0.0499172 -0.0281546 0
0.0489595 -0.0292637 0
0.047965600000000004 -0.0303462 0
0.0469353 -0.0314516 0
0.045867700000000004 -0.0325619 0
0.044764200000000004 -0.0336107 0
0.0436266 -0.034605 0
0.042457 -0.0355429 0
0.041257 -0.0364308 0
0.040027700000000006 -0.0373089 0
0.0387696 -0.038155 0
0.037482400000000006 -0.0390219 0
0.0361649 -0.0398781 0
0.034828000000000005 -0.0403767 0
0.033471900000000006 -0.0409973 0
0.0320946 -0.041634 0
0.030696900000000006 -0.0422381 0
0.0292889 -0.0422166 0
0.027887000000000002 -0.0427983 0
0.026417500000000003 -0.0445478 0
0.024932000000000003 -0.0446269 0
0.023456000000000005 -0.0437653 0
0.0220314 -0.0422124 0
0.020647900000000004 -0.0409074 0
0.019322100000000002 -0.0386814 0
0.0180849 -0.0357583 0
0.016953800000000005 -0.0323076 0
0.015943400000000003 -0.0285928 0
0.015054400000000003 -0.0249264 0
0.014291100000000001 -0.0211504 0
0.013652900000000003 -0.0177429 0
0.013097600000000001 -0.0153814 0
0.0126526 -0.0113814 0
0.012348300000000006 -0.00709332 0
0.0121888 -0.00266062 0
0.012179400000000007 0.00188454 0
0.012320999999999999 0.00640216 0
0.012614100000000003 0.010965 0
0.013059100000000004 0.0155365 0
0.0136603 0.0203296 0
0.014424700000000006 0.025326 0
0.015359500000000005 0.0305332 0
0.016470700000000005 0.0358871 0
0.017759900000000002 0.0411769 0
0.019223500000000004 0.0463021 0
0.020856 0.0513489 0
0.0226477 0.0558028 0
0.024574600000000002 0.0595197 0
0.0266143 0.0625977 0
0.028744900000000004 0.0650186 0
0.0309387 0.0663993 0
0.0331704 0.0674866 0
0.035441200000000006 0.0684494 0
0.0376897 0.0671094 0
0.039849100000000005 0.0629795 0
0.0418902 0.059366 0
0.043785000000000004 0.0545054 0
0.045502 0.0486297 0
0.0469951 0.0411317 0
0.0482234 0.0331592 0
0.0491973 0.0257553 0
0.049929100000000004 0.018607 0
0.050425700000000004 0.0115862 0
0.0506942 0.0049209 0
0.1036414 0.0 0
0.1040986 0.0282647 0
0.1054091 0.0482816 0
0.10725280000000001 0.0602173 0
0.1093737 0.0661112 0
0.1116364 0.0691163 0
0.11396590000000001 0.0704224 0
0.1163238 0.0709594 0
0.1186513 0.0687165 0
0.1208755 0.0644981 0
0.1228956 0.0569928 0
0.1246372 0.0480482 0
0.1260994 0.0405237 0
0.127342 0.0344152 0
0.1283927 0.0290811 0
0.1292675 0.0238787 0
0.1299769 0.0189198 0
0.1305201 0.0142329 0
0.1309195 0.0100644 0
0.1311903 0.00658897 0
0.13134800000000002 0.00304655 0
0.1313847 -0.000440185 0
0.131308 -0.0039827 0
0.1311828 -0.00279353 0
0.1310586 -0.00424846 0
0.1308929 -0.00556045 0
0.1306836 -0.00694854 0
0.13042 -0.00885089 0
0.1300849 -0.0111911 0
0.1296679 -0.0137242 0
0.12916450000000002 -0.0163677 0
0.1285715 -0.0190849 0
0.1278875 -0.0218214 0
0.1271122 -0.0245659 0
0.1262432 -0.0274689 0
0.1252752 -0.0304758 0
0.1242066 -0.0334897 0
0.1230384 -0.0364493 0
0.1217735 -0.0392837 0
0.1204162 -0.041977 0
0.11897260000000001 -0.0444952 0
0.1174482 -0.0468326 0
0.1158486 -0.0490223 0
0.1141727 -0.0514757 0
0.1124085 -0.0541789 0
0.11056650000000001 -0.0561308 0
0.1086722 -0.0573625 0
0.1067483 -0.0579899 0
0.1048106 -0.0582533 0
0.10286870000000001 -0.0582497 0
0.1009313 -0.057855 0
0.09903100000000001 -0.0561979 0
0.0971877 -0.0544854 0
0.0954033 -0.0525903 0
0.09369140000000001 -0.050208 0
0.0920638 -0.0475507 0
0.0905311 -0.0445092 0
0.08910900000000001 -0.040914 0
0.0878178 -0.036684 0
0.08663280000000001 -0.0368195 0
0.0853237 -0.0406953 0
0.08396238 -0.0405155 0
0.08264416000000001 -0.0385267 0
0.08140447 -0.0358821 0
0.08026884000000001 -0.0322184 0
0.07927988 -0.0272253 0
0.07845984 -0.0226823 0
0.0777594 -0.0192971 0
0.07719289 -0.0151281 0
0.07674375 -0.0120631 0
0.07638888 -0.00939349 0
0.076121306 -0.00673119 0
0.075943732 -0.00414828 0
0.075828573 -0.00304417 0
0.075726841 -0.00315704 0
0.075605702 -0.00412903 0
0.07544680000000001 -0.00534549 0
0.07523953850000001 -0.00690479 0
0.074986338 -0.00823843 0
0.074685524 -0.00960897 0
0.074344717 -0.0107619 0
0.0739693 -0.01164 0
0.07357139 -0.0122528 0
0.07315136 -0.0128221 0
0.07271736000000001 -0.0132143 0
0.07226932 -0.0136424 0
0.07180965 -0.0139713 0
0.07133672 -0.014328 0
0.07085605 -0.0145055 0
0.07037054000000001 -0.0145786 0
0.06988615000000001 -0.0144735 0
0.06940762 -0.0142255 0
0.06894007 -0.0138262 0
0.06848846 -0.0132769 0
0.06805774 -0.0125849 0
0.0676521 -0.0117812 0
0.06727511 -0.0108702 0
0.06693026 -0.00986584 0
0.06662006000000001 -0.00879319 0
0.06634569 -0.00772908 0
0.06610944 -0.0065122 0
0.06591285000000001 -0.00537314 0
0.06575376000000001 -0.00423144 0
0.0656323 -0.00313438 0
0.06554578 -0.00213783 0
0.06548969 -0.00129234 0
0.06546017 -0.000552955 0
0.06545247 4.83566e-05 0
0.06546286 0.000541275 0
0.0654849 0.000739825 0
0.06550808 0.000622116 0
0.06552242 0.000216128 0
0.06551816 -0.000479723 0
0.06548797 -0.00130097 0
0.0654292 -0.00218379 0
0.06533975 -0.00312304 0
0.06521881 -0.0040657 0
0.06506780000000001 -0.00493601 0
0.0648893 -0.00572076 0
0.0646861 -0.00642674 0
0.0644604 -0.00707457 0
0.0642138 -0.00768042 0
0.0639479 -0.00824015 0
0.0636641 -0.00876121 0
0.0633636 -0.00923807 0
0.063048 -0.00966735 0
0.06271890000000001 -0.0100481 0
0.062378 -0.0103842 0
0.0620266 -0.0106831 0
0.0616656 -0.0109634 0
0.061295600000000006 -0.0112271 0
0.060917 -0.0114735 0
0.060530400000000005 -0.0117135 0
0.060136300000000004 -0.0119224 0
0.059735300000000005 -0.0121266 0
0.059327500000000005 -0.0123541 0
0.058911000000000005 -0.0126322 0
0.0584847 -0.012948 0
0.0580474 -0.0132809 0
0.0575989 -0.0136185 0
0.0571392 -0.0139511 0
0.056668800000000005 -0.0142629 0
0.056188100000000005 -0.0145695 0
0.0556972 -0.0148794 0
0.055195600000000004 -0.0152076 0
0.0546825 -0.0155871 0
0.0541562 -0.0159737 0
0.05361730000000001 -0.0163429 0
0.0530664 -0.0167102 0
0.052502900000000005 -0.0170992 0
0.0519255 -0.0175412 0
0.0513328 -0.0180186 0
0.0507234 -0.0185427 0
0.0500958 -0.0191019 0
0.049449400000000004 -0.0196574 0
0.0487847 -0.0202146 0
0.048101000000000005 -0.0207892 0
0.0473981 -0.0213731 0
0.04667500000000001 -0.0219988 0
0.0459306 -0.022649 0
0.0451642 -0.0233232 0
0.0443747 -0.0240421 0
0.0435602 -0.0247934 0
0.042722 -0.0254674 0
0.041862300000000005 -0.0260968 0
0.040981800000000006 -0.0267166 0
0.0400808 -0.02733 0
0.0391589 -0.0279806 0
0.0382143 -0.028655 0
0.0372496 -0.0292077 0
0.036267 -0.0297466 0
0.0352661 -0.0303019 0
0.034246900000000004 -0.030821 0
0.033219200000000004 -0.0308434 0
0.032200000000000006 -0.0302913 0
0.031209600000000004 -0.0291681 0
0.0302657 -0.0275556 0
0.029381900000000002 -0.0256257 0
0.0285872 -0.0216018 0
0.027910300000000006 -0.0190535 0
0.027334900000000002 -0.0157399 0
0.026857100000000002 -0.0131961 0
0.0264635 -0.0106104 0
0.026154800000000006 -0.00802217 0
0.025937600000000005 -0.00511788 0
0.0258226 -0.00190478 0
0.0258187 0.00152487 0
0.0259319 0.00510737 0
0.026165900000000006 0.008758 0
0.026521100000000006 0.0123918 0
0.026997200000000006 0.0159818 0
0.027592200000000004 0.0195345 0
0.028305300000000005 0.0230764 0
0.029136800000000004 0.026633 0
0.030085600000000004 0.030102 0
0.0311477 0.0334338 0
0.032317500000000006 0.0365687 0
0.033587900000000004 0.0394751 0
0.034951 0.0421799 0
0.0364015 0.0446004 0
0.037920800000000005 0.0464476 0
0.0395046 0.0485466 0
0.041158600000000004 0.05053 0
0.0428716 0.0521423 0
0.04463110000000001 0.053109 0
0.046376200000000006 0.0512441 0
0.0480154 0.047069 0
0.049488700000000004 0.0414949 0
0.0507614 0.0351597 0
0.05176360000000001 0.0245361 0
0.0523735 0.0135689 0
0.0526811 0.00551797 0
0.052737400000000004 -0.00120862 0
0.0526127 -0.00593009 0
0.05232780000000001 -0.0110097 0
0.051856 -0.0168261 0
0.051203 -0.022013 0
0.0503878 -0.026567 0
0.049415600000000004 -0.0314804 0
0.048292 -0.0355162 0
0.0470527 -0.0385843 0
0.0457206 -0.0411435 0
0.0443117 -0.0431837 0
0.0428481 -0.0444971 0
0.041345900000000005 -0.0455832 0
0.0398116 -0.0463596 0
0.0382587 -0.0469635 0
0.0366756 -0.0479222 0
0.0350605 -0.0489901 0
0.0334093 -0.0500562 0
0.031728700000000006 -0.0507463 0
0.030039800000000005 -0.0505907 0
0.028369000000000005 -0.0496225 0
0.026753100000000002 -0.0473924 0
0.0252319 -0.0440816 0
0.0238311 -0.0402588 0
0.022563400000000004 -0.036113 0
0.0214393 -0.0317006 0
0.020461200000000006 -0.0273507 0
0.019621400000000004 -0.0236312 0
0.018884500000000005 -0.0206422 0
0.018261000000000006 -0.0169618 0
0.017742600000000004 -0.0144567 0
0.017314000000000003 -0.0111453 0
0.017012100000000002 -0.00718837 0
0.016843900000000002 -0.00303103 0
0.0168197 0.00139939 0
0.016945500000000002 0.00594474 0
0.017222900000000006 0.0104975 0
0.0176532 0.0150933 0
0.0182376 0.0197613 0
0.018980900000000002 0.0246436 0
0.019892200000000006 0.0298193 0
0.0209789 0.0351193 0
0.022240700000000002 0.0403024 0
0.023671500000000005 0.045267 0
0.025263 0.0498804 0
0.026998400000000006 0.0539723 0
0.028863200000000006 0.0576579 0
0.030843100000000005 0.0610037 0
0.032995300000000005 0.0670421 0
0.0352927 0.0705201 0
0.037759400000000005 0.0775548 0
0.040412300000000005 0.0813316 0
0.0431787 0.0844197 0
0.0460305 0.0862396 0
0.0489016 0.0856882 0
0.0517228 0.0835269 0
0.054447300000000004 0.0799372 0
0.057019 0.0743589 0
0.0593619 0.0663837 0
0.061410400000000004 0.0569805 0
0.0631491 0.0483166 0
0.0646273 0.0409261 0
0.0658338 0.0320023 0
0.06673873 0.0226841 0
0.06733016 0.0134407 0
0.06762096000000001 0.00441201 0
0.06760839 -0.00455638 0
0.06730673000000001 -0.013037 0
0.06673104 -0.020846 0
0.06596163000000001 -0.021504 0
0.06521557 -0.0242468 0
0.0642911 -0.0294331 0
0.0633249 -0.0287415 0
0.0623468 -0.0300666 0
0.061343 -0.0297538 0
0.06036420000000001 -0.0291158 0
0.059402 -0.0286486 0
0.058464 -0.027666 0
0.057561100000000004 -0.0265886 0
0.0566946 -0.0254452 0
0.0558795 -0.0234771 0
0.0550983 -0.0251037 0
0.0541992 -0.0281836 0
0.0532419 -0.0290293 0
0.0522754 -0.0287192 0
0.05133070000000001 -0.0280459 0
0.0504141 -0.0270471 0
0.049531000000000006 -0.0260899 0
0.04867490000000001 -0.0252951 0
0.1059799 0.0 0
0.1064425 0.0285819 0
0.10776640000000001 0.0487547 0
0.10962920000000001 0.060917 0
0.1117752 0.0669121 0
0.11406730000000001 0.0700673 0
0.11643 0.0714424 0
0.1188223 0.0720263 0
0.1211933 0.070216 0
0.1234726 0.0662269 0
0.125546 0.0585269 0
0.1273426 0.0499194 0
0.1288863 0.0435544 0
0.13025330000000002 0.0386668 0
0.13146180000000002 0.0343111 0
0.1325319 0.0302191 0
0.1334673 0.02614 0
0.1342685 0.022469 0
0.134962 0.019421 0
0.135565 0.017105 0
0.136095 0.0148143 0
0.136545 0.0123393 0
0.13690750000000002 0.00956744 0
0.1371989 0.00800548 0
0.1374513 0.00637129 0
0.1376193 0.00416803 0
0.1377561 0.00381514 0
0.1378641 0.00264551 0
0.1379196 0.000655366 0
0.13789479999999998 -0.00209774 0
0.13777129999999999 -0.0052048 0
0.1375411 -0.00845424 0
0.1372035 -0.011624 0
0.1367634 -0.0146215 0
0.1362239 -0.0176081 0
0.135583 -0.0207242 0
0.1348337 -0.0241311 0
0.133961 -0.0281597 0
0.1329547 -0.0316878 0
0.1318289 -0.0355896 0
0.1305809 -0.0390629 0
0.129222 -0.0422916 0
0.1277588 -0.0453264 0
0.1261977 -0.0481795 0
0.1245445 -0.0508598 0
0.122805 -0.0533653 0
0.12098510000000001 -0.0556906 0
0.11909120000000001 -0.0578165 0
0.11712900000000001 -0.0597764 0
0.1150951 -0.0622172 0
0.1129744 -0.0647686 0
0.1107863 -0.0662586 0
0.1085668 -0.0667783 0
0.1063403 -0.0667874 0
0.1041185 -0.0665185 0
0.1019108 -0.0657261 0
0.09974530000000001 -0.0641635 0
0.0976424 -0.062071 0
0.09561410000000001 -0.0597188 0
0.0936689 -0.0570739 0
0.0918188 -0.0540483 0
0.0900775 -0.0505435 0
0.0884616 -0.0466625 0
0.0870852 -0.0373139 0
0.08598890000000001 -0.028804 0
0.08518724 -0.0196754 0
0.084695 -0.0105697 0
0.0844839 -0.00273446 0
0.08451941 0.00416114 0
0.08475342 0.0091243 0
0.08510091 0.0113501 0
0.0855077 0.0129639 0
0.0859582 0.0138176 0
0.0864176 0.0137435 0
0.0868699 0.0133773 0
0.0872826 0.0112372 0
0.08759610000000001 0.00778379 0
0.0877865 0.00392352 0
0.0878455 3.52691e-05 0
0.0877629 -0.00464491 0
0.08753240000000001 -0.00882494 0
0.0871744 -0.0123237 0
0.0866947 -0.0161773 0
0.0860978 -0.0193639 0
0.0854009 -0.0222025 0
0.08461064 -0.024985 0
0.08373520000000001 -0.0273015 0
0.08278903 -0.0294029 0
0.08178272 -0.0306957 0
0.0807393 -0.0318715 0
0.07965798 -0.0329154 0
0.07854923 -0.0335502 0
0.07742952 -0.0336192 0
0.07630791 -0.0336735 0
0.07519267488 -0.033201 0
0.0741007 -0.032341 0
0.07304047 -0.0313017 0
0.07202228000000001 -0.0297901 0
0.0710667 -0.0275679 0
0.07019438 -0.0248601 0
0.06941566 -0.0220754 0
0.06872654 -0.019457 0
0.06812184 -0.0169032 0
0.06759846 -0.0148978 0
0.06712547 -0.0135689 0
0.06669567 -0.012358 0
0.06620882 -0.0166274 0
0.06561461 -0.0186708 0
0.0649567 -0.0207489 0
0.064238 -0.0219133 0
0.0634991 -0.0223552 0
0.0627531 -0.0222649 0
0.0620169 -0.0219931 0
0.0612863 -0.0218226 0
0.06056400000000001 -0.0215143 0
0.059853100000000006 -0.0211613 0
0.0591512 -0.0210151 0
0.0584524 -0.0209003 0
0.0577588 -0.0207501 0
0.0570673 -0.0207655 0
0.0563732 -0.0209122 0
0.055672900000000004 -0.0211176 0
0.05496380000000001 -0.021453 0
0.054241700000000004 -0.0218683 0
0.053505500000000004 -0.022286 0
0.052756000000000004 -0.0226736 0
0.0519941 -0.0230326 0
0.051220800000000004 -0.0233543 0
0.05043690000000001 -0.0236787 0
0.049641700000000004 -0.0240404 0
0.04883370000000001 -0.0244515 0
0.0480111 -0.0249004 0
0.0471728 -0.0253998 0
0.0463171 -0.0259343 0
0.0454431 -0.0265017 0
0.0445496 -0.0271012 0
0.0436355 -0.0277361 0
0.0426997 -0.0284003 0
0.0417411 -0.0291246 0
0.0407568 -0.0298881 0
0.0397496 -0.0305371 0
0.0387177 -0.0313755 0
0.0376562 -0.0322373 0
0.036571000000000006 -0.032829 0
0.0354673 -0.0334061 0
0.034344200000000005 -0.0339533 0
0.033203300000000005 -0.0345439 0
0.0320466 -0.0348714 0
0.030883400000000005 -0.0348527 0
0.029737 -0.0338877 0
0.0286367 -0.0322205 0
0.027637000000000002 -0.0272822 0
0.026758000000000004 -0.0252514 0
0.0259664 -0.0226689 0
0.0252468 -0.0207219 0
0.024594700000000004 -0.0184895 0
0.024024800000000006 -0.0158315 0
0.023547500000000006 -0.0129627 0
0.023168100000000004 -0.00991232 0
0.0228963 -0.00652525 0
0.022742000000000005 -0.00289635 0
0.022711100000000005 0.000887148 0
0.022808600000000005 0.00478506 0
0.0230367 0.00873313 0
0.023397 0.0126934 0
0.023889800000000003 0.0166783 0
0.024516200000000002 0.0207308 0
0.0252804 0.0249363 0
0.026186800000000003 0.0292347 0
0.027236000000000003 0.0334904 0
0.028424400000000002 0.0375767 0
0.029744100000000002 0.041343 0
0.0311808 0.044632 0
0.0327206 0.0475503 0
0.0343504 0.050053 0
0.0360549 0.0520597 0
0.0378232 0.0539591 0
0.0396552 0.0558734 0
0.041550500000000004 0.0576998 0
0.043499600000000006 0.0591074 0
0.0454624 0.0582 0
0.047342 0.0544211 0
0.049059900000000004 0.0487616 0
0.050552 0.0396862 0
0.051698100000000004 0.0297333 0
0.052764700000000005 0.033706 0
0.0538346 0.0307381 0
0.054859000000000005 0.0308741 0
0.055868600000000004 0.0288384 0
0.056736800000000004 0.0234802 0
0.057436 0.0189197 0
0.0579866 0.0140617 0
0.058353600000000005 0.00846643 0
0.0585522 0.00373829 0
0.0585999 -0.000528588 0
0.0585045 -0.00494451 0
0.058269100000000004 -0.0089051 0
0.0579097 -0.0124075 0
0.057434700000000005 -0.0158644 0
0.0568529 -0.0188312 0
0.056180100000000004 -0.0213239 0
0.0554278 -0.0236618 0
0.0546045 -0.0255446 0
0.0537284 -0.0268784 0
0.052813900000000004 -0.027945 0
0.051866800000000005 -0.0287759 0
0.0508995 -0.0292192 0
0.049919200000000004 -0.0295324 0
0.048933700000000004 -0.0296507 0
0.0479338 -0.0305115 0
0.0469025 -0.0311507 0
0.0458575 -0.0317209 0
0.0447848 -0.0325731 0
0.043687800000000006 -0.0332459 0
0.042568800000000004 -0.0338795 0
0.041429200000000006 -0.0344908 0
0.0402707 -0.034993 0
0.0390971 -0.0354103 0
0.037911 -0.0357568 0
0.036713300000000004 -0.0361187 0
0.0355018 -0.0366026 0
0.0342746 -0.0369863 0
0.0330364 -0.0373323 0
0.0317894 -0.0375257 0
0.030545600000000006 -0.0371159 0
0.0293295 -0.0359103 0
0.028165800000000005 -0.0340037 0
0.027072500000000006 -0.0317378 0
0.026062800000000004 -0.0290868 0
0.025140800000000005 -0.0264332 0
0.024361800000000003 -0.0211404 0
0.02375 -0.0148406 0
0.023348900000000006 -0.010189 0
0.023054200000000004 -0.00732462 0
0.0228963 -0.00234628 0
0.022886000000000004 0.00115831 0
0.022979200000000005 0.00448001 0
0.0231967 0.0083941 0
0.023545200000000002 0.0123499 0
0.024026600000000002 0.0163857 0
0.0246455 0.0205885 0
0.025408 0.0249554 0
0.026319500000000003 0.0295725 0
0.0273901 0.0344389 0
0.028622300000000003 0.0392353 0
0.030011200000000002 0.0438479 0
0.031551100000000006 0.048289 0
0.033234400000000004 0.0524603 0
0.035051500000000006 0.0563358 0
0.0369977 0.0602413 0
0.039071400000000006 0.0640867 0
0.0412715 0.0676415 0
0.0435813 0.070761 0
0.045974 0.0721398 0
0.048343000000000004 0.0696028 0
0.0505747 0.064255 0
0.052594300000000004 0.0571684 0
0.05430650000000001 0.0459627 0
0.0556178 0.0331261 0
0.056491400000000004 0.0204196 0
0.0570048 0.0117203 0
0.0572519 0.00348559 0
0.057242 -0.00329137 0
0.0570258 -0.00961284 0
0.056562600000000005 -0.0175248 0
0.055850800000000006 -0.0246692 0
0.0549172 -0.0308539 0
0.0537762 -0.0371448 0
0.0524472 -0.0422117 0
0.0509582 -0.0468162 0
0.04932790000000001 -0.050642 0
0.047585600000000006 -0.0536478 0
0.0457588 -0.0557445 0
0.043876200000000004 -0.0570358 0
0.041963900000000005 -0.0575914 0
0.040044 -0.0576037 0
0.038143500000000004 -0.0562766 0
0.036304800000000005 -0.0539534 0
0.0345571 -0.0515397 0
0.032898500000000004 -0.0477209 0
0.0313907 -0.0432452 0
0.030036400000000005 -0.0382795 0
0.028860200000000003 -0.0328704 0
0.027860000000000003 -0.0276082 0
0.027039200000000006 -0.0217676 0
0.026414100000000003 -0.0165244 0
0.025937800000000004 -0.0123711 0
0.025593900000000003 -0.0087118 0
0.025355800000000005 -0.00596397 0
0.0252065 -0.00291627 0
0.0251773 0.00102157 0
0.025280800000000006 0.00505328 0
0.0255243 0.0093806 0
0.0259128 0.0137627 0
0.0264524 0.0184145 0
0.027151600000000005 0.0233605 0
0.0280221 0.0286541 0
0.029071 0.0339942 0
0.0302949 0.0391597 0
0.0316875 0.0441034 0
0.0332391 0.0487168 0
0.1071432 0.0 0
0.1076094 0.0287781 0
0.1089415 0.0490473 0
0.1108157 0.0613191 0
0.1129761 0.0673691 0
0.11528450000000001 0.0705839 0
0.1176652 0.0719954 0
0.1200765 0.0726202 0
0.1224709 0.0710179 0
0.1247798 0.0671663 0
0.1268831 0.0594044 0
0.1287131 0.0511413 0
0.1303082 0.0453888 0
0.1317477 0.0411381 0
0.1330473 0.0372811 0
0.13422509999999999 0.0335939 0
0.1352797 0.0299541 0
0.1362188 0.0268592 0
0.137069 0.0244101 0
0.1378488 0.022688 0
0.1385764 0.0210627 0
0.13924740000000002 0.0193204 0
0.1398565 0.0173448 0
0.14040930000000001 0.0164535 0
0.14094620000000002 0.0156963 0
0.1414356 0.0139911 0
0.1418936 0.0137325 0
0.1423526 0.0138087 0
0.1428064 0.0133567 0
0.1432324 0.0121651 0
0.14361010000000002 0.0105383 0
0.1439316 0.00884135 0
0.14419890000000002 0.00731604 0
0.1444211 0.00612558 0
0.14460699999999999 0.00511229 0
0.1447611 0.00420267 0
0.1448871 0.00340979 0
0.1449874 0.00262812 0
0.1450586 0.0016304 0
0.14508569999999998 2.27688e-06 0
0.1450495 -0.00209244 0
0.144943 -0.00417902 0
0.1447688 -0.00615864 0
0.1445304 -0.00803983 0
0.1442304 -0.00987383 0
0.1438693 -0.011686 0
0.1434491 -0.0134362 0
0.1429708 -0.0151778 0
0.142434 -0.0169565 0
0.14183620000000002 -0.0188457 0
0.1411723 -0.0209223 0
0.14043529999999999 -0.0232279 0
0.1396166 -0.0258112 0
0.1387059 -0.0287528 0
0.1376898 -0.0321066 0
0.1365555 -0.035824 0
0.135341 -0.0378155 0
0.1340321 -0.040526 0
0.1326372 -0.0430332 0
0.1311594 -0.0455213 0
0.1295991 -0.04798 0
0.1279575 -0.0503984 0
0.12623610000000002 -0.052766 0
0.1244371 -0.0550552 0
0.1225636 -0.0572331 0
0.12062010000000001 -0.0592627 0
0.118612 -0.061119 0
0.1165396 -0.0632129 0
0.1143863 -0.065817 0
0.1121584 -0.0675644 0
0.1098932 -0.0681796 0
0.1076204 -0.068169 0
0.10535320000000001 -0.0678592 0
0.1031008 -0.0671506 0
0.10088130000000001 -0.0658342 0
0.0987238 -0.063616 0
0.0966455 -0.0612236 0
0.0946472 -0.0587608 0
0.0927319 -0.0574585 0
0.0908145 -0.0569582 0
0.08892230000000001 -0.0571117 0
0.08699130000000001 -0.0582381 0
0.08509299000000001 -0.0553907 0
0.0833164 -0.0513715 0
0.08167582000000001 -0.047235 0
0.08018305 -0.0423963 0
0.07887616 -0.03615 0
0.07779176 -0.0292842 0
0.07691971 -0.0238111 0
0.0762058 -0.019057 0
0.075651866 -0.0150774 0
0.075182147 -0.0132358 0
0.07477275600000001 -0.0114284 0
0.074422499 -0.00961924 0
0.07412606000000001 -0.00825297 0
0.07387927 -0.00655635 0
0.07368278 -0.00540755 0
0.0735061 -0.00524224 0
0.07332016000000001 -0.00598395 0
0.0730934 -0.00760507 0
0.07280478 -0.00952232 0
0.0724492 -0.0117088 0
0.07201691 -0.0140947 0
0.07150553 -0.0163142 0
0.07093259 -0.0178761 0
0.07030996 -0.0193456 0
0.06964428 -0.0204969 0
0.06894245 -0.0215645 0
0.06820684 -0.0224931 0
0.0674453 -0.0232274 0
0.06665489000000001 -0.024102 0
0.06584281 -0.0245593 0
0.0650193 -0.0248043 0
0.0641917 -0.0248144 0
0.0633683 -0.0245654 0
0.0625575 -0.0240711 0
0.061767 -0.023382 0
0.061002 -0.0225461 0
0.06026720000000001 -0.0215942 0
0.059563200000000004 -0.0206062 0
0.0588988 -0.0194072 0
0.058269 -0.018434 0
0.0576724 -0.0174051 0
0.0571098 -0.0165568 0
0.0565671 -0.0160412 0
0.056039000000000005 -0.0157135 0
0.0555185 -0.01553 0
0.0550051 -0.0153161 0
0.0544939 -0.0154505 0
0.053963800000000006 -0.0161129 0
0.0534274 -0.0160943 0
0.05288760000000001 -0.0162829 0
0.0523434 -0.0163074 0
0.051804300000000005 -0.016075 0
0.051268900000000006 -0.0160935 0
0.0507304 -0.0162765 0
0.0501823 -0.016603 0
0.0496228 -0.016971 0
0.04904990000000001 -0.0173883 0
0.048463000000000006 -0.017827 0
0.047860400000000004 -0.0183223 0
0.047240500000000005 -0.0188688 0
0.046601500000000004 -0.0194528 0
0.0459427 -0.0200585 0
0.0452636 -0.0206746 0
0.044564000000000006 -0.0212728 0
0.043844900000000006 -0.0218533 0
0.043106700000000005 -0.022419 0
0.0423499 -0.0229768 0
0.0415745 -0.0235312 0
0.0407807 -0.0240849 0
0.039968500000000004 -0.0246384 0
0.0391378 -0.0251917 0
0.0382889 -0.0257254 0
0.037422500000000004 -0.0262506 0
0.036538600000000004 -0.0267737 0
0.0356365 -0.0273576 0
0.0347193 -0.0277063 0
0.033793000000000004 -0.0278328 0
0.032873200000000005 -0.0272684 0
0.031986200000000006 -0.0260025 0
0.031147400000000006 -0.0245038 0
0.030358800000000005 -0.0229197 0
0.029626400000000004 -0.021167 0
0.0289535 -0.0193495 0
0.028342100000000002 -0.0175326 0
0.027785000000000004 -0.0153784 0
0.027371700000000006 -0.00920726 0
0.027177700000000006 -0.00302107 0
0.027168400000000002 0.00197015 0
0.027303900000000006 0.00572254 0
0.027551600000000002 0.00898426 0
0.0279094 0.0123424 0
0.028381300000000005 0.0158374 0
0.0289716 0.0194451 0
0.029683600000000004 0.0231121 0
0.030519400000000002 0.026856 0
0.0314817 0.0307274 0
0.0325767 0.0347936 0
0.033806800000000005 0.0387877 0
0.0351669 0.0426523 0
0.036650600000000005 0.0461635 0
0.0382496 0.0496477 0
0.039968300000000005 0.0533038 0
0.041807300000000006 0.0568274 0
0.0437596 0.0601273 0
0.0458208 0.0634004 0
0.0479851 0.0659815 0
0.05017340000000001 0.0647767 0
0.0522628 0.0604861 0
0.054170300000000005 0.0540329 0
0.0558374 0.0463753 0
0.057257 0.0393295 0
0.05842170000000001 0.0300369 0
0.059376700000000004 0.0302653 0
0.0603382 0.0273421 0
0.0612167 0.0256155 0
0.0620222 0.02207 0
0.0626559 0.0164306 0
0.0631182 0.0116258 0
0.0634242 0.00698071 0
0.0635691 0.00196319 0
0.0635566 -0.00221406 0
0.0634205 -0.00580384 0
0.0631599 -0.00958091 0
0.0627858 -0.0125503 0
0.062323300000000005 -0.0150677 0
0.06177730000000001 -0.017539 0
0.061154700000000006 -0.0196205 0
0.060471300000000006 -0.0212412 0
0.0597407 -0.0224671 0
0.05897670000000001 -0.0232697 0
0.0581923 -0.0237432 0
0.057395100000000004 -0.0240122 0
0.0565958 -0.0239459 0
0.0558009 -0.023722 0
0.055018300000000006 -0.0232436 0
0.0542522 -0.0227116 0
0.0535064 -0.0220875 0
0.0527798 -0.0216312 0
0.0520641 -0.0214207 0
0.0513478 -0.0215262 0
0.050623800000000004 -0.0218706 0
0.0498924 -0.0219865 0
0.049157000000000006 -0.0222058 0
0.0484117 -0.0224837 0
0.0476615 -0.0224996 0
0.0469125 -0.0224793 0
0.0461631 -0.0224397 0
0.045418 -0.0223586 0
0.0446705 -0.0224989 0
0.043917700000000004 -0.0226877 0
0.0431566 -0.0229813 0
0.042385000000000006 -0.0233287 0
0.0416004 -0.0237513 0
0.0408011 -0.0242077 0
0.039986 -0.0246878 0
0.039154900000000006 -0.0251758 0
0.038307600000000004 -0.025648 0
0.037445000000000006 -0.0260972 0
0.0365677 -0.0265483 0
0.0356739 -0.0270821 0
0.034768900000000005 -0.0272051 0
0.0338692 -0.0267643 0
0.032992600000000004 -0.0258542 0
0.0321535 -0.0245473 0
0.031359700000000004 -0.0232055 0
0.030611100000000002 -0.0217819 0
0.0299156 -0.0200888 0
0.0292769 -0.0183708 0
0.028696000000000006 -0.0166366 0
0.0281734 -0.0148542 0
0.027712800000000003 -0.0128841 0
0.027322400000000004 -0.0106508 0
0.027007700000000003 -0.00835554 0
0.026826000000000003 -0.00376734 0
0.026776900000000006 0.00083037 0
0.026895000000000002 0.00585423 0
0.027160500000000004 0.00971742 0
0.027551200000000005 0.013559 0
0.0280689 0.0172404 0
0.0287033 0.0206768 0
0.0294523 0.0241058 0
0.030314400000000005 0.0274267 0
0.031286400000000006 0.0307326 0
0.032369100000000005 0.0340732 0
0.033563300000000004 0.0374091 0
0.0348665 0.040596 0
0.036271700000000004 0.0435395 0
0.037772400000000005 0.0463556 0
0.0393661 0.0491323 0
0.0410524 0.0519214 0
0.0428324 0.0547552 0
0.0447149 0.058138 0
0.0467098 0.0611604 0
0.0487527 0.0608627 0
0.0507286 0.0574471 0
0.0525491 0.0518459 0
0.0541576 0.0448945 0
0.055521100000000004 0.0373059 0
0.0566281 0.0298143 0
0.05750620000000001 0.0265635 0
0.0583365 0.0231812 0
0.059071700000000005 0.0208765 0
0.0597026 0.0168332 0
0.060168400000000004 0.0114325 0
0.0604591 0.00640957 0
0.0605976 0.0022303 0
0.0606019 -0.00169983 0
0.060478500000000004 -0.00549047 0
0.0602341 -0.00891347 0
0.0598829 -0.011961 0
0.059431700000000004 -0.0149044 0
0.058889500000000004 -0.0174338 0
0.058271 -0.0195028 0
0.05758920000000001 -0.0212742 0
0.0568563 -0.0225502 0
0.056089200000000006 -0.02337 0
0.055301600000000006 -0.0238157 0
0.0545046 -0.0239611 0
0.053706500000000004 -0.023932 0
0.10655200000000001 0.0 0
0.10701630000000001 0.0286716 0
0.108344 0.0488923 0
0.1102126 0.0611335 0
0.1123659 0.0671355 0
0.11466609999999999 0.070323 0
0.1170376 0.0717046 0
0.1194385 0.0722878 0
0.1218198 0.070589 0
0.1241121 0.0666124 0
0.1261979 0.0588935 0
0.1280098 0.0505196 0
0.1295788 0.0444488 0
0.13098110000000002 0.0398692 0
0.1322334 0.035738 0
0.1333558 0.0318287 0
0.1343493 0.0280813 0
0.1352247 0.0248815 0
0.1360066 0.0222914 0
0.1367127 0.0203837 0
0.1373598 0.0185406 0
0.13794230000000002 0.0165405 0
0.13845390000000002 0.0142906 0
0.13890160000000001 0.012872 0
0.1393084 0.0115723 0
0.1396636 0.0101319 0
0.139994 0.00981212 0
0.1403127 0.0092865 0
0.14060260000000002 0.00806077 0
0.1408382 0.00608771 0
0.141001 0.00376169 0
0.1410864 0.00150858 0
0.14110040000000001 -0.000544568 0
0.1410493 -0.00240708 0
0.1409367 -0.00426515 0
0.1407613 -0.00616114 0
0.1405227 -0.00807595 0
0.140218 -0.0101505 0
0.1398345 -0.0128157 0
0.1393533 -0.0159616 0
0.1387614 -0.0194144 0
0.1380513 -0.0230412 0
0.1372175 -0.0268261 0
0.1362546 -0.0307889 0
0.1351926 -0.0329291 0
0.1340402 -0.0359563 0
0.1327966 -0.038476 0
0.1314735 -0.0408076 0
0.1300714 -0.0432179 0
0.1285879 -0.0456838 0
0.1270222 -0.0481464 0
0.1253748 -0.0505736 0
0.1236477 -0.0529321 0
0.1218437 -0.055187 0
0.119967 -0.057297 0
0.11802280000000001 -0.0592423 0
0.116012 -0.0613896 0
0.1139185 -0.0640614 0
0.11174700000000001 -0.0659353 0
0.109534 -0.0666285 0
0.1073103 -0.0667479 0
0.1050891 -0.0665121 0
0.10287980000000001 -0.0660747 0
0.10069900000000001 -0.0646278 0
0.0985795 -0.0626315 0
0.0965281 -0.0605336 0
0.09455250000000001 -0.0580667 0
0.0926677 -0.055121 0
0.0908965 -0.0496186 0
0.0894867 -0.0347621 0
0.0885389 -0.0235391 0
0.0879391 -0.0124115 0
0.0877788 0.00211989 0
0.088064 0.01256 0
0.0885838 0.0188234 0
0.0893728 0.0279525 0
0.0903973 0.0322394 0
0.0914959 0.0336465 0
0.0926469 0.0351286 0
0.093819 0.0350192 0
0.0949326 0.0315803 0
0.0959097 0.0273633 0
0.09673380000000001 0.0222405 0
0.0973618 0.0159559 0
0.0977925 0.00986506 0
0.0980278 0.00431085 0
0.09806580000000001 -0.00170544 0
0.0979154 -0.00677754 0
0.097604 -0.0115669 0
0.0971419 -0.0158678 0
0.0965424 -0.0195913 0
0.0958309 -0.0228446 0
0.09501670000000001 -0.025723 0
0.0941146 -0.0282235 0
0.0931331 -0.0304972 0
0.09208050000000001 -0.0324301 0
0.090973 -0.0340087 0
0.0898148 -0.0353323 0
0.0886195 -0.0363262 0
0.0873964 -0.0369873 0
0.0861581 -0.0372619 0
0.08491408 -0.0373674 0
0.0836718 -0.0371318 0
0.08244886 -0.0362115 0
0.08126842000000001 -0.03466 0
0.08014906000000001 -0.0325873 0
0.07910633 -0.0300268 0
0.0781606 -0.0267741 0
0.07733575000000001 -0.0228383 0
0.07664614 -0.0188332 0
0.076090884 -0.014806 0
0.075663039 -0.0124643 0
0.075481621 -0.00250993 0
0.075502003 0.00272627 0
0.07561884 0.00401147 0
0.07576453300000001 0.00487995 0
0.07595034 0.00614419 0
0.076178071 0.00743857 0
0.07643876000000001 0.00814179 0
0.07671501 0.00844953 0
0.07698185 0.00742547 0
0.07719464000000001 0.00546552 0
0.07733658 0.00282122 0
0.07736699 -0.00054633 0
0.07729923 -0.00340021 0
0.07713395 -0.00619951 0
0.07688498 -0.00859596 0
0.07656123000000001 -0.0106193 0
0.076176017 -0.0124164 0
0.075732153 -0.0140471 0
0.0752389454 -0.0154889 0
0.074697329 -0.0168834 0
0.07411277000000001 -0.0181238 0
0.07348862 -0.0191948 0
0.07283401 -0.0200391 0
0.07215453000000001 -0.0206299 0
0.07145991 -0.0210093 0
0.07075678 -0.0211368 0
0.07005331000000001 -0.0210549 0
0.06935656 -0.0207368 0
0.06867442 -0.0201864 0
0.06801588 -0.0193471 0
0.06738688000000001 -0.0184287 0
0.06679176 -0.0172825 0
0.06624096 -0.015867 0
0.06573523 -0.0145548 0
0.06527399 -0.0131593 0
0.064863 -0.0115593 0
0.0645074 -0.00987779 0
0.0642055 -0.00847047 0
0.0639392 -0.00748176 0
0.0637105 -0.00637288 0
0.0635145 -0.00541663 0
0.0633504 -0.00450666 0
0.0632122 -0.00384707 0
0.0630909 -0.00349478 0
0.06297370000000001 -0.0035846 0
0.0628469 -0.00405666 0
0.0626966 -0.00495618 0
0.0625124 -0.00603763 0
0.062293 -0.00706577 0
0.062039800000000006 -0.0080551 0
0.061754300000000005 -0.00902426 0
0.061437900000000004 -0.00988359 0
0.0610957 -0.0106094 0
0.060729500000000006 -0.0113116 0
0.0603394 -0.0120573 0
0.0599253 -0.0127407 0
0.0594895 -0.0133805 0
0.0590319 -0.0140314 0
0.0585542 -0.0145864 0
0.0580591 -0.0150905 0
0.057547600000000004 -0.0155867 0
0.057018700000000005 -0.0161282 0
0.056472 -0.0166597 0
0.055907200000000004 -0.0172156 0
0.0553234 -0.0177889 0
0.054720700000000004 -0.018358 0
0.054099100000000004 -0.0189167 0
0.0534592 -0.0194582 0
0.0528015 -0.0199889 0
0.0521263 -0.0205111 0
0.0514336 -0.0210337 0
0.050723500000000005 -0.0215682 0
0.0499951 -0.0221259 0
0.04924730000000001 -0.0227552 0
0.04847750000000001 -0.0234006 0
0.0476872 -0.0240015 0
0.04687670000000001 -0.0246265 0
0.0460445 -0.0252864 0
0.04519000000000001 -0.0259632 0
0.0443129 -0.026651 0
0.0434125 -0.0273498 0
0.0424889 -0.0280667 0
0.041540200000000006 -0.0288264 0
0.0405669 -0.0295386 0
0.039570400000000006 -0.0302419 0
0.0385503 -0.0309451 0
0.0375066 -0.0316604 0
0.036439400000000004 -0.0323454 0
0.035350700000000006 -0.0329605 0
0.034242100000000004 -0.0335456 0
0.033113100000000006 -0.0342094 0
0.0319696 -0.0343629 0
0.030834 -0.0337456 0
0.0297308 -0.0324932 0
0.0286784 -0.0308146 0
0.027681900000000002 -0.0290795 0
0.026749800000000004 -0.025656 0
0.025968000000000005 -0.022131 0
0.025288500000000005 -0.0185082 0
0.0247473 -0.0145923 0
0.024312 -0.0116806 0
0.023978000000000006 -0.00854678 0
0.023748500000000006 -0.00538688 0
0.0236267 -0.00204737 0
0.0236209 0.00154397 0
0.023738300000000004 0.00533857 0
0.023983500000000005 0.00921115 0
0.024358900000000003 0.0131383 0
0.024864900000000002 0.017023 0
0.025501300000000005 0.0209789 0
0.026271100000000006 0.025032 0
0.027178800000000003 0.029242 0
0.0282284 0.0335195 0
0.0294185 0.0376509 0
0.0307418 0.0415002 0
0.0321866 0.0449517 0
0.033740000000000006 0.0480447 0
0.0353906 0.0508052 0
0.0371282 0.05331 0
0.0389441 0.0554835 0
0.0408284 0.0574905 0
0.042782900000000006 0.0597567 0
0.044805700000000004 0.0611617 0
0.0468172 0.0591907 0
0.0487177 0.0547538 0
0.05043400000000001 0.0473594 0
0.051819000000000004 0.0370742 0
0.052960600000000004 0.0345242 0
0.0540823 0.032702 0
0.055145900000000005 0.0313318 0
0.056150900000000004 0.0287659 0
0.0570407 0.0247236 0
0.0577897 0.0203547 0
0.0583716 0.0147663 0
0.058768 0.00944066 0
0.05899600000000001 0.00447968 0
0.0590551 -0.000549815 0
0.058956400000000006 -0.00510556 0
0.0587125 -0.00917814 0
0.05833820000000001 -0.0130587 0
0.0578414 -0.0164632 0
0.057241600000000004 -0.0193372 0
0.056548 -0.0220644 0
0.0557744 -0.0241933 0
0.0549379 -0.0258297 0
0.0540556 -0.0269877 0
0.0531413 -0.027785 0
0.05220620000000001 -0.0282759 0
0.051258 -0.028577 0
0.050303 -0.0287239 0
0.049344400000000004 -0.0287863 0
0.0483842 -0.0288813 0
0.0474028 -0.0296697 0
0.046412400000000006 -0.0299743 0
0.0454006 -0.030635 0
0.04437290000000001 -0.0310647 0
0.043329700000000006 -0.0315106 0
0.042272000000000004 -0.0319745 0
0.041199700000000006 -0.0323349 0
0.040117 -0.0326497 0
0.0390246 -0.0328034 0
0.037931900000000005 -0.0328267 0
0.0368356 -0.0329613 0
0.035734100000000005 -0.0331732 0
0.0346233 -0.0334907 0
0.0335014 -0.0338356 0
0.032377800000000005 -0.033605 0
0.031271 -0.0328485 0
0.0302006 -0.0314212 0
0.0291876 -0.0294614 0
0.0282467 -0.0271541 0
0.0273901 -0.0237485 0
0.026696300000000006 -0.0186824 0
0.026173100000000005 -0.0130021 0
0.0258243 -0.00862757 0
0.025596 -0.00554351 0
0.025451800000000004 -0.00326187 0
0.025390500000000003 -0.000326427 0
0.0254488 0.00360632 0
0.0256363 0.00745816 0
0.025952500000000003 0.011345 0
0.026398400000000002 0.0152324 0
0.026973300000000006 0.0190757 0
0.0276775 0.0229959 0
0.028514300000000006 0.0270377 0
0.029488900000000005 0.0312547 0
0.0306048 0.0354762 0
0.0318586 0.0395194 0
0.033242600000000004 0.0432873 0
0.10524750000000001 0.0 0
0.1057077 0.0284432 0
0.1070257 0.0485503 0
0.108881 0.0606673 0
0.1110178 0.0666113 0
0.1132992 0.0697291 0
0.1156501 0.0710688 0
0.1180293 0.0716109 0
0.12038360000000001 0.0696782 0
0.122642 0.0655403 0
0.1246938 0.0578995 0
0.1264688 0.0492097 0
0.1279828 0.0424621 0
0.1293059 0.0371945 0
0.1304603 0.0325231 0
0.131464 0.0280872 0
0.1323264 0.0239006 0
0.1330513 0.0201081 0
0.1336633 0.0169042 0
0.1341792 0.0143915 0
0.13461410000000001 0.0118334 0
0.1349592 0.0090277 0
0.1352048 0.00589098 0
0.1353679 0.00400064 0
0.1354902 0.00420776 0
0.135583 0.00177434 0
0.1356135 0.000281022 0
0.1355906 -0.00164679 0
0.1354918 -0.00422289 0
0.1352989 -0.00724758 0
0.1350028 -0.010371 0
0.1346025 -0.0134934 0
0.1340993 -0.0165481 0
0.13349460000000002 -0.0195851 0
0.1327884 -0.0226371 0
0.1319806 -0.0256857 0
0.1310706 -0.0287909 0
0.1300509 -0.0322511 0
0.1289161 -0.0356536 0
0.1276696 -0.0389638 0
0.1263146 -0.0421442 0
0.1248568 -0.0451513 0
0.1233022 -0.0479607 0
0.1216576 -0.0505606 0
0.11993010000000001 -0.0529397 0
0.1181274 -0.0550903 0
0.1162549 -0.0572083 0
0.11430180000000001 -0.059856 0
0.1122654 -0.0620679 0
0.1101725 -0.0632957 0
0.1080526 -0.0637444 0
0.10592750000000001 -0.0637545 0
0.1038059 -0.0635434 0
0.10169510000000001 -0.0630152 0
0.0996268 -0.0611217 0
0.0976233 -0.0591943 0
0.0956855 -0.0571245 0
0.0938257 -0.0545437 0
0.092058 -0.0516352 0
0.0903938 -0.0483287 0
0.088849 -0.0444755 0
0.0874713 -0.0357567 0
0.0864121 -0.0306265 0
0.0854048 -0.0288496 0
0.08455698 -0.0219932 0
0.08394875 -0.015153 0
0.08353258 -0.0101612 0
0.08329212 -0.00419727 0
0.08328228 0.00251324 0
0.08341015 0.00481984 0
0.08361082 0.00721359 0
0.08389091 0.00927323 0
0.08422326000000001 0.0105881 0
0.08457719 0.0104525 0
0.08489962000000001 0.00879421 0
0.08514851000000001 0.00621721 0
0.08529830000000001 0.00303805 0
0.0853505 0.000303065 0
0.08529780000000001 -0.00306135 0
0.08514318 -0.00604342 0
0.08489189 -0.00878751 0
0.08455071 -0.011432 0
0.08412226 -0.0140381 0
0.08361293 -0.0163773 0
0.08303006 -0.0182214 0
0.08239571 -0.020008 0
0.08169308 -0.0216192 0
0.08095474 -0.0227235 0
0.08018207000000001 -0.0234379 0
0.07938961 -0.0241006 0
0.07857547000000001 -0.0246996 0
0.07774347000000001 -0.0251955 0
0.07689974000000001 -0.0252806 0
0.076066336 -0.0248326 0
0.07524118810000001 -0.0246832 0
0.074432513 -0.0237663 0
0.07366753000000001 -0.0221806 0
0.07295608 -0.0206137 0
0.07229534 -0.0190943 0
0.07169003 -0.0172926 0
0.07115047000000001 -0.0151636 0
0.07068153 -0.0131781 0
0.0702754 -0.0112447 0
0.06993746 -0.00919806 0
0.06965740000000001 -0.00778026 0
0.06942179 -0.0063692 0
0.06923689000000001 -0.00484055 0
0.06909977 -0.00343868 0
0.06900429 -0.00239529 0
0.06893226000000001 -0.00203536 0
0.0688607 -0.00232736 0
0.06876769 -0.00327778 0
0.06863713 -0.00446788 0
0.06846782 -0.00559952 0
0.06825891 -0.00681828 0
0.06801208 -0.00791291 0
0.06773135 -0.00884475 0
0.06742302 -0.0095964 0
0.06709178 -0.0102102 0
0.06674363 -0.0106927 0
0.06637626 -0.0112832 0
0.065993 -0.0116867 0
0.06559712000000001 -0.0120456 0
0.06518990000000001 -0.0123582 0
0.0647739 -0.0125789 0
0.0643521 -0.0127065 0
0.0639277 -0.0127374 0
0.06350410000000001 -0.0126734 0
0.0630838 -0.0125537 0
0.0626681 -0.0123946 0
0.062258400000000005 -0.0121959 0
0.0618558 -0.0119706 0
0.061461100000000005 -0.0117277 0
0.061074500000000004 -0.0114976 0
0.060695 -0.0112716 0
0.060323800000000004 -0.0110284 0
0.0599595 -0.0108605 0
0.059599400000000004 -0.0107763 0
0.0592404 -0.0107816 0
0.05888 -0.0108485 0
0.058516900000000004 -0.0109332 0
0.058151 -0.0110275 0
0.057781400000000004 -0.0111438 0
0.057408100000000004 -0.0112505 0
0.0570309 -0.0113943 0
0.05664810000000001 -0.011567 0
0.0562597 -0.011744 0
0.0558647 -0.0119553 0
0.0554622 -0.0121983 0
0.055050600000000005 -0.0125226 0
0.054626900000000006 -0.0128745 0
0.0541918 -0.0132281 0
0.053744600000000003 -0.0135757 0
0.053286400000000005 -0.013938 0
0.052814400000000004 -0.0143689 0
0.05232780000000001 -0.0148224 0
0.05182540000000001 -0.015304 0
0.05130660000000001 -0.0158156 0
0.0507702 -0.0163511 0
0.05021590000000001 -0.0168955 0
0.049642900000000004 -0.01746 0
0.0490511 -0.0180412 0
0.048439300000000005 -0.0186453 0
0.047807300000000004 -0.0192541 0
0.0471549 -0.0198811 0
0.046480400000000005 -0.0205586 0
0.045784000000000005 -0.0211906 0
0.045067300000000005 -0.0217989 0
0.0443303 -0.0224032 0
0.0435733 -0.022993 0
0.042796900000000006 -0.0235728 0
0.0420012 -0.024171 0
0.0411841 -0.0248456 0
0.040345000000000006 -0.0254312 0
0.039488800000000004 -0.0259574 0
0.038614 -0.0265078 0
0.0377216 -0.027035 0
0.0368112 -0.0275965 0
0.0358802 -0.0282828 0
0.0349242 -0.0290062 0
0.033955700000000005 -0.0290933 0
0.0329928 -0.0286755 0
0.032052500000000005 -0.0277691 0
0.031150700000000003 -0.0264069 0
0.0303005 -0.0247709 0
0.0295018 -0.0233036 0
0.0287549 -0.0215637 0
0.028065100000000003 -0.0220593 0
0.0273978 -0.020096 0
0.026730700000000003 -0.0197611 0
0.026092800000000006 -0.0185338 0
0.025501600000000006 -0.0170245 0
0.024963900000000004 -0.0152854 0
0.024490400000000002 -0.0132221 0
0.024089200000000005 -0.0109453 0
0.023767300000000005 -0.00849111 0
0.023529300000000003 -0.00591616 0
0.0233789 -0.00324771 0
0.023318000000000005 -0.000548286 0
0.023347400000000004 0.00216714 0
0.0234667 0.00485004 0
0.023674 0.00743898 0
0.023965300000000002 0.00989987 0
0.024337400000000002 0.0122902 0
0.024787300000000005 0.0145811 0
0.0253127 0.0168195 0
0.025911500000000004 0.0189861 0
0.026581300000000002 0.021087 0
0.027319700000000002 0.0231045 0
0.028123500000000003 0.0250151 0
0.028989600000000004 0.0268504 0
0.029915500000000005 0.028602 0
0.030898100000000005 0.0302605 0
0.0319342 0.0318127 0
0.033019400000000004 0.0332011 0
0.034147800000000006 0.034431 0
0.0353057 0.0348543 0
0.036467200000000005 0.0349298 0
0.0376415 0.0355186 0
0.0388253 0.0352595 0
0.0399692 0.0332586 0
0.041023000000000004 0.0299841 0
0.0419503 0.0257756 0
0.042727 0.021056 0
0.0433672 0.02009 0
0.044113400000000004 0.0232781 0
0.04490960000000001 0.0247047 0
0.045754600000000006 0.0254409 0
0.0465777 0.0238351 0
0.0473377 0.0218841 0
0.048029100000000005 0.0195447 0
0.0486277 0.0164695 0
0.0491195 0.0132149 0
0.0495053 0.0101358 0
0.0497925 0.00726597 0
0.0499854 0.00445654 0
0.050085000000000005 0.00169955 0
0.050096800000000004 -0.00079752 0
0.05003010000000001 -0.00306668 0
0.049890000000000004 -0.00519826 0
0.0496833 -0.00705488 0
0.049419500000000005 -0.00867442 0
0.0491032 -0.0102142 0
0.0487348 -0.0117996 0
0.0483128 -0.0134341 0
0.047835 -0.0151381 0
0.0472995 -0.0168936 0
0.046706000000000004 -0.0186274 0
0.04605530000000001 -0.0203288 0
0.0453488 -0.0219792 0
0.044588300000000004 -0.0235679 0
0.043776 -0.0250935 0
0.042913900000000005 -0.0265612 0
0.042003700000000005 -0.0279858 0
0.041046700000000005 -0.0293756 0
0.040044300000000005 -0.0307084 0
0.038997800000000006 -0.0320125 0
0.037910400000000004 -0.033174 0
0.036786000000000006 -0.0342476 0
0.0356264 -0.0352837 0
0.034433500000000006 -0.0362709 0
0.033206900000000004 -0.0372839 0
0.031947300000000005 -0.038235 0
0.030661600000000004 -0.0388747 0
0.0293683 -0.0387163 0
0.028092100000000002 -0.0378685 0
0.0268525 -0.0365633 0
0.025665100000000003 -0.0347502 0
0.0245497 -0.0323495 0
0.0235191 -0.0297129 0
0.022603900000000003 -0.0252983 0
0.0218275 -0.0214211 0
0.021189200000000005 -0.0171374 0
0.020686700000000002 -0.0134491 0
0.020297300000000004 -0.0100774 0
0.020022400000000003 -0.00662062 0
0.019862200000000003 -0.00312074 0
0.019823400000000005 0.000653616 0
0.019914900000000006 0.00469932 0
0.0201449 0.0089348 0
0.020518 0.0132541 0
0.021035900000000003 0.0176201 0
0.0217018 0.0221307 0
0.022521100000000002 0.0268372 0
0.0235012 0.0317471 0
0.024645900000000005 0.0366848 0
0.025953200000000003 0.0414861 0
0.027416700000000002 0.0460297 0
0.029024800000000003 0.0502253 0
0.030764700000000006 0.0538314 0
0.032611600000000004 0.0568207 0
0.034557500000000005 0.0597675 0
0.0365979 0.0624733 0
0.038722900000000005 0.0648687 0
0.0409235 0.0670352 0
0.0431898 0.0686373 0
0.0454584 0.0670045 0
0.04761700000000001 0.0623955 0
0.0496706 0.0634272 0
0.051787700000000006 0.0630184 0
0.05380890000000001 0.0586628 0
0.10589130000000001 0.0 0
0.1063534 0.0285491 0
0.1076758 0.0487031 0
0.1095367 0.0608521 0
0.11168030000000001 0.0668383 0
0.11396990000000001 0.0699882 0
0.1163299 0.071357 0
0.1187192 0.071933 0
0.1210867 0.0701037 0
0.1233618 0.0660887 0
0.1254306 0.058389 0
0.1272235 0.049839 0
0.1287641 0.0434356 0
0.1301258 0.0384841 0
0.1313281 0.0340986 0
0.1323894 0.0299328 0
0.1333181 0.0260596 0
0.13412190000000002 0.0226477 0
0.13482660000000002 0.0199114 0
0.1354508 0.0178427 0
0.1360102 0.0158362 0
0.136499 0.0136194 0
0.1369088 0.0111246 0
0.1372471 0.00947451 0
0.1375411 0.00808907 0
0.1377737 0.00620197 0
0.1379631 0.00531255 0
0.1381196 0.00409152 0
0.1382251 0.00224335 0
0.1382563 -0.000346363 0
0.1381942 -0.00322129 0
0.13803890000000002 -0.00595823 0
0.13779360000000002 -0.00862056 0
0.137461 -0.0112131 0
0.1370414 -0.0138492 0
0.1365316 -0.0166259 0
0.1359256 -0.0196368 0
0.135212 -0.0231117 0
0.1343703 -0.0272795 0
0.13338460000000002 -0.0306057 0
0.1322984 -0.0342707 0
0.131099 -0.0374936 0
0.1297962 -0.040505 0
0.1283955 -0.0433809 0
0.1269015 -0.0461074 0
0.12531910000000002 -0.0486908 0
0.1236531 -0.0511332 0
0.1219083 -0.0534299 0
0.1200895 -0.0555693 0
0.1182026 -0.0575298 0
0.1162504 -0.0595825 0
0.1142184 -0.0622028 0
0.1121068 -0.064226 0
0.10994580000000001 -0.0657423 0
0.10776530000000001 -0.0655405 0
0.1055828 -0.065482 0
0.103405 -0.0651885 0
0.1012436 -0.0643191 0
0.09913340000000001 -0.0623502 0
0.09709100000000001 -0.0602951 0
0.09511990000000001 -0.0580393 0
0.0932325 -0.0552815 0
0.0914447 -0.0521134 0
0.0897603 -0.049801 0
0.0880712 -0.0508629 0
0.08640300000000001 -0.0488854 0
0.0848229 -0.0466465 0
0.08329025000000001 -0.045307 0
0.0818043 -0.0437191 0
0.08040131 -0.0402478 0
0.07915908 -0.0344094 0
0.07811583 -0.0287561 0
0.07722909 -0.0246132 0
0.07649813 -0.0192058 0
0.075947444 -0.0148292 0
0.075491837 -0.0126913 0
0.0751035911 -0.0106947 0
0.07477805800000001 -0.00899527 0
0.074501632 -0.00763295 0
0.074261567 -0.00685499 0
0.07403226 -0.00708334 0
0.07377435 -0.0083952 0
0.07346201000000001 -0.0102216 0
0.07308578 -0.0121918 0
0.07264355 -0.0140491 0
0.07214615 -0.0156661 0
0.07160018 -0.0169612 0
0.07101546 -0.0180179 0
0.07039991000000001 -0.0189016 0
0.06975491 -0.0195768 0
0.06909172000000001 -0.0202412 0
0.06840362 -0.0208982 0
0.06770206000000001 -0.0211932 0
0.06699073 -0.0214419 0
0.06627464 -0.0214889 0
0.06556053 -0.0213351 0
0.0648552 -0.0209728 0
0.0641655 -0.0204101 0
0.06349740000000001 -0.0197069 0
0.06285460000000001 -0.0188864 0
0.062241500000000005 -0.0179384 0
0.061661600000000004 -0.0168945 0
0.0611181 -0.0157715 0
0.0606125 -0.0146409 0
0.0601437 -0.0135675 0
0.0597084 -0.0127065 0
0.0592955 -0.0121322 0
0.0588988 -0.01172 0
0.058514000000000004 -0.0113972 0
0.058139 -0.0111274 0
0.057772000000000004 -0.0109107 0
0.057412500000000005 -0.0106865 0
0.057058700000000004 -0.0105225 0
0.056712 -0.0103108 0
0.0563704 -0.0101945 0
0.056032200000000004 -0.0101326 0
0.05569400000000001 -0.0101664 0
0.055354 -0.0102523 0
0.0550095 -0.0104116 0
0.0546579 -0.0106895 0
0.0542969 -0.0109522 0
0.0539274 -0.0112202 0
0.0535481 -0.011533 0
0.0531576 -0.0118958 0
0.0527541 -0.0123024 0
0.052336600000000004 -0.0127383 0
0.0519039 -0.0132139 0
0.0514548 -0.0137179 0
0.0509886 -0.0142343 0
0.050505100000000004 -0.0147523 0
0.05000450000000001 -0.0152702 0
0.0494865 -0.0157906 0
0.048951100000000004 -0.0163177 0
0.04839790000000001 -0.0168547 0
0.0478267 -0.0174031 0
0.047237 -0.0179624 0
0.0466285 -0.0185305 0
0.046000900000000004 -0.0191048 0
0.0453541 -0.019686 0
0.044688000000000005 -0.0202591 0
0.0440031 -0.0208189 0
0.0432996 -0.021372 0
0.042577800000000006 -0.0219223 0
0.0418376 -0.0224752 0
0.0410789 -0.0230316 0
0.040301500000000004 -0.0236053 0
0.0395024 -0.0243262 0
0.038680000000000006 -0.0249697 0
0.0378391 -0.025471 0
0.036981900000000005 -0.0259551 0
0.0361083 -0.0264611 0
0.0352169 -0.0270103 0
0.034315000000000005 -0.0270882 0
0.033418 -0.0267526 0
0.032538000000000004 -0.026098 0
0.0316851 -0.0251007 0
0.030872800000000006 -0.0237007 0
0.030112400000000004 -0.0221075 0
0.029404100000000002 -0.0204984 0
0.0287518 -0.0187819 0
0.028172000000000003 -0.0153281 0
0.027737200000000004 -0.0113276 0
0.027442800000000003 -0.00655607 0
0.027295200000000006 -0.00283138 0
0.027256000000000002 0.000362669 0
0.0273269 0.00368666 0
0.027541700000000002 0.0080179 0
0.0278428 0.0103346 0
0.0282622 0.014779 0
0.028832200000000002 0.0189906 0
0.029523800000000003 0.0223368 0
0.0303316 0.0260016 0
0.031264700000000006 0.0297738 0
0.032319600000000004 0.0333098 0
0.0334901 0.0367576 0
0.0347751 0.0401389 0
0.0361671 0.0432156 0
0.0376548 0.0458261 0
0.039224300000000004 0.0482843 0
0.040883 0.0511518 0
0.042637 0.0538956 0
0.04447860000000001 0.0564756 0
0.0464054 0.058885 0
0.0483654 0.0581457 0
0.0502425 0.0543254 0
0.05195620000000001 0.0485867 0
0.0534564 0.0417048 0
0.054715700000000006 0.0343395 0
0.0557101 0.0247804 0
0.0563654 0.0154601 0
0.0567261 0.00316859 0
0.056744600000000006 -0.00463349 0
0.0564181 -0.0145302 0
0.055750400000000006 -0.0245688 0
0.05478140000000001 -0.0330457 0
0.0535451 -0.0405074 0
0.0520774 -0.0472055 0
0.050397800000000006 -0.0529341 0
0.04855520000000001 -0.0574058 0
0.046566 -0.061587 0
0.0444514 -0.0650452 0
0.0422386 -0.0674675 0
0.039963900000000004 -0.0688306 0
0.0376553 -0.0695808 0
0.0353375 -0.069407 0
0.033048400000000006 -0.0677707 0
0.030831500000000005 -0.0657542 0
0.028683 -0.0633583 0
0.0266406 -0.0593737 0
0.024765800000000004 -0.0536041 0
0.023099500000000002 -0.0466518 0
0.0216796 -0.039102 0
0.0204987 -0.032444 0
0.019528700000000003 -0.0264974 0
0.018734100000000004 -0.0216054 0
0.018090800000000004 -0.0173766 0
0.017582400000000005 -0.0134756 0
0.0172 -0.00961261 0
0.016921400000000003 -0.00733192 0
0.016719400000000002 -0.00446197 0
0.0166549 0.000479736 0
0.0167594 0.00560952 0
0.017042800000000004 0.0111918 0
0.0175178 0.0170636 0
0.0181935 0.0232422 0
0.019084500000000004 0.0299838 0
0.020206000000000002 0.0369444 0
0.0215558 0.0436577 0
0.023123500000000005 0.0500472 0
0.0249001 0.0561854 0
0.026875200000000002 0.0620506 0
0.029036400000000004 0.0670617 0
0.031339500000000006 0.0709068 0
0.0337664 0.0744191 0
0.036294700000000006 0.0769708 0
0.0388895 0.078496 0
0.0415046 0.0771589 0
0.043972000000000004 0.0699133 0
0.0461133 0.0604108 0
0.0479827 0.0520909 0
0.049568 0.043763 0
0.050895 0.0363589 0
0.051977 0.0291676 0
0.0528149 0.0213807 0
0.0533854 0.0132266 0
0.0536869 0.0053229 0
0.0537343 -0.00198784 0
0.0535262 -0.00995097 0
0.05306620000000001 -0.0171086 0
0.0523824 -0.0233946 0
0.0514956 -0.0294917 0
0.050416800000000005 -0.0347911 0
0.049177 -0.0392724 0
0.047798400000000005 -0.0431118 0
0.046307600000000004 -0.0460701 0
0.044732400000000005 -0.0482184 0
0.043099500000000006 -0.0495731 0
0.041431300000000004 -0.0504165 0
0.039743900000000006 -0.0507083 0
0.038056 -0.050571 0
0.0363766 -0.0503108 0
0.0346968 -0.0506025 0
0.0330159 -0.0504029 0
0.031356 -0.0490199 0
0.029767100000000005 -0.0465219 0
0.0282757 -0.0430288 0
0.0269191 -0.038737 0
0.0256995 -0.0347869 0
0.024617600000000003 -0.030252 0
0.023713400000000003 -0.0240285 0
0.023006500000000006 -0.0188383 0
0.022464000000000005 -0.0140073 0
0.022080500000000003 -0.00949952 0
0.021832200000000003 -0.00578501 0
0.021696200000000006 -0.00253308 0
0.0216702 0.000863869 0
0.021761100000000005 0.00452356 0
0.021982400000000006 0.00865646 0
0.022348800000000002 0.013167 0
0.022869800000000003 0.0179377 0
0.0235572 0.0230928 0
0.024420900000000002 0.0285215 0
0.0254722 0.0343165 0
0.026717700000000004 0.0400976 0
0.028151600000000006 0.0456343 0
0.029770200000000004 0.0512029 0
0.0315739 0.0567619 0
0.033555100000000004 0.0616715 0
0.0356855 0.0659702 0
0.037961 0.0702996 0
0.040371300000000006 0.0739919 0
0.042889000000000004 0.0768089 0
0.0454769 0.077865 0
0.0480197 0.0733076 0
0.0503155 0.0649814 0
0.052464000000000004 0.0647078 0
0.0546043 0.0638281 0
0.056707400000000005 0.0620205 0
0.058690000000000006 0.0566348 0
0.060441 0.0488338 0
0.0619334 0.0412824 0
0.10652900000000001 0.0 0
0.106993 0.0286589 0
0.1083201 0.0488684 0
0.1101875 0.0610826 0
0.1123393 0.0670926 0
0.1146379 0.0702759 0
0.1170079 0.0716647 0
0.1194077 0.0722607 0
0.12178810000000001 0.0705461 0
0.1240793 0.0665953 0
0.1261643 0.0588649 0
0.1279752 0.0504782 0
0.1295427 0.0444066 0
0.1309432 0.0398105 0
0.1321942 0.0356997 0
0.13331490000000001 0.0317747 0
0.134307 0.0280588 0
0.1351824 0.0248869 0
0.1359652 0.0223497 0
0.1366741 0.0204836 0
0.1373258 0.0187204 0
0.1379157 0.0167879 0
0.13843729999999999 0.0146494 0
0.1388991 0.0136912 0
0.1393431 0.0128845 0
0.13973580000000002 0.0109402 0
0.14008500000000002 0.0102526 0
0.1404165 0.0096697 0
0.1407216 0.00861314 0
0.1409795 0.00685545 0
0.14117020000000002 0.00465357 0
0.14128570000000001 0.00242535 0
0.1413314 0.000434444 0
0.1413135 -0.00140341 0
0.1412351 -0.00320766 0
0.1410961 -0.00504115 0
0.1408963 -0.00685989 0
0.1406346 -0.00877559 0
0.14030320000000002 -0.0110672 0
0.1398868 -0.0138298 0
0.1393731 -0.0168852 0
0.13875379999999998 -0.0201405 0
0.1380228 -0.0235822 0
0.1371736 -0.027228 0
0.1361989 -0.031102 0
0.13513550000000002 -0.0330542 0
0.13398100000000002 -0.0359672 0
0.1327384 -0.0384109 0
0.1314187 -0.0406673 0
0.1300228 -0.0429965 0
0.1285479 -0.0453975 0
0.1269926 -0.0478068 0
0.1253568 -0.0502004 0
0.1236427 -0.0525272 0
0.12185270000000001 -0.0547578 0
0.1199905 -0.0568539 0
0.11806130000000001 -0.05879 0
0.1160658 -0.0609199 0
0.11398820000000001 -0.0635818 0
0.1118325 -0.0654726 0
0.10963400000000001 -0.0662615 0
0.1074223 -0.0663802 0
0.1052134 -0.0661516 0
0.1030156 -0.0657343 0
0.1008446 -0.0643531 0
0.09873420000000001 -0.0623613 0
0.09669230000000001 -0.0602469 0
0.0947245 -0.0578887 0
0.09284440000000001 -0.0550068 0
0.0910678 -0.0517153 0
0.0894072 -0.0480489 0
0.08825090000000001 -0.0227545 0
0.0876915 -0.0119407 0
0.0875076 0.00119533 0
0.0878245 0.0162003 0
0.08850140000000001 0.0228894 0
0.0893454 0.0279257 0
0.09038500000000001 0.0333798 0
0.0915141 0.0341298 0
0.0926537 0.0342434 0
0.09380190000000001 0.0346505 0
0.09494810000000001 0.0339473 0
0.0960257 0.0307768 0
0.0969715 0.0260623 0
0.0977352 0.0201386 0
0.0982949 0.0140998 0
0.0986607 0.00829098 0
0.0988297 0.00222388 0
0.09880040000000001 -0.00357631 0
0.0985886 -0.00870411 0
0.09821260000000001 -0.0134529 0
0.0976907 -0.017562 0
0.0970365 -0.0212367 0
0.0962741 -0.0243496 0
0.0954097 -0.0271812 0
0.09445920000000001 -0.0297111 0
0.09342690000000001 -0.0320064 0
0.092326 -0.0338921 0
0.0911695 -0.0353946 0
0.0899672 -0.0366297 0
0.0887304 -0.0375043 0
0.08747060000000001 -0.0380267 0
0.0862031 -0.0379974 0
0.08493501 -0.0380959 0
0.08367059 -0.0376937 0
0.08243614 -0.0363461 0
0.0812576 -0.0344212 0
0.0801499 -0.0320931 0
0.07912746 -0.0293045 0
0.07821120000000001 -0.0257279 0
0.07742714 -0.0214767 0
0.07678345 -0.0174566 0
0.07626869 -0.0148893 0
0.0758735 -0.00831088 0
0.075644076 -0.00531014 0
0.075548108 -0.000470324 0
0.07563093700000001 0.00514889 0
0.075875185 0.00855146 0
0.076186182 0.0100523 0
0.07655396 0.0118525 0
0.07695439 0.0119095 0
0.07732385 0.0102354 0
0.07761666 0.00739916 0
0.07780179000000001 0.0041176 0
0.07787989000000001 0.000793801 0
0.07784138 -0.00278722 0
0.07769013 -0.00605041 0
0.07744084 -0.0086074 0
0.07711091 -0.0110062 0
0.07670725 -0.013039 0
0.07624082 -0.0148871 0
0.075712316 -0.0166457 0
0.0751280393 -0.0183667 0
0.074486946 -0.0198717 0
0.0738031 -0.0211167 0
0.07308076000000001 -0.022059 0
0.07233357 -0.0227293 0
0.07156861 -0.0230839 0
0.07079744 -0.0231109 0
0.07002778 -0.0230827 0
0.06926194000000001 -0.0228415 0
0.06851027 -0.0222533 0
0.06778204 -0.0214483 0
0.06708538 -0.0203593 0
0.06643069 -0.0189803 0
0.06582208 -0.0176553 0
0.0652554 -0.0163667 0
0.0647369 -0.0147878 0
0.0642742 -0.0130757 0
0.06386710000000001 -0.0114858 0
0.06350650000000001 -0.0102621 0
0.0631849 -0.00918723 0
0.0628943 -0.00824251 0
0.0626365 -0.00731861 0
0.06240710000000001 -0.0064627 0
0.062203400000000006 -0.00583489 0
0.062014700000000006 -0.00553201 0
0.061830500000000004 -0.0055611 0
0.0616393 -0.00594004 0
0.0614292 -0.00666409 0
0.061191 -0.00758465 0
0.060921300000000005 -0.0085452 0
0.060619700000000006 -0.0094984 0
0.0602868 -0.0104016 0
0.059926400000000005 -0.011169 0
0.0595419 -0.0118553 0
0.0591357 -0.0124787 0
0.0587082 -0.0131368 0
0.058259000000000005 -0.0137789 0
0.0577878 -0.0144481 0
0.0572942 -0.0151283 0
0.0567782 -0.0157907 0
0.0562404 -0.0164368 0
0.0556816 -0.0170653 0
0.055102200000000004 -0.0176772 0
0.0545025 -0.0182807 0
0.053882900000000004 -0.0188714 0
0.05324380000000001 -0.0194575 0
0.0525852 -0.0200424 0
0.051907100000000005 -0.0206276 0
0.051209000000000005 -0.0212331 0
0.050491600000000005 -0.0218114 0
0.04975400000000001 -0.0224251 0
0.0489956 -0.0230724 0
0.048214900000000005 -0.0237506 0
0.04741190000000001 -0.0244144 0
0.0465865 -0.0250907 0
0.0457383 -0.0257826 0
0.0448668 -0.0264848 0
0.043971800000000005 -0.0272038 0
0.0430523 -0.0279331 0
0.042109100000000003 -0.0286585 0
0.041139 -0.0295209 0
0.0401405 -0.0303113 0
0.039119600000000004 -0.0309361 0
0.038075500000000005 -0.0315558 0
0.037011100000000005 -0.0323309 0
0.0359212 -0.0329922 0
0.0348124 -0.0335504 0
0.033684000000000006 -0.0341442 0
0.032541200000000006 -0.0344143 0
0.031400300000000006 -0.0340389 0
0.030282200000000002 -0.033084 0
0.0292057 -0.0315544 0
0.0281903 -0.02952 0
0.027256700000000002 -0.0251827 0
0.0264688 -0.0224399 0
0.025772200000000002 -0.0194852 0
0.025170700000000004 -0.0169994 0
0.0246431 -0.0147489 0
0.0241964 -0.012176 0
0.023838900000000003 -0.00936751 0
0.0235821 -0.0061466 0
0.023438600000000004 -0.00260492 0
0.0234165 0.00110251 0
0.0235193 0.00489133 0
0.0237486 0.00870126 0
0.024105400000000006 0.0125255 0
0.024589600000000003 0.0163317 0
0.025201 0.0201737 0
0.025942400000000004 0.024133 0
0.026817100000000003 0.028151 0
0.027825100000000005 0.0321164 0
0.028962800000000004 0.0359239 0
0.030223200000000006 0.0394707 0
0.031595200000000004 0.0426299 0
0.033066500000000006 0.0454574 0
0.034626000000000004 0.0479385 0
0.0362631 0.0501392 0
0.037969 0.0520976 0
0.0397375 0.053878 0
0.041560200000000005 0.055454 0
0.0434331 0.0567648 0
0.04532 0.0560381 0
0.047133600000000005 0.052619 0
0.048797900000000005 0.0473113 0
0.050378400000000004 0.0495523 0
0.0520297 0.0476814 0
0.05390110000000001 0.0615952 0
0.056033900000000005 0.0659353 0
0.05829480000000001 0.0690759 0
0.0605964 0.0682841 0
0.06281350000000001 0.0647932 0
0.0648954 0.0601345 0
0.06679316 0.0538769 0
0.06846282000000001 0.0466342 0
0.06989379 0.0399421 0
0.07110597 0.0331966 0
0.07208454 0.0259596 0
0.07281888 0.0185611 0
0.07330814000000001 0.0111968 0
0.07355034 0.00379597 0
0.07356283000000001 -0.00241055 0
0.07336152 -0.00915817 0
0.07295067000000001 -0.0150839 0
0.07235445 -0.0201862 0
0.07158775 -0.0255324 0
0.07065296 -0.0302537 0
0.06957001 -0.0343372 0
0.06836666 -0.0375932 0
0.06706511 -0.0403393 0
0.06567968 -0.0425823 0
0.06422660000000001 -0.0444321 0
0.06272430000000001 -0.0456004 0
0.0611934 -0.0461579 0
0.059655400000000004 -0.046056 0
0.058131 -0.0453884 0
0.056642 -0.0439235 0
0.0552184 -0.0415119 0
0.053883 -0.0389039 0
0.052626400000000004 -0.0364027 0
0.051462600000000004 -0.0341657 0
0.0503559 -0.0321351 0
0.049417600000000006 -0.0251834 0
0.0486902 -0.0188796 0
0.0481832 -0.0101197 0
0.0479747 -0.00329057 0
0.0479749 0.00315107 0
0.04818700000000001 0.00851979 0
0.0485239 0.011517 0
0.0489595 0.0143712 0
0.04948280000000001 0.0168733 0
0.0500843 0.0190959 0
0.050756300000000004 0.0210482 0
0.0514863 0.0226246 0
0.0522649 0.0240026 0
0.0530867 0.025253 0
0.0539539 0.0268063 0
0.0548858 0.0291466 0
0.05591120000000001 0.0323602 0
0.0570596 0.0364069 0
0.058346300000000004 0.0406079 0
0.0597515 0.0430341 0
0.06117210000000001 0.0417751 0
0.062499900000000004 0.0377921 0
0.0636664 0.0325002 0
0.0646533 0.0270409 0
0.06544752000000001 0.0209449 0
0.06603166 0.0144534 0
0.06639693 0.00790858 0
0.06655147 0.00168528 0
0.1063046 0.0 0
0.106768 0.0286216 0
0.10809350000000001 0.0488122 0
0.1099586 0.0610027 0
0.1121076 0.0670066 0
0.11440320000000001 0.0701783 0
0.1167698 0.0715602 0
0.119166 0.0721492 0
0.12154200000000001 0.0703944 0
0.1238278 0.0664281 0
0.1259074 0.0587055 0
0.127712 0.050248 0
0.1292699 0.0440595 0
0.1306566 0.0393421 0
0.1318905 0.0351477 0
0.1329914 0.031144 0
0.1339611 0.027347 0
0.1348109 0.0240708 0
0.1355647 0.0214347 0
0.13624150000000002 0.0194685 0
0.13685730000000002 0.0175896 0
0.1374072 0.0155293 0
0.1378842 0.0132383 0
0.1382972 0.0118441 0
0.13867000000000002 0.0105581 0
0.1389899 0.00899007 0
0.1392791 0.0084883 0
0.139549 0.0076977 0
0.13978210000000002 0.00626629 0
0.1399544 0.00408312 0
0.1400463 0.00153797 0
0.1400552 -0.000856965 0
0.1399876 -0.00307665 0
0.1398481 -0.00517576 0
0.1396388 -0.00728684 0
0.13935809999999998 -0.00945434 0
0.13900420000000002 -0.0116926 0
0.1385727 -0.0141298 0
0.1380496 -0.0171963 0
0.1374156 -0.0207301 0
0.1366579 -0.0245867 0
0.1357673 -0.0286851 0
0.1347355 -0.0330572 0
0.1336287 -0.0348908 0
0.1324121 -0.037845 0
0.1311053 -0.0404153 0
0.1297146 -0.0429017 0
0.1282416 -0.0453671 0
0.126687 -0.04779 0
0.1250524 -0.0501633 0
0.1233399 -0.0524691 0
0.1215521 -0.054682 0
0.11969270000000001 -0.0567668 0
0.1177665 -0.0587001 0
0.1157735 -0.060863 0
0.1136973 -0.0635444 0
0.11154330000000001 -0.0654108 0
0.10934740000000001 -0.0661767 0
0.1071385 -0.066293 0
0.1049326 -0.0660806 0
0.102737 -0.0656599 0
0.1005711 -0.0641561 0
0.09846740000000001 -0.0621574 0
0.09643170000000001 -0.0600681 0
0.0944718 -0.0575923 0
0.092603 -0.0546349 0
0.0908413 -0.0511679 0
0.0892025 -0.0464321 0
0.0878792 -0.0360431 0
0.0866869 -0.035061 0
0.0855988 -0.0298976 0
0.08472463 -0.0228677 0
0.08407875000000001 -0.0163512 0
0.08363927 -0.0102868 0
0.08341264000000001 -0.00363528 0
0.08339668 0.00160127 0
0.08349279 0.00376725 0
0.08364279000000001 0.00517991 0
0.08383618000000001 0.00630106 0
0.08406108000000001 0.00717131 0
0.08429859 0.00699583 0
0.08451278000000001 0.00581846 0
0.08467134 0.003702 0
0.08474096 0.000812284 0
0.08472158 -0.00187467 0
0.08459931 -0.00507353 0
0.08437952 -0.00793739 0
0.08406697 -0.0105371 0
0.08367377000000001 -0.0129228 0
0.08320076 -0.0152528 0
0.08265758000000001 -0.0170903 0
0.08205497 -0.0189062 0
0.08139508000000001 -0.0205907 0
0.08068545 -0.0219814 0
0.0799301 -0.0230701 0
0.07914806 -0.023812 0
0.07834464000000001 -0.0243023 0
0.07752699 -0.0247567 0
0.07669558 -0.0251012 0
0.075856151 -0.0252342 0
0.07501814700000001 -0.0250196 0
0.07419335 -0.0244617 0
0.07339336 -0.0235736 0
0.0726297 -0.0223109 0
0.07191023 -0.0209064 0
0.07124069000000001 -0.0193355 0
0.07062648 -0.0175683 0
0.07007356000000001 -0.0157694 0
0.06957333 -0.0140924 0
0.06914823 -0.011619 0
0.06879187 -0.00990957 0
0.06848913000000001 -0.00827376 0
0.06824536 -0.00658464 0
0.06804954 -0.00520783 0
0.06790019 -0.00381887 0
0.06779245 -0.00273553 0
0.06771146 -0.0022304 0
0.06763646000000001 -0.00235373 0
0.06754472 -0.00319463 0
0.06741575 -0.00448 0
0.06724523 -0.00565826 0
0.06703456 -0.00686968 0
0.06678431 -0.00804645 0
0.06649826 -0.00904504 0
0.06618216 -0.00983933 0
0.06584171 -0.0105188 0
0.06548095000000001 -0.0111055 0
0.0651003 -0.0116896 0
0.0647019 -0.0121858 0
0.06428790000000001 -0.0126244 0
0.0638604 -0.0129951 0
0.0634217 -0.0132961 0
0.0629745 -0.0135108 0
0.0625218 -0.0136354 0
0.0620664 -0.0136809 0
0.06161030000000001 -0.01368 0
0.061155100000000004 -0.0136352 0
0.0607019 -0.0135609 0
0.0602516 -0.0134664 0
0.059804500000000003 -0.0133701 0
0.059360300000000005 -0.0132842 0
0.05891930000000001 -0.0132175 0
0.0584779 -0.0132821 0
0.0580334 -0.0134086 0
0.0575835 -0.013579 0
0.057128 -0.0137573 0
0.056666100000000004 -0.0139467 0
0.056198200000000004 -0.0141316 0
0.055724 -0.0143027 0
0.0552444 -0.0144842 0
0.054758100000000004 -0.0146969 0
0.0542642 -0.014932 0
0.053762000000000004 -0.0152053 0
0.053250900000000004 -0.0154653 0
0.0527299 -0.0158018 0
0.05219700000000001 -0.0161705 0
0.0516512 -0.0165729 0
0.0510916 -0.0169987 0
0.0505172 -0.0174513 0
0.04992730000000001 -0.0179387 0
0.0493207 -0.0184431 0
0.0486967 -0.0189859 0
0.048054 -0.0195521 0
0.04739260000000001 -0.0201258 0
0.046711300000000004 -0.0207364 0
0.0460093 -0.0213727 0
0.045285500000000006 -0.0220294 0
0.0445402 -0.022675 0
0.043772700000000005 -0.0233569 0
0.042981700000000005 -0.0240625 0
0.042169500000000006 -0.0246175 0
0.041340400000000006 -0.0251489 0
0.0404921 -0.0257215 0
0.0396246 -0.026348 0
0.038733800000000006 -0.0270697 0
0.037821400000000005 -0.027607 0
0.0368939 -0.0280802 0
0.035948600000000004 -0.0286089 0
0.0349859 -0.0291788 0
0.0340094 -0.029387 0
0.033033700000000006 -0.0291375 0
0.0320736 -0.0284794 0
0.031145700000000005 -0.0272153 0
0.030269200000000003 -0.0255088 0
0.029452400000000004 -0.0236745 0
0.028697200000000006 -0.0217669 0
0.0280081 -0.0197736 0
0.027379400000000005 -0.0181274 0
0.026808500000000006 -0.016146 0
0.0263127 -0.0137768 0
0.025898900000000002 -0.0111541 0
0.025577500000000003 -0.00826824 0
0.025354600000000005 -0.00525137 0
0.025235100000000003 -0.00207546 0
0.0252234 0.00123093 0
0.025324400000000004 0.00466515 0
0.025540300000000002 0.00810937 0
0.025869200000000002 0.011455 0
0.026308200000000004 0.0146974 0
0.0268537 0.0178633 0
0.027503600000000003 0.0209739 0
0.028257300000000006 0.02408 0
0.029112400000000004 0.0270583 0
0.030065300000000003 0.0299632 0
0.031113400000000006 0.0327625 0
0.0322512 0.0353433 0
0.033471600000000004 0.0377964 0
0.034768900000000005 0.0398256 0
0.036126000000000005 0.0415607 0
0.0375469 0.0436267 0
0.039037300000000004 0.0456548 0
0.0405898 0.0473614 0
0.042194600000000006 0.0488226 0
0.043822 0.0483768 0
0.0453876 0.0454288 0
0.0468253 0.040888 0
0.048129500000000006 0.0404973 0
0.049531200000000004 0.0423551 0
0.0509487 0.0429016 0
0.05238570000000001 0.0429918 0
0.0537832 0.0406146 0
0.055074700000000004 0.0370359 0
0.056243 0.033174 0
0.0572691 0.028508 0
0.058123400000000006 0.0230141 0
0.058792000000000004 0.0174945 0
0.059286000000000005 0.0125342 0
0.059619500000000006 0.00780321 0
0.0597989 0.003246 0
0.059829600000000004 -0.00114075 0
0.059715500000000005 -0.00546709 0
0.0594595 -0.0096471 0
0.059066900000000006 -0.0136716 0
0.0585441 -0.0174491 0
0.057901100000000004 -0.0209092 0
0.0571454 -0.0241709 0
0.056292400000000006 -0.026796 0
0.055359000000000005 -0.0290679 0
0.054353200000000004 -0.0311154 0
0.0532884 -0.0325906 0
0.0521842 -0.0335565 0
0.051053 -0.034284 0
0.0498996 -0.0348157 0
0.0487348 -0.035138 0
0.047557100000000005 -0.0353986 0
0.0463773 -0.0356337 0
0.0451781 -0.0362462 0
0.0439615 -0.0368071 0
0.0427229 -0.0375201 0
0.041459800000000005 -0.0382477 0
0.040173900000000005 -0.0388921 0
0.0388678 -0.0394609 0
0.0375454 -0.0398621 0
0.0362094 -0.0401701 0
0.0348663 -0.0404174 0
0.033518900000000004 -0.0404226 0
0.032177300000000006 -0.0401571 0
0.0308531 -0.0393288 0
0.029570100000000002 -0.0377357 0
0.028355200000000004 -0.0353908 0
0.0271594 -0.0360982 0
0.025956100000000003 -0.0361114 0
0.0247541 -0.0360169 0
0.023569200000000005 -0.0350351 0
0.022432600000000004 -0.033246 0
0.0213659 -0.0308682 0
0.020388100000000006 -0.0279515 0
0.0195144 -0.0246249 0
0.018754700000000006 -0.021158 0
0.0181117 -0.017638 0
0.017587400000000003 -0.0139842 0
0.017187900000000006 -0.0101651 0
0.016918000000000002 -0.00621346 0
0.016782000000000005 -0.00214651 0
0.0167821 0.00199283 0
0.016923200000000006 0.00627634 0
0.017207600000000003 0.0105963 0
0.017637600000000003 0.015003 0
0.018216000000000003 0.0194801 0
0.018945200000000002 0.0240753 0
0.019831400000000006 0.0288959 0
0.020880600000000006 0.0338071 0
0.0220918 0.0385969 0
0.0234592 0.0431827 0
0.024974100000000006 0.0474094 0
0.026620200000000004 0.0510792 0
0.028377900000000005 0.0541476 0
0.0302303 0.0568248 0
0.032162100000000006 0.0588805 0
0.034155500000000005 0.0606529 0
0.0362098 0.0625279 0
0.0383256 0.0643045 0
0.040555100000000004 0.0699967 0
0.042958500000000004 0.0723628 0
0.0453401 0.0710088 0
0.0476547 0.0675721 0
0.0498155 0.0622768 0
0.051792200000000004 0.056613 0
0.053567000000000004 0.0499898 0
0.0550877 0.0417579 0
0.0563443 0.0342428 0
0.1063285 0.0 0
0.1067922 0.0286415 0
0.10811860000000001 0.0488439 0
0.1099849 0.0610399 0
0.1121353 0.0670508 0
0.1144323 0.0702242 0
0.1168005 0.0716099 0
0.11919850000000001 0.0722056 0
0.1215766 0.0704609 0
0.1238649 0.0665106 0
0.1259474 0.0587928 0
0.127754 0.0502837 0
0.129313 0.0441014 0
0.1307017 0.0394085 0
0.1319374 0.0352119 0
0.1330412 0.0312356 0
0.13401200000000002 0.0272907 0
0.1348557 0.0238005 0
0.1355966 0.020941 0
0.1362534 0.0187877 0
0.1368427 0.0166927 0
0.1373591 0.0144341 0
0.13779550000000002 0.0118972 0
0.1381626 0.0101215 0
0.13848100000000002 0.00870785 0
0.1387393 0.00719785 0
0.1389679 0.00663676 0
0.1391754 0.0057879 0
0.1393416 0.00414524 0
0.13944 0.00179194 0
0.13945400000000002 -0.000852959 0
0.1393778 -0.00359004 0
0.1392111 -0.00626603 0
0.1389583 -0.00875346 0
0.13862390000000002 -0.0111923 0
0.1382073 -0.0136964 0
0.1377047 -0.0163682 0
0.1371066 -0.0194722 0
0.1363912 -0.0233636 0
0.1355364 -0.0277716 0
0.1345288 -0.0324936 0
0.1334147 -0.0349528 0
0.1321919 -0.0381605 0
0.1308694 -0.0410224 0
0.12945410000000002 -0.043748 0
0.1279497 -0.046379 0
0.1263593 -0.048918 0
0.12468570000000001 -0.0513672 0
0.1229323 -0.0537148 0
0.1211026 -0.0559419 0
0.11920130000000001 -0.0580162 0
0.1172336 -0.0599444 0
0.11519599999999999 -0.0622871 0
0.11307210000000001 -0.0649192 0
0.1108769 -0.0665157 0
0.1086491 -0.0670521 0
0.1064134 -0.0670525 0
0.1041829 -0.0667732 0
0.1019656 -0.06623 0
0.0997913 -0.0642284 0
0.0976866 -0.0621876 0
0.0956496 -0.0600947 0
0.0936928 -0.0573924 0
0.0918328 -0.0543308 0
0.0900809 -0.0509092 0
0.0887599 -0.0264247 0
0.0881358 -0.0131606 0
0.08790010000000001 -0.000687074 0
0.088162 0.0147481 0
0.0887873 0.0211036 0
0.0895654 0.0258888 0
0.090547 0.0319149 0
0.09163 0.0327801 0
0.0927259 0.0330114 0
0.09383620000000001 0.0335726 0
0.0949546 0.0333953 0
0.09602050000000001 0.0305104 0
0.096965 0.0261704 0
0.09773770000000001 0.0205324 0
0.0983127 0.0145822 0
0.09869510000000001 0.00884835 0
0.0988861 0.00289521 0
0.0988788 -0.00288189 0
0.09868930000000001 -0.00810501 0
0.0983326 -0.0128516 0
0.0978304 -0.016976 0
0.0971936 -0.0207481 0
0.0964457 -0.023915 0
0.09559590000000001 -0.0267984 0
0.09465760000000001 -0.0293078 0
0.0936389 -0.0316313 0
0.0925495 -0.0335479 0
0.0914035 -0.0350963 0
0.09021130000000001 -0.0363434 0
0.08898310000000001 -0.0372734 0
0.0877306 -0.0378079 0
0.0864634 -0.0381995 0
0.08518708 -0.0383331 0
0.08391583 -0.0378887 0
0.08266992000000001 -0.0368628 0
0.0814681 -0.0352618 0
0.08033021 -0.0330491 0
0.07927584 -0.0303183 0
0.07832378000000001 -0.0269222 0
0.07749538 -0.0228985 0
0.0768083 -0.0185616 0
0.07626013000000001 -0.0147171 0
0.07590611 -0.00718482 0
0.07575676 -0.00198553 0
0.075777041 0.00247759 0
0.075889537 0.00426202 0
0.076069945 0.00639556 0
0.07631767 0.00822586 0
0.0766153 0.00974463 0
0.07697268 0.0115487 0
0.0773612 0.0114304 0
0.07771515 0.00998735 0
0.07801605 0.00802081 0
0.07823272 0.00514869 0
0.078344 0.00153369 0
0.07833166 -0.00188941 0
0.07820898 -0.00521197 0
0.07798301 -0.0081141 0
0.07766948 -0.010496 0
0.07728156 -0.0126408 0
0.07682562 -0.0145564 0
0.0763099 -0.0162936 0
0.075736986 -0.0179599 0
0.0751117709 -0.0194476 0
0.074440738 -0.0206635 0
0.0737349 -0.0216698 0
0.07299759 -0.0224135 0
0.07224202 -0.0228785 0
0.07147529 -0.0230819 0
0.07070506 -0.0231132 0
0.06993808 -0.0228865 0
0.06918272 -0.0224244 0
0.06844757 -0.021681 0
0.06774190000000001 -0.0207087 0
0.06707184000000001 -0.0194751 0
0.06644275000000001 -0.0184391 0
0.0658436 -0.0174245 0
0.06529628 -0.0154743 0
0.0648131 -0.0137236 0
0.06438440000000001 -0.0120555 0
0.0640114 -0.0104921 0
0.0636849 -0.00923937 0
0.0633976 -0.00806587 0
0.0631483 -0.00698107 0
0.06293180000000001 -0.00609791 0
0.0627415 -0.00532618 0
0.06257410000000001 -0.00480425 0
0.0624171 -0.00468729 0
0.062256000000000006 -0.00500911 0
0.062077900000000005 -0.00567947 0
0.061872500000000004 -0.00661354 0
0.061634100000000004 -0.00764052 0
0.061362 -0.0086193 0
0.061057900000000005 -0.00957324 0
0.0607233 -0.0104268 0
0.0603636 -0.0111124 0
0.059981400000000004 -0.0117869 0
0.0595759 -0.0125051 0
0.059147200000000004 -0.0131724 0
0.05869680000000001 -0.013821 0
0.0582246 -0.0144683 0
0.057731000000000005 -0.0151165 0
0.0572157 -0.0157669 0
0.0566788 -0.016415 0
0.05612060000000001 -0.0170409 0
0.0555422 -0.0176417 0
0.054943900000000004 -0.0182331 0
0.054326200000000005 -0.0188129 0
0.053689200000000006 -0.0193887 0
0.053033000000000004 -0.0199628 0
0.0523578 -0.0205365 0
0.0516634 -0.0211102 0
0.050949900000000006 -0.0216896 0
0.050216800000000006 -0.0222818 0
0.0494636 -0.0229026 0
0.0486878 -0.0236015 0
0.04789 -0.0242461 0
0.0470709 -0.0248932 0
0.0462293 -0.0255698 0
0.0453654 -0.0262577 0
0.0444775 -0.0269918 0
0.043564700000000005 -0.027745 0
0.042627700000000004 -0.0284521 0
0.0416672 -0.0291722 0
0.0406817 -0.029933 0
0.039670500000000004 -0.0307236 0
0.0386328 -0.0314696 0
0.037572900000000006 -0.0321503 0
0.0364876 -0.0329205 0
0.0353797 -0.0335426 0
0.0342516 -0.0341241 0
0.0331045 -0.0347206 0
0.0319433 -0.0349405 0
0.0307831 -0.03463 0
0.029642400000000006 -0.0345435 0
0.0284123 -0.0387497 0
0.027069800000000005 -0.0415244 0
0.025644400000000005 -0.043762 0
0.024166 -0.0445384 0
0.022695200000000006 -0.0439065 0
0.0212397 -0.0433515 0
0.019821000000000005 -0.0418086 0
0.018467200000000003 -0.0395798 0
0.017194100000000004 -0.0369499 0
0.0160193 -0.0337606 0
0.014957600000000001 -0.0302386 0
0.014002100000000003 -0.0271668 0
0.013164600000000005 -0.0232622 0
0.012458499999999997 -0.0193942 0
0.011878399999999997 -0.0156476 0
0.0114234 -0.0118123 0
0.011105900000000002 -0.00760746 0
0.010896799999999998 -0.00500544 0
0.010801100000000008 -0.000625563 0
0.010875099999999999 0.00468206 0
0.0111092 0.00912734 0
0.011494699999999997 0.0138436 0
0.012040200000000001 0.0186166 0
0.012742500000000004 0.0232966 0
0.013602300000000005 0.0280919 0
0.014626300000000002 0.0331134 0
0.015818200000000004 0.0381489 0
0.0171773 0.0431491 0
0.018702500000000004 0.048109 0
0.020389900000000002 0.0528313 0
0.022226300000000004 0.057054 0
0.0241945 0.0607691 0
0.026276800000000003 0.0639176 0
0.028453600000000003 0.0664801 0
0.030706900000000002 0.0685554 0
0.033024500000000005 0.0704337 0
0.0354114 0.074547 0
0.037994900000000005 0.0824274 0
0.040865000000000005 0.0889373 0
0.043901100000000005 0.0927722 0
0.047032500000000005 0.094545 0
0.0501703 0.0933211 0
0.0532266 0.0899734 0
0.0561411 0.0849274 0
0.058856000000000006 0.0781325 0
0.0613112 0.0694236 0
0.063448 0.0593361 0
0.06525186000000001 0.0499485 0
0.06677608 0.0420372 0
0.06802522 0.0334299 0
0.06896883000000001 0.0235667 0
0.06958298 0.0139458 0
0.06988997 0.00495078 0
0.06988495 -0.00466222 0
0.06956978 -0.0135719 0
0.0689776 -0.0214202 0
0.06813417000000001 -0.0286601 0
0.06706181 -0.0351753 0
0.06578805 -0.0408031 0
0.0643442 -0.0454361 0
0.0627591 -0.0493608 0
0.061055000000000005 -0.0526811 0
0.05925230000000001 -0.0552204 0
0.057381600000000005 -0.0568676 0
0.0554677 -0.0578498 0
0.05353140000000001 -0.058246 0
0.05160240000000001 -0.0573621 0
0.0497137 -0.0569052 0
0.047811400000000004 -0.0569497 0
0.04586370000000001 -0.0603287 0
0.0438397 -0.0608303 0
0.0418165 -0.0604023 0
0.0398342 -0.0584908 0
0.0379448 -0.0552084 0
0.0361782 -0.0509696 0
0.034564700000000004 -0.0462072 0
0.033122000000000006 -0.0406706 0
0.031861400000000005 -0.0354401 0
0.030782500000000004 -0.0296602 0
0.029891300000000003 -0.0242772 0
0.029171700000000002 -0.0193676 0
0.028595100000000005 -0.0156992 0
0.028133700000000005 -0.0121845 0
0.027785000000000004 -0.00888552 0
0.0275525 -0.0051928 0
0.027448200000000006 -0.00120845 0
0.027480500000000005 0.00296748 0
0.027652200000000002 0.00714734 0
0.027962300000000002 0.0112644 0
0.0284118 0.0155093 0
0.029005100000000006 0.0199133 0
0.0297501 0.0246066 0
0.030655800000000004 0.0295114 0
0.031724600000000006 0.034351 0
0.0329524 0.0391286 0
0.0343269 0.0429354 0
0.0358168 0.0464043 0
0.037435600000000006 0.0505436 0
0.039188 0.0542952 0
0.041053200000000005 0.057404 0
0.0430193 0.0604267 0
0.1071629 0.0 0
0.1076291 0.0287813 0
0.1089614 0.0490521 0
0.11083580000000001 0.0613259 0
0.1129964 0.0673767 0
0.1153051 0.0705928 0
0.1176861 0.0720045 0
0.1200977 0.0726292 0
0.1224925 0.0710303 0
0.1248018 0.0671804 0
0.1269056 0.0594183 0
0.1287362 0.0511617 0
0.1303321 0.0454192 0
0.1317728 0.0411793 0
0.1330739 0.0373285 0
0.1342534 0.033648 0
0.1353099 0.0300165 0
0.13625130000000002 0.0269318 0
0.1371041 0.0244908 0
0.1378868 0.0227794 0
0.1386176 0.0211656 0
0.1392922 0.0194357 0
0.1399054 0.0174731 0
0.1404627 0.0165946 0
0.1410045 0.0158532 0
0.1414995 0.0141642 0
0.14196350000000002 0.0139212 0
0.1424291 0.0140153 0
0.14289010000000002 0.0135826 0
0.143324 0.0124144 0
0.14371050000000002 0.0108103 0
0.1440415 0.00914029 0
0.1443192 0.00764369 0
0.14455289999999998 0.0064841 0
0.1447513 0.00550178 0
0.14491900000000002 0.00462676 0
0.1450597 0.00386939 0
0.1451761 0.00313685 0
0.1452654 0.00221304 0
0.1453137 0.000678412 0
0.14530110000000002 -0.00135396 0
0.1452204 -0.00337201 0
0.1450743 -0.00528436 0
0.1448664 -0.00708141 0
0.1445999 -0.00882151 0
0.1442757 -0.0105317 0
0.14389590000000002 -0.0121716 0
0.1434619 -0.0137882 0
0.1429739 -0.0154222 0
0.14243 -0.0171515 0
0.1418256 -0.0190509 0
0.1411542 -0.0211664 0
0.140408 -0.0235408 0
0.1395767 -0.0262611 0
0.1386479 -0.0293688 0
0.1376095 -0.0328194 0
0.1364554 -0.0351598 0
0.1352284 -0.0381882 0
0.1339107 -0.0407153 0
0.1325112 -0.0431413 0
0.1310306 -0.0455793 0
0.1294691 -0.047996 0
0.1278277 -0.0503757 0
0.1261077 -0.0527026 0
0.1243116 -0.0549473 0
0.12244260000000001 -0.0570788 0
0.120505 -0.0590604 0
0.1185043 -0.0608772 0
0.1164394 -0.0630096 0
0.1142934 -0.0655621 0
0.1120762 -0.0671834 0
0.10982520000000001 -0.0677283 0
0.1075682 -0.0676877 0
0.1053169 -0.0673797 0
0.1030806 -0.0668404 0
0.100877 -0.0652459 0
0.0987382 -0.0631803 0
0.0966694 -0.0610288 0
0.0946786 -0.0584901 0
0.0927775 -0.0561852 0
0.0908731 -0.0591471 0
0.0888639 -0.0610819 0
0.08682190000000001 -0.0610544 0
0.0848255 -0.0585737 0
0.08293445 -0.0549934 0
0.08116946 -0.0510491 0
0.07954574 -0.0464625 0
0.07809379 -0.0407864 0
0.07684593 -0.0343511 0
0.075813011 -0.0282882 0
0.074954185 -0.0233751 0
0.074264262 -0.0188068 0
0.07369149 -0.0158884 0
0.07319948 -0.0136697 0
0.07278169000000001 -0.0115668 0
0.07242996 -0.00961889 0
0.07214371 -0.00765258 0
0.07192401 -0.00560772 0
0.07177474 -0.0034157 0
0.0716934 -0.00165789 0
0.07165095 -0.00110128 0
0.07160299 -0.00189273 0
0.07150872 -0.00373977 0
0.07134959 -0.00556945 0
0.07112361 -0.00789176 0
0.07080972 -0.0107971 0
0.07040292000000001 -0.0131819 0
0.06991647000000001 -0.0158022 0
0.06935512 -0.0176748 0
0.06874062 -0.019064 0
0.06807754 -0.0206784 0
0.06736294000000001 -0.0220149 0
0.06661088 -0.0230856 0
0.06582141 -0.0241818 0
0.0650005 -0.0249985 0
0.06415610000000001 -0.0255942 0
0.0632968 -0.0259166 0
0.062430400000000004 -0.0260158 0
0.0615666 -0.0257811 0
0.060715200000000004 -0.0253126 0
0.0598817 -0.0247039 0
0.059072 -0.0239036 0
0.0582912 -0.0229814 0
0.0575426 -0.0219761 0
0.056830000000000006 -0.0208666 0
0.056151000000000006 -0.020029 0
0.055495300000000004 -0.0194359 0
0.0548524 -0.0191757 0
0.0542116 -0.0192089 0
0.0535759 -0.0189092 0
0.0529515 -0.018644 0
0.052332500000000004 -0.0185121 0
0.0517178 -0.0183825 0
0.0511066 -0.0182997 0
0.050500100000000006 -0.0180763 0
0.0499019 -0.0178517 0
0.0493098 -0.0176933 0
0.04872170000000001 -0.0176561 0
0.048131400000000005 -0.0177582 0
0.04753740000000001 -0.0179134 0
0.04693560000000001 -0.0181964 0
0.0463234 -0.0185542 0
0.0456979 -0.0189579 0
0.045059100000000005 -0.0193631 0
0.0444064 -0.0197869 0
0.0437395 -0.0202182 0
0.043058000000000006 -0.0206624 0
0.042361600000000006 -0.0211156 0
0.041649900000000004 -0.0215795 0
0.0409225 -0.0220508 0
0.040179400000000004 -0.0225288 0
0.0394204 -0.0230003 0
0.0386458 -0.0234712 0
0.0378553 -0.0239466 0
0.0370486 -0.0244565 0
0.0362251 -0.0249305 0
0.035394 -0.0249186 0
0.034567600000000004 -0.0246495 0
0.033755600000000004 -0.0240733 0
0.032971600000000004 -0.0229699 0
0.032231300000000004 -0.0216237 0
0.031534700000000006 -0.0202646 0
0.0308854 -0.0188399 0
0.030283000000000004 -0.0174044 0
0.029729700000000005 -0.015925 0
0.0292257 -0.0144476 0
0.0287716 -0.0128845 0
0.028371300000000002 -0.0112396 0
0.028027300000000005 -0.00945177 0
0.027745700000000005 -0.00754578 0
0.0275293 -0.00550003 0
0.0273836 -0.00338375 0
0.0273061 -0.00136693 0
0.027294200000000005 0.000531332 0
0.027343400000000004 0.00232796 0
0.027452000000000004 0.00408799 0
0.0276181 0.00578928 0
0.027840700000000003 0.0074853 0
0.028119900000000003 0.0091831 0
0.028455600000000005 0.0108734 0
0.028847500000000005 0.0125572 0
0.029295100000000004 0.0142124 0
0.0297971 0.0158192 0
0.030351500000000003 0.0173553 0
0.030955200000000002 0.0187726 0
0.0316038 0.0200605 0
0.0322928 0.0211985 0
0.033016800000000006 0.0221621 0
0.033769400000000005 0.0229259 0
0.0345438 0.0234783 0
0.0353329 0.0238145 0
0.0361293 0.0238794 0
0.036924900000000004 0.0237153 0
0.037703200000000006 0.022942 0
0.038444200000000005 0.0214825 0
0.039118400000000005 0.0189478 0
0.039694400000000005 0.0157891 0
0.0401656 0.0126476 0
0.0405292 0.00933455 0
0.040780800000000006 0.00597438 0
0.0409242 0.00285391 0
0.040968000000000004 -5.90138e-05 0
0.0410726 0.00568043 0
0.041295700000000005 0.00774307 0
0.0415902 0.00934197 0
0.041897500000000004 0.00896283 0
0.042181 0.00802229 0
0.0424235 0.00645157 0
0.0426039 0.00443658 0
0.0427154 0.00234663 0
0.042757500000000004 0.000301149 0
0.042733900000000005 -0.00158491 0
0.0426496 -0.00342904 0
0.042500500000000004 -0.00537084 0
0.0422919 -0.0070187 0
0.0420311 -0.00852155 0
0.041723800000000005 -0.0098154 0
0.0413771 -0.0108988 0
0.040997500000000006 -0.0118052 0
0.0405902 -0.0125835 0
0.040157700000000005 -0.01333 0
0.039700400000000004 -0.0140805 0
0.0392172 -0.0148907 0
0.038706000000000004 -0.0157691 0
0.0381644 -0.0167049 0
0.037590900000000003 -0.0176712 0
0.0369851 -0.0186403 0
0.0363474 -0.0195828 0
0.035678800000000004 -0.0205129 0
0.034977400000000006 -0.0215485 0
0.034240900000000005 -0.0225632 0
0.0334749 -0.0233624 0
0.0326889 -0.0237477 0
0.031897600000000005 -0.023717 0
0.031114500000000003 -0.023272 0
0.030353200000000004 -0.0224512 0
0.029623200000000002 -0.0214858 0
0.028920800000000003 -0.0207157 0
0.028248300000000004 -0.0197055 0
0.027607700000000006 -0.0188088 0
0.027001900000000002 -0.0175899 0
0.026440500000000006 -0.0162176 0
0.025926900000000003 -0.014681 0
0.025468300000000006 -0.0129237 0
0.0250724 -0.0109134 0
0.0247478 -0.0086541 0
0.024502300000000005 -0.00619295 0
0.024341500000000002 -0.00358313 0
0.024269200000000005 -0.000903777 0
0.0242867 0.0018261 0
0.024395900000000005 0.00458373 0
0.024596700000000006 0.00731749 0
0.0248868 0.00995021 0
0.025263300000000002 0.0124888 0
0.025722400000000006 0.0149272 0
0.026261800000000002 0.0173016 0
0.026878900000000004 0.0196031 0
0.0275718 0.0218468 0
0.0283382 0.0240156 0
0.029175100000000002 0.0260854 0
0.030079500000000002 0.0280702 0
0.031048600000000003 0.0299684 0
0.0320792 0.0317965 0
0.033166900000000006 0.033298 0
0.034297100000000004 0.0344722 0
0.035470400000000006 0.0358817 0
0.0367033 0.0392885 0
0.0381253 0.0450437 0
0.0396977 0.0490522 0
0.0413733 0.0508176 0
0.0430554 0.0499306 0
0.0446915 0.0482247 0
0.0462582 0.0457993 0
0.0477329 0.0428082 0
0.0490989 0.0392613 0
0.050331 0.0347924 0
0.051395300000000005 0.0292629 0
0.05227130000000001 0.0257731 0
0.053192500000000004 0.0283946 0
0.0541499 0.0290116 0
0.055122500000000005 0.0291227 0
0.0560514 0.0263175 0
0.0568569 0.0222009 0
0.0575212 0.0179485 0
0.058046 0.0137573 0
0.0584302 0.0095542 0
0.0586725 0.00518884 0
0.0587704 0.00091547 0
0.0587273 -0.00322962 0
0.0585493 -0.00727969 0
0.0582366 -0.0111994 0
0.0577998 -0.0148064 0
0.057247000000000006 -0.0180797 0
0.0566015 -0.020716 0
0.0558632 -0.0233013 0
0.0550517 -0.0252786 0
0.05417860000000001 -0.0269384 0
0.053258400000000004 -0.0281597 0
0.05230270000000001 -0.029102 0
0.051319500000000004 -0.0298387 0
0.050315 -0.0303761 0
0.1047757 0.0 0
0.1052342 0.0283507 0
0.10654820000000001 0.0484041 0
0.1083974 0.0604401 0
0.1105266 0.0663854 0
0.11279990000000001 0.0694692 0
0.1151419 0.0708105 0
0.1175129 0.0713667 0
0.1198575 0.0693198 0
0.1221035 0.0651679 0
0.12414359999999999 0.0575583 0
0.1259058 0.0487585 0
0.1274011 0.0417894 0
0.1286967 0.0362493 0
0.12981700000000002 0.0314081 0
0.13077850000000002 0.0267118 0
0.1315935 0.0224514 0
0.132269 0.0185611 0
0.132828 0.0152957 0
0.1332889 0.0126923 0
0.1336654 0.0100229 0
0.1339475 0.00705838 0
0.1341242 0.00374524 0
0.13421070000000002 0.00117854 0
0.13425710000000002 0.00150339 0
0.1342688 -0.000361252 0
0.1342347 -0.00163111 0
0.1341478 -0.00358822 0
0.1339833 -0.00622259 0
0.1337248 -0.00917219 0
0.1333662 -0.0122008 0
0.1329065 -0.0152344 0
0.1323456 -0.0182761 0
0.1316829 -0.0213333 0
0.1309186 -0.0243648 0
0.1300542 -0.0273473 0
0.1290899 -0.0303926 0
0.1280227 -0.0334954 0
0.1268516 -0.0366264 0
0.12557580000000002 -0.0397672 0
0.1241967 -0.0428137 0
0.12271860000000001 -0.0457127 0
0.1211469 -0.0484336 0
0.11948800000000001 -0.0509482 0
0.1177491 -0.0532476 0
0.1159365 -0.0554172 0
0.11404220000000001 -0.0581082 0
0.112059 -0.0606082 0
0.11000960000000001 -0.0621228 0
0.1079274 -0.0626136 0
0.10583340000000001 -0.062864 0
0.1037393 -0.0627733 0
0.1016518 -0.0624556 0
0.0995991 -0.0606987 0
0.0976084 -0.058847 0
0.0956804 -0.0568921 0
0.0938268 -0.0543787 0
0.0920672 -0.051286 0
0.090418 -0.047854 0
0.0888857 -0.0441856 0
0.0874721 -0.0414456 0
0.08618970000000001 -0.0326938 0
0.0852277 -0.0266922 0
0.0844698 -0.0177958 0
0.0840915 -0.00566524 0
0.08406025 0.00213096 0
0.08423564 0.00851983 0
0.08467695 0.017256 0
0.085331 0.0207423 0
0.0860418 0.0221466 0
0.0868197 0.0243583 0
0.0876373 0.0241929 0
0.08838700000000001 0.0207445 0
0.08901200000000001 0.0169555 0
0.0895064 0.01297 0
0.08985270000000001 0.00827457 0
0.0900435 0.00351804 0
0.0900766 -0.0011949 0
0.0899566 -0.00566235 0
0.0896923 -0.00990283 0
0.0892935 -0.0137387 0
0.0887711 -0.0172258 0
0.0881417 -0.0202936 0
0.0874167 -0.0229683 0
0.0866095 -0.0252779 0
0.0857343 -0.0270237 0
0.08480792000000001 -0.0284218 0
0.08383845000000001 -0.0296651 0
0.08283338 -0.0305506 0
0.08180571 -0.0310702 0
0.08076597 -0.0312778 0
0.07972464 -0.0311811 0
0.07869251000000001 -0.0307379 0
0.07767903000000001 -0.0300855 0
0.07669096 -0.0291915 0
0.075747321 -0.0273716 0
0.074872676 -0.0251998 0
0.07407423 -0.0227634 0
0.07336743 -0.0197645 0
0.07276277 -0.0166409 0
0.07225874 -0.0139529 0
0.07183391 -0.0115219 0
0.0715081 -0.00630692 0
0.07143094 0.000656724 0
0.07163156 0.012803 0
0.07222254 0.0223558 0
0.07312738 0.0308398 0
0.074263561 0.0368804 0
0.075557435 0.0402392 0
0.07692418000000001 0.0415625 0
0.07832994 0.0426653 0
0.07974627000000001 0.0419086 0
0.08107611 0.037715 0
0.08223126 0.0319607 0
0.08320054 0.026661 0
0.08398318 0.0206201 0
0.08454444 0.0134826 0
0.08486929 0.00673612 0
0.08497606 0.000112051 0
0.08487371 -0.00579495 0
0.08458846 -0.0108684 0
0.08413838 -0.0157236 0
0.08353261000000001 -0.0204234 0
0.08277219000000001 -0.0246669 0
0.08188098 -0.0286816 0
0.08086506 -0.0317473 0
0.07976497 -0.0341303 0
0.07859079000000001 -0.0360885 0
0.07735716000000001 -0.0377926 0
0.076078178 -0.0388663 0
0.074769918 -0.0395659 0
0.07344486 -0.0398913 0
0.07211488 -0.039881 0
0.07079065 -0.039557 0
0.06948861 -0.0385202 0
0.06823693 -0.0365748 0
0.06706315 -0.0338963 0
0.06598911 -0.0306631 0
0.06502580000000001 -0.0265275 0
0.0643167 -0.0169041 0
0.0639474 -0.00661452 0
0.063858 0.000981211 0
0.0640724 0.0113775 0
0.06458520000000001 0.0178965 0
0.06523522000000001 0.0210572 0
0.06600497 0.0247775 0
0.06686418 0.0262434 0
0.06774032 0.0263516 0
0.06862868 0.0269101 0
0.06952851 0.0269668 0
0.07042230000000001 0.0267183 0
0.07131003 0.0265333 0
0.07216456 0.0245123 0
0.07291239000000001 0.0203879 0
0.07350592 0.0157202 0
0.0739583 0.0117809 0
0.074261373 0.00673269 0
0.074384929 0.000978657 0
0.074317717 -0.00459985 0
0.07407515 -0.00965128 0
0.07366937 -0.0143418 0
0.07311164 -0.0188547 0
0.07240858 -0.0230101 0
0.07157273 -0.026956 0
0.07060714 -0.0306315 0
0.06953223 -0.0336498 0
0.06836658000000001 -0.0360051 0
0.06712533 -0.038356 0
0.0658154 -0.0400235 0
0.0644574 -0.0413722 0
0.0630628 -0.0421976 0
0.0616528 -0.0423258 0
0.060249300000000006 -0.0418477 0
0.0588683 -0.0410164 0
0.057523200000000003 -0.0396806 0
0.056236100000000004 -0.0375993 0
0.0550206 -0.0354951 0
0.05386010000000001 -0.0359114 0
0.052844100000000005 -0.0264346 0
0.0520315 -0.0226417 0
0.0513848 -0.0159466 0
0.0509493 -0.0114789 0
0.0505964 -0.011008 0
0.0503262 -0.00676097 0
0.0501334 -0.00522009 0
0.0499737 -0.00425158 0
0.04986500000000001 -0.00240201 0
0.0498079 -0.00120183 0
0.049783900000000006 -0.000221932 0
0.0497982 0.000980036 0
0.049845600000000004 0.00176368 0
0.0499146 0.00235088 0
0.0500034 0.00292556 0
0.050108700000000006 0.00335893 0
0.050228400000000006 0.00383005 0
0.0503676 0.00453002 0
0.050533800000000004 0.00541961 0
0.050730800000000006 0.00634049 0
0.0509449 0.0063407 0
0.0511416 0.00541274 0
0.0512962 0.00388024 0
0.05138960000000001 0.00177052 0
0.0514033 -0.000833485 0
0.0513281 -0.00347948 0
0.051165100000000005 -0.00617496 0
0.050911200000000004 -0.00885367 0
0.0505757 -0.0111219 0
0.050167500000000004 -0.0132296 0
0.0496925 -0.0151714 0
0.0491528 -0.0170369 0
0.048546900000000004 -0.0192234 0
0.0478683 -0.0213567 0
0.0471178 -0.0235518 0
0.0462939 -0.025755 0
0.045398100000000004 -0.0278713 0
0.044434100000000004 -0.029858 0
0.043406 -0.0317221 0
0.0423182 -0.0334577 0
0.0411744 -0.0350928 0
0.039978200000000005 -0.0366073 0
0.0387332 -0.0380475 0
0.0374407 -0.0394427 0
0.036103800000000005 -0.0407171 0
0.034725900000000004 -0.041901 0
0.0333103 -0.0430041 0
0.031858500000000005 -0.0440778 0
0.0303714 -0.0450867 0
0.0288531 -0.0460096 0
0.027312700000000002 -0.0463755 0
0.025785500000000003 -0.0429256 0
0.024525500000000006 -0.0343219 0
0.023515300000000003 -0.0265658 0
0.022737200000000006 -0.0213689 0
0.022098200000000005 -0.0171588 0
0.021594000000000002 -0.0137089 0
0.021177600000000005 -0.0113429 0
0.020843800000000003 -0.00893006 0
0.020593300000000002 -0.00596842 0
0.020462400000000006 -0.00207863 0
0.020462400000000006 0.00193509 0
0.020600100000000003 0.00616093 0
0.020880300000000004 0.0104596 0
0.021304300000000005 0.0147876 0
0.0218753 0.0192667 0
0.022598 0.0239108 0
0.023480400000000005 0.0288373 0
0.024530300000000005 0.0339057 0
0.025747900000000004 0.0388847 0
0.027128000000000006 0.0436383 0
0.0286606 0.0480359 0
0.030332700000000004 0.0520653 0
0.0321328 0.0556518 0
0.034041300000000004 0.0587045 0
0.0360535 0.0617676 0
0.0381567 0.0642491 0
0.0403393 0.0665874 0
0.0425953 0.0685144 0
0.044869000000000006 0.0673864 0
0.0470471 0.0631409 0
0.049045700000000005 0.0568966 0
0.0507898 0.044657 0
0.0524746 0.0495206 0
0.0540452 0.0450258 0
0.05548600000000001 0.0415824 0
0.056788500000000006 0.0364967 0
0.0578974 0.0303992 0
0.0587992 0.0242899 0
0.059508700000000005 0.0183987 0
0.060014500000000005 0.0126435 0
0.0603336 0.00680968 0
0.060464300000000006 0.00141256 0
0.0604234 -0.00356875 0
0.0602127 -0.00870315 0
0.0598432 -0.0131396 0
0.059337100000000004 -0.0169165 0
0.0587063 -0.0206733 0
0.0579597 -0.0238767 0
0.0571175 -0.0264721 0
0.0561937 -0.0287911 0
0.0551996 -0.030677 0
0.054151700000000004 -0.0320506 0
0.053066600000000005 -0.0329433 0
0.0519594 -0.0334285 0
0.0508409 -0.0336318 0
0.0497213 -0.033534 0
0.048607700000000004 -0.033269 0
0.0475066 -0.0328552 0
0.04641530000000001 -0.0327475 0
0.0453244 -0.0327965 0
0.044223700000000005 -0.0341647 0
0.043107 -0.0337146 0
0.0419761 -0.0342012 0
0.0408275 -0.0346428 0
0.039669600000000006 -0.0348529 0
0.038506700000000005 -0.0348462 0
0.037349200000000006 -0.0346755 0
0.036194500000000004 -0.034606 0
0.0350431 -0.0345312 0
0.0338935 -0.034472 0
0.0327546 -0.0339105 0
0.0316431 -0.0328467 0
0.1058785 0.0 0
0.1063408 0.0285643 0
0.10766400000000001 0.0487285 0
0.1095258 0.0608809 0
0.1116705 0.0668715 0
[truncated: 399,062 more chars]
