# Supplementary material for: Characterization of Human Balance through a Reinforcement Learning-based Muscle Controller
Source: PLoS One. 2025 Apr 1;20(4):e0320211. doi: 10.1371/journal.pone.0320211 (PMC11960994; doi:10.1371/journal.pone.0320211)
Supplement: S1 File — Data for the COM states and trajectories, as well as muscle activations, presented in the figures. (ZIP) [file pone.0320211.s001.zip › FigureData/fig5_muscle_activations.csv]

time hamstrings_r_a bifemsh_r_a glut_max_r_a iliopsoas_r_a rect_fem_r_a vasti_r_a gastroc_r_a soleus_r_a tib_ant_r_a hamstrings_l_a bifemsh_l_a glut_max_l_a iliopsoas_l_a rect_fem_l_a vasti_l_a gastroc_l_a soleus_l_a tib_ant_l_a time_std hamstrings_r_a_std bifemsh_r_a_std glut_max_r_a_std iliopsoas_r_a_std rect_fem_r_a_std vasti_r_a_std gastroc_r_a_std soleus_r_a_std tib_ant_r_a_std hamstrings_l_…
0.000000 0.037343 0.041982 0.000000 0.049439 0.000000 0.000000 0.026570 0.000000 0.055299 0.061010 0.030512 0.000000 0.081894 0.000000 0.000000 0.000000 0.000000 0.029498 0.000000 0.000140 0.000113 0.000000 0.000104 0.000000 0.000000 0.000030 0.000000 0.000128 0.000174 0.000142 0.000000 0.000096 0.000000 0.000000 0.000000 0.000000 0.000162
0.033333 0.061119 0.028559 0.000000 0.035835 0.089150 0.000000 0.021722 0.000000 0.044819 0.057626 0.021077 0.000000 0.059251 0.068280 0.000000 0.000000 0.008179 0.023489 0.000000 0.000219 0.000626 0.000000 0.000850 0.000502 0.000000 0.000352 0.000000 0.000271 0.000081 0.000694 0.000000 0.000842 0.000516 0.000000 0.000000 0.000117 0.000182
0.066667 0.038080 0.018245 0.000000 0.031967 0.080946 0.000000 0.013940 0.000000 0.062132 0.035895 0.013729 0.000000 0.046643 0.086704 0.000000 0.000000 0.005322 0.064041 0.000000 0.000127 0.000434 0.000000 0.001507 0.000729 0.000000 0.000223 0.000000 0.001294 0.000140 0.000713 0.000000 0.001870 0.001962 0.000000 0.000000 0.000076 0.000561
0.100000 0.031701 0.011749 0.000000 0.020488 0.184644 0.000000 0.009017 0.000000 0.118489 0.032348 0.008882 0.000000 0.029175 0.189756 0.000000 0.000000 0.003474 0.121334 0.000000 0.001190 0.000274 0.000000 0.000738 0.003115 0.000000 0.000142 0.000000 0.001116 0.000779 0.000454 0.000000 0.001113 0.001387 0.000000 0.000000 0.000049 0.001838
0.133333 0.027160 0.007617 0.000000 0.013163 0.224099 0.000000 0.005863 0.000000 0.163492 0.027977 0.005776 0.000000 0.018577 0.228098 0.000000 0.000000 0.002272 0.169209 0.000000 0.001134 0.000175 0.000000 0.000464 0.001567 0.000000 0.000092 0.000000 0.001197 0.000311 0.000292 0.000000 0.000687 0.001263 0.000000 0.000000 0.000032 0.001737
0.166667 0.023328 0.004960 0.000000 0.008542 0.273640 0.000000 0.003824 0.000000 0.208681 0.023900 0.003768 0.000000 0.011958 0.277362 0.000000 0.000000 0.001487 0.215615 0.000000 0.000914 0.000113 0.000000 0.000301 0.000541 0.000000 0.000059 0.000000 0.001444 0.000276 0.000189 0.000000 0.000433 0.001863 0.000000 0.000000 0.000021 0.001763
0.200000 0.015602 0.003238 0.000000 0.024893 0.317979 0.000000 0.002500 0.000000 0.227869 0.016403 0.002463 0.000000 0.022839 0.322138 0.000000 0.000000 0.000975 0.231188 0.000000 0.000601 0.000074 0.000000 0.001066 0.000585 0.000000 0.000039 0.000000 0.000500 0.000276 0.000123 0.000000 0.001378 0.000253 0.000000 0.000000 0.000014 0.000082
0.233333 0.010074 0.002118 0.000000 0.036196 0.361123 0.000000 0.001637 0.000000 0.234783 0.010583 0.001613 0.000000 0.035577 0.361641 0.000000 0.000000 0.000639 0.238354 0.000000 0.000382 0.000048 0.000000 0.000761 0.000922 0.000000 0.000025 0.000000 0.000850 0.000175 0.000081 0.000000 0.001615 0.000948 0.000000 0.000000 0.000009 0.000570
0.266667 0.006543 0.001387 0.000000 0.042021 0.400289 0.000000 0.001072 0.000000 0.248585 0.006870 0.001057 0.000000 0.041367 0.401206 0.000000 0.000000 0.000419 0.253186 0.000000 0.000245 0.000031 0.000000 0.001100 0.001102 0.000000 0.000016 0.000000 0.000986 0.000112 0.000053 0.000000 0.000949 0.001073 0.000000 0.000000 0.000006 0.001481
0.300000 0.004265 0.000909 0.000000 0.043669 0.422532 0.000000 0.000703 0.000000 0.259486 0.004476 0.000693 0.000000 0.043283 0.422338 0.000000 0.000000 0.000275 0.264843 0.000000 0.000159 0.000021 0.000000 0.001132 0.001369 0.000000 0.000011 0.000000 0.001719 0.000073 0.000034 0.000000 0.000898 0.001216 0.000000 0.000000 0.000004 0.002064
0.333333 0.002787 0.000596 0.000000 0.042568 0.442597 0.000000 0.000461 0.000000 0.275946 0.002924 0.000454 0.000000 0.040071 0.444489 0.000000 0.000000 0.000180 0.280409 0.000000 0.000103 0.000013 0.000000 0.001112 0.000448 0.000000 0.000007 0.000000 0.001592 0.000047 0.000023 0.000000 0.000566 0.001533 0.000000 0.000000 0.000003 0.001005
0.366667 0.001824 0.000391 0.000000 0.044865 0.456811 0.000000 0.000302 0.000000 0.290146 0.001913 0.000298 0.000000 0.041407 0.460460 0.000000 0.000000 0.000118 0.294028 0.000000 0.000067 0.000009 0.000000 0.000578 0.000842 0.000000 0.000005 0.000000 0.000989 0.000031 0.000015 0.000000 0.000945 0.000696 0.000000 0.000000 0.000002 0.000636
0.400000 0.001195 0.000257 0.000000 0.050472 0.480871 0.000000 0.000198 0.000000 0.305903 0.001253 0.000196 0.000000 0.047191 0.485602 0.000000 0.000000 0.000078 0.310807 0.000000 0.000044 0.000006 0.000000 0.000300 0.000537 0.000000 0.000003 0.000000 0.000596 0.000020 0.000010 0.000000 0.000303 0.000623 0.000000 0.000000 0.000001 0.000501
0.433333 0.000783 0.000168 0.000000 0.056067 0.506007 0.000000 0.000130 0.000000 0.325227 0.000822 0.000128 0.000000 0.052400 0.511098 0.000000 0.000000 0.000051 0.330379 0.000000 0.000029 0.000004 0.000000 0.000352 0.000534 0.000000 0.000002 0.000000 0.000591 0.000013 0.000006 0.000000 0.000313 0.000577 0.000000 0.000000 0.000001 0.000467
0.466667 0.000514 0.000110 0.000000 0.063308 0.533055 0.000000 0.000085 0.000000 0.346974 0.000539 0.000084 0.000000 0.059660 0.537907 0.000000 0.000000 0.000033 0.352043 0.000000 0.000019 0.000002 0.000000 0.000833 0.001373 0.000000 0.000001 0.000000 0.000345 0.000009 0.000004 0.000000 0.000792 0.001439 0.000000 0.000000 0.000000 0.000203
0.500000 0.000337 0.000072 0.000000 0.070645 0.559428 0.000000 0.000056 0.000000 0.364608 0.000353 0.000055 0.000000 0.066673 0.564009 0.000000 0.000000 0.000022 0.369590 0.000000 0.000012 0.000002 0.000000 0.000103 0.000628 0.000000 0.000001 0.000000 0.000589 0.000006 0.000003 0.000000 0.000103 0.000664 0.000000 0.000000 0.000000 0.000508
0.533333 0.000221 0.000048 0.000000 0.071705 0.569033 0.000000 0.000037 0.000000 0.368010 0.000232 0.000036 0.000000 0.068238 0.572013 0.000000 0.000000 0.000014 0.372471 0.000000 0.000008 0.000001 0.000000 0.000108 0.000637 0.000000 0.000001 0.000000 0.000663 0.000004 0.000002 0.000000 0.000095 0.000636 0.000000 0.000000 0.000000 0.000618
0.566667 0.000145 0.000031 0.000000 0.058445 0.559828 0.000000 0.000024 0.000000 0.360372 0.000152 0.000024 0.000000 0.055566 0.562084 0.000000 0.000000 0.000009 0.364327 0.000000 0.000005 0.000001 0.000000 0.000201 0.000294 0.000000 0.000000 0.000000 0.000711 0.000002 0.000001 0.000000 0.000233 0.000291 0.000000 0.000000 0.000000 0.000650
0.600000 0.017452 0.000020 0.000000 0.042862 0.536552 0.000000 0.000016 0.000000 0.345153 0.015288 0.000016 0.000000 0.040663 0.537468 0.000000 0.000000 0.000006 0.348594 0.000000 0.001366 0.000000 0.000000 0.000165 0.000554 0.000000 0.000000 0.000000 0.000717 0.001298 0.000001 0.000000 0.000169 0.000519 0.000000 0.000000 0.000000 0.000714
0.633333 0.044557 0.000013 0.000000 0.027595 0.523696 0.000000 0.000280 0.000000 0.325477 0.045794 0.000010 0.000000 0.025591 0.525795 0.000000 0.000000 0.000004 0.328373 0.000000 0.001748 0.000000 0.000000 0.003775 0.003152 0.000000 0.001536 0.000000 0.004428 0.001921 0.000001 0.000000 0.000101 0.000683 0.000000 0.000000 0.000000 0.001997
0.666667 0.055372 0.000009 0.000000 0.024209 0.481129 0.000000 0.003025 0.000000 0.304966 0.060531 0.000007 0.000000 0.026926 0.486280 0.000000 0.000000 0.000132 0.306352 0.000000 0.012667 0.000000 0.000000 0.008292 0.016999 0.000000 0.003560 0.000000 0.013049 0.023641 0.000000 0.000000 0.011538 0.027965 0.000000 0.000000 0.000167 0.020814
0.700000 0.076649 0.000006 0.000000 0.015585 0.437694 0.000000 0.001971 0.000000 0.267987 0.079722 0.000004 0.000000 0.017100 0.441776 0.000000 0.000000 0.000087 0.270035 0.000000 0.030337 0.000000 0.000000 0.005120 0.028329 0.000000 0.002319 0.000000 0.009434 0.023290 0.000000 0.000000 0.007131 0.023243 0.000000 0.000000 0.000110 0.010254
0.733333 0.079265 0.000004 0.000000 0.010056 0.367985 0.000000 0.001287 0.000000 0.235393 0.084078 0.000003 0.000000 0.010992 0.376038 0.000000 0.000000 0.000057 0.237146 0.000000 0.015230 0.000000 0.000000 0.003257 0.014422 0.000000 0.001515 0.000000 0.008349 0.006711 0.000000 0.000000 0.004504 0.005958 0.000000 0.000000 0.000072 0.008515
0.766667 0.084639 0.000002 0.000000 0.006524 0.322881 0.000000 0.000842 0.000000 0.212404 0.086371 0.000002 0.000000 0.007118 0.327796 0.000000 0.000000 0.000037 0.214422 0.000000 0.011098 0.000000 0.000000 0.002091 0.012139 0.000000 0.000991 0.000000 0.005052 0.010065 0.000000 0.000000 0.002884 0.014171 0.000000 0.000000 0.000047 0.005505
0.800000 0.084611 0.000002 0.000000 0.004250 0.301841 0.000000 0.000552 0.000000 0.202725 0.085818 0.000001 0.000000 0.004632 0.307135 0.000000 0.000000 0.000025 0.205736 0.000000 0.003823 0.000000 0.000000 0.001352 0.011171 0.000000 0.000649 0.000000 0.003637 0.007739 0.000000 0.000000 0.001863 0.013902 0.000000 0.000000 0.000031 0.003665
0.833333 0.076205 0.000001 0.000000 0.002974 0.317672 0.000000 0.000361 0.000000 0.209261 0.078607 0.000001 0.000000 0.003200 0.324611 0.000000 0.000000 0.000016 0.215397 0.000000 0.004116 0.000000 0.000000 0.001456 0.009932 0.000000 0.000425 0.000000 0.004540 0.003639 0.000000 0.000000 0.001727 0.007471 0.000000 0.000000 0.000020 0.003681
0.866667 0.049136 0.000001 0.000000 0.018940 0.318270 0.000000 0.000237 0.000000 0.209856 0.051137 0.000001 0.000000 0.017744 0.321605 0.000000 0.000000 0.000011 0.215214 0.000000 0.002503 0.000000 0.000000 0.003857 0.005074 0.000000 0.000279 0.000000 0.007861 0.002814 0.000000 0.000000 0.006642 0.005354 0.000000 0.000000 0.000013 0.006944
0.900000 0.031375 0.000000 0.000000 0.027196 0.369637 0.000000 0.000155 0.000000 0.223897 0.032450 0.000000 0.000000 0.026549 0.370067 0.000000 0.000000 0.000007 0.227802 0.000000 0.001729 0.000000 0.000000 0.003966 0.006133 0.000000 0.000183 0.000000 0.014264 0.001836 0.000000 0.000000 0.004586 0.007431 0.000000 0.000000 0.000009 0.012547
0.933333 0.019932 0.000000 0.000000 0.041859 0.406803 0.000000 0.000102 0.000000 0.237194 0.020592 0.000000 0.000000 0.042573 0.406181 0.000000 0.000000 0.000005 0.240148 0.000000 0.001063 0.000000 0.000000 0.002295 0.007722 0.000000 0.000120 0.000000 0.012106 0.001127 0.000000 0.000000 0.002784 0.007251 0.000000 0.000000 0.000006 0.011998
0.966667 0.012812 0.000000 0.000000 0.048366 0.434590 0.000000 0.000067 0.000000 0.248424 0.013227 0.000000 0.000000 0.048786 0.434762 0.000000 0.000000 0.000003 0.251554 0.000000 0.000669 0.000000 0.000000 0.003442 0.010228 0.000000 0.000079 0.000000 0.012308 0.000709 0.000000 0.000000 0.004282 0.010046 0.000000 0.000000 0.000004 0.012763
1.000000 0.008297 0.000000 0.000000 0.049353 0.452125 0.000000 0.000044 0.000000 0.265323 0.008562 0.000000 0.000000 0.048902 0.453866 0.000000 0.000000 0.000002 0.269084 0.000000 0.000427 0.000000 0.000000 0.002486 0.009033 0.000000 0.000052 0.000000 0.008322 0.000453 0.000000 0.000000 0.002059 0.009143 0.000000 0.000000 0.000002 0.009403
1.033330 0.005398 0.000000 0.000000 0.051375 0.470538 0.000000 0.000029 0.000000 0.287642 0.005569 0.000000 0.000000 0.049687 0.474234 0.000000 0.000000 0.000001 0.292038 0.000000 0.000276 0.000000 0.000000 0.001072 0.006081 0.000000 0.000034 0.000000 0.003729 0.000292 0.000000 0.000000 0.001280 0.006744 0.000000 0.000000 0.000002 0.004849
1.066670 0.003523 0.000000 0.000000 0.053494 0.496068 0.000000 0.000019 0.000000 0.314349 0.003634 0.000000 0.000000 0.050588 0.500482 0.000000 0.000000 0.000001 0.318997 0.000000 0.000179 0.000000 0.000000 0.003322 0.005870 0.000000 0.000022 0.000000 0.003751 0.000189 0.000000 0.000000 0.002395 0.006927 0.000000 0.000000 0.000001 0.003708
1.100000 0.002304 0.000000 0.000000 0.057705 0.519291 0.000000 0.000012 0.000000 0.337727 0.002376 0.000000 0.000000 0.054598 0.524105 0.000000 0.000000 0.000001 0.342206 0.000000 0.000117 0.000000 0.000000 0.005355 0.007096 0.000000 0.000015 0.000000 0.004912 0.000123 0.000000 0.000000 0.004532 0.008107 0.000000 0.000000 0.000001 0.004026
1.133330 0.001508 0.000000 0.000000 0.066419 0.545360 0.000000 0.000008 0.000000 0.356538 0.001556 0.000000 0.000000 0.062810 0.549653 0.000000 0.000000 0.000000 0.361051 0.000000 0.000076 0.000000 0.000000 0.006602 0.013000 0.000000 0.000010 0.000000 0.003620 0.000081 0.000000 0.000000 0.005786 0.014127 0.000000 0.000000 0.000000 0.003979
1.166670 0.000988 0.000000 0.000000 0.071414 0.559619 0.000000 0.000005 0.000000 0.363624 0.001019 0.000000 0.000000 0.068179 0.562823 0.000000 0.000000 0.000000 0.368059 0.000000 0.000050 0.000000 0.000000 0.011905 0.019258 0.000000 0.000006 0.000000 0.006809 0.000053 0.000000 0.000000 0.011215 0.019958 0.000000 0.000000 0.000000 0.007581
1.200000 0.000648 0.000000 0.000000 0.057539 0.556609 0.000000 0.000004 0.000000 0.358710 0.000669 0.000000 0.000000 0.054687 0.559100 0.000000 0.000000 0.000000 0.362571 0.000000 0.000033 0.000000 0.000000 0.008378 0.021832 0.000000 0.000004 0.000000 0.008036 0.000035 0.000000 0.000000 0.007593 0.022477 0.000000 0.000000 0.000000 0.008603
1.233330 0.003772 0.000000 0.000000 0.045076 0.534774 0.000000 0.000002 0.000000 0.346699 0.003251 0.000000 0.000000 0.042927 0.536392 0.000000 0.000000 0.000000 0.350094 0.000000 0.003918 0.000000 0.000000 0.007672 0.018798 0.000000 0.000003 0.000000 0.007799 0.003397 0.000000 0.000000 0.007214 0.019156 0.000000 0.000000 0.000000 0.008143
1.266670 0.037413 0.000000 0.000000 0.030143 0.514759 0.000000 0.000002 0.000000 0.329032 0.036498 0.000000 0.000000 0.028554 0.515862 0.000000 0.000000 0.000000 0.331968 0.000000 0.005644 0.000000 0.000000 0.004759 0.020702 0.000000 0.000002 0.000000 0.008477 0.005907 0.000000 0.000000 0.004470 0.020780 0.000000 0.000000 0.000000 0.008838
1.300000 0.044938 0.000000 0.000000 0.024003 0.486765 0.000000 0.001812 0.000000 0.306187 0.048264 0.000000 0.000000 0.021122 0.492022 0.000000 0.000000 0.000000 0.310951 0.000000 0.007301 0.000000 0.000000 0.010772 0.019008 0.000000 0.003416 0.000000 0.016537 0.010612 0.000000 0.000000 0.009419 0.020511 0.000000 0.000000 0.000000 0.017987
1.333330 0.062733 0.000000 0.000000 0.017951 0.445466 0.000000 0.002735 0.000000 0.276790 0.071456 0.000000 0.000000 0.016032 0.458248 0.000000 0.000000 0.000356 0.281567 0.000000 0.024478 0.000000 0.000000 0.007882 0.026817 0.000000 0.003658 0.000000 0.015289 0.032028 0.000000 0.000000 0.008038 0.036228 0.000000 0.000000 0.000831 0.016136
1.366670 0.072115 0.000000 0.000000 0.011880 0.392000 0.000000 0.002221 0.000000 0.241658 0.080354 0.000000 0.000000 0.010726 0.403123 0.000000 0.000000 0.000491 0.247767 0.000000 0.027248 0.000000 0.000000 0.004987 0.025217 0.000000 0.002968 0.000000 0.013735 0.029073 0.000000 0.000000 0.005348 0.027960 0.000000 0.000000 0.001357 0.014715
1.400000 0.073743 0.000000 0.000000 0.011045 0.337986 0.000000 0.002025 0.000000 0.210868 0.082322 0.000000 0.000000 0.007890 0.350675 0.000000 0.000000 0.000392 0.216181 0.000000 0.021835 0.000000 0.000000 0.008643 0.018696 0.000000 0.002587 0.000000 0.015406 0.017972 0.000000 0.000000 0.005326 0.017086 0.000000 0.000000 0.001110 0.015042
1.433330 0.080489 0.000000 0.000000 0.009295 0.315866 0.000000 0.001429 0.000000 0.187197 0.082532 0.000000 0.000000 0.009642 0.319058 0.000000 0.000000 0.000256 0.193433 0.000000 0.018368 0.000000 0.000000 0.007743 0.018626 0.000000 0.001728 0.000000 0.019677 0.020084 0.000000 0.000000 0.008159 0.017570 0.000000 0.000000 0.000725 0.018620
1.466670 0.067031 0.000000 0.000000 0.010821 0.300249 0.000000 0.000934 0.000000 0.171596 0.068029 0.000000 0.000000 0.011902 0.302338 0.000000 0.000000 0.000168 0.177942 0.000000 0.019657 0.000000 0.000000 0.007758 0.013349 0.000000 0.001128 0.000000 0.027770 0.022439 0.000000 0.000000 0.008706 0.015821 0.000000 0.000000 0.000474 0.027416
1.500000 0.043968 0.000000 0.000000 0.020872 0.299189 0.000000 0.000612 0.000000 0.162935 0.044013 0.000000 0.000000 0.021554 0.298931 0.000000 0.000000 0.000110 0.168546 0.000000 0.014841 0.000000 0.000000 0.006659 0.018708 0.000000 0.000738 0.000000 0.034458 0.015656 0.000000 0.000000 0.008086 0.020263 0.000000 0.000000 0.000310 0.034700
1.533330 0.027679 0.000000 0.000000 0.030419 0.324060 0.000000 0.000401 0.000000 0.161786 0.027685 0.000000 0.000000 0.031605 0.323106 0.000000 0.000000 0.000072 0.166110 0.000000 0.009103 0.000000 0.000000 0.006650 0.034394 0.000000 0.000483 0.000000 0.040677 0.009665 0.000000 0.000000 0.006716 0.034461 0.000000 0.000000 0.000203 0.040952
1.566670 0.017599 0.000000 0.000000 0.040681 0.349140 0.000000 0.000263 0.000000 0.172729 0.017596 0.000000 0.000000 0.041851 0.348218 0.000000 0.000000 0.000047 0.175901 0.000000 0.005630 0.000000 0.000000 0.005917 0.049041 0.000000 0.000317 0.000000 0.047571 0.005979 0.000000 0.000000 0.006574 0.048462 0.000000 0.000000 0.000133 0.048095
1.600000 0.011320 0.000000 0.000000 0.045090 0.369717 0.000000 0.000172 0.000000 0.188266 0.011315 0.000000 0.000000 0.045877 0.369432 0.000000 0.000000 0.000031 0.190939 0.000000 0.003558 0.000000 0.000000 0.006714 0.057811 0.000000 0.000208 0.000000 0.051683 0.003779 0.000000 0.000000 0.007164 0.057715 0.000000 0.000000 0.000087 0.052159
1.633330 0.007579 0.000000 0.000000 0.046070 0.386889 0.000000 0.000158 0.000000 0.208756 0.007331 0.000000 0.000000 0.046752 0.387113 0.000000 0.000000 0.000078 0.211015 0.000000 0.002724 0.000000 0.000000 0.006214 0.063382 0.000000 0.000456 0.000000 0.058837 0.002420 0.000000 0.000000 0.006624 0.064871 0.000000 0.000000 0.000571 0.059417
1.666670 0.004930 0.000000 0.000000 0.046026 0.398143 0.000000 0.000104 0.000000 0.225563 0.004859 0.000000 0.000000 0.045508 0.399950 0.000000 0.000000 0.000051 0.227984 0.000000 0.001752 0.000000 0.000000 0.006358 0.070327 0.000000 0.000298 0.000000 0.067358 0.001710 0.000000 0.000000 0.005803 0.071340 0.000000 0.000000 0.000373 0.068054
1.700000 0.003279 0.000000 0.000000 0.045473 0.407620 0.000000 0.000068 0.000000 0.238487 0.003171 0.000000 0.000000 0.044121 0.410049 0.000000 0.000000 0.000033 0.241197 0.000000 0.001235 0.000000 0.000000 0.007813 0.081505 0.000000 0.000195 0.000000 0.078050 0.001109 0.000000 0.000000 0.006631 0.083241 0.000000 0.000000 0.000244 0.078884
1.733330 0.002146 0.000000 0.000000 0.044156 0.411968 0.000000 0.000232 0.000000 0.246087 0.002074 0.000000 0.000000 0.042570 0.414215 0.000000 0.000000 0.000101 0.248779 0.000000 0.000813 0.000000 0.000000 0.010899 0.094808 0.000000 0.001863 0.000000 0.089059 0.000722 0.000000 0.000000 0.009246 0.096664 0.000000 0.000000 0.000802 0.089919
1.766670 0.002170 0.000000 0.000000 0.042066 0.412173 0.000000 0.000547 0.000000 0.248512 0.002804 0.000000 0.000000 0.039869 0.415086 0.000000 0.000000 0.000248 0.249955 0.000000 0.003594 0.000000 0.000000 0.015748 0.110098 0.000000 0.005145 0.000000 0.098122 0.007144 0.000000 0.000000 0.014336 0.110810 0.000000 0.000000 0.002329 0.100670
1.800000 0.004638 0.000000 0.000000 0.039159 0.404430 0.000000 0.001686 0.000000 0.241619 0.005199 0.000000 0.000000 0.036991 0.407006 0.000000 0.000000 0.000592 0.243389 0.000000 0.006094 0.000000 0.000000 0.021802 0.124797 0.000000 0.010046 0.000000 0.107044 0.009332 0.000000 0.000000 0.020626 0.125061 0.000000 0.000000 0.004317 0.109412
1.833330 0.009706 0.000000 0.000000 0.031270 0.387373 0.000000 0.004096 0.000000 0.227693 0.009688 0.000032 0.000000 0.029639 0.388208 0.000000 0.000000 0.001882 0.229640 0.000000 0.010182 0.000000 0.000000 0.019671 0.136036 0.000000 0.018464 0.000000 0.113278 0.010750 0.000317 0.000000 0.018270 0.138136 0.000000 0.000000 0.007950 0.114868
1.866670 0.016474 0.000000 0.000000 0.025358 0.362126 0.000000 0.007741 0.000000 0.210867 0.016501 0.000582 0.000000 0.025319 0.361851 0.000000 0.000000 0.004068 0.211474 0.000000 0.015115 0.000000 0.000000 0.016512 0.141439 0.000000 0.025779 0.000000 0.114349 0.016439 0.004629 0.000000 0.015298 0.145057 0.000000 0.000000 0.012762 0.117244
1.900000 0.027917 0.000000 0.000000 0.019032 0.334081 0.000000 0.013982 0.000000 0.189225 0.026994 0.001280 0.000000 0.020043 0.330850 0.000000 0.000000 0.007584 0.188502 0.000000 0.012292 0.000000 0.000000 0.011620 0.143426 0.000000 0.037138 0.000000 0.114319 0.013381 0.007949 0.000000 0.013634 0.150428 0.000000 0.000000 0.018515 0.118167
1.933330 0.034540 0.000000 0.000000 0.014214 0.306690 0.000000 0.021073 0.000000 0.164928 0.033294 0.003323 0.000000 0.019914 0.298643 0.000000 0.000000 0.011274 0.164868 0.000000 0.014263 0.000000 0.000000 0.009504 0.141748 0.000000 0.045096 0.000000 0.110602 0.016497 0.013267 0.000000 0.020368 0.154475 0.000000 0.000000 0.024520 0.113665
1.966670 0.039116 0.000000 0.000000 0.012246 0.278871 0.000000 0.030944 0.000000 0.138918 0.041278 0.005631 0.000000 0.023319 0.266598 0.000000 0.000000 0.015354 0.139671 0.000000 0.023629 0.000000 0.000000 0.009165 0.127458 0.000000 0.054067 0.000000 0.105768 0.029382 0.017779 0.000000 0.030372 0.152059 0.000000 0.000000 0.028332 0.108827
2.000000 0.039580 0.000129 0.000000 0.011562 0.247760 0.000000 0.039553 0.000000 0.115522 0.043417 0.006224 0.000000 0.024934 0.233215 0.000000 0.000000 0.018996 0.115658 0.000000 0.026827 0.001288 0.000000 0.009909 0.111494 0.000000 0.058394 0.000000 0.094144 0.035280 0.018833 0.000000 0.031336 0.141940 0.000000 0.000000 0.030019 0.099840
2.033330 0.036328 0.000084 0.000000 0.012162 0.219332 0.000000 0.047596 0.000000 0.093221 0.041546 0.006846 0.000000 0.027256 0.201748 0.000000 0.000000 0.022663 0.094275 0.000000 0.026795 0.000834 0.000000 0.009894 0.093008 0.000000 0.061064 0.000000 0.083276 0.033212 0.019104 0.000000 0.032666 0.123206 0.000000 0.000000 0.031120 0.087665
2.066670 0.039212 0.000362 0.000000 0.015115 0.207460 0.000000 0.054849 0.000000 0.076739 0.042789 0.007719 0.000000 0.032126 0.183354 0.000000 0.000000 0.025029 0.080259 0.000000 0.029267 0.002914 0.000000 0.010862 0.085748 0.000000 0.063094 0.000000 0.075048 0.033594 0.019590 0.000000 0.031758 0.115025 0.000000 0.000000 0.030391 0.078444
2.100000 0.039440 0.000571 0.000000 0.014339 0.202398 0.000000 0.060719 0.000000 0.062572 0.038753 0.008601 0.000000 0.037323 0.165525 0.000000 0.000000 0.027156 0.069203 0.000000 0.029953 0.005181 0.000000 0.010521 0.083062 0.000000 0.065891 0.000000 0.067607 0.032963 0.019824 0.000000 0.033503 0.108748 0.000000 0.000000 0.031109 0.070440
2.133330 0.029291 0.000778 0.000000 0.017881 0.187150 0.000000 0.066870 0.000000 0.053556 0.032403 0.010829 0.000000 0.043762 0.150949 0.000000 0.000000 0.028558 0.058305 0.000000 0.019960 0.004940 0.000000 0.011052 0.076875 0.000000 0.068110 0.000000 0.063186 0.028637 0.022267 0.000000 0.031085 0.105262 0.000000 0.000000 0.031245 0.065249
2.166670 0.024094 0.001040 0.000000 0.018005 0.186777 0.000000 0.072183 0.000000 0.047929 0.028863 0.013210 0.000000 0.047386 0.146807 0.000000 0.000000 0.030586 0.051150 0.000000 0.016998 0.006489 0.000000 0.011399 0.087078 0.000000 0.070560 0.000000 0.062527 0.030034 0.024524 0.000000 0.033222 0.116926 0.000000 0.000000 0.032316 0.064081
2.200000 0.021361 0.001350 0.000000 0.021189 0.186045 0.000000 0.077263 0.000000 0.048485 0.028411 0.016049 0.000000 0.054922 0.142744 0.000000 0.000000 0.033398 0.048939 0.000000 0.016316 0.006981 0.000000 0.015124 0.098879 0.000000 0.072762 0.000000 0.068555 0.032735 0.026189 0.000000 0.033503 0.128270 0.000000 0.000000 0.033568 0.068755
2.233330 0.021278 0.001516 0.000000 0.022198 0.186261 0.000000 0.083692 0.000000 0.049361 0.030428 0.019037 0.000000 0.058991 0.140924 0.000000 0.000000 0.035998 0.049938 0.000000 0.019295 0.007504 0.000000 0.017836 0.110578 0.000000 0.075730 0.000000 0.075578 0.035626 0.027331 0.000000 0.032807 0.140727 0.000000 0.000000 0.034231 0.076350
2.266670 0.023689 0.002371 0.000000 0.023164 0.185925 0.000000 0.088496 0.000000 0.055723 0.034790 0.023600 0.000000 0.064271 0.137967 0.000000 0.000000 0.039368 0.052724 0.000000 0.023645 0.009063 0.000000 0.019129 0.120641 0.000000 0.077153 0.000000 0.085489 0.037720 0.028426 0.000000 0.034035 0.150510 0.000000 0.000000 0.035012 0.086018
2.300000 0.025588 0.002877 0.000000 0.024229 0.184836 0.000000 0.095960 0.000000 0.057414 0.039484 0.027545 0.000000 0.069660 0.134949 0.000000 0.000000 0.042555 0.057003 0.000000 0.022998 0.009779 0.000000 0.019929 0.127961 0.000000 0.081394 0.000000 0.094066 0.040251 0.029796 0.000000 0.036920 0.158536 0.000000 0.000000 0.035997 0.095614
2.333330 0.025795 0.003461 0.000000 0.024446 0.177330 0.000000 0.099871 0.000000 0.060635 0.044353 0.030192 0.000000 0.071242 0.133099 0.000000 0.000000 0.045180 0.062134 0.000000 0.022886 0.010749 0.000000 0.019972 0.136405 0.000000 0.080684 0.000000 0.101208 0.041754 0.030695 0.000000 0.037927 0.163804 0.000000 0.000000 0.036232 0.103041
2.366670 0.028961 0.003591 0.000000 0.023884 0.175411 0.000000 0.105234 0.000000 0.061489 0.048655 0.033894 0.000000 0.076730 0.127126 0.000000 0.000000 0.048040 0.063883 0.000000 0.025781 0.010348 0.000000 0.018790 0.142545 0.000000 0.081928 0.000000 0.106455 0.045045 0.032822 0.000000 0.040575 0.167507 0.000000 0.000000 0.036251 0.108005
2.400000 0.030425 0.004711 0.000000 0.023687 0.169263 0.000000 0.109668 0.000000 0.062820 0.054195 0.037471 0.000000 0.080100 0.121853 0.000000 0.000000 0.048991 0.061815 0.000000 0.026917 0.012418 0.000000 0.018918 0.145537 0.000000 0.080441 0.000000 0.108741 0.047386 0.035150 0.000000 0.046298 0.169657 0.000000 0.000000 0.035472 0.109589
2.433330 0.033459 0.005264 0.000000 0.023112 0.162260 0.000000 0.111995 0.000000 0.064604 0.057835 0.040211 0.000000 0.082580 0.112629 0.000000 0.000000 0.050735 0.060453 0.000000 0.029266 0.012623 0.000000 0.018666 0.146554 0.000000 0.078017 0.000000 0.107280 0.047744 0.036008 0.000000 0.050754 0.168499 0.000000 0.000000 0.034178 0.108753
2.466670 0.036209 0.005778 0.000000 0.024047 0.151681 0.000000 0.112715 0.000000 0.060604 0.063312 0.041731 0.000000 0.082806 0.108221 0.000000 0.000000 0.051781 0.057317 0.000000 0.029927 0.012805 0.000000 0.018191 0.143516 0.000000 0.076583 0.000000 0.103074 0.047468 0.035753 0.000000 0.053693 0.162836 0.000000 0.000000 0.033461 0.104519
2.500000 0.037081 0.006863 0.000000 0.021863 0.138594 0.000000 0.112577 0.000000 0.054303 0.067532 0.044990 0.000000 0.086065 0.097457 0.000000 0.000000 0.051766 0.053102 0.000000 0.026337 0.013794 0.000000 0.017803 0.138095 0.000000 0.073895 0.000000 0.097367 0.044761 0.036151 0.000000 0.056690 0.154564 0.000000 0.000000 0.032394 0.098507
2.533330 0.037829 0.007188 0.000000 0.019937 0.124387 0.000000 0.113703 0.000000 0.048049 0.070728 0.046449 0.000000 0.087887 0.085602 0.000000 0.000000 0.051900 0.045714 0.000000 0.019414 0.013403 0.000000 0.017023 0.130580 0.000000 0.071168 0.000000 0.089969 0.042576 0.035795 0.000000 0.055875 0.144824 0.000000 0.000000 0.031095 0.090863
2.566670 0.039468 0.007331 0.000000 0.019223 0.117633 0.000000 0.113901 0.000000 0.041657 0.072758 0.047816 0.000000 0.089581 0.075374 0.000000 0.000000 0.051253 0.043310 0.000000 0.022287 0.012924 0.000000 0.016099 0.123414 0.000000 0.068681 0.000000 0.081248 0.042234 0.035821 0.000000 0.057328 0.134604 0.000000 0.000000 0.030214 0.083131
2.600000 0.038868 0.007127 0.000000 0.019013 0.108590 0.000000 0.113394 0.000000 0.035759 0.073308 0.047933 0.000000 0.090392 0.067006 0.000000 0.000000 0.050066 0.036763 0.000000 0.020513 0.013269 0.000000 0.016677 0.112549 0.000000 0.068327 0.000000 0.071127 0.041531 0.035373 0.000000 0.058468 0.122304 0.000000 0.000000 0.029920 0.073122
2.633330 0.036174 0.007951 0.000000 0.019570 0.096092 0.000000 0.111297 0.000000 0.030805 0.072690 0.047701 0.000000 0.090948 0.060129 0.000000 0.000000 0.048643 0.030673 0.000000 0.019476 0.014200 0.000000 0.017300 0.101588 0.000000 0.065491 0.000000 0.061824 0.042455 0.035286 0.000000 0.058944 0.109094 0.000000 0.000000 0.028488 0.062661
2.666670 0.035362 0.008123 0.000000 0.019759 0.091428 0.000000 0.107932 0.000000 0.027035 0.071182 0.047044 0.000000 0.092450 0.053495 0.000000 0.000000 0.047560 0.025685 0.000000 0.020417 0.013798 0.000000 0.017103 0.095020 0.000000 0.061680 0.000000 0.053818 0.043959 0.035620 0.000000 0.057560 0.098007 0.000000 0.000000 0.027012 0.054362
2.700000 0.032883 0.007784 0.000000 0.021481 0.084792 0.000000 0.105059 0.000000 0.022620 0.071627 0.047143 0.000000 0.094166 0.051574 0.000000 0.000000 0.045902 0.021450 0.000000 0.017996 0.012674 0.000000 0.017736 0.086158 0.000000 0.060084 0.000000 0.046663 0.044185 0.035708 0.000000 0.056335 0.093452 0.000000 0.000000 0.026827 0.047426
2.733330 0.032160 0.007838 0.000000 0.022316 0.081978 0.000000 0.100754 0.000000 0.021625 0.070851 0.046891 0.000000 0.095208 0.050042 0.000000 0.000000 0.044404 0.018979 0.000000 0.018270 0.013030 0.000000 0.017354 0.086682 0.000000 0.058013 0.000000 0.044317 0.044339 0.035949 0.000000 0.056130 0.091445 0.000000 0.000000 0.026618 0.044402
2.766670 0.029196 0.008234 0.000000 0.023409 0.078261 0.000000 0.096182 0.000000 0.021725 0.068387 0.045610 0.000000 0.093555 0.050523 0.000000 0.000000 0.042879 0.017403 0.000000 0.016111 0.012901 0.000000 0.017869 0.082831 0.000000 0.057184 0.000000 0.044090 0.044534 0.035741 0.000000 0.055446 0.090905 0.000000 0.000000 0.025734 0.042773
2.800000 0.028246 0.007831 0.000000 0.022578 0.079662 0.000000 0.091670 0.000000 0.021826 0.064911 0.044694 0.000000 0.091985 0.048263 0.000000 0.000000 0.040831 0.016997 0.000000 0.015708 0.012917 0.000000 0.017784 0.081732 0.000000 0.057111 0.000000 0.044989 0.045741 0.035446 0.000000 0.054323 0.088435 0.000000 0.000000 0.025429 0.044383
2.833330 0.028183 0.008465 0.000000 0.023612 0.083271 0.000000 0.087488 0.000000 0.022973 0.061427 0.043623 0.000000 0.090772 0.048538 0.000000 0.000000 0.038935 0.018524 0.000000 0.019078 0.014090 0.000000 0.019640 0.087339 0.000000 0.057266 0.000000 0.047538 0.045468 0.034280 0.000000 0.051703 0.090043 0.000000 0.000000 0.025105 0.047316
2.866670 0.025542 0.007695 0.000000 0.023628 0.083114 0.000000 0.084141 0.000000 0.023457 0.058113 0.041742 0.000000 0.086936 0.052259 0.000000 0.000000 0.037203 0.020144 0.000000 0.018359 0.012254 0.000000 0.017722 0.088754 0.000000 0.057578 0.000000 0.050492 0.044423 0.033081 0.000000 0.049303 0.093779 0.000000 0.000000 0.025076 0.052058
2.900000 0.024281 0.007032 0.000000 0.022896 0.086178 0.000000 0.080598 0.000000 0.026757 0.055270 0.040312 0.000000 0.084438 0.055667 0.000000 0.000000 0.035222 0.022767 0.000000 0.017216 0.011356 0.000000 0.016511 0.090346 0.000000 0.057801 0.000000 0.056366 0.044061 0.032283 0.000000 0.048542 0.096746 0.000000 0.000000 0.025438 0.057084
2.933330 0.023364 0.006439 0.000000 0.022075 0.090360 0.000000 0.076760 0.000000 0.028774 0.052590 0.038729 0.000000 0.081767 0.059450 0.000000 0.000000 0.033432 0.025114 0.000000 0.019592 0.010684 0.000000 0.014998 0.092653 0.000000 0.057926 0.000000 0.060145 0.043528 0.031909 0.000000 0.048238 0.100310 0.000000 0.000000 0.025877 0.061093
2.966670 0.021379 0.005766 0.000000 0.022521 0.092975 0.000000 0.073032 0.000000 0.031909 0.049685 0.036560 0.000000 0.078153 0.064392 0.000000 0.000000 0.031839 0.028504 0.000000 0.017926 0.010348 0.000000 0.015165 0.095027 0.000000 0.058794 0.000000 0.064868 0.043051 0.031746 0.000000 0.047078 0.103572 0.000000 0.000000 0.026358 0.065289
3.000000 0.020639 0.005083 0.000000 0.021701 0.096191 0.000000 0.069626 0.000000 0.035176 0.046447 0.034030 0.000000 0.073910 0.070052 0.000000 0.000000 0.030397 0.034340 0.000000 0.016937 0.009544 0.000000 0.014678 0.097751 0.000000 0.059331 0.000000 0.068148 0.043135 0.031390 0.000000 0.046381 0.106311 0.000000 0.000000 0.026664 0.070366
3.033330 0.021295 0.004848 0.000000 0.022287 0.103792 0.000000 0.065742 0.000000 0.041656 0.044264 0.032308 0.000000 0.070197 0.078391 0.000000 0.000000 0.028585 0.039169 0.000000 0.023140 0.009608 0.000000 0.014600 0.100837 0.000000 0.058741 0.000000 0.072219 0.043067 0.030894 0.000000 0.046612 0.109516 0.000000 0.000000 0.026997 0.072705
3.066670 0.020057 0.004353 0.000000 0.021361 0.108374 0.000000 0.062562 0.000000 0.044937 0.042379 0.030924 0.000000 0.067644 0.084406 0.000000 0.000000 0.027028 0.041991 0.000000 0.021672 0.009473 0.000000 0.014153 0.100717 0.000000 0.058658 0.000000 0.074199 0.042405 0.031141 0.000000 0.047824 0.111902 0.000000 0.000000 0.027110 0.074573
3.100000 0.018425 0.004229 0.000000 0.020200 0.113781 0.000000 0.059089 0.000000 0.047333 0.039909 0.029321 0.000000 0.065426 0.088692 0.000000 0.000000 0.025936 0.045698 0.000000 0.020157 0.009439 0.000000 0.013279 0.101199 0.000000 0.059610 0.000000 0.076191 0.042260 0.031204 0.000000 0.048457 0.112842 0.000000 0.000000 0.027814 0.076561
3.133330 0.017386 0.003732 0.000000 0.019300 0.118490 0.000000 0.057503 0.000000 0.051447 0.037367 0.027382 0.000000 0.061706 0.096356 0.000000 0.000000 0.024978 0.050262 0.000000 0.018703 0.009124 0.000000 0.013089 0.102922 0.000000 0.061218 0.000000 0.078075 0.041471 0.030554 0.000000 0.047157 0.115343 0.000000 0.000000 0.027317 0.079204
3.166670 0.016945 0.003781 0.000000 0.019502 0.124301 0.000000 0.055129 0.000000 0.055359 0.036335 0.025845 0.000000 0.060122 0.102457 0.000000 0.000000 0.024466 0.054515 0.000000 0.019129 0.010280 0.000000 0.012936 0.104685 0.000000 0.060770 0.000000 0.080143 0.041971 0.030691 0.000000 0.047655 0.118155 0.000000 0.000000 0.027865 0.081529
3.200000 0.016904 0.004027 0.000000 0.019763 0.129956 0.000000 0.052949 0.000000 0.060341 0.034810 0.024793 0.000000 0.057916 0.109131 0.000000 0.000000 0.023445 0.059062 0.000000 0.021948 0.011485 0.000000 0.013494 0.107780 0.000000 0.060052 0.000000 0.082246 0.042084 0.030405 0.000000 0.048407 0.119786 0.000000 0.000000 0.027632 0.083300
3.233330 0.015874 0.003891 0.000000 0.020589 0.134021 0.000000 0.050703 0.000000 0.063910 0.033640 0.022917 0.000000 0.054807 0.118103 0.000000 0.000000 0.022240 0.063637 0.000000 0.020921 0.012250 0.000000 0.015434 0.110037 0.000000 0.060359 0.000000 0.084072 0.043879 0.030466 0.000000 0.047677 0.121849 0.000000 0.000000 0.027141 0.085199
3.266670 0.016417 0.003359 0.000000 0.019995 0.142717 0.000000 0.047543 0.000000 0.069548 0.031938 0.022184 0.000000 0.054310 0.122769 0.000000 0.000000 0.021154 0.067838 0.000000 0.024156 0.010590 0.000000 0.014490 0.111963 0.000000 0.058636 0.000000 0.086440 0.044409 0.032044 0.000000 0.050078 0.124218 0.000000 0.000000 0.026877 0.087839
3.300000 0.015074 0.004194 0.000000 0.021838 0.147403 0.000000 0.045013 0.000000 0.072573 0.030019 0.019853 0.000000 0.051069 0.132698 0.000000 0.000000 0.019745 0.073448 0.000000 0.022857 0.013071 0.000000 0.018705 0.112468 0.000000 0.057215 0.000000 0.088204 0.044558 0.030023 0.000000 0.046826 0.126068 0.000000 0.000000 0.025966 0.089578
3.333330 0.012910 0.003587 0.000000 0.021226 0.151492 0.000000 0.042157 0.000000 0.075304 0.027275 0.018477 0.000000 0.049448 0.137120 0.000000 0.000000 0.018418 0.076019 0.000000 0.020111 0.011388 0.000000 0.015745 0.114060 0.000000 0.055594 0.000000 0.090903 0.042587 0.029793 0.000000 0.047065 0.127243 0.000000 0.000000 0.025021 0.092136
3.366670 0.011591 0.004132 0.000000 0.022042 0.154576 0.000000 0.039899 0.000000 0.078607 0.025093 0.016871 0.000000 0.046884 0.143085 0.000000 0.000000 0.017082 0.079279 0.000000 0.019772 0.013264 0.000000 0.018704 0.116342 0.000000 0.053786 0.000000 0.093700 0.041890 0.028387 0.000000 0.044836 0.128424 0.000000 0.000000 0.023807 0.094309
3.400000 0.010721 0.003451 0.000000 0.021602 0.159204 0.000000 0.037329 0.000000 0.080891 0.023687 0.015871 0.000000 0.044933 0.146547 0.000000 0.000000 0.015955 0.081908 0.000000 0.018529 0.010731 0.000000 0.015608 0.117912 0.000000 0.051846 0.000000 0.096446 0.039672 0.027489 0.000000 0.043292 0.130358 0.000000 0.000000 0.022699 0.096665
3.433330 0.011139 0.003638 0.000000 0.021519 0.163720 0.000000 0.034614 0.000000 0.083809 0.022685 0.015159 0.000000 0.044162 0.149466 0.000000 0.000000 0.014986 0.083679 0.000000 0.022436 0.011759 0.000000 0.015657 0.120302 0.000000 0.048918 0.000000 0.098164 0.038662 0.027210 0.000000 0.043237 0.131589 0.000000 0.000000 0.021755 0.099155
3.466670 0.010107 0.003372 0.000000 0.020393 0.164941 0.000000 0.032223 0.000000 0.085064 0.020749 0.014141 0.000000 0.042616 0.151977 0.000000 0.000000 0.014325 0.085140 0.000000 0.018896 0.010165 0.000000 0.013551 0.121261 0.000000 0.046722 0.000000 0.099914 0.036588 0.026264 0.000000 0.041516 0.131437 0.000000 0.000000 0.020777 0.100609
3.500000 0.009365 0.003042 0.000000 0.020554 0.166805 0.000000 0.030028 0.000000 0.086284 0.019826 0.013164 0.000000 0.040917 0.155160 0.000000 0.000000 0.013407 0.085967 0.000000 0.016364 0.009628 0.000000 0.013790 0.121119 0.000000 0.044590 0.000000 0.100660 0.034942 0.025218 0.000000 0.040025 0.131626 0.000000 0.000000 0.019799 0.101143
3.533330 0.009288 0.002599 0.000000 0.019480 0.169812 0.000000 0.028808 0.000000 0.087120 0.018565 0.012307 0.000000 0.039278 0.157526 0.000000 0.000000 0.012476 0.086652 0.000000 0.015487 0.008761 0.000000 0.013140 0.119879 0.000000 0.042773 0.000000 0.100974 0.033362 0.024215 0.000000 0.038838 0.130984 0.000000 0.000000 0.018888 0.101464
3.566670 0.007810 0.002248 0.000000 0.018536 0.169198 0.000000 0.027188 0.000000 0.086646 0.016358 0.011241 0.000000 0.037366 0.157700 0.000000 0.000000 0.011716 0.086391 0.000000 0.013249 0.007884 0.000000 0.011829 0.118155 0.000000 0.040872 0.000000 0.100510 0.031122 0.023070 0.000000 0.036846 0.128781 0.000000 0.000000 0.018086 0.101027
3.600000 0.007702 0.001908 0.000000 0.018126 0.170129 0.000000 0.026053 0.000000 0.086734 0.014979 0.010170 0.000000 0.035181 0.159329 0.000000 0.000000 0.011252 0.086436 0.000000 0.013939 0.006876 0.000000 0.011058 0.116363 0.000000 0.039396 0.000000 0.098980 0.028980 0.021756 0.000000 0.034775 0.126059 0.000000 0.000000 0.017401 0.099529
3.633330 0.007948 0.001579 0.000000 0.017454 0.171421 0.000000 0.025065 0.000000 0.086450 0.014436 0.009456 0.000000 0.034170 0.160067 0.000000 0.000000 0.011207 0.085488 0.000000 0.014576 0.005905 0.000000 0.011803 0.113689 0.000000 0.038765 0.000000 0.096500 0.027362 0.020861 0.000000 0.034221 0.123687 0.000000 0.000000 0.017389 0.097069
3.666670 0.007784 0.001419 0.000000 0.017561 0.171043 0.000000 0.024698 0.000000 0.083959 0.013232 0.008680 0.000000 0.032395 0.159391 0.000000 0.000000 0.010786 0.085855 0.000000 0.013205 0.004990 0.000000 0.011871 0.110392 0.000000 0.040555 0.000000 0.093796 0.025828 0.019803 0.000000 0.032127 0.120243 0.000000 0.000000 0.017224 0.094271
3.700000 0.009221 0.001297 0.000000 0.016599 0.174322 0.000000 0.024153 0.000000 0.084347 0.011975 0.007950 0.000000 0.030719 0.158579 0.000000 0.000000 0.010356 0.084320 0.000000 0.017166 0.004847 0.000000 0.011257 0.105985 0.000000 0.040722 0.000000 0.090010 0.025277 0.019518 0.000000 0.030998 0.116276 0.000000 0.000000 0.016954 0.090994
3.733330 0.008073 0.001216 0.000000 0.016417 0.170698 0.000000 0.024047 0.000000 0.081515 0.012149 0.007464 0.000000 0.029048 0.159507 0.000000 0.000000 0.009985 0.080775 0.000000 0.014119 0.004764 0.000000 0.011841 0.101711 0.000000 0.040997 0.000000 0.086870 0.026027 0.019523 0.000000 0.031458 0.112908 0.000000 0.000000 0.016703 0.087731
3.766670 0.007406 0.001135 0.000000 0.017179 0.167961 0.000000 0.024127 0.000000 0.078723 0.011528 0.006997 0.000000 0.028042 0.158038 0.000000 0.000000 0.010236 0.077302 0.000000 0.012215 0.004284 0.000000 0.011934 0.099005 0.000000 0.041207 0.000000 0.083561 0.025352 0.018838 0.000000 0.030490 0.110100 0.000000 0.000000 0.016873 0.084589
3.800000 0.007810 0.000756 0.000000 0.017719 0.167571 0.000000 0.024276 0.000000 0.076028 0.012186 0.006915 0.000000 0.028129 0.156948 0.000000 0.000000 0.010806 0.075335 0.000000 0.014649 0.002861 0.000000 0.012708 0.094693 0.000000 0.042745 0.000000 0.080352 0.025690 0.019151 0.000000 0.031469 0.107381 0.000000 0.000000 0.017786 0.081335
3.833330 0.008134 0.000495 0.000000 0.017100 0.166995 0.000000 0.026173 0.000000 0.071927 0.011572 0.006781 0.000000 0.028772 0.153701 0.000000 0.000000 0.011057 0.073641 0.000000 0.014180 0.001872 0.000000 0.010949 0.090942 0.000000 0.044582 0.000000 0.077517 0.025642 0.019630 0.000000 0.031448 0.104423 0.000000 0.000000 0.018051 0.078077
3.866670 0.008346 0.000366 0.000000 0.017453 0.164981 0.000000 0.027739 0.000000 0.068344 0.012232 0.006888 0.000000 0.029368 0.151878 0.000000 0.000000 0.011860 0.069556 0.000000 0.013911 0.001483 0.000000 0.011845 0.090071 0.000000 0.045788 0.000000 0.074935 0.026531 0.020121 0.000000 0.032455 0.102559 0.000000 0.000000 0.019071 0.075267
3.900000 0.009248 0.000397 0.000000 0.017045 0.164028 0.000000 0.029191 0.000000 0.065499 0.012425 0.006999 0.000000 0.030138 0.148235 0.000000 0.000000 0.012186 0.068752 0.000000 0.015806 0.001497 0.000000 0.009973 0.088411 0.000000 0.045948 0.000000 0.073693 0.026165 0.020165 0.000000 0.033328 0.100834 0.000000 0.000000 0.019513 0.074541
3.933330 0.011025 0.000388 0.000000 0.016079 0.164757 0.000000 0.032898 0.000000 0.063177 0.012797 0.007382 0.000000 0.030899 0.144987 0.000000 0.000000 0.013090 0.066884 0.000000 0.019048 0.001724 0.000000 0.009128 0.086902 0.000000 0.049222 0.000000 0.073179 0.026711 0.020402 0.000000 0.032662 0.100379 0.000000 0.000000 0.019756 0.072419
3.966670 0.011430 0.000290 0.000000 0.015543 0.162431 0.000000 0.036629 0.000000 0.060365 0.012616 0.007850 0.000000 0.033368 0.140073 0.000000 0.000000 0.014846 0.063928 0.000000 0.018541 0.001395 0.000000 0.008201 0.086564 0.000000 0.051079 0.000000 0.072345 0.026193 0.020180 0.000000 0.033526 0.100104 0.000000 0.000000 0.020488 0.072263
4.000000 0.010194 0.000343 0.000000 0.015980 0.158134 0.000000 0.039944 0.000000 0.059109 0.013637 0.008084 0.000000 0.033186 0.137205 0.000000 0.000000 0.016447 0.062199 0.000000 0.016505 0.001813 0.000000 0.008260 0.084443 0.000000 0.052486 0.000000 0.072290 0.026725 0.020193 0.000000 0.032596 0.101272 0.000000 0.000000 0.021247 0.072453
4.033330 0.012211 0.000329 0.000000 0.015541 0.158495 0.000000 0.043424 0.000000 0.059228 0.015425 0.009613 0.000000 0.035108 0.133344 0.000000 0.000000 0.018017 0.060945 0.000000 0.019435 0.001521 0.000000 0.007704 0.084771 0.000000 0.055993 0.000000 0.073090 0.028787 0.021792 0.000000 0.034125 0.102506 0.000000 0.000000 0.022891 0.072669
4.066670 0.013228 0.000402 0.000000 0.014909 0.156555 0.000000 0.046004 0.000000 0.058711 0.017355 0.010953 0.000000 0.037128 0.130139 0.000000 0.000000 0.019642 0.058154 0.000000 0.019845 0.001708 0.000000 0.007807 0.085312 0.000000 0.058544 0.000000 0.072927 0.030458 0.022923 0.000000 0.036154 0.103957 0.000000 0.000000 0.024775 0.072966
4.100000 0.012380 0.000365 0.000000 0.015386 0.152321 0.000000 0.048171 0.000000 0.056206 0.018613 0.012087 0.000000 0.038142 0.126962 0.000000 0.000000 0.020686 0.057033 0.000000 0.018490 0.001811 0.000000 0.009954 0.084479 0.000000 0.061444 0.000000 0.073045 0.031833 0.024001 0.000000 0.036359 0.105491 0.000000 0.000000 0.025957 0.073635
4.133330 0.013017 0.000521 0.000000 0.015982 0.150816 0.000000 0.051998 0.000000 0.054795 0.020694 0.013444 0.000000 0.039776 0.124277 0.000000 0.000000 0.022302 0.055629 0.000000 0.018772 0.002430 0.000000 0.010630 0.086154 0.000000 0.066313 0.000000 0.074171 0.033506 0.025008 0.000000 0.037200 0.106516 0.000000 0.000000 0.027987 0.073957
4.166670 0.012752 0.000652 0.000000 0.016803 0.146451 0.000000 0.055154 0.000000 0.053964 0.024098 0.015133 0.000000 0.041534 0.124883 0.000000 0.000000 0.023738 0.054082 0.000000 0.019056 0.003281 0.000000 0.013395 0.086855 0.000000 0.068035 0.000000 0.074448 0.038390 0.026870 0.000000 0.039662 0.108933 0.000000 0.000000 0.029592 0.073908
4.200000 0.015522 0.000718 0.000000 0.017269 0.148064 0.000000 0.057867 0.000000 0.052988 0.024400 0.015919 0.000000 0.043075 0.119802 0.000000 0.000000 0.024736 0.053955 0.000000 0.023720 0.003515 0.000000 0.012371 0.088094 0.000000 0.067998 0.000000 0.073623 0.038541 0.027907 0.000000 0.040139 0.106230 0.000000 0.000000 0.029678 0.074010
4.233330 0.015379 0.001086 0.000000 0.017015 0.144130 0.000000 0.060426 0.000000 0.050628 0.025783 0.017218 0.000000 0.044621 0.117299 0.000000 0.000000 0.025495 0.052979 0.000000 0.022766 0.005034 0.000000 0.013149 0.088342 0.000000 0.067981 0.000000 0.072004 0.041104 0.030058 0.000000 0.043504 0.105065 0.000000 0.000000 0.029823 0.072460
4.266670 0.016000 0.001477 0.000000 0.017532 0.139995 0.000000 0.060622 0.000000 0.052538 0.028109 0.018702 0.000000 0.046620 0.114413 0.000000 0.000000 0.026723 0.051031 0.000000 0.022211 0.005484 0.000000 0.012224 0.086452 0.000000 0.066770 0.000000 0.070999 0.042768 0.031057 0.000000 0.045458 0.104883 0.000000 0.000000 0.030241 0.071108
4.300000 0.017029 0.001660 0.000000 0.017072 0.138498 0.000000 0.062894 0.000000 0.049657 0.030035 0.020475 0.000000 0.049744 0.110295 0.000000 0.000000 0.027937 0.047594 0.000000 0.024171 0.005614 0.000000 0.011352 0.085080 0.000000 0.069507 0.000000 0.068511 0.044663 0.032645 0.000000 0.050045 0.103328 0.000000 0.000000 0.030653 0.069064
4.333330 0.016037 0.001996 0.000000 0.016761 0.132492 0.000000 0.063330 0.000000 0.045986 0.031096 0.021442 0.000000 0.051769 0.106648 0.000000 0.000000 0.028772 0.046041 0.000000 0.021451 0.006115 0.000000 0.011367 0.084518 0.000000 0.068875 0.000000 0.066446 0.045819 0.033330 0.000000 0.050726 0.102167 0.000000 0.000000 0.030519 0.067280
4.366670 0.015398 0.002021 0.000000 0.016040 0.127379 0.000000 0.065195 0.000000 0.043284 0.033260 0.023308 0.000000 0.054070 0.103352 0.000000 0.000000 0.029281 0.043372 0.000000 0.019485 0.006226 0.000000 0.010270 0.084658 0.000000 0.069565 0.000000 0.064644 0.048045 0.034707 0.000000 0.053477 0.101163 0.000000 0.000000 0.030480 0.065341
4.400000 0.015952 0.002362 0.000000 0.016373 0.123999 0.000000 0.066879 0.000000 0.040927 0.035509 0.024797 0.000000 0.056886 0.100168 0.000000 0.000000 0.029965 0.041735 0.000000 0.019755 0.007221 0.000000 0.012318 0.084642 0.000000 0.070788 0.000000 0.063076 0.049709 0.035855 0.000000 0.056251 0.100037 0.000000 0.000000 0.030613 0.064296
4.433330 0.017538 0.002770 0.000000 0.016313 0.122595 0.000000 0.068283 0.000000 0.039573 0.037179 0.026254 0.000000 0.058530 0.097063 0.000000 0.000000 0.030304 0.040709 0.000000 0.021687 0.008394 0.000000 0.011624 0.084307 0.000000 0.071627 0.000000 0.061572 0.050871 0.036706 0.000000 0.057839 0.098996 0.000000 0.000000 0.031453 0.062553
4.466670 0.019293 0.002851 0.000000 0.017801 0.121291 0.000000 0.068538 0.000000 0.038192 0.040788 0.027599 0.000000 0.061031 0.097128 0.000000 0.000000 0.029782 0.040298 0.000000 0.024643 0.008540 0.000000 0.012879 0.086340 0.000000 0.071140 0.000000 0.060541 0.051994 0.037773 0.000000 0.059334 0.100512 0.000000 0.000000 0.030855 0.060927
4.500000 0.018678 0.003506 0.000000 0.017612 0.116322 0.000000 0.068791 0.000000 0.036960 0.041560 0.028069 0.000000 0.061685 0.094240 0.000000 0.000000 0.029509 0.038458 0.000000 0.022442 0.009716 0.000000 0.011980 0.084648 0.000000 0.070828 0.000000 0.059029 0.052557 0.038262 0.000000 0.060394 0.098771 0.000000 0.000000 0.030331 0.059241
4.533330 0.019241 0.004038 0.000000 0.018650 0.114605 0.000000 0.068900 0.000000 0.035258 0.043145 0.028592 0.000000 0.063430 0.093553 0.000000 0.000000 0.029177 0.037871 0.000000 0.021623 0.010530 0.000000 0.013820 0.084868 0.000000 0.070043 0.000000 0.057646 0.054016 0.038744 0.000000 0.060719 0.098902 0.000000 0.000000 0.029682 0.058851
4.566670 0.020205 0.004609 0.000000 0.018446 0.113438 0.000000 0.068477 0.000000 0.033142 0.042537 0.028937 0.000000 0.066002 0.089337 0.000000 0.000000 0.029505 0.037324 0.000000 0.021659 0.011214 0.000000 0.013063 0.086779 0.000000 0.068751 0.000000 0.055764 0.053712 0.038447 0.000000 0.060222 0.095329 0.000000 0.000000 0.028977 0.057923
4.600000 0.020268 0.004785 0.000000 0.020311 0.111083 0.000000 0.068161 0.000000 0.034780 0.044877 0.029249 0.000000 0.066562 0.090195 0.000000 0.000000 0.028925 0.034183 0.000000 0.022109 0.011619 0.000000 0.015221 0.085909 0.000000 0.067511 0.000000 0.058040 0.054111 0.038751 0.000000 0.060916 0.098540 0.000000 0.000000 0.028472 0.055839
4.633330 0.019995 0.004838 0.000000 0.020274 0.109021 0.000000 0.067126 0.000000 0.034047 0.044202 0.028802 0.000000 0.065363 0.089135 0.000000 0.000000 0.028142 0.031838 0.000000 0.021262 0.011966 0.000000 0.014246 0.085543 0.000000 0.066871 0.000000 0.056796 0.053572 0.038337 0.000000 0.060362 0.097553 0.000000 0.000000 0.027996 0.054804
4.666670 0.018620 0.004838 0.000000 0.021487 0.105114 0.000000 0.066602 0.000000 0.032187 0.043473 0.028664 0.000000 0.065356 0.087262 0.000000 0.000000 0.028111 0.030273 0.000000 0.020738 0.011332 0.000000 0.013853 0.085368 0.000000 0.066374 0.000000 0.055305 0.053029 0.038287 0.000000 0.060243 0.095221 0.000000 0.000000 0.028129 0.054390
4.700000 0.019364 0.004964 0.000000 0.021970 0.106012 0.000000 0.065267 0.000000 0.032187 0.042949 0.029273 0.000000 0.065804 0.085880 0.000000 0.000000 0.028242 0.032073 0.000000 0.022963 0.011494 0.000000 0.013780 0.084432 0.000000 0.065332 0.000000 0.055342 0.053124 0.037887 0.000000 0.060158 0.093755 0.000000 0.000000 0.028659 0.056670
4.733330 0.019881 0.004983 0.000000 0.021731 0.106700 0.000000 0.063465 0.000000 0.030865 0.042297 0.028843 0.000000 0.065532 0.085396 0.000000 0.000000 0.027311 0.031040 0.000000 0.024653 0.011876 0.000000 0.013830 0.084859 0.000000 0.064179 0.000000 0.054772 0.053163 0.037780 0.000000 0.060634 0.093667 0.000000 0.000000 0.027749 0.056662
4.766670 0.019474 0.005077 0.000000 0.022059 0.106610 0.000000 0.061449 0.000000 0.031389 0.040708 0.028271 0.000000 0.065105 0.084526 0.000000 0.000000 0.026622 0.032301 0.000000 0.026542 0.011864 0.000000 0.013853 0.084269 0.000000 0.062488 0.000000 0.055181 0.054083 0.038588 0.000000 0.061479 0.092520 0.000000 0.000000 0.027292 0.058031
4.800000 0.019145 0.005737 0.000000 0.022523 0.107296 0.000000 0.061535 0.000000 0.030975 0.039240 0.027265 0.000000 0.062460 0.084843 0.000000 0.000000 0.026072 0.032906 0.000000 0.024675 0.012989 0.000000 0.015236 0.083940 0.000000 0.062661 0.000000 0.055034 0.052627 0.036869 0.000000 0.058601 0.092294 0.000000 0.000000 0.026986 0.057350
4.833330 0.018297 0.005881 0.000000 0.023088 0.107014 0.000000 0.059878 0.000000 0.031483 0.038246 0.026274 0.000000 0.060902 0.087954 0.000000 0.000000 0.025215 0.033881 0.000000 0.024358 0.014366 0.000000 0.018612 0.081071 0.000000 0.062638 0.000000 0.054880 0.051708 0.035667 0.000000 0.056653 0.091467 0.000000 0.000000 0.026725 0.056432
4.866670 0.019120 0.005619 0.000000 0.023166 0.111530 0.000000 0.059596 0.000000 0.033475 0.038093 0.025671 0.000000 0.059527 0.091619 0.000000 0.000000 0.024751 0.034977 0.000000 0.025856 0.012999 0.000000 0.016106 0.081350 0.000000 0.063030 0.000000 0.055352 0.049971 0.034477 0.000000 0.055748 0.091418 0.000000 0.000000 0.026745 0.056398
4.900000 0.018418 0.005652 0.000000 0.023596 0.111229 0.000000 0.057983 0.000000 0.034421 0.037039 0.024852 0.000000 0.058776 0.093590 0.000000 0.000000 0.024227 0.037868 0.000000 0.024141 0.013452 0.000000 0.016643 0.082014 0.000000 0.063075 0.000000 0.055584 0.049361 0.034434 0.000000 0.055718 0.091582 0.000000 0.000000 0.026423 0.058493
4.933330 0.018028 0.005249 0.000000 0.023991 0.113329 0.000000 0.056570 0.000000 0.037769 0.036766 0.024358 0.000000 0.056872 0.097523 0.000000 0.000000 0.023187 0.038811 0.000000 0.022617 0.012514 0.000000 0.017066 0.081332 0.000000 0.062522 0.000000 0.057111 0.048608 0.033370 0.000000 0.053363 0.094150 0.000000 0.000000 0.026435 0.057072
4.966670 0.018417 0.004839 0.000000 0.022589 0.118486 0.000000 0.054636 0.000000 0.039303 0.037164 0.024797 0.000000 0.057439 0.100020 0.000000 0.000000 0.022672 0.040171 0.000000 0.023302 0.012026 0.000000 0.016872 0.081657 0.000000 0.062707 0.000000 0.056783 0.047873 0.033439 0.000000 0.052935 0.094117 0.000000 0.000000 0.027270 0.057705
5.000000 0.016468 0.004555 0.000000 0.021467 0.117698 0.000000 0.052928 0.000000 0.039836 0.035510 0.024139 0.000000 0.056557 0.100550 0.000000 0.000000 0.022113 0.040162 0.000000 0.021714 0.011787 0.000000 0.015385 0.080811 0.000000 0.063281 0.000000 0.056244 0.047471 0.033487 0.000000 0.052603 0.093227 0.000000 0.000000 0.027241 0.057521
5.033330 0.015540 0.004238 0.000000 0.020689 0.120410 0.000000 0.051229 0.000000 0.041974 0.033783 0.023650 0.000000 0.056258 0.102716 0.000000 0.000000 0.021509 0.041779 0.000000 0.021867 0.011171 0.000000 0.015391 0.083159 0.000000 0.063128 0.000000 0.056580 0.046823 0.033405 0.000000 0.051761 0.094320 0.000000 0.000000 0.026989 0.058117
5.066670 0.014634 0.003860 0.000000 0.021854 0.122482 0.000000 0.050980 0.000000 0.044418 0.033481 0.022908 0.000000 0.054208 0.107848 0.000000 0.000000 0.021271 0.043935 0.000000 0.019329 0.010172 0.000000 0.015454 0.084330 0.000000 0.063520 0.000000 0.057909 0.046142 0.033248 0.000000 0.051044 0.096502 0.000000 0.000000 0.026575 0.058701
5.100000 0.013702 0.003371 0.000000 0.020468 0.124952 0.000000 0.049905 0.000000 0.046522 0.031869 0.021954 0.000000 0.052926 0.110595 0.000000 0.000000 0.020933 0.046876 0.000000 0.017654 0.009245 0.000000 0.012868 0.087331 0.000000 0.062414 0.000000 0.059034 0.045571 0.032840 0.000000 0.050515 0.097334 0.000000 0.000000 0.026255 0.060775
5.133330 0.013224 0.003647 0.000000 0.020309 0.128201 0.000000 0.048646 0.000000 0.050442 0.031002 0.021620 0.000000 0.052283 0.113226 0.000000 0.000000 0.020529 0.048880 0.000000 0.017619 0.009027 0.000000 0.011546 0.088488 0.000000 0.061258 0.000000 0.061845 0.044887 0.032238 0.000000 0.049599 0.099689 0.000000 0.000000 0.025999 0.062541
5.166670 0.013560 0.003424 0.000000 0.019842 0.131581 0.000000 0.046584 0.000000 0.052214 0.031581 0.021395 0.000000 0.052291 0.118046 0.000000 0.000000 0.020053 0.052613 0.000000 0.018161 0.008681 0.000000 0.011181 0.089958 0.000000 0.060324 0.000000 0.063423 0.045320 0.032794 0.000000 0.050707 0.102447 0.000000 0.000000 0.025933 0.065259
5.200000 0.013925 0.003515 0.000000 0.020767 0.135272 0.000000 0.044788 0.000000 0.055062 0.031672 0.020613 0.000000 0.052474 0.122586 0.000000 0.000000 0.019299 0.056301 0.000000 0.018441 0.009053 0.000000 0.012404 0.095081 0.000000 0.059757 0.000000 0.066605 0.045716 0.032871 0.000000 0.051135 0.105795 0.000000 0.000000 0.025795 0.069147
5.233330 0.012582 0.003309 0.000000 0.020205 0.137187 0.000000 0.043562 0.000000 0.059374 0.030842 0.020214 0.000000 0.050977 0.126242 0.000000 0.000000 0.018607 0.058377 0.000000 0.016933 0.008991 0.000000 0.011626 0.097635 0.000000 0.058949 0.000000 0.070531 0.045757 0.032846 0.000000 0.051699 0.108635 0.000000 0.000000 0.025438 0.072062
5.266670 0.012942 0.003335 0.000000 0.020316 0.140960 0.000000 0.042242 0.000000 0.060851 0.030357 0.020065 0.000000 0.050864 0.129255 0.000000 0.000000 0.018176 0.061238 0.000000 0.018374 0.008796 0.000000 0.011032 0.099296 0.000000 0.058312 0.000000 0.073465 0.046156 0.033211 0.000000 0.052831 0.110526 0.000000 0.000000 0.025469 0.074497
5.300000 0.012341 0.003382 0.000000 0.021308 0.143037 0.000000 0.040985 0.000000 0.062860 0.028799 0.019040 0.000000 0.049480 0.133833 0.000000 0.000000 0.017566 0.063511 0.000000 0.018211 0.009129 0.000000 0.013557 0.100959 0.000000 0.057192 0.000000 0.076285 0.046369 0.032562 0.000000 0.051854 0.110980 0.000000 0.000000 0.024732 0.076659
5.333330 0.012085 0.003562 0.000000 0.021512 0.145721 0.000000 0.039799 0.000000 0.065755 0.027588 0.018296 0.000000 0.048965 0.135753 0.000000 0.000000 0.017084 0.065398 0.000000 0.018904 0.009642 0.000000 0.012553 0.103894 0.000000 0.055937 0.000000 0.079084 0.045542 0.032061 0.000000 0.052014 0.112252 0.000000 0.000000 0.023917 0.079375
5.366670 0.012844 0.003770 0.000000 0.021459 0.148999 0.000000 0.037662 0.000000 0.069195 0.026856 0.017456 0.000000 0.047374 0.138619 0.000000 0.000000 0.016546 0.067033 0.000000 0.023521 0.010180 0.000000 0.013324 0.105301 0.000000 0.053191 0.000000 0.080645 0.045907 0.031794 0.000000 0.051362 0.113965 0.000000 0.000000 0.023333 0.081886
5.400000 0.013095 0.004025 0.000000 0.020978 0.153272 0.000000 0.037113 0.000000 0.070655 0.025731 0.016880 0.000000 0.046592 0.140298 0.000000 0.000000 0.015983 0.070642 0.000000 0.022892 0.010773 0.000000 0.012749 0.105088 0.000000 0.051295 0.000000 0.082062 0.044993 0.031227 0.000000 0.051129 0.115478 0.000000 0.000000 0.022675 0.083573
5.433330 0.011489 0.003858 0.000000 0.020883 0.152677 0.000000 0.035541 0.000000 0.070949 0.024189 0.016040 0.000000 0.045430 0.141324 0.000000 0.000000 0.015584 0.071056 0.000000 0.019539 0.010682 0.000000 0.012499 0.105539 0.000000 0.050010 0.000000 0.083745 0.043847 0.030388 0.000000 0.050316 0.115883 0.000000 0.000000 0.022091 0.084770
5.466670 0.011558 0.003804 0.000000 0.021294 0.155666 0.000000 0.034221 0.000000 0.072029 0.022702 0.014942 0.000000 0.043870 0.144218 0.000000 0.000000 0.014844 0.073047 0.000000 0.019767 0.010739 0.000000 0.015537 0.105645 0.000000 0.049197 0.000000 0.084743 0.042624 0.029357 0.000000 0.047874 0.115622 0.000000 0.000000 0.021559 0.085814
5.500000 0.011485 0.003490 0.000000 0.020622 0.158316 0.000000 0.032888 0.000000 0.073349 0.021640 0.014432 0.000000 0.042344 0.145850 0.000000 0.000000 0.014132 0.073845 0.000000 0.020992 0.009793 0.000000 0.013296 0.105068 0.000000 0.048219 0.000000 0.084341 0.040948 0.028578 0.000000 0.046432 0.114827 0.000000 0.000000 0.021094 0.085743
5.533330 0.011053 0.003494 0.000000 0.021069 0.158173 0.000000 0.032077 0.000000 0.074378 0.020623 0.013409 0.000000 0.040300 0.147303 0.000000 0.000000 0.013692 0.072908 0.000000 0.018715 0.009554 0.000000 0.014082 0.104368 0.000000 0.047587 0.000000 0.083578 0.039370 0.027072 0.000000 0.043967 0.114170 0.000000 0.000000 0.020898 0.084972
5.566670 0.011432 0.003226 0.000000 0.020781 0.159809 0.000000 0.030885 0.000000 0.073660 0.020775 0.013056 0.000000 0.040105 0.149259 0.000000 0.000000 0.013853 0.073064 0.000000 0.020198 0.009074 0.000000 0.015279 0.101802 0.000000 0.047167 0.000000 0.081847 0.039181 0.026468 0.000000 0.043064 0.111803 0.000000 0.000000 0.022346 0.083476
5.600000 0.010317 0.002961 0.000000 0.019392 0.157983 0.000000 0.029618 0.000000 0.072108 0.018979 0.012161 0.000000 0.038259 0.147713 0.000000 0.000000 0.013233 0.071963 0.000000 0.017710 0.008670 0.000000 0.012550 0.100281 0.000000 0.046811 0.000000 0.080562 0.037043 0.025746 0.000000 0.041445 0.109602 0.000000 0.000000 0.021794 0.082264
5.633330 0.009508 0.002495 0.000000 0.018944 0.158230 0.000000 0.029054 0.000000 0.070347 0.018267 0.011878 0.000000 0.037512 0.147261 0.000000 0.000000 0.012876 0.070185 0.000000 0.016285 0.007914 0.000000 0.012120 0.096789 0.000000 0.046893 0.000000 0.078978 0.035766 0.025360 0.000000 0.040656 0.108040 0.000000 0.000000 0.021351 0.080173
5.666670 0.009260 0.002234 0.000000 0.018938 0.157904 0.000000 0.028211 0.000000 0.069513 0.017837 0.011591 0.000000 0.036804 0.146569 0.000000 0.000000 0.012541 0.068075 0.000000 0.016405 0.007429 0.000000 0.011587 0.094879 0.000000 0.045900 0.000000 0.077274 0.035318 0.025306 0.000000 0.040360 0.105918 0.000000 0.000000 0.021132 0.078486
5.700000 0.009686 0.001915 0.000000 0.018418 0.158447 0.000000 0.028268 0.000000 0.067290 0.017648 0.011116 0.000000 0.035949 0.146178 0.000000 0.000000 0.012455 0.066125 0.000000 0.018243 0.006535 0.000000 0.010467 0.091617 0.000000 0.046417 0.000000 0.075042 0.034033 0.024098 0.000000 0.038402 0.104248 0.000000 0.000000 0.020925 0.075900
5.733330 0.009636 0.002025 0.000000 0.018395 0.157507 0.000000 0.028166 0.000000 0.066239 0.017242 0.010569 0.000000 0.035187 0.146921 0.000000 0.000000 0.012395 0.066808 0.000000 0.016022 0.006560 0.000000 0.013173 0.089222 0.000000 0.046541 0.000000 0.072264 0.032462 0.023059 0.000000 0.036245 0.100586 0.000000 0.000000 0.020798 0.072862
5.766670 0.009695 0.001745 0.000000 0.017243 0.157704 0.000000 0.028384 0.000000 0.063525 0.016704 0.010199 0.000000 0.035066 0.144836 0.000000 0.000000 0.012258 0.064276 0.000000 0.016176 0.006063 0.000000 0.011285 0.086459 0.000000 0.047509 0.000000 0.069570 0.031744 0.022770 0.000000 0.036059 0.098004 0.000000 0.000000 0.020681 0.069839
5.800000 0.009025 0.001701 0.000000 0.018895 0.155007 0.000000 0.029815 0.000000 0.062630 0.018764 0.009995 0.000000 0.034113 0.148005 0.000000 0.000000 0.012513 0.062719 0.000000 0.014686 0.006522 0.000000 0.013933 0.084550 0.000000 0.047847 0.000000 0.068001 0.033114 0.022977 0.000000 0.036536 0.097447 0.000000 0.000000 0.020658 0.067824
5.833330 0.009862 0.001604 0.000000 0.018188 0.154875 0.000000 0.029878 0.000000 0.062651 0.017802 0.009829 0.000000 0.034133 0.146215 0.000000 0.000000 0.012782 0.062579 0.000000 0.015377 0.006785 0.000000 0.012612 0.082445 0.000000 0.047919 0.000000 0.066153 0.031896 0.022702 0.000000 0.035613 0.094187 0.000000 0.000000 0.020836 0.066911
5.866670 0.010383 0.001391 0.000000 0.017209 0.156082 0.000000 0.029643 0.000000 0.064424 0.017509 0.009935 0.000000 0.035222 0.144445 0.000000 0.000000 0.013949 0.062255 0.000000 0.016617 0.006589 0.000000 0.010568 0.080939 0.000000 0.046763 0.000000 0.065788 0.031091 0.022705 0.000000 0.036852 0.092397 0.000000 0.000000 0.021987 0.066733
5.900000 0.009990 0.001212 0.000000 0.017109 0.154429 0.000000 0.029650 0.000000 0.061237 0.017496 0.009775 0.000000 0.035230 0.143282 0.000000 0.000000 0.014334 0.060271 0.000000 0.016872 0.006352 0.000000 0.010238 0.080214 0.000000 0.045651 0.000000 0.064559 0.031509 0.022629 0.000000 0.036543 0.093040 0.000000 0.000000 0.021523 0.066431
5.933330 0.008880 0.001341 0.000000 0.017236 0.152031 0.000000 0.030214 0.000000 0.059211 0.016256 0.009635 0.000000 0.035189 0.139850 0.000000 0.000000 0.014929 0.059742 0.000000 0.014388 0.006244 0.000000 0.009812 0.079579 0.000000 0.045433 0.000000 0.064164 0.031406 0.022483 0.000000 0.035005 0.092733 0.000000 0.000000 0.021425 0.066671
5.966670 0.009871 0.001223 0.000000 0.017340 0.153013 0.000000 0.031682 0.000000 0.059910 0.017749 0.010116 0.000000 0.035967 0.139884 0.000000 0.000000 0.015352 0.057732 0.000000 0.016620 0.005797 0.000000 0.010166 0.080681 0.000000 0.046017 0.000000 0.065577 0.032653 0.022914 0.000000 0.035634 0.094907 0.000000 0.000000 0.021716 0.066409
6.000000 0.008892 0.001083 0.000000 0.017576 0.151062 0.000000 0.033475 0.000000 0.058882 0.018175 0.010516 0.000000 0.036531 0.139246 0.000000 0.000000 0.016317 0.056749 0.000000 0.014702 0.005310 0.000000 0.011703 0.081551 0.000000 0.048158 0.000000 0.065866 0.032844 0.023955 0.000000 0.037893 0.096337 0.000000 0.000000 0.023025 0.067113
6.033330 0.012048 0.001203 0.000000 0.017454 0.154091 0.000000 0.035106 0.000000 0.059522 0.017872 0.011126 0.000000 0.038120 0.136516 0.000000 0.000000 0.017311 0.060200 0.000000 0.020325 0.005157 0.000000 0.011440 0.082931 0.000000 0.049640 0.000000 0.066586 0.032468 0.024278 0.000000 0.037693 0.097155 0.000000 0.000000 0.024644 0.068522
6.066670 0.013225 0.001272 0.000000 0.018187 0.155666 0.000000 0.037221 0.000000 0.057363 0.019217 0.011339 0.000000 0.037842 0.137249 0.000000 0.000000 0.017579 0.059549 0.000000 0.021821 0.005530 0.000000 0.012989 0.082504 0.000000 0.051166 0.000000 0.066463 0.033578 0.023971 0.000000 0.036485 0.098441 0.000000 0.000000 0.024941 0.068023
6.100000 0.011749 0.001612 0.000000 0.018386 0.152023 0.000000 0.040802 0.000000 0.055026 0.018614 0.011820 0.000000 0.039333 0.132551 0.000000 0.000000 0.018566 0.056855 0.000000 0.018645 0.006824 0.000000 0.014821 0.082648 0.000000 0.056361 0.000000 0.066633 0.033689 0.024317 0.000000 0.037853 0.098330 0.000000 0.000000 0.026745 0.067444
6.133330 0.011029 0.001520 0.000000 0.017768 0.150492 0.000000 0.044395 0.000000 0.054000 0.019322 0.012729 0.000000 0.039798 0.130136 0.000000 0.000000 0.019392 0.054714 0.000000 0.017643 0.006415 0.000000 0.012511 0.082250 0.000000 0.059896 0.000000 0.067555 0.035615 0.025853 0.000000 0.039358 0.099580 0.000000 0.000000 0.027973 0.067471
6.166670 0.011864 0.002021 0.000000 0.017297 0.149186 0.000000 0.046686 0.000000 0.052339 0.020526 0.013671 0.000000 0.041448 0.126985 0.000000 0.000000 0.020908 0.054068 0.000000 0.017663 0.008262 0.000000 0.011754 0.083594 0.000000 0.061574 0.000000 0.067608 0.037293 0.026527 0.000000 0.040775 0.100050 0.000000 0.000000 0.029321 0.068321
6.200000 0.012119 0.002023 0.000000 0.016528 0.145591 0.000000 0.049370 0.000000 0.050552 0.021557 0.015209 0.000000 0.043324 0.122551 0.000000 0.000000 0.021583 0.051888 0.000000 0.018527 0.008261 0.000000 0.011291 0.083751 0.000000 0.063513 0.000000 0.067461 0.038775 0.027740 0.000000 0.042152 0.100558 0.000000 0.000000 0.029415 0.068319
6.233330 0.012789 0.002375 0.000000 0.016607 0.141988 0.000000 0.051699 0.000000 0.049900 0.023185 0.016045 0.000000 0.043346 0.119726 0.000000 0.000000 0.022977 0.050400 0.000000 0.019519 0.010341 0.000000 0.012799 0.083780 0.000000 0.065583 0.000000 0.067333 0.040235 0.028420 0.000000 0.042854 0.101243 0.000000 0.000000 0.030361 0.068732
6.266670 0.014183 0.002411 0.000000 0.016392 0.139949 0.000000 0.053581 0.000000 0.050847 0.026720 0.018369 0.000000 0.046219 0.117169 0.000000 0.000000 0.023973 0.049656 0.000000 0.020619 0.009845 0.000000 0.012580 0.083912 0.000000 0.066861 0.000000 0.067937 0.043326 0.030929 0.000000 0.046108 0.102374 0.000000 0.000000 0.030527 0.068567
6.300000 0.015445 0.002442 0.000000 0.016019 0.137286 0.000000 0.055135 0.000000 0.049735 0.028751 0.019671 0.000000 0.048708 0.113706 0.000000 0.000000 0.025490 0.047269 0.000000 0.023528 0.009987 0.000000 0.012382 0.084033 0.000000 0.067527 0.000000 0.066699 0.044855 0.032063 0.000000 0.048118 0.100959 0.000000 0.000000 0.030985 0.067381
6.333330 0.015526 0.002660 0.000000 0.016097 0.133181 0.000000 0.056461 0.000000 0.046240 0.030620 0.021396 0.000000 0.051532 0.110309 0.000000 0.000000 0.026076 0.046122 0.000000 0.021880 0.010504 0.000000 0.013213 0.083039 0.000000 0.068689 0.000000 0.064998 0.047124 0.033679 0.000000 0.051915 0.099721 0.000000 0.000000 0.031112 0.066687
6.366670 0.015951 0.003045 0.000000 0.016720 0.130637 0.000000 0.058007 0.000000 0.044769 0.031906 0.022206 0.000000 0.052511 0.107668 0.000000 0.000000 0.026299 0.047111 0.000000 0.021490 0.011014 0.000000 0.013571 0.083330 0.000000 0.069600 0.000000 0.064029 0.048351 0.034292 0.000000 0.052793 0.098500 0.000000 0.000000 0.031001 0.065542
6.400000 0.015852 0.003163 0.000000 0.017374 0.128362 0.000000 0.060153 0.000000 0.041841 0.033402 0.022549 0.000000 0.052876 0.107511 0.000000 0.000000 0.026303 0.044682 0.000000 0.021459 0.010711 0.000000 0.015286 0.081846 0.000000 0.071326 0.000000 0.061583 0.049412 0.034602 0.000000 0.053228 0.096137 0.000000 0.000000 0.030636 0.063123
6.433330 0.017263 0.004636 0.000000 0.018270 0.127474 0.000000 0.061037 0.000000 0.039390 0.033884 0.023736 0.000000 0.055841 0.103663 0.000000 0.000000 0.026220 0.045162 0.000000 0.023711 0.013357 0.000000 0.016245 0.083107 0.000000 0.070820 0.000000 0.059234 0.049515 0.034525 0.000000 0.053543 0.094007 0.000000 0.000000 0.030242 0.061474
6.466670 0.017508 0.004300 0.000000 0.018813 0.125999 0.000000 0.063008 0.000000 0.039379 0.034781 0.023271 0.000000 0.054669 0.103771 0.000000 0.000000 0.025795 0.042901 0.000000 0.023383 0.012666 0.000000 0.016334 0.080883 0.000000 0.068735 0.000000 0.057518 0.049181 0.033812 0.000000 0.051300 0.093114 0.000000 0.000000 0.029470 0.058338
6.500000 0.016546 0.004483 0.000000 0.019366 0.121007 0.000000 0.062485 0.000000 0.036769 0.036860 0.024379 0.000000 0.056412 0.102572 0.000000 0.000000 0.025684 0.040760 0.000000 0.021799 0.013394 0.000000 0.017551 0.079100 0.000000 0.067331 0.000000 0.054120 0.050973 0.035805 0.000000 0.055832 0.092352 0.000000 0.000000 0.028805 0.056352
6.533330 0.016858 0.004397 0.000000 0.018850 0.118941 0.000000 0.062798 0.000000 0.034350 0.036908 0.024835 0.000000 0.058388 0.098018 0.000000 0.000000 0.025582 0.037047 0.000000 0.021248 0.012224 0.000000 0.015338 0.078991 0.000000 0.067163 0.000000 0.051136 0.051796 0.036566 0.000000 0.057340 0.090049 0.000000 0.000000 0.028150 0.051994
6.566670 0.017522 0.004380 0.000000 0.019846 0.115136 0.000000 0.061784 0.000000 0.033939 0.038065 0.025148 0.000000 0.059547 0.095957 0.000000 0.000000 0.025562 0.033826 0.000000 0.020806 0.011631 0.000000 0.015403 0.079162 0.000000 0.065982 0.000000 0.049854 0.052231 0.036967 0.000000 0.058169 0.089970 0.000000 0.000000 0.027664 0.048948
6.600000 0.017910 0.004826 0.000000 0.020380 0.112189 0.000000 0.061456 0.000000 0.031533 0.038389 0.025406 0.000000 0.059878 0.093447 0.000000 0.000000 0.025616 0.031320 0.000000 0.021095 0.012100 0.000000 0.016031 0.077747 0.000000 0.065436 0.000000 0.046578 0.052100 0.036798 0.000000 0.058427 0.088063 0.000000 0.000000 0.027218 0.046818
6.633330 0.018221 0.005263 0.000000 0.020607 0.108875 0.000000 0.061029 0.000000 0.030311 0.039710 0.026643 0.000000 0.061778 0.091139 0.000000 0.000000 0.026010 0.029953 0.000000 0.021037 0.012737 0.000000 0.015887 0.076455 0.000000 0.065125 0.000000 0.045508 0.052762 0.037253 0.000000 0.059535 0.087384 0.000000 0.000000 0.027580 0.046654
6.666670 0.019509 0.005415 0.000000 0.020664 0.108426 0.000000 0.060267 0.000000 0.030654 0.040905 0.027343 0.000000 0.062271 0.090139 0.000000 0.000000 0.026295 0.028359 0.000000 0.022299 0.012754 0.000000 0.014826 0.076076 0.000000 0.064567 0.000000 0.045898 0.051667 0.036614 0.000000 0.058397 0.086962 0.000000 0.000000 0.027795 0.045278
6.700000 0.018658 0.005289 0.000000 0.020607 0.105447 0.000000 0.059157 0.000000 0.030827 0.040453 0.027170 0.000000 0.062380 0.088329 0.000000 0.000000 0.026613 0.027078 0.000000 0.022265 0.012782 0.000000 0.014760 0.075457 0.000000 0.063815 0.000000 0.045631 0.051459 0.036146 0.000000 0.057541 0.085491 0.000000 0.000000 0.027649 0.044812
6.733330 0.018201 0.005486 0.000000 0.022003 0.103469 0.000000 0.057958 0.000000 0.030307 0.040377 0.026617 0.000000 0.060898 0.090485 0.000000 0.000000 0.026310 0.028131 0.000000 0.022127 0.012973 0.000000 0.017022 0.075359 0.000000 0.063317 0.000000 0.045015 0.051316 0.035772 0.000000 0.057262 0.084532 0.000000 0.000000 0.027297 0.046129
6.766670 0.017568 0.005295 0.000000 0.021924 0.103806 0.000000 0.057552 0.000000 0.028400 0.038860 0.026056 0.000000 0.060485 0.088721 0.000000 0.000000 0.025925 0.027040 0.000000 0.022768 0.012573 0.000000 0.016062 0.075625 0.000000 0.062210 0.000000 0.044459 0.051197 0.035620 0.000000 0.056186 0.083415 0.000000 0.000000 0.026830 0.045949
6.800000 0.016808 0.005663 0.000000 0.022131 0.103017 0.000000 0.057151 0.000000 0.029175 0.038195 0.026199 0.000000 0.060757 0.088390 0.000000 0.000000 0.025606 0.029477 0.000000 0.021286 0.012866 0.000000 0.016422 0.075717 0.000000 0.061163 0.000000 0.047131 0.050360 0.035333 0.000000 0.055999 0.083922 0.000000 0.000000 0.026713 0.048966
6.833330 0.016545 0.005449 0.000000 0.022162 0.104320 0.000000 0.057408 0.000000 0.028907 0.037273 0.025303 0.000000 0.058816 0.089990 0.000000 0.000000 0.025006 0.028860 0.000000 0.022164 0.012509 0.000000 0.016170 0.077312 0.000000 0.060269 0.000000 0.047311 0.049874 0.035251 0.000000 0.055808 0.085053 0.000000 0.000000 0.026088 0.048864
6.866670 0.015299 0.004735 0.000000 0.021608 0.105615 0.000000 0.057870 0.000000 0.030330 0.035867 0.024595 0.000000 0.057847 0.089445 0.000000 0.000000 0.024533 0.030457 0.000000 0.020533 0.011333 0.000000 0.014431 0.077139 0.000000 0.059606 0.000000 0.050254 0.049311 0.035190 0.000000 0.054995 0.085910 0.000000 0.000000 0.025609 0.051295
6.900000 0.016657 0.004524 0.000000 0.022026 0.109466 0.000000 0.057068 0.000000 0.034194 0.036054 0.024555 0.000000 0.058346 0.090605 0.000000 0.000000 0.024390 0.031516 0.000000 0.021133 0.010643 0.000000 0.015163 0.078963 0.000000 0.058712 0.000000 0.054018 0.048881 0.035059 0.000000 0.054581 0.089469 0.000000 0.000000 0.025323 0.053402
6.933330 0.016854 0.004111 0.000000 0.020775 0.110391 0.000000 0.055234 0.000000 0.033954 0.035904 0.023943 0.000000 0.057868 0.092804 0.000000 0.000000 0.024034 0.032195 0.000000 0.019903 0.009840 0.000000 0.013949 0.080585 0.000000 0.057828 0.000000 0.053854 0.047883 0.034393 0.000000 0.053793 0.090473 0.000000 0.000000 0.025663 0.054780
6.966670 0.016894 0.003947 0.000000 0.021157 0.112692 0.000000 0.053516 0.000000 0.036114 0.034773 0.024096 0.000000 0.058622 0.092520 0.000000 0.000000 0.023465 0.031696 0.000000 0.023088 0.009188 0.000000 0.012646 0.081309 0.000000 0.057301 0.000000 0.056127 0.048136 0.035088 0.000000 0.055427 0.090521 0.000000 0.000000 0.025701 0.055442
7.000000 0.016582 0.004264 0.000000 0.021541 0.112997 0.000000 0.051540 0.000000 0.034738 0.033519 0.023008 0.000000 0.056943 0.095382 0.000000 0.000000 0.023274 0.032916 0.000000 0.024233 0.009432 0.000000 0.012575 0.082470 0.000000 0.056691 0.000000 0.055942 0.048009 0.034064 0.000000 0.054318 0.091500 0.000000 0.000000 0.026262 0.057152
7.033330 0.015644 0.004572 0.000000 0.021383 0.115546 0.000000 0.050028 0.000000 0.036722 0.031614 0.022154 0.000000 0.055358 0.096419 0.000000 0.000000 0.022281 0.033836 0.000000 0.022535 0.009996 0.000000 0.012453 0.081426 0.000000 0.056558 0.000000 0.058084 0.046308 0.033210 0.000000 0.052250 0.092438 0.000000 0.000000 0.025796 0.058510
7.066670 0.014403 0.004357 0.000000 0.020940 0.115528 0.000000 0.048345 0.000000 0.037409 0.030409 0.021225 0.000000 0.053781 0.097847 0.000000 0.000000 0.021523 0.034203 0.000000 0.020522 0.010171 0.000000 0.012039 0.082363 0.000000 0.056070 0.000000 0.059100 0.045655 0.032529 0.000000 0.051311 0.093601 0.000000 0.000000 0.025486 0.059703
7.100000 0.014124 0.003962 0.000000 0.020476 0.118167 0.000000 0.047455 0.000000 0.038029 0.030046 0.020676 0.000000 0.052852 0.101725 0.000000 0.000000 0.020772 0.040264 0.000000 0.019344 0.009814 0.000000 0.013100 0.082916 0.000000 0.056042 0.000000 0.059529 0.045037 0.031462 0.000000 0.049239 0.095297 0.000000 0.000000 0.025227 0.062368
7.133330 0.014875 0.003955 0.000000 0.020281 0.123156 0.000000 0.046615 0.000000 0.041549 0.030268 0.020147 0.000000 0.051811 0.105367 0.000000 0.000000 0.020209 0.040894 0.000000 0.021924 0.009903 0.000000 0.014116 0.083361 0.000000 0.056319 0.000000 0.061060 0.044519 0.031391 0.000000 0.050099 0.096394 0.000000 0.000000 0.025024 0.061745
7.166670 0.013538 0.004376 0.000000 0.020763 0.122911 0.000000 0.045799 0.000000 0.041665 0.028428 0.019181 0.000000 0.049955 0.105711 0.000000 0.000000 0.019668 0.041888 0.000000 0.019007 0.011083 0.000000 0.016277 0.084088 0.000000 0.056719 0.000000 0.061037 0.043338 0.030381 0.000000 0.048192 0.095812 0.000000 0.000000 0.024997 0.061965
7.200000 0.013217 0.004033 0.000000 0.019903 0.125165 0.000000 0.045015 0.000000 0.042331 0.027833 0.019322 0.000000 0.050278 0.108156 0.000000 0.000000 0.019666 0.042488 0.000000 0.018514 0.010459 0.000000 0.014799 0.084534 0.000000 0.057410 0.000000 0.061223 0.043148 0.030507 0.000000 0.048552 0.096554 0.000000 0.000000 0.025460 0.062291
7.233330 0.012321 0.003590 0.000000 0.019468 0.127321 0.000000 0.043844 0.000000 0.044105 0.027068 0.018804 0.000000 0.049239 0.110485 0.000000 0.000000 0.019029 0.042965 0.000000 0.018037 0.009461 0.000000 0.012985 0.084718 0.000000 0.057818 0.000000 0.061778 0.043024 0.030434 0.000000 0.047983 0.097892 0.000000 0.000000 0.025299 0.062694
7.266670 0.011218 0.003523 0.000000 0.019346 0.127135 0.000000 0.042413 0.000000 0.044978 0.026323 0.018253 0.000000 0.048684 0.112585 0.000000 0.000000 0.018403 0.043978 0.000000 0.016734 0.009556 0.000000 0.012965 0.086453 0.000000 0.057496 0.000000 0.062015 0.042621 0.030220 0.000000 0.047819 0.099135 0.000000 0.000000 0.025017 0.062963
7.300000 0.010706 0.003351 0.000000 0.019735 0.128833 0.000000 0.041081 0.000000 0.046286 0.026603 0.018215 0.000000 0.047804 0.117668 0.000000 0.000000 0.017693 0.046039 0.000000 0.016595 0.009577 0.000000 0.014223 0.086358 0.000000 0.057481 0.000000 0.062309 0.043416 0.030358 0.000000 0.047257 0.099355 0.000000 0.000000 0.024875 0.063294
7.333330 0.011019 0.003304 0.000000 0.019193 0.132822 0.000000 0.040118 0.000000 0.047422 0.025767 0.018185 0.000000 0.047618 0.119091 0.000000 0.000000 0.017053 0.048082 0.000000 0.017575 0.009976 0.000000 0.013354 0.085521 0.000000 0.057576 0.000000 0.062674 0.042990 0.030781 0.000000 0.047997 0.098259 0.000000 0.000000 0.024686 0.064100
7.366670 0.010507 0.003015 0.000000 0.019263 0.134159 0.000000 0.038502 0.000000 0.048864 0.025801 0.017808 0.000000 0.047515 0.121367 0.000000 0.000000 0.016647 0.048842 0.000000 0.016989 0.010032 0.000000 0.012743 0.086009 0.000000 0.056567 0.000000 0.063248 0.043395 0.030930 0.000000 0.048054 0.099281 0.000000 0.000000 0.024424 0.064274
7.400000 0.011724 0.002766 0.000000 0.019701 0.138145 0.000000 0.037155 0.000000 0.050984 0.025395 0.017611 0.000000 0.047702 0.123850 0.000000 0.000000 0.015811 0.050629 0.000000 0.021029 0.009777 0.000000 0.013300 0.087383 0.000000 0.056835 0.000000 0.063968 0.043745 0.031656 0.000000 0.050139 0.098652 0.000000 0.000000 0.023602 0.065028
7.433330 0.010456 0.002474 0.000000 0.020435 0.137454 0.000000 0.035690 0.000000 0.051141 0.024950 0.016747 0.000000 0.045832 0.126756 0.000000 0.000000 0.014886 0.050733 0.000000 0.018151 0.009198 0.000000 0.013383 0.086541 0.000000 0.055198 0.000000 0.064253 0.043746 0.031305 0.000000 0.049239 0.098046 0.000000 0.000000 0.022611 0.065071
7.466670 0.009399 0.002515 0.000000 0.019628 0.137375 0.000000 0.033620 0.000000 0.052095 0.023783 0.016067 0.000000 0.044376 0.128741 0.000000 0.000000 0.014167 0.051098 0.000000 0.016588 0.008788 0.000000 0.011847 0.087852 0.000000 0.053075 0.000000 0.064959 0.042951 0.030942 0.000000 0.049507 0.098233 0.000000 0.000000 0.021601 0.065726
7.500000 0.009908 0.003178 0.000000 0.020359 0.139506 0.000000 0.031924 0.000000 0.052110 0.021812 0.015050 0.000000 0.042855 0.128677 0.000000 0.000000 0.013598 0.052004 0.000000 0.018155 0.011462 0.000000 0.013283 0.088794 0.000000 0.050773 0.000000 0.065631 0.041584 0.029399 0.000000 0.046374 0.097570 0.000000 0.000000 0.021529 0.066965
7.533330 0.009546 0.003149 0.000000 0.020540 0.139973 0.000000 0.031357 0.000000 0.052262 0.020799 0.014138 0.000000 0.042340 0.130431 0.000000 0.000000 0.013047 0.052229 0.000000 0.017831 0.011475 0.000000 0.014419 0.089355 0.000000 0.049012 0.000000 0.066074 0.041267 0.028536 0.000000 0.045799 0.097909 0.000000 0.000000 0.020378 0.067549
7.566670 0.008993 0.003155 0.000000 0.021208 0.140087 0.000000 0.030429 0.000000 0.052386 0.020023 0.013366 0.000000 0.041267 0.132414 0.000000 0.000000 0.012850 0.053137 0.000000 0.017189 0.010954 0.000000 0.013645 0.090124 0.000000 0.046789 0.000000 0.066469 0.040226 0.027710 0.000000 0.044791 0.097699 0.000000 0.000000 0.019529 0.067870
7.600000 0.008093 0.003136 0.000000 0.020896 0.139756 0.000000 0.029229 0.000000 0.054658 0.019263 0.012577 0.000000 0.039341 0.133204 0.000000 0.000000 0.012537 0.053210 0.000000 0.016722 0.010677 0.000000 0.012973 0.088916 0.000000 0.044829 0.000000 0.067053 0.039465 0.026948 0.000000 0.043889 0.097566 0.000000 0.000000 0.018778 0.067484
7.633330 0.009609 0.002924 0.000000 0.020558 0.143356 0.000000 0.028756 0.000000 0.053852 0.018868 0.012751 0.000000 0.040036 0.133811 0.000000 0.000000 0.012826 0.053000 0.000000 0.020196 0.010341 0.000000 0.012947 0.087678 0.000000 0.044303 0.000000 0.065688 0.038939 0.027114 0.000000 0.045252 0.096072 0.000000 0.000000 0.018997 0.066774
7.666670 0.008979 0.002834 0.000000 0.020394 0.142818 0.000000 0.027979 0.000000 0.053936 0.017396 0.011768 0.000000 0.038849 0.133204 0.000000 0.000000 0.012554 0.054217 0.000000 0.018491 0.010332 0.000000 0.013223 0.087306 0.000000 0.042888 0.000000 0.064742 0.037565 0.025926 0.000000 0.044019 0.095494 0.000000 0.000000 0.018449 0.066476
7.700000 0.009582 0.002741 0.000000 0.020174 0.145500 0.000000 0.027758 0.000000 0.055031 0.017796 0.011294 0.000000 0.036794 0.136839 0.000000 0.000000 0.012185 0.056426 0.000000 0.019737 0.010249 0.000000 0.013973 0.086092 0.000000 0.042040 0.000000 0.064392 0.037732 0.024757 0.000000 0.041571 0.095385 0.000000 0.000000 0.017787 0.065882
7.733330 0.008996 0.002673 0.000000 0.019619 0.144454 0.000000 0.027980 0.000000 0.055315 0.016847 0.010878 0.000000 0.036248 0.135922 0.000000 0.000000 0.012535 0.056329 0.000000 0.017664 0.009924 0.000000 0.013953 0.085015 0.000000 0.041758 0.000000 0.063946 0.035348 0.023823 0.000000 0.040040 0.094363 0.000000 0.000000 0.018041 0.064980
7.766670 0.008933 0.002426 0.000000 0.020193 0.144870 0.000000 0.028952 0.000000 0.056642 0.016536 0.010170 0.000000 0.034984 0.136095 0.000000 0.000000 0.012553 0.055315 0.000000 0.016097 0.009264 0.000000 0.013291 0.084207 0.000000 0.042277 0.000000 0.064143 0.032889 0.022467 0.000000 0.037386 0.095236 0.000000 0.000000 0.017881 0.064902
7.800000 0.009700 0.002213 0.000000 0.019168 0.146615 0.000000 0.029159 0.000000 0.055488 0.015525 0.009525 0.000000 0.033555 0.135831 0.000000 0.000000 0.012856 0.056107 0.000000 0.017712 0.008479 0.000000 0.011863 0.085021 0.000000 0.042553 0.000000 0.063635 0.030610 0.021185 0.000000 0.034201 0.094856 0.000000 0.000000 0.019059 0.065479
7.833330 0.009765 0.001837 0.000000 0.018635 0.147635 0.000000 0.030137 0.000000 0.054989 0.014770 0.009624 0.000000 0.034423 0.134674 0.000000 0.000000 0.013301 0.055017 0.000000 0.017203 0.007348 0.000000 0.011037 0.084919 0.000000 0.044969 0.000000 0.063904 0.028812 0.020790 0.000000 0.033848 0.096367 0.000000 0.000000 0.019241 0.065500
7.866670 0.009094 0.001690 0.000000 0.019566 0.146760 0.000000 0.031869 0.000000 0.054165 0.014708 0.009094 0.000000 0.033592 0.134516 0.000000 0.000000 0.013423 0.054321 0.000000 0.015512 0.006458 0.000000 0.011830 0.084650 0.000000 0.045964 0.000000 0.063991 0.026164 0.018614 0.000000 0.029918 0.098036 0.000000 0.000000 0.019279 0.065477
7.900000 0.008747 0.001399 0.000000 0.019650 0.147933 0.000000 0.032469 0.000000 0.054336 0.014709 0.008862 0.000000 0.032203 0.135064 0.000000 0.000000 0.013722 0.053762 0.000000 0.014839 0.005242 0.000000 0.012208 0.084138 0.000000 0.046400 0.000000 0.064514 0.024413 0.017453 0.000000 0.026861 0.098986 0.000000 0.000000 0.019641 0.065432
7.933330 0.008555 0.001004 0.000000 0.018717 0.149007 0.000000 0.033249 0.000000 0.054391 0.013959 0.008913 0.000000 0.032953 0.133440 0.000000 0.000000 0.014132 0.055506 0.000000 0.013937 0.003873 0.000000 0.011165 0.084491 0.000000 0.047309 0.000000 0.065361 0.023431 0.017633 0.000000 0.026280 0.099264 0.000000 0.000000 0.020303 0.066705
7.966670 0.008160 0.000732 0.000000 0.018459 0.149024 0.000000 0.034512 0.000000 0.053673 0.013620 0.008698 0.000000 0.031752 0.133784 0.000000 0.000000 0.014371 0.054695 0.000000 0.013976 0.002868 0.000000 0.010643 0.084566 0.000000 0.050103 0.000000 0.065701 0.023201 0.017814 0.000000 0.025747 0.099245 0.000000 0.000000 0.021229 0.066274
8.000000 0.006949 0.000592 0.000000 0.017844 0.146947 0.000000 0.035104 0.000000 0.052942 0.013919 0.008970 0.000000 0.032067 0.133044 0.000000 0.000000 0.015057 0.054271 0.000000 0.011990 0.002278 0.000000 0.010250 0.083395 0.000000 0.051185 0.000000 0.066016 0.024858 0.018597 0.000000 0.027350 0.099298 0.000000 0.000000 0.022750 0.066342
8.033330 0.007025 0.000397 0.000000 0.017309 0.146543 0.000000 0.036508 0.000000 0.052576 0.014087 0.009169 0.000000 0.032126 0.132574 0.000000 0.000000 0.015309 0.054427 0.000000 0.012116 0.001525 0.000000 0.010188 0.083315 0.000000 0.053915 0.000000 0.066872 0.026338 0.019819 0.000000 0.028115 0.099178 0.000000 0.000000 0.023216 0.067244
8.066670 0.007576 0.000304 0.000000 0.017548 0.147563 0.000000 0.037706 0.000000 0.053647 0.015596 0.009859 0.000000 0.033514 0.132836 0.000000 0.000000 0.016443 0.054039 0.000000 0.012676 0.001083 0.000000 0.010919 0.083499 0.000000 0.055815 0.000000 0.067692 0.028275 0.020840 0.000000 0.029637 0.099908 0.000000 0.000000 0.024650 0.067959
8.100000 0.008834 0.000409 0.000000 0.017005 0.148971 0.000000 0.038342 0.000000 0.054690 0.015751 0.011002 0.000000 0.035914 0.130590 0.000000 0.000000 0.016582 0.053244 0.000000 0.015805 0.002017 0.000000 0.009279 0.083303 0.000000 0.057593 0.000000 0.068793 0.029990 0.022583 0.000000 0.033566 0.099116 0.000000 0.000000 0.024596 0.068504
8.133330 0.009400 0.000488 0.000000 0.017270 0.147865 0.000000 0.039254 0.000000 0.053099 0.016403 0.011475 0.000000 0.036485 0.129795 0.000000 0.000000 0.017848 0.052471 0.000000 0.016667 0.002522 0.000000 0.009849 0.082149 0.000000 0.058051 0.000000 0.068449 0.031901 0.023724 0.000000 0.035394 0.098361 0.000000 0.000000 0.027375 0.068647
8.166670 0.008722 0.000814 0.000000 0.018047 0.144998 0.000000 0.041007 0.000000 0.052730 0.019372 0.013218 0.000000 0.038719 0.130241 0.000000 0.000000 0.017947 0.051683 0.000000 0.015699 0.004250 0.000000 0.010163 0.082017 0.000000 0.058855 0.000000 0.068986 0.036378 0.027117 0.000000 0.041061 0.099375 0.000000 0.000000 0.026800 0.068732
8.200000 0.008980 0.000835 0.000000 0.017120 0.143641 0.000000 0.041142 0.000000 0.052970 0.019660 0.013384 0.000000 0.038300 0.128919 0.000000 0.000000 0.017983 0.052007 0.000000 0.016158 0.004518 0.000000 0.008715 0.082950 0.000000 0.058490 0.000000 0.068986 0.037395 0.027545 0.000000 0.041101 0.098764 0.000000 0.000000 0.026272 0.068699
8.233330 0.009815 0.001065 0.000000 0.017306 0.143114 0.000000 0.041148 0.000000 0.051224 0.020855 0.014452 0.000000 0.040954 0.127572 0.000000 0.000000 0.018614 0.050722 0.000000 0.017903 0.004910 0.000000 0.009024 0.083676 0.000000 0.057930 0.000000 0.067797 0.040313 0.029785 0.000000 0.046747 0.098072 0.000000 0.000000 0.026080 0.068096
8.266670 0.010907 0.001377 0.000000 0.017891 0.143675 0.000000 0.041758 0.000000 0.050825 0.021393 0.014636 0.000000 0.042456 0.126200 0.000000 0.000000 0.018619 0.050567 0.000000 0.019664 0.005600 0.000000 0.009522 0.084061 0.000000 0.057574 0.000000 0.067000 0.040960 0.029989 0.000000 0.047660 0.099233 0.000000 0.000000 0.025339 0.067620
8.300000 0.010953 0.001757 0.000000 0.017616 0.141095 0.000000 0.041070 0.000000 0.049855 0.021523 0.014983 0.000000 0.042760 0.123749 0.000000 0.000000 0.018900 0.048809 0.000000 0.019817 0.006683 0.000000 0.008943 0.084272 0.000000 0.056177 0.000000 0.065673 0.041030 0.029911 0.000000 0.047748 0.097861 0.000000 0.000000 0.025906 0.066237
8.333330 0.010964 0.002191 0.000000 0.018111 0.138422 0.000000 0.040598 0.000000 0.049891 0.021741 0.015407 0.000000 0.043370 0.121919 0.000000 0.000000 0.018696 0.047077 0.000000 0.018206 0.007990 0.000000 0.009972 0.083756 0.000000 0.055096 0.000000 0.064977 0.041136 0.029911 0.000000 0.047644 0.097168 0.000000 0.000000 0.025130 0.064585
8.366670 0.010315 0.002248 0.000000 0.018251 0.135466 0.000000 0.040459 0.000000 0.047259 0.022891 0.015624 0.000000 0.042995 0.121782 0.000000 0.000000 0.018612 0.046215 0.000000 0.016655 0.008296 0.000000 0.010249 0.083326 0.000000 0.054287 0.000000 0.062747 0.040932 0.029600 0.000000 0.046614 0.096748 0.000000 0.000000 0.024765 0.063066
8.400000 0.009724 0.002749 0.000000 0.018150 0.132857 0.000000 0.040946 0.000000 0.044992 0.022799 0.015543 0.000000 0.042715 0.119621 0.000000 0.000000 0.018468 0.044759 0.000000 0.015988 0.008987 0.000000 0.010429 0.083580 0.000000 0.053805 0.000000 0.060817 0.040362 0.028736 0.000000 0.045721 0.095949 0.000000 0.000000 0.024484 0.061471
8.433330 0.010129 0.002860 0.000000 0.019124 0.130791 0.000000 0.040399 0.000000 0.045568 0.023878 0.015907 0.000000 0.043319 0.120381 0.000000 0.000000 0.018620 0.044304 0.000000 0.017036 0.009335 0.000000 0.013989 0.082680 0.000000 0.053192 0.000000 0.059528 0.040773 0.028827 0.000000 0.045482 0.094465 0.000000 0.000000 0.024698 0.059938
8.466670 0.011924 0.002731 0.000000 0.018865 0.133287 0.000000 0.040079 0.000000 0.044885 0.024139 0.016021 0.000000 0.044781 0.118814 0.000000 0.000000 0.018975 0.042954 0.000000 0.020449 0.008876 0.000000 0.013105 0.083300 0.000000 0.052842 0.000000 0.058434 0.040585 0.028854 0.000000 0.045449 0.094455 0.000000 0.000000 0.025129 0.058546
8.500000 0.012169 0.003165 0.000000 0.019791 0.132023 0.000000 0.040281 0.000000 0.043099 0.023931 0.016071 0.000000 0.045372 0.116353 0.000000 0.000000 0.019236 0.042920 0.000000 0.019823 0.009557 0.000000 0.014895 0.082820 0.000000 0.052302 0.000000 0.056935 0.038929 0.027835 0.000000 0.044586 0.093898 0.000000 0.000000 0.025109 0.058360
8.533330 0.012540 0.002981 0.000000 0.019127 0.131882 0.000000 0.040335 0.000000 0.041358 0.022961 0.015738 0.000000 0.043716 0.114475 0.000000 0.000000 0.018645 0.042416 0.000000 0.019897 0.008590 0.000000 0.012797 0.083310 0.000000 0.052044 0.000000 0.056301 0.036785 0.026325 0.000000 0.041217 0.093259 0.000000 0.000000 0.024231 0.057784
8.566670 0.012487 0.002453 0.000000 0.019421 0.130002 0.000000 0.041147 0.000000 0.040199 0.024068 0.015547 0.000000 0.043045 0.115572 0.000000 0.000000 0.018140 0.042271 0.000000 0.018974 0.007297 0.000000 0.013630 0.083961 0.000000 0.052378 0.000000 0.056349 0.035862 0.025562 0.000000 0.038809 0.094650 0.000000 0.000000 0.023568 0.058794
8.600000 0.011854 0.002124 0.000000 0.018366 0.130638 0.000000 0.042722 0.000000 0.039624 0.023080 0.015665 0.000000 0.043722 0.113368 0.000000 0.000000 0.018380 0.040990 0.000000 0.018258 0.006400 0.000000 0.011540 0.083479 0.000000 0.055015 0.000000 0.057070 0.034463 0.025471 0.000000 0.039264 0.093865 0.000000 0.000000 0.023687 0.058758
8.633330 0.011454 0.002082 0.000000 0.017794 0.130840 0.000000 0.042821 0.000000 0.040833 0.023212 0.015311 0.000000 0.043933 0.114019 0.000000 0.000000 0.018929 0.041031 0.000000 0.015568 0.006708 0.000000 0.010369 0.084016 0.000000 0.054731 0.000000 0.058497 0.033136 0.024764 0.000000 0.037543 0.095017 0.000000 0.000000 0.024864 0.060445
8.666670 0.011621 0.001974 0.000000 0.017833 0.132482 0.000000 0.043954 0.000000 0.042025 0.023332 0.015700 0.000000 0.043790 0.114551 0.000000 0.000000 0.018987 0.043069 0.000000 0.016903 0.006966 0.000000 0.010713 0.083131 0.000000 0.055632 0.000000 0.061179 0.033599 0.025847 0.000000 0.038828 0.095459 0.000000 0.000000 0.025319 0.061991
8.700000 0.010525 0.001753 0.000000 0.017517 0.132671 0.000000 0.043470 0.000000 0.042005 0.022036 0.014978 0.000000 0.042107 0.115002 0.000000 0.000000 0.018495 0.042801 0.000000 0.015921 0.006845 0.000000 0.011128 0.083611 0.000000 0.056279 0.000000 0.061654 0.033157 0.025091 0.000000 0.037200 0.096428 0.000000 0.000000 0.025079 0.061713
8.733330 0.010617 0.001825 0.000000 0.017443 0.134476 0.000000 0.044399 0.000000 0.043744 0.022193 0.015221 0.000000 0.042324 0.117080 0.000000 0.000000 0.017911 0.045141 0.000000 0.015185 0.007121 0.000000 0.011096 0.084000 0.000000 0.060050 0.000000 0.062677 0.033812 0.025613 0.000000 0.036932 0.095590 0.000000 0.000000 0.024990 0.063143
8.766670 0.012614 0.001687 0.000000 0.017348 0.139197 0.000000 0.044360 0.000000 0.047423 0.023468 0.015612 0.000000 0.043380 0.120406 0.000000 0.000000 0.018822 0.047250 0.000000 0.018807 0.006589 0.000000 0.010437 0.084067 0.000000 0.060027 0.000000 0.063944 0.035514 0.026497 0.000000 0.038145 0.097477 0.000000 0.000000 0.026097 0.064514
8.800000 0.012136 0.001665 0.000000 0.016861 0.140979 0.000000 0.044200 0.000000 0.048041 0.023113 0.016029 0.000000 0.045259 0.120353 0.000000 0.000000 0.019313 0.049171 0.000000 0.018960 0.006650 0.000000 0.009823 0.085650 0.000000 0.058303 0.000000 0.064571 0.036268 0.026969 0.000000 0.040186 0.098398 0.000000 0.000000 0.026263 0.065684
8.833330 0.012292 0.001719 0.000000 0.017439 0.143466 0.000000 0.044283 0.000000 0.049930 0.023029 0.016435 0.000000 0.046437 0.121934 0.000000 0.000000 0.019611 0.050894 0.000000 0.018639 0.006647 0.000000 0.009930 0.086931 0.000000 0.057217 0.000000 0.066003 0.036758 0.027513 0.000000 0.041836 0.100744 0.000000 0.000000 0.026351 0.066949
8.866670 0.012011 0.001909 0.000000 0.017179 0.144422 0.000000 0.044462 0.000000 0.051872 0.022855 0.016170 0.000000 0.045425 0.123603 0.000000 0.000000 0.019393 0.052182 0.000000 0.017470 0.007441 0.000000 0.010122 0.088875 0.000000 0.056959 0.000000 0.067852 0.037180 0.027721 0.000000 0.041295 0.103809 0.000000 0.000000 0.025961 0.068526
8.900000 0.013039 0.002049 0.000000 0.017572 0.146783 0.000000 0.045097 0.000000 0.054029 0.024169 0.016950 0.000000 0.046957 0.125721 0.000000 0.000000 0.019689 0.053622 0.000000 0.017053 0.008421 0.000000 0.010892 0.091747 0.000000 0.058057 0.000000 0.069170 0.038235 0.028378 0.000000 0.042931 0.105642 0.000000 0.000000 0.026239 0.070101
8.933330 0.012373 0.001977 0.000000 0.018490 0.146133 0.000000 0.044216 0.000000 0.056039 0.025143 0.017748 0.000000 0.047373 0.128082 0.000000 0.000000 0.019593 0.055733 0.000000 0.016178 0.007958 0.000000 0.011766 0.092417 0.000000 0.057931 0.000000 0.070364 0.038121 0.028413 0.000000 0.043127 0.107702 0.000000 0.000000 0.026252 0.071302
8.966670 0.012252 0.001868 0.000000 0.017362 0.147917 0.000000 0.044023 0.000000 0.056778 0.025492 0.018216 0.000000 0.047139 0.129494 0.000000 0.000000 0.019475 0.057203 0.000000 0.016760 0.007513 0.000000 0.010926 0.093613 0.000000 0.058444 0.000000 0.071403 0.038838 0.028725 0.000000 0.043884 0.109373 0.000000 0.000000 0.026415 0.072520
9.000000 0.012134 0.001802 0.000000 0.016602 0.148934 0.000000 0.043126 0.000000 0.058971 0.025708 0.018643 0.000000 0.048571 0.129920 0.000000 0.000000 0.019571 0.058857 0.000000 0.016921 0.007257 0.000000 0.010711 0.095195 0.000000 0.058786 0.000000 0.072752 0.039475 0.029049 0.000000 0.044548 0.110618 0.000000 0.000000 0.027050 0.073965
9.033330 0.011135 0.002016 0.000000 0.016893 0.148447 0.000000 0.042138 0.000000 0.059725 0.025530 0.018669 0.000000 0.048176 0.131697 0.000000 0.000000 0.019058 0.060229 0.000000 0.015832 0.007647 0.000000 0.010783 0.097118 0.000000 0.058983 0.000000 0.073856 0.039401 0.028971 0.000000 0.044094 0.111880 0.000000 0.000000 0.026902 0.075261
9.066670 0.011561 0.001940 0.000000 0.017310 0.151149 0.000000 0.042389 0.000000 0.061801 0.026379 0.018403 0.000000 0.046997 0.136542 0.000000 0.000000 0.018457 0.062609 0.000000 0.016536 0.007378 0.000000 0.012782 0.098680 0.000000 0.061734 0.000000 0.074653 0.040179 0.028900 0.000000 0.044055 0.113311 0.000000 0.000000 0.026721 0.076246
9.100000 0.010903 0.001977 0.000000 0.018143 0.151018 0.000000 0.040700 0.000000 0.063350 0.026210 0.018065 0.000000 0.046540 0.137873 0.000000 0.000000 0.017756 0.064140 0.000000 0.015393 0.007146 0.000000 0.013055 0.098579 0.000000 0.060315 0.000000 0.075697 0.040304 0.029100 0.000000 0.044801 0.113190 0.000000 0.000000 0.026256 0.076638
9.133330 0.011500 0.001931 0.000000 0.017877 0.154001 0.000000 0.039144 0.000000 0.064589 0.026072 0.018268 0.000000 0.046378 0.139219 0.000000 0.000000 0.017435 0.064532 0.000000 0.019870 0.006812 0.000000 0.011042 0.097654 0.000000 0.057927 0.000000 0.075888 0.040542 0.029727 0.000000 0.045754 0.112384 0.000000 0.000000 0.026527 0.076886
9.166670 0.010263 0.001757 0.000000 0.017251 0.153862 0.000000 0.037728 0.000000 0.065506 0.025670 0.018312 0.000000 0.046430 0.140965 0.000000 0.000000 0.016762 0.065722 0.000000 0.017213 0.006190 0.000000 0.010212 0.097179 0.000000 0.055884 0.000000 0.075987 0.041244 0.030803 0.000000 0.047917 0.111423 0.000000 0.000000 0.025555 0.077042
9.200000 0.009772 0.001680 0.000000 0.017479 0.154323 0.000000 0.035953 0.000000 0.065205 0.024628 0.017787 0.000000 0.047092 0.141737 0.000000 0.000000 0.016082 0.066071 0.000000 0.016493 0.005605 0.000000 0.010048 0.097886 0.000000 0.054010 0.000000 0.076079 0.041535 0.030794 0.000000 0.048372 0.110426 0.000000 0.000000 0.024611 0.077096
9.233330 0.009857 0.001536 0.000000 0.016948 0.155451 0.000000 0.033921 0.000000 0.065953 0.024442 0.017157 0.000000 0.045911 0.143709 0.000000 0.000000 0.015358 0.066196 0.000000 0.015650 0.005071 0.000000 0.009776 0.098897 0.000000 0.052024 0.000000 0.075743 0.041224 0.030833 0.000000 0.048410 0.111284 0.000000 0.000000 0.023633 0.077030
9.266670 0.009640 0.001584 0.000000 0.016582 0.156659 0.000000 0.032648 0.000000 0.065227 0.023470 0.016750 0.000000 0.045425 0.143819 0.000000 0.000000 0.014573 0.067149 0.000000 0.014972 0.004986 0.000000 0.008840 0.097378 0.000000 0.050400 0.000000 0.074914 0.040701 0.030730 0.000000 0.048518 0.109327 0.000000 0.000000 0.022704 0.075984
9.300000 0.009372 0.001885 0.000000 0.017412 0.155532 0.000000 0.031686 0.000000 0.064762 0.022760 0.015939 0.000000 0.044188 0.144249 0.000000 0.000000 0.013950 0.066137 0.000000 0.014472 0.005905 0.000000 0.008914 0.096848 0.000000 0.048613 0.000000 0.073674 0.039820 0.029612 0.000000 0.046723 0.108200 0.000000 0.000000 0.021800 0.074571
9.333330 0.009017 0.002139 0.000000 0.017176 0.155644 0.000000 0.030871 0.000000 0.065161 0.022297 0.015329 0.000000 0.043063 0.145258 0.000000 0.000000 0.013512 0.065464 0.000000 0.014313 0.006874 0.000000 0.008836 0.096385 0.000000 0.047584 0.000000 0.072649 0.039276 0.028925 0.000000 0.045789 0.107823 0.000000 0.000000 0.021146 0.073092
9.366670 0.009186 0.002128 0.000000 0.016933 0.156593 0.000000 0.030168 0.000000 0.064318 0.021821 0.015136 0.000000 0.042866 0.145889 0.000000 0.000000 0.013881 0.065277 0.000000 0.014467 0.007157 0.000000 0.009225 0.094383 0.000000 0.047287 0.000000 0.071576 0.038594 0.028418 0.000000 0.045492 0.106360 0.000000 0.000000 0.022168 0.071893
9.400000 0.009674 0.002093 0.000000 0.018206 0.156089 0.000000 0.029603 0.000000 0.064859 0.022025 0.014922 0.000000 0.042689 0.146686 0.000000 0.000000 0.013486 0.064845 0.000000 0.015802 0.007241 0.000000 0.010777 0.094728 0.000000 0.046622 0.000000 0.070802 0.037477 0.027895 0.000000 0.045212 0.105828 0.000000 0.000000 0.021667 0.071293
9.433330 0.009708 0.001990 0.000000 0.019046 0.156607 0.000000 0.029694 0.000000 0.063426 0.021770 0.014183 0.000000 0.041446 0.147506 0.000000 0.000000 0.013475 0.063711 0.000000 0.016400 0.006866 0.000000 0.012096 0.093640 0.000000 0.047366 0.000000 0.069991 0.036621 0.026832 0.000000 0.043075 0.104366 0.000000 0.000000 0.021184 0.070731
9.466670 0.010199 0.001910 0.000000 0.019224 0.156403 0.000000 0.030082 0.000000 0.064320 0.021811 0.014179 0.000000 0.040874 0.147141 0.000000 0.000000 0.013473 0.063559 0.000000 0.017257 0.006392 0.000000 0.010968 0.092613 0.000000 0.046740 0.000000 0.070697 0.035398 0.026441 0.000000 0.042071 0.103874 0.000000 0.000000 0.021050 0.070835
9.500000 0.009708 0.001644 0.000000 0.019252 0.155437 0.000000 0.030050 0.000000 0.062867 0.022043 0.013399 0.000000 0.039105 0.147221 0.000000 0.000000 0.013209 0.063241 0.000000 0.016141 0.005594 0.000000 0.011069 0.092188 0.000000 0.046710 0.000000 0.070673 0.033947 0.025000 0.000000 0.039122 0.104589 0.000000 0.000000 0.020955 0.070928
9.533330 0.008949 0.001429 0.000000 0.018799 0.154247 0.000000 0.029521 0.000000 0.062440 0.020878 0.012630 0.000000 0.037679 0.147632 0.000000 0.000000 0.012774 0.062502 0.000000 0.014100 0.004900 0.000000 0.009112 0.092926 0.000000 0.047071 0.000000 0.070990 0.032357 0.023552 0.000000 0.036459 0.102912 0.000000 0.000000 0.020345 0.071677
9.566670 0.009086 0.001205 0.000000 0.018311 0.155842 0.000000 0.030339 0.000000 0.061586 0.018625 0.011583 0.000000 0.036544 0.145482 0.000000 0.000000 0.012640 0.062544 0.000000 0.014159 0.004051 0.000000 0.009073 0.093058 0.000000 0.049490 0.000000 0.072187 0.029979 0.022101 0.000000 0.033678 0.103632 0.000000 0.000000 0.019945 0.073090
9.600000 0.008241 0.001070 0.000000 0.019289 0.154627 0.000000 0.030921 0.000000 0.060674 0.017142 0.010908 0.000000 0.035139 0.146416 0.000000 0.000000 0.012823 0.061723 0.000000 0.013754 0.003699 0.000000 0.014406 0.092213 0.000000 0.049687 0.000000 0.073157 0.029959 0.021699 0.000000 0.032604 0.102270 0.000000 0.000000 0.020043 0.073487
9.633330 0.007546 0.000999 0.000000 0.019077 0.154355 0.000000 0.030833 0.000000 0.061068 0.015489 0.010298 0.000000 0.033669 0.145223 0.000000 0.000000 0.013011 0.062422 0.000000 0.012696 0.003410 0.000000 0.011844 0.091047 0.000000 0.049972 0.000000 0.074233 0.028188 0.021064 0.000000 0.031029 0.101472 0.000000 0.000000 0.020498 0.073799
9.666670 0.008273 0.001091 0.000000 0.018981 0.156224 0.000000 0.031281 0.000000 0.061998 0.016041 0.010213 0.000000 0.034333 0.145158 0.000000 0.000000 0.013558 0.061265 0.000000 0.013918 0.004892 0.000000 0.012565 0.091314 0.000000 0.050488 0.000000 0.074409 0.029011 0.021460 0.000000 0.031317 0.103323 0.000000 0.000000 0.021035 0.074335
9.700000 0.009102 0.000754 0.000000 0.018374 0.157102 0.000000 0.032515 0.000000 0.061347 0.016468 0.009835 0.000000 0.033840 0.146035 0.000000 0.000000 0.013866 0.062269 0.000000 0.015267 0.003339 0.000000 0.010962 0.090823 0.000000 0.051978 0.000000 0.074151 0.030041 0.021441 0.000000 0.031411 0.103040 0.000000 0.000000 0.021316 0.074654
9.733330 0.008741 0.000631 0.000000 0.018199 0.157399 0.000000 0.034347 0.000000 0.061790 0.016111 0.010260 0.000000 0.034361 0.144238 0.000000 0.000000 0.014650 0.062047 0.000000 0.014617 0.002511 0.000000 0.009392 0.089432 0.000000 0.054142 0.000000 0.074381 0.029918 0.022155 0.000000 0.032793 0.102787 0.000000 0.000000 0.022683 0.074386
9.766670 0.009528 0.000689 0.000000 0.017821 0.159195 0.000000 0.035682 0.000000 0.061074 0.016063 0.010750 0.000000 0.034761 0.143100 0.000000 0.000000 0.015361 0.063358 0.000000 0.017441 0.002670 0.000000 0.010333 0.089448 0.000000 0.054405 0.000000 0.074869 0.030791 0.023026 0.000000 0.034400 0.103059 0.000000 0.000000 0.023822 0.074473
9.800000 0.010576 0.000617 0.000000 0.018116 0.160479 0.000000 0.038161 0.000000 0.059867 0.016909 0.011004 0.000000 0.037070 0.142676 0.000000 0.000000 0.015861 0.062750 0.000000 0.017095 0.002583 0.000000 0.010999 0.090097 0.000000 0.057825 0.000000 0.074775 0.032195 0.023913 0.000000 0.035996 0.103557 0.000000 0.000000 0.023656 0.074067
9.833330 0.010561 0.000771 0.000000 0.017567 0.159432 0.000000 0.039481 0.000000 0.058919 0.017770 0.011867 0.000000 0.038861 0.140808 0.000000 0.000000 0.017020 0.061230 0.000000 0.016083 0.003736 0.000000 0.009764 0.090072 0.000000 0.058742 0.000000 0.074597 0.033674 0.024565 0.000000 0.037795 0.104036 0.000000 0.000000 0.026040 0.074059
9.866670 0.010764 0.000661 0.000000 0.017128 0.158164 0.000000 0.040889 0.000000 0.057891 0.019201 0.013032 0.000000 0.039950 0.139488 0.000000 0.000000 0.017195 0.059702 0.000000 0.017535 0.003400 0.000000 0.009007 0.089912 0.000000 0.060024 0.000000 0.074135 0.035656 0.026123 0.000000 0.040300 0.104828 0.000000 0.000000 0.025845 0.073870
9.900000 0.010440 0.000937 0.000000 0.016839 0.155424 0.000000 0.041964 0.000000 0.058030 0.019485 0.013258 0.000000 0.039208 0.137272 0.000000 0.000000 0.017766 0.058272 0.000000 0.016766 0.004574 0.000000 0.008620 0.089950 0.000000 0.060652 0.000000 0.073548 0.036182 0.026088 0.000000 0.039456 0.106002 0.000000 0.000000 0.026057 0.073415
9.933330 0.011211 0.001248 0.000000 0.017629 0.154260 0.000000 0.043722 0.000000 0.058076 0.022734 0.014741 0.000000 0.041732 0.136812 0.000000 0.000000 0.019358 0.058652 0.000000 0.018225 0.005445 0.000000 0.009961 0.090546 0.000000 0.063159 0.000000 0.072969 0.038729 0.027710 0.000000 0.042269 0.107590 0.000000 0.000000 0.027575 0.073898
9.966670 0.013110 0.001542 0.000000 0.016857 0.154567 0.000000 0.044670 0.000000 0.057194 0.024195 0.016059 0.000000 0.044139 0.134645 0.000000 0.000000 0.019627 0.057861 0.000000 0.018939 0.006587 0.000000 0.010384 0.093247 0.000000 0.064152 0.000000 0.071620 0.039493 0.028396 0.000000 0.044112 0.107568 0.000000 0.000000 0.027911 0.072932
10.000000 0.013545 0.001727 0.000000 0.017208 0.152312 0.000000 0.045899 0.000000 0.056601 0.025631 0.017188 0.000000 0.045356 0.132688 0.000000 0.000000 0.020255 0.057202 0.000000 0.019149 0.007611 0.000000 0.010894 0.091895 0.000000 0.066213 0.000000 0.070397 0.041073 0.029568 0.000000 0.045006 0.107066 0.000000 0.000000 0.029106 0.072335
