# Supplementary material for: Characterization of Human Balance through a Reinforcement Learning-based Muscle Controller
Source: PLoS One. 2025 Apr 1;20(4):e0320211. doi: 10.1371/journal.pone.0320211 (PMC11960994; doi:10.1371/journal.pone.0320211)
Supplement: S1 File — Data for the COM states and trajectories, as well as muscle activations, presented in the figures. (ZIP) [file pone.0320211.s001.zip › FigureData/fig6_COM_State_Trajectories_point_cloud.xyz]

-0.041193999999999995 0.0 0
-0.04117599999999999 -0.000561708 0
-0.041175 0.00132006 0
-0.04109399999999999 0.00219287 0
-0.04096799999999999 0.0057213 0
-0.04067 0.0120101 0
-0.04017799999999999 0.0165894 0
-0.03959499999999999 0.0174557 0
-0.039043999999999995 0.0151416 0
-0.03860999999999999 0.0112775 0
-0.038288 0.00833684 0
-0.038038 0.00695881 0
-0.037834999999999994 0.0051207 0
-0.037717 0.00202805 0
-0.037723999999999994 -0.00235885 0
-0.037909 -0.00849937 0
-0.038314 -0.01538 0
-0.038938 -0.0215861 0
-0.039743 -0.0259817 0
-0.040641 -0.0265409 0
-0.04151199999999999 -0.0241013 0
-0.042215 -0.0176861 0
-0.04260599999999999 -0.00562348 0
-0.042498999999999995 0.0114571 0
-0.041795 0.0298918 0
-0.04052 0.0445399 0
-0.03883099999999999 0.0555637 0
-0.036926 0.0573988 0
-0.035024 0.0563093 0
-0.033221 0.0519221 0
-0.031567 0.0474924 0
-0.030057 0.0437209 0
-0.028648999999999994 0.0412551 0
-0.027289999999999995 0.040774 0
-0.025936 0.0404114 0
-0.024598499999999995 0.0399623 0
-0.023263999999999993 0.0402821 0
-0.021893399999999993 0.0422319 0
-0.02041169999999999 0.0471742 0
-0.018693699999999994 0.0560411 0
-0.01662899999999999 0.067453 0
-0.0141757 0.0792134 0
-0.011329900000000004 0.090701 0
-0.008148199999999994 0.0990939 0
-0.0047378 0.105027 0
-0.0011518999999999974 0.10955 0
0.00254370000000001 0.111587 0
0.006254499999999996 0.110614 0
0.009883799999999998 0.107073 0
0.013377900000000005 0.102764 0
0.016721100000000003 0.0981127 0
0.0199154 0.0937747 0
0.0229694 0.0897913 0
0.025901900000000005 0.0864556 0
0.028735300000000005 0.083838 0
0.0315008 0.0824403 0
0.0343072 0.0876572 0
0.0373073 0.0918009 0
0.0404001 0.0931998 0
0.0434744 0.0906061 0
0.04636850000000001 0.0830036 0
0.048983200000000005 0.0743023 0
0.0512967 0.0648636 0
0.0532787 0.0548021 0
0.054939 0.0454777 0
0.0562666 0.0341336 0
0.057205200000000005 0.0226883 0
0.0577618 0.0115242 0
0.057977 0.00233873 0
0.05790630000000001 -0.00632606 0
0.05753950000000001 -0.0149436 0
0.0569012 -0.022956 0
0.05600820000000001 -0.0298805 0
0.054906500000000004 -0.0358942 0
0.0536191 -0.041081 0
0.0521669 -0.0456494 0
0.0505742 -0.0496617 0
0.0488561 -0.0531406 0
0.0470429 -0.0554125 0
0.0451693 -0.0568457 0
0.0432612 -0.0575095 0
0.041342300000000005 -0.057596 0
0.039434300000000005 -0.0568527 0
0.0375689 -0.0551584 0
0.0357586 -0.0536497 0
0.034039200000000006 -0.0497131 0
0.0324421 -0.046259 0
0.0310087 -0.0400534 0
0.0297602 -0.0356816 0
0.028658800000000005 -0.0301356 0
0.027778300000000006 -0.0236903 0
0.027080800000000002 -0.0184571 0
0.0265523 -0.0140668 0
0.026139800000000005 -0.0107522 0
0.0258467 -0.00720236 0
0.0256616 -0.0040246 0
0.025587400000000003 -0.000527904 0
0.0256356 0.00301303 0
0.025775600000000003 0.00548077 0
0.0260243 0.00943536 0
0.026420100000000002 0.0141142 0
0.026973500000000004 0.0188769 0
0.027690700000000006 0.0239946 0
0.0285865 0.0295016 0
0.0296651 0.0349008 0
0.030917600000000003 0.0399458 0
0.0323323 0.0446863 0
0.0339032 0.0491849 0
0.0356078 0.0528328 0
0.037429500000000004 0.0562961 0
0.0393642 0.0595672 0
0.041401 0.0624291 0
0.043526100000000005 0.0649106 0
0.0457277 0.0669949 0
0.0479556 0.0660831 0
0.05012900000000001 0.0665314 0
0.052379300000000004 0.0677151 0
0.054626900000000006 0.0670752 0
0.056749900000000006 0.0608171 0
0.0586223 0.0520788 0
0.060205400000000006 0.0433848 0
0.0615006 0.0350254 0
0.0625349 0.0276995 0
0.06335450000000001 0.0221131 0
0.0639734 0.0153944 0
0.0643691 0.00867427 0
0.064544 0.00222197 0
0.0644967 -0.00464023 0
0.0642308 -0.0108773 0
0.0637682 -0.0164691 0
0.063123 -0.021845 0
0.0623103 -0.0265874 0
0.061349600000000004 -0.0306399 0
0.060265 -0.0343288 0
0.059054800000000005 -0.0379094 0
0.057743600000000006 -0.0405283 0
0.0563543 -0.042641 0
0.0549055 -0.0441428 0
0.0534169 -0.0450535 0
0.0519073 -0.0454168 0
0.0504004 -0.0449411 0
0.0489135 -0.0442983 0
0.0474556 -0.0430947 0
0.0460521 -0.0412557 0
0.04470110000000001 -0.0401591 0
0.043376000000000005 -0.0395756 0
0.0420636 -0.0391811 0
0.040779800000000005 -0.0378316 0
0.039556 -0.0356757 0
0.038412400000000006 -0.0331428 0
0.037356200000000006 -0.0303252 0
0.036406400000000005 -0.0260775 0
0.0356548 -0.0202552 0
0.0350672 -0.0153552 0
0.0346249 -0.0113292 0
0.034319600000000006 -0.00750839 0
0.0341262 -0.00434475 0
0.034037000000000005 -0.00120578 0
0.0340516 0.00192103 0
0.034173100000000005 0.00526737 0
0.0344099 0.00875603 0
0.034761 0.0122047 0
0.0352294 0.0157319 0
0.035817400000000006 0.0193545 0
0.0365238 0.0228419 0
0.037345800000000005 0.0263093 0
0.038283500000000005 0.0297688 0
0.0393333 0.0330263 0
0.040489500000000005 0.0362 0
0.0417531 0.0394813 0
0.0431286 0.0428968 0
0.044655200000000006 0.0497561 0
0.046442800000000006 0.0570649 0
0.048465400000000006 0.063684 0
0.050669000000000006 0.0678181 0
0.0529589 0.0690868 0
0.05524710000000001 0.0679185 0
0.057462900000000004 0.0649929 0
0.059561600000000006 0.0610551 0
0.0615064 0.0556653 0
0.0632369 0.0483406 0
0.0647045 0.0400423 0
0.06627115 0.0515549 0
0.06805959 0.0548599 0
0.06991865 0.0562698 0
0.07176852 0.053995 0
0.07346344 0.0478607 0
0.07493053400000001 0.0405581 0
0.076148029 0.0329582 0
0.07711307 0.0254703 0
0.07782962 0.0179186 0
0.07829729 0.0106227 0
0.07852915 0.00384101 0
0.0785445 -0.00239294 0
0.07837959 -0.00732605 0
0.07804445 -0.0122167 0
0.07756426 -0.0164933 0
0.0769365 -0.020746 0
0.076177768 -0.0245516 0
0.07530139500000001 -0.0276801 0
0.07433289700000001 -0.0302211 0
0.07328651 -0.0324091 0
0.07217146 -0.034348 0
0.07100347 -0.035615 0
0.06980219 -0.0363702 0
0.0685857 -0.0365433 0
0.067373 -0.0361878 0
0.06617781 -0.0355263 0
0.065015 -0.0341753 0
0.0638123 -0.0379086 0
0.0625062 -0.0399082 0
0.0611727 -0.0401516 0
0.0598303 -0.0401502 0
0.05851970000000001 -0.0382045 0
0.0573004 -0.035135 0
0.0561832 -0.0319163 0
0.055181600000000004 -0.028329 0
0.054294300000000004 -0.0254561 0
0.0534809 -0.0234562 0
0.0527299 -0.0219349 0
0.0520149 -0.0210423 0
0.0513257 -0.0204081 0
0.0506582 -0.0196377 0
0.050016500000000005 -0.018908 0
0.0493966 -0.0183035 0
0.0487968 -0.0177714 0
0.0482064 -0.0177402 0
0.047615500000000005 -0.0176761 0
0.0470299 -0.0174629 0
0.0464527 -0.0171796 0
0.0458855 -0.0168815 0
0.0453273 -0.0166442 0
0.0447757 -0.0164773 0
0.0442284 -0.0163862 0
0.043682900000000004 -0.0163688 0
0.0431367 -0.0164203 0
0.0425878 -0.0165268 0
0.042034600000000005 -0.0166632 0
0.0414768 -0.016814 0
0.0409134 -0.0169931 0
0.0403436 -0.0172062 0
0.039766800000000005 -0.017392 0
0.0391873 -0.0173655 0
0.038613400000000006 -0.0170734 0
0.038053300000000005 -0.016549 0
0.037514700000000005 -0.0158132 0
0.037002900000000005 -0.0149727 0
0.036519300000000005 -0.0141275 0
0.0360633 -0.013309 0
0.0356336 -0.012567 0
0.0352238 -0.0121183 0
0.0348274 -0.0116426 0
0.0344498 -0.0111074 0
0.0340875 -0.0106504 0
0.0337405 -0.0102155 0
0.033406700000000004 -0.00982316 0
0.033085800000000005 -0.00946056 0
0.032775900000000004 -0.00914423 0
0.032476500000000005 -0.00883725 0
0.032187 -0.00854119 0
0.0319078 -0.00822323 0
0.031639600000000004 -0.00788117 0
0.0313833 -0.0075105 0
0.031139900000000005 -0.00711038 0
0.030910200000000006 -0.00668829 0
0.0306948 -0.00625538 0
0.030493900000000004 -0.00582089 0
0.030307300000000002 -0.00540248 0
0.030133900000000005 -0.00502526 0
0.029972200000000004 -0.00470861 0
0.029819700000000005 -0.00446811 0
0.0296736 -0.00432024 0
0.029530600000000004 -0.00428416 0
0.0293869 -0.00435078 0
0.0292395 -0.00450305 0
0.029085700000000006 -0.00472143 0
0.028924000000000005 -0.00497772 0
0.0287535 -0.00523922 0
0.0285744 -0.00549225 0
0.028387000000000003 -0.00573477 0
0.028191900000000006 -0.00596329 0
0.027989400000000005 -0.00617549 0
0.027780100000000002 -0.0063707 0
0.027564700000000004 -0.00654848 0
0.027343600000000003 -0.00670712 0
0.0271177 -0.00684521 0
0.026887600000000005 -0.00696178 0
0.0266539 -0.00705654 0
0.026417700000000002 -0.00711963 0
0.026180000000000002 -0.00714709 0
0.025942 -0.00713447 0
0.0257053 -0.00707765 0
0.025471300000000002 -0.00697425 0
0.025241600000000003 -0.0068225 0
0.0250178 -0.00662326 0
0.0248014 -0.00637816 0
0.024593900000000002 -0.00609886 0
0.024396100000000004 -0.00579594 0
0.024208600000000004 -0.00547532 0
0.0240321 -0.00514025 0
0.023867000000000006 -0.00478607 0
-0.040933 0.0 0
-0.04091499999999999 -0.0005025 0
-0.040912000000000004 0.00136058 0
-0.040828 0.00229287 0
-0.040699 0.00580703 0
-0.040398 0.0120932 0
-0.03990099999999999 0.0167866 0
-0.03931 0.0177642 0
-0.03874799999999999 0.015522 0
-0.0383 0.0117282 0
-0.037961999999999996 0.00879619 0
-0.03769599999999999 0.00747525 0
-0.03747399999999999 0.00575795 0
-0.03733299999999999 0.00278667 0
-0.037312 -0.0014585 0
-0.037464 -0.00745302 0
-0.03783199999999999 -0.0141811 0
-0.038413 -0.0202387 0
-0.039169999999999996 -0.024474 0
-0.040015999999999996 -0.0256491 0
-0.040825 -0.0226198 0
-0.041488 -0.0165105 0
-0.041824 -0.00349529 0
-0.041638999999999995 0.0139724 0
-0.040841 0.0331134 0
-0.039434 0.0491003 0
-0.03762 0.0589049 0
-0.035577 0.0619488 0
-0.03353199999999999 0.0604052 0
-0.031591999999999995 0.0559706 0
-0.029802999999999996 0.0517365 0
-0.028149999999999994 0.0479475 0
-0.026598999999999998 0.045661 0
-0.025091000000000002 0.045228 0
-0.023568900000000004 0.0460143 0
-0.0220249 0.0467237 0
-0.020441 0.0483953 0
-0.018779599999999994 0.0514692 0
-0.0169724 0.0572905 0
-0.014921099999999993 0.0655857 0
-0.012576299999999999 0.074873 0
-0.0099051 0.0849182 0
-0.006898500000000002 0.0949123 0
-0.0035512999999999934 0.104883 0
6.309999999999649e-05 0.111198 0
0.0038527000000000006 0.115708 0
0.007751599999999997 0.117515 0
0.011651599999999998 0.116203 0
0.015474300000000003 0.113029 0
0.019162500000000006 0.108309 0
0.0226786 0.102842 0
0.026005800000000003 0.0970938 0
0.029145700000000004 0.0916741 0
0.032113800000000005 0.0867814 0
0.0349292 0.0819056 0
0.037606900000000006 0.0784444 0
0.0401386 0.0735532 0
0.0424722 0.0665059 0
0.0445362 0.0578051 0
0.0463215 0.0499344 0
0.047830000000000004 0.0410472 0
0.0490396 0.0319012 0
0.05002430000000001 0.0297446 0
0.0509057 0.0231394 0
0.051575800000000005 0.0175901 0
0.052064400000000004 0.0118424 0
0.0523467 0.00546435 0
0.052428100000000005 -7.17297e-05 0
0.05233890000000001 -0.00496569 0
0.0520926 -0.00950089 0
0.051706600000000005 -0.0133785 0
0.0512005 -0.0167413 0
0.0505906 -0.0196298 0
0.04989400000000001 -0.0219776 0
0.0491279 -0.023814 0
0.0483104 -0.0250799 0
0.0474593 -0.0259433 0
0.04658040000000001 -0.0267964 0
0.0456733 -0.0276046 0
0.0447389 -0.0285495 0
0.043767400000000005 -0.0297192 0
0.042756 -0.0309481 0
0.041703000000000004 -0.0320492 0
0.0406175 -0.0331276 0
0.0394972 -0.0339748 0
0.0383551 -0.0345466 0
0.0371956 -0.0349961 0
0.0360226 -0.035393 0
0.0348366 -0.0357819 0
0.033633100000000006 -0.0364663 0
0.0324119 -0.0367451 0
0.0311945 -0.0363065 0
0.030007400000000004 -0.0349629 0
0.028898700000000006 -0.0304828 0
0.0279683 -0.0259024 0
0.0271922 -0.02087 0
0.0265757 -0.0168003 0
0.026074600000000003 -0.013472 0
0.025685200000000005 -0.010236 0
0.0253957 -0.00725708 0
0.0252097 -0.00407795 0
0.025131900000000006 -0.000720637 0
0.025169900000000002 0.00287645 0
0.025334100000000005 0.00675875 0
0.025610300000000003 0.00956809 0
0.025983700000000005 0.012866 0
0.026486000000000003 0.0171162 0
0.027132100000000006 0.0214293 0
0.0279229 0.0258499 0
0.0288674 0.0306183 0
0.029970700000000003 0.0352946 0
0.031222700000000006 0.0395454 0
0.0326093 0.0434042 0
0.0341184 0.0468958 0
0.0357357 0.0499254 0
0.037447900000000006 0.0526245 0
0.0392445 0.0549173 0
0.041150400000000004 0.0608973 0
0.0432769 0.0667005 0
0.0455923 0.0716631 0
0.0480259 0.0737194 0
0.050480300000000006 0.0732632 0
0.0528874 0.0710098 0
0.0551931 0.067349 0
0.0573504 0.062101 0
0.0593012 0.0551971 0
0.060976300000000004 0.0445955 0
0.062267100000000006 0.0337865 0
0.06324160000000001 0.0259402 0
0.06397370000000001 0.018583 0
0.0644661 0.0113834 0
0.0647207 0.00420583 0
0.0647162 -0.00401277 0
0.0644464 -0.0116783 0
0.06393080000000001 -0.0187397 0
0.063179 -0.0258132 0
0.0622088 -0.0319679 0
0.061045100000000005 -0.0374269 0
0.0597076 -0.0424558 0
0.0582104 -0.047038 0
0.056574700000000006 -0.0507391 0
0.054830500000000004 -0.0536804 0
0.0529998 -0.0559664 0
0.051112500000000005 -0.0571021 0
0.0491992 -0.0576147 0
0.047279100000000004 -0.0575112 0
0.0453853 -0.0560153 0
0.0435566 -0.0538794 0
0.0418885 -0.0468982 0
0.0404288 -0.0409495 0
0.039207500000000006 -0.0326096 0
0.0382175 -0.0276431 0
0.0373872 -0.0221854 0
0.036753900000000006 -0.0167373 0
0.0362868 -0.0114037 0
0.0360047 -0.00618284 0
0.035873600000000005 -0.00208371 0
0.0358693 0.00147199 0
0.0359768 0.00482841 0
0.036193 0.00800954 0
0.0365166 0.011328 0
0.0369577 0.014977 0
0.0375196 0.0186163 0
0.0382074 0.0224732 0
0.0390269 0.0265527 0
0.039987600000000005 0.0309015 0
0.041092000000000004 0.0351146 0
0.0423327 0.0391928 0
0.043712600000000004 0.0434029 0
0.0452337 0.0476677 0
0.046898800000000004 0.0520543 0
0.048718300000000006 0.0569792 0
0.0506997 0.0615729 0
0.052821900000000005 0.0653403 0
0.0549552 0.0620484 0
0.0569339 0.0567785 0
0.058709000000000004 0.0499823 0
0.0602472 0.0427871 0
0.061554500000000005 0.0360679 0
0.0626201 0.0283711 0
0.06342880000000001 0.0206356 0
0.0639545 0.0105226 0
0.0641012 -0.000952197 0
0.0638847 -0.0112655 0
0.0633369 -0.0209488 0
0.062492000000000006 -0.0287813 0
0.061414800000000005 -0.0356084 0
0.060112900000000004 -0.0417839 0
0.058631300000000004 -0.0469378 0
0.0569765 -0.0519159 0
0.055172200000000005 -0.0560686 0
0.053245100000000004 -0.0592555 0
0.0512339 -0.0611314 0
0.049170200000000004 -0.0626008 0
0.0470664 -0.0634841 0
0.0449584 -0.0628394 0
0.0428964 -0.0608568 0
0.0409119 -0.0584548 0
0.0389844 -0.0575134 0
0.037114400000000006 -0.0544364 0
0.035372400000000005 -0.0509512 0
0.0337394 -0.0466454 0
0.032301500000000004 -0.0392115 0
0.031118600000000003 -0.0323466 0
0.030172000000000004 -0.0249964 0
0.029455000000000002 -0.0187751 0
0.028919400000000005 -0.0139145 0
0.0285271 -0.0100682 0
0.028255800000000005 -0.00642419 0
0.028103000000000003 -0.00292839 0
0.028066900000000006 0.000723745 0
0.0281618 0.00485524 0
0.028400600000000005 0.00933109 0
0.0287921 0.0139731 0
0.0293442 0.018956 0
0.030067800000000006 0.0242632 0
0.0309742 0.0298888 0
0.0320703 0.0355845 0
0.0333532 0.0410876 0
0.0348168 0.0464441 0
0.0364562 0.0516256 0
0.038264400000000004 0.0567061 0
0.0402442 0.061747 0
0.042382800000000005 0.0661668 0
0.0446739 0.0707688 0
0.047092300000000004 0.0739878 0
0.0495811 0.0746788 0
0.052023400000000004 0.0715146 0
0.0543106 0.0657371 0
0.056322800000000006 0.0549267 0
0.0579763 0.0449318 0
0.0593872 0.0430865 0
0.060812200000000004 0.0421558 0
0.0621847 0.0402914 0
0.063483 0.0371352 0
0.0646086 0.0307793 0
0.06552309 0.0245014 0
0.06623376 0.0184958 0
0.06674540000000001 0.0124983 0
0.06705469 0.00640589 0
0.06717919 0.00165752 0
0.06714896000000001 -0.00318779 0
0.06696435 -0.00760308 0
0.06664176000000001 -0.0115106 0
0.06618701 -0.0155822 0
0.06561395 -0.0183643 0
0.0649608 -0.0207428 0
0.0642269 -0.0231512 0
0.0634196 -0.0251796 0
0.0625493 -0.0268697 0
0.0616318 -0.0280593 0
0.060683100000000004 -0.0287634 0
0.0597187 -0.0290212 0
0.058754100000000004 -0.0287879 0
0.057806300000000005 -0.0280489 0
0.0568839 -0.0273806 0
0.0559935 -0.0259779 0
0.05515830000000001 -0.0243591 0
0.054364 -0.023353 0
0.0536053 -0.0224422 0
0.0528657 -0.0221043 0
0.0521267 -0.0220616 0
0.0513988 -0.0217964 0
0.0506737 -0.0216282 0
0.0499617 -0.0211532 0
0.0492644 -0.0207011 0
0.0485839 -0.0201588 0
0.0479204 -0.0196909 0
0.0472722 -0.0192457 0
0.046637200000000004 -0.0188802 0
0.04601380000000001 -0.0185738 0
0.045398100000000004 -0.0184167 0
0.0447844 -0.0184845 0
0.0441641 -0.0187101 0
0.043538400000000005 -0.0188421 0
0.0429073 -0.0190416 0
0.0422685 -0.0192796 0
0.0416219 -0.0195294 0
0.040965800000000004 -0.0198363 0
0.040299400000000006 -0.0201429 0
0.039622700000000004 -0.0204626 0
0.038934800000000006 -0.0208134 0
0.0382339 -0.0212492 0
0.0375228 -0.0213475 0
0.0368179 -0.0209687 0
0.0361314 -0.0202391 0
0.0354751 -0.0191926 0
0.034858 -0.0179263 0
0.0342844 -0.0166375 0
0.0337521 -0.0154002 0
0.033260200000000004 -0.0142419 0
0.032800800000000005 -0.0134358 0
0.0323653 -0.0127008 0
0.0319573 -0.0118849 0
0.0315746 -0.0111062 0
0.0312191 -0.0102811 0
0.030890800000000003 -0.00944486 0
0.030590700000000005 -0.0086029 0
0.030317900000000002 -0.0078095 0
0.030070900000000005 -0.00704796 0
0.029849200000000006 -0.00628195 0
-0.04119199999999999 0.0 0
-0.041175 -0.00056114 0
-0.041173 0.00132067 0
-0.041092000000000004 0.00219312 0
-0.040966 0.00572035 0
-0.040667999999999996 0.0120085 0
-0.040176 0.0165892 0
-0.03959399999999999 0.017457 0
-0.03904199999999999 0.0151439 0
-0.038608 0.0112804 0
-0.038286 0.00833935 0
-0.038036 0.00696103 0
-0.03783299999999999 0.0051242 0
-0.037715 0.00203258 0
-0.03772099999999999 -0.00235298 0
-0.037905999999999995 -0.00849224 0
-0.038311 -0.0153717 0
-0.038933999999999996 -0.0215769 0
-0.039739 -0.0259716 0
-0.04063699999999999 -0.0265298 0
-0.041507 -0.0240895 0
-0.04221 -0.0176742 0
-0.042601 -0.00561182 0
-0.04249399999999999 0.0114684 0
-0.04178899999999999 0.0299041 0
-0.040513999999999994 0.0445519 0
-0.038824 0.0555779 0
-0.03691799999999999 0.0574136 0
-0.03501599999999999 0.0563255 0
-0.03321299999999999 0.0518954 0
-0.03155999999999999 0.047534 0
-0.030046000000000003 0.0438294 0
-0.028634999999999994 0.0413066 0
-0.027274999999999994 0.0408017 0
-0.025921 0.0404218 0
-0.024582999999999994 0.039949 0
-0.023249699999999998 0.0402252 0
-0.021881799999999993 0.0421299 0
-0.0204043 0.0470286 0
-0.0186915 0.0558831 0
-0.0166317 0.0672927 0
-0.0141839 0.0790143 0
-0.011340699999999995 0.0911313 0
-0.008105299999999996 0.101716 0
-0.004575999999999997 0.10916 0
-0.0008439999999999975 0.114174 0
0.0030155000000000043 0.116754 0
0.006903500000000007 0.116016 0
0.010712300000000008 0.112238 0
0.014373000000000004 0.107613 0
0.017872000000000006 0.102605 0
0.021209900000000004 0.0979673 0
0.024403100000000004 0.0939924 0
0.027476300000000002 0.0906723 0
0.030451600000000002 0.0881978 0
0.033370500000000004 0.0873133 0
0.0362986 0.088314 0
0.039208400000000004 0.0856658 0
0.041955900000000004 0.0791069 0
0.044459700000000005 0.0715705 0
0.0466982 0.0631795 0
0.0486262 0.051923 0
0.05012660000000001 0.0389448 0
0.0512116 0.0269636 0
0.05191370000000001 0.0159039 0
0.05226070000000001 0.00551359 0
0.0522672 -0.00455182 0
0.0519018 -0.0167258 0
0.0511445 -0.027709 0
0.0500649 -0.0360966 0
0.0487235 -0.0438633 0
0.0471486 -0.0500906 0
0.0453827 -0.0555449 0
0.043436300000000004 -0.0607887 0
0.041335300000000005 -0.0649294 0
0.0391152 -0.0679877 0
0.036813500000000006 -0.0698687 0
0.0344654 -0.0708724 0
0.0321024 -0.0709216 0
0.029778200000000005 -0.0682461 0
0.027566600000000004 -0.0651141 0
0.025461500000000005 -0.0607676 0
0.0235509 -0.0541573 0
0.0218842 -0.0454315 0
0.020489300000000002 -0.0380785 0
0.019376400000000002 -0.0293611 0
0.018528800000000005 -0.0225553 0
0.017872900000000004 -0.0174049 0
0.0173651 -0.0134164 0
0.0169843 -0.00988895 0
0.016707900000000005 -0.00675767 0
0.0165449 -0.00304186 0
0.016513900000000005 0.00108164 0
0.016622200000000004 0.00530692 0
0.016882100000000004 0.010168 0
0.0173096 0.0152888 0
0.017916600000000005 0.0209234 0
0.0187198 0.0271205 0
0.019746200000000005 0.0342853 0
0.021027700000000003 0.0423186 0
0.022587000000000003 0.0508753 0
0.024436100000000002 0.0595849 0
0.026568800000000004 0.0678881 0
0.028965300000000006 0.0753477 0
0.031589200000000005 0.0815518 0
0.034410300000000005 0.0878486 0
0.037453600000000004 0.0935237 0
0.040630900000000005 0.0967141 0
0.043871400000000005 0.0970398 0
0.047036100000000004 0.0907129 0
0.04990220000000001 0.0815187 0
0.052439200000000005 0.0711599 0
0.0546444 0.0620661 0
0.0565809 0.0546398 0
0.0582729 0.0473681 0
0.059697700000000006 0.0384822 0
0.0608223 0.0295628 0
0.0616514 0.0204928 0
0.0621678 0.0110372 0
0.06237090000000001 0.00158364 0
0.062255500000000005 -0.00786525 0
0.06185160000000001 -0.0156746 0
0.061199 -0.0230222 0
0.060312000000000004 -0.0296382 0
0.059220400000000006 -0.0355665 0
0.057938100000000006 -0.0408895 0
0.056495100000000006 -0.04545 0
0.054908200000000004 -0.0494074 0
0.05320230000000001 -0.052711 0
0.0514027 -0.0550258 0
0.049544000000000005 -0.0563175 0
0.047654600000000005 -0.0569538 0
0.045756500000000006 -0.0568399 0
0.043899200000000006 -0.0532488 0
0.0422171 -0.048746 0
0.040654300000000004 -0.0444253 0
0.039276700000000005 -0.0393461 0
0.038029600000000004 -0.0349602 0
0.036972000000000005 -0.0289361 0
0.0361169 -0.0228561 0
0.035448400000000005 -0.0176674 0
0.034954500000000006 -0.0122723 0
0.034634700000000004 -0.00738237 0
0.0344602 -0.00359656 0
0.0343974 -0.000396528 0
0.0344387 0.00266863 0
0.0345712 0.00515321 0
0.0347944 0.00831495 0
0.0351397 0.0121618 0
0.035606000000000006 0.0156759 0
0.0361944 0.019468 0
0.0369121 0.0234318 0
0.037765200000000006 0.0275735 0
0.0387573 0.0317451 0
0.0398859 0.0357451 0
0.0411465 0.0397168 0
0.0425415 0.0437933 0
0.044074 0.047975 0
0.0457472 0.0521853 0
0.047562600000000003 0.0564893 0
0.049511400000000004 0.0601137 0
0.0515583 0.062123 0
0.0536085 0.060431 0
0.05555020000000001 0.0560019 0
0.0573167 0.0501498 0
0.058868000000000004 0.0433107 0
0.060194300000000006 0.0368048 0
0.061242500000000005 0.026574 0
0.061969300000000005 0.0175087 0
0.062393000000000004 0.00856335 0
0.0625706 0.00822118 0
0.06288730000000001 0.00943441 0
0.0631947 0.0092299 0
0.063503 0.00892701 0
0.0637579 0.00611609 0
0.06389650000000001 0.00247743 0
0.0639304 -0.000201954 0
0.0638808 -0.00271205 0
0.0637373 -0.0056861 0
0.06350990000000001 -0.0076 0
0.0632359 -0.00875665 0
0.06292410000000001 -0.00989936 0
0.0625758 -0.0108883 0
0.0622022 -0.0114435 0
0.0618143 -0.0118399 0
0.0614118 -0.0122483 0
0.0610006 -0.012386 0
0.060587800000000004 -0.0123931 0
0.0601748 -0.0123745 0
0.0597642 -0.0122549 0
0.059358900000000006 -0.0120647 0
0.058961 -0.0118186 0
0.0585711 -0.0116731 0
0.05817850000000001 -0.0119631 0
0.0577693 -0.0126403 0
0.057334800000000005 -0.0133271 0
0.056883500000000004 -0.0137268 0
0.0564215 -0.0139362 0
0.0559548 -0.0140885 0
0.055483000000000005 -0.0141997 0
0.055008100000000004 -0.0143409 0
0.054525500000000005 -0.0146041 0
0.05403380000000001 -0.0149146 0
0.0535303 -0.015287 0
0.053014000000000006 -0.0156835 0
0.052484100000000006 -0.0161062 0
0.051939400000000004 -0.0165714 0
0.0513786 -0.0170733 0
0.0508004 -0.0176102 0
0.05020380000000001 -0.0181744 0
0.04958800000000001 -0.018762 0
0.04895240000000001 -0.0193556 0
0.0482968 -0.0199632 0
0.0476207 -0.0205874 0
0.04692350000000001 -0.0212362 0
0.0462038 -0.021933 0
0.045460200000000006 -0.0226719 0
0.0446913 -0.0234431 0
0.0438968 -0.0242033 0
0.043077300000000006 -0.0249346 0
0.0422343 -0.0256191 0
0.041367400000000006 -0.0263833 0
0.040475800000000006 -0.0270806 0
0.0395626 -0.0276924 0
0.038629500000000004 -0.0282824 0
0.037675600000000004 -0.0289811 0
0.036695700000000005 -0.0297981 0
0.0356915 -0.0303352 0
0.0346759 -0.0306595 0
0.0336549 -0.030572 0
0.032648300000000005 -0.0298346 0
0.031675 -0.0286235 0
0.030750400000000004 -0.0269514 0
0.029883 -0.025271 0
0.029069900000000003 -0.0235719 0
0.0283223 -0.0214341 0
0.027645800000000005 -0.0193497 0
0.0270238 -0.0180985 0
0.0264485 -0.0162158 0
0.0259505 -0.0138271 0
0.025538400000000003 -0.0109069 0
0.0252396 -0.00726977 0
0.025058500000000004 -0.00382737 0
0.0249886 -0.000566738 0
0.025027400000000005 0.00279199 0
0.0251841 0.0064544 0
0.0254647 0.0101844 0
0.025868300000000004 0.0138748 0
0.026395100000000005 0.0175548 0
0.027044600000000002 0.0212214 0
0.027816100000000003 0.0248923 0
0.0287108 0.0286038 0
0.029728200000000003 0.0322409 0
0.0308649 0.0357694 0
0.0321166 0.0391243 0
0.0334742 0.0421297 0
0.0349268 0.0448626 0
0.03647 0.0475358 0
0.0380918 0.0496057 0
0.039780800000000005 0.051698 0
0.041542600000000006 0.0538887 0
0.043373600000000005 0.0558216 0
0.0452615 0.0572282 0
0.04715470000000001 0.0559292 0
0.0489545 0.0519572 0
0.05059280000000001 0.0464917 0
0.0520346 0.0402453 0
0.0532113 0.0306409 0
0.0541431 0.0290313 0
0.055084100000000004 0.0271063 0
0.055960300000000004 0.0259741 0
0.0568144 0.0250892 0
0.057606000000000004 0.0220364 0
0.0582545 0.017249 0
0.05875180000000001 0.0127828 0
0.05908580000000001 0.00753927 0
0.0592509 0.00280847 0
0.0592694 -0.00146282 0
0.0591474 -0.00558778 0
0.0588952 -0.00928295 0
0.058526800000000004 -0.0126275 0
0.0580514 -0.0156707 0
0.057482000000000005 -0.0183305 0
0.0568284 -0.0206964 0
0.056103 -0.0226625 0
0.0553192 -0.0242299 0
0.0544896 -0.0254355 0
0.0536257 -0.0263116 0
0.0527378 -0.0269048 0
0.0518338 -0.0273034 0
0.050916600000000006 -0.0277953 0
0.0499777 -0.0285725 0
0.0490126 -0.0293155 0
0.0480242 -0.0299214 0
0.047019200000000004 -0.0304177 0
0.045995900000000006 -0.0309707 0
0.0449547 -0.0315137 0
0.043895100000000006 -0.0320529 0
0.042816900000000005 -0.0325194 0
0.0417222 -0.0331465 0
0.040609700000000006 -0.0335371 0
-0.043607999999999994 0.0 0
-0.043603 -0.00127662 0
-0.043629 0.000360302 0
-0.043593999999999994 0.000583468 0
-0.04352099999999999 0.00406799 0
-0.043281 0.0102625 0
-0.042862 0.0138899 0
-0.04238499999999999 0.0140234 0
-0.04195599999999999 0.0112871 0
-0.041654 0.00726055 0
-0.04146799999999999 0.00410712 0
-0.041373999999999994 0.00170534 0
-0.041366 -0.00128278 0
-0.04148299999999999 -0.00560683 0
-0.041768 -0.0114163 0
-0.042281 -0.0190258 0
-0.04306299999999999 -0.0273785 0
-0.044113 -0.0350952 0
-0.04539699999999999 -0.0410838 0
-0.04683 -0.0441355 0
-0.048306 -0.0436992 0
-0.049666 -0.0374793 0
-0.05072900000000001 -0.0262056 0
-0.051351999999999995 -0.0114383 0
-0.05144800000000001 0.00472092 0
-0.05104099999999999 0.0182068 0
-0.050242999999999996 0.0286225 0
-0.04919699999999999 0.0327643 0
-0.04810299999999999 0.0321426 0
-0.047095 0.0282298 0
-0.046238 0.0234112 0
-0.045532 0.0191351 0
-0.04497899999999999 0.0141707 0
-0.044614 0.00793539 0
-0.044486 -4.8403e-05 0
-0.044652 -0.00951393 0
-0.045143 -0.0192783 0
-0.045932 -0.027276 0
-0.04694999999999999 -0.0325823 0
-0.048082 -0.0346979 0
-0.049144999999999994 -0.0289458 0
-0.049981999999999985 -0.0205739 0
-0.05042799999999999 -0.00634406 0
-0.05034999999999999 0.0102231 0
-0.04972699999999999 0.02586 0
-0.048627000000000004 0.0388035 0
-0.047201999999999994 0.0453859 0
-0.04567399999999999 0.0451005 0
-0.04424 0.0408342 0
-0.04298099999999999 0.0351026 0
-0.041879 0.0314002 0
-0.04089899999999999 0.0276061 0
-0.040061 0.0228494 0
-0.039404999999999996 0.0166902 0
-0.038979 0.0091878 0
-0.03881 0.00156074 0
-0.038866 -0.00434191 0
-0.039083999999999994 -0.00765481 0
-0.039348999999999995 -0.00777755 0
-0.03953899999999999 -0.00281929 0
-0.03945 0.00825312 0
-0.038907 0.0241777 0
-0.03777799999999999 0.0428577 0
-0.036035 0.0592115 0
-0.033838999999999994 0.0716602 0
-0.031334 0.0763008 0
-0.028803999999999996 0.0753143 0
-0.026362999999999998 0.071145 0
-0.024065500000000004 0.0669517 0
-0.021917999999999993 0.0622919 0
-0.019893499999999995 0.0598444 0
-0.017923399999999992 0.058622 0
-0.0159773 0.0582001 0
-0.01404219999999999 0.0580084 0
-0.0120976 0.0588645 0
-0.010092799999999999 0.061703 0
-0.0079462 0.0674336 0
-0.005570400000000003 0.0748801 0
-0.0029251 0.0836631 0
3.1299999999997996e-05 0.0932133 0
0.0032995999999999998 0.102221 0
0.006853899999999996 0.110538 0
0.010637800000000003 0.115266 0
0.014520000000000005 0.117579 0
0.018465000000000002 0.118554 0
0.022384 0.11623 0
0.026190500000000005 0.112184 0
0.029842300000000002 0.107006 0
0.0333058 0.10104 0
0.0365597 0.0944601 0
0.0395698 0.0863781 0
0.042281700000000005 0.0767262 0
0.044649100000000004 0.0658167 0
0.0466538 0.0554035 0
0.04835590000000001 0.0470705 0
0.04969850000000001 0.034921 0
0.0509288 0.0382279 0
0.0521312 0.0341869 0
0.0532238 0.0312903 0
0.0541948 0.0272784 0
0.0549861 0.0202418 0
0.055545800000000006 0.0139527 0
0.055917900000000006 0.00877886 0
0.056127 0.00405515 0
0.05617660000000001 -0.000729428 0
0.0560787 -0.00483641 0
0.05585470000000001 -0.00835655 0
0.05551300000000001 -0.0119008 0
0.0550644 -0.0147528 0
0.05453190000000001 -0.0170035 0
0.0539335 -0.018738 0
0.053285700000000005 -0.0200015 0
0.0526032 -0.0208601 0
0.051897 -0.0214564 0
0.051173300000000005 -0.0220223 0
0.0504251 -0.0228956 0
0.049645 -0.0239284 0
0.04883080000000001 -0.0248048 0
0.04799250000000001 -0.0255087 0
0.04712960000000001 -0.0262648 0
0.046239600000000006 -0.0270757 0
0.04532 -0.0279868 0
0.04437870000000001 -0.0284311 0
0.0434249 -0.0287886 0
0.0424596 -0.0291622 0
0.041480100000000006 -0.0296037 0
0.040485700000000006 -0.0300516 0
0.0394762 -0.0305196 0
0.0384506 -0.0310138 0
0.0374077 -0.0315702 0
0.036345800000000004 -0.0321369 0
0.035265200000000003 -0.0326908 0
0.0341664 -0.0332159 0
0.033062100000000004 -0.0330877 0
0.031971400000000004 -0.0323576 0
0.030915700000000004 -0.0310252 0
0.0299156 -0.0290914 0
0.028985900000000002 -0.0268717 0
0.028134100000000002 -0.0243953 0
0.027369400000000002 -0.0217537 0
0.0266862 -0.0194163 0
0.0260873 -0.0167011 0
0.025584800000000005 -0.0138117 0
0.0251696 -0.0111112 0
0.024858400000000003 -0.00772538 0
0.0246624 -0.00420433 0
0.0245861 -0.000546356 0
0.024633100000000005 0.00317388 0
0.024804400000000004 0.00692186 0
0.025100400000000002 0.0106753 0
0.0255219 0.0144361 0
0.0260685 0.0181681 0
0.0267398 0.0219349 0
0.0275385 0.0258037 0
0.028466500000000006 0.0296788 0
0.029522700000000006 0.0334944 0
0.030704100000000005 0.0371692 0
0.0320031 0.0405514 0
0.033408400000000005 0.0435975 0
0.0349083 0.0461495 0
0.0364799 0.0475589 0
0.0381174 0.0499476 0
0.039801 0.050974 0
0.041519200000000006 0.0513136 0
0.043228300000000004 0.0511114 0
0.0449024 0.0491994 0
0.0464883 0.0459943 0
0.0479532 0.0419614 0
0.049259800000000006 0.0364542 0
0.050352900000000006 0.0296173 0
0.05123130000000001 0.0235016 0
0.051906600000000004 0.0165804 0
0.052372 0.0107077 0
0.052615800000000004 0.00432169 0
0.0526553 -0.00156091 0
0.052504 -0.00727587 0
0.0521621 -0.0127369 0
0.051646300000000006 -0.0179368 0
0.0509623 -0.0228231 0
0.050122700000000006 -0.0272296 0
0.0491472 -0.0310261 0
0.04805430000000001 -0.0342944 0
0.0468624 -0.0369916 0
0.0455908 -0.0391184 0
0.0442569 -0.0408127 0
0.042870700000000005 -0.0422186 0
0.041444100000000005 -0.0434482 0
0.0399694 -0.0450005 0
0.0384397 -0.0466356 0
0.0368556 -0.0484873 0
0.0352106 -0.0500053 0
0.0335248 -0.0511292 0
0.0318029 -0.0521256 0
0.0300529 -0.0528748 0
0.028278300000000006 -0.054407 0
0.026412500000000005 -0.0571287 0
0.024492200000000006 -0.0578652 0
0.0225623 -0.0577601 0
0.020671500000000002 -0.0557453 0
0.0188641 -0.0530701 0
0.0171392 -0.0505035 0
0.0155379 -0.0459746 0
0.014077400000000004 -0.0418764 0
0.012764700000000004 -0.0369716 0
0.011617600000000006 -0.0323116 0
0.010619000000000003 -0.027952 0
0.0097627 -0.0237416 0
0.009032800000000007 -0.0206813 0
0.00838520000000001 -0.0178804 0
0.0078714 -0.0130634 0
0.007514900000000005 -0.00860971 0
0.007297999999999999 -0.00455868 0
0.007219100000000006 -0.000304925 0
0.007289600000000007 0.00437097 0
0.0075215 0.00936173 0
0.007925299999999996 0.0146566 0
0.008510400000000001 0.02022 0
0.009286600000000006 0.0261318 0
0.010267600000000002 0.0324858 0
0.01146570000000001 0.0391157 0
0.012886500000000002 0.0457498 0
0.0145227 0.0520373 0
0.016360900000000005 0.0578846 0
0.018386600000000003 0.0632401 0
0.0205778 0.0673371 0
0.022862 0.0697575 0
0.0252432 0.0728748 0
0.027707300000000004 0.0745492 0
0.030195 0.0745518 0
0.0326708 0.0739223 0
0.0350779 0.0704348 0
0.037335400000000005 0.0656907 0
0.0394487 0.0613553 0
0.041401400000000005 0.0559755 0
0.043158600000000005 0.049691 0
0.0446868 0.0422621 0
0.0459639 0.0351349 0
0.0470148 0.0283326 0
0.0478392 0.0215206 0
0.04842780000000001 0.014207 0
0.048777100000000004 0.0071993 0
0.048884300000000006 -0.00141155 0
0.048663200000000004 -0.0110622 0
0.0481547 -0.0186364 0
0.0474034 -0.0259478 0
0.046431400000000005 -0.0318409 0
0.045281600000000005 -0.0369036 0
0.04396030000000001 -0.0419866 0
0.0424869 -0.0460235 0
0.0408989 -0.048986 0
0.039217 -0.0517976 0
0.037450500000000005 -0.0539121 0
0.035631800000000005 -0.0551123 0
0.0337753 -0.0561306 0
0.0318813 -0.0575057 0
0.029949000000000003 -0.0585222 0
0.027986900000000002 -0.0591909 0
0.0260229 -0.0586095 0
0.024101500000000005 -0.0567355 0
0.022259900000000006 -0.0537898 0
0.0205346 -0.0496281 0
0.018969600000000003 -0.044883 0
0.017559400000000003 -0.0399796 0
0.016317400000000003 -0.0349583 0
0.015237500000000001 -0.0303687 0
0.014299000000000006 -0.0261982 0
0.0134996 -0.0221484 0
0.012829300000000002 -0.018301 0
0.012283500000000003 -0.0146553 0
0.0118592 -0.0109648 0
0.011558200000000005 -0.00720569 0
0.011385199999999998 -0.00327166 0
0.011348800000000006 0.000982756 0
0.011464000000000002 0.00574999 0
0.0117429 0.0108171 0
0.0121975 0.0162474 0
0.0128384 0.0219852 0
0.0136789 0.0282241 0
0.014734800000000006 0.0348318 0
0.016028100000000003 0.0427211 0
0.017574600000000003 0.0492543 0
0.019318500000000002 0.0553357 0
0.021286000000000006 0.0623132 0
0.0234662 0.0678289 0
0.025788500000000006 0.0710624 0
0.028197400000000004 0.0732317 0
0.030661300000000002 0.0743639 0
0.0331455 0.0745501 0
0.0356237 0.0740799 0
0.0380788 0.0732546 0
0.0405058 0.0724335 0
0.0429078 0.0717629 0
0.0452635 0.0692898 0
0.047485 0.0639442 0
0.049490000000000006 0.0565266 0
0.0512314 0.0484624 0
0.0527098 0.0407967 0
0.0539842 0.0395967 0
0.0552725 0.0368528 0
0.056417400000000006 0.0324908 0
0.0574295 0.0278885 0
-0.042679999999999996 0.0 0
-0.04267 -0.000958933 0
-0.042681 0.00092002 0
-0.04262199999999999 0.00141666 0
-0.04252 0.0049688 0
-0.042247999999999994 0.011232 0
-0.041791999999999996 0.0151985 0
-0.041267 0.015453 0
-0.04078899999999999 0.0128227 0
-0.040437 0.00868501 0
-0.040201 0.00579509 0
-0.04004099999999999 0.00390021 0
-0.039953 0.00135943 0
-0.039972999999999995 -0.0024667 0
-0.040144 -0.00770598 0
-0.040523 -0.014727 0
-0.04115099999999999 -0.0224886 0
-0.042026999999999995 -0.0295951 0
-0.043116 -0.0349488 0
-0.044333 -0.0372739 0
-0.04556299999999999 -0.0358147 0
-0.04668799999999999 -0.0311079 0
-0.047534999999999994 -0.0193544 0
-0.04789299999999999 -0.00271707 0
-0.04766999999999999 0.0152947 0
-0.046872 0.0305441 0
-0.045652 0.0416665 0
-0.044149999999999995 0.0470974 0
-0.04256599999999999 0.0468845 0
-0.041081999999999994 0.0420931 0
-0.039772 0.0368458 0
-0.038612999999999995 0.0332443 0
-0.037562 0.0301454 0
-0.036615999999999996 0.0266539 0
-0.035815 0.0215461 0
-0.035203 0.0155254 0
-0.03479 0.00972511 0
-0.034541 0.00582226 0
-0.03437899999999999 0.00486562 0
-0.03418199999999999 0.00736763 0
-0.03380799999999999 0.0152453 0
-0.03311599999999999 0.0267086 0
-0.03192199999999999 0.044898 0
-0.030053999999999997 0.0660929 0
-0.02756299999999999 0.0817603 0
-0.0246103 0.0939352 0
-0.021397600000000003 0.0970918 0
-0.018206399999999998 0.0940348 0
-0.015160300000000002 0.0888457 0
-0.012295399999999998 0.083628 0
-0.009580099999999994 0.0797466 0
-0.0069786999999999905 0.0767418 0
-0.004456299999999996 0.0748091 0
-0.0019868999999999998 0.0735684 0
0.0004653000000000018 0.0738483 0
0.002958299999999997 0.0762779 0
0.005581799999999998 0.0810855 0
0.008396100000000004 0.0878497 0
0.011477000000000001 0.0966861 0
0.014860700000000004 0.105807 0
0.018535300000000005 0.114053 0
0.022457900000000003 0.120688 0
0.026525400000000005 0.121966 0
0.030490300000000005 0.114286 0
0.034093000000000005 0.101196 0
0.0372132 0.0875723 0
0.0399464 0.0772391 0
0.042335700000000004 0.0665605 0
0.044358800000000004 0.0557999 0
0.0460568 0.046669 0
0.04745150000000001 0.0375784 0
0.048538 0.0281158 0
0.04931100000000001 0.0187281 0
0.049772000000000004 0.00943624 0
0.0499217 3.91766e-05 0
0.0497653 -0.00881883 0
0.0493282 -0.0168837 0
0.0486359 -0.0241463 0
0.047715900000000006 -0.0306227 0
0.046596 -0.0362248 0
0.0452996 -0.0411769 0
0.043853100000000006 -0.0452669 0
0.042287000000000005 -0.0484143 0
0.0406301 -0.0507615 0
0.038909400000000004 -0.0523175 0
0.0371456 -0.0533873 0
0.035354100000000006 -0.0540373 0
0.033546000000000006 -0.0545754 0
0.031712300000000006 -0.0554984 0
0.029868200000000004 -0.055062 0
0.028049200000000003 -0.0540245 0
0.026293200000000003 -0.0513832 0
0.0246486 -0.0474729 0
0.023150800000000006 -0.04225 0
0.021892000000000002 -0.0340947 0
0.0208775 -0.027066 0
0.020093900000000005 -0.0210582 0
0.019476300000000002 -0.0161108 0
0.019022500000000005 -0.0117296 0
0.018694800000000004 -0.00817246 0
0.018485100000000004 -0.00470611 0
0.018379200000000005 -0.00173236 0
0.018378600000000002 0.00169814 0
0.0185019 0.00561899 0
0.0187654 0.0100966 0
0.019187800000000005 0.0150936 0
0.019783000000000002 0.0203998 0
0.020558400000000004 0.0259234 0
0.0215281 0.0320504 0
0.022708200000000005 0.0384393 0
0.0241117 0.0457133 0
0.025764000000000002 0.05271 0
0.027628700000000006 0.0589776 0
0.0297122 0.0656303 0
0.0319981 0.0709277 0
0.0344275 0.0744641 0
0.036959900000000004 0.0772402 0
0.0395708 0.0791702 0
0.042231500000000005 0.0803205 0
0.0449198 0.0808479 0
0.0475944 0.079119 0
0.050144400000000006 0.0738063 0
0.052481 0.0665567 0
0.0545491 0.0578559 0
0.0563245 0.0493791 0
0.057833300000000004 0.0416017 0
0.0590697 0.0331214 0
0.0600216 0.0244459 0
0.0606892 0.0163665 0
0.060999300000000006 0.00360931 0
0.0610206 0.000720577 0
0.060937200000000004 -0.00536666 0
0.060688500000000006 -0.00895003 0
0.0603346 -0.0121802 0
0.0598746 -0.0151396 0
0.0593158 -0.0182354 0
0.058659300000000004 -0.0208759 0
0.057923 -0.0231639 0
0.0571149 -0.0252131 0
0.05624270000000001 -0.0269379 0
0.055323800000000006 -0.0280449 0
0.054377800000000004 -0.0287258 0
0.053413100000000005 -0.0289791 0
0.0524572 -0.0283356 0
0.0515269 -0.0275592 0
0.0506234 -0.026635 0
0.049757 -0.0254699 0
0.0489233 -0.0247521 0
0.048102500000000006 -0.0247424 0
0.04726760000000001 -0.0250841 0
0.04642980000000001 -0.0253654 0
0.045576500000000006 -0.0257366 0
0.0447183 -0.025778 0
0.043860800000000005 -0.0256508 0
0.04301 -0.0254234 0
0.042165 -0.0253264 0
0.041324700000000006 -0.0250664 0
0.040493400000000006 -0.0248907 0
0.0396653 -0.0247912 0
0.038839500000000006 -0.0248491 0
0.0380061 -0.0251523 0
0.0371698 -0.0250644 0
0.036341500000000006 -0.0246231 0
0.0355373 -0.0236579 0
0.0347714 -0.0223612 0
0.0340545 -0.0207648 0
0.0333928 -0.0191294 0
0.032783400000000004 -0.0175381 0
0.032228900000000005 -0.0158809 0
0.0317271 -0.0144313 0
0.031265 -0.0133505 0
0.0308451 -0.0118754 0
0.0304774 -0.0103557 0
0.030152400000000003 -0.00916764 0
0.029872500000000003 -0.00763466 0
0.029647 -0.00601833 0
0.0294723 -0.00453222 0
0.0293466 -0.00310551 0
0.029266800000000003 -0.00174828 0
0.029232300000000003 -0.000388425 0
0.0292431 0.000967131 0
0.029298900000000003 0.00231189 0
0.029399500000000002 0.00366463 0
0.029545800000000004 0.00505276 0
0.029739 0.0064719 0
0.029979200000000004 0.00786305 0
0.030264700000000005 0.00918445 0
0.030592900000000006 0.0104342 0
0.0309609 0.0115655 0
0.0313639 0.0125449 0
0.031796700000000004 0.0133537 0
0.032253300000000006 0.013984 0
0.0327278 0.0144344 0
0.0332143 0.0147113 0
0.033707100000000004 0.014827 0
0.034201100000000005 0.0147967 0
0.034691900000000005 0.0146375 0
0.0351753 0.0143659 0
0.035648000000000006 0.014001 0
0.036107200000000006 0.0135598 0
0.036550200000000005 0.0130285 0
0.0369717 0.0122561 0
0.0373614 0.0111378 0
0.0377081 0.00969092 0
0.038001700000000006 0.00799116 0
0.0382358 0.00613847 0
0.0384065 0.00420407 0
0.0385122 0.00225093 0
0.0385537 0.000359475 0
0.0385344 -0.0014017 0
0.0384593 -0.00299022 0
0.038335 -0.00436221 0
0.038168400000000005 -0.00555722 0
0.0379636 -0.0066668 0
0.037720300000000005 -0.00790205 0
0.0374338 -0.00924645 0
0.037101300000000004 -0.0106571 0
0.0367211 -0.0121044 0
0.0362923 -0.0135567 0
0.0358156 -0.0149809 0
0.0352924 -0.0163473 0
0.0347248 -0.0176483 0
0.034115 -0.0188826 0
0.033464900000000006 -0.0200777 0
0.0327746 -0.0212819 0
0.032051100000000006 -0.0220645 0
0.031308600000000006 -0.0224336 0
0.030561700000000004 -0.0223655 0
0.0298246 -0.0218673 0
0.029111000000000005 -0.0210093 0
0.028428000000000002 -0.0200817 0
0.0277781 -0.0189682 0
0.027169200000000004 -0.0176803 0
0.026605500000000004 -0.0162479 0
0.026093500000000006 -0.0145707 0
0.025641800000000006 -0.0126371 0
0.025259000000000004 -0.0104144 0
0.024951900000000006 -0.00815834 0
0.024764100000000004 -0.00259211 0
0.024764800000000003 0.00187711 0
0.0249037 0.00652698 0
0.025217800000000005 0.0118407 0
0.025676900000000002 0.015262 0
0.0262429 0.0186883 0
0.026930800000000005 0.0223203 0
0.027732900000000005 0.02566 0
0.028647400000000003 0.0290658 0
0.0296767 0.0325081 0
0.030821 0.0360011 0
0.0320831 0.0395471 0
0.0334609 0.0429205 0
0.0349466 0.0460301 0
0.0365317 0.048899 0
0.038210400000000005 0.0517457 0
0.0399805 0.0542463 0
0.0418289 0.0566132 0
0.0437661 0.0595828 0
0.0458095 0.0628127 0
0.0479296 0.0637267 0
0.050015500000000004 0.0611133 0
0.0519659 0.0558644 0
0.0537078 0.0488431 0
0.0551994 0.0411135 0
0.056536 0.0420572 0
0.0578741 0.0386016 0
0.059103 0.0355034 0
0.06022 0.0309455 0
0.06111950000000001 0.0237516 0
0.0618031 0.017611 0
0.0622828 0.0115218 0
0.0625541 0.00521943 0
0.0626264 -0.000526123 0
0.0625185 -0.00548235 0
0.062252800000000004 -0.0101896 0
0.0618364 -0.0144636 0
0.0612868 -0.0182837 0
0.0606152 -0.0217499 0
0.0598368 -0.0247367 0
0.0589662 -0.0273002 0
0.058018700000000006 -0.0293634 0
0.057011400000000004 -0.0309208 0
0.055961000000000004 -0.0319712 0
0.05488370000000001 -0.0326101 0
0.0537875 -0.0330325 0
0.052686800000000006 -0.0330302 0
0.0515873 -0.0329098 0
0.050496 -0.0326355 0
0.04941330000000001 -0.0323692 0
0.048340400000000006 -0.0319549 0
0.047284900000000005 -0.0315966 0
0.04623000000000001 -0.0317033 0
0.0451652 -0.032118 0
0.0440922 -0.0323099 0
0.043012100000000004 -0.0324992 0
0.041926500000000005 -0.0326567 0
0.040837000000000005 -0.0327159 0
0.0397467 -0.0327105 0
0.0386571 -0.0326999 0
0.037568000000000004 -0.0327073 0
0.0364775 -0.0326875 0
0.035391500000000006 -0.0325711 0
-0.04127299999999999 0.0 0
-0.041256 -0.000581868 0
-0.041256 0.00129924 0
-0.04117599999999999 0.00215244 0
-0.04105099999999999 0.00568105 0
-0.040754 0.0119687 0
-0.040263999999999994 0.0165147 0
-0.039685 0.017349 0
-0.03913699999999999 0.0150141 0
-0.03870799999999999 0.0111296 0
-0.038390999999999995 0.00818568 0
-0.038146 0.00678875 0
-0.03795 0.00491184 0
-0.037839 0.00178084 0
-0.037855 -0.00265059 0
-0.03805 -0.0088389 0
-0.038467 -0.015767 0
-0.039105 -0.0220215 0
-0.039926 -0.0264685 0
-0.040841 -0.0270869 0
-0.04173099999999999 -0.0247064 0
-0.04245499999999999 -0.0183477 0
-0.04286999999999999 -0.00633833 0
-0.04278799999999999 0.0106884 0
-0.042109999999999995 0.0290603 0
-0.04085799999999999 0.0438753 0
-0.039203 0.0543686 0
-0.037328 0.0566398 0
-0.035454 0.0554379 0
-0.033679 0.0510946 0
-0.032050999999999996 0.0468339 0
-0.03056099999999999 0.0431231 0
-0.02917299999999999 0.0406019 0
-0.027837 0.0400569 0
-0.026511999999999994 0.039446 0
-0.025210999999999997 0.0387299 0
-0.023923600000000003 0.0386709 0
-0.022613499999999995 0.0402298 0
-0.021206299999999997 0.0447227 0
-0.0195766 0.053237 0
-0.017606399999999994 0.0648068 0
-0.015225500000000003 0.0773157 0
-0.012434299999999995 0.0892377 0
-0.009287799999999999 0.0984841 0
-0.005884100000000003 0.10496 0
-0.002302600000000002 0.10943 0
0.001391200000000009 0.111557 0
0.005097900000000002 0.11041 0
0.008719500000000005 0.106867 0
0.012209999999999999 0.10274 0
0.015555300000000001 0.0982818 0
0.0187598 0.0942096 0
0.021834200000000005 0.0905788 0
0.0248011 0.08773 0
0.027686300000000004 0.0856468 0
0.030520600000000002 0.0847209 0
0.0333754 0.0885931 0
0.0364415 0.094646 0
0.0396467 0.0969717 0
0.042863000000000005 0.0953146 0
0.045936000000000005 0.0887844 0
0.048747900000000004 0.0802886 0
0.0512625 0.0707354 0
0.05372830000000001 0.0755658 0
0.0562463 0.0749628 0
0.058708300000000005 0.0726849 0
0.0610653 0.0683669 0
0.06321360000000001 0.0607409 0
0.065092 0.0524911 0
0.06669560000000001 0.044257 0
0.06802948 0.0363334 0
0.06910108000000001 0.0284281 0
0.06990666000000001 0.0203888 0
0.07044698 0.0124552 0
0.0707271 0.00489872 0
0.07076461 -0.00221323 0
0.0705822 -0.00801279 0
0.07021035 -0.0139124 0
0.06965400000000001 -0.0189935 0
0.06894028 -0.0237581 0
0.06806395 -0.0282251 0
0.06706113 -0.0319601 0
0.06592679 -0.0354973 0
0.0646985 -0.0381482 0
0.0633836 -0.0404497 0
0.062003100000000005 -0.0422631 0
0.060575000000000004 -0.0432813 0
0.059125300000000006 -0.0436155 0
0.0576752 -0.0433335 0
0.0562429 -0.0426006 0
0.0548472 -0.0410086 0
0.05366030000000001 -0.0321251 0
0.0526645 -0.0276409 0
0.0518561 -0.0217452 0
0.0511896 -0.018742 0
0.050619300000000006 -0.0153839 0
0.05017920000000001 -0.0116089 0
0.049836000000000005 -0.00923876 0
0.049565 -0.00726697 0
0.049344700000000005 -0.00606524 0
0.0491605 -0.00507376 0
0.0490081 -0.00415543 0
0.048878500000000005 -0.00357561 0
0.048773300000000006 -0.00281358 0
0.0486906 -0.00217927 0
0.048629200000000004 -0.00153574 0
0.0485886 -0.000941855 0
0.04856630000000001 -0.000420319 0
0.048562100000000004 0.00015865 0
0.0485797 0.000892807 0
0.04862520000000001 0.00182795 0
0.04870530000000001 0.00295992 0
0.048827 0.00431132 0
0.048993 0.00553183 0
0.0491887 0.00607047 0
0.0493871 0.0057183 0
0.0495597 0.00460542 0
0.0496853 0.00296617 0
0.0497485 0.000903687 0
0.049740000000000006 -0.00127139 0
0.049660300000000004 -0.00338652 0
0.0495104 -0.005488 0
0.0492919 -0.00748423 0
0.0490116 -0.00920375 0
0.04867780000000001 -0.0107249 0
0.048295700000000004 -0.0121104 0
0.047868600000000004 -0.013457 0
0.047392500000000004 -0.0150305 0
0.046861200000000006 -0.0167555 0
0.04627150000000001 -0.0185392 0
0.045622300000000005 -0.0203305 0
0.0449142 -0.0220762 0
0.04414900000000001 -0.0237488 0
0.0433295 -0.0253446 0
0.0424572 -0.0269199 0
0.0415337 -0.02839 0
0.040563600000000005 -0.0297748 0
0.039548 -0.03109 0
0.0384904 -0.0323253 0
0.037392100000000005 -0.0335047 0
0.0362566 -0.0345976 0
0.035084300000000006 -0.0356969 0
0.0338776 -0.0366384 0
0.032642300000000006 -0.0374782 0
0.0313784 -0.0382982 0
0.030103500000000005 -0.0381841 0
0.028844600000000005 -0.0381264 0
0.027697700000000006 -0.0315777 0
0.026715500000000003 -0.0275319 0
0.025870800000000006 -0.0238285 0
0.025127200000000002 -0.0209927 0
0.0244802 -0.0181676 0
0.023920900000000002 -0.0154965 0
0.023454700000000002 -0.0126131 0
0.023089900000000003 -0.00941352 0
0.0228355 -0.0059926 0
0.022698600000000006 -0.00234314 0
0.022689100000000004 0.00161387 0
0.022813400000000005 0.00568309 0
0.023075400000000003 0.00984757 0
0.023476200000000003 0.0139948 0
0.024016500000000003 0.0182325 0
0.024700400000000004 0.0226115 0
0.025533700000000006 0.0271951 0
0.026522500000000004 0.0319055 0
0.0276671 0.0365056 0
0.028960700000000006 0.0408451 0
0.030392600000000006 0.0447901 0
0.031946600000000006 0.0482109 0
0.0336079 0.051257 0
0.0353641 0.0539212 0
0.0372031 0.05627 0
0.039117400000000004 0.0584643 0
0.041106300000000005 0.0608961 0
0.043172600000000005 0.0628072 0
0.0452771 0.0631526 0
0.047349100000000005 0.0608314 0
0.0492973 0.0560236 0
0.051058400000000004 0.0502637 0
0.053040000000000004 0.0657384 0
0.05531850000000001 0.0707544 0
0.0577617 0.074984 0
0.060260400000000006 0.0740338 0
0.0626632 0.070289 0
0.0649282 0.0656024 0
0.06700108 0.0588553 0
0.06882063000000001 0.0507064 0
0.07035993 0.0422452 0
0.07164111000000001 0.0353118 0
0.07269781 0.0285617 0
0.07351473 0.0209038 0
0.07407047 0.0128992 0
0.07436509200000001 0.00524691 0
0.074411366 -0.00199841 0
0.074220203 -0.00903468 0
0.07380017 -0.0157107 0
0.07316911000000001 -0.0216191 0
0.07235239 -0.0270802 0
0.07136113000000001 -0.0319916 0
0.07021514000000001 -0.0363709 0
0.06893949 -0.0398902 0
0.06755631000000001 -0.0428565 0
0.0660835 -0.0453303 0
0.0645365 -0.0471501 0
0.06294620000000001 -0.0482559 0
0.061322600000000005 -0.0490449 0
0.0596869 -0.0490075 0
0.0580695 -0.0479866 0
0.056500400000000006 -0.0461887 0
0.05499810000000001 -0.0439473 0
0.053590900000000004 -0.0407923 0
0.05227710000000001 -0.0381983 0
0.051047300000000004 -0.0360321 0
0.049897000000000004 -0.0333151 0
0.04884770000000001 -0.0273595 0
0.0481378 -0.016886 0
0.047742400000000004 -0.00727639 0
0.0476327 -0.000663121 0
0.0476833 0.00360632 0
0.0478753 0.00724078 0
0.0481581 0.00971579 0
0.048531200000000004 0.0125579 0
0.0489971 0.0152551 0
0.049551300000000006 0.0178251 0
0.050182500000000005 0.0198672 0
0.0508754 0.0216192 0
0.0516282 0.0234784 0
0.0524443 0.02543 0
0.0533314 0.0277914 0
0.0543125 0.0311702 0
0.055425800000000004 0.0354899 0
0.0566884 0.0400322 0
0.0581019 0.0445562 0
0.059632000000000004 0.0464501 0
0.061154200000000006 0.0445465 0
0.0625675 0.0402014 0
0.06380530000000001 0.0343923 0
0.0648476 0.0285994 0
0.06569444 0.0225785 0
0.06633372 0.0161135 0
0.06675468000000001 0.00958031 0
0.06696066 0.00314801 0
0.06695996 -0.00277441 0
0.06677001 -0.00828852 0
0.06639131000000001 -0.0156083 0
0.06562052 -0.028196 0
0.0645078 -0.0379708 0
0.0630897 -0.0458019 0
0.0614656 -0.0513311 0
0.0596623 -0.0564947 0
0.0577022 -0.0606739 0
0.0556189 -0.0640952 0
0.0534294 -0.0670297 0
0.05116420000000001 -0.0686933 0
0.04885830000000001 -0.0695366 0
0.0465367 -0.0696801 0
0.0442345 -0.0683208 0
0.0420062 -0.0653729 0
0.039885800000000006 -0.0620537 0
0.037879800000000005 -0.058475 0
0.03603 -0.0532254 0
0.0343672 -0.0468753 0
0.032922 -0.0399912 0
0.0317302 -0.0323487 0
0.030767700000000002 -0.0257221 0
0.030030100000000004 -0.0195823 0
0.029461100000000004 -0.014882 0
0.029039800000000004 -0.0108073 0
0.028746300000000002 -0.00723802 0
0.028541700000000003 -0.0050572 0
0.028429000000000003 -0.00152343 0
0.028458700000000003 0.00314651 0
0.028645300000000005 0.00786324 0
0.028995700000000006 0.012945 0
0.0295199 0.018305 0
0.030229100000000002 0.024031 0
0.0311349 0.0300572 0
0.0322435 0.0362214 0
0.033555400000000006 0.042023 0
0.035047100000000005 0.047248 0
0.036718400000000005 0.0527646 0
0.038569200000000005 0.0579219 0
0.0405797 0.0623965 0
0.042733700000000006 0.0667078 0
0.045024400000000006 0.0703492 0
0.047415200000000005 0.0727754 0
0.0498364 0.071863 0
0.0521621 0.0675141 0
0.0543029 0.0610563 0
0.056205000000000005 0.0533743 0
0.0578412 0.0454736 0
0.05941540000000001 0.0480982 0
0.060998000000000004 0.0519835 0
0.06285940000000001 0.0573049 0
0.06479760000000001 0.0588955 0
0.06677899000000001 0.0589863 0
0.06866885 0.0544789 0
0.07040019 0.0497564 0
0.07197018000000001 0.0442869 0
0.07332538000000001 0.0374344 0
0.074450301 0.0305561 0
-0.043173 0.0 0
-0.043164999999999995 -0.0011273 0
-0.043184 0.000636461 0
-0.043135999999999994 0.00100927 0
-0.043049000000000004 0.00452472 0
-0.042793 0.0107477 0
-0.04235599999999999 0.0145229 0
-0.04185599999999999 0.0146474 0
-0.041406 0.0119824 0
-0.04108099999999999 0.00787575 0
-0.040873999999999994 0.00487504 0
-0.040748999999999994 0.00271283 0
-0.04070399999999999 -6.50578e-05 0
-0.04077599999999999 -0.00415079 0
-0.041008 -0.00969405 0
-0.041458999999999996 -0.0170264 0
-0.042169 -0.0250992 0
-0.043137999999999996 -0.0325249 0
-0.044330999999999995 -0.0382151 0
-0.045661999999999994 -0.0409231 0
-0.047021999999999994 -0.03983 0
-0.048288 -0.0355379 0
-0.04929 -0.0241543 0
-0.04981200000000001 -0.00777074 0
-0.049764 0.00986346 0
-0.049153 0.0247599 0
-0.048138 0.0351522 0
-0.046865000000000004 0.0398471 0
-0.045528 0.0396373 0
-0.044263 0.0361452 0
-0.043139 0.0316296 0
-0.04214999999999999 0.0279281 0
-0.04128999999999999 0.0238568 0
-0.04058199999999999 0.018778 0
-0.040069999999999995 0.0121376 0
-0.03980399999999999 0.00419016 0
-0.039809 -0.00394518 0
-0.040055999999999994 -0.0101413 0
-0.040468000000000004 -0.0134447 0
-0.040924 -0.0132917 0
-0.041291999999999995 -0.00892332 0
-0.041443999999999995 0.000505099 0
-0.04113699999999999 0.0175255 0
-0.040214 0.037159 0
-0.03862 0.0566703 0
-0.036544999999999994 0.0670528 0
-0.034176 0.0728989 0
-0.031758999999999996 0.0719569 0
-0.029423999999999992 0.0679185 0
-0.027238 0.0634879 0
-0.025201 0.0591443 0
-0.0232913 0.0560322 0
-0.021452600000000002 0.054708 0
-0.019634399999999996 0.0545024 0
-0.01781619999999999 0.0546255 0
-0.015984299999999993 0.0553799 0
-0.014106099999999996 0.0575175 0
-0.012118000000000004 0.0621913 0
-0.009918399999999994 0.0696676 0
-0.007450399999999996 0.0782724 0
-0.0046712 0.0880752 0
-0.0015595999999999943 0.0980246 0
0.001902000000000001 0.109496 0
0.005719799999999997 0.118426 0
0.0097801 0.124436 0
0.013977900000000001 0.126638 0
0.018188600000000006 0.125647 0
0.022324200000000002 0.122321 0
0.0263182 0.117332 0
0.030126700000000006 0.111375 0
0.0337299 0.105158 0
0.0371314 0.0993681 0
0.040370800000000005 0.0969943 0
0.043664 0.0996227 0
0.0469892 0.0998683 0
0.0502939 0.0978524 0
0.0534398 0.0908183 0
0.0564117 0.0903105 0
0.05937730000000001 0.0874103 0
0.062221700000000005 0.0833196 0
0.0648985 0.0769772 0
0.06729001 0.067084 0
0.06935173 0.0572847 0
0.07109286000000001 0.0477655 0
0.07251906 0.0384032 0
0.07363139 0.0287684 0
0.074427386 0.0196785 0
0.074933494 0.0111122 0
0.0751606736 0.00353426 0
0.0751550128 -0.00345892 0
0.074929357 -0.00955228 0
0.074509028 -0.0154509 0
0.0738922 -0.0210285 0
0.07310589 -0.0258256 0
0.07217161 -0.0298507 0
0.07111839 -0.0330855 0
0.06996574 -0.0358743 0
0.06872607 -0.0383521 0
0.06741587 -0.0400964 0
0.06605881 -0.0412088 0
0.0646765 -0.0416389 0
0.0632885 -0.0415983 0
0.061912100000000005 -0.0409373 0
0.060575000000000004 -0.0392382 0
0.05930680000000001 -0.0369037 0
0.0581227 -0.0342682 0
0.0569466 -0.0367173 0
0.0557044 -0.0372813 0
0.054465400000000004 -0.037249 0
0.0532262 -0.0370772 0
0.052014700000000004 -0.0354733 0
0.050864000000000006 -0.0338997 0
0.0497513 -0.0328882 0
0.0486761 -0.0317173 0
0.0476394 -0.0305741 0
0.0466409 -0.0294267 0
0.0456782 -0.0284044 0
0.04474890000000001 -0.0274508 0
0.043847500000000005 -0.0267786 0
0.0429597 -0.0265005 0
0.042086000000000005 -0.0259189 0
0.041239200000000004 -0.0249637 0
0.0404286 -0.0237285 0
0.0396639 -0.0222243 0
0.038954600000000006 -0.020466 0
0.0383037 -0.0187838 0
0.037705100000000005 -0.0173494 0
0.0371471 -0.0161683 0
0.036628100000000004 -0.0151499 0
0.036134700000000006 -0.014461 0
0.0356678 -0.0136194 0
0.035228 -0.0128472 0
0.034812 -0.0121521 0
0.034418300000000006 -0.01151 0
0.0340451 -0.0109056 0
0.0336916 -0.0103283 0
0.0333574 -0.00974876 0
0.0330429 -0.0091425 0
0.032749200000000006 -0.00850714 0
0.0324773 -0.00782768 0
0.032229100000000004 -0.00709157 0
0.032006200000000005 -0.00631848 0
0.031809300000000006 -0.00553536 0
0.0316385 -0.00475219 0
0.031493600000000004 -0.0039883 0
0.0313733 -0.00327454 0
0.0312756 -0.00263035 0
0.0311979 -0.00207676 0
0.031136800000000006 -0.00163009 0
0.0310886 -0.00130058 0
0.031049200000000006 -0.0010923 0
0.031014700000000006 -0.00100304 0
0.030981100000000004 -0.00102488 0
0.030945100000000003 -0.00114449 0
0.030903700000000006 -0.001345 0
0.030854400000000004 -0.00160729 0
0.030795600000000006 -0.00191196 0
0.030726100000000006 -0.00224067 0
0.030645500000000006 -0.00257783 0
0.030553700000000003 -0.00291198 0
0.030450900000000003 -0.00323799 0
0.030337500000000003 -0.00355261 0
0.030213800000000006 -0.00385249 0
0.030080300000000004 -0.00413846 0
0.029937500000000006 -0.00441735 0
0.0297853 -0.0046976 0
0.029623700000000003 -0.00498837 0
0.029452000000000006 -0.00531107 0
0.0292689 -0.00566621 0
0.029074000000000003 -0.00601364 0
0.028868000000000005 -0.00633729 0
0.028651700000000002 -0.00662656 0
0.028426600000000003 -0.00687539 0
0.0281939 -0.00708221 0
0.027955 -0.00724579 0
0.0277115 -0.00736617 0
0.0274647 -0.0074473 0
0.0272159 -0.00748787 0
0.026966700000000003 -0.00747333 0
0.026718900000000004 -0.0074041 0
0.026474400000000002 -0.00727509 0
0.026235300000000003 -0.00708628 0
0.026003400000000003 -0.00684455 0
0.025780400000000002 -0.00655914 0
0.025567400000000004 -0.00624468 0
0.025365200000000004 -0.00591189 0
0.025174300000000004 -0.00556919 0
0.0249949 -0.00521606 0
0.024827500000000002 -0.00485261 0
0.024672100000000002 -0.00448873 0
0.024528800000000003 -0.00413323 0
0.024397000000000002 -0.00379576 0
0.024276000000000006 -0.00348304 0
0.024165100000000002 -0.00318981 0
0.0240637 -0.00290779 0
0.023971600000000003 -0.00262769 0
0.023889 -0.00234292 0
0.023816000000000004 -0.00205012 0
0.0237529 -0.00174734 0
0.0237001 -0.0014367 0
0.023657700000000004 -0.00112115 0
0.023625900000000005 -0.000803675 0
0.023604600000000003 -0.000489794 0
0.023593600000000006 -0.000189717 0
0.0235922 8.80018e-05 0
0.023599600000000005 0.000336572 0
0.023614600000000006 0.000550957 0
0.023636200000000003 0.00072778 0
0.023663000000000003 0.000865895 0
0.023693700000000005 0.000966135 0
0.0237271 0.00103088 0
0.023762200000000004 0.00106386 0
0.0237978 0.00106968 0
0.023833200000000006 0.00105362 0
0.0238678 0.00102095 0
0.0239011 0.000976489 0
0.0239327 0.000924105 0
0.023962500000000005 0.000866846 0
0.023990400000000002 0.000806569 0
0.0240162 0.000744135 0
0.0240398 0.000679498 0
0.0240613 0.000611707 0
0.024080400000000002 0.000538989 0
0.024097 0.000459306 0
0.0241108 0.000370728 0
0.024121500000000004 0.000271383 0
0.0241286 0.000159861 0
0.024131800000000002 3.53647e-05 0
0.024130600000000002 -0.000102404 0
0.024124600000000003 -0.000253185 0
0.024113300000000004 -0.000416063 0
0.024096400000000004 -0.000589766 0
0.0240736 -0.000772676 0
0.024044500000000003 -0.000964756 0
0.024009000000000003 -0.00115924 0
0.023967100000000005 -0.00134148 0
0.0239194 -0.00151007 0
0.023866400000000003 -0.00166285 0
0.023808600000000006 -0.00179732 0
0.023746700000000003 -0.00191411 0
0.023681200000000006 -0.002014 0
0.023612600000000004 -0.00209677 0
0.023541600000000003 -0.00216183 0
0.023468700000000002 -0.00220877 0
0.0233946 -0.00223733 0
0.023319900000000005 -0.00224554 0
0.023245300000000003 -0.00223295 0
0.023171500000000005 -0.00219952 0
0.0230992 -0.00214716 0
0.023028800000000002 -0.00207866 0
0.022961000000000002 -0.00199613 0
0.022896200000000005 -0.00190121 0
0.022834700000000006 -0.00179625 0
0.022776900000000003 -0.00168333 0
0.022722900000000004 -0.00156487 0
0.022672900000000003 -0.0014416 0
0.022627 -0.00131528 0
0.022585400000000005 -0.00119021 0
0.022547900000000003 -0.00106945 0
0.022514200000000005 -0.00095671 0
0.022484200000000003 -0.000851657 0
0.022457500000000005 -0.000751548 0
0.0224342 -0.000650351 0
0.022414300000000005 -0.000547832 0
0.022397900000000005 -0.000443213 0
0.022385000000000002 -0.000333761 0
0.022375900000000004 -0.000219254 0
0.022370600000000004 -0.00010203 0
0.0223693 1.63785e-05 0
0.0223719 0.000135384 0
0.022378500000000003 0.000251336 0
0.0223888 0.000360187 0
0.0224026 0.000459559 0
0.022419400000000006 0.000547077 0
0.022439 0.000621096 0
0.022460800000000003 0.000680802 0
0.022484300000000006 0.000726047 0
0.022509100000000004 0.000757498 0
0.022534700000000005 0.000776222 0
0.022560800000000006 0.00078375 0
0.0225869 0.000781874 0
0.022612800000000002 0.000772402 0
0.0226383 0.000756997 0
0.0226632 0.000737219 0
0.0226873 0.000714149 0
0.0227107 0.000688772 0
0.022733200000000002 0.000661417 0
0.022754700000000003 0.000632306 0
0.022775300000000005 0.00060122 0
0.0227947 0.000567727 0
0.022813 0.000531221 0
0.022830000000000003 0.000491052 0
0.0228456 0.000446424 0
0.022859700000000004 0.000396753 0
0.0228719 0.000341473 0
0.0228823 0.000280374 0
0.0228905 0.000213255 0
0.0228963 0.000140425 0
0.022899600000000006 6.20725e-05 0
0.022900300000000005 -2.11502e-05 0
0.022898 -0.000108688 0
-0.043476 0.0 0
-0.043469999999999995 -0.00123144 0
-0.04349399999999999 0.000442031 0
-0.043454999999999994 0.000703112 0
-0.043378 0.00419693 0
-0.04313399999999999 0.0104002 0
-0.04271 0.0140747 0
-0.042227 0.0141291 0
-0.041794 0.0113987 0
-0.04149 0.00727391 0
-0.04130199999999999 0.00426888 0
-0.0412 0.00194877 0
-0.041184 -0.000966089 0
-0.04128799999999999 -0.00520961 0
-0.041559 -0.0109305 0
-0.042053999999999994 -0.0184482 0
-0.04281499999999999 -0.0267152 0
-0.04384099999999999 -0.0343526 0
-0.045099 -0.0402673 0
-0.046503 -0.0432324 0
-0.04794899999999999 -0.0424012 0
-0.04921099999999999 -0.0336595 0
-0.05015599999999999 -0.0226114 0
-0.050640000000000004 -0.0068861 0
-0.050585000000000005 0.00887023 0
-0.050064999999999985 0.0208404 0
-0.049213999999999994 0.0295587 0
-0.048147999999999996 0.0327813 0
-0.047059000000000004 0.0321449 0
-0.046046000000000004 0.0285299 0
-0.045163999999999996 0.0247312 0
-0.044407 0.0207023 0
-0.043802999999999995 0.0156894 0
-0.043386999999999995 0.00951266 0
-0.043209 0.00142248 0
-0.043323 -0.00785499 0
-0.04375 -0.0171455 0
-0.044455999999999996 -0.0243846 0
-0.045356999999999995 -0.0284745 0
-0.04632599999999999 -0.0285777 0
-0.047182 -0.0228837 0
-0.047778 -0.0123531 0
-0.047925999999999996 0.00305952 0
-0.04750499999999999 0.0212762 0
-0.04649299999999999 0.0380071 0
-0.04499399999999999 0.0503333 0
-0.043213 0.0548635 0
-0.041402999999999995 0.0531195 0
-0.03972199999999999 0.0477448 0
-0.03822299999999999 0.0426407 0
-0.036869 0.0390564 0
-0.03562699999999999 0.0358631 0
-0.034472 0.0334744 0
-0.033426 0.0294702 0
-0.032525 0.0247837 0
-0.03178199999999999 0.0202201 0
-0.031162999999999996 0.0174238 0
-0.030598 0.0173311 0
-0.02996499999999999 0.0211022 0
-0.029137999999999997 0.0290438 0
-0.02795199999999999 0.0419115 0
-0.026263999999999996 0.0592465 0
-0.023929499999999992 0.0787925 0
-0.021050600000000003 0.0931531 0
-0.017734100000000003 0.103811 0
-0.014231300000000002 0.10541 0
-0.010760499999999992 0.102386 0
-0.007434899999999994 0.0974646 0
-0.004263099999999992 0.09335 0
-0.0012073999999999974 0.0902486 0
0.001749600000000004 0.0874681 0
0.0046321 0.08566 0
0.007465600000000003 0.0845917 0
0.010283399999999998 0.084839 0
0.013147700000000005 0.0872481 0
0.0161325 0.0919926 0
0.019316200000000006 0.0988752 0
0.022744800000000003 0.106454 0
0.026444000000000002 0.115614 0
0.030418 0.121448 0
0.0344684 0.120718 0
0.038416000000000006 0.11579 0
0.0422026 0.112736 0
0.0458606 0.106709 0
0.0493083 0.100638 0
0.052548300000000006 0.0939813 0
0.0555317 0.0851959 0
0.05818960000000001 0.0748342 0
0.06051 0.0651273 0
0.0625115 0.0555511 0
0.0641863 0.0455184 0
0.06552502 0.0354248 0
0.06653216 0.0255848 0
0.067216 0.0159918 0
0.06758648 0.00677721 0
0.06765597000000001 -0.00197121 0
0.06744381 -0.0102405 0
0.06696590000000001 -0.017889 0
0.06624745 -0.0246609 0
0.06543621000000001 -0.0225125 0
0.0646087 -0.0275909 0
0.0636172 -0.0303219 0
0.06262100000000001 -0.0298981 0
0.0616086 -0.0307868 0
0.0605925 -0.0301649 0
0.0595989 -0.0295182 0
0.058629200000000006 -0.0287035 0
0.0576938 -0.0274649 0
0.0568012 -0.0261761 0
0.0559577 -0.0244449 0
0.0551826 -0.0222281 0
0.054453800000000004 -0.0218114 0
0.05374910000000001 -0.0204726 0
0.05307680000000001 -0.0200569 0
0.052418900000000004 -0.0194318 0
0.0517864 -0.0187696 0
0.05116760000000001 -0.0182687 0
0.0505704 -0.0177131 0
0.0499898 -0.0170994 0
0.04943360000000001 -0.0163389 0
0.0489011 -0.0156182 0
0.048394400000000004 -0.0148742 0
0.0479087 -0.0142824 0
0.047437400000000005 -0.0140941 0
0.04697130000000001 -0.0138488 0
0.0465158 -0.0134988 0
0.046072300000000004 -0.0131387 0
0.0456401 -0.0128339 0
0.045216400000000004 -0.0126238 0
0.0447979 -0.0125069 0
0.0443823 -0.012451 0
0.0439682 -0.0124086 0
0.043555500000000004 -0.0123577 0
0.043145800000000005 -0.0122288 0
0.0427418 -0.0120185 0
0.0423465 -0.0117163 0
0.041963 -0.0113189 0
0.0415938 -0.0108681 0
0.0412399 -0.0104091 0
0.040901200000000006 -0.00995771 0
0.0405772 -0.00952421 0
0.040267000000000004 -0.00912782 0
0.0399692 -0.00878107 0
0.039682 -0.00848311 0
0.039404 -0.00822242 0
0.039134 -0.00799422 0
0.038871100000000006 -0.00779214 0
0.0386144 -0.00761903 0
0.038363100000000004 -0.0074734 0
0.0381162 -0.00734169 0
0.0378737 -0.00721314 0
0.037635600000000005 -0.00707946 0
0.0374021 -0.00693824 0
0.0371734 -0.00678808 0
0.0369499 -0.00662832 0
0.0367318 -0.00646521 0
0.036519100000000006 -0.00630765 0
0.036311500000000003 -0.00616134 0
0.0361083 -0.00604007 0
0.0359085 -0.00596374 0
0.0357103 -0.00593861 0
0.035512100000000005 -0.00596396 0
0.0353124 -0.00602148 0
0.0351107 -0.00608844 0
0.0349066 -0.00615394 0
0.034700600000000005 -0.00621445 0
0.0344925 -0.00627072 0
0.034282700000000006 -0.00632264 0
0.0340712 -0.00637117 0
0.0338581 -0.00641638 0
0.0336436 -0.00645922 0
0.033427700000000005 -0.00649981 0
0.033210500000000004 -0.00653906 0
0.032992 -0.00657728 0
0.0327722 -0.00661528 0
0.032551100000000006 -0.00665342 0
0.0323287 -0.0066921 0
0.032105100000000004 -0.00673079 0
0.0318801 -0.0067698 0
0.031653900000000006 -0.00680894 0
0.031426300000000004 -0.00684833 0
0.0311974 -0.00688785 0
0.0309672 -0.00692797 0
0.030735700000000005 -0.00696871 0
0.0305027 -0.00701026 0
0.0302684 -0.00705253 0
0.0300326 -0.00709561 0
0.0297954 -0.00713916 0
0.0295568 -0.00717972 0
0.029317000000000003 -0.00721437 0
0.0290761 -0.00724129 0
0.028834400000000003 -0.00726055 0
0.0285923 -0.00727236 0
0.02835 -0.00726909 0
0.0281082 -0.00724722 0
0.0278674 -0.00720324 0
0.027628600000000003 -0.00713486 0
0.0273925 -0.00704178 0
0.0271599 -0.00692481 0
0.026931700000000003 -0.00678421 0
0.026708500000000003 -0.00661758 0
0.026491400000000005 -0.00642455 0
0.026281200000000005 -0.00620551 0
0.026078700000000003 -0.0059625 0
0.025884700000000004 -0.00570077 0
0.0256995 -0.00542832 0
0.0255236 -0.00514977 0
0.025357000000000005 -0.00486824 0
0.025199700000000005 -0.0045865 0
0.025051800000000006 -0.00430751 0
0.0249131 -0.0040316 0
0.0247835 -0.00376031 0
0.024662800000000006 -0.00349696 0
0.0245507 -0.00324491 0
0.024446700000000002 -0.00300654 0
0.024350500000000004 -0.00278048 0
0.024261700000000004 -0.00255996 0
0.024180200000000006 -0.00234119 0
0.0241059 -0.00212196 0
0.0240391 -0.00190171 0
0.023979600000000004 -0.00167791 0
0.0239276 -0.00145246 0
0.023883100000000004 -0.00122975 0
0.023845900000000003 -0.0010118 0
0.0238159 -0.000800523 0
0.023792800000000003 -0.000601534 0
0.023775900000000003 -0.000418792 0
0.023764900000000005 -0.000255425 0
0.023758900000000006 -0.000113378 0
0.023757300000000002 6.31067e-06 0
0.023759300000000004 0.000103613 0
0.023764100000000003 0.00017954 0
0.023771100000000003 0.000235853 0
0.0237797 0.000274817 0
0.023789400000000002 0.000299117 0
0.023799600000000004 0.000311374 0
0.023810000000000005 0.000314191 0
0.023820400000000005 0.000309664 0
0.0238306 0.000299533 0
0.023840300000000002 0.000285064 0
0.023849500000000003 0.000266967 0
0.023858000000000004 0.000245474 0
0.0238658 0.000220505 0
0.023872700000000004 0.000191705 0
0.023878500000000004 0.000158561 0
0.023883100000000004 0.000120259 0
0.023886400000000002 7.60825e-05 0
0.023888 2.531e-05 0
0.023887900000000004 -3.26596e-05 0
0.023885700000000003 -9.811e-05 0
0.023881100000000002 -0.000171228 0
0.023874000000000006 -0.000251714 0
0.023864100000000006 -0.000339219 0
0.023851200000000003 -0.000433046 0
0.023835000000000002 -0.000532577 0
0.023815500000000003 -0.000638425 0
0.023792300000000002 -0.000744523 0
0.023765800000000004 -0.000844589 0
0.023736 -0.000937808 0
0.0237032 -0.0010225 0
0.023667800000000003 -0.00109783 0
0.0236301 -0.00116352 0
0.0235903 -0.00121891 0
0.023548900000000005 -0.00126338 0
0.023506200000000005 -0.00129623 0
0.023462700000000003 -0.00131702 0
0.0234187 -0.00132561 0
0.023374500000000006 -0.00132205 0
0.023330800000000006 -0.00130641 0
0.0232877 -0.00127893 0
0.023245800000000004 -0.00124014 0
0.023205300000000005 -0.00119153 0
0.023166600000000002 -0.00113478 0
0.023130000000000005 -0.00107123 0
0.023095500000000005 -0.00100184 0
0.023063400000000005 -0.000928103 0
0.0230338 -0.000851185 0
0.023006900000000004 -0.000772693 0
0.022982500000000003 -0.000693891 0
0.0229607 -0.000616327 0
0.022941500000000004 -0.000541227 0
0.022924700000000006 -0.000470037 0
0.022910200000000006 -0.000402286 0
0.022898 -0.000336379 0
0.022887900000000003 -0.000269546 0
0.0228801 -0.000201994 0
0.022874600000000002 -0.000132662 0
0.0228714 -6.01794e-05 0
0.0228707 1.49303e-05 0
0.0228726 9.13237e-05 0
0.022876900000000006 0.000168399 0
0.022883900000000006 0.000245461 0
0.0228934 0.00031997 0
0.022905300000000003 0.000389818 0
0.0229194 0.000453446 0
0.0229356 0.000509468 0
0.022953400000000006 0.000556969 0
0.022972700000000006 0.000595473 0
0.022993 0.000624963 0
0.0230143 0.000645799 0
0.023036 0.000658609 0
-0.04336899999999999 0.0 0
-0.043362 -0.00119474 0
-0.04338499999999999 0.000508524 0
-0.04334299999999999 0.000804644 0
-0.043261999999999995 0.00430601 0
-0.043014 0.0105162 0
-0.042586 0.0142279 0
-0.042096999999999996 0.0143143 0
-0.041658 0.0115823 0
-0.041346999999999995 0.00747231 0
-0.041151999999999994 0.00452597 0
-0.04103999999999999 0.00225566 0
-0.04101199999999999 -0.000605387 0
-0.041104 -0.00478898 0
-0.04135899999999999 -0.010442 0
-0.041837 -0.0178913 0
-0.04257799999999999 -0.0260917 0
-0.043583 -0.0336581 0
-0.044815999999999995 -0.0395001 0
-0.046193 -0.0423789 0
-0.047608 -0.0417728 0
-0.048902 -0.0354272 0
-0.04989500000000001 -0.0240717 0
-0.050444 -0.00920501 0
-0.050462999999999994 0.0071227 0
-0.049972 0.0209117 0
-0.049078 0.0316901 0
-0.04792199999999999 0.0362099 0
-0.046707 0.0359307 0
-0.045568 0.0323924 0
-0.04457 0.0277443 0
-0.043711 0.0239293 0
-0.042991 0.019385 0
-0.042442999999999995 0.0137232 0
-0.042110999999999996 0.00638691 0
-0.04204999999999999 -0.00231762 0
-0.04228699999999999 -0.0112662 0
-0.042792 -0.0182967 0
-0.043491 -0.0224716 0
-0.044261999999999996 -0.0229594 0
-0.044985 -0.0201614 0
-0.045522999999999994 -0.0113106 0
-0.045624 0.00483033 0
-0.04514 0.0235665 0
-0.044016 0.0425997 0
-0.042334 0.0560255 0
-0.040318999999999994 0.063628 0
-0.03819299999999999 0.0629367 0
-0.036166000000000004 0.0584804 0
-0.034314 0.0530079 0
-0.032621 0.0489687 0
-0.031058000000000002 0.0453308 0
-0.029587000000000002 0.0434906 0
-0.028152999999999997 0.0425062 0
-0.026765999999999998 0.0407972 0
-0.025436 0.0392526 0
-0.024135900000000002 0.0391034 0
-0.022802599999999992 0.041332 0
-0.021333599999999994 0.047395 0
-0.019593600000000003 0.0570542 0
-0.017467999999999997 0.0701635 0
-0.014899700000000002 0.0824596 0
-0.011980499999999991 0.0921121 0
-0.008759699999999995 0.100283 0
-0.0053218999999999905 0.105148 0
-0.0017791999999999947 0.106865 0
0.0017628000000000088 0.105268 0
0.0052077000000000095 0.101404 0
0.008516800000000005 0.0973898 0
0.011689900000000003 0.0933138 0
0.014735500000000006 0.0895989 0
0.0176592 0.0861025 0
0.0204784 0.0833312 0
0.023216100000000003 0.0811331 0
0.025889800000000004 0.0795249 0
0.0285315 0.0797033 0
0.0313241 0.0866721 0
0.0342688 0.089411 0
0.037296600000000006 0.0931294 0
0.040439300000000004 0.0939462 0
0.0435506 0.0926288 0
0.0465631 0.0874844 0
0.0493373 0.079416 0
0.0518512 0.0718074 0
0.0540953 0.0631339 0
0.0560326 0.0539104 0
0.057671700000000006 0.0449479 0
0.0590113 0.0361641 0
0.0600672 0.0276497 0
0.0608408 0.0193023 0
0.061338500000000004 0.0109271 0
0.0615579 0.00270658 0
0.0615177 -0.00447707 0
0.0612347 -0.0119516 0
0.060717600000000004 -0.0186311 0
0.059990600000000005 -0.0244807 0
0.0590731 -0.0302671 0
0.057972800000000005 -0.0352275 0
0.0567299 -0.0391383 0
0.055360400000000004 -0.0427417 0
0.05388130000000001 -0.0457664 0
0.0523122 -0.048176 0
0.050675200000000004 -0.0498657 0
0.0489951 -0.0507939 0
0.0473005 -0.0507797 0
0.0456109 -0.0507018 0
0.043929 -0.0500392 0
0.0422965 -0.0481585 0
0.040729 -0.0444466 0
0.0393369 -0.0395272 0
0.0381046 -0.0347006 0
0.0370535 -0.027323 0
0.036261 -0.0208799 0
0.035681700000000004 -0.0141006 0
0.0353296 -0.00802682 0
0.035141200000000004 -0.00358825 0
0.035090300000000005 -1.21517e-06 0
0.0351406 0.00283892 0
0.0352866 0.00579742 0
0.0355318 0.00879742 0
0.0358798 0.0120143 0
0.0363423 0.0155744 0
0.0369217 0.0190502 0
0.037619 0.0226081 0
0.038436200000000004 0.0262829 0
0.039379700000000004 0.0301557 0
0.040452100000000005 0.0339828 0
0.041648700000000004 0.0376115 0
0.042966300000000006 0.041328 0
0.0444113 0.0451676 0
0.0459836 0.0490037 0
0.0476873 0.0531078 0
0.049532900000000005 0.0573835 0
0.05151410000000001 0.0611593 0
0.0535717 0.0615585 0
0.0555726 0.058223 0
0.0574182 0.0525787 0
0.05904860000000001 0.0455048 0
0.06044 0.0385631 0
0.0616036 0.0317375 0
0.062499 0.0217363 0
0.06312190000000001 0.0207465 0
0.0637791 0.0187911 0
0.0643943 0.0180894 0
0.0649683 0.0162181 0
0.06545072 0.0125218 0
0.06578745 0.00792154 0
0.06598053000000001 0.00403711 0
0.06605407 0.000487675 0
0.06599920000000001 -0.00343244 0
0.06583342 -0.00618487 0
0.06558937000000001 -0.0083383 0
0.06527307 -0.0105104 0
0.0648896 -0.0122871 0
0.0644569 -0.013585 0
0.0639828 -0.0147764 0
0.0634725 -0.0157364 0
0.0629372 -0.0163018 0
0.0623874 -0.0166772 0
0.061826200000000005 -0.0169263 0
0.0612626 -0.01688 0
0.060702400000000004 -0.0167245 0
0.060149400000000006 -0.0164577 0
0.0596071 -0.0160961 0
0.059078500000000006 -0.0156463 0
0.0585661 -0.0150701 0
0.0580765 -0.0144379 0
0.0576 -0.0141843 0
0.0571315 -0.0139614 0
0.0566682 -0.0139174 0
0.05620170000000001 -0.0140962 0
0.0557259 -0.0144111 0
0.0552368 -0.0148408 0
0.0547415 -0.014836 0
0.0542493 -0.014701 0
0.0537612 -0.014594 0
0.0532768 -0.0145154 0
0.0527921 -0.0146067 0
0.052302 -0.0148051 0
0.0518042 -0.015063 0
0.051297 -0.0153703 0
0.0507788 -0.0157113 0
0.05024870000000001 -0.0160931 0
0.0497051 -0.016518 0
0.04914640000000001 -0.0169983 0
0.048571 -0.0175186 0
0.0479776 -0.0180654 0
0.0473659 -0.0186262 0
0.046735200000000005 -0.0192007 0
0.046085100000000004 -0.0197824 0
0.0454159 -0.0203532 0
0.0447278 -0.0209087 0
0.044021500000000005 -0.0214534 0
0.043297100000000005 -0.0219935 0
0.042554800000000004 -0.022534 0
0.0417944 -0.0230775 0
0.041015800000000005 -0.0236243 0
0.040219000000000005 -0.0241738 0
0.0394038 -0.024733 0
0.038568500000000006 -0.0253942 0
0.0377103 -0.0260237 0
0.036835400000000004 -0.0264627 0
0.0359447 -0.0270307 0
0.035036700000000004 -0.0274042 0
0.034125100000000005 -0.0272251 0
0.0332309 -0.026429 0
0.032371000000000004 -0.0252859 0
0.0315486 -0.0241456 0
0.0307698 -0.0226463 0
0.0300454 -0.0209925 0
0.0293753 -0.0193266 0
0.0287624 -0.0176345 0
0.028202700000000004 -0.0160425 0
0.027699100000000004 -0.0166223 0
0.0273423 -0.00954501 0
0.027066900000000005 -0.00673806 0
0.026914100000000003 -0.0028542 0
0.026866100000000004 -0.000186525 0
0.0269147 0.00299839 0
0.027073 0.00632084 0
0.0273421 0.0096854 0
0.027724600000000002 0.0131223 0
0.0282219 0.0165542 0
0.028833700000000004 0.0199568 0
0.029556900000000004 0.0232762 0
0.030391600000000005 0.026633 0
0.0313365 0.0298802 0
0.0323878 0.0330317 0
0.033542600000000006 0.0360797 0
0.0347953 0.0389065 0
0.036138500000000004 0.0415385 0
0.0375681 0.0441058 0
0.0390823 0.0466086 0
0.0406774 0.0489558 0
0.0423469 0.0510692 0
0.0440827 0.0529469 0
0.0458692 0.053866 0
0.047634800000000005 0.0517582 0
0.049288900000000004 0.0474665 0
0.05077380000000001 0.0417873 0
0.052053 0.0352485 0
0.053107100000000004 0.0283752 0
0.0538796 0.0179654 0
0.05426450000000001 0.00656113 0
0.054324000000000004 -0.00234959 0
0.0541002 -0.0099375 0
0.053676600000000005 -0.0151984 0
0.053078600000000004 -0.0204255 0
0.0522871 -0.0267146 0
0.0512986 -0.0321808 0
0.050141000000000005 -0.0370193 0
0.0488265 -0.0415078 0
0.047375600000000004 -0.0452253 0
0.0458152 -0.0481387 0
0.044172 -0.0502305 0
0.0424715 -0.0516261 0
0.0407362 -0.0524167 0
0.0389783 -0.05289 0
0.037216000000000006 -0.0528838 0
0.035453700000000005 -0.052973 0
0.033683700000000004 -0.0533882 0
0.031910400000000005 -0.052968 0
0.030168800000000003 -0.0513341 0
0.028500000000000004 -0.0490142 0
0.0269275 -0.0453502 0
0.025497400000000003 -0.0408137 0
0.024228400000000004 -0.0357634 0
0.0231241 -0.0308552 0
0.022185300000000005 -0.025918 0
0.0214033 -0.0214538 0
0.020758900000000004 -0.0175759 0
0.0202371 -0.014101 0
0.019823300000000002 -0.010938 0
0.019516500000000006 -0.00753615 0
0.019331300000000003 -0.0037347 0
0.019275300000000002 0.000265844 0
0.019359100000000004 0.00461074 0
0.019590800000000005 0.00910579 0
0.0199748 0.0137486 0
0.020517 0.0185666 0
0.021223600000000002 0.0236402 0
0.022105200000000005 0.0290352 0
0.023170100000000006 0.034588 0
0.024419100000000006 0.0400551 0
0.025846300000000003 0.0452761 0
0.027444000000000003 0.0502492 0
0.029197300000000002 0.0546328 0
0.031088000000000005 0.0585618 0
0.0331054 0.0622187 0
0.035229300000000005 0.064954 0
0.0374367 0.0669119 0
0.039761200000000003 0.0725116 0
0.0422423 0.0758641 0
0.0448393 0.0789017 0
0.0474723 0.0786773 0
0.05005420000000001 0.0759969 0
0.0525046 0.0709543 0
0.054752 0.0640597 0
0.056748900000000005 0.056109 0
0.058468400000000004 0.0474865 0
0.0599002 0.0391646 0
-0.04298199999999999 0.0 0
-0.042973 -0.00106157 0
-0.042989 0.000749958 0
-0.042937 0.00116756 0
-0.04284399999999999 0.00470074 0
-0.042580999999999994 0.0109393 0
-0.042136999999999994 0.014787 0
-0.041627 0.0149432 0
-0.041166999999999995 0.0122804 0
-0.040833999999999995 0.0081157 0
-0.040617 0.00521128 0
-0.040479 0.0031572 0
-0.040417999999999996 0.000474094 0
-0.04046999999999999 -0.00350853 0
-0.04067899999999999 -0.0089316 0
-0.041102 -0.0161417 0
-0.04178 -0.0240934 0
-0.042714 -0.0313974 0
-0.043866 -0.0369628 0
-0.045154 -0.0395271 0
-0.046461 -0.0376262 0
-0.047613 -0.0313973 0
-0.04847499999999999 -0.020057 0
-0.048881999999999995 -0.00487794 0
-0.04875 0.0118827 0
-0.048082 0.0266924 0
-0.04699099999999999 0.0375648 0
-0.045643 0.0416939 0
-0.044263 0.0404798 0
-0.04299599999999999 0.0356069 0
-0.04189 0.0311383 0
-0.04091299999999999 0.0278401 0
-0.040046 0.0242228 0
-0.039319999999999994 0.0195421 0
-0.03877699999999999 0.0132186 0
-0.038465 0.0058011 0
-0.038403999999999994 -0.00159198 0
-0.038558999999999996 -0.00696155 0
-0.03884599999999999 -0.00916746 0
-0.039139999999999994 -0.00789828 0
-0.039301 -0.00176315 0
-0.039189 0.00900387 0
-0.038589 0.0266036 0
-0.037351999999999996 0.0467801 0
-0.035458 0.0641808 0
-0.033102999999999994 0.0760597 0
-0.030478999999999992 0.0793767 0
-0.02785499999999999 0.077675 0
-0.025349999999999998 0.0727999 0
-0.02300379999999999 0.0682163 0
-0.0208121 0.0639274 0
-0.018726599999999996 0.0616625 0
-0.016697099999999993 0.0603621 0
-0.014697299999999996 0.0597594 0
-0.012708399999999995 0.0596672 0
-0.01070589999999999 0.0607035 0
-0.008633599999999991 0.0640171 0
-0.0063953999999999955 0.0704326 0
-0.0039123999999999964 0.0784204 0
-0.0011352999999999919 0.0879231 0
0.0019701000000000024 0.0977853 0
0.005386500000000002 0.10711 0
0.009093100000000007 0.114822 0
0.013002700000000006 0.119001 0
0.017012900000000004 0.121246 0
0.021056700000000005 0.120873 0
0.0250388 0.117907 0
0.0288925 0.113298 0
0.032571800000000005 0.107604 0
0.036047600000000006 0.101221 0
0.0392875 0.0933919 0
0.0422384 0.0840294 0
0.0448517 0.0733227 0
0.047101500000000004 0.0622253 0
0.04898910000000001 0.0508884 0
0.0504114 0.0374043 0
0.0514867 0.0276994 0
0.0522149 0.0169118 0
0.0526102 0.00713102 0
0.05266900000000001 -0.00296811 0
0.0523776 -0.0139314 0
0.051737000000000005 -0.0236845 0
0.05079790000000001 -0.0320243 0
0.049597300000000004 -0.0395792 0
0.0481607 -0.0461467 0
0.046525000000000004 -0.0515236 0
0.0447269 -0.0560543 0
0.0427885 -0.0599414 0
0.040741000000000006 -0.0626284 0
0.038624000000000006 -0.0641902 0
0.036466900000000003 -0.0651167 0
0.034295900000000004 -0.0649784 0
0.0321559 -0.0633366 0
0.030075200000000003 -0.0621375 0
0.028048000000000003 -0.0594465 0
0.0261329 -0.055462 0
0.024384000000000003 -0.0498239 0
0.022847200000000005 -0.042693 0
0.021558800000000003 -0.0352418 0
0.020503300000000002 -0.0288749 0
0.019639500000000004 -0.02353 0
0.0189398 -0.018933 0
0.018375100000000005 -0.0152105 0
0.0179379 -0.0113516 0
0.017619000000000003 -0.00796354 0
0.0174112 -0.00483431 0
0.017281400000000002 -0.00284263 0
0.0172567 0.00155314 0
0.017408100000000003 0.0072495 0
0.017745500000000004 0.0127526 0
0.018272700000000003 0.0187145 0
0.0190132 0.0254802 0
0.0199852 0.0324792 0
0.0211871 0.0392503 0
0.022610000000000005 0.0457751 0
0.024252000000000003 0.0525804 0
0.026123800000000003 0.0589861 0
0.028174200000000003 0.0637311 0
0.030379200000000002 0.0682657 0
0.0327205 0.0718208 0
0.035158100000000005 0.0741735 0
0.0376581 0.0756394 0
0.040195 0.0764361 0
0.042748600000000005 0.0764858 0
0.045219 0.071921 0
0.047506400000000004 0.0659012 0
0.049584600000000006 0.059005 0
0.051416 0.0512785 0
0.052986000000000005 0.0435141 0
0.05429200000000001 0.0355236 0
0.0553345 0.0275529 0
0.056116200000000005 0.0198424 0
0.056635200000000004 0.0117822 0
0.056893 0.00407292 0
0.0568982 -0.00326953 0
0.05665730000000001 -0.0113375 0
0.056358500000000006 -0.0110382 0
0.0558988 -0.0155406 0
0.0553427 -0.0175774 0
0.0547188 -0.0198335 0
0.05401840000000001 -0.0218315 0
0.0532697 -0.0230208 0
0.052484 -0.0240278 0
0.05167240000000001 -0.0245882 0
0.050848500000000005 -0.0247898 0
0.050024 -0.0246413 0
0.0492095 -0.0243679 0
0.0483952 -0.0244492 0
0.0475857 -0.024194 0
0.04678020000000001 -0.0243078 0
0.045964700000000004 -0.0246266 0
0.0451376 -0.0250643 0
0.044293200000000005 -0.0255822 0
0.043433900000000004 -0.0259712 0
0.042563500000000004 -0.026244 0
0.0416747 -0.0268462 0
0.040778100000000005 -0.0270234 0
0.0398724 -0.0272461 0
0.038963700000000004 -0.027336 0
0.038046800000000006 -0.0277524 0
0.0371142 -0.0281685 0
0.0361708 -0.0284252 0
0.035222800000000005 -0.0284868 0
0.034278800000000005 -0.0281679 0
0.0333566 -0.0272146 0
0.0324749 -0.0257564 0
0.031644200000000004 -0.0247905 0
0.030794000000000002 -0.0261712 0
0.029900800000000005 -0.0274248 0
0.028986000000000005 -0.0272016 0
0.028101100000000004 -0.0260243 0
0.0272482 -0.0253281 0
0.026422300000000003 -0.0241331 0
0.0256467 -0.0225765 0
0.024925600000000006 -0.0207819 0
0.0242703 -0.0186597 0
0.023690800000000005 -0.0162219 0
0.0231986 -0.0134279 0
0.0228046 -0.0103508 0
0.022517100000000005 -0.00705387 0
0.022342800000000003 -0.00357283 0
0.022286300000000002 8.88601e-06 0
0.0223502 0.00353431 0
0.022526900000000002 0.00689684 0
0.022815600000000005 0.0103213 0
0.023222 0.0138709 0
0.023745100000000005 0.0173403 0
0.0243842 0.0208384 0
0.025141000000000004 0.0243994 0
0.026016400000000002 0.0279446 0
0.0270093 0.0314414 0
0.0281169 0.0348165 0
0.0293331 0.0379575 0
0.0306492 0.0408185 0
0.032055400000000005 0.0433939 0
0.033539000000000006 0.0454387 0
0.035085000000000005 0.0472398 0
0.0366854 0.0479936 0
0.038313 0.0491216 0
0.039956900000000004 0.0496013 0
0.0416266 0.0506486 0
0.0433243 0.0515018 0
0.0451408 0.0558162 0
0.0470189 0.0567987 0
0.0489227 0.057185 0
0.05080900000000001 0.0556172 0
0.0525974 0.051598 0
0.0542219 0.0460926 0
0.0556459 0.0396452 0
0.0568433 0.0325065 0
0.0578032 0.0256838 0
0.0585398 0.0190022 0
0.0590594 0.0126501 0
0.0593784 0.00692647 0
0.059499300000000005 0.000709726 0
0.05942120000000001 -0.00509972 0
0.059153000000000004 -0.010596 0
0.0586995 -0.0162801 0
0.058065200000000004 -0.0214114 0
0.057271300000000004 -0.0259029 0
0.056331900000000004 -0.0301924 0
0.0552561 -0.0340611 0
0.054058800000000004 -0.0375429 0
0.052755500000000004 -0.0403585 0
0.0513728 -0.042409 0
0.0499323 -0.0438569 0
0.0484547 -0.0446669 0
0.0469595 -0.0450259 0
0.0454551 -0.0451689 0
0.043952500000000005 -0.0448873 0
0.0424673 -0.0443642 0
0.040991700000000006 -0.0442226 0
0.0394882 -0.0463998 0
0.037909500000000006 -0.0483377 0
0.036265000000000006 -0.0501492 0
0.0345728 -0.0512134 0
0.0328615 -0.0514439 0
0.031149000000000003 -0.0513824 0
0.0294422 -0.0515216 0
0.027683200000000005 -0.0537933 0
0.025878900000000003 -0.0541762 0
0.024083 -0.0536216 0
0.022338800000000006 -0.0509807 0
0.020692600000000005 -0.048199 0
0.019144300000000003 -0.0447664 0
0.0177234 -0.0409857 0
0.016425800000000004 -0.037053 0
0.0152674 -0.0323635 0
0.014243100000000002 -0.0294006 0
0.013315900000000006 -0.0259701 0
0.012538000000000007 -0.0211094 0
0.011907000000000001 -0.017047 0
0.011407700000000007 -0.0131426 0
0.0110373 -0.00924186 0
0.010798500000000003 -0.00521362 0
0.010696300000000006 -0.0010924 0
0.0107328 0.00313431 0
0.010916300000000004 0.00772741 0
0.011258699999999996 0.012641 0
0.011770299999999997 0.0178451 0
0.012460100000000002 0.0233315 0
0.013340600000000001 0.0292833 0
0.014426000000000001 0.035553 0
0.015720000000000005 0.0417547 0
0.017217100000000006 0.0477322 0
0.018921100000000003 0.0541106 0
0.0208172 0.0592295 0
0.022875600000000003 0.0639539 0
0.0250789 0.0677431 0
0.0273797 0.0700651 0
0.029745200000000006 0.0719641 0
0.0321371 0.0716553 0
0.0345135 0.0709908 0
0.0368773 0.0709793 0
0.0392447 0.0708557 0
0.041560200000000005 0.0677558 0
0.0437279 0.0623874 0
0.045690800000000004 0.0555625 0
0.0474081 0.0477934 0
0.048862100000000006 0.0400641 0
0.050069 0.032907 0
0.051040100000000005 0.0258366 0
0.0517719 0.0183731 0
0.0522533 0.0110431 0
0.0525041 0.00431058 0
0.052527700000000004 -0.00244217 0
0.0523411 -0.00836266 0
0.0519509 -0.0146258 0
0.0513629 -0.0202154 0
0.0505998 -0.0252733 0
0.04967490000000001 -0.0298837 0
0.0486079 -0.0338261 0
0.0474216 -0.0370776 0
0.046138900000000004 -0.0396594 0
0.044781100000000004 -0.041623 0
0.043367300000000004 -0.0430792 0
0.0419121 -0.0441292 0
0.040427500000000005 -0.0449719 0
0.038909400000000004 -0.0461561 0
0.037348700000000006 -0.0474999 0
0.035743300000000006 -0.0479871 0
-0.042016 0.0 0
-0.042002 -0.000776894 0
-0.042008000000000004 0.00109782 0
-0.04193899999999999 0.00176182 0
-0.041826 0.0052986 0
-0.041543 0.0115745 0
-0.041069999999999995 0.0158152 0
-0.04052 0.0163294 0
-0.04001099999999999 0.0137995 0
-0.03962399999999999 0.00975231 0
-0.039353 0.00684763 0
-0.039154999999999995 0.00521873 0
-0.039018 0.00298279 0
-0.038978 -0.000515471 0
-0.039077 -0.0053727 0
-0.039371 -0.0120028 0
-0.03990199999999999 -0.0193758 0
-0.040667999999999996 -0.026084 0
-0.041632 -0.0310143 0
-0.04271 -0.032863 0
-0.043781 -0.0302473 0
-0.04463299999999999 -0.0212585 0
-0.045151 -0.00949514 0
-0.045190999999999995 0.00660916 0
-0.044663999999999995 0.0238068 0
-0.04362099999999999 0.0368284 0
-0.042223 0.0461748 0
-0.040632 0.0479062 0
-0.039055999999999993 0.0464575 0
-0.037578 0.0422412 0
-0.03623699999999999 0.0384922 0
-0.03501499999999999 0.035292 0
-0.033885 0.0329877 0
-0.032818 0.0308942 0
-0.031846 0.0275152 0
-0.030997999999999998 0.0237227 0
-0.030260999999999996 0.0208766 0
-0.02958899999999999 0.019912 0
-0.028899999999999995 0.0221418 0
-0.028071 0.0278527 0
-0.026982999999999993 0.0375185 0
-0.025453000000000003 0.0541711 0
-0.023346699999999998 0.0710958 0
-0.020686999999999997 0.0872841 0
-0.0175661 0.0982946 0
-0.014194100000000001 0.10286 0
-0.010776800000000003 0.101487 0
-0.0074655 0.097324 0
-0.004294499999999993 0.0933854 0
-0.0012320999999999999 0.0906383 0
0.0017440000000000094 0.0881896 0
0.00465270000000001 0.0864432 0
0.0075099 0.0852181 0
0.0103428 0.084994 0
0.013194300000000006 0.0864758 0
0.016137400000000003 0.0902259 0
0.019259200000000004 0.0972649 0
0.0226381 0.105004 0
0.026262 0.111982 0
0.0300978 0.117325 0
0.0340214 0.117058 0
0.037843100000000005 0.111945 0
0.041442200000000005 0.104101 0
0.04474890000000001 0.0946278 0
0.047720200000000004 0.0841107 0
0.050329700000000005 0.0730351 0
0.0525761 0.0627365 0
0.054497500000000004 0.0531472 0
0.0561011 0.0437291 0
0.057386900000000005 0.0340342 0
0.0583511 0.0242532 0
0.058994500000000005 0.0149389 0
0.05933530000000001 0.00615072 0
0.059383200000000004 -0.0011556 0
0.0594816 0.0075272 0
0.0597497 0.0090601 0
0.0601278 0.0135446 0
0.06064 0.0162788 0
0.061184800000000004 0.016406 0
0.0617433 0.0172151 0
0.062338500000000005 0.0182465 0
0.0629416 0.0178699 0
0.0635245 0.0171711 0
0.06408950000000001 0.0167523 0
0.0646345 0.0158555 0
0.0651404 0.014521 0
0.06559468 0.0127905 0
0.06598598 0.0107422 0
0.06630399000000001 0.00844955 0
0.06654421 0.0061192 0
0.0667084 0.00391473 0
0.06680088 0.00177565 0
0.06682371000000001 -0.00028385 0
0.06678099 -0.0021412 0
0.06667797 -0.00392211 0
0.06651834000000001 -0.00554751 0
0.06630673000000001 -0.00704738 0
0.06604564 -0.00852598 0
0.06573734 -0.00988461 0
0.06538542 -0.0111455 0
0.0649924 -0.0123535 0
0.0645626 -0.0133786 0
0.0641008 -0.0142454 0
0.06361420000000001 -0.0148819 0
0.06310980000000001 -0.0153341 0
0.0625931 -0.0156262 0
0.06207 -0.0157338 0
0.061545800000000005 -0.0157147 0
0.061023400000000005 -0.0156256 0
0.060505300000000005 -0.0154697 0
0.059993000000000005 -0.0152769 0
0.0594876 -0.0150666 0
0.058989200000000006 -0.0148518 0
0.0584978 -0.0146724 0
0.0580098 -0.014649 0
0.0575205 -0.014735 0
0.057026600000000004 -0.014894 0
0.0565278 -0.0150367 0
0.0560234 -0.0152375 0
0.0555121 -0.0154285 0
0.0549957 -0.0155464 0
0.054475800000000005 -0.0156489 0
0.0539526 -0.0157546 0
0.053425 -0.0159111 0
0.0528913 -0.0161259 0
0.0523492 -0.0164077 0
0.051796 -0.016797 0
0.0512294 -0.0171771 0
0.0506503 -0.0175494 0
0.0500591 -0.0179318 0
0.049453800000000006 -0.0183792 0
0.048833 -0.0188599 0
0.048195600000000005 -0.0193803 0
0.0475399 -0.0199549 0
0.046864300000000005 -0.0205646 0
0.046168 -0.0211988 0
0.0454503 -0.0218542 0
0.044710200000000005 -0.0225085 0
0.0439497 -0.023106 0
0.0431693 -0.0236935 0
0.0423697 -0.0242821 0
0.0415485 -0.0249754 0
0.040704500000000005 -0.0255993 0
0.0398429 -0.0260957 0
0.038964000000000006 -0.0266316 0
0.038067300000000005 -0.0271592 0
0.0371531 -0.0276936 0
0.036220600000000006 -0.028251 0
0.035267200000000005 -0.0289731 0
0.0342932 -0.0294148 0
0.033317000000000006 -0.0290601 0
0.0323661 -0.0280396 0
0.031457200000000005 -0.0265875 0
0.030601700000000003 -0.0248975 0
0.029804000000000004 -0.0231201 0
0.0290657 -0.0206926 0
0.0285305 -0.0117996 0
0.0282788 -0.00397682 0
0.028263300000000005 0.00241251 0
0.028426900000000005 0.00665704 0
0.028704200000000006 0.00984486 0
0.029089500000000004 0.0130683 0
0.029577900000000004 0.0161574 0
0.0301745 0.0195352 0
0.0308878 0.0231353 0
0.031723400000000006 0.0268559 0
0.032688600000000005 0.0309106 0
0.033794300000000006 0.0352645 0
0.0350463 0.0396148 0
0.036439700000000005 0.0437646 0
0.0379692 0.0477997 0
0.0396323 0.0517841 0
0.041427000000000005 0.0557655 0
0.0433641 0.0602307 0
0.045446200000000006 0.0644477 0
0.047666 0.0685258 0
0.0500042 0.071022 0
0.0523488 0.0691635 0
0.0545721 0.0641208 0
0.0565869 0.0568664 0
0.058340300000000005 0.0486954 0
0.0598739 0.0474462 0
0.0614733 0.0477595 0
0.0630531 0.0471629 0
0.064606 0.045534 0
0.06602057 0.0395403 0
0.06723322000000001 0.0336283 0
0.06825893000000001 0.0282723 0
0.06909937000000001 0.0224759 0
0.06974822 0.0167805 0
0.07021353 0.0115341 0
0.07051378 0.00678007 0
0.07065707 0.00214772 0
0.0706537 -0.00206282 0
0.07051723 -0.00583108 0
0.07025855 -0.00943773 0
0.06988691 -0.0126277 0
0.06941487 -0.0153791 0
0.06885962000000001 -0.017875 0
0.06822006 -0.0201789 0
0.06751364 -0.0222029 0
0.0667413 -0.0239225 0
0.06592218 -0.0251147 0
0.0650681 -0.0260245 0
0.0641919 -0.0264682 0
0.0633087 -0.0264697 0
0.062431900000000005 -0.0261181 0
0.0615718 -0.0255154 0
0.0607336 -0.024894 0
0.0599166 -0.0240114 0
0.0591416 -0.0225174 0
0.05841590000000001 -0.0211961 0
0.0577324 -0.0197671 0
0.0571057 -0.0179315 0
0.056535 -0.0166293 0
0.0559862 -0.0162214 0
0.0554606 -0.0154357 0
0.054954300000000005 -0.0150122 0
0.054459400000000005 -0.0147144 0
0.0539748 -0.0143791 0
0.0535013 -0.0140269 0
0.0530397 -0.0136821 0
0.0525886 -0.013423 0
0.052143800000000004 -0.013293 0
0.0517012 -0.0132789 0
0.0512576 -0.0133595 0
0.05080950000000001 -0.0135335 0
0.0503546 -0.0137669 0
0.0498909 -0.0140564 0
0.04941670000000001 -0.0143966 0
0.0489304 -0.0147782 0
0.048430600000000004 -0.0151991 0
0.047916200000000006 -0.0156531 0
0.0473862 -0.016139 0
0.0468394 -0.0166566 0
0.04627490000000001 -0.0171995 0
0.04569190000000001 -0.017758 0
0.04509010000000001 -0.0183324 0
0.044468900000000006 -0.018926 0
0.0438274 -0.0195598 0
0.043163700000000006 -0.020215 0
0.0424795 -0.0208218 0
0.041774900000000004 -0.0214331 0
0.041049800000000004 -0.0220593 0
0.0403034 -0.0227058 0
0.039535400000000005 -0.0233666 0
0.0387448 -0.0240306 0
0.037932900000000006 -0.0246739 0
0.0370991 -0.0253449 0
0.0362422 -0.0260567 0
0.0353628 -0.0266758 0
0.0344695 -0.0268853 0
0.0335762 -0.0267147 0
0.032695100000000005 -0.0262112 0
0.0318318 -0.0256494 0
0.030992900000000004 -0.0246536 0
0.030196 -0.0233205 0
0.0294414 -0.0221035 0
0.0287233 -0.0210431 0
0.028046 -0.0196674 0
0.027416700000000002 -0.018232 0
0.026837100000000003 -0.0166404 0
0.026314000000000004 -0.0148335 0
0.025855800000000005 -0.0127417 0
0.0254722 -0.0103712 0
0.025171600000000002 -0.00778255 0
0.024960200000000002 -0.00504696 0
0.0248412 -0.00223158 0
0.024817500000000006 0.000671463 0
0.024891500000000004 0.00361812 0
0.025063800000000004 0.00657085 0
0.0253332 0.00944052 0
0.025696500000000004 0.0121991 0
0.02615 0.0148626 0
0.0266908 0.0174484 0
0.027316800000000002 0.0199703 0
0.028025400000000006 0.0224151 0
0.028814400000000004 0.0247879 0
0.029680400000000003 0.0270474 0
0.030619600000000004 0.029178 0
0.031627600000000006 0.0311879 0
0.032700700000000006 0.0330978 0
0.0338303 0.0345305 0
0.0350031 0.0358397 0
0.0362255 0.0374404 0
0.037489600000000005 0.0382859 0
0.038736200000000005 0.0368672 0
0.0399438 0.0354316 0
0.0410915 0.0335383 0
0.042167300000000005 0.0309233 0
0.043128200000000005 0.0267271 0
0.0439292 0.0215794 0
0.0445605 0.0166486 0
0.045031 0.0118129 0
0.045334 0.00565489 0
0.045457300000000006 0.0010494 0
0.045409000000000005 -0.00361348 0
0.045216000000000006 -0.00752015 0
0.044905600000000004 -0.0109287 0
0.0444841 -0.0141829 0
0.0439547 -0.0174508 0
-0.04296799999999999 0.0 0
-0.042959 -0.00105684 0
-0.042975 0.000758268 0
-0.042923 0.00117891 0
-0.04282899999999999 0.00471331 0
-0.04256599999999999 0.0109529 0
-0.04212099999999999 0.0148059 0
-0.041610999999999995 0.0149667 0
-0.04114999999999999 0.0123053 0
-0.04081599999999999 0.0081418 0
-0.040597999999999995 0.00523812 0
-0.040458999999999995 0.00319137 0
-0.040397 0.000514739 0
-0.040447 -0.00346087 0
-0.040653999999999996 -0.00887573 0
-0.041075 -0.0160781 0
-0.041750999999999996 -0.0240206 0
-0.042682 -0.0313156 0
-0.043831999999999996 -0.0368728 0
-0.04511699999999999 -0.0394244 0
-0.04642 -0.0375124 0
-0.047568 -0.0312728 0
-0.048426 -0.0199236 0
-0.048827999999999996 -0.00473515 0
-0.048691 0.0120364 0
-0.04801799999999999 0.0268567 0
-0.04692099999999999 0.0377474 0
-0.045568 0.0417794 0
-0.044186 0.0405509 0
-0.042915999999999996 0.0357081 0
-0.041805999999999996 0.0312403 0
-0.040826 0.0279433 0
-0.03995599999999999 0.0243571 0
-0.039223999999999995 0.0197197 0
-0.038674 0.0134467 0
-0.038354 0.00608586 0
-0.038282 -0.00123677 0
-0.038424 -0.00654274 0
-0.038695999999999994 -0.00868953 0
-0.038973999999999995 -0.00756944 0
-0.039097999999999994 0.00120827 0
-0.03883 0.0146231 0
-0.038045999999999996 0.0322181 0
-0.036629999999999996 0.0509348 0
-0.03473999999999999 0.0616314 0
-0.0325 0.071187 0
-0.030111 0.0711168 0
-0.027766 0.0694971 0
-0.025515999999999997 0.0655903 0
-0.023400099999999993 0.0617216 0
-0.021403199999999997 0.0585757 0
-0.0194816 0.0571385 0
-0.01758939999999999 0.0565197 0
-0.0157109 0.0562877 0
-0.013829899999999992 0.056666 0
-0.011917999999999998 0.0582223 0
-0.0099225 0.0618652 0
-0.007753799999999991 0.0683062 0
-0.0053460999999999925 0.0760106 0
-0.0026587 0.0849227 0
0.0003379000000000021 0.0943651 0
0.0036337000000000036 0.102748 0
0.007188100000000003 0.109802 0
0.010922799999999996 0.113407 0
0.0147182 0.114105 0
0.018518400000000004 0.113643 0
0.0222706 0.111313 0
0.025917100000000005 0.107454 0
0.029415700000000003 0.102572 0
0.032737 0.0969032 0
0.0358436 0.0896545 0
0.0386782 0.080762 0
0.0411921 0.0705011 0
0.043299300000000006 0.0574469 0
0.0450363 0.0474808 0
0.046439100000000004 0.0374586 0
0.047557300000000004 0.0302596 0
0.0484165 0.0214223 0
0.04894760000000001 0.0113784 0
0.049088900000000005 -0.00196248 0
0.0488154 -0.013234 0
0.048191300000000006 -0.0235131 0
0.0472503 -0.0322199 0
0.046043200000000006 -0.0396836 0
0.044591500000000006 -0.0469129 0
0.042919200000000005 -0.0529128 0
0.041059200000000004 -0.0584661 0
0.0390181 -0.0636605 0
0.036822400000000005 -0.0675934 0
0.0345185 -0.0704624 0
0.0321398 -0.0720045 0
0.029727100000000006 -0.0726998 0
0.027300700000000004 -0.0726346 0
0.024902100000000003 -0.0712809 0
0.0225872 -0.0677768 0
0.020403200000000003 -0.0632097 0
0.018408100000000004 -0.0569349 0
0.016663900000000002 -0.0491286 0
0.015175100000000004 -0.0405373 0
0.013963000000000003 -0.0329 0
0.012982300000000002 -0.0268686 0
0.012175600000000009 -0.0218629 0
0.011526400000000006 -0.0179461 0
0.010987200000000003 -0.014254 0
0.010586200000000004 -0.0100399 0
0.010320700000000002 -0.00601346 0
0.010182800000000006 -0.00240462 0
0.010165800000000003 0.00135551 0
0.010285799999999998 0.00572599 0
0.010555900000000007 0.0103087 0
0.010984099999999997 0.0152121 0
0.011585800000000007 0.020745 0
0.012388200000000002 0.0273326 0
0.0134371 0.0355303 0
0.014783000000000004 0.0448426 0
0.016445300000000003 0.0544085 0
0.0184215 0.0635633 0
0.020687000000000004 0.0718167 0
0.0232107 0.0790264 0
0.025947000000000005 0.084558 0
0.0288302 0.0875567 0
0.0317805 0.0887285 0
0.0347284 0.0880877 0
0.037647900000000005 0.0870053 0
0.0405082 0.0843837 0
0.043236800000000006 0.0793076 0
0.0457653 0.0725834 0
0.0480452 0.0645121 0
0.0500364 0.0544697 0
0.0516451 0.0434892 0
0.0529258 0.0339055 0
0.0538886 0.0247501 0
0.054593600000000006 0.0181233 0
0.055064600000000005 0.0102587 0
0.0552598 0.0020536 0
0.0551876 -0.00614784 0
0.05483110000000001 -0.0145311 0
0.0542145 -0.0220736 0
0.0533546 -0.028865 0
0.052294600000000004 -0.0343746 0
0.051056000000000004 -0.0395349 0
0.0496664 -0.0434831 0
0.048163300000000006 -0.0464478 0
0.0465762 -0.0485653 0
0.044936000000000004 -0.0496899 0
0.0432661 -0.0504363 0
0.041582 -0.0505022 0
0.0399059 -0.0500873 0
0.038244400000000005 -0.0498104 0
0.0366638 -0.0461899 0
0.035152300000000004 -0.044176 0
0.0337565 -0.0398096 0
0.032488 -0.0368661 0
0.031313600000000004 -0.0336144 0
0.030267000000000002 -0.0296771 0
0.029342900000000005 -0.0257994 0
0.0285597 -0.0216526 0
0.027911400000000003 -0.0175798 0
0.0273913 -0.0139278 0
0.026972500000000003 -0.0111664 0
0.026640200000000003 -0.00868604 0
0.026414700000000006 -0.00489668 0
0.026319000000000002 -0.00116376 0
0.026343400000000003 0.0025028 0
0.026494000000000004 0.00637388 0
0.026775900000000005 0.0103884 0
0.0271927 0.0144416 0
0.0277451 0.0185026 0
0.028434800000000003 0.0227041 0
0.029268600000000006 0.027149 0
0.030254500000000004 0.0318006 0
0.0313956 0.0364172 0
0.032687900000000006 0.0408705 0
0.0341245 0.0451368 0
0.035700800000000005 0.049154 0
0.037404700000000006 0.0529397 0
0.039231100000000005 0.0564002 0
0.0412365 0.0637225 0
0.0434712 0.0698243 0
0.0458866 0.0746255 0
0.048430100000000004 0.077435 0
0.0510254 0.0779263 0
0.0535995 0.0762662 0
0.0560857 0.0728789 0
0.0584234 0.067343 0
0.0605416 0.0601861 0
0.062410900000000005 0.052409 0
0.0641961 0.0559773 0
0.06604597000000001 0.0548678 0
0.06786599 0.0541998 0
0.06962602 0.0508581 0
0.07121265 0.0446073 0
0.07258082 0.0378493 0
0.0737207 0.0309598 0
0.074618644 0.0233914 0
0.07527649160000001 0.0165614 0
0.075721565 0.0106644 0
0.075969456 0.00468009 0
0.07602579300000001 -0.000947966 0
0.075903731 -0.00593789 0
0.075621164 -0.0106749 0
0.07519022492 -0.014941 0
0.074615995 -0.0192487 0
0.07390742 -0.023022 0
0.0730826 -0.0261013 0
0.07217058 -0.0284148 0
0.07119006 -0.0302335 0
0.07015505 -0.0318242 0
0.06906956 -0.033163 0
0.06795279 -0.033755 0
0.0668234 -0.0339634 0
0.06569643 -0.0336004 0
0.0645904 -0.0327584 0
0.06352680000000001 -0.0296054 0
0.0627012 -0.0221853 0
0.061999000000000005 -0.0192794 0
0.061499500000000006 -0.0116866 0
0.061181700000000006 -0.0079226 0
0.0609923 -0.00326389 0
0.0609883 0.00254085 0
0.061139200000000005 0.00572454 0
0.061362400000000004 0.00753757 0
0.061641 0.00894385 0
0.0619436 0.00904002 0
0.062228000000000006 0.00787242 0
0.0624522 0.00566277 0
0.062597 0.00314979 0
0.06265520000000001 0.000480286 0
0.0626203 -0.00241978 0
0.062489300000000005 -0.00517754 0
0.0622713 -0.0077581 0
0.061968800000000004 -0.0102347 0
0.0615864 -0.0125823 0
0.061127600000000004 -0.0148043 0
0.060597700000000004 -0.0168815 0
0.0600001 -0.0188464 0
0.05934010000000001 -0.02065 0
0.0586218 -0.0223323 0
0.0578511 -0.0238055 0
0.05703520000000001 -0.0250426 0
0.0561827 -0.0260144 0
0.0553024 -0.0267328 0
0.0544026 -0.0271952 0
0.0534905 -0.0275341 0
0.05256620000000001 -0.0279504 0
0.0516273 -0.0283753 0
0.05067390000000001 -0.0288563 0
0.0497037 -0.0293699 0
0.0487051 -0.0303692 0
0.047684500000000005 -0.0308868 0
0.046643500000000004 -0.0315161 0
0.0455865 -0.0318802 0
0.0445192 -0.0321872 0
0.0434401 -0.0325958 0
0.042346100000000005 -0.0330544 0
0.041236 -0.0335539 0
0.040109500000000006 -0.0340237 0
0.038968 -0.034462 0
0.037812000000000005 -0.0349053 0
0.036640900000000004 -0.0353815 0
0.0354526 -0.0359569 0
0.034239700000000005 -0.0367789 0
0.033006100000000003 -0.037195 0
0.031771 -0.0369061 0
0.030527000000000006 -0.0409656 0
0.029155900000000005 -0.0436487 0
0.027631300000000004 -0.0475317 0
0.0259898 -0.0505405 0
0.024287700000000002 -0.0511063 0
0.022601500000000004 -0.0503269 0
0.020936000000000003 -0.0495148 0
0.019320900000000002 -0.0474578 0
0.017788500000000006 -0.0447237 0
0.016350800000000006 -0.0417881 0
0.015017800000000005 -0.0384449 0
0.013796000000000003 -0.0350374 0
0.012695600000000001 -0.0311223 0
0.011736200000000002 -0.0269756 0
0.010883900000000002 -0.0241536 0
0.010147200000000009 -0.0201905 0
0.009545700000000004 -0.0161502 0
0.009078799999999998 -0.0120509 0
0.008759200000000009 -0.00733917 0
0.008550600000000005 -0.00547223 0
0.0084317 -0.00130189 0
0.008494200000000007 0.00469405 0
0.008736099999999997 0.00938009 0
0.009126300000000004 0.0139206 0
0.009679300000000002 0.0190297 0
0.010400900000000005 0.0239781 0
0.01128570000000001 0.0289155 0
0.012342500000000006 0.0342883 0
0.0135821 0.0398056 0
0.015002600000000005 0.0451199 0
0.0165965 0.0502439 0
0.0183583 0.0551422 0
0.020272900000000003 0.0594085 0
0.022319000000000006 0.0630787 0
0.0244761 0.0660877 0
0.026721500000000002 0.0684172 0
0.0290334 0.0701185 0
-0.042697 0.0 0
-0.042686 -0.000963723 0
-0.042698 0.000915039 0
-0.042638999999999996 0.00140784 0
-0.04253799999999999 0.00496015 0
-0.042266 0.0112231 0
-0.04181 0.0151826 0
-0.041286 0.0154313 0
-0.040809 0.0127988 0
-0.040457999999999994 0.00865912 0
-0.040221999999999994 0.00576861 0
-0.040064 0.00386557 0
-0.039977 0.00131724 0
-0.03999799999999999 -0.00251717 0
-0.040171 -0.00776617 0
-0.04055199999999999 -0.0147972 0
-0.041183 -0.0225682 0
-0.042062 -0.0296846 0
-0.043154 -0.0350485 0
-0.044374 -0.0373842 0
-0.045607999999999996 -0.0359368 0
-0.046738 -0.0312407 0
-0.04758899999999999 -0.0194984 0
-0.047951999999999995 -0.00287203 0
-0.047734 0.0151265 0
-0.046943 0.0303631 0
-0.04572799999999999 0.0414655 0
-0.044233999999999996 0.0468759 0
-0.042658 0.0466051 0
-0.041183 0.0418209 0
-0.039881 0.0365928 0
-0.03873 0.0330143 0
-0.037688 0.0299054 0
-0.03675099999999999 0.0263585 0
-0.03595999999999999 0.0212064 0
-0.03536 0.0151271 0
-0.03496199999999999 0.00925741 0
-0.034728999999999996 0.00528451 0
-0.03458699999999999 0.00425344 0
-0.034411 0.00666945 0
-0.034061999999999995 0.0144568 0
-0.033399 0.0258407 0
-0.032234 0.0439635 0
-0.030398999999999995 0.0651013 0
-0.027940999999999994 0.0807426 0
-0.025023000000000004 0.092906 0
-0.021844199999999994 0.0960734 0
-0.018685800000000002 0.0930728 0
-0.0156713 0.0879164 0
-0.012836199999999992 0.0827484 0
-0.010150599999999996 0.0788636 0
-0.007578199999999993 0.0758757 0
-0.0050846999999999976 0.0739518 0
-0.0026428000000000007 0.0727684 0
-0.0002173999999999926 0.0730239 0
0.0022466000000000014 0.0753322 0
0.004837900000000006 0.080132 0
0.007619399999999998 0.0869114 0
0.010666900000000007 0.0956264 0
0.0140155 0.10475 0
0.017659 0.113478 0
0.021570600000000002 0.120162 0
0.0256228 0.122093 0
0.029667600000000002 0.120006 0
0.0335769 0.114365 0
0.037257200000000004 0.106546 0
0.040652900000000006 0.0974261 0
0.04372 0.0870604 0
0.04642690000000001 0.0759186 0
0.0487585 0.0647375 0
0.05075400000000001 0.0580574 0
0.0527165 0.0584301 0
0.054613300000000004 0.0556646 0
0.056416900000000006 0.0519687 0
0.05801630000000001 0.0443502 0
0.0593567 0.0365343 0
0.060442800000000005 0.0290965 0
0.061287 0.0219775 0
0.061890400000000005 0.0145973 0
0.0622525 0.00753644 0
0.0623847 0.000894666 0
0.06230720000000001 -0.00509515 0
0.062042 -0.0104275 0
0.061617500000000006 -0.0148401 0
0.061041500000000005 -0.0195204 0
0.0603186 -0.0234303 0
0.0594799 -0.0267236 0
0.0585445 -0.0291021 0
0.0575417 -0.0309337 0
0.0564876 -0.0322068 0
0.05540300000000001 -0.0329316 0
0.0542933 -0.0335162 0
0.053181400000000004 -0.0331083 0
0.05209230000000001 -0.0322623 0
0.0509966 -0.0346682 0
0.0497823 -0.0377883 0
0.04848860000000001 -0.0395222 0
0.047160400000000005 -0.0398837 0
0.045831500000000004 -0.0399779 0
0.0445028 -0.0396939 0
0.0431869 -0.0394479 0
0.0418696 -0.0395601 0
0.040552300000000006 -0.0395616 0
0.039232100000000006 -0.0396832 0
0.0379072 -0.0398567 0
0.036577700000000005 -0.0399431 0
0.035250000000000004 -0.0397503 0
0.0339333 -0.0393562 0
0.0326354 -0.0384681 0
0.031382400000000005 -0.03686 0
0.0301936 -0.0345612 0
0.0290935 -0.0317317 0
0.028083800000000006 -0.0289884 0
0.0271746 -0.0258111 0
0.0263713 -0.022725 0
0.0256643 -0.0198008 0
0.0250632 -0.0164673 0
0.0245712 -0.0135493 0
0.024145200000000006 -0.01205 0
0.023795200000000002 -0.00875837 0
0.023584300000000002 -0.00426817 0
0.023508100000000004 -0.000509468 0
0.023560500000000005 0.00349925 0
0.0237481 0.00753254 0
0.024068100000000002 0.0114984 0
0.024521 0.0154861 0
0.025106800000000006 0.019463 0
0.0258262 0.0235227 0
0.026683400000000003 0.0277259 0
0.027682900000000003 0.0320409 0
0.028826000000000004 0.0363133 0
0.0301084 0.0403913 0
0.0315218 0.0441511 0
0.0330516 0.0474024 0
0.0346833 0.0503406 0
0.0364077 0.0529555 0
0.0382124 0.0551515 0
0.0400871 0.0572831 0
0.042056 0.0620384 0
0.04425950000000001 0.0690341 0
0.046638 0.0731133 0
0.049107700000000004 0.0744613 0
0.0515693 0.0729723 0
0.053951700000000005 0.0699225 0
0.056201600000000004 0.0650218 0
0.0582538 0.0582866 0
0.05996750000000001 0.0454763 0
0.061301100000000004 0.0353112 0
0.0623099 0.0259067 0
0.0630277 0.0185625 0
0.0635436 0.0122899 0
0.0638113 0.00421811 0
0.0638151 -0.00369077 0
0.0635448 -0.0119891 0
0.0630048 -0.0198242 0
0.062228000000000006 -0.0263079 0
0.0612394 -0.0324012 0
0.060071400000000004 -0.0374083 0
0.058740200000000006 -0.0422585 0
0.0572502 -0.0466686 0
0.055628500000000004 -0.0504 0
0.0538917 -0.0535672 0
0.0520684 -0.0556038 0
0.050197900000000004 -0.0565064 0
0.048299800000000004 -0.0573111 0
0.046389200000000005 -0.0571724 0
0.0445098 -0.0555745 0
0.0426896 -0.0541696 0
0.0409004 -0.0528203 0
0.039147900000000006 -0.0533588 0
0.0373662 -0.0530146 0
0.035629600000000004 -0.0513572 0
0.0339476 -0.0494276 0
0.032367 -0.0453096 0
0.030948500000000004 -0.0404705 0
0.0296772 -0.0360683 0
0.028562000000000004 -0.0312626 0
0.027603100000000005 -0.0266161 0
0.026796800000000003 -0.0222015 0
0.026126300000000005 -0.0183838 0
0.025567200000000005 -0.0153925 0
0.025106700000000003 -0.012275 0
0.024762600000000003 -0.00853058 0
0.024546000000000005 -0.00462923 0
0.024463000000000006 -0.000496831 0
0.024521400000000006 0.0038163 0
0.024724000000000003 0.00814831 0
0.025071300000000005 0.0124712 0
0.025564100000000006 0.0169049 0
0.0262084 0.0215676 0
0.027012900000000006 0.0265046 0
0.027984800000000004 0.03156 0
0.029123800000000005 0.0365066 0
0.0304238 0.0412017 0
0.031872700000000004 0.0454469 0
0.033455900000000004 0.0493004 0
0.035163700000000006 0.0530101 0
0.0369837 0.0559176 0
0.0389118 0.0594305 0
0.040945100000000005 0.0623297 0
0.043066200000000006 0.0647765 0
0.0452632 0.0668232 0
0.04749540000000001 0.066522 0
0.0496563 0.0629549 0
0.05166180000000001 0.057456 0
0.0534187 0.0474863 0
0.054816100000000006 0.0371933 0
0.0559037 0.0290287 0
0.056729600000000005 0.0212768 0
0.057318100000000004 0.014597 0
0.0576927 0.00826314 0
0.057838 0.000908511 0
0.0577506 -0.00578552 0
0.057443100000000004 -0.0122766 0
0.056907 -0.019433 0
0.05614960000000001 -0.0255249 0
0.0552052 -0.0307731 0
0.054083900000000004 -0.0360881 0
0.0528076 -0.0401901 0
0.0513986 -0.0441448 0
0.049863000000000005 -0.0476484 0
0.048229600000000004 -0.0501216 0
0.0465265 -0.0518678 0
0.044779 -0.0528025 0
0.043026 -0.0522396 0
0.041300500000000004 -0.0513449 0
0.0396062 -0.0502405 0
0.0379547 -0.0500169 0
0.0362566 -0.0516892 0
0.0345065 -0.0532222 0
0.0327205 -0.0537892 0
0.030940800000000004 -0.0529466 0
0.029212400000000006 -0.0508321 0
0.0275757 -0.0474957 0
0.0260639 -0.0435874 0
0.024698000000000005 -0.0386333 0
0.023494100000000004 -0.0339778 0
0.0224484 -0.0291592 0
0.021558400000000005 -0.0246913 0
0.020797300000000005 -0.021217 0
0.0201514 -0.0178588 0
0.019615900000000006 -0.0143399 0
0.019204500000000006 -0.0105889 0
0.0189176 -0.0067805 0
0.018760500000000006 -0.00278212 0
0.018741300000000002 0.00150107 0
0.018870000000000005 0.00603372 0
0.019151600000000005 0.0106676 0
0.019589600000000006 0.0154131 0
0.020190600000000003 0.0204402 0
0.0209634 0.0257149 0
0.021917000000000006 0.0312662 0
0.023057800000000003 0.0368887 0
0.024383100000000005 0.0423239 0
0.0258957 0.048134 0
0.027591900000000003 0.0531341 0
0.029436900000000002 0.0573745 0
0.0314247 0.061609 0
0.033541100000000004 0.0650393 0
0.035755600000000005 0.0676147 0
0.0380484 0.0697948 0
0.0404066 0.0715262 0
0.042813300000000006 0.0727498 0
0.045235000000000004 0.0721034 0
0.0476858 0.0751223 0
0.050198000000000007 0.0753956 0
0.0527026 0.0747054 0
0.0551468 0.0714126 0
0.057413000000000006 0.0647255 0
0.059433700000000006 0.0570003 0
0.0611876 0.0487712 0
0.0626771 0.0411338 0
0.0639089 0.0332605 0
0.0648741 0.0251306 0
0.06578036000000001 0.0292835 0
0.06673132000000001 0.0280306 0
0.06766088 0.0276498 0
0.06854360000000001 0.0245804 0
0.06927074 0.0194757 0
0.06984415000000001 0.0152925 0
0.07028994000000001 0.0117147 0
0.07060816 0.00760801 0
0.07079403000000001 0.00380834 0
0.07086291 0.000621923 0
0.07082965000000001 -0.00242978 0
0.07069919000000001 -0.00519821 0
0.07048275 -0.00760654 0
0.07019124 -0.0097328 0
0.06982961 -0.0118055 0
0.06940827000000001 -0.0134233 0
0.06893235 -0.0150075 0
0.06840798000000001 -0.0163428 0
0.06784568 -0.0172926 0
0.06725794 -0.0178764 0
0.06665756 -0.0180916 0
0.06605502 -0.0180231 0
0.06546029 -0.0176379 0
0.0648833 -0.0170079 0
0.0643297 -0.0162355 0
0.0638013 -0.0155188 0
0.0633046 -0.0142624 0
-0.043724 0.0 0
-0.043718999999999994 -0.00131628 0
-0.043747999999999995 0.000290514 0
-0.043715000000000004 0.000491287 0
-0.043645 0.00396995 0
-0.043408 0.0101575 0
-0.04299399999999999 0.0137379 0
-0.04252199999999999 0.01393 0
-0.042094999999999994 0.011224 0
-0.041794 0.00724748 0
-0.041609999999999994 0.00400936 0
-0.04152 0.00153284 0
-0.04152 -0.00151907 0
-0.041645 -0.00591176 0
-0.04194199999999999 -0.0117979 0
-0.04246899999999999 -0.0194867 0
-0.043268 -0.0279174 0
-0.044337 -0.0357024 0
-0.045642 -0.0417578 0
-0.047099 -0.0448891 0
-0.04860299999999999 -0.044199 0
-0.049925999999999984 -0.0355093 0
-0.05093199999999999 -0.0244828 0
-0.05147900000000001 -0.00879316 0
-0.051489999999999994 0.00680971 0
-0.05104299999999999 0.0185193 0
-0.050275 0.0268868 0
-0.049305 0.0297093 0
-0.04832499999999999 0.0287337 0
-0.047431 0.0248396 0
-0.046676999999999996 0.0205645 0
-0.046067 0.0161521 0
-0.045623 0.0106655 0
-0.04538299999999999 0.00390798 0
-0.045403 -0.00480997 0
-0.045737 -0.0147415 0
-0.046405 -0.0246806 0
-0.047375 -0.03267 0
-0.048567 -0.0376454 0
-0.049858 -0.0390675 0
-0.05109999999999999 -0.0348704 0
-0.052107 -0.0252257 0
-0.052710999999999994 -0.0112132 0
-0.052793999999999994 0.00540079 0
-0.052335000000000007 0.0207707 0
-0.051414 0.0330524 0
-0.050198000000000007 0.0387203 0
-0.0489 0.0381803 0
-0.047691 0.0342942 0
-0.046643000000000004 0.0286697 0
-0.045768 0.0242534 0
-0.045038999999999996 0.0195655 0
-0.044491 0.0135171 0
-0.044168 0.0060857 0
-0.044124 -0.00310317 0
-0.044398999999999994 -0.0127662 0
-0.044977 -0.0212133 0
-0.045806 -0.027489 0
-0.046785999999999994 -0.030795 0
-0.04775499999999999 -0.0266313 0
-0.048529 -0.019246 0
-0.048951999999999996 -0.00606093 0
-0.048875 0.0100956 0
-0.048232 0.0273011 0
-0.047053 0.0417686 0
-0.045496999999999996 0.0501503 0
-0.043802999999999995 0.0504767 0
-0.042183 0.0464229 0
-0.040735999999999994 0.0407058 0
-0.039452 0.0367578 0
-0.038292999999999994 0.0332345 0
-0.037239999999999995 0.0299759 0
-0.03631999999999999 0.0253545 0
-0.035575999999999997 0.0195417 0
-0.035032999999999995 0.0135149 0
-0.034670999999999993 0.00868969 0
-0.034439 0.00597584 0
-0.034237000000000004 0.00687118 0
-0.033943 0.0116466 0
-0.03339 0.0230062 0
-0.032319 0.0405974 0
-0.030670000000000003 0.0571939 0
-0.028502 0.0715435 0
-0.025949 0.0797777 0
-0.023244 0.0814683 0
-0.020566 0.078938 0
-0.01800489999999999 0.0749866 0
-0.01557109999999999 0.0714202 0
-0.013241699999999995 0.0687524 0
-0.01097809999999999 0.0673666 0
-0.008748900000000004 0.0665217 0
-0.006538299999999997 0.0661683 0
-0.004332199999999994 0.0663181 0
-0.0021023000000000014 0.0676417 0
0.00019689999999999985 0.0706896 0
0.002634600000000001 0.075509 0
0.005255300000000004 0.0816721 0
0.008117300000000008 0.0897802 0
0.01124420000000001 0.0972705 0
0.014609000000000004 0.10396 0
0.018149400000000003 0.107822 0
0.021782500000000003 0.109784 0
0.0255079 0.112314 0
0.029220600000000006 0.110233 0
0.032842 0.10697 0
0.036326300000000006 0.102102 0
0.0396212 0.0957721 0
0.0426788 0.0878581 0
0.0454392 0.078086 0
0.0478479 0.066977 0
0.049897500000000004 0.0591911 0
0.051902500000000004 0.0601082 0
0.053880800000000006 0.0585837 0
0.05578860000000001 0.0555824 0
0.057520100000000005 0.0483095 0
0.058988700000000005 0.0402649 0
0.060193300000000005 0.0324998 0
0.061145000000000005 0.0250211 0
0.0618457 0.0174683 0
0.0622998 0.0101588 0
0.06251140000000001 0.00304467 0
0.0624979 -0.00339299 0
0.0622833 -0.00887449 0
0.0618963 -0.0141435 0
0.0613343 -0.0190563 0
0.060626400000000004 -0.0231289 0
0.059793400000000003 -0.0267271 0
0.0588432 -0.0297432 0
0.0578182 -0.0316933 0
0.0567302 -0.0333956 0
0.0555973 -0.0344997 0
0.054433 -0.0352872 0
0.0532537 -0.035283 0
0.052089800000000006 -0.0345533 0
0.050952000000000004 -0.0337846 0
0.049840300000000004 -0.0329005 0
0.048697000000000004 -0.0359587 0
0.0474513 -0.0384316 0
0.046138200000000004 -0.0401144 0
0.0447861 -0.040785 0
0.0434285 -0.0406059 0
0.0420789 -0.040552 0
0.040724100000000006 -0.0407333 0
0.039364 -0.0409173 0
0.037996800000000004 -0.0411431 0
0.0366242 -0.0412386 0
0.035252500000000006 -0.041095 0
0.0338918 -0.0405923 0
0.032549400000000006 -0.0399195 0
0.0312495 -0.0381965 0
0.030016300000000003 -0.035924 0
0.0288688 -0.033172 0
0.027812500000000004 -0.0303694 0
0.026857600000000002 -0.0272513 0
0.025997700000000006 -0.0246024 0
0.025230500000000003 -0.0214879 0
0.0246071 -0.0163692 0
0.024118100000000003 -0.0130908 0
0.023751600000000005 -0.0089694 0
0.023525400000000002 -0.00503608 0
0.0234197 -0.00146953 0
0.023435300000000006 0.00214711 0
0.023571400000000006 0.00591837 0
0.023836100000000006 0.0098337 0
0.024236200000000006 0.0140074 0
0.024777800000000003 0.0182787 0
0.025462500000000006 0.0226067 0
0.0262948 0.0271589 0
0.0272837 0.0319605 0
0.028432900000000004 0.0367298 0
0.029737400000000004 0.0412855 0
0.031189800000000004 0.0455745 0
0.0327766 0.0493796 0
0.034484 0.0528383 0
0.036297 0.0557278 0
0.0382026 0.0585144 0
0.040204300000000005 0.0614396 0
0.0423286 0.067813 0
0.0447004 0.0742113 0
0.047251 0.0781359 0
0.049880400000000005 0.079071 0
0.0524926 0.0774124 0
0.05501350000000001 0.0737063 0
0.0573723 0.0678404 0
0.0595049 0.0603803 0
0.0613517 0.0493758 0
0.0627968 0.0383618 0
0.06390380000000001 0.0287171 0
0.0646926 0.0197273 0
0.06523843 0.0134259 0
0.0655435 0.00507113 0
0.06556562 -0.00321888 0
0.06531275 -0.0115491 0
0.0647783 -0.0198251 0
0.0640019 -0.0265935 0
0.06299930000000001 -0.0328579 0
0.0618126 -0.0380795 0
0.0604524 -0.0431481 0
0.058935 -0.0475931 0
0.0572799 -0.0513989 0
0.0555104 -0.0545906 0
0.0536495 -0.056816 0
0.0517323 -0.0580559 0
0.049785300000000005 -0.0586899 0
0.0478302 -0.0585 0
0.0459054 -0.0568978 0
0.0440483 -0.0546916 0
0.042229600000000006 -0.0555279 0
0.040359400000000004 -0.0562195 0
0.0384795 -0.0564904 0
0.036635 -0.0539565 0
0.0349036 -0.0502076 0
0.033318900000000005 -0.0451611 0
0.031909900000000005 -0.0398365 0
0.030674800000000002 -0.0348299 0
0.029606900000000005 -0.0293727 0
0.028724400000000004 -0.0242584 0
0.0279946 -0.019885 0
0.027392200000000005 -0.0165262 0
0.026906600000000003 -0.0128728 0
0.026534000000000002 -0.00968496 0
0.026276800000000003 -0.0058808 0
0.026149400000000003 -0.00190453 0
0.026159100000000005 0.00232301 0
0.026311300000000003 0.00661134 0
0.0266061 0.0109001 0
0.0270472 0.0153601 0
0.0276394 0.019986 0
0.028391 0.0249239 0
0.0293116 0.0300724 0
0.0304035 0.0351657 0
0.0316615 0.0400284 0
0.0330784 0.0447156 0
0.034637900000000006 0.0485213 0
0.036315900000000005 0.0520297 0
0.038114800000000004 0.055456 0
0.040024300000000006 0.0591594 0
0.042046200000000006 0.0619561 0
0.0441521 0.064304 0
0.0463379 0.0665775 0
0.048553200000000005 0.0657291 0
0.050678600000000004 0.0616674 0
0.0526349 0.0558295 0
0.05440060000000001 0.0530959 0
0.0562237 0.0546258 0
0.05802020000000001 0.0535322 0
0.059787400000000004 0.0523482 0
0.0614538 0.0473742 0
0.0629247 0.041365 0
0.06419760000000001 0.0352758 0
0.06525933 0.0288672 0
0.0661047 0.0222444 0
0.06673378 0.0159159 0
0.06715258 0.00961161 0
0.06736972000000001 0.00378569 0
0.06740031 -0.0015802 0
0.06725415 -0.00683138 0
0.06694186 -0.0115837 0
0.06647966 -0.0158243 0
0.06587945 -0.0198601 0
0.0651542 -0.0234822 0
0.0643134 -0.0266501 0
0.0633739 -0.0295591 0
0.062339700000000005 -0.0322379 0
0.061231100000000004 -0.0341003 0
0.060068500000000004 -0.0355155 0
0.058867100000000006 -0.0364638 0
0.0576436 -0.0368573 0
0.0564153 -0.036773 0
0.0551971 -0.0363937 0
0.054007 -0.0348814 0
0.05287700000000001 -0.0331344 0
0.051871600000000004 -0.0269012 0
0.0510752 -0.0206372 0
0.050511600000000004 -0.0137959 0
0.050153 -0.00874411 0
0.0499141 -0.00568873 0
0.0497814 -0.0026941 0
0.0497259 -0.00097941 0
0.04971060000000001 4.18722e-05 0
0.04973180000000001 0.00106742 0
0.04977720000000001 0.00162711 0
0.0498388 0.00197241 0
0.04991040000000001 0.0023242 0
0.049994300000000005 0.00268921 0
0.0500902 0.00305293 0
0.050198400000000004 0.00341596 0
0.05031820000000001 0.00374445 0
0.050447900000000004 0.00402066 0
0.0505859 0.00423572 0
0.0507287 0.00429917 0
0.0508681 0.0039998 0
0.050984100000000004 0.00294016 0
0.0510558 0.0013992 0
0.0510702 -0.000455178 0
0.051019300000000004 -0.00249177 0
0.050894400000000006 -0.00490948 0
0.0506852 -0.00745878 0
0.0503956 -0.00975394 0
0.05003200000000001 -0.0119161 0
0.0495977 -0.0140545 0
-0.04259399999999999 0.0 0
-0.042582999999999996 -0.000934842 0
-0.04259399999999999 0.000942677 0
-0.042533 0.00146081 0
-0.042429999999999995 0.00501188 0
-0.042157 0.011276 0
-0.041698 0.0152788 0
-0.04117 0.0155638 0
-0.040688 0.0129444 0
-0.04033199999999999 0.00881655 0
-0.040091 0.00592973 0
-0.039926 0.00407433 0
-0.03983199999999999 0.00157195 0
-0.03984399999999999 -0.00221201 0
-0.040006 -0.00740138 0
-0.04037299999999999 -0.0143734 0
-0.040989 -0.0220835 0
-0.041851 -0.0291393 0
-0.042924000000000004 -0.0344398 0
-0.044121999999999995 -0.0367027 0
-0.045332 -0.0351801 0
-0.04643599999999999 -0.0304201 0
-0.047257999999999994 -0.0186169 0
-0.047590999999999994 -0.00193211 0
-0.047340999999999994 0.0161386 0
-0.046514 0.0314513 0
-0.045260999999999996 0.0426833 0
-0.043724 0.0482299 0
-0.042108999999999994 0.0476078 0
-0.040601 0.042774 0
-0.039268 0.037562 0
-0.038084999999999994 0.0339952 0
-0.03701 0.0308464 0
-0.036036 0.0276125 0
-0.035198999999999994 0.0227457 0
-0.034541 0.0170431 0
-0.03407099999999999 0.0116389 0
-0.033751 0.00811144 0
-0.033506999999999995 0.00752669 0
-0.033213999999999994 0.0104225 0
-0.032735 0.0186949 0
-0.03192299999999999 0.0304333 0
-0.030603999999999992 0.0487101 0
-0.028603000000000003 0.0698145 0
-0.026018 0.084428 0
-0.0229838 0.0955656 0
-0.019750099999999993 0.0972906 0
-0.016558299999999998 0.0938256 0
-0.013513700000000003 0.0891405 0
-0.010632299999999997 0.0842479 0
-0.007888199999999998 0.0808476 0
-0.0052426 0.0782331 0
-0.002665799999999996 0.0765526 0
-0.00013399999999999523 0.0755452 0
0.0023867000000000055 0.0759585 0
0.004951900000000009 0.0784964 0
0.007648799999999997 0.0833168 0
0.010536299999999998 0.0899565 0
0.013688800000000001 0.0988561 0
0.0171508 0.108492 0
0.020908600000000006 0.115966 0
0.0248651 0.120932 0
0.028933600000000004 0.122031 0
0.0329389 0.117897 0
0.036753600000000004 0.111005 0
0.040307800000000005 0.102525 0
0.0435578 0.0928547 0
0.0464657 0.0821078 0
0.049002000000000004 0.0706748 0
0.051164100000000004 0.0599931 0
0.0530042 0.0510559 0
0.054495100000000005 0.0386271 0
0.0555898 0.0279079 0
0.0563367 0.0177163 0
0.0567579 0.00805972 0
0.0569876 0.00760037 0
0.05712930000000001 0.00124243 0
0.0570714 -0.00416039 0
0.0568477 -0.00893773 0
0.0564807 -0.0126247 0
0.0560034 -0.0158767 0
0.055415900000000004 -0.0191756 0
0.0547266 -0.0219545 0
0.0539552 -0.024136 0
0.053121 -0.0257521 0
0.0522444 -0.0267064 0
0.0513474 -0.0270068 0
0.0504495 -0.0268413 0
0.0495603 -0.0264046 0
0.0486964 -0.0255911 0
0.0478475 -0.0254828 0
0.0469922 -0.0259369 0
0.0461198 -0.0264712 0
0.045217600000000004 -0.0272952 0
0.0443071 -0.0275209 0
0.043381600000000006 -0.0279278 0
0.0424488 -0.0280541 0
0.0415142 -0.0280122 0
0.0405828 -0.0278906 0
0.0396555 -0.0278304 0
0.038722700000000006 -0.02813 0
0.0377841 -0.0281453 0
0.0368469 -0.0281479 0
0.0359101 -0.0280629 0
0.0349842 -0.027568 0
0.034081400000000005 -0.026671 0
0.0332159 -0.0253009 0
0.032404300000000004 -0.0234983 0
0.031659200000000005 -0.0213514 0
0.030987200000000006 -0.0191738 0
0.030388500000000006 -0.0169113 0
0.0298664 -0.0146228 0
0.029418700000000006 -0.0124638 0
0.029038100000000004 -0.0104449 0
0.028734500000000003 -0.00783344 0
0.0285235 -0.00501295 0
0.0284048 -0.00226123 0
0.0283737 0.000281611 0
0.0284335 0.00325509 0
0.0285969 0.00635107 0
0.028860200000000003 0.00928704 0
0.029219300000000004 0.0120916 0
0.029669300000000003 0.0147612 0
0.030206900000000002 0.0173504 0
0.030829500000000003 0.0198684 0
0.0315348 0.0223201 0
0.0323209 0.0247205 0
0.033185900000000004 0.0270519 0
0.0341272 0.0293104 0
0.0351433 0.0315467 0
0.0362335 0.0337669 0
0.0373944 0.0357242 0
0.0386152 0.0374564 0
0.0398933 0.0391056 0
0.041221900000000006 0.0405184 0
0.0425924 0.04148 0
0.043961200000000006 0.0403504 0
0.04528990000000001 0.0414712 0
0.0467177 0.0434931 0
0.0481822 0.0443319 0
0.04966330000000001 0.0441679 0
0.0510926 0.0416158 0
0.0524239 0.0384742 0
0.053641600000000005 0.0346391 0
0.0547169 0.030075 0
0.05562500000000001 0.0246353 0
0.0563452 0.0189268 0
0.0567944 0.00880836 0
0.0569263 -7.52802e-05 0
0.0567941 -0.00709853 0
0.0564477 -0.0130469 0
0.0559351 -0.0173272 0
0.055289000000000005 -0.0213015 0
0.05449280000000001 -0.026199 0
0.0535437 -0.0304164 0
0.052463 -0.0342869 0
0.0512494 -0.0382423 0
0.04991520000000001 -0.0415244 0
0.0484854 -0.0440179 0
0.0469826 -0.0460342 0
0.0454183 -0.0476466 0
0.0438114 -0.0486083 0
0.0421848 -0.049022 0
0.0405458 -0.0492049 0
0.038908000000000005 -0.0491257 0
0.0372685 -0.049349 0
0.035619500000000005 -0.0495294 0
0.0339672 -0.0495258 0
0.0323342 -0.0486015 0
0.030741300000000006 -0.0469951 0
0.0292197 -0.0444252 0
0.0277945 -0.0411315 0
0.026499 -0.0372447 0
0.0253139 -0.0337339 0
0.024270200000000006 -0.0292825 0
0.0233712 -0.0249289 0
0.022619600000000004 -0.0206253 0
0.022000200000000004 -0.0168848 0
0.021499300000000006 -0.0134111 0
0.021110800000000006 -0.0100904 0
0.0208348 -0.00658886 0
0.020680500000000004 -0.00283145 0
0.020653500000000005 0.0010997 0
0.020764000000000005 0.00538366 0
0.021020000000000004 0.00978144 0
0.021423900000000003 0.0142678 0
0.021981 0.0189454 0
0.022697000000000002 0.0238248 0
0.023580800000000006 0.0289884 0
0.024639900000000006 0.0342998 0
0.025875000000000002 0.0395239 0
0.027280400000000003 0.0445096 0
0.0288464 0.0491492 0
0.030558800000000004 0.0533148 0
0.0324032 0.0570309 0
0.034374100000000005 0.0606266 0
0.0364372 0.0630053 0
0.0386538 0.0698223 0
0.041075 0.0749484 0
0.0436447 0.0788415 0
0.046307 0.0802469 0
0.0489472 0.0760021 0
0.05131190000000001 0.0667037 0
0.05336350000000001 0.0565973 0
0.055083900000000005 0.0482124 0
0.0565864 0.0418051 0
0.0578364 0.033279 0
0.058836400000000004 0.0261117 0
0.059566100000000004 0.0181255 0
0.060029200000000005 0.00999894 0
0.060214100000000007 0.00147723 0
0.060115600000000005 -0.00695807 0
0.0597482 -0.0144146 0
0.0591399 -0.0216692 0
0.0583038 -0.0279825 0
0.057269600000000004 -0.0337439 0
0.0560538 -0.0388269 0
0.0546802 -0.043272 0
0.053168900000000005 -0.0470909 0
0.05154210000000001 -0.0502409 0
0.04982160000000001 -0.0527967 0
0.0480295 -0.0545274 0
0.046197600000000005 -0.0552468 0
0.0443522 -0.055416 0
0.042511200000000006 -0.0550763 0
0.0406778 -0.0546178 0
0.0388989 -0.0524005 0
0.0371051 -0.054719 0
0.035289600000000004 -0.0542797 0
0.0334899 -0.0536362 0
0.0317344 -0.0516313 0
0.030077800000000002 -0.0479175 0
0.028560300000000004 -0.0434639 0
0.027196700000000004 -0.0388099 0
0.0259862 -0.0334967 0
0.0250067 -0.0263096 0
0.0242341 -0.0201839 0
0.023675800000000004 -0.0141969 0
0.0232775 -0.0100655 0
0.023009500000000002 -0.00650102 0
0.022845300000000006 -0.00349459 0
0.022785700000000006 -0.000114215 0
0.022847400000000004 0.00371693 0
0.023044100000000005 0.00797779 0
0.023389200000000006 0.012569 0
0.023891300000000004 0.0173753 0
0.0245598 0.022523 0
0.025404300000000005 0.027935 0
0.026434700000000005 0.0336503 0
0.027657100000000004 0.0393803 0
0.029066 0.0448462 0
0.030659900000000004 0.050472 0
0.032426800000000006 0.0551357 0
0.034341300000000005 0.059591 0
0.0364084 0.0641796 0
0.038618700000000006 0.0681005 0
0.040947500000000005 0.0714101 0
0.043380800000000004 0.0743653 0
0.045889200000000005 0.0755 0
0.0483663 0.0727496 0
0.05075350000000001 0.0726689 0
0.053177600000000005 0.0723544 0
0.05548500000000001 0.066344 0
0.0575595 0.0584913 0
0.0593399 0.0485877 0
0.0608097 0.0398188 0
0.061976800000000005 0.0311884 0
0.0629045 0.0248464 0
0.0635902 0.0167366 0
0.0640136 0.00915052 0
0.064192 0.00197832 0
0.06411940000000001 -0.00580935 0
0.063801 -0.0128167 0
0.0632625 -0.0189421 0
0.0625237 -0.0249764 0
0.061597900000000004 -0.0301735 0
0.0605105 -0.034636 0
0.05928460000000001 -0.0387671 0
0.0579243 -0.0424244 0
0.0564587 -0.0452902 0
0.054909700000000006 -0.047342 0
0.05330700000000001 -0.0487638 0
0.051659300000000005 -0.0499399 0
0.049995 -0.0497925 0
0.048344700000000004 -0.0492948 0
0.0467085 -0.04883 0
0.0451341 -0.0455233 0
0.043673100000000006 -0.042818 0
0.042276 -0.041045 0
0.0409563 -0.0393528 0
0.039721700000000006 -0.0357459 0
0.038593300000000004 -0.032366 0
0.037571 -0.0291555 0
0.036658 -0.0259309 0
0.035856700000000005 -0.0221577 0
0.035181300000000006 -0.0186594 0
0.034620200000000004 -0.0151966 0
0.0341751 -0.0117543 0
0.0338446 -0.00839249 0
0.033620300000000006 -0.00525421 0
0.0335007 -0.00204406 0
-0.042147000000000004 0.0 0
-0.04213399999999999 -0.000811995 0
-0.042141 0.0010629 0
-0.042074 0.00169377 0
-0.041964 0.00522906 0
-0.041682 0.0115023 0
-0.041213 0.0156898 0
-0.040667999999999996 0.0161527 0
-0.04016499999999999 0.0135985 0
-0.039786 0.00953454 0
-0.039522 0.00663665 0
-0.03933099999999999 0.00496313 0
-0.039204 0.00266601 0
-0.039176 -0.000897937 0
-0.03928899999999999 -0.0058301 0
-0.039598999999999995 -0.0125388 0
-0.04014899999999999 -0.0199895 0
-0.040937 -0.02678 0
-0.04192599999999999 -0.0317979 0
-0.043031 -0.0337453 0
-0.044139 -0.0320601 0
-0.045092999999999994 -0.0248146 0
-0.045724 -0.0129164 0
-0.04589 0.00255722 0
-0.045502 0.019788 0
-0.044565999999999995 0.0349578 0
-0.043183 0.0466359 0
-0.041541999999999996 0.0502792 0
-0.03988599999999999 0.0485342 0
-0.038348999999999994 0.0436782 0
-0.03697 0.0394477 0
-0.03572 0.0359971 0
-0.034577 0.0330435 0
-0.03351 0.030975 0
-0.03254 0.0273263 0
-0.031703999999999996 0.0231139 0
-0.031004000000000004 0.0192154 0
-0.030407000000000003 0.0171169 0
-0.029837000000000002 0.0179589 0
-0.029165999999999997 0.0226347 0
-0.028272999999999993 0.0311482 0
-0.026938000000000004 0.0488032 0
-0.025002999999999997 0.0659382 0
-0.022535299999999994 0.0811309 0
-0.019608199999999992 0.0928386 0
-0.016439099999999998 0.0963295 0
-0.013228099999999993 0.0955486 0
-0.010106799999999999 0.0918773 0
-0.007114599999999999 0.0880521 0
-0.004230999999999999 0.0853458 0
-0.001424599999999998 0.0833056 0
0.0013270999999999977 0.0818767 0
0.004036700000000004 0.080871 0
0.006728499999999998 0.0808595 0
0.009440400000000002 0.0821565 0
0.012226600000000004 0.0850601 0
0.015142100000000006 0.0901115 0
0.018273900000000003 0.0973893 0
0.0216379 0.103986 0
0.025204000000000004 0.109512 0
0.028921000000000002 0.112617 0
0.0326492 0.110358 0
0.0362253 0.104064 0
0.039644900000000004 0.101469 0
0.0429498 0.097086 0
0.046112200000000006 0.0927781 0
0.0490993 0.0861291 0
0.05181190000000001 0.0770486 0
0.0542115 0.067458 0
0.0562873 0.0579184 0
0.05805300000000001 0.0485776 0
0.0595117 0.0395492 0
0.0606707 0.0304797 0
0.0615454 0.0269253 0
0.0624822 0.0274949 0
0.0633654 0.0258532 0
0.0642072 0.0243499 0
0.0649251 0.0186959 0
0.06545013 0.0132798 0
0.06581693 0.00913544 0
0.06605792 0.00548235 0
0.06616999 0.00148452 0
0.06615858000000001 -0.00184837 0
0.06604919000000001 -0.00453528 0
0.06584759 -0.00734012 0
0.0655608 -0.00970077 0
0.06520111 -0.01169 0
0.0647774 -0.0136266 0
0.0642934 -0.0152559 0
0.0637629 -0.016457 0
0.0631979 -0.0173594 0
0.06260790000000001 -0.0179291 0
0.062007200000000005 -0.0180473 0
0.0614079 -0.0179327 0
0.0608131 -0.017694 0
0.060233400000000006 -0.0171429 0
0.0596717 -0.016513 0
0.0591377 -0.0155644 0
0.05863650000000001 -0.0145404 0
0.05817 -0.0135877 0
0.05772770000000001 -0.0129621 0
0.0572999 -0.0126965 0
0.0568809 -0.0125656 0
0.056460500000000004 -0.0126733 0
0.0560354 -0.0128232 0
0.0556069 -0.0128644 0
0.0551796 -0.0127511 0
0.054757200000000006 -0.0125969 0
0.05434030000000001 -0.0124293 0
0.053928500000000004 -0.0123185 0
0.053518 -0.0123277 0
0.0531061 -0.0124081 0
0.05269 -0.0125637 0
0.052267600000000004 -0.0127891 0
0.05183650000000001 -0.0130795 0
0.0513947 -0.0134271 0
0.050940200000000005 -0.0138447 0
0.05047070000000001 -0.0143306 0
0.0499831 -0.0148892 0
0.0494783 -0.0153704 0
0.048957600000000004 -0.0158591 0
0.0484203 -0.0163694 0
0.0478654 -0.0169124 0
0.047292 -0.0174772 0
0.046699500000000005 -0.0180547 0
0.046087600000000006 -0.018641 0
0.0454561 -0.0192213 0
0.0448056 -0.019788 0
0.0441362 -0.0203727 0
0.043446200000000004 -0.0210067 0
0.042735800000000004 -0.0215682 0
0.0420082 -0.0220999 0
0.041261700000000005 -0.0226651 0
0.040496700000000004 -0.0232309 0
0.039712300000000006 -0.0238111 0
0.0389091 -0.0243796 0
0.0380865 -0.0249494 0
0.037244700000000006 -0.0255767 0
0.036378400000000005 -0.0264275 0
0.035484400000000006 -0.0271055 0
0.0345796 -0.0271263 0
0.0336844 -0.0265876 0
0.0328151 -0.0256208 0
0.031983500000000005 -0.0243996 0
0.031191300000000005 -0.0232499 0
0.030440800000000004 -0.0218269 0
0.0297426 -0.020229 0
0.0290971 -0.0186126 0
0.028504600000000005 -0.0171027 0
0.027962300000000002 -0.0154996 0
0.027479700000000003 -0.0135703 0
0.0270653 -0.0113902 0
0.026725500000000006 -0.00887845 0
0.0264531 -0.00713607 0
0.026254900000000005 -0.00497484 0
0.0261237 -0.00288306 0
0.026077100000000006 -5.92653e-05 0
0.026116600000000004 0.00218188 0
0.0262241 0.00421817 0
0.0264041 0.00645236 0
0.026654800000000006 0.00845612 0
0.026969700000000006 0.0103446 0
0.027348300000000006 0.0122704 0
0.0277895 0.0140919 0
0.028290300000000004 0.0158771 0
0.028851100000000005 0.01768 0
0.029471700000000003 0.019466 0
0.0301511 0.0212042 0
0.030887900000000003 0.022919 0
0.031681400000000005 0.0245929 0
0.0325285 0.0261331 0
0.033423600000000005 0.0274751 0
0.0343593 0.0285633 0
0.035326100000000006 0.0293733 0
0.036313500000000005 0.02977 0
0.037307700000000006 0.0298637 0
0.0383022 0.0297477 0
0.0392775 0.0286401 0
0.040194200000000006 0.0263225 0
0.041017000000000005 0.0231315 0
0.041724500000000005 0.0194762 0
0.042304600000000005 0.015534 0
0.042752000000000005 0.0115499 0
0.0430675 0.00760526 0
0.0432514 0.00365945 0
0.043306500000000005 -9.77355e-05 0
0.043246 -0.00329926 0
0.043083800000000005 -0.00623674 0
0.0429628 -0.000608905 0
0.0429826 0.00169961 0
0.043063800000000006 0.00282642 0
0.043159800000000005 0.00262469 0
0.043221800000000005 0.0010788 0
0.0432285 -0.000679525 0
0.0431722 -0.00261033 0
0.043052700000000006 -0.00443077 0
0.0428773 -0.00599572 0
0.0426529 -0.00736933 0
0.042386 -0.00857295 0
0.0420803 -0.0097143 0
0.041737 -0.0108302 0
0.041357000000000005 -0.0119086 0
0.0409385 -0.013171 0
0.040479 -0.0143127 0
0.0399846 -0.0152794 0
0.0394604 -0.0161211 0
0.0389096 -0.0168976 0
0.038333200000000005 -0.0176579 0
0.037731600000000004 -0.0184076 0
0.037105000000000006 -0.0191713 0
0.0364524 -0.0199636 0
0.0357729 -0.0207901 0
0.035067 -0.0215309 0
0.034338200000000006 -0.0221562 0
0.033595400000000004 -0.0223741 0
0.032851700000000005 -0.022244 0
0.0321173 -0.0218417 0
0.0314006 -0.0211908 0
0.0307107 -0.0202755 0
0.030053500000000004 -0.0192622 0
0.029429800000000006 -0.018295 0
0.028831700000000002 -0.017652 0
0.028260200000000006 -0.0166334 0
0.027727500000000002 -0.015447 0
0.027235000000000002 -0.0141774 0
0.026787200000000004 -0.0127591 0
0.026390200000000003 -0.01114 0
0.026049700000000002 -0.00934961 0
0.025770100000000004 -0.00754771 0
0.025549500000000003 -0.00572083 0
0.025394200000000006 -0.0037206 0
0.025304300000000002 -0.00178468 0
0.025277300000000003 6.36273e-05 0
0.025310600000000003 0.00183199 0
0.025401700000000006 0.00354202 0
0.025549100000000005 0.00520657 0
0.025751100000000006 0.00682918 0
0.0260067 0.00842374 0
0.0263151 0.0100025 0
0.026676000000000005 0.011569 0
0.027088400000000006 0.0130892 0
0.0275503 0.0145479 0
0.028059900000000006 0.015947 0
0.0286145 0.0172455 0
0.02921 0.0184087 0
0.0298418 0.0194237 0
0.030504800000000006 0.0202894 0
0.031194 0.021003 0
0.0319042 0.0215542 0
0.0326298 0.0219354 0
0.033365000000000006 0.0221429 0
0.0341042 0.0221823 0
0.0348419 0.0220529 0
0.035570300000000006 0.0216381 0
0.036282400000000006 0.021089 0
0.0369656 0.0198071 0
0.037586100000000004 0.0174216 0
0.038118000000000006 0.014656 0
0.038556400000000005 0.0117692 0
0.038893800000000006 0.00863359 0
0.039126 0.0055109 0
0.0392595 0.00270118 0
0.0393032 7.96236e-05 0
0.0392616 -0.00241151 0
0.039143300000000006 -0.00449865 0
0.0389621 -0.00626994 0
0.038721200000000004 -0.00809386 0
0.0384149 -0.0101975 0
0.0380349 -0.0125009 0
0.037577700000000006 -0.01484 0
0.0370426 -0.0171533 0
0.0364321 -0.0193547 0
0.0357506 -0.0214283 0
0.0350016 -0.0234238 0
0.034187300000000004 -0.0253163 0
0.033313600000000006 -0.0270365 0
0.032384 -0.0286518 0
0.0314028 -0.0301653 0
0.030370800000000003 -0.0316994 0
0.029290700000000003 -0.0329546 0
0.028185100000000005 -0.0333731 0
0.027072400000000003 -0.0333205 0
0.025973100000000006 -0.0332009 0
0.0248125 -0.0365343 0
0.0235362 -0.0396313 0
0.0221825 -0.0410665 0
0.020814600000000003 -0.040898 0
0.0194642 -0.0401567 0
0.018150400000000004 -0.0386615 0
0.016902100000000003 -0.0363974 0
0.015736200000000006 -0.0337335 0
0.014670300000000004 -0.0304436 0
0.013715900000000003 -0.0270867 0
0.012873000000000002 -0.0235682 0
0.012159000000000003 -0.0200127 0
0.011535400000000001 -0.0172087 0
0.011033500000000002 -0.0131313 0
0.010667700000000002 -0.00903781 0
0.010438600000000006 -0.00489595 0
0.010348800000000005 -0.000661753 0
0.0104022 0.00366277 0
-0.043192999999999995 0.0 0
-0.043185 -0.00113424 0
-0.04320499999999999 0.000623323 0
-0.043158 0.000986939 0
-0.043071 0.00450088 0
-0.04281599999999999 0.0107225 0
-0.042379 0.0144915 0
-0.041881 0.0146116 0
-0.041432 0.0119504 0
-0.04110799999999999 0.00783854 0
-0.040901999999999994 0.00484489 0
-0.040777999999999995 0.00266934 0
-0.04073499999999999 -0.000117775 0
-0.040809 -0.00421374 0
-0.041044 -0.0097686 0
-0.04149699999999999 -0.0171137 0
-0.04221 -0.025199 0
-0.043183 -0.0326385 0
-0.04438 -0.0383436 0
-0.04571599999999999 -0.0410677 0
-0.04708 -0.0399918 0
-0.04835299999999999 -0.0357157 0
-0.04936 -0.024346 0
-0.049889 -0.00797891 0
-0.04984799999999999 0.00964011 0
-0.049245 0.0245186 0
-0.048238 0.034888 0
-0.046975 0.0395591 0
-0.045647999999999994 0.0393229 0
-0.044393 0.0358579 0
-0.043276999999999996 0.0313559 0
-0.042297 0.0277046 0
-0.041443999999999995 0.0236423 0
-0.040744 0.0185111 0
-0.040242 0.0118215 0
-0.039986999999999995 0.00379999 0
-0.040008 -0.0044258 0
-0.040272 -0.0107292 0
-0.04070599999999999 -0.0141714 0
-0.041188 -0.0141703 0
-0.041589 -0.0099826 0
-0.041779 -0.00070897 0
-0.041514999999999996 0.0161941 0
-0.04063699999999999 0.035754 0
-0.039089 0.0558728 0
-0.037016999999999994 0.0674535 0
-0.034616999999999995 0.0747554 0
-0.032127 0.0738575 0
-0.02974299999999999 0.0690802 0
-0.027527999999999997 0.0641007 0
-0.025474999999999998 0.0596272 0
-0.023550500000000002 0.0564238 0
-0.021701299999999993 0.0550091 0
-0.019871600000000003 0.05483 0
-0.01804449999999999 0.0548709 0
-0.016203399999999993 0.0556941 0
-0.014312900000000003 0.0579456 0
-0.012306999999999998 0.0628478 0
-0.010082099999999997 0.0704748 0
-0.007584499999999994 0.0792487 0
-0.004770700000000003 0.0891575 0
-0.0016218999999999956 0.099125 0
0.0018733999999999973 0.1097 0
0.005660999999999999 0.116695 0
0.009648600000000007 0.121982 0
0.013758800000000002 0.123839 0
0.0178677 0.12242 0
0.0218932 0.118971 0
0.0257748 0.113953 0
0.0294709 0.108002 0
0.0329611 0.101763 0
0.036236700000000004 0.0937595 0
0.0392237 0.085879 0
0.0419049 0.0762119 0
0.0442837 0.0671046 0
0.0463663 0.0585291 0
0.048195 0.0516707 0
0.04976370000000001 0.0428979 0
0.0510293 0.0333259 0
0.0519589 0.0229764 0
0.0525233 0.0113542 0
0.05270420000000001 0.000354602 0
0.05253920000000001 -0.00964247 0
0.05205320000000001 -0.0188046 0
0.0512807 -0.0270187 0
0.050250300000000005 -0.0342375 0
0.0490023 -0.0403513 0
0.0475483 -0.0464023 0
0.0459189 -0.0509461 0
0.044153 -0.0547195 0
0.0422743 -0.0577348 0
0.040311900000000005 -0.0597813 0
0.038297500000000005 -0.060915 0
0.0362574 -0.0613489 0
0.0342205 -0.0607547 0
0.0322215 -0.0596787 0
0.030250900000000004 -0.0584594 0
0.028353200000000002 -0.0551825 0
0.0265938 -0.0508013 0
0.025000300000000003 -0.0443641 0
0.023655800000000005 -0.0372456 0
0.022539800000000006 -0.0302831 0
0.021639900000000004 -0.0242776 0
0.020933100000000003 -0.0189135 0
0.020360500000000004 -0.0160649 0
0.0198742 -0.0128422 0
0.019523900000000004 -0.0086987 0
0.0192866 -0.0056182 0
0.019162000000000005 -0.00191423 0
0.0191662 0.00206712 0
0.0193105 0.00647181 0
0.019609600000000005 0.0113181 0
0.020075300000000004 0.0164365 0
0.020717600000000003 0.021892 0
0.021549000000000006 0.0277872 0
0.022585400000000005 0.0341292 0
0.023833600000000003 0.0404088 0
0.0252864 0.0464419 0
0.0269408 0.0525262 0
0.028798300000000006 0.0585818 0
0.0308492 0.0639671 0
0.033055 0.0681187 0
0.035394100000000005 0.0716281 0
0.037861700000000005 0.0752848 0
0.040396800000000004 0.07667 0
0.0429611 0.0765331 0
0.045449100000000006 0.072587 0
0.0477708 0.0669834 0
0.0499005 0.0610095 0
0.051809400000000005 0.0536785 0
0.0534482 0.0449728 0
0.054798700000000006 0.0368496 0
0.0558857 0.028913 0
0.056710500000000004 0.0210288 0
0.057276400000000005 0.0133977 0
0.0575876 0.00569727 0
0.057648200000000004 -0.00162015 0
0.0574713 -0.00858779 0
0.0570605 -0.0155284 0
0.05643290000000001 -0.0217277 0
0.0556108 -0.0271455 0
0.054612400000000005 -0.0324408 0
0.0534482 -0.0370203 0
0.052145300000000006 -0.0408615 0
0.050726600000000004 -0.0439549 0
0.04921980000000001 -0.046254 0
0.047647300000000004 -0.0478989 0
0.0460358 -0.048663 0
0.0444065 -0.0490393 0
0.042769400000000006 -0.0490977 0
0.0411411 -0.0486239 0
0.0395309 -0.048104 0
0.0379277 -0.0485402 0
0.0362675 -0.0507946 0
0.034540400000000006 -0.0527016 0
0.03277 -0.0533527 0
0.030994900000000006 -0.05362 0
0.0293331 -0.047505 0
0.027805800000000006 -0.0441149 0
0.0264174 -0.0396209 0
0.025171100000000002 -0.035486 0
0.0240688 -0.0309807 0
0.023115200000000002 -0.0267908 0
0.0222853 -0.02318 0
0.021581500000000003 -0.0194267 0
0.020991800000000005 -0.0164725 0
0.020482 -0.0140028 0
0.0200771 -0.010433 0
0.019794400000000004 -0.00667839 0
0.019641400000000003 -0.00264004 0
0.019627700000000005 0.00166228 0
0.019760700000000006 0.00611698 0
0.020042400000000002 0.0105853 0
0.020474700000000005 0.0151306 0
0.021059800000000004 0.01977 0
0.021803000000000003 0.0246293 0
0.022713000000000004 0.0297565 0
0.023796000000000005 0.0349578 0
0.025050500000000003 0.0400291 0
0.026469900000000005 0.0448368 0
0.028042000000000004 0.0491878 0
0.0297498 0.0530178 0
0.031577900000000006 0.0564285 0
0.033508800000000005 0.0591441 0
0.03552 0.0614395 0
0.0376089 0.0637577 0
0.0397703 0.0657689 0
0.041993 0.0674899 0
0.0442557 0.0678014 0
0.046519200000000004 0.0698737 0
0.048882300000000004 0.0710947 0
0.0513115 0.0772466 0
0.0539214 0.0786464 0
0.056543 0.0784424 0
0.05912200000000001 0.0759018 0
0.0615587 0.0702685 0
0.06378 0.063298 0
0.0657537 0.0554856 0
0.06746444 0.0478404 0
0.06893132 0.0406622 0
0.07014774 0.0327203 0
0.07109136 0.0244062 0
0.0717556 0.0159044 0
0.07214146 0.00773331 0
0.07227214 0.000769927 0
0.07216647 -0.00662195 0
0.07182618 -0.0134201 0
0.07126834 -0.0195233 0
0.07051903000000001 -0.0250908 0
0.06958938 -0.0303305 0
0.06849321 -0.0350682 0
0.0672551 -0.0388831 0
0.06590116 -0.0420814 0
0.0644508 -0.044741 0
0.0629185 -0.0470401 0
0.0613244 -0.048415 0
0.059700300000000005 -0.0490085 0
0.0580579 -0.0494735 0
0.056415900000000005 -0.0489301 0
0.0548149 -0.0470928 0
0.05328770000000001 -0.0446563 0
0.0518397 -0.0424504 0
0.050479800000000005 -0.0390992 0
0.049215300000000003 -0.0380416 0
0.0479583 -0.0372992 0
0.046714200000000004 -0.0373617 0
0.0454883 -0.0362023 0
0.044372800000000004 -0.0304564 0
0.043443600000000006 -0.0254604 0
0.0426961 -0.0199425 0
0.0421073 -0.0158126 0
0.0416465 -0.0120417 0
0.0413055 -0.00881516 0
0.041062400000000006 -0.00595789 0
0.040914200000000005 -0.00309605 0
0.0408625 -0.000164893 0
0.0409092 0.00281497 0
0.0410519 0.00560735 0
0.041284400000000006 0.00819288 0
0.041600200000000004 0.010605 0
0.0419944 0.0129216 0
0.0424649 0.0151944 0
0.043010400000000004 0.01743 0
0.0436319 0.0197844 0
0.0443365 0.0224168 0
0.0451337 0.0253083 0
0.046031 0.0284107 0
0.0470346 0.0316622 0
0.048146800000000003 0.034896 0
0.049362500000000004 0.0378124 0
0.050645300000000004 0.0386343 0
0.0519076 0.0368937 0
0.0530794 0.033371 0
0.0541094 0.0285572 0
0.0549635 0.022927 0
0.055622200000000004 0.0169108 0
0.0560816 0.0112972 0
0.056368 0.00626982 0
0.0564865 0.000380549 0
0.05630450000000001 -0.0138739 0
0.055771100000000004 -0.0208686 0
0.05488850000000001 -0.0313316 0
0.053695900000000005 -0.0392523 0
0.0522755 -0.0455398 0
0.050650200000000006 -0.0515632 0
0.048842300000000005 -0.0565283 0
0.0468803 -0.0608872 0
0.0447842 -0.0645599 0
0.0425808 -0.0673886 0
0.040297 -0.0694181 0
0.037975400000000006 -0.0697265 0
0.0356507 -0.0697296 0
0.033333600000000005 -0.0691702 0
0.031064600000000005 -0.0672336 0
0.0288505 -0.0658094 0
0.0267171 -0.0623424 0
0.024724500000000003 -0.0572553 0
0.022923200000000005 -0.0511645 0
0.021349200000000006 -0.0437419 0
0.020024400000000005 -0.0363986 0
0.018930500000000003 -0.0300756 0
0.0180224 -0.0248465 0
0.017279000000000003 -0.0201738 0
0.0166793 -0.0161325 0
0.016211100000000006 -0.0123241 0
0.015859500000000006 -0.0089327 0
0.0156294 -0.00530141 0
0.015478800000000001 -0.00353523 0
0.015437100000000002 0.00127173 0
0.0155871 0.00731662 0
0.015923600000000003 0.0126259 0
0.016443700000000006 0.018429 0
0.0171708 0.0249427 0
0.0181199 0.0316823 0
0.019292300000000005 0.0383062 0
0.0206833 0.0448206 0
0.022289100000000006 0.051173 0
0.0241006 0.0571183 0
0.0260977 0.0623255 0
0.028254800000000004 0.0667527 0
0.0305452 0.0703705 0
-0.042142 0.0 0
-0.042129 -0.00081063 0
-0.04213499999999999 0.00106419 0
-0.042067999999999994 0.00169744 0
-0.041957999999999995 0.00523403 0
-0.04167699999999999 0.011508 0
-0.041206999999999994 0.015697 0
-0.040662000000000004 0.0161612 0
-0.040158 0.0136074 0
-0.039778999999999995 0.00954383 0
-0.039513999999999994 0.00664632 0
-0.039324 0.00497465 0
-0.039194999999999994 0.00268004 0
-0.039166999999999993 -0.000881236 0
-0.039279999999999995 -0.00581031 0
-0.03959 -0.0125158 0
-0.04013799999999999 -0.0199631 0
-0.040925 -0.0267499 0
-0.04191299999999999 -0.0317637 0
-0.043017 -0.0337067 0
-0.04411899999999999 -0.031186 0
-0.045003 -0.0222798 0
-0.045557 -0.0105959 0
-0.045634999999999995 0.00544767 0
-0.045147999999999994 0.0225524 0
-0.044144 0.0358234 0
-0.042781 0.045072 0
-0.041224 0.0469699 0
-0.03967999999999999 0.0454062 0
-0.038241 0.0409845 0
-0.036941 0.0373387 0
-0.035755999999999996 0.0341699 0
-0.034663 0.0318149 0
-0.03364299999999999 0.029347 0
-0.032728999999999994 0.0255719 0
-0.031953999999999996 0.0213287 0
-0.031305 0.0179561 0
-0.030740000000000003 0.0164442 0
-0.030176999999999995 0.0181484 0
-0.029491000000000003 0.0232495 0
-0.02856299999999999 0.032905 0
-0.027215000000000003 0.0476348 0
-0.025317999999999993 0.0659793 0
-0.022773799999999997 0.0844712 0
-0.019709400000000002 0.0982807 0
-0.016272800000000004 0.105637 0
-0.012745499999999993 0.105339 0
-0.0093076 0.100916 0
-0.006029800000000002 0.0962277 0
-0.0028921999999999976 0.0922211 0
0.00011740000000000361 0.088863 0
0.0030436000000000074 0.0867915 0
0.005901200000000009 0.084902 0
0.0087179 0.0845651 0
0.011572399999999997 0.0869537 0
0.014541100000000001 0.0912047 0
0.017684000000000005 0.0973841 0
0.0210568 0.104692 0
0.0246764 0.112013 0
0.028522600000000002 0.118048 0
0.032481600000000006 0.118293 0
0.036338300000000004 0.11272 0
0.0400244 0.109343 0
0.0435778 0.104228 0
0.0469653 0.0992033 0
0.050158400000000006 0.0922333 0
0.053062200000000004 0.0824322 0
0.0556271 0.0720015 0
0.057843500000000006 0.0617605 0
0.0596651 0.0480475 0
0.0610308 0.0349454 0
0.0620172 0.0253044 0
0.0626911 0.015693 0
0.0630609 0.00707924 0
0.0631535 -0.00110514 0
0.0629619 -0.00976812 0
0.062492900000000004 -0.017812 0
0.061773100000000004 -0.0248424 0
0.060832000000000004 -0.0310975 0
0.0596956 -0.0367536 0
0.0583819 -0.0416298 0
0.056920200000000004 -0.0458489 0
0.0553215 -0.0496661 0
0.053613600000000004 -0.0525664 0
0.051823600000000004 -0.054639 0
0.0499815 -0.0557136 0
0.0481163 -0.0561072 0
0.04625510000000001 -0.0555126 0
0.044415500000000004 -0.0548825 0
0.042615400000000005 -0.0529613 0
0.0409129 -0.0492347 0
0.0393323 -0.0463893 0
0.037862 -0.0416138 0
0.036561800000000005 -0.0370295 0
0.0354077 -0.0321943 0
0.0344264 -0.0269402 0
0.0336313 -0.0211491 0
0.033023000000000004 -0.0158116 0
0.0325785 -0.0114084 0
0.032262900000000004 -0.00788263 0
0.0320584 -0.00455156 0
0.0319638 -0.00126738 0
0.0319831 0.00231654 0
0.032126600000000005 0.00616528 0
0.0324009 0.0100746 0
0.032802200000000004 0.0138726 0
0.033335800000000006 0.0179592 0
0.0340082 0.0222208 0
0.0348276 0.0267628 0
0.0358013 0.0314273 0
0.0369279 0.0359103 0
0.0381994 0.0401428 0
0.0396105 0.0443145 0
0.0411595 0.0484041 0
0.0428421 0.0523355 0
0.0446531 0.0561257 0
0.046588700000000004 0.0598273 0
0.0486438 0.0631476 0
0.0507673 0.063596 0
0.0528397 0.0604617 0
0.054763000000000006 0.054973 0
0.056570300000000004 0.0563839 0
0.0584586 0.0562766 0
0.0603751 0.0628638 0
0.0624913 0.0635448 0
0.0646189 0.0641091 0
0.06674491 0.0628234 0
0.06876217 0.058162 0
0.07059415000000001 0.0521098 0
0.07222229000000001 0.0458924 0
0.07363046000000001 0.0389947 0
0.074798735 0.0315738 0
0.075718621 0.0240878 0
0.07639272 0.0168163 0
0.07682731000000001 0.00974412 0
0.07704403 0.00384022 0
0.07706291 -0.00229548 0
0.07688635 -0.00787345 0
0.07653513 -0.0128004 0
0.076028237 -0.017414 0
0.075367268 -0.0218573 0
0.074569422 -0.0257644 0
0.07365018000000001 -0.0290517 0
0.07263539000000001 -0.0316774 0
0.07153951 -0.0338448 0
0.07037845000000001 -0.0357166 0
0.06915892 -0.037338 0
0.06789739 -0.0382391 0
0.06661503 -0.0386351 0
0.06533028 -0.0383871 0
0.06406150000000001 -0.0377326 0
0.06282220000000001 -0.0366207 0
0.0616321 -0.0347819 0
0.0605144 -0.0324158 0
0.0594745 -0.0301102 0
0.058515000000000005 -0.0276627 0
0.0576233 -0.0261546 0
0.0567699 -0.0252567 0
0.0559365 -0.0247577 0
0.0551164 -0.0242305 0
0.0543246 -0.0234707 0
0.0535513 -0.0229545 0
0.0527402 -0.0257921 0
0.051838 -0.0280763 0
0.0508715 -0.0296874 0
0.0498632 -0.0306876 0
0.0488289 -0.031213 0
0.0477901 -0.0310724 0
0.046759 -0.0308353 0
0.045732400000000006 -0.030748 0
0.0447071 -0.0308506 0
0.0436719 -0.0313205 0
0.0426165 -0.0320224 0
0.0415354 -0.0328208 0
0.040427300000000006 -0.0336515 0
0.0392911 -0.0344961 0
0.0381268 -0.0353649 0
0.0369318 -0.0362728 0
0.0357104 -0.0369896 0
0.0344662 -0.0376146 0
0.0332024 -0.0382415 0
0.031919800000000005 -0.0386937 0
0.0306349 -0.0383936 0
0.029371600000000005 -0.0374617 0
0.028146200000000003 -0.0361289 0
0.027019900000000006 -0.0310803 0
0.026057700000000003 -0.0267479 0
0.025262700000000006 -0.0216773 0
0.024601700000000004 -0.0183399 0
0.024054100000000002 -0.0147403 0
0.023623000000000005 -0.0114021 0
0.0232983 -0.00830635 0
0.023075000000000005 -0.00523661 0
0.022959 -0.00180208 0
0.022965700000000006 0.00203476 0
0.0231026 0.00602126 0
0.023374100000000002 0.010103 0
0.023782500000000005 0.0142014 0
0.024328000000000002 0.0183286 0
0.025012700000000006 0.0225745 0
0.0258426 0.0270316 0
0.026824 0.0316412 0
0.0279586 0.0361803 0
0.0292409 0.0405083 0
0.030662500000000002 0.0445372 0
0.032208400000000005 0.0479306 0
0.033858400000000004 0.0509112 0
0.035605500000000005 0.0540903 0
0.0374472 0.0565218 0
0.039374000000000006 0.059006 0
0.0413877 0.0617089 0
0.0434902 0.0642227 0
0.045646400000000004 0.0645817 0
0.047756400000000004 0.0617549 0
0.049730500000000004 0.0566937 0
0.0515086 0.0502034 0
0.053016900000000006 0.0396347 0
0.05415880000000001 0.0296137 0
0.054984500000000006 0.0206954 0
0.0555331 0.0132659 0
0.055878000000000004 0.00768268 0
0.0560127 0.00061863 0
0.055911100000000005 -0.00632724 0
0.055578600000000006 -0.0132465 0
0.055017800000000006 -0.0199647 0
0.0542425 -0.0260337 0
0.0532849 -0.0312204 0
0.0521562 -0.0360448 0
0.0508853 -0.0399531 0
0.0494935 -0.0432663 0
0.0480024 -0.0459905 0
0.046431400000000005 -0.048054 0
0.0448054 -0.0493243 0
0.043149400000000004 -0.0499257 0
0.0414826 -0.0500172 0
0.039816800000000006 -0.0499161 0
0.038159700000000005 -0.0495692 0
0.036512300000000004 -0.0500352 0
0.034789200000000006 -0.052812 0
0.032996500000000005 -0.0548018 0
0.031154300000000003 -0.0554142 0
0.0293169 -0.0549173 0
0.0275122 -0.0533016 0
0.025783600000000004 -0.0506187 0
0.024159 -0.047173 0
0.022665700000000004 -0.0426169 0
0.0213256 -0.0382843 0
0.020135700000000006 -0.0333629 0
0.019110000000000002 -0.0289235 0
0.018211200000000004 -0.0249591 0
0.017455700000000005 -0.0208557 0
0.016826800000000003 -0.0171168 0
0.0163178 -0.0136295 0
0.015926100000000006 -0.0100175 0
0.015659000000000006 -0.00619675 0
0.015522000000000001 -0.00209787 0
0.015529300000000003 0.00236529 0
0.015688200000000006 0.00693415 0
0.016 0.0116377 0
0.016475700000000003 0.0166869 0
0.017124100000000003 0.0220172 0
0.0179565 0.0276952 0
0.018983100000000003 0.0336305 0
0.0202072 0.0394916 0
0.021622600000000006 0.0451267 0
0.0232223 0.0505384 0
0.0250345 0.0572397 0
0.027014700000000003 0.0612904 0
0.0291393 0.0661208 0
0.031425400000000006 0.0705311 0
0.033823200000000005 0.072928 0
0.036279900000000004 0.0743783 0
0.038778200000000006 0.0753431 0
0.041369 0.0806541 0
0.0441112 0.083736 0
0.04693270000000001 0.0851237 0
0.0497611 0.0842646 0
0.0525234 0.0813908 0
0.0551581 0.0766172 0
0.057594900000000004 0.0696922 0
0.0597713 0.0612302 0
0.0616501 0.0521026 0
0.0632346 0.0436655 0
0.0645535 0.0360338 0
0.06559869 0.027177 0
0.06634796 0.0182613 0
0.06694827 0.018036 0
0.0674425 0.0120664 0
0.06777585 0.00823247 0
0.06796967000000001 0.00348259 0
0.06801448 -0.000170852 0
0.06794542 -0.00381111 0
0.06776106 -0.00686545 0
0.06748172000000001 -0.00980557 0
0.06710212 -0.0128515 0
0.06662261 -0.0156208 0
0.06606003 -0.0180449 0
0.06542197 -0.019948 0
0.0647326 -0.021311 0
0.0640053 -0.0222161 0
0.0632555 -0.0226912 0
-0.043544 0.0 0
-0.04353799999999999 -0.00125457 0
-0.04356399999999999 0.000401155 0
-0.043525999999999995 0.000644306 0
-0.043451000000000004 0.00413345 0
-0.043209 0.0103322 0
-0.04278799999999999 0.0139823 0
-0.042308 0.0140306 0
-0.041879 0.0113042 0
-0.041576 0.00721454 0
-0.041391 0.00419824 0
-0.041291999999999995 0.00183246 0
-0.04128 -0.00111503 0
-0.041389999999999996 -0.00539449 0
-0.041668 -0.0111551 0
-0.042171 -0.0187158 0
-0.042941999999999994 -0.0270312 0
-0.04397999999999999 -0.0347157 0
-0.04525 -0.0406775 0
-0.046669 -0.0436983 0
-0.04812999999999999 -0.0432405 0
-0.04947499999999999 -0.0370249 0
-0.050524 -0.02577 0
-0.051132 -0.0110099 0
-0.051212999999999995 0.00518132 0
-0.05078899999999999 0.0187763 0
-0.04997 0.0293193 0
-0.048898 0.0335862 0
-0.047775 0.0330623 0
-0.046735 0.0292518 0
-0.045841999999999994 0.0245212 0
-0.045098 0.0203501 0
-0.044502 0.0155182 0
-0.04408999999999999 0.00942407 0
-0.043909000000000004 0.00160899 0
-0.044017 -0.00767488 0
-0.044442999999999996 -0.0172436 0
-0.04515999999999999 -0.0250268 0
-0.046099 -0.0300943 0
-0.04714399999999999 -0.0319478 0
-0.04811 -0.0258964 0
-0.048840999999999996 -0.0172291 0
-0.04916999999999999 -0.00270683 0
-0.048963999999999994 0.014176 0
-0.048205 0.0300956 0
-0.046958 0.0434306 0
-0.045378 0.0496053 0
-0.043723 0.0489122 0
-0.04217699999999999 0.0437378 0
-0.040814 0.0384665 0
-0.039599999999999996 0.0348376 0
-0.03849899999999999 0.0316099 0
-0.037507 0.0279464 0
-0.036664 0.0227381 0
-0.03601699999999999 0.0164447 0
-0.035581 0.0102406 0
-0.03532299999999999 0.00576985 0
-0.035178 0.00390866 0
-0.03502999999999999 0.00541995 0
-0.03475399999999999 0.0119182 0
-0.03418399999999999 0.0224201 0
-0.033163 0.038943 0
-0.031502 0.0596572 0
-0.029198 0.0762482 0
-0.026415999999999995 0.0894567 0
-0.023322999999999997 0.0938734 0
-0.02022349999999999 0.0917382 0
-0.017251500000000003 0.0866805 0
-0.014452300000000001 0.0817131 0
-0.011806399999999995 0.0775463 0
-0.009279599999999999 0.0744509 0
-0.0068383999999999945 0.0722849 0
-0.0044551000000000035 0.0709269 0
-0.0020961000000000035 0.0708334 0
0.0002869000000000066 0.0725162 0
0.002773700000000004 0.0769329 0
0.0054424 0.0832384 0
0.008355200000000007 0.0913439 0
0.011563600000000007 0.100654 0
0.015072700000000001 0.109339 0
0.018849200000000003 0.116229 0
0.0228118 0.12031 0
0.026814400000000002 0.119119 0
0.030786 0.118635 0
0.0346501 0.113627 0
0.038348700000000006 0.108491 0
0.0418585 0.102132 0
0.0451169 0.0935219 0
0.048055 0.0832086 0
0.0506374 0.0723051 0
0.0528512 0.0613532 0
0.05472830000000001 0.0521258 0
0.056297400000000004 0.0426718 0
0.057550500000000004 0.0330076 0
0.058481700000000005 0.0234237 0
0.0590899 0.0136031 0
0.059378200000000006 0.00426295 0
0.059364200000000006 -0.00457158 0
0.059056800000000007 -0.0132803 0
0.05847240000000001 -0.0211625 0
0.057641700000000004 -0.0281198 0
0.0567468 -0.0268504 0
0.055764400000000006 -0.0323532 0
0.0546347 -0.0338494 0
0.0534975 -0.0346146 0
0.052309100000000004 -0.0361655 0
0.05111450000000001 -0.0355425 0
0.0499444 -0.0347032 0
0.0488065 -0.0336236 0
0.0477099 -0.0322336 0
0.0466577 -0.0312471 0
0.0456345 -0.0300007 0
0.0446599 -0.0288625 0
0.043716700000000004 -0.0278052 0
0.0428033 -0.0290157 0
0.041827100000000006 -0.0308025 0
0.040762 -0.0325916 0
0.039662100000000006 -0.0335479 0
0.0385331 -0.0340263 0
0.037407600000000006 -0.0333395 0
0.0363182 -0.0322074 0
0.0352603 -0.0313529 0
0.0342369 -0.0301866 0
0.033258800000000005 -0.0286165 0
0.0323407 -0.0265586 0
0.031497700000000003 -0.0241807 0
0.030740200000000002 -0.0214498 0
0.030076700000000005 -0.0186393 0
0.029504100000000005 -0.0158878 0
0.029026700000000002 -0.0130038 0
0.0286444 -0.0100923 0
0.028360300000000005 -0.00708824 0
0.0281811 -0.0038408 0
0.028111700000000003 -0.000444397 0
0.028157400000000006 0.00292201 0
0.0283121 0.00632497 0
0.028590500000000005 0.0101748 0
0.028993900000000003 0.0138362 0
0.029519000000000004 0.01747 0
0.030163100000000005 0.0209902 0
0.0309245 0.0245196 0
0.031802800000000006 0.0279892 0
0.032794500000000004 0.0313276 0
0.0338948 0.0345033 0
0.0350972 0.0374637 0
0.0363947 0.0402436 0
0.037781600000000005 0.0427825 0
0.0392476 0.0450624 0
0.040790700000000006 0.0474265 0
0.0424141 0.0498828 0
0.044111000000000004 0.0516997 0
0.045856600000000004 0.0528783 0
0.0476048 0.0515982 0
0.0492634 0.0473925 0
0.0506783 0.0382606 0
0.05182730000000001 0.0335625 0
0.05296000000000001 0.0340363 0
0.0541 0.0343987 0
0.05524180000000001 0.0337433 0
0.0563158 0.0303581 0
0.05723350000000001 0.0249646 0
0.057975700000000005 0.0199793 0
0.0585576 0.0151603 0
0.0589753 0.010199 0
0.059226100000000004 0.00505847 0
0.0593066 0.00013592 0
0.0592292 -0.00457554 0
0.0589948 -0.00914881 0
0.05861910000000001 -0.0130648 0
0.05811380000000001 -0.0169011 0
0.0574934 -0.0201179 0
0.056772600000000006 -0.0229247 0
0.0559643 -0.0253991 0
0.05508060000000001 -0.0274449 0
0.0541368 -0.0290369 0
0.0531473 -0.0302164 0
0.05212460000000001 -0.0310761 0
0.0510779 -0.0316479 0
0.0500172 -0.0319692 0
0.0489479 -0.0322233 0
0.047866200000000005 -0.0327581 0
0.0467636 -0.0334529 0
0.045635 -0.034241 0
0.0444808 -0.0349447 0
0.043307000000000005 -0.035521 0
0.0421132 -0.0360954 0
0.0409016 -0.0365909 0
0.039672900000000004 -0.0370709 0
0.0384289 -0.0374573 0
0.037179800000000006 -0.0375202 0
0.035927200000000006 -0.0376715 0
0.034669000000000005 -0.0378355 0
0.0334073 -0.0378878 0
0.032155100000000006 -0.0372857 0
0.030935200000000003 -0.035975 0
0.029772800000000002 -0.0338818 0
0.028687400000000002 -0.031415 0
0.0276816 -0.0294475 0
0.026717900000000003 -0.0282558 0
0.025806500000000003 -0.0263601 0
0.024974700000000002 -0.0240696 0
0.024224500000000003 -0.021459 0
0.023555100000000002 -0.0187063 0
0.022988500000000002 -0.0154305 0
0.022542200000000005 -0.0115114 0
0.022226000000000003 -0.00776756 0
0.0220305 -0.00414802 0
0.021955800000000004 -0.00049835 0
0.022008200000000006 0.00349109 0
0.022183600000000005 0.00664319 0
0.02246 0.0100006 0
0.022868000000000006 0.0142923 0
0.0234187 0.0185175 0
0.024110100000000002 0.0228061 0
0.0249512 0.0274799 0
0.025951300000000004 0.0322724 0
0.0271073 0.0368081 0
0.028409200000000003 0.0410587 0
0.029848 0.0449757 0
0.031405600000000006 0.0482533 0
0.033060900000000004 0.0508433 0
0.034797400000000006 0.0532336 0
0.036612200000000004 0.0555026 0
0.0384982 0.0575291 0
0.0404486 0.0593881 0
0.042459500000000004 0.0611757 0
0.0445216 0.0622086 0
0.046568 0.0602114 0
0.0485362 0.0603617 0
0.050597 0.0620619 0
0.052670800000000004 0.0667129 0
0.05496720000000001 0.0694502 0
0.0572862 0.0697543 0
0.059603500000000004 0.068817 0
0.0618239 0.0642993 0
0.0638637 0.05835 0
0.06569320000000001 0.0516757 0
0.0672904 0.0446987 0
0.06865606 0.0376463 0
0.0697799 0.0302639 0
0.07065601 0.0227695 0
0.07128417000000001 0.015361 0
0.07166168 0.00768976 0
0.07178945 0.000615214 0
0.07169557 -0.00579116 0
0.07138622 -0.0122888 0
0.07087129 -0.0181173 0
0.07017521 -0.0233371 0
0.06930497000000001 -0.0283566 0
0.06828512 -0.0326524 0
0.06712927 -0.0362941 0
0.06586482 -0.0393798 0
0.0645054 -0.0419525 0
0.06306830000000001 -0.0441328 0
0.061569 -0.0456661 0
0.060032100000000005 -0.0464242 0
0.0584822 -0.046499 0
0.0569368 -0.0462073 0
0.055413500000000004 -0.0451238 0
0.0539456 -0.0429765 0
0.052552 -0.0409391 0
0.0512232 -0.0386684 0
0.0499838 -0.0364287 0
0.048796900000000004 -0.0348984 0
0.047629000000000005 -0.0352819 0
0.0464599 -0.0350744 0
0.045292 -0.0350063 0
0.044137300000000004 -0.0341473 0
0.043017200000000005 -0.0321862 0
0.0420709 -0.0258919 0
0.0412884 -0.0211227 0
0.040674100000000005 -0.0164001 0
0.040194 -0.0126335 0
0.039834600000000005 -0.00930516 0
0.039573300000000006 -0.00665009 0
0.0393936 -0.00426385 0
0.0392947 -0.00184581 0
0.0392739 0.000482261 0
0.039330500000000004 0.00281326 0
0.0394631 0.00501688 0
0.0396658 0.00701672 0
0.0399332 0.00891557 0
0.040262000000000006 0.0107215 0
0.040651200000000005 0.012559 0
0.041103400000000005 0.0145005 0
0.0416225 0.0165712 0
0.0422137 0.0188269 0
0.0428838 0.0213368 0
0.0436408 0.0238962 0
0.0444787 0.0262842 0
0.0454006 0.0289365 0
0.046409900000000004 0.0314187 0
0.0474793 0.0323189 0
0.0485389 0.0310424 0
0.049528600000000006 0.0283184 0
0.0504078 0.0245112 0
0.0511456 0.0199269 0
0.0517218 0.0148977 0
0.052127400000000004 0.00976133 0
0.052372 0.00529369 0
0.0524752 0.00121316 0
-0.04245499999999999 0.0 0
-0.042442999999999995 -0.000896173 0
-0.04245299999999999 0.000979853 0
-0.04239 0.00153389 0
-0.042285 0.00508212 0
-0.04200899999999999 0.0113488 0
-0.041547 0.015407 0
-0.041012999999999994 0.015743 0
-0.04052499999999999 0.0131421 0
-0.040162 0.00903117 0
-0.03991399999999999 0.0061473 0
-0.039741 0.00435338 0
-0.03963699999999999 0.00191386 0
-0.03963599999999999 -0.00180199 0
-0.039783 -0.00691215 0
-0.040133 -0.0138025 0
-0.040728 -0.021433 0
-0.04156699999999999 -0.0284071 0
-0.042614 -0.0336202 0
-0.043783 -0.0357871 0
-0.044961 -0.0341641 0
-0.046029 -0.0293186 0
-0.046813999999999995 -0.017436 0
-0.047104999999999994 -0.000669883 0
-0.04681099999999999 0.0174995 0
-0.04593799999999999 0.0329162 0
-0.04463299999999999 0.0443275 0
-0.04303799999999999 0.0499531 0
-0.04138399999999999 0.0484366 0
-0.039857000000000004 0.043174 0
-0.038505 0.0384005 0
-0.03729099999999999 0.0348768 0
-0.036185999999999996 0.0318455 0
-0.035170999999999994 0.0290392 0
-0.034279000000000004 0.0245853 0
-0.033551 0.019383 0
-0.032993999999999996 0.0144969 0
-0.032571 0.0114517 0
-0.032207 0.0113232 0
-0.031778 0.0147692 0
-0.031156000000000003 0.023119 0
-0.030146999999999993 0.0373034 0
-0.028588000000000002 0.0558346 0
-0.026393 0.0738813 0
-0.023696499999999995 0.0867969 0
-0.020628599999999997 0.0956457 0
-0.01740019999999999 0.0968619 0
-0.014228099999999994 0.0933666 0
-0.0112004 0.0885596 0
-0.008324200000000004 0.0845343 0
-0.005556699999999998 0.081893 0
-0.0028639000000000026 0.0798593 0
-0.0002279000000000031 0.0784417 0
0.0023718000000000072 0.0777358 0
0.004967600000000003 0.0782704 0
0.007613599999999998 0.0809115 0
0.0103872 0.0855504 0
0.013352100000000006 0.0923898 0
0.016568700000000006 0.100215 0
0.020053100000000004 0.108553 0
0.023793500000000002 0.115074 0
0.027700100000000005 0.118394 0
0.031626 0.116391 0
0.035405900000000004 0.110142 0
0.0389253 0.10125 0
0.042128900000000004 0.0914359 0
0.044993700000000005 0.0809087 0
0.047497300000000006 0.0698968 0
0.0496365 0.0594051 0
0.0514536 0.0502745 0
0.0529713 0.0414328 0
0.054138000000000006 0.0285716 0
0.0548811 0.0170047 0
0.05525530000000001 0.0063423 0
0.0552957 -0.00331419 0
0.055033900000000004 -0.0117189 0
0.054496 -0.0201065 0
0.0537093 -0.0229394 0
0.052956600000000006 -0.0234548 0
0.052125200000000003 -0.0259374 0
0.0512222 -0.0282358 0
0.0502442 -0.0301584 0
0.049225200000000004 -0.0308196 0
0.048194600000000004 -0.0309508 0
0.0471665 -0.0306646 0
0.0461602 -0.0296913 0
0.0451922 -0.0285009 0
0.044255600000000006 -0.0279206 0
0.0433272 -0.0279647 0
0.0423855 -0.0286782 0
0.041415900000000005 -0.0292017 0
0.040437400000000005 -0.0296258 0
0.039445600000000004 -0.0297403 0
0.0384622 -0.0293277 0
0.0374979 -0.0285455 0
0.0365622 -0.0277273 0
0.035655400000000004 -0.0266921 0
0.034790800000000004 -0.0253673 0
0.033973 -0.0237861 0
0.033217 -0.0217226 0
0.032529100000000005 -0.0196787 0
0.031916700000000006 -0.0172075 0
0.031388900000000004 -0.0147642 0
0.030935000000000004 -0.0125919 0
0.030559000000000003 -0.0101313 0
0.030268100000000006 -0.00747933 0
0.0300679 -0.0046996 0
0.02996 -0.00189144 0
0.029949700000000003 0.00113361 0
0.030042200000000005 0.00428238 0
0.030241300000000006 0.00751694 0
0.030548200000000005 0.0107225 0
0.0309595 0.0137888 0
0.0314718 0.0167765 0
0.032081000000000005 0.0196228 0
0.0327847 0.0224388 0
0.0335796 0.0251067 0
0.034462400000000004 0.0277342 0
0.0354328 0.0303568 0
0.0364895 0.0329142 0
0.037628800000000004 0.0353124 0
0.0388471 0.0377081 0
0.0401491 0.0402853 0
0.041534400000000006 0.0426639 0
0.042993300000000005 0.0447353 0
0.044515900000000004 0.0464241 0
0.046062200000000005 0.045927 0
0.0475468 0.0430215 0
0.0489628 0.0445733 0
0.0504913 0.0461907 0
0.052036700000000005 0.0467083 0
0.0535923 0.0462697 0
0.0550908 0.0435131 0
0.05647630000000001 0.0397701 0
0.0577265 0.0353396 0
0.0588094 0.0297875 0
0.059719 0.0291746 0
0.0607267 0.0304687 0
0.0617471 0.0308191 0
0.0627711 0.0300744 0
0.0637225 0.0269711 0
0.0645522 0.023053 0
0.06524769 0.0188934 0
0.06579925 0.0144407 0
0.06619547 0.00959423 0
0.06643237 0.0049236 0
0.06651809 0.000480339 0
0.0664594 -0.00374198 0
0.06626618000000001 -0.00757525 0
0.0659523 -0.0109884 0
0.06554124 -0.0136677 0
0.0650322 -0.0165842 0
0.0644367 -0.019036 0
0.0637622 -0.0212462 0
0.06302100000000001 -0.023128 0
0.0622167 -0.0249662 0
0.061360700000000004 -0.0262662 0
0.060468400000000005 -0.0271692 0
0.0595527 -0.0276878 0
0.05862680000000001 -0.0278075 0
0.057702500000000004 -0.0276128 0
0.0567903 -0.0271042 0
0.0558998 -0.0263439 0
0.0550379 -0.0254411 0
0.054203600000000005 -0.0246562 0
0.0533971 -0.0238149 0
0.0526172 -0.0231639 0
0.051851900000000006 -0.0228007 0
0.051096600000000006 -0.0225611 0
0.050347300000000005 -0.0224534 0
0.049595600000000004 -0.0227741 0
0.0488258 -0.0232294 0
0.048049400000000006 -0.0233997 0
0.0472659 -0.0235169 0
0.046486700000000006 -0.0232104 0
0.04571990000000001 -0.0228892 0
0.044959200000000005 -0.0228053 0
0.0441985 -0.0228448 0
0.0434355 -0.0229644 0
0.0426665 -0.0231969 0
0.0418882 -0.0235178 0
0.0410979 -0.0239035 0
0.040294100000000006 -0.0243228 0
0.039476000000000004 -0.0247522 0
0.0386439 -0.0251688 0
0.0377981 -0.0255779 0
0.036938000000000006 -0.0260461 0
0.036065 -0.0263154 0
0.0351918 -0.0260553 0
0.0343366 -0.025277 0
0.0335145 -0.0240988 0
0.0327384 -0.0225719 0
0.032016 -0.020945 0
0.031347200000000006 -0.0192998 0
0.030743200000000005 -0.0148405 0
0.030395500000000006 -0.00745251 0
0.030247300000000005 -0.00161953 0
0.030287100000000004 0.00316519 0
0.030447100000000005 0.00626292 0
0.030712200000000002 0.00941636 0
0.031079000000000002 0.0124934 0
0.0315538 0.0158607 0
0.0321419 0.0193007 0
0.032845900000000004 0.0227833 0
0.0336669 0.0262856 0
0.0346047 0.0298266 0
0.0356618 0.0334263 0
0.036838100000000006 0.0369624 0
0.038129 0.0402959 0
0.039528100000000004 0.0434875 0
0.0410336 0.0466932 0
0.042646100000000006 0.049904 0
0.044365800000000004 0.0531288 0
0.046195400000000005 0.0566219 0
0.0481448 0.06006 0
0.05017630000000001 0.0612076 0
0.05218350000000001 0.0588582 0
0.0540633 0.0538783 0
0.055744800000000004 0.0471918 0
0.05718960000000001 0.0399706 0
0.058400600000000004 0.0323163 0
0.0593778 0.0258871 0
0.0600955 0.0156185 0
0.0607037 0.0162383 0
0.0611731 0.0120484 0
0.061479700000000005 0.0067186 0
0.061612400000000005 0.00153628 0
0.061583 -0.00270768 0
0.0614344 -0.00601386 0
0.0611731 -0.00940128 0
0.0608054 -0.0124632 0
0.0603423 -0.0151267 0
0.0597905 -0.0178389 0
0.059152500000000004 -0.0202552 0
0.058443300000000004 -0.0221203 0
0.0576807 -0.023492 0
0.0568809 -0.0243776 0
0.056061 -0.0247214 0
0.055237100000000004 -0.0246949 0
0.054418100000000004 -0.024419 0
0.053613400000000005 -0.0238773 0
0.052829100000000004 -0.0232147 0
0.052068500000000004 -0.0224865 0
0.0513194 -0.0223738 0
0.0505844 -0.0219909 0
0.049847600000000006 -0.0221808 0
0.0491067 -0.022368 0
0.0483556 -0.0226685 0
0.047596400000000004 -0.0228998 0
0.046830300000000005 -0.0230588 0
0.0460604 -0.0231152 0
0.045287600000000004 -0.0232348 0
0.044514700000000004 -0.023127 0
0.043745400000000004 -0.0230758 0
0.0429758 -0.0230975 0
0.0422046 -0.023228 0
0.041426000000000004 -0.023504 0
0.040635700000000004 -0.0239151 0
0.039831200000000004 -0.0243289 0
0.0390141 -0.0247216 0
0.038182400000000005 -0.0251535 0
0.037337 -0.0255938 0
0.0364751 -0.0261052 0
0.0355998 -0.0264018 0
0.034722300000000005 -0.0262234 0
0.0338607 -0.0254897 0
0.0330304 -0.0244054 0
0.032240700000000004 -0.0231201 0
0.031493600000000004 -0.0217602 0
0.030798000000000006 -0.020121 0
0.030157100000000006 -0.0184654 0
0.029571800000000002 -0.0168033 0
0.029041700000000004 -0.0151449 0
0.0285679 -0.0133901 0
0.028156400000000005 -0.0114016 0
0.027814700000000005 -0.00919647 0
0.0275489 -0.00690585 0
0.0273527 -0.00511076 0
0.027208800000000005 -0.0034737 0
0.027133200000000003 -0.00117618 0
0.027128600000000003 0.000755603 0
0.027186600000000005 0.00265942 0
0.027310600000000004 0.00466336 0
0.027498600000000005 0.00649929 0
0.027746600000000003 0.00831071 0
0.0280571 0.0102222 0
0.0284299 0.0120397 0
0.028861900000000003 0.013797 0
0.0293531 0.0155837 0
0.029902700000000004 0.0172882 0
0.030506600000000002 0.0188486 0
0.031160200000000006 0.0202718 0
0.0318584 0.0215283 0
0.032595200000000005 0.0225918 0
0.0333637 0.0234406 0
0.034156500000000006 0.0240616 0
0.034966000000000004 0.0244565 0
0.035784800000000005 0.0246299 0
0.036605700000000005 0.0245973 0
0.037422300000000006 0.0243525 0
0.0382185 0.0233223 0
-0.043428999999999995 0.0 0
-0.043422 -0.00121515 0
-0.043446 0.000472665 0
-0.043405 0.000754387 0
-0.04332699999999999 0.0042506 0
-0.04307999999999999 0.0104565 0
-0.042654 0.0141459 0
-0.042168 0.0142129 0
-0.04173299999999999 0.0114865 0
-0.041425000000000003 0.00738768 0
-0.04123299999999999 0.00439059 0
-0.041127 0.00209139 0
-0.041105 -0.000800607 0
-0.04120399999999999 -0.00501809 0
-0.041467000000000004 -0.0107097 0
-0.04195499999999999 -0.0181989 0
-0.042706999999999995 -0.0264357 0
-0.043723 -0.034041 0
-0.044969999999999996 -0.0399211 0
-0.046362 -0.042845 0
-0.047794 -0.0419699 0
-0.049041 -0.0331835 0
-0.049969 -0.0220927 0
-0.050434999999999994 -0.00632663 0
-0.050361 0.00948261 0
-0.04981899999999999 0.0215148 0
-0.048945 0.0302971 0
-0.04785299999999999 0.033588 0
-0.046736 0.0330137 0
-0.045694 0.029332 0
-0.04478499999999999 0.025599 0
-0.043996999999999994 0.0217056 0
-0.04335699999999999 0.0168157 0
-0.042899999999999994 0.0107875 0
-0.04267699999999999 0.00286324 0
-0.04274 -0.00623466 0
-0.043109999999999996 -0.0153283 0
-0.043752 -0.0223543 0
-0.044579999999999995 -0.0262051 0
-0.045468999999999996 -0.0260305 0
-0.046235 -0.0200254 0
-0.046729999999999994 -0.0092001 0
-0.04676899999999999 0.00648082 0
-0.04622799999999999 0.0249787 0
-0.04508899999999999 0.0419349 0
-0.043478 0.0536751 0
-0.04159399999999999 0.0576259 0
-0.039696999999999996 0.0555735 0
-0.03792999999999999 0.0504564 0
-0.036337999999999995 0.0454988 0
-0.03488999999999999 0.0418122 0
-0.03355799999999999 0.0385885 0
-0.032304 0.0368848 0
-0.031127000000000002 0.0338984 0
-0.030055 0.0305077 0
-0.0291 0.0271843 0
-0.028228000000000003 0.0256015 0
-0.027366 0.0268211 0
-0.026386999999999994 0.0323068 0
-0.02516299999999999 0.0413746 0
-0.02355059999999999 0.0560541 0
-0.021387299999999998 0.0726589 0
-0.0186987 0.0876887 0
-0.015562199999999998 0.0987105 0
-0.0122163 0.101352 0
-0.008828299999999997 0.101186 0
-0.0055119 0.0978566 0
-0.0023148999999999947 0.0942995 0
0.0007806000000000063 0.0916418 0
0.0037883000000000083 0.0891564 0
0.0067313000000000095 0.0874992 0
0.009622500000000006 0.0861805 0
0.01248980000000001 0.0861378 0
0.015374200000000005 0.0871193 0
0.0183168 0.0896728 0
0.0213876 0.0947564 0
0.0246542 0.10073 0
0.028104200000000003 0.106081 0
0.031724600000000006 0.110245 0
0.0353865 0.108594 0
0.0389066 0.102416 0
0.042174800000000005 0.0938778 0
0.045133400000000004 0.0840223 0
0.0477522 0.0736164 0
0.05002380000000001 0.0634636 0
0.051967900000000004 0.0538226 0
0.05359320000000001 0.0443027 0
0.0549122 0.0368488 0
0.0562129 0.0387027 0
0.0574435 0.0357395 0
0.0585994 0.0334671 0
0.0596334 0.0282041 0
0.060467400000000004 0.022266 0
0.061117500000000005 0.0171232 0
0.061604000000000006 0.0122893 0
0.0619221 0.00718484 0
0.0620812 0.0026517 0
0.062096700000000005 -0.00136852 0
0.06198240000000001 -0.00525877 0
0.061745100000000004 -0.00872932 0
0.0614004 -0.0117329 0
0.0609585 -0.0145933 0
0.0604286 -0.0170056 0
0.05982610000000001 -0.0189873 0
0.059161000000000005 -0.0207797 0
0.0584435 -0.0221189 0
0.057690000000000005 -0.02298 0
0.05691310000000001 -0.0236039 0
0.0561183 -0.0240014 0
0.0553173 -0.0240363 0
0.054517 -0.0239573 0
0.0537207 -0.0238579 0
0.052911 -0.0244529 0
0.0520992 -0.0243889 0
0.0512778 -0.0248472 0
0.0504457 -0.0251423 0
0.0495999 -0.0255922 0
0.0487392 -0.0260702 0
0.047862 -0.0265468 0
0.0469705 -0.0269128 0
0.046068 -0.027232 0
0.0451554 -0.0275289 0
0.0442327 -0.0278406 0
0.0432992 -0.0281706 0
0.0423542 -0.0285366 0
0.041396 -0.0289733 0
0.0404216 -0.0294955 0
0.039428700000000004 -0.0300841 0
0.0384139 -0.0308306 0
0.0373737 -0.0315164 0
0.0363141 -0.0320301 0
0.035238500000000006 -0.0325465 0
0.0341476 -0.0329056 0
0.0330538 -0.0327088 0
0.0319771 -0.0319231 0
0.0309346 -0.0306631 0
0.029986700000000005 -0.0254983 0
0.029210400000000004 -0.0211797 0
0.028598000000000005 -0.0160235 0
0.028138000000000003 -0.0121592 0
0.027787000000000006 -0.00919119 0
0.027528300000000006 -0.0065391 0
0.027358900000000005 -0.00362795 0
0.027299500000000004 -0.000136991 0
0.027356700000000005 0.00341249 0
0.027535300000000006 0.00712975 0
0.027838400000000006 0.0109062 0
0.028268500000000002 0.0147376 0
0.028826500000000005 0.0185404 0
0.029511500000000003 0.0223847 0
0.030326900000000004 0.0263732 0
0.0312778 0.0304892 0
0.0323659 0.0345835 0
0.0335876 0.0384832 0
0.0349338 0.0420768 0
0.0363922 0.0452581 0
0.0379518 0.0481302 0
0.0396055 0.0509762 0
0.0413554 0.0538706 0
0.043199400000000006 0.0565955 0
0.0451302 0.0591005 0
0.047133 0.0606074 0
0.0491288 0.0587321 0
0.051012100000000005 0.0541998 0
0.0527126 0.04802 0
0.0541857 0.0406053 0
0.0553979 0.0316955 0
0.0565335 0.0342824 0
0.057625 0.0314807 0
0.058645600000000006 0.0298031 0
0.0595747 0.0252477 0
0.060302100000000004 0.0188285 0
0.060829 0.0131643 0
0.0611726 0.0077684 0
0.0613306 0.00213 0
0.061312700000000005 -0.0028863 0
0.0611367 -0.00726846 0
0.0608172 -0.0116475 0
0.0603602 -0.0154763 0
0.059786200000000005 -0.0187333 0
0.0591066 -0.0218204 0
0.058332 -0.0244637 0
0.05747820000000001 -0.0265838 0
0.05656270000000001 -0.0281931 0
0.05560040000000001 -0.0294369 0
0.0546014 -0.0304113 0
0.053575700000000004 -0.0310476 0
0.0525337 -0.0314872 0
0.051477 -0.0318091 0
0.0504184 -0.0316903 0
0.0493644 -0.0316936 0
0.0483036 -0.0319549 0
0.0472358 -0.0321487 0
0.04615570000000001 -0.0327676 0
0.045045 -0.0336441 0
0.0439142 -0.0342474 0
0.042761900000000005 -0.0348121 0
0.041597100000000005 -0.0350778 0
0.0404245 -0.0352689 0
0.0392466 -0.0354246 0
0.0380631 -0.0356107 0
0.036872300000000004 -0.0358707 0
0.035673300000000005 -0.0361257 0
0.0344609 -0.0365819 0
0.0332423 -0.0365442 0
0.0320362 -0.0358689 0
0.0308649 -0.0344876 0
0.029749400000000002 -0.0325721 0
0.028703900000000004 -0.0302842 0
0.027742600000000006 -0.0276513 0
0.026867500000000002 -0.0250249 0
0.026085800000000006 -0.022072 0
0.025401 -0.0193224 0
0.0248038 -0.0166762 0
0.0243364 -0.0120859 0
0.024000200000000006 -0.00834852 0
0.023789300000000006 -0.00438811 0
0.023726200000000003 0.000253215 0
0.023803200000000004 0.00411083 0
0.024008 0.00800994 0
0.0243439 0.0119728 0
0.024812600000000004 0.0159801 0
0.025415700000000006 0.0200276 0
0.026155200000000003 0.024138 0
0.027033300000000003 0.0283761 0
0.028057000000000006 0.0328613 0
0.029231200000000006 0.0373506 0
0.0305519 0.0416539 0
0.032012900000000004 0.0457551 0
0.033604800000000004 0.0495246 0
0.035320500000000005 0.0532026 0
0.037146700000000005 0.0561312 0
0.039071100000000004 0.0593382 0
0.0411067 0.0625966 0
0.0432466 0.0656253 0
0.0454812 0.0681043 0
0.047745300000000004 0.0671768 0
0.049917600000000006 0.0629734 0
0.0519094 0.0566475 0
0.053663800000000005 0.0482066 0
0.054996 0.0344055 0
0.055952100000000005 0.0239843 0
0.056588700000000006 0.0152246 0
0.0569881 0.00937601 0
0.057197700000000004 0.00330284 0
0.057177900000000004 -0.00394481 0
0.056929900000000005 -0.0106139 0
0.056463400000000004 -0.0168495 0
0.0557874 -0.0233053 0
0.054912600000000006 -0.0287344 0
0.0538719 -0.0333858 0
0.0526803 -0.0377587 0
0.051357 -0.0413304 0
0.0499281 -0.0441506 0
0.048418300000000004 -0.0462293 0
0.0468533 -0.0475039 0
0.0452549 -0.0482991 0
0.043639000000000004 -0.0485257 0
0.042026100000000004 -0.0482915 0
0.040413000000000004 -0.0483446 0
0.038814600000000005 -0.0478395 0
0.037213600000000006 -0.0481807 0
0.0356232 -0.0473772 0
0.034065200000000004 -0.0461574 0
0.0325645 -0.0439848 0
0.031150700000000003 -0.0409971 0
0.029846500000000005 -0.037597 0
0.028660500000000005 -0.033601 0
0.027620200000000004 -0.0293912 0
0.0267147 -0.0251739 0
0.025948400000000003 -0.021272 0
0.025298800000000003 -0.0178994 0
0.0247652 -0.0144431 0
0.024340300000000002 -0.0112529 0
0.024021100000000004 -0.0081016 0
0.023806900000000006 -0.00480479 0
0.0237121 -0.00102472 0
0.023748400000000003 0.00304672 0
0.023922500000000006 0.00722784 0
0.024237 0.0114466 0
0.024692600000000002 0.0156819 0
0.025291 0.0200431 0
0.026038900000000004 0.0246407 0
0.0269442 0.0294713 0
0.0280115 0.0343067 0
0.029236900000000003 0.0389511 0
0.0306127 0.0433056 0
0.032125600000000004 0.0472266 0
0.0337579 0.0504615 0
0.035492800000000005 0.0534849 0
0.0373213 0.056393 0
0.039242900000000004 0.0586536 0
0.0412276 0.0603495 0
0.0432752 0.0625088 0
0.045354900000000004 0.0610603 0
0.047281000000000004 0.0554541 0
0.0490269 0.0494358 0
0.050555600000000006 0.0427359 0
0.051866 0.0363138 0
0.052957500000000005 0.0295428 0
0.05381860000000001 0.022692 0
-0.042206999999999995 0.0 0
-0.042193999999999995 -0.000828219 0
-0.042202 0.00104691 0
-0.04213599999999999 0.00166308 0
-0.042025999999999994 0.00519929 0
-0.04174599999999999 0.0114721 0
-0.041277999999999995 0.0156344 0
-0.040735999999999994 0.0160725 0
-0.04023499999999999 0.0135078 0
-0.03985999999999999 0.00943457 0
-0.039598999999999995 0.00654108 0
-0.039412 0.00484671 0
-0.039288000000000003 0.00252175 0
-0.039264999999999994 -0.00107183 0
-0.039385 -0.00603975 0
-0.039703 -0.0127842 0
-0.04026199999999999 -0.0202702 0
-0.04106 -0.0270975 0
-0.04206 -0.0321548 0
-0.043177999999999994 -0.0341456 0
-0.04429999999999999 -0.0325053 0
-0.045269000000000004 -0.0252957 0
-0.045916 -0.0134305 0
-0.046101 0.00201283 0
-0.045731999999999995 0.0192043 0
-0.044815999999999995 0.0343137 0
-0.04345199999999999 0.0461052 0
-0.04182899999999999 0.0498403 0
-0.040187 0.0480614 0
-0.03866699999999999 0.0431514 0
-0.03730599999999999 0.0388641 0
-0.036076 0.0354199 0
-0.034950999999999996 0.032478 0
-0.03390499999999999 0.030264 0
-0.03296199999999999 0.0264501 0
-0.03215799999999999 0.0220199 0
-0.031499 0.0179204 0
-0.03094899999999999 0.0156195 0
-0.030432 0.0162461 0
-0.029823000000000002 0.0206208 0
-0.028998999999999997 0.0292506 0
-0.027778999999999998 0.0438036 0
-0.025998999999999994 0.0626291 0
-0.023593099999999992 0.0801357 0
-0.0206726 0.093794 0
-0.017388299999999995 0.101286 0
-0.0139933 0.101475 0
-0.010677599999999995 0.0974881 0
-0.007512499999999991 0.0927946 0
-0.004484500000000002 0.0893836 0
-0.0015505999999999992 0.0868644 0
0.001304600000000003 0.0846409 0
0.004098299999999999 0.0831658 0
0.0068575000000000025 0.0826276 0
0.009620400000000001 0.0835747 0
0.012454500000000007 0.0865581 0
0.015426300000000004 0.0919945 0
0.018634200000000004 0.10048 0
0.022132700000000005 0.108561 0
0.0258675 0.115174 0
0.0297995 0.119559 0
0.033767700000000005 0.117717 0
0.037596000000000004 0.111826 0
0.041185000000000006 0.103683 0
0.0444759 0.0941303 0
0.047430400000000005 0.0836149 0
0.050022500000000004 0.0724932 0
0.0522485 0.0619841 0
0.0541468 0.0525497 0
0.055733000000000005 0.0432858 0
0.057007300000000004 0.0337682 0
0.0579281 0.0214018 0
0.05843520000000001 0.00953559 0
0.058489400000000004 -0.00473711 0
0.0581054 -0.0174588 0
0.0573308 -0.0278219 0
0.056241700000000006 -0.036979 0
0.0548693 -0.0446851 0
0.0532556 -0.0516645 0
0.051420600000000004 -0.0579116 0
0.0493942 -0.0632481 0
0.047205500000000004 -0.0677277 0
0.044883900000000004 -0.071267 0
0.0424734 -0.0731329 0
0.0400073 -0.0747344 0
0.037513200000000003 -0.0746381 0
0.03506 -0.0724588 0
0.0326989 -0.0694547 0
0.030462700000000002 -0.0649749 0
0.028395700000000003 -0.0593864 0
0.026535700000000002 -0.051964 0
0.024973500000000003 -0.0430387 0
0.0236694 -0.0355814 0
0.0226132 -0.0284203 0
0.021777300000000006 -0.0227239 0
0.021093100000000004 -0.0185682 0
0.020548200000000003 -0.0146452 0
0.020117300000000005 -0.0113 0
0.019808100000000002 -0.00765091 0
0.0195952 -0.005097 0
0.0194999 -0.000450866 0
0.019584500000000005 0.00518311 0
0.0198503 0.0105792 0
0.0203073 0.0166511 0
0.0209757 0.0232089 0
0.0218724 0.0303732 0
0.0230201 0.0381869 0
0.024433700000000003 0.0462141 0
0.026112500000000004 0.0540937 0
0.028049900000000003 0.0617154 0
0.030231800000000003 0.0686972 0
0.032629700000000005 0.0747329 0
0.0352109 0.0796821 0
0.037933400000000006 0.0832573 0
0.040749900000000006 0.0853934 0
0.043601100000000004 0.0851855 0
0.046382400000000004 0.0813426 0
0.049006600000000004 0.0784997 0
0.05163670000000001 0.0784568 0
0.05418730000000001 0.0750816 0
0.0565369 0.0663871 0
0.0585979 0.0574081 0
0.060352300000000005 0.0492489 0
0.0618514 0.0408306 0
0.06305720000000001 0.0323535 0
0.0640038 0.0248781 0
0.0646939 0.017094 0
0.0651197 0.00882907 0
0.06527731 0.00125419 0
0.0651958 -0.00573493 0
0.0648778 -0.0128075 0
0.064338 -0.0191952 0
0.0635966 -0.0247704 0
0.0626759 -0.030097 0
0.0615915 -0.0347049 0
0.060357100000000004 -0.0389693 0
0.0589968 -0.0423403 0
0.0575363 -0.0450588 0
0.0559947 -0.0472417 0
0.054395 -0.0485899 0
0.0527644 -0.0491318 0
0.051127000000000006 -0.0490528 0
0.0495031 -0.0483367 0
0.04791240000000001 -0.047083 0
0.0463736 -0.0452747 0
0.044899900000000006 -0.0435084 0
0.043473000000000005 -0.0432662 0
0.042075 -0.0413913 0
0.040728200000000006 -0.0395388 0
0.039462000000000004 -0.0364517 0
0.0383121 -0.0328907 0
0.0372742 -0.0296223 0
0.036351600000000005 -0.0259389 0
0.035616 -0.0190327 0
0.0350759 -0.0137371 0
0.034706100000000004 -0.00893184 0
0.0344782 -0.00520624 0
0.034365700000000006 -0.00173198 0
0.034364900000000004 0.00149288 0
0.0344741 0.00497222 0
0.034706 0.00881643 0
0.0350692 0.0127171 0
0.035556000000000004 0.0163563 0
0.036167700000000004 0.0201515 0
0.0369065 0.0240098 0
0.0377762 0.0279874 0
0.038778700000000006 0.0319628 0
0.039911300000000004 0.0357797 0
0.0411687 0.0394796 0
0.0425506 0.043362 0
0.0440665 0.0473601 0
0.0457125 0.051188 0
0.047485900000000004 0.0550556 0
0.049386700000000006 0.0587084 0
0.0513728 0.058991 0
0.053285700000000005 0.0554573 0
0.055049200000000006 0.050483 0
0.0566371 0.0447348 0
0.058009200000000004 0.0379139 0
0.059155400000000004 0.0314322 0
0.060014500000000005 0.021066 0
0.0605498 0.0114054 0
0.0607537 0.00159729 0
0.060670100000000005 -0.00584738 0
0.060347500000000005 -0.013306 0
0.059767600000000004 -0.0208062 0
0.058956400000000006 -0.0275367 0
0.0579302 -0.0335003 0
0.056720000000000007 -0.0386451 0
0.0553496 -0.0433815 0
0.0538264 -0.0476072 0
0.052174 -0.0512867 0
0.050414600000000004 -0.0540007 0
0.0485839 -0.0556568 0
0.0467117 -0.0565328 0
0.044819700000000004 -0.0569224 0
0.042926200000000005 -0.0565972 0
0.0410536 -0.055818 0
0.0392208 -0.0540876 0
0.0374504 -0.0524718 0
0.0357265 -0.0509038 0
0.0340895 -0.047686 0
0.0325654 -0.0439904 0
0.031171900000000002 -0.0392978 0
0.029964000000000005 -0.0338163 0
0.028937000000000004 -0.0280327 0
0.028105500000000005 -0.0224219 0
0.027446900000000003 -0.0175945 0
0.0269331 -0.0136991 0
0.0265385 -0.0101912 0
0.026260400000000003 -0.00667932 0
0.026099800000000006 -0.00309298 0
0.026063300000000005 0.000793144 0
0.026160300000000004 0.0048743 0
0.026397200000000003 0.00917252 0
0.026778700000000003 0.0135428 0
0.027311000000000002 0.0182023 0
0.028003400000000005 0.0231558 0
0.0288671 0.0284511 0
0.029909200000000004 0.0337953 0
0.031126600000000004 0.0389644 0
0.032512400000000004 0.0438874 0
0.034056 0.0484523 0
0.035747 0.0528567 0
0.0375836 0.0569968 0
0.0395463 0.0605555 0
0.041627500000000005 0.0641591 0
0.0438255 0.067468 0
0.04612240000000001 0.0701033 0
0.048448000000000005 0.0675055 0
0.05061160000000001 0.0626424 0
0.0527038 0.0636147 0
0.054812 0.0629693 0
0.056903300000000004 0.0623407 0
0.058935100000000004 0.0591359 0
0.060789800000000005 0.0522844 0
0.062408000000000005 0.0452933 0
0.0637876 0.0378946 0
0.0649165 0.0303243 0
0.06579507 0.0228816 0
0.06642440000000001 0.0153783 0
0.06681348000000001 0.00836138 0
0.06697604 0.00185188 0
0.06692642 -0.0044351 0
0.06667479 -0.0102705 0
0.06623638 -0.0157606 0
0.06561504 -0.0210753 0
0.0648301 -0.0257847 0
0.0639002 -0.0295745 0
0.0628567 -0.0329046 0
0.0617056 -0.0358461 0
0.060467900000000005 -0.0382422 0
0.0591597 -0.0400638 0
0.057797 -0.0415674 0
0.05639960000000001 -0.0421441 0
0.05499420000000001 -0.0421254 0
0.0535993 -0.0415202 0
0.05223270000000001 -0.0404983 0
0.0508976 -0.0398542 0
0.0495916 -0.0383203 0
0.048351000000000005 -0.0366566 0
0.047142100000000006 -0.0358444 0
0.045961300000000004 -0.034663 0
0.045032 -0.0224434 0
0.044441 -0.0135142 0
0.044144100000000006 -0.00528949 0
0.0440638 0.00110594 0
0.0442404 0.00825805 0
0.0446028 0.0131365 0
0.0451101 0.016739 0
0.045712100000000006 0.0192378 0
0.046396900000000005 0.0217597 0
0.047163500000000004 0.0241078 0
0.048008 0.0264027 0
0.0489222 0.0283 0
0.0498956 0.0300022 0
0.050924500000000004 0.0316638 0
0.0520104 0.0334547 0
0.053162600000000004 0.0357191 0
0.0544086 0.0390294 0
0.055781000000000004 0.0432177 0
0.05730160000000001 0.0478012 0
0.05897430000000001 0.0522197 0
0.060744000000000006 0.0531869 0
0.0624749 0.0503441 0
0.0640676 0.04546 0
0.06548205 0.0397206 0
0.06668166 0.0326284 0
0.06764256 0.0255229 0
0.06836424 0.0181923 0
0.06884398 0.0109837 0
0.06908432 0.00373887 0
0.06906875 -0.00508077 0
0.06872787 -0.0145311 0
0.06814396 -0.0156962 0
0.06762305 -0.0163706 0
0.06704345 -0.0176679 0
0.06643175 -0.0193203 0
0.06575217 -0.0211067 0
0.0650328 -0.0219376 0
0.0642919 -0.0225916 0
-0.04243999999999999 0.0 0
-0.042427999999999993 -0.000892144 0
-0.042438000000000003 0.000983888 0
-0.042374999999999996 0.0015415 0
-0.04227 0.00508898 0
-0.041993 0.011356 0
-0.041531 0.0154201 0
-0.04099699999999999 0.0157618 0
-0.040508 0.013163 0
-0.040144 0.009054 0
-0.039896 0.00617019 0
-0.03972199999999999 0.00438242 0
-0.039616 0.00194966 0
-0.039613999999999996 -0.00175896 0
-0.039759 -0.00686072 0
-0.040107000000000004 -0.0137427 0
-0.0407 -0.0213648 0
-0.04153699999999999 -0.0283309 0
-0.042580999999999994 -0.0335342 0
-0.043747999999999995 -0.0356919 0
-0.044922000000000004 -0.0340587 0
-0.045986 -0.029205 0
-0.046767 -0.0173153 0
-0.047054 -0.000540878 0
-0.04675599999999999 0.0176376 0
-0.045878 0.0330667 0
-0.044567999999999997 0.0444966 0
-0.04296599999999999 0.0501414 0
-0.041306999999999996 0.0486392 0
-0.039772 0.0434047 0
-0.038414000000000004 0.0385096 0
-0.037197999999999995 0.0349501 0
-0.036091 0.0319321 0
-0.03507199999999999 0.0291604 0
-0.034175 0.0247508 0
-0.033441 0.0196101 0
-0.032874 0.0148042 0
-0.032438999999999996 0.0118364 0
-0.03206099999999999 0.0118003 0
-0.031614 0.0153429 0
-0.03097699999999999 0.0238533 0
-0.02988099999999999 0.0410196 0
-0.028204999999999994 0.0591528 0
-0.025948 0.074932 0
-0.023224999999999996 0.087079 0
-0.0202117 0.0920254 0
-0.0171544 0.0907486 0
-0.014199000000000003 0.0867385 0
-0.011379899999999998 0.082773 0
-0.0086783 0.0797795 0
-0.0060544999999999904 0.0778935 0
-0.0034847999999999962 0.0764424 0
-0.000952499999999995 0.0756212 0
0.0015640999999999988 0.0755475 0
0.004096500000000003 0.0766462 0
0.0066996 0.0798256 0
0.009446800000000005 0.0852102 0
0.012410900000000002 0.0922735 0
0.015606500000000002 0.09909 0
0.019025600000000004 0.105644 0
0.0226446 0.110911 0
0.026398000000000005 0.113553 0
0.0301596 0.111347 0
0.0337697 0.104951 0
0.0371195 0.0963717 0
0.040165900000000004 0.0867792 0
0.042873400000000006 0.0761393 0
0.045220500000000004 0.0653151 0
0.047219000000000004 0.055318 0
0.048893000000000006 0.0446482 0
0.0501472 0.0319607 0
0.050985 0.0194272 0
0.051421900000000006 0.00748554 0
0.05148320000000001 -0.00262631 0
0.0512398 -0.0116574 0
0.050685100000000004 -0.0209735 0
0.049838400000000005 -0.0292675 0
0.0487307 -0.0367687 0
0.0473828 -0.0435797 0
0.045826500000000006 -0.0492672 0
0.0441019 -0.0538728 0
0.0422352 -0.0578501 0
0.040249 -0.0610491 0
0.038178000000000004 -0.0629639 0
0.0360576 -0.0641582 0
0.033906700000000005 -0.0646745 0
0.031771900000000006 -0.0633421 0
0.029676100000000004 -0.0628111 0
0.0276131 -0.0609621 0
0.025648500000000005 -0.0571969 0
0.023817400000000002 -0.0527007 0
0.022177600000000006 -0.0459666 0
0.020776800000000005 -0.0387019 0
0.0196121 -0.032021 0
0.018651 -0.0262841 0
0.017863700000000003 -0.0213648 0
0.017231000000000003 -0.0170397 0
0.016729800000000003 -0.0133006 0
0.016356600000000006 -0.00957973 0
0.016073200000000003 -0.00758747 0
0.015876600000000005 -0.00394897 0
0.0158306 0.00095962 0
0.015945100000000004 0.00576284 0
0.0162295 0.0111123 0
0.0166974 0.0167107 0
0.017352200000000005 0.0223524 0
0.018202700000000002 0.0284788 0
0.019267100000000002 0.0351096 0
0.0205542 0.041782 0
0.022062000000000005 0.0483208 0
0.023784 0.0546616 0
0.025713400000000004 0.0607238 0
0.027833800000000006 0.0661016 0
0.030119200000000006 0.0706856 0
0.0325451 0.074552 0
0.0350859 0.0776132 0
0.0376745 0.0781443 0
0.0402172 0.0747487 0
0.042665400000000006 0.071802 0
0.044982600000000005 0.0673229 0
0.04712670000000001 0.0613531 0
0.04903830000000001 0.0535324 0
0.050669200000000005 0.0447846 0
0.0520144 0.0366282 0
0.0530992 0.0289638 0
0.0539327 0.0214501 0
0.0545136 0.0138376 0
0.054845200000000004 0.00665992 0
0.0549516 4.18622e-05 0
0.0548295 -0.00691255 0
0.054486900000000005 -0.0132551 0
0.0539424 -0.0189714 0
0.0532103 -0.0245906 0
0.05230460000000001 -0.0293668 0
0.051253400000000005 -0.0334324 0
0.0500743 -0.0370327 0
0.048787300000000006 -0.0399321 0
0.047415900000000004 -0.0421393 0
0.045982 -0.0437613 0
0.044502400000000004 -0.0448695 0
0.042994500000000005 -0.0455453 0
0.0414693 -0.0459094 0
0.0399366 -0.0462178 0
0.0383854 -0.0468391 0
0.0368085 -0.047722 0
0.035210200000000004 -0.0483358 0
0.0335922 -0.0486159 0
0.031975300000000005 -0.049162 0
0.0302643 -0.0533533 0
0.028417000000000005 -0.0571953 0
0.0264666 -0.0594765 0
0.024454500000000004 -0.0608376 0
0.022441100000000005 -0.0597515 0
0.020487500000000006 -0.0578504 0
0.018607500000000006 -0.0549805 0
0.016842800000000005 -0.0511574 0
0.0152126 -0.0469166 0
0.013733200000000001 -0.0422531 0
0.0124055 -0.03776 0
0.01122440000000001 -0.0334615 0
0.010184499999999999 -0.0292088 0
0.0092854 -0.0250948 0
0.0085171 -0.0211983 0
0.007878300000000005 -0.0173296 0
0.007369899999999999 -0.01335 0
0.006992100000000001 -0.00943785 0
0.0067434999999999995 -0.00561215 0
0.006626199999999999 -0.00153577 0
0.0066536000000000095 0.00302348 0
0.006838800000000006 0.00790645 0
0.007192900000000002 0.0131458 0
0.007726999999999998 0.0186734 0
0.008451600000000004 0.0245945 0
0.009383799999999998 0.0310395 0
0.010587399999999997 0.0407263 0
0.012085600000000002 0.0485105 0
0.0138362 0.0562329 0
0.015845400000000003 0.0637317 0
0.0180738 0.0693099 0
0.020451300000000006 0.072929 0
0.0229255 0.0751843 0
0.0254536 0.0762696 0
0.028001900000000003 0.0765104 0
0.030547700000000004 0.0761671 0
0.033074000000000006 0.075428 0
0.0355731 0.0745783 0
0.0380479 0.0740447 0
0.0405164 0.0741998 0
0.0430043 0.0751614 0
0.045500900000000004 0.0740647 0
0.0479155 0.0728975 0
0.050380100000000004 0.0740857 0
0.052767900000000006 0.0691696 0
0.054934800000000006 0.0613187 0
0.0567922 0.0502026 0
0.058281700000000006 0.0402693 0
0.059475400000000005 0.0321016 0
0.0604127 0.0245383 0
0.0610816 0.0160375 0
0.061478500000000005 0.00833038 0
0.0616297 0.00114261 0
0.0615312 -0.00652218 0
0.0611926 -0.0133241 0
0.0606423 -0.0191868 0
0.0598988 -0.0249441 0
0.05897770000000001 -0.0298739 0
0.0579037 -0.0344149 0
0.0566834 -0.0383709 0
0.0553473 -0.0415396 0
0.0539159 -0.0440948 0
0.0524145 -0.0458168 0
0.0508667 -0.0469062 0
0.0492942 -0.0473297 0
0.0477187 -0.0472098 0
0.046151300000000006 -0.0467747 0
0.044614100000000004 -0.0453536 0
0.043141900000000004 -0.0431824 0
0.041724000000000004 -0.0422123 0
0.040340600000000004 -0.04093 0
0.0390189 -0.0383887 0
0.0377926 -0.0354459 0
0.036670100000000004 -0.0321257 0
0.035656600000000004 -0.0290292 0
0.034745500000000006 -0.0256964 0
0.033956 -0.0220439 0
0.033285600000000005 -0.0184447 0
0.0327259 -0.0155671 0
0.0322461 -0.0133957 0
0.0318473 -0.0103628 0
0.0315702 -0.00662737 0
0.031408500000000006 -0.00318334 0
0.0313692 0.000610318 0
0.0314559 0.00440574 0
0.031670300000000005 0.00827629 0
0.0320142 0.0121875 0
0.0324875 0.0160361 0
0.033088900000000004 0.0198317 0
0.0338156 0.0235998 0
0.034669700000000005 0.0274589 0
0.0356517 0.0312564 0
0.0367585 0.0349632 0
0.037986000000000006 0.0384955 0
0.039326200000000006 0.0417156 0
0.0407686 0.0446913 0
0.042314000000000004 0.047941 0
0.043989600000000004 0.0536147 0
0.045933800000000004 0.0617196 0
0.04810980000000001 0.0679708 0
0.0504381 0.0710032 0
0.052812700000000004 0.071033 0
0.0551469 0.0688685 0
0.0573827 0.0653035 0
0.059472800000000006 0.0601244 0
0.061357800000000004 0.0531963 0
0.06299070000000001 0.0451736 0
0.06429900000000001 0.0343576 0
0.06528521000000001 0.0252106 0
0.06595868 0.0157933 0
0.06634228 0.00842234 0
0.06650373 0.00118876 0
0.06639779 -0.00683793 0
0.06603250000000001 -0.0149521 0
0.06538778 -0.0225603 0
0.0645243 -0.0291753 0
0.06343750000000001 -0.0352757 0
0.0621717 -0.0405187 0
0.06073630000000001 -0.0450718 0
0.0591609 -0.04921 0
0.05745890000000001 -0.0526183 0
0.055655300000000005 -0.0553686 0
0.053777700000000005 -0.0571078 0
0.051856200000000005 -0.0580526 0
0.0499143 -0.05841 0
0.0479748 -0.0578477 0
0.0460795 -0.0557951 0
0.044274100000000004 -0.0522768 0
0.0426599 -0.0464233 0
0.0411993 -0.0406062 0
0.0399933 -0.0333803 0
0.0389726 -0.0278792 0
0.0381569 -0.0219191 0
0.037524 -0.0164025 0
0.037070900000000004 -0.0113608 0
0.036761100000000005 -0.00732447 0
0.036594600000000005 -0.00324498 0
0.036538100000000004 -0.000215058 0
0.036587600000000005 0.00307011 0
0.036751400000000004 0.0066274 0
0.0370356 0.0102912 0
0.037444200000000004 0.0140366 0
0.037974600000000004 0.0176188 0
0.0386287 0.0215029 0
0.039419 0.0257479 0
0.040352700000000005 0.0300532 0
0.0414268 0.0341649 0
0.042637 0.0382987 0
0.0439924 0.0428253 0
0.04549790000000001 0.047239 0
0.0471502 0.05177 0
0.0489609 0.0566117 0
0.050924800000000006 0.0608525 0
-0.043182 0.0 0
-0.04317399999999999 -0.00113041 0
-0.043193999999999996 0.000630625 0
-0.043146000000000004 0.00099945 0
-0.043059 0.00451424 0
-0.042802999999999994 0.0107366 0
-0.042366 0.014509 0
-0.041867 0.0146313 0
-0.041416999999999995 0.0119649 0
-0.04109399999999999 0.00785448 0
-0.04088699999999999 0.00485314 0
-0.040762999999999994 0.00268695 0
-0.04071899999999999 -9.48594e-05 0
-0.040791999999999995 -0.00418545 0
-0.04102499999999999 -0.00973389 0
-0.041477 -0.0170722 0
-0.04218899999999999 -0.0251501 0
-0.043160000000000004 -0.0325821 0
-0.04435499999999999 -0.0382796 0
-0.045688999999999994 -0.0409944 0
-0.047050999999999996 -0.0399089 0
-0.04832 -0.0356249 0
-0.049324999999999994 -0.0242487 0
-0.04984999999999999 -0.00787423 0
-0.049805 0.0097513 0
-0.04919799999999999 0.0246383 0
-0.048187999999999995 0.0350189 0
-0.04692 0.0397018 0
-0.045588000000000004 0.0394782 0
-0.04432699999999999 0.0360283 0
-0.043205999999999994 0.0315347 0
-0.04221899999999999 0.0278846 0
-0.041359999999999994 0.0238433 0
-0.040652999999999995 0.0187374 0
-0.040143 0.0120743 0
-0.039879 0.00408476 0
-0.039888999999999994 -0.00410221 0
-0.040142 -0.0103618 0
-0.040563 -0.0137547 0
-0.041031 -0.0136968 0
-0.041414999999999993 -0.00944334 0
-0.041585 -0.000109078 0
-0.0413 0.016848 0
-0.04039999999999999 0.0364535 0
-0.038829 0.0560453 0
-0.03676499999999999 0.0669626 0
-0.034395999999999996 0.0729378 0
-0.03197699999999999 0.0719624 0
-0.02964499999999999 0.0677632 0
-0.027464000000000002 0.0632793 0
-0.025432999999999997 0.0590667 0
-0.023528999999999994 0.055735 0
-0.021703100000000003 0.0543386 0
-0.019894899999999993 0.0542056 0
-0.018087999999999993 0.0542849 0
-0.016265699999999994 0.055123 0
-0.014396800000000001 0.0572103 0
-0.012418899999999997 0.0618849 0
-0.010228799999999996 0.0694245 0
-0.007767299999999991 0.0781082 0
-0.004990499999999995 0.0881027 0
-0.0018740000000000007 0.0983973 0
0.0015924999999999967 0.108652 0
0.005331600000000006 0.114878 0
0.009242300000000009 0.119333 0
0.013260500000000001 0.121054 0
0.017277 0.119648 0
0.0212117 0.116305 0
0.025007400000000006 0.11147 0
0.028624500000000004 0.10574 0
0.0320432 0.0997164 0
0.035266700000000005 0.0941006 0
0.0383054 0.0885262 0
0.0411317 0.0812048 0
0.043679 0.0719644 0
0.045903 0.0622182 0
0.0478381 0.0545 0
0.0495033 0.0458482 0
0.0508636 0.0361252 0
0.05206620000000001 0.0348573 0
0.05319650000000001 0.0373133 0
0.0544219 0.0361734 0
0.055618200000000007 0.0357776 0
0.0567968 0.0345312 0
0.057875300000000005 0.0303198 0
0.058815400000000004 0.0263832 0
0.0596352 0.0230354 0
0.060344600000000005 0.0195611 0
0.0609311 0.0159535 0
0.061407500000000004 0.0128374 0
0.0617844 0.00996381 0
0.062068700000000004 0.0072731 0
0.0622653 0.00465705 0
0.062376100000000004 0.0021594 0
0.062405600000000006 -0.000265375 0
0.0623553 -0.00259372 0
0.062230600000000004 -0.00476996 0
0.0620358 -0.00676908 0
0.0617771 -0.00864599 0
0.0614584 -0.0103472 0
0.0610867 -0.0118679 0
0.0606654 -0.0132952 0
0.060201000000000005 -0.0144763 0
0.0597007 -0.0154563 0
0.0591713 -0.0162421 0
0.05861910000000001 -0.0168266 0
0.058051200000000004 -0.0171939 0
0.0574739 -0.0174451 0
0.0568878 -0.0176981 0
0.0562942 -0.0179469 0
0.055689600000000006 -0.018351 0
0.0550698 -0.0188353 0
0.0544325 -0.019411 0
0.0537745 -0.0200413 0
0.0530962 -0.0206347 0
0.0523988 -0.0211771 0
0.051684900000000006 -0.0216377 0
0.050956100000000004 -0.0220767 0
0.0502128 -0.0225216 0
0.0494541 -0.0230016 0
0.0486788 -0.0235092 0
0.047886 -0.0240594 0
0.04707410000000001 -0.0246417 0
0.0462403 -0.025346 0
0.0453852 -0.0259354 0
0.0445107 -0.0265143 0
0.0436167 -0.0271327 0
0.042700800000000004 -0.0277976 0
0.0417625 -0.0284939 0
0.040800800000000005 -0.0291872 0
0.0398159 -0.0298898 0
0.0388075 -0.0305905 0
0.037776500000000005 -0.031265 0
0.036722500000000005 -0.0319366 0
0.0356481 -0.0325196 0
0.0345537 -0.0331938 0
0.033439300000000005 -0.0336641 0
0.032318400000000004 -0.0334927 0
0.031219000000000004 -0.0324957 0
0.030163500000000003 -0.0309119 0
0.0291683 -0.0289834 0
0.028240900000000006 -0.0261089 0
0.027460700000000005 -0.0218462 0
0.026822400000000003 -0.0165391 0
0.026354600000000006 -0.0124143 0
0.025995500000000005 -0.0090815 0
0.025759200000000003 -0.00553934 0
0.025628500000000005 -0.00244816 0
0.025603600000000004 0.000817019 0
0.025690900000000003 0.00430509 0
0.025900000000000006 0.00808796 0
0.0262369 0.0119768 0
0.026704700000000005 0.0159241 0
0.027305500000000003 0.0199196 0
0.028040500000000003 0.0240075 0
0.028915500000000004 0.0283215 0
0.0299376 0.0327928 0
0.031107500000000003 0.0371575 0
0.032419300000000005 0.0413032 0
0.033863800000000006 0.0451234 0
0.035430100000000006 0.048697 0
0.037114400000000006 0.0520782 0
0.0388958 0.0546211 0
0.0407633 0.0574193 0
0.0427314 0.0604599 0
0.0447916 0.0629263 0
0.0469112 0.0637808 0
0.0490029 0.0613572 0
0.0509652 0.0563585 0
0.0527305 0.0497939 0
0.0542584 0.0421614 0
0.05548650000000001 0.0314131 0
0.0563982 0.0281131 0
0.0573095 0.0262153 0
0.058148700000000005 0.0244935 0
0.058946700000000005 0.0227232 0
0.0596051 0.0170147 0
0.0600816 0.0119552 0
0.0603942 0.00713075 0
0.0605544 0.00278832 0
0.0605766 -0.00120473 0
0.0604692 -0.00499561 0
0.060240600000000005 -0.00838805 0
0.059904700000000005 -0.011558 0
0.0594668 -0.0145209 0
0.058935600000000005 -0.017146 0
0.058325800000000004 -0.0192492 0
0.0576549 -0.0208526 0
0.0569382 -0.0220295 0
0.0561894 -0.022801 0
0.055421200000000004 -0.0232505 0
0.05464140000000001 -0.0234995 0
0.053857 -0.0235613 0
0.053071400000000005 -0.0235427 0
0.052289300000000004 -0.0234087 0
0.051510600000000004 -0.0233916 0
0.0507287 -0.0235857 0
0.0499358 -0.0240368 0
0.049125300000000004 -0.0245894 0
0.048296500000000006 -0.0251244 0
0.0474508 -0.0256029 0
0.046591400000000005 -0.0259292 0
0.045722900000000004 -0.0261737 0
0.044847 -0.026384 0
0.04396220000000001 -0.0266562 0
0.043065700000000005 -0.027031 0
0.042164 -0.0271077 0
0.041257100000000005 -0.0273364 0
0.0403403 -0.027702 0
0.0394091 -0.0281668 0
0.038461800000000004 -0.0286772 0
0.0374969 -0.0291967 0
0.0365153 -0.0296966 0
0.035516400000000004 -0.0302396 0
0.0345038 -0.0305231 0
0.033489700000000004 -0.0303114 0
0.032492700000000006 -0.0295178 0
0.031531800000000006 -0.0281929 0
0.030623400000000002 -0.0264204 0
0.029779400000000004 -0.0243904 0
0.0290044 -0.0222897 0
0.0282962 -0.0203912 0
0.027653700000000003 -0.0182434 0
0.027089100000000005 -0.015816 0
0.026608200000000005 -0.0131726 0
0.026216200000000002 -0.0105529 0
0.0259068 -0.00802096 0
0.025697700000000004 -0.00471292 0
0.025611600000000005 -0.000350731 0
0.0256643 0.00334222 0
0.025854100000000005 0.00803129 0
0.026212700000000005 0.0129894 0
0.026707500000000002 0.0164614 0
0.027319600000000006 0.0201616 0
0.028056500000000005 0.0237868 0
0.028907000000000002 0.0270559 0
0.0298659 0.0303195 0
0.0309339 0.0335973 0
0.0321106 0.036841 0
0.0333938 0.0399738 0
0.034777800000000005 0.0428876 0
0.036255100000000005 0.0455916 0
0.037820000000000006 0.0481387 0
0.0394638 0.0503619 0
0.0411832 0.0527629 0
0.0429898 0.0555354 0
0.044887500000000004 0.0581377 0
0.046848200000000007 0.0590035 0
0.0487816 0.0566494 0
0.050589 0.0517657 0
0.052205100000000004 0.0453874 0
0.053589700000000004 0.0380144 0
0.054729400000000004 0.0312177 0
0.0555962 0.0267198 0
0.0565058 0.0266451 0
0.0573476 0.0243432 0
0.0581339 0.0224223 0
0.0587895 0.0171677 0
0.059275 0.0123122 0
0.059607600000000004 0.0078899 0
0.0597854 0.00307534 0
0.0598078 -0.00147944 0
0.059685 -0.00551016 0
0.0594397 -0.00901867 0
0.0590755 -0.0125362 0
0.05860560000000001 -0.0154531 0
0.0580446 -0.0180085 0
0.0574008 -0.0204492 0
0.0566834 -0.022405 0
0.0559103 -0.0238348 0
0.055096000000000006 -0.0249776 0
0.054245 -0.0259621 0
0.053368900000000004 -0.0265095 0
0.052480700000000005 -0.0268065 0
0.051582600000000006 -0.0270096 0
0.050682000000000005 -0.0271433 0
0.0497702 -0.0275559 0
0.04884530000000001 -0.0279785 0
0.0479029 -0.0286064 0
0.046936000000000005 -0.0293924 0
0.0459435 -0.030138 0
0.0449273 -0.0308024 0
0.0438913 -0.0313303 0
0.0428274 -0.0322886 0
0.041741600000000004 -0.0328548 0
0.040636500000000006 -0.0333924 0
0.0395174 -0.0337118 0
0.038389 -0.034056 0
0.0372457 -0.0345303 0
0.036086200000000006 -0.0350559 0
0.034908400000000006 -0.0356018 0
0.0337119 -0.0362043 0
0.0324969 -0.0366315 0
0.0312836 -0.0361774 0
0.030098600000000003 -0.0349882 0
0.0289617 -0.0333237 0
0.027888800000000005 -0.0311916 0
0.026889800000000005 -0.0289422 0
0.025971400000000006 -0.0263064 0
0.025147500000000003 -0.023374 0
0.024422700000000006 -0.0203279 0
-0.040924 0.0 0
-0.040905 -0.000495328 0
-0.040901999999999994 0.00138989 0
-0.04081699999999999 0.00232663 0
-0.040687 0.00585056 0
-0.040384 0.0121431 0
-0.03988599999999999 0.0168382 0
-0.039292999999999995 0.0178172 0
-0.038729 0.0155755 0
-0.038278999999999994 0.0117823 0
-0.03794 0.00885109 0
-0.037672 0.00753148 0
-0.037447999999999995 0.00582108 0
-0.037304000000000004 0.00285743 0
-0.037280999999999995 -0.00138023 0
-0.03742999999999999 -0.00736533 0
-0.037793999999999994 -0.0140813 0
-0.038372 -0.0201248 0
-0.039125999999999994 -0.024345 0
-0.039966 -0.0255033 0
-0.040771 -0.0224515 0
-0.04142699999999999 -0.0163188 0
-0.041757 -0.00328189 0
-0.041564000000000004 0.014205 0
-0.040758 0.0333633 0
-0.039343 0.0493638 0
-0.03752 0.0591459 0
-0.035469 0.0621778 0
-0.033417 0.0606197 0
-0.031472 0.0561383 0
-0.029677999999999996 0.0518063 0
-0.028022999999999992 0.0480274 0
-0.02646799999999999 0.0457734 0
-0.024956999999999993 0.0453658 0
-0.023429499999999992 0.0461769 0
-0.021879700000000002 0.0468947 0
-0.020289500000000002 0.0486019 0
-0.018620299999999992 0.0517272 0
-0.016803600000000002 0.0576028 0
-0.014741699999999996 0.0658817 0
-0.012388499999999997 0.0750923 0
-0.009707399999999991 0.0852806 0
-0.006683399999999992 0.0956308 0
-0.003304299999999996 0.10638 0
0.00037600000000000133 0.113436 0
0.004242300000000004 0.11804 0
0.008220699999999997 0.119946 0
0.0122023 0.118641 0
0.016104 0.115308 0
0.0198643 0.110373 0
0.023445600000000004 0.104713 0
0.0268344 0.0989578 0
0.030038000000000002 0.0936476 0
0.033085300000000005 0.090558 0
0.0361756 0.0938707 0
0.0393393 0.0957637 0
0.042542300000000005 0.0961617 0
0.0457108 0.0934245 0
0.0487153 0.086703 0
0.0514502 0.0778951 0
0.053874200000000004 0.0681517 0
0.0559712 0.0582649 0
0.0577374 0.0483174 0
0.0591684 0.0376608 0
0.0601773 0.024272 0
0.060764000000000006 0.0115134 0
0.0609304 -0.000462779 0
0.0607322 -0.0108197 0
0.0601946 -0.0205505 0
0.059360500000000004 -0.0289768 0
0.05825810000000001 -0.0366169 0
0.056921400000000004 -0.0430563 0
0.0553781 -0.0490678 0
0.0536537 -0.0540379 0
0.0517768 -0.0582559 0
0.0497735 -0.0616142 0
0.0476829 -0.0635906 0
0.045538300000000004 -0.0649717 0
0.0433605 -0.0655515 0
0.0411911 -0.0644483 0
0.0390824 -0.0621355 0
0.0370435 -0.0609398 0
0.035079000000000006 -0.0564345 0
0.0332473 -0.0550179 0
0.031534900000000005 -0.0478326 0
0.030094300000000004 -0.0408474 0
0.028819400000000002 -0.0350714 0
0.027787400000000004 -0.027611 0
0.0269883 -0.0210119 0
0.026388 -0.0156498 0
0.0259466 -0.0107772 0
0.025628500000000005 -0.00810235 0
0.025404200000000002 -0.00525169 0
0.025296000000000006 -0.00137446 0
0.0253185 0.00264038 0
0.0254833 0.0071314 0
0.025804300000000002 0.0119372 0
0.026288500000000006 0.0169045 0
0.026944100000000006 0.022248 0
0.027785800000000006 0.0280341 0
0.028825300000000005 0.0340535 0
0.030064100000000003 0.0399489 0
0.031495600000000006 0.045646 0
0.033116 0.051266 0
0.034917800000000006 0.0565188 0
0.0368894 0.0615797 0
0.0390341 0.0667416 0
0.041339 0.0712314 0
0.0437806 0.0749079 0
0.0463249 0.0773784 0
0.0488962 0.0762677 0
0.051365100000000004 0.0717 0
0.053642 0.065065 0
0.0556798 0.0575729 0
0.0575247 0.0558238 0
0.0593226 0.0521054 0
0.061012500000000004 0.0497191 0
0.0626039 0.0451247 0
0.0639921 0.0386456 0
0.0651751 0.0327875 0
0.06614931 0.0258896 0
0.06689441 0.0192569 0
0.06743136 0.0134392 0
0.06777194 0.00738201 0
0.06791929000000001 0.00182943 0
0.06789296 -0.00301274 0
0.06770782 -0.00777574 0
0.0673712 -0.0120694 0
0.0669003 -0.0160173 0
0.06629806 -0.0197941 0
0.06558075000000001 -0.0229707 0
0.0647701 -0.0254817 0
0.0638813 -0.0277175 0
0.06292310000000001 -0.0295827 0
0.0619107 -0.0310397 0
0.0608596 -0.0319405 0
0.059782100000000005 -0.0326186 0
0.058692600000000004 -0.0326734 0
0.05760950000000001 -0.0322718 0
0.0565466 -0.0315133 0
0.0555114 -0.0305081 0
0.054523100000000005 -0.0288704 0
0.0535872 -0.0274511 0
0.052692100000000006 -0.0264038 0
0.051827200000000004 -0.0257096 0
0.050975000000000006 -0.0254847 0
0.0501258 -0.0254816 0
0.04926370000000001 -0.0258999 0
0.0484069 -0.0256287 0
0.047555400000000005 -0.0254613 0
0.046714200000000004 -0.0249185 0
0.0459011 -0.023977 0
0.045114100000000004 -0.0232891 0
0.044349400000000004 -0.0226454 0
0.0436039 -0.0221668 0
0.0428704 -0.021901 0
0.042143 -0.0217913 0
0.041417 -0.0217888 0
0.0406901 -0.0218461 0
0.039960100000000005 -0.0219741 0
0.039224300000000004 -0.0222063 0
0.0384853 -0.022113 0
0.0377564 -0.0216354 0
0.037051 -0.0207075 0
0.0363829 -0.0194471 0
0.0357605 -0.0180193 0
0.0351855 -0.0166319 0
0.034653 -0.0154329 0
0.034159 -0.0142982 0
0.033701800000000004 -0.0132497 0
0.033277100000000004 -0.0123211 0
0.032882100000000004 -0.0114463 0
0.0325164 -0.0105408 0
0.032181600000000005 -0.00958437 0
0.0318791 -0.00861262 0
0.0316084 -0.00768462 0
0.0313678 -0.00679953 0
0.031155600000000006 -0.00596903 0
0.030971700000000005 -0.00510382 0
0.0308171 -0.00420642 0
0.0306931 -0.00327734 0
0.030600600000000006 -0.00230726 0
0.030541400000000003 -0.00129187 0
0.030516500000000002 -0.000249249 0
0.030526500000000005 0.000794908 0
0.030571 0.0018211 0
0.0306489 0.00279229 0
0.030757700000000006 0.00367715 0
0.0308941 0.00444834 0
0.031054000000000005 0.00509216 0
0.031233000000000004 0.00560019 0
0.0314265 0.00596889 0
0.0316299 0.00620041 0
0.031838700000000004 0.00630222 0
0.0320488 0.00628621 0
0.0322565 0.00616807 0
0.0324588 0.00596531 0
0.032653 0.00569593 0
0.0328374 0.00537726 0
0.0330106 0.0050247 0
0.0331716 0.00465095 0
0.0333199 0.00426563 0
0.033455200000000004 0.00387479 0
0.0335775 0.0034814 0
0.033686600000000004 0.00308546 0
0.0337825 0.00268476 0
0.0338648 0.00227555 0
0.0339333 0.001854 0
0.033987500000000004 0.00141568 0
0.0340267 0.000956247 0
0.0340502 0.000472745 0
0.0340572 -3.23214e-05 0
0.034046900000000005 -0.000561953 0
0.0340185 -0.00112513 0
0.0339708 -0.00171385 0
0.0339039 -0.00227498 0
0.033818900000000006 -0.00279554 0
0.033717500000000004 -0.00326585 0
0.0336013 -0.0036828 0
0.0334722 -0.00405046 0
0.0333315 -0.00437458 0
0.0331808 -0.00465954 0
0.0330212 -0.00490854 0
0.032853900000000005 -0.00512539 0
0.032679900000000005 -0.00531534 0
0.032499900000000005 -0.00548262 0
0.0323147 -0.0056309 0
0.0321248 -0.00576426 0
0.0319306 -0.00588592 0
0.031732500000000004 -0.00599839 0
0.0315309 -0.00610251 0
0.0313258 -0.00620011 0
0.031117600000000002 -0.00629302 0
0.030906300000000005 -0.00638329 0
0.030692000000000004 -0.00647204 0
0.030474800000000003 -0.00656035 0
0.0302546 -0.00664866 0
0.0300314 -0.00673746 0
0.0298053 -0.00682676 0
0.029576200000000004 -0.00691673 0
0.029344100000000005 -0.00700676 0
0.029109000000000003 -0.00709625 0
0.028871 -0.00718363 0
0.0286302 -0.0072655 0
0.0283867 -0.00734005 0
0.028141000000000006 -0.00740488 0
0.027893300000000003 -0.0074582 0
0.027644100000000005 -0.00749917 0
0.0273937 -0.00752769 0
0.027142700000000006 -0.00753301 0
0.026892100000000002 -0.00751249 0
0.026642700000000005 -0.00746087 0
0.026395600000000005 -0.0073745 0
0.026152 -0.00725276 0
0.0259131 -0.007094 0
0.0256802 -0.00689752 0
0.025454500000000005 -0.00666379 0
0.0252372 -0.00639512 0
0.025029300000000004 -0.00610334 0
0.024831400000000003 -0.00579601 0
0.024643900000000003 -0.00547767 0
0.0244672 -0.00515234 0
0.024301300000000005 -0.00482367 0
0.024146400000000005 -0.00448697 0
0.0240029 -0.00414443 0
0.0238707 -0.00380667 0
0.023749700000000006 -0.00347931 0
0.023639100000000003 -0.00317146 0
0.0235384 -0.00288702 0
0.0234469 -0.00261795 0
0.0233642 -0.00235646 0
0.0232903 -0.00209221 0
0.0232252 -0.00182428 0
0.0231692 -0.00155034 0
0.0231224 -0.00126842 0
0.023085100000000004 -0.000980512 0
0.0230575 -0.000690472 0
0.0230396 -0.000401551 0
0.0230312 -0.000118525 0
0.023032000000000004 0.00015 0
0.023041400000000004 0.000397579 0
0.023058600000000005 0.000618931 0
0.0230826 0.000810298 0
0.0231125 0.000969481 0
0.023147100000000004 0.00109599 0
0.023185400000000002 0.00119079 0
0.023226300000000005 0.00125618 0
0.023268900000000002 0.00129541 0
0.0233125 0.00131228 0
0.0233562 0.00131087 0
0.023399700000000002 0.00129514 0
0.023442400000000002 0.00126903 0
0.0234841 0.0012356 0
0.023524700000000003 0.00119717 0
0.023563800000000003 0.00115504 0
0.0236016 0.0011097 0
0.023637700000000005 0.00106086 0
0.0236721 0.00100763 0
0.023704700000000002 0.000948632 0
0.023735200000000005 0.000882071 0
0.0237633 0.000806096 0
-0.042447 0.0 0
-0.042435 -0.000894008 0
-0.042445 0.000982003 0
-0.042382 0.00153836 0
-0.042275999999999994 0.00508654 0
-0.041999999999999996 0.0113536 0
-0.04153799999999999 0.0154148 0
-0.041005 0.0157535 0
-0.040515999999999996 0.0131536 0
-0.04015199999999999 0.00904344 0
-0.039903999999999995 0.00615976 0
-0.039731 0.00436914 0
-0.039624999999999994 0.00193323 0
-0.03962399999999999 -0.00177875 0
-0.03977 -0.00688438 0
-0.040119 -0.0137701 0
-0.040713 -0.0213961 0
-0.04155099999999999 -0.0283659 0
-0.042595999999999995 -0.0335737 0
-0.043764 -0.0357359 0
-0.044939999999999994 -0.0341071 0
-0.04600599999999999 -0.0292566 0
-0.046787999999999996 -0.01737 0
-0.047077999999999995 -0.000599216 0
-0.04678199999999999 0.0175747 0
-0.045905 0.0329985 0
-0.044598 0.0444193 0
-0.042998999999999996 0.0500552 0
-0.041342000000000004 0.0485532 0
-0.039811 0.043309 0
-0.038455 0.0384175 0
-0.037242 0.0348599 0
-0.036138 0.0318471 0
-0.035122 0.0290587 0
-0.034228999999999996 0.0246317 0
-0.033499 0.0194681 0
-0.032937999999999995 0.0146363 0
-0.032508999999999996 0.0116437 0
-0.032138 0.0115765 0
-0.03169899999999999 0.0150821 0
-0.031065999999999996 0.0234856 0
-0.030044 0.0377156 0
-0.028470999999999996 0.056274 0
-0.026269 0.0738863 0
-0.023557599999999998 0.0876699 0
-0.0204675 0.0956577 0
-0.017252199999999995 0.0963526 0
-0.014099600000000004 0.0927438 0
-0.011091199999999996 0.0880374 0
-0.008229600000000004 0.0842366 0
-0.005476399999999992 0.081142 0
-0.0028153999999999957 0.0789096 0
-0.00020409999999999873 0.0778614 0
0.002377299999999999 0.077206 0
0.004957700000000009 0.0779074 0
0.0075992 0.0808402 0
0.010375300000000004 0.0857412 0
0.013347500000000005 0.0924695 0
0.016559900000000002 0.0999187 0
0.0200158 0.106948 0
0.023687100000000003 0.112792 0
0.027501300000000006 0.11491 0
0.031281300000000005 0.111258 0
0.0348242 0.100616 0
0.037956000000000004 0.0885389 0
0.0406885 0.0762142 0
0.0430351 0.0659993 0
0.045082800000000006 0.057157 0
0.046854900000000005 0.0530133 0
0.0486156 0.0512821 0
0.050241400000000005 0.0469042 0
0.051741300000000004 0.04317 0
0.05309660000000001 0.0379978 0
0.05423890000000001 0.0309947 0
0.055154 0.0242815 0
0.055848800000000004 0.017831 0
0.0563328 0.0116132 0
0.0566166 0.00575575 0
0.0567121 0.000383856 0
0.0566366 -0.0046385 0
0.0563994 -0.00925464 0
0.0560171 -0.013444 0
0.0555005 -0.0172457 0
0.0548664 -0.0206001 0
0.0541263 -0.0235533 0
0.053298 -0.0259502 0
0.0523971 -0.0279455 0
0.0514366 -0.0295327 0
0.0504313 -0.030653 0
0.049395900000000006 -0.0314527 0
0.0483347 -0.0321254 0
0.0472562 -0.0326706 0
0.046150000000000004 -0.0337582 0
0.044999800000000006 -0.0349325 0
0.0438218 -0.0359478 0
0.042601 -0.0371657 0
0.0413468 -0.0380785 0
0.040063 -0.0389103 0
0.0387534 -0.0396434 0
0.0374215 -0.0402516 0
0.0360706 -0.0407906 0
0.034702000000000004 -0.0413753 0
0.033313 -0.0418563 0
0.031915900000000004 -0.042067 0
0.0305186 -0.0417396 0
0.029147600000000003 -0.0405795 0
0.027831300000000003 -0.0384994 0
0.0265955 -0.0358372 0
0.025452300000000004 -0.0329712 0
0.0244619 -0.0275689 0
0.0236327 -0.0221492 0
0.023000600000000003 -0.0166753 0
0.022515300000000002 -0.0127332 0
0.022156000000000002 -0.00911289 0
0.0219115 -0.0057785 0
0.0217843 -0.00224577 0
0.021729200000000004 -0.00110288 0
0.021746600000000005 0.00246319 0
0.021920300000000004 0.00765422 0
0.022249900000000003 0.0118114 0
0.0227165 0.0160643 0
0.023335300000000003 0.0208589 0
0.0241146 0.0256549 0
0.025054100000000003 0.0305152 0
0.026160100000000006 0.0356147 0
0.0274355 0.0405973 0
0.0288681 0.0450577 0
0.030441800000000005 0.0491165 0
0.0321455 0.0528359 0
0.0339631 0.055983 0
0.035878700000000006 0.0587949 0
0.037886 0.0615135 0
0.039977500000000006 0.06382 0
0.0421452 0.0660407 0
0.0443741 0.0673182 0
0.046592 0.0653238 0
0.048691200000000004 0.0605554 0
0.050637800000000004 0.0589323 0
0.0526121 0.0589189 0
0.05466360000000001 0.0661357 0
0.056925 0.0684373 0
0.0592071 0.0685089 0
0.061475300000000004 0.0672069 0
0.0636505 0.063139 0
0.06565709 0.0574286 0
0.06745869 0.0509478 0
0.06903315 0.0439367 0
0.07036624 0.0365895 0
0.07145602000000001 0.0293339 0
0.07231356 0.0226544 0
0.07293415 0.015065 0
0.07331196000000001 0.00802097 0
0.07346652000000001 0.00178863 0
0.07341315 -0.00459317 0
0.07315461000000001 -0.0104566 0
0.07271074 -0.0157028 0
0.07209750000000001 -0.0207408 0
0.07132489 -0.0253516 0
0.07040501 -0.0293655 0
0.06936408000000001 -0.0330593 0
0.06820011000000001 -0.0362852 0
0.06694743 -0.0387288 0
0.06562016000000001 -0.0407243 0
0.0642346 -0.0422983 0
0.0628059 -0.0433034 0
0.0613565 -0.0435686 0
0.0599093 -0.0432172 0
0.058480700000000004 -0.0425198 0
0.0570854 -0.041212 0
0.05574420000000001 -0.039357 0
0.0544674 -0.037399 0
0.0532779 -0.033978 0
0.05219650000000001 -0.0316104 0
0.0511768 -0.0296405 0
0.050220100000000004 -0.0276782 0
0.0493503 -0.0231808 0
0.0486861 -0.0174109 0
0.0482036 -0.0117947 0
0.047905600000000007 -0.00667752 0
0.04774200000000001 -0.00365954 0
0.047596200000000005 -0.00499765 0
0.0474337 -0.00468241 0
0.047279 -0.00457317 0
0.0471346 -0.00397735 0
0.0470247 -0.00264205 0
0.0469561 -0.00166114 0
0.04690950000000001 -0.00116569 0
0.0468816 -0.000506696 0
0.0468784 0.000287908 0
0.046902200000000005 0.00110593 0
0.046954800000000005 0.00204544 0
0.0470433 0.0032502 0
0.0471753 0.00459895 0
0.047348600000000005 0.00563603 0
0.047537300000000005 0.00553538 0
0.0477055 0.00448774 0
0.0478272 0.00285583 0
0.047889600000000004 0.000976671 0
0.047885500000000004 -0.00117124 0
0.047802800000000006 -0.00365312 0
0.0476404 -0.00588331 0
0.0474093 -0.00788095 0
0.0471101 -0.00997145 0
0.04674400000000001 -0.0118179 0
0.0463238 -0.0132916 0
0.04585550000000001 -0.01473 0
0.0453384 -0.0162202 0
0.044768100000000005 -0.0179235 0
0.0441384 -0.0197801 0
0.043446000000000005 -0.0216777 0
0.042690900000000004 -0.0235515 0
0.0418735 -0.0253957 0
0.0409957 -0.0271919 0
0.040058800000000006 -0.0289399 0
0.0390649 -0.0306067 0
0.038016900000000006 -0.0322219 0
0.0369166 -0.0336761 0
0.035771800000000006 -0.0349688 0
0.0345846 -0.0362222 0
0.0333564 -0.0374091 0
0.032089700000000006 -0.0385718 0
0.030784000000000006 -0.0396929 0
0.029453 -0.0401298 0
0.028121700000000006 -0.03974 0
0.0268585 -0.0353738 0
0.025705700000000005 -0.0334993 0
0.024627000000000003 -0.0318176 0
0.023582000000000006 -0.0308347 0
0.022584900000000005 -0.0291205 0
0.0216531 -0.0269187 0
0.020799900000000003 -0.0243604 0
0.020038400000000005 -0.0214474 0
0.019380100000000004 -0.0182138 0
0.0188334 -0.0147412 0
0.0184061 -0.0110578 0
0.018104500000000003 -0.00720467 0
0.0179343 -0.00320766 0
0.017898300000000006 0.000872176 0
0.018000000000000002 0.00504834 0
0.0182422 0.00929272 0
0.018626700000000003 0.0135798 0
0.019155700000000005 0.0179524 0
0.0198319 0.0224228 0
0.020660400000000002 0.0270884 0
0.021647600000000003 0.0319141 0
0.022795000000000003 0.0366696 0
0.0240975 0.0412135 0
0.0255465 0.0454358 0
0.027126700000000004 0.0491131 0
0.028821600000000003 0.0523308 0
0.0306132 0.0549545 0
0.032486400000000006 0.0572777 0
0.0344237 0.058775 0
0.036407300000000004 0.0602653 0
0.0384475 0.0620612 0
0.0405452 0.0636773 0
0.0426886 0.0646297 0
0.0447921 0.0604557 0
0.0466391 0.0504994 0
0.0481081 0.0393252 0
0.049253500000000006 0.0304069 0
0.05014590000000001 0.0234342 0
0.0508121 0.017417 0
0.0512777 0.0104588 0
0.051485600000000006 0.00257972 0
0.051449400000000006 -0.00429827 0
0.05117920000000001 -0.011577 0
0.0506653 -0.0188236 0
0.0499227 -0.0252359 0
0.048982700000000004 -0.030848 0
0.0478606 -0.0360954 0
0.0465778 -0.0405256 0
0.0451588 -0.0443034 0
0.043630300000000004 -0.047128 0
0.0420221 -0.049156 0
0.0403574 -0.0506013 0
0.0386504 -0.0516127 0
0.036923700000000004 -0.0520978 0
0.035173600000000006 -0.0528242 0
0.0334069 -0.0531072 0
0.031633 -0.0531628 0
0.0298813 -0.052214 0
0.028166800000000006 -0.0506318 0
0.0265301 -0.0476583 0
0.025011500000000006 -0.043732 0
0.023640600000000005 -0.0387988 0
0.022441000000000003 -0.0336763 0
0.0214069 -0.0287319 0
0.0205411 -0.0236282 0
0.0198348 -0.0192523 0
0.019262300000000003 -0.0154048 0
0.018814700000000004 -0.0117812 0
0.0184792 -0.00849664 0
0.0182584 -0.00487373 0
0.018168300000000005 -0.000888623 0
0.018158900000000006 0.000315175 0
0.018232900000000003 0.00448259 0
0.0184859 0.0103437 0
0.018915600000000005 0.0150519 0
0.019499600000000006 0.0199033 0
0.020261800000000003 0.0256032 0
-0.043643 0.0 0
-0.043636999999999995 -0.00128839 0
-0.043663999999999994 0.000339043 0
-0.04363 0.000555522 0
-0.043558 0.0040377 0
-0.043318999999999996 0.0102298 0
-0.042901999999999996 0.0138435 0
-0.04242599999999999 0.0139467 0
-0.041999999999999996 0.011183 0
-0.041701 0.00715855 0
-0.041519 0.00403552 0
-0.04142699999999999 0.00161703 0
-0.041423 -0.0013846 0
-0.041543 -0.0057253 0
-0.041831999999999994 -0.0115526 0
-0.04235 -0.019181 0
-0.043137999999999996 -0.0275591 0
-0.044194 -0.0353035 0
-0.045485 -0.0413239 0
-0.046926999999999996 -0.0444123 0
-0.048413 -0.0440183 0
-0.049784999999999996 -0.0378456 0
-0.050861 -0.0266125 0
-0.051498 -0.011882 0
-0.051609 0.00424408 0
-0.051218 0.0177093 0
-0.050438 0.0280951 0
-0.049408999999999995 0.0322039 0
-0.048335 0.0315385 0
-0.047349 0.0275686 0
-0.046514 0.022684 0
-0.045834 0.0183299 0
-0.045309 0.013292 0
-0.044975 0.00696799 0
-0.04488099999999999 -0.00111211 0
-0.045085 -0.0106941 0
-0.04561699999999999 -0.0205849 0
-0.04645199999999999 -0.0287374 0
-0.047521999999999995 -0.0342308 0
-0.04871299999999999 -0.0365562 0
-0.049842999999999985 -0.0310735 0
-0.05075500000000001 -0.0229765 0
-0.051285999999999984 -0.00901173 0
-0.0513 0.00731911 0
-0.050777 0.0228176 0
-0.04978199999999999 0.035564 0
-0.048468 0.0419667 0
-0.04704699999999999 0.0421824 0
-0.045703999999999995 0.0381092 0
-0.044531 0.0325846 0
-0.043515 0.028756 0
-0.042628 0.0245328 0
-0.041904 0.0191357 0
-0.041382 0.0123404 0
-0.041115 0.00403066 0
-0.041134000000000004 -0.00454969 0
-0.04141199999999999 -0.0114841 0
-0.041887999999999995 -0.015931 0
-0.042449 -0.0166743 0
-0.042979 -0.0129039 0
-0.043228 -0.00218882 0
-0.043053999999999995 0.012741 0
-0.042309 0.0311436 0
-0.040967 0.0469489 0
-0.039189 0.0589779 0
-0.037109 0.0633536 0
-0.03501 0.0625482 0
-0.032987 0.0586528 0
-0.031105999999999995 0.0544707 0
-0.029360999999999998 0.0506471 0
-0.027733999999999995 0.0474914 0
-0.026179999999999995 0.0462798 0
-0.0246339 0.0466236 0
-0.02307379999999999 0.0470144 0
-0.021493200000000004 0.0479387 0
-0.019862999999999992 0.0500141 0
-0.018129599999999996 0.0542998 0
-0.016198099999999993 0.0617832 0
-0.013985700000000004 0.0705826 0
-0.01146649999999999 0.0802721 0
-0.00861619999999999 0.0901687 0
-0.005445599999999995 0.099487 0
-0.0019406000000000007 0.109762 0
0.0018350000000000033 0.11595 0
0.005776200000000009 0.120007 0
0.009805599999999998 0.121108 0
0.013818000000000004 0.119397 0
0.017737500000000003 0.11567 0
0.0215073 0.110601 0
0.025094500000000006 0.10487 0
0.028489400000000005 0.0991544 0
0.0316975 0.093702 0
0.0347362 0.0890719 0
0.0376466 0.0860385 0
0.0404551 0.082345 0
0.043089600000000006 0.0757475 0
0.045480900000000005 0.0719141 0
0.047862 0.0701903 0
0.0501407 0.0667456 0
0.0522777 0.061233 0
0.0541823 0.053222 0
0.055808300000000005 0.044904 0
0.0571435 0.0355482 0
0.058165 0.0264566 0
0.0588978 0.0179502 0
0.059354000000000004 0.0100258 0
0.0595589 0.00269542 0
0.059527800000000006 -0.00408328 0
0.059281 -0.0103562 0
0.0588339 -0.0160508 0
0.0582085 -0.0211959 0
0.0574163 -0.0259738 0
0.056476 -0.030141 0
0.0554091 -0.033541 0
0.05424280000000001 -0.036269 0
0.0529917 -0.0386165 0
0.05167290000000001 -0.0403162 0
0.0503155 -0.0409421 0
0.048952300000000004 -0.0408391 0
0.0475925 -0.0406978 0
0.046238100000000004 -0.0416339 0
0.0447935 -0.0444266 0
0.043296 -0.0453255 0
0.041745000000000004 -0.0474146 0
0.0401595 -0.0474 0
0.038586100000000005 -0.0473812 0
0.0370004 -0.0476778 0
0.0354189 -0.0472625 0
0.033862500000000004 -0.0462363 0
0.032346900000000005 -0.0447758 0
0.0308941 -0.0425199 0
0.029529800000000002 -0.0395587 0
0.0282677 -0.0365394 0
0.0271116 -0.032978 0
0.026076800000000004 -0.0292478 0
0.0251706 -0.0254468 0
0.0243873 -0.0217476 0
0.0237326 -0.017934 0
0.0231938 -0.0145692 0
0.022769500000000005 -0.0111053 0
0.022459700000000006 -0.00765697 0
0.0222677 -0.00399599 0
0.0222018 -8.8092e-05 0
0.022271200000000005 0.00410512 0
0.022483600000000006 0.00844809 0
0.022841200000000006 0.0128082 0
0.023346200000000004 0.0172883 0
0.024003000000000003 0.0219303 0
0.024819400000000005 0.0268609 0
0.025803800000000002 0.0319595 0
0.026957800000000004 0.0370124 0
0.028277300000000005 0.0418683 0
0.029753600000000005 0.0463939 0
0.031369900000000006 0.0502986 0
0.033109200000000005 0.0538557 0
0.0349637 0.0572574 0
0.0369214 0.0599065 0
0.0389561 0.0621083 0
0.0410695 0.0645967 0
0.043263800000000005 0.0668641 0
0.04550560000000001 0.0671121 0
0.04769620000000001 0.064037 0
0.049887600000000004 0.0723282 0
0.0524052 0.0780554 0
0.0550938 0.0825853 0
0.0578716 0.0832639 0
0.0606022 0.0804025 0
0.06320440000000001 0.0756331 0
0.06560679 0.0686279 0
0.06774998 0.0603392 0
0.06960361000000001 0.0513392 0
0.07115843000000001 0.0429492 0
0.07246602 0.0359917 0
0.07352262 0.0278988 0
0.074302305 0.0193347 0
0.07479246 0.0106455 0
0.075006444 0.00265666 0
0.07495734800000001 -0.00506169 0
0.07465284 -0.0127858 0
0.07410249000000001 -0.0195871 0
0.07334371 -0.0256011 0
0.07238282 -0.0315495 0
0.07124019000000001 -0.0366413 0
0.06994054000000001 -0.040868 0
0.06851743 -0.0442602 0
0.06699142 -0.0471031 0
0.06537824 -0.0494619 0
0.0637021 -0.0509707 0
0.0619865 -0.0518585 0
0.060250000000000005 -0.0522654 0
0.0585131 -0.0518696 0
0.0568089 -0.0503291 0
0.0551748 -0.0477502 0
0.0536344 -0.0448654 0
0.052192800000000004 -0.0418125 0
0.0508672 -0.0382318 0
0.0496278 -0.0367112 0
0.0483817 -0.0374182 0
0.047139 -0.0375128 0
0.045892800000000004 -0.0371129 0
0.044671300000000004 -0.0361879 0
0.043491 -0.0346645 0
0.0423643 -0.0328546 0
0.0413214 -0.0298855 0
0.040375400000000006 -0.0271135 0
0.039520400000000004 -0.0243703 0
0.038755200000000004 -0.0217883 0
0.0380713 -0.019351 0
0.0374702 -0.0168904 0
0.036949 -0.0145442 0
0.036503900000000006 -0.0122924 0
0.0361322 -0.0101246 0
0.0358308 -0.00806038 0
0.035597000000000004 -0.00608638 0
0.035427600000000004 -0.00417283 0
0.035321500000000006 -0.00229278 0
0.0352777 -0.000424203 0
0.035296600000000004 0.001481 0
0.035380400000000006 0.00345889 0
0.0355316 0.00552969 0
0.0357528 0.00763641 0
0.036043700000000005 0.00970442 0
0.0364027 0.0117332 0
0.0368285 0.0136935 0
0.0373169 0.0154966 0
0.037862 0.0170924 0
0.0384559 0.0184313 0
0.039089000000000006 0.0194148 0
0.0397449 0.0198618 0
0.040413300000000006 0.0202284 0
0.0410912 0.0203537 0
0.041758800000000006 0.0195853 0
0.0423827 0.0177653 0
0.0429316 0.0151463 0
0.0433793 0.0118597 0
0.043715800000000006 0.00857788 0
0.043947900000000005 0.00553819 0
0.0440781 0.00242417 0
0.0441024 -0.000771328 0
0.0440242 -0.00369866 0
0.0438549 -0.00628154 0
0.0436037 -0.00863703 0
0.043278500000000004 -0.0107095 0
0.0428892 -0.0125492 0
0.042435600000000004 -0.0145781 0
0.0419087 -0.0169221 0
0.0413011 -0.0194115 0
0.040610400000000005 -0.0219185 0
0.0398371 -0.0243642 0
0.0389832 -0.0267471 0
0.038051400000000006 -0.029048 0
0.037044400000000005 -0.0312501 0
0.035967700000000005 -0.0332372 0
0.0348277 -0.0350781 0
0.0336279 -0.0368263 0
0.0323716 -0.0385173 0
0.031057500000000002 -0.0402267 0
0.029691100000000005 -0.0416487 0
0.028282500000000002 -0.0428515 0
0.026928 -0.0383328 0
0.0257082 -0.0347814 0
0.024611400000000005 -0.031484 0
0.023638100000000002 -0.026517 0
0.022830300000000005 -0.0222437 0
0.0221856 -0.0167444 0
0.0217095 -0.0125421 0
0.021345700000000002 -0.0094003 0
0.021088000000000003 -0.00627783 0
0.020934400000000006 -0.00303751 0
0.0208951 0.000561862 0
0.020979000000000005 0.00435196 0
0.0211948 0.00847634 0
0.021553100000000006 0.0128654 0
0.022061700000000004 0.0174728 0
0.022728000000000005 0.022288 0
0.023558000000000003 0.0273208 0
0.024561700000000006 0.0326713 0
0.0257449 0.0380367 0
0.027103800000000004 0.0432122 0
0.028632300000000006 0.0482134 0
0.0303239 0.0529562 0
0.032162800000000005 0.0571387 0
0.034139300000000004 0.0611449 0
0.0362397 0.0646661 0
0.0384533 0.067943 0
0.0407688 0.0707529 0
0.0431672 0.0729433 0
0.045602100000000007 0.0725411 0
0.0479589 0.0686381 0
0.0501422 0.0624358 0
0.0521056 0.0577819 0
0.0540934 0.0595887 0
0.0561576 0.0671918 0
0.0584412 0.0690892 0
0.0607547 0.0694882 0
0.0630474 0.0677001 0
0.06523356 0.0633846 0
0.06724467 0.0574689 0
0.06904285 0.050659 0
0.07059539000000001 0.0428636 0
0.07189025 0.0355192 0
-0.042016 0.0 0
-0.042002 -0.000777043 0
-0.042008000000000004 0.00109769 0
-0.04193899999999999 0.00176163 0
-0.041827 0.00529846 0
-0.041543 0.0115743 0
-0.041070999999999996 0.0158148 0
-0.04052 0.0163288 0
-0.04001099999999999 0.0137988 0
-0.039624999999999994 0.00975152 0
-0.039354 0.00684688 0
-0.039155999999999996 0.00521781 0
-0.039018 0.00298164 0
-0.038979 -0.000516883 0
-0.039078 -0.00537441 0
-0.03937199999999999 -0.0120048 0
-0.039902999999999994 -0.0193781 0
-0.040669 -0.0260866 0
-0.041633 -0.0310173 0
-0.042711 -0.0328663 0
-0.043782 -0.0302509 0
-0.04463399999999999 -0.0212624 0
-0.045153 -0.00949934 0
-0.045193 0.00660471 0
-0.044666 0.0238019 0
-0.043622999999999995 0.0368232 0
-0.042225 0.0461694 0
-0.040634 0.0479009 0
-0.039057999999999995 0.0464562 0
-0.037581 0.0422465 0
-0.03623899999999999 0.038491 0
-0.03501699999999999 0.0352911 0
-0.033887 0.032984 0
-0.032821 0.0308886 0
-0.031849 0.0275064 0
-0.031001 0.0237104 0
-0.030265 0.0208601 0
-0.029592999999999994 0.0198904 0
-0.028905 0.0221175 0
-0.02807699999999999 0.0278234 0
-0.02699 0.0374877 0
-0.025460999999999998 0.0541398 0
-0.02335559999999999 0.0710674 0
-0.0206967 0.0872575 0
-0.0175767 0.0982718 0
-0.014205399999999993 0.10284 0
-0.010788699999999998 0.10147 0
-0.007477899999999996 0.0973081 0
-0.004307599999999995 0.0933667 0
-0.0012457999999999914 0.0906199 0
0.0017298000000000036 0.088174 0
0.004638000000000003 0.0864278 0
0.007494700000000007 0.0852023 0
0.010327000000000003 0.0849755 0
0.013177800000000003 0.0864523 0
0.016120600000000006 0.0902816 0
0.019244800000000006 0.0973545 0
0.022627900000000006 0.104847 0
0.026229300000000004 0.110973 0
0.030031000000000002 0.116319 0
0.0339191 0.115894 0
0.0376972 0.110533 0
0.041247400000000004 0.102595 0
0.044503100000000004 0.0930811 0
0.0474227 0.0825568 0
0.04998230000000001 0.0715921 0
0.0521843 0.0614883 0
0.054064600000000004 0.051922 0
0.0556289 0.042535 0
0.0568796 0.0331509 0
0.0578172 0.0235468 0
0.05844150000000001 0.0144459 0
0.058768 0.00638315 0
0.058747400000000005 -0.00163704 0
0.058719900000000005 -0.00168315 0
0.05861570000000001 -0.00397016 0
0.058464800000000004 -0.00525402 0
0.0582453 -0.00795574 0
0.057926500000000006 -0.010935 0
0.0575273 -0.0127914 0
0.057076100000000005 -0.0142092 0
0.056577100000000005 -0.0156071 0
0.056040900000000005 -0.0163781 0
0.0554952 -0.0164006 0
0.0549438 -0.0167372 0
0.0543806 -0.016956 0
0.0538178 -0.0168333 0
0.053259100000000004 -0.0166842 0
0.0526978 -0.017217 0
0.0521126 -0.0177262 0
0.05151510000000001 -0.0182148 0
0.0508991 -0.0186569 0
0.0502746 -0.0188075 0
0.049644900000000006 -0.0189651 0
0.0490109 -0.0191025 0
0.048370300000000005 -0.0193448 0
0.0477204 -0.0196694 0
0.047057800000000004 -0.0200931 0
0.0463799 -0.0205831 0
0.045681700000000006 -0.0213205 0
0.044958700000000004 -0.021995 0
0.0442154 -0.022588 0
0.043452500000000005 -0.0231664 0
0.042670200000000005 -0.0237711 0
0.041866900000000005 -0.0244116 0
0.041041100000000004 -0.0251323 0
0.0401899 -0.0258889 0
0.0393164 -0.0264841 0
0.038424 -0.0270725 0
0.037511 -0.0276725 0
0.0365791 -0.0282482 0
0.035626700000000004 -0.0289025 0
0.034654000000000004 -0.0293994 0
0.0336761 -0.0292633 0
0.0327116 -0.0286155 0
0.0317775 -0.0274822 0
0.030888900000000004 -0.02592 0
0.030058 -0.0240929 0
0.029287 -0.0223029 0
0.028579200000000006 -0.0202969 0
0.027940800000000002 -0.0182003 0
0.027373600000000005 -0.0159591 0
0.026883300000000006 -0.0136306 0
0.026474000000000004 -0.0109993 0
0.026159600000000005 -0.0080184 0
0.025946200000000003 -0.00493366 0
0.0258385 -0.00167631 0
0.0258419 0.00167929 0
0.025955500000000006 0.00496177 0
0.0261785 0.00830613 0
0.026514800000000005 0.0116804 0
0.026961700000000005 0.0149561 0
0.0275163 0.0181471 0
0.0281763 0.021297 0
0.028941100000000004 0.0244185 0
0.029807800000000002 0.0274183 0
0.030772900000000006 0.0303284 0
0.0318326 0.0330872 0
0.032981100000000006 0.0356697 0
0.034212400000000004 0.0379513 0
0.035523900000000004 0.0403945 0
0.0369017 0.0421427 0
0.0383379 0.043985 0
0.039922000000000006 0.0508358 0
0.041705400000000004 0.0560069 0
0.0436515 0.060215 0
0.0456968 0.0619654 0
0.047756900000000005 0.0613655 0
0.0497676 0.0591647 0
0.051684400000000005 0.0558895 0
0.053479200000000005 0.0518716 0
0.055109700000000005 0.0460903 0
0.056498400000000004 0.0365981 0
0.05753180000000001 0.0263766 0
0.0582693 0.0188259 0
0.058769600000000005 0.0119463 0
0.059058400000000004 0.00585311 0
0.059148900000000004 -0.00011343 0
0.0590226 -0.00702494 0
0.058678400000000006 -0.0132876 0
0.0581276 -0.0193961 0
0.0573622 -0.0260886 0
0.0563906 -0.0317562 0
0.0552411 -0.0367918 0
0.0539288 -0.0415752 0
0.0524654 -0.0458945 0
0.05087270000000001 -0.0493259 0
0.0491803 -0.0519933 0
0.047412 -0.0539123 0
0.0455921 -0.0551216 0
0.0437482 -0.0553934 0
0.0419 -0.0555171 0
0.0400603 -0.0546789 0
0.038272200000000006 -0.0526247 0
0.0365863 -0.047552 0
0.0351027 -0.041616 0
0.03382 -0.0356688 0
0.032744600000000006 -0.0297273 0
0.0318335 -0.0251548 0
0.031089400000000003 -0.0200586 0
0.030511200000000002 -0.0148935 0
0.0301094 -0.00985207 0
0.029852800000000006 -0.00593757 0
0.0297175 -0.00257363 0
0.029681400000000004 0.000295204 0
0.0297431 0.00325113 0
0.0299081 0.00667601 0
0.030197600000000005 0.0105162 0
0.030615800000000006 0.0144267 0
0.031164900000000002 0.018355 0
0.031849300000000004 0.022537 0
0.032677700000000004 0.0269992 0
0.033659 0.0316691 0
0.0347956 0.0362758 0
0.036082300000000005 0.0406813 0
0.0375127 0.0449073 0
0.039081500000000005 0.0490028 0
0.040784600000000004 0.0529736 0
0.0426208 0.0571398 0
0.04467360000000001 0.0657838 0
0.0469845 0.0727215 0
0.049511900000000005 0.0780524 0
0.05214730000000001 0.0794094 0
0.0547742 0.0779274 0
0.0573159 0.0744869 0
0.0597089 0.0690973 0
0.06188830000000001 0.0618498 0
0.063801 0.0532714 0
0.06540568000000001 0.042884 0
0.06665696 0.0329045 0
0.06758286000000001 0.0231783 0
0.06818439 0.0140843 0
0.06852692 0.00666349 0
0.06860163 -0.00185272 0
0.0683856 -0.0107021 0
0.0678764 -0.0191872 0
0.06711665 -0.0258283 0
0.06613747 -0.0326558 0
0.064946 -0.0383125 0
0.0635805 -0.0433275 0
0.0620574 -0.0476703 0
0.060402300000000006 -0.0513823 0
0.058634000000000006 -0.0544192 0
0.0567835 -0.0564361 0
0.0548834 -0.0575015 0
0.0529502 -0.0583804 0
0.051004600000000004 -0.0582062 0
0.049092500000000004 -0.0564344 0
0.0472595 -0.0529755 0
0.0456105 -0.0476977 0
0.0440561 -0.0443599 0
0.042694100000000006 -0.0388087 0
0.0414606 -0.0346311 0
0.040410800000000004 -0.0289129 0
0.039556400000000005 -0.0230658 0
0.0388768 -0.0180057 0
0.038369200000000006 -0.012983 0
0.038009100000000004 -0.00883773 0
0.0377884 -0.00493544 0
0.0376794 -0.00179338 0
0.0376716 0.00126451 0
0.037767300000000004 0.00433951 0
0.037968400000000006 0.00769627 0
0.038293400000000005 0.0116006 0
0.0387431 0.0151803 0
0.039311200000000004 0.018716 0
0.0399959 0.0221974 0
0.0407973 0.0257134 0
0.041715100000000005 0.0291813 0
0.042747600000000004 0.0326087 0
0.043895800000000006 0.0361443 0
0.045166700000000004 0.0400031 0
0.0465698 0.0439718 0
0.048113100000000006 0.0484329 0
0.0498026 0.0526875 0
0.051624100000000006 0.0562307 0
0.0535177 0.0567072 0
0.0553632 0.0537793 0
0.0570711 0.0487365 0
0.0585521 0.0393987 0
0.059699 0.0301198 0
0.060550400000000004 0.0215297 0
0.0611121 0.0105031 0
0.06133860000000001 0.00213366 0
0.061242700000000004 -0.00729414 0
0.0608312 -0.0164883 0
0.06014510000000001 -0.0241295 0
0.0592176 -0.0309573 0
0.058057000000000004 -0.0382026 0
0.0566758 -0.0441412 0
0.0551141 -0.0492013 0
0.0533826 -0.054378 0
0.051492 -0.0586969 0
0.049472100000000005 -0.0622005 0
0.0473507 -0.0648522 0
0.045162400000000005 -0.066241 0
0.042941900000000005 -0.0668879 0
0.0407129 -0.0667739 0
0.038509400000000006 -0.0653854 0
0.0363676 -0.063473 0
0.034306500000000004 -0.0599258 0
0.032395900000000005 -0.0557418 0
0.030641500000000002 -0.0493662 0
0.029125900000000003 -0.0425338 0
0.027835600000000002 -0.0347509 0
0.0268013 -0.0279954 0
0.0259963 -0.0209627 0
0.0254073 -0.0151788 0
0.024980300000000004 -0.0108428 0
0.0246887 -0.00698716 0
0.024510900000000002 -0.00439471 0
0.0243909 -0.00243434 0
0.0243837 0.00208935 0
0.024541400000000005 0.00709394 0
0.0248641 0.0120893 0
0.025357000000000005 0.0172635 0
0.0260265 0.0226871 0
0.0268824 0.0284529 0
0.027937100000000006 0.0345677 0
0.029196600000000003 0.040684 0
0.0306571 0.0466252 0
-0.041124999999999995 0.0 0
-0.04110699999999999 -0.00054477 0
-0.041105 0.00133753 0
-0.041023000000000004 0.00222691 0
-0.040896 0.00575459 0
-0.040596999999999994 0.0120444 0
-0.040103 0.0166533 0
-0.039518 0.0175479 0
-0.038963 0.0152523 0
-0.038525000000000004 0.0114061 0
-0.038199 0.0084681 0
-0.03794399999999999 0.00710663 0
-0.03773599999999999 0.00530221 0
-0.03761099999999999 0.00224302 0
-0.03760999999999999 -0.00210411 0
-0.037785 -0.00820518 0
-0.03817999999999999 -0.0150438 0
-0.03879199999999999 -0.021208 0
-0.039583999999999994 -0.0255586 0
-0.040467 -0.0260677 0
-0.041321 -0.0235758 0
-0.042006 -0.017112 0
-0.042378 -0.00500374 0
-0.042248999999999995 0.0121239 0
-0.041522 0.0306132 0
-0.040222999999999995 0.0452345 0
-0.038518 0.0559375 0
-0.036596000000000004 0.057982 0
-0.034676 0.0568304 0
-0.032853999999999994 0.0525085 0
-0.031179 0.0482249 0
-0.029642 0.0445395 0
-0.028206999999999996 0.0420729 0
-0.026820999999999998 0.0416202 0
-0.025430999999999995 0.0416214 0
-0.024048799999999995 0.0414627 0
-0.022658399999999995 0.042115 0
-0.021221599999999993 0.0443482 0
-0.019664799999999996 0.0495389 0
-0.017864400000000002 0.0586228 0
-0.015720799999999993 0.0695402 0
-0.013205999999999996 0.0808271 0
-0.01031739999999999 0.0916549 0
-0.007060499999999997 0.102636 0
-0.0034794999999999965 0.11138 0
0.0003524000000000027 0.117667 0
0.004327200000000003 0.120007 0
0.008311600000000002 0.118643 0
0.012202400000000002 0.114747 0
0.015943700000000005 0.110117 0
0.019500200000000002 0.103987 0
0.022876600000000004 0.0990185 0
0.026107700000000005 0.0952873 0
0.0292349 0.0926469 0
0.032293100000000005 0.0912269 0
0.035343400000000004 0.0920641 0
0.038412 0.0914931 0
0.0414503 0.0925973 0
0.0445614 0.0931695 0
0.04761800000000001 0.0896922 0
0.0504806 0.0821304 0
0.053067600000000006 0.073475 0
0.055353400000000004 0.0640839 0
0.057311600000000004 0.0540445 0
0.0589422 0.0443774 0
0.0602615 0.0354336 0
0.061282100000000006 0.0263308 0
0.062009400000000006 0.0178469 0
0.0624636 0.00993366 0
0.06265570000000001 0.00211957 0
0.062601 -0.00492498 0
0.06232410000000001 -0.0112085 0
0.061843300000000004 -0.0172247 0
0.0611729 -0.0226024 0
0.060336200000000006 -0.0272367 0
0.0593501 -0.0316274 0
0.0582266 -0.0354072 0
0.056994100000000006 -0.0383287 0
0.055673200000000006 -0.0407095 0
0.054284 -0.0424763 0
0.052846500000000005 -0.0436319 0
0.05138140000000001 -0.044151 0
0.0499101 -0.04408 0
0.048454500000000005 -0.0430846 0
0.0470453 -0.0415517 0
0.0456891 -0.0398525 0
0.0443619 -0.0407924 0
0.042972800000000005 -0.0424335 0
0.0415408 -0.0434081 0
0.0400826 -0.0440242 0
0.038613400000000006 -0.0440509 0
0.037153900000000004 -0.0435968 0
0.0357154 -0.0427091 0
0.034322200000000004 -0.0409667 0
0.032988800000000006 -0.0389505 0
0.031735400000000004 -0.0369528 0
0.030510600000000006 -0.0363379 0
0.0293278 -0.0346634 0
0.028214000000000003 -0.0322752 0
0.027188500000000004 -0.0294402 0
0.026264100000000005 -0.0262902 0
0.025445500000000003 -0.0230462 0
0.024736600000000004 -0.0197416 0
0.0241351 -0.0164974 0
0.023645700000000006 -0.0130625 0
0.023272100000000004 -0.00951775 0
0.023019200000000004 -0.00581916 0
0.0228931 -0.00189586 0
0.022901400000000002 0.00219887 0
0.0230464 0.00633684 0
0.023330800000000006 0.0105245 0
0.023754300000000006 0.0146769 0
0.024317400000000003 0.0189205 0
0.025024400000000002 0.023311 0
0.025881 0.0278831 0
0.026892000000000006 0.0325458 0
0.028056500000000005 0.0370641 0
0.029367000000000004 0.0412971 0
0.030811500000000006 0.0450994 0
0.032374 0.0484687 0
0.034039400000000004 0.0511708 0
0.035783300000000004 0.0533777 0
0.0376022 0.0556476 0
0.039496 0.0578499 0
0.041459800000000005 0.0598504 0
0.0434871 0.0616849 0
0.0455945 0.0659736 0
0.0478553 0.0684645 0
0.0503506 0.079426 0
0.0530544 0.0822219 0
0.055823700000000004 0.0834861 0
0.0585878 0.0818896 0
0.0612431 0.0773532 0
0.06371750000000001 0.0712837 0
0.06596757 0.0639274 0
0.06794376 0.0549941 0
0.06962068 0.0466672 0
0.07103736000000001 0.0389097 0
0.07219409 0.0310081 0
0.07307849 0.0225675 0
0.07367351 0.0136042 0
0.07397892 0.00525513 0
0.07401178 -0.00285997 0
0.07377006 -0.0110176 0
0.07326946000000001 -0.0184949 0
0.07253835 -0.0248654 0
0.07159526000000001 -0.0312522 0
0.07045641 -0.0367168 0
0.06914673 -0.0413301 0
0.0677031 -0.0450422 0
0.06614618 -0.0481477 0
0.06449440000000001 -0.0507197 0
0.0627731 -0.052417 0
0.0610058 -0.053502 0
0.059212 -0.054054 0
0.057416400000000006 -0.0536221 0
0.0556445 -0.0526434 0
0.05392620000000001 -0.0503876 0
0.0523047 -0.0470142 0
0.0508774 -0.0388248 0
0.049661300000000005 -0.0340388 0
0.04866190000000001 -0.0263708 0
0.047876 -0.0220848 0
0.0471825 -0.0190825 0
0.0466033 -0.0161292 0
0.0461164 -0.0133107 0
0.0457178 -0.0107966 0
0.0454026 -0.00824381 0
0.0451718 -0.005729 0
0.045026300000000005 -0.00320579 0
0.0449572 -0.00109414 0
0.044953900000000005 0.00083058 0
0.045014900000000004 0.00269051 0
0.045133400000000004 0.00431228 0
0.0453032 0.00578406 0
0.045520000000000005 0.00716143 0
0.0457843 0.00866272 0
0.0461033 0.0104407 0
0.046486 0.0124589 0
0.0469402 0.0147337 0
0.04747660000000001 0.0173951 0
0.0481085 0.0203656 0
0.0488464 0.0236336 0
0.04968260000000001 0.0262578 0
0.050575400000000006 0.026914 0
0.0514535 0.0255901 0
0.052261100000000005 0.0228612 0
0.052960400000000005 0.0191908 0
0.05352370000000001 0.0147663 0
0.053930900000000004 0.00991587 0
0.054175 0.00506636 0
0.0542658 0.000815956 0
0.05421960000000001 -0.00324114 0
0.0540437 -0.00712836 0
0.0537378 -0.0109955 0
0.0533043 -0.0148564 0
0.0527411 -0.0186964 0
0.052052100000000004 -0.0224369 0
0.0512434 -0.0258352 0
0.0503291 -0.0288337 0
0.0493208 -0.0314543 0
0.0482331 -0.0336252 0
0.0470801 -0.0354124 0
0.0458727 -0.0369188 0
0.0446201 -0.0381724 0
0.0433254 -0.0395606 0
0.041981300000000006 -0.0410242 0
0.0405895 -0.042448 0
0.039168800000000004 -0.0406653 0
0.0379007 -0.0364627 0
0.0367397 -0.0334187 0
0.0357154 -0.0264327 0
0.034926500000000006 -0.0211991 0
0.034319 -0.0155423 0
0.033884000000000004 -0.0115234 0
0.0335521 -0.00856433 0
0.033312100000000004 -0.00610981 0
0.0331482 -0.00389682 0
0.0330581 -0.00162081 0
0.0330502 0.00105175 0
0.0331347 0.00390945 0
0.033319600000000005 0.00707728 0
0.033614000000000005 0.0104435 0
0.034021100000000006 0.0138365 0
0.034541 0.0171773 0
0.035171400000000005 0.0204609 0
0.0359092 0.0236423 0
0.036752400000000005 0.0267833 0
0.037698800000000005 0.0298384 0
0.038745100000000005 0.0327835 0
0.039889 0.0357344 0
0.041131600000000004 0.0386775 0
0.042473800000000006 0.0417479 0
0.043922 0.0450116 0
0.04548000000000001 0.0482359 0
0.047135800000000005 0.0508983 0
0.0488579 0.0519094 0
0.05055900000000001 0.0498529 0
0.0521509 0.0456411 0
0.053575700000000004 0.0399949 0
0.054793900000000006 0.0333589 0
0.0557855 0.0265931 0
0.0565589 0.0203418 0
0.0571308 0.014063 0
0.0573979 0.000837479 0
0.0572751 -0.00842175 0
0.0567989 -0.0194073 0
0.055991400000000004 -0.0281013 0
0.0549254 -0.0354183 0
0.05360910000000001 -0.0429814 0
0.0520683 -0.0490861 0
0.0503343 -0.054501 0
0.048434200000000004 -0.0591503 0
0.0463932 -0.0629488 0
0.044239 -0.0660939 0
0.0419947 -0.0683125 0
0.0396984 -0.0692888 0
0.0373787 -0.0698225 0
0.0350557 -0.0693934 0
0.032771100000000004 -0.0675527 0
0.030564600000000004 -0.0654248 0
0.028434300000000003 -0.0624791 0
0.026440900000000003 -0.057234 0
0.0246339 -0.0514621 0
0.023048600000000002 -0.0440514 0
0.021721400000000002 -0.0362142 0
0.020636 -0.0296996 0
0.019747900000000006 -0.0242672 0
0.019021500000000004 -0.0196225 0
0.018441700000000005 -0.0155727 0
0.017991800000000002 -0.0117916 0
0.0176626 -0.00803899 0
0.0174577 -0.00437861 0
0.017378900000000003 -0.000356383 0
0.017446100000000006 0.00427872 0
0.0176776 0.00940225 0
0.0180842 0.0147998 0
0.018675800000000006 0.0204899 0
0.019466400000000002 0.0267465 0
0.020476 0.0335666 0
0.021728300000000006 0.0410836 0
0.023212700000000003 0.047578 0
0.024927200000000004 0.0550237 0
0.026884500000000006 0.06183 0
0.029045600000000005 0.0674387 0
0.031384 0.0725311 0
0.0338772 0.0766328 0
0.036483100000000004 0.0794044 0
0.039162600000000006 0.0811112 0
0.0418807 0.0817829 0
0.0445856 0.0800682 0
0.047176 0.0752288 0
0.0495666 0.0683722 0
0.0518433 0.068958 0
0.0541174 0.0673935 0
0.056325 0.0651203 0
0.0584179 0.0600091 0
0.0602832 0.0523628 0
0.0618888 0.0445158 0
0.06323780000000001 0.036912 0
0.0643389 0.0296274 0
-0.04262199999999999 0.0 0
-0.042610999999999996 -0.000948688 0
-0.042622999999999994 0.000902324 0
-0.04256399999999999 0.00140944 0
-0.042463 0.00494708 0
-0.04219199999999999 0.0112029 0
-0.041735999999999995 0.0151977 0
-0.04121 0.0154766 0
-0.040731 0.0128569 0
-0.040378 0.00872971 0
-0.040139999999999995 0.00584115 0
-0.039979 0.00396946 0
-0.03988799999999999 0.00145148 0
-0.039904999999999996 -0.00235039 0
-0.040070999999999996 -0.00756067 0
-0.040444999999999995 -0.0145542 0
-0.04106599999999999 -0.0222881 0
-0.041936 -0.0293708 0
-0.043017 -0.0347007 0
-0.044225 -0.0369968 0
-0.045445 -0.0355107 0
-0.04655999999999999 -0.0307868 0
-0.047395999999999994 -0.0190187 0
-0.04774199999999999 -0.00236733 0
-0.047506999999999994 0.0156695 0
-0.046697 0.0309533 0
-0.045461 0.0421419 0
-0.043941999999999995 0.0476447 0
-0.04234299999999999 0.0472487 0
-0.040846999999999994 0.0424517 0
-0.03952599999999999 0.0371399 0
-0.038357 0.033541 0
-0.037297 0.0304466 0
-0.036338999999999996 0.027087 0
-0.035521 0.0221022 0
-0.034887 0.016238 0
-0.03444699999999999 0.0106299 0
-0.034165 0.00690582 0
-0.033963999999999994 0.00612065 0
-0.033722 0.00880476 0
-0.033306 0.0168093 0
-0.03251799999999999 0.0303837 0
-0.03119999999999999 0.0484021 0
-0.029245999999999994 0.0669344 0
-0.026790999999999995 0.0795913 0
-0.0239452 0.0894799 0
-0.020911 0.0913934 0
-0.0179116 0.0883485 0
-0.015044500000000002 0.0838372 0
-0.012330399999999991 0.0794778 0
-0.0097405 0.0763609 0
-0.007236300000000001 0.0742155 0
-0.004787299999999994 0.0728738 0
-0.002377299999999999 0.0718894 0
1.9500000000005624e-05 0.0721826 0
0.002454700000000004 0.0743304 0
0.005004700000000001 0.0786788 0
0.007726999999999998 0.0847115 0
0.01068340000000001 0.0924099 0
0.013907300000000004 0.100566 0
0.017392300000000006 0.107999 0
0.021101100000000005 0.113905 0
0.0249517 0.116174 0
0.028748700000000002 0.111574 0
0.0323576 0.105037 0
0.035721 0.0969807 0
0.0387158 0.0826686 0
0.041249900000000006 0.0701862 0
0.0433725 0.0582457 0
0.0451554 0.0493317 0
0.04664020000000001 0.0403532 0
0.0478381 0.0322717 0
0.048767700000000004 0.023728 0
0.049402600000000005 0.0149431 0
0.0497519 0.00639426 0
0.04981000000000001 -0.00243458 0
0.049580200000000005 -0.0108521 0
0.04908 -0.0184429 0
0.0483403 -0.0254211 0
0.0473804 -0.0316349 0
0.046234000000000004 -0.0367882 0
0.0449352 -0.0409144 0
0.043502700000000005 -0.0447534 0
0.0419589 -0.0475733 0
0.040336800000000006 -0.0495516 0
0.0386591 -0.0509751 0
0.036942300000000004 -0.0518775 0
0.035204400000000004 -0.0524748 0
0.033439300000000005 -0.0534702 0
0.031641800000000005 -0.055266 0
0.029811400000000002 -0.0550864 0
0.027996200000000006 -0.0540474 0
0.0261913 -0.054212 0
0.024405300000000005 -0.0528556 0
0.022687000000000006 -0.0505441 0
0.021066500000000002 -0.0466471 0
0.019593200000000005 -0.0421888 0
0.018274200000000004 -0.0372236 0
0.017120200000000002 -0.0327064 0
0.016106000000000002 -0.0282293 0
0.015245400000000006 -0.0238897 0
0.014514600000000002 -0.0203082 0
0.013903900000000004 -0.0157145 0
0.013418100000000002 -0.0130891 0
0.0130293 -0.0100728 0
0.012774 -0.00539399 0
0.0126714 -0.00097354 0
0.012717800000000001 0.00354003 0
0.012915900000000001 0.0082109 0
0.0132771 0.0132744 0
0.0138116 0.0185675 0
0.0145261 0.0240885 0
0.0154322 0.0300566 0
0.016542900000000006 0.0362881 0
0.0178602 0.0424094 0
0.019377500000000006 0.0483022 0
0.021087 0.0539437 0
0.022977500000000005 0.0591114 0
0.0250299 0.0636727 0
0.027218700000000005 0.067342 0
0.029516800000000003 0.0702866 0
0.0319289 0.0754091 0
0.034511400000000005 0.0793006 0
0.0372134 0.0825854 0
0.040007900000000006 0.0846133 0
0.0428749 0.0886788 0
0.045857300000000004 0.0903465 0
0.0488981 0.0916677 0
0.0519292 0.0898121 0
0.0548572 0.0859998 0
0.057649200000000005 0.0816806 0
0.060267600000000005 0.0753767 0
0.0626278 0.066618 0
0.0646882 0.0578622 0
0.06647186000000001 0.0496803 0
0.06797661 0.0410861 0
0.06917728000000001 0.0314871 0
0.07005357000000001 0.0215855 0
0.07060554000000001 0.0121675 0
0.070852 0.00306014 0
0.07079082 -0.00609957 0
0.07043456000000001 -0.0145636 0
0.06981343000000001 -0.0221376 0
0.06895551 -0.0288649 0
0.06788611 -0.034851 0
0.06672323000000001 -0.0315831 0
0.06565622 -0.0344868 0
0.0644718 -0.0347397 0
0.0633595 -0.0324734 0
0.062288300000000005 -0.0319664 0
0.061243500000000006 -0.030586 0
0.060263000000000004 -0.0283628 0
0.059351100000000004 -0.0265398 0
0.0584968 -0.0247487 0
0.0577246 -0.0216402 0
0.057047 -0.0199391 0
0.05638990000000001 -0.0192519 0
0.055778400000000006 -0.0181701 0
0.0551014 -0.0219319 0
0.054343600000000006 -0.0232067 0
0.05357870000000001 -0.0224854 0
0.0528352 -0.0222536 0
0.0521127 -0.0210291 0
0.0514251 -0.020289 0
0.050762100000000004 -0.0206767 0
0.05009670000000001 -0.0202552 0
0.0494193 -0.0202972 0
0.0487464 -0.0201275 0
0.048077 -0.0199954 0
0.0474144 -0.0198806 0
0.0467491 -0.0200451 0
0.0460767 -0.0203319 0
0.045392 -0.0207389 0
0.0446936 -0.0211719 0
0.043979700000000004 -0.0216496 0
0.043249800000000005 -0.0221355 0
0.0425035 -0.0226307 0
0.041740700000000006 -0.0231249 0
0.0409614 -0.0236191 0
0.040165700000000006 -0.0241124 0
0.0393538 -0.0245876 0
0.0385264 -0.0250526 0
0.0376835 -0.025516 0
0.0368244 -0.0260361 0
0.0359517 -0.0262988 0
0.0350796 -0.0260069 0
0.0342253 -0.0252676 0
0.0334035 -0.0240883 0
0.032626 -0.0227188 0
0.031890800000000004 -0.0214706 0
0.031202400000000005 -0.0199232 0
0.0305664 -0.01839 0
0.029981400000000005 -0.0168284 0
0.029449200000000002 -0.0152443 0
0.0289704 -0.0135888 0
0.028550400000000004 -0.0117049 0
0.028196900000000004 -0.0095999 0
0.027916800000000005 -0.00730016 0
0.027716000000000005 -0.00486536 0
0.0275935 -0.00266077 0
0.0275397 -0.000602016 0
0.027560100000000004 0.00168948 0
0.027654200000000004 0.00383605 0
0.027819000000000003 0.00593392 0
0.028052100000000003 0.0079412 0
0.028351100000000004 0.00989455 0
0.028714200000000002 0.011789 0
0.029139900000000003 0.0136556 0
0.029626900000000005 0.0154653 0
0.030173400000000003 0.0172393 0
0.030779 0.0190095 0
0.031443500000000006 0.0207718 0
0.032165900000000004 0.0224719 0
0.032942900000000004 0.024054 0
0.033770100000000004 0.0254855 0
0.0346416 0.0266728 0
0.0355451 0.0274622 0
0.036472500000000005 0.0281429 0
0.037419400000000005 0.0285641 0
0.038372300000000005 0.0285887 0
0.039319700000000006 0.0281378 0
0.0402315 0.026466 0
0.0410683 0.0237682 0
0.0418033 0.0204476 0
0.0424205 0.016764 0
0.0429119 0.012937 0
0.043276600000000005 0.00877805 0
0.043425700000000005 0.00097671 0
0.0433423 -0.00535159 0
0.042974500000000006 -0.0149073 0
0.042353800000000004 -0.0218538 0
0.041517000000000005 -0.0277126 0
0.040531500000000005 -0.030965 0
0.0394433 -0.0343096 0
0.038232800000000004 -0.0380758 0
0.036904900000000004 -0.0413686 0
0.035474700000000005 -0.0442447 0
0.033952800000000005 -0.0469688 0
0.032334100000000005 -0.0500889 0
0.030613300000000003 -0.0530573 0
0.0287897 -0.0562632 0
0.026862000000000004 -0.0592395 0
0.024839700000000006 -0.0619665 0
0.0227315 -0.0644083 0
0.020553500000000002 -0.0661965 0
0.0183397 -0.0665091 0
0.016138 -0.0655029 0
0.014011100000000005 -0.062065 0
0.012027300000000005 -0.0572898 0
0.010210300000000005 -0.052212 0
0.0085591 -0.0471869 0
0.0070799 -0.0420877 0
0.005772700000000006 -0.0368696 0
0.0046186000000000005 -0.0325863 0
0.0036187000000000025 -0.0278075 0
0.0027668 -0.0236009 0
0.002051300000000006 -0.0196535 0
0.0014500000000000068 -0.0164988 0
0.0009581000000000034 -0.0130818 0
0.0005822000000000049 -0.00950424 0
0.0003389000000000031 -0.00515228 0
0.00025390000000000135 -0.000107239 0
0.00034119999999999984 0.00513649 0
0.0006102000000000052 0.010772 0
0.0010721000000000064 0.0167046 0
0.001738500000000004 0.0230515 0
0.002626299999999998 0.0300201 0
0.003758400000000009 0.0375681 0
0.005151000000000003 0.0455669 0
0.006805800000000001 0.0532393 0
0.008703000000000002 0.060073 0
0.010816100000000009 0.0664365 0
0.013125600000000001 0.0710802 0
0.015544100000000005 0.0740612 0
0.018073700000000005 0.0773527 0
0.0206823 0.0787299 0
0.023305200000000005 0.0785321 0
0.025909 0.0775971 0
0.028466500000000006 0.0758421 0
0.0309578 0.0736704 0
0.033369 0.0711252 0
0.0356975 0.0688004 0
0.037960100000000004 0.0671808 0
0.0401803 0.0661588 0
0.042371000000000006 0.0671465 0
0.0446575 0.0693764 0
0.0469825 0.0699689 0
0.0492852 0.0676351 0
0.051450800000000005 0.0622798 0
0.053414 0.05576 0
0.0551461 0.0483954 0
0.0566142 0.0402343 0
0.0578166 0.0324641 0
0.058763 0.0245384 0
0.0593784 0.013505 0
0.059649400000000005 0.00331379 0
0.059588100000000005 -0.00619574 0
0.059244700000000004 -0.0137746 0
0.0586614 -0.0208464 0
0.0578472 -0.0274142 0
0.056834800000000005 -0.0330189 0
-0.043516 0.0 0
-0.04350999999999999 -0.00124502 0
-0.04353499999999999 0.000416221 0
-0.043496999999999994 0.00065807 0
-0.043422 0.00414922 0
-0.043178999999999995 0.01035 0
-0.042757 0.0140132 0
-0.042275999999999994 0.0140956 0
-0.04184499999999999 0.0113353 0
-0.041540999999999995 0.00728699 0
-0.041353 0.00424831 0
-0.041252 0.00189709 0
-0.041238 -0.00104028 0
-0.04134499999999999 -0.00531104 0
-0.04161999999999999 -0.0110602 0
-0.04211999999999999 -0.01861 0
-0.042886999999999995 -0.0269104 0
-0.04392 -0.0345805 0
-0.045186000000000004 -0.0405249 0
-0.046599 -0.0435227 0
-0.048056 -0.0427208 0
-0.049329 -0.0339935 0
-0.05028500000000001 -0.0229521 0
-0.050780000000000006 -0.00722773 0
-0.05073699999999999 0.00851393 0
-0.05022900000000001 0.0204542 0
-0.04939099999999999 0.0291285 0
-0.048340999999999995 0.0322903 0
-0.04726899999999999 0.031601 0
-0.046275 0.0279996 0
-0.045411999999999994 0.0239793 0
-0.044682 0.0199163 0
-0.04410499999999999 0.0148356 0
-0.04371799999999999 0.00856168 0
-0.043574 0.000381537 0
-0.043724 -0.00897247 0
-0.04418999999999999 -0.0183353 0
-0.04493699999999999 -0.0256688 0
-0.04588199999999999 -0.0298647 0
-0.0469 -0.0301 0
-0.04780899999999999 -0.0245543 0
-0.04846399999999999 -0.0141985 0
-0.048677 0.00102715 0
-0.048326999999999995 0.019003 0
-0.047395999999999994 0.0354864 0
-0.04597 0.048331 0
-0.044263 0.0527696 0
-0.042521 0.0509954 0
-0.040909 0.0457287 0
-0.03948 0.0404323 0
-0.0382 0.0368066 0
-0.037034 0.0336329 0
-0.035962999999999995 0.0305915 0
-0.035023 0.0259239 0
-0.034256999999999996 0.0203614 0
-0.033676 0.0149835 0
-0.033245 0.011363 0
-0.032898 0.0104221 0
-0.032514 0.0130141 0
-0.031973 0.0201411 0
-0.031033999999999992 0.0359087 0
-0.029537999999999995 0.0535682 0
-0.027435 0.0708411 0
-0.024843000000000004 0.0832888 0
-0.021916099999999994 0.0908153 0
-0.0188672 0.0911213 0
-0.015890199999999993 0.0875 0
-0.013052099999999997 0.0830738 0
-0.0103515 0.0794484 0
-0.007747299999999999 0.0771717 0
-0.005206199999999994 0.0754419 0
-0.002712999999999993 0.0742825 0
-0.0002474999999999977 0.0738089 0
0.0022205000000000003 0.0744928 0
0.004739500000000008 0.0770868 0
0.007384200000000007 0.0815914 0
0.010205199999999998 0.0876285 0
0.013258800000000001 0.0953196 0
0.0165864 0.103761 0
0.0201724 0.110714 0
0.0239484 0.115156 0
0.0278143 0.115942 0
0.031625400000000005 0.112299 0
0.035236500000000004 0.102556 0
0.038438200000000006 0.0898123 0
0.0412017 0.0768639 0
0.0435549 0.0654571 0
0.04557220000000001 0.0562577 0
0.0472998 0.0480631 0
0.048747 0.039047 0
0.049886 0.029945 0
0.0507712 0.027406 0
0.0516683 0.0252111 0
0.052449 0.0220882 0
0.0531426 0.0193824 0
0.053686300000000006 0.0132191 0
0.054021200000000005 0.00741764 0
0.054189 0.00303961 0
0.054219500000000004 -0.00114848 0
0.0541025 -0.00548267 0
0.053860500000000006 -0.00873749 0
0.0535221 -0.0113823 0
0.05309420000000001 -0.014136 0
0.052581 -0.0164332 0
0.0520027 -0.0181016 0
0.051374500000000003 -0.0195358 0
0.0507001 -0.0208046 0
0.04998860000000001 -0.0219019 0
0.0492372 -0.0231297 0
0.0484459 -0.0243449 0
0.047612 -0.0256587 0
0.0467344 -0.026945 0
0.0458155 -0.0281217 0
0.0448604 -0.029131 0
0.0438734 -0.0300511 0
0.0428568 -0.0309243 0
0.0418112 -0.0317903 0
0.040737100000000005 -0.0326353 0
0.0396332 -0.0334369 0
0.0385042 -0.0343576 0
0.037341700000000005 -0.0353214 0
0.0361509 -0.0360961 0
0.0349357 -0.0367898 0
0.0336981 -0.0374776 0
0.0324378 -0.0381286 0
0.031166100000000002 -0.0381674 0
0.029907600000000006 -0.0373582 0
0.028688200000000004 -0.0358686 0
0.027521800000000006 -0.0347943 0
0.026365100000000002 -0.0344442 0
0.025221300000000002 -0.0339227 0
0.024123400000000003 -0.0319206 0
0.0231074 -0.0292556 0
0.0221873 -0.0261395 0
0.021377100000000003 -0.0227444 0
0.020676900000000005 -0.0194201 0
0.0200894 -0.0162627 0
0.0195935 -0.013431 0
0.019210900000000003 -0.0097157 0
0.018953300000000006 -0.00592028 0
0.018824300000000002 -0.00199685 0
0.018828400000000002 0.00206077 0
0.018969200000000006 0.00621331 0
0.019250100000000006 0.0104441 0
0.0196727 0.014724 0
0.020239900000000005 0.0190956 0
0.020954100000000003 0.0235623 0
0.021820700000000005 0.0282366 0
0.022846000000000005 0.0330529 0
0.0240309 0.0377791 0
0.0253699 0.0422976 0
0.026855000000000004 0.0464807 0
0.028467900000000004 0.0500291 0
0.0301912 0.0531694 0
0.032014 0.0560035 0
0.0339172 0.0574677 0
0.035893600000000005 0.0602519 0
0.0379292 0.0617399 0
0.0400138 0.0633765 0
0.0421643 0.0655543 0
0.0443282 0.0632076 0
0.0463074 0.0567766 0
0.0480712 0.0491672 0
0.049589400000000006 0.0428671 0
0.05090940000000001 0.0363109 0
0.0519835 0.0289505 0
0.052828200000000006 0.0220484 0
0.053436700000000004 0.0150489 0
0.0538246 0.00844871 0
0.053984500000000005 0.00154349 0
0.053917400000000004 -0.00523241 0
0.053631200000000004 -0.0115792 0
0.053136100000000006 -0.0176911 0
0.0524492 -0.0231674 0
0.0515911 -0.0279686 0
0.0505842 -0.0321493 0
0.0494484 -0.0357145 0
0.048205200000000004 -0.0386328 0
0.046875700000000006 -0.0409277 0
0.04548050000000001 -0.0426312 0
0.0440361 -0.043916 0
0.0425562 -0.0447881 0
0.0410529 -0.0453865 0
0.039528600000000004 -0.0461664 0
0.037974900000000006 -0.0470953 0
0.0363874 -0.0481292 0
0.034762100000000004 -0.050146 0
0.033013400000000005 -0.0542686 0
0.031150300000000006 -0.0572221 0
0.029207700000000003 -0.0590673 0
0.027224500000000006 -0.0597303 0
0.025243500000000002 -0.0592225 0
0.023292 -0.0580201 0
0.021397000000000006 -0.0556459 0
0.019604800000000006 -0.052287 0
0.017926900000000003 -0.0484698 0
0.016388800000000002 -0.0442076 0
0.014999100000000001 -0.0393942 0
0.013772400000000004 -0.0347087 0
0.012691000000000008 -0.0304614 0
0.011751300000000006 -0.026276 0
0.0109466 -0.0222877 0
0.010270200000000007 -0.0185034 0
0.009720199999999998 -0.0146828 0
0.009298 -0.01079 0
0.009005899999999997 -0.00686434 0
0.008845000000000006 -0.00287712 0
0.008826100000000003 0.00156177 0
0.008959400000000006 0.00630417 0
0.009260900000000002 0.0115887 0
0.009742600000000004 0.017082 0
0.010412199999999996 0.022875 0
0.011284100000000005 0.0292183 0
0.012374099999999999 0.0358708 0
0.0136859 0.0424861 0
0.015213400000000002 0.048788 0
0.016944300000000002 0.0547018 0
0.0188684 0.0603095 0
0.020963100000000005 0.0648174 0
0.0231762 0.0677408 0
0.0254828 0.0704388 0
0.027864400000000004 0.0721709 0
0.030276300000000006 0.0716373 0
0.032620500000000004 0.0686839 0
0.034864900000000004 0.066308 0
0.037048300000000006 0.0648672 0
0.0391653 0.0619533 0
0.0411469 0.056976 0
0.0429357 0.0505011 0
0.04448780000000001 0.042936 0
0.04577830000000001 0.034928 0
0.046807800000000004 0.0274654 0
0.04760450000000001 0.020751 0
0.0481822 0.0143074 0
0.0485458 0.00796579 0
0.048707 0.0020621 0
0.048667600000000005 -0.00413155 0
0.048424 -0.0101399 0
0.047985200000000006 -0.0158733 0
0.0473536 -0.0216504 0
0.0465415 -0.0267095 0
0.045573 -0.0310787 0
0.044466000000000006 -0.0350562 0
0.0432381 -0.0383205 0
0.0419145 -0.0408734 0
0.0405137 -0.0430402 0
0.0390481 -0.0447549 0
0.0375288 -0.0464802 0
0.0359456 -0.0484547 0
0.034296600000000003 -0.0504356 0
0.0325818 -0.0523912 0
0.030802300000000005 -0.0541985 0
0.028963300000000004 -0.0559873 0
0.027081 -0.0568845 0
0.0251872 -0.056624 0
0.023275700000000003 -0.058081 0
0.021319000000000005 -0.0592291 0
0.019345900000000006 -0.0590049 0
0.0174126 -0.0570015 0
0.015564100000000004 -0.0540411 0
0.013829600000000004 -0.0502447 0
0.012233599999999997 -0.0458605 0
0.010777599999999998 -0.0420184 0
0.009445800000000004 -0.0379405 0
0.008261500000000005 -0.0334918 0
0.007221100000000008 -0.0292362 0
0.0063368000000000035 -0.024378 0
0.005585900000000005 -0.020849 0
0.00496640000000001 -0.0164527 0
0.004490300000000003 -0.0123371 0
0.004144400000000006 -0.00855221 0
0.003923999999999997 -0.0047365 0
0.003842200000000004 -0.00032676 0
0.003913 0.00444047 0
0.0041503999999999985 0.00961449 0
0.004567399999999999 0.0151782 0
0.0051734999999999975 0.0209425 0
0.005978499999999998 0.0271585 0
0.007001300000000002 0.0339589 0
0.008257899999999999 0.0411091 0
0.0097531 0.0481857 0
0.011476100000000003 0.0547732 0
0.013408000000000003 0.0607149 0
0.015521200000000006 0.0656337 0
0.017777300000000003 0.0693561 0
0.020152100000000006 0.0732039 0
0.0226323 0.074925 0
0.025178700000000005 0.0783793 0
0.027829700000000006 0.0800916 0
0.0305063 0.0805696 0
0.0332032 0.0810617 0
0.035893100000000004 0.0801198 0
0.038529900000000006 0.0781415 0
0.041099300000000005 0.076108 0
0.0435971 0.0738489 0
0.0460058 0.0705974 0
0.0482621 0.0647924 0
0.0502899 0.0571023 0
0.0520426 0.0485321 0
0.053526500000000005 0.0410823 0
0.0547647 0.0337893 0
-0.043401999999999996 0.0 0
-0.043395 -0.00120597 0
-0.043418 0.000488584 0
-0.043377 0.000776576 0
-0.043298 0.00427571 0
-0.04304999999999999 0.0104838 0
-0.042622999999999994 0.0141831 0
-0.04213599999999999 0.0142586 0
-0.041699 0.0115377 0
-0.041388999999999995 0.00744128 0
-0.041195999999999997 0.00444634 0
-0.041087 0.00216111 0
-0.041063 -0.000718787 0
-0.041159 -0.00492238 0
-0.041419 -0.0105981 0
-0.041901999999999995 -0.0180705 0
-0.042649999999999993 -0.0262904 0
-0.04366099999999999 -0.0338769 0
-0.044902 -0.0397373 0
-0.046286999999999995 -0.0426386 0
-0.047711 -0.0420545 0
-0.049015 -0.0357249 0
-0.05001799999999999 -0.0243805 0
-0.050578 -0.00952755 0
-0.050608 0.00677228 0
-0.05012899999999999 0.0205109 0
-0.049249 0.0312306 0
-0.04811 0.0356906 0
-0.046914 0.0353611 0
-0.045794 0.0317652 0
-0.044815999999999995 0.027177 0
-0.043977 0.0232726 0
-0.04328 0.0186904 0
-0.042756 0.0129391 0
-0.042452000000000004 0.00550566 0
-0.042422 -0.00331767 0
-0.042693999999999996 -0.0123904 0
-0.043239 -0.0195699 0
-0.043983999999999995 -0.0239249 0
-0.044807 -0.0246152 0
-0.04558999999999999 -0.0220494 0
-0.046194 -0.013414 0
-0.046368999999999994 0.0025287 0
-0.04596499999999999 0.0211003 0
-0.04492499999999999 0.0400015 0
-0.043324 0.0540514 0
-0.041381 0.0613938 0
-0.039323 0.0610051 0
-0.037357 0.0567091 0
-0.035568 0.0509922 0
-0.033943 0.0468939 0
-0.032451999999999995 0.043136 0
-0.031054 0.0412678 0
-0.029703999999999994 0.0396154 0
-0.028425999999999993 0.0371625 0
-0.027235999999999996 0.0345273 0
-0.026110999999999995 0.033396 0
-0.02498299999999999 0.0347468 0
-0.023748499999999992 0.0399755 0
-0.02227309999999999 0.0486831 0
-0.0204357 0.0618858 0
-0.018081600000000003 0.0778881 0
-0.015219799999999992 0.0928037 0
-0.011909900000000001 0.104418 0
-0.00829959999999999 0.111115 0
-0.004551799999999995 0.112814 0
-0.0008311999999999903 0.110101 0
0.002768800000000002 0.106128 0
0.006239500000000009 0.102352 0
0.009586400000000009 0.0988122 0
0.012829800000000002 0.0959778 0
0.0159865 0.0937138 0
0.0190858 0.0925207 0
0.022165800000000006 0.092526 0
0.025277400000000005 0.0943461 0
0.028480700000000005 0.097882 0
0.0318203 0.102352 0
0.0352552 0.102449 0
0.038620400000000006 0.0982411 0
0.0417538 0.0903673 0
0.0446279 0.0817745 0
0.047148800000000005 0.0702304 0
0.0493125 0.0602765 0
0.0511399 0.0497336 0
0.0526109 0.0392979 0
0.053744 0.0292267 0
0.0545441 0.0193585 0
0.0550206 0.00973461 0
0.0551832 0.000647788 0
0.0550562 -0.00774753 0
0.0546609 -0.0154353 0
0.05402320000000001 -0.0223633 0
0.053167500000000006 -0.0284242 0
0.0521259 -0.033797 0
0.05091130000000001 -0.0386901 0
0.0495496 -0.0426532 0
0.048070100000000004 -0.0459062 0
0.046492900000000004 -0.0484731 0
0.0448505 -0.0498861 0
0.0431768 -0.0503992 0
0.0414944 -0.0505525 0
0.0398108 -0.0503455 0
0.0381483 -0.0494779 0
0.0365093 -0.0491508 0
0.0348904 -0.0480303 0
0.033325 -0.045785 0
0.0318292 -0.0430591 0
0.030487800000000002 -0.0376204 0
0.029322400000000005 -0.0329282 0
0.028305900000000002 -0.0284947 0
0.0274297 -0.024127 0
0.026716900000000002 -0.0193484 0
0.026139300000000004 -0.0155336 0
0.025688500000000003 -0.0120556 0
0.025332300000000002 -0.00956912 0
0.025056300000000004 -0.00693027 0
0.024886400000000003 -0.00339216 0
0.024838000000000006 0.000352365 0
0.0249194 0.00438728 0
0.025137900000000005 0.00855275 0
0.025495900000000002 0.0127332 0
0.0259949 0.0170051 0
0.026638300000000004 0.02142 0
0.027433700000000005 0.0261227 0
0.028389900000000003 0.0310225 0
0.029509100000000003 0.0358643 0
0.030786300000000003 0.0405035 0
0.0322131 0.0448304 0
0.0337768 0.0487349 0
0.035465 0.0524593 0
0.037274100000000004 0.055704 0
0.0391731 0.0581183 0
0.0411605 0.0610853 0
0.0432482 0.063913 0
0.045414 0.0657787 0
0.04760160000000001 0.0650039 0
0.04970770000000001 0.0611615 0
0.0515791 0.0510799 0
0.05312 0.0420778 0
0.0543688 0.031628 0
0.05523650000000001 0.020582 0
0.0557621 0.0120734 0
0.056016 0.00317239 0
0.056016800000000005 -0.0032369 0
0.055797200000000005 -0.00970146 0
0.05533590000000001 -0.0174689 0
0.05462890000000001 -0.0244643 0
0.0537049 -0.030475 0
0.0525815 -0.0365324 0
0.0512707 -0.0416924 0
0.0498048 -0.0459613 0
0.0481979 -0.0502127 0
0.046460600000000005 -0.0536943 0
0.044626700000000005 -0.0560662 0
0.0427309 -0.057584 0
0.040799800000000004 -0.0581141 0
0.0388647 -0.0578606 0
0.036952200000000004 -0.056819 0
0.0350865 -0.0552481 0
0.033275000000000006 -0.0537543 0
0.0315379 -0.0505878 0
0.0299127 -0.0471486 0
0.028421100000000005 -0.0425346 0
0.027100400000000004 -0.0372107 0
0.025955200000000005 -0.0318009 0
0.0250019 -0.0259486 0
0.024230400000000006 -0.0207967 0
0.023624100000000002 -0.0161722 0
0.0231489 -0.0125664 0
0.0227937 -0.00903581 0
0.022548200000000004 -0.00587205 0
0.0224134 -0.00167865 0
0.022404600000000004 0.00105373 0
0.022480200000000006 0.00390621 0
0.022702700000000006 0.00931882 0
0.023106400000000006 0.0144377 0
0.0236646 0.0188739 0
0.0243803 0.0239456 0
0.025274900000000003 0.0294435 0
0.026347800000000005 0.0346181 0
0.0275894 0.0396546 0
0.0290006 0.0447147 0
0.030572300000000004 0.0492769 0
0.0322889 0.0534854 0
0.0341424 0.0574647 0
0.036120400000000004 0.0609732 0
0.0382095 0.0642027 0
0.040405100000000006 0.0673642 0
0.042754200000000006 0.074622 0
0.0453406 0.0800527 0
0.0480598 0.0823838 0
0.050795900000000005 0.0814668 0
0.0534673 0.0785899 0
0.0559981 0.0731736 0
0.058311100000000005 0.0658189 0
0.060363 0.0590808 0
0.0623871 0.0608408 0
0.064391 0.0594397 0
0.06634132000000001 0.0573282 0
0.0681602 0.0516875 0
0.06975113000000001 0.0441706 0
0.07108503000000001 0.0363725 0
0.07215849 0.0285207 0
0.07297187000000001 0.0207434 0
0.07352522 0.0127656 0
0.07381038000000001 0.00499939 0
0.07385763000000001 -0.00149827 0
0.07369352 -0.00770448 0
0.07333727000000001 -0.0132746 0
0.07280444 -0.0185245 0
0.07209646 -0.023428 0
0.07124024000000001 -0.0277206 0
0.07024895 -0.0313508 0
0.06915113 -0.0343229 0
0.06796256 -0.0368225 0
0.06669618000000001 -0.0390037 0
0.0653663 -0.0406425 0
0.063994 -0.0415786 0
0.0626019 -0.0418632 0
0.0612093 -0.0416552 0
0.0598332 -0.0408783 0
0.058498 -0.0391795 0
0.0572786 -0.0328298 0
0.0562645 -0.0285229 0
0.055426100000000006 -0.0214107 0
0.0548014 -0.0177316 0
0.054232 -0.0158855 0
0.0537889 -0.0111554 0
0.05346340000000001 -0.00908251 0
0.0531821 -0.00767937 0
0.052954100000000004 -0.00605669 0
0.0527773 -0.00460984 0
0.0526478 -0.00332291 0
0.0525532 -0.00243868 0
0.05248320000000001 -0.00181497 0
0.0524311 -0.00136582 0
0.0523893 -0.0011741 0
0.0523516 -0.00108105 0
0.0523165 -0.0010185 0
0.0522832 -0.000973653 0
0.0522498 -0.00103459 0
0.05221050000000001 -0.00133697 0
0.052154900000000004 -0.00202141 0
0.052068500000000004 -0.00315627 0
0.0519376 -0.00464455 0
0.0517531 -0.00633522 0
0.05151120000000001 -0.00807803 0
0.0512108 -0.00984247 0
0.0508523 -0.0115501 0
0.0504405 -0.0130457 0
0.049982200000000004 -0.0143603 0
0.049483 -0.0154965 0
0.0489492 -0.0164788 0
0.0483813 -0.0175524 0
0.0477736 -0.0188586 0
0.047119400000000006 -0.0203363 0
0.0464142 -0.0219086 0
0.0456565 -0.0234917 0
0.0448464 -0.0250463 0
0.043985 -0.0265652 0
0.0430737 -0.0280419 0
0.0421139 -0.0294847 0
0.041106000000000004 -0.0309347 0
0.040051500000000004 -0.0322443 0
0.0389564 -0.0334116 0
0.0378234 -0.0345395 0
0.036653000000000005 -0.0356293 0
0.0354475 -0.0366791 0
0.0342065 -0.0377136 0
0.032934000000000005 -0.0385922 0
0.0316337 -0.0394283 0
0.030315800000000004 -0.0396178 0
0.029004100000000005 -0.039093 0
0.027713300000000003 -0.0414398 0
0.026378000000000006 -0.0412631 0
0.024978300000000002 -0.0426696 0
0.0235326 -0.043961 0
0.022060100000000006 -0.0442215 0
0.0206 -0.0433642 0
0.0191828 -0.041727 0
0.0178274 -0.0396915 0
0.016554700000000006 -0.0367744 0
0.0153919 -0.0332036 0
0.014350700000000001 -0.0294503 0
0.013440100000000003 -0.0254391 0
0.012661699999999998 -0.0215323 0
0.012012400000000006 -0.0176865 0
0.0114934 -0.0136986 0
0.011108000000000007 -0.00956516 0
0.010864600000000002 -0.00523738 0
0.010767399999999996 -0.000775825 0
0.010819700000000002 0.00366408 0
0.011017800000000008 0.00803409 0
0.011363499999999999 0.0125274 0
0.011861800000000006 0.017163 0
0.012517899999999998 0.0220085 0
0.013339900000000002 0.0271014 0
0.0143369 0.0325026 0
0.015517300000000005 0.038043 0
0.0168805 0.0434514 0
0.018439800000000006 0.050019 0
-0.040915999999999994 0.0 0
-0.040898000000000004 -0.000493451 0
-0.040894 0.00139189 0
-0.040809 0.0023303 0
-0.04067899999999999 0.00585398 0
-0.040375999999999995 0.0121466 0
-0.039878 0.0168449 0
-0.039285 0.017827 0
-0.03871999999999999 0.0155874 0
-0.03827 0.0117963 0
-0.03792999999999999 0.0088653 0
-0.037662 0.00754716 0
-0.037437 0.00584031 0
-0.03729299999999999 0.0028802 0
-0.037267999999999996 -0.00135332 0
-0.03741699999999999 -0.00733404 0
-0.037779999999999994 -0.0140461 0
-0.038357 -0.0200853 0
-0.03910899999999999 -0.0243004 0
-0.039948 -0.025453 0
-0.040749999999999995 -0.0223951 0
-0.041405 -0.0162569 0
-0.04173199999999999 -0.00321555 0
-0.04153699999999999 0.0142759 0
-0.040729 0.0334374 0
-0.039311 0.0494457 0
-0.03748499999999999 0.0592307 0
-0.03543199999999999 0.0622646 0
-0.033377000000000004 0.0607041 0
-0.031429 0.0562226 0
-0.02963099999999999 0.0519178 0
-0.027972999999999998 0.0481269 0
-0.026414999999999994 0.0458712 0
-0.024900999999999993 0.0454602 0
-0.0233699 0.0462797 0
-0.021816699999999994 0.0470031 0
-0.020222599999999993 0.0487244 0
-0.0185491 0.0518632 0
-0.016727499999999992 0.0577477 0
-0.014660999999999993 0.0660215 0
-0.012302899999999992 0.0752433 0
-0.009620599999999993 0.0852198 0
-0.0066042999999999935 0.0951986 0
-0.0032251999999999975 0.10652 0
0.0004538000000000042 0.113191 0
0.004309400000000005 0.117758 0
0.008283300000000007 0.119942 0
0.012268399999999999 0.118832 0
0.016181400000000006 0.1158 0
0.019962300000000002 0.1104 0
0.0235471 0.104082 0
0.026882800000000005 0.0965686 0
0.029991700000000003 0.0906071 0
0.032932800000000005 0.0863375 0
0.035753400000000005 0.0832556 0
0.0384508 0.0784359 0
0.040941000000000005 0.071116 0
0.0431647 0.0630498 0
0.0451285 0.0551848 0
0.0468161 0.0465168 0
0.048195600000000005 0.0366285 0
0.0493098 0.0332784 0
0.050309000000000006 0.0264513 0
0.051078200000000004 0.0203984 0
0.0516561 0.0143722 0
0.05201410000000001 0.00746894 0
0.052151100000000006 0.00138363 0
0.052106 -0.00375477 0
0.051895000000000004 -0.00860123 0
0.0515331 -0.0127901 0
0.0510414 -0.0164626 0
0.05043500000000001 -0.0196866 0
0.04973040000000001 -0.0223699 0
0.0489473 -0.0244264 0
0.0481047 -0.0259715 0
0.0472199 -0.0269762 0
0.046310000000000004 -0.0276233 0
0.045362700000000006 -0.0290669 0
0.044381500000000004 -0.0298936 0
0.0433626 -0.0311954 0
0.042304100000000004 -0.0322357 0
0.041215 -0.0331247 0
0.040095500000000006 -0.0340477 0
0.038945200000000006 -0.0354136 0
0.0379132 -0.0286387 0
0.037006000000000004 -0.025722 0
0.036210700000000005 -0.022458 0
0.035497900000000006 -0.0207259 0
0.0348267 -0.0195987 0
0.0341959 -0.0184499 0
0.033600000000000005 -0.0171401 0
0.0330646 -0.0152533 0
0.032589400000000004 -0.0133256 0
0.0321839 -0.0112136 0
0.031847400000000005 -0.00911107 0
0.0315842 -0.00683789 0
0.031393500000000005 -0.00475427 0
0.0312746 -0.0023876 0
0.031243200000000006 0.000343266 0
0.031302800000000006 0.00312215 0
0.031456700000000004 0.0059749 0
0.031704600000000006 0.0087444 0
0.0320428 0.0113871 0
0.032465900000000006 0.0138629 0
0.032970200000000005 0.0162587 0
0.033552900000000004 0.0185801 0
0.034212000000000006 0.0208467 0
0.0349457 0.0230654 0
0.0357535 0.0253077 0
0.0366374 0.0276271 0
0.0375997 0.0299972 0
0.038640600000000004 0.0323468 0
0.039758800000000004 0.0345844 0
0.0409443 0.0364094 0
0.0421894 0.0382339 0
0.043493000000000004 0.0397921 0
0.044819300000000006 0.0394261 0
0.046094800000000005 0.0369827 0
0.047263400000000004 0.0331803 0
0.048279300000000004 0.0265722 0
0.0490014 0.0177729 0
0.04946110000000001 0.0103632 0
0.049786300000000006 0.0117273 0
0.05018450000000001 0.0121174 0
0.050605800000000006 0.0131803 0
0.0510621 0.0139357 0
0.0515037 0.0121399 0
0.05186060000000001 0.00942856 0
0.0521312 0.00692354 0
0.052310800000000005 0.00392634 0
0.0523846 0.000703015 0
0.0523583 -0.00205022 0
0.0522453 -0.00463028 0
0.0520453 -0.00720203 0
0.051764700000000004 -0.00945618 0
0.0514143 -0.0114459 0
0.05099870000000001 -0.0133557 0
0.050521 -0.0151874 0
0.049983700000000006 -0.0169411 0
0.049390100000000006 -0.0185887 0
0.048742600000000004 -0.0201698 0
0.048043600000000006 -0.0216874 0
0.0472953 -0.0231388 0
0.0464984 -0.0246659 0
0.045649800000000004 -0.0261231 0
0.0447578 -0.0273228 0
0.043827500000000005 -0.0284438 0
0.0428604 -0.029566 0
0.0418547 -0.0307312 0
0.040810700000000005 -0.0318738 0
0.039729200000000006 -0.0329666 0
0.038612400000000005 -0.0340049 0
0.0374618 -0.0349924 0
0.0362793 -0.0359289 0
0.0350658 -0.0368646 0
0.0338212 -0.0377591 0
0.0325499 -0.0385001 0
0.031258 -0.038975 0
0.0299646 -0.0386514 0
0.028691900000000006 -0.0376996 0
0.027463400000000006 -0.03606 0
0.026302000000000006 -0.0337936 0
0.025220400000000004 -0.0313813 0
0.0242167 -0.0284809 0
0.0233989 -0.0208023 0
0.022821 -0.0143375 0
0.0224571 -0.00853211 0
0.0222194 -0.0065883 0
0.022023100000000004 -0.00481752 0
0.021929500000000005 -0.000936793 0
0.02196 0.00257823 0
0.022112100000000003 0.00645941 0
0.022399800000000004 0.0106182 0
0.022826200000000005 0.0147785 0
0.023392100000000006 0.018987 0
0.0241006 0.023325 0
0.0249568 0.0278682 0
0.0259686 0.0326279 0
0.027139300000000005 0.0373592 0
0.028464500000000004 0.0418965 0
0.029936900000000002 0.0461651 0
0.031543100000000004 0.0499536 0
0.0332698 0.0534414 0
0.0351112 0.0568333 0
0.037053100000000005 0.0594961 0
0.039083 0.0622326 0
0.041207600000000004 0.0650506 0
0.043418000000000005 0.0673636 0
0.045676900000000006 0.067651 0
0.047885800000000006 0.0645749 0
0.0499459 0.0590598 0
0.0518368 0.0573141 0
0.053757400000000004 0.0549914 0
0.055536300000000004 0.0511187 0
0.0571382 0.0451219 0
0.0585122 0.0373539 0
0.059617800000000006 0.0297434 0
0.060491300000000005 0.0233215 0
0.061160200000000005 0.0172048 0
0.0616205 0.010811 0
0.0618721 0.00468805 0
0.061923500000000006 -0.00127829 0
0.06177680000000001 -0.00711599 0
0.061445900000000005 -0.0123824 0
0.060948800000000004 -0.0171115 0
0.060300200000000005 -0.0215005 0
0.0595132 -0.0254556 0
0.0586025 -0.0288766 0
0.05758730000000001 -0.031883 0
0.0564736 -0.0347137 0
0.055276900000000004 -0.0368756 0
0.0540189 -0.0384413 0
0.0527194 -0.0393992 0
0.0513981 -0.039781 0
0.0500728 -0.0396816 0
0.048758 -0.0391953 0
0.0474648 -0.0384158 0
0.046198100000000006 -0.0376969 0
0.0449537 -0.0370586 0
0.043728100000000006 -0.0367064 0
0.042502200000000004 -0.0368469 0
0.041262700000000006 -0.0372445 0
0.040021100000000004 -0.0374131 0
0.038772400000000005 -0.0373776 0
0.037538 -0.0367008 0
0.0363384 -0.0353323 0
0.0351916 -0.0336206 0
0.0341071 -0.0315824 0
0.0330958 -0.0292619 0
0.032166400000000005 -0.0267328 0
0.0313244 -0.023971 0
0.030577100000000003 -0.0210901 0
0.029927600000000006 -0.0180861 0
0.029379100000000005 -0.0151142 0
0.0289779 -0.00983888 0
0.028730000000000006 -0.0051239 0
0.028647600000000002 -0.000303702 0
0.028706800000000005 0.00352448 0
0.028887700000000002 0.00713607 0
0.029187700000000004 0.0107178 0
0.0296096 0.0144337 0
0.030155300000000003 0.0181569 0
0.030825500000000006 0.0218989 0
0.031623500000000006 0.0257988 0
0.0325538 0.0298605 0
0.033623200000000006 0.034114 0
0.034834000000000004 0.0383065 0
0.0361807 0.0423008 0
0.0376567 0.0466355 0
0.039265100000000004 0.0501899 0
0.0410034 0.0539049 0
0.0428662 0.0577336 0
0.0448615 0.0617805 0
0.046987 0.0654476 0
0.049209100000000006 0.0672572 0
0.0514251 0.0652656 0
0.0535209 0.0604039 0
0.055420000000000004 0.0537043 0
0.05707280000000001 0.045776 0
0.0584558 0.0380019 0
0.0595773 0.0288108 0
0.060361500000000005 0.018736 0
0.0608129 0.00901836 0
0.0609601 0.000727927 0
0.0608529 -0.00692392 0
0.06048630000000001 -0.014503 0
0.059873100000000005 -0.0219364 0
0.05902210000000001 -0.0283718 0
0.057980000000000004 -0.0338388 0
0.056760700000000004 -0.0388771 0
0.05538900000000001 -0.0431928 0
0.05387840000000001 -0.0471532 0
0.05224480000000001 -0.0506004 0
0.0505094 -0.0532975 0
0.048701600000000005 -0.0549635 0
0.046854400000000004 -0.0557379 0
0.044992000000000004 -0.0559345 0
0.043136100000000004 -0.0553394 0
0.041237800000000005 -0.0590221 0
0.0392208 -0.0613729 0
0.0371808 -0.0608399 0
0.035161000000000005 -0.0606041 0
0.033167600000000005 -0.0586941 0
0.0312831 -0.0548645 0
0.029524400000000006 -0.0508415 0
0.0279241 -0.0454518 0
0.026513800000000004 -0.0396606 0
0.025289400000000004 -0.0341463 0
0.024255700000000005 -0.0283819 0
0.023403300000000002 -0.0231613 0
0.0227194 -0.0184794 0
0.022171300000000005 -0.014673 0
0.021749400000000002 -0.01103 0
0.0214364 -0.00784947 0
0.021236900000000003 -0.00421702 0
0.021164600000000006 -0.000256937 0
0.0212279 0.00395054 0
0.0214383 0.00849365 0
0.0218027 0.0132091 0
0.022330000000000003 0.0182061 0
0.0230278 0.0234642 0
-0.042983999999999994 0.0 0
-0.042975 -0.00106214 0
-0.042991 0.000748961 0
-0.042938000000000004 0.00116615 0
-0.042845999999999995 0.00469921 0
-0.042582999999999996 0.0109376 0
-0.042138999999999996 0.0147847 0
-0.041629 0.0149403 0
-0.041169 0.0122773 0
-0.040836 0.00811242 0
-0.040619 0.00520793 0
-0.040481 0.00315295 0
-0.04042 0.000469032 0
-0.040472999999999995 -0.00351448 0
-0.040681999999999996 -0.0089386 0
-0.041105 -0.0161498 0
-0.041784 -0.0241026 0
-0.04271699999999999 -0.0314077 0
-0.04387099999999999 -0.0369743 0
-0.04515899999999999 -0.0395399 0
-0.04646599999999999 -0.037639 0
-0.047618999999999995 -0.0314114 0
-0.048480999999999996 -0.0200724 0
-0.048888 -0.00489442 0
-0.048756999999999995 0.0118647 0
-0.048089999999999994 0.0266728 0
-0.047 0.0375428 0
-0.045652 0.0416698 0
-0.04427299999999999 0.0404552 0
-0.043007000000000004 0.0355822 0
-0.041900999999999994 0.0311132 0
-0.040925 0.0278152 0
-0.04006 0.0241938 0
-0.039333999999999994 0.0195083 0
-0.03879199999999999 0.0131789 0
-0.038482 0.0057547 0
-0.038423 -0.00164561 0
-0.03858 -0.00702225 0
-0.038869 -0.00923629 0
-0.03916499999999999 -0.00797552 0
-0.039329 -0.0018487 0
-0.03921999999999999 0.00891123 0
-0.03862399999999999 0.0265039 0
-0.03738999999999999 0.0466753 0
-0.035491999999999996 0.064713 0
-0.033134 0.0757419 0
-0.030510999999999996 0.0796123 0
-0.027878 0.0780195 0
-0.025359999999999994 0.0731616 0
-0.023002899999999993 0.0685383 0
-0.02080069999999999 0.0642309 0
-0.018705899999999998 0.0619199 0
-0.016669500000000004 0.0605757 0
-0.0146588 0.0600535 0
-0.0126666 0.0596606 0
-0.010662900000000003 0.0607698 0
-0.008589699999999992 0.0640371 0
-0.006352299999999991 0.0703055 0
-0.0038769000000000026 0.0781189 0
-0.0011127999999999971 0.0874436 0
0.0019779000000000047 0.0974178 0
0.005385899999999999 0.106502 0
0.009084700000000001 0.114317 0
0.012972200000000003 0.118332 0
0.016962900000000003 0.120682 0
0.020987000000000006 0.120259 0
0.024948400000000003 0.117274 0
0.028779700000000005 0.112589 0
0.0324337 0.106793 0
0.0358781 0.100115 0
0.0390756 0.091998 0
0.041976900000000004 0.0824681 0
0.044535700000000004 0.0715314 0
0.0468143 0.0685638 0
0.049096100000000004 0.0675733 0
0.0513052 0.0652884 0
0.053420800000000004 0.0611246 0
0.05532140000000001 0.053367 0
0.0569276 0.0434126 0
0.058157200000000006 0.0310244 0
0.0589856 0.0195021 0
0.0594505 0.00919194 0
0.0596013 0.000517043 0
0.05947430000000001 -0.00765953 0
0.0590757 -0.0157965 0
0.0584223 -0.0226425 0
0.0575672 -0.0283819 0
0.056524200000000004 -0.033607 0
0.055331000000000005 -0.0378614 0
0.0539964 -0.0418613 0
0.05253920000000001 -0.0453376 0
0.0509757 -0.0482452 0
0.049332100000000004 -0.0501584 0
0.047639600000000004 -0.0512349 0
0.0459262 -0.0514721 0
0.04421170000000001 -0.0514024 0
0.0425149 -0.0502465 0
0.0408733 -0.048567 0
0.0392706 -0.0479335 0
0.037693300000000006 -0.0468065 0
0.0361613 -0.0453169 0
0.034692400000000005 -0.0428366 0
0.0333284 -0.0391712 0
0.0320951 -0.035177 0
0.030992400000000003 -0.0310368 0
0.030043300000000002 -0.0264179 0
0.029241100000000006 -0.0220051 0
0.0285843 -0.0177701 0
0.0280583 -0.0142478 0
0.0276372 -0.0111188 0
0.0273235 -0.00786054 0
0.0271227 -0.00432618 0
0.027043700000000004 -0.000569095 0
0.0270933 0.00340405 0
0.027278800000000006 0.00753822 0
0.027601400000000005 0.0116452 0
0.0280621 0.0157784 0
0.028661000000000006 0.0199814 0
0.029404200000000005 0.024434 0
0.030300400000000005 0.0291382 0
0.031354200000000006 0.0338371 0
0.0325616 0.03835 0
0.0339148 0.0426367 0
0.035407100000000004 0.0465773 0
0.0370226 0.0504011 0
0.0388376 0.0572635 0
0.0408381 0.0624717 0
0.043005 0.0671443 0
0.0453021 0.0701837 0
0.0476658 0.0713407 0
0.050046600000000004 0.0713473 0
0.0524089 0.0700785 0
0.0545795 0.0607392 0
0.056503000000000005 0.0540192 0
0.058135400000000004 0.0450009 0
0.059524600000000004 0.0387256 0
0.060689400000000004 0.0315856 0
0.061612900000000005 0.024377 0
0.062288500000000004 0.0163628 0
0.06268370000000001 0.00786534 0
0.0628021 -0.000427203 0
0.0626369 -0.0088937 0
0.0622086 -0.016023 0
0.0615431 -0.0232949 0
0.060661400000000004 -0.0293219 0
0.059577000000000005 -0.0353653 0
0.0583061 -0.0404743 0
0.05688120000000001 -0.0446599 0
0.0553212 -0.0486729 0
0.05364100000000001 -0.0518542 0
0.05186880000000001 -0.0542719 0
0.0500335 -0.0556624 0
0.048166200000000006 -0.0562839 0
0.0462872 -0.0564197 0
0.04441590000000001 -0.0571189 0
0.0424416 -0.0608116 0
0.040398100000000006 -0.0611101 0
0.038389 -0.0593433 0
0.036460700000000006 -0.0565481 0
0.0346315 -0.0533165 0
0.032938800000000004 -0.0486964 0
0.0314081 -0.043395 0
0.030072100000000004 -0.0373745 0
0.028916900000000002 -0.0319967 0
0.0279603 -0.0259059 0
0.027192900000000006 -0.0205809 0
0.026594200000000005 -0.0159373 0
0.0261295 -0.0122413 0
0.025785500000000003 -0.00869591 0
0.025551900000000002 -0.00544538 0
0.025432300000000005 -0.00181932 0
0.025439700000000003 0.00211471 0
0.0255815 0.00628293 0
0.025867800000000003 0.0107147 0
0.026303600000000003 0.0152444 0
0.026895600000000006 0.0200882 0
0.027655000000000006 0.0252836 0
0.028592200000000005 0.0306972 0
0.0297098 0.0360738 0
0.031003800000000005 0.0412715 0
0.032466 0.0461664 0
0.034085700000000003 0.0507359 0
0.0358512 0.0549326 0
0.037751 0.0588237 0
0.039776500000000006 0.0625226 0
0.041923100000000005 0.066008 0
0.0441786 0.0692088 0
0.0465299 0.0713767 0
0.048892200000000004 0.0698546 0
0.0511153 0.0619113 0
0.053012500000000004 0.0527457 0
0.0546299 0.0481248 0
0.0562503 0.0482275 0
0.057819 0.0462172 0
0.059322400000000004 0.0438744 0
0.0607172 0.0396407 0
0.061927800000000005 0.0333546 0
0.0629271 0.0269226 0
0.0637156 0.0208745 0
0.0643035 0.0147102 0
0.0646886 0.00876703 0
0.0648823 0.00320669 0
0.0648977 -0.00192904 0
0.0647484 -0.00672786 0
0.064445 -0.0111814 0
0.0640005 -0.015213 0
0.06342880000000001 -0.0188429 0
0.0627432 -0.0220913 0
0.061951700000000005 -0.0251847 0
0.061065 -0.0277728 0
0.060102600000000006 -0.0298266 0
0.059077000000000005 -0.0315654 0
0.0580035 -0.0326798 0
0.05690340000000001 -0.0332281 0
0.055793800000000005 -0.0333156 0
0.0546928 -0.0326584 0
0.053620100000000004 -0.0317729 0
0.0525818 -0.0306492 0
0.0515755 -0.0297298 0
0.0506084 -0.028331 0
0.0496865 -0.0273238 0
0.0487832 -0.0269984 0
0.047882400000000006 -0.0270197 0
0.046971200000000005 -0.0274143 0
0.046055700000000005 -0.02759 0
0.0451333 -0.0276877 0
0.04421560000000001 -0.0273756 0
0.0433105 -0.0269651 0
0.042420200000000005 -0.0264409 0
0.0415494 -0.0258798 0
0.040694100000000004 -0.0254916 0
0.039849 -0.0253012 0
0.039006000000000006 -0.025285 0
0.038163 -0.0253622 0
0.0373187 -0.0253009 0
0.036484100000000005 -0.0248013 0
0.0356748 -0.0237956 0
0.034906400000000004 -0.0223713 0
0.0341904 -0.0207072 0
0.033532700000000006 -0.0189262 0
0.0329334 -0.0171671 0
0.0323933 -0.0154011 0
0.031910900000000006 -0.0136946 0
0.031483800000000006 -0.0120667 0
0.031109300000000006 -0.0104822 0
0.030790900000000003 -0.00871216 0
0.030531000000000003 -0.00696321 0
0.0303321 -0.00503698 0
0.0301982 -0.00312386 0
0.030125200000000005 -0.00134131 0
0.030110400000000002 0.000341105 0
0.030149600000000006 0.00193079 0
0.030241900000000002 0.00352148 0
0.0303866 0.00508447 0
0.0305833 0.00664716 0
0.030832900000000003 0.00825752 0
0.031137000000000005 0.0099184 0
0.0314969 0.0115919 0
0.0319124 0.0132515 0
0.0323827 0.0148842 0
0.032906500000000005 0.0164467 0
0.0334802 0.0178815 0
0.034099000000000004 0.0191545 0
0.034756800000000004 0.02023 0
0.0354468 0.0210848 0
0.0361609 0.0216927 0
0.036890900000000004 0.0220501 0
0.0376285 0.0221632 0
0.0383659 0.0220489 0
0.0390886 0.0212159 0
0.039768200000000004 0.0195344 0
0.040378300000000006 0.0170977 0
0.040894400000000004 0.0139439 0
0.0412977 0.0104804 0
0.0415904 0.00732417 0
0.0417825 0.00437026 0
0.041875 0.00134291 0
0.0418672 -0.00160642 0
0.0417669 -0.00421622 0
0.0415863 -0.00645087 0
0.041336700000000004 -0.008387 0
0.041026400000000005 -0.010118 0
0.0406549 -0.012086 0
0.040212700000000004 -0.014341 0
0.0396935 -0.0167025 0
0.039095500000000005 -0.0190766 0
0.0384188 -0.0214136 0
0.037665300000000006 -0.0236832 0
0.036838300000000004 -0.0258263 0
0.0359425 -0.0278153 0
0.034982900000000004 -0.0296627 0
0.033963600000000004 -0.031407 0
0.0328885 -0.0330259 0
0.0317594 -0.034677 0
0.030574500000000004 -0.0362982 0
0.029342800000000002 -0.0375131 0
0.028078500000000006 -0.0382892 0
0.0268037 -0.0381422 0
0.0255499 -0.0365461 0
0.0245306 -0.0253051 0
0.0238439 -0.0162111 0
-0.04181499999999999 0.0 0
-0.041800000000000004 -0.000722364 0
-0.041803999999999994 0.00115487 0
-0.04173199999999999 0.00186857 0
-0.041616 0.00540557 0
-0.04132899999999999 0.0116839 0
-0.040851 0.0160075 0
-0.040292999999999995 0.016607 0
-0.039774000000000004 0.0141189 0
-0.039375999999999994 0.0101065 0
-0.039093 0.00718004 0
-0.038884 0.00562031 0
-0.038731 0.0034788 0
-0.038673 8.08355e-05 0
-0.038750999999999994 -0.00465922 0
-0.039019 -0.0111693 0
-0.039519 -0.0184224 0
-0.040250999999999995 -0.0250064 0
-0.04117799999999999 -0.0298058 0
-0.042212 -0.0315033 0
-0.04324 -0.0296018 0
-0.04410599999999999 -0.0220222 0
-0.04464 -0.00993331 0
-0.04470299999999999 0.0058312 0
-0.04420199999999999 0.0232678 0
-0.04314699999999999 0.0386199 0
-0.041658 0.0497091 0
-0.039916999999999994 0.0530659 0
-0.03816699999999999 0.0514426 0
-0.036531999999999995 0.04668 0
-0.035053 0.0424172 0
-0.033706 0.0388343 0
-0.032464999999999994 0.0360919 0
-0.031286999999999995 0.0347179 0
-0.030175999999999994 0.0321227 0
-0.029156 0.0292452 0
-0.028226 0.0268448 0
-0.027349 0.0261941 0
-0.02645 0.0284783 0
-0.02539899999999999 0.0348418 0
-0.024073700000000003 0.0451721 0
-0.022322399999999992 0.0603996 0
-0.020039799999999997 0.0760367 0
-0.017226099999999994 0.0913325 0
-0.013997700000000002 0.10092 0
-0.010531399999999996 0.106263 0
-0.006974099999999997 0.106269 0
-0.003485000000000002 0.103011 0
-0.00011809999999999599 0.0993223 0
0.003137000000000001 0.0961975 0
0.006289900000000001 0.0933393 0
0.009366 0.0913355 0
0.0123799 0.0897307 0
0.015356000000000002 0.0890906 0
0.018333100000000005 0.0898002 0
0.0213724 0.0927243 0
0.024561700000000006 0.0983248 0
0.027937200000000002 0.10445 0
0.031576900000000005 0.113974 0
0.035480700000000004 0.118882 0
0.039442500000000005 0.118129 0
0.0433102 0.11355 0
0.04696840000000001 0.106013 0
0.05034520000000001 0.0969191 0
0.0533989 0.0866922 0
0.05609360000000001 0.0754737 0
0.0584195 0.0650037 0
0.0604203 0.0556781 0
0.0620985 0.0457643 0
0.0634425 0.0352967 0
0.0644377 0.025206 0
0.06510880000000001 0.0155442 0
0.06546468 0.00655231 0
0.06552093 -0.00260579 0
0.06537224 -0.00190588 0
0.06532006 -0.00179558 0
0.06526629 -0.00114241 0
0.06523302 -0.00153604 0
0.0651299 -0.00427482 0
0.0649374 -0.00685186 0
0.0646959 -0.00739786 0
0.06442980000000001 -0.00862225 0
0.0641245 -0.00945341 0
0.0638187 -0.00877201 0
0.0635412 -0.00810725 0
0.0632776 -0.00763075 0
0.0630424 -0.00642858 0
0.0628564 -0.00483608 0
0.0627182 -0.00353579 0
0.0626164 -0.00265011 0
0.0625489 -0.0014565 0
0.06251570000000001 -0.000630469 0
0.06250800000000001 9.23137e-05 0
0.0625226 0.000685864 0
0.0625503 0.000972466 0
0.062587 0.00114975 0
0.0626249 0.00111285 0
0.0626564 0.000775377 0
0.0626714 0.000105235 0
0.06265770000000001 -0.000902309 0
0.06260690000000001 -0.00210276 0
0.0625136 -0.00344088 0
0.062373700000000004 -0.00487051 0
0.0621873 -0.00620909 0
0.0619588 -0.00742348 0
0.0616919 -0.00852352 0
0.061389200000000005 -0.00958149 0
0.0610517 -0.0106092 0
0.060680700000000004 -0.0116052 0
0.060276300000000005 -0.0125967 0
0.05983960000000001 -0.013551 0
0.0593718 -0.0144565 0
0.058875300000000005 -0.0152858 0
0.05835220000000001 -0.0160496 0
0.057805 -0.0167354 0
0.0572352 -0.0174253 0
0.0566426 -0.018105 0
0.056027400000000005 -0.0187767 0
0.055389900000000006 -0.0194584 0
0.0547293 -0.0201482 0
0.05404590000000001 -0.0208334 0
0.0533399 -0.0215029 0
0.0526119 -0.0221559 0
0.0518624 -0.0227916 0
0.051092 -0.0234165 0
0.05030080000000001 -0.0240409 0
0.049488500000000005 -0.0246901 0
0.0486539 -0.0253733 0
0.0477963 -0.0260688 0
0.0469151 -0.0267891 0
0.046009600000000005 -0.0275247 0
0.045079400000000006 -0.0282725 0
0.044124000000000003 -0.029036 0
0.0431428 -0.0298201 0
0.0421353 -0.0306067 0
0.0410996 -0.0313868 0
0.0400381 -0.0322637 0
0.038950000000000005 -0.032978 0
0.0378389 -0.0336974 0
0.036702900000000004 -0.0344392 0
0.035543000000000005 -0.0351318 0
0.034360600000000005 -0.0357986 0
0.0331576 -0.0364052 0
0.031945 -0.0363145 0
0.0307399 -0.036795 0
0.029468100000000004 -0.0390167 0
0.0281548 -0.0399078 0
0.0268076 -0.040668 0
0.025464600000000004 -0.0397859 0
0.0241641 -0.0384693 0
0.022909200000000005 -0.0368593 0
0.021719100000000005 -0.0346892 0
0.020606400000000004 -0.0322051 0
0.019586400000000004 -0.0291763 0
0.018675900000000002 -0.0252624 0
0.0178856 -0.0222587 0
0.0171822 -0.0197708 0
0.016598600000000005 -0.0153033 0
0.016164200000000004 -0.011186 0
0.015858800000000006 -0.00727039 0
0.0156875 -0.00324574 0
0.015650200000000003 0.000858078 0
0.015753800000000005 0.00516661 0
0.016002000000000002 0.00953871 0
0.016397400000000006 0.0139816 0
0.0169416 0.0184712 0
0.017637800000000002 0.0230883 0
0.0184903 0.0278609 0
0.0195057 0.0328406 0
0.020688400000000003 0.0378674 0
0.022037100000000004 0.0427945 0
0.023547200000000004 0.0475449 0
0.0252111 0.0519521 0
0.027010900000000004 0.0557652 0
0.0289301 0.0591613 0
0.030956300000000006 0.0621782 0
0.033069100000000004 0.0643738 0
0.035249 0.0663572 0
0.0374953 0.0682855 0
0.039887200000000005 0.075158 0
0.042467200000000004 0.0791859 0
0.0451752 0.085621 0
0.0480662 0.0876066 0
0.051007300000000005 0.0886801 0
0.0539576 0.0878765 0
0.0568251 0.0839369 0
0.0595168 0.0776932 0
0.061975100000000005 0.0700601 0
0.0641515 0.060878 0
0.06601224 0.0516002 0
0.06759504000000001 0.0439687 0
0.06892165 0.0360473 0
0.06996513 0.0268986 0
0.07069835000000001 0.0177359 0
0.07113385 0.00887033 0
0.07127907 0.000380136 0
0.07114530000000001 -0.00793509 0
0.07074158 -0.0156899 0
0.0700936 -0.0226201 0
0.06922906000000001 -0.0288676 0
0.06816447 -0.0344395 0
0.06692904 -0.0394715 0
0.06553613 -0.0435865 0
0.0640233 -0.0469866 0
0.0624033 -0.049962 0
0.0606963 -0.0522626 0
0.058928100000000004 -0.0536737 0
0.05712540000000001 -0.0543834 0
0.055309000000000004 -0.054533 0
0.053507200000000005 -0.0534726 0
0.051763 -0.0511403 0
0.050002700000000004 -0.0542252 0
0.048173600000000004 -0.0546864 0
0.046391600000000005 -0.0527485 0
0.0446741 -0.0499135 0
0.043088800000000003 -0.0443998 0
0.041748400000000005 -0.0367188 0
0.040632 -0.0306484 0
0.0397247 -0.0244412 0
0.0390049 -0.0193254 0
0.038452700000000006 -0.0140739 0
0.038064600000000004 -0.00975031 0
0.0378024 -0.00625804 0
0.037652200000000004 -0.00307002 0
0.037598700000000006 -0.000209727 0
0.037649 0.00313002 0
0.0378164 0.00679824 0
0.038109300000000006 0.0105297 0
0.038519700000000004 0.0139306 0
0.0390454 0.0174438 0
0.0396882 0.0209552 0
0.0404484 0.0244806 0
0.0413255 0.02797 0
0.042317900000000006 0.031422 0
0.0434256 0.0348736 0
0.0446505 0.0384983 0
0.0460019 0.0424312 0
0.047488600000000006 0.0465557 0
0.0491103 0.0504982 0
0.0508549 0.0538817 0
0.0526746 0.0546039 0
0.05445 0.0517151 0
0.0560924 0.046838 0
0.057545 0.0405096 0
0.0587713 0.0334502 0
0.0597596 0.0265276 0
0.0606149 0.0276175 0
0.0615291 0.0269678 0
0.0625242 0.0358608 0
0.06376180000000001 0.0378678 0
0.0650713 0.0406838 0
0.06644855000000001 0.0409713 0
0.0677547 0.0375981 0
0.0689614 0.0351086 0
0.07008564 0.0322264 0
0.07107915000000001 0.0277138 0
0.07191992 0.0230135 0
0.07260415 0.0183673 0
0.07313613000000001 0.0138859 0
0.07352131 0.00950564 0
0.07376667 0.00552259 0
0.07388904 0.0020869 0
0.07390223 -0.00107095 0
0.07381425 -0.00401775 0
0.07363163 -0.00673795 0
0.07336303000000001 -0.00921141 0
0.07301634 -0.0114258 0
0.07259885 -0.0134929 0
0.07211575 -0.015309 0
0.07157784 -0.0169461 0
0.07098356 -0.018574 0
0.07034257000000001 -0.0197652 0
0.06966683 -0.0207256 0
0.06896162 -0.0214325 0
0.06824364000000001 -0.0215989 0
0.06752574 -0.021447 0
0.06681753 -0.0210302 0
0.06612792 -0.0203578 0
0.06546389 -0.0195299 0
0.0648287 -0.0186594 0
0.0642168 -0.0182082 0
0.0636176 -0.0176039 0
0.0630537 -0.016214 0
0.0625433 -0.0145616 0
0.0620836 -0.0130872 0
0.061674400000000004 -0.011528 0
0.061320200000000005 -0.00981471 0
0.0610139 -0.008755 0
0.060730900000000004 -0.0081013 0
0.0604813 -0.00708482 0
0.0602547 -0.00654965 0
0.060044 -0.00613688 0
0.05984250000000001 -0.00595913 0
0.0596452 -0.00590907 0
0.0594446 -0.00616159 0
0.059230000000000005 -0.0067119 0
0.058994700000000004 -0.00736919 0
0.0587379 -0.00800302 0
0.05846030000000001 -0.00862384 0
0.0581618 -0.00924761 0
0.0578438 -0.00979333 0
-0.043579999999999994 0.0 0
-0.043575 -0.00126719 0
-0.043601 0.000375842 0
-0.04356499999999999 0.000594957 0
-0.043492 0.00408094 0
-0.043251 0.0102772 0
-0.042831999999999995 0.0139191 0
-0.042353 0.0140656 0
-0.041923 0.0113301 0
-0.041618 0.00732763 0
-0.041430999999999996 0.00417876 0
-0.041332999999999995 0.00178721 0
-0.041323 -0.00118733 0
-0.041436 -0.00549633 0
-0.04171799999999999 -0.011289 0
-0.042226 -0.0188826 0
-0.043003 -0.02722 0
-0.044047 -0.0349217 0
-0.04532499999999999 -0.0408947 0
-0.046751 -0.0439255 0
-0.048221 -0.0431497 0
-0.049509 -0.0344195 0
-0.05047800000000001 -0.0233709 0
-0.05098799999999999 -0.00765376 0
-0.05095899999999999 0.00804182 0
-0.050469 0.0199016 0
-0.049652 0.0284714 0
-0.048625 0.0315197 0
-0.047581 0.0307422 0
-0.04661599999999999 0.0270539 0
-0.04578499999999999 0.0229912 0
-0.04508999999999999 0.0188313 0
-0.04455099999999999 0.013622 0
-0.044208 0.00719975 0
-0.044111 -0.00114554 0
-0.04431499999999999 -0.0106765 0
-0.04484099999999999 -0.0202165 0
-0.045655 -0.0277488 0
-0.04667299999999999 -0.0321758 0
-0.047774 -0.0330106 0
-0.048746 -0.0253215 0
-0.049427 -0.0150125 0
-0.049661 0.000697524 0
-0.04933699999999999 0.0176291 0
-0.04848899999999999 0.0318257 0
-0.047223 0.0432051 0
-0.045682 0.0473027 0
-0.044112 0.0463291 0
-0.042652999999999996 0.0412216 0
-0.041367 0.0363261 0
-0.040221999999999994 0.0328098 0
-0.039189 0.0294171 0
-0.038280999999999996 0.0251887 0
-0.037540000000000004 0.0194503 0
-0.03701 0.0126742 0
-0.03670799999999999 0.00598324 0
-0.03659899999999999 0.00120939 0
-0.036606 -0.00063236 0
-0.036608 0.000954643 0
-0.036465 0.00868045 0
-0.035972000000000004 0.0208943 0
-0.034985 0.0381098 0
-0.03337 0.0570961 0
-0.031239000000000003 0.0700906 0
-0.028692999999999996 0.0809946 0
-0.025936 0.083081 0
-0.023202299999999995 0.0806184 0
-0.020590499999999998 0.0762223 0
-0.0181302 0.0717971 0
-0.015804399999999996 0.0682521 0
-0.013572299999999995 0.0658921 0
-0.011413300000000001 0.0640416 0
-0.009292300000000003 0.0632915 0
-0.007187899999999997 0.0631643 0
-0.005058599999999996 0.0648897 0
-0.002829999999999999 0.0693069 0
-0.0004104999999999942 0.075705 0
0.0022457000000000032 0.0835647 0
0.005188300000000007 0.0925413 0
0.008425799999999997 0.101127 0
0.011931400000000009 0.10862 0
0.0156554 0.113921 0
0.019519300000000003 0.116711 0
0.023410300000000002 0.115609 0
0.027219600000000004 0.113076 0
0.030936900000000003 0.109881 0
0.0345164 0.104831 0
0.0378917 0.0978195 0
0.041009500000000004 0.089572 0
0.0438334 0.0802407 0
0.0463214 0.0694884 0
0.0484404 0.0584455 0
0.050215800000000005 0.0489445 0
0.0516991 0.0407318 0
0.0529062 0.0322266 0
0.0538215 0.0230327 0
0.054423700000000005 0.0135717 0
0.054710800000000004 0.00421894 0
0.0546943 -0.00466293 0
0.0543797 -0.0136606 0
0.0537816 -0.0216254 0
0.052937 -0.0285105 0
0.0518695 -0.0350567 0
0.050597500000000004 -0.040824 0
0.0491495 -0.0456451 0
0.0475575 -0.0495611 0
0.04584730000000001 -0.0527861 0
0.044043700000000005 -0.0552025 0
0.0421737 -0.0567981 0
0.0402667 -0.0574649 0
0.0383473 -0.057642 0
0.036408600000000006 -0.0591993 0
0.0343805 -0.0629488 0
0.0322174 -0.0660259 0
0.0300015 -0.0669638 0
0.027750700000000003 -0.0679652 0
0.025499 -0.0669575 0
0.023322700000000002 -0.0637657 0
0.0212771 -0.0590617 0
0.019414100000000004 -0.0531536 0
0.017756 -0.0468216 0
0.016314300000000004 -0.040239 0
0.0150683 -0.0351125 0
0.013987600000000003 -0.0300997 0
0.013070900000000003 -0.0253313 0
0.012300199999999997 -0.0212796 0
0.011660699999999996 -0.0173916 0
0.011140700000000003 -0.0139881 0
0.010732900000000004 -0.010586 0
0.010438100000000006 -0.00717826 0
0.010263300000000003 -0.00332707 0
0.010230299999999998 0.00119177 0
0.01035620000000001 0.00629613 0
0.010659600000000005 0.011651 0
0.0111464 0.0174021 0
0.011842199999999997 0.0241637 0
0.012768600000000005 0.0311918 0
0.013943900000000002 0.0389698 0
0.015367600000000002 0.0458414 0
0.016999800000000002 0.0518885 0
0.0188462 0.0585054 0
0.020896400000000002 0.0639434 0
0.023096600000000002 0.0676533 0
0.025402 0.0704165 0
0.0277834 0.0722058 0
0.030207300000000006 0.0730498 0
0.032645600000000004 0.0731364 0
0.035137400000000006 0.0767379 0
0.037737 0.0790039 0
0.040406000000000004 0.0810219 0
0.0431295 0.0820212 0
0.0458474 0.0807586 0
0.048489500000000005 0.0777409 0
0.0510067 0.073219 0
0.0533405 0.068004 0
0.0556822 0.0709032 0
0.05801680000000001 0.0693758 0
0.0603013 0.0675812 0
0.062487600000000004 0.0632752 0
0.0644648 0.0557395 0
0.06619034 0.048199 0
0.06766403 0.0407051 0
0.06887542 0.0324835 0
0.06981218 0.0242233 0
0.07047757 0.0162282 0
0.07088304000000001 0.00849732 0
0.07103688 0.00127276 0
0.07095882 -0.00553929 0
0.07065963 -0.0119284 0
0.07015652 -0.017846 0
0.06946772 -0.0230326 0
0.06861388 -0.0278383 0
0.06760354 -0.0324961 0
0.06645078 -0.036251 0
0.0651886 -0.0392586 0
0.06383520000000001 -0.0417355 0
0.0624077 -0.043774 0
0.0609224 -0.0451967 0
0.059404200000000004 -0.0457492 0
0.0578786 -0.0457425 0
0.0563588 -0.0454171 0
0.05487310000000001 -0.0422333 0
0.0536262 -0.0350045 0
0.0524907 -0.0320424 0
0.0515505 -0.024783 0
0.050812800000000005 -0.0202481 0
0.0502147 -0.0157641 0
0.04977720000000001 -0.0110464 0
0.04946060000000001 -0.0082705 0
0.049230800000000005 -0.00582052 0
0.0490695 -0.00404704 0
0.0489545 -0.00299623 0
0.048870500000000004 -0.00211509 0
0.0488136 -0.00142519 0
0.048776 -0.000777383 0
0.0487634 -5.48094e-05 0
0.048772800000000005 0.000592631 0
0.048803900000000004 0.0012296 0
0.048854 0.0017348 0
0.0489194 0.00216243 0
0.0489985 0.00256807 0
0.0490921 0.0030482 0
0.0492044 0.00368624 0
0.04934090000000001 0.00449406 0
0.0495072 0.00546571 0
0.049708600000000006 0.00657576 0
0.0499381 0.00699148 0
0.0501614 0.00631753 0
0.050348500000000004 0.00491292 0
0.050480800000000006 0.00308143 0
0.0505463 0.000945437 0
0.0505385 -0.00128573 0
0.050456 -0.00351901 0
0.050302700000000006 -0.00555284 0
0.05008560000000001 -0.00735071 0
0.0498131 -0.0088876 0
0.0494908 -0.0103492 0
0.0491207 -0.0117795 0
0.0487026 -0.013235 0
0.0482324 -0.0148922 0
0.0477054 -0.0166326 0
0.0471192 -0.0184739 0
0.0464702 -0.020376 0
0.045759100000000004 -0.0221865 0
0.0449894 -0.0238972 0
0.044164800000000004 -0.0255009 0
0.043288 -0.0270227 0
0.0423622 -0.0284589 0
0.0413897 -0.0298345 0
0.0403726 -0.0311095 0
0.039315600000000006 -0.0322645 0
0.0382211 -0.033373 0
0.0370894 -0.0344736 0
0.0359227 -0.0354775 0
0.0347248 -0.0363683 0
0.0334975 -0.0372571 0
0.0322404 -0.0381357 0
0.030968600000000006 -0.0381491 0
0.0297078 -0.0375173 0
0.028478500000000004 -0.0362643 0
0.0273025 -0.0344066 0
0.026197900000000003 -0.0320453 0
0.0252521 -0.0247479 0
0.024540400000000004 -0.018343 0
0.024037800000000005 -0.0124429 0
0.0237013 -0.00835853 0
0.023481300000000004 -0.00501696 0
0.023371700000000002 -0.00178345 0
0.023369800000000003 0.00156315 0
0.023483900000000002 0.00516577 0
0.023721900000000004 0.00900635 0
0.024094000000000004 0.013171 0
0.024607700000000003 0.0174972 0
0.025270400000000005 0.0220627 0
0.026089600000000004 0.0269055 0
0.027075500000000002 0.032031 0
0.0282335 0.0371796 0
0.029560600000000006 0.0421802 0
0.031051600000000006 0.0470102 0
0.0327008 0.051764 0
0.034504700000000006 0.0561732 0
0.036442800000000004 0.0598801 0
0.0385044 0.0636947 0
0.040694400000000006 0.067422 0
0.042995500000000006 0.0703661 0
0.045382500000000006 0.072678 0
0.0478089 0.0722544 0
0.050155200000000004 0.0683122 0
0.052328 0.0621483 0
0.0542713 0.0546747 0
0.0560345 0.0528484 0
0.057725 0.0491302 0
0.0593225 0.0468357 0
0.0608142 0.0421393 0
0.0621065 0.0359037 0
0.0632017 0.0301573 0
0.06408910000000001 0.0234103 0
0.06475260000000001 0.0167699 0
0.0652033 0.0107791 0
0.06546649 0.0053304 0
0.06554469 -0.000290984 0
0.0654458 -0.00525969 0
0.065193 -0.00956454 0
0.0647971 -0.0139499 0
0.064264 -0.0177284 0
0.0636131 -0.0211432 0
0.0628501 -0.0243899 0
0.061987600000000004 -0.0271603 0
0.0610421 -0.0293253 0
0.060035500000000006 -0.0309285 0
0.05898300000000001 -0.032091 0
0.0579012 -0.0327192 0
0.056806300000000004 -0.0329062 0
0.0557126 -0.0326651 0
0.0546367 -0.0319857 0
0.053580600000000006 -0.0313583 0
0.052553100000000005 -0.0302565 0
0.05156910000000001 -0.0289317 0
0.050618500000000004 -0.0283096 0
0.0496838 -0.0278865 0
0.048755400000000004 -0.0278593 0
-0.042353 0.0 0
-0.04234 -0.000867844 0
-0.042349 0.00100813 0
-0.042285 0.0015866 0
-0.04217799999999999 0.00512908 0
-0.041900999999999994 0.0113978 0
-0.041436 0.0154989 0
-0.04089899999999999 0.0158763 0
-0.040406 0.01329 0
-0.04003799999999999 0.00919322 0
-0.039784 0.00630811 0
-0.039606 0.00455673 0
-0.039493 0.00216439 0
-0.03948399999999999 -0.00150087 0
-0.039619 -0.00655178 0
-0.03995599999999999 -0.0133815 0
-0.040536 -0.020953 0
-0.04135799999999999 -0.0278663 0
-0.04238599999999999 -0.0330159 0
-0.043534 -0.0351118 0
-0.04468799999999999 -0.0334157 0
-0.04572999999999999 -0.0285114 0
-0.046487 -0.0165749 0
-0.046748 0.000250407 0
-0.04642299999999999 0.0184869 0
-0.045515 0.0339861 0
-0.044173000000000004 0.0455322 0
-0.04253599999999999 0.051037 0
-0.04084499999999999 0.0496682 0
-0.039278999999999994 0.0443054 0
-0.03788999999999999 0.0394504 0
-0.036642999999999995 0.0358281 0
-0.035507 0.0327834 0
-0.034456 0.0302254 0
-0.033519999999999994 0.0260579 0
-0.032737 0.0212414 0
-0.03211 0.0167777 0
-0.03160299999999999 0.0141528 0
-0.03114 0.0145191 0
-0.030594999999999997 0.0185652 0
-0.029834 0.0277739 0
-0.028698 0.0404537 0
-0.02703699999999999 0.0590839 0
-0.024688799999999997 0.0791827 0
-0.021806400000000004 0.0930158 0
-0.01851359999999999 0.102302 0
-0.01507979999999999 0.103025 0
-0.011698299999999995 0.0995493 0
-0.008468500000000004 0.0945831 0
-0.005392899999999992 0.090478 0
-0.002429500000000001 0.0876216 0
0.00044600000000000195 0.0851477 0
0.003253800000000001 0.0834953 0
0.006019400000000008 0.082674 0
0.008778300000000003 0.0832324 0
0.011596700000000001 0.0861834 0
0.014557200000000006 0.0915729 0
0.0177314 0.0986531 0
0.0211574 0.107044 0
0.0248815 0.116173 0
0.028872500000000002 0.122081 0
0.032963400000000004 0.122541 0
0.036985300000000006 0.118286 0
0.0408035 0.110874 0
0.044344 0.101834 0
0.0475598 0.0915362 0
0.0504169 0.0804275 0
0.0528985 0.0691593 0
0.0550239 0.0592165 0
0.056862800000000005 0.0548596 0
0.0586597 0.0518922 0
0.060310100000000005 0.0477116 0
0.0618243 0.0426539 0
0.06310790000000001 0.0347651 0
0.0641359 0.027415 0
0.06492110000000001 0.0200451 0
0.06546106 0.0128073 0
0.06576656 0.00604083 0
0.0658586 -6.74159e-05 0
0.06575796 -0.00543408 0
0.06549515 -0.0103388 0
0.0650637 -0.0149154 0
0.0645063 -0.0183737 0
0.0638357 -0.0217105 0
0.063055 -0.0248769 0
0.062177 -0.0275928 0
0.0612183 -0.0297319 0
0.060199 -0.0312761 0
0.059135900000000005 -0.0323782 0
0.0580473 -0.0328323 0
0.056955900000000004 -0.0325901 0
0.0558825 -0.0317918 0
0.054854400000000005 -0.0279811 0
0.054041200000000005 -0.0218448 0
0.053374000000000005 -0.0178747 0
0.0528623 -0.0136009 0
0.0524432 -0.0115398 0
0.05211350000000001 -0.00819618 0
0.051886100000000004 -0.00603842 0
0.051705100000000004 -0.00488695 0
0.0515641 -0.00373793 0
0.051452200000000003 -0.0030325 0
0.0513608 -0.00249437 0
0.0512842 -0.00215147 0
0.0512152 -0.00201301 0
0.0511452 -0.00224334 0
0.051064700000000005 -0.0025525 0
0.050971800000000005 -0.00303796 0
0.050857400000000004 -0.00381189 0
0.0507133 -0.00480225 0
0.0505333 -0.00593736 0
0.0503142 -0.0071417 0
0.05005470000000001 -0.00835194 0
0.0497558 -0.00950273 0
0.0494208 -0.0105099 0
0.0490555 -0.0113384 0
0.0486659 -0.0119715 0
0.048257800000000003 -0.012477 0
0.0478331 -0.0129726 0
0.047391300000000004 -0.0135238 0
0.0469291 -0.0142009 0
0.0464427 -0.0149688 0
0.0459296 -0.0157912 0
0.0453886 -0.0166426 0
0.044818800000000006 -0.0175119 0
0.044219900000000006 -0.0183899 0
0.0435921 -0.0192401 0
0.042936600000000005 -0.020058 0
0.0422543 -0.0208477 0
0.0415461 -0.0216155 0
0.0408127 -0.0223646 0
0.0400546 -0.0230971 0
0.039272400000000006 -0.0238142 0
0.038466600000000004 -0.0245084 0
0.037638000000000005 -0.0251962 0
0.0367856 -0.025933 0
0.035906900000000005 -0.0267468 0
0.0350036 -0.0273563 0
0.034092500000000005 -0.027304 0
0.033190800000000006 -0.0267971 0
0.032314300000000004 -0.0258299 0
0.031477700000000004 -0.0244488 0
0.030691700000000002 -0.0228762 0
0.029954400000000006 -0.0215107 0
0.029260100000000004 -0.0202056 0
0.028613200000000005 -0.0186697 0
0.0280226 -0.0169275 0
0.027491100000000004 -0.0150849 0
0.027024600000000003 -0.0130081 0
0.026638800000000004 -0.00968278 0
0.026409500000000002 -0.00484495 0
0.026319500000000003 -0.00074794 0
0.026370400000000002 0.00354598 0
0.026556300000000005 0.00728843 0
0.0268609 0.0108257 0
0.027284600000000006 0.0143482 0
0.027822200000000005 0.017763 0
0.028473200000000004 0.0211729 0
0.029242300000000006 0.024809 0
0.030134600000000004 0.0285496 0
0.031151900000000003 0.0322999 0
0.032293800000000004 0.0360318 0
0.033558700000000004 0.0396509 0
0.0349393 0.0429737 0
0.0364253 0.0460233 0
0.038008700000000006 0.0487727 0
0.039677500000000004 0.051232 0
0.0414305 0.053871 0
0.043275100000000004 0.0566632 0
0.0452101 0.0592625 0
0.0472205 0.0608881 0
0.0492272 0.059102 0
0.051124 0.0546214 0
0.0528391 0.0484442 0
0.054332000000000005 0.0414279 0
0.055588 0.0345356 0
0.056703100000000006 0.0393881 0
0.0581761 0.0473059 0
0.059847700000000004 0.0527273 0
0.061666200000000004 0.0552832 0
0.0634731 0.0529039 0
0.0651829 0.0497936 0
0.0667816 0.0462101 0
0.06824177000000001 0.0414716 0
0.06951984 0.0354358 0
0.07059404 0.0294879 0
0.07147842 0.0239576 0
0.07217388 0.0181399 0
0.07267469 0.0122951 0
0.07297915 0.00638742 0
0.07309822 0.00110474 0
0.07305263000000001 -0.00345833 0
0.07285689000000001 -0.00799509 0
0.07251619000000001 -0.012158 0
0.07204416 -0.0158614 0
0.07145227 -0.0194927 0
0.07074077000000001 -0.0229305 0
0.06992241 -0.0260007 0
0.06900626 -0.0285911 0
0.06801903000000001 -0.0305489 0
0.06697181 -0.0320987 0
0.0658803 -0.03329 0
0.0647553 -0.0341286 0
0.06360980000000001 -0.0345288 0
0.0624583 -0.0345009 0
0.0613176 -0.0339049 0
0.060206 -0.0327834 0
0.059137800000000004 -0.0313921 0
0.058114900000000004 -0.0300987 0
0.0571315 -0.028729 0
0.05621520000000001 -0.0266259 0
0.0553437 -0.0257536 0
0.0545027 -0.0247962 0
0.0536876 -0.0252505 0
0.052878800000000004 -0.0241367 0
0.0520843 -0.0236801 0
0.0512992 -0.0234054 0
0.0505293 -0.0227866 0
0.0497838 -0.0219318 0
0.049069800000000004 -0.0209793 0
0.048385700000000004 -0.020124 0
0.047728400000000004 -0.019376 0
0.04709290000000001 -0.0188315 0
0.046471900000000003 -0.0184807 0
0.0458601 -0.018272 0
0.045253 -0.0181766 0
0.044647900000000004 -0.0181564 0
0.044042200000000004 -0.0181991 0
0.0434343 -0.0182833 0
0.0428231 -0.0183936 0
0.042208 -0.0185188 0
0.041588400000000005 -0.0186677 0
0.040962900000000003 -0.0188678 0
0.040330300000000006 -0.0191021 0
0.0396928 -0.0191249 0
0.039060300000000006 -0.0188302 0
0.038442800000000006 -0.0182349 0
0.03785 -0.0173799 0
0.037288400000000006 -0.0164194 0
0.036755300000000005 -0.0156694 0
0.036247400000000006 -0.0148087 0
0.035770800000000005 -0.013905 0
0.035322000000000006 -0.0131145 0
0.034897500000000005 -0.0124269 0
0.0344946 -0.011821 0
0.034110400000000006 -0.0112684 0
0.0337442 -0.0107442 0
0.0333946 -0.0102587 0
0.0330605 -0.00981422 0
0.0327404 -0.00940307 0
0.0324339 -0.00900458 0
0.0321407 -0.00860078 0
0.0318615 -0.00817172 0
0.031596900000000004 -0.00771804 0
0.031348100000000004 -0.00722651 0
0.031116500000000005 -0.0066954 0
0.030902900000000004 -0.00614319 0
0.030707900000000003 -0.00558081 0
0.030531800000000005 -0.00501401 0
0.030374500000000006 -0.00446142 0
0.030234800000000006 -0.00394998 0
0.030111200000000005 -0.00350137 0
0.030001200000000006 -0.00313429 0
0.029901800000000006 -0.00286228 0
0.029809600000000006 -0.00269319 0
0.029721200000000003 -0.00263179 0
0.029632900000000004 -0.00268352 0
0.0295411 -0.00283247 0
0.029443000000000004 -0.00305581 0
0.029336400000000006 -0.00333084 0
0.029220100000000006 -0.00363682 0
0.0290932 -0.00395812 0
0.028955600000000005 -0.00428042 0
0.028807400000000004 -0.00459875 0
0.028648600000000003 -0.00491039 0
0.0284796 -0.00521022 0
0.028300900000000004 -0.00549593 0
0.028112900000000003 -0.00577146 0
0.0279159 -0.0060387 0
0.027710200000000004 -0.00629308 0
0.027496400000000004 -0.00652498 0
0.027275300000000002 -0.00673252 0
0.0270479 -0.00691037 0
0.0268151 -0.0070543 0
0.0265781 -0.0071631 0
0.026338400000000005 -0.00722702 0
0.026097300000000004 -0.0072394 0
0.025856900000000002 -0.00719619 0
0.025619000000000003 -0.00708991 0
0.0253858 -0.00691845 0
0.025159400000000005 -0.00668516 0
0.0249416 -0.00640265 0
0.024734000000000006 -0.00608526 0
0.024537300000000005 -0.00574026 0
0.024352700000000005 -0.00535945 0
0.024181600000000004 -0.00493457 0
0.024025300000000006 -0.00447104 0
0.023885000000000003 -0.00397292 0
0.023761700000000004 -0.00345817 0
0.0236554 -0.00294855 0
0.023565800000000005 -0.00245893 0
-0.041861999999999996 0.0 0
-0.041846999999999995 -0.000736419 0
-0.041852 0.00113823 0
-0.041781 0.00184001 0
-0.041665999999999995 0.00537457 0
-0.04138 0.0116516 0
-0.040902999999999995 0.0159569 0
-0.040346999999999994 0.0165384 0
-0.03982999999999999 0.0140407 0
-0.039436 0.01002 0
-0.039155999999999996 0.0070984 0
-0.038949 0.0055223 0
-0.0388 0.00335889 0
-0.038746 -6.30781e-05 0
-0.038829 -0.00483109 0
-0.039103 -0.0113697 0
-0.03961099999999999 -0.0186518 0
-0.040351 -0.0252657 0
-0.04128699999999999 -0.0300962 0
-0.042331999999999995 -0.0318311 0
-0.043366 -0.0290993 0
-0.044178999999999996 -0.0200192 0
-0.044654 -0.00815342 0
-0.04464699999999999 0.00803598 0
-0.044071 0.0253556 0
-0.042979 0.0382472 0
-0.041526999999999994 0.0479014 0
-0.039882 0.0494166 0
-0.038257 0.0478676 0
-0.036734 0.0436474 0
-0.035346 0.0398185 0
-0.034082 0.036516 0
-0.032908999999999994 0.0343555 0
-0.031791 0.0326128 0
-0.030754000000000004 0.0296793 0
-0.02982499999999999 0.0264141 0
-0.028987 0.0242264 0
-0.028190999999999994 0.0240088 0
-0.027351 0.0270349 0
-0.026343999999999992 0.0335631 0
-0.02505199999999999 0.044374 0
-0.023321999999999996 0.0599731 0
-0.021058300000000002 0.0751846 0
-0.018276799999999996 0.0903395 0
-0.015103999999999992 0.0985798 0
-0.011730499999999991 0.103166 0
-0.0082869 0.102616 0
-0.004921999999999996 0.0993167 0
-0.001674999999999996 0.0958491 0
0.001471100000000003 0.0931044 0
0.0045257999999999965 0.0905165 0
0.007514900000000005 0.0890365 0
0.010458800000000004 0.0876987 0
0.013367900000000002 0.0872084 0
0.0162995 0.0889895 0
0.019324800000000003 0.0926484 0
0.0225015 0.0977197 0
0.0258491 0.102946 0
0.0293727 0.108129 0
0.033035100000000005 0.110611 0
0.036675400000000004 0.107138 0
0.0401224 0.099659 0
0.043280700000000005 0.0900772 0
0.0460986 0.0794769 0
0.04856440000000001 0.0692125 0
0.050697500000000006 0.059431 0
0.0524671 0.0468935 0
0.0538179 0.0347857 0
0.0547642 0.0228496 0
0.0553126 0.0109529 0
0.055449700000000005 -0.00173792 0
0.0551946 -0.0124001 0
0.05460090000000001 -0.0225211 0
0.05369840000000001 -0.0309799 0
0.052536700000000006 -0.0381461 0
0.051137100000000005 -0.0452897 0
0.0495217 -0.0511924 0
0.047726000000000005 -0.0562253 0
0.0457689 -0.0607911 0
0.0436794 -0.064291 0
0.0414928 -0.066653 0
0.039246 -0.0679724 0
0.036970800000000005 -0.0684224 0
0.0346978 -0.0679122 0
0.0324868 -0.0646075 0
0.030395700000000005 -0.0616652 0
0.028410200000000004 -0.0570085 0
0.026638600000000005 -0.0502279 0
0.025080700000000004 -0.0430459 0
0.023791900000000005 -0.0356389 0
0.022733700000000003 -0.0279552 0
0.021931900000000004 -0.0215615 0
0.021290200000000002 -0.0170655 0
0.020803000000000002 -0.0127257 0
0.0204412 -0.00922055 0
0.020198 -0.00561177 0
0.020066 -0.00233781 0
0.0200501 0.00140927 0
0.020171800000000004 0.00577504 0
0.0204485 0.0106858 0
0.020896200000000004 0.0159897 0
0.021527000000000004 0.0216619 0
0.0223567 0.0279387 0
0.0234083 0.0349167 0
0.024704800000000006 0.042657 0
0.026260000000000006 0.0500786 0
0.028050700000000005 0.0570834 0
0.030083400000000003 0.0645431 0
0.0323513 0.0708391 0
0.034797400000000006 0.0756848 0
0.0374021 0.0802014 0
0.040133 0.0832135 0
0.042935600000000004 0.0846668 0
0.0458488 0.0894234 0
0.0488441 0.090531 0
0.051870900000000005 0.0904937 0
0.054831200000000004 0.0869198 0
0.05764280000000001 0.0819843 0
0.060266700000000006 0.0754577 0
0.06263200000000001 0.0667387 0
0.0646896 0.0575918 0
0.06664168000000001 0.0601287 0
0.0686105 0.0580296 0
0.07051694 0.0561808 0
0.07227836 0.0494058 0
0.07378355 0.0414467 0
0.075023599 0.0334568 0
0.076001069 0.0256099 0
0.07672186 0.0181081 0
0.07714238 0.00766838 0
0.07722046 -0.00218693 0
0.07701919 -0.00906786 0
0.07660034 -0.0157508 0
0.07596278100000001 -0.0219775 0
0.0751301243 -0.0275847 0
0.07411466 -0.032796 0
0.07295235 -0.0365103 0
0.07168703 -0.0394472 0
0.07032011 -0.0422035 0
0.06887508 -0.044347 0
0.06737139 -0.045744 0
0.06583062 -0.046611 0
0.0642688 -0.0470358 0
0.0627081 -0.0465112 0
0.0611847 -0.0448475 0
0.059733900000000006 -0.0422617 0
0.058376800000000006 -0.0393023 0
0.0571238 -0.0360841 0
0.0559781 -0.0331233 0
0.054928700000000004 -0.0300873 0
0.053969500000000004 -0.0273372 0
0.0531068 -0.0246372 0
0.052342400000000004 -0.0215507 0
0.05167290000000001 -0.0187852 0
0.0510935 -0.016235 0
0.0505877 -0.0142017 0
0.0501466 -0.0125473 0
0.0497572 -0.0108356 0
0.049424800000000005 -0.00927399 0
0.049139 -0.0079187 0
0.0488999 -0.00652298 0
0.0487031 -0.00536831 0
0.048542 -0.00436222 0
0.048413000000000005 -0.00342687 0
0.048315300000000005 -0.00246762 0
0.048251600000000006 -0.0013769 0
0.04822800000000001 -6.8828e-05 0
0.048251600000000006 0.00144652 0
0.0483291 0.00315241 0
0.048467 0.00506177 0
0.0486709 0.00705963 0
0.048931800000000004 0.00838239 0
0.0492179 0.00859285 0
0.049493 0.00783568 0
0.0497306 0.00642388 0
0.0499129 0.00457072 0
0.0500283 0.00244293 0
0.0500703 0.000202239 0
0.0500391 -0.00191597 0
0.049943600000000005 -0.00369243 0
0.049791 -0.00532739 0
0.0495878 -0.00675814 0
0.04933850000000001 -0.00811051 0
0.0490463 -0.00938468 0
0.04870870000000001 -0.0107577 0
0.0483271 -0.0121215 0
0.0478938 -0.0137782 0
0.0474063 -0.0153726 0
0.046867000000000006 -0.0169233 0
0.046276000000000005 -0.0184506 0
0.0456356 -0.0199046 0
0.04494770000000001 -0.0212967 0
0.04421460000000001 -0.0226287 0
0.043436300000000004 -0.0240042 0
0.0426139 -0.0252553 0
0.0417528 -0.026351 0
0.040856800000000006 -0.0273724 0
0.039927300000000006 -0.0283497 0
0.0389665 -0.0292721 0
0.037975300000000003 -0.0301697 0
0.0369542 -0.0310842 0
0.035902800000000006 -0.0319514 0
0.034823 -0.0328465 0
0.0337113 -0.0337679 0
0.032578800000000005 -0.0340943 0
0.0314499 -0.0336648 0
0.0303439 -0.0327503 0
0.029278000000000005 -0.0315305 0
0.028193800000000005 -0.0336196 0
0.027031700000000006 -0.0359487 0
0.025806800000000005 -0.0371917 0
0.024568 -0.0369613 0
0.023355100000000004 -0.0360585 0
0.022167400000000004 -0.0351584 0
0.021024600000000004 -0.0334613 0
0.019948800000000003 -0.0312139 0
0.018957600000000005 -0.0284202 0
0.018063800000000005 -0.0254731 0
0.017263 -0.0226137 0
0.016570500000000002 -0.0191399 0
0.0159966 -0.0155396 0
0.015543500000000002 -0.0118269 0
0.015216300000000002 -0.0079916 0
0.015019200000000003 -0.00403365 0
0.014954700000000001 -2.35978e-05 0
0.015025200000000002 0.00407412 0
0.015234300000000006 0.00829357 0
0.015585800000000004 0.0126045 0
0.016082600000000002 0.0170125 0
0.016727700000000005 0.0214715 0
0.017522700000000002 0.0260259 0
0.018472500000000003 0.0307569 0
0.019581900000000006 0.0355691 0
0.020851 0.0403254 0
0.022276300000000006 0.0449411 0
0.023851400000000002 0.0492739 0
0.0255627 0.0531863 0
0.027394400000000006 0.0563667 0
0.029314900000000005 0.058807 0
0.0313207 0.0613334 0
0.033401200000000006 0.0633388 0
0.0355463 0.0650736 0
0.037718600000000005 0.065245 0
0.039855 0.0635337 0
0.0419553 0.0626569 0
0.044002700000000006 0.0598893 0
0.045912 0.0546597 0
0.047621000000000004 0.0481046 0
0.0490968 0.0407424 0
0.0503224 0.033481 0
0.05131430000000001 0.0265942 0
0.052078 0.0195239 0
0.052603000000000004 0.0125445 0
0.052908300000000005 0.00608787 0
0.05299910000000001 -0.000216424 0
0.052884600000000004 -0.00642552 0
0.052560800000000005 -0.0124388 0
0.0520472 -0.0180874 0
0.051351100000000004 -0.0232782 0
0.050496900000000004 -0.0276805 0
0.049504900000000004 -0.0315524 0
0.048394000000000006 -0.0348433 0
0.0471838 -0.0375435 0
0.045894000000000004 -0.0396522 0
0.0445436 -0.0412233 0
0.043148500000000006 -0.0424174 0
0.0417154 -0.0434819 0
0.0402479 -0.0446631 0
0.038734700000000004 -0.0460835 0
0.037165800000000006 -0.0478845 0
0.035550000000000005 -0.049017 0
0.0338994 -0.0499738 0
0.0322198 -0.0508131 0
0.030516500000000002 -0.0513166 0
0.028813200000000004 -0.0508963 0
0.027205900000000005 -0.046659 0
0.0256768 -0.0445299 0
0.024246900000000002 -0.0420865 0
0.022863100000000004 -0.0407842 0
0.021553700000000002 -0.0378813 0
0.020355200000000004 -0.0344545 0
0.019261400000000005 -0.0313472 0
0.0182813 -0.0276478 0
0.0174283 -0.0238742 0
0.016681500000000002 -0.02129 0
0.016019400000000003 -0.0182998 0
0.015484000000000005 -0.0140337 0
0.015089500000000006 -0.00986086 0
0.014834600000000003 -0.00560245 0
0.014724300000000003 -0.00117209 0
0.014765600000000004 0.00345115 0
0.014961100000000005 0.00802625 0
0.015308100000000005 0.0126369 0
0.015815000000000003 0.0175642 0
0.016489500000000004 0.0226943 0
0.0173397 0.028099 0
0.018375000000000002 0.0337633 0
0.0195993 0.0393843 0
0.0210071 0.0447912 0
0.0225915 0.0499609 0
0.024340800000000003 0.0546669 0
-0.043664999999999995 0.0 0
-0.043659 -0.00129588 0
-0.043687000000000004 0.000326047 0
-0.043651999999999996 0.000538223 0
-0.043580999999999995 0.00401928 0
-0.04334299999999999 0.0102101 0
-0.04292699999999999 0.0138149 0
-0.042452000000000004 0.01391 0
-0.042027999999999996 0.0111412 0
-0.04173 0.00711403 0
-0.041549 0.00398692 0
-0.041458999999999996 0.00155905 0
-0.041456999999999994 -0.00145317 0
-0.04157999999999999 -0.00580488 0
-0.04187199999999999 -0.0116449 0
-0.042393 -0.0192864 0
-0.043184 -0.0276791 0
-0.04424499999999999 -0.035438 0
-0.045541 -0.0414747 0
-0.046988 -0.0445822 0
-0.048480999999999996 -0.0438883 0
-0.04979499999999999 -0.0352403 0
-0.05079299999999999 -0.0242633 0
-0.051334000000000005 -0.00861671 0
-0.05133900000000001 0.00699967 0
-0.050884 0.0187645 0
-0.050107 0.0272374 0
-0.049123 0.0301761 0
-0.048126 0.0292924 0
-0.047211 0.0254747 0
-0.04643599999999999 0.0212471 0
-0.045801999999999995 0.0169094 0
-0.045329999999999995 0.0115076 0
-0.04506199999999999 0.00485174 0
-0.04504799999999999 -0.00375518 0
-0.045343999999999995 -0.0135759 0
-0.045972 -0.0234129 0
-0.046897999999999995 -0.0312802 0
-0.048041 -0.0361108 0
-0.049278 -0.0373746 0
-0.05045999999999999 -0.0330129 0
-0.05140299999999999 -0.023208 0
-0.051937 -0.00903258 0
-0.051944000000000004 0.00776904 0
-0.05140199999999999 0.0233444 0
-0.050392000000000006 0.0358785 0
-0.049076999999999996 0.0418046 0
-0.04767099999999999 0.0415319 0
-0.046346 0.0379416 0
-0.045183 0.0320757 0
-0.044186 0.0281057 0
-0.043326 0.0236003 0
-0.04263499999999999 0.018053 0
-0.042150999999999994 0.0111711 0
-0.04192599999999999 0.00266411 0
-0.04199599999999999 -0.00618979 0
-0.042336 -0.0135846 0
-0.042891 -0.0186475 0
-0.043552999999999994 -0.020143 0
-0.044196 -0.0163409 0
-0.04456399999999999 -0.005842 0
-0.044516 0.00886512 0
-0.043904 0.0269762 0
-0.042709 0.0424726 0
-0.041101 0.0532389 0
-0.039209999999999995 0.057963 0
-0.037285 0.0574055 0
-0.03543099999999999 0.0536782 0
-0.033713999999999994 0.0496694 0
-0.032124 0.046044 0
-0.030648999999999996 0.0429463 0
-0.029246999999999995 0.0417284 0
-0.027867000000000003 0.0409525 0
-0.026524999999999993 0.0395773 0
-0.02523199999999999 0.0382337 0
-0.023961200000000002 0.038375 0
-0.022644799999999993 0.0410585 0
-0.021173299999999992 0.0477393 0
-0.019415799999999997 0.057764 0
-0.0172649 0.0707551 0
-0.01468549999999999 0.0833069 0
-0.011700199999999994 0.094583 0
-0.008403499999999994 0.10234 0
-0.0048961000000000005 0.107569 0
-0.001243099999999997 0.111022 0
0.0024655999999999983 0.110789 0
0.0061068000000000094 0.107579 0
0.009627700000000003 0.103843 0
0.0130177 0.099887 0
0.016278600000000004 0.0957805 0
0.019403700000000003 0.0920437 0
0.0224199 0.0892702 0
0.0253607 0.087433 0
0.0282598 0.086826 0
0.0311653 0.0877131 0
0.034194100000000005 0.0947724 0
0.0374557 0.100055 0
0.040805900000000006 0.0999958 0
0.044071400000000004 0.0956385 0
0.0471404 0.0885068 0
0.049938500000000004 0.0796815 0
0.0524232 0.0698041 0
0.0545749 0.0600589 0
0.056411 0.0507223 0
0.05793860000000001 0.041566 0
0.059162400000000004 0.0324043 0
0.0600855 0.0236541 0
0.060725600000000005 0.0151452 0
0.0610853 0.00708534 0
0.0611931 -0.000166735 0
0.0609984 -0.0110318 0
0.0604711 -0.0198769 0
0.0596651 -0.0276503 0
0.058631100000000005 -0.0338252 0
0.05741450000000001 -0.0387148 0
0.0560285 -0.0441246 0
0.0544751 -0.0486254 0
0.052790500000000004 -0.0521868 0
0.050991400000000006 -0.0554602 0
0.0490939 -0.0581292 0
0.0471279 -0.0596085 0
0.045128 -0.0603315 0
0.043107700000000006 -0.0607212 0
0.0410972 -0.0601063 0
0.0391287 -0.0578937 0
0.0373017 -0.0511627 0
0.035663900000000005 -0.047403 0
0.034206900000000005 -0.0396616 0
0.032999400000000005 -0.0346654 0
0.031915700000000005 -0.0298539 0
0.031064900000000006 -0.0222129 0
0.030426 -0.016564 0
0.029978700000000004 -0.0106395 0
0.029717800000000003 -0.0058125 0
0.029587100000000005 -0.00231531 0
0.029568000000000004 0.000913323 0
0.0296533 0.00403997 0
0.029841700000000006 0.00718601 0
0.030140400000000005 0.010706 0
0.030566000000000003 0.0146851 0
0.031125700000000006 0.0187711 0
0.031829 0.0232475 0
0.0326877 0.0281154 0
0.0337143 0.0332362 0
0.034910000000000004 0.0382319 0
0.0362704 0.043197 0
0.037790000000000004 0.0476434 0
0.039452900000000006 0.0520181 0
0.0412707 0.0568618 0
0.043250500000000004 0.0616216 0
0.04538300000000001 0.0660159 0
0.0476538 0.0699974 0
0.0500427 0.0726991 0
0.05244940000000001 0.0711625 0
0.0547433 0.0663327 0
0.05683680000000001 0.0594388 0
0.0586744 0.0511754 0
0.060242500000000004 0.0435562 0
0.0615269 0.0333403 0
0.062456500000000005 0.0228741 0
0.0630338 0.012385 0
0.0635793 0.0187486 0
0.06415900000000001 0.0164411 0
0.0647133 0.0166494 0
0.06522006 0.0128758 0
0.0655496 0.00741009 0
0.06572596 0.00361865 0
0.06579559 0.000749317 0
0.06576663 -0.00239305 0
0.06563983000000001 -0.0049001 0
0.06544422 -0.0067198 0
0.0651878 -0.00859318 0
0.0648683 -0.0104407 0
0.0644947 -0.0118131 0
0.0640835 -0.0127736 0
0.0636405 -0.0137457 0
0.0631698 -0.0143901 0
0.0626859 -0.0145708 0
0.0621992 -0.0146685 0
0.0617096 -0.0146664 0
0.061224200000000006 -0.0144565 0
0.0607486 -0.0140223 0
0.060294 -0.0132562 0
0.0598677 -0.0123731 0
0.05947040000000001 -0.0115363 0
0.059099 -0.0108655 0
0.0587424 -0.0105103 0
0.05839080000000001 -0.0105916 0
0.058037200000000004 -0.0106412 0
0.05768040000000001 -0.0107835 0
0.0573182 -0.0109248 0
0.0569539 -0.0109087 0
0.0565915 -0.0108383 0
0.0562317 -0.0107484 0
0.0558752 -0.0106722 0
0.055519400000000003 -0.0106922 0
0.055161600000000005 -0.0107909 0
0.054799200000000006 -0.010963 0
0.054430000000000006 -0.0111944 0
0.054052 -0.0114837 0
0.053663600000000006 -0.0118198 0
0.05326310000000001 -0.0121997 0
0.052849400000000005 -0.0126181 0
0.052421 -0.0130762 0
0.0519765 -0.0135815 0
0.05151460000000001 -0.0141177 0
0.05103390000000001 -0.0147097 0
0.050533400000000006 -0.0152879 0
0.0500142 -0.0158399 0
0.0494768 -0.0163919 0
0.0489204 -0.0169644 0
0.0483451 -0.0175495 0
0.0477495 -0.0181574 0
0.047133900000000006 -0.0187676 0
0.046497500000000004 -0.019392 0
0.0458404 -0.0200158 0
0.0451625 -0.0206334 0
0.0444644 -0.0212364 0
0.043745700000000005 -0.0218517 0
0.043007500000000004 -0.0224271 0
0.04225 -0.0230063 0
0.0414732 -0.0235896 0
0.040676800000000006 -0.0241805 0
0.039860700000000006 -0.0247715 0
0.039025000000000004 -0.0253531 0
0.038170100000000005 -0.0259371 0
0.037294900000000006 -0.0265454 0
0.036399 -0.0272451 0
0.035477600000000005 -0.0279754 0
0.034542800000000005 -0.0280384 0
0.0336168 -0.0275669 0
0.0327107 -0.0268378 0
0.031836300000000005 -0.0256545 0
0.031009100000000005 -0.0241163 0
0.0302351 -0.0224655 0
0.029517100000000004 -0.0207435 0
0.028856600000000003 -0.0190664 0
0.028265500000000006 -0.0156044 0
0.027820900000000003 -0.0115186 0
0.027522000000000005 -0.00664926 0
0.0273739 -0.0027761 0
0.027339600000000006 0.000562657 0
0.0274174 0.00390423 0
0.027606700000000005 0.00733539 0
0.027915100000000005 0.0109921 0
0.028345300000000004 0.0146812 0
0.0289002 0.0184536 0
0.029581000000000003 0.0222036 0
0.0303876 0.0260204 0
0.0313239 0.0299812 0
0.0323939 0.0340293 0
0.0335972 0.0377867 0
0.0349271 0.0415157 0
0.036360800000000006 0.0443184 0
0.0378903 0.0474688 0
0.039530800000000005 0.0507009 0
0.041272 0.0536167 0
0.0431423 0.060572 0
0.045284200000000004 0.067725 0
0.047654100000000005 0.0737817 0
0.0501771 0.0768384 0
0.0527401 0.0764724 0
0.055248000000000005 0.0738439 0
0.057641200000000004 0.0697882 0
0.059869500000000006 0.0639266 0
0.061873300000000006 0.0566314 0
0.0636183 0.0484609 0
0.0650159 0.0361196 0
0.06605026 0.0273314 0
0.0668432 0.0207675 0
0.06740404 0.0132319 0
0.06771292000000001 0.0056984 0
0.0677721 -0.00180585 0
0.0675726 -0.00971751 0
0.06711219 -0.0173781 0
0.06640913000000001 -0.0243013 0
0.06549035 -0.0303045 0
0.0643819 -0.0358338 0
0.0630984 -0.0408206 0
0.061667700000000006 -0.0447524 0
0.060105000000000006 -0.0486401 0
0.0584307 -0.05156 0
0.05667 -0.0539117 0
0.0548466 -0.0553424 0
0.052986700000000005 -0.0561351 0
0.0511124 -0.0562369 0
0.04925550000000001 -0.0550815 0
0.047454500000000004 -0.0531184 0
0.045695 -0.0535892 0
0.0438985 -0.0537573 0
0.042109400000000005 -0.0537729 0
0.040333100000000004 -0.0528291 0
0.0386092 -0.0507502 0
0.036969800000000004 -0.0478033 0
0.035445300000000006 -0.043825 0
0.034064500000000004 -0.039284 0
0.0328366 -0.034814 0
0.031762500000000006 -0.0299725 0
0.030845900000000002 -0.0253665 0
0.030077 -0.021228 0
0.029432800000000002 -0.0176186 0
-0.043197 0.0 0
-0.04318899999999999 -0.00113549 0
-0.043209 0.000620859 0
-0.04316099999999999 0.000982819 0
-0.043075 0.00449675 0
-0.04282 0.0107182 0
-0.04238399999999999 0.0144861 0
-0.04188599999999999 0.0146051 0
-0.041436 0.0119425 0
-0.041114 0.00782051 0
-0.040908 0.00482617 0
-0.040785 0.00265204 0
-0.040742 -0.000136184 0
-0.04081699999999999 -0.00423385 0
-0.04105199999999999 -0.00979066 0
-0.041506 -0.0171376 0
-0.042219999999999994 -0.0252246 0
-0.043193999999999996 -0.0326667 0
-0.044391 -0.0383751 0
-0.04572899999999999 -0.0411021 0
-0.047095 -0.0400308 0
-0.048367999999999994 -0.0357608 0
-0.04937799999999999 -0.0243967 0
-0.049907999999999994 -0.00803562 0
-0.04986900000000001 0.00957582 0
-0.04926799999999999 0.0244511 0
-0.048264 0.0348137 0
-0.047003 0.03948 0
-0.045679 0.0392381 0
-0.044426999999999994 0.0357887 0
-0.04331599999999999 0.0312096 0
-0.04234 0.0275516 0
-0.041493 0.0234524 0
-0.0408 0.0183082 0
-0.04030399999999999 0.0116007 0
-0.040056999999999995 0.00356615 0
-0.040086 -0.00467125 0
-0.04035799999999999 -0.0109839 0
-0.040801000000000004 -0.0144278 0
-0.041291999999999995 -0.0144302 0
-0.041702 -0.0102411 0
-0.04189999999999999 -0.000973057 0
-0.041645 0.0159139 0
-0.040776999999999994 0.0354456 0
-0.03924 0.0555148 0
-0.037179000000000004 0.0672582 0
-0.034784999999999996 0.0745044 0
-0.032305 0.0735654 0
-0.029931 0.0687435 0
-0.027727 0.0638485 0
-0.025679999999999994 0.0594585 0
-0.0237623 0.0561821 0
-0.0219216 0.0547379 0
-0.0201012 0.0545631 0
-0.018281900000000004 0.0546577 0
-0.0164478 0.0554787 0
-0.014564800000000003 0.0577162 0
-0.012566300000000002 0.0626348 0
-0.010347300000000004 0.0703325 0
-0.007852299999999993 0.0792473 0
-0.0050362999999999936 0.0892725 0
-0.0018813000000000024 0.0999356 0
0.0016035999999999967 0.108646 0
0.005348900000000004 0.115467 0
0.009289400000000003 0.120261 0
0.013332400000000001 0.121665 0
0.017368800000000004 0.120217 0
0.021318800000000006 0.116666 0
0.025123400000000004 0.111651 0
0.028744200000000004 0.105798 0
0.0321631 0.0996761 0
0.0353583 0.0915263 0
0.038250400000000004 0.0830217 0
0.0408724 0.0746439 0
0.0431799 0.0644864 0
0.045181900000000004 0.0562294 0
0.0469178 0.0484571 0
0.0483791 0.0396269 0
0.049534800000000004 0.0300582 0
0.050336200000000005 0.0176735 0
0.0506847 0.00408718 0
0.0506061 -0.00766264 0
0.0501561 -0.0186347 0
0.049367100000000004 -0.0278514 0
0.0482995 -0.0356654 0
0.04697420000000001 -0.0432993 0
0.045418700000000006 -0.0495377 0
0.043669200000000005 -0.055117 0
0.041741900000000005 -0.0601061 0
0.0396684 -0.063846 0
0.0374965 -0.0663105 0
0.0352347 -0.0691021 0
0.032924300000000004 -0.0693039 0
0.030619 -0.0691283 0
0.028329900000000005 -0.0678844 0
0.0261167 -0.0648614 0
0.0240398 -0.0600281 0
0.022137900000000002 -0.0546424 0
0.020453400000000004 -0.0459973 0
0.019066 -0.0377502 0
0.017965400000000006 -0.0292092 0
0.017113100000000006 -0.0228253 0
0.0164503 -0.0175584 0
0.015939100000000005 -0.0134624 0
0.015563500000000001 -0.00929042 0
0.015313800000000002 -0.00609569 0
0.015159800000000001 -0.00302792 0
0.015122400000000001 0.000677272 0
0.015210500000000002 0.00456208 0
0.0154409 0.00915469 0
0.015830900000000002 0.0140838 0
0.016393700000000004 0.0194754 0
0.017144700000000006 0.0254316 0
0.018109200000000006 0.0323286 0
0.019334300000000006 0.0412959 0
0.020892900000000006 0.0516007 0
0.0227759 0.0607125 0
0.024944400000000005 0.0688851 0
0.0273718 0.0761987 0
0.030017600000000005 0.0819672 0
0.032824900000000004 0.0860036 0
0.035738200000000005 0.0884261 0
0.0387069 0.0893433 0
0.041692900000000005 0.0894503 0
0.044653200000000004 0.0880204 0
0.047524300000000005 0.0840178 0
0.050211900000000004 0.077284 0
0.0526422 0.0688592 0
0.0547787 0.0598445 0
0.056670200000000004 0.0573393 0
0.0585339 0.0546848 0
0.0603148 0.052433 0
0.0619937 0.047541 0
0.0634582 0.0405827 0
0.0646726 0.032644 0
0.06562177 0.0248617 0
0.06632855 0.0180857 0
0.06681378 0.0112475 0
0.06706557 0.00440554 0
0.0671038 -0.0016705 0
0.06694859 -0.00715226 0
0.06662233000000001 -0.0121151 0
0.06613858 -0.0164706 0
0.06551641 -0.0206306 0
0.0647675 -0.0238243 0
0.06392690000000001 -0.0265374 0
0.0629957 -0.0291353 0
0.061983800000000006 -0.031405 0
0.060903900000000004 -0.0332299 0
0.05977300000000001 -0.0344923 0
0.0586082 -0.0352812 0
0.0574274 -0.0354822 0
0.056251800000000005 -0.0349981 0
0.055099 -0.0343553 0
0.0539634 -0.0336149 0
0.0528732 -0.0318008 0
0.0518378 -0.0307559 0
0.0508232 -0.0300975 0
0.0498334 -0.0295736 0
0.048846200000000006 -0.0295815 0
0.0478719 -0.0290283 0
0.046905 -0.0289923 0
0.04594480000000001 -0.0286123 0
0.0450011 -0.0280455 0
0.044077500000000006 -0.0274184 0
0.0431746 -0.0268006 0
0.0422914 -0.0262478 0
0.0414206 -0.0260088 0
0.040561400000000004 -0.0255947 0
0.0397191 -0.0249905 0
0.0389021 -0.024076 0
0.038124700000000004 -0.0226592 0
0.037400800000000005 -0.0208822 0
0.036740400000000006 -0.0188742 0
0.036149 -0.0167848 0
0.0356257 -0.0148334 0
0.0351604 -0.0132359 0
0.0347482 -0.0115964 0
0.034390800000000006 -0.00998705 0
0.0340869 -0.00834367 0
0.033839 -0.00662202 0
0.0336494 -0.00484854 0
0.0335185 -0.00310422 0
0.033444400000000006 -0.00143915 0
0.0334232 8.50184e-05 0
0.033452 0.0015523 0
0.033528100000000005 0.00293987 0
0.0336503 0.00433251 0
0.033819400000000006 0.00574673 0
0.0340362 0.00720641 0
0.0343033 0.00875784 0
0.034623400000000006 0.0103759 0
0.034997900000000005 0.0120145 0
0.035427200000000006 0.0136667 0
0.035911700000000005 0.0153181 0
0.036450100000000006 0.0168895 0
0.037038600000000005 0.0183251 0
0.037669900000000006 0.0194425 0
0.0383343 0.0203601 0
0.0390266 0.0210987 0
0.039739100000000006 0.0215892 0
0.0404633 0.0218071 0
0.041183500000000005 0.021269 0
0.0418682 0.0197632 0
0.0424891 0.017536 0
0.043025400000000005 0.0146802 0
0.043455 0.0112885 0
0.0437753 0.00815561 0
0.0439939 0.00516242 0
0.0441173 0.0024143 0
0.0441534 -7.2972e-05 0
0.044112 -0.00226709 0
0.044000700000000004 -0.00427172 0
0.043824800000000004 -0.00616674 0
0.043586700000000006 -0.00800753 0
0.043286700000000004 -0.00992294 0
0.0429193 -0.0119965 0
0.0424826 -0.0141027 0
0.041974000000000004 -0.0163421 0
0.041389600000000006 -0.0186009 0
0.0407312 -0.0207716 0
0.0400037 -0.0227642 0
0.039213000000000005 -0.0245719 0
0.038365 -0.0262159 0
0.0374646 -0.0277376 0
0.0365151 -0.0291752 0
0.0355183 -0.030548 0
0.0344789 -0.0317642 0
0.0334008 -0.0328828 0
0.032286600000000006 -0.0339404 0
0.031145200000000005 -0.0344508 0
0.030001900000000005 -0.0341387 0
0.028879100000000005 -0.0335362 0
0.027753400000000004 -0.0327567 0
0.026709500000000004 -0.0302514 0
0.025742900000000006 -0.0278536 0
0.024868 -0.0247417 0
0.024102900000000003 -0.0215858 0
0.0234329 -0.0189372 0
0.022842600000000005 -0.0165323 0
0.0223427 -0.0135421 0
0.021956200000000002 -0.00969916 0
0.0216943 -0.00653323 0
0.0215298 -0.00323126 0
0.0214943 0.000789537 0
0.021586900000000006 0.00463467 0
0.021811500000000004 0.00865619 0
0.022170500000000003 0.0126966 0
0.022664500000000004 0.0167592 0
0.0232954 0.0208911 0
0.0240654 0.0251278 0
0.024979900000000006 0.0295501 0
0.0260436 0.0340473 0
0.0272552 0.038398 0
0.028607800000000003 0.0425042 0
0.0300913 0.0462419 0
0.03169 0.0494461 0
0.033388900000000006 0.0522826 0
0.0351694 0.0543495 0
0.037013500000000005 0.0562753 0
0.038927800000000005 0.0584909 0
0.0409148 0.0605826 0
0.0429679 0.0624919 0
0.0450706 0.0632516 0
0.047144500000000006 0.060828 0
0.04921160000000001 0.0635572 0
0.0513339 0.0634979 0
0.0534328 0.0624916 0
0.0554683 0.0590783 0
0.0573313 0.0528939 0
0.058973700000000004 0.045973 0
0.060379 0.0388777 0
0.061527700000000005 0.0307703 0
0.062341 0.019198 0
0.0628104 0.0101611 0
0.0630055 0.00227923 0
0.0629616 -0.00439288 0
0.0627147 -0.010056 0
0.062259 -0.0168704 0
0.061587600000000006 -0.0229477 0
0.0607294 -0.0281324 0
0.0596956 -0.0335181 0
0.058497600000000004 -0.0379685 0
0.05716450000000001 -0.0418466 0
0.0557043 -0.0453994 0
0.0541408 -0.04817 0
0.052495700000000006 -0.0503343 0
0.0507929 -0.0516733 0
0.0490574 -0.0523338 0
0.0473146 -0.0521499 0
0.0455841 -0.05175 0
0.0438947 -0.0494462 0
0.042296200000000006 -0.0467325 0
0.0407763 -0.0448081 0
0.0393244 -0.0426541 0
0.0379431 -0.0403078 0
0.0366664 -0.0364999 0
0.035526600000000005 -0.0324012 0
0.034529800000000006 -0.026581 0
0.033760000000000005 -0.0204438 0
0.033174300000000004 -0.0151284 0
-0.042211 0.0 0
-0.042198 -0.000829397 0
-0.042205999999999994 0.00104564 0
-0.04214 0.00166132 0
-0.042031 0.00519753 0
-0.041750999999999996 0.0114703 0
-0.041283 0.0156309 0
-0.04074 0.0160674 0
-0.04024 0.0135019 0
-0.039865 0.00942789 0
-0.039604 0.00653466 0
-0.039416999999999994 0.00483875 0
-0.039293999999999996 0.00251184 0
-0.039272 -0.00108379 0
-0.039391999999999996 -0.00605414 0
-0.039709999999999995 -0.0128011 0
-0.04027 -0.0202896 0
-0.04106799999999999 -0.0271194 0
-0.042068999999999995 -0.0321794 0
-0.04318799999999999 -0.0341732 0
-0.044311 -0.0325358 0
-0.045281 -0.0253288 0
-0.04593 -0.0134657 0
-0.046115 0.00197522 0
-0.045746999999999996 0.0191637 0
-0.044833 0.0342693 0
-0.043470999999999996 0.046057 0
-0.041849 0.0497911 0
-0.040208999999999995 0.0480075 0
-0.03869 0.0431707 0
-0.037328 0.0389221 0
-0.036096 0.035457 0
-0.034971 0.0325081 0
-0.033922999999999995 0.0302828 0
-0.032979999999999995 0.0264548 0
-0.032177 0.0220088 0
-0.03151799999999999 0.0178896 0
-0.030968999999999997 0.0155708 0
-0.030453999999999995 0.0161807 0
-0.029848 0.0205394 0
-0.029026999999999997 0.0295096 0
-0.027784000000000003 0.0443097 0
-0.02599599999999999 0.0627918 0
-0.023589600000000002 0.0804042 0
-0.020653099999999994 0.0943308 0
-0.017352999999999993 0.101805 0
-0.013947299999999996 0.101597 0
-0.010632099999999992 0.09736 0
-0.007472099999999995 0.0926451 0
-0.0044492 0.0892215 0
-0.0015222999999999903 0.0866121 0
0.0013240000000000057 0.0843637 0
0.004108200000000006 0.0828868 0
0.006859299999999999 0.0824338 0
0.0096194 0.0836418 0
0.012462 0.0869965 0
0.015452200000000006 0.0926001 0
0.0186802 0.100622 0
0.022167700000000005 0.108179 0
0.025901300000000002 0.115268 0
0.029884100000000004 0.121772 0
0.033960800000000006 0.122154 0
0.0379834 0.118697 0
0.041823200000000005 0.111649 0
0.0453942 0.102899 0
0.0486482 0.0926958 0
0.0515381 0.0812198 0
0.054036200000000006 0.069381 0
0.0561599 0.0591329 0
0.0579678 0.0498679 0
0.059456 0.0400676 0
0.0606189 0.0304733 0
0.061725100000000005 0.0336792 0
0.06279710000000001 0.0307486 0
0.0637875 0.0286682 0
0.0646897 0.0253723 0
0.06545557 0.0206337 0
0.06605747000000001 0.0158922 0
0.06650538 0.0113179 0
0.06680979000000001 0.00721672 0
0.06699185 0.00388461 0
0.0670564 0.000328484 0
0.06701425 -0.00263946 0
0.06688326 -0.00493665 0
0.0666859 -0.00679399 0
0.06643084 -0.00836869 0
0.06612968 -0.00958592 0
0.06579422 -0.0104457 0
0.06543823 -0.0108433 0
0.0650752 -0.0109036 0
0.0647168 -0.0105514 0
0.064379 -0.00970177 0
0.06407410000000001 -0.00863607 0
0.0638054 -0.00754923 0
0.06357270000000001 -0.00648096 0
0.0633726 -0.00567084 0
0.06319280000000001 -0.00521086 0
0.0630232 -0.00500118 0
0.0628615 -0.00472618 0
0.06270830000000001 -0.00446988 0
0.06256310000000001 -0.00415713 0
0.062425600000000005 -0.00411552 0
0.062286 -0.00426573 0
0.0621379 -0.00466478 0
0.0619702 -0.00537435 0
0.061776700000000004 -0.00620788 0
0.061553500000000004 -0.00714901 0
0.061298200000000004 -0.00810573 0
0.0610129 -0.00895035 0
0.060701200000000004 -0.00970292 0
0.060365100000000005 -0.010422 0
0.060005800000000005 -0.0110909 0
0.0596246 -0.0117514 0
0.05922090000000001 -0.0124296 0
0.058794400000000004 -0.0131244 0
0.0583448 -0.0138158 0
0.057872400000000004 -0.014489 0
0.0573779 -0.0151559 0
0.056861 -0.0158316 0
0.0563216 -0.0165018 0
0.0557603 -0.0171586 0
0.055177000000000004 -0.0178081 0
0.0545725 -0.0184446 0
0.0539468 -0.0190754 0
0.0533003 -0.0197011 0
0.052632700000000004 -0.0203289 0
0.0519444 -0.0209557 0
0.051235100000000006 -0.0215847 0
0.0505048 -0.0222168 0
0.049753000000000006 -0.022883 0
0.04897850000000001 -0.0235776 0
0.048180600000000004 -0.0242821 0
0.0473589 -0.0249971 0
0.0465134 -0.0257157 0
0.045644000000000004 -0.0264331 0
0.0447505 -0.0271616 0
0.0438325 -0.0279049 0
0.0428896 -0.0286528 0
0.0419194 -0.0294218 0
0.040922700000000006 -0.0303572 0
0.039897300000000004 -0.0310955 0
0.038850100000000005 -0.0317435 0
0.0377807 -0.0324067 0
0.036689700000000006 -0.0330463 0
0.0355778 -0.0336521 0
0.034446300000000006 -0.0342452 0
0.0333026 -0.0343493 0
0.032165400000000004 -0.0344939 0
0.0309928 -0.03414 0
0.029885600000000005 -0.0326183 0
0.028835100000000002 -0.030048 0
0.027888000000000003 -0.0272716 0
0.027010600000000003 -0.0253545 0
0.0262137 -0.0226252 0
0.025506800000000003 -0.0201717 0
0.0248723 -0.0179963 0
0.024320100000000004 -0.0152423 0
0.023865500000000005 -0.0121636 0
0.023509500000000003 -0.00948269 0
0.023236100000000003 -0.00681741 0
0.023072600000000006 -0.00315987 0
0.023032500000000004 0.000555878 0
0.023116300000000006 0.00428618 0
0.023324300000000006 0.00802019 0
0.0236569 0.0117659 0
0.024114200000000002 0.0154866 0
0.0246962 0.0192504 0
0.025404500000000003 0.0230712 0
0.026241800000000003 0.0269805 0
0.027209300000000006 0.0308649 0
0.028304500000000003 0.034635 0
0.0295223 0.0382151 0
0.030854100000000002 0.041476 0
0.0322881 0.0443786 0
0.033809700000000005 0.046708 0
0.0354015 0.0487206 0
0.0370605 0.0506582 0
0.0387776 0.052267 0
0.0405482 0.0539286 0
0.0423761 0.0556309 0
0.044252200000000005 0.0566312 0
0.0461162 0.0548564 0
0.0478765 0.0507009 0
0.0493725 0.0404849 0
0.0505631 0.0307799 0
0.0513628 0.018428 0
0.0518267 0.01011 0
0.0520166 0.00191082 0
0.0519671 -0.0038368 0
0.0517528 -0.00902374 0
0.051338800000000004 -0.0154121 0
0.0507171 -0.0215747 0
0.049894900000000006 -0.0273451 0
0.048875100000000005 -0.0334781 0
0.047666700000000006 -0.0386373 0
0.0462997 -0.0430374 0
0.044800000000000006 -0.0466425 0
0.043194800000000005 -0.0494155 0
0.0415109 -0.0514016 0
0.039773800000000005 -0.052666 0
0.0380061 -0.0533199 0
0.036220600000000006 -0.053723 0
0.0344319 -0.0537132 0
0.0326363 -0.0541705 0
0.0308321 -0.0542014 0
0.029041900000000002 -0.0531336 0
0.027316700000000006 -0.0504316 0
0.0257048 -0.0464983 0
0.024237500000000002 -0.0417909 0
0.022943000000000005 -0.0363354 0
0.0218287 -0.0309263 0
0.020892900000000006 -0.0257495 0
0.0201191 -0.0211079 0
0.019492800000000005 -0.0171234 0
0.018966200000000003 -0.0144895 0
0.0185448 -0.0109281 0
0.0182427 -0.0073658 0
0.018066700000000005 -0.00342968 0
0.018023200000000003 0.000595774 0
0.0180979 0.00367382 0
0.018287900000000003 0.00782009 0
0.018638600000000005 0.012964 0
0.019157 0.0178777 0
0.019841300000000006 0.0230227 0
0.020707300000000005 0.0286986 0
0.0217643 0.0344161 0
0.023008400000000005 0.0399303 0
0.0244334 0.0452823 0
0.026033 0.0503432 0
0.027789300000000003 0.0547209 0
0.029683100000000004 0.0586502 0
0.031699700000000004 0.0620846 0
0.033823900000000004 0.0649377 0
0.0360306 0.0673613 0
0.0383133 0.069426 0
0.0406571 0.0710742 0
0.0430388 0.0713927 0
0.0453765 0.0685315 0
0.0475746 0.0643211 0
0.04977 0.065983 0
0.05194650000000001 0.0646683 0
0.054075 0.0630847 0
0.0561077 0.0584709 0
0.0579387 0.0516269 0
0.059527800000000006 0.0441834 0
0.060869000000000006 0.0367733 0
0.0619665 0.0295725 0
0.062823 0.0222523 0
0.063434 0.0148613 0
0.0637971 0.00730203 0
0.0639106 -9.47819e-05 0
0.0637809 -0.00726434 0
0.0634223 -0.0135196 0
0.0628634 -0.0196991 0
0.062114100000000005 -0.0249463 0
0.0611926 -0.0299062 0
0.0601201 -0.0341893 0
0.0589114 -0.0380671 0
0.057585700000000004 -0.0412978 0
0.056153800000000004 -0.0443151 0
0.0546362 -0.0465698 0
0.0530576 -0.0479605 0
0.0514418 -0.0489008 0
0.0498086 -0.0489634 0
0.048188800000000004 -0.0481841 0
0.0466288 -0.0440246 0
0.0452622 -0.0383835 0
0.0440892 -0.0321069 0
0.043131 -0.0263692 0
0.0423245 -0.0222455 0
0.0416629 -0.018138 0
0.041117600000000004 -0.0146868 0
0.0407491 -0.00774932 0
0.040567700000000005 -0.00292854 0
0.0405789 0.00265701 0
0.040713900000000004 0.00521432 0
0.040941000000000005 0.00824636 0
0.041264100000000005 0.0109518 0
0.041676300000000006 0.0137036 0
0.042184700000000006 0.0167036 0
0.0427934 0.0196186 0
0.043494200000000004 0.0222703 0
0.04428120000000001 0.0247955 0
0.045149400000000006 0.0271795 0
0.0460975 0.0296157 0
0.0471303 0.0322751 0
0.0482592 0.0354741 0
0.0495057 0.039206 0
0.0508811 0.0431635 0
0.0523911 0.0472403 0
0.0540346 0.0511049 0
0.055767300000000006 0.0521171 0
0.0574668 0.0495733 0
0.0590407 0.0448779 0
0.0604342 0.038952 0
0.0616258 0.0330172 0
0.0626147 0.0268294 0
0.0633884 0.0197908 0
0.0639234 0.0129274 0
0.0642341 0.00598601 0
0.0642818 -0.00564097 0
-0.042349 0.0 0
-0.042336 -0.000866783 0
-0.042344999999999994 0.00100916 0
-0.042281 0.00158885 0
-0.042174 0.00513155 0
-0.041896 0.0114005 0
-0.041432 0.0155032 0
-0.040895 0.0158818 0
-0.04040099999999999 0.0132959 0
-0.040033 0.00919945 0
-0.039778999999999995 0.00631439 0
-0.039601 0.00456461 0
-0.039487999999999995 0.00217404 0
-0.039478 -0.00148933 0
-0.039612999999999995 -0.00653799 0
-0.039949 -0.0133655 0
-0.040528999999999996 -0.0209346 0
-0.04135 -0.0278457 0
-0.042377 -0.0329927 0
-0.04352399999999999 -0.0350855 0
-0.044676999999999994 -0.0333864 0
-0.045717999999999995 -0.0284793 0
-0.046474 -0.0165403 0
-0.046735 0.000287388 0
-0.04640799999999999 0.0185267 0
-0.045499 0.0340287 0
-0.044155 0.0455792 0
-0.042517 0.0510882 0
-0.040823 0.0497212 0
-0.039256 0.0443185 0
-0.037867 0.0394382 0
-0.036621 0.0358141 0
-0.035485 0.0328337 0
-0.03443199999999999 0.0302806 0
-0.033493999999999996 0.0261333 0
-0.032707 0.0213394 0
-0.032076999999999994 0.0168901 0
-0.031566 0.0142807 0
-0.031099 0.0146648 0
-0.030547999999999992 0.0187409 0
-0.02978 0.0279712 0
-0.028637999999999997 0.040664 0
-0.026969999999999994 0.0593007 0
-0.024614200000000003 0.0794073 0
-0.0217242 0.0932431 0
-0.0184241 0.102511 0
-0.0149836 0.103219 0
-0.011595999999999995 0.0997247 0
-0.008360499999999993 0.0947568 0
-0.0052788 0.0906666 0
-0.0023091999999999974 0.0878022 0
0.0005721000000000059 0.085318 0
0.0033853999999999967 0.0836554 0
0.006156400000000006 0.082835 0
0.008920700000000004 0.0834043 0
0.011744100000000007 0.0862006 0
0.014699500000000004 0.091262 0
0.017868500000000002 0.0988808 0
0.021327400000000003 0.107783 0
0.025042400000000006 0.11466 0
0.0289926 0.122215 0
0.033108900000000004 0.123244 0
0.037150100000000005 0.119164 0
0.0410202 0.112888 0
0.0446283 0.103724 0
0.0479 0.093094 0
0.050809400000000005 0.0820065 0
0.0533429 0.07067 0
0.055508600000000005 0.06018 0
0.0573422 0.0504425 0
0.058843400000000004 0.0402618 0
0.0600069 0.0300397 0
0.0608324 0.0202046 0
0.061336600000000005 0.010495 0
0.0614892 -0.00174855 0
0.0612178 -0.0137211 0
0.0605675 -0.0245105 0
0.059595600000000006 -0.0328265 0
0.0583718 -0.0401352 0
0.056919300000000006 -0.0464622 0
0.0552732 -0.0520529 0
0.0534432 -0.0572492 0
0.0514645 -0.0611792 0
0.049373200000000006 -0.0640439 0
0.0472051 -0.0658379 0
0.0449888 -0.0670301 0
0.042750100000000006 -0.0671215 0
0.040535100000000004 -0.0657031 0
0.0383399 -0.0671994 0
0.036069800000000006 -0.0683899 0
0.0337951 -0.0679274 0
0.031594500000000005 -0.0638156 0
0.029568900000000002 -0.0587182 0
0.027729800000000006 -0.0512645 0
0.026172400000000005 -0.0431775 0
0.0248822 -0.0347442 0
0.0238555 -0.0275002 0
0.0230543 -0.0215826 0
0.022418900000000005 -0.0167372 0
0.021937200000000004 -0.0126272 0
0.0215833 -0.00888332 0
0.021349200000000006 -0.00534538 0
0.021230100000000002 -0.00187657 0
0.0212211 0.00089221 0
0.021304100000000006 0.0043662 0
0.021543 0.0098175 0
0.021965400000000003 0.0152548 0
0.0225746 0.0211716 0
0.023400000000000004 0.0281455 0
0.024464900000000005 0.0353908 0
0.025767700000000004 0.0423525 0
0.027298100000000006 0.049146 0
0.029053500000000003 0.0557438 0
0.031013600000000002 0.0614062 0
0.0331467 0.0662985 0
0.0354341 0.0705791 0
0.037848400000000004 0.0739963 0
0.0403625 0.0765619 0
0.042944600000000006 0.0781101 0
0.0455334 0.0766716 0
0.0481438 0.0793668 0
0.05077280000000001 0.0782723 0
0.0533521 0.0765511 0
0.0558433 0.0726761 0
0.058296 0.07428 0
0.060747100000000005 0.0729358 0
0.0631551 0.0713624 0
0.06546143 0.066461 0
0.0675443 0.0589569 0
0.06936873 0.0509929 0
0.07092583000000001 0.0429796 0
0.07221555 0.0349151 0
0.07323456 0.0266992 0
0.07397251 0.0179682 0
0.074423872 0.0096349 0
0.074603895 0.00160381 0
0.07453190900000001 -0.00499504 0
0.074244564 -0.011653 0
0.07375484 -0.0173262 0
0.07307451000000001 -0.0232635 0
0.07220368 -0.0284065 0
0.07117963000000001 -0.0327767 0
0.07002147 -0.0363133 0
0.06875799 -0.0393132 0
0.06740215000000001 -0.0418524 0
0.06596868 -0.0439425 0
0.0644807 -0.0452133 0
0.06296070000000001 -0.0458921 0
0.0614284 -0.0459796 0
0.0599041 -0.0454359 0
0.0584133 -0.0439684 0
0.05698690000000001 -0.0416318 0
0.0556492 -0.0387715 0
0.0544076 -0.0361751 0
0.0532084 -0.0365057 0
0.05197980000000001 -0.0372957 0
0.0506934 -0.0395229 0
0.049378700000000005 -0.0390002 0
0.0481065 -0.037529 0
0.046877300000000004 -0.036196 0
0.0457013 -0.0345521 0
0.04457560000000001 -0.0330287 0
0.0435031 -0.03153 0
0.0424739 -0.0302733 0
0.0414811 -0.0294045 0
0.0405249 -0.0279745 0
0.039624200000000005 -0.0261496 0
0.0387909 -0.0239484 0
0.0380338 -0.0216833 0
0.0373486 -0.0196418 0
0.036727100000000006 -0.0177666 0
0.0361674 -0.0160131 0
0.0356616 -0.0144355 0
0.035207300000000004 -0.0129535 0
0.0348008 -0.0115284 0
0.0344416 -0.0100884 0
0.034130600000000004 -0.00865341 0
0.0338658 -0.00731158 0
0.033644200000000006 -0.0060659 0
0.0334626 -0.00488476 0
0.033320300000000004 -0.00371047 0
0.033217300000000005 -0.00252274 0
0.033154800000000005 -0.00127471 0
0.033135300000000006 5.51309e-05 0
0.033161300000000005 0.0014435 0
0.033234400000000004 0.00287807 0
0.0333561 0.00435454 0
0.033527 0.00582264 0
0.0337459 0.00723073 0
0.0340103 0.00854814 0
0.034316200000000005 0.00972077 0
0.034658100000000004 0.0107109 0
0.0350294 0.0114941 0
0.035423100000000006 0.0120604 0
0.035831800000000004 0.0124125 0
0.036248600000000006 0.0125607 0
0.036667200000000004 0.0125268 0
0.037081800000000005 0.0123369 0
0.0374878 0.0120219 0
0.037881500000000005 0.0116109 0
0.038260100000000005 0.0111149 0
0.0386188 0.0104007 0
0.038948 0.00936103 0
0.0392372 0.00801995 0
0.0394769 0.0064226 0
0.0396603 0.00466145 0
0.039783000000000006 0.00280082 0
0.039843100000000006 0.000908898 0
0.039840400000000005 -0.00095318 0
0.0397776 -0.00269284 0
0.039658900000000004 -0.00434257 0
0.039486200000000006 -0.00590052 0
0.039266800000000004 -0.00716724 0
0.0390068 -0.00838256 0
0.038704100000000005 -0.00968959 0
0.038360700000000005 -0.0108781 0
0.037975600000000005 -0.0121882 0
0.0375457 -0.0135614 0
0.037069500000000005 -0.014959 0
0.0365467 -0.0163513 0
0.035977800000000004 -0.0177307 0
0.0353633 -0.0190812 0
0.034704500000000006 -0.0203841 0
0.034003500000000006 -0.0216256 0
0.0332621 -0.0228081 0
0.0324815 -0.0239854 0
0.0316689 -0.0247483 0
0.0308347 -0.0252531 0
0.029991000000000004 -0.0252459 0
0.029161000000000006 -0.0245752 0
0.028361300000000006 -0.0234881 0
0.027602100000000004 -0.022176 0
0.026889300000000005 -0.0206982 0
0.026228900000000006 -0.0190526 0
0.025627500000000004 -0.0171618 0
0.0250941 -0.0151802 0
0.024669500000000004 -0.0109572 0
0.024359200000000004 -0.00765876 0
0.0241771 -0.00340127 0
0.024133800000000004 0.000363343 0
0.024205500000000005 0.00380147 0
0.0243945 0.00731863 0
0.0246993 0.0108327 0
0.0251235 0.0144779 0
0.025670600000000002 0.0181864 0
0.026342000000000004 0.0219294 0
0.0271396 0.0257383 0
0.0280655 0.0296457 0
0.029123800000000005 0.0336625 0
0.030315400000000006 0.0376181 0
0.031635500000000004 0.0413635 0
0.033075400000000005 0.0448022 0
0.034622900000000005 0.0478725 0
0.036267600000000004 0.0506005 0
0.037996800000000004 0.053021 0
0.0398077 0.0555635 0
0.041703000000000004 0.0579835 0
0.043675700000000005 0.060267 0
0.045719 0.0619324 0
0.04776230000000001 0.0602088 0
0.049694800000000004 0.0556574 0
0.05144170000000001 0.0492942 0
0.0529569 0.0419561 0
0.0543038 0.0413806 0
0.055615 0.0379614 0
0.056839200000000006 0.035685 0
0.05797580000000001 0.0321293 0
0.058937500000000004 0.0260718 0
0.05970640000000001 0.0203552 0
0.06028410000000001 0.0146546 0
0.060668400000000004 0.0087791 0
0.0608626 0.00319141 0
0.060878 -0.00185184 0
0.0607318 -0.00665021 0
0.06043130000000001 -0.011063 0
0.059992000000000004 -0.0150444 0
0.0594249 -0.0187256 0
0.0587449 -0.0218257 0
0.0579698 -0.0244887 0
0.0571126 -0.0267543 0
0.056188300000000004 -0.0285435 0
0.0552122 -0.0298892 0
0.054198300000000005 -0.0308541 0
0.0531575 -0.0315259 0
0.052099400000000004 -0.0319265 0
0.051031400000000005 -0.0320934 0
0.0499627 -0.0320456 0
0.048896400000000007 -0.0319379 0
0.0478349 -0.0318359 0
0.04677200000000001 -0.0320643 0
0.04568560000000001 -0.0328973 0
0.0445835 -0.0333367 0
0.0434615 -0.0339126 0
0.042325 -0.0342993 0
0.0411759 -0.0346374 0
0.0400179 -0.0348349 0
0.038854400000000004 -0.0349804 0
0.0376857 -0.0351749 0
0.0365122 -0.0352156 0
0.0353385 -0.0352411 0
0.034163400000000003 -0.0353262 0
-0.04323099999999999 0.0 0
-0.043223 -0.00114723 0
-0.043243000000000004 0.000597802 0
-0.043197 0.000942452 0
-0.043112 0.00445444 0
-0.042858999999999994 0.010674 0
-0.042424 0.0144319 0
-0.04192799999999999 0.0145576 0
-0.041481000000000004 0.0118813 0
-0.041159 0.00778359 0
-0.04095499999999999 0.00480358 0
-0.04083199999999999 0.0026102 0
-0.040791999999999995 -0.000191005 0
-0.040868 -0.0043041 0
-0.041106000000000004 -0.00987769 0
-0.041563 -0.0172433 0
-0.042281 -0.0253518 0
-0.04325899999999999 -0.0328162 0
-0.044463 -0.0385494 0
-0.045806 -0.0413049 0
-0.047179 -0.0402636 0
-0.04846099999999999 -0.0360224 0
-0.049479999999999996 -0.0246806 0
-0.050019999999999995 -0.00834382 0
-0.049991999999999995 0.00924408 0
-0.049402 0.0241003 0
-0.048409999999999995 0.0344332 0
-0.047163 0.0390718 0
-0.045852000000000004 0.0387969 0
-0.044616 0.0353498 0
-0.04352 0.0306928 0
-0.042558 0.0272109 0
-0.041725 0.0229565 0
-0.041049 0.01776 0
-0.040573 0.0109774 0
-0.040347999999999995 0.00287909 0
-0.04039999999999999 -0.00542992 0
-0.0407 -0.0118104 0
-0.041171 -0.0153088 0
-0.04169199999999999 -0.0153775 0
-0.04213499999999999 -0.0112513 0
-0.042368 -0.00206393 0
-0.042150999999999994 0.0147268 0
-0.041324 0.0341443 0
-0.039833999999999994 0.0540686 0
-0.037809999999999996 0.0663253 0
-0.03544799999999999 0.0733108 0
-0.033009 0.0723294 0
-0.030681 0.0672158 0
-0.028526999999999997 0.0623613 0
-0.02653599999999999 0.0575214 0
-0.02468329999999999 0.0543353 0
-0.022903099999999996 0.0529208 0
-0.02114139999999999 0.0529096 0
-0.019372699999999993 0.0532153 0
-0.017585699999999996 0.0540896 0
-0.0157486 0.0563497 0
-0.013795699999999994 0.0612474 0
-0.011621599999999996 0.069064 0
-0.009168399999999993 0.0779584 0
-0.006395299999999993 0.0880284 0
-0.003282199999999999 0.0981192 0
0.0001805000000000001 0.108794 0
0.003957700000000008 0.116952 0
0.007955900000000002 0.12217 0
0.012066300000000002 0.123748 0
0.0161735 0.122373 0
0.0201963 0.118873 0
0.024075100000000002 0.113893 0
0.027770600000000006 0.108034 0
0.031264400000000005 0.101928 0
0.0345595 0.0961943 0
0.037678500000000004 0.0914049 0
0.0406279 0.0856818 0
0.0433477 0.0777139 0
0.045775800000000005 0.0685032 0
0.0479214 0.0608515 0
0.0499194 0.0661821 0
0.052199 0.069274 0
0.0545354 0.070887 0
0.0568916 0.0695249 0
0.0591072 0.0634721 0
0.061118700000000005 0.057697 0
0.0629441 0.0518952 0
0.0645448 0.0445304 0
0.0659127 0.038037 0
0.06706956 0.0318342 0
0.06802123 0.0256549 0
0.06876928 0.0196131 0
0.06932509 0.0141337 0
0.06970486000000001 0.00899121 0
0.06992087 0.00429438 0
0.06998894 8.49839e-05 0
0.06992006 -0.00394651 0
0.06972257 -0.00765634 0
0.06940811000000001 -0.0109587 0
0.06898985 -0.0139306 0
0.06847677 -0.016668 0
0.0678723 -0.0193903 0
0.06718567 -0.0215998 0
0.06643159 -0.0235003 0
0.06562244 -0.0248695 0
0.0647755 -0.0258622 0
0.06390080000000001 -0.0265406 0
0.0630113 -0.0267681 0
0.062120400000000006 -0.0266459 0
0.0612404 -0.0261333 0
0.060382200000000004 -0.0253982 0
0.059558700000000006 -0.0239929 0
0.05878560000000001 -0.022527 0
0.0580601 -0.02103 0
0.057389300000000004 -0.0193545 0
0.0567669 -0.0182525 0
0.056171900000000004 -0.0175385 0
0.0555978 -0.0170185 0
0.0550364 -0.0166909 0
0.0544785 -0.016888 0
0.05391460000000001 -0.0169182 0
0.05335090000000001 -0.0169163 0
0.052786900000000005 -0.0168728 0
0.0522287 -0.0165948 0
0.0516837 -0.0161637 0
0.051149400000000005 -0.0159483 0
0.0506201 -0.015805 0
0.0500954 -0.0157453 0
0.0495688 -0.0158449 0
0.049038200000000004 -0.0160379 0
0.048498200000000005 -0.0163436 0
0.0479479 -0.016685 0
0.0473851 -0.0170712 0
0.0468094 -0.0174601 0
0.046220500000000005 -0.0178596 0
0.0456183 -0.0182635 0
0.0450024 -0.018682 0
0.044372400000000006 -0.0191125 0
0.0437277 -0.0195565 0
0.043068100000000005 -0.0200127 0
0.042393 -0.0204808 0
0.0417022 -0.0209592 0
0.040995300000000005 -0.0214459 0
0.040272100000000005 -0.021936 0
0.039532500000000005 -0.0224248 0
0.038776700000000004 -0.02291 0
0.038004800000000005 -0.0234088 0
0.0372153 -0.023951 0
0.0364144 -0.0240716 0
0.035614 -0.0239329 0
0.0348221 -0.0235574 0
0.0340506 -0.0227394 0
0.033314300000000005 -0.0215233 0
0.0326202 -0.0202725 0
0.0319672 -0.0189991 0
0.0313582 -0.0176782 0
0.030792200000000006 -0.0163724 0
0.030271000000000006 -0.0150344 0
0.029794300000000003 -0.0136747 0
0.029364400000000006 -0.0122596 0
0.028980900000000004 -0.0109591 0
0.028636 -0.00967897 0
0.0283396 -0.00818326 0
0.028093800000000002 -0.00660208 0
0.027904200000000004 -0.00488367 0
0.027769000000000002 -0.00331648 0
0.027684800000000002 -0.00182864 0
0.027648700000000005 -0.000409336 0
0.027659700000000002 0.000992099 0
0.027717000000000006 0.00237574 0
0.027820200000000003 0.00374756 0
0.027968700000000006 0.0050961 0
0.028162 0.00643316 0
0.0284 0.00778122 0
0.028682700000000005 0.00911218 0
0.0290088 0.0103761 0
0.0293756 0.0115597 0
0.029780100000000004 0.0126422 0
0.030218600000000005 0.0135959 0
0.0306863 0.0144001 0
0.031178000000000004 0.0150447 0
0.0316883 0.0155288 0
0.0322121 0.0158558 0
0.032744100000000005 0.0160318 0
0.033279500000000004 0.016069 0
0.0338139 0.0159823 0
0.034343500000000006 0.0157891 0
0.034865 0.0155021 0
0.035375500000000004 0.0151333 0
0.035872400000000006 0.0146917 0
0.036353100000000006 0.0141612 0
0.0368119 0.0133499 0
0.0372366 0.0121428 0
0.037615100000000005 0.0106069 0
0.0379381 0.00883814 0
0.038199300000000005 0.0069297 0
0.038395700000000005 0.00495301 0
0.038525800000000006 0.00296884 0
0.0385908 0.00105479 0
0.038592100000000004 -0.000889662 0
0.0385259 -0.00297549 0
0.0383934 -0.00477438 0
0.038210900000000006 -0.0060729 0
0.037987 -0.00730512 0
0.0377223 -0.00848697 0
0.037418400000000004 -0.00974028 0
0.0370699 -0.0111271 0
0.0366739 -0.0125863 0
0.0362286 -0.0140731 0
0.0357337 -0.0155694 0
0.035189000000000005 -0.0170426 0
0.0345962 -0.0184583 0
0.033957400000000006 -0.0198138 0
0.0332744 -0.0211074 0
0.0325488 -0.0223923 0
0.031785600000000004 -0.0233269 0
0.030998500000000005 -0.023836 0
0.0302025 -0.0239238 0
0.029409200000000003 -0.023664 0
0.0286338 -0.0228572 0
0.027893600000000005 -0.0216744 0
0.027194800000000005 -0.0203506 0
0.026543200000000003 -0.0188635 0
0.0259449 -0.0171537 0
0.025408100000000003 -0.0151732 0
0.024953300000000005 -0.01116 0
0.0246561 -0.00684653 0
0.024501500000000002 -0.00273379 0
0.024484700000000005 0.00138957 0
0.0245943 0.00494977 0
0.024820300000000003 0.00843276 0
0.0251636 0.012008 0
0.025627000000000004 0.0156554 0
0.026213900000000005 0.0194086 0
0.0269273 0.0232225 0
0.027769600000000005 0.0271299 0
0.028744000000000006 0.031162 0
0.029855600000000003 0.0353438 0
0.0311057 0.0394271 0
0.032488 0.0432871 0
0.0339944 0.046871 0
0.0356146 0.0501383 0
0.037339300000000006 0.0531835 0
0.039164700000000004 0.0561389 0
0.0410835 0.0588746 0
0.043093400000000004 0.0615936 0
0.0451945 0.0643267 0
0.0473661 0.0653889 0
0.0495096 0.0628617 0
0.0515196 0.0577063 0
0.0533275 0.0509518 0
0.0548958 0.0435536 0
0.0562713 0.0418678 0
0.057612500000000004 0.0388408 0
0.0588747 0.0371214 0
0.060064200000000005 0.0335739 0
0.06107 0.0273532 0
0.0618832 0.0217369 0
0.06251190000000001 0.0162053 0
0.0629447 0.010033 0
0.0631773 0.00452878 0
0.0632453 -0.00026543 0
0.0631466 -0.00532511 0
0.06289360000000001 -0.00939328 0
0.0625141 -0.0132182 0
0.0620058 -0.0169823 0
0.0613843 -0.0200951 0
0.0606652 -0.0228657 0
0.059859800000000005 -0.0252631 0
0.0589826 -0.0271956 0
0.058049100000000006 -0.0286677 0
0.057074700000000006 -0.0296753 0
0.0560744 -0.0302608 0
0.055060700000000004 -0.0305183 0
0.0540432 -0.030489 0
0.05303190000000001 -0.0301839 0
0.0520341 -0.0296847 0
0.0510558 -0.0291049 0
0.050091000000000004 -0.0288973 0
0.0491302 -0.0288352 0
0.0481675 -0.0289697 0
0.0471955 -0.029472 0
0.0462023 -0.0298834 0
0.0452047 -0.0300888 0
0.04419630000000001 -0.030328 0
0.043187300000000005 -0.0302154 0
0.0421836 -0.0300038 0
0.041187800000000004 -0.0298117 0
0.040195400000000006 -0.0297457 0
0.039205000000000004 -0.0297259 0
0.038213000000000004 -0.0298177 0
0.037216900000000004 -0.0299757 0
0.0362142 -0.0302111 0
0.035208500000000004 -0.0301489 0
0.0342143 -0.0295358 0
0.033249900000000006 -0.0283771 0
0.0323337 -0.0266757 0
0.0314817 -0.0245847 0
0.030703 -0.0223256 0
0.030000200000000005 -0.0200035 0
0.029378 -0.0175396 0
0.028837600000000005 -0.0150809 0
0.0283746 -0.0125475 0
0.027982800000000002 -0.0105743 0
-0.040628 0.0 0
-0.04060799999999999 -0.000420754 0
-0.040602 0.00146652 0
-0.04051299999999999 0.0024746 0
-0.040378 0.0059941 0
-0.040070999999999996 0.0122916 0
-0.039566000000000004 0.0171048 0
-0.038962 0.0182087 0
-0.038383 0.016048 0
-0.03791599999999999 0.0123344 0
-0.037557999999999994 0.00941318 0
-0.037271 0.00815079 0
-0.037024 0.00657535 0
-0.036853 0.00375224 0
-0.036795999999999995 -0.000327203 0
-0.036907999999999996 -0.00614298 0
-0.037228 -0.0126772 0
-0.037757 -0.0185506 0
-0.038454 -0.0225886 0
-0.039233000000000004 -0.0234924 0
-0.039954 -0.0190282 0
-0.040437 -0.0101134 0
-0.040570999999999996 0.00229023 0
-0.040216 0.0185272 0
-0.039273 0.036938 0
-0.03783199999999999 0.0488954 0
-0.036008 0.0588783 0
-0.034014 0.0598842 0
-0.032042 0.0580741 0
-0.030167 0.0545352 0
-0.028419 0.0505822 0
-0.026798000000000002 0.0472396 0
-0.025255 0.045863 0
-0.0237305 0.045922 0
-0.022182300000000002 0.0468265 0
-0.020608699999999994 0.0476833 0
-0.0189873 0.0497093 0
-0.017271599999999998 0.0534329 0
-0.015386499999999997 0.0599094 0
-0.0132467 0.0681575 0
-0.010818499999999995 0.0773057 0
-0.008070099999999997 0.0871134 0
-0.005000299999999999 0.0964577 0
-0.0016139000000000014 0.106659 0
0.0020610000000000073 0.113273 0
0.005903400000000003 0.11671 0
0.009825300000000009 0.118173 0
0.013752800000000003 0.117097 0
0.0176049 0.113905 0
0.021323100000000005 0.109222 0
0.024868900000000006 0.103712 0
0.0282245 0.0979218 0
0.0313895 0.0923601 0
0.0343805 0.0875209 0
0.037231200000000006 0.0839784 0
0.0399556 0.0794135 0
0.0424814 0.0722086 0
0.0446805 0.0609006 0
0.0465517 0.0527115 0
0.048172900000000005 0.0448648 0
0.049477900000000005 0.033595 0
0.05036260000000001 0.0199778 0
0.0507923 0.00676323 0
0.05080420000000001 -0.00512451 0
0.050434400000000004 -0.0165396 0
0.0496934 -0.0269464 0
0.048636 -0.0357327 0
0.0473156 -0.0431949 0
0.0457553 -0.0496541 0
0.044002200000000005 -0.0552688 0
0.0420665 -0.0604334 0
0.0399846 -0.0641516 0
0.0377995 -0.0666996 0
0.0355439 -0.0684643 0
0.0332468 -0.0691836 0
0.030947100000000005 -0.0688683 0
0.028676900000000005 -0.067261 0
0.026472100000000005 -0.0654289 0
0.02434 -0.0618113 0
0.0223828 -0.0565045 0
0.020620000000000006 -0.0481727 0
0.019132200000000002 -0.0410075 0
0.017912900000000002 -0.0330084 0
0.0169334 -0.0265631 0
0.016146300000000002 -0.0212489 0
0.015515100000000004 -0.0171685 0
0.014992200000000004 -0.0144663 0
0.014566000000000003 -0.0110032 0
0.014259500000000001 -0.00753898 0
0.014070200000000005 -0.00382672 0
0.014013400000000002 0.000343237 0
0.0141089 0.00528316 0
0.014377600000000004 0.0106384 0
0.014832900000000003 0.0164665 0
0.0154906 0.0228 0
0.016372700000000004 0.0299812 0
0.017512400000000004 0.0380586 0
0.018950400000000006 0.0476972 0
0.020689600000000002 0.0560756 0
0.022704100000000005 0.0643857 0
0.024984400000000004 0.0717721 0
0.027476 0.0771265 0
0.030115800000000005 0.0808615 0
0.032855 0.0831286 0
0.035644800000000004 0.0840137 0
0.0384439 0.0837901 0
0.0412206 0.0827576 0
0.04395210000000001 0.0810894 0
0.0465897 0.0769645 0
0.0491471 0.0781694 0
0.051754400000000006 0.0777296 0
0.0543172 0.0761235 0
0.056806800000000005 0.0729461 0
0.0591247 0.0657741 0
0.061449100000000006 0.0734824 0
0.0639299 0.0747323 0
0.06640673 0.0735519 0
0.06880125000000001 0.0697979 0
0.07101726 0.0633191 0
0.07299894 0.0559193 0
0.074721038 0.0478641 0
0.076166721 0.0394532 0
0.07733040000000001 0.0309205 0
0.07821493 0.0226898 0
0.07882577 0.0144742 0
0.0791835 0.00771988 0
0.07931104 0.000398901 0
0.07920821 -0.00610384 0
0.07890329 -0.0116453 0
0.07841970000000001 -0.0170658 0
0.07775879000000001 -0.0222287 0
0.07693851 -0.0265982 0
0.075983521 -0.0303522 0
0.074919191 -0.0332336 0
0.07376775 -0.0356849 0
0.0725441 -0.037483 0
0.07126217 -0.0393906 0
0.06992694 -0.0405176 0
0.06857015 -0.0408255 0
0.06720824 -0.0408698 0
0.06585060000000001 -0.0405472 0
0.0645197 -0.0392426 0
0.06325 -0.0369601 0
0.0620664 -0.0342119 0
0.0609707 -0.0316792 0
0.0599656 -0.0289337 0
0.058976600000000004 -0.0302479 0
0.057958800000000005 -0.0308174 0
0.056922200000000006 -0.0312734 0
0.05588510000000001 -0.0308415 0
0.054875900000000005 -0.0296794 0
0.0539111 -0.0283196 0
0.0529911 -0.0269559 0
0.052115400000000006 -0.0256628 0
0.0512813 -0.0244613 0
0.0504843 -0.023439 0
0.04971880000000001 -0.0225793 0
0.0489782 -0.0219088 0
0.048257900000000006 -0.0213863 0
0.047551800000000005 -0.0210203 0
0.0468561 -0.020769 0
0.0461665 -0.0206357 0
0.04548000000000001 -0.0205778 0
0.044794200000000006 -0.0205944 0
0.0441042 -0.0208131 0
0.043407100000000004 -0.0210028 0
0.0427043 -0.0211671 0
0.0419956 -0.021364 0
0.0412794 -0.021609 0
0.0405543 -0.0219048 0
0.0398183 -0.022254 0
0.0390703 -0.0226302 0
0.038310300000000005 -0.0229648 0
0.037543 -0.0230486 0
0.036777300000000006 -0.0228912 0
0.0360223 -0.0224122 0
0.035288700000000006 -0.0216505 0
0.0345834 -0.0207651 0
0.033908100000000004 -0.0198313 0
0.0332649 -0.0188585 0
0.032654 -0.0178872 0
0.032073500000000005 -0.0171097 0
0.031506400000000004 -0.0169856 0
0.030945800000000002 -0.0165542 0
0.030409200000000004 -0.015778 0
0.029893800000000005 -0.0151559 0
0.029401700000000003 -0.0144133 0
0.0289347 -0.013656 0
0.028492700000000003 -0.0129051 0
0.028075700000000002 -0.0121572 0
0.0276833 -0.0114336 0
0.0273143 -0.0107458 0
0.026967500000000005 -0.0100987 0
0.0266418 -0.00947325 0
0.026336700000000005 -0.0088602 0
0.026052000000000006 -0.0082519 0
0.025787500000000005 -0.00764932 0
0.025543000000000003 -0.00705261 0
0.025318200000000006 -0.0064653 0
0.025112800000000005 -0.00589478 0
0.0249259 -0.0053479 0
0.024756800000000002 -0.00482753 0
0.0246045 -0.00434241 0
0.024467600000000006 -0.0039002 0
0.024344700000000004 -0.00350689 0
0.024233900000000003 -0.00316649 0
0.024133500000000002 -0.00288089 0
0.024041600000000003 -0.00264968 0
0.0239566 -0.00247036 0
0.0238767 -0.00233862 0
0.023800400000000006 -0.00224885 0
0.023726500000000005 -0.00219464 0
0.023653900000000005 -0.00216932 0
0.0235816 -0.00216649 0
0.0235092 -0.00218042 0
0.0234361 -0.00220619 0
0.023362 -0.00224017 0
0.0232867 -0.00227989 0
0.023209900000000006 -0.00232457 0
0.023131500000000006 -0.00237426 0
0.023051500000000003 -0.00242886 0
0.022969500000000004 -0.00248894 0
0.0228854 -0.00255585 0
0.022798900000000004 -0.00263328 0
0.0227095 -0.00272422 0
0.022617200000000004 -0.00281429 0
0.022522 -0.00289485 0
0.0224243 -0.00296134 0
0.022324800000000006 -0.0030106 0
0.022223900000000005 -0.00304087 0
0.0221224 -0.00305182 0
0.022020900000000003 -0.00304343 0
0.021920000000000002 -0.00301556 0
0.0218203 -0.00296807 0
0.0217226 -0.00290132 0
0.0216275 -0.00281309 0
0.0215358 -0.00269706 0
0.021448500000000002 -0.00254496 0
0.021367000000000004 -0.00235812 0
0.0212923 -0.00213593 0
0.0212255 -0.00188342 0
0.021167700000000005 -0.0016069 0
0.0211193 -0.00131265 0
0.021081000000000003 -0.00100069 0
0.0210532 -0.000680918 0
0.021036200000000005 -0.000361641 0
0.021029600000000002 -5.12728e-05 0
0.021033100000000006 0.000242781 0
0.021046000000000002 0.000514833 0
0.0210677 0.000775768 0
0.021098000000000006 0.00102721 0
0.021136600000000005 0.00127666 0
0.0211835 0.0015262 0
0.021238800000000002 0.00177634 0
0.021302400000000006 0.00202829 0
0.0213744 0.00228105 0
0.021454800000000003 0.00252683 0
0.021543100000000003 0.00276151 0
0.0216391 0.0029859 0
0.021742400000000002 0.00319452 0
0.021852200000000002 0.00338548 0
0.021968100000000004 0.00355571 0
0.022089300000000006 0.00370183 0
0.0222148 0.00382041 0
0.022343800000000004 0.00390892 0
0.0224752 0.0039653 0
0.022607800000000004 0.00398877 0
0.022740700000000003 0.00397919 0
0.022872700000000003 0.00393745 0
0.0230027 0.00386476 0
0.023129900000000002 0.00376288 0
0.023253100000000006 0.00363414 0
0.023371600000000006 0.00348047 0
0.0234846 0.003304 0
0.023591300000000003 0.00310669 0
0.0236911 0.00289026 0
0.023783400000000003 0.00265612 0
0.023867600000000003 0.00240531 0
0.023943200000000005 0.00213852 0
0.024009600000000006 0.00185628 0
0.024066300000000006 0.00155888 0
0.024112800000000004 0.00124638 0
0.024148600000000006 0.000918702 0
0.0241733 0.00057581 0
0.0241863 0.000217701 0
0.024187100000000003 -0.000155464 0
0.024175100000000005 -0.000543216 0
0.024150000000000005 -0.000944874 0
0.024111300000000002 -0.00135939 0
0.024058600000000006 -0.00178542 0
0.023991400000000003 -0.00222379 0
0.023909800000000002 -0.00265566 0
0.0238142 -0.00305418 0
0.0237061 -0.00341299 0
0.0235869 -0.00372334 0
0.0234583 -0.00397888 0
0.0233222 -0.00417861 0
0.023180400000000004 -0.00432489 0
0.023034600000000002 -0.00442212 0
0.0228864 -0.00447237 0
0.022737300000000002 -0.00447904 0
-0.041619 0.0 0
-0.041603 -0.000671177 0
-0.04160599999999999 0.00120716 0
-0.041531 0.00197166 0
-0.041411 0.00550893 0
-0.04112099999999999 0.01179 0
-0.040637999999999994 0.0161927 0
-0.040073 0.0168765 0
-0.039542999999999995 0.0144432 0
-0.039134 0.0104696 0
-0.038839 0.00752978 0
-0.038617 0.00603215 0
-0.038449 0.00398509 0
-0.03837299999999999 0.000684439 0
-0.038428000000000004 -0.00394078 0
-0.038669999999999996 -0.0103325 0
-0.039140999999999995 -0.0174668 0
-0.039839 -0.0239302 0
-0.040727 -0.0286021 0
-0.04171899999999999 -0.0301498 0
-0.042699 -0.0280966 0
-0.043512999999999996 -0.0203845 0
-0.04399 -0.00818213 0
-0.043992 0.00769783 0
-0.04342699999999999 0.0252809 0
-0.04230299999999999 0.0404232 0
-0.04076099999999999 0.0510667 0
-0.03898499999999999 0.0538408 0
-0.037205 0.0525712 0
-0.035526 0.0481633 0
-0.033997 0.0439098 0
-0.03260099999999999 0.0403572 0
-0.031308 0.0376498 0
-0.03007499999999999 0.0366675 0
-0.028884999999999994 0.0347944 0
-0.027761999999999995 0.0327308 0
-0.026702000000000004 0.0311532 0
-0.025667999999999996 0.0312653 0
-0.0245856 0.0342872 0
-0.023327799999999996 0.0414462 0
-0.02177219999999999 0.0519802 0
-0.0197836 0.0674125 0
-0.017238099999999992 0.0839078 0
-0.014212500000000003 0.0966407 0
-0.010803499999999994 0.106639 0
-0.007158899999999996 0.110838 0
-0.0034691999999999917 0.109934 0
0.0001325000000000076 0.106257 0
0.0036078000000000082 0.102481 0
0.006957900000000003 0.0989365 0
0.010205900000000004 0.096111 0
0.013364900000000006 0.0936535 0
0.0164549 0.092056 0
0.019514800000000006 0.0918165 0
0.022595500000000004 0.0933586 0
0.025764800000000004 0.0968192 0
0.029069200000000003 0.101054 0
0.032523 0.105998 0
0.036090000000000004 0.106769 0
0.0395652 0.10145 0
0.042816 0.0945907 0
0.0459822 0.0938467 0
0.0490154 0.0885275 0
0.0518787 0.0834576 0
0.0545355 0.0757013 0
0.056889300000000004 0.0662105 0
0.05893330000000001 0.0568864 0
0.060668900000000005 0.0478859 0
0.0621028 0.0387232 0
0.06323720000000001 0.0299105 0
0.0640886 0.021698 0
0.064668 0.0135546 0
0.0649854 0.00597865 0
0.0650608 -0.000959192 0
0.0649101 -0.00763291 0
0.06454610000000001 -0.013713 0
0.0639923 -0.0191519 0
0.0632615 -0.0242958 0
0.062371800000000005 -0.0287292 0
0.0613394 -0.0329667 0
0.060175400000000004 -0.0364907 0
0.058909500000000004 -0.0392298 0
0.0575627 -0.0413833 0
0.05615490000000001 -0.0429398 0
0.0547054 -0.0438994 0
0.0532338 -0.044289 0
0.051763100000000006 -0.0439259 0
0.0503031 -0.0435987 0
0.04887860000000001 -0.0416899 0
0.047530300000000004 -0.0395126 0
0.04628260000000001 -0.0339872 0
0.045274100000000005 -0.0271985 0
0.0444614 -0.0217507 0
0.043849000000000006 -0.0154882 0
0.043408800000000004 -0.011445 0
0.0430911 -0.0079604 0
0.0428822 -0.00498209 0
0.0427603 -0.00247031 0
0.042722 0.000106339 0
0.042768400000000005 0.00186232 0
0.0428312 0.00163596 0
0.042894800000000004 0.0021836 0
0.0429852 0.00325973 0
0.0431165 0.00457364 0
0.043292800000000006 0.00593103 0
0.043512800000000004 0.00718625 0
0.043772700000000005 0.00835183 0
0.0440721 0.00957605 0
0.044415 0.0109607 0
0.044807200000000005 0.0125304 0
0.045255500000000004 0.0143222 0
0.0457682 0.0163778 0
0.046353000000000005 0.0186203 0
0.047013200000000005 0.0208449 0
0.047723 0.0213713 0
0.0484184 0.0202329 0
0.049057 0.0180767 0
0.0496105 0.0152045 0
0.050057700000000004 0.0117519 0
0.0503836 0.00799995 0
0.050583100000000006 0.00418177 0
0.0506558 0.000444833 0
0.0506051 -0.00328056 0
0.0504347 -0.00661433 0
0.0501583 -0.00982608 0
0.0497785 -0.0127783 0
0.049302200000000004 -0.0156884 0
0.04872220000000001 -0.0189372 0
0.0480385 -0.0218735 0
0.0472615 -0.0246033 0
0.046393500000000004 -0.0272933 0
0.045441800000000004 -0.0296814 0
0.044410500000000006 -0.0320625 0
0.043302600000000004 -0.0342952 0
0.042121900000000004 -0.0364396 0
0.0408723 -0.0384464 0
0.0395574 -0.0403509 0
0.0381815 -0.0421301 0
0.036747800000000004 -0.0438163 0
0.035260200000000005 -0.0453747 0
0.033722800000000004 -0.0468033 0
0.0321395 -0.0481758 0
0.030511200000000002 -0.0493829 0
0.028847900000000003 -0.050428 0
0.0271121 -0.0544222 0
0.025152 -0.0622127 0
0.0229742 -0.0679615 0
0.0206345 -0.0715603 0
0.018222300000000004 -0.0732269 0
0.0157399 -0.0753993 0
0.013235400000000001 -0.0745262 0
0.010788900000000004 -0.0725241 0
0.008429400000000004 -0.069139 0
0.006196800000000002 -0.065012 0
0.0041244 -0.059667 0
0.0022189999999999988 -0.0552104 0
0.00046110000000000595 -0.0505374 0
-0.0011465999999999976 -0.046389 0
-0.002615199999999998 -0.0417659 0
-0.003913799999999995 -0.0365561 0
-0.0050484999999999974 -0.0318963 0
-0.0060389 -0.0278089 0
-0.006908299999999992 -0.0244454 0
-0.007665400000000003 -0.020993 0
-0.008296399999999995 -0.0169015 0
-0.0087806 -0.0122694 0
-0.009099799999999991 -0.00702069 0
-0.009238200000000002 -0.00153743 0
-0.009192099999999995 0.00404472 0
-0.008957499999999993 0.00978488 0
-0.008525699999999997 0.0159027 0
-0.007880100000000001 0.0226231 0
-0.006997400000000001 0.0301646 0
-0.005844299999999997 0.0386665 0
-0.004402900000000001 0.0474888 0
-0.002659800000000004 0.0565438 0
-0.0006338000000000038 0.064352 0
0.0016269000000000006 0.0707855 0
0.0040817000000000075 0.0759971 0
0.006686499999999998 0.0799231 0
0.009389300000000003 0.0817673 0
0.012128100000000003 0.0824558 0
0.014879000000000003 0.0824343 0
0.0176136 0.0816194 0
0.0203179 0.0806757 0
0.0229894 0.0796881 0
0.0256312 0.0788499 0
0.0282344 0.0773442 0
0.0307959 0.0767436 0
0.0333754 0.0782302 0
0.036020300000000005 0.0802175 0
0.038677300000000005 0.078438 0
0.0412013 0.0729153 0
0.0435031 0.0653363 0
0.045531 0.0567729 0
0.0472746 0.0483859 0
0.048731800000000006 0.0377808 0
0.049797400000000006 0.0266971 0
0.0505158 0.0170612 0
0.0509145 0.00763018 0
0.0510246 -0.00049056 0
0.050877500000000006 -0.0078042 0
0.0504773 -0.0157093 0
0.049830700000000006 -0.0225499 0
0.048975500000000005 -0.0283375 0
0.0479284 -0.0340889 0
0.0467064 -0.0388149 0
0.045345 -0.0425623 0
0.0438635 -0.0461035 0
0.042276100000000004 -0.048837 0
0.040615700000000005 -0.0505674 0
0.038907500000000005 -0.0524913 0
0.0371548 -0.0530692 0
0.0353807 -0.0533576 0
0.0335938 -0.0539398 0
0.0317857 -0.054594 0
0.029967100000000003 -0.0543557 0
0.0281126 -0.0564519 0
0.026227600000000004 -0.0565255 0
0.024358000000000005 -0.0556314 0
0.0225411 -0.0534763 0
0.0208196 -0.0499153 0
0.019236100000000006 -0.0454119 0
0.0178093 -0.040561 0
0.0165461 -0.0356845 0
0.015438200000000006 -0.0311952 0
0.014474300000000002 -0.0270022 0
0.013645900000000002 -0.0229758 0
0.012950500000000004 -0.0190787 0
0.012376499999999999 -0.0155318 0
0.01192420000000001 -0.0117702 0
0.011608500000000008 -0.00724646 0
0.01144350000000001 -0.00309869 0
0.011409100000000005 0.0010934 0
0.011536699999999997 0.00619414 0
0.011822 0.0107866 0
0.012271699999999996 0.0160302 0
0.012903000000000005 0.0215971 0
0.0137228 0.0273524 0
0.014740300000000005 0.0334592 0
0.0159655 0.0397454 0
0.017399000000000005 0.0459243 0
0.019033500000000002 0.051794 0
0.020857600000000004 0.0573152 0
0.022856900000000006 0.0622674 0
0.025006300000000002 0.0663603 0
0.027277700000000002 0.0696288 0
0.029644000000000004 0.0721131 0
0.0320809 0.0739096 0
0.0345665 0.075078 0
0.037081 0.0756717 0
0.0395968 0.074893 0
0.0420255 0.0706313 0
0.044371600000000004 0.0717308 0
0.046756000000000006 0.0708293 0
0.0490734 0.0718553 0
0.051545900000000006 0.0742171 0
0.053991800000000006 0.072824 0
0.056397 0.0712338 0
0.0586907 0.0661466 0
0.0607766 0.0593634 0
0.0626308 0.0521701 0
0.06423290000000001 0.0444791 0
0.06558766 0.0373351 0
0.06670133 0.0299571 0
0.06756041 0.0220369 0
0.06815584000000001 0.0140811 0
0.0684942 0.00691356 0
0.06860167 -7.58141e-05 0
0.06848287 -0.00660526 0
0.06815491 -0.012678 0
0.06762665 -0.0185892 0
0.06690987000000001 -0.0239844 0
0.06602863 -0.0285662 0
0.0649942 -0.0331868 0
0.063818 -0.037024 0
0.0625275 -0.0401359 0
0.061144000000000004 -0.0426649 0
0.059685300000000004 -0.0446928 0
0.058169 -0.0461414 0
0.05661770000000001 -0.0467937 0
0.0550573 -0.0467686 0
0.053504300000000005 -0.0463867 0
0.051976900000000006 -0.0452233 0
0.0504971 -0.0436848 0
0.04907980000000001 -0.0411084 0
0.0477673 -0.0382343 0
0.0465264 -0.0362732 0
0.04535310000000001 -0.0350534 0
0.044180300000000006 -0.0353678 0
0.043002900000000004 -0.0352277 0
0.0418387 -0.0344962 0
0.040713900000000004 -0.033149 0
0.039632900000000006 -0.0317003 0
0.0385695 -0.0328457 0
0.0374369 -0.034572 0
0.0362755 -0.0350783 0
0.035103600000000006 -0.0350546 0
0.033952 -0.034016 0
0.0328395 -0.0329109 0
0.031766 -0.0315196 0
-0.041058 0.0 0
-0.04103999999999999 -0.000528442 0
-0.04103699999999999 0.00135457 0
-0.04095399999999999 0.00226015 0
-0.040826 0.00578705 0
-0.04052599999999999 0.0120779 0
-0.040029999999999996 0.0167155 0
-0.03944299999999999 0.0176384 0
-0.038885 0.0153607 0
-0.03844299999999999 0.0115319 0
-0.03811199999999999 0.00859632 0
-0.037853 0.00724967 0
-0.03763999999999999 0.00547719 0
-0.037508 0.00245036 0
-0.03749999999999999 -0.0018607 0
-0.03766599999999999 -0.00792206 0
-0.038051 -0.0147213 0
-0.03865199999999999 -0.0208447 0
-0.03942999999999999 -0.0251513 0
-0.040299 -0.0256103 0
-0.04113699999999999 -0.0230649 0
-0.041803999999999994 -0.0165517 0
-0.042156 -0.00439756 0
-0.042006 0.0127768 0
-0.041257 0.0313163 0
-0.039934 0.0459695 0
-0.038203 0.0567014 0
-0.036257 0.0586962 0
-0.034315 0.0574638 0
-0.032472 0.0531421 0
-0.030775999999999998 0.0488716 0
-0.029217999999999994 0.0451816 0
-0.027760999999999994 0.042701 0
-0.026354000000000002 0.0422439 0
-0.024939000000000003 0.0425357 0
-0.0235215 0.042638 0
-0.022085300000000002 0.0436809 0
-0.020589499999999997 0.0462992 0
-0.018960699999999997 0.0518877 0
-0.017077899999999993 0.0610623 0
-0.014865900000000001 0.0712841 0
-0.012299199999999996 0.0822064 0
-0.009377299999999991 0.0923522 0
-0.0061340000000000006 0.101515 0
-0.002623500000000001 0.108359 0
0.001081600000000002 0.113365 0
0.00490800000000001 0.115527 0
0.0087507 0.114709 0
0.012525500000000009 0.111626 0
0.016167 0.106959 0
0.019642900000000005 0.101782 0
0.022941500000000004 0.0964563 0
0.0260721 0.091753 0
0.029055000000000004 0.0875172 0
0.0319096 0.084191 0
0.0346831 0.0826465 0
0.037417500000000006 0.0811615 0
0.0400505 0.0781444 0
0.042725700000000005 0.0812803 0
0.0454046 0.0793661 0
0.04798 0.0748695 0
0.050353400000000006 0.0675591 0
0.052548000000000004 0.0665359 0
0.054698800000000006 0.0623563 0
0.0567005 0.0580491 0
0.0585426 0.0522372 0
0.060165500000000004 0.0456418 0
0.061578 0.0395098 0
0.0627854 0.0332692 0
0.06377820000000001 0.0266573 0
0.0645487 0.0199373 0
0.0651013 0.0136581 0
0.06545248000000001 0.00769989 0
0.06560676 0.0020053 0
0.06558238 -0.00317809 0
0.06539194000000001 -0.00778305 0
0.0650683 -0.0115972 0
0.0646126 -0.0154484 0
0.0640384 -0.0187467 0
0.0633615 -0.0216484 0
0.0625926 -0.0243614 0
0.0617431 -0.0262282 0
0.0608476 -0.0274173 0
0.059921 -0.028102 0
0.058974 -0.0286768 0
0.058017200000000005 -0.0285925 0
0.0570793 -0.027692 0
0.0561752 -0.0267187 0
0.05529680000000001 -0.0259527 0
0.0544534 -0.0247125 0
0.0536513 -0.0237569 0
0.0528637 -0.0235177 0
0.05208260000000001 -0.0234607 0
0.0513016 -0.0234101 0
0.050513 -0.0238168 0
0.0497225 -0.0236542 0
0.0489334 -0.0236915 0
0.048146900000000006 -0.0234759 0
0.04737090000000001 -0.0231066 0
0.0466067 -0.0227773 0
0.045850800000000004 -0.0225948 0
0.0451027 -0.0223172 0
0.0443626 -0.0221307 0
0.0436264 -0.0220873 0
0.042889000000000004 -0.0221879 0
0.0421464 -0.0223896 0
0.0413957 -0.0226645 0
0.0406347 -0.023008 0
0.039861 -0.023392 0
0.0390761 -0.0236864 0
0.038281600000000006 -0.0240249 0
0.0374735 -0.0244245 0
0.0366616 -0.0242848 0
0.0358623 -0.0236863 0
0.035089800000000004 -0.0226832 0
0.0343578 -0.0213227 0
0.033674600000000006 -0.0198226 0
0.033040900000000005 -0.0183249 0
0.0324573 -0.0168226 0
0.0319225 -0.0154159 0
0.031430900000000005 -0.0141537 0
0.030984200000000003 -0.0127601 0
0.0305852 -0.0112575 0
0.030238400000000006 -0.00964128 0
0.029944600000000002 -0.0080699 0
0.029705100000000005 -0.0063467 0
0.0295252 -0.00456034 0
0.029402700000000004 -0.00287448 0
0.029335 -0.00129407 0
0.029318200000000003 0.000207914 0
0.029351100000000005 0.00168891 0
0.029432800000000002 0.00313849 0
0.0295628 0.00458988 0
0.029741200000000002 0.0060446 0
0.0299682 0.00750583 0
0.030244400000000005 0.0090008 0
0.030570800000000002 0.0105057 0
0.030946500000000002 0.0119534 0
0.031369 0.0133202 0
0.031835600000000006 0.0145914 0
0.032342300000000004 0.015736 0
0.0328847 0.0167276 0
0.033457 0.0175438 0
0.0340533 0.0181728 0
0.034667300000000005 0.0186153 0
0.0352929 0.0188767 0
0.035924000000000005 0.018957 0
0.0365547 0.0188678 0
0.0371797 0.0186213 0
0.037793900000000005 0.0182198 0
0.038386500000000004 0.0172757 0
0.0389359 0.0156922 0
0.0394235 0.0136217 0
0.0398362 0.0112408 0
0.040166600000000004 0.00870485 0
0.0404088 0.00595932 0
0.0405579 0.00316414 0
0.0406177 0.000632155 0
0.040600000000000004 -0.0015396 0
0.0405128 -0.00357134 0
0.040360700000000006 -0.00541044 0
0.040153100000000004 -0.00693617 0
0.039897 -0.00835931 0
0.039588500000000006 -0.0100883 0
0.039218800000000005 -0.0120168 0
0.038784000000000006 -0.0139927 0
0.0382832 -0.0159591 0
0.037718400000000006 -0.0178264 0
0.0370932 -0.0195988 0
0.0364106 -0.0212751 0
0.0356737 -0.0228634 0
0.0348853 -0.0243698 0
0.0340485 -0.0257779 0
0.0331662 -0.0271006 0
0.0322411 -0.0283523 0
0.0312734 -0.0296854 0
0.030270200000000004 -0.0304081 0
0.0292549 -0.0304448 0
0.028250700000000004 -0.0298167 0
0.027278200000000002 -0.0286096 0
0.0263527 -0.0270387 0
0.025525600000000002 -0.0205762 0
0.024941400000000002 -0.0149238 0
0.024549400000000006 -0.00900999 0
0.024325600000000003 -0.00514004 0
0.024209900000000006 -0.0019125 0
0.024203500000000003 0.00128916 0
0.024301200000000002 0.00446002 0
0.024508800000000004 0.00788837 0
0.024835800000000005 0.0116105 0
0.0252905 0.0155209 0
0.025877000000000004 0.0195026 0
0.0265989 0.0236178 0
0.027460400000000003 0.0279041 0
0.028469400000000006 0.0324465 0
0.0296309 0.0370028 0
0.030941500000000004 0.0413883 0
0.032395 0.0455753 0
0.033982700000000005 0.0494463 0
0.0356949 0.0530774 0
0.037524800000000004 0.0565263 0
0.039467 0.0598233 0
0.0415224 0.063347 0
0.0436888 0.0663704 0
0.04594480000000001 0.068697 0
0.0482254 0.0675426 0
0.050406000000000006 0.063156 0
0.052403200000000004 0.0568071 0
0.0541671 0.0492966 0
0.0556348 0.0365254 0
0.057078000000000004 0.0431393 0
0.0584234 0.0379148 0
0.0596305 0.0348009 0
0.060706 0.0293575 0
0.061568200000000003 0.0229344 0
0.062237400000000005 0.0176105 0
0.0627212 0.0116525 0
0.06300460000000001 0.00581776 0
0.0631102 0.000821453 0
0.063046 -0.00428664 0
0.0628221 -0.00885794 0
0.0624549 -0.0128677 0
0.0619586 -0.016698 0
0.0613401 -0.0201028 0
0.0606184 -0.0230327 0
0.0598028 -0.0256837 0
0.058908100000000005 -0.0278281 0
0.057949 -0.029551 0
0.0569417 -0.030752 0
0.055902900000000005 -0.0314735 0
0.0548473 -0.0318013 0
0.053786200000000006 -0.0318233 0
0.052730200000000005 -0.0315135 0
0.05168880000000001 -0.030982 0
0.0506683 -0.0302715 0
0.049670200000000005 -0.0298337 0
0.04867730000000001 -0.0297029 0
0.047692700000000005 -0.0295106 0
0.04670780000000001 -0.0295995 0
0.0457173 -0.0297197 0
0.0447207 -0.030094 0
0.0437161 -0.030153 0
0.0427126 -0.0300484 0
0.041715800000000004 -0.029772 0
0.0407283 -0.0295171 0
0.0397479 -0.0293248 0
0.0387737 -0.029178 0
0.037802300000000004 -0.0291375 0
0.0368307 -0.0291992 0
0.035860300000000005 -0.0290526 0
0.0349024 -0.0284644 0
0.033973100000000006 -0.0273483 0
0.033090900000000006 -0.0256632 0
0.0322712 -0.023653 0
0.031523600000000006 -0.0213547 0
0.030855 -0.0189918 0
0.030264400000000004 -0.0166267 0
0.0297525 -0.0142879 0
0.029316500000000002 -0.0120595 0
0.028987500000000006 -0.00739753 0
0.028809400000000006 -0.00246885 0
0.0288348 0.00302556 0
0.028997000000000002 0.00663711 0
0.029297000000000004 0.0111034 0
0.029731900000000006 0.0146192 0
0.030277200000000004 0.0180551 0
0.030943900000000003 0.021754 0
0.0317297 0.0251978 0
0.032629200000000004 0.0285868 0
0.0336409 0.0319584 0
0.0347656 0.0353641 0
0.036002900000000004 0.0386859 0
0.0373469 0.041629 0
0.038793600000000004 0.0447772 0
0.0403313 0.0473552 0
0.0419594 0.0502975 0
0.0436944 0.0536614 0
0.045540800000000006 0.0569215 0
0.0474921 0.0599986 0
0.049515 0.0606759 0
0.05149430000000001 0.0577986 0
0.053333900000000004 0.0526055 0
0.0549709 0.0458053 0
0.0563699 0.0386984 0
0.0575388 0.0318656 0
0.058527 0.0309961 0
0.0595472 0.0277675 0
0.0603858 0.0231619 0
0.0610676 0.01772 0
0.0615264 0.0105244 0
0.0617674 0.00437798 0
0.061824000000000004 -0.000519649 0
0.0617283 -0.00492505 0
0.0614871 -0.00927593 0
0.0611091 -0.0131103 0
0.060613200000000006 -0.0164045 0
0.060007700000000004 -0.0197149 0
0.0592982 -0.0226323 0
0.058501300000000006 -0.0249614 0
0.0576354 -0.0268444 0
0.056713400000000004 -0.0283155 0
-0.041519 0.0 0
-0.041503 -0.000645326 0
-0.041504 0.00123319 0
-0.04142799999999999 0.00202528 0
-0.041306999999999996 0.00556089 0
-0.041013999999999995 0.011844 0
-0.04053 0.0162875 0
-0.039959999999999996 0.0170155 0
-0.039425 0.0146114 0
-0.03901 0.0106616 0
-0.03870899999999999 0.00771936 0
-0.03848 0.00625146 0
-0.03830399999999999 0.00425378 0
-0.038218 0.00100257 0
-0.03826199999999999 -0.00356743 0
-0.038489999999999996 -0.00989948 0
-0.038944999999999994 -0.0169732 0
-0.039625999999999995 -0.0233756 0
-0.040494 -0.027982 0
-0.041463 -0.0287827 0
-0.04241299999999999 -0.0265898 0
-0.04320299999999999 -0.020397 0
-0.04368799999999999 -0.00853696 0
-0.043682 0.00831778 0
-0.043087 0.026493 0
-0.041918 0.0414368 0
-0.04035 0.051662 0
-0.03856 0.054236 0
-0.03676499999999999 0.0530602 0
-0.035070000000000004 0.0486799 0
-0.033521999999999996 0.0444388 0
-0.032109 0.0408899 0
-0.030797999999999992 0.0382167 0
-0.029544 0.0373662 0
-0.028326000000000004 0.0358147 0
-0.027162999999999993 0.0340869 0
-0.02605099999999999 0.0328425 0
-0.02495499999999999 0.0332687 0
-0.0238009 0.0365926 0
-0.022461099999999998 0.0440486 0
-0.020813799999999993 0.054854 0
-0.018730499999999997 0.0697316 0
-0.0161385 0.0848477 0
-0.013044100000000003 0.0994253 0
-0.009547199999999992 0.109089 0
-0.005799899999999997 0.114896 0
-0.0019448999999999994 0.115515 0
0.001856499999999997 0.112349 0
0.005531599999999998 0.108337 0
0.0090673 0.104243 0
0.01247920000000001 0.100755 0
0.015786 0.0978945 0
0.019009900000000003 0.095846 0
0.022184500000000003 0.0948894 0
0.0253499 0.0953611 0
0.028590500000000005 0.100306 0
0.0320562 0.106953 0
0.0357147 0.112097 0
0.0394873 0.113175 0
0.043190700000000005 0.108521 0
0.0466712 0.100356 0
0.049841500000000004 0.0902072 0
0.052657 0.0794648 0
0.0551222 0.0690784 0
0.057239700000000004 0.0586279 0
0.05900280000000001 0.0478502 0
0.0604436 0.0428401 0
0.0618997 0.0425245 0
0.0632607 0.0396646 0
0.0645439 0.0370841 0
0.06567045 0.0304822 0
0.06657346 0.0242312 0
0.06728909 0.0190917 0
0.06783912 0.0141924 0
0.06821806 0.00890422 0
0.06843221000000001 0.00429371 0
0.06850499 0.000418022 0
0.06844961000000001 -0.00348589 0
0.06827279 -0.0068758 0
0.06799208000000001 -0.0097211 0
0.06761755 -0.0125741 0
0.06715316 -0.0151028 0
0.06661185 -0.0172059 0
0.06600536 -0.019085 0
0.06534025 -0.0206711 0
0.06462860000000001 -0.0219239 0
0.0638793 -0.0229195 0
0.0631066 -0.0233322 0
0.0623285 -0.0233797 0
0.061544100000000004 -0.023592 0
0.060766 -0.0231167 0
0.0600043 -0.0225945 0
0.059267 -0.0215855 0
0.058573200000000006 -0.0201 0
0.057928900000000005 -0.0187597 0
0.057319300000000004 -0.0176766 0
0.05675910000000001 -0.0161293 0
0.0562396 -0.0152919 0
0.055739500000000004 -0.0146145 0
0.05526450000000001 -0.0140231 0
0.05480310000000001 -0.0137655 0
0.0543453 -0.0137027 0
0.0538912 -0.0135587 0
0.0534422 -0.0133555 0
0.0530012 -0.0131137 0
0.0525678 -0.0129132 0
0.0521398 -0.0128015 0
0.05171340000000001 -0.0127987 0
0.0512856 -0.0128867 0
0.05085340000000001 -0.0130579 0
0.050413900000000005 -0.0133189 0
0.0499645 -0.0136458 0
0.049503200000000004 -0.0140285 0
0.0490284 -0.0144563 0
0.0485386 -0.0149198 0
0.0480328 -0.0154144 0
0.0475101 -0.0159357 0
0.0469685 -0.0165334 0
0.0464078 -0.0170777 0
0.0458295 -0.0176028 0
0.0452337 -0.0181237 0
0.044620400000000005 -0.0186593 0
0.04398830000000001 -0.0192558 0
0.0433358 -0.0198541 0
0.0426645 -0.0204157 0
0.041974000000000004 -0.0209969 0
0.041263900000000006 -0.0215903 0
0.040534 -0.0221917 0
0.039783700000000005 -0.022829 0
0.039011000000000004 -0.0235075 0
0.038216900000000005 -0.0240826 0
0.037405100000000004 -0.0246424 0
0.036573100000000004 -0.0252689 0
0.035722000000000004 -0.0257703 0
0.034861300000000005 -0.0258357 0
0.034006 -0.0255007 0
0.033166100000000004 -0.0248975 0
0.0323524 -0.0239687 0
0.0315754 -0.0227555 0
0.030840900000000004 -0.0214319 0
0.0301516 -0.0200403 0
0.029509800000000003 -0.0185831 0
0.0289173 -0.0171052 0
0.028372100000000004 -0.0157136 0
0.027877000000000006 -0.0140453 0
0.027443600000000005 -0.0120749 0
0.027078400000000002 -0.00991795 0
0.026789100000000003 -0.00754487 0
0.0265815 -0.00503487 0
0.026458600000000006 -0.00248481 0
0.026420600000000002 7.63565e-05 0
0.026467900000000003 0.00262887 0
0.026599300000000006 0.00512652 0
0.0268129 0.00754173 0
0.0271046 0.00983873 0
0.027472000000000003 0.0120777 0
0.027912200000000005 0.0142206 0
0.028423500000000004 0.0163369 0
0.0290035 0.0183533 0
0.029649500000000002 0.0203024 0
0.030360000000000005 0.0222317 0
0.031134100000000005 0.0241094 0
0.0319694 0.0259112 0
0.0328636 0.0276867 0
0.033814000000000004 0.0291628 0
0.034805600000000006 0.0302889 0
0.0358373 0.0315588 0
0.036909500000000005 0.032672 0
0.0380134 0.0334834 0
0.0391398 0.0340005 0
0.0402645 0.0332561 0
0.0413361 0.0309612 0
0.0423325 0.0310628 0
0.0434405 0.0341193 0
0.044595800000000005 0.0353042 0
0.04578890000000001 0.0358419 0
0.0469593 0.0343742 0
0.04807600000000001 0.0327131 0
0.04913390000000001 0.0307461 0
0.05010970000000001 0.0278087 0
0.0509724 0.024091 0
0.051704200000000006 0.0201596 0
0.0523001 0.0157531 0
0.0527376 0.0107384 0
0.0530051 0.0056259 0
0.0531093 0.00109024 0
0.0530746 -0.0028825 0
0.05291030000000001 -0.00675748 0
0.0526196 -0.0104912 0
0.052205600000000005 -0.0141579 0
0.0516668 -0.0179953 0
0.051001500000000005 -0.021697 0
0.0502171 -0.0251682 0
0.049319 -0.0285035 0
0.0483164 -0.0314342 0
0.0472245 -0.0338843 0
0.0460579 -0.0359732 0
0.0448269 -0.0377356 0
0.0435428 -0.0392925 0
0.042202100000000006 -0.0411014 0
0.040803400000000004 -0.0427588 0
0.0393485 -0.0444913 0
0.0378351 -0.0462678 0
0.036261800000000004 -0.0479399 0
0.0346334 -0.0496613 0
0.032953800000000005 -0.0510263 0
0.031232500000000003 -0.0522223 0
0.029473900000000004 -0.0532682 0
0.027686000000000002 -0.0539964 0
0.0258868 -0.0538985 0
0.024107700000000003 -0.0527335 0
0.022395000000000005 -0.0511 0
0.0208331 -0.0442484 0
0.0194413 -0.0392632 0
0.0182328 -0.034048 0
0.017177400000000002 -0.0296791 0
0.016260200000000002 -0.0256552 0
0.015475100000000006 -0.0217652 0
0.0148171 -0.0179918 0
0.014278900000000004 -0.0144818 0
0.013860500000000005 -0.0107645 0
0.0135691 -0.00685786 0
0.013410100000000001 -0.00280444 0
0.013391 0.00149896 0
0.013519300000000005 0.00605785 0
0.013806600000000002 0.0110161 0
0.014266100000000004 0.0163278 0
0.014905500000000002 0.021819 0
0.0157353 0.0277652 0
0.016771100000000004 0.0340888 0
0.018017200000000004 0.0403562 0
0.019469 0.0464038 0
0.021117700000000003 0.0521859 0
0.022958700000000005 0.0578926 0
0.0249686 0.0622 0
0.027105700000000003 0.0659245 0
0.029363600000000004 0.0691638 0
0.031705300000000006 0.0710822 0
0.0341004 0.0725322 0
0.036537200000000006 0.0735219 0
0.0389957 0.0738957 0
0.0414329 0.0711662 0
0.0437019 0.0642367 0
0.045629300000000005 0.0521525 0
0.04722370000000001 0.0433761 0
0.0484912 0.0342097 0
0.0495444 0.0289421 0
0.0503622 0.0208233 0
0.0509324 0.0137809 0
0.0512701 0.00679311 0
0.0513646 -0.0007611 0
0.051197000000000006 -0.00873832 0
0.05077570000000001 -0.0160668 0
0.0501234 -0.0225501 0
0.049262 -0.0286625 0
0.048209300000000004 -0.0341044 0
0.0469909 -0.0386371 0
0.045634600000000004 -0.0424339 0
0.0441647 -0.045487 0
0.042606700000000004 -0.0477637 0
0.0409846 -0.0494431 0
0.039312900000000005 -0.0507536 0
0.037605400000000004 -0.0516331 0
0.0358723 -0.0523015 0
0.0341214 -0.052784 0
0.0323489 -0.0536548 0
0.030563800000000002 -0.0534478 0
0.028794 -0.0526277 0
0.027081100000000004 -0.0503737 0
0.025458100000000004 -0.0470913 0
0.023962300000000006 -0.0427299 0
0.022633900000000005 -0.0375642 0
0.021462600000000005 -0.0331625 0
0.020449100000000005 -0.0279298 0
0.019603100000000005 -0.0233359 0
0.018899400000000004 -0.0192385 0
0.018331700000000006 -0.0153804 0
0.0178407 -0.0141976 0
0.0174138 -0.0111313 0
0.017127200000000002 -0.00639099 0
0.016985100000000003 -0.00231071 0
0.016984400000000004 0.0021523 0
0.017137100000000002 0.00675744 0
0.017442100000000002 0.0113763 0
0.017905000000000004 0.0162021 0
0.0185332 0.0212759 0
0.0193339 0.0265509 0
0.0203162 0.0321476 0
0.021486900000000003 0.037802 0
0.0228434 0.0432875 0
0.024379200000000004 0.048568 0
0.0260863 0.0535318 0
0.027950800000000005 0.0581388 0
0.029961300000000003 0.0620418 0
0.0320826 0.0651497 0
0.0343083 0.0682341 0
0.0366334 0.0710406 0
0.0390398 0.0731191 0
0.0415567 0.0778805 0
0.0441387 0.0768469 0
0.04670780000000001 0.0762458 0
-0.04271899999999999 0.0 0
-0.042707999999999996 -0.000970635 0
-0.042720999999999995 0.000905632 0
-0.04266199999999999 0.00139256 0
-0.042561 0.00494432 0
-0.042289999999999994 0.0112061 0
-0.041835 0.0151567 0
-0.041311 0.015398 0
-0.040834999999999996 0.0127631 0
-0.04048499999999999 0.0086212 0
-0.040250999999999995 0.00572977 0
-0.04009399999999999 0.00381569 0
-0.040009 0.00125713 0
-0.040033 -0.00258838 0
-0.040207999999999994 -0.00784987 0
-0.040592 -0.0148946 0
-0.041226 -0.0226781 0
-0.042109999999999995 -0.0298077 0
-0.043205999999999994 -0.0351869 0
-0.044431 -0.0375393 0
-0.04567 -0.0361086 0
-0.046806 -0.0314272 0
-0.047664 -0.0197006 0
-0.04803299999999999 -0.00308959 0
-0.04782399999999999 0.0148899 0
-0.04704 0.0301113 0
-0.045835 0.0411845 0
-0.04435 0.0465668 0
-0.042782 0.0464686 0
-0.04131 0.0417769 0
-0.04001099999999999 0.0364874 0
-0.038862999999999995 0.0329024 0
-0.037825 0.0297698 0
-0.036893999999999996 0.0261438 0
-0.03611199999999999 0.0209134 0
-0.035523 0.0147379 0
-0.03513999999999999 0.00875342 0
-0.034926 0.00467827 0
-0.034805 0.00355701 0
-0.03465399999999999 0.00644745 0
-0.034343 0.014166 0
-0.033622 0.028602 0
-0.03236699999999999 0.0466374 0
-0.030475000000000002 0.0644774 0
-0.028109999999999996 0.0764368 0
-0.025399999999999992 0.0845114 0
-0.022555699999999998 0.0851346 0
-0.01977369999999999 0.0817131 0
-0.017125299999999996 0.077406 0
-0.014618699999999998 0.0734723 0
-0.012220599999999998 0.0705765 0
-0.009918499999999997 0.0680587 0
-0.00766689999999999 0.0670888 0
-0.0054479999999999945 0.0662132 0
-0.0032345000000000013 0.0668841 0
-0.0009672000000000014 0.0695485 0
0.001432600000000006 0.0743946 0
0.0040161000000000086 0.0806385 0
0.006841899999999998 0.0887272 0
0.009945900000000008 0.0969773 0
0.013308400000000005 0.104231 0
0.016888400000000005 0.109958 0
0.020616000000000002 0.11308 0
0.0244129 0.114735 0
0.0282397 0.114062 0
0.0319959 0.111268 0
[truncated: 445,743 more chars]
