# Supplementary material for: Characterization of Human Balance through a Reinforcement Learning-based Muscle Controller
Source: PLoS One. 2025 Apr 1;20(4):e0320211. doi: 10.1371/journal.pone.0320211 (PMC11960994; doi:10.1371/journal.pone.0320211)
Supplement: S1 File — Data for the COM states and trajectories, as well as muscle activations, presented in the figures. (ZIP) [file pone.0320211.s001.zip › FigureData/fig7a_COM_State_cases_fail.csv]

ID rootJoint_pos_x rootJoint_pos_y default hip_flexion_l knee_angle_l ankle_angle_l hip_flexion_r knee_angle_r ankle_angle_r rootJoint_pos_x_dot rootJoint_pos_y_dot default_dot hip_flexion_l_dot knee_angle_l_dot ankle_angle_l_dot hip_flexion_r_dot knee_angle_r_dot ankle_angle_r_dot com_x com_y com_z com_vel_x com_vel_y com_vel_z rootJoint_pos_x_end rootJoint_pos_y_end default_end hip_flexion_l_en…
1.0 0.00581816 0.96449 -0.00652508 0.0 0.0 0.00652508 0.0 0.0 0.00652508 0.430796 -0.039154 -0.483274 0.0 0.0 0.483274 0.0 0.0 0.483274 -0.014835899999999999 0.987797 -2.16943e-18 0.442357 0.00845178 0.0 0.293994 0.885437 -0.404107 -0.0218486 0.175043 0.227786 -0.0218319 0.174871 0.227853 0.554171 -0.199764 -0.950821 0.316228 4.26041e-10 0.236146 0.316246 3.83087e-10 0.235897 0.293589 0.944041 -2…
2.0 0.0112024 0.963985 -0.0125669 0.0 0.0 0.0125669 0.0 0.0 0.0125669 -0.0194257 0.00188396 0.0218045 0.0 0.0 -0.0218045 0.0 0.0 -0.0218045 -0.009305300000000002 0.987886 -2.16943e-18 -0.0199603 -0.000260738 0.0 0.264808 0.899061 -0.356124 -0.0368879 0.174556 0.193187 -0.0368267 0.174547 0.183782 0.383639 -0.112237 -0.33746 -0.115931 4.87535e-10 0.251993 -0.116148 2.95454e-10 0.254447 0.259742000…
3.0 0.233357 0.9133 -0.26783 0.0 0.0 0.26783 0.0 0.0 0.26783 -0.506403 0.185968 0.602702 0.0 0.0 -0.602702 0.0 0.0 -0.602702 0.222227 0.961242 -2.16943e-18 -0.53567 0.132338 0.0 0.045605 0.943171 -0.326299 0.235272 0.108939 -0.0580184 0.244681 0.0892144 -0.0448444 -0.595919 0.103683 -0.0178281 0.730967 0.122009 -1.38244 0.742439 0.0968061 -1.35788 0.07239569 0.98928 -2.16943e-18 -0.493117 0.09690…
4.0 0.138539 0.94227 -0.157008 0.0 0.0 0.157008 0.0 0.0 0.157008 -0.405468 0.0997068 0.466489 0.0 0.0 -0.466489 0.0 0.0 -0.466489 0.12258440000000001 0.980074 -2.16943e-18 -0.42339 0.0559468 0.0 0.0689343 0.947733 -0.181643 0.0775572 0.0517805 0.0558809 0.0784604 0.0635368 0.0444699 -0.414304 0.0192493 0.0194153 0.52274 -0.0967579 -0.322883 -0.0106091 0.944391 -0.949037 0.06638114 0.986157 -2.169…
5.0 0.332861 0.869737 -0.389258 0.0 0.0 0.389258 0.0 0.0 0.389258 -0.478355 0.245021 0.600452 0.0 0.0 -0.600452 0.0 0.0 -0.600452 0.328268 0.928101 -2.16943e-18 -0.51377 0.195516 0.0 0.314274 0.881903 -0.38639 0.00225302 0.0411867 0.316692 0.00198651 0.0416999 0.316411 -0.870656 0.475459 -0.873629 3.54659 -2.67499 -0.95033 3.50405 -2.59307 -0.994279 0.311165 0.939317 -2.16943e-18 -0.471833 0.4016…
7.0 -0.00212536 0.965177 0.00238261 0.0 0.0 -0.00238261 0.0 0.0 -0.00238261 -0.247001 0.0202327 0.276876 0.0 0.0 -0.276876 0.0 0.0 -0.276876 -0.022988599999999998 0.987605 -2.16943e-18 -0.253381 -0.00709947 0.0 -0.159474 0.987419 0.640316 -0.494389 -0.00887098 -0.113724 -0.47417 -0.0762935 -0.0796941 -0.892991 -0.0786212 0.581175 -0.912266 4.10235 -1.28657 0.0112394 0.822196 -1.41524 -0.235507000…
8.0 -0.0485806 0.967769 0.0543695 0.0 0.0 -0.0543695 0.0 0.0 -0.0543695 0.409032 -0.0121698 -0.457178 0.0 0.0 0.457178 0.0 0.0 0.457178 -0.070508 0.985036 -2.16943e-18 0.417208 0.0334474 0.0 0.313666 0.876269 -0.440714 -0.00912721 0.175026 0.244908 -0.00890439 0.17464 0.240858 0.588709 -0.203735 -0.828842 0.143819 4.06576e-10 0.202932 0.143883 3.5467e-10 0.202291 0.317041 0.936987 -2.16943e-18 0.…
9.0 0.0606906 0.957789 -0.0682945 0.0 0.0 0.0682945 0.0 0.0 0.0682945 0.446165 -0.0685305 -0.504306 0.0 0.0 0.504306 0.0 0.0 0.504306 0.041701100000000005 0.987131 -2.16943e-18 0.461273 -0.0196924 0.0 0.305358 0.880728 -0.41534 -0.0254679 0.175093 0.238525 -0.0254667 0.174993 0.238549 0.611103 -0.205639 -0.912534 0.210004 4.06899e-10 0.185369 0.210011 3.6722e-10 0.185245 0.305177 0.940382 -2.1694…
10.0 0.00730387 0.964354 -0.00819189 0.0 0.0 0.00819189 0.0 0.0 0.00819189 0.408137 -0.0377806 -0.457925 0.0 0.0 0.457925 0.0 0.0 0.457925 -0.013310199999999994 0.987825 -2.16943e-18 0.419167 0.0073098 0.0 0.292789 0.886058 -0.405432 -0.018818 0.174915 0.224436 -0.0188119 0.174807 0.224479 0.545345 -0.195367 -0.875472 0.246304 4.35653e-10 0.261973 0.246314 3.85054e-10 0.261826 0.292833 0.94461 -2…
11.0 0.181102 0.930684 -0.206295 0.0 0.0 0.206295 0.0 0.0 0.206295 -0.534479 0.159733 0.623222 0.0 0.0 -0.623222 0.0 0.0 -0.623222 0.1671546 0.973063 -2.16943e-18 -0.561274 0.102521 0.0 0.0867585 0.941426 -0.240059 0.11571 0.0644884 0.0645314 0.115884 0.0412783 0.0829764 -0.561341 0.0510087 0.0739369 0.269628 0.641424 -0.980075 1.10454 -1.25489 0.192427 0.09146280000000001 0.98382 -2.16943e-18 -0…
12.0 0.279032 0.895088 -0.322773 0.0 0.0 0.322773 0.0 0.0 0.322773 -0.435106 0.187502 0.529321 0.0 0.0 -0.529321 0.0 0.0 -0.529321 0.270703 0.947843 -2.16943e-18 -0.463357 0.141884 0.0 0.147805 0.927644 -0.390938 0.201993 0.0688448 0.0852611 0.211688 0.0501321 0.0960531 -0.412715 0.188388 -0.0309123 0.482633 0.25242 -1.49875 0.541643 0.136591 -1.42614 0.1719121 0.977757 -2.16943e-18 -0.337123 0.1…
16.0 0.0107155 0.964032 -0.0120203 0.0 0.0 0.0120203 0.0 0.0 0.0120203 -0.101206 0.0097594 0.113593 0.0 0.0 -0.113593 0.0 0.0 -0.113593 -0.0098057 0.987879 -2.16943e-18 -0.103985 -0.00141518 0.0 -0.43522 0.882699 0.369254 0.339249 -0.442617 -0.174078 0.337532 -0.436323 -0.177443 -0.365929 -0.219477 4.11622 0.108699 -10.6924 3.56466 0.147349 -10.6834 3.53897 -0.432888 0.883959 -2.16943e-18 -0.7341…
18.0 -0.0666949 0.968124 0.0746113 0.0 0.0 -0.0746113 0.0 0.0 -0.0746113 0.708112 -0.00672881 -0.791147 0.0 0.0 0.791147 0.0 0.0 0.791147 -0.088964 0.983368 -2.16943e-18 0.72066 0.0724821 0.0 0.330218 0.869903 -0.470944 0.00132714 0.175504 0.251902 0.0012006 0.175891 0.250886 0.829643 -0.264783 -1.25737 0.314309 3.70122e-10 -0.00953611 0.313884 3.4484e-10 -0.00506457 0.33675299999999997 0.932232 …
20.0 -0.11324 0.967356 0.126625 0.0 0.0 -0.126625 0.0 0.0 -0.126625 0.147319 0.00626655 -0.164735 0.0 0.0 0.164735 0.0 0.0 0.164735 -0.13619799999999999 0.977373 -2.16943e-18 0.149071 0.0228737 0.0 -0.309252 0.936447 0.199722 0.0555509 0.173985 -0.207383 0.0575556 0.170329 -0.207552 -0.826053 -0.251284 0.104325 0.485325 0.743853 -0.487968 0.477261 0.759535 -0.496575 -0.319374 0.943445 -2.16943e-1…
21.0 0.046872 0.959801 -0.0526932 0.0 0.0 0.0526932 0.0 0.0 0.0526932 -0.123514 0.0170037 0.139293 0.0 0.0 -0.139293 0.0 0.0 -0.139293 0.027427 0.987629 -2.16943e-18 -0.127476 0.00345087 0.0 0.272798 0.896897 -0.36092 -0.0427935 0.175423 0.191062 -0.0422944 0.174569 0.193412 0.423771 -0.0756343 -0.211292 -0.27568 5.51231e-10 0.0341168 -0.275715 4.24823e-10 0.0345203 0.267303 0.952982 -2.16943e-18…
23.0 0.0301868 0.961939 -0.0338997 0.0 0.0 0.0338997 0.0 0.0 0.0338997 0.224546 -0.0266231 -0.252623 0.0 0.0 0.252623 0.0 0.0 0.252623 0.010224400000000008 0.987932 -2.16943e-18 0.231269 -0.00191279 0.0 0.253935 0.902635 -0.347337 -0.0318989 0.174549 0.183502 -0.0319162 0.174741 0.172859 0.348976 -0.0441729 -0.39145 0.018879 5.51814e-10 -0.157115 0.0186035 4.86857e-10 -0.154055 0.249008 0.957136 …
24.0 -0.026908 0.966861 0.0301348 0.0 0.0 -0.0301348 0.0 0.0 -0.0301348 -0.0592481 0.00320124 0.0662892 0.0 0.0 -0.0662892 0.0 0.0 -0.0662892 -0.048373 0.986541 -2.16943e-18 -0.0605935 -0.00338243 0.0 -0.243783 0.959692 0.20753 0.0357027 0.0360704 -0.0738862 0.0138761 0.0765922 -0.0833148 -0.697392 -0.123044 0.103049 0.93947 -0.487722 0.158528 0.35565 0.59512 -0.097198 -0.26198 0.963338 -2.16943e…
25.0 0.149141 0.939595 -0.169224 0.0 0.0 0.169224 0.0 0.0 0.169224 -0.26869 0.0695637 0.31008 0.0 0.0 -0.31008 0.0 0.0 -0.31008 0.13366250000000002 0.978541 -2.16943e-18 -0.280957 0.0406236 0.0 -0.097246 0.965817 0.0526651 0.0381366 0.0207518 -0.0778526 0.0119447 0.0873443 -0.0786136 -0.789513 -0.146961 -0.673941 1.71105 -0.759692 -1.4476 0.961816 1.3752 -1.45618 -0.11381399999999998 0.983821 -2.…
26.0 0.217314 0.919019 -0.248802 0.0 0.0 0.248802 0.0 0.0 0.248802 -0.290189 0.100343 0.343037 0.0 0.0 -0.343037 0.0 0.0 -0.343037 0.20527600000000001 0.965259 -2.16943e-18 -0.306263 0.0695074 0.0 0.127622 0.943754 -0.216068 0.101511 -0.0460891 0.137109 0.10112 -0.0451181 0.136668 0.114887 0.053411 0.986585 -0.857646 -0.635231 0.516738 -0.867875 -0.6158 0.509263 0.1258131 0.984896 -2.16943e-18 -0…
27.0 0.118698 0.946911 -0.134243 0.0 0.0 0.134243 0.0 0.0 0.134243 -0.154417 0.0342643 0.176713 0.0 0.0 -0.176713 0.0 0.0 -0.176713 0.1018932 0.982569 -2.16943e-18 -0.160828 0.0175371 0.0 0.289699 0.887597 -0.394292 -0.0283326 0.174887 0.216439 -0.0279618 0.174542 0.218751 0.410672 -0.13921 -0.626177 0.154365 4.22801e-10 0.171767 0.154318 4.11957e-10 0.172412 0.28792 0.945724 -2.16943e-18 0.46643…
30.0 -0.01645 0.966234 0.01843 0.0 0.0 -0.01843 0.0 0.0 -0.01843 -0.107598 0.00707759 0.120469 0.0 0.0 -0.120469 0.0 0.0 -0.120469 -0.037669999999999995 0.987075 -2.16943e-18 -0.110183 -0.00485769 0.0 -0.24104 0.952968 0.148752 0.0254842 0.173076 -0.133415 0.0237598 0.176134 -0.132497 -0.701945 -0.153085 -0.0319578 0.21801 1.13089 -0.107337 0.86359 1.71566e-10 -0.304748 -0.254757 0.963479 -2.1694…
32.0 -0.0484135 0.967764 0.0541827 0.0 0.0 -0.0541827 0.0 0.0 -0.0541827 0.305927 -0.00915935 -0.341938 0.0 0.0 0.341938 0.0 0.0 0.341938 -0.070337 0.98505 -2.16943e-18 0.312048 0.0249581 0.0 0.259389 0.900896 -0.345773 -0.0398651 0.174983 0.186929 -0.0369571 0.174542 0.19136 0.339922 -0.0573098 -0.380701 0.00952559 5.48645e-10 -0.0690482 0.00895318 4.8561e-10 -0.0631446 0.253565 0.95557 -2.16943…
33.0 0.217367 0.919 -0.248865 0.0 0.0 0.248865 0.0 0.0 0.248865 -0.336972 0.116544 0.39835 0.0 0.0 -0.39835 0.0 0.0 -0.39835 0.20533200000000001 0.965247 -2.16943e-18 -0.35564 0.0807373 0.0 0.0756342 0.944558 -0.289778 0.205267 0.0240787 0.0299315 0.209002 0.0182542 0.0325299 -0.202043 0.0988926 0.368957 0.264443 -0.7274 -0.202886 0.271596 -0.740297 -0.203221 0.0935347 0.98905 -2.16943e-18 -0.209…
34.0 0.0653344 0.957063 -0.0735456 0.0 0.0 0.0735456 0.0 0.0 0.0735456 -0.0791674 0.0125859 0.0895575 0.0 0.0 -0.0895575 0.0 0.0 -0.0895575 0.046503600000000006 0.986913 -2.16943e-18 -0.0818959 0.00392718 0.0 0.26389 0.898312 -0.357036 -0.0353924 0.174764 0.191539 -0.0353258 0.1746 0.192387 0.378543 -0.0613519 -0.240444 -0.187986 5.66841e-10 -0.0106716 -0.187994 4.34081e-10 -0.0105877 0.259071 0.…
35.0 0.123957 0.945727 -0.140266 0.0 0.0 0.140266 0.0 0.0 0.140266 0.032545 -0.00742749 -0.0372946 0.0 0.0 0.0372946 0.0 0.0 0.0372946 0.1073729 0.981955 -2.16943e-18 0.0339191 -0.00390549 0.0 0.295474 0.886895 -0.383525 -0.0474006 0.174698 0.219825 -0.0474784 0.174837 0.221016 0.375169 -0.0978254 -0.501212 0.081781 4.1706e-10 -0.00548861 0.0817593 3.69162e-10 -0.00530215 0.29067 0.945098 -2.1694…
36.0 0.071041 0.956137 -0.0800045 0.0 0.0 0.0800045 0.0 0.0 0.0800045 -0.106304 0.0176048 0.120382 0.0 0.0 -0.120382 0.0 0.0 -0.120382 0.052409000000000004 0.986611 -2.16943e-18 -0.110047 0.00598975 0.0 0.271868 0.896755 -0.366666 -0.0343318 0.174566 0.18827 -0.0343802 0.174643 0.189659 0.379192 -0.0772552 -0.413548 -0.00757197 5.63883e-10 -0.0249436 -0.00758747 4.22139e-10 -0.024765 0.267708 0.9…
37.0 0.248359 0.907637 -0.285745 0.0 0.0 0.285745 0.0 0.0 0.285745 0.0799001 -0.0309773 -0.0957394 0.0 0.0 0.0957394 0.0 0.0 0.0957394 0.23811300000000002 0.957166 -2.16943e-18 0.084701 -0.0225429 0.0 0.301886 0.879328 -0.441691 0.00454087 0.175787 0.232901 0.00506643 0.174767 0.233631 0.426652 -0.129391 -0.270327 -0.244916 4.08759e-10 0.246925 -0.244902 4.10323e-10 0.246885 0.307038 0.939403 -2.…
39.0 0.135205 0.943084 -0.153174 0.0 0.0 0.153174 0.0 0.0 0.153174 -0.319425 0.0772509 0.367154 0.0 0.0 -0.367154 0.0 0.0 -0.367154 0.11910380000000001 0.980527 -2.16943e-18 -0.333399 0.0427554 0.0 -0.0612787 0.96013 -0.0253967 0.239639 -0.254552 0.0102456 0.23279 -0.245466 0.0121754 0.0170361 0.155312 3.03147 0.380188 -6.68302 1.60573 0.274564 -6.51308 1.68254 -0.05906199999999999 0.987216 -2.16…
40.0 -0.0247814 0.966743 0.0277553 0.0 0.0 -0.0277553 0.0 0.0 -0.0277553 -0.0427455 0.00241161 0.0478318 0.0 0.0 -0.0478318 0.0 0.0 -0.0478318 -0.046197 0.98666 -2.16943e-18 -0.0437276 -0.00233659 0.0 -0.265777 0.950646 0.198187 0.0317174 0.119396 -0.151306 0.00323632 0.170319 -0.146814 -0.705968 -0.234881 0.0507941 -0.501108 2.50923 -1.5274 -0.380143 2.24068 -1.1403 -0.28183400000000003 0.955974…
41.0 0.294703 0.888156 -0.341918 0.0 0.0 0.341918 0.0 0.0 0.341918 -0.548094 0.248739 0.672445 0.0 0.0 -0.672445 0.0 0.0 -0.672445 0.287411 0.942552 -2.16943e-18 -0.585087 0.191485 0.0 0.20852 0.913171 -0.403755 0.152922 0.0393409 0.183882 0.148407 0.0507668 0.177963 -0.988734 0.0995754 -1.0444 2.93406 -1.28765 -0.216877 3.1736 -1.98678 0.15302 0.22542299999999998 0.965684 -2.16943e-18 -0.594439 …
42.0 0.236264 0.912226 -0.271293 0.0 0.0 0.271293 0.0 0.0 0.271293 -0.497245 0.184561 0.59256 0.0 0.0 -0.59256 0.0 0.0 -0.59256 0.22530299999999998 0.960477 -2.16943e-18 -0.526202 0.131934 0.0 0.0677328 0.937765 -0.341348 0.21315 0.126171 -0.0223497 0.224211 0.10362 -0.0072246 -0.585993 0.100883 -0.132713 0.69843 0.387661 -1.48291 0.629323 0.519394 -1.55054 0.0929819 0.984926 -2.16943e-18 -0.4751…
43.0 0.0879677 0.953167 -0.0992045 0.0 0.0 0.0992045 0.0 0.0 0.0992045 -0.255342 0.0473403 0.290132 0.0 0.0 -0.290132 0.0 0.0 -0.290132 0.0699504 0.985487 -2.16943e-18 -0.264898 0.0195252 0.0 -0.0573204 0.983748 0.336107 -0.299919 0.0216343 -0.0443907 -0.25437 -0.0790852 0.017623 -1.1793 -0.0955536 -1.76077 4.05221 -1.38843 -0.407801 4.34862 -2.04613 0.49571 -0.11764399999999998 0.965514 -2.16943…
44.0 0.155522 0.937917 -0.176595 0.0 0.0 0.176595 0.0 0.0 0.176595 -0.309108 0.0824642 0.357418 0.0 0.0 -0.357418 0.0 0.0 -0.357418 0.1403382 0.977551 -2.16943e-18 -0.323494 0.0492112 0.0 -0.00479776 0.962428 0.014357 0.175281 -0.344323 0.108678 0.174554 -0.345497 0.110003 0.269243 0.121102 3.48687 -1.11795 -5.42307 1.47124 -1.12069 -5.41679 1.45757 -0.0151395 0.985609 -2.16943e-18 -0.157563 -0.1…
45.0 0.156177 0.937742 -0.177353 0.0 0.0 0.177353 0.0 0.0 0.177353 -0.0226544 0.00606215 0.0262003 0.0 0.0 -0.0262003 0.0 0.0 -0.0262003 0.1410239 0.977446 -2.16943e-18 -0.0237108 0.00362536 0.0 0.261196 0.899762 -0.357649 -0.030632 0.174702 0.189033 -0.030608 0.174622 0.189294 0.362393 -0.0525675 -0.168068 -0.244393 5.41301e-10 -0.00651988 -0.244483 4.31934e-10 -0.00550126 0.257006 0.955059 -2.1…
48.0 0.167326 0.934682 -0.190269 0.0 0.0 0.190269 0.0 0.0 0.190269 -0.283236 0.0797259 0.328731 0.0 0.0 -0.328731 0.0 0.0 -0.328731 0.1527011 0.975584 -2.16943e-18 -0.296884 0.0493256 0.0 0.26586 0.899932 -0.352055 -0.0402477 0.174545 0.182296 -0.0397347 0.174635 0.184852 0.381857 -0.0638148 -0.290155 -0.137946 5.54053e-10 -0.0248229 -0.138095 4.71834e-10 -0.0232017 0.260171 0.955169 -2.16943e-18…
50.0 0.102926 0.950262 -0.116228 0.0 0.0 0.116228 0.0 0.0 0.116228 0.131583 -0.02672 -0.150006 0.0 0.0 0.150006 0.0 0.0 0.150006 0.0854828 0.984209 -2.16943e-18 0.136768 -0.012425 0.0 0.267004 0.899404 -0.353651 -0.0416251 0.174752 0.189714 -0.0415127 0.174533 0.189868 0.381657 -0.0662993 -0.325934 -0.0997816 5.50884e-10 -0.0338468 -0.0997827 4.3253e-10 -0.033837 0.261212 0.954854 -2.16943e-18 0.…
51.0 0.137423 0.942544 -0.155725 0.0 0.0 0.155725 0.0 0.0 0.155725 -0.240564 0.0588289 0.276681 0.0 0.0 -0.276681 0.0 0.0 -0.276681 0.1214198 0.980227 -2.16943e-18 -0.251161 0.0328606 0.0 -0.0912756 0.965048 0.0472953 0.0119498 0.0757773 -0.0944911 0.0168838 0.0774093 -0.0911656 -0.346977 -0.0214818 0.0673224 -0.452261 1.44906 -0.508184 -0.506259 1.54055 -0.471896 -0.10835099999999999 0.983516 -2…
53.0 0.100375 0.950776 -0.113321 0.0 0.0 0.113321 0.0 0.0 0.113321 -0.211239 0.0422565 0.240674 0.0 0.0 -0.240674 0.0 0.0 -0.240674 0.08283235 0.984446 -2.16943e-18 -0.219491 0.0192972 0.0 -0.0819777 0.971752 0.100019 -0.0468568 0.0441798 -0.03308 -0.0407024 0.0516108 -0.0300391 -0.867277 -0.178517 -1.32959 3.26125 -3.3181 -1.23838 0.480584 3.80108 -2.45412 -0.108694 0.984351 -2.16943e-18 -0.5917…
54.0 0.105474 0.94974 -0.119134 0.0 0.0 0.119134 0.0 0.0 0.119134 -0.371557 0.0765751 0.423831 0.0 0.0 -0.423831 0.0 0.0 -0.423831 0.0881316 0.983965 -2.16943e-18 -0.386323 0.0362286 0.0 -0.135262 0.959746 0.0687903 0.304258 -0.382479 -0.0892808 0.236244 -0.280388 -0.0644603 -0.0340145 0.272382 3.69091 0.00940168 -6.65894 -0.780781 -0.98967 -5.23797 0.513159 -0.13393499999999997 0.980524 -2.16943…
55.0 0.132145 0.943818 -0.149659 0.0 0.0 0.149659 0.0 0.0 0.149659 -0.0396862 0.00945031 0.0455776 0.0 0.0 -0.0455776 0.0 0.0 -0.0455776 0.1159111 0.980931 -2.16943e-18 -0.0414058 0.00516205 0.0 0.176027 0.928151 -0.294256 0.0542389 0.0892671 0.123776 0.0590054 0.07906 0.136201 0.102196 -0.0239834 -0.0248028 -0.386585 0.554627 -0.199133 -0.269719 0.326753 -0.0552061 0.176504 0.975744 -2.16943e-18…
56.0 0.0289049 0.96209 -0.0324576 0.0 0.0 0.0324576 0.0 0.0 0.0324576 0.31853 -0.0373004 -0.358297 0.0 0.0 0.358297 0.0 0.0 0.358297 0.008904200000000001 0.987942 -2.16943e-18 0.328013 -0.00223991 0.0 0.289896 0.887219 -0.403712 -0.018088 0.175428 0.220218 -0.0180186 0.175146 0.22036 0.511342 -0.174334 -0.606531 0.00274772 4.49081e-10 0.314665 0.00277113 3.97657e-10 0.314376 0.289947 0.945593 -2.…
57.0 0.0624224 0.957521 -0.0702523 0.0 0.0 0.0702523 0.0 0.0 0.0702523 -0.209799 0.0326454 0.23721 0.0 0.0 -0.23721 0.0 0.0 -0.23721 0.043491800000000004 0.987052 -2.16943e-18 -0.21695 0.00968744 0.0 -0.169827 0.969255 0.171349 -0.00795156 0.0188747 -0.0780381 -0.0333918 0.0769073 -0.067919 -0.98008 -0.232063 -1.06974 2.38661 -0.637651 -2.08997 0.583198 3.24602 -1.57425 -0.19412800000000002 0.974…
59.0 0.0687359 0.956516 -0.0773947 0.0 0.0 0.0773947 0.0 0.0 0.0773947 -0.164919 0.0268699 0.186679 0.0 0.0 -0.186679 0.0 0.0 -0.186679 0.0500231 0.986737 -2.16943e-18 -0.170676 0.00884307 0.0 -0.0992134 0.968086 0.0902903 -0.0220049 0.0271081 -0.0884286 -0.0161142 0.065841 -0.0860551 -0.724265 -0.136819 -0.971397 0.860772 2.06786 -1.95473 2.90345 -1.87387 -1.24208 -0.122567 0.981814 -2.16943e-18…
60.0 0.14967 0.939457 -0.169835 0.0 0.0 0.169835 0.0 0.0 0.169835 -0.211185 0.0548134 0.243756 0.0 0.0 -0.243756 0.0 0.0 -0.243756 0.13421650000000002 0.978461 -2.16943e-18 -0.220842 0.0320694 0.0 -0.0499786 0.972961 0.105591 -0.0924197 0.055939 -0.0147156 -0.0842181 0.0520447 -0.0160422 -0.544428 -0.143286 -1.20076 1.29198 1.39064 -2.0107 0.99063 1.93751 -2.06594 -0.08250899999999999 0.984663 -2…
61.0 0.245719 0.908656 -0.282584 0.0 0.0 0.282584 0.0 0.0 0.282584 -0.25634 0.0984521 0.306782 0.0 0.0 -0.306782 0.0 0.0 -0.306782 0.235315 0.957906 -2.16943e-18 -0.271638 0.0713766 0.0 0.169173 0.928365 -0.338949 0.147162 0.0192924 0.140892 0.150778 0.0124204 0.144451 -0.0343794 0.0727253 0.114169 0.17323 -0.419936 -0.193306 0.173768 -0.420599 -0.196863 0.181485 0.977018 -2.16943e-18 -0.0324638 …
62.0 0.0725612 0.955884 -0.0817262 0.0 0.0 0.0817262 0.0 0.0 0.0817262 -0.194968 0.0326332 0.220851 0.0 0.0 -0.220851 0.0 0.0 -0.220851 0.053982800000000004 0.986524 -2.16943e-18 -0.201871 0.0113363 0.0 -0.155058 0.96646 0.123287 0.0165373 0.0282342 -0.100291 -0.00507023 0.0963674 -0.083886 -0.897846 -0.257766 -0.905173 2.40597 -1.46942 -2.50452 1.78318 0.692518 -2.09143 -0.17493800000000004 0.97…
63.0 -0.0599258 0.968034 0.0670481 0.0 0.0 -0.0670481 0.0 0.0 -0.0670481 -0.296993 0.00506878 0.331852 0.0 0.0 -0.331852 0.0 0.0 -0.331852 -0.08207199999999999 0.984035 -2.16943e-18 -0.302507 -0.028116 0.0 -0.265238 0.934272 0.269257 0.225611 -0.401652 -0.0870015 0.226262 -0.399604 -0.0901614 -0.0100776 -0.151443 3.68245 -0.640656 -8.29453 5.35622 -0.583127 -8.52025 3.39765 -0.274442 0.936797 -2.…
64.0 -0.105746 0.967643 0.118246 0.0 0.0 -0.118246 0.0 0.0 -0.118246 0.605394 0.0206719 -0.676747 0.0 0.0 0.676747 0.0 0.0 0.676747 -0.12861099999999998 0.978505 -2.16943e-18 0.613161 0.0888327 0.0 0.312454 0.876031 -0.438724 -0.010358 0.174544 0.252197 -0.0103861 0.174708 0.244802 0.682653 -0.224299 -1.15725 0.386468 4.34382e-10 0.0535149 0.386056 3.50344e-10 0.0580454 0.315538 0.936689 -2.16943…
69.0 0.150205 0.939318 -0.170452 0.0 0.0 0.170452 0.0 0.0 0.170452 -0.461481 0.120082 0.53274 0.0 0.0 -0.53274 0.0 0.0 -0.53274 0.1347751 0.97838 -2.16943e-18 -0.482619 0.0703869 0.0 0.0862621 0.944993 -0.19911 0.0850253 0.0410659 0.0777174 0.080259 0.0411274 0.0797523 -0.666231 0.0309942 -0.484688 1.40443 -0.151582 -0.763342 1.79757 -2.06284 0.575535 0.08441872 0.984786 -2.16943e-18 -0.473692 0.…
70.0 0.0823366 0.954192 -0.0928099 0.0 0.0 0.0928099 0.0 0.0 0.0928099 -0.219104 0.0391742 0.248667 0.0 0.0 -0.248667 0.0 0.0 -0.248667 0.0641106 0.985899 -2.16943e-18 -0.227141 0.0152825 0.0 -0.137166 0.971505 0.143466 -0.0248104 0.0243153 -0.0565235 -0.0382446 0.0756591 -0.0425762 -0.961357 -0.224803 -1.20529 2.56782 -1.44229 -2.71613 0.808806 3.1001 -1.88399 -0.16263099999999997 0.979863 -2.16…
72.0 -0.0555844 0.96795 0.0621968 0.0 0.0 -0.0621968 0.0 0.0 -0.0621968 0.411484 -0.00901979 -0.459826 0.0 0.0 0.459826 0.0 0.0 0.459826 -0.07764900000000001 0.984435 -2.16943e-18 0.419348 0.0369246 0.0 0.287787 0.887636 -0.403473 -0.0147494 0.174632 0.22318 -0.0149873 0.175004 0.221149 0.523499 -0.182769 -0.705652 0.092616 4.6419e-10 0.30747 0.0920887 3.85018e-10 0.313233 0.288206 0.945851 -2.16…
73.0 -0.0622192 0.96807 0.0696106 0.0 0.0 -0.0696106 0.0 0.0 -0.0696106 0.0623795 -0.000904743 -0.0696985 0.0 0.0 0.0696985 0.0 0.0 0.0696985 -0.084408 0.983815 -2.16943e-18 0.0635198 0.00606797 0.0 -0.229579 0.954987 0.146325 0.0185167 0.166849 -0.132937 0.0140307 0.174615 -0.131763 -0.595215 -0.141846 0.0705495 -0.121077 1.3837 -0.503875 -0.0857541 1.31701 -0.480016 -0.244494 0.965405 -2.16943e…
74.0 0.0893363 0.952912 -0.10076 0.0 0.0 0.10076 0.0 0.0 0.10076 0.133112 -0.024893 -0.151292 0.0 0.0 0.151292 0.0 0.0 0.151292 0.07137028000000001 0.985381 -2.16943e-18 0.138117 -0.0103964 0.0 0.265195 0.900184 -0.357075 -0.035594 0.174789 0.185645 -0.0354548 0.174584 0.175819 0.364503 -0.0450768 -0.310575 -0.0850999 5.30582e-10 -0.14797 -0.0853717 4.57639e-10 -0.144146 0.26035 0.955624 -2.16943…
75.0 0.083167 0.954043 -0.0937524 0.0 0.0 0.0937524 0.0 0.0 0.0937524 -0.28738 0.051661 0.326211 0.0 0.0 -0.326211 0.0 0.0 -0.326211 0.0649715 0.98584 -2.16943e-18 -0.297953 0.0203291 0.0 -0.142185 0.971997 0.168619 -0.0589188 0.0624232 -0.0650507 -0.0569499 0.0665031 -0.0591949 -0.883362 -0.18266 -1.06178 2.54743 -1.92419 -1.67142 0.978386 2.28199 -1.33242 -0.17081999999999997 0.977366 -2.16943e…
77.0 0.13967 0.941991 -0.158309 0.0 0.0 0.158309 0.0 0.0 0.158309 -0.0419864 0.0103827 0.0483206 0.0 0.0 -0.0483206 0.0 0.0 -0.0483206 0.1237657 0.979917 -2.16943e-18 -0.0438487 0.00585225 0.0 0.311191 0.879327 -0.400918 -0.0497612 0.174603 0.240999 -0.0498552 0.174747 0.242558 0.374818 -0.0907473 -0.67647 0.27699 3.69629e-10 -0.18607 0.276969 3.36805e-10 -0.185815 0.307132 0.939089 -2.16943e-18 …
78.0 0.246143 0.908493 -0.283091 0.0 0.0 0.283091 0.0 0.0 0.283091 -0.342194 0.131625 0.40961 0.0 0.0 -0.40961 0.0 0.0 -0.40961 0.23576400000000003 0.957788 -2.16943e-18 -0.362638 0.0954848 0.0 0.128171 0.933909 -0.344668 0.181447 0.0590834 0.0732875 0.185596 0.0513536 0.0776663 -0.257562 0.0961709 -0.0463651 0.493304 -0.178965 -0.647845 0.566907 -0.321804 -0.568751 0.1467406 0.981936 -2.16943e-1…
79.0 0.131328 0.944012 -0.14872 0.0 0.0 0.14872 0.0 0.0 0.14872 -0.44851 0.106357 0.514977 0.0 0.0 -0.514977 0.0 0.0 -0.514977 0.115058 0.981037 -2.16943e-18 -0.467895 0.0578861 0.0 -0.178095 0.943919 -0.0947227 0.323417 -0.0141681 -0.242813 0.311786 0.0236202 -0.279911 -0.412179 0.241432 2.5339 -1.16897 -1.85061 -0.296588 -1.77873 -0.68001 -0.845055 -0.15382099999999999 0.978277 -2.16943e-18 -0.…
82.0 0.253336 0.905691 -0.291716 0.0 0.0 0.291716 0.0 0.0 0.291716 -0.517888 0.204351 0.622004 0.0 0.0 -0.622004 0.0 0.0 -0.622004 0.24339100000000002 0.955745 -2.16943e-18 -0.549405 0.14974 0.0 0.0792869 0.939191 -0.351228 0.22386 0.104136 -0.0170944 0.232201 0.0880607 -0.00697698 -0.561678 0.154585 -0.000494396 0.487291 0.519901 -1.79081 0.387727 0.71185 -1.89633 0.10556080000000001 0.986711 -2…
84.0 0.062364 0.95753 -0.0701862 0.0 0.0 0.0701862 0.0 0.0 0.0701862 0.151821 -0.0236137 -0.171656 0.0 0.0 0.171656 0.0 0.0 0.171656 0.0434314 0.987055 -2.16943e-18 0.156995 -0.0069999 0.0 0.256303 0.900337 -0.362417 -0.0211532 0.175213 0.180169 -0.0208302 0.174696 0.180634 0.386687 -0.0790369 -0.00450841 -0.465081 5.87056e-10 0.24503 -0.465085 4.88235e-10 0.245174 0.253599 0.955578 -2.16943e-18 …
86.0 0.212169 0.92078 -0.242726 0.0 0.0 0.242726 0.0 0.0 0.242726 -0.295151 0.100055 0.348178 0.0 0.0 -0.348178 0.0 0.0 -0.348178 0.199848 0.966474 -2.16943e-18 -0.311275 0.068659 0.0 0.0721604 0.954312 -0.0938292 -0.0197198 0.0483748 0.0717169 -0.0135896 0.0477893 0.0692274 -0.233028 -0.0203531 -0.41488 0.591744 0.250215 -0.359903 0.219465 0.974106 -0.775929 0.053494700000000006 0.986225 -2.1694…
87.0 0.0879254 0.953175 -0.0991564 0.0 0.0 0.0991564 0.0 0.0 0.0991564 -0.2069 0.0383488 0.235088 0.0 0.0 -0.235088 0.0 0.0 -0.235088 0.06990647 0.98549 -2.16943e-18 -0.214642 0.0158106 0.0 -0.137082 0.967436 0.102812 0.0135096 0.0184731 -0.0867909 -0.00511552 0.0981031 -0.0689308 -0.828017 -0.239862 -0.823123 1.27417 0.16675 -3.43305 1.31243 1.26696 -2.34672 -0.15706199999999998 0.98045 -2.16943…
89.0 0.0911891 0.952563 -0.102866 0.0 0.0 0.102866 0.0 0.0 0.102866 -0.426572 0.0807029 0.485025 0.0 0.0 -0.485025 0.0 0.0 -0.485025 0.07329303000000001 0.985234 -2.16943e-18 -0.442717 0.0342623 0.0 0.0145243 0.954694 -0.125545 0.0936474 0.0493763 -0.0125747 0.0805139 0.0448507 0.00560971 -0.502253 0.0169346 0.0193223 0.938894 -0.67449 -0.280302 -0.0380097 0.991391 -1.06617 0.010741 0.98851 -2.16…
90.0 0.0363645 0.961185 -0.0408528 0.0 0.0 0.0408528 0.0 0.0 0.0408528 0.271798 -0.0341435 -0.306042 0.0 0.0 0.306042 0.0 0.0 0.306042 0.016589600000000003 0.987858 -2.16943e-18 0.280149 -0.00426527 0.0 0.282927 0.891399 -0.387026 -0.0266241 0.174906 0.209515 -0.0264016 0.174588 0.209789 0.455201 -0.144288 -0.568273 0.0397523 4.65229e-10 0.220705 0.0397434 4.11911e-10 0.220876 0.280928 0.948868 -…
91.0 0.0844575 0.95381 -0.0952174 0.0 0.0 0.0952174 0.0 0.0 0.0952174 0.346565 -0.0628248 -0.393497 0.0 0.0 0.393497 0.0 0.0 0.393497 0.06630956 0.985748 -2.16943e-18 0.359375 -0.0250488 0.0 0.273163 0.895297 -0.360715 -0.0430694 0.176058 0.203847 -0.0430518 0.175959 0.203916 0.459927 -0.128384 -0.724442 0.213687 5.23349e-10 0.0671266 0.213673 3.91171e-10 0.067276 0.267636 0.951414 -2.16943e-18 0…
92.0 0.196315 0.92599 -0.224082 0.0 0.0 0.224082 0.0 0.0 0.224082 -0.623853 0.198597 0.73144 0.0 0.0 -0.73144 0.0 0.0 -0.73144 0.183147 0.969995 -2.16943e-18 -0.656491 0.132021 0.0 0.0848801 0.940241 -0.258709 0.146316 0.044862 0.0724008 0.131016 0.0535129 0.0725041 -0.661499 0.0829304 0.124621 1.067 -0.754577 -0.432596 -0.0226019 1.20653 -1.4602 0.0933047 0.983627 -2.16943e-18 -0.589288 0.066077…
94.0 0.0934579 0.952131 -0.105446 0.0 0.0 0.105446 0.0 0.0 0.105446 -0.2155 0.0413466 0.24515 0.0 0.0 -0.24515 0.0 0.0 -0.24515 0.075648061 0.985049 -2.16943e-18 -0.223721 0.0178948 0.0 -0.133992 0.965774 0.0940769 0.0232947 0.0241547 -0.107774 0.00949121 0.0715097 -0.103211 -0.804892 -0.249023 -0.693267 1.24178 0.426809 -3.54957 1.82922 -0.166948 -2.93994 -0.152615 0.979661 -2.16943e-18 -0.58716…
95.0 0.120902 0.946419 -0.136765 0.0 0.0 0.136765 0.0 0.0 0.136765 0.0585292 -0.0131423 -0.0670176 0.0 0.0 0.0670176 0.0 0.0 0.0670176 0.1041888 0.982316 -2.16943e-18 0.0609762 -0.00680471 0.0 0.25981 0.899529 -0.357401 -0.029659 0.174653 0.193722 -0.0297239 0.174848 0.18377 0.381422 -0.0967156 -0.0818956 -0.384093 4.92296e-10 0.30427 -0.384612 2.72248e-10 0.31011 0.255727 0.954765 -2.16943e-18 0…
97.0 0.0600402 0.957889 -0.0675594 0.0 0.0 0.0675594 0.0 0.0 0.0675594 0.342733 -0.0523856 -0.387352 0.0 0.0 0.387352 0.0 0.0 0.387352 0.041028800000000004 0.987159 -2.16943e-18 0.354309 -0.014865 0.0 0.276248 0.894962 -0.373833 -0.0314166 0.175046 0.197995 -0.0313073 0.17475 0.19818 0.451678 -0.141707 -0.73968 0.231974 5.07778e-10 0.13979 0.23199 4.06093e-10 0.139623 0.272885 0.951593 -2.16943e-…
98.0 -0.111731 0.967419 0.124938 0.0 0.0 -0.124938 0.0 0.0 -0.124938 0.467227 0.0190848 -0.522427 0.0 0.0 0.522427 0.0 0.0 0.522427 -0.13467099999999999 0.977606 -2.16943e-18 0.472871 0.0717416 0.0 0.315806 0.87585 -0.432927 -0.0206352 0.174604 0.241826 -0.0203695 0.174736 0.248601 0.571094 -0.18323 -0.758902 0.0995628 3.54145e-10 0.12018 0.0994432 3.85789e-10 0.121637 0.317288 0.936587 -2.16943e…
99.0 0.151838 0.938892 -0.172338 0.0 0.0 0.172338 0.0 0.0 0.172338 -0.600897 0.157571 0.694026 0.0 0.0 -0.694026 0.0 0.0 -0.694026 0.136484 0.978129 -2.16943e-18 -0.628556 0.0928824 0.0 0.0391727 0.946411 -0.21921 0.153752 0.0625754 0.0078461 0.15659 0.0397292 0.0281292 -0.740174 0.0177055 -0.0862191 0.812704 0.337243 -1.0594 1.10737 -0.243575 -0.679375 0.048193200000000005 0.986888 -2.16943e-18 …
102.0 0.0881371 0.953135 -0.099397 0.0 0.0 0.099397 0.0 0.0 0.099397 -0.341614 0.063403 0.388173 0.0 0.0 -0.388173 0.0 0.0 -0.388173 0.07012611 0.985474 -2.16943e-18 -0.354406 0.0261913 0.0 -0.119645 0.95244 0.145092 0.260506 -0.499271 0.0337343 0.251747 -0.491554 0.039562 0.198495 -0.0626279 4.15184 -0.743124 -7.08127 1.40623 -1.01828 -6.65782 1.63513 -0.12744099999999997 0.966794 -2.16943e-18 -…
103.0 -0.0772222 0.968162 0.0863726 0.0 0.0 -0.0863726 0.0 0.0 -0.0863726 0.642763 0.00145211 -0.718104 0.0 0.0 0.718104 0.0 0.0 0.718104 -0.099671 0.982228 -2.16943e-18 0.653306 0.0734789 0.0 0.325082 0.871829 -0.459747 -0.00408727 0.175243 0.252382 -0.00376617 0.174871 0.248235 0.764947 -0.245439 -1.2328 0.368418 3.94873e-10 -0.0129992 0.36795 3.439e-10 -0.00801495 0.330262 0.933654 -2.16943e-1…
107.0 0.168895 0.934238 -0.192091 0.0 0.0 0.192091 0.0 0.0 0.192091 -0.36399 0.103173 0.422674 0.0 0.0 -0.422674 0.0 0.0 -0.422674 0.15434599999999998 0.975309 -2.16943e-18 -0.38161 0.0641169 0.0 0.109346 0.940967 -0.215745 0.0671241 0.0562591 0.0971091 0.0663834 0.0476655 0.103374 -0.325836 0.0297727 0.00206095 -0.0531931 0.857951 -0.802588 0.548987 -0.312053 -0.125878 0.10647000000000001 0.9823…
108.0 0.184346 0.929709 -0.210079 0.0 0.0 0.210079 0.0 0.0 0.210079 -0.495792 0.150217 0.57877 0.0 0.0 -0.57877 0.0 0.0 -0.57877 0.1705613 0.972434 -2.16943e-18 -0.520877 0.0971805 0.0 -0.0138255 0.946133 -0.244885 0.187741 0.171416 -0.137267 0.203823 0.139462 -0.113926 -0.701731 -0.0316637 -0.181907 0.622137 0.854863 -1.51659 0.545262 0.997479 -1.57031 0.005468000000000001 0.988179 -2.16943e-18 …
113.0 0.115799 0.947549 -0.130926 0.0 0.0 0.130926 0.0 0.0 0.130926 -0.265643 0.0580207 0.303776 0.0 0.0 -0.303776 0.0 0.0 -0.303776 0.098874 0.982893 -2.16943e-18 -0.276567 0.0292297 0.0 -0.223747 0.948674 0.397386 0.05612 -0.42184 -0.0213644 0.0558425 -0.422221 -0.0217852 0.372475 0.576161 5.46552 -7.52349 1.78357 0.272887 -7.52387 1.78384 0.276993 -0.25380400000000003 0.930775 -2.16943e-18 -0.…
114.0 0.214438 0.920007 -0.245405 0.0 0.0 0.245405 0.0 0.0 0.245405 -0.480286 0.164252 0.567091 0.0 0.0 -0.567091 0.0 0.0 -0.567091 0.20224199999999998 0.965943 -2.16943e-18 -0.506685 0.113185 0.0 0.00426781 0.941983 -0.305916 0.234232 0.165993 -0.121536 0.241448 0.150114 -0.109112 -0.670143 0.0570088 -0.19202 1.07554 -0.0193782 -1.38677 1.02891 0.0711835 -1.44559 0.031977500000000006 0.987219 -2…
116.0 0.23344 0.913269 -0.26793 0.0 0.0 0.26793 0.0 0.0 0.26793 -0.554878 0.203832 0.660419 0.0 0.0 -0.660419 0.0 0.0 -0.660419 0.22231499999999998 0.961221 -2.16943e-18 -0.586953 0.145069 0.0 0.0556388 0.944577 -0.296567 0.204336 0.080785 -0.0207245 0.215973 0.0587313 -0.00775431 -0.572807 0.125837 0.198406 0.217245 0.619433 -1.60499 0.410668 0.238332 -1.36386 0.076014452 0.989368 -2.16943e-18 -…
117.0 0.0442332 0.960161 -0.0497179 0.0 0.0 0.0497179 0.0 0.0 0.0497179 -0.0712582 0.00959393 0.0803288 0.0 0.0 -0.0803288 0.0 0.0 -0.0803288 0.024704000000000004 0.987698 -2.16943e-18 -0.0735198 0.00177135 0.0 0.272159 0.896566 -0.362315 -0.0395999 0.174793 0.196439 -0.0395008 0.174625 0.196253 0.400557 -0.0829442 -0.394871 -0.0546464 5.28205e-10 0.00419222 -0.0546494 4.16731e-10 0.00422129 0.26…
118.0 0.137256 0.942585 -0.155532 0.0 0.0 0.155532 0.0 0.0 0.155532 -0.244279 0.0596873 0.28094 0.0 0.0 -0.28094 0.0 0.0 -0.28094 0.1212448 0.98025 -2.16943e-18 -0.255034 0.0333172 0.0 -0.449633 0.879344 0.413489 0.304466 -0.430403 -0.194437 0.298338 -0.407397 -0.196451 -0.427751 -0.204785 4.27441 -0.410313 -9.63767 2.95022 -0.364245 -9.45641 3.14317 -0.450564 0.874705 -2.16943e-18 -0.784355 -0.6…
119.0 0.00492509 0.964571 -0.00552325 0.0 0.0 0.00552325 0.0 0.0 0.00552325 0.236951 -0.0212966 -0.265792 0.0 0.0 0.265792 0.0 0.0 0.265792 -0.0157529 0.987779 -2.16943e-18 0.243284 0.00489206 0.0 0.243713 0.906499 -0.336883 -0.0294162 0.174593 0.161208 -0.0294176 0.174736 0.162455 0.349232 -0.0472195 -0.175962 -0.219718 5.12866e-10 0.0095883 -0.219741 3.82986e-10 0.00986769 0.238527 0.960015 -2.…
120.0 0.0506576 0.959272 -0.0569637 0.0 0.0 0.0569637 0.0 0.0 0.0569637 -0.0272109 0.0038645 0.0307054 0.0 0.0 -0.0307054 0.0 0.0 -0.0307054 0.031334900000000006 0.987514 -2.16943e-18 -0.028097 0.000880698 0.0 0.270252 0.896979 -0.364871 -0.0352324 0.17496 0.190733 -0.035078 0.174593 0.192059 0.38564 -0.0643787 -0.184763 -0.257105 5.36858e-10 0.0150059 -0.257111 4.27738e-10 0.0150786 0.265899 0.9…
123.0 0.204273 0.923416 -0.233427 0.0 0.0 0.233427 0.0 0.0 0.233427 -0.306228 0.100646 0.360126 0.0 0.0 -0.360126 0.0 0.0 -0.360126 0.191526 0.968269 -2.16943e-18 -0.322603 0.0680181 0.0 0.121827 0.95769 -0.0105706 -0.0621869 -0.141526 0.188147 -0.0631557 -0.139562 0.187569 0.473108 0.155724 2.76889 -3.57556 0.070941 0.402854 -3.50884 -0.0545123 0.440736 0.0878175 0.982447 -2.16943e-18 -0.067787 …
124.0 0.126417 0.945162 -0.143085 0.0 0.0 0.143085 0.0 0.0 0.143085 0.0192657 -0.00445404 -0.0220916 0.0 0.0 0.0220916 0.0 0.0 0.0220916 0.1099367 0.981656 -2.16943e-18 0.0200855 -0.00237007 0.0 0.150971 0.934859 -0.282857 0.0945182 0.0489146 0.119074 0.0949436 0.0480943 0.11951 0.0729615 -0.00494744 0.0560447 -0.112643 -0.0671864 0.114144 -0.140003 -0.014172 0.0844775 0.154628 0.980774 -2.16943e…
125.0 0.0281992 0.962172 -0.0316639 0.0 0.0 0.0316639 0.0 0.0 0.0316639 -0.0188498 0.00219219 0.0212012 0.0 0.0 -0.0212012 0.0 0.0 -0.0212012 0.008177600000000007 0.987947 -2.16943e-18 -0.0194094 0.000117135 0.0 0.278765 0.894089 -0.374051 -0.0355782 0.175005 0.199767 -0.0355977 0.175091 0.199772 0.420625 -0.104287 -0.401164 -0.0813947 4.88374e-10 0.0994783 -0.0814037 4.1468e-10 0.0995772 0.27489…
126.0 0.0793367 0.954723 -0.0894062 0.0 0.0 0.0894062 0.0 0.0 0.0894062 -0.0818109 0.01434 0.0927935 0.0 0.0 -0.0927935 0.0 0.0 -0.0927935 0.061001200000000005 0.986103 -2.16943e-18 -0.0847798 0.00541436 0.0 0.282848 0.890946 -0.37896 -0.0368043 0.174637 0.207336 -0.0368509 0.174719 0.208736 0.392939 -0.0964445 -0.43282 -0.012357 4.52594e-10 0.0405666 -0.0123701 4.43556e-10 0.0407179 0.279092 0.9…
127.0 -0.102463 0.967749 0.114577 0.0 0.0 -0.114577 0.0 0.0 -0.114577 0.441588 0.0134565 -0.493577 0.0 0.0 0.493577 0.0 0.0 0.493577 -0.125286 0.97898 -2.16943e-18 0.447436 0.0631475 0.0 0.288378 0.888484 -0.400883 -0.0179871 0.174536 0.207961 -0.0184573 0.174595 0.21648 0.506583 -0.152391 -0.598801 0.01217 5.4908e-10 0.192239 0.0121605 4.16938e-10 0.192048 0.288211 0.946636 -2.16943e-18 0.543059…
131.0 0.0181083 0.963288 -0.0203214 0.0 0.0 0.0203214 0.0 0.0 0.0203214 -0.184645 0.0193538 0.207417 0.0 0.0 -0.207417 0.0 0.0 -0.207417 -0.0022063999999999973 0.987951 -2.16943e-18 -0.189888 -0.00100785 0.0 -0.24752 0.961936 0.245234 -0.00155086 0.0203938 -0.104269 -0.020903 0.0724177 -0.0710904 -1.16929 -0.326402 -1.23503 3.48428 -2.06197 -2.75409 3.13538 -0.768029 -0.301469 -0.270795 0.960557 …
133.0 0.0730687 0.955799 -0.0823012 0.0 0.0 0.0823012 0.0 0.0 0.0823012 -0.108083 0.0181545 0.122443 0.0 0.0 -0.122443 0.0 0.0 -0.122443 0.0545084 0.986494 -2.16943e-18 -0.111917 0.00634937 0.0 0.26462 0.898201 -0.35752 -0.0356292 0.174703 0.189498 -0.0356041 0.174635 0.191091 0.371433 -0.0663875 -0.355927 -0.0568641 5.7761e-10 -0.0378728 -0.0568787 4.32143e-10 -0.0377003 0.259793 0.953705 -2.169…
134.0 0.15627 0.937718 -0.17746 0.0 0.0 0.17746 0.0 0.0 0.17746 0.105906 -0.0283518 -0.122486 0.0 0.0 0.122486 0.0 0.0 0.122486 0.1411207 0.977432 -2.16943e-18 0.110846 -0.0169604 0.0 0.268729 0.899151 -0.352379 -0.0450089 0.175133 0.187676 -0.0448898 0.174902 0.187839 0.398753 -0.0648696 -0.245034 -0.205744 5.60209e-10 -0.0169614 -0.205743 4.25941e-10 -0.0169751 0.262452 0.954637 -2.16943e-18 0.…
135.0 0.157093 0.937497 -0.178412 0.0 0.0 0.178412 0.0 0.0 0.178412 -0.0938736 0.0252264 0.108597 0.0 0.0 -0.108597 0.0 0.0 -0.108597 0.1419823 0.977299 -2.16943e-18 -0.098263 0.0151308 0.0 0.261178 0.899195 -0.36202 -0.0262966 0.174621 0.192324 -0.0262703 0.174641 0.181911 0.390947 -0.0540182 -0.0212198 -0.436418 5.76276e-10 0.0565409 -0.436824 4.96038e-10 0.0610894 0.257775 0.954648 -2.16943e-1…
136.0 0.157288 0.937444 -0.178638 0.0 0.0 0.178638 0.0 0.0 0.178638 -0.0597578 0.0160731 0.0691349 0.0 0.0 -0.0691349 0.0 0.0 -0.0691349 0.1421869 0.977268 -2.16943e-18 -0.0625536 0.00964668 0.0 0.264743 0.89924 -0.359921 -0.0323465 0.174583 0.189487 -0.0323339 0.174561 0.189493 0.373941 -0.0582651 -0.156388 -0.272419 5.40923e-10 0.0185578 -0.272417 4.25247e-10 0.0185469 0.26046 0.954793 -2.16943…
137.0 0.0102437 0.964077 -0.0114908 0.0 0.0 0.0114908 0.0 0.0 0.0114908 -0.0751376 0.00720545 0.0843298 0.0 0.0 -0.0843298 0.0 0.0 -0.0843298 -0.010290399999999991 0.987872 -2.16943e-18 -0.0771963 -0.00109149 0.0 0.260389 0.900404 -0.347485 -0.0401757 0.174559 0.18784 -0.0409031 0.174723 0.192518 0.369127 -0.0557641 -0.30971 -0.0989745 5.48597e-10 -0.0658089 -0.0985474 4.66493e-10 -0.0704631 0.25…
139.0 0.314545 0.878856 -0.3664 0.0 0.0 0.3664 0.0 0.0 0.3664 -0.180172 0.0871473 0.223601 0.0 0.0 -0.223601 0.0 0.0 -0.223601 0.308626 0.93532 -2.16943e-18 -0.192936 0.0684158 0.0 0.292853 0.893002 -0.401949 0.0582075 0.0227872 0.270853 0.0555063 0.0279907 0.268108 -0.346136 0.220013 -0.796948 1.02091 0.670479 -1.835 0.994609 0.721534 -1.86649 0.296931 0.949161 -2.16943e-18 -0.150344 0.222972 0.…
140.0 0.166079 0.935032 -0.188822 0.0 0.0 0.188822 0.0 0.0 0.188822 -0.231786 0.0648818 0.268908 0.0 0.0 -0.268908 0.0 0.0 -0.268908 0.15139370000000002 0.9758 -2.16943e-18 -0.242915 0.0399977 0.0 0.279197 0.892774 -0.367364 -0.0435878 0.174697 0.208248 -0.0432774 0.174595 0.209481 0.367742 -0.0941382 -0.436989 0.0208193 4.42361e-10 0.0579247 0.0207629 4.31481e-10 0.0586103 0.27395200000000003 0.…
141.0 0.0647555 0.957155 -0.0728907 0.0 0.0 0.0728907 0.0 0.0 0.0728907 -0.158747 0.0251308 0.179563 0.0 0.0 -0.179563 0.0 0.0 -0.179563 0.0459048 0.986942 -2.16943e-18 -0.164206 0.00776647 0.0 0.0226711 0.968518 0.0832785 -0.0590048 -0.113466 0.0953162 -0.070493 -0.103365 0.0965705 0.322686 0.109433 2.08624 -2.45281 -0.397221 0.768597 -2.41361 -0.468908 0.778563 -0.012326799999999999 0.982652 -2…
143.0 0.204061 0.923485 -0.233178 0.0 0.0 0.233178 0.0 0.0 0.233178 -0.624324 0.205019 0.734147 0.0 0.0 -0.734147 0.0 0.0 -0.734147 0.191302 0.968316 -2.16943e-18 -0.657688 0.138497 0.0 0.0919524 0.938739 -0.269078 0.140937 0.0532662 0.0770211 0.150713 0.0395239 0.0844235 -0.673768 0.088696 0.116312 0.582897 0.230383 -0.985526 1.09689 -0.764957 -0.44366 0.1016889 0.982742 -2.16943e-18 -0.576903 0…
144.0 -0.0124125 0.96596 0.0139088 0.0 0.0 -0.0139088 0.0 0.0 -0.0139088 0.258495 -0.0181774 -0.289506 0.0 0.0 0.289506 0.0 0.0 0.289506 -0.033534999999999995 0.987248 -2.16943e-18 0.264836 0.0104765 0.0 0.253844 0.903094 -0.341265 -0.0372918 0.174597 0.173136 -0.0372009 0.174575 0.174166 0.340129 -0.0148042 -0.382051 0.0346936 6.60238e-10 -0.329107 0.0346516 4.86687e-10 -0.328717 0.247905 0.9573…
145.0 0.0255566 0.962476 -0.0286922 0.0 0.0 0.0286922 0.0 0.0 0.0286922 0.291361 -0.0330073 -0.327595 0.0 0.0 0.327595 0.0 0.0 0.327595 0.0054570000000000035 0.98796 -2.16943e-18 0.299912 -0.00091868 0.0 0.287128 0.88935 -0.395327 -0.022913 0.174748 0.214725 -0.0228437 0.174664 0.214816 0.476432 -0.157348 -0.589578 0.0323412 4.59627e-10 0.258749 0.0323384 4.04773e-10 0.258815 0.286064 0.947303 -2…
146.0 0.132353 0.943768 -0.149897 0.0 0.0 0.149897 0.0 0.0 0.149897 -0.391592 0.0933469 0.44975 0.0 0.0 -0.44975 0.0 0.0 -0.44975 0.1161276 0.980904 -2.16943e-18 -0.408571 0.0510353 0.0 -0.133215 0.953714 -0.0790914 0.278171 -0.0531817 -0.180273 0.252571 -0.0085381 -0.196498 -0.335166 0.330714 2.29061 -0.904316 -1.91186 -0.983099 -1.83958 -0.146085 -1.69137 -0.1176 0.985563 -2.16943e-18 -0.62884 …
147.0 0.207522 0.922341 -0.23725 0.0 0.0 0.23725 0.0 0.0 0.23725 -0.0973301 0.0324016 0.114606 0.0 0.0 -0.114606 0.0 0.0 -0.114606 0.19494899999999998 0.96754 -2.16943e-18 -0.102581 0.0220383 0.0 0.254292 0.900232 -0.383709 0.00561745 0.175048 0.174239 0.00546146 0.175355 0.174016 0.356109 -0.056669 -0.0751174 -0.34209 5.86174e-10 0.095712 -0.342091 4.50002e-10 0.0957127 0.25613400000000003 0.955…
150.0 -0.088563 0.968065 0.0990432 0.0 0.0 -0.0990432 0.0 0.0 -0.0990432 0.423371 0.00632129 -0.473047 0.0 0.0 0.473047 0.0 0.0 0.473047 -0.111189 0.980858 -2.16943e-18 0.429714 0.0538527 0.0 0.312212 0.877206 -0.434968 -0.0134003 0.174543 0.239025 -0.0136099 0.175057 0.242142 0.577017 -0.203995 -0.719495 0.038094 3.80497e-10 0.280312 0.0380352 4.0082e-10 0.280951 0.314682 0.937728 -2.16943e-18 0…
151.0 -0.0624814 0.968074 0.0699036 0.0 0.0 -0.0699036 0.0 0.0 -0.0699036 0.099087 -0.00140811 -0.110712 0.0 0.0 0.110712 0.0 0.0 0.110712 -0.08467499999999999 0.983789 -2.16943e-18 0.100895 0.0096682 0.0 -0.335188 0.919925 0.270673 0.264595 -0.311005 -0.167659 0.265104 -0.310826 -0.165545 -0.216592 -0.118491 3.44148 0.799803 -10.2885 3.9197 0.820565 -10.2918 3.97582 -0.336441 0.925064 -2.16943e-…
152.0 0.170675 0.933732 -0.194159 0.0 0.0 0.194159 0.0 0.0 0.194159 -0.0522838 0.0149367 0.060749 0.0 0.0 -0.060749 0.0 0.0 -0.060749 0.1562125 0.974993 -2.16943e-18 -0.0548278 0.0093286 0.0 0.26022 0.899855 -0.356957 -0.0304823 0.175222 0.188497 -0.0305357 0.175328 0.188419 0.38738 -0.0680215 -0.0419443 -0.418442 5.89306e-10 0.145199 -0.418443 4.83757e-10 0.145199 0.256028 0.955087 -2.16943e-18 …
157.0 0.109936 0.948809 -0.124227 0.0 0.0 0.124227 0.0 0.0 0.124227 0.142232 -0.0300691 -0.162416 0.0 0.0 0.162416 0.0 0.0 0.162416 0.0927731 0.983517 -2.16943e-18 0.14797 -0.014637 0.0 0.270428 0.897556 -0.366561 -0.0321654 0.17456 0.191191 -0.0321532 0.174534 0.191243 0.398488 -0.0851278 -0.344086 -0.109123 5.39727e-10 0.0534694 -0.109123 4.41024e-10 0.0534661 0.266538 0.953632 -2.16943e-18 0.4…
158.0 0.0741631 0.955614 -0.0835411 0.0 0.0 0.0835411 0.0 0.0 0.0835411 -0.0697575 0.011806 0.0790421 0.0 0.0 -0.0790421 0.0 0.0 -0.0790421 0.0556416 0.986429 -2.16943e-18 -0.0722418 0.00418836 0.0 0.243831 0.904882 -0.346474 -0.0216177 0.174759 0.164621 -0.0216755 0.174883 0.166416 0.36935 -0.0337832 -0.0988382 -0.318712 5.77384e-10 -0.0501511 -0.31874 4.23102e-10 -0.0498324 0.24015799999999998 …
160.0 0.0145256 0.963656 -0.0162977 0.0 0.0 0.0162977 0.0 0.0 0.0162977 -0.201724 0.0203237 0.226509 0.0 0.0 -0.226509 0.0 0.0 -0.226509 -0.0058899000000000035 0.987924 -2.16943e-18 -0.20736 -0.00193499 0.0 -0.258561 0.960809 0.260872 -0.0083885 0.024293 -0.103315 -0.0226122 0.0683285 -0.0724827 -1.27686 -0.357148 -1.38377 4.317 -3.18169 -2.72793 3.73962 -1.39182 0.0746083 -0.282358 0.95773 -2.16…
161.0 0.258123 0.903786 -0.297472 0.0 0.0 0.297472 0.0 0.0 0.297472 -0.159217 0.0638863 0.191665 0.0 0.0 -0.191665 0.0 0.0 -0.191665 0.248471 0.954345 -2.16943e-18 -0.169026 0.0471148 0.0 0.2111 0.915502 -0.395629 0.137741 0.0533321 0.16589 0.141057 0.046916 0.169498 0.0129931 0.0958859 -0.100402 0.409778 -0.501491 -0.402881 0.504174 -0.683855 -0.305023 0.226281 0.967813 -2.16943e-18 0.0561502 0.…
163.0 0.240906 0.910489 -0.27683 0.0 0.0 0.27683 0.0 0.0 0.27683 -0.333846 0.12602 0.398665 0.0 0.0 -0.398665 0.0 0.0 -0.398665 0.230217 0.95923 -2.16943e-18 -0.353523 0.0907217 0.0 0.127878 0.933071 -0.340614 0.174185 0.0648047 0.0780602 0.179098 0.0548327 0.0839286 -0.252579 0.0875239 -0.100365 0.528723 -0.154845 -0.631799 0.408415 0.0787495 -0.766739 0.1455114 0.980997 -2.16943e-18 -0.187312 0…
164.0 -0.0513879 0.967848 0.0575071 0.0 0.0 -0.0575071 0.0 0.0 -0.0575071 0.312867 -0.0083262 -0.349662 0.0 0.0 0.349662 0.0 0.0 0.349662 -0.073371 0.984802 -2.16943e-18 0.319011 0.0265826 0.0 0.284082 0.890956 -0.384254 -0.0303253 0.174567 0.21031 -0.0301679 0.174578 0.210063 0.416195 -0.131177 -0.571773 0.0936691 4.58824e-10 0.166943 0.0936441 4.04027e-10 0.167314 0.28145 0.948384 -2.16943e-18 …
166.0 -0.0290657 0.966975 0.0325488 0.0 0.0 -0.0325488 0.0 0.0 -0.0325488 0.445016 -0.0229675 -0.497839 0.0 0.0 0.497839 0.0 0.0 0.497839 -0.050579 0.986415 -2.16943e-18 0.455001 0.0265009 0.0 0.292513 0.887863 -0.403778 -0.0197269 0.175364 0.206317 -0.0165598 0.17515 0.213334 0.565957 -0.174177 -0.832607 0.190205 5.13138e-10 0.135404 0.189305 4.00321e-10 0.146764 0.29254800000000003 0.946219 -2.…
167.0 0.249326 0.907262 -0.286905 0.0 0.0 0.286905 0.0 0.0 0.286905 -0.0701429 0.0272881 0.0840857 0.0 0.0 -0.0840857 0.0 0.0 -0.0840857 0.239139 0.956893 -2.16943e-18 -0.074368 0.0198851 0.0 0.233003 0.909528 -0.367223 0.0713355 0.068513 0.202893 0.0719579 0.0673094 0.203595 0.0459189 0.037527 -0.311081 0.30415 0.0102011 -0.439696 0.319412 -0.0193678 -0.422432 0.238558 0.962193 -2.16943e-18 0.10…
168.0 0.331691 0.870335 -0.387791 0.0 0.0 0.387791 0.0 0.0 0.387791 -0.508067 0.2593 0.63727 0.0 0.0 -0.63727 0.0 0.0 -0.63727 0.32701199999999997 0.928578 -2.16943e-18 -0.545576 0.206704 0.0 0.311867 0.882938 -0.384264 0.00451733 0.0385038 0.31546 0.00436453 0.0387979 0.3153 -0.912523 0.486074 -0.862986 3.65441 -2.80526 -0.920207 3.62172 -2.74231 -0.954081 0.308829 0.940101 -2.16943e-18 -0.50465…
169.0 0.196476 0.925939 -0.22427 0.0 0.0 0.22427 0.0 0.0 0.22427 -0.410577 0.130788 0.481412 0.0 0.0 -0.481412 0.0 0.0 -0.481412 0.183316 0.969961 -2.16943e-18 -0.432066 0.0869732 0.0 0.126149 0.935068 -0.2593 0.0894287 0.0528341 0.11965 0.0943141 0.0472461 0.122348 -0.414081 0.0528924 -0.108909 0.72181 -0.194702 -0.392121 0.620679 0.00192417 -0.509275 0.1284225 0.979339 -2.16943e-18 -0.323898 0.…
171.0 0.222846 0.917085 -0.25535 0.0 0.0 0.25535 0.0 0.0 0.25535 -0.34346 0.121287 0.40694 0.0 0.0 -0.40694 0.0 0.0 -0.40694 0.211117 0.963914 -2.16943e-18 -0.362767 0.0848326 0.0 0.0821888 0.941925 -0.30892 0.208539 0.0416955 0.0303988 0.210915 0.0374 0.0326298 -0.235273 0.0971538 0.21539 0.359241 -0.513072 -0.399189 0.338459 -0.472357 -0.425023 0.1019787 0.987481 -2.16943e-18 -0.216823 0.080472…
172.0 0.223511 0.91685 -0.256138 0.0 0.0 0.256138 0.0 0.0 0.256138 -0.29872 0.105753 0.35403 0.0 0.0 -0.35403 0.0 0.0 -0.35403 0.21182 0.963749 -2.16943e-18 -0.315542 0.0740514 0.0 0.120887 0.936562 -0.3139 0.168489 0.0386102 0.0836761 0.171174 0.0332936 0.0866435 -0.153492 0.0783211 0.0694608 0.33392 -0.366423 -0.335862 0.395561 -0.485479 -0.27372 0.1354754 0.983063 -2.16943e-18 -0.123976 0.0680…
174.0 -0.057962 0.967999 0.0648537 0.0 0.0 -0.0648537 0.0 0.0 -0.0648537 0.370766 -0.00714174 -0.4143 0.0 0.0 0.4143 0.0 0.0 0.4143 -0.08007099999999999 0.984219 -2.16943e-18 0.377741 0.0342726 0.0 0.298839 0.882925 -0.417265 -0.0146652 0.174604 0.231675 -0.0151457 0.175421 0.232038 0.53178 -0.188954 -0.654279 0.0242846 4.10471e-10 0.32588 0.0242743 3.95445e-10 0.325806 0.300077 0.942192 -2.16943…
175.0 0.198795 0.925197 -0.226991 0.0 0.0 0.226991 0.0 0.0 0.226991 -0.360896 0.116045 0.423528 0.0 0.0 -0.423528 0.0 0.0 -0.423528 0.185757 0.969466 -2.16943e-18 -0.379906 0.0775496 0.0 0.0115932 0.949252 -0.256358 0.238708 0.0417333 -0.0507473 0.244938 0.0312416 -0.0457784 -0.371163 0.0965411 0.405928 0.575451 -1.00569 -0.303918 0.613606 -1.07707 -0.282606 0.033221 0.991592 -2.16943e-18 -0.3470…
176.0 0.0976914 0.951308 -0.110265 0.0 0.0 0.110265 0.0 0.0 0.110265 -0.324592 0.0639005 0.369599 0.0 0.0 -0.369599 0.0 0.0 -0.369599 0.08004419 0.984687 -2.16943e-18 -0.337157 0.0286038 0.0 -0.0961813 0.957218 0.0625841 0.228744 -0.334164 0.0244783 0.231283 -0.346002 0.0314365 0.0947063 0.0337031 3.38103 -0.171325 -6.58373 1.99844 -0.229164 -6.4611 1.87034 -0.10018500000000001 0.977399 -2.16943e…
177.0 -0.0647909 0.968104 0.072484 0.0 0.0 -0.072484 0.0 0.0 -0.072484 0.701742 -0.00816123 -0.784047 0.0 0.0 0.784047 0.0 0.0 0.784047 -0.087026 0.983561 -2.16943e-18 0.714344 0.0703122 0.0 0.337336 0.86736 -0.480883 0.00348351 0.175534 0.253151 0.00354784 0.175392 0.253724 0.854714 -0.269921 -1.26973 0.298127 3.49736e-10 -0.051769 0.2982 3.42707e-10 -0.0525263 0.34476 0.930254 -2.16943e-18 0.97…
178.0 0.208052 0.922165 -0.237874 0.0 0.0 0.237874 0.0 0.0 0.237874 -0.537576 0.179334 0.633123 0.0 0.0 -0.633123 0.0 0.0 -0.633123 0.19550800000000002 0.96742 -2.16943e-18 -0.566618 0.122101 0.0 -0.0339812 0.942028 -0.283403 0.250414 0.17631 -0.167341 0.257388 0.161929 -0.156202 -0.780793 0.0211957 -0.0690142 1.06662 6.88655e-11 -1.45815 1.11069 -0.0915232 -1.38459 -0.004745899999999997 0.986187…
179.0 0.112726 0.948214 -0.127413 0.0 0.0 0.127413 0.0 0.0 0.127413 -0.0148546 0.00318986 0.016974 0.0 0.0 -0.016974 0.0 0.0 -0.016974 0.0956755 0.983226 -2.16943e-18 -0.0154593 0.00157897 0.0 -0.083349 0.978028 0.182183 -0.1124 0.00898221 0.00655817 -0.112725 0.0160392 0.00522518 -0.624498 -0.109883 -1.5826 1.25952 2.23293 -1.16319 1.26014 2.21364 -1.03908 -0.121206 0.980879 -2.16943e-18 -0.3701…
180.0 0.131516 0.943967 -0.148936 0.0 0.0 0.148936 0.0 0.0 0.148936 -0.209998 0.0498455 0.241131 0.0 0.0 -0.241131 0.0 0.0 -0.241131 0.1152542 0.981013 -2.16943e-18 -0.219079 0.0271517 0.0 -0.0103106 0.966717 0.0319062 -0.0540771 0.0449576 -0.0136449 -0.0423314 0.0409356 -0.020405 -0.770402 -0.127226 -1.4123 3.07481 -3.15045 1.96198 1.00092 2.80746 -2.39639 -0.036702 0.986236 -2.16943e-18 -0.4751…
181.0 -0.00513524 0.965418 0.00575609 0.0 0.0 -0.00575609 0.0 0.0 -0.00575609 0.25541 -0.0200543 -0.286226 0.0 0.0 0.286226 0.0 0.0 0.286226 -0.026076000000000002 0.987513 -2.16943e-18 0.261911 0.00822279 0.0 0.26004 0.900817 -0.350272 -0.0357491 0.174655 0.189998 -0.0356593 0.174702 0.190036 0.359285 -0.067794 -0.401011 0.00515789 5.54499e-10 -0.0340157 0.00513414 4.48967e-10 -0.0337607 0.254802…
182.0 -0.147424 0.965246 0.164891 0.0 0.0 -0.164891 0.0 0.0 -0.164891 0.541693 0.0438519 -0.607165 0.0 0.0 0.607165 0.0 0.0 0.607165 -0.170715 0.971399 -2.16943e-18 0.545803 0.105263 0.0 0.264969 0.898135 -0.360184 -0.0315429 0.17457 0.198182 -0.0315639 0.174862 0.189046 0.47155 -0.137872 -0.813294 0.292066 5.25839e-10 0.0953531 0.291702 4.16287e-10 0.0994579 0.260807 0.953685 -2.16943e-18 0.5536…
183.0 0.212432 0.920691 -0.243037 0.0 0.0 0.243037 0.0 0.0 0.243037 -0.183354 0.0622202 0.216319 0.0 0.0 -0.216319 0.0 0.0 -0.216319 0.200126 0.966413 -2.16943e-18 -0.193378 0.0427171 0.0 0.170357 0.929913 -0.308912 0.113446 0.0207172 0.147436 0.113961 0.019682 0.148235 0.0637766 0.0293529 0.125001 -0.140145 -0.100427 -0.0679661 -0.158902 -0.064394 -0.0859193 0.176726 0.977396 -2.16943e-18 0.0350…
184.0 0.0803574 0.954544 -0.0905641 0.0 0.0 0.0905641 0.0 0.0 0.0905641 0.271658 -0.0479412 -0.308189 0.0 0.0 0.308189 0.0 0.0 0.308189 0.062059100000000006 0.986034 -2.16943e-18 0.281553 -0.0183084 0.0 0.270123 0.896763 -0.373781 -0.0248374 0.175798 0.190718 -0.0243679 0.174802 0.191655 0.417506 -0.120776 -0.554839 0.0790935 5.24452e-10 0.1517 0.0790001 4.31641e-10 0.152779 0.267617 0.953069 -2.…
185.0 -0.0771009 0.968162 0.0862371 0.0 0.0 -0.0862371 0.0 0.0 -0.0862371 0.390047 0.000828321 -0.435766 0.0 0.0 0.435766 0.0 0.0 0.435766 -0.09954700000000001 0.982241 -2.16943e-18 0.396451 0.0445353 0.0 0.277364 0.893003 -0.384677 -0.0214677 0.174772 0.203392 -0.0212808 0.174537 0.200641 0.475436 -0.147267 -0.548629 -0.00617531 5.02763e-10 0.254487 -0.00615575 4.19935e-10 0.254359 0.275866 0.95…
186.0 0.16269 0.935973 -0.184893 0.0 0.0 0.184893 0.0 0.0 0.184893 -0.650023 0.179204 0.753306 0.0 0.0 -0.753306 0.0 0.0 -0.753306 0.1478433 0.976377 -2.16943e-18 -0.680924 0.109373 0.0 0.0456383 0.946299 -0.216172 0.139812 0.0673611 0.0139688 0.139958 0.0399962 0.0395688 -0.771439 0.0413256 0.0847946 0.745064 0.192845 -1.01825 1.49699 -1.58064 0.153718 0.05258210000000001 0.986684 -2.16943e-18 -…
187.0 -0.142398 0.965639 0.159259 0.0 0.0 -0.159259 0.0 0.0 -0.159259 0.193354 0.014557 -0.216628 0.0 0.0 0.216628 0.0 0.0 0.216628 -0.165649 0.972361 -2.16943e-18 0.194944 0.036459 0.0 -0.226335 0.96199 0.206741 -0.0499776 0.159619 -0.0969137 -0.0466123 0.153628 -0.09277 -0.579973 -0.172158 -0.104048 0.0946518 1.38356 -1.00938 0.101486 1.37797 -1.05472 -0.25059000000000003 0.964689 -2.16943e-18 …
188.0 0.206347 0.922731 -0.235867 0.0 0.0 0.235867 0.0 0.0 0.235867 -0.133388 0.0442005 0.156991 0.0 0.0 -0.156991 0.0 0.0 -0.156991 0.19371100000000002 0.967806 -2.16943e-18 -0.140561 0.0299945 0.0 0.180361 0.92744 -0.316803 0.0968081 0.0452214 0.144939 0.0984506 0.042044 0.146702 0.0680501 0.0179063 -0.0457481 0.0105188 -0.0513411 -0.1194 -0.0255254 0.0183997 -0.158074 0.185841 0.97577 -2.16943…
189.0 -0.0814656 0.968143 0.0911135 0.0 0.0 -0.0911135 0.0 0.0 -0.0911135 0.0265434 0.000185808 -0.0296554 0.0 0.0 0.0296554 0.0 0.0 0.0296554 -0.103983 0.981732 -2.16943e-18 0.0269647 0.00316231 0.0 -0.422148 0.889031 0.397286 0.306184 -0.474803 -0.141331 0.307633 -0.483019 -0.140015 -0.294125 -0.234781 4.21521 -0.336463 -10.0763 3.44336 -0.353857 -10.222 3.59286 -0.424648 0.885475 -2.16943e-18 …
192.0 0.04464 0.960106 -0.0501765 0.0 0.0 0.0501765 0.0 0.0 0.0501765 0.190483 -0.0257349 -0.214743 0.0 0.0 0.214743 0.0 0.0 0.214743 0.025123700000000006 0.987688 -2.16943e-18 0.196539 -0.00482549 0.0 0.249412 0.905137 -0.345341 -0.0281817 0.17469 0.161084 -0.0281068 0.174607 0.16255 0.363841 -0.0468523 -0.138544 -0.275463 4.95134e-10 0.0026189 -0.27543 3.69621e-10 0.00291346 0.24484299999999998…
193.0 -0.0691543 0.968144 0.077359 0.0 0.0 -0.077359 0.0 0.0 -0.077359 0.154703 -0.00104495 -0.17284 0.0 0.0 0.17284 0.0 0.0 0.17284 -0.091466 0.983113 -2.16943e-18 0.157396 0.0162675 0.0 -0.420523 0.888556 0.393185 0.318807 -0.507008 -0.133467 0.323456 -0.524145 -0.125978 -0.278082 -0.236546 4.27114 -0.543253 -10.1143 3.18124 -0.438585 -10.5566 3.61614 -0.422778 0.886014 -2.16943e-18 -0.69256 -0…
194.0 0.342902 0.864514 -0.401904 0.0 0.0 0.401904 0.0 0.0 0.401904 -0.922513 0.487349 1.16562 0.0 0.0 -1.16562 0.0 0.0 -1.16562 0.339062 0.923915 -2.16943e-18 -0.992471 0.392126 0.0 0.30866 0.885829 -0.383788 0.00622415 0.0440259 0.298347 0.00752738 0.0415159 0.299718 -1.36931 0.782037 -0.50528 3.96006 -2.86744 -2.05604 4.05584 -3.05189 -1.96192 0.30603400000000003 0.942762 -2.16943e-18 -0.94237…
195.0 0.26852 0.899538 -0.31002 0.0 0.0 0.31002 0.0 0.0 0.31002 -0.223145 0.0928048 0.270001 0.0 0.0 -0.270001 0.0 0.0 -0.270001 0.259517 0.951191 -2.16943e-18 -0.237258 0.0693537 0.0 0.20271 0.918572 -0.388842 0.145043 0.0463167 0.156285 0.149315 0.0380573 0.160815 -0.0828309 0.113308 -0.109973 0.40748 -0.25029 -0.645387 0.50192 -0.432755 -0.548184 0.21826 0.970262 -2.16943e-18 -0.0304322 0.1068…
197.0 0.0543545 0.958739 -0.0611366 0.0 0.0 0.0611366 0.0 0.0 0.0611366 -0.250262 0.0366083 0.282571 0.0 0.0 -0.282571 0.0 0.0 -0.282571 0.0351531 0.987387 -2.16943e-18 -0.258531 0.00918366 0.0 -0.147816 0.980802 0.344267 -0.205125 0.00592423 -0.0535544 -0.152628 -0.106391 0.010244 -1.27996 -0.157677 -1.86417 3.59901 -0.317792 0.636986 2.92213 1.06383 -0.559181 -0.19564700000000002 0.962922 -2.16…
202.0 0.115047 0.947713 -0.130067 0.0 0.0 0.130067 0.0 0.0 0.130067 -0.28352 0.0616703 0.324159 0.0 0.0 -0.324159 0.0 0.0 -0.324159 0.098092 0.982976 -2.16943e-18 -0.295151 0.0309375 0.0 -0.131232 0.985874 0.511574 -0.358948 -0.0804634 -0.0623731 -0.363321 -0.033433 -0.0946077 -1.09569 -0.0758563 0.242819 0.0883725 1.86785 -2.19745 0.171753 3.52967 -1.40221 -0.19842900000000002 0.941631 -2.16943e…
204.0 0.0156085 0.963546 -0.0175137 0.0 0.0 0.0175137 0.0 0.0 0.0175137 0.144817 -0.0147682 -0.16263 0.0 0.0 0.16263 0.0 0.0 0.16263 -0.004776799999999998 0.987934 -2.16943e-18 0.148883 0.00120825 0.0 0.277217 0.894861 -0.368359 -0.0397879 0.174675 0.195259 -0.0395929 0.174585 0.197121 0.431211 -0.0791203 -0.116204 -0.389322 5.41358e-10 0.0883493 -0.389381 4.21407e-10 0.0890375 0.272488 0.951428 …
208.0 0.141222 0.941606 -0.160096 0.0 0.0 0.160096 0.0 0.0 0.160096 -0.457366 0.113968 0.5266 0.0 0.0 -0.5266 0.0 0.0 -0.5266 0.1253868 0.979699 -2.16943e-18 -0.477751 0.0646317 0.0 0.0778144 0.946735 -0.187563 0.0824318 0.0328316 0.075145 0.0812727 0.0490503 0.0618196 -0.615835 0.0249559 -0.35507 0.810391 0.479898 -0.950114 1.04386 0.157271 -0.841696 0.075399244 0.985618 -2.16943e-18 -0.466702 0…
209.0 -0.0229059 0.966636 0.0256566 0.0 0.0 -0.0256566 0.0 0.0 -0.0256566 0.0990271 -0.00579542 -0.110824 0.0 0.0 0.110824 0.0 0.0 0.110824 -0.044279 0.98676 -2.16943e-18 0.101326 0.0052011 0.0 0.252032 0.901038 -0.363048 -0.0142397 0.174586 0.186155 -0.014195 0.174882 0.175279 0.371846 -0.0764335 0.0149618 -0.468732 5.47386e-10 0.257853 -0.469226 2.50397e-10 0.263573 0.250213 0.956048 -2.16943e-…
210.0 -0.0440785 0.967623 0.0493371 0.0 0.0 -0.0493371 0.0 0.0 -0.0493371 0.354564 -0.0123354 -0.396363 0.0 0.0 0.396363 0.0 0.0 0.396363 -0.06591499999999999 0.985392 -2.16943e-18 0.361851 0.0271775 0.0 0.308097 0.879426 -0.42688 -0.0163843 0.17473 0.232493 -0.0138855 0.174576 0.241262 0.530628 -0.189716 -0.695488 0.0705642 3.57851e-10 0.27083 0.0699976 4.24832e-10 0.279521 0.30987 0.939429 -2.1…
213.0 0.166806 0.934828 -0.189666 0.0 0.0 0.189666 0.0 0.0 0.189666 0.061069 -0.0171501 -0.0708664 0.0 0.0 0.0708664 0.0 0.0 0.0708664 0.1521557 0.975674 -2.16943e-18 0.0640073 -0.0105947 0.0 0.267471 0.898674 -0.353415 -0.0426378 0.174825 0.19152 -0.0428045 0.175157 0.191239 0.397388 -0.0623812 -0.154803 -0.301887 5.78858e-10 0.0199009 -0.301892 4.40512e-10 0.0199243 0.261534 0.954157 -2.16943e-…
214.0 -0.076897 0.968163 0.0860093 0.0 0.0 -0.0860093 0.0 0.0 -0.0860093 0.164926 0.000312678 -0.184258 0.0 0.0 0.184258 0.0 0.0 0.184258 -0.09934 0.982265 -2.16943e-18 0.167638 0.018793 0.0 -0.353498 0.914086 0.328848 0.268619 -0.412026 -0.116379 0.269803 -0.416301 -0.112885 -0.185556 -0.208232 3.77195 0.109272 -9.98378 3.48908 0.118089 -10.0993 3.56012 -0.35807900000000004 0.914051 -2.16943e-18…
216.0 0.0294048 0.962031 -0.0330199 0.0 0.0 0.0330199 0.0 0.0 0.0330199 0.459615 -0.0540839 -0.51703 0.0 0.0 0.51703 0.0 0.0 0.51703 0.009418999999999997 0.987939 -2.16943e-18 0.473329 -0.00349841 0.0 0.31242 0.877951 -0.430904 -0.0172692 0.175141 0.241224 -0.0172338 0.174889 0.241313 0.627159 -0.217795 -0.990775 0.270591 3.92282e-10 0.17159 0.270624 3.68003e-10 0.171191 0.31419 0.938363 -2.16943…
220.0 0.116221 0.947457 -0.131409 0.0 0.0 0.131409 0.0 0.0 0.131409 -0.0379157 0.0083006 0.0433631 0.0 0.0 -0.0433631 0.0 0.0 -0.0433631 0.09931380000000001 0.982847 -2.16943e-18 -0.0394771 0.00419152 0.0 0.250394 0.903803 -0.35075 -0.0246106 0.174541 0.164751 -0.0246825 0.174667 0.166504 0.377688 -0.0136599 -0.0804078 -0.335269 5.71306e-10 -0.191473 -0.335298 4.05814e-10 -0.19113 0.246564 0.9582…
221.0 -0.0840134 0.968121 0.09396 0.0 0.0 -0.09396 0.0 0.0 -0.09396 0.164491 0.00161972 -0.183781 0.0 0.0 0.183781 0.0 0.0 0.183781 -0.10656999999999998 0.981425 -2.16943e-18 0.16705 0.0200731 0.0 -0.334319 0.919195 0.304544 0.26942 -0.414806 -0.111232 0.271697 -0.417949 -0.105604 -0.13762 -0.194647 3.66623 0.118391 -10.0833 3.42711 0.211626 -10.2429 3.62695 -0.338795 0.921179 -2.16943e-18 -0.493…
225.0 -0.15792 0.964334 0.176661 0.0 0.0 -0.176661 0.0 0.0 -0.176661 0.411732 0.038214 -0.461969 0.0 0.0 0.461969 0.0 0.0 0.461969 -0.181284 0.969296 -2.16943e-18 0.414309 0.0849728 0.0 0.282438 0.892562 -0.368327 -0.044952 0.174556 0.205094 -0.0448823 0.174585 0.209165 0.368721 -0.0907601 -0.512733 0.104662 4.39044e-10 -0.0104018 0.104595 4.3013e-10 -0.00966372 0.277059 0.949393 -2.16943e-18 0.4…
226.0 0.0603206 0.957846 -0.0678763 0.0 0.0 0.0678763 0.0 0.0 0.0678763 -0.300806 0.0460748 0.339984 0.0 0.0 -0.339984 0.0 0.0 -0.339984 0.041318600000000004 0.987147 -2.16943e-18 -0.310978 0.0131458 0.0 -0.218417 0.933394 0.350305 0.206943 -0.593912 0.00557874 0.205774 -0.599613 0.0127063 0.0766428 -0.254893 4.69495 -1.81577 -6.06562 2.06477 -1.96815 -5.97176 2.2728 -0.23703800000000003 0.927218…
227.0 -0.0939286 0.967969 0.105039 0.0 0.0 -0.105039 0.0 0.0 -0.105039 0.520905 0.0109017 -0.582089 0.0 0.0 0.582089 0.0 0.0 0.582089 -0.116634 0.980159 -2.16943e-18 0.52836 0.0694352 0.0 0.304895 0.879881 -0.423563 -0.0165791 0.174554 0.239072 -0.0168435 0.175111 0.243397 0.596718 -0.215749 -1.01715 0.332796 3.74485e-10 0.205466 0.333106 4.09417e-10 0.202027 0.306284 0.939728 -2.16943e-18 0.6989…
228.0 0.0817852 0.95429 -0.0921841 0.0 0.0 0.0921841 0.0 0.0 0.0921841 -0.181187 0.0322779 0.205611 0.0 0.0 -0.205611 0.0 0.0 -0.205611 0.063539 0.985937 -2.16943e-18 -0.18782 0.0125189 0.0 -0.0866274 0.973014 0.120557 -0.0685336 0.0588753 -0.0356384 -0.051244 0.0377607 -0.0272271 -0.83218 -0.178331 -1.33464 2.19904 -1.3366 -0.871916 0.447202 3.83601 -2.67539 -0.115722 0.983315 -2.16943e-18 -0.59…
229.0 0.0672204 0.956761 -0.0756794 0.0 0.0 0.0756794 0.0 0.0 0.0756794 -0.17049 0.0274774 0.192932 0.0 0.0 -0.192932 0.0 0.0 -0.192932 0.048454800000000006 0.986817 -2.16943e-18 -0.176408 0.00883667 0.0 -0.115608 0.968091 0.101547 -0.0190368 0.0213913 -0.0979194 -0.0165788 0.0753613 -0.0858942 -0.752902 -0.145536 -0.92686 0.511387 2.7161 -2.29642 2.58472 -1.70148 0.210418 -0.13887699999999997 0.…
232.0 0.129762 0.944382 -0.146923 0.0 0.0 0.146923 0.0 0.0 0.146923 0.00199428 -0.000469128 -0.00228885 0.0 0.0 0.00228885 0.0 0.0 0.00228885 0.1134253 0.981238 -2.16943e-18 0.00208005 -0.000253542 0.0 0.249178 0.901794 -0.365534 -0.0079413 0.174571 0.174571 -0.00825421 0.174713 0.177821 0.370984 -0.0784558 0.0287886 -0.484789 5.89476e-10 0.293352 -0.484776 4.75909e-10 0.29297 0.248266 0.956732 -…
237.0 0.124723 0.945552 -0.141143 0.0 0.0 0.141143 0.0 0.0 0.141143 -0.416879 0.0955258 0.477813 0.0 0.0 -0.477813 0.0 0.0 -0.477813 0.108171 0.981863 -2.16943e-18 -0.434523 0.050418 0.0 -0.149768 0.952743 -0.0560053 0.290576 -0.0928679 -0.17507 0.270185 -0.0432114 -0.207288 -0.233362 0.40397 2.95288 -1.37489 -2.57019 -0.748313 -2.69418 -0.106761 -1.59789 -0.13424999999999998 0.983314 -2.16943e-1…
238.0 0.168493 0.934352 -0.191624 0.0 0.0 0.191624 0.0 0.0 0.191624 0.00767949 -0.00217287 -0.00891644 0.0 0.0 0.00891644 0.0 0.0 0.00891644 0.15392430000000001 0.97538 -2.16943e-18 0.0080508 -0.0013488 0.0 0.261183 0.899782 -0.35535 -0.0331091 0.174929 0.188532 -0.0331217 0.174956 0.188508 0.388085 -0.0623653 -0.0722787 -0.38275 5.81276e-10 0.0894265 -0.38275 4.69645e-10 0.0894231 0.256561 0.954…
239.0 0.166413 0.934938 -0.18921 0.0 0.0 0.18921 0.0 0.0 0.18921 -0.437934 0.12277 0.508128 0.0 0.0 -0.508128 0.0 0.0 -0.508128 0.1517443 0.975742 -2.16943e-18 -0.458981 0.0757576 0.0 0.10691 0.94147 -0.215852 0.0724819 0.0429387 0.101658 0.0758416 0.0472047 0.0971719 -0.582212 0.0346748 -0.382074 1.48093 -1.61423 0.38431 0.785671 0.630894 -1.02966 0.1047718 0.982725 -2.16943e-18 -0.43362 0.04653…
241.0 0.121605 0.946261 -0.13757 0.0 0.0 0.13757 0.0 0.0 0.13757 -0.41219 0.0929028 0.472056 0.0 0.0 -0.472056 0.0 0.0 -0.472056 0.1049212 0.982234 -2.16943e-18 -0.429462 0.0482764 0.0 -0.149462 0.950391 -0.0656366 0.321785 -0.123716 -0.164287 0.274459 -0.0502675 -0.173938 -0.255801 0.351857 2.67463 -0.604046 -3.38899 -0.496517 -2.38338 -0.119946 -1.40323 -0.13199 0.981977 -2.16943e-18 -0.602512 …
242.0 0.170865 0.933678 -0.194379 0.0 0.0 0.194379 0.0 0.0 0.194379 -0.490441 0.140228 0.569883 0.0 0.0 -0.569883 0.0 0.0 -0.569883 0.1564111 0.97496 -2.16943e-18 -0.514318 0.0876243 0.0 0.0831224 0.942478 -0.232994 0.115974 0.0599671 0.0618405 0.115836 0.042108 0.0763349 -0.529574 0.0447906 -0.0360741 0.625457 0.108536 -0.693031 0.770216 -0.177181 -0.497292 0.08747250000000001 0.984358 -2.16943e…
244.0 -0.0511688 0.967842 0.0572622 0.0 0.0 -0.0572622 0.0 0.0 -0.0572622 0.209629 -0.00563015 -0.234284 0.0 0.0 0.234284 0.0 0.0 0.234284 -0.073147 0.98482 -2.16943e-18 0.213751 0.0177588 0.0 0.269448 0.899241 -0.354072 -0.0423104 0.174653 0.183201 -0.0423043 0.174597 0.18529 0.387137 -0.067564 -0.308739 -0.125016 5.48411e-10 -0.0244161 -0.125039 4.57748e-10 -0.0241542 0.263581 0.954742 -2.16943…
245.0 0.159791 0.936767 -0.181535 0.0 0.0 0.181535 0.0 0.0 0.181535 -0.0503503 0.0136993 0.0582969 0.0 0.0 -0.0582969 0.0 0.0 -0.0582969 0.1448073 0.97686 -2.16943e-18 -0.0527235 0.00828717 0.0 0.258427 0.900339 -0.356383 -0.0287114 0.17479 0.188129 -0.0286131 0.1746 0.188265 0.3611 -0.0495846 -0.130025 -0.283207 5.39162e-10 0.00320685 -0.283208 4.34217e-10 0.00321703 0.254415 0.955451 -2.16943e-…
247.0 0.131874 0.943882 -0.149347 0.0 0.0 0.149347 0.0 0.0 0.149347 -0.436194 0.103725 0.500909 0.0 0.0 -0.500909 0.0 0.0 -0.500909 0.1156282 0.980966 -2.16943e-18 -0.455078 0.0565905 0.0 -0.172729 0.947349 -0.0807069 0.326916 -0.0461238 -0.245711 0.30135 -0.0100746 -0.247263 -0.33808 0.319635 2.85709 -1.44819 -2.07885 -0.495298 -2.38747 -0.3099 -1.19913 -0.150563 0.980568 -2.16943e-18 -0.729144 …
249.0 -0.0185718 0.966371 0.0208054 0.0 0.0 -0.0208054 0.0 0.0 -0.0208054 -0.352091 0.02232 0.39415 0.0 0.0 -0.39415 0.0 0.0 -0.39415 -0.039843 0.986977 -2.16943e-18 -0.360455 -0.0167496 0.0 -0.251739 0.937004 0.372065 0.142822 -0.459855 -0.0504223 0.139651 -0.467077 -0.0343846 0.098155 0.0298548 4.66931 -3.3591 -3.51611 2.04088 -3.5499 -3.19918 2.07854 -0.273171 0.925607 -2.16943e-18 -0.393572 -…
250.0 0.152933 0.938604 -0.173603 0.0 0.0 0.173603 0.0 0.0 0.173603 -0.108399 0.0285717 0.125241 0.0 0.0 -0.125241 0.0 0.0 -0.125241 0.13762950000000002 0.977959 -2.16943e-18 -0.113405 0.0169047 0.0 0.253285 0.90273 -0.352851 -0.0261863 0.174674 0.168267 -0.0263441 0.174967 0.169493 0.377782 -0.00144746 -0.109755 -0.296078 6.14051e-10 -0.293577 -0.296096 4.46851e-10 -0.29332 0.249375 0.957409 -2.…
251.0 0.0942333 0.951982 -0.106329 0.0 0.0 0.106329 0.0 0.0 0.106329 -0.285118 0.0549646 0.324402 0.0 0.0 -0.324402 0.0 0.0 -0.324402 0.07645302 0.984984 -2.16943e-18 -0.296024 0.023941 0.0 -0.148763 0.951186 0.211735 0.210559 -0.480409 0.0199165 0.20344 -0.4706 0.0274047 0.145874 -0.0890502 4.13357 -1.17341 -6.29907 1.87074 -1.41582 -6.00561 2.15669 -0.16276400000000002 0.957885 -2.16943e-18 -0.…
252.0 0.179234 0.931241 -0.204117 0.0 0.0 0.204117 0.0 0.0 0.204117 -0.556631 0.165034 0.648632 0.0 0.0 -0.648632 0.0 0.0 -0.648632 0.1651927 0.973419 -2.16943e-18 -0.584389 0.105429 0.0 -0.123134 0.938001 -0.234712 0.327075 0.142006 -0.258368 0.326176 0.142908 -0.258088 -0.849509 0.0337872 0.644775 1.19179 -1.53115 -0.745726 1.14369 -1.43439 -0.813025 -0.087298 0.980435 -2.16943e-18 -0.775166 0.…
253.0 0.0179948 0.9633 -0.020194 0.0 0.0 0.020194 0.0 0.0 0.020194 0.155412 -0.0162696 -0.174576 0.0 0.0 0.174576 0.0 0.0 0.174576 -0.0023230999999999946 0.98795 -2.16943e-18 0.159823 0.000868651 0.0 0.262129 0.898518 -0.361016 -0.0296141 0.174995 0.189003 -0.0293225 0.174763 0.189384 0.369474 -0.0534192 -0.126139 -0.298441 5.4288e-10 0.0113142 -0.298478 4.38768e-10 0.0117388 0.25828 0.954032 -2.…
255.0 0.168807 0.934263 -0.191989 0.0 0.0 0.191989 0.0 0.0 0.191989 -0.105409 0.0298665 0.1224 0.0 0.0 -0.1224 0.0 0.0 -0.1224 0.1542536 0.975325 -2.16943e-18 -0.110511 0.018556 0.0 0.259203 0.900348 -0.359894 -0.0258941 0.174939 0.186545 -0.0257132 0.17459 0.186781 0.362608 -0.0560339 -0.0971829 -0.324024 5.35424e-10 0.0582247 -0.324031 4.50711e-10 0.0583111 0.255748 0.955611 -2.16943e-18 0.3270…
259.0 -0.0216224 0.96656 0.0242201 0.0 0.0 -0.0242201 0.0 0.0 -0.0242201 0.219521 -0.0131636 -0.245692 0.0 0.0 0.245692 0.0 0.0 0.245692 -0.042965 0.986827 -2.16943e-18 0.224652 0.011208 0.0 0.28769 0.890272 -0.374605 -0.0465643 0.174732 0.220391 -0.0465577 0.174874 0.2111 0.370413 -0.0670446 -0.378771 -0.0289845 5.41164e-10 -0.110203 -0.0293161 3.23578e-10 -0.106583 0.282478 0.947705 -2.16943e-1…
261.0 0.0471481 0.959763 -0.0530046 0.0 0.0 0.0530046 0.0 0.0 0.0530046 -0.35234 0.0486173 0.397369 0.0 0.0 -0.397369 0.0 0.0 -0.397369 0.027712 0.987621 -2.16943e-18 -0.363655 0.00995776 0.0 -0.21543 0.933288 0.275594 0.289633 -0.610849 -0.0225674 0.288317 -0.607076 -0.0214951 0.141211 -0.207452 4.81207 -1.28847 -7.90564 2.01873 -1.24865 -8.1131 2.1596 -0.224657 0.938014 -2.16943e-18 -0.329115 -…
262.0 0.161168 0.936391 -0.18313 0.0 0.0 0.18313 0.0 0.0 0.18313 -0.507885 0.139055 0.588298 0.0 0.0 -0.588298 0.0 0.0 -0.588298 0.1462495 0.976632 -2.16943e-18 -0.531921 0.0844777 0.0 -0.115957 0.939618 -0.230251 0.302657 0.15815 -0.256595 0.306976 0.15894 -0.26614 -0.847596 0.0124596 0.355523 1.2346 -1.01507 -1.07669 1.15928 -0.853187 -1.23655 -0.082641 0.981637 -2.16943e-18 -0.737281 0.0053676…
264.0 0.0119501 0.963912 -0.0134062 0.0 0.0 0.0134062 0.0 0.0 0.0134062 0.311572 -0.0304811 -0.349754 0.0 0.0 0.349754 0.0 0.0 0.349754 -0.008537000000000003 0.987895 -2.16943e-18 0.320176 0.00391363 0.0 0.295304 0.885774 -0.408636 -0.0189925 0.174803 0.222874 -0.0189564 0.174718 0.222927 0.516007 -0.179609 -0.614624 0.00403043 4.38206e-10 0.318918 0.00403371 3.9204e-10 0.318887 0.295511 0.944572…
265.0 0.130096 0.944303 -0.147306 0.0 0.0 0.147306 0.0 0.0 0.147306 -0.160463 0.0378117 0.184181 0.0 0.0 -0.184181 0.0 0.0 -0.184181 0.1137731 0.981195 -2.16943e-18 -0.167372 0.0204663 0.0 0.0323372 0.959735 -0.0528944 -0.0144066 0.0608813 0.0164547 -0.0132176 0.0435075 0.0319218 -0.183109 -0.00789389 -0.245747 0.557348 -0.136127 -0.175383 0.834672 -0.676335 0.136911 0.012952400000000003 0.987651…
266.0 0.047938 0.959654 -0.0538955 0.0 0.0 0.0538955 0.0 0.0 0.0538955 -0.15728 0.0218448 0.177401 0.0 0.0 -0.177401 0.0 0.0 -0.177401 0.028527200000000003 0.987598 -2.16943e-18 -0.162346 0.00459018 0.0 -0.114085 0.967155 0.100373 0.00668952 0.0280075 -0.0974086 0.0156962 0.0200595 -0.0873924 -0.640526 -0.207678 -0.835705 1.86475 -0.104887 -2.24974 2.35949 -1.04426 -1.86417 -0.13434600000000002 0…
267.0 -0.00259563 0.965215 0.00290975 0.0 0.0 -0.00290975 0.0 0.0 -0.00290975 -0.0453794 0.00369309 0.050866 0.0 0.0 -0.050866 0.0 0.0 -0.050866 -0.023470999999999992 0.987591 -2.16943e-18 -0.0465489 -0.00132881 0.0 0.298072 0.883943 -0.391599 -0.0428648 0.174642 0.235463 -0.0429177 0.174701 0.231077 0.410807 -0.16564 -0.586248 0.0965762 4.82669e-10 0.329647 0.0965997 4.12017e-10 0.329358 0.29431…
269.0 -0.0068987 0.965555 0.00773216 0.0 0.0 -0.00773216 0.0 0.0 -0.00773216 -0.118717 0.00908541 0.13302 0.0 0.0 -0.13302 0.0 0.0 -0.13302 -0.027883999999999992 0.987454 -2.16943e-18 -0.121712 -0.00406195 0.0 -0.338443 0.921077 0.247134 0.251829 -0.217955 -0.187364 0.252783 -0.220677 -0.186382 -0.360398 -0.118797 2.94863 1.18671 -8.5639 3.38305 1.22222 -8.69223 3.2406 -0.33781300000000003 0.9282…
270.0 0.119569 0.946717 -0.13524 0.0 0.0 0.13524 0.0 0.0 0.13524 -0.283244 0.0631466 0.324212 0.0 0.0 -0.324212 0.0 0.0 -0.324212 0.1028007 0.98247 -2.16943e-18 -0.295035 0.0324692 0.0 -0.0373038 0.984004 0.44218 -0.306003 -0.251728 0.115993 -0.305045 -0.231356 0.100784 -0.352349 0.0784644 2.21483 -3.4128 2.51042 -0.456228 -2.64497 2.34371 -1.22305 -0.10646699999999999 0.950631 -2.16943e-18 -0.59…
271.0 0.0563491 0.958445 -0.0633891 0.0 0.0 0.0633891 0.0 0.0 0.0633891 0.190119 -0.0282482 -0.214735 0.0 0.0 0.214735 0.0 0.0 0.214735 0.0372139 0.987311 -2.16943e-18 0.19645 -0.00742148 0.0 0.258623 0.900915 -0.351599 -0.0338849 0.174677 0.188771 -0.0338547 0.17472 0.178716 0.355109 -0.0507707 -0.338826 -0.0485904 5.47195e-10 -0.104347 -0.0489566 4.6629e-10 -0.100262 0.253687 0.955853 -2.16943e…
273.0 0.132667 0.943693 -0.150258 0.0 0.0 0.150258 0.0 0.0 0.150258 -0.299373 0.071478 0.343864 0.0 0.0 -0.343864 0.0 0.0 -0.343864 0.11645520000000001 0.980863 -2.16943e-18 -0.312366 0.0391326 0.0 -0.0589988 0.963665 0.188358 0.116229 -0.462844 0.106789 0.113989 -0.45884 0.107467 0.293078 0.110399 4.29493 -2.70323 -4.20935 1.15805 -3.05102 -3.62612 1.31136 -0.084045 0.96978 -2.16943e-18 -0.24982…
275.0 0.104916 0.949855 -0.118498 0.0 0.0 0.118498 0.0 0.0 0.118498 -0.274577 0.0564062 0.313166 0.0 0.0 -0.313166 0.0 0.0 -0.313166 0.0875519 0.984019 -2.16943e-18 -0.285469 0.0265876 0.0 -0.427874 0.886491 0.376898 0.310817 -0.411122 -0.19219 0.307173 -0.399596 -0.196768 -0.432144 -0.194158 4.09796 -0.131097 -9.81433 3.11235 -0.0981615 -9.71869 3.38363 -0.427595 0.885367 -2.16943e-18 -0.783867 …
276.0 0.156869 0.937557 -0.178154 0.0 0.0 0.178154 0.0 0.0 0.178154 -0.400462 0.107504 0.463242 0.0 0.0 -0.463242 0.0 0.0 -0.463242 0.1417483 0.977335 -2.16943e-18 -0.419175 0.0644348 0.0 -0.113314 0.94795 -0.177927 0.315857 0.0237539 -0.191475 0.318039 0.0273528 -0.201281 -0.561109 0.119745 1.18341 0.814259 -2.57266 0.039165 0.784128 -2.51258 0.00154786 -0.085277 0.986742 -2.16943e-18 -0.593391 …
277.0 0.260463 0.902843 -0.300291 0.0 0.0 0.300291 0.0 0.0 0.300291 -0.583539 0.236058 0.703259 0.0 0.0 -0.703259 0.0 0.0 -0.703259 0.250956 0.953648 -2.16943e-18 -0.619702 0.174622 0.0 0.0807055 0.936175 -0.362685 0.220212 0.128661 -0.0184329 0.236487 0.100159 -0.000679787 -0.667381 0.152095 -0.00792993 0.649112 0.456704 -1.80714 0.543616 0.659105 -1.92185 0.1082501 0.984286 -2.16943e-18 -0.5679…
278.0 0.0450959 0.960044 -0.0506905 0.0 0.0 0.0506905 0.0 0.0 0.0506905 -0.0564642 0.00765804 0.06366 0.0 0.0 -0.06366 0.0 0.0 -0.06366 0.025594200000000004 0.987676 -2.16943e-18 -0.0582625 0.00146045 0.0 0.28689 0.888071 -0.394229 -0.0256554 0.174679 0.218306 -0.0257541 0.174836 0.21945 0.426215 -0.142279 -0.549112 0.0514979 4.30631e-10 0.225545 0.0514903 4.15651e-10 0.225604 0.285414 0.946082 -…
280.0 -0.0820776 0.968138 0.0917973 0.0 0.0 -0.0917973 0.0 0.0 -0.0917973 0.0715852 0.000550058 -0.0799782 0.0 0.0 0.0799782 0.0 0.0 0.0799782 -0.10460399999999999 0.981659 -2.16943e-18 0.0727159 0.00857822 0.0 -0.410869 0.89413 0.276012 0.301589 -0.191948 -0.247842 0.298339 -0.184309 -0.25116 -0.54513 -0.14603 3.04783 1.28721 -8.12164 3.51633 1.13697 -7.677 3.37957 -0.403742 0.902604 -2.16943e-1…
281.0 0.0842215 0.953853 -0.0949495 0.0 0.0 0.0949495 0.0 0.0 0.0949495 0.213235 -0.0385958 -0.242099 0.0 0.0 0.242099 0.0 0.0 0.242099 0.06606490000000001 0.985765 -2.16943e-18 0.22111 -0.015352 0.0 0.2641 0.897631 -0.363919 -0.0281343 0.174723 0.196491 -0.0281801 0.174818 0.196397 0.397337 -0.0908447 -0.425838 -0.0233086 5.2833e-10 0.0634149 -0.0233102 4.42789e-10 0.0634301 0.260579 0.953337 -2…
283.0 0.208603 0.92198 -0.238524 0.0 0.0 0.238524 0.0 0.0 0.238524 -0.183085 0.0612087 0.215673 0.0 0.0 -0.215673 0.0 0.0 -0.215673 0.196089 0.967295 -2.16943e-18 -0.192991 0.0417189 0.0 0.166401 0.930576 -0.303318 0.112282 0.0204275 0.146573 0.112842 0.0193487 0.147138 0.0515053 0.028298 0.107626 -0.0993148 -0.117475 -0.0602714 -0.107634 -0.101411 -0.068816 0.17234159999999998 0.977697 -2.16943e…
285.0 0.20266 0.923944 -0.23153 0.0 0.0 0.23153 0.0 0.0 0.23153 -0.602401 0.196721 0.707986 0.0 0.0 -0.707986 0.0 0.0 -0.707986 0.189826 0.968626 -2.16943e-18 -0.634471 0.132516 0.0 -0.108596 0.939761 -0.253496 0.325099 0.147253 -0.25115 0.325323 0.146244 -0.250098 -0.865016 0.0335248 0.564911 1.23586 -1.42169 -0.787042 1.17086 -1.2896 -0.886609 -0.07198500000000001 0.982968 -2.16943e-18 -0.77829…
286.0 0.173658 0.932874 -0.197627 0.0 0.0 0.197627 0.0 0.0 0.197627 -0.361468 0.104623 0.420412 0.0 0.0 -0.420412 0.0 0.0 -0.420412 0.15934140000000002 0.974455 -2.16943e-18 -0.379209 0.0658738 0.0 -0.072237 0.962044 -0.120768 0.256233 -0.0646626 -0.133762 0.22797 -0.013368 -0.1541 -0.195713 0.420978 2.21367 -0.824661 -2.11846 -1.25041 -2.08359 0.261396 -2.20882 -0.058622999999999995 0.995986 -2.…
287.0 0.116459 0.947404 -0.131682 0.0 0.0 0.131682 0.0 0.0 0.131682 0.301396 -0.0660685 -0.344718 0.0 0.0 0.344718 0.0 0.0 0.344718 0.0995621 0.98282 -2.16943e-18 0.313817 -0.0334064 0.0 0.280171 0.894106 -0.366884 -0.044732 0.175558 0.201992 -0.0443521 0.174819 0.202523 0.480965 -0.124329 -0.573267 0.0293856 5.1196e-10 0.0802742 0.0293907 3.82322e-10 0.0802488 0.274775 0.950787 -2.16943e-18 0.51…
288.0 0.144894 0.940683 -0.164326 0.0 0.0 0.164326 0.0 0.0 0.164326 -0.293559 0.0744703 0.338356 0.0 0.0 -0.338356 0.0 0.0 -0.338356 0.1292234 0.979172 -2.16943e-18 -0.306791 0.042826 0.0 -0.0858112 0.969164 0.0830078 -0.0116756 0.0126748 -0.0539778 -0.0113002 0.0437377 -0.0557754 -0.64208 -0.155546 -0.626279 1.44745 -0.807125 -1.55183 2.66524 -2.05655 -1.46854 -0.108699 0.983667 -2.16943e-18 -0.…
289.0 0.109291 0.948945 -0.123491 0.0 0.0 0.123491 0.0 0.0 0.123491 0.176893 -0.0372606 -0.201964 0.0 0.0 0.201964 0.0 0.0 0.201964 0.0921021 0.983583 -2.16943e-18 0.184013 -0.0180655 0.0 0.261236 0.89918 -0.361205 -0.0270948 0.174836 0.189617 -0.0271002 0.174851 0.189582 0.370699 -0.0802775 -0.412209 -0.00298068 5.53807e-10 0.0312279 -0.00298008 4.5555e-10 0.031224 0.257695 0.954609 -2.16943e-18…
290.0 0.12043 0.946524 -0.136226 0.0 0.0 0.136226 0.0 0.0 0.136226 -0.163563 0.0366341 0.187262 0.0 0.0 -0.187262 0.0 0.0 -0.187262 0.1036978 0.98237 -2.16943e-18 -0.170391 0.0189219 0.0 -0.00292845 0.963016 -0.0166664 -0.0180759 0.0628487 -0.0182595 -0.0125578 0.0647453 -0.0255252 -0.234669 -0.00657628 -0.0498995 0.168126 0.326286 -0.443262 0.225931 0.215509 -0.391191 -0.023061799999999993 0.987…
291.0 0.0323822 0.961676 -0.03637 0.0 0.0 0.03637 0.0 0.0 0.03637 -0.129019 0.0156203 0.145194 0.0 0.0 -0.145194 0.0 0.0 -0.145194 0.012485900000000008 0.987911 -2.16943e-18 -0.132918 0.00142772 0.0 -0.309088 0.928112 0.246173 0.24176 -0.270198 -0.160542 0.243105 -0.272338 -0.156182 -0.200308 -0.108296 3.1593 0.770566 -9.19045 3.56176 0.814516 -9.29451 3.69504 -0.311495 0.934284 -2.16943e-18 -0.4…
293.0 0.120044 0.946611 -0.135784 0.0 0.0 0.135784 0.0 0.0 0.135784 -0.246678 0.0551354 0.282392 0.0 0.0 -0.282392 0.0 0.0 -0.282392 0.10329580000000001 0.982415 -2.16943e-18 -0.256963 0.0284208 0.0 -0.0748381 0.96631 0.0461064 0.00974749 0.0167335 -0.0640205 -0.00514791 0.0859715 -0.0742388 -0.726045 -0.147428 -0.827377 1.19115 0.234392 -0.148285 1.08679 1.34901 -1.68212 -0.09443 0.98465 -2.1694…
294.0 0.0429011 0.960339 -0.0482163 0.0 0.0 0.0482163 0.0 0.0 0.0482163 -0.196522 0.0261585 0.221493 0.0 0.0 -0.221493 0.0 0.0 -0.221493 0.023329700000000002 0.98773 -2.16943e-18 -0.202725 0.0045798 0.0 -0.208656 0.96384 0.184673 0.00365829 0.0520465 -0.107287 -0.00832536 0.0891277 -0.0910552 -1.09267 -0.328573 -1.12005 3.90839 -3.00518 -1.94312 3.18792 -1.07605 -1.48527 -0.22980300000000004 0.96…
296.0 0.119025 0.946838 -0.134617 0.0 0.0 0.134617 0.0 0.0 0.134617 0.148582 -0.0330278 -0.170049 0.0 0.0 0.170049 0.0 0.0 0.170049 0.1022338 0.982532 -2.16943e-18 0.154756 -0.0169337 0.0 0.259214 0.90015 -0.356834 -0.0289454 0.174544 0.187395 -0.0291502 0.174947 0.18709 0.354916 -0.071784 -0.393843 -0.000922953 5.53825e-10 0.0036264 -0.000922725 4.61018e-10 0.00362621 0.25518 0.95531 -2.16943e-1…
297.0 0.185947 0.929222 -0.211949 0.0 0.0 0.211949 0.0 0.0 0.211949 -0.455606 0.138972 0.532162 0.0 0.0 -0.532162 0.0 0.0 -0.532162 0.1722434 0.972119 -2.16943e-18 -0.478762 0.0902496 0.0 0.10497 0.938647 -0.251475 0.107721 0.0524035 0.0938087 0.111067 0.0526875 0.0924834 -0.479229 0.0435681 -0.0807399 0.924212 -0.503824 -0.232897 0.35635 0.599578 -0.870965 0.1093079 0.981986 -2.16943e-18 -0.3889…
298.0 0.121762 0.946225 -0.13775 0.0 0.0 0.13775 0.0 0.0 0.13775 -0.256803 0.0579289 0.294112 0.0 0.0 -0.294112 0.0 0.0 -0.294112 0.1050847 0.982215 -2.16943e-18 -0.26757 0.0301265 0.0 -0.235275 0.936694 0.30657 0.194436 -0.458488 -0.0376817 0.198078 -0.483088 -0.0176344 0.134658 -0.171055 4.17306 -1.66801 -5.88967 2.1857 -1.87077 -5.889 3.48992 -0.250678 0.934252 -2.16943e-18 -0.288127 -0.653101…
300.0 0.164985 0.935337 -0.187553 0.0 0.0 0.187553 0.0 0.0 0.187553 -0.346592 0.0965442 0.401958 0.0 0.0 -0.401958 0.0 0.0 -0.401958 0.1502475 0.975988 -2.16943e-18 -0.363179 0.0593269 0.0 -0.0929553 0.960243 -0.0701811 0.239573 -0.0956724 -0.111184 0.23116 -0.0739737 -0.124315 -0.250992 0.228863 2.33826 -0.281934 -3.51748 0.589952 -0.837081 -2.4935 0.311382 -0.08354199999999999 0.990638 -2.16943…
302.0 0.28762 0.891333 -0.333244 0.0 0.0 0.333244 0.0 0.0 0.333244 -0.416838 0.184829 0.509423 0.0 0.0 -0.509423 0.0 0.0 -0.509423 0.279854 0.944989 -2.16943e-18 -0.444485 0.141213 0.0 0.171534 0.92146 -0.415952 0.202166 0.0617926 0.116733 0.203133 0.0606051 0.117566 -0.414157 0.21895 -0.142523 0.386463 0.702043 -1.93827 0.73223 0.0309099 -1.55173 0.19644 0.972999 -2.16943e-18 -0.32084 0.20697 0.…
303.0 0.0977628 0.951294 -0.110346 0.0 0.0 0.110346 0.0 0.0 0.110346 -0.267411 0.052666 0.304493 0.0 0.0 -0.304493 0.0 0.0 -0.304493 0.08011836 0.984681 -2.16943e-18 -0.277764 0.0235878 0.0 -0.284833 0.931443 0.253079 0.234353 -0.328909 -0.151104 0.237806 -0.339961 -0.144315 -0.127457 -0.105146 3.49476 0.461817 -10.0316 4.02987 0.418202 -10.1027 3.9991 -0.29034 0.936157 -2.16943e-18 -0.454928 -0.…
304.0 0.115652 0.947581 -0.130759 0.0 0.0 0.130759 0.0 0.0 0.130759 -0.513967 0.112169 0.587725 0.0 0.0 -0.587725 0.0 0.0 -0.587725 0.0987217 0.982909 -2.16943e-18 -0.535092 0.0564622 0.0 0.020417 0.95112 -0.166993 0.120038 0.06775 -0.0160831 0.116647 0.0591436 -0.00322559 -0.654344 0.0193972 -0.0900176 0.913526 -0.0328561 -0.876068 1.20469 -0.606512 -0.503977 0.022903400000000004 0.988055 -2.169…
305.0 0.230248 0.914435 -0.264133 0.0 0.0 0.264133 0.0 0.0 0.264133 -0.438799 0.159302 0.521537 0.0 0.0 -0.521537 0.0 0.0 -0.521537 0.218939 0.962048 -2.16943e-18 -0.463952 0.112801 0.0 0.0691931 0.94208 -0.30434 0.195416 0.0855498 -0.00217344 0.198118 0.0801265 0.00120929 -0.448904 0.0848895 -0.0093929 0.421899 0.324329 -1.12141 0.421403 0.324629 -1.11846 0.08861720000000001 0.98747 -2.16943e-18…
307.0 0.106368 0.949556 -0.120154 0.0 0.0 0.120154 0.0 0.0 0.120154 0.187321 -0.0388047 -0.21372 0.0 0.0 0.21372 0.0 0.0 0.21372 0.08906120000000001 0.983877 -2.16943e-18 0.194788 -0.0184673 0.0 0.265502 0.898071 -0.36639 -0.0267451 0.174835 0.190786 -0.0268589 0.175057 0.190638 0.38499 -0.0906556 -0.429688 -0.00501607 5.36498e-10 0.0658861 -0.00501515 4.4776e-10 0.0658742 0.262291 0.953897 -2.16…
308.0 0.192018 0.927346 -0.219048 0.0 0.0 0.219048 0.0 0.0 0.219048 -0.541607 0.169416 0.634002 0.0 0.0 -0.634002 0.0 0.0 -0.634002 0.178626 0.970892 -2.16943e-18 -0.569606 0.111567 0.0 0.0935155 0.938879 -0.262787 0.13244 0.0599862 0.0751021 0.137271 0.0445982 0.0851038 -0.555583 0.0479029 0.0580459 0.0374665 1.10567 -1.19624 0.531445 0.143491 -0.626577 0.1017271 0.982604 -2.16943e-18 -0.49765 0…
310.0 0.116493 0.947397 -0.13172 0.0 0.0 0.13172 0.0 0.0 0.13172 -0.153385 0.0336294 0.175434 0.0 0.0 -0.175434 0.0 0.0 -0.175434 0.09959670000000001 0.982817 -2.16943e-18 -0.159707 0.0170073 0.0 0.264783 0.89838 -0.355574 -0.0371505 0.174569 0.192473 -0.0392506 0.174693 0.191878 0.389874 -0.0586769 -0.162121 -0.284329 5.64619e-10 0.00568498 -0.283891 4.3106e-10 0.000767766 0.259523 0.953845 -2.1…
311.0 -0.0314392 0.967094 0.0352038 0.0 0.0 -0.0352038 0.0 0.0 -0.0352038 0.0225649 -0.00110452 -0.02524 0.0 0.0 0.02524 0.0 0.0 0.02524 -0.05300500000000001 0.98627 -2.16943e-18 0.0230645 0.00140481 0.0 -0.401001 0.896266 0.262314 0.312529 -0.206626 -0.241003 0.307188 -0.194012 -0.247052 -0.515173 -0.14315 3.07974 1.34205 -8.51583 3.57346 1.27805 -8.18405 3.53833 -0.393011 0.906164 -2.16943e-18 …
313.0 0.0786089 0.95485 -0.0885808 0.0 0.0 0.0885808 0.0 0.0 0.0885808 -0.175492 0.0306114 0.199022 0.0 0.0 -0.199022 0.0 0.0 -0.199022 0.060247100000000005 0.98615 -2.16943e-18 -0.181844 0.0114626 0.0 -0.101164 0.966861 0.0794601 -0.0113039 0.0412885 -0.102128 0.0148391 0.0353986 -0.0837885 -0.665227 -0.134705 -0.666963 0.0264206 2.89464 -2.22308 2.48435 -1.72101 -0.706879 -0.121872 0.981858 -2.…
314.0 0.124648 0.945569 -0.141057 0.0 0.0 0.141057 0.0 0.0 0.141057 -0.238833 0.0547057 0.273737 0.0 0.0 -0.273737 0.0 0.0 -0.273737 0.1080924 0.981872 -2.16943e-18 -0.248939 0.0288628 0.0 -0.060882 0.968679 0.0605976 -0.017001 0.0321693 -0.0432486 -0.0265361 0.0636762 -0.0479423 -0.850271 -0.135304 -1.21343 3.27865 -2.67515 -0.975151 0.985334 2.4989 -1.54594 -0.08407099999999999 0.985416 -2.1694…
315.0 0.0101451 0.964086 -0.0113802 0.0 0.0 0.0113802 0.0 0.0 0.0113802 -0.0984143 0.00942662 0.110453 0.0 0.0 -0.110453 0.0 0.0 -0.110453 -0.0103916 0.987871 -2.16943e-18 -0.101109 -0.00144078 0.0 -0.409013 0.894104 0.383848 0.303861 -0.47722 -0.12914 0.304154 -0.478583 -0.129308 -0.279333 -0.235882 4.14732 -0.294389 -10.121 3.37968 -0.193402 -10.4159 3.61083 -0.41183600000000004 0.891425 -2.169…
318.0 0.0888275 0.953007 -0.100181 0.0 0.0 0.100181 0.0 0.0 0.100181 -0.177279 0.0330467 0.20147 0.0 0.0 -0.20147 0.0 0.0 -0.20147 0.07084235 0.985421 -2.16943e-18 -0.183934 0.0137382 0.0 -0.0864633 0.967005 0.0662359 -0.0216622 0.0532286 -0.0920563 0.00266742 0.0525713 -0.0785664 -0.67232 -0.123689 -0.715589 0.11389 2.79463 -2.21362 2.67322 -1.95119 -0.731052 -0.10793699999999999 0.983249 -2.169…
319.0 0.111964 0.948378 -0.126543 0.0 0.0 0.126543 0.0 0.0 0.126543 -0.177969 0.0380548 0.203323 0.0 0.0 -0.203323 0.0 0.0 -0.203323 0.09488260000000001 0.983306 -2.16943e-18 -0.185196 0.0187525 0.0 -0.0436702 0.965276 0.0221494 -0.0130312 0.0568109 -0.0573775 0.00087793 0.0511666 -0.061432 -0.676419 -0.0812077 -0.870459 1.82611 -0.123922 -0.828902 2.79693 -2.14839 -0.225164 -0.063817 0.985852 -2…
320.0 0.157206 0.937466 -0.178543 0.0 0.0 0.178543 0.0 0.0 0.178543 -0.121056 0.032548 0.140048 0.0 0.0 -0.140048 0.0 0.0 -0.140048 0.14210060000000002 0.977281 -2.16943e-18 -0.126718 0.0195294 0.0 0.152949 0.934356 -0.28343 0.0993094 0.0344884 0.130739 0.0999314 0.0333072 0.131451 0.0619427 0.00298378 0.0951081 -0.147631 -0.0487883 0.0671212 -0.143622 -0.0564559 0.0707458 0.1567532 0.980277 -2.1…
321.0 0.112238 0.948319 -0.126856 0.0 0.0 0.126856 0.0 0.0 0.126856 -0.177195 0.0379473 0.202453 0.0 0.0 -0.202453 0.0 0.0 -0.202453 0.095168 0.983277 -2.16943e-18 -0.184397 0.01873 0.0 -0.0426623 0.965364 0.0209185 -0.00447541 0.046734 -0.0538609 0.0012315 0.0414089 -0.0521535 -0.636213 -0.0915011 -0.803596 1.06988 1.09636 -1.35819 2.20952 -1.68534 -0.529738 -0.062547 0.986049 -2.16943e-18 -0.41…
322.0 -0.0212824 0.966539 0.0238395 0.0 0.0 -0.0238395 0.0 0.0 -0.0238395 0.186343 -0.0112453 -0.208564 0.0 0.0 0.208564 0.0 0.0 0.208564 -0.042617 0.986844 -2.16943e-18 0.190707 0.00944168 0.0 0.249085 0.904396 -0.342404 -0.0305084 0.174538 0.168881 -0.0304106 0.174689 0.170369 0.371121 -0.07242 -0.179325 -0.254059 5.78889e-10 0.14193 -0.2541 4.67537e-10 0.142466 0.24406699999999998 0.958419 -2.…
324.0 0.178363 0.931498 -0.203103 0.0 0.0 0.203103 0.0 0.0 0.203103 -0.340609 0.10061 0.396786 0.0 0.0 -0.396786 0.0 0.0 -0.396786 0.1642784 0.973584 -2.16943e-18 -0.357552 0.0641309 0.0 -0.0289448 0.95566 -0.19122 0.26271 -0.0398648 -0.0682144 0.262013 -0.0451981 -0.0616856 -0.163507 0.224756 1.64379 -0.0575028 -2.72654 0.408686 -0.228288 -2.39773 0.245301 -0.010124899999999992 0.99421 -2.16943e…
325.0 0.19579 0.926157 -0.223467 0.0 0.0 0.223467 0.0 0.0 0.223467 -0.396534 0.125964 0.464827 0.0 0.0 -0.464827 0.0 0.0 -0.464827 0.182594 0.970106 -2.16943e-18 -0.417249 0.0836418 0.0 -0.00364214 0.946318 -0.27033 0.234473 0.106638 -0.0942311 0.241627 0.098153 -0.0918587 -0.523483 0.0664855 0.0566267 0.830655 -0.421589 -0.852147 0.802292 -0.363247 -0.9062 0.020482600000000004 0.98955 -2.16943e-…
326.0 0.1493 0.939553 -0.169408 0.0 0.0 0.169408 0.0 0.0 0.169408 -0.215661 0.055877 0.248895 0.0 0.0 -0.248895 0.0 0.0 -0.248895 0.1338297 0.978517 -2.16943e-18 -0.225512 0.0326492 0.0 0.0401651 0.960526 -0.0399343 -0.0337379 0.0404706 0.0404614 -0.027948 0.0442129 0.0339973 -0.427236 -0.0291426 -0.876191 0.734672 1.41656 -1.4041 1.90284 -0.845715 -0.182603 0.017783 0.987305 -2.16943e-18 -0.2166…
327.0 -0.0502832 0.967818 0.0562724 0.0 0.0 -0.0562724 0.0 0.0 -0.0562724 0.0526099 -0.00146509 -0.0587992 0.0 0.0 0.0587992 0.0 0.0 0.0587992 -0.07224399999999999 0.984895 -2.16943e-18 0.0536503 0.00440388 0.0 -0.412163 0.892535 0.338367 0.321301 -0.387785 -0.182859 0.319361 -0.382599 -0.187019 -0.355114 -0.175494 3.89239 0.434065 -10.5942 3.74803 0.558244 -10.8828 3.93611 -0.409864 0.895367 -2.…
328.0 0.16225 0.936094 -0.184383 0.0 0.0 0.184383 0.0 0.0 0.184383 -0.436775 0.120174 0.506104 0.0 0.0 -0.506104 0.0 0.0 -0.506104 0.14738210000000002 0.976451 -2.16943e-18 -0.457512 0.0732481 0.0 0.102976 0.942058 -0.210499 0.0711315 0.049154 0.0947876 0.0725603 0.0397992 0.10112 -0.630899 0.0452011 -0.491477 1.5487 -0.49334 -0.559274 2.04529 -2.4867 0.729373 0.1002865 0.982929 -2.16943e-18 -0.4…
329.0 -0.0495507 0.967797 0.0554538 0.0 0.0 -0.0554538 0.0 0.0 -0.0554538 0.131733 -0.00377644 -0.147234 0.0 0.0 0.147234 0.0 0.0 0.147234 -0.07149699999999999 0.984956 -2.16943e-18 0.13435 0.0109174 0.0 -0.363431 0.912649 0.275559 0.273279 -0.263969 -0.187065 0.275926 -0.268856 -0.179428 -0.359064 -0.135715 3.26355 1.24431 -9.93946 3.76546 1.30757 -10.2334 3.85477 -0.361969 0.918505 -2.16943e-18…
330.0 0.29865 0.886353 -0.346765 0.0 0.0 0.346765 0.0 0.0 0.346765 -0.739291 0.339841 0.909031 0.0 0.0 -0.909031 0.0 0.0 -0.909031 0.291626 0.941161 -2.16943e-18 -0.789674 0.262686 0.0 0.229998 0.913526 -0.364058 0.0950037 0.0265263 0.203058 0.0966284 0.0234686 0.204684 -1.28405 0.365021 -1.19642 2.83214 0.1848 -2.49549 2.83819 0.172977 -2.48881 0.23697400000000002 0.965413 -2.16943e-18 -0.848881…
331.0 0.0172934 0.963373 -0.0194061 0.0 0.0 0.0194061 0.0 0.0 0.0194061 0.319571 -0.0332006 -0.358951 0.0 0.0 0.358951 0.0 0.0 0.358951 -0.0030443 0.987946 -2.16943e-18 0.328613 0.00204496 0.0 0.286465 0.888418 -0.398931 -0.0185669 0.175183 0.21886 -0.0185095 0.174971 0.218971 0.497595 -0.167924 -0.630005 0.0466564 4.53298e-10 0.287452 0.0466697 4.00734e-10 0.287282 0.286169 0.946452 -2.16943e-18…
332.0 0.172985 0.933069 -0.196844 0.0 0.0 0.196844 0.0 0.0 0.196844 -0.358773 0.103539 0.417183 0.0 0.0 -0.417183 0.0 0.0 -0.417183 0.15863549999999998 0.974578 -2.16943e-18 -0.376347 0.0650733 0.0 -0.0660851 0.952118 -0.189211 0.281158 -0.00057307 -0.117411 0.287234 -0.0041109 -0.12207 -0.42063 0.16036 1.12335 0.518632 -2.19174 -0.0958253 0.541921 -2.23089 -0.103577 -0.042963 0.990878 -2.16943e-…
334.0 0.183456 0.929978 -0.209041 0.0 0.0 0.209041 0.0 0.0 0.209041 -0.359727 0.108584 0.419801 0.0 0.0 -0.419801 0.0 0.0 -0.419801 0.16962670000000002 0.972608 -2.16943e-18 -0.377882 0.0700959 0.0 -0.0318693 0.95303 -0.226392 0.282197 -0.00421839 -0.0906485 0.287778 -0.0101301 -0.0909875 -0.326183 0.17899 1.06956 0.511511 -2.27552 0.0275389 0.488264 -2.22559 -0.0249983 -0.007320999999999994 0.99…
335.0 -0.0429183 0.967582 0.0480401 0.0 0.0 -0.0480401 0.0 0.0 -0.0480401 0.125697 -0.00453629 -0.140522 0.0 0.0 0.140522 0.0 0.0 0.140522 -0.06473 0.985481 -2.16943e-18 0.128299 0.00946879 0.0 -0.327167 0.918969 0.303917 0.275543 -0.448666 -0.104974 0.275105 -0.443088 -0.102744 -0.089582 -0.195211 3.76751 -0.253795 -9.81492 3.50716 -0.245481 -9.74148 3.52185 -0.33215 0.921069 -2.16943e-18 -0.482…
336.0 -0.0292968 0.966987 0.0328074 0.0 0.0 -0.0328074 0.0 0.0 -0.0328074 0.286127 -0.0146929 -0.320085 0.0 0.0 0.320085 0.0 0.0 0.320085 -0.050814999999999985 0.986401 -2.16943e-18 0.292538 0.0171143 0.0 0.2596 0.900571 -0.352395 -0.0325016 0.17459 0.191096 -0.0324292 0.174584 0.191143 0.36123 -0.0746139 -0.444203 0.0460021 5.57127e-10 -0.0131091 0.0459886 4.51306e-10 -0.0129599 0.254886 0.95553…
338.0 0.0964006 0.951561 -0.108795 0.0 0.0 0.108795 0.0 0.0 0.108795 -0.1933 0.0377587 0.220038 0.0 0.0 -0.220038 0.0 0.0 -0.220038 0.07870352 0.9848 -2.16943e-18 -0.200749 0.0167341 0.0 -0.0787207 0.971319 0.09679 -0.0428656 0.0453141 -0.0373521 -0.031972 0.0347837 -0.0317384 -0.883209 -0.141323 -1.35536 3.57206 -3.02591 -0.363825 0.64802 3.49446 -1.87632 -0.104831 0.984261 -2.16943e-18 -0.57461…
339.0 0.107254 0.949371 -0.121166 0.0 0.0 0.121166 0.0 0.0 0.121166 -0.191044 0.0397777 0.218014 0.0 0.0 -0.218014 0.0 0.0 -0.218014 0.08998350000000001 0.983789 -2.16943e-18 -0.198682 0.0190393 0.0 -0.0729309 0.966758 0.0476549 -0.00209194 0.0244645 -0.0608584 -0.0104509 0.0846909 -0.0701722 -0.693817 -0.107704 -0.823501 0.623516 2.13441 -1.9316 1.54644 0.33299 -0.865505 -0.09358099999999998 0.9…
341.0 -0.0534673 0.967901 0.059831 0.0 0.0 -0.059831 0.0 0.0 -0.059831 0.44362 -0.0107743 -0.495764 0.0 0.0 0.495764 0.0 0.0 0.495764 -0.07549099999999999 0.984623 -2.16943e-18 0.452216 0.0387408 0.0 0.272915 0.894256 -0.377961 -0.0230562 0.174749 0.201196 -0.0216263 0.174565 0.203301 0.505872 -0.166725 -0.736527 0.153852 4.95793e-10 0.268009 0.153581 4.28055e-10 0.272272 0.270914 0.950819 -2.169…
342.0 0.0869957 0.953346 -0.0981002 0.0 0.0 0.0981002 0.0 0.0 0.0981002 -0.324806 0.0598478 0.368985 0.0 0.0 -0.368985 0.0 0.0 -0.368985 0.06894205 0.985561 -2.16943e-18 -0.33692 0.0244598 0.0 -0.129388 0.95113 0.219641 0.22859 -0.565977 0.0405958 0.224549 -0.560127 0.0448108 0.229997 -0.111926 4.45172 -1.33972 -6.65421 1.30441 -1.52838 -6.44979 1.55756 -0.1442 0.957996 -2.16943e-18 -0.220823 -0.…
343.0 0.212212 0.920765 -0.242778 0.0 0.0 0.242778 0.0 0.0 0.242778 -0.318168 0.107877 0.375337 0.0 0.0 -0.375337 0.0 0.0 -0.375337 0.19989400000000002 0.966464 -2.16943e-18 -0.335552 0.074032 0.0 0.0884017 0.943732 -0.28106 0.188699 0.00970734 0.0559653 0.188321 0.0106887 0.0553881 -0.134422 0.0966761 0.416455 0.105923 -0.678359 -0.13771 0.0755988 -0.619951 -0.166949 0.1030292 0.987945 -2.16943e…
344.0 -0.019904 0.966455 0.0222968 0.0 0.0 -0.0222968 0.0 0.0 -0.0222968 0.408926 -0.0253107 -0.457731 0.0 0.0 0.457731 0.0 0.0 0.457731 -0.041206999999999994 0.986913 -2.16943e-18 0.418572 0.0200758 0.0 0.299177 0.883487 -0.417377 -0.0139516 0.174864 0.22915 -0.0138952 0.174632 0.229171 0.566785 -0.204659 -0.820073 0.157489 4.20184e-10 0.303776 0.157506 3.85228e-10 0.303549 0.300532 0.942711 -2.…
345.0 0.165141 0.935294 -0.187734 0.0 0.0 0.187734 0.0 0.0 0.187734 0.0827289 -0.0230605 -0.0959493 0.0 0.0 0.0959493 0.0 0.0 0.0959493 0.1504107 0.975961 -2.16943e-18 0.08669 -0.0141773 0.0 0.271323 0.897895 -0.355626 -0.0452726 0.175631 0.191511 -0.0450775 0.175252 0.191778 0.406841 -0.0681574 -0.20559 -0.259435 5.76103e-10 0.0110378 -0.259435 4.28316e-10 0.0110311 0.265217 0.953663 -2.16943e-1…
346.0 0.136381 0.942798 -0.154526 0.0 0.0 0.154526 0.0 0.0 0.154526 -0.353493 0.0859959 0.406445 0.0 0.0 -0.406445 0.0 0.0 -0.406445 0.1203313 0.980369 -2.16943e-18 -0.369014 0.0478298 0.0 -0.0884607 0.962364 -0.0750524 0.24663 -0.112633 -0.111527 0.217997 -0.0445619 -0.149692 -0.181882 0.436283 2.44842 -0.540443 -3.13797 -1.04696 -2.19623 -0.0575259 -2.03302 -0.079088 0.993033 -2.16943e-18 -0.50…
347.0 0.0627595 0.957469 -0.0706334 0.0 0.0 0.0706334 0.0 0.0 0.0706334 0.211217 -0.0329486 -0.238828 0.0 0.0 0.238828 0.0 0.0 0.238828 0.0438404 0.987037 -2.16943e-18 0.218426 -0.00983677 0.0 0.269842 0.898668 -0.359922 -0.0381878 0.174569 0.189166 -0.0381831 0.174588 0.189137 0.38223 -0.085135 -0.479713 0.0570482 5.42996e-10 -0.00507638 0.0570439 4.28948e-10 -0.00503113 0.26482100000000003 0.95…
349.0 0.116328 0.947433 -0.131532 0.0 0.0 0.131532 0.0 0.0 0.131532 -0.209883 0.0459752 0.240044 0.0 0.0 -0.240044 0.0 0.0 -0.240044 0.0994257 0.982835 -2.16943e-18 -0.218529 0.0232298 0.0 -0.073612 0.965997 0.0422541 0.00302522 0.0349921 -0.0725942 -0.00188378 0.0824988 -0.0775097 -0.646757 -0.104565 -0.611673 -0.0260767 2.83251 -2.19009 1.31111 0.220221 -1.08103 -0.093096 0.984708 -2.16943e-18 …
350.0 0.138989 0.94216 -0.157525 0.0 0.0 0.157525 0.0 0.0 0.157525 -0.25875 0.06377 0.297728 0.0 0.0 -0.297728 0.0 0.0 -0.297728 0.1230543 0.980012 -2.16943e-18 -0.270203 0.0358469 0.0 -0.125781 0.970932 0.151069 -0.0479714 0.0376965 -0.0846924 -0.0480781 0.0615644 -0.0754933 -0.824965 -0.255813 -1.4157 2.99708 -1.16978 -2.33728 3.2069 -1.0403 -1.95906 -0.153528 0.978124 -2.16943e-18 -0.441735 -0…
351.0 0.257266 0.904129 -0.296441 0.0 0.0 0.296441 0.0 0.0 0.296441 -0.383551 0.153442 0.461526 0.0 0.0 -0.461526 0.0 0.0 -0.461526 0.247562 0.954597 -2.16943e-18 -0.407128 0.113032 0.0 0.115968 0.934445 -0.362829 0.204099 0.0820428 0.0407073 0.207518 0.0756972 0.0444682 -0.334716 0.128244 -0.0637021 0.600341 -0.135815 -0.964127 0.598795 -0.13293 -0.96708 0.1392322 0.982981 -2.16943e-18 -0.257373…
352.0 0.214993 0.919817 -0.24606 0.0 0.0 0.24606 0.0 0.0 0.24606 -0.645153 0.221106 0.761928 0.0 0.0 -0.761928 0.0 0.0 -0.761928 0.20282699999999998 0.965812 -2.16943e-18 -0.680667 0.152518 0.0 0.0980344 0.9367 -0.285138 0.154045 0.0538581 0.0821085 0.153599 0.0434967 0.0902153 -0.701714 0.0789028 0.104116 0.460185 0.545568 -1.10508 0.735421 0.00753089 -0.77096 0.10964070000000001 0.981645 -2.169…
353.0 0.157664 0.937343 -0.179073 0.0 0.0 0.179073 0.0 0.0 0.179073 -0.0606871 0.0163513 0.0702182 0.0 0.0 -0.0702182 0.0 0.0 -0.0702182 0.1425803 0.977207 -2.16943e-18 -0.0635295 0.00982547 0.0 0.265452 0.899082 -0.360624 -0.0324662 0.174625 0.189558 -0.0324284 0.174554 0.1896 0.375258 -0.0594785 -0.159692 -0.270835 5.41316e-10 0.0216139 -0.270839 4.2479e-10 0.0216274 0.261195 0.954696 -2.16943e…
354.0 0.142854 0.941198 -0.161976 0.0 0.0 0.161976 0.0 0.0 0.161976 -0.507813 0.127553 0.584958 0.0 0.0 -0.584958 0.0 0.0 -0.584958 0.1270919 0.979467 -2.16943e-18 -0.53056 0.0727917 0.0 -0.139375 0.938736 -0.196656 0.311864 0.13689 -0.277952 0.308213 0.140993 -0.277467 -0.874765 -0.0271573 0.441489 1.22688 -1.1247 -0.948729 1.12221 -0.91553 -1.08617 -0.10746399999999999 0.979161 -2.16943e-18 -0.…
355.0 0.200578 0.924621 -0.229084 0.0 0.0 0.229084 0.0 0.0 0.229084 -0.307824 0.0996911 0.36149 0.0 0.0 -0.36149 0.0 0.0 -0.36149 0.18763400000000002 0.969081 -2.16943e-18 -0.324119 0.0668689 0.0 0.0715564 0.946836 -0.265481 0.197597 -0.000644971 0.0392842 0.199191 -0.00308758 0.0402798 -0.106793 0.10645 0.629445 -0.0519451 -0.874951 0.0151583 -0.111905 -0.759071 -0.045563 0.0863733 0.989982 -2.1…
356.0 0.134873 0.943164 -0.152793 0.0 0.0 0.152793 0.0 0.0 0.152793 -0.178149 0.0430122 0.204748 0.0 0.0 -0.204748 0.0 0.0 -0.204748 0.1187577 0.980572 -2.16943e-18 -0.185934 0.0237723 0.0 -0.0856086 0.972153 0.103566 -0.0465813 0.0528884 -0.0267272 -0.043084 0.0529819 -0.0257789 -0.410702 -0.018189 -0.213942 -0.128503 1.49716 -0.255765 -0.147953 1.52798 -0.230366 -0.11232299999999999 0.984425 -2…
357.0 0.180767 0.930785 -0.205905 0.0 0.0 0.205905 0.0 0.0 0.205905 -0.293615 0.0876243 0.342326 0.0 0.0 -0.342326 0.0 0.0 -0.342326 0.166803 0.973127 -2.16943e-18 -0.308321 0.0561929 0.0 -0.0639981 0.974431 0.131156 -0.101752 0.0525644 -0.0185628 -0.0935478 0.043966 -0.0181133 -0.579958 -0.12966 -1.25452 1.14919 1.76613 -1.61122 0.824854 2.37012 -1.77872 -0.098256 0.983249 -2.16943e-18 -0.361306…
359.0 0.1719 0.933381 -0.195582 0.0 0.0 0.195582 0.0 0.0 0.195582 -0.0187297 0.00537963 0.0217711 0.0 0.0 -0.0217711 0.0 0.0 -0.0217711 0.15749649999999998 0.974774 -2.16943e-18 -0.0196443 0.00337112 0.0 0.263253 0.899604 -0.357232 -0.0333073 0.174661 0.187555 -0.0334405 0.174923 0.187363 0.397969 -0.0749593 -0.0465679 -0.42842 6.0178e-10 0.170783 -0.428421 4.81659e-10 0.170779 0.258696 0.954981 …
361.0 0.179848 0.931058 -0.204834 0.0 0.0 0.204834 0.0 0.0 0.204834 -0.401479 0.119346 0.467936 0.0 0.0 -0.467936 0.0 0.0 -0.467936 0.1658381 0.973303 -2.16943e-18 -0.421535 0.0763603 0.0 0.111703 0.939154 -0.235303 0.0862039 0.0449754 0.106411 0.0874794 0.0498961 0.102508 -0.385739 0.0501249 -0.0490355 0.127089 0.769393 -0.913553 0.685319 -0.311191 -0.320571 0.1121594 0.9817 -2.16943e-18 -0.3214…
362.0 0.170094 0.933898 -0.193484 0.0 0.0 0.193484 0.0 0.0 0.193484 -0.307639 0.0876632 0.35738 0.0 0.0 -0.35738 0.0 0.0 -0.35738 0.1556034 0.975097 -2.16943e-18 -0.322583 0.0546614 0.0 0.0125299 0.960974 -0.0511107 0.170868 -0.248284 0.0973655 0.172047 -0.247128 0.0954857 0.227722 0.156195 3.00553 -0.820517 -4.96268 1.63361 -0.908173 -4.8042 1.62254 0.0069715000000000055 0.989283 -2.16943e-18 -0…
367.0 0.204448 0.923359 -0.233632 0.0 0.0 0.233632 0.0 0.0 0.233632 -0.33789 0.111128 0.397387 0.0 0.0 -0.397387 0.0 0.0 -0.397387 0.19170900000000002 0.96823 -2.16943e-18 -0.355967 0.0751288 0.0 0.0516244 0.947735 -0.266783 0.21884 0.00677996 0.0132055 0.221599 0.00171647 0.01566 -0.198415 0.1149 0.582511 0.216143 -1.0723 -0.0602531 0.209675 -1.05864 -0.0752424 0.06963927 0.990774 -2.16943e-18 -…
368.0 0.284817 0.89257 -0.329821 0.0 0.0 0.329821 0.0 0.0 0.329821 -0.374804 0.164658 0.457361 0.0 0.0 -0.457361 0.0 0.0 -0.457361 0.276866 0.945932 -2.16943e-18 -0.399491 0.125415 0.0 0.169977 0.922711 -0.413643 0.199689 0.067517 0.1065 0.201694 0.0640643 0.108495 -0.327351 0.167873 -0.103604 0.365431 0.416095 -1.42289 0.580747 -0.00245968 -1.17795 0.194667 0.974142 -2.16943e-18 -0.252948 0.1578…
370.0 0.157369 0.937423 -0.178732 0.0 0.0 0.178732 0.0 0.0 0.178732 0.155453 -0.0418278 -0.179851 0.0 0.0 0.179851 0.0 0.0 0.179851 0.1422712 0.977255 -2.16943e-18 0.162728 -0.0251106 0.0 0.271065 0.897164 -0.361669 -0.0389497 0.176 0.192278 -0.0386718 0.175429 0.192681 0.452831 -0.091285 -0.243291 -0.282098 5.79657e-10 0.102663 -0.282099 4.16489e-10 0.10265 0.266107 0.953141 -2.16943e-18 0.43103…
372.0 0.187404 0.928776 -0.213652 0.0 0.0 0.213652 0.0 0.0 0.213652 0.0698394 -0.021433 -0.081617 0.0 0.0 0.081617 0.0 0.0 0.081617 0.17377520000000002 0.971829 -2.16943e-18 0.0734035 -0.0139665 0.0 0.254912 0.899685 -0.374209 -0.00555023 0.174902 0.181532 -0.0055413 0.174893 0.181493 0.416266 -0.0914079 -0.028728 -0.478663 5.91721e-10 0.300502 -0.478664 4.82984e-10 0.300517 0.254816 0.955187 -2.…
373.0 0.0510052 0.959222 -0.0573559 0.0 0.0 0.0573559 0.0 0.0 0.0573559 -0.26751 0.038099 0.301881 0.0 0.0 -0.301881 0.0 0.0 -0.301881 0.031693900000000004 0.987503 -2.16943e-18 -0.276233 0.00876698 0.0 -0.136259 0.985283 0.505657 -0.398585 0.0461619 -0.114868 -0.351979 -0.0715107 -0.0724236 -1.12888 -0.163541 -0.701055 1.63516 1.81518 -1.35684 2.71285 -1.06774 -0.942172 -0.20399300000000004 0.94…
374.0 0.224798 0.916394 -0.257663 0.0 0.0 0.257663 0.0 0.0 0.257663 -0.279337 0.0993704 0.331237 0.0 0.0 -0.331237 0.0 0.0 -0.331237 0.213179 0.963429 -2.16943e-18 -0.295121 0.069734 0.0 0.136737 0.934524 -0.31601 0.152753 0.0363811 0.101363 0.157976 0.0263463 0.10675 -0.118579 0.0813981 0.0621571 0.309013 -0.378146 -0.327172 0.318551 -0.396069 -0.32282 0.1493418 0.981462 -2.16943e-18 -0.0942049 …
375.0 0.171598 0.933468 -0.195231 0.0 0.0 0.195231 0.0 0.0 0.195231 0.0563576 -0.0161659 -0.0655025 0.0 0.0 0.0655025 0.0 0.0 0.0655025 0.1571805 0.974828 -2.16943e-18 0.0591072 -0.010122 0.0 0.264803 0.89852 -0.356076 -0.0371246 0.175306 0.192458 -0.0369815 0.175029 0.192652 0.413192 -0.0755341 -0.0805794 -0.408351 6.00977e-10 0.139484 -0.408348 4.58304e-10 0.139475 0.259735 0.953974 -2.16943e-1…
378.0 0.0811116 0.95441 -0.0914198 0.0 0.0 0.0914198 0.0 0.0 0.0914198 -0.195668 0.0347033 0.222014 0.0 0.0 -0.222014 0.0 0.0 -0.222014 0.0628408 0.985983 -2.16943e-18 -0.202814 0.0133626 0.0 -0.134077 0.968235 0.1115 0.0150048 0.0181868 -0.0723643 -0.0127094 0.0889326 -0.0705079 -0.847292 -0.213643 -0.903097 2.41426 -1.41725 -1.86706 1.17597 1.6259 -1.8525 -0.15473900000000002 0.980335 -2.16943e…
380.0 0.166164 0.935008 -0.188921 0.0 0.0 0.188921 0.0 0.0 0.188921 -0.490435 0.137335 0.568997 0.0 0.0 -0.568997 0.0 0.0 -0.568997 0.151483 0.975785 -2.16943e-18 -0.513988 0.084684 0.0 -0.115861 0.940969 -0.232162 0.310598 0.149429 -0.262902 0.313506 0.151306 -0.271615 -0.801192 0.0362064 0.458621 1.26753 -1.40315 -0.807224 1.17562 -1.20996 -0.978578 -0.081798 0.983091 -2.16943e-18 -0.705282 0.0…
382.0 0.10218 0.950413 -0.115379 0.0 0.0 0.115379 0.0 0.0 0.115379 -0.288287 0.0582861 0.328594 0.0 0.0 -0.328594 0.0 0.0 -0.328594 0.08470822 0.984279 -2.16943e-18 -0.299617 0.026963 0.0 -0.0790669 0.992757 0.609557 -0.584891 0.022382 -0.039921 -0.576193 0.0137135 -0.0376816 -0.889969 -0.0242367 0.67823 -1.50136 3.58112 -2.80179 -0.965847 2.47412 -2.18253 -0.16769499999999998 0.931065 -2.16943e-…
383.0 -0.0144223 0.966099 0.0161596 0.0 0.0 -0.0161596 0.0 0.0 -0.0161596 0.36092 -0.0245638 -0.404157 0.0 0.0 0.404157 0.0 0.0 0.404157 -0.035594 0.987165 -2.16943e-18 0.369683 0.0154576 0.0 0.301847 0.882619 -0.420161 -0.0147722 0.175108 0.230487 -0.0147415 0.17488 0.230578 0.556644 -0.199697 -0.702099 0.0434382 4.18642e-10 0.333717 0.0434612 3.87762e-10 0.333399 0.303273 0.94209 -2.16943e-18 0…
384.0 0.101357 0.950579 -0.11444 0.0 0.0 0.11444 0.0 0.0 0.11444 -0.448596 0.0902597 0.511221 0.0 0.0 -0.511221 0.0 0.0 -0.511221 0.08385274000000001 0.984356 -2.16943e-18 -0.466178 0.0415111 0.0 -0.230425 0.948597 0.127778 0.256455 -0.212018 -0.228131 0.183833 -0.0719537 -0.278396 -0.221553 0.409233 4.39206 -1.90453 -5.18473 0.756783 -3.88683 -1.03715 -0.408856 -0.229777 0.963844 -2.16943e-18 -0…
386.0 0.0520746 0.95907 -0.0585629 0.0 0.0 0.0585629 0.0 0.0 0.0585629 -0.0712472 0.0102348 0.0804153 0.0 0.0 -0.0804153 0.0 0.0 -0.0804153 0.0327982 0.987467 -2.16943e-18 -0.0735803 0.00242416 0.0 0.27612 0.893209 -0.370659 -0.0365237 0.17458 0.208659 -0.0365105 0.174563 0.209189 0.387948 -0.109198 -0.49063 0.0482114 4.45776e-10 0.115618 0.0482525 4.30391e-10 0.115704 0.27192700000000003 0.94985…
387.0 0.0643623 0.957217 -0.072446 0.0 0.0 0.072446 0.0 0.0 0.072446 0.352458 -0.0556359 -0.398646 0.0 0.0 0.398646 0.0 0.0 0.398646 0.0454981 0.986961 -2.16943e-18 0.364561 -0.0170801 0.0 0.278667 0.894161 -0.372192 -0.0365969 0.175609 0.201356 -0.036568 0.175499 0.20142 0.460413 -0.143323 -0.787403 0.273887 5.00557e-10 0.109158 0.273896 3.95139e-10 0.109061 0.274582 0.950901 -2.16943e-18 0.5395…
388.0 0.0741032 0.955625 -0.0834733 0.0 0.0 0.0834733 0.0 0.0 0.0834733 0.317558 -0.0537223 -0.35982 0.0 0.0 0.35982 0.0 0.0 0.35982 0.0555797 0.986433 -2.16943e-18 0.328865 -0.0190442 0.0 0.275764 0.895545 -0.373305 -0.0315352 0.175001 0.194884 -0.0314348 0.174688 0.195062 0.432462 -0.131667 -0.701274 0.216963 5.16934e-10 0.11391 0.216973 4.08438e-10 0.113799 0.272352 0.952132 -2.16943e-18 0.499…
389.0 0.209514 0.921676 -0.239596 0.0 0.0 0.239596 0.0 0.0 0.239596 -0.358566 0.120303 0.42254 0.0 0.0 -0.42254 0.0 0.0 -0.42254 0.197048 0.967087 -2.16943e-18 -0.378014 0.0821398 0.0 0.0429636 0.948981 -0.257951 0.212792 0.0198081 -0.00389863 0.216232 0.0149711 -0.00210808 -0.262546 0.106591 0.523675 0.243741 -0.864008 -0.202522 0.211045 -0.799661 -0.24399 0.0603073 0.991504 -2.16943e-18 -0.2851…
390.0 0.160794 0.936494 -0.182696 0.0 0.0 0.182696 0.0 0.0 0.182696 -0.405289 0.110776 0.469402 0.0 0.0 -0.469402 0.0 0.0 -0.469402 0.1458574 0.976694 -2.16943e-18 -0.424448 0.0672206 0.0 0.0911154 0.94316 -0.212304 0.085587 0.0510611 0.0804996 0.0928141 0.0298712 0.0935637 -0.359974 0.0366094 0.0704404 0.0539236 0.59259 -0.712342 -0.347428 1.36482 -1.09654 0.090662 0.983902 -2.16943e-18 -0.34697…
391.0 0.112655 0.948229 -0.127333 0.0 0.0 0.127333 0.0 0.0 0.127333 -0.269444 0.0578376 0.307883 0.0 0.0 -0.307883 0.0 0.0 -0.307883 0.0956024 0.983233 -2.16943e-18 -0.280411 0.0286177 0.0 -0.0501658 0.967794 0.054221 -0.0287055 0.0278596 -0.0450793 -0.0204316 0.0444637 -0.0561142 -0.596971 -0.0874135 -0.84569 1.01033 1.21065 -1.37058 2.82453 -2.16726 -1.35365 -0.074058 0.985061 -2.16943e-18 -0.3…
394.0 -0.0676735 0.968133 0.0757046 0.0 0.0 -0.0757046 0.0 0.0 -0.0757046 0.159763 -0.00134345 -0.178495 0.0 0.0 0.178495 0.0 0.0 0.178495 -0.08996 0.983267 -2.16943e-18 0.162574 0.0165309 0.0 -0.385237 0.904389 0.277866 0.281993 -0.223082 -0.221704 0.2822 -0.223487 -0.221236 -0.447941 -0.133371 3.18358 1.17289 -8.87699 3.81557 1.15636 -8.8505 3.75393 -0.38141 0.911054 -2.16943e-18 -0.637738 -0.4…
395.0 0.0162163 0.963484 -0.0181963 0.0 0.0 0.0181963 0.0 0.0 0.0181963 0.016244 -0.00166774 -0.0182434 0.0 0.0 0.0182434 0.0 0.0 0.0182434 -0.0041519 0.987939 -2.16943e-18 0.0167013 0.000124138 0.0 0.257572 0.900228 -0.352231 -0.0325105 0.174625 0.189769 -0.0323411 0.1746 0.183182 0.366519 -0.0883311 -0.331854 -0.090891 4.64639e-10 0.13759 -0.0908577 2.90882e-10 0.137292 0.252852 0.955163 -2.169…
399.0 0.199466 0.924981 -0.227779 0.0 0.0 0.227779 0.0 0.0 0.227779 -0.717699 0.231397 0.842467 0.0 0.0 -0.842467 0.0 0.0 -0.842467 0.186463 0.969322 -2.16943e-18 -0.755574 0.154854 0.0 0.0709049 0.941253 -0.257828 0.15137 0.066584 0.0449798 0.157005 0.0462817 0.0592313 -0.79128 0.0583168 0.188147 0.102493 1.26443 -1.55053 0.619704 0.252015 -0.922789 0.08162313 0.984358 -2.16943e-18 -0.723779 0.0…
400.0 0.118125 0.947038 -0.133587 0.0 0.0 0.133587 0.0 0.0 0.133587 -0.264349 0.0584758 0.302474 0.0 0.0 -0.302474 0.0 0.0 -0.302474 0.1012966 0.982634 -2.16943e-18 -0.275303 0.0298372 0.0 -0.278153 0.93014 0.239116 0.259175 -0.368747 -0.121877 0.26022 -0.369968 -0.123791 -0.0820542 -0.138672 3.43587 0.11526 -9.00967 5.44449 0.159877 -9.29959 5.7245 -0.28194 0.937026 -2.16943e-18 -0.420894 -0.455…
401.0 0.153736 0.938392 -0.174531 0.0 0.0 0.174531 0.0 0.0 0.174531 -0.0715945 0.0189418 0.0827383 0.0 0.0 -0.0827383 0.0 0.0 -0.0827383 0.13846920000000001 0.977833 -2.16943e-18 -0.0749088 0.0112372 0.0 0.269578 0.896205 -0.363124 -0.0360917 0.17487 0.204015 -0.0360561 0.174863 0.194251 0.393207 -0.13026 -0.103304 -0.391823 5.07214e-10 0.468622 -0.392203 3.32123e-10 0.472915 0.26502 0.9522 -2.16…
402.0 0.168461 0.934361 -0.191587 0.0 0.0 0.191587 0.0 0.0 0.191587 -0.441251 0.124832 0.512318 0.0 0.0 -0.512318 0.0 0.0 -0.512318 0.1538912 0.975385 -2.16943e-18 -0.462584 0.0774822 0.0 -0.114913 0.942531 -0.223343 0.322466 0.103785 -0.232078 0.32163 0.115781 -0.250259 -0.693179 0.082771 0.733407 1.16161 -2.01788 -0.369457 1.10668 -1.90777 -0.44004 -0.081335 0.984116 -2.16943e-18 -0.64376 0.052…
403.0 -0.0325368 0.967147 0.0364315 0.0 0.0 -0.0364315 0.0 0.0 -0.0364315 0.0427343 -0.0020392 -0.0477976 0.0 0.0 0.0477976 0.0 0.0 0.0477976 -0.054126999999999995 0.986201 -2.16943e-18 0.0436745 0.00271395 0.0 0.267073 0.899479 -0.353455 -0.0405122 0.174665 0.191828 -0.040412 0.174748 0.184828 0.38135 -0.070389 -0.301378 -0.128333 5.67038e-10 0.00271582 -0.128824 4.19744e-10 0.00813696 0.26141 0…
404.0 -0.0873192 0.968082 0.0976535 0.0 0.0 -0.0976535 0.0 0.0 -0.0976535 0.0704892 0.000954486 -0.0787586 0.0 0.0 0.0787586 0.0 0.0 0.0787586 -0.10992700000000001 0.981015 -2.16943e-18 0.0715564 0.00886661 0.0 -0.389682 0.903792 0.29792 0.278641 -0.25463 -0.210504 0.27791 -0.251764 -0.209996 -0.403572 -0.120331 3.39578 0.996197 -9.47297 3.87284 0.972312 -9.27323 3.83923 -0.38745 0.908354 -2.1694…
405.0 0.158327 0.937164 -0.17984 0.0 0.0 0.17984 0.0 0.0 0.17984 -0.0966064 0.0261088 0.111802 0.0 0.0 -0.111802 0.0 0.0 -0.111802 0.14327410000000002 0.9771 -2.16943e-18 -0.10114 0.0157217 0.0 0.269823 0.895885 -0.361362 -0.0385373 0.174962 0.206989 -0.0384927 0.174929 0.196797 0.403286 -0.130684 -0.0415183 -0.470309 5.42553e-10 0.493641 -0.470832 3.53035e-10 0.49956 0.264863 0.951853 -2.16943e-…
407.0 0.0641044 0.957258 -0.0721544 0.0 0.0 0.0721544 0.0 0.0 0.0721544 0.150213 -0.0236665 -0.16989 0.0 0.0 0.16989 0.0 0.0 0.16989 0.0452313 0.986973 -2.16943e-18 0.155366 -0.0072337 0.0 0.299904 0.884244 -0.394798 -0.0426286 0.174687 0.224355 -0.0426006 0.174724 0.22628 0.397097 -0.119614 -0.638127 0.194617 3.92585e-10 0.0202026 0.194581 3.64733e-10 0.0205941 0.29636 0.943122 -2.16943e-18 0.45…
409.0 0.201842 0.924211 -0.230569 0.0 0.0 0.230569 0.0 0.0 0.230569 -0.084141 0.0273878 0.0988578 0.0 0.0 -0.0988578 0.0 0.0 -0.0988578 0.188965 0.968805 -2.16943e-18 -0.0886104 0.0184185 0.0 0.253758 0.900862 -0.38134 0.00403213 0.17495 0.171954 0.00367211 0.175656 0.171444 0.370226 -0.0626805 -0.0386024 -0.400788 5.85168e-10 0.146835 -0.400797 4.45038e-10 0.146875 0.255257 0.956478 -2.16943e-18…
410.0 0.105223 0.949792 -0.118848 0.0 0.0 0.118848 0.0 0.0 0.118848 -0.511906 0.105348 0.583892 0.0 0.0 -0.583892 0.0 0.0 -0.583892 0.08787120000000001 0.983989 -2.16943e-18 -0.532233 0.0497584 0.0 -0.303379 0.934365 0.310325 0.205746 -0.331447 -0.228713 0.106031 -0.133839 -0.274508 -0.394527 0.171627 5.1142 -1.46553 -7.44286 1.71878 -2.8415 -4.33486 1.88033 -0.315238 0.930807 -2.16943e-18 -0.854…
411.0 0.142364 0.941321 -0.161411 0.0 0.0 0.161411 0.0 0.0 0.161411 -0.0189992 0.00476083 0.0218824 0.0 0.0 -0.0218824 0.0 0.0 -0.0218824 0.1265795 0.979537 -2.16943e-18 -0.019849 0.00271182 0.0 0.258013 0.899948 -0.359947 -0.0245977 0.174563 0.190653 -0.0247447 0.17493 0.180494 0.374612 -0.0475582 -0.0749972 -0.356765 5.4937e-10 0.00799635 -0.357023 4.4934e-10 0.0109009 0.254702 0.955164 -2.1694…
412.0 0.121517 0.94628 -0.13747 0.0 0.0 0.13747 0.0 0.0 0.13747 -0.175598 0.039559 0.201096 0.0 0.0 -0.201096 0.0 0.0 -0.201096 0.1048296 0.982244 -2.16943e-18 -0.182954 0.0205474 0.0 -0.0108727 0.965558 0.0157603 -0.0359638 0.0460937 -0.0162432 -0.0366997 0.0615327 -0.0240776 -0.634104 -0.0756453 -1.08146 1.79475 0.27488 -0.98916 2.09421 -0.291211 -0.77335 -0.034939 0.986746 -2.16943e-18 -0.3504…
414.0 -0.0161933 0.966217 0.0181426 0.0 0.0 -0.0181426 0.0 0.0 -0.0181426 -0.0432196 0.00285538 0.0483907 0.0 0.0 -0.0483907 0.0 0.0 -0.0483907 -0.037406999999999996 0.987087 -2.16943e-18 -0.0442593 -0.00193854 0.0 -0.381518 0.904711 0.268953 0.285948 -0.219632 -0.231076 0.286251 -0.22109 -0.231891 -0.431021 -0.107297 3.20962 1.13134 -8.82005 3.61245 1.09529 -8.75161 3.58138 -0.37705700000000003 …
415.0 0.136471 0.942776 -0.15463 0.0 0.0 0.15463 0.0 0.0 0.15463 -0.371796 0.0904896 0.427501 0.0 0.0 -0.427501 0.0 0.0 -0.427501 0.1204256 0.980357 -2.16943e-18 -0.388125 0.050348 0.0 0.0753215 0.948114 -0.171233 0.0628159 0.0576499 0.0559942 0.0611137 0.0442899 0.0679444 -0.330805 0.0300198 0.135197 -0.0689379 0.626177 -0.689039 0.100571 0.296677 -0.475609 0.06998383 0.985905 -2.16943e-18 -0.31…
417.0 0.0848785 0.953734 -0.0956955 0.0 0.0 0.0956955 0.0 0.0 0.0956955 -0.178934 0.0325252 0.203183 0.0 0.0 -0.203183 0.0 0.0 -0.203183 0.06674622000000001 0.985717 -2.16943e-18 -0.185557 0.0130227 0.0 -0.104569 0.966489 0.0818677 0.00390973 0.0264382 -0.103674 -0.00774622 0.0813279 -0.10119 -0.699976 -0.125347 -0.656197 0.575079 1.90294 -1.81699 1.55465 -0.144612 -1.10771 -0.12524400000000002 0…
418.0 0.056806 0.958377 -0.0639052 0.0 0.0 0.0639052 0.0 0.0 0.0639052 -0.29158 0.0434772 0.329358 0.0 0.0 -0.329358 0.0 0.0 -0.329358 0.037686000000000004 0.987293 -2.16943e-18 -0.301306 0.0115385 0.0 -0.222381 0.931583 0.327223 0.247048 -0.609961 -0.0145192 0.255265 -0.645657 -0.00320548 0.162246 -0.230367 4.80436 -1.7632 -6.53959 1.95001 -1.79217 -7.10717 1.59867 -0.236894 0.929823 -2.16943e-1…
419.0 0.251538 0.906398 -0.289557 0.0 0.0 0.289557 0.0 0.0 0.289557 -0.328914 0.128964 0.394703 0.0 0.0 -0.394703 0.0 0.0 -0.394703 0.24148399999999998 0.956262 -2.16943e-18 -0.348839 0.0942674 0.0 0.136203 0.928577 -0.377096 0.195149 0.0769824 0.081096 0.200283 0.0682501 0.0861333 -0.299044 0.122142 -0.209872 0.689795 -0.0958135 -0.96164 0.73683 -0.187491 -0.909792 0.15888839999999999 0.978113 -…
420.0 -0.0292027 0.966982 0.0327021 0.0 0.0 -0.0327021 0.0 0.0 -0.0327021 0.294241 -0.0151407 -0.329164 0.0 0.0 0.329164 0.0 0.0 0.329164 -0.050719 0.986407 -2.16943e-18 0.300838 0.0175681 0.0 0.261816 0.899556 -0.35752 -0.0298368 0.174544 0.193149 -0.0297903 0.174594 0.193158 0.373659 -0.0872006 -0.499829 0.0859089 5.40289e-10 0.0230748 0.0858966 4.4561e-10 0.0232192 0.257721 0.95482 -2.16943e-1…
422.0 0.166367 0.934951 -0.189156 0.0 0.0 0.189156 0.0 0.0 0.189156 -0.095753 0.0268378 0.111099 0.0 0.0 -0.111099 0.0 0.0 -0.111099 0.15169559999999999 0.97575 -2.16943e-18 -0.100354 0.0165585 0.0 0.263418 0.899692 -0.361183 -0.0293467 0.174682 0.187218 -0.0294354 0.174859 0.187076 0.363504 -0.0578712 -0.143145 -0.275202 5.2758e-10 0.0332783 -0.275212 4.37389e-10 0.0333863 0.259582 0.955211 -2.1…
423.0 0.0676431 0.956693 -0.0761579 0.0 0.0 0.0761579 0.0 0.0 0.0761579 -0.256242 0.0414235 0.289993 0.0 0.0 -0.289993 0.0 0.0 -0.289993 0.048892200000000004 0.986795 -2.16943e-18 -0.26515 0.0134091 0.0 -0.204374 0.967208 0.202759 -0.0158829 0.0462465 -0.0754625 -0.0360178 0.0925368 -0.060598 -1.08707 -0.283465 -1.08133 2.2135 -0.777209 -0.279922 0.688773 3.28594 -1.38701 -0.228736 0.969904 -2.16…
425.0 0.114407 0.947852 -0.129334 0.0 0.0 0.129334 0.0 0.0 0.129334 -0.544738 0.118072 0.622719 0.0 0.0 -0.622719 0.0 0.0 -0.622719 0.09742500000000001 0.983045 -2.16943e-18 -0.567037 0.0590165 0.0 -0.277157 0.947098 0.257927 0.128526 -0.117963 -0.322986 0.0705662 -0.0232085 -0.337504 -0.394599 0.351949 4.97371 -3.11942 -3.75795 0.962081 -3.82178 -2.09386 0.197975 -0.290395 0.946921 -2.16943e-18 …
426.0 -0.040491 0.967491 0.0453264 0.0 0.0 -0.0453264 0.0 0.0 -0.0453264 0.421704 -0.0163649 -0.471488 0.0 0.0 0.471488 0.0 0.0 0.471488 -0.06225299999999999 0.98566 -2.16943e-18 0.430561 0.030602 0.0 0.264132 0.898479 -0.360907 -0.0291413 0.174925 0.187755 -0.0289813 0.174581 0.196857 0.481067 -0.146989 -0.76247 0.220429 5.37252e-10 0.182755 0.220895 4.41681e-10 0.177546 0.26032500000000003 0.95…
428.0 0.105176 0.949802 -0.118794 0.0 0.0 0.118794 0.0 0.0 0.118794 -0.239659 0.0493073 0.273358 0.0 0.0 -0.273358 0.0 0.0 -0.273358 0.0878225 0.983993 -2.16943e-18 -0.249174 0.0232819 0.0 -0.110418 0.969806 0.102936 -0.00865951 0.0162427 -0.0660291 -0.0231413 0.0767168 -0.055609 -0.885123 -0.198213 -1.07959 2.10061 -1.03587 -2.44769 0.777489 2.76383 -1.97777 -0.13350299999999998 0.982409 -2.1694…
429.0 0.144383 0.940812 -0.163737 0.0 0.0 0.163737 0.0 0.0 0.163737 0.0437481 -0.0110706 -0.0504166 0.0 0.0 0.0504166 0.0 0.0 0.0504166 0.1286892 0.979247 -2.16943e-18 0.0457169 -0.00635433 0.0 0.261592 0.899946 -0.356462 -0.0321635 0.174589 0.187895 -0.0321835 0.174629 0.187867 0.359748 -0.0553963 -0.243861 -0.160206 5.43028e-10 -0.0286903 -0.160211 4.38981e-10 -0.0286355 0.257138 0.955212 -2.16…
431.0 0.189657 0.928081 -0.216285 0.0 0.0 0.216285 0.0 0.0 0.216285 -0.165106 0.0511455 0.193106 0.0 0.0 -0.193106 0.0 0.0 -0.193106 0.176143 0.971375 -2.16943e-18 -0.173586 0.0335021 0.0 0.156093 0.934018 -0.286411 0.0939619 0.0456896 0.12297 0.0946697 0.0443193 0.123734 0.00860374 0.0117757 -0.0921643 0.210035 -0.217175 -0.00507512 0.210799 -0.218613 -0.00467906 0.1597338 0.980216 -2.16943e-18 …
433.0 0.201817 0.924219 -0.23054 0.0 0.0 0.23054 0.0 0.0 0.23054 -0.484939 0.157831 0.569753 0.0 0.0 -0.569753 0.0 0.0 -0.569753 0.18893900000000002 0.968811 -2.16943e-18 -0.510697 0.106137 0.0 -0.0360649 0.943327 -0.294302 0.271054 0.16758 -0.182859 0.274911 0.159541 -0.176623 -0.720251 0.0632246 -0.027313 1.21366 -0.480417 -1.31861 1.23019 -0.514259 -1.29614 -0.004000299999999998 0.987969 -2.16…
434.0 0.182271 0.930334 -0.207659 0.0 0.0 0.207659 0.0 0.0 0.207659 -0.292761 0.087929 0.34151 0.0 0.0 -0.34151 0.0 0.0 -0.34151 0.16838229999999998 0.972838 -2.16943e-18 -0.307487 0.0565983 0.0 -0.224169 0.940978 0.121664 0.270174 -0.255737 -0.132982 0.270622 -0.25665 -0.129275 -0.138183 -0.0733916 3.1624 0.487413 -7.23229 3.32976 0.416913 -6.84424 2.93705 -0.22106200000000004 0.958095 -2.16943e…
435.0 0.0391425 0.960831 -0.0439814 0.0 0.0 0.0439814 0.0 0.0 0.0439814 0.248216 -0.0319703 -0.279601 0.0 0.0 0.279601 0.0 0.0 0.279601 0.019453400000000003 0.98781 -2.16943e-18 0.255932 -0.00469748 0.0 0.272806 0.896161 -0.36941 -0.032116 0.174578 0.197734 -0.032085 0.174671 0.197719 0.410367 -0.10877 -0.534174 0.0716502 4.95362e-10 0.0847795 0.0716364 4.21954e-10 0.0849566 0.26909 0.952476 -2.1…
436.0 0.132509 0.943731 -0.150076 0.0 0.0 0.150076 0.0 0.0 0.150076 -0.252734 0.0602939 0.290281 0.0 0.0 -0.290281 0.0 0.0 -0.290281 0.11629010000000001 0.980884 -2.16943e-18 -0.263697 0.0329868 0.0 -0.110196 0.972075 0.143494 -0.055475 0.0372696 -0.0645361 -0.0592342 0.0633522 -0.061677 -0.764057 -0.232886 -1.36377 3.04901 -1.59653 -2.14411 2.8077 -0.538576 -2.06263 -0.1391 0.979947 -2.16943e-18…
437.0 0.0830666 0.954061 -0.0936384 0.0 0.0 0.0936384 0.0 0.0 0.0936384 -0.347315 0.0623943 0.394236 0.0 0.0 -0.394236 0.0 0.0 -0.394236 0.0648674 0.985847 -2.16943e-18 -0.360089 0.0245272 0.0 -0.160218 0.946725 0.147149 0.301907 -0.485215 -0.0229513 0.294591 -0.475206 -0.0148214 0.0741691 -0.0829574 4.06757 -0.0413391 -7.8197 1.18766 -0.262112 -7.52248 1.46512 -0.162205 0.96245 -2.16943e-18 -0.2…
438.0 0.253431 0.905653 -0.29183 0.0 0.0 0.29183 0.0 0.0 0.29183 -0.464019 0.183156 0.55733 0.0 0.0 -0.55733 0.0 0.0 -0.55733 0.243492 0.955717 -2.16943e-18 -0.492264 0.134227 0.0 0.099779 0.934088 -0.357765 0.202768 0.106973 0.0242333 0.209516 0.0932214 0.0331133 -0.500608 0.120097 -0.123476 0.622542 0.319237 -1.35489 0.555919 0.447732 -1.42682 0.1236174 0.982327 -2.16943e-18 -0.402828 0.114445 …
439.0 0.19503 0.926398 -0.222576 0.0 0.0 0.222576 0.0 0.0 0.222576 -0.30766 0.09743 0.360545 0.0 0.0 -0.360545 0.0 0.0 -0.360545 0.181794 0.970266 -2.16943e-18 -0.323698 0.0645886 0.0 0.0733037 0.954284 -0.139456 0.137101 -0.145187 0.122566 0.138892 -0.147607 0.122976 0.288379 0.126141 2.31318 -1.40766 -2.6711 1.46057 -1.47958 -2.53533 1.41259 0.06979217 0.989379 -2.16943e-18 -0.0809753 -0.040035…
441.0 0.117449 0.947187 -0.132814 0.0 0.0 0.132814 0.0 0.0 0.132814 -0.205658 0.0453261 0.235278 0.0 0.0 -0.235278 0.0 0.0 -0.235278 0.1005929 0.98271 -2.16943e-18 -0.214161 0.0230432 0.0 -0.0639309 0.965652 0.0357492 -0.00880248 0.0561922 -0.0729453 -0.00123817 0.0734041 -0.0766142 -0.658291 -0.108502 -0.702342 0.52548 1.98867 -1.81266 1.59573 -0.0319865 -1.15119 -0.08381899999999999 0.984962 -2…
443.0 0.189851 0.928021 -0.216512 0.0 0.0 0.216512 0.0 0.0 0.216512 -0.188882 0.0585575 0.220929 0.0 0.0 -0.220929 0.0 0.0 -0.220929 0.176347 0.971336 -2.16943e-18 -0.198587 0.0383742 0.0 -0.0485595 0.966421 0.0336968 -0.00430034 0.0248813 -0.047881 -0.0162283 0.0705501 -0.0572436 -0.801964 -0.138944 -1.0861 2.70472 -2.12498 -1.4363 1.78094 0.747129 -1.66531 -0.069728 0.985853 -2.16943e-18 -0.505…
444.0 0.0867406 0.953393 -0.0978103 0.0 0.0 0.0978103 0.0 0.0 0.0978103 -0.307201 0.056512 0.348967 0.0 0.0 -0.348967 0.0 0.0 -0.348967 0.06867738000000001 0.98558 -2.16943e-18 -0.318648 0.0230405 0.0 -0.180056 0.943762 0.225826 0.263781 -0.529564 -0.0158195 0.25502 -0.518186 -0.00677443 0.12834 -0.134347 4.43177 -0.991875 -7.0151 1.57736 -1.0745 -7.21841 2.04794 -0.18941800000000003 0.951353 -2.…
445.0 0.135339 0.943051 -0.153327 0.0 0.0 0.153327 0.0 0.0 0.153327 0.283051 -0.0685 -0.325356 0.0 0.0 0.325356 0.0 0.0 0.325356 0.1192433 0.980509 -2.16943e-18 0.295439 -0.0379335 0.0 0.289094 0.889405 -0.383698 -0.0383049 0.174616 0.215184 -0.0387401 0.175448 0.214581 0.532748 -0.153166 -0.492699 -0.131248 4.78866e-10 0.224836 -0.131264 3.64042e-10 0.224869 0.285417 0.947183 -2.16943e-18 0.5450…
446.0 -0.0858296 0.968101 0.0959892 0.0 0.0 -0.0959892 0.0 0.0 -0.0959892 0.00939303 0.000111555 -0.0104947 0.0 0.0 0.0104947 0.0 0.0 0.0104947 -0.108415 0.981202 -2.16943e-18 0.00953698 0.00116562 0.0 -0.294746 0.937787 0.164159 0.075773 0.175508 -0.20386 0.0758373 0.175405 -0.203872 -0.805813 -0.252432 0.0408839 0.967527 2.43797e-10 -0.803747 0.967504 2.42963e-10 -0.803508 -0.301976 0.948625 -2…
447.0 0.0733303 0.955755 -0.0825975 0.0 0.0 0.0825975 0.0 0.0 0.0825975 -0.098099 0.0165074 0.111138 0.0 0.0 -0.111138 0.0 0.0 -0.111138 0.0547792 0.986479 -2.16943e-18 -0.101582 0.00579325 0.0 0.270232 0.897235 -0.360536 -0.0391411 0.174779 0.19177 -0.0392715 0.174999 0.192385 0.3898 -0.0678446 -0.265368 -0.175731 5.59948e-10 -0.00849326 -0.175738 4.21032e-10 -0.00841515 0.265131 0.953141 -2.169…
450.0 0.087239 0.953301 -0.0983765 0.0 0.0 0.0983765 0.0 0.0 0.0983765 0.086778 -0.0160143 -0.0985865 0.0 0.0 0.0985865 0.0 0.0 0.0985865 0.06919438 0.985542 -2.16943e-18 0.0900173 -0.00656011 0.0 0.258355 0.899977 -0.353059 -0.0331835 0.174809 0.18657 -0.0330707 0.174597 0.187483 0.344638 -0.046786 -0.22202 -0.163146 5.26814e-10 -0.0557792 -0.163155 4.46623e-10 -0.0556868 0.253596 0.95501 -2.169…
451.0 0.157172 0.937476 -0.178503 0.0 0.0 0.178503 0.0 0.0 0.178503 -0.0964835 0.0259372 0.111619 0.0 0.0 -0.111619 0.0 0.0 -0.111619 0.1420649 0.977287 -2.16943e-18 -0.100996 0.0155611 0.0 0.255505 0.900208 -0.362458 -0.019097 0.174775 0.189463 -0.0190859 0.17483 0.179095 0.387775 -0.063399 0.0298678 -0.494792 5.77767e-10 0.162618 -0.495241 4.92931e-10 0.167691 0.253041 0.955384 -2.16943e-18 0.3…
453.0 -0.0270191 0.966867 0.0302591 0.0 0.0 -0.0302591 0.0 0.0 -0.0302591 -0.193888 0.0104518 0.216929 0.0 0.0 -0.216929 0.0 0.0 -0.216929 -0.048486 0.986534 -2.16943e-18 -0.198288 -0.0110935 0.0 -0.18874 0.982307 0.633789 -0.435677 -0.0512196 -0.134325 -0.418059 -0.0938288 -0.11083 -0.969851 -0.144599 0.143792 0.208941 1.58233 -1.99785 0.935897 0.171658 -1.20574 -0.258684 0.918698 -2.16943e-18 -…
454.0 0.124249 0.94566 -0.1406 0.0 0.0 0.1406 0.0 0.0 0.1406 -0.267594 0.0611651 0.306669 0.0 0.0 -0.306669 0.0 0.0 -0.306669 0.1076773 0.98192 -2.16943e-18 -0.278903 0.0322078 0.0 -0.0403759 0.968349 0.0531987 -0.0418056 0.0257375 -0.0269938 -0.0450048 0.0695691 -0.0427574 -0.67867 -0.199248 -1.15331 2.21318 -2.16654 -2.44143 2.16729 0.132655 -2.95968 -0.06635100000000001 0.985703 -2.16943e-18 -…
455.0 -0.0128957 0.965993 0.01445 0.0 0.0 -0.01445 0.0 0.0 -0.01445 0.346595 -0.0241842 -0.388162 0.0 0.0 0.388162 0.0 0.0 0.388162 -0.03402999999999999 0.987229 -2.16943e-18 0.355077 0.0142387 0.0 0.29828 0.884176 -0.414772 -0.0157899 0.174688 0.22746 -0.0157663 0.17454 0.227522 0.538877 -0.191076 -0.669178 0.0317889 4.26156e-10 0.329355 0.0318029 3.89498e-10 0.329164 0.299244 0.943292 -2.16943e…
456.0 0.0415056 0.960524 -0.0466438 0.0 0.0 0.0466438 0.0 0.0 0.0466438 -0.0694546 0.0091338 0.0782636 0.0 0.0 -0.0782636 0.0 0.0 -0.0782636 0.0218903 0.987762 -2.16943e-18 -0.0716346 0.00150561 0.0 0.271337 0.897542 -0.358549 -0.0422169 0.174705 0.193164 -0.0421668 0.174613 0.19318 0.411902 -0.0768729 -0.311237 -0.154641 5.54457e-10 0.00465982 -0.154641 4.19455e-10 0.00466273 0.265742 0.953424 -…
457.0 0.0722442 0.955937 -0.0813672 0.0 0.0 0.0813672 0.0 0.0 0.0813672 0.182396 -0.0304616 -0.206597 0.0 0.0 0.206597 0.0 0.0 0.206597 0.0536547 0.986542 -2.16943e-18 0.188846 -0.0105369 0.0 0.261316 0.901274 -0.347574 -0.0411884 0.175046 0.185933 -0.0411489 0.174975 0.185955 0.350495 -0.0595828 -0.388712 0.00643569 5.43436e-10 -0.0749544 0.00642106 4.35031e-10 -0.0747932 0.255249 0.956201 -2.16…
458.0 -0.0655693 0.968113 0.0733536 0.0 0.0 -0.0733536 0.0 0.0 -0.0733536 0.287574 -0.00309437 -0.3213 0.0 0.0 0.3213 0.0 0.0 0.3213 -0.087818 0.983483 -2.16943e-18 0.29271 0.0290682 0.0 0.270028 0.896985 -0.357502 -0.0408783 0.175221 0.19683 -0.0406513 0.174837 0.197104 0.384106 -0.072608 -0.369269 -0.0593847 5.48881e-10 -0.0253819 -0.0593847 4.18924e-10 -0.0253761 0.26457 0.952727 -2.16943e-18 …
460.0 0.0886496 0.95304 -0.0999794 0.0 0.0 0.0999794 0.0 0.0 0.0999794 -0.260103 0.0484315 0.295585 0.0 0.0 -0.295585 0.0 0.0 -0.295585 0.07065784 0.985435 -2.16943e-18 -0.269861 0.0201013 0.0 -0.18931 0.966211 0.167164 -0.00450704 0.0466477 -0.10352 -0.0194114 0.106262 -0.0686983 -0.942728 -0.262271 -0.719527 0.205553 2.74206 -3.43513 0.761488 2.21684 -1.75337 -0.211416 0.972821 -2.16943e-18 -0.…
461.0 0.205045 0.923162 -0.234335 0.0 0.0 0.234335 0.0 0.0 0.234335 -0.207739 0.0684848 0.244375 0.0 0.0 -0.244375 0.0 0.0 -0.244375 0.19233899999999998 0.968097 -2.16943e-18 -0.21887 0.0463545 0.0 0.151767 0.934573 -0.288896 0.122794 0.00579847 0.135728 0.122866 0.00566108 0.135799 0.0491972 0.0303842 0.231081 -0.216122 -0.146968 0.0152329 -0.251067 -0.0796702 -0.0186601 0.1578727 0.980497 -2.16…
462.0 0.0913688 0.952529 -0.10307 0.0 0.0 0.10307 0.0 0.0 0.10307 -0.342032 0.0647812 0.388916 0.0 0.0 -0.388916 0.0 0.0 -0.388916 0.07347951 0.98522 -2.16943e-18 -0.354986 0.0275457 0.0 -0.112381 0.954557 0.0628343 0.278354 -0.386135 0.00510956 0.273959 -0.390287 0.013342 0.0722233 0.00575618 3.5214 0.312384 -7.53499 1.5855 0.129205 -7.2207 1.57164 -0.112186 0.976038 -2.16943e-18 -0.246869 -0.25…
464.0 -0.0591299 0.96802 0.0661587 0.0 0.0 -0.0661587 0.0 0.0 -0.0661587 0.442947 -0.00795385 -0.494945 0.0 0.0 0.494945 0.0 0.0 0.494945 -0.08126099999999999 0.98411 -2.16943e-18 0.451215 0.0415327 0.0 0.270849 0.895258 -0.371106 -0.0275934 0.174666 0.195731 -0.0266005 0.174584 0.198196 0.504168 -0.193151 -0.789455 0.19867 3.68397e-10 0.416034 0.198519 4.12441e-10 0.419062 0.267858 0.951484 -2.1…
465.0 -0.0300885 0.967027 0.033693 0.0 0.0 -0.033693 0.0 0.0 -0.033693 0.0272648 -0.00137587 -0.0304993 0.0 0.0 0.0304993 0.0 0.0 0.0304993 -0.05162499999999999 0.986353 -2.16943e-18 0.027873 0.00165543 0.0 0.286047 0.89049 -0.37434 -0.0458088 0.174557 0.209557 -0.0454528 0.174838 0.211454 0.387536 -0.0888872 -0.447588 0.0145655 4.42296e-10 -0.0197208 0.0144256 4.26666e-10 -0.0182182 0.280928 0.9…
470.0 0.120117 0.946595 -0.135866 0.0 0.0 0.135866 0.0 0.0 0.135866 -0.3844 0.0859512 0.440061 0.0 0.0 -0.440061 0.0 0.0 -0.440061 0.1033708 0.982407 -2.16943e-18 -0.400431 0.0443221 0.0 -0.148349 0.951091 -0.0557814 0.307738 -0.13213 -0.144677 0.279219 -0.0652607 -0.182053 -0.244759 0.349371 2.69563 -0.500676 -3.65852 -0.380129 -2.2903 -0.367494 -1.27086 -0.13221699999999997 0.981874 -2.16943e-1…
472.0 0.0876017 0.953234 -0.0987886 0.0 0.0 0.0987886 0.0 0.0 0.0987886 -0.185968 0.0343984 0.21129 0.0 0.0 -0.21129 0.0 0.0 -0.21129 0.0695707 0.985515 -2.16943e-18 -0.192919 0.0141391 0.0 -0.0793189 0.972631 0.11156 -0.0657743 0.0585878 -0.0323349 -0.0549099 0.047658 -0.0278611 -0.807696 -0.166313 -1.30212 1.97252 -0.523523 -1.61458 0.365046 3.83484 -2.44337 -0.108201 0.983896 -2.16943e-18 -0.5…
473.0 0.135031 0.943126 -0.152974 0.0 0.0 0.152974 0.0 0.0 0.152974 -0.611041 0.147647 0.702309 0.0 0.0 -0.702309 0.0 0.0 -0.702309 0.1189221 0.980551 -2.16943e-18 -0.637758 0.081657 0.0 0.0192948 0.948669 -0.200077 0.163883 0.0522732 -0.0111 0.150543 0.0582205 -0.00521404 -0.702095 -0.000431057 0.0899579 -0.0401868 1.52603 -1.57137 0.402419 0.458967 -0.831311 0.027963600000000005 0.987811 -2.169…
474.0 0.0919134 0.952426 -0.10369 0.0 0.0 0.10369 0.0 0.0 0.10369 -0.216753 0.0411924 0.246494 0.0 0.0 -0.246494 0.0 0.0 -0.246494 0.07404476 0.985176 -2.16943e-18 -0.224978 0.0175977 0.0 -0.138523 0.965909 0.0996594 0.0214226 0.0249932 -0.107523 0.00559434 0.0832016 -0.0980341 -0.79939 -0.250718 -0.68681 0.841129 1.342 -3.76431 1.39395 0.858964 -2.79316 -0.157379 0.979282 -2.16943e-18 -0.602754 …
476.0 0.188442 0.928457 -0.214865 0.0 0.0 0.214865 0.0 0.0 0.214865 -0.340795 0.105039 0.398415 0.0 0.0 -0.398415 0.0 0.0 -0.398415 0.1748662 0.971621 -2.16943e-18 -0.358238 0.0686124 0.0 0.00564507 0.954611 -0.197653 0.225492 -0.0381781 -0.0173991 0.227435 -0.0397532 -0.0176703 -0.201656 0.143986 1.12858 0.189931 -2.1232 0.397327 0.198177 -2.13783 0.397311 0.020048500000000004 0.993413 -2.16943e…
477.0 0.0935378 0.952116 -0.105537 0.0 0.0 0.105537 0.0 0.0 0.105537 -0.157662 0.0302644 0.179358 0.0 0.0 -0.179358 0.0 0.0 -0.179358 0.075730907 0.985042 -2.16943e-18 -0.163678 0.0131071 0.0 -0.27246 0.930665 0.25896 0.255169 -0.42134 -0.0880889 0.255946 -0.43767 -0.0701654 0.010746 -0.153835 3.69961 -0.609352 -7.79066 4.46741 -0.652069 -8.33972 5.0642 -0.279053 0.935458 -2.16943e-18 -0.378029 -…
478.0 0.0563452 0.958446 -0.0633847 0.0 0.0 0.0633847 0.0 0.0 0.0633847 -0.307466 0.0456824 0.347275 0.0 0.0 -0.347275 0.0 0.0 -0.347275 0.0372098 0.987311 -2.16943e-18 -0.317704 0.0120008 0.0 -0.219477 0.936057 0.276475 0.25377 -0.530637 -0.0345517 0.252334 -0.536785 -0.025355 0.0813209 -0.19578 4.51072 -1.14212 -7.12457 2.27085 -1.23524 -7.27555 2.56939 -0.230261 0.938951 -2.16943e-18 -0.34134 …
479.0 -0.00670888 0.96554 0.00751947 0.0 0.0 -0.00751947 0.0 0.0 -0.00751947 0.369346 -0.0283452 -0.413851 0.0 0.0 0.413851 0.0 0.0 0.413851 -0.02768899999999999 0.987461 -2.16943e-18 0.378673 0.012557 0.0 0.295803 0.88458 -0.412984 -0.0146105 0.174575 0.227823 -0.0146862 0.17458 0.227764 0.546352 -0.19442 -0.737476 0.0956082 4.28381e-10 0.316444 0.0956233 3.90292e-10 0.316195 0.296801 0.94351 -2…
483.0 -0.0651603 0.968108 0.0728967 0.0 0.0 -0.0728967 0.0 0.0 -0.0728967 0.0673097 -0.000755026 -0.0752039 0.0 0.0 0.0752039 0.0 0.0 0.0752039 -0.087402 0.983524 -2.16943e-18 0.0685154 0.00677246 0.0 -0.348663 0.915874 0.25249 0.271306 -0.240571 -0.200883 0.271733 -0.241488 -0.199857 -0.317318 -0.0995205 3.18125 0.97665 -8.93517 3.68288 1.07502 -9.19827 3.84169 -0.346525 0.923512 -2.16943e-18 -0…
484.0 0.0135396 0.963755 -0.0151907 0.0 0.0 0.0151907 0.0 0.0 0.0151907 -0.0107681 0.00107285 0.0120898 0.0 0.0 -0.0120898 0.0 0.0 -0.0120898 -0.006903400000000004 0.987914 -2.16943e-18 -0.0110677 -0.000115532 0.0 0.266921 0.898326 -0.364481 -0.03058 0.174869 0.189423 -0.0306047 0.174902 0.190133 0.381719 -0.0852415 -0.420966 -0.00738018 5.35926e-10 0.0344151 -0.00738382 4.45484e-10 0.034462 0.26…
486.0 0.193512 0.926877 -0.220798 0.0 0.0 0.220798 0.0 0.0 0.220798 -0.142108 0.0447249 0.166442 0.0 0.0 -0.166442 0.0 0.0 -0.166442 0.180198 0.970583 -2.16943e-18 -0.149485 0.0295509 0.0 0.16815 0.930724 -0.300739 0.0941393 0.0463623 0.133161 0.0949435 0.0448061 0.13403 0.0545199 0.0103725 -0.0519112 0.0384306 -0.0719759 -0.0551811 0.0396853 -0.074391 -0.0539948 0.1725182 0.977962 -2.16943e-18 0…
487.0 0.111374 0.948503 -0.125869 0.0 0.0 0.125869 0.0 0.0 0.125869 -0.396184 0.0844365 0.452562 0.0 0.0 -0.452562 0.0 0.0 -0.452562 0.0942693 0.983368 -2.16943e-18 -0.412241 0.0414622 0.0 0.0422354 0.952242 -0.146854 0.0815634 0.0512414 0.0190088 0.0707972 0.0560417 0.0224338 -0.369435 0.00663644 0.165776 -0.715301 1.89151 -1.33868 -0.673473 1.80867 -1.28369 0.037982800000000004 0.987862 -2.1694…
488.0 0.0478298 0.959669 -0.0537734 0.0 0.0 0.0537734 0.0 0.0 0.0537734 0.0646402 -0.00896996 -0.0729088 0.0 0.0 0.0729088 0.0 0.0 0.0729088 0.028415500000000003 0.987601 -2.16943e-18 0.0667216 -0.00187834 0.0 0.289831 0.887115 -0.39234 -0.0319157 0.17458 0.219792 -0.0323786 0.17542 0.221466 0.41636 -0.132777 -0.529218 0.046408 4.2016e-10 0.174431 0.0463876 4.01423e-10 0.17458 0.287452 0.945285 -…
489.0 0.0167952 0.963424 -0.0188466 0.0 0.0 0.0188466 0.0 0.0 0.0188466 0.00608721 -0.000628964 -0.00683691 0.0 0.0 0.00683691 0.0 0.0 0.00683691 -0.003556599999999993 0.987943 -2.16943e-18 0.00625905 4.24523e-05 0.0 0.270321 0.897483 -0.367095 -0.0318614 0.174577 0.189202 -0.0318648 0.174632 0.191052 0.390007 -0.0872625 -0.40236 -0.0374436 5.24792e-10 0.0411341 -0.0374743 4.47268e-10 0.0414701 0…
490.0 0.118366 0.946984 -0.133863 0.0 0.0 0.133863 0.0 0.0 0.133863 -0.288217 0.0638388 0.329804 0.0 0.0 -0.329804 0.0 0.0 -0.329804 0.1015476 0.982607 -2.16943e-18 -0.300169 0.0326159 0.0 -0.235306 0.941345 0.21464 0.321178 -0.508187 -0.129214 0.247658 -0.354291 -0.143942 -0.126482 0.110472 4.4515 -0.29233 -8.5229 0.140261 -1.1652 -6.22268 1.04695 -0.23817900000000003 0.951115 -2.16943e-18 -0.53…
491.0 0.0768565 0.955154 -0.0865938 0.0 0.0 0.0865938 0.0 0.0 0.0865938 0.200946 -0.0346401 -0.22781 0.0 0.0 0.22781 0.0 0.0 0.22781 0.0584314 0.986263 -2.16943e-18 0.208173 -0.012707 0.0 0.272826 0.89696 -0.365367 -0.0364611 0.174541 0.19429 -0.0364671 0.174559 0.194253 0.402022 -0.0918027 -0.440155 -0.0116445 5.16342e-10 0.0341169 -0.0116443 4.24778e-10 0.0341161 0.26833 0.953139 -2.16943e-18 0…
492.0 0.0126487 0.963843 -0.0141904 0.0 0.0 0.0141904 0.0 0.0 0.0141904 0.393409 -0.0387987 -0.441654 0.0 0.0 0.441654 0.0 0.0 0.441654 -0.007819099999999995 0.987904 -2.16943e-18 0.404308 0.00462491 0.0 0.285339 0.888979 -0.394619 -0.0212781 0.175541 0.217943 -0.0212754 0.175495 0.217964 0.516992 -0.181795 -0.843461 0.24988 4.57534e-10 0.248993 0.24989 3.94281e-10 0.248887 0.284465 0.946808 -2.1…
495.0 0.195708 0.926183 -0.223371 0.0 0.0 0.223371 0.0 0.0 0.223371 -0.309932 0.0984208 0.363299 0.0 0.0 -0.363299 0.0 0.0 -0.363299 0.182508 0.970123 -2.16943e-18 -0.326119 0.0653413 0.0 0.0660061 0.951037 -0.209867 0.1802 -0.0657491 0.0696865 0.181818 -0.0708967 0.0724366 0.0181972 0.103854 1.25605 -0.189408 -2.20851 0.964675 -0.197892 -2.18999 0.940207 0.07374768000000001 0.990834 -2.16943e-18…
496.0 -0.123993 0.966834 0.138652 0.0 0.0 -0.138652 0.0 0.0 -0.138652 0.149122 0.00814102 -0.166849 0.0 0.0 0.166849 0.0 0.0 0.166849 -0.14707199999999998 0.975638 -2.16943e-18 0.150693 0.0249813 0.0 -0.218371 0.963389 0.197488 -0.0348179 0.13237 -0.0867966 -0.0360196 0.134444 -0.0863783 -0.561137 -0.147855 -0.0799469 -0.0519608 1.53269 -0.881386 -0.0456441 1.52028 -0.87313 -0.241713 0.967077 -2.…
497.0 0.00300414 0.964742 -0.0033687 0.0 0.0 0.0033687 0.0 0.0 0.0033687 0.232718 -0.0204108 -0.260994 0.0 0.0 0.260994 0.0 0.0 0.260994 -0.017724900000000002 0.987737 -2.16943e-18 0.238881 0.00531844 0.0 0.280915 0.89191 -0.36697 -0.0462409 0.174608 0.210794 -0.0461295 0.174556 0.213276 0.350623 -0.0892143 -0.552031 0.167777 4.45353e-10 -0.0248119 0.167732 4.19375e-10 -0.0243129 0.275304 0.94870…
500.0 0.199655 0.92492 -0.228001 0.0 0.0 0.228001 0.0 0.0 0.228001 -0.420664 0.135732 0.49383 0.0 0.0 -0.49383 0.0 0.0 -0.49383 0.186662 0.969281 -2.16943e-18 -0.442876 0.0908695 0.0 0.142841 0.932786 -0.256103 0.071638 0.041544 0.145461 0.0722844 0.0448098 0.1434 -0.586177 0.052758 -0.50742 2.16511 -2.80406 0.913844 0.92953 0.623932 -1.0415 0.1420939 0.977289 -2.16943e-18 -0.398578 0.0614442 0.0…
502.0 -0.0146366 0.966113 0.0163996 0.0 0.0 -0.0163996 0.0 0.0 -0.0163996 0.47211 -0.0320173 -0.528658 0.0 0.0 0.528658 0.0 0.0 0.528658 -0.035813 0.987155 -2.16943e-18 0.483559 0.0203353 0.0 0.315492 0.876818 -0.441043 -0.009821 0.175239 0.242429 -0.00956166 0.174679 0.241134 0.643963 -0.22589 -0.969729 0.224691 3.9833e-10 0.202951 0.224734 3.61969e-10 0.202521 0.318808 0.937589 -2.16943e-18 0.7…
503.0 0.0862163 0.95349 -0.0972148 0.0 0.0 0.0972148 0.0 0.0 0.0972148 -0.258736 0.0474372 0.293881 0.0 0.0 -0.293881 0.0 0.0 -0.293881 0.06813357 0.985619 -2.16943e-18 -0.268359 0.0192436 0.0 -0.0598793 0.983548 0.335398 -0.305976 0.0398009 -0.053636 -0.254931 -0.0707125 0.00853001 -1.16673 -0.117806 -1.76202 3.5698 -0.441975 -1.13947 4.2718 -1.84435 -0.107868 -0.12017599999999999 0.965417 -2.16…
504.0 0.091935 0.952422 -0.103714 0.0 0.0 0.103714 0.0 0.0 0.103714 0.155161 -0.0294911 -0.176451 0.0 0.0 0.176451 0.0 0.0 0.176451 0.07406716 0.985174 -2.16943e-18 0.161049 -0.0126011 0.0 0.262344 0.900518 -0.346483 -0.0438801 0.17503 0.189989 -0.0438511 0.174978 0.190006 0.377308 -0.059977 -0.294809 -0.126092 5.6059e-10 -0.0417501 -0.126092 4.33765e-10 -0.0417511 0.255879 0.955483 -2.16943e-18 …
505.0 0.232932 0.913456 -0.267325 0.0 0.0 0.267325 0.0 0.0 0.267325 -0.374899 0.13746 0.446108 0.0 0.0 -0.446108 0.0 0.0 -0.446108 0.221777 0.961353 -2.16943e-18 -0.396542 0.0977534 0.0 0.0935045 0.939569 -0.318783 0.188567 0.0737859 0.0280863 0.193442 0.064132 0.0338929 -0.321766 0.0867019 -0.00279494 0.499926 -0.141402 -0.687512 0.490011 -0.122167 -0.700112 0.1123277 0.985899 -2.16943e-18 -0.26…
510.0 0.119806 0.946664 -0.135511 0.0 0.0 0.135511 0.0 0.0 0.135511 -0.353993 0.0790201 0.405218 0.0 0.0 -0.405218 0.0 0.0 -0.405218 0.1030477 0.982442 -2.16943e-18 -0.36874 0.0406819 0.0 -0.149403 0.961883 0.0428315 0.257653 -0.225239 -0.146686 0.193814 -0.0976883 -0.187429 -0.146579 0.464981 3.52077 -0.969091 -4.44504 -1.13739 -2.90064 -1.08579 -1.2313 -0.14709899999999998 0.983653 -2.16943e-18…
512.0 -0.0281604 0.966928 0.031536 0.0 0.0 -0.031536 0.0 0.0 -0.031536 0.0964701 -0.00507683 -0.107927 0.0 0.0 0.107927 0.0 0.0 0.107927 -0.049653 0.986468 -2.16943e-18 0.0986456 0.00564523 0.0 -0.340412 0.921955 0.32508 0.233867 -0.36406 -0.106626 0.237818 -0.375841 -0.0969975 -0.1917 -0.186374 3.64061 0.195578 -9.53843 3.2835 0.179986 -9.6822 3.32988 -0.34733600000000003 0.920596 -2.16943e-18 -…
513.0 0.109344 0.948934 -0.123551 0.0 0.0 0.123551 0.0 0.0 0.123551 -0.187107 0.0394238 0.213628 0.0 0.0 -0.213628 0.0 0.0 -0.213628 0.09215680000000001 0.983578 -2.16943e-18 -0.19464 0.0191206 0.0 -0.0596344 0.965989 0.0369107 -0.0137224 0.051528 -0.0679375 -0.00184128 0.0625176 -0.0683966 -0.626949 -0.100424 -0.68554 0.315557 2.28008 -1.89245 2.18286 -1.20108 -0.914403 -0.080198 0.985137 -2.169…
515.0 0.116129 0.947477 -0.131304 0.0 0.0 0.131304 0.0 0.0 0.131304 -0.439023 0.0960636 0.502086 0.0 0.0 -0.502086 0.0 0.0 -0.502086 0.0992182 0.982857 -2.16943e-18 -0.457096 0.0484842 0.0 -0.1783 0.952907 2.98445e-05 0.305512 -0.160692 -0.201476 0.230732 -0.0168404 -0.256856 -0.276491 0.375063 3.2691 -1.00407 -3.74235 -0.596033 -2.57814 -0.953218 -0.934541 -0.16679699999999997 0.979428 -2.16943e…
517.0 0.214565 0.919964 -0.245555 0.0 0.0 0.245555 0.0 0.0 0.245555 -0.247132 0.0845574 0.291813 0.0 0.0 -0.291813 0.0 0.0 -0.291813 0.202376 0.965913 -2.16943e-18 -0.26072 0.0582819 0.0 0.0332904 0.960901 -0.0382794 -0.0280945 0.0387697 0.0360254 -0.0242822 0.0451003 0.0275154 -0.330757 -0.033974 -0.58549 0.226217 1.37918 -1.06464 0.672674 0.688464 -0.775653 0.011470800000000003 0.987478 -2.1694…
518.0 -0.0283995 0.96694 0.0318035 0.0 0.0 -0.0318035 0.0 0.0 -0.0318035 -0.120815 0.00632561 0.135161 0.0 0.0 -0.135161 0.0 0.0 -0.135161 -0.049897999999999984 0.986454 -2.16943e-18 -0.123536 -0.00710281 0.0 -0.367728 0.909051 0.280586 0.28765 -0.291555 -0.196173 0.294307 -0.31352 -0.190679 -0.315297 -0.124755 3.54335 0.880201 -10.1693 3.9224 1.0133 -10.9038 4.13446 -0.365639 0.915104 -2.16943e-…
520.0 -0.0572661 0.967985 0.0640762 0.0 0.0 -0.0640762 0.0 0.0 -0.0640762 0.430682 -0.00863086 -0.48126 0.0 0.0 0.48126 0.0 0.0 0.48126 -0.079362 0.984283 -2.16943e-18 0.438822 0.0394706 0.0 0.297657 0.882454 -0.413776 -0.0176728 0.174643 0.230068 -0.017068 0.175236 0.236283 0.560324 -0.236964 -0.694986 0.0103267 4.13266e-10 0.578567 0.0101786 4.44003e-10 0.581993 0.298381 0.941584 -2.16943e-18 0…
521.0 0.067955 0.956643 -0.0765109 0.0 0.0 0.0765109 0.0 0.0 0.0765109 -0.189593 0.0307179 0.214578 0.0 0.0 -0.214578 0.0 0.0 -0.214578 0.049215 0.986779 -2.16943e-18 -0.196192 0.00999125 0.0 -0.130066 0.972366 0.151875 -0.0472916 0.0508349 -0.0498282 -0.0501644 0.062951 -0.0468619 -0.964265 -0.203086 -1.34346 3.49958 -2.4941 -1.16074 0.807519 3.34705 -1.71918 -0.15763699999999997 0.979607 -2.169…
522.0 0.160346 0.936616 -0.182177 0.0 0.0 0.182177 0.0 0.0 0.182177 -0.335345 0.0914716 0.388339 0.0 0.0 -0.388339 0.0 0.0 -0.388339 0.14538800000000002 0.976768 -2.16943e-18 -0.351177 0.0554296 0.0 -0.0643345 0.962494 -0.0936893 0.238318 -0.105511 -0.0888901 0.213982 -0.0701463 -0.0936457 -0.131802 0.370007 2.34427 -0.57019 -3.08339 -0.431871 -1.7556 -0.882548 -1.1103 -0.055513999999999994 0.994…
523.0 0.13464 0.94322 -0.152524 0.0 0.0 0.152524 0.0 0.0 0.152524 -0.34118 0.0822777 0.392098 0.0 0.0 -0.392098 0.0 0.0 -0.392098 0.1185139 0.980603 -2.16943e-18 -0.35608 0.0454289 0.0 -0.0826043 0.96134 0.0336507 0.260308 -0.36135 0.00277777 0.246459 -0.349142 0.0143136 0.0426994 0.143815 3.48356 0.273253 -7.21713 0.733164 0.10443 -6.96827 0.910113 -0.08350300000000001 0.98436 -2.16943e-18 -0.27…
525.0 0.142141 0.941377 -0.161154 0.0 0.0 0.161154 0.0 0.0 0.161154 0.125073 -0.0313066 -0.144044 0.0 0.0 0.144044 0.0 0.0 0.144044 0.12634620000000002 0.979569 -2.16943e-18 0.130663 -0.0178173 0.0 0.262171 0.900936 -0.344655 -0.0453493 0.175281 0.185519 -0.0451027 0.174802 0.185855 0.359276 -0.0573138 -0.350608 -0.043706 5.49732e-10 -0.0751317 -0.0437115 4.40083e-10 -0.0751202 0.255432 0.955798 …
531.0 0.0739867 0.955644 -0.0833412 0.0 0.0 0.0833412 0.0 0.0 0.0833412 -0.0959267 0.0162152 0.108691 0.0 0.0 -0.108691 0.0 0.0 -0.108691 0.055458900000000005 0.98644 -2.16943e-18 -0.0993408 0.00573955 0.0 0.269203 0.897502 -0.364489 -0.0337442 0.174616 0.190384 -0.0339578 0.174917 0.192521 0.394765 -0.0633935 -0.119258 -0.338109 5.36364e-10 0.0412211 -0.338133 4.3687e-10 0.0414266 0.264992 0.953…
533.0 0.0254208 0.962491 -0.0285394 0.0 0.0 0.0285394 0.0 0.0 0.0285394 0.376497 -0.0425938 -0.42331 0.0 0.0 0.42331 0.0 0.0 0.42331 0.005317200000000008 0.98796 -2.16943e-18 0.387539 -0.00112791 0.0 0.287615 0.888889 -0.397472 -0.0211846 0.175867 0.214472 -0.0211812 0.175839 0.214486 0.515544 -0.182081 -0.79029 0.193844 4.63117e-10 0.271779 0.193849 3.93159e-10 0.271721 0.286928 0.946919 -2.1694…
534.0 -0.0785526 0.968158 0.087859 0.0 0.0 -0.087859 0.0 0.0 -0.087859 0.536575 0.00200979 -0.599472 0.0 0.0 0.599472 0.0 0.0 0.599472 -0.10102299999999999 0.982075 -2.16943e-18 0.545287 0.0621506 0.0 0.305512 0.880319 -0.426824 -0.0129833 0.174795 0.228239 -0.0129639 0.174629 0.237124 0.646241 -0.200791 -1.00675 0.276322 4.31373e-10 0.0681212 0.276173 3.95447e-10 0.0697489 0.307548 0.9402 -2.169…
536.0 -0.0557042 0.967952 0.0623307 0.0 0.0 -0.0623307 0.0 0.0 -0.0623307 0.393031 -0.00856265 -0.439203 0.0 0.0 0.439203 0.0 0.0 0.439203 -0.07777099999999999 0.984425 -2.16943e-18 0.400536 0.0353222 0.0 0.286214 0.888533 -0.400086 -0.0164156 0.17485 0.217996 -0.0163366 0.174671 0.217964 0.508754 -0.173138 -0.649849 0.0529873 4.6541e-10 0.302097 0.052996 3.97918e-10 0.302018 0.286243 0.946553 -2…
537.0 0.281332 0.894092 -0.325573 0.0 0.0 0.325573 0.0 0.0 0.325573 -0.492781 0.213994 0.600211 0.0 0.0 -0.600211 0.0 0.0 -0.600211 0.273152 0.94709 -2.16943e-18 -0.52496 0.162357 0.0 0.130287 0.92986 -0.397238 0.218772 0.0907627 0.0495065 0.238529 0.0525935 0.072009 -0.492354 0.211291 0.00962247 0.836605 -0.310109 -1.38233 0.422963 0.492569 -1.85243 0.1580353 0.979775 -2.16943e-18 -0.406895 0.19…
538.0 0.130906 0.944112 -0.148236 0.0 0.0 0.148236 0.0 0.0 0.148236 -0.00422292 0.000999238 0.00484817 0.0 0.0 -0.00484817 0.0 0.0 -0.00484817 0.1146183 0.981091 -2.16943e-18 -0.00440519 0.000542828 0.0 0.145506 0.935878 -0.274829 0.093337 0.0472001 0.117442 0.0926569 0.0487132 0.106629 0.00358793 0.0137259 -0.107319 0.236579 -0.22269 -0.0273282 0.133572 -0.0235441 -0.135904 0.1485427 0.981234 -2…
539.0 0.0654581 0.957044 -0.0736855 0.0 0.0 0.0736855 0.0 0.0 0.0736855 0.169898 -0.0270345 -0.1922 0.0 0.0 0.1922 0.0 0.0 0.1922 0.0466316 0.986907 -2.16943e-18 0.175756 -0.00845274 0.0 0.274878 0.893419 -0.379277 -0.0260924 0.175067 0.200877 -0.0261564 0.175206 0.200818 0.418141 -0.0866234 -0.20442 -0.284165 5.05469e-10 0.106631 -0.28417 4.20365e-10 0.106679 0.272492 0.950246 -2.16943e-18 0.394…
540.0 0.119988 0.946623 -0.135719 0.0 0.0 0.135719 0.0 0.0 0.135719 -0.173173 0.0386942 0.198241 0.0 0.0 -0.198241 0.0 0.0 -0.198241 0.1032366 0.982422 -2.16943e-18 -0.180391 0.0199399 0.0 -0.0101653 0.96553 0.0166252 -0.0377178 0.0462543 -0.0168702 -0.037722 0.0602578 -0.0245817 -0.641639 -0.0713596 -1.10758 2.08311 -0.207835 -0.763071 2.19983 -0.433634 -0.642459 -0.034457 0.986626 -2.16943e-18 …
541.0 0.160899 0.936465 -0.182818 0.0 0.0 0.182818 0.0 0.0 0.182818 -0.4028 0.110148 0.466535 0.0 0.0 -0.466535 0.0 0.0 -0.466535 0.1459674 0.976677 -2.16943e-18 -0.421847 0.0668613 0.0 -0.0952656 0.943932 -0.226329 0.300631 0.104515 -0.201334 0.303993 0.103216 -0.205151 -0.684479 0.0702027 0.431087 1.24355 -1.57199 -0.645024 1.17611 -1.43329 -0.758243 -0.06438999999999999 0.985342 -2.16943e-18 -…
544.0 0.129326 0.944484 -0.146423 0.0 0.0 0.146423 0.0 0.0 0.146423 -0.389006 0.0913032 0.446412 0.0 0.0 -0.446412 0.0 0.0 -0.446412 0.1129706 0.981293 -2.16943e-18 -0.405713 0.0492473 0.0 -0.125902 0.950421 -0.117707 0.284528 -0.0159185 -0.170731 0.278285 0.01207 -0.201143 -0.379769 0.251697 1.90492 -0.531677 -1.81166 -0.609459 -1.09688 -0.724637 -1.12664 -0.105811 0.985124 -2.16943e-18 -0.60111…
547.0 0.166134 0.935016 -0.188886 0.0 0.0 0.188886 0.0 0.0 0.188886 -0.481464 0.134805 0.558584 0.0 0.0 -0.558584 0.0 0.0 -0.558584 0.1514514 0.975791 -2.16943e-18 -0.504584 0.0831166 0.0 0.0796643 0.943426 -0.22775 0.123368 0.0437786 0.0654444 0.113699 0.0396535 0.0736027 -0.500543 0.0520075 -0.00278489 0.958375 -0.665069 -0.286074 -0.0909614 1.36346 -1.36401 0.0838042 0.984903 -2.16943e-18 -0.4…
548.0 0.107957 0.949225 -0.121967 0.0 0.0 0.121967 0.0 0.0 0.121967 0.0883315 -0.0184656 -0.100818 0.0 0.0 0.100818 0.0 0.0 0.100818 0.0907143 0.983719 -2.16943e-18 0.0918712 -0.00887822 0.0 0.164129 0.930871 -0.295594 0.0838411 0.0634218 0.131214 0.0830305 0.0651625 0.120349 0.0878954 -0.00249434 0.0124992 -0.106326 -0.0150828 0.0319103 -0.143595 0.0562642 -0.00359379 0.16746860000000002 0.97793…
549.0 0.194175 0.926668 -0.221575 0.0 0.0 0.221575 0.0 0.0 0.221575 -0.0900948 0.0284321 0.105548 0.0 0.0 -0.105548 0.0 0.0 -0.105548 0.180895 0.970445 -2.16943e-18 -0.0947803 0.0188132 0.0 0.242934 0.904121 -0.374211 0.00991546 0.175129 0.161717 0.00991457 0.175133 0.161712 0.338986 -0.0669507 -0.0455146 -0.362572 5.34786e-10 0.218438 -0.362572 3.73785e-10 0.218435 0.244797 0.958943 -2.16943e-18…
550.0 -0.1434 0.965562 0.160382 0.0 0.0 -0.160382 0.0 0.0 -0.160382 0.238969 0.0182612 -0.267758 0.0 0.0 0.267758 0.0 0.0 0.267758 -0.16665999999999997 0.972171 -2.16943e-18 0.240904 0.0453347 0.0 -0.478047 0.869355 0.377576 0.293308 -0.225679 -0.258926 0.293401 -0.226613 -0.260038 -0.595185 -0.150518 3.85277 0.484404 -8.3694 3.4018 0.471544 -8.38249 3.27391 -0.47338600000000003 0.869605 -2.16943…
551.0 0.1539 0.938348 -0.174721 0.0 0.0 0.174721 0.0 0.0 0.174721 -0.0704739 0.0186596 0.0814474 0.0 0.0 -0.0814474 0.0 0.0 -0.0814474 0.13864100000000001 0.977808 -2.16943e-18 -0.073738 0.0110759 0.0 0.262307 0.899526 -0.36185 -0.027523 0.174673 0.189116 -0.0274836 0.174674 0.179165 0.376943 -0.0452865 -0.109147 -0.31993 5.44325e-10 -0.0373936 -0.320132 4.59109e-10 -0.0351615 0.258741 0.955009 -…
553.0 0.170578 0.93376 -0.194045 0.0 0.0 0.194045 0.0 0.0 0.194045 -0.25742 0.0735095 0.299089 0.0 0.0 -0.299089 0.0 0.0 -0.299089 0.1561102 0.975011 -2.16943e-18 -0.269942 0.0458975 0.0 0.164385 0.930673 -0.30121 0.0887801 0.065925 0.124894 0.091084 0.0618357 0.128638 0.0460562 0.0146815 -0.108635 0.179763 -0.202718 -0.0372466 0.106378 -0.0602137 -0.120771 0.1688318 0.977982 -2.16943e-18 0.06520…
554.0 0.247039 0.908148 -0.284165 0.0 0.0 0.284165 0.0 0.0 0.284165 -0.361501 0.139497 0.4329 0.0 0.0 -0.4329 0.0 0.0 -0.4329 0.23671399999999998 0.957537 -2.16943e-18 -0.383149 0.101325 0.0 0.122535 0.934236 -0.337084 0.183107 0.0519434 0.0783527 0.183596 0.0511818 0.0787567 -0.256479 0.104731 0.0561975 0.391622 -0.192127 -0.64666 0.392696 -0.194191 -0.645853 0.14058720000000002 0.981847 -2.1694…
555.0 0.0937234 0.95208 -0.105748 0.0 0.0 0.105748 0.0 0.0 0.105748 -0.191174 0.0367391 0.21749 0.0 0.0 -0.21749 0.0 0.0 -0.21749 0.07592362400000001 0.985027 -2.16943e-18 -0.198473 0.0159357 0.0 -0.0813483 0.971616 0.104879 -0.0545982 0.0555655 -0.0433232 -0.037226 0.0344501 -0.0355386 -0.874448 -0.162175 -1.36241 2.83571 -1.89216 -1.14601 0.612021 3.62184 -2.3123 -0.10851899999999999 0.983657 -…
556.0 0.0888079 0.953011 -0.100159 0.0 0.0 0.100159 0.0 0.0 0.100159 -0.213949 0.0398774 0.243143 0.0 0.0 -0.243143 0.0 0.0 -0.243143 0.07082209 0.985422 -2.16943e-18 -0.221979 0.0165749 0.0 -0.141633 0.967543 0.108805 0.00304356 0.0311594 -0.0946897 -0.0092395 0.103596 -0.0676997 -0.806705 -0.22944 -0.753626 0.476258 1.5645 -3.70621 0.925259 1.76007 -2.18326 -0.16233399999999998 0.979917 -2.1694…
558.0 0.189345 0.928178 -0.215921 0.0 0.0 0.215921 0.0 0.0 0.215921 -0.364952 0.112907 0.426795 0.0 0.0 -0.426795 0.0 0.0 -0.426795 0.175815 0.971438 -2.16943e-18 -0.383679 0.0739051 0.0 -0.0219058 0.952442 -0.234597 0.278087 -0.000459098 -0.0804091 0.283218 -0.00700477 -0.0793142 -0.315868 0.175408 0.989112 0.500471 -2.11647 -0.0259757 0.470264 -2.05362 -0.0831208 0.002530400000000002 0.993593 -…
559.0 0.127369 0.944941 -0.144177 0.0 0.0 0.144177 0.0 0.0 0.144177 -0.290961 0.0676021 0.333723 0.0 0.0 -0.333723 0.0 0.0 -0.333723 0.1109296 0.981538 -2.16943e-18 -0.30338 0.0361345 0.0 -0.258265 0.957006 0.22438 0.0408905 0.0219819 -0.108205 0.0218645 0.0663757 -0.0870106 -1.30703 -0.319738 -0.949208 3.10596 -1.47773 -1.54916 0.223043 4.22669 -0.725568 -0.276081 0.959106 -2.16943e-18 -1.04257 …
562.0 0.0159316 0.963513 -0.0178766 0.0 0.0 0.0178766 0.0 0.0 0.0178766 0.00217655 -0.000222759 -0.00244437 0.0 0.0 0.00244437 0.0 0.0 0.00244437 -0.004444599999999993 0.987936 -2.16943e-18 0.00223776 1.73484e-05 0.0 0.269643 0.89791 -0.365729 -0.0324293 0.174746 0.188222 -0.0324472 0.174718 0.189599 0.383462 -0.0867678 -0.426467 -0.00369184 5.29787e-10 0.0321929 -0.00370002 4.45426e-10 0.0322847…
563.0 0.114668 0.947795 -0.129634 0.0 0.0 0.129634 0.0 0.0 0.129634 -0.150534 0.0326753 0.172094 0.0 0.0 -0.172094 0.0 0.0 -0.172094 0.0976975 0.983017 -2.16943e-18 -0.156701 0.0163567 0.0 0.249275 0.903639 -0.341197 -0.0337619 0.174552 0.173353 -0.0335002 0.174804 0.175529 0.373555 -0.0653663 -0.130283 -0.306302 5.82622e-10 0.117539 -0.306393 4.75671e-10 0.1187 0.24379499999999998 0.957707 -2.16…
566.0 0.043462 0.960264 -0.0488486 0.0 0.0 0.0488486 0.0 0.0 0.0488486 -0.0645838 0.00863816 0.0727963 0.0 0.0 -0.0727963 0.0 0.0 -0.0727963 0.0239083 0.987717 -2.16943e-18 -0.0666271 0.00154733 0.0 0.26787 0.897368 -0.358003 -0.0391875 0.174825 0.196617 -0.0391958 0.174901 0.196443 0.394186 -0.0755084 -0.364385 -0.0774014 5.42308e-10 -0.00974854 -0.0773442 4.24341e-10 -0.00964727 0.262632 0.9530…
567.0 0.108978 0.949011 -0.123133 0.0 0.0 0.123133 0.0 0.0 0.123133 -0.193812 0.0407519 0.221264 0.0 0.0 -0.221264 0.0 0.0 -0.221264 0.09177650000000001 0.983615 -2.16943e-18 -0.201605 0.0197198 0.0 -0.0713656 0.965918 0.0455032 -0.0172599 0.0632065 -0.084503 -0.00250632 0.0735796 -0.0841161 -0.693245 -0.135246 -0.782198 0.719281 1.8273 -1.65281 2.01066 -0.501441 -1.39483 -0.091964 0.984254 -2.16…
569.0 0.0808889 0.95445 -0.0911671 0.0 0.0 0.0911671 0.0 0.0 0.0911671 -0.225035 0.0398532 0.255324 0.0 0.0 -0.255324 0.0 0.0 -0.255324 0.0626099 0.985998 -2.16943e-18 -0.233247 0.0153085 0.0 -0.150204 0.969144 0.136371 -0.00378108 0.0246979 -0.0757372 -0.0256265 0.0956072 -0.0571257 -0.889493 -0.225664 -0.883816 1.11695 0.809295 -1.94343 0.852248 2.25328 -1.80825 -0.173006 0.978591 -2.16943e-18 …
573.0 0.163038 0.935877 -0.185296 0.0 0.0 0.185296 0.0 0.0 0.185296 -0.296024 0.0817389 0.343098 0.0 0.0 -0.343098 0.0 0.0 -0.343098 0.1482074 0.976319 -2.16943e-18 -0.310111 0.0499395 0.0 -0.0991978 0.966043 0.0534699 0.034115 0.0161553 -0.0817243 0.00991599 0.0896179 -0.0761466 -0.76632 -0.143079 -0.618197 1.32762 -0.580283 -2.02445 0.678941 1.73249 -1.4879 -0.11622899999999999 0.983922 -2.1694…
574.0 0.143913 0.940931 -0.163195 0.0 0.0 0.163195 0.0 0.0 0.163195 -0.0378958 0.00956782 0.0436662 0.0 0.0 -0.0436662 0.0 0.0 -0.0436662 0.1281978 0.979315 -2.16943e-18 -0.0395988 0.00548207 0.0 0.257205 0.899896 -0.360614 -0.0231218 0.174764 0.191098 -0.0230886 0.174779 0.181194 0.371609 -0.0487406 -0.0738596 -0.355519 5.47449e-10 0.0198608 -0.355822 4.46233e-10 0.0232705 0.254131 0.955101 -2.1…
575.0 -0.0401484 0.967478 0.0449433 0.0 0.0 -0.0449433 0.0 0.0 -0.0449433 0.201239 -0.0078866 -0.224999 0.0 0.0 0.224999 0.0 0.0 0.224999 -0.061903 0.985685 -2.16943e-18 0.205474 0.0145249 0.0 0.297925 0.885178 -0.402154 -0.0294205 0.174893 0.220028 -0.0293019 0.174778 0.221625 0.425616 -0.145896 -0.628109 0.136909 4.12982e-10 0.175048 0.136891 3.92221e-10 0.17531 0.29646 0.943974 -2.16943e-18 0.…
576.0 0.045081 0.960046 -0.0506737 0.0 0.0 0.0506737 0.0 0.0 0.0506737 -0.145945 0.0197915 0.164543 0.0 0.0 -0.164543 0.0 0.0 -0.164543 0.025578800000000006 0.987677 -2.16943e-18 -0.150592 0.00377233 0.0 -0.498112 0.85964 0.416855 0.290718 -0.249064 -0.264192 0.286591 -0.243466 -0.284925 -0.632916 -0.140736 4.16972 -0.747182 -6.5326 2.25406 0.0525611 -8.50436 3.31377 -0.49456300000000003 0.856305…
577.0 0.0528663 0.958955 -0.0594564 0.0 0.0 0.0594564 0.0 0.0 0.0594564 0.20764 -0.0300174 -0.234389 0.0 0.0 0.234389 0.0 0.0 0.234389 0.0336158 0.98744 -2.16943e-18 0.214461 -0.00725742 0.0 0.259535 0.901165 -0.348623 -0.0379462 0.174797 0.187565 -0.0379317 0.174796 0.187548 0.347608 -0.0665467 -0.45061 0.0727865 5.5073e-10 -0.0578508 0.0727727 4.46102e-10 -0.057695 0.253927 0.956046 -2.16943e-1…
578.0 0.219313 0.918325 -0.251166 0.0 0.0 0.251166 0.0 0.0 0.251166 -0.0776625 0.0270603 0.0918816 0.0 0.0 -0.0918816 0.0 0.0 -0.0918816 0.20738600000000001 0.964778 -2.16943e-18 -0.0819873 0.0188112 0.0 0.22124 0.913147 -0.343489 0.0296143 0.128301 0.161806 0.0333996 0.120926 0.166655 0.139943 -0.0497826 -0.257287 -0.19542 0.571011 -0.251414 -0.161467 0.504441 -0.202554 0.22239599999999998 0.965…
579.0 0.320901 0.875751 -0.374304 0.0 0.0 0.374304 0.0 0.0 0.374304 -0.461897 0.227936 0.575449 0.0 0.0 -0.575449 0.0 0.0 -0.575449 0.315436 0.932875 -2.16943e-18 -0.495123 0.179991 0.0 0.273566 0.899872 -0.407912 0.10166 -0.00054474 0.252673 0.100363 0.00195901 0.251431 -0.861385 0.356885 -1.17931 2.30244 0.238308 -2.35 2.28295 0.275851 -2.36937 0.282724 0.954821 -2.16943e-18 -0.495163 0.338339 …
580.0 0.163749 0.93568 -0.186121 0.0 0.0 0.186121 0.0 0.0 0.186121 -0.112748 0.0312324 0.130707 0.0 0.0 -0.130707 0.0 0.0 -0.130707 0.1489531 0.976199 -2.16943e-18 -0.118125 0.0191225 0.0 0.257716 0.899928 -0.36227 -0.0218697 0.174736 0.18986 -0.0218346 0.174668 0.189907 0.388299 -0.0714602 0.0160522 -0.484519 5.74395e-10 0.199745 -0.48452 4.73495e-10 0.199758 0.254892 0.955219 -2.16943e-18 0.326…
581.0 0.265524 0.900778 -0.306397 0.0 0.0 0.306397 0.0 0.0 0.306397 -0.522236 0.214979 0.63095 0.0 0.0 -0.63095 0.0 0.0 -0.63095 0.256332 0.952115 -2.16943e-18 -0.555017 0.160059 0.0 0.108119 0.932998 -0.36533 0.212043 0.0868428 0.0429982 0.227136 0.0584538 0.0596355 -0.545451 0.163638 0.0260396 0.589086 0.209215 -1.46985 0.515289 0.350114 -1.54275 0.13311820000000002 0.981476 -2.16943e-18 -0.463…
583.0 0.124791 0.945536 -0.141221 0.0 0.0 0.141221 0.0 0.0 0.141221 -0.465566 0.10672 0.533626 0.0 0.0 -0.533626 0.0 0.0 -0.533626 0.1082414 0.981854 -2.16943e-18 -0.485275 0.0563449 0.0 -0.210034 0.952209 0.0719938 0.252117 -0.13222 -0.24851 0.198482 -0.0259488 -0.293939 -0.21837 0.466714 4.18388 -2.66128 -2.70428 -0.684012 -4.06999 -0.144739 -1.30325 -0.20545600000000003 0.972279 -2.16943e-18 -…
585.0 0.141516 0.941533 -0.160434 0.0 0.0 0.160434 0.0 0.0 0.160434 0.0799532 -0.0199517 -0.0920638 0.0 0.0 0.0920638 0.0 0.0 0.0920638 0.1256933 0.979658 -2.16943e-18 0.0835199 -0.0113276 0.0 0.266335 0.899623 -0.358273 -0.0357139 0.174989 0.184634 -0.0355333 0.174638 0.184887 0.353735 -0.064598 -0.356129 -0.0353451 5.29137e-10 -0.0381199 -0.035344 4.38504e-10 -0.0381346 0.261551 0.955172 -2.169…
586.0 0.22556 0.916122 -0.258567 0.0 0.0 0.258567 0.0 0.0 0.258567 -0.144773 0.0516487 0.171727 0.0 0.0 -0.171727 0.0 0.0 -0.171727 0.213984 0.963238 -2.16943e-18 -0.15297 0.0362914 0.0 0.188272 0.923258 -0.348203 0.119539 0.0460668 0.152437 0.123461 0.0384807 0.156624 0.0368328 0.0565514 -0.0596321 0.271082 -0.4154 -0.178709 0.282978 -0.43807 -0.17044 0.19839 0.97311 -2.16943e-18 0.0605448 0.054…
587.0 0.198286 0.92536 -0.226394 0.0 0.0 0.226394 0.0 0.0 0.226394 -0.41854 0.134304 0.491082 0.0 0.0 -0.491082 0.0 0.0 -0.491082 0.185221 0.969575 -2.16943e-18 -0.440555 0.0896561 0.0 0.126383 0.934758 -0.261945 0.0893513 0.0572539 0.117811 0.0955452 0.0487302 0.122228 -0.385866 0.055832 -0.0181498 0.0528713 0.84987 -0.9481 0.482988 0.0158882 -0.475894 0.12895790000000001 0.979204 -2.16943e-18 -…
588.0 0.115728 0.947564 -0.130845 0.0 0.0 0.130845 0.0 0.0 0.130845 -0.207863 0.045383 0.237697 0.0 0.0 -0.237697 0.0 0.0 -0.237697 0.0988001 0.982901 -2.16943e-18 -0.216409 0.022854 0.0 -0.0726495 0.965646 0.0403797 0.00399737 0.0456033 -0.0800435 0.00545873 0.0716957 -0.0798032 -0.63847 -0.111287 -0.567971 -0.0321586 2.7342 -2.12252 1.70331 -0.502959 -1.19695 -0.091545 0.984557 -2.16943e-18 -0.…
592.0 -0.008179 0.965652 0.00916662 0.0 0.0 -0.00916662 0.0 0.0 -0.00916662 0.285432 -0.0214324 -0.319786 0.0 0.0 0.319786 0.0 0.0 0.319786 -0.029196 0.98741 -2.16943e-18 0.292587 0.0101849 0.0 0.275663 0.894779 -0.379099 -0.0245207 0.174554 0.20067 -0.0244523 0.17461 0.2007 0.428888 -0.12883 -0.538921 0.0451451 4.84284e-10 0.184881 0.0451235 4.29017e-10 0.185171 0.273453 0.951522 -2.16943e-18 0.…
593.0 -0.0412744 0.967521 0.0462022 0.0 0.0 -0.0462022 0.0 0.0 -0.0462022 0.288045 -0.0109254 -0.322039 0.0 0.0 0.322039 0.0 0.0 0.322039 -0.06305200000000001 0.985603 -2.16943e-18 0.294066 0.0211595 0.0 0.271997 0.89724 -0.360459 -0.0392695 0.174854 0.191046 -0.0390754 0.174582 0.192525 0.374348 -0.0736323 -0.407317 -0.00717518 5.60559e-10 -0.0364918 -0.00720451 4.1972e-10 -0.0361766 0.266889 0.…
595.0 -0.100942 0.967794 0.112877 0.0 0.0 -0.112877 0.0 0.0 -0.112877 0.50434 0.0145106 -0.563688 0.0 0.0 0.563688 0.0 0.0 0.563688 -0.12374500000000001 0.979196 -2.16943e-18 0.511115 0.0712486 0.0 0.302822 0.880623 -0.419784 -0.0186359 0.175851 0.234122 -0.0179109 0.174544 0.243633 0.576822 -0.206081 -0.960162 0.297986 3.55406e-10 0.204389 0.298404 4.26227e-10 0.19993 0.303803 0.940258 -2.16943e…
597.0 0.0831357 0.954049 -0.0937169 0.0 0.0 0.0937169 0.0 0.0 0.0937169 -0.39977 0.0718502 0.453784 0.0 0.0 -0.453784 0.0 0.0 -0.453784 0.0649391 0.985843 -2.16943e-18 -0.414477 0.0282646 0.0 -0.164824 0.958322 0.0639528 0.301536 -0.300181 -0.156193 0.186895 -0.110195 -0.161974 -0.0987916 0.431935 3.69127 -0.68415 -5.35117 -1.247 -3.32388 -0.84382 -0.804261 -0.162196 0.97903 -2.16943e-18 -0.55312…
598.0 0.135443 0.943026 -0.153447 0.0 0.0 0.153447 0.0 0.0 0.153447 0.0305492 -0.00739696 -0.0351162 0.0 0.0 0.0351162 0.0 0.0 0.0351162 0.11935190000000001 0.980495 -2.16943e-18 0.0318866 -0.00409803 0.0 0.264185 0.89899 -0.356622 -0.0356663 0.174919 0.193236 -0.0356201 0.174831 0.193286 0.386477 -0.0583529 -0.16341 -0.278808 5.54201e-10 0.00691077 -0.278814 4.25686e-10 0.00698757 0.259315 0.954…
599.0 0.139611 0.942006 -0.158241 0.0 0.0 0.158241 0.0 0.0 0.158241 -0.243733 0.0602542 0.280499 0.0 0.0 -0.280499 0.0 0.0 -0.280499 0.1237037 0.979926 -2.16943e-18 -0.254542 0.0339547 0.0 -0.00312358 0.964197 -0.00811105 0.0238852 -0.0200503 0.0144561 0.0219288 -0.0325124 0.028447 -0.0285105 0.0456429 0.658813 -0.135044 -1.03978 0.515241 -0.324862 -0.900379 0.54529 -0.02162 0.987681 -2.16943e-18…
600.0 0.203722 0.923597 -0.232779 0.0 0.0 0.232779 0.0 0.0 0.232779 -0.335314 0.109964 0.394247 0.0 0.0 -0.394247 0.0 0.0 -0.394247 0.190945 0.968391 -2.16943e-18 -0.353217 0.0742339 0.0 0.0493877 0.948136 -0.25497 0.207854 0.00881208 0.015064 0.21013 0.00482326 0.0169381 -0.210596 0.103359 0.535457 0.169303 -0.868813 -0.123627 0.174482 -0.878033 -0.124275 0.0654842 0.990539 -2.16943e-18 -0.24257…
601.0 0.0567216 0.95839 -0.0638098 0.0 0.0 0.0638098 0.0 0.0 0.0638098 -0.156702 0.0233504 0.177002 0.0 0.0 -0.177002 0.0 0.0 -0.177002 0.037598700000000006 0.987297 -2.16943e-18 -0.161928 0.00618553 0.0 0.00273813 0.965893 0.0296789 0.0135321 -0.0945992 0.0572858 -0.0021723 -0.0936044 0.0705774 0.234417 0.0972137 1.72473 -1.58898 -1.0804 0.949293 -1.96711 -1.07824 1.24031 -0.0213719 0.985697 -2.…
602.0 0.203063 0.923812 -0.232005 0.0 0.0 0.232005 0.0 0.0 0.232005 -0.401092 0.131192 0.471466 0.0 0.0 -0.471466 0.0 0.0 -0.471466 0.190251 0.968537 -2.16943e-18 -0.422469 0.0884464 0.0 -0.00746059 0.948224 -0.261384 0.245618 0.082487 -0.0948699 0.250143 0.073903 -0.0897441 -0.506834 0.080166 0.218571 0.870288 -0.869064 -0.5851 0.862345 -0.851839 -0.607004 0.0167087 0.990899 -2.16943e-18 -0.4318…
603.0 0.0604696 0.957823 -0.0680447 0.0 0.0 0.0680447 0.0 0.0 0.0680447 0.293634 -0.0450268 -0.331886 0.0 0.0 0.331886 0.0 0.0 0.331886 0.0414727 0.98714 -2.16943e-18 0.303569 -0.0128838 0.0 0.270699 0.895669 -0.377486 -0.0212946 0.17492 0.196312 -0.0213767 0.174899 0.19626 0.438786 -0.133039 -0.574368 0.0697538 5.09202e-10 0.200715 0.0697709 4.28529e-10 0.200471 0.268802 0.952134 -2.16943e-18 0.…
604.0 0.155092 0.938032 -0.176098 0.0 0.0 0.176098 0.0 0.0 0.176098 0.152568 -0.040621 -0.176389 0.0 0.0 0.176389 0.0 0.0 0.176389 0.1398884 0.977619 -2.16943e-18 0.159659 -0.0242068 0.0 0.262972 0.898953 -0.35442 -0.0365256 0.175079 0.19173 -0.0363725 0.17477 0.191935 0.433745 -0.0789416 -0.205647 -0.296708 5.95699e-10 0.0857861 -0.296689 4.2995e-10 0.0855884 0.25788 0.954247 -2.16943e-18 0.4077…
605.0 0.0275876 0.962243 -0.030976 0.0 0.0 0.030976 0.0 0.0 0.030976 -0.0417339 0.00482445 0.0469361 0.0 0.0 -0.0469361 0.0 0.0 -0.0469361 0.007547899999999996 0.987951 -2.16943e-18 -0.0429694 0.000229759 0.0 0.272319 0.896734 -0.370192 -0.0310509 0.174581 0.191842 -0.0311053 0.174664 0.192567 0.387869 -0.0922324 -0.443268 0.00665476 5.21294e-10 0.048133 0.00667166 4.38387e-10 0.0479466 0.268773 …
606.0 0.110131 0.948767 -0.12445 0.0 0.0 0.12445 0.0 0.0 0.12445 -0.436901 0.0924661 0.498923 0.0 0.0 -0.498923 0.0 0.0 -0.498923 0.0929759 0.983497 -2.16943e-18 -0.454536 0.0450643 0.0 -0.201531 0.943895 -0.0136733 0.293172 -0.0583418 -0.245425 0.268362 -0.00751753 -0.271545 -0.327512 0.33345 3.26056 -2.05091 -1.83058 -0.48678 -2.92861 -0.178001 -1.13211 -0.18597800000000003 0.972116 -2.16943e-1…
607.0 0.236991 0.911956 -0.27216 0.0 0.0 0.27216 0.0 0.0 0.27216 -0.32923 0.122524 0.392466 0.0 0.0 -0.392466 0.0 0.0 -0.392466 0.226072 0.960284 -2.16943e-18 -0.348439 0.0876846 0.0 0.114122 0.937287 -0.329918 0.194576 0.0372374 0.0673781 0.195885 0.0349739 0.0685581 -0.185396 0.0987914 0.144461 0.338635 -0.438038 -0.415645 0.426779 -0.608634 -0.32391 0.1328427 0.984292 -2.16943e-18 -0.160638 0.…
608.0 0.115298 0.947658 -0.130354 0.0 0.0 0.130354 0.0 0.0 0.130354 -0.375843 0.0818652 0.429742 0.0 0.0 -0.429742 0.0 0.0 -0.429742 0.09835340000000001 0.982948 -2.16943e-18 -0.391274 0.0411266 0.0 -0.118491 0.960173 -0.0109747 0.266546 -0.200606 -0.104938 0.214207 -0.115918 -0.113131 -0.0872706 0.468543 3.20532 -0.660268 -4.56656 -0.865153 -2.9082 -0.546128 -1.43367 -0.112802 0.986346 -2.16943e…
609.0 0.187554 0.92873 -0.213827 0.0 0.0 0.213827 0.0 0.0 0.213827 -0.284719 0.0874319 0.332752 0.0 0.0 -0.332752 0.0 0.0 -0.332752 0.173933 0.971799 -2.16943e-18 -0.299255 0.0569938 0.0 -0.014412 0.962711 -0.0250639 0.0141535 0.0469194 -0.0266163 0.0181541 0.0368609 -0.0197519 -0.586828 -0.0540952 -0.622064 0.431924 1.8418 -1.75778 1.0651 0.607615 -1.05153 -0.030913999999999997 0.987838 -2.16943…
610.0 0.121276 0.946335 -0.137194 0.0 0.0 0.137194 0.0 0.0 0.137194 0.118129 -0.0265781 -0.135274 0.0 0.0 0.135274 0.0 0.0 0.135274 0.10457860000000001 0.982272 -2.16943e-18 0.123074 -0.0137879 0.0 0.268479 0.898343 -0.364459 -0.0319158 0.174675 0.188493 -0.0319061 0.174657 0.188505 0.380174 -0.0800213 -0.363802 -0.0647879 5.46873e-10 0.0299858 -0.0647875 4.43235e-10 0.0299836 0.264505 0.954234 -…
611.0 0.0775269 0.955038 -0.0873539 0.0 0.0 0.0873539 0.0 0.0 0.0873539 -0.266646 0.0461745 0.302334 0.0 0.0 -0.302334 0.0 0.0 -0.302334 0.059126 0.98622 -2.16943e-18 -0.27626 0.0170738 0.0 -0.187681 0.967434 0.17564 0.00175275 0.0241425 -0.0854884 -0.0236487 0.0920285 -0.0618684 -0.995324 -0.26192 -0.904225 1.36608 0.862219 -1.92416 0.829532 2.53298 -1.6127 -0.21035700000000002 0.97308 -2.16943e…
612.0 0.0315315 0.961778 -0.0354126 0.0 0.0 0.0354126 0.0 0.0 0.0354126 -0.236401 0.0283914 0.266008 0.0 0.0 -0.266008 0.0 0.0 -0.266008 0.011609500000000009 0.98792 -2.16943e-18 -0.243519 0.00238257 0.0 -0.249105 0.963284 0.267587 -0.0357083 0.0534442 -0.0768997 -0.020441 0.0266201 -0.0633814 -1.25916 -0.310036 -1.4358 3.00365 -0.643686 -0.742814 0.912818 3.89098 -1.1255 -0.274726 0.959047 -2.16…
614.0 0.194668 0.926513 -0.222151 0.0 0.0 0.222151 0.0 0.0 0.222151 -0.180761 0.0571592 0.211805 0.0 0.0 -0.211805 0.0 0.0 -0.211805 0.181413 0.970342 -2.16943e-18 -0.190175 0.0378623 0.0 0.161887 0.932302 -0.292926 0.0889259 0.0547466 0.125724 0.0911876 0.0503953 0.12799 0.00684679 0.0221379 -0.159832 0.282611 -0.198556 -0.122111 0.231241 -0.0988974 -0.179483 0.1655466 0.979051 -2.16943e-18 0.04…
615.0 0.175794 0.932253 -0.200111 0.0 0.0 0.200111 0.0 0.0 0.200111 -0.256942 0.0750614 0.299057 0.0 0.0 -0.299057 0.0 0.0 -0.299057 0.161582 0.974063 -2.16943e-18 -0.26963 0.0475289 0.0 0.266159 0.899145 -0.357692 -0.0357496 0.17458 0.18313 -0.0356028 0.174551 0.185659 0.386621 -0.0667252 -0.239113 -0.2006 5.57095e-10 0.0147224 -0.200657 4.73436e-10 0.015364 0.261327 0.954651 -2.16943e-18 0.3746…
620.0 -0.0638393 0.968092 0.0714208 0.0 0.0 -0.0714208 0.0 0.0 -0.0714208 -0.0657497 0.000834582 0.0734622 0.0 0.0 -0.0734622 0.0 0.0 -0.0734622 -0.08605700000000001 0.983656 -2.16943e-18 -0.0669382 -0.00651682 0.0 -0.417956 0.893032 0.347011 0.291712 -0.32224 -0.204979 0.291892 -0.321973 -0.203258 -0.403476 -0.15407 3.84296 0.536021 -9.9647 3.66401 0.414106 -9.66657 3.60556 -0.416696 0.893967 -2…
622.0 0.0968288 0.951478 -0.109282 0.0 0.0 0.109282 0.0 0.0 0.109282 0.434634 -0.0851203 -0.494803 0.0 0.0 0.494803 0.0 0.0 0.494803 0.07914824000000001 0.984762 -2.16943e-18 0.451408 -0.0378502 0.0 0.30327 0.880798 -0.41547 -0.0238534 0.175186 0.238808 -0.023998 0.175198 0.238615 0.634788 -0.202571 -0.746078 0.00471775 4.19455e-10 0.237834 0.0047629 3.64872e-10 0.237224 0.303293 0.940386 -2.1694…
623.0 -0.113707 0.967336 0.127147 0.0 0.0 -0.127147 0.0 0.0 -0.127147 0.424677 0.0182865 -0.474894 0.0 0.0 0.474894 0.0 0.0 0.474894 -0.13667 0.9773 -2.16943e-18 0.429702 0.0661635 0.0 0.267768 0.897106 -0.366361 -0.0289305 0.174751 0.199086 -0.0283324 0.174627 0.196543 0.394236 -0.101554 -0.529974 0.0885373 5.2893e-10 0.0635547 0.0879334 4.19195e-10 0.0704304 0.26432100000000003 0.953029 -2.1694…
624.0 0.1989 0.925163 -0.227114 0.0 0.0 0.227114 0.0 0.0 0.227114 -0.346008 0.111305 0.406073 0.0 0.0 -0.406073 0.0 0.0 -0.406073 0.185867 0.969444 -2.16943e-18 -0.36424 0.0743984 0.0 0.0347375 0.94662 -0.277538 0.230687 0.0434776 -0.0206492 0.236814 0.0338942 -0.016367 -0.306772 0.0923743 0.312761 0.463344 -0.75266 -0.333446 0.481479 -0.786041 -0.328129 0.0562903 0.990184 -2.16943e-18 -0.285554 …
626.0 0.123587 0.945811 -0.139842 0.0 0.0 0.139842 0.0 0.0 0.139842 0.173144 -0.0394381 -0.198393 0.0 0.0 0.198393 0.0 0.0 0.198393 0.1069872 0.981999 -2.16943e-18 0.180446 -0.0206993 0.0 0.263148 0.900643 -0.354605 -0.0357802 0.175373 0.181503 -0.0354242 0.174682 0.181978 0.350538 -0.0763278 -0.480562 0.0970375 5.47525e-10 -0.0203503 0.0970379 4.52768e-10 -0.0203601 0.258169 0.955889 -2.16943e-1…
629.0 0.232213 0.913719 -0.266469 0.0 0.0 0.266469 0.0 0.0 0.266469 -0.558868 0.204372 0.664813 0.0 0.0 -0.664813 0.0 0.0 -0.664813 0.22101700000000002 0.961541 -2.16943e-18 -0.59107 0.145171 0.0 0.0292265 0.944165 -0.302674 0.224689 0.119605 -0.0731048 0.227419 0.112691 -0.0677556 -0.661867 0.0708782 0.0191529 0.499371 0.628689 -1.61399 0.50619 0.612838 -1.59219 0.05369 0.989182 -2.16943e-18 -0.…
630.0 0.115286 0.947661 -0.130339 0.0 0.0 0.130339 0.0 0.0 0.130339 -0.413673 0.0900987 0.472995 0.0 0.0 -0.472995 0.0 0.0 -0.472995 0.0983401 0.982949 -2.16943e-18 -0.430655 0.0452596 0.0 0.0423424 0.951484 -0.154522 0.0823528 0.0695782 0.00741514 0.0813554 0.0511649 0.0262534 -0.503828 -0.00400336 -0.101531 0.149897 1.09107 -1.13495 1.16675 -0.896626 0.063327 0.039373200000000004 0.987681 -2.16…
633.0 0.210115 0.921474 -0.240305 0.0 0.0 0.240305 0.0 0.0 0.240305 -0.27261 0.0916787 0.321325 0.0 0.0 -0.321325 0.0 0.0 -0.321325 0.197682 0.966949 -2.16943e-18 -0.28742 0.0626678 0.0 0.262021 0.899327 -0.354477 -0.0369558 0.175013 0.186349 -0.0367757 0.174723 0.187807 0.357897 -0.0501026 -0.215826 -0.185587 5.2555e-10 -0.0516523 -0.185606 4.35526e-10 -0.0514413 0.256874 0.954632 -2.16943e-18 0…
635.0 0.171738 0.933428 -0.195394 0.0 0.0 0.195394 0.0 0.0 0.195394 -0.484512 0.139065 0.563158 0.0 0.0 -0.563158 0.0 0.0 -0.563158 0.1573273 0.974803 -2.16943e-18 -0.50816 0.0871062 0.0 0.0858088 0.942309 -0.231852 0.105101 0.0594395 0.0687905 0.112372 0.0572978 0.066911 -0.440233 0.0318217 0.15754 -0.153044 0.986409 -0.910847 -0.525151 1.71134 -1.339 0.0894221 0.984192 -2.16943e-18 -0.443114 0.…
636.0 0.0808124 0.954463 -0.0910803 0.0 0.0 0.0910803 0.0 0.0 0.0910803 0.146896 -0.0260019 -0.166666 0.0 0.0 0.166666 0.0 0.0 0.166666 0.0625306 0.986004 -2.16943e-18 0.152256 -0.00997959 0.0 0.262513 0.89869 -0.354563 -0.0362891 0.174923 0.186985 -0.0362728 0.174878 0.188781 0.391247 -0.123491 -0.140311 -0.346471 3.52565e-10 0.432908 -0.346473 3.01219e-10 0.432925 0.257446 0.953979 -2.16943e-18…
637.0 -0.102678 0.967743 0.114817 0.0 0.0 -0.114817 0.0 0.0 -0.114817 0.433804 0.0133236 -0.48488 0.0 0.0 0.48488 0.0 0.0 0.48488 -0.125504 0.978949 -2.16943e-18 0.439537 0.0621404 0.0 0.287541 0.889053 -0.398284 -0.0196536 0.174539 0.214028 -0.0201537 0.174703 0.216489 0.49812 -0.16652 -0.58662 8.06545e-05 4.50736e-10 0.299006 0.000610803 4.18575e-10 0.292733 0.287017 0.947095 -2.16943e-18 0.532…
638.0 0.214202 0.920088 -0.245126 0.0 0.0 0.245126 0.0 0.0 0.245126 -0.71178 0.243197 0.840345 0.0 0.0 -0.840345 0.0 0.0 -0.840345 0.201992 0.965998 -2.16943e-18 -0.750878 0.167514 0.0 0.0566846 0.940475 -0.280933 0.188426 0.0730621 0.0227102 0.201037 0.0452555 0.0399028 -0.76673 0.0692861 0.226014 -0.0072651 1.3691 -1.75227 0.762536 -0.134909 -0.848656 0.07393330000000001 0.984597 -2.16943e-18 -…
639.0 0.0214672 0.962929 -0.0240954 0.0 0.0 0.0240954 0.0 0.0 0.0240954 -0.275581 0.0299372 0.309694 0.0 0.0 -0.309694 0.0 0.0 -0.309694 0.0012487000000000054 0.987963 -2.16943e-18 -0.283524 -0.00043481 0.0 -0.177834 0.984572 0.646658 -0.452034 -0.0813104 -0.104763 -0.457826 -0.0476883 -0.113541 -0.971106 -0.0750849 0.980323 -1.14022 2.35821 -2.19424 -1.36822 4.28153 -0.890027 -0.250357 0.918437 …
640.0 0.030116 0.961947 -0.0338201 0.0 0.0 0.0338201 0.0 0.0 0.0338201 0.0382995 -0.00453786 -0.043088 0.0 0.0 0.043088 0.0 0.0 0.043088 0.010151599999999997 0.987933 -2.16943e-18 0.0394458 -0.000323111 0.0 0.263169 0.898907 -0.356036 -0.0368254 0.17498 0.187563 -0.0365853 0.174579 0.188546 0.36403 -0.052884 -0.211745 -0.198223 5.33915e-10 -0.0394086 -0.198242 4.34614e-10 -0.0392081 0.258125 0.95…
642.0 0.115716 0.947567 -0.130832 0.0 0.0 0.130832 0.0 0.0 0.130832 -0.431438 0.0941905 0.49336 0.0 0.0 -0.49336 0.0 0.0 -0.49336 0.0987882 0.982902 -2.16943e-18 -0.449175 0.0474295 0.0 0.0379157 0.951507 -0.159846 0.103093 0.0490406 0.0124061 0.0962954 0.0432655 0.0245485 -0.508092 0.0104726 -0.0371434 0.397624 0.493987 -0.849829 1.1121 -1.56755 0.598701 0.0370117 0.987999 -2.16943e-18 -0.425233…
644.0 0.145501 0.940529 -0.165025 0.0 0.0 0.165025 0.0 0.0 0.165025 -0.00875284 0.00222694 0.0100903 0.0 0.0 -0.0100903 0.0 0.0 -0.0100903 0.1298573 0.979083 -2.16943e-18 -0.00914809 0.00128353 0.0 0.268152 0.898043 -0.361903 -0.0347604 0.17487 0.193472 -0.0348167 0.174983 0.193381 0.387245 -0.0639425 -0.168937 -0.276185 5.39874e-10 0.0280618 -0.276192 4.20145e-10 0.0281436 0.263686 0.953868 -2.1…
647.0 0.242762 0.909786 -0.279048 0.0 0.0 0.279048 0.0 0.0 0.279048 -0.681476 0.258972 0.814475 0.0 0.0 -0.814475 0.0 0.0 -0.814475 0.23218300000000003 0.958724 -2.16943e-18 -0.721837 0.186946 0.0 0.0342591 0.941489 -0.325389 0.250978 0.101729 -0.0519531 0.270689 0.0611978 -0.0262191 -0.751487 0.142334 0.292806 0.579274 0.164912 -1.6878 0.284682 0.734034 -2.00006 0.0631662 0.987436 -2.16943e-18 -…
650.0 -0.0718468 0.968158 0.0803671 0.0 0.0 -0.0803671 0.0 0.0 -0.0803671 0.0798385 -0.000299102 -0.0891971 0.0 0.0 0.0891971 0.0 0.0 0.0891971 -0.094205 0.982826 -2.16943e-18 0.0812017 0.00863945 0.0 -0.502334 0.85943 0.427644 0.285534 -0.260434 -0.265173 0.288018 -0.267613 -0.266818 -0.633434 -0.157927 4.22916 0.00132476 -8.49278 2.92352 0.00996817 -8.60547 2.86743 -0.499524 0.854855 -2.16943e-…
651.0 0.140362 0.94182 -0.159106 0.0 0.0 0.159106 0.0 0.0 0.159106 -0.230118 0.0570995 0.264887 0.0 0.0 -0.264887 0.0 0.0 -0.264887 0.1244882 0.979821 -2.16943e-18 -0.240347 0.0322726 0.0 -0.200996 0.945945 0.0426101 0.209932 -0.0328673 -0.2097 0.218507 -0.0504543 -0.202273 -0.442643 0.00344812 1.40626 0.855682 -3.51243 1.25096 0.396269 -2.73153 0.948913 -0.19583 0.968195 -2.16943e-18 -0.504143 -…
653.0 -0.0256562 0.966792 0.0287341 0.0 0.0 -0.0287341 0.0 0.0 -0.0287341 0.181013 -0.0100346 -0.20254 0.0 0.0 0.20254 0.0 0.0 0.20254 -0.047091999999999995 0.986611 -2.16943e-18 0.185152 0.0100754 0.0 0.261996 0.900433 -0.34841 -0.0403579 0.174539 0.185611 -0.0404032 0.17459 0.186552 0.341565 -0.0518852 -0.342337 -0.0305981 5.2966e-10 -0.0913804 -0.0306044 4.43068e-10 -0.0912957 0.256059 0.95539…
654.0 -0.0993907 0.967838 0.111143 0.0 0.0 -0.111143 0.0 0.0 -0.111143 0.536233 0.0144976 -0.599304 0.0 0.0 0.599304 0.0 0.0 0.599304 -0.12217199999999999 0.979414 -2.16943e-18 0.54354 0.074808 0.0 0.311862 0.876608 -0.434425 -0.0145348 0.175223 0.248137 -0.0140806 0.174553 0.24393 0.619614 -0.212188 -1.08058 0.378577 4.09659e-10 0.0935301 0.378638 3.55883e-10 0.0929239 0.314207 0.937144 -2.16943…
655.0 0.293668 0.888625 -0.340648 0.0 0.0 0.340648 0.0 0.0 0.340648 -0.423049 0.191343 0.518731 0.0 0.0 -0.518731 0.0 0.0 -0.518731 0.286307 0.942912 -2.16943e-18 -0.451529 0.14714 0.0 0.175856 0.91768 -0.42573 0.196487 0.0803667 0.124796 0.210358 0.0532519 0.140802 -0.475242 0.216969 -0.30696 0.802272 0.367928 -1.81454 1.25436 -0.51107 -1.30062 0.20158700000000002 0.969715 -2.16943e-18 -0.327514…
656.0 0.0638221 0.957302 -0.071835 0.0 0.0 0.071835 0.0 0.0 0.071835 -0.107482 0.0168989 0.121556 0.0 0.0 -0.121556 0.0 0.0 -0.121556 0.0449393 0.986987 -2.16943e-18 -0.111166 0.00514018 0.0 0.272081 0.896705 -0.366169 -0.035151 0.174584 0.189094 -0.0352054 0.17467 0.190537 0.384513 -0.0812172 -0.4161 -0.0128501 5.62445e-10 -0.00592541 -0.0128088 4.23554e-10 -0.00567253 0.267791 0.952879 -2.16943…
658.0 0.148182 0.939842 -0.168118 0.0 0.0 0.168118 0.0 0.0 0.168118 0.0742236 -0.0191289 -0.0856331 0.0 0.0 0.0856331 0.0 0.0 0.0856331 0.13266050000000001 0.978686 -2.16943e-18 0.0776027 -0.011133 0.0 0.25977 0.900843 -0.348671 -0.0382739 0.174976 0.186394 -0.0381931 0.174819 0.186506 0.345939 -0.0504479 -0.291344 -0.0904992 5.32131e-10 -0.0716762 -0.090499 4.34897e-10 -0.0716813 0.25413 0.95573…
659.0 0.14415 0.940871 -0.163469 0.0 0.0 0.163469 0.0 0.0 0.163469 -0.220223 0.0556654 0.253774 0.0 0.0 -0.253774 0.0 0.0 -0.253774 0.1284459 0.97928 -2.16943e-18 -0.230127 0.0319231 0.0 0.0100899 0.962906 -0.0205012 -0.0249365 0.0535305 -0.00155043 -0.0098391 0.0394751 0.00101548 -0.514106 -0.0346455 -0.787124 1.27077 0.303609 -0.868564 2.06039 -1.13008 -0.143768 -0.0108534 0.987666 -2.16943e-18…
664.0 0.0674788 0.95672 -0.0759718 0.0 0.0 0.0759718 0.0 0.0 0.0759718 -0.119792 0.0193425 0.135567 0.0 0.0 -0.135567 0.0 0.0 -0.135567 0.04872220000000001 0.986804 -2.16943e-18 -0.123954 0.00624549 0.0 0.269998 0.897533 -0.359088 -0.0402416 0.17468 0.190413 -0.0402385 0.174631 0.191953 0.39162 -0.0623229 -0.191561 -0.255069 5.52542e-10 -0.00452362 -0.255083 4.27298e-10 -0.00436596 0.264677 0.953…
665.0 -0.0261618 0.96682 0.0292999 0.0 0.0 -0.0292999 0.0 0.0 -0.0292999 0.200926 -0.0110245 -0.224814 0.0 0.0 0.224814 0.0 0.0 0.224814 -0.047609 0.986583 -2.16943e-18 0.205507 0.0112996 0.0 0.250751 0.904366 -0.34317 -0.0313625 0.174605 0.166587 -0.0313428 0.174717 0.169147 0.376661 -0.0445908 -0.160877 -0.264124 5.90797e-10 -0.033882 -0.264177 4.47209e-10 -0.0332928 0.245662 0.958482 -2.16943e…
667.0 -0.0334798 0.967192 0.0374862 0.0 0.0 -0.0374862 0.0 0.0 -0.0374862 0.176105 -0.00821724 -0.19696 0.0 0.0 0.19696 0.0 0.0 0.19696 -0.05509099999999999 0.986141 -2.16943e-18 0.179958 0.0113732 0.0 0.26972 0.899336 -0.354492 -0.0428772 0.174937 0.184428 -0.0427939 0.174707 0.184873 0.349509 -0.0630402 -0.40095 0.0196381 5.19919e-10 -0.0757974 0.0196481 4.20723e-10 -0.0758927 0.263817 0.954895…
668.0 -0.0112372 0.965876 0.0125925 0.0 0.0 -0.0125925 0.0 0.0 -0.0125925 0.514577 -0.036866 -0.576365 0.0 0.0 0.576365 0.0 0.0 0.576365 -0.032331 0.987295 -2.16943e-18 0.527278 0.0201632 0.0 0.310691 0.878163 -0.432512 -0.0138498 0.175343 0.243814 -0.0107309 0.175427 0.246943 0.650558 -0.22438 -1.06653 0.323556 3.84466e-10 0.150875 0.322688 4.03647e-10 0.162226 0.313187 0.938454 -2.16943e-18 0.7…
669.0 0.212203 0.920769 -0.242767 0.0 0.0 0.242767 0.0 0.0 0.242767 -0.356757 0.120956 0.420858 0.0 0.0 -0.420858 0.0 0.0 -0.420858 0.199884 0.966466 -2.16943e-18 -0.376248 0.0830064 0.0 0.050717 0.945772 -0.291779 0.224552 0.0482987 -0.0120433 0.229743 0.0396305 -0.00778051 -0.300354 0.0957747 0.27393 0.487626 -0.732318 -0.343987 0.488087 -0.731778 -0.354942 0.07220948 0.990159 -2.16943e-18 -0.2…
670.0 -0.010519 0.965824 0.011788 0.0 0.0 -0.011788 0.0 0.0 -0.011788 0.262981 -0.0190534 -0.294575 0.0 0.0 0.294575 0.0 0.0 0.294575 -0.031595 0.987323 -2.16943e-18 0.269495 0.0100884 0.0 0.259842 0.900478 -0.352622 -0.0329891 0.174573 0.191109 -0.0329128 0.174618 0.191138 0.362674 -0.0732147 -0.429208 0.0289145 5.56747e-10 -0.0162615 0.0288956 4.5024e-10 -0.0160527 0.25508000000000003 0.955479 …
672.0 0.0893917 0.952901 -0.100823 0.0 0.0 0.100823 0.0 0.0 0.100823 0.224649 -0.0420259 -0.255334 0.0 0.0 0.255334 0.0 0.0 0.255334 0.07142782 0.985377 -2.16943e-18 0.233098 -0.0175606 0.0 0.266365 0.89718 -0.369822 -0.0247822 0.17547 0.19355 -0.0246298 0.175178 0.193732 0.400673 -0.103008 -0.471125 0.0158073 5.22204e-10 0.107334 0.0158097 4.4224e-10 0.107325 0.263627 0.95319 -2.16943e-18 0.4291…
673.0 0.0717114 0.956026 -0.0807637 0.0 0.0 0.0807637 0.0 0.0 0.0807637 -0.121216 0.0201689 0.137286 0.0 0.0 -0.137286 0.0 0.0 -0.137286 0.053103000000000004 0.986573 -2.16943e-18 -0.125494 0.00692612 0.0 0.264588 0.899599 -0.357907 -0.0344729 0.174757 0.183357 -0.034598 0.174963 0.183768 0.345841 -0.0585628 -0.331727 -0.0501862 5.18795e-10 -0.0546209 -0.0501297 4.3825e-10 -0.0545305 0.259922 0.9…
674.0 0.000271925 0.964977 -0.000304932 0.0 0.0 0.000304932 0.0 0.0 0.000304932 -0.0549415 0.00464913 0.0616007 0.0 0.0 -0.0616007 0.0 0.0 -0.0616007 -0.02052899999999999 0.98767 -2.16943e-18 -0.0563774 -0.00142801 0.0 0.263343 0.899556 -0.357161 -0.0334868 0.174635 0.179957 -0.0334962 0.17459 0.187362 0.365701 -0.0755189 -0.296564 -0.120352 3.07431e-10 0.0610206 -0.120421 4.03299e-10 0.0617924 0…
676.0 0.134149 0.943338 -0.15196 0.0 0.0 0.15196 0.0 0.0 0.15196 -0.17166 0.0412944 0.197252 0.0 0.0 -0.197252 0.0 0.0 -0.197252 0.11800160000000001 0.980668 -2.16943e-18 -0.179145 0.0227528 0.0 0.0166494 0.96113 -0.0404336 -0.0123045 0.052091 0.00996684 -0.00868801 0.0609401 -0.00182754 -0.225943 -0.010903 -0.137028 0.373691 0.0831919 -0.270501 0.19585 0.432683 -0.491127 -0.0024824999999999986 0…
677.0 0.13928 0.942088 -0.15786 0.0 0.0 0.15786 0.0 0.0 0.15786 -0.072074 0.0177886 0.0829382 0.0 0.0 -0.0829382 0.0 0.0 -0.0829382 0.1233581 0.979972 -2.16943e-18 -0.0752671 0.0100111 0.0 0.155714 0.93327 -0.290751 0.0950674 0.0523924 0.124169 0.100335 0.0419743 0.122575 0.0301113 0.0148121 -0.0572411 0.128692 -0.176758 -0.031542 0.119398 -0.159563 -0.0372796 0.1600834 0.979697 -2.16943e-18 0.04…
678.0 0.0783777 0.954891 -0.0883186 0.0 0.0 0.0883186 0.0 0.0 0.0883186 -0.267932 0.0466635 0.303843 0.0 0.0 -0.303843 0.0 0.0 -0.303843 0.060007500000000005 0.986165 -2.16943e-18 -0.277622 0.0174268 0.0 -0.206323 0.963942 0.176195 0.0099287 0.0345317 -0.120647 -0.00937171 0.10716 -0.0781297 -0.950652 -0.264155 -0.640557 0.509903 1.81063 -3.4147 1.03678 1.55014 -1.46607 -0.227076 0.969913 -2.1694…
679.0 0.00720484 0.964363 -0.00808078 0.0 0.0 0.00808078 0.0 0.0 0.00808078 0.372628 -0.0344518 -0.418079 0.0 0.0 0.418079 0.0 0.0 0.418079 -0.01341189999999999 0.987823 -2.16943e-18 0.382693 0.00671627 0.0 0.289531 0.887044 -0.404298 -0.0163526 0.175317 0.221712 -0.0163446 0.175221 0.221751 0.529742 -0.188229 -0.75933 0.140716 4.46246e-10 0.306344 0.140729 3.94181e-10 0.306178 0.289829 0.945386 …
681.0 0.138569 0.942263 -0.157042 0.0 0.0 0.157042 0.0 0.0 0.157042 -0.0246585 0.00606455 0.0283697 0.0 0.0 -0.0283697 0.0 0.0 -0.0283697 0.1226155 0.98007 -2.16943e-18 -0.0257485 0.00340331 0.0 0.265302 0.89709 -0.362128 -0.032041 0.174979 0.191756 -0.0318396 0.174564 0.192597 0.400579 -0.119932 -0.00557581 -0.501496 6.59662e-10 0.467813 -0.501488 3.50126e-10 0.467786 0.261201 0.952807 -2.16943e…
684.0 0.218105 0.918745 -0.249737 0.0 0.0 0.249737 0.0 0.0 0.249737 -0.155368 0.0538867 0.183722 0.0 0.0 -0.183722 0.0 0.0 -0.183722 0.206111 0.96507 -2.16943e-18 -0.163992 0.0373799 0.0 0.181033 0.926048 -0.331319 0.116241 0.0354207 0.150907 0.118348 0.0313505 0.153106 0.0645924 0.0383216 0.0478398 0.0350269 -0.266622 -0.0842544 -0.0131414 -0.173431 -0.135853 0.189439 0.974925 -2.16943e-18 0.055…
686.0 0.0248364 0.962557 -0.0278824 0.0 0.0 0.0278824 0.0 0.0 0.0278824 -0.0066774 0.000750984 0.0075071 0.0 0.0 -0.0075071 0.0 0.0 -0.0075071 0.004715700000000003 0.987961 -2.16943e-18 -0.00687274 1.54871e-05 0.0 0.273173 0.897721 -0.357164 -0.0456362 0.174621 0.190842 -0.045681 0.174689 0.191094 0.395542 -0.0747276 -0.349105 -0.0936381 5.5181e-10 -0.0216287 -0.0936366 4.1874e-10 -0.0216359 0.26…
687.0 -0.00265017 0.965219 0.00297089 0.0 0.0 -0.00297089 0.0 0.0 -0.00297089 0.443393 -0.0360572 -0.496999 0.0 0.0 0.496999 0.0 0.0 0.496999 -0.023526999999999992 0.987589 -2.16943e-18 0.454817 0.0130113 0.0 0.310318 0.878994 -0.431986 -0.0128021 0.17498 0.237465 -0.0127845 0.174779 0.237527 0.61254 -0.220912 -0.936472 0.225455 3.98164e-10 0.246688 0.225482 3.76816e-10 0.246337 0.312696000000000…
688.0 0.255113 0.904987 -0.293851 0.0 0.0 0.293851 0.0 0.0 0.293851 -0.20917 0.0830519 0.251434 0.0 0.0 -0.251434 0.0 0.0 -0.251434 0.24527700000000002 0.955229 -2.16943e-18 -0.221957 0.0610039 0.0 0.195025 0.921233 -0.370953 0.140038 0.0376965 0.155953 0.14329 0.0314146 0.159329 -0.0251726 0.0857419 -0.0227502 0.316259 -0.412959 -0.344327 0.384004 -0.543555 -0.277411 0.208658 0.972024 -2.16943e-…
689.0 0.0929726 0.952224 -0.104894 0.0 0.0 0.104894 0.0 0.0 0.104894 -0.108282 0.0207134 0.123167 0.0 0.0 -0.123167 0.0 0.0 -0.123167 0.0751442536 0.985089 -2.16943e-18 -0.112406 0.00892858 0.0 0.155808 0.932589 -0.296041 0.102025 0.0481022 0.119278 0.0995256 0.0519492 0.123838 0.0173732 0.0208165 -0.122847 0.236807 -0.21304 -0.0856881 0.2499 -0.238555 -0.0697488 0.1609335 0.979308 -2.16943e-18 0…
690.0 0.22067 0.917851 -0.252772 0.0 0.0 0.252772 0.0 0.0 0.252772 -0.490415 0.171762 0.58053 0.0 0.0 -0.58053 0.0 0.0 -0.58053 0.20881899999999998 0.964448 -2.16943e-18 -0.517824 0.119686 0.0 0.0515601 0.94423 -0.283877 0.179581 0.111394 -0.0328982 0.189666 0.0947548 -0.0233195 -0.555366 0.0623135 -0.0522446 0.366042 0.760905 -1.43694 0.340769 0.807737 -1.45309 0.06916907 0.988537 -2.16943e-18 -…
691.0 0.197919 0.925478 -0.225963 0.0 0.0 0.225963 0.0 0.0 0.225963 -0.371217 0.118943 0.435497 0.0 0.0 -0.435497 0.0 0.0 -0.435497 0.184835 0.969654 -2.16943e-18 -0.390724 0.0793397 0.0 0.027727 0.944942 -0.292175 0.226556 0.0936835 -0.054114 0.235377 0.0809181 -0.0482201 -0.433154 0.0788026 0.0142651 0.761566 -0.413407 -0.744483 0.803619 -0.494261 -0.708995 0.0513266 0.989345 -2.16943e-18 -0.34…
692.0 0.0301456 0.961944 -0.0338533 0.0 0.0 0.0338533 0.0 0.0 0.0338533 0.483711 -0.057328 -0.544189 0.0 0.0 0.544189 0.0 0.0 0.544189 0.010181999999999997 0.987933 -2.16943e-18 0.498189 -0.00409736 0.0 0.308925 0.878437 -0.426443 -0.018087 0.175399 0.243933 -0.0181445 0.175304 0.243901 0.635714 -0.215491 -1.03412 0.308955 3.98164e-10 0.141076 0.308989 3.78072e-10 0.140651 0.310334 0.938568 -2.16…
693.0 0.118875 0.946871 -0.134445 0.0 0.0 0.134445 0.0 0.0 0.134445 -0.188699 0.0419113 0.215955 0.0 0.0 -0.215955 0.0 0.0 -0.215955 0.1020774 0.982549 -2.16943e-18 -0.196537 0.0214712 0.0 -0.0202122 0.968101 0.0517965 -0.0656146 0.0513652 -0.0291068 -0.0421847 0.021139 -0.0204107 -0.800606 -0.125863 -1.48004 2.95516 -2.558 1.49417 1.22369 2.59571 -2.3411 -0.047989000000000004 0.985533 -2.16943e-…
694.0 0.0739532 0.95565 -0.0833032 0.0 0.0 0.0833032 0.0 0.0 0.0833032 -0.121093 0.0204645 0.137204 0.0 0.0 -0.137204 0.0 0.0 -0.137204 0.05542420000000001 0.986442 -2.16943e-18 -0.125402 0.00724049 0.0 0.272368 0.897087 -0.358845 -0.0432722 0.174547 0.192645 -0.043419 0.174806 0.193118 0.390931 -0.0718093 -0.326254 -0.112333 5.57278e-10 -0.0228124 -0.112276 4.14688e-10 -0.0226904 0.266645 0.9530…
697.0 0.135432 0.943029 -0.153434 0.0 0.0 0.153434 0.0 0.0 0.153434 -0.00670208 0.0016227 0.00770399 0.0 0.0 -0.00770399 0.0 0.0 -0.00770399 0.11934040000000001 0.980497 -2.16943e-18 -0.00699548 0.000898961 0.0 0.283212 0.892539 -0.367089 -0.048737 0.174802 0.203209 -0.0486188 0.17454 0.204736 0.386221 -0.068901 -0.265934 -0.17067 6.31748e-10 -0.0368879 -0.170694 4.091e-10 -0.0366834 0.277292 0.9…
698.0 0.169184 0.934157 -0.192426 0.0 0.0 0.192426 0.0 0.0 0.192426 -0.420928 0.119464 0.488839 0.0 0.0 -0.488839 0.0 0.0 -0.488839 0.1546486 0.975258 -2.16943e-18 -0.441322 0.0743015 0.0 0.112415 0.940687 -0.217822 0.067483 0.0436432 0.107081 0.0754949 0.0380148 0.10883 -0.566384 0.0448567 -0.395507 1.43992 -1.38376 0.173704 1.18471 -0.141694 -0.642684 0.10985110000000001 0.982164 -2.16943e-18 -…
699.0 0.146911 0.940169 -0.166652 0.0 0.0 0.166652 0.0 0.0 0.166652 -0.0444772 0.0113932 0.0512948 0.0 0.0 -0.0512948 0.0 0.0 -0.0512948 0.1313319 0.978875 -2.16943e-18 -0.0464943 0.00660058 0.0 0.263135 0.899568 -0.36148 -0.0289113 0.174877 0.188312 -0.028819 0.174775 0.178416 0.377607 -0.0441179 -0.123607 -0.303993 5.42707e-10 -0.0552575 -0.30419 4.60273e-10 -0.0530943 0.25938100000000003 0.955…
700.0 0.196173 0.926035 -0.223916 0.0 0.0 0.223916 0.0 0.0 0.223916 0.036403 -0.0115818 -0.0426786 0.0 0.0 0.0426786 0.0 0.0 0.0426786 0.182998 0.970025 -2.16943e-18 0.0383067 -0.00769686 0.0 0.263417 0.897779 -0.383045 -0.00630344 0.174815 0.183162 -0.00634573 0.174899 0.183096 0.426296 -0.0852077 -0.0149846 -0.499854 5.78173e-10 0.23573 -0.499855 4.53901e-10 0.235737 0.263714 0.953982 -2.16943e…
701.0 0.147785 0.939944 -0.16766 0.0 0.0 0.16766 0.0 0.0 0.16766 -0.0844127 0.0217136 0.0973769 0.0 0.0 -0.0973769 0.0 0.0 -0.0973769 0.1322454 0.978745 -2.16943e-18 -0.088251 0.0126193 0.0 0.260917 0.900945 -0.362552 -0.0245972 0.174943 0.169444 -0.0247159 0.174898 0.174177 0.386514 -0.0405073 -0.046156 -0.396234 5.61615e-10 -0.0338126 -0.396219 3.79198e-10 -0.0332355 0.25775 0.956329 -2.16943e-…
702.0 0.205986 0.922851 -0.235442 0.0 0.0 0.235442 0.0 0.0 0.235442 -0.271025 0.0896809 0.318938 0.0 0.0 -0.318938 0.0 0.0 -0.318938 0.19333 0.967887 -2.16943e-18 -0.285585 0.0608143 0.0 0.112142 0.942668 -0.264568 0.153765 -0.0125199 0.0958469 0.154226 -0.012587 0.095733 -0.00167116 0.0695481 0.561223 -0.295883 -0.538297 0.124477 -0.309824 -0.511535 0.111636 0.1206127 0.986363 -2.16943e-18 -0.08…
703.0 0.20554 0.922998 -0.234917 0.0 0.0 0.234917 0.0 0.0 0.234917 -0.11142 0.0368035 0.131095 0.0 0.0 -0.131095 0.0 0.0 -0.131095 0.19286 0.967987 -2.16943e-18 -0.117398 0.0249352 0.0 0.237484 0.904936 -0.374722 0.0171737 0.174719 0.159261 0.016843 0.175368 0.158791 0.267732 -0.0487045 -0.185003 -0.122075 4.71349e-10 0.0742046 -0.122079 2.92083e-10 0.074226 0.24027300000000001 0.959511 -2.16943e…
704.0 0.0432257 0.960296 -0.0485823 0.0 0.0 0.0485823 0.0 0.0 0.0485823 -0.250491 0.0334355 0.282333 0.0 0.0 -0.282333 0.0 0.0 -0.282333 0.0236646 0.987723 -2.16943e-18 -0.258408 0.00593236 0.0 -0.185286 0.973676 0.279681 -0.0867511 -0.00329499 -0.046831 -0.0669 -0.0525165 -0.0316926 -1.25121 -0.207758 -1.76651 2.24406 1.95593 -0.0891794 1.81625 2.88388 -1.22768 -0.219628 0.965971 -2.16943e-18 -0…
707.0 0.135781 0.942944 -0.153836 0.0 0.0 0.153836 0.0 0.0 0.153836 -0.563687 0.136719 0.648016 0.0 0.0 -0.648016 0.0 0.0 -0.648016 0.119705 0.98045 -2.16943e-18 -0.58839 0.0758518 0.0 0.0549003 0.948073 -0.189399 0.108834 0.0400522 0.0458258 0.108722 0.0457854 0.0396572 -0.828943 -0.00737818 -0.539443 1.89046 -1.75896 0.457519 0.71526 1.65635 -1.82859 0.056222600000000005 0.986787 -2.16943e-18 -…
708.0 0.111453 0.948487 -0.125959 0.0 0.0 0.125959 0.0 0.0 0.125959 0.100815 -0.0214955 -0.115163 0.0 0.0 0.115163 0.0 0.0 0.115163 0.09435110000000001 0.98336 -2.16943e-18 0.104902 -0.0105603 0.0 0.264692 0.900013 -0.351425 -0.0413355 0.174931 0.189399 -0.0412517 0.174771 0.1895 0.374957 -0.059595 -0.26126 -0.159412 5.49447e-10 -0.0320993 -0.159421 4.25494e-10 -0.0319955 0.258818 0.955269 -2.169…
710.0 0.0685475 0.956546 -0.0771815 0.0 0.0 0.0771815 0.0 0.0 0.0771815 -0.228295 0.0371455 0.258408 0.0 0.0 -0.258408 0.0 0.0 -0.258408 0.0498281 0.986748 -2.16943e-18 -0.236259 0.0121905 0.0 -0.173408 0.969461 0.177866 -0.0229953 0.0408198 -0.0716345 -0.0345235 0.0710712 -0.0658107 -0.990944 -0.27842 -1.14132 1.50266 1.16088 -2.06528 0.396055 3.88721 -2.50282 -0.198523 0.974419 -2.16943e-18 -0.…
711.0 0.0571018 0.958333 -0.0642392 0.0 0.0 0.0642392 0.0 0.0 0.0642392 0.103264 -0.0154329 -0.116649 0.0 0.0 0.116649 0.0 0.0 0.116649 0.0379916 0.987281 -2.16943e-18 0.106713 -0.00412227 0.0 0.262596 0.899115 -0.351579 -0.039844 0.174922 0.190718 -0.0397256 0.174826 0.191244 0.378928 -0.0575186 -0.231588 -0.195877 5.57581e-10 -0.0276186 -0.195898 4.44617e-10 -0.0273891 0.256923 0.954322 -2.1694…
713.0 0.1291 0.944537 -0.146163 0.0 0.0 0.146163 0.0 0.0 0.146163 -0.29149 0.0683353 0.334485 0.0 0.0 -0.334485 0.0 0.0 -0.334485 0.11273430000000001 0.981321 -2.16943e-18 -0.304 0.0368206 0.0 -0.0351082 0.986719 0.465911 -0.330055 -0.259019 0.109047 -0.330006 -0.238934 0.0954825 -0.38069 0.152661 2.31422 -3.73107 3.02129 -1.04307 -3.02597 2.86781 -1.75177 -0.10698500000000001 0.949603 -2.16943e-…
715.0 0.108777 0.949053 -0.122903 0.0 0.0 0.122903 0.0 0.0 0.122903 -0.0196807 0.00413345 0.0224673 0.0 0.0 -0.0224673 0.0 0.0 -0.0224673 0.0915667 0.983636 -2.16943e-18 -0.0204716 0.00199765 0.0 0.282797 0.89039 -0.377428 -0.0386525 0.174663 0.212798 -0.0386203 0.174581 0.214684 0.372103 -0.106961 -0.572355 0.156257 4.35762e-10 0.0499102 0.156241 4.11306e-10 0.0500966 0.278729 0.947677 -2.16943e…
716.0 -0.0854876 0.968105 0.0956071 0.0 0.0 -0.0956071 0.0 0.0 -0.0956071 0.110823 0.00127382 -0.123821 0.0 0.0 0.123821 0.0 0.0 0.123821 -0.10806700000000001 0.981244 -2.16943e-18 0.112526 0.0137095 0.0 -0.410291 0.894976 0.293251 0.295717 -0.220265 -0.237031 0.295611 -0.220032 -0.23749 -0.500592 -0.134252 3.28054 1.17949 -8.80666 3.71938 1.12454 -8.67851 3.6328 -0.404879 0.90148 -2.16943e-18 -0…
717.0 0.0229855 0.962763 -0.0258017 0.0 0.0 0.0258017 0.0 0.0 0.0258017 0.337468 -0.037243 -0.379313 0.0 0.0 0.379313 0.0 0.0 0.379313 0.002810800000000002 0.987964 -2.16943e-18 0.347261 -5.9988e-05 0.0 0.288769 0.887501 -0.40349 -0.0162221 0.174535 0.220252 -0.016318 0.174591 0.220162 0.515957 -0.178278 -0.65526 0.0483014 4.53127e-10 0.314053 0.0483119 3.98111e-10 0.313852 0.289004 0.945779 -2.1…
720.0 -0.0395069 0.967453 0.0442261 0.0 0.0 -0.0442261 0.0 0.0 -0.0442261 -0.0556758 0.00222194 0.0622512 0.0 0.0 -0.0622512 0.0 0.0 -0.0622512 -0.06124800000000001 0.985731 -2.16943e-18 -0.056852 -0.00397788 0.0 -0.387406 0.902157 0.268381 0.30078 -0.236071 -0.225535 0.294667 -0.220166 -0.231478 -0.431854 -0.115349 3.2742 1.26362 -9.4436 3.82168 1.01419 -8.56759 3.52475 -0.381842 0.910437 -2.169…
721.0 -0.00584773 0.965474 0.00655451 0.0 0.0 -0.00655451 0.0 0.0 -0.00655451 0.164121 -0.0127547 -0.183911 0.0 0.0 0.183911 0.0 0.0 0.183911 -0.026805999999999996 0.98749 -2.16943e-18 0.168284 0.00541783 0.0 0.273638 0.897354 -0.359253 -0.0436263 0.174676 0.190322 -0.0436222 0.174712 0.19046 0.374579 -0.068052 -0.329421 -0.0885444 5.34375e-10 -0.037262 -0.0885485 4.19646e-10 -0.0372124 0.267901 …
723.0 -0.0168267 0.966259 0.0188517 0.0 0.0 -0.0188517 0.0 0.0 -0.0188517 -0.0908245 0.00593579 0.101687 0.0 0.0 -0.101687 0.0 0.0 -0.101687 -0.03805599999999999 0.987058 -2.16943e-18 -0.0930021 -0.00413953 0.0 -0.216993 0.968166 0.213907 -0.000795307 0.0240851 -0.00870477 -0.000811279 0.0242038 -0.00864793 -0.760425 -0.178642 -0.330317 1.68491 -0.756058 -0.465834 1.98505 -1.31989 -0.278184 -0.23…
725.0 0.11005 0.948785 -0.124356 0.0 0.0 0.124356 0.0 0.0 0.124356 -0.33897 0.0717068 0.387082 0.0 0.0 -0.387082 0.0 0.0 -0.387082 0.0928911 0.983506 -2.16943e-18 -0.352648 0.0349296 0.0 -0.105032 0.956122 0.0566326 0.257161 -0.353581 0.00992179 0.257018 -0.360636 0.0171521 0.0463757 0.0361562 3.42249 0.243469 -7.21686 1.66455 0.170263 -7.07759 1.58715 -0.10602199999999999 0.97751 -2.16943e-18 -0…
726.0 0.0533121 0.958891 -0.0599598 0.0 0.0 0.0599598 0.0 0.0 0.0599598 0.111661 -0.0161995 -0.126054 0.0 0.0 0.126054 0.0 0.0 0.126054 0.0340764 0.987424 -2.16943e-18 0.115335 -0.00396109 0.0 0.278122 0.893581 -0.37606 -0.0331151 0.174568 0.197256 -0.0333501 0.175009 0.198809 0.373522 -0.096814 -0.488493 0.0692878 4.54866e-10 0.0439785 0.0692611 4.42761e-10 0.0442521 0.27464700000000003 0.950471…
727.0 0.0692075 0.956439 -0.0779285 0.0 0.0 0.0779285 0.0 0.0 0.0779285 -0.132429 0.0216489 0.149915 0.0 0.0 -0.149915 0.0 0.0 -0.149915 0.0505111 0.986712 -2.16943e-18 -0.13706 0.00717471 0.0 0.266787 0.898283 -0.355159 -0.0408355 0.174933 0.191757 -0.0406541 0.174574 0.192604 0.394502 -0.0655116 -0.250859 -0.195796 5.65833e-10 -0.0096041 -0.195811 4.27698e-10 -0.00948564 0.261188 0.953824 -2.16…
729.0 0.147794 0.939942 -0.16767 0.0 0.0 0.16767 0.0 0.0 0.16767 -0.261146 0.0671779 0.301254 0.0 0.0 -0.301254 0.0 0.0 -0.301254 0.1322548 0.978744 -2.16943e-18 -0.273021 0.0390432 0.0 -0.225918 0.944624 0.24592 0.181481 -0.340251 -0.077527 0.184373 -0.353681 -0.0683475 0.0374229 -0.0726211 3.7544 -1.34158 -5.27213 2.87546 -1.25502 -6.0431 2.74851 -0.23843000000000003 0.947415 -2.16943e-18 -0.34…
730.0 0.0871492 0.953318 -0.0982745 0.0 0.0 0.0982745 0.0 0.0 0.0982745 -0.605657 0.111706 0.68806 0.0 0.0 -0.68806 0.0 0.0 -0.68806 0.06910127 0.985549 -2.16943e-18 -0.628258 0.0457206 0.0 -0.284413 0.930697 0.274432 0.262299 -0.399706 -0.172818 0.223777 -0.324068 -0.182462 -0.474046 -0.0932274 4.43595 -0.287896 -7.5122 1.41809 -0.783565 -6.24926 1.58817 -0.290185 0.933782 -2.16943e-18 -0.803843…
732.0 0.0563174 0.95845 -0.0633532 0.0 0.0 0.0633532 0.0 0.0 0.0633532 -0.199388 0.0296181 0.225203 0.0 0.0 -0.225203 0.0 0.0 -0.225203 0.0371811 0.987312 -2.16943e-18 -0.206027 0.0077759 0.0 -0.162884 0.971986 0.18873 -0.0576752 0.0670612 -0.0520494 -0.0481631 0.0511698 -0.048113 -0.993645 -0.2349 -1.32288 1.89043 0.575295 -1.96948 0.293854 4.36461 -2.17057 -0.191129 0.975358 -2.16943e-18 -0.756…
733.0 0.289325 0.890575 -0.33533 0.0 0.0 0.33533 0.0 0.0 0.33533 -0.421645 0.188013 0.515776 0.0 0.0 -0.515776 0.0 0.0 -0.515776 0.281673 0.944409 -2.16943e-18 -0.449729 0.143912 0.0 0.170644 0.921651 -0.421688 0.212939 0.0546667 0.116096 0.216055 0.0498516 0.118805 -0.421272 0.246485 -0.157806 0.456853 0.645414 -2.09908 0.47959 0.600588 -2.07133 0.197082 0.973218 -2.16943e-18 -0.329993 0.235758 …
737.0 0.106268 0.949576 -0.12004 0.0 0.0 0.12004 0.0 0.0 0.12004 -0.152108 0.0314922 0.173541 0.0 0.0 -0.173541 0.0 0.0 -0.173541 0.08895800000000001 0.983887 -2.16943e-18 -0.15817 0.0149775 0.0 -0.218983 0.967988 0.23615 -0.039338 0.0569618 -0.0467184 -0.0413232 0.0635596 -0.0423134 -0.998807 -0.247844 -1.04733 3.96501 -3.3877 -0.359318 3.19492 -1.62827 -0.138047 -0.24557800000000002 0.966851 -2…
738.0 0.216509 0.919296 -0.247851 0.0 0.0 0.247851 0.0 0.0 0.247851 -0.315948 0.108914 0.373365 0.0 0.0 -0.373365 0.0 0.0 -0.373365 0.20442700000000003 0.965452 -2.16943e-18 -0.333411 0.0753355 0.0 0.0943763 0.941826 -0.302787 0.195869 0.0243042 0.0516491 0.198451 0.019495 0.0541209 -0.153834 0.0970536 0.308166 0.247732 -0.679104 -0.195836 0.201152 -0.588478 -0.248249 0.11156630000000001 0.987223…
739.0 0.111867 0.948398 -0.126432 0.0 0.0 0.126432 0.0 0.0 0.126432 -0.167722 0.0358444 0.191612 0.0 0.0 -0.191612 0.0 0.0 -0.191612 0.09478210000000001 0.983316 -2.16943e-18 -0.174531 0.0176532 0.0 -0.048246 0.963709 0.0105609 -0.00883969 0.0900443 -0.0816944 0.00975382 0.070776 -0.0808763 -0.311992 -0.00392257 0.203787 0.0195307 0.267052 -0.490477 0.0607413 0.187866 -0.453368 -0.066308999999999…
741.0 0.129457 0.944454 -0.146572 0.0 0.0 0.146572 0.0 0.0 0.146572 -0.147712 0.0346926 0.169516 0.0 0.0 -0.169516 0.0 0.0 -0.169516 0.1131064 0.981276 -2.16943e-18 -0.154059 0.0187237 0.0 0.273343 0.895599 -0.372485 -0.030679 0.174627 0.191481 -0.0307927 0.174839 0.193776 0.405541 -0.0864082 -0.324683 -0.13862 5.49641e-10 0.0549399 -0.138651 4.33857e-10 0.0552786 0.269973 0.952082 -2.16943e-18 0…
742.0 0.0821062 0.954233 -0.0925484 0.0 0.0 0.0925484 0.0 0.0 0.0925484 -0.172989 0.0308824 0.196321 0.0 0.0 -0.196321 0.0 0.0 -0.196321 0.0638718 0.985915 -2.16943e-18 -0.179329 0.0120186 0.0 -0.090081 0.967449 0.0744179 -0.0218302 0.0406898 -0.0878642 -0.0117302 0.0701019 -0.0810817 -0.67775 -0.125961 -0.793882 0.364449 2.5398 -2.10541 2.25375 -1.3881 0.661045 -0.11256999999999999 0.982831 -2.1…
744.0 0.151543 0.938969 -0.171997 0.0 0.0 0.171997 0.0 0.0 0.171997 -0.190857 0.0499782 0.220417 0.0 0.0 -0.220417 0.0 0.0 -0.220417 0.1361752 0.978175 -2.16943e-18 -0.199635 0.0294307 0.0 0.0482396 0.957983 -0.0661171 -0.0195447 0.0609119 0.0347703 -0.021357 0.0516448 0.0445427 -0.2256 -0.02022 -0.392825 0.488912 0.396685 -0.492578 0.456837 0.314024 -0.383105 0.028501700000000005 0.987241 -2.169…
746.0 -0.0124438 0.965962 0.0139439 0.0 0.0 -0.0139439 0.0 0.0 -0.0139439 -0.0771787 0.0054245 0.0864377 0.0 0.0 -0.0864377 0.0 0.0 -0.0864377 -0.033567 0.987247 -2.16943e-18 -0.0790718 -0.00313073 0.0 -0.527133 0.84983 0.473773 0.246076 -0.212449 -0.289894 0.244772 -0.210156 -0.294059 -0.738695 -0.180909 4.23225 -0.535908 -6.82114 3.06966 -0.552336 -6.64195 2.76901 -0.526673 0.839379 -2.16943e-1…
748.0 0.139726 0.941978 -0.158373 0.0 0.0 0.158373 0.0 0.0 0.158373 -0.267392 0.0661406 0.307737 0.0 0.0 -0.307737 0.0 0.0 -0.307737 0.12382380000000001 0.97991 -2.16943e-18 -0.279255 0.0372888 0.0 -0.0859103 0.967649 0.0664524 -0.00172929 0.0218636 -0.0750691 -0.0130429 0.081534 -0.0687826 -0.796416 -0.168565 -0.909837 1.84616 -1.30798 -2.4834 1.16333 1.54356 -1.87026 -0.107143 0.983927 -2.16943…
749.0 0.152628 0.938684 -0.17325 0.0 0.0 0.17325 0.0 0.0 0.17325 0.0718498 -0.0189109 -0.0830053 0.0 0.0 0.0830053 0.0 0.0 0.0830053 0.1373097 0.978007 -2.16943e-18 0.0751649 -0.0111772 0.0 0.259548 0.900865 -0.347699 -0.0390738 0.174999 0.186703 -0.0389611 0.17478 0.186858 0.353187 -0.0492981 -0.249032 -0.144073 5.37497e-10 -0.0606925 -0.144073 4.36613e-10 -0.0606981 0.253756 0.955714 -2.16943e-…
750.0 0.104216 0.949999 -0.117699 0.0 0.0 0.117699 0.0 0.0 0.117699 0.154498 -0.03161 -0.176183 0.0 0.0 0.176183 0.0 0.0 0.176183 0.0868241 0.984086 -2.16943e-18 0.160612 -0.0148296 0.0 0.261279 0.899273 -0.358058 -0.0304883 0.17463 0.191638 -0.0304581 0.174575 0.191661 0.383247 -0.0708247 -0.314599 -0.117873 5.63685e-10 0.0149857 -0.117874 4.51929e-10 0.0149996 0.257131 0.954604 -2.16943e-18 0.3…
751.0 0.109521 0.948896 -0.123753 0.0 0.0 0.123753 0.0 0.0 0.123753 -0.14902 0.0314301 0.170149 0.0 0.0 -0.170149 0.0 0.0 -0.170149 0.092341 0.98356 -2.16943e-18 -0.155022 0.0152604 0.0 0.324338 0.87178 -0.445652 -0.0197984 0.175196 0.248615 -0.0194389 0.174648 0.251188 0.493835 -0.154156 -0.70158 0.138143 3.29547e-10 0.0167158 0.138087 3.32013e-10 0.0173331 0.32672 0.933415 -2.16943e-18 0.554009…
753.0 0.172073 0.933331 -0.195783 0.0 0.0 0.195783 0.0 0.0 0.195783 -0.563767 0.16205 0.655351 0.0 0.0 -0.655351 0.0 0.0 -0.655351 0.1576782 0.974743 -2.16943e-18 -0.59131 0.101596 0.0 -0.150503 0.938316 -0.199984 0.339705 0.106436 -0.273733 0.339242 0.115568 -0.2885 -0.780703 0.0555044 1.11594 0.965927 -2.24614 -0.157542 0.891374 -2.09618 -0.258314 -0.115553 0.979234 -2.16943e-18 -0.781265 0.007…
755.0 0.12244 0.946072 -0.138527 0.0 0.0 0.138527 0.0 0.0 0.138527 0.208835 -0.047279 -0.239218 0.0 0.0 0.239218 0.0 0.0 0.239218 0.10579150000000001 0.982136 -2.16943e-18 0.21761 -0.0246726 0.0 0.255866 0.902922 -0.330726 -0.0523928 0.175078 0.184589 -0.0521371 0.174581 0.184928 0.34838 -0.0618475 -0.469782 0.095375 5.77103e-10 -0.0868607 0.0953721 4.44943e-10 -0.0868499 0.24747200000000003 0.95…
759.0 0.0377815 0.961005 -0.0424485 0.0 0.0 0.0424485 0.0 0.0 0.0424485 -0.0609647 0.00775727 0.0686597 0.0 0.0 -0.0686597 0.0 0.0 -0.0686597 0.018050200000000002 0.987834 -2.16943e-18 -0.0628491 0.00105719 0.0 0.265751 0.89888 -0.358209 -0.0357177 0.174678 0.188635 -0.0358515 0.174879 0.18956 0.370098 -0.0726436 -0.40404 -0.00592174 5.49725e-10 -0.0248769 -0.00593581 4.42291e-10 -0.0247237 0.260…
760.0 -0.0451663 0.96766 0.0505531 0.0 0.0 -0.0505531 0.0 0.0 -0.0505531 -0.110883 0.00372266 0.12395 0.0 0.0 -0.12395 0.0 0.0 -0.12395 -0.06702499999999999 0.985308 -2.16943e-18 -0.113147 -0.00863648 0.0 -0.417917 0.891292 0.294887 0.300305 -0.211529 -0.252791 0.294537 -0.197714 -0.257999 -0.527291 -0.130651 3.34291 0.884343 -8.13055 3.44647 0.774458 -7.67925 3.40963 -0.411789 0.898007 -2.16943e…
763.0 0.16142 0.936322 -0.183421 0.0 0.0 0.183421 0.0 0.0 0.183421 -0.122814 0.0336639 0.14227 0.0 0.0 -0.14227 0.0 0.0 -0.14227 0.1465127 0.97659 -2.16943e-18 -0.12863 0.020467 0.0 0.156195 0.933702 -0.289352 0.0961163 0.0470002 0.12386 0.0978708 0.0436312 0.125555 0.0770907 0.00181843 0.0712724 -0.158704 -0.0117565 0.0462398 -0.142644 -0.0428498 0.0634294 0.1603385 0.980054 -2.16943e-18 0.05288…
766.0 0.0431856 0.960301 -0.0485371 0.0 0.0 0.0485371 0.0 0.0 0.0485371 -0.160962 0.0214778 0.181423 0.0 0.0 -0.181423 0.0 0.0 -0.181423 0.023623200000000004 0.987724 -2.16943e-18 -0.166049 0.00380453 0.0 -0.13654 0.966611 0.122042 0.00598133 0.0277663 -0.112572 0.00779639 0.0408164 -0.103718 -0.712417 -0.20741 -0.849584 1.31268 1.05688 -2.22825 2.86086 -1.85245 -1.2574 -0.15727000000000002 0.977…
767.0 0.0771162 0.95511 -0.0868882 0.0 0.0 0.0868882 0.0 0.0 0.0868882 -0.192054 0.0331654 0.21774 0.0 0.0 -0.21774 0.0 0.0 -0.21774 0.0587005 0.986247 -2.16943e-18 -0.198968 0.0122039 0.0 -0.135769 0.968061 0.111886 0.00304391 0.0322128 -0.0839643 -0.0153415 0.0892891 -0.0781086 -0.846159 -0.255241 -0.957604 1.9012 -0.294714 -3.1163 1.52172 1.0574 -2.69504 -0.15715099999999999 0.980016 -2.16943e…
769.0 -0.139559 0.965848 0.156078 0.0 0.0 -0.156078 0.0 0.0 -0.156078 0.333761 0.0240605 -0.37385 0.0 0.0 0.37385 0.0 0.0 0.37385 -0.162786 0.972892 -2.16943e-18 0.336625 0.0618493 0.0 -0.378426 0.903915 0.310535 0.308326 -0.381477 -0.161527 0.309328 -0.384361 -0.160702 -0.274785 -0.187403 3.72592 0.609494 -10.6524 3.96215 0.633922 -10.7486 3.93642 -0.37725400000000003 0.908082 -2.16943e-18 -0.59…
770.0 0.0751211 0.955452 -0.0846267 0.0 0.0 0.0846267 0.0 0.0 0.0846267 -0.233825 0.0398345 0.264996 0.0 0.0 -0.264996 0.0 0.0 -0.264996 0.0566338 0.986371 -2.16943e-18 -0.242182 0.0143048 0.0 -0.564057 0.828563 0.527107 0.255855 -0.244619 -0.303916 0.240863 -0.211478 -0.32089 -0.834434 -0.194553 4.76897 -1.95104 -4.91197 1.57019 -1.70761 -5.19936 2.30606 -0.5631539999999999 0.813988 -2.16943e-18…
774.0 0.0803736 0.954541 -0.0905825 0.0 0.0 0.0905825 0.0 0.0 0.0905825 -0.175702 0.0310106 0.199331 0.0 0.0 -0.199331 0.0 0.0 -0.199331 0.0620759 0.986033 -2.16943e-18 -0.182102 0.0118448 0.0 -0.106191 0.966687 0.0819577 0.0106833 0.0181238 -0.0954052 -0.000200849 0.0701429 -0.0949474 -0.77496 -0.21947 -0.889235 2.08444 -0.815145 -2.57736 2.65982 -1.16291 -2.19633 -0.12625999999999998 0.981531 -…
775.0 0.133106 0.943588 -0.150762 0.0 0.0 0.150762 0.0 0.0 0.150762 -0.0298839 0.00715098 0.0343292 0.0 0.0 -0.0343292 0.0 0.0 -0.0343292 0.1169133 0.980806 -2.16943e-18 -0.0311827 0.00392248 0.0 0.144402 0.936111 -0.27625 0.0984016 0.0430843 0.117282 0.0964971 0.0469641 0.1052 0.0147078 0.0111154 -0.0556271 0.153409 -0.198827 0.00688546 0.0696946 -0.0372986 -0.0788374 0.14798460000000002 0.98148…
776.0 0.0939046 0.952045 -0.105955 0.0 0.0 0.105955 0.0 0.0 0.105955 -0.326588 0.0628324 0.371559 0.0 0.0 -0.371559 0.0 0.0 -0.371559 0.076111741 0.985012 -2.16943e-18 -0.339066 0.0272944 0.0 -0.10318 0.955131 0.0972452 0.25273 -0.435826 0.0356108 0.248555 -0.432267 0.0438897 0.168929 -0.0168261 3.77885 -0.427912 -6.93419 1.58188 -0.689467 -6.50446 1.70708 -0.108633 0.973179 -2.16943e-18 -0.21835…
777.0 -0.0425426 0.967569 0.0476201 0.0 0.0 -0.0476201 0.0 0.0 -0.0476201 0.185009 -0.00675461 -0.206832 0.0 0.0 0.206832 0.0 0.0 0.206832 -0.064347 0.985509 -2.16943e-18 0.188847 0.0138577 0.0 0.265929 0.899161 -0.359416 -0.0333044 0.174677 0.189241 -0.0331359 0.174595 0.188189 0.369774 -0.0687585 -0.321032 -0.0940813 5.50617e-10 -0.0017211 -0.0940865 4.39603e-10 -0.00165293 0.261508 0.95471 -2.…
778.0 0.172019 0.933347 -0.195721 0.0 0.0 0.195721 0.0 0.0 0.195721 -0.302063 0.0868053 0.351127 0.0 0.0 -0.351127 0.0 0.0 -0.351127 0.1576221 0.974752 -2.16943e-18 -0.316818 0.0544139 0.0 -0.124734 0.970359 0.105813 0.00206048 0.034482 -0.0457983 0.00848435 0.0353779 -0.0249638 -1.00007 -0.153249 -1.0784 1.73392 0.626818 -1.36706 0.0664573 4.20388 -1.65666 -0.145436 0.983005 -2.16943e-18 -0.7792…
779.0 0.0559837 0.958499 -0.0629764 0.0 0.0 0.0629764 0.0 0.0 0.0629764 -0.0625286 0.00926423 0.0706202 0.0 0.0 -0.0706202 0.0 0.0 -0.0706202 0.0368363 0.987325 -2.16943e-18 -0.0646078 0.00241405 0.0 0.264256 0.898455 -0.359434 -0.0330132 0.174636 0.189962 -0.0331716 0.174939 0.189817 0.383109 -0.0582507 -0.0820607 -0.363913 5.6996e-10 0.0514373 -0.363922 4.5874e-10 0.0514996 0.259858 0.954002 -2…
781.0 0.11114 0.948553 -0.125602 0.0 0.0 0.125602 0.0 0.0 0.125602 0.127953 -0.0272342 -0.146153 0.0 0.0 0.146153 0.0 0.0 0.146153 0.0940255 0.983393 -2.16943e-18 0.133135 -0.0133544 0.0 0.266485 0.898571 -0.361159 -0.0331941 0.174578 0.190826 -0.0331705 0.174533 0.190857 0.384341 -0.0742023 -0.342345 -0.0897865 5.50879e-10 0.00669956 -0.0897913 4.41818e-10 0.00671291 0.262164 0.954263 -2.16943e-…
782.0 0.162657 0.935982 -0.184855 0.0 0.0 0.184855 0.0 0.0 0.184855 -0.0509943 0.0140564 0.0590962 0.0 0.0 -0.0590962 0.0 0.0 -0.0590962 0.14780870000000002 0.976383 -2.16943e-18 -0.0534182 0.00857816 0.0 0.261001 0.899907 -0.355465 -0.0326366 0.174537 0.189551 -0.032894 0.17504 0.189188 0.370098 -0.0464927 -0.113158 -0.309363 5.46784e-10 -0.0204503 -0.309363 4.20523e-10 -0.0204466 0.256424 0.955…
784.0 0.223837 0.916735 -0.256524 0.0 0.0 0.256524 0.0 0.0 0.256524 -0.215252 0.0762968 0.255141 0.0 0.0 -0.255141 0.0 0.0 -0.255141 0.21216400000000002 0.963668 -2.16943e-18 -0.227383 0.053455 0.0 0.168042 0.930175 -0.319362 0.129688 0.0167472 0.141763 0.131396 0.0135122 0.143433 0.0215887 0.0437099 0.0939411 0.0915903 -0.373759 -0.0386004 0.0782054 -0.347793 -0.0536063 0.17694500000000002 0.977…
785.0 0.247682 0.9079 -0.284934 0.0 0.0 0.284934 0.0 0.0 0.284934 -0.151921 0.0587583 0.181981 0.0 0.0 -0.181981 0.0 0.0 -0.181981 0.23739500000000002 0.957357 -2.16943e-18 -0.161034 0.0427187 0.0 0.204063 0.917021 -0.383469 0.130787 0.0579201 0.162545 0.133408 0.0528452 0.165432 0.00906093 0.0862855 -0.129229 0.466381 -0.554016 -0.322617 0.540515 -0.697318 -0.244899 0.217845 0.968777 -2.16943e-1…
787.0 0.0829592 0.954081 -0.0935166 0.0 0.0 0.0935166 0.0 0.0 0.0935166 0.140065 -0.0251447 -0.158984 0.0 0.0 0.158984 0.0 0.0 0.158984 0.0647561 0.985855 -2.16943e-18 0.145214 -0.00987343 0.0 0.26188 0.898993 -0.353784 -0.0362058 0.174775 0.187795 -0.0362078 0.174777 0.187772 0.389157 -0.122498 -0.139102 -0.344992 3.41796e-10 0.430778 -0.344992 2.78686e-10 0.430775 0.256775 0.954217 -2.16943e-18…
788.0 0.0175236 0.963349 -0.0196647 0.0 0.0 0.0196647 0.0 0.0 0.0196647 0.02127 -0.00221532 -0.0238916 0.0 0.0 0.0238916 0.0 0.0 0.0238916 -0.0028075999999999934 0.987948 -2.16943e-18 0.0218724 0.000130456 0.0 0.256901 0.901593 -0.356554 -0.0266288 0.174675 0.182742 -0.0261631 0.174561 0.173392 0.383105 -0.037321 -0.0871505 -0.346352 5.28348e-10 -0.0686176 -0.346836 4.51466e-10 -0.0633276 0.25317…
789.0 0.168142 0.934452 -0.191217 0.0 0.0 0.191217 0.0 0.0 0.191217 0.0231085 -0.00652828 -0.0268276 0.0 0.0 0.0268276 0.0 0.0 0.0268276 0.1535566 0.975441 -2.16943e-18 0.0242247 -0.00404839 0.0 0.260622 0.899707 -0.354729 -0.0333249 0.175179 0.189355 -0.0333174 0.175167 0.189357 0.38781 -0.0552075 -0.0791678 -0.371041 5.76042e-10 0.0417683 -0.371043 4.57684e-10 0.0417817 0.255949 0.954885 -2.169…
790.0 0.0218843 0.962884 -0.0245641 0.0 0.0 0.0245641 0.0 0.0 0.0245641 0.274508 -0.0299509 -0.308504 0.0 0.0 0.308504 0.0 0.0 0.308504 0.001677800000000007 0.987963 -2.16943e-18 0.282435 0.000300752 0.0 0.276065 0.89439 -0.376065 -0.0290071 0.174595 0.20309 -0.0288556 0.174565 0.203212 0.4285 -0.126373 -0.573667 0.0847186 4.77533e-10 0.15083 0.0846981 4.21391e-10 0.15114 0.273126 0.951102 -2.169…
791.0 0.177567 0.931733 -0.202176 0.0 0.0 0.202176 0.0 0.0 0.202176 -0.0749548 0.0220649 0.0872934 0.0 0.0 -0.0872934 0.0 0.0 -0.0872934 0.1634429 0.973733 -2.16943e-18 -0.0786749 0.0140359 0.0 0.25889 0.899943 -0.359478 -0.0260387 0.174816 0.188081 -0.0260395 0.174871 0.187738 0.392812 -0.0740401 0.00117628 -0.475204 6.03866e-10 0.208888 -0.475066 4.9147e-10 0.207358 0.255386 0.955186 -2.16943e-…
792.0 0.0496045 0.959421 -0.0557754 0.0 0.0 0.0557754 0.0 0.0 0.0557754 -0.25852 0.0364019 0.291671 0.0 0.0 -0.291671 0.0 0.0 -0.291671 0.0302476 0.987548 -2.16943e-18 -0.266904 0.00804863 0.0 -0.204748 0.972663 0.289428 -0.0927062 0.0253267 -0.044528 -0.070561 -0.0227421 -0.0314956 -1.26748 -0.252549 -1.70044 1.94398 2.46199 -0.468673 1.49931 3.40822 -1.52571 -0.23859600000000003 0.964039 -2.169…
793.0 0.063383 0.957371 -0.0713384 0.0 0.0 0.0713384 0.0 0.0 0.0713384 -0.0652176 0.0102207 0.0737511 0.0 0.0 -0.0737511 0.0 0.0 -0.0737511 0.0444852 0.987008 -2.16943e-18 -0.0674487 0.00308519 0.0 0.25049 0.904481 -0.34804 -0.0274766 0.174693 0.162292 -0.0274599 0.174665 0.163612 0.38594 -0.0327468 -0.0939552 -0.340145 5.30205e-10 -0.0821122 -0.340166 3.97416e-10 -0.0818814 0.246155 0.958814 -2.…
795.0 -0.00865532 0.965687 0.00970027 0.0 0.0 -0.00970027 0.0 0.0 -0.00970027 0.496235 -0.0369947 -0.555938 0.0 0.0 0.555938 0.0 0.0 0.555938 -0.029685000000000003 0.987393 -2.16943e-18 0.508644 0.0179775 0.0 0.302661 0.880836 -0.420207 -0.0159984 0.174965 0.241045 -0.0160336 0.174932 0.239883 0.620743 -0.216903 -1.045 0.335734 4.13285e-10 0.190675 0.335767 3.83971e-10 0.190281 0.303939 0.940398 …
796.0 0.0484016 0.959589 -0.0544184 0.0 0.0 0.0544184 0.0 0.0 0.0544184 -0.0501831 0.00699677 0.0566075 0.0 0.0 -0.0566075 0.0 0.0 -0.0566075 0.029005800000000005 0.987584 -2.16943e-18 -0.0518027 0.00149178 0.0 0.277141 0.895064 -0.364427 -0.0437445 0.175075 0.198221 -0.0435122 0.174606 0.199437 0.40693 -0.08587 -0.368979 -0.0909551 5.06438e-10 0.0164317 -0.0909611 4.1177e-10 0.01653 0.2717050000…
798.0 0.226445 0.915806 -0.259616 0.0 0.0 0.259616 0.0 0.0 0.259616 -0.726276 0.259962 0.861816 0.0 0.0 -0.861816 0.0 0.0 -0.861816 0.21491900000000003 0.963016 -2.16943e-18 -0.767493 0.182934 0.0 -0.0527524 0.940734 -0.283521 0.274535 0.174914 -0.189338 0.276766 0.169457 -0.184459 -0.979757 -0.0222026 0.128159 1.08507 1.92653e-10 -1.48266 1.16282 -0.159346 -1.35513 -0.02049809999999999 0.98498 -…
799.0 0.148836 0.939673 -0.168872 0.0 0.0 0.168872 0.0 0.0 0.168872 -0.213632 0.0552291 0.246519 0.0 0.0 -0.246519 0.0 0.0 -0.246519 0.13334390000000002 0.978587 -2.16943e-18 -0.223377 0.0322179 0.0 0.0374382 0.960835 -0.0369968 -0.0348706 0.0414789 0.0378675 -0.0269855 0.0422018 0.0317649 -0.443959 -0.0337405 -0.896066 0.743067 1.47843 -1.44066 1.821 -0.608989 -0.315525 0.014946500000000001 0.98…
800.0 0.180836 0.930764 -0.205985 0.0 0.0 0.205985 0.0 0.0 0.205985 -0.324194 0.0967784 0.377987 0.0 0.0 -0.377987 0.0 0.0 -0.377987 0.1668753 0.973114 -2.16943e-18 -0.340435 0.062074 0.0 0.00113728 0.951512 -0.229548 0.241032 0.00288807 -0.0389986 0.247746 -0.00511247 -0.0378466 -0.266178 0.145248 0.811337 0.221815 -1.36805 -0.15781 0.15388 -1.23365 -0.246091 0.020611000000000004 0.992296 -2.169…
801.0 0.0593394 0.957995 -0.0667674 0.0 0.0 0.0667674 0.0 0.0 0.0667674 -0.171066 0.0260082 0.193313 0.0 0.0 -0.193313 0.0 0.0 -0.193313 0.0403043 0.987189 -2.16943e-18 -0.176828 0.00727853 0.0 -0.000768258 0.966432 0.0431712 0.0148427 -0.116442 0.0644067 0.0056522 -0.113445 0.0705398 0.293091 0.12537 2.14587 -2.24968 -0.82826 0.937034 -2.14131 -1.06482 1.01307 -0.025288999999999992 0.98491 -2.16…
802.0 -0.129345 0.966525 0.144642 0.0 0.0 -0.144642 0.0 0.0 -0.144642 0.40551 0.0245749 -0.453871 0.0 0.0 0.453871 0.0 0.0 0.453871 -0.152478 0.974725 -2.16943e-18 0.409511 0.0704096 0.0 0.29653 0.886515 -0.384129 -0.0478067 0.174643 0.220074 -0.0479412 0.174557 0.222723 0.378338 -0.103768 -0.599502 0.182053 4.07308e-10 -0.0259429 0.182057 3.70871e-10 -0.0259691 0.291702 0.944791 -2.16943e-18 0.4…
803.0 0.0987531 0.951099 -0.111474 0.0 0.0 0.111474 0.0 0.0 0.111474 0.106612 -0.021122 -0.121423 0.0 0.0 0.121423 0.0 0.0 0.121423 0.08114706000000001 0.984593 -2.16943e-18 0.110754 -0.00953106 0.0 0.149866 0.93505 -0.280152 0.0988932 0.0372197 0.126393 0.0970175 0.0410043 0.114594 0.0510138 0.0028992 0.0536066 -0.081772 -0.0642091 0.0516665 -0.0262692 -0.172774 0.118301 0.1534829 0.98073 -2.169…
806.0 0.168556 0.934335 -0.191697 0.0 0.0 0.191697 0.0 0.0 0.191697 -0.107049 0.0302975 0.124294 0.0 0.0 -0.124294 0.0 0.0 -0.124294 0.1539903 0.975369 -2.16943e-18 -0.112226 0.0188104 0.0 0.264808 0.89928 -0.361277 -0.031111 0.174868 0.188792 -0.0310312 0.174715 0.188886 0.367693 -0.0584183 -0.137891 -0.285602 5.3539e-10 0.0317824 -0.285611 4.40209e-10 0.0318896 0.260767 0.954883 -2.16943e-18 0.…
807.0 0.0186253 0.963233 -0.0209022 0.0 0.0 0.0209022 0.0 0.0 0.0209022 0.310086 -0.0326841 -0.348351 0.0 0.0 0.348351 0.0 0.0 0.348351 -0.0016747000000000012 0.987954 -2.16943e-18 0.318912 0.00150744 0.0 0.289357 0.88777 -0.401218 -0.0195132 0.174757 0.219535 -0.0194619 0.174606 0.21962 0.499452 -0.169186 -0.608868 0.0212909 4.49359e-10 0.294252 0.0212984 3.98348e-10 0.294163 0.289062 0.946025 -…
809.0 0.0335831 0.96153 -0.0377215 0.0 0.0 0.0377215 0.0 0.0 0.0377215 -0.115244 0.0141106 0.129713 0.0 0.0 -0.129713 0.0 0.0 -0.129713 0.013723100000000002 0.987897 -2.16943e-18 -0.118744 0.00143597 0.0 0.284211 0.889951 -0.382234 -0.0343818 0.174916 0.213707 -0.0342371 0.174569 0.215646 0.393104 -0.126691 -0.613579 0.166929 4.35132e-10 0.132071 0.166926 4.13833e-10 0.132124 0.280965 0.947419 -2…
810.0 0.0164455 0.96346 -0.0184537 0.0 0.0 0.0184537 0.0 0.0 0.0184537 0.243478 -0.0250608 -0.273454 0.0 0.0 0.273454 0.0 0.0 0.273454 -0.003916199999999995 0.98794 -2.16943e-18 0.250341 0.0017963 0.0 0.269301 0.898285 -0.365698 -0.0308077 0.174558 0.19058 -0.0308183 0.174768 0.190496 0.387052 -0.0940303 -0.45732 0.0221456 5.26158e-10 0.0579892 0.0221279 4.38507e-10 0.0581975 0.265536 0.954232 -2…
811.0 0.0939197 0.952042 -0.105972 0.0 0.0 0.105972 0.0 0.0 0.105972 -0.168286 0.0323795 0.191459 0.0 0.0 -0.191459 0.0 0.0 -0.191459 0.076127422 0.985011 -2.16943e-18 -0.174716 0.0140674 0.0 -0.0532374 0.968021 0.056646 -0.0360807 0.0273088 -0.0414554 -0.0371353 0.0725217 -0.0548194 -0.685397 -0.199623 -1.1412 1.59406 0.0384896 0.260115 1.89366 0.592932 -2.81906 -0.078282 0.985044 -2.16943e-18 -…
812.0 0.14 0.94191 -0.158689 0.0 0.0 0.158689 0.0 0.0 0.158689 -0.309111 0.0765634 0.355778 0.0 0.0 -0.355778 0.0 0.0 -0.355778 0.1241103 0.979871 -2.16943e-18 -0.322836 0.0432119 0.0 -0.0082409 0.96582 0.139725 0.0670311 -0.39051 0.147764 0.0586184 -0.375534 0.148702 0.500061 0.224763 4.39255 -4.45626 -1.72691 1.19837 -4.79848 -1.13034 1.27344 -0.036886 0.975672 -2.16943e-18 -0.206205 -0.292489 …
813.0 0.151569 0.938962 -0.172027 0.0 0.0 0.172027 0.0 0.0 0.172027 -0.298854 0.0782678 0.345143 0.0 0.0 -0.345143 0.0 0.0 -0.345143 0.1362021 0.978171 -2.16943e-18 -0.312599 0.0460937 0.0 -0.152883 0.967933 0.124218 0.00775507 0.033508 -0.0898767 -0.00681159 0.0916943 -0.0610382 -0.918895 -0.187149 -0.673526 0.788179 0.852494 -2.12189 0.305713 2.7982 -1.28068 -0.17345699999999997 0.978865 -2.169…
814.0 0.137778 0.942457 -0.156133 0.0 0.0 0.156133 0.0 0.0 0.156133 -0.0212848 0.00521429 0.0244827 0.0 0.0 -0.0244827 0.0 0.0 -0.0244827 0.12179010000000001 0.980179 -2.16943e-18 -0.0222234 0.00291681 0.0 0.263171 0.89961 -0.363386 -0.026784 0.17475 0.176138 -0.0267276 0.174627 0.177356 0.385859 -0.0234407 -0.0643877 -0.365857 6.64713e-10 -0.158807 -0.365892 4.82624e-10 -0.15847 0.25978 0.955162…
815.0 0.20169 0.92426 -0.230391 0.0 0.0 0.230391 0.0 0.0 0.230391 -0.158782 0.0516519 0.186543 0.0 0.0 -0.186543 0.0 0.0 -0.186543 0.188805 0.968838 -2.16943e-18 -0.167212 0.0347254 0.0 0.166125 0.931067 -0.303216 0.109981 0.0258031 0.140485 0.111286 0.0232837 0.141819 0.080816 0.0237226 0.147968 -0.206469 -0.0647354 -0.0337637 -0.215286 -0.0476936 -0.0429682 0.1719725 0.978194 -2.16943e-18 0.043…
816.0 0.134708 0.943204 -0.152602 0.0 0.0 0.152602 0.0 0.0 0.152602 -0.163992 0.0395613 0.18847 0.0 0.0 -0.18847 0.0 0.0 -0.18847 0.1185848 0.980594 -2.16943e-18 -0.171155 0.0218497 0.0 0.259727 0.900925 -0.345039 -0.0417465 0.174739 0.191437 -0.0416902 0.174703 0.185578 0.376607 -0.060804 -0.250732 -0.174179 5.81926e-10 -0.00787758 -0.174441 4.27448e-10 -0.00493786 0.25344300000000003 0.955678 -…
817.0 0.0672274 0.95676 -0.0756873 0.0 0.0 0.0756873 0.0 0.0 0.0756873 -0.425623 0.0685998 0.481647 0.0 0.0 -0.481647 0.0 0.0 -0.481647 0.048462000000000005 0.986817 -2.16943e-18 -0.440396 0.0220639 0.0 -0.256977 0.934142 0.288638 0.311569 -0.602718 -0.113677 0.290512 -0.515886 -0.163565 -0.0901161 0.0315845 4.9921 -1.27402 -8.8074 1.06318 -0.976316 -7.16395 -0.553619 -0.26307800000000003 0.93829…
820.0 0.0941287 0.952002 -0.10621 0.0 0.0 0.10621 0.0 0.0 0.10621 -0.320116 0.0616718 0.364213 0.0 0.0 -0.364213 0.0 0.0 -0.364213 0.07634445000000001 0.984993 -2.16943e-18 -0.332356 0.0268395 0.0 -0.0905687 0.956324 0.195085 0.193638 -0.548219 0.0818771 0.191494 -0.546496 0.0863392 0.288916 -0.068886 4.32817 -1.54067 -6.25643 1.32435 -1.78708 -5.8619 1.49363 -0.108883 0.96427 -2.16943e-18 -0.178…
822.0 0.222551 0.917189 -0.255 0.0 0.0 0.255 0.0 0.0 0.255 -0.056049 0.0197707 0.0664001 0.0 0.0 -0.0664001 0.0 0.0 -0.0664001 0.210806 0.963986 -2.16943e-18 -0.0591973 0.0138214 0.0 0.230915 0.909094 -0.356234 0.0201418 0.148543 0.163081 0.0233209 0.142373 0.167101 0.171601 -0.0793035 -0.256571 -0.290809 0.655422 -0.158452 -0.27874 0.631587 -0.137311 0.23224 0.962275 -2.16943e-18 0.171994 -0.052…
823.0 0.0809774 0.954434 -0.0912675 0.0 0.0 0.0912675 0.0 0.0 0.0912675 -0.210982 0.0373864 0.239384 0.0 0.0 -0.239384 0.0 0.0 -0.239384 0.0627017 0.985992 -2.16943e-18 -0.218684 0.0143748 0.0 -0.15836 0.966333 0.12234 0.0240645 0.020959 -0.0955529 0.00178894 0.0918438 -0.0790949 -0.907942 -0.255162 -0.864567 2.14338 -1.16579 -2.56349 1.65613 0.852747 -2.03016 -0.177485 0.977626 -2.16943e-18 -0.6…
824.0 0.197994 0.925454 -0.226052 0.0 0.0 0.226052 0.0 0.0 0.226052 -0.459416 0.147247 0.538983 0.0 0.0 -0.538983 0.0 0.0 -0.538983 0.18491400000000002 0.969638 -2.16943e-18 -0.483562 0.0982357 0.0 -0.034607 0.946085 -0.275348 0.272021 0.121999 -0.153835 0.276075 0.115682 -0.150663 -0.644764 0.0923344 0.135861 1.16814 -0.903994 -1.01501 1.12942 -0.824964 -1.08163 -0.0048587999999999965 0.989637 -…
825.0 0.123019 0.945941 -0.13919 0.0 0.0 0.13919 0.0 0.0 0.13919 -0.221052 0.0501989 0.25325 0.0 0.0 -0.25325 0.0 0.0 -0.25325 0.1063946 0.982067 -2.16943e-18 -0.230357 0.0262726 0.0 -0.0696617 0.965513 0.0339528 0.0189709 0.0183405 -0.0644098 0.00992243 0.0695561 -0.0750136 -0.685863 -0.0955992 -0.678125 0.7156 1.6346 -1.66911 2.00895 -0.93179 -0.697773 -0.087664 0.985066 -2.16943e-18 -0.477374 …
826.0 -0.0164723 0.966236 0.018455 0.0 0.0 -0.018455 0.0 0.0 -0.018455 -0.119082 0.00782997 0.133327 0.0 0.0 -0.133327 0.0 0.0 -0.133327 -0.03769299999999999 0.987074 -2.16943e-18 -0.121942 -0.00537918 0.0 -0.338946 0.913382 0.325026 0.292561 -0.523066 -0.0984185 0.297986 -0.538905 -0.0911812 -0.0680431 -0.215887 4.0079 -1.01633 -9.1266 2.7947 -0.647548 -10.1609 3.25091 -0.344733 0.914458 -2.1694…
828.0 0.208599 0.921982 -0.238519 0.0 0.0 0.238519 0.0 0.0 0.238519 -0.344465 0.115159 0.405777 0.0 0.0 -0.405777 0.0 0.0 -0.405777 0.196084 0.967296 -2.16943e-18 -0.363103 0.0784902 0.0 0.0522618 0.946241 -0.27557 0.214697 0.0310561 0.00572643 0.218107 0.0249073 0.00885868 -0.258694 0.0928274 0.35838 0.319827 -0.686517 -0.269976 0.371597 -0.785886 -0.223235 0.07101729 0.989808 -2.16943e-18 -0.25…
829.0 -0.054576 0.967927 0.06107 0.0 0.0 -0.06107 0.0 0.0 -0.06107 0.15299 -0.00352605 -0.170968 0.0 0.0 0.170968 0.0 0.0 0.170968 -0.07662100000000001 0.984525 -2.16943e-18 0.155933 0.0135532 0.0 -0.295236 0.928079 0.287667 0.247854 -0.431623 -0.0896013 0.251822 -0.441484 -0.0794758 -0.0171959 -0.191739 3.65655 -0.382254 -9.30028 3.05958 -0.299244 -9.55545 3.29632 -0.302885 0.93014 -2.16943e-18 …
830.0 0.0921298 0.952385 -0.103936 0.0 0.0 0.103936 0.0 0.0 0.103936 -0.267316 0.0508695 0.304008 0.0 0.0 -0.304008 0.0 0.0 -0.304008 0.074269398 0.985158 -2.16943e-18 -0.277466 0.021772 0.0 -0.125039 0.966268 0.0974645 -5.7816e-05 0.0244497 -0.115517 0.0257214 0.0321348 -0.0961188 -0.729692 -0.135011 -0.579174 -0.0403693 2.99915 -2.37961 2.88161 -2.9224 -0.295735 -0.144897 0.979618 -2.16943e-18 …
832.0 0.033614 0.961526 -0.0377563 0.0 0.0 0.0377563 0.0 0.0 0.0377563 -0.367379 0.0449953 0.413507 0.0 0.0 -0.413507 0.0 0.0 -0.413507 0.013755000000000003 0.987896 -2.16943e-18 -0.378538 0.00459086 0.0 -0.238066 0.92321 0.342045 0.294833 -0.696151 -0.0266411 0.291175 -0.703293 -0.0121044 0.14167 -0.278834 5.03693 -1.73877 -7.33901 1.68095 -1.86183 -7.51295 2.0225 -0.250313 0.922397 -2.16943e-18…
833.0 0.232125 0.913751 -0.266365 0.0 0.0 0.266365 0.0 0.0 0.266365 -0.258564 0.0945234 0.307568 0.0 0.0 -0.307568 0.0 0.0 -0.307568 0.220924 0.961563 -2.16943e-18 -0.273459 0.0671333 0.0 0.15282 0.931644 -0.329981 0.150129 0.0325375 0.116778 0.154091 0.0255821 0.120471 -0.0736006 0.0767954 0.0608648 0.30535 -0.47265 -0.226868 0.278667 -0.420676 -0.25915 0.16558050000000002 0.979562 -2.16943e-18 …
834.0 -0.0500729 0.967812 0.0560375 0.0 0.0 -0.0560375 0.0 0.0 -0.0560375 0.483845 -0.013588 -0.54077 0.0 0.0 0.54077 0.0 0.0 0.54077 -0.07203 0.984913 -2.16943e-18 0.493426 0.0403861 0.0 0.30363 0.880687 -0.424684 -0.0133288 0.174708 0.239724 -0.0120057 0.174642 0.230764 0.611634 -0.221241 -0.965799 0.25798 4.26064e-10 0.255502 0.257325 3.66721e-10 0.263948 0.305577 0.940403 -2.16943e-18 0.70142…
835.0 -0.0153317 0.96616 0.0171779 0.0 0.0 -0.0171779 0.0 0.0 -0.0171779 -0.209179 0.0140225 0.234222 0.0 0.0 -0.234222 0.0 0.0 -0.234222 -0.036525 0.987125 -2.16943e-18 -0.214234 -0.0091763 0.0 -0.416271 0.920532 0.398286 0.0150672 0.0720368 -0.140378 0.0126606 0.0761948 -0.135937 -1.59545 -0.604836 -1.11435 3.14032 -0.356413 0.492339 1.90982 2.08769 0.631902 -0.43419800000000003 0.905944 -2.169…
838.0 0.0326569 0.961642 -0.0366791 0.0 0.0 0.0366791 0.0 0.0 0.0366791 0.276885 -0.0336093 -0.31161 0.0 0.0 0.31161 0.0 0.0 0.31161 0.012768800000000004 0.987908 -2.16943e-18 0.285262 -0.00315229 0.0 0.282492 0.891427 -0.387096 -0.0259557 0.174899 0.209761 -0.0259284 0.17497 0.20976 0.456171 -0.145029 -0.576708 0.047356 4.66631e-10 0.221678 0.0473419 4.10839e-10 0.221872 0.280575 0.948875 -2.169…
840.0 0.108955 0.949016 -0.123106 0.0 0.0 0.123106 0.0 0.0 0.123106 -0.261187 0.0549113 0.29818 0.0 0.0 -0.29818 0.0 0.0 -0.29818 0.0917522 0.983618 -2.16943e-18 -0.271688 0.0265677 0.0 -0.0777816 0.966692 0.0564692 -0.0201448 0.051319 -0.078987 0.0197242 0.0250477 -0.0678173 -0.609635 -0.112343 -0.590096 -0.252707 3.14033 -2.29741 2.54267 -2.11577 -0.525967 -0.09838000000000001 0.983929 -2.16943…
843.0 0.190376 0.927858 -0.217126 0.0 0.0 0.217126 0.0 0.0 0.217126 -0.353261 0.109757 0.413278 0.0 0.0 -0.413278 0.0 0.0 -0.413278 0.176899 0.971229 -2.16943e-18 -0.37144 0.0720122 0.0 -0.00391634 0.951041 -0.230717 0.239578 0.0224598 -0.0546657 0.243801 0.0175246 -0.0538808 -0.338701 0.116099 0.663244 0.317433 -1.10275 -0.254946 0.239581 -0.949965 -0.348109 0.016012000000000005 0.99191 -2.16943…
844.0 0.252511 0.906016 -0.290725 0.0 0.0 0.290725 0.0 0.0 0.290725 -0.314649 0.123795 0.377758 0.0 0.0 -0.377758 0.0 0.0 -0.377758 0.242516 0.955983 -2.16943e-18 -0.333757 0.0906103 0.0 0.147301 0.931917 -0.352886 0.178411 0.0396416 0.0964473 0.18096 0.0349571 0.0989577 -0.148938 0.113407 0.12529 0.257803 -0.308552 -0.539184 0.309126 -0.407738 -0.487151 0.1651147 0.980574 -2.16943e-18 -0.130917 …
847.0 0.186398 0.929084 -0.212476 0.0 0.0 0.212476 0.0 0.0 0.212476 -0.409471 0.125136 0.478351 0.0 0.0 -0.478351 0.0 0.0 -0.478351 0.1727176 0.972029 -2.16943e-18 -0.430308 0.0813507 0.0 0.116421 0.937597 -0.245331 0.0827276 0.0587996 0.105047 0.0914481 0.0483556 0.1101 -0.410494 0.0513782 -0.0771766 0.457907 0.243569 -0.641868 0.643133 -0.114978 -0.446188 0.1175687 0.980888 -2.16943e-18 -0.3318…
848.0 0.125135 0.945457 -0.141615 0.0 0.0 0.141615 0.0 0.0 0.141615 0.432939 -0.0994211 -0.496274 0.0 0.0 0.496274 0.0 0.0 0.496274 0.10860020000000001 0.981813 -2.16943e-18 0.451287 -0.052579 0.0 0.321806 0.871258 -0.458462 -0.0038021 0.176297 0.253682 -0.00342742 0.175581 0.254061 0.687869 -0.213967 -0.827475 0.0288284 3.73804e-10 0.111945 0.0288354 3.62382e-10 0.111908 0.32697899999999996 0.93…
849.0 0.273088 0.897623 -0.315554 0.0 0.0 0.315554 0.0 0.0 0.315554 -0.576119 0.243353 0.698712 0.0 0.0 -0.698712 0.0 0.0 -0.698712 0.264376 0.949756 -2.16943e-18 -0.612975 0.182869 0.0 0.0932314 0.935077 -0.384586 0.225449 0.138923 -0.0253672 0.247341 0.0949064 0.0040211 -0.647901 0.185842 0.000378628 0.679937 0.371232 -1.924 0.51723 0.681296 -2.08634 0.1230073 0.984111 -2.16943e-18 -0.549982 0.…
850.0 0.0793261 0.954725 -0.0893942 0.0 0.0 0.0893942 0.0 0.0 0.0893942 0.160878 -0.0281971 -0.182474 0.0 0.0 0.182474 0.0 0.0 0.182474 0.0609902 0.986103 -2.16943e-18 0.166716 -0.0106451 0.0 0.256649 0.901533 -0.350082 -0.0330955 0.174797 0.186809 -0.0330404 0.174772 0.176714 0.346463 -0.0443115 -0.295968 -0.0824794 5.39796e-10 -0.110838 -0.0827838 4.60694e-10 -0.107443 0.251733 0.95631 -2.16943…
851.0 -0.119233 0.967081 0.133328 0.0 0.0 -0.133328 0.0 0.0 -0.133328 0.291306 0.0143479 -0.325844 0.0 0.0 0.325844 0.0 0.0 0.325844 -0.14226 0.976422 -2.16943e-18 0.29455 0.047219 0.0 -0.364385 0.90736 0.342811 0.292575 -0.469993 -0.11045 0.293328 -0.474864 -0.110202 -0.167056 -0.225441 3.94715 -0.295138 -9.83654 3.55711 -0.316715 -9.8803 3.52817 -0.368315 0.907246 -2.16943e-18 -0.558374 -0.6331…
854.0 0.294613 0.888197 -0.341807 0.0 0.0 0.341807 0.0 0.0 0.341807 -0.456067 0.206914 0.559511 0.0 0.0 -0.559511 0.0 0.0 -0.559511 0.287315 0.942583 -2.16943e-18 -0.486842 0.159272 0.0 0.164884 0.921122 -0.435703 0.202205 0.116335 0.0735108 0.231106 0.0619034 0.107016 -0.52584 0.250737 -0.315395 0.524604 1.0971 -2.60311 1.08689 -0.00908787 -1.88103 0.193668 0.973152 -2.16943e-18 -0.384673 0.2396…
855.0 -0.0537944 0.967909 0.0601965 0.0 0.0 -0.0601965 0.0 0.0 -0.0601965 0.250538 -0.00599326 -0.279984 0.0 0.0 0.279984 0.0 0.0 0.279984 -0.07582399999999999 0.984594 -2.16943e-18 0.255383 0.0219723 0.0 0.270565 0.898138 -0.352252 -0.0440743 0.174873 0.195297 -0.0462263 0.175116 0.192477 0.382782 -0.070395 -0.367048 -0.0589813 5.62618e-10 -0.0324664 -0.0585097 4.19246e-10 -0.0374735 0.264259 0.…
856.0 0.177772 0.931673 -0.202414 0.0 0.0 0.202414 0.0 0.0 0.202414 -0.274625 0.0809143 0.319855 0.0 0.0 -0.319855 0.0 0.0 -0.319855 0.1636582 0.973695 -2.16943e-18 -0.288263 0.0514984 0.0 0.269106 0.89679 -0.361092 -0.0360619 0.174541 0.193931 -0.0358606 0.17454 0.194929 0.37416 -0.0646211 -0.405114 -0.00503561 5.81456e-10 -0.0867464 -0.00509445 4.18902e-10 -0.0861419 0.26443300000000003 0.95260…
857.0 -0.0218249 0.966572 0.0244468 0.0 0.0 -0.0244468 0.0 0.0 -0.0244468 -0.0798652 0.00477095 0.0893853 0.0 0.0 -0.0893853 0.0 0.0 -0.0893853 -0.043173 0.986816 -2.16943e-18 -0.0817298 -0.00409611 0.0 -0.23854 0.957467 0.167093 0.0434837 0.0927635 -0.0912273 0.0652573 0.0527561 -0.0832295 -0.663067 -0.159644 0.0401516 0.124018 1.18328 -0.821801 0.468825 0.564413 -0.824617 -0.252069 0.966009 -2.…
858.0 -0.0108477 0.965848 0.0121562 0.0 0.0 -0.0121562 0.0 0.0 -0.0121562 0.29468 -0.021241 -0.330074 0.0 0.0 0.330074 0.0 0.0 0.330074 -0.031931 0.98731 -2.16943e-18 0.301967 0.0114153 0.0 0.279149 0.893264 -0.384482 -0.023284 0.174658 0.204367 -0.0231957 0.174684 0.204424 0.445846 -0.139804 -0.553553 0.0363565 4.76526e-10 0.221839 0.0363402 4.26791e-10 0.222096 0.277408 0.950376 -2.16943e-18 0.…
860.0 0.0680698 0.956624 -0.0766407 0.0 0.0 0.0766407 0.0 0.0 0.0766407 -0.169944 0.027557 0.192343 0.0 0.0 -0.192343 0.0 0.0 -0.192343 0.04933370000000001 0.986773 -2.16943e-18 -0.175861 0.00897878 0.0 -0.111131 0.96831 0.103074 -0.0187434 0.0163852 -0.093389 -0.0224089 0.076658 -0.0892956 -0.803156 -0.152783 -1.10719 1.46817 1.37145 -1.72916 2.62815 -0.946627 -1.71707 -0.134857 0.980749 -2.1694…
861.0 0.0753244 0.955417 -0.0848571 0.0 0.0 0.0848571 0.0 0.0 0.0848571 -0.152235 0.0259708 0.172536 0.0 0.0 -0.172536 0.0 0.0 -0.172536 0.0568443 0.986358 -2.16943e-18 -0.157679 0.00934998 0.0 -0.141828 0.970918 0.136165 -0.00166964 0.0246298 -0.0290291 -0.0053618 0.034577 -0.0282052 -0.551337 -0.0355623 -0.196816 1.35037 -1.04325 0.736694 1.10559 -0.582336 0.574233 -0.16422799999999999 0.980429…
862.0 0.176587 0.932021 -0.201034 0.0 0.0 0.201034 0.0 0.0 0.201034 -0.373952 0.109619 0.435364 0.0 0.0 -0.435364 0.0 0.0 -0.435364 0.1624142 0.973916 -2.16943e-18 -0.39246 0.0695543 0.0 -0.075185 0.953197 -0.164724 0.268549 -0.00366241 -0.125371 0.272739 -0.00548284 -0.129461 -0.462404 0.145855 1.17539 0.318153 -1.82866 -0.260614 0.359974 -1.90563 -0.239804 -0.05489699999999999 0.990405 -2.16943…
870.0 0.0397564 0.960752 -0.044673 0.0 0.0 0.044673 0.0 0.0 0.044673 -0.169653 0.0219706 0.191121 0.0 0.0 -0.191121 0.0 0.0 -0.191121 0.020086400000000004 0.987798 -2.16943e-18 -0.17494 0.00333195 0.0 -0.14216 0.972376 0.175321 -0.0591513 0.0303964 -0.0717175 -0.063443 0.0687674 -0.0588082 -0.921422 -0.252583 -1.5006 3.29364 -2.84708 -2.79263 1.8167 1.81071 -1.95825 -0.17181600000000002 0.976847 …
872.0 0.0809603 0.954437 -0.0912481 0.0 0.0 0.0912481 0.0 0.0 0.0912481 -0.451687 0.0800307 0.51249 0.0 0.0 -0.51249 0.0 0.0 -0.51249 0.0626839 0.985993 -2.16943e-18 -0.468176 0.0307654 0.0 -0.217644 0.943567 0.05999 0.297511 -0.172571 -0.213903 0.240727 -0.0746162 -0.231244 -0.264686 0.336329 3.65464 -1.54454 -3.64384 -0.134438 -2.86241 -1.33728 -0.300324 -0.208727 0.965869 -2.16943e-18 -0.72100…
877.0 0.128579 0.944659 -0.145564 0.0 0.0 0.145564 0.0 0.0 0.145564 -0.273058 0.063842 0.313291 0.0 0.0 -0.313291 0.0 0.0 -0.313291 0.1121907 0.981387 -2.16943e-18 -0.284757 0.0343172 0.0 -0.122611 0.965412 0.081167 0.0227468 0.0195082 -0.110599 0.0335865 0.0464263 -0.0909447 -0.725679 -0.194666 -0.403893 -0.0122987 2.4263 -3.67691 2.78688 -2.5012 -1.65802 -0.14001399999999997 0.98061 -2.16943e-1…
878.0 0.158197 0.937199 -0.17969 0.0 0.0 0.17969 0.0 0.0 0.17969 -0.0939987 0.0253888 0.10878 0.0 0.0 -0.10878 0.0 0.0 -0.10878 0.143138 0.977121 -2.16943e-18 -0.0984083 0.0152819 0.0 0.258441 0.89923 -0.361804 -0.0236143 0.174842 0.193891 -0.0235396 0.174777 0.183925 0.383766 -0.0787802 -0.0174053 -0.447252 4.81647e-10 0.228851 -0.447664 2.7628e-10 0.233539 0.255377 0.954555 -2.16943e-18 0.32830…
879.0 0.0468683 0.959802 -0.052689 0.0 0.0 0.052689 0.0 0.0 0.052689 0.219556 -0.0302246 -0.247604 0.0 0.0 0.247604 0.0 0.0 0.247604 0.027423200000000002 0.987629 -2.16943e-18 0.226599 -0.00613326 0.0 0.261714 0.900743 -0.35196 -0.0367869 0.174725 0.186893 -0.0368039 0.174813 0.186822 0.35429 -0.0737714 -0.479972 0.0936112 5.50105e-10 -0.0367723 0.0935954 4.43525e-10 -0.0365944 0.256432 0.955842 …
880.0 -0.136348 0.966073 0.152482 0.0 0.0 -0.152482 0.0 0.0 -0.152482 0.616076 0.042186 -0.689899 0.0 0.0 0.689899 0.0 0.0 0.689899 -0.159547 0.973481 -2.16943e-18 0.621612 0.111902 0.0 0.317739 0.875146 -0.445159 -0.00992173 0.175285 0.241196 -0.0096754 0.174819 0.240144 0.681525 -0.224413 -1.02493 0.244849 4.04453e-10 0.105911 0.244875 3.45868e-10 0.10565 0.321294 0.936215 -2.16943e-18 0.774325…
882.0 0.00018117 0.964985 -0.000203178 0.0 0.0 0.000203178 0.0 0.0 0.000203178 0.480878 -0.0406424 -0.539158 0.0 0.0 0.539158 0.0 0.0 0.539158 -0.020622199999999993 0.987668 -2.16943e-18 0.493441 0.0125488 0.0 0.30523 0.88015 -0.423045 -0.0161706 0.174931 0.240022 -0.0161363 0.174659 0.240116 0.617763 -0.217503 -1.02912 0.321736 4.01761e-10 0.19365 0.321772 3.84381e-10 0.193208 0.306655 0.939928 …
884.0 0.177905 0.931634 -0.202569 0.0 0.0 0.202569 0.0 0.0 0.202569 -0.0239867 0.00707136 0.0279385 0.0 0.0 -0.0279385 0.0 0.0 -0.0279385 0.1637974 0.97367 -2.16943e-18 -0.0251783 0.00450213 0.0 0.250689 0.902157 -0.363512 -0.0111816 0.174677 0.175923 -0.0114456 0.175195 0.175546 0.391769 -0.0846339 0.0438858 -0.527465 6.09569e-10 0.325502 -0.527473 4.802e-10 0.325523 0.249268 0.957069 -2.16943e-…
886.0 0.0660359 0.956951 -0.0743392 0.0 0.0 0.0743392 0.0 0.0 0.0743392 -0.215955 0.034508 0.244329 0.0 0.0 -0.244329 0.0 0.0 -0.244329 0.0472293 0.986878 -2.16943e-18 -0.223418 0.0108913 0.0 -0.169602 0.968968 0.169062 -0.00738267 0.0251607 -0.0783957 -0.0320745 0.0793866 -0.0670977 -0.995936 -0.260218 -1.11088 2.1028 0.128035 -2.09164 1.02205 2.62471 -1.89386 -0.193606 0.974981 -2.16943e-18 -0.…
887.0 0.0473653 0.959733 -0.0532495 0.0 0.0 0.0532495 0.0 0.0 0.0532495 -0.343124 0.0474312 0.386987 0.0 0.0 -0.386987 0.0 0.0 -0.386987 0.027936100000000005 0.987615 -2.16943e-18 -0.354152 0.00978435 0.0 -0.193502 0.940234 0.273447 0.244882 -0.562593 -0.00708741 0.243612 -0.566479 -0.000703226 0.145794 -0.182403 4.57234 -1.30852 -6.77956 1.73081 -1.39128 -7.06365 2.11995 -0.20647500000000002 0.9…
890.0 0.16978 0.933987 -0.193119 0.0 0.0 0.193119 0.0 0.0 0.193119 -0.409208 0.116445 0.475322 0.0 0.0 -0.475322 0.0 0.0 -0.475322 0.1552742 0.975153 -2.16943e-18 -0.429068 0.0725443 0.0 0.115076 0.940377 -0.217184 0.0660054 0.0369687 0.114233 0.0696874 0.0424082 0.109431 -0.530634 0.0462228 -0.341521 1.20768 -0.819335 -0.149065 1.09111 -0.155043 -0.58977 0.1119606 0.981874 -2.16943e-18 -0.38151 …
891.0 0.111206 0.948539 -0.125677 0.0 0.0 0.125677 0.0 0.0 0.125677 -0.203505 0.043331 0.232455 0.0 0.0 -0.232455 0.0 0.0 -0.232455 0.0940938 0.983386 -2.16943e-18 -0.211749 0.0212559 0.0 -0.0797998 0.96499 0.0425479 0.0160325 0.0452558 -0.0939685 0.010064 0.0759698 -0.094558 -0.610015 -0.106741 -0.419541 -0.260855 2.80255 -2.12105 1.85302 -1.12278 -1.13262 -0.09755599999999999 0.983763 -2.16943e…
893.0 0.0250075 0.962538 -0.0280747 0.0 0.0 0.0280747 0.0 0.0 0.0280747 0.479348 -0.054004 -0.538921 0.0 0.0 0.538921 0.0 0.0 0.538921 0.004891800000000002 0.987961 -2.16943e-18 0.493382 -0.00120667 0.0 0.320134 0.874817 -0.444296 -0.0127866 0.175204 0.245302 -0.0127505 0.174941 0.245389 0.663656 -0.224497 -1.01378 0.252416 3.82418e-10 0.12455 0.252442 3.59198e-10 0.124146 0.323275 0.935987 -2.16…
895.0 0.0284494 0.962143 -0.0319453 0.0 0.0 0.0319453 0.0 0.0 0.0319453 0.133937 -0.0156147 -0.150649 0.0 0.0 0.150649 0.0 0.0 0.150649 0.008435200000000004 0.987946 -2.16943e-18 0.137917 -0.000871131 0.0 0.261078 0.900078 -0.349406 -0.0399532 0.175051 0.190237 -0.0395462 0.174541 0.191156 0.384807 -0.0581367 -0.221748 -0.213438 5.6452e-10 -0.0174139 -0.213483 4.42208e-10 -0.0169536 0.255287 0.95…
896.0 0.161441 0.936316 -0.183446 0.0 0.0 0.183446 0.0 0.0 0.183446 -0.0376169 0.010312 0.0435765 0.0 0.0 -0.0435765 0.0 0.0 -0.0435765 0.1465353 0.976587 -2.16943e-18 -0.0393985 0.0062699 0.0 0.261158 0.899891 -0.355145 -0.0335633 0.175342 0.188929 -0.0333879 0.175001 0.189174 0.371273 -0.0464883 -0.115818 -0.307724 5.53564e-10 -0.0231807 -0.307724 4.33325e-10 -0.0231867 0.256488 0.955107 -2.169…
898.0 -0.0910101 0.968025 0.101778 0.0 0.0 -0.101778 0.0 0.0 -0.101778 0.194587 0.00343756 -0.217429 0.0 0.0 0.217429 0.0 0.0 0.217429 -0.11367300000000001 0.980543 -2.16943e-18 0.197443 0.0252926 0.0 -0.331972 0.918012 0.292082 0.286233 -0.427624 -0.109112 0.28796 -0.434549 -0.105227 -0.109799 -0.200946 3.68992 0.071858 -10.0937 3.59849 0.0579765 -10.1981 3.58427 -0.33498500000000003 0.921871 -2…
899.0 0.135582 0.942992 -0.153608 0.0 0.0 0.153608 0.0 0.0 0.153608 -0.177998 0.0431293 0.204616 0.0 0.0 -0.204616 0.0 0.0 -0.204616 0.11949760000000001 0.980477 -2.16943e-18 -0.185794 0.0239083 0.0 0.0148306 0.962225 -0.0275302 -0.0149964 0.0483325 0.00330735 -0.0143192 0.0281891 0.0235889 -0.368854 -0.0385213 -0.554768 0.362354 1.31735 -1.16909 0.229247 1.56542 -1.23914 -0.005865599999999999 0.…
900.0 0.125729 0.945321 -0.142296 0.0 0.0 0.142296 0.0 0.0 0.142296 0.0994392 -0.0229067 -0.114004 0.0 0.0 0.114004 0.0 0.0 0.114004 0.1092194 0.98174 -2.16943e-18 0.103661 -0.012149 0.0 0.266112 0.898967 -0.36091 -0.0328791 0.174709 0.188382 -0.0328623 0.174677 0.188406 0.374337 -0.0716328 -0.329012 -0.0918466 5.48607e-10 0.00619236 -0.0918472 4.43895e-10 0.0062002 0.26182 0.954618 -2.16943e-18 …
901.0 0.139477 0.942039 -0.158087 0.0 0.0 0.158087 0.0 0.0 0.158087 -0.46894 0.115852 0.539657 0.0 0.0 -0.539657 0.0 0.0 -0.539657 0.1235639 0.979944 -2.16943e-18 -0.489728 0.0652505 0.0 0.0741334 0.947142 -0.186493 0.0830412 0.0378685 0.0680837 0.0854803 0.0465404 0.0589464 -0.632704 0.0204905 -0.361157 0.786402 0.369084 -0.839397 0.941626 0.40431 -0.979855 0.07204271000000001 0.985904 -2.16943e…
902.0 -0.0363284 0.96732 0.0406719 0.0 0.0 -0.0406719 0.0 0.0 -0.0406719 0.382376 -0.0166215 -0.427599 0.0 0.0 0.427599 0.0 0.0 0.427599 -0.05800100000000001 0.985952 -2.16943e-18 0.390607 0.0259356 0.0 0.287927 0.887815 -0.402056 -0.0158482 0.174567 0.223003 -0.0159473 0.174673 0.222672 0.517487 -0.180147 -0.696644 0.090852 4.46121e-10 0.302928 0.0907485 3.95529e-10 0.304021 0.288129 0.945975 -2…
903.0 -0.0575677 0.967991 0.0644132 0.0 0.0 -0.0644132 0.0 0.0 -0.0644132 0.0828139 -0.00163167 -0.0925386 0.0 0.0 0.0925386 0.0 0.0 0.0925386 -0.07967 0.984255 -2.16943e-18 0.084376 0.00761799 0.0 -0.322823 0.924512 0.254273 0.244722 -0.256406 -0.174962 0.245706 -0.258844 -0.172951 -0.257726 -0.111684 3.10059 0.79896 -8.68098 3.57783 0.787444 -8.63546 3.59686 -0.324457 0.930325 -2.16943e-18 -0.4…
904.0 0.134622 0.943224 -0.152504 0.0 0.0 0.152504 0.0 0.0 0.152504 0.200333 -0.0483072 -0.230229 0.0 0.0 0.230229 0.0 0.0 0.230229 0.11849570000000001 0.980605 -2.16943e-18 0.209081 -0.0266704 0.0 0.264422 0.90043 -0.342597 -0.0507493 0.176158 0.187018 -0.0504927 0.175658 0.187371 0.405835 -0.0759039 -0.363589 -0.0908349 5.79224e-10 -0.00375468 -0.0908411 4.25331e-10 -0.0037159 0.256922 0.955354…
905.0 0.157309 0.937439 -0.178662 0.0 0.0 0.178662 0.0 0.0 0.178662 0.0152235 -0.00409506 -0.0176125 0.0 0.0 0.0176125 0.0 0.0 0.0176125 0.14220850000000002 0.977265 -2.16943e-18 0.0159358 -0.00245792 0.0 0.260302 0.900302 -0.35443 -0.0329063 0.174933 0.186971 -0.032729 0.174589 0.187216 0.359087 -0.0501022 -0.175652 -0.231113 5.33683e-10 -0.0216984 -0.231112 4.32519e-10 -0.0217064 0.25566 0.9554…
907.0 0.00267191 0.964771 -0.00299612 0.0 0.0 0.00299612 0.0 0.0 0.00299612 0.00318703 -0.000278326 -0.00357414 0.0 0.0 0.00357414 0.0 0.0 0.00357414 -0.018066 0.987729 -2.16943e-18 0.00327129 7.40514e-05 0.0 0.262662 0.899737 -0.347799 -0.0432249 0.174762 0.189918 -0.0432487 0.174791 0.189857 0.361583 -0.0575998 -0.324201 -0.0755962 5.50977e-10 -0.063444 -0.0755909 4.38464e-10 -0.0634952 0.25634…
909.0 0.224356 0.91655 -0.257139 0.0 0.0 0.257139 0.0 0.0 0.257139 -0.197958 0.070304 0.234694 0.0 0.0 -0.234694 0.0 0.0 -0.234694 0.212712 0.963539 -2.16943e-18 -0.20913 0.0492997 0.0 0.173168 0.927017 -0.328431 0.123856 0.0326845 0.148445 0.126658 0.0272688 0.151377 -0.0163553 0.0561984 -0.0362385 0.27407 -0.356043 -0.196684 0.23469 -0.279772 -0.239896 0.182357 0.975513 -2.16943e-18 0.00722591 …
910.0 0.0883479 0.953096 -0.0996365 0.0 0.0 0.0996365 0.0 0.0 0.0996365 -0.247921 0.0460751 0.281722 0.0 0.0 -0.281722 0.0 0.0 -0.281722 0.07034477 0.985458 -2.16943e-18 -0.257211 0.0190704 0.0 -0.0464209 0.983927 0.331137 -0.319233 0.040205 -0.0350676 -0.263971 -0.0765529 0.0307808 -1.11302 -0.0741332 -1.706 3.42792 -0.47481 -0.670745 4.1507 -1.93775 0.520316 -0.10838099999999999 0.966342 -2.169…
912.0 0.215632 0.919598 -0.246815 0.0 0.0 0.246815 0.0 0.0 0.246815 -0.417907 0.143577 0.493677 0.0 0.0 -0.493677 0.0 0.0 -0.493677 0.203501 0.96566 -2.16943e-18 -0.440951 0.0991543 0.0 0.0388464 0.946288 -0.283461 0.21281 0.0794361 -0.039012 0.219059 0.0663226 -0.0307121 -0.436678 0.0763161 0.121414 0.576988 -0.283273 -0.706716 0.596433 -0.321189 -0.687412 0.0595178 0.990282 -2.16943e-18 -0.3748…
913.0 -0.000587593 0.965049 0.000658723 0.0 0.0 -0.000658723 0.0 0.0 -0.000658723 -0.0991182 0.00829114 0.111123 0.0 0.0 -0.111123 0.0 0.0 -0.111123 -0.021411 0.987647 -2.16943e-18 -0.101698 -0.00267402 0.0 -0.297585 0.936161 0.173059 0.0712984 0.17571 -0.23174 0.0727651 0.174543 -0.227182 -0.862534 -0.270763 -0.0344179 1.10804 2.99408e-10 -0.705957 1.10722 3.02916e-10 -0.695621 -0.30540500000000…
914.0 0.0631397 0.957409 -0.0710633 0.0 0.0 0.0710633 0.0 0.0 0.0710633 -0.0715866 0.0111986 0.0809501 0.0 0.0 -0.0809501 0.0 0.0 -0.0809501 0.0442335 0.987019 -2.16943e-18 -0.0740334 0.00336597 0.0 0.269578 0.897559 -0.363798 -0.0349984 0.174926 0.190768 -0.034902 0.174668 0.19154 0.389624 -0.0626276 -0.106131 -0.346309 5.49807e-10 0.0465596 -0.346309 4.42607e-10 0.0465612 0.265191 0.953537 -2.1…
915.0 -0.06213 0.968069 0.069511 0.0 0.0 -0.069511 0.0 0.0 -0.069511 0.035281 -0.000515227 -0.0394205 0.0 0.0 0.0394205 0.0 0.0 0.0394205 -0.08431699999999999 0.983824 -2.16943e-18 0.0359263 0.00342838 0.0 -0.36872 0.91085 0.307924 0.272682 -0.326907 -0.163182 0.276103 -0.33561 -0.156407 -0.285461 -0.169739 3.5815 0.642448 -10.0012 3.54893 0.720813 -10.213 3.79789 -0.369709 0.913532 -2.16943e-18 …
916.0 0.130059 0.944312 -0.147263 0.0 0.0 0.147263 0.0 0.0 0.147263 -0.218102 0.051384 0.250337 0.0 0.0 -0.250337 0.0 0.0 -0.250337 0.1137345 0.9812 -2.16943e-18 -0.227491 0.0278079 0.0 -0.0223263 0.966579 0.0340078 -0.043393 0.0471967 -0.0299041 -0.0404019 0.0604242 -0.0392861 -0.751667 -0.0943665 -1.25033 2.13633 0.246516 -1.13044 1.49568 1.39307 -1.13143 -0.04751899999999999 0.985896 -2.16943e…
917.0 0.148932 0.939649 -0.168982 0.0 0.0 0.168982 0.0 0.0 0.168982 -0.330976 0.0856045 0.381938 0.0 0.0 -0.381938 0.0 0.0 -0.381938 0.1334439 0.978573 -2.16943e-18 -0.346078 0.0499542 0.0 -0.0625412 0.966425 -0.0292529 0.229625 -0.225468 -0.0405874 0.205663 -0.174834 -0.0557336 -0.000331398 0.305676 3.10356 0.0777497 -6.08202 0.626786 -0.83294 -4.51357 0.766401 -0.06088500000000001 0.993352 -2.1…
918.0 0.215501 0.919643 -0.24666 0.0 0.0 0.24666 0.0 0.0 0.24666 -0.491656 0.168829 0.580766 0.0 0.0 -0.580766 0.0 0.0 -0.580766 0.20336300000000002 0.965691 -2.16943e-18 -0.518757 0.116566 0.0 0.0182702 0.944177 -0.302768 0.225475 0.141783 -0.0992974 0.237601 0.12011 -0.085472 -0.630168 0.0556467 -0.0958495 0.79082 0.222017 -1.34286 0.753012 0.29449 -1.38704 0.04400660000000001 0.989189 -2.16943…
919.0 0.0568988 0.958363 -0.06401 0.0 0.0 0.06401 0.0 0.0 0.06401 0.181955 -0.0271506 -0.205533 0.0 0.0 0.205533 0.0 0.0 0.205533 0.0377819 0.98729 -2.16943e-18 0.188027 -0.00722019 0.0 0.251589 0.904317 -0.348259 -0.0279277 0.174772 0.162289 -0.0279181 0.174763 0.163676 0.365974 -0.00721174 -0.145923 -0.246643 5.31222e-10 -0.263131 -0.246687 3.79534e-10 -0.262687 0.24721100000000001 0.958686 -2.…
920.0 0.11756 0.947162 -0.132941 0.0 0.0 0.132941 0.0 0.0 0.132941 -0.296482 0.0653829 0.339192 0.0 0.0 -0.339192 0.0 0.0 -0.339192 0.10070860000000001 0.982697 -2.16943e-18 -0.308745 0.0332598 0.0 -0.10493 0.958157 0.234394 0.155587 -0.521547 0.0665259 0.150754 -0.513666 0.0740312 0.176359 -0.022988 4.3105 -1.79679 -5.55154 1.18382 -1.87124 -5.44601 1.29302 -0.12739 0.960904 -2.16943e-18 -0.2706…
921.0 0.161876 0.936197 -0.18395 0.0 0.0 0.18395 0.0 0.0 0.18395 -0.45257 0.124309 0.524343 0.0 0.0 -0.524343 0.0 0.0 -0.524343 0.1469908 0.976514 -2.16943e-18 -0.474033 0.0756827 0.0 0.081888 0.94342 -0.21961 0.0998371 0.0615498 0.0630737 0.0930316 0.0626496 0.0652438 -0.448563 0.0272558 0.0151607 -0.0585648 1.12565 -1.07774 -0.219564 1.43623 -1.23961 0.08348394 0.984556 -2.16943e-18 -0.421235 0…
923.0 0.0530975 0.958922 -0.0597175 0.0 0.0 0.0597175 0.0 0.0 0.0597175 -0.0898225 0.0130091 0.101398 0.0 0.0 -0.101398 0.0 0.0 -0.101398 0.0338547 0.987432 -2.16943e-18 -0.0927758 0.00316381 0.0 0.266045 0.899794 -0.352157 -0.0422971 0.174857 0.186921 -0.0422735 0.174717 0.188881 0.377263 -0.057228 -0.231233 -0.193211 5.39772e-10 -0.0354175 -0.193229 4.32848e-10 -0.0352245 0.260084 0.955148 -2.1…
925.0 0.034281 0.961444 -0.0385071 0.0 0.0 0.0385071 0.0 0.0 0.0385071 -0.247041 0.030445 0.278085 0.0 0.0 -0.278085 0.0 0.0 -0.278085 0.014442300000000005 0.987888 -2.16943e-18 -0.254566 0.00327851 0.0 -0.21154 0.972545 0.323323 -0.0991411 -0.0154696 -0.0469322 -0.0780315 -0.06158 -0.02861 -1.35805 -0.282117 -2.01858 2.88029 1.58222 -0.327019 2.48154 2.42683 -1.25575 -0.24735800000000002 0.95957…
927.0 0.159384 0.936878 -0.181064 0.0 0.0 0.181064 0.0 0.0 0.181064 -0.328806 0.0892948 0.380651 0.0 0.0 -0.380651 0.0 0.0 -0.380651 0.14438109999999998 0.976927 -2.16943e-18 -0.344285 0.0539491 0.0 -0.050345 0.964678 -0.00260556 0.226376 -0.303024 0.0186523 0.217684 -0.283495 0.0143148 0.0585285 0.169481 3.24501 0.164893 -6.70709 1.1281 0.0440389 -6.53371 1.33334 -0.05220000000000001 0.989749 -2…
929.0 0.0271518 0.962293 -0.0304858 0.0 0.0 0.0304858 0.0 0.0 0.0304858 -0.191332 0.022023 0.215169 0.0 0.0 -0.215169 0.0 0.0 -0.215169 0.007099099999999997 0.987953 -2.16943e-18 -0.196985 0.000956735 0.0 -0.209833 0.965415 0.215098 -0.0330495 0.0736976 -0.100537 -0.0282596 0.0714552 -0.0896695 -1.1279 -0.334469 -1.348 3.99406 -2.32588 -1.49605 3.91877 -1.93463 -1.035 -0.23472700000000002 0.96670…
930.0 0.0807756 0.95447 -0.0910385 0.0 0.0 0.0910385 0.0 0.0 0.0910385 0.149832 -0.0265151 -0.169995 0.0 0.0 0.169995 0.0 0.0 0.169995 0.062492500000000006 0.986006 -2.16943e-18 0.155298 -0.0101725 0.0 0.26463 0.89968 -0.357031 -0.0352388 0.174623 0.189526 -0.0351994 0.17461 0.179703 0.378376 -0.0474186 -0.23734 -0.181973 5.44589e-10 -0.103207 -0.182393 4.58592e-10 -0.0985863 0.259821 0.955114 -2…
932.0 0.00897625 0.964198 -0.0100685 0.0 0.0 0.0100685 0.0 0.0 0.0100685 -0.12365 0.0116801 0.138758 0.0 0.0 -0.138758 0.0 0.0 -0.138758 -0.011592400000000003 0.987853 -2.16943e-18 -0.127018 -0.00197663 0.0 -0.468582 0.873482 0.450498 0.278801 -0.393254 -0.194103 0.279414 -0.396134 -0.194728 -0.459148 -0.230796 4.39186 -0.426589 -9.00275 3.08227 -0.439127 -9.07678 3.07843 -0.470837 0.8646 -2.1694…
933.0 0.201876 0.9242 -0.230609 0.0 0.0 0.230609 0.0 0.0 0.230609 -0.38324 0.124761 0.450276 0.0 0.0 -0.450276 0.0 0.0 -0.450276 0.189001 0.968798 -2.16943e-18 -0.403598 0.0839082 0.0 0.000781757 0.95242 -0.221534 0.225996 0.0162562 -0.0475615 0.23083 0.00973717 -0.0457331 -0.343275 0.115696 0.738829 0.193231 -1.0164 -0.245824 0.179019 -0.986736 -0.274703 0.0182963 0.992715 -2.16943e-18 -0.385243…
934.0 0.082878 0.954095 -0.0934244 0.0 0.0 0.0934244 0.0 0.0 0.0934244 -0.247189 0.0443523 0.280572 0.0 0.0 -0.280572 0.0 0.0 -0.280572 0.0646719 0.985861 -2.16943e-18 -0.256274 0.0174009 0.0 -0.0546613 0.984258 0.34611 -0.319462 0.0273708 -0.041781 -0.270012 -0.0765028 0.015048 -1.13694 -0.100431 -1.70825 3.83291 -1.1156 -0.870176 4.2044 -1.92098 0.123789 -0.11700499999999998 0.96453 -2.16943e-1…
935.0 0.056461 0.958428 -0.0635154 0.0 0.0 0.0635154 0.0 0.0 0.0635154 -0.0857439 0.012751 0.0968475 0.0 0.0 -0.0968475 0.0 0.0 -0.0968475 0.037329400000000006 0.987307 -2.16943e-18 -0.0886004 0.00335836 0.0 0.26854 0.89924 -0.355842 -0.0412093 0.174932 0.184687 -0.0411249 0.17477 0.185135 0.357115 -0.0634326 -0.365775 -0.0274114 5.25339e-10 -0.0596886 -0.0274167 4.29127e-10 -0.0596338 0.262924 0…
936.0 -0.0113675 0.965886 0.0127384 0.0 0.0 -0.0127384 0.0 0.0 -0.0127384 -0.0773162 0.00552784 0.0865991 0.0 0.0 -0.0865991 0.0 0.0 -0.0865991 -0.03246399999999999 0.98729 -2.16943e-18 -0.0792232 -0.00304108 0.0 -0.341719 0.924878 0.190137 0.105107 0.175836 -0.22481 0.105402 0.175295 -0.223956 -0.973607 -0.346664 0.0107755 1.20559 3.0275e-10 -0.689469 1.2056 3.1324e-10 -0.689702 -0.345472 0.9348…
937.0 0.150446 0.939256 -0.17073 0.0 0.0 0.17073 0.0 0.0 0.17073 -0.30615 0.0797545 0.35345 0.0 0.0 -0.35345 0.0 0.0 -0.35345 0.13502730000000002 0.978343 -2.16943e-18 -0.320183 0.0467878 0.0 -0.0393529 0.96285 -0.0110585 0.224453 -0.30341 0.0401813 0.219109 -0.293357 0.0393284 0.102604 0.169397 3.21872 0.0595211 -6.58028 1.1975 -0.0615332 -6.38561 1.29357 -0.041197 0.988629 -2.16943e-18 -0.21909…
938.0 0.0876259 0.95323 -0.0988161 0.0 0.0 0.0988161 0.0 0.0 0.0988161 -0.193482 0.0357937 0.219828 0.0 0.0 -0.219828 0.0 0.0 -0.219828 0.06959579 0.985513 -2.16943e-18 -0.200714 0.014716 0.0 -0.0912897 0.973092 0.120823 -0.0614959 0.0577169 -0.0296684 -0.0402598 0.0267779 -0.0199066 -0.871476 -0.16548 -1.37054 2.27636 -0.787501 -1.35705 0.559391 3.73811 -2.38028 -0.11939899999999999 0.983456 -2.…
939.0 0.0165283 0.963452 -0.0185468 0.0 0.0 0.0185468 0.0 0.0 0.0185468 0.261291 -0.0269188 -0.293463 0.0 0.0 0.293463 0.0 0.0 0.293463 -0.003831000000000001 0.987941 -2.16943e-18 0.268659 0.00190273 0.0 0.266474 0.898341 -0.364408 -0.0289616 0.174548 0.19244 -0.0288585 0.174598 0.192493 0.387965 -0.100045 -0.544347 0.11173 5.24355e-10 0.059957 0.111711 4.37023e-10 0.0602066 0.262875 0.954108 -2.…
940.0 0.0205405 0.963029 -0.0230539 0.0 0.0 0.0230539 0.0 0.0 0.0230539 0.120618 -0.012976 -0.135533 0.0 0.0 0.135533 0.0 0.0 0.135533 0.00029520000000000934 0.987961 -2.16943e-18 0.124081 0.000319515 0.0 0.15021 0.934945 -0.282394 0.0963108 0.0446734 0.111779 0.101941 0.0347767 0.122283 0.0322554 0.0198153 0.00150008 0.121001 -0.286882 0.0357115 0.0509248 -0.150997 -0.041683 0.1541052 0.98075 -2…
941.0 0.0823998 0.954181 -0.0928816 0.0 0.0 0.0928816 0.0 0.0 0.0928816 0.063079 -0.0112827 -0.0715911 0.0 0.0 0.0715911 0.0 0.0 0.0715911 0.0641761 0.985894 -2.16943e-18 0.0653935 -0.00440453 0.0 0.272012 0.896853 -0.358045 -0.0443014 0.174582 0.193872 -0.0443991 0.174762 0.195092 0.384674 -0.0692348 -0.312383 -0.119271 5.20861e-10 -0.0271015 -0.119288 4.25553e-10 -0.0269115 0.266119 0.952793 -2…
942.0 0.0884454 0.953078 -0.0997472 0.0 0.0 0.0997472 0.0 0.0 0.0997472 -0.305722 0.0568523 0.347412 0.0 0.0 -0.347412 0.0 0.0 -0.347412 0.07044592000000001 0.98545 -2.16943e-18 -0.317182 0.0235522 0.0 -0.173666 0.944827 0.22688 0.258492 -0.536502 -0.00758193 0.250137 -0.526096 0.00145623 0.143709 -0.13606 4.44151 -1.03698 -7.00199 1.5682 -1.13205 -7.18414 2.02459 -0.18393500000000002 0.95211 -2.…
945.0 -0.00935494 0.965739 0.010484 0.0 0.0 -0.010484 0.0 0.0 -0.010484 0.145831 -0.0107569 -0.163366 0.0 0.0 0.163366 0.0 0.0 0.163366 -0.030402 0.987367 -2.16943e-18 0.149465 0.00539997 0.0 0.267008 0.899449 -0.352984 -0.0422876 0.175006 0.18767 -0.0419978 0.174911 0.187737 0.364517 -0.0649737 -0.372459 -0.0294463 5.46224e-10 -0.0544359 -0.0295053 4.28927e-10 -0.0538725 0.261117 0.954862 -2.169…
946.0 0.0602777 0.957852 -0.0678278 0.0 0.0 0.0678278 0.0 0.0 0.0678278 -0.22418 0.0343268 0.253376 0.0 0.0 -0.253376 0.0 0.0 -0.253376 0.0412743 0.987149 -2.16943e-18 -0.231759 0.00978577 0.0 -0.107278 0.981832 0.310913 -0.207643 -0.0017424 -0.0389672 -0.163665 -0.106569 0.0263939 -1.1908 -0.122005 -1.94063 3.6721 -0.467009 0.494439 3.53918 -0.181833 0.17625 -0.15667799999999998 0.967958 -2.1694…
947.0 -0.0258177 0.966801 0.0289149 0.0 0.0 -0.0289149 0.0 0.0 -0.0289149 -0.0779096 0.00430487 0.0871743 0.0 0.0 -0.0871743 0.0 0.0 -0.0871743 -0.047257999999999994 0.986602 -2.16943e-18 -0.0796895 -0.00435089 0.0 -0.377353 0.90588 0.270354 0.280593 -0.221863 -0.236635 0.282323 -0.225901 -0.233694 -0.403638 -0.0860444 3.29896 0.848445 -8.47104 3.59544 0.881477 -8.62306 3.62308 -0.373574 0.912994…
948.0 0.141091 0.941639 -0.159945 0.0 0.0 0.159945 0.0 0.0 0.159945 -0.0166386 0.00414338 0.0191565 0.0 0.0 -0.0191565 0.0 0.0 -0.0191565 0.12525 0.979718 -2.16943e-18 -0.0173798 0.00234854 0.0 0.262303 0.89945 -0.361899 -0.027532 0.174689 0.189792 -0.0275607 0.174815 0.179783 0.379791 -0.0463801 -0.0963552 -0.337547 5.46252e-10 -0.0269323 -0.337875 4.61891e-10 -0.0232957 0.258738 0.954941 -2.169…
949.0 0.316158 0.878074 -0.368403 0.0 0.0 0.368403 0.0 0.0 0.368403 -0.372705 0.181195 0.462991 0.0 0.0 -0.462991 0.0 0.0 -0.462991 0.310353 0.934705 -2.16943e-18 -0.399211 0.142463 0.0 0.277108 0.898073 -0.402092 0.0818149 0.0160896 0.256004 0.0789441 0.0216185 0.253127 -0.712288 0.287911 -1.10048 1.82521 0.60064 -2.14715 1.82171 0.607808 -2.15528 0.283948 0.953294 -2.16943e-18 -0.398589 0.28017…
950.0 0.0881976 0.953124 -0.0994657 0.0 0.0 0.0994657 0.0 0.0 0.0994657 -0.223016 0.0414072 0.253414 0.0 0.0 -0.253414 0.0 0.0 -0.253414 0.07018886 0.985469 -2.16943e-18 -0.231369 0.0171146 0.0 -0.130516 0.969741 0.126663 -0.00646261 0.0217878 -0.0717646 -0.025487 0.0754819 -0.0631557 -0.883953 -0.196999 -0.995337 1.88748 -0.153615 -1.68182 0.345252 3.35829 -1.83809 -0.153806 0.980004 -2.16943e-1…
953.0 0.186349 0.929099 -0.212419 0.0 0.0 0.212419 0.0 0.0 0.212419 -0.302291 0.0923622 0.353135 0.0 0.0 -0.353135 0.0 0.0 -0.353135 0.1726665 0.972039 -2.16943e-18 -0.317672 0.0600379 0.0 0.045642 0.956395 -0.129164 0.181123 -0.184788 0.103704 0.183602 -0.186887 0.103152 0.221034 0.122141 2.43426 -0.666714 -4.1397 1.78923 -0.695803 -4.08396 1.76595 0.0462706 0.990721 -2.16943e-18 -0.103713 -0.04…
956.0 0.190281 0.927888 -0.217015 0.0 0.0 0.217015 0.0 0.0 0.217015 -0.559134 0.173652 0.654104 0.0 0.0 -0.654104 0.0 0.0 -0.654104 0.17679899999999998 0.971248 -2.16943e-18 -0.587899 0.11391 0.0 -0.0807205 0.941612 -0.257317 0.283189 0.173363 -0.230527 0.291107 0.155709 -0.215537 -0.873253 -0.00413249 0.137292 1.10603 -0.264963 -1.46252 1.20107 -0.460929 -1.31035 -0.048372 0.98468 -2.16943e-18 -…
958.0 0.0202742 0.963058 -0.0227547 0.0 0.0 0.0227547 0.0 0.0 0.0227547 -0.00527764 0.000566169 0.00593007 0.0 0.0 -0.00593007 0.0 0.0 -0.00593007 2.1300000000001873e-05 0.98796 -2.16943e-18 -0.00542896 -1.56043e-05 0.0 0.259109 0.899919 -0.354858 -0.0314791 0.174544 0.18867 -0.0315186 0.174553 0.189759 0.359614 -0.0691034 -0.388893 -0.010004 5.54872e-10 -0.0148303 -0.0100101 4.62497e-10 -0.01475…
960.0 0.190442 0.927838 -0.217204 0.0 0.0 0.217204 0.0 0.0 0.217204 -0.57715 0.179366 0.675219 0.0 0.0 -0.675219 0.0 0.0 -0.675219 0.176969 0.971215 -2.16943e-18 -0.606855 0.117701 0.0 0.0884738 0.940528 -0.249832 0.126289 0.0594449 0.0688528 0.119953 0.0500708 0.0790999 -0.60552 0.064878 0.121166 0.415066 0.370894 -0.902384 0.8609 -0.7413 -0.17352 0.09464320000000001 0.983509 -2.16943e-18 -0.532…
963.0 0.0119481 0.963912 -0.013404 0.0 0.0 0.013404 0.0 0.0 0.013404 -0.209979 0.0205418 0.235711 0.0 0.0 -0.235711 0.0 0.0 -0.235711 -0.008538999999999991 0.987895 -2.16943e-18 -0.215778 -0.00263801 0.0 -0.275537 0.958264 0.275049 -0.00545699 0.0328372 -0.0924195 -0.0155762 0.0619147 -0.0668374 -1.35684 -0.412109 -1.46135 4.6756 -3.28757 -2.37193 4.56294 -2.54758 0.169574 -0.298599 0.954007 -2.1…
965.0 0.0560776 0.958485 -0.0630825 0.0 0.0 0.0630825 0.0 0.0 0.0630825 -0.0168991 0.00250559 0.0190862 0.0 0.0 -0.0190862 0.0 0.0 -0.0190862 0.036933400000000005 0.987322 -2.16943e-18 -0.0174612 0.000654288 0.0 0.262373 0.898236 -0.36257 -0.0293537 0.174849 0.191541 -0.0285569 0.175033 0.192291 0.381219 -0.0570023 -0.076592 -0.367249 5.58101e-10 0.0495784 -0.36743 4.55626e-10 0.0517608 0.258679 …
966.0 0.0371072 0.961091 -0.041689 0.0 0.0 0.041689 0.0 0.0 0.041689 -0.165085 0.0208784 0.185904 0.0 0.0 -0.185904 0.0 0.0 -0.185904 0.017355000000000002 0.987846 -2.16943e-18 -0.170174 0.00273323 0.0 -0.132767 0.974282 0.1829 -0.0839092 0.0619148 -0.0480975 -0.0820657 0.0669417 -0.0438794 -0.88566 -0.253194 -1.5599 2.27701 0.0307078 -2.67668 1.65986 2.18267 -2.28832 -0.1648 0.977724 -2.16943e-1…
967.0 0.12972 0.944392 -0.146874 0.0 0.0 0.146874 0.0 0.0 0.146874 -0.299117 0.0703478 0.343294 0.0 0.0 -0.343294 0.0 0.0 -0.343294 0.1133808 0.981243 -2.16943e-18 -0.311979 0.0380123 0.0 -0.0442276 0.961609 0.093071 0.146654 -0.363483 0.104614 0.146098 -0.367591 0.107984 0.243962 0.0551499 3.6529 -1.51948 -5.06275 1.88704 -1.57551 -4.95962 1.85208 -0.060637999999999984 0.977353 -2.16943e-18 -0.2…
968.0 0.117216 0.947238 -0.132547 0.0 0.0 0.132547 0.0 0.0 0.132547 -0.279992 0.0616306 0.320299 0.0 0.0 -0.320299 0.0 0.0 -0.320299 0.1003497 0.982736 -2.16943e-18 -0.29156 0.0312922 0.0 -0.100677 0.969723 0.096814 -0.00787352 0.0296546 -0.0533109 -0.00215135 0.029334 -0.0488022 -0.61109 -0.175154 -0.489859 1.36128 0.0961109 -2.43719 1.85158 -0.83139 -2.07598 -0.12283999999999999 0.982982 -2.169…
969.0 -0.106609 0.967613 0.119212 0.0 0.0 -0.119212 0.0 0.0 -0.119212 0.0401422 0.00140949 -0.044875 0.0 0.0 0.044875 0.0 0.0 0.044875 -0.129486 0.978378 -2.16943e-18 0.0406529 0.00592971 0.0 -0.216648 0.96285 0.195309 -0.0408966 0.145373 -0.098541 -0.0415927 0.146611 -0.0985503 -0.576052 -0.149005 -0.105264 -0.0376183 1.57019 -0.768318 -0.0226544 1.54267 -0.763317 -0.240309 0.966726 -2.16943e-18…
970.0 0.0604099 0.957832 -0.0679772 0.0 0.0 0.0679772 0.0 0.0 0.0679772 -0.183414 0.0281127 0.207305 0.0 0.0 -0.207305 0.0 0.0 -0.207305 0.041411 0.987143 -2.16943e-18 -0.189618 0.00803479 0.0 0.000809195 0.968088 0.0717615 -0.0125831 -0.126404 0.0733116 -0.0205452 -0.12523 0.0796775 0.356228 0.151508 2.48007 -2.97665 -0.285703 0.787267 -2.83892 -0.53982 0.839457 -0.028194999999999998 0.983539 -2…
971.0 0.0819425 0.954262 -0.0923626 0.0 0.0 0.0923626 0.0 0.0 0.0923626 -0.182811 0.0326009 0.207461 0.0 0.0 -0.207461 0.0 0.0 -0.207461 0.0637021 0.985926 -2.16943e-18 -0.189508 0.0126653 0.0 -0.0836545 0.97333 0.1214 -0.0729236 0.0621019 -0.0350549 -0.0543937 0.035234 -0.0212769 -0.809496 -0.170021 -1.33575 1.78727 -0.273291 -1.16215 0.406541 3.85883 -2.63629 -0.113249 0.98351 -2.16943e-18 -0.5…
972.0 0.191197 0.927603 -0.218087 0.0 0.0 0.218087 0.0 0.0 0.218087 -0.343687 0.107144 0.402198 0.0 0.0 -0.402198 0.0 0.0 -0.402198 0.177762 0.971061 -2.16943e-18 -0.361414 0.0704287 0.0 0.0169528 0.952391 -0.213886 0.208007 0.00193921 -0.0181343 0.207032 -0.00249197 -0.0127806 -0.252149 0.115258 0.757642 0.0639841 -1.02429 -0.102839 0.0306706 -0.959914 -0.136019 0.030877500000000002 0.992227 -2.…
973.0 0.289781 0.890371 -0.335888 0.0 0.0 0.335888 0.0 0.0 0.335888 -0.587475 0.262351 0.718807 0.0 0.0 -0.718807 0.0 0.0 -0.718807 0.28216 0.944253 -2.16943e-18 -0.626648 0.200912 0.0 0.120619 0.927412 -0.43155 0.240378 0.138959 0.0100303 0.269111 0.0834215 0.0459843 -0.663568 0.232662 -0.0674775 0.378012 1.18087 -2.69458 0.441796 1.03717 -2.50832 0.1550042 0.978287 -2.16943e-18 -0.566481 0.2217…
975.0 -0.0836971 0.968124 0.0936066 0.0 0.0 -0.0936066 0.0 0.0 -0.0936066 0.102704 0.00097501 -0.114747 0.0 0.0 0.114747 0.0 0.0 0.114747 -0.106249 0.981464 -2.16943e-18 0.104305 0.0124962 0.0 -0.383068 0.903802 0.265423 0.290205 -0.21638 -0.235116 0.290547 -0.217248 -0.234491 -0.443336 -0.11046 3.1153 1.18706 -8.61166 3.70342 1.16996 -8.70914 3.90559 -0.377954 0.911952 -2.16943e-18 -0.628278 -0.…
977.0 0.185071 0.929488 -0.210926 0.0 0.0 0.210926 0.0 0.0 0.210926 0.046655 -0.0141789 -0.0544774 0.0 0.0 0.0544774 0.0 0.0 0.0544774 0.1713232 0.972292 -2.16943e-18 0.0490204 -0.00918874 0.0 0.26101 0.899195 -0.369502 -0.0179215 0.175357 0.183131 -0.0175 0.174536 0.183714 0.43205 -0.0924942 0.0255906 -0.554907 5.93996e-10 0.306434 -0.554897 4.71739e-10 0.306414 0.259115 0.954854 -2.16943e-18 0.…
979.0 0.0386691 0.960892 -0.0434482 0.0 0.0 0.0434482 0.0 0.0 0.0434482 0.0667175 -0.00855706 -0.0751482 0.0 0.0 0.0751482 0.0 0.0 0.0751482 0.018965300000000004 0.987818 -2.16943e-18 0.0687873 -0.00122586 0.0 0.284188 0.891743 -0.371603 -0.04665 0.174659 0.205609 -0.046411 0.174536 0.209199 0.379555 -0.103826 -0.494324 0.0658911 4.30721e-10 0.0609513 0.0658242 4.30268e-10 0.0617315 0.278795 0.94…
980.0 -0.00812889 0.965648 0.00911048 0.0 0.0 -0.00911048 0.0 0.0 -0.00911048 -0.126063 0.00947288 0.141236 0.0 0.0 -0.141236 0.0 0.0 -0.141236 -0.02914499999999999 0.987411 -2.16943e-18 -0.129224 -0.00449098 0.0 -0.37361 0.903726 0.366433 0.290066 -0.506325 -0.119965 0.291873 -0.512619 -0.115028 -0.134807 -0.198225 4.29888 -0.954922 -9.61813 3.09928 -0.909893 -9.77181 3.40434 -0.3790900000000000…
981.0 0.0640914 0.95726 -0.0721397 0.0 0.0 0.0721397 0.0 0.0 0.0721397 0.177487 -0.0279609 -0.200737 0.0 0.0 0.200737 0.0 0.0 0.200737 0.045217900000000005 0.986974 -2.16943e-18 0.183576 -0.00854439 0.0 0.257877 0.900528 -0.350207 -0.0347798 0.174578 0.192645 -0.0347241 0.174549 0.182704 0.367988 -0.086108 -0.232673 -0.198885 4.79324e-10 0.169747 -0.199362 2.73215e-10 0.175146 0.25275000000000003…
982.0 0.0534511 0.958871 -0.0601166 0.0 0.0 0.0601166 0.0 0.0 0.0601166 -0.175648 0.0255109 0.198295 0.0 0.0 -0.198295 0.0 0.0 -0.198295 0.034219900000000004 0.987419 -2.16943e-18 -0.181432 0.00625963 0.0 -0.0165612 0.963786 -0.00356436 0.0645028 -0.077608 0.0224676 0.0633528 -0.0889471 0.0343611 0.128093 0.0876851 1.5829 -0.699744 -2.23573 1.35708 -1.12269 -2.02884 1.56427 -0.031747 0.986962 -2.…
985.0 0.141428 0.941555 -0.160333 0.0 0.0 0.160333 0.0 0.0 0.160333 -0.00162987 0.000406546 0.0018767 0.0 0.0 -0.0018767 0.0 0.0 -0.0018767 0.1256019 0.97967 -2.16943e-18 -0.00170256 0.000230739 0.0 0.26756 0.898442 -0.360689 -0.0351465 0.174693 0.192522 -0.0350638 0.174534 0.192623 0.394552 -0.0636752 -0.129041 -0.327376 5.50163e-10 0.0420843 -0.327384 4.23952e-10 0.042185 0.262974 0.954183 -2.1…
986.0 0.130682 0.944165 -0.147978 0.0 0.0 0.147978 0.0 0.0 0.147978 -0.204449 0.0483218 0.234706 0.0 0.0 -0.234706 0.0 0.0 -0.234706 0.1143843 0.98112 -2.16943e-18 -0.213268 0.0262241 0.0 -0.0306376 0.964605 0.0056884 -0.00401942 0.0528012 -0.0449066 0.00466281 0.0476534 -0.0449642 -0.676543 -0.0931771 -0.87789 1.42104 0.660249 -1.15826 2.63829 -1.56793 -0.80479 -0.049701999999999996 0.986794 -2.…
992.0 -0.0255423 0.966786 0.0286068 0.0 0.0 -0.0286068 0.0 0.0 -0.0286068 0.126805 -0.00704579 -0.141887 0.0 0.0 0.141887 0.0 0.0 0.141887 -0.046976000000000004 0.986618 -2.16943e-18 0.129707 0.00704165 0.0 0.254017 0.903463 -0.353409 -0.0256492 0.174795 0.163162 -0.0254733 0.174942 0.164938 0.386468 -0.0145962 -0.0915003 -0.332452 5.58218e-10 -0.20581 -0.33255 4.01004e-10 -0.204831 0.250224 0.95…
993.0 -0.0290864 0.966976 0.032572 0.0 0.0 -0.032572 0.0 0.0 -0.032572 -0.00538852 0.000277978 0.00602812 0.0 0.0 -0.00602812 0.0 0.0 -0.00602812 -0.05059999999999999 0.986414 -2.16943e-18 -0.0055094 -0.000321015 0.0 -0.383277 0.90448 0.287057 0.27954 -0.241892 -0.224114 0.282695 -0.249901 -0.219707 -0.385492 -0.099104 3.43881 0.788985 -8.79975 3.734 0.811206 -9.06574 3.83501 -0.380407 0.910092 -…
995.0 0.0905067 0.952692 -0.10209 0.0 0.0 0.10209 0.0 0.0 0.10209 -0.453368 0.0854082 0.515418 0.0 0.0 -0.515418 0.0 0.0 -0.515418 0.07258482000000001 0.985289 -2.16943e-18 -0.470487 0.0360443 0.0 -0.216289 0.95689 0.153406 0.239007 -0.249123 -0.235682 0.166668 -0.120667 -0.252666 -0.190404 0.472644 4.4797 -2.01379 -5.20488 0.0715198 -3.60727 -1.69833 -0.769807 -0.21976800000000002 0.969052 -2.16…
996.0 -0.0251593 0.966765 0.0281781 0.0 0.0 -0.0281781 0.0 0.0 -0.0281781 0.340281 -0.0190536 -0.380761 0.0 0.0 0.380761 0.0 0.0 0.380761 -0.046584 0.986639 -2.16943e-18 0.348083 0.0187474 0.0 0.286039 0.889003 -0.398062 -0.0177595 0.174542 0.217911 -0.0178069 0.174577 0.217889 0.495844 -0.167708 -0.636052 0.0552556 4.56731e-10 0.2885 0.055258 4.03455e-10 0.288433 0.285767 0.946937 -2.16943e-18 0…
997.0 0.20022 0.924737 -0.228664 0.0 0.0 0.228664 0.0 0.0 0.228664 -0.394763 0.127663 0.463522 0.0 0.0 -0.463522 0.0 0.0 -0.463522 0.187257 0.969159 -2.16943e-18 -0.415639 0.085568 0.0 0.00554187 0.948219 -0.270714 0.242573 0.0764361 -0.080082 0.24868 0.0637109 -0.0719948 -0.458224 0.0870321 0.23553 0.807677 -0.898242 -0.4939 0.802816 -0.886587 -0.515981 0.029519300000000005 0.991372 -2.16943e-18…
998.0 0.13937 0.942066 -0.157964 0.0 0.0 0.157964 0.0 0.0 0.157964 -0.39304 0.0970494 0.452297 0.0 0.0 -0.452297 0.0 0.0 -0.452297 0.1234524 0.979959 -2.16943e-18 -0.410458 0.0546373 0.0 -0.137604 0.945211 -0.169542 0.338637 0.0173312 -0.216772 0.336491 0.0338723 -0.239311 -0.491249 0.193073 1.6918 0.0871626 -2.3267 -0.258318 -0.196774 -1.77688 -0.535654 -0.10717 0.984019 -2.16943e-18 -0.639089 0…
999.0 0.102904 0.950266 -0.116204 0.0 0.0 0.116204 0.0 0.0 0.116204 -0.242351 0.049207 0.276282 0.0 0.0 -0.276282 0.0 0.0 -0.276282 0.0854606 0.984211 -2.16943e-18 -0.251899 0.0228783 0.0 -0.124691 0.966398 0.0841908 0.0254617 0.0224843 -0.0899173 0.0043156 0.0968258 -0.0817062 -0.755502 -0.192031 -0.586219 0.397027 1.6878 -3.13377 0.379465 2.28211 -2.0552 -0.14293699999999998 0.981347 -2.16943e-…
1000.0 0.169179 0.934158 -0.192421 0.0 0.0 0.192421 0.0 0.0 0.192421 -0.348175 0.0988141 0.404347 0.0 0.0 -0.404347 0.0 0.0 -0.404347 0.1546437 0.975259 -2.16943e-18 -0.365043 0.0614572 0.0 0.0740063 0.944813 -0.213355 0.0972174 0.0675442 0.0510537 0.104244 0.0651669 0.0491373 -0.319198 0.0119568 -0.0797309 0.301331 0.322433 -0.509559 0.206036 0.509615 -0.631018 0.07606974700000001 0.985407 -2.16…
1001.0 0.143704 0.940984 -0.162954 0.0 0.0 0.162954 0.0 0.0 0.162954 -0.247916 0.0625297 0.285649 0.0 0.0 -0.285649 0.0 0.0 -0.285649 0.12797930000000002 0.979345 -2.16943e-18 -0.25905 0.0357994 0.0 0.263822 0.9006 -0.346759 -0.0433138 0.174796 0.186185 -0.0432764 0.175216 0.185178 0.345515 -0.0530142 -0.335722 -0.0425101 5.2973e-10 -0.0855504 -0.0425517 4.20621e-10 -0.0851394 0.257442 0.955551 -…
1002.0 -0.0318972 0.967116 0.0357162 0.0 0.0 -0.0357162 0.0 0.0 -0.0357162 0.154415 -0.00747909 -0.172716 0.0 0.0 0.172716 0.0 0.0 0.172716 -0.05347400000000001 0.986242 -2.16943e-18 0.157824 0.00969392 0.0 0.155564 0.933207 -0.288823 0.0905965 0.0565022 0.118152 0.0934237 0.0513379 0.122557 -0.00742444 0.0288532 -0.180373 0.354285 -0.255126 -0.147595 0.322775 -0.193914 -0.183903 0.15933560000000…
1005.0 0.152606 0.93869 -0.173225 0.0 0.0 0.173225 0.0 0.0 0.173225 0.0207026 -0.0054484 -0.0239168 0.0 0.0 0.0239168 0.0 0.0 0.0239168 0.1372872 0.97801 -2.16943e-18 0.0216578 -0.00322003 0.0 0.25677 0.90079 -0.354604 -0.0284659 0.174714 0.186573 -0.0284268 0.174639 0.186624 0.349438 -0.0484336 -0.189525 -0.205008 5.37061e-10 -0.0242851 -0.205009 4.45389e-10 -0.0242741 0.252686 0.955747 -2.16943…
1008.0 -0.0661076 0.968118 0.0739551 0.0 0.0 -0.0739551 0.0 0.0 -0.0739551 -0.0467975 0.000475402 0.0522854 0.0 0.0 -0.0522854 0.0 0.0 -0.0522854 -0.08836599999999999 0.983428 -2.16943e-18 -0.0476302 -0.00475895 0.0 -0.427295 0.889887 0.330017 0.286581 -0.240261 -0.234596 0.284724 -0.235148 -0.235464 -0.488039 -0.132084 3.62526 0.667349 -8.61638 3.48697 0.551431 -8.26076 3.36695 -0.423805 0.89280…
1010.0 -0.0860008 0.968099 0.0961805 0.0 0.0 -0.0961805 0.0 0.0 -0.0961805 0.447341 0.00539834 -0.499811 0.0 0.0 0.499811 0.0 0.0 0.499811 -0.108588 0.98118 -2.16943e-18 0.454187 0.0555995 0.0 0.30272 0.881274 -0.423548 -0.013255 0.174822 0.233845 -0.0131266 0.174739 0.229695 0.561408 -0.191551 -0.808858 0.158624 4.40664e-10 0.213381 0.158658 3.52614e-10 0.213078 0.30453600000000003 0.940923 -2.1…
1011.0 0.120346 0.946543 -0.136129 0.0 0.0 0.136129 0.0 0.0 0.136129 0.165628 -0.0370798 -0.189622 0.0 0.0 0.189622 0.0 0.0 0.189622 0.1036099 0.98238 -2.16943e-18 0.17254 -0.0191437 0.0 0.258438 0.900764 -0.352935 -0.0324314 0.175449 0.185104 -0.0320912 0.17479 0.185556 0.343874 -0.0708726 -0.452011 0.0753238 5.51148e-10 -0.0239609 0.0753244 4.63041e-10 -0.0239725 0.253795 0.955743 -2.16943e-18 …
1013.0 -0.0310348 0.967074 0.0347515 0.0 0.0 -0.0347515 0.0 0.0 -0.0347515 -0.0617579 0.00305097 0.0690808 0.0 0.0 -0.0690808 0.0 0.0 -0.0690808 -0.052591999999999986 0.986295 -2.16943e-18 -0.0631283 -0.00381636 0.0 -0.42167 0.88946 0.287509 0.303964 -0.192142 -0.260285 0.30351 -0.191196 -0.261344 -0.588118 -0.148853 3.12758 1.24952 -8.12339 3.72582 1.23637 -8.09532 3.67278 -0.414324 0.897326 -2.…
1014.0 0.152689 0.938668 -0.173321 0.0 0.0 0.173321 0.0 0.0 0.173321 0.0517017 -0.0136119 -0.0597301 0.0 0.0 0.0597301 0.0 0.0 0.0597301 0.1373741 0.977997 -2.16943e-18 0.0540877 -0.00804693 0.0 0.260746 0.900431 -0.351834 -0.0359572 0.174616 0.18707 -0.0359947 0.17469 0.187013 0.350529 -0.0502058 -0.254009 -0.1361 5.28278e-10 -0.0586421 -0.1361 4.2964e-10 -0.0586455 0.255558 0.955486 -2.16943e-1…
1015.0 0.0647487 0.957156 -0.072883 0.0 0.0 0.072883 0.0 0.0 0.072883 -0.317177 0.0502089 0.358767 0.0 0.0 -0.358767 0.0 0.0 -0.358767 0.0458977 0.986942 -2.16943e-18 -0.328085 0.0155149 0.0 -0.20748 0.937421 0.285855 0.249306 -0.564277 -0.0208605 0.252413 -0.580701 -0.0115531 0.114565 -0.200272 4.63829 -1.28297 -7.00926 1.88092 -1.34027 -7.43587 2.22824 -0.21998100000000004 0.939352 -2.16943e-18…
1016.0 0.108873 0.949033 -0.123013 0.0 0.0 0.123013 0.0 0.0 0.123013 -0.177427 0.0372846 0.202553 0.0 0.0 -0.202553 0.0 0.0 -0.202553 0.0916669 0.983626 -2.16943e-18 -0.184559 0.0180301 0.0 -0.0493293 0.965675 0.0293521 -0.0157099 0.0569182 -0.0623734 -0.0051862 0.0621076 -0.0668574 -0.658769 -0.0859778 -0.818484 1.53131 0.294515 -1.00282 2.26108 -1.07143 -0.58253 -0.070009 0.98555 -2.16943e-18 -…
1018.0 0.0663436 0.956902 -0.0746873 0.0 0.0 0.0746873 0.0 0.0 0.0746873 -0.336038 0.0538161 0.380209 0.0 0.0 -0.380209 0.0 0.0 -0.380209 0.0475476 0.986862 -2.16943e-18 -0.347663 0.0170694 0.0 -0.176622 0.941567 0.264688 0.259251 -0.605052 0.00371476 0.254035 -0.601378 0.010928 0.188371 -0.178967 4.67398 -1.36879 -6.98013 1.39528 -1.5314 -7.01481 1.7919 -0.18947600000000003 0.945689 -2.16943e-18…
1019.0 -0.0556462 0.967951 0.062266 0.0 0.0 -0.062266 0.0 0.0 -0.062266 -0.0810617 0.00177128 0.0905847 0.0 0.0 -0.0905847 0.0 0.0 -0.0905847 -0.07771199999999999 0.98443 -2.16943e-18 -0.0826102 -0.00727978 0.0 -0.448283 0.87957 0.31401 0.312865 -0.202609 -0.263214 0.306022 -0.187001 -0.271482 -0.614447 -0.152072 3.38085 1.01454 -8.29442 3.4766 0.831629 -7.69807 3.35132 -0.440582 0.885985 -2.1694…
1021.0 0.185669 0.929306 -0.211625 0.0 0.0 0.211625 0.0 0.0 0.211625 -0.786993 0.239775 0.919141 0.0 0.0 -0.919141 0.0 0.0 -0.919141 0.1719518 0.972174 -2.16943e-18 -0.826961 0.15561 0.0 -0.296107 0.943832 0.277123 0.091078 -0.0536374 -0.36057 0.0608473 -0.000772771 -0.377323 -0.641853 0.308632 5.07989 -3.22563 -2.7467 -0.364734 -3.12818 -3.01855 0.0972996 -0.310798 0.941292 -2.16943e-18 -1.13371…
1023.0 -0.0888424 0.968061 0.0993554 0.0 0.0 -0.0993554 0.0 0.0 -0.0993554 0.401326 0.00611747 -0.448418 0.0 0.0 0.448418 0.0 0.0 0.448418 -0.111473 0.980823 -2.16943e-18 0.407325 0.051176 0.0 0.278507 0.891767 -0.388167 -0.0196725 0.175001 0.212413 -0.0194284 0.174704 0.210353 0.46948 -0.151586 -0.589632 0.042703 4.83174e-10 0.255393 0.0423095 4.06944e-10 0.259896 0.27745000000000003 0.949012 -2…
1024.0 0.0815487 0.954333 -0.0919158 0.0 0.0 0.0919158 0.0 0.0 0.0919158 0.0940428 -0.0167274 -0.106715 0.0 0.0 0.106715 0.0 0.0 0.106715 0.0632939 0.985953 -2.16943e-18 0.0974829 -0.00647131 0.0 0.265378 0.897463 -0.358966 -0.0358541 0.174971 0.194355 -0.0358395 0.174893 0.195185 0.390514 -0.0663453 -0.257145 -0.185648 5.71961e-10 -0.00192894 -0.185646 4.2589e-10 -0.00194027 0.260616 0.953103 -2…
1025.0 -0.00112904 0.965094 0.00126573 0.0 0.0 -0.00126573 0.0 0.0 -0.00126573 -0.171992 0.0142818 0.192813 0.0 0.0 -0.192813 0.0 0.0 -0.192813 -0.0219665 0.987633 -2.16943e-18 -0.176456 -0.00474689 0.0 -0.255855 0.962795 0.275898 -0.0319371 0.0318332 -0.0949945 -0.0425512 0.0670872 -0.0661038 -1.15083 -0.305945 -1.28906 3.48908 -2.06346 -2.53816 1.51679 2.21604 -0.445888 -0.282301 0.957487 -2.16…
1026.0 0.171693 0.93344 -0.195342 0.0 0.0 0.195342 0.0 0.0 0.195342 -0.00759984 0.00218089 0.00883331 0.0 0.0 -0.00883331 0.0 0.0 -0.00883331 0.1572804 0.974811 -2.16943e-18 -0.00797072 0.00136587 0.0 0.256913 0.90043 -0.357056 -0.0262852 0.17511 0.186304 -0.0263364 0.175212 0.186226 0.391796 -0.0685649 -0.0117353 -0.457054 5.97346e-10 0.171823 -0.457056 4.87063e-10 0.171837 0.253251 0.955488 -2.…
1028.0 0.141436 0.941553 -0.160342 0.0 0.0 0.160342 0.0 0.0 0.160342 -0.439013 0.109509 0.5055 0.0 0.0 -0.5055 0.0 0.0 -0.5055 0.1256098 0.979669 -2.16943e-18 -0.458593 0.0621548 0.0 0.0813486 0.946583 -0.185405 0.0729483 0.0376393 0.0770067 0.0766831 0.0427486 0.0707502 -0.594904 0.0350155 -0.36006 0.747735 0.506382 -0.994402 1.41759 -0.596571 -0.456374 0.07788339 0.985389 -2.16943e-18 -0.438154…
1030.0 0.288429 0.890974 -0.334233 0.0 0.0 0.334233 0.0 0.0 0.334233 -0.354883 0.157778 0.433898 0.0 0.0 -0.433898 0.0 0.0 -0.433898 0.280717 0.944714 -2.16943e-18 -0.378468 0.120652 0.0 0.180861 0.920036 -0.420393 0.195497 0.0634089 0.12198 0.20171 0.0515216 0.128775 -0.275427 0.153012 -0.056428 0.542661 -0.161784 -0.92877 0.639379 -0.349364 -0.825032 0.205333 0.971933 -2.16943e-18 -0.204657 0.1…
1034.0 0.268512 0.899541 -0.31001 0.0 0.0 0.31001 0.0 0.0 0.31001 -0.274886 0.114321 0.332605 0.0 0.0 -0.332605 0.0 0.0 -0.332605 0.259509 0.951193 -2.16943e-18 -0.29227 0.0854318 0.0 0.18508 0.920995 -0.383878 0.159678 0.0481952 0.145825 0.161312 0.0450326 0.147591 -0.147123 0.119099 -0.0565836 0.442774 -0.286726 -0.637683 0.292376 0.00438089 -0.800669 0.202276 0.971981 -2.16943e-18 -0.101543 0.…
1038.0 0.29904 0.886173 -0.347245 0.0 0.0 0.347245 0.0 0.0 0.347245 -0.509811 0.234649 0.627001 0.0 0.0 -0.627001 0.0 0.0 -0.627001 0.292043 0.941022 -2.16943e-18 -0.544587 0.181448 0.0 0.247896 0.905492 -0.375714 0.0897325 0.014106 0.244786 0.0882306 0.0170283 0.243289 -0.955489 0.259527 -1.18395 2.26109 0.428766 -1.93573 2.26326 0.424771 -1.93552 0.254288 0.958577 -2.16943e-18 -0.586551 0.25297…
1039.0 -0.0969353 0.967901 0.108399 0.0 0.0 -0.108399 0.0 0.0 -0.108399 0.151604 0.00368247 -0.169424 0.0 0.0 0.169424 0.0 0.0 0.169424 -0.119683 0.979753 -2.16943e-18 0.153716 0.0207265 0.0 -0.391022 0.903704 0.313769 0.275594 -0.280072 -0.193272 0.278211 -0.287527 -0.190156 -0.366448 -0.141975 3.55791 0.737684 -9.43619 3.68211 0.799262 -9.75206 3.73511 -0.390071 0.906629 -2.16943e-18 -0.621615 …
1040.0 0.075488 0.955389 -0.0850425 0.0 0.0 0.0850425 0.0 0.0 0.0850425 -0.281001 0.0479916 0.318483 0.0 0.0 -0.318483 0.0 0.0 -0.318483 0.0570138 0.986348 -2.16943e-18 -0.291057 0.0173131 0.0 -0.191144 0.963832 0.159343 0.0154099 0.00940751 -0.147571 0.021938 0.0507663 -0.0965629 -0.926036 -0.29431 -0.714725 1.15945 -0.0467896 -3.01431 3.37783 -2.53263 -1.57971 -0.210818 0.971405 -2.16943e-18 -0…
1041.0 -0.0510798 0.967839 0.0571628 0.0 0.0 -0.0571628 0.0 0.0 -0.0571628 0.0748287 -0.00201717 -0.0836299 0.0 0.0 0.0836299 0.0 0.0 0.0836299 -0.073057 0.984828 -2.16943e-18 0.076301 0.00633156 0.0 -0.40196 0.897782 0.292573 0.290045 -0.226956 -0.236797 0.296054 -0.24334 -0.231529 -0.466471 -0.120263 3.3598 1.0263 -8.78567 3.76377 1.08553 -9.31456 3.91438 -0.397361 0.90393 -2.16943e-18 -0.67500…
1042.0 0.0906761 0.95266 -0.102283 0.0 0.0 0.102283 0.0 0.0 0.102283 -0.138853 0.0261857 0.157863 0.0 0.0 -0.157863 0.0 0.0 -0.157863 0.07276055000000001 0.985275 -2.16943e-18 -0.144099 0.0110674 0.0 0.263788 0.896956 -0.370718 -0.0217873 0.175336 0.190478 -0.0215525 0.174885 0.191641 0.415167 -0.0754199 0.00368224 -0.502621 6.11541e-10 0.184421 -0.502623 4.41992e-10 0.184492 0.261473 0.952898 -2…
1043.0 0.135436 0.943028 -0.153439 0.0 0.0 0.153439 0.0 0.0 0.153439 -0.322919 0.0781865 0.371193 0.0 0.0 -0.371193 0.0 0.0 -0.371193 0.1193447 0.980496 -2.16943e-18 -0.337056 0.0433153 0.0 -0.0551956 0.961031 0.0105745 0.223908 -0.311584 0.0408754 0.221472 -0.311487 0.0443643 0.0765141 0.137857 3.2679 0.0144903 -6.56899 1.34088 -0.0520055 -6.4536 1.3381 -0.05794300000000001 0.985164 -2.16943e-18…
1046.0 0.157695 0.937335 -0.179108 0.0 0.0 0.179108 0.0 0.0 0.179108 -0.0646232 0.0174143 0.0747733 0.0 0.0 -0.0747733 0.0 0.0 -0.0747733 0.14261220000000002 0.977202 -2.16943e-18 -0.0676503 0.0104652 0.0 0.268178 0.898526 -0.361879 -0.0344464 0.17469 0.190534 -0.034546 0.174888 0.190382 0.379033 -0.0625882 -0.166293 -0.269109 5.39995e-10 0.027344 -0.269118 4.18922e-10 0.0274474 0.263740000000000…
1047.0 -0.0884804 0.968066 0.098951 0.0 0.0 -0.098951 0.0 0.0 -0.098951 0.0520444 0.000772268 -0.058151 0.0 0.0 0.058151 0.0 0.0 0.058151 -0.111106 0.980869 -2.16943e-18 0.0528247 0.00661516 0.0 -0.430068 0.88683 0.296869 0.301547 -0.186645 -0.263778 0.299695 -0.183123 -0.265519 -0.588353 -0.152583 3.14222 1.123 -7.83589 3.49267 1.05501 -7.63414 3.43662 -0.422923 0.893944 -2.16943e-18 -0.744387 -…
1048.0 0.0791505 0.954756 -0.089195 0.0 0.0 0.089195 0.0 0.0 0.089195 -0.203973 0.0357084 0.231346 0.0 0.0 -0.231346 0.0 0.0 -0.231346 0.06080820000000001 0.986115 -2.16943e-18 -0.21137 0.0134541 0.0 -0.491822 0.862963 0.484489 0.257899 -0.355731 -0.255194 0.269322 -0.391282 -0.248538 -0.566705 -0.152825 4.83769 -1.109 -8.22622 3.09655 -0.987035 -9.03768 3.15877 -0.494659 0.850362 -2.16943e-18 -0…
1050.0 0.250869 0.90666 -0.288755 0.0 0.0 0.288755 0.0 0.0 0.288755 -0.63733 0.249302 0.764569 0.0 0.0 -0.764569 0.0 0.0 -0.764569 0.240774 0.956454 -2.16943e-18 -0.675872 0.18206 0.0 0.0505972 0.940268 -0.350671 0.244517 0.128719 -0.062309 0.281252 0.0542844 -0.0145943 -0.714649 0.168119 0.239225 0.632023 0.114457 -1.75399 0.483792 0.393051 -1.88476 0.08132937 0.9874 -2.16943e-18 -0.642944 0.149…
1051.0 0.143088 0.941139 -0.162245 0.0 0.0 0.162245 0.0 0.0 0.162245 -0.3418 0.0859512 0.393751 0.0 0.0 -0.393751 0.0 0.0 -0.393751 0.1273361 0.979434 -2.16943e-18 -0.357121 0.0490943 0.0 -0.31715 0.937919 0.398453 0.122616 -0.340859 -0.227147 0.0839651 -0.251534 -0.257382 -0.489749 0.0864828 5.23997 -1.39785 -8.19139 2.59052 -1.7248 -6.97173 2.44526 -0.33687700000000004 0.922653 -2.16943e-18 -0.…
1052.0 0.133581 0.943475 -0.151307 0.0 0.0 0.151307 0.0 0.0 0.151307 -0.282529 0.0677699 0.324599 0.0 0.0 -0.324599 0.0 0.0 -0.324599 0.1174087 0.980743 -2.16943e-18 -0.294827 0.0372497 0.0 -0.0690801 0.967384 0.0561201 -0.0211408 0.0318358 -0.0611062 -0.00537334 0.0519361 -0.063965 -0.645527 -0.094149 -0.72356 0.399198 2.24885 -1.94234 2.78482 -2.24859 -0.342558 -0.09128199999999999 0.984562 -2.…
1053.0 0.0629941 0.957432 -0.0708987 0.0 0.0 0.0708987 0.0 0.0 0.0708987 -0.212802 0.0332537 0.24063 0.0 0.0 -0.24063 0.0 0.0 -0.24063 0.044083000000000004 0.987026 -2.16943e-18 -0.220072 0.0099694 0.0 -0.171988 0.969595 0.174194 -0.0136466 0.0242217 -0.0682494 -0.0406083 0.086773 -0.0608794 -1.05856 -0.269788 -1.24478 3.106 -1.5952 -2.45239 1.80096 1.56819 -1.56484 -0.19688500000000003 0.974979 …
1054.0 0.0753081 0.95542 -0.0848386 0.0 0.0 0.0848386 0.0 0.0 0.0848386 -0.330538 0.0563825 0.374615 0.0 0.0 -0.374615 0.0 0.0 -0.374615 0.0568275 0.986359 -2.16943e-18 -0.342359 0.0202947 0.0 -0.154718 0.946437 0.243727 0.245001 -0.585165 0.0190658 0.239932 -0.580829 0.0267098 0.208091 -0.144193 4.56764 -1.38512 -6.71492 1.32969 -1.49201 -6.81389 1.64688 -0.168452 0.95179 -2.16943e-18 -0.243113 …
1055.0 -0.0212798 0.966539 0.0238366 0.0 0.0 -0.0238366 0.0 0.0 -0.0238366 0.194613 -0.0117449 -0.21782 0.0 0.0 0.21782 0.0 0.0 0.21782 -0.042615 0.986844 -2.16943e-18 0.19917 0.00986013 0.0 0.314091 0.876822 -0.41702 -0.035867 0.174559 0.244448 -0.0360024 0.174818 0.247289 0.419521 -0.148637 -0.734254 0.257539 4.0127e-10 0.0857421 0.257153 4.10219e-10 0.0899331 0.312711 0.937148 -2.16943e-18 0.4…
1056.0 0.271855 0.898143 -0.314059 0.0 0.0 0.314059 0.0 0.0 0.314059 -0.505185 0.212501 0.612298 0.0 0.0 -0.612298 0.0 0.0 -0.612298 0.263064 0.950146 -2.16943e-18 -0.537404 0.159449 0.0 0.116042 0.932013 -0.384498 0.219599 0.0959581 0.0348936 0.241338 0.053674 0.0603713 -0.535424 0.184018 -0.0198055 0.746683 6.68156e-05 -1.48268 0.551253 0.376066 -1.68881 0.1435072 0.981256 -2.16943e-18 -0.44213…
1057.0 0.239448 0.911038 -0.27509 0.0 0.0 0.27509 0.0 0.0 0.27509 -0.310659 0.116651 0.370733 0.0 0.0 -0.370733 0.0 0.0 -0.370733 0.22867300000000002 0.959625 -2.16943e-18 -0.328901 0.0837933 0.0 0.131276 0.933235 -0.350757 0.182227 0.0625247 0.0730439 0.189905 0.0487124 0.0807894 -0.230933 0.0893319 -0.0876535 0.574896 -0.317168 -0.532175 0.635851 -0.434998 -0.472258 0.1504932 0.981564 -2.16943e…
1058.0 -0.0039985 0.965328 0.00448214 0.0 0.0 -0.00448214 0.0 0.0 -0.00448214 -0.111259 0.00887851 0.124695 0.0 0.0 -0.124695 0.0 0.0 -0.124695 -0.02491 0.987549 -2.16943e-18 -0.114107 -0.00343693 0.0 -0.282798 0.943519 0.179741 0.0661986 0.134077 -0.181481 0.0483383 0.165873 -0.179353 -0.770723 -0.238779 0.0565984 -0.26151 2.12235 -0.947778 0.0594661 1.52462 -0.792982 -0.29341500000000004 0.9519…
1059.0 0.181158 0.930668 -0.206361 0.0 0.0 0.206361 0.0 0.0 0.206361 -0.34414 0.102874 0.401288 0.0 0.0 -0.401288 0.0 0.0 -0.401288 0.1672133 0.973053 -2.16943e-18 -0.361396 0.0660363 0.0 -0.0355336 0.96233 -0.0591656 0.214709 -0.206147 0.0147842 0.209016 -0.190302 0.00800588 -0.053865 0.162487 2.54574 0.133408 -5.15528 1.3407 -0.0372977 -4.86436 1.40509 -0.033693 0.991503 -2.16943e-18 -0.306161 …
1061.0 -0.0233778 0.966663 0.0261847 0.0 0.0 -0.0261847 0.0 0.0 -0.0261847 0.404141 -0.0234376 -0.45227 0.0 0.0 0.45227 0.0 0.0 0.45227 -0.044761999999999996 0.986735 -2.16943e-18 0.413498 0.021444 0.0 0.303798 0.881772 -0.42417 -0.0125364 0.174758 0.232331 -0.0124833 0.174563 0.232065 0.578505 -0.209481 -0.789673 0.109212 4.15419e-10 0.318807 0.109281 3.84297e-10 0.318624 0.30573100000000003 0.9…
1063.0 0.192472 0.927204 -0.219579 0.0 0.0 0.219579 0.0 0.0 0.219579 -0.303744 0.0951894 0.35562 0.0 0.0 -0.35562 0.0 0.0 -0.35562 0.179103 0.970799 -2.16943e-18 -0.319466 0.0627493 0.0 0.0606032 0.948475 -0.248879 0.198325 -0.00944861 0.034321 0.202419 -0.0156382 0.0366677 -0.0977275 0.10963 0.755011 -0.110098 -1.04595 0.140734 -0.095665 -1.07225 0.143435 0.074580585 0.990585 -2.16943e-18 -0.182…
1066.0 -0.0306513 0.967055 0.0343225 0.0 0.0 -0.0343225 0.0 0.0 -0.0343225 0.418202 -0.0208399 -0.467799 0.0 0.0 0.467799 0.0 0.0 0.467799 -0.05220000000000001 0.986319 -2.16943e-18 0.427501 0.0256601 0.0 0.301458 0.882726 -0.42112 -0.0128671 0.17501 0.231742 -0.0126678 0.174593 0.231246 0.574655 -0.206653 -0.798061 0.124442 4.19302e-10 0.306054 0.124062 3.82486e-10 0.310253 0.303183 0.942175 -2.…
1068.0 0.107964 0.949223 -0.121975 0.0 0.0 0.121975 0.0 0.0 0.121975 0.191337 -0.0400003 -0.218385 0.0 0.0 0.218385 0.0 0.0 0.218385 0.090721 0.983718 -2.16943e-18 0.199005 -0.0192328 0.0 0.262618 0.899103 -0.362298 -0.0274644 0.174874 0.188318 -0.0274029 0.17476 0.188373 0.371491 -0.0856449 -0.455739 0.040861 5.50588e-10 0.0377225 0.0408631 4.52572e-10 0.0377066 0.259093 0.954629 -2.16943e-18 0.…
1069.0 0.0652518 0.957076 -0.0734521 0.0 0.0 0.0734521 0.0 0.0 0.0734521 -0.145393 0.0231005 0.164473 0.0 0.0 -0.164473 0.0 0.0 -0.164473 0.046418100000000004 0.986917 -2.16943e-18 -0.150403 0.00719821 0.0 -0.0942526 0.974694 0.163112 -0.019423 -0.094514 0.0317773 -0.020972 -0.100618 0.0348965 0.0944375 0.133004 1.44384 -1.35665 -0.780698 1.46877 -1.38358 -0.732436 1.46978 -0.12369599999999999 0.…
1070.0 0.15997 0.936718 -0.181742 0.0 0.0 0.181742 0.0 0.0 0.181742 0.0244234 -0.00665054 -0.0282797 0.0 0.0 0.0282797 0.0 0.0 0.0282797 0.1449946 0.97683 -2.16943e-18 0.0255752 -0.00402538 0.0 0.267313 0.899347 -0.357135 -0.0379519 0.174538 0.186557 -0.0379853 0.174605 0.186503 0.367455 -0.05787 -0.215329 -0.200148 5.24671e-10 -0.0176818 -0.200146 4.20278e-10 -0.0176921 0.262162 0.954914 -2.1694…
1072.0 0.0379416 0.960985 -0.0426288 0.0 0.0 0.0426288 0.0 0.0 0.0426288 -0.167229 0.0213092 0.188341 0.0 0.0 -0.188341 0.0 0.0 -0.188341 0.018215300000000004 0.987832 -2.16943e-18 -0.172401 0.00293107 0.0 -0.139221 0.972169 0.171475 -0.0593409 0.0370361 -0.0750972 -0.0633739 0.0715543 -0.0619357 -0.929146 -0.260761 -1.54497 3.63537 -2.84118 -2.20841 2.14365 1.33229 -1.99141 -0.16869699999999999 …
1074.0 0.205673 0.922954 -0.235074 0.0 0.0 0.235074 0.0 0.0 0.235074 -0.319146 0.105474 0.375521 0.0 0.0 -0.375521 0.0 0.0 -0.375521 0.193001 0.967957 -2.16943e-18 -0.336277 0.0714797 0.0 0.0743959 0.94215 -0.302616 0.202333 0.0559497 0.020368 0.208592 0.0450508 0.0261353 -0.259697 0.0807442 0.087845 0.51453 -0.505894 -0.388332 0.54676 -0.567504 -0.362503 0.0937273 0.987383 -2.16943e-18 -0.212623…
1077.0 -0.14929 0.965093 0.166983 0.0 0.0 -0.166983 0.0 0.0 -0.166983 0.631374 0.0524415 -0.707808 0.0 0.0 0.707808 0.0 0.0 0.707808 -0.172595 0.971034 -2.16943e-18 0.636016 0.124042 0.0 0.323587 0.872443 -0.453714 -0.00846706 0.175307 0.243703 -0.0087103 0.175676 0.252043 0.694715 -0.225377 -1.05161 0.259128 3.48752e-10 0.0515094 0.258953 3.95847e-10 0.0533789 0.327837 0.934075 -2.16943e-18 0.79…
1078.0 0.178486 0.931462 -0.203246 0.0 0.0 0.203246 0.0 0.0 0.203246 -0.368894 0.109023 0.429755 0.0 0.0 -0.429755 0.0 0.0 -0.429755 0.1644079 0.973561 -2.16943e-18 -0.387251 0.0695151 0.0 -0.052267 0.952769 -0.199307 0.273903 0.00287084 -0.107133 0.279681 -0.000985874 -0.110494 -0.413977 0.154118 1.03789 0.49898 -2.00214 -0.132171 0.503999 -2.007 -0.154587 -0.029616000000000003 0.992004 -2.16943…
1079.0 0.183448 0.92998 -0.209032 0.0 0.0 0.209032 0.0 0.0 0.209032 -0.0501936 0.0151505 0.0585757 0.0 0.0 -0.0585757 0.0 0.0 -0.0585757 0.1696185 0.97261 -2.16943e-18 -0.0527267 0.00978014 0.0 0.244733 0.903872 -0.367323 0.000557362 0.174581 0.16652 0.000496148 0.174703 0.166428 0.368003 -0.0802286 0.0261275 -0.480084 5.77092e-10 0.320921 -0.480085 4.28801e-10 0.320929 0.245008 0.958571 -2.16943…
1080.0 0.266785 0.900258 -0.307921 0.0 0.0 0.307921 0.0 0.0 0.307921 -0.394826 0.163235 0.477317 0.0 0.0 -0.477317 0.0 0.0 -0.477317 0.257672 0.951728 -2.16943e-18 -0.419688 0.121725 0.0 0.130784 0.932623 -0.370001 0.200989 0.069293 0.0607657 0.203293 0.0650299 0.0633307 -0.32614 0.141292 0.00723781 0.471975 -0.0458264 -1.01945 0.508324 -0.116704 -0.978206 0.1534917 0.981654 -2.16943e-18 -0.26500…
1081.0 0.0416386 0.960506 -0.0467936 0.0 0.0 0.0467936 0.0 0.0 0.0467936 0.223914 -0.0294805 -0.252318 0.0 0.0 0.252318 0.0 0.0 0.252318 0.022027500000000005 0.987759 -2.16943e-18 0.230946 -0.00488861 0.0 0.262773 0.900363 -0.353736 -0.0360912 0.174635 0.187704 -0.0361214 0.174768 0.187613 0.360377 -0.0772546 -0.489279 0.0951622 5.51596e-10 -0.0265552 0.0951429 4.41536e-10 -0.026343 0.257675 0.95…
1082.0 0.138403 0.942304 -0.156852 0.0 0.0 0.156852 0.0 0.0 0.156852 0.23817 -0.0585279 -0.274003 0.0 0.0 0.274003 0.0 0.0 0.274003 0.1224429 0.980093 -2.16943e-18 0.248693 -0.0328228 0.0 0.268324 0.896885 -0.360873 -0.0367019 0.175466 0.196998 -0.0366923 0.175446 0.197021 0.472402 -0.102015 -0.356496 -0.186979 5.81573e-10 0.104016 -0.186988 4.07252e-10 0.104119 0.263582 0.952719 -2.16943e-18 0.4…
1084.0 -0.124554 0.966803 0.139281 0.0 0.0 -0.139281 0.0 0.0 -0.139281 0.518635 0.0286407 -0.580308 0.0 0.0 0.580308 0.0 0.0 0.580308 -0.14763900000000002 0.975543 -2.16943e-18 0.524065 0.0872155 0.0 0.274196 0.893941 -0.379083 -0.0234721 0.17462 0.196359 -0.0236316 0.175099 0.203044 0.494067 -0.140877 -0.785992 0.235534 6.13927e-10 0.0811299 0.235416 4.16664e-10 0.0824691 0.272111 0.950636 -2.16…
1086.0 0.0586174 0.958105 -0.0659515 0.0 0.0 0.0659515 0.0 0.0 0.0659515 -0.276297 0.0417765 0.312191 0.0 0.0 -0.312191 0.0 0.0 -0.312191 0.039558 0.98722 -2.16943e-18 -0.285579 0.0115215 0.0 -0.205056 0.966523 0.212211 -0.0256154 0.053491 -0.0856215 -0.0386103 0.085667 -0.0794463 -1.18044 -0.307584 -1.33477 4.51842 -3.58678 -0.998707 2.61366 0.456606 -0.924627 -0.23024300000000003 0.968058 -2.16…
1087.0 0.175337 0.932387 -0.199579 0.0 0.0 0.199579 0.0 0.0 0.199579 -0.739752 0.21568 0.86087 0.0 0.0 -0.86087 0.0 0.0 -0.86087 0.1611023 0.974148 -2.16943e-18 -0.776234 0.136405 0.0 -0.313135 0.938488 0.317445 0.0745773 -0.0715471 -0.345497 0.0452679 -0.0151557 -0.3702 -0.588909 0.286237 5.3503 -3.50234 -2.99277 0.162139 -3.58025 -3.4676 1.5546 -0.33021700000000004 0.93129 -2.16943e-18 -1.10903…
1088.0 0.114988 0.947726 -0.129999 0.0 0.0 0.129999 0.0 0.0 0.129999 -0.284362 0.0618332 0.325116 0.0 0.0 -0.325116 0.0 0.0 -0.325116 0.09803010000000001 0.982982 -2.16943e-18 -0.296025 0.0310087 0.0 -0.026892 0.986316 0.460934 -0.334493 -0.258987 0.119257 -0.335544 -0.238793 0.107314 -0.342 0.136288 2.26712 -3.65467 2.87789 -0.86818 -2.97593 2.85802 -1.6007 -0.09960799999999999 0.949911 -2.16943…
1093.0 0.13894 0.942172 -0.15747 0.0 0.0 0.15747 0.0 0.0 0.15747 0.135749 -0.033448 -0.156196 0.0 0.0 0.156196 0.0 0.0 0.156196 0.1230036 0.980019 -2.16943e-18 0.141757 -0.0187984 0.0 0.26072 0.901533 -0.343359 -0.0449808 0.175569 0.183237 -0.0445051 0.174645 0.183874 0.348937 -0.0560042 -0.376752 -0.00312176 5.43646e-10 -0.0864652 -0.00312878 4.39164e-10 -0.0864568 0.253973 0.956263 -2.16943e-18…
1094.0 0.140558 0.941771 -0.159332 0.0 0.0 0.159332 0.0 0.0 0.159332 -0.18729 0.0465175 0.2156 0.0 0.0 -0.2156 0.0 0.0 -0.2156 0.1246933 0.979793 -2.16943e-18 -0.19562 0.0263119 0.0 -0.307727 0.92869 0.240647 0.238457 -0.255254 -0.169502 0.243216 -0.267345 -0.159548 -0.251426 -0.109543 3.15884 0.845794 -8.99004 3.61301 0.877151 -9.36103 3.61612 -0.309939 0.935291 -2.16943e-18 -0.494549 -0.394188 …
1095.0 0.0455109 0.959988 -0.0511584 0.0 0.0 0.0511584 0.0 0.0 0.0511584 0.248433 -0.0338124 -0.280111 0.0 0.0 0.280111 0.0 0.0 0.280111 0.0260224 0.987665 -2.16943e-18 0.256358 -0.00654609 0.0 0.268488 0.897219 -0.363214 -0.0337881 0.174852 0.19723 -0.0336951 0.174795 0.197304 0.399946 -0.0976591 -0.514811 0.0678055 5.09301e-10 0.0451704 0.0677963 4.27148e-10 0.045292 0.264226 0.953114 -2.16943e…
1097.0 0.0838712 0.953916 -0.0945519 0.0 0.0 0.0945519 0.0 0.0 0.0945519 0.215819 -0.0389749 -0.245016 0.0 0.0 0.245016 0.0 0.0 0.245016 0.06570169000000001 0.98579 -2.16943e-18 0.223779 -0.015448 0.0 0.266748 0.89687 -0.367958 -0.0271757 0.174942 0.197026 -0.0272584 0.175109 0.196879 0.405465 -0.0973732 -0.432127 -0.028786 5.16258e-10 0.0877729 -0.0287899 4.38394e-10 0.0878063 0.26358 0.952853 -…
1099.0 0.0851165 0.953691 -0.0959657 0.0 0.0 0.0959657 0.0 0.0 0.0959657 -0.550258 0.100175 0.624859 0.0 0.0 -0.624859 0.0 0.0 -0.624859 0.06699294 0.9857 -2.16943e-18 -0.570644 0.0402035 0.0 -0.332377 0.914388 0.290411 0.331522 -0.507901 -0.146806 0.302739 -0.4058 -0.209917 -0.288647 -0.0403369 5.13014 -1.01771 -8.34172 1.46827 -1.11314 -7.35926 1.36988 -0.332837 0.919877 -2.16943e-18 -0.728011 …
1101.0 -0.060073 0.968037 0.0672126 0.0 0.0 -0.0672126 0.0 0.0 -0.0672126 -0.0853268 0.00144224 0.0953418 0.0 0.0 -0.0953418 0.0 0.0 -0.0953418 -0.082222 0.984021 -2.16943e-18 -0.0869096 -0.00809208 0.0 -0.433884 0.887236 0.380975 0.290896 -0.357895 -0.195933 0.290948 -0.357715 -0.195144 -0.422452 -0.185228 4.01226 0.173123 -9.72703 3.33488 0.219143 -9.85496 3.50331 -0.43394499999999997 0.885097 …
1102.0 0.127826 0.944835 -0.144701 0.0 0.0 0.144701 0.0 0.0 0.144701 0.168248 -0.0391838 -0.192999 0.0 0.0 0.192999 0.0 0.0 0.192999 0.1114056 0.981481 -2.16943e-18 0.17544 -0.0209892 0.0 0.259699 0.901564 -0.34502 -0.0420045 0.175518 0.182946 -0.0417933 0.175109 0.18322 0.339116 -0.0638709 -0.473153 0.108283 5.53427e-10 -0.0790291 0.108284 4.45409e-10 -0.0790473 0.253409 0.956306 -2.16943e-18 0.…
1103.0 0.131636 0.943939 -0.149073 0.0 0.0 0.149073 0.0 0.0 0.149073 -0.339388 0.0806073 0.389716 0.0 0.0 -0.389716 0.0 0.0 -0.389716 0.1153794 0.980997 -2.16943e-18 -0.354071 0.0439315 0.0 -0.0953585 0.957234 0.0741467 0.274109 -0.437134 0.0223136 0.266492 -0.429016 0.0287206 0.0972118 0.0482475 3.7637 0.126007 -7.5695 0.752886 -0.125689 -7.17514 0.940422 -0.09780499999999999 0.977702 -2.16943e-…
1105.0 0.131809 0.943898 -0.149272 0.0 0.0 0.149272 0.0 0.0 0.149272 -0.252575 0.0600415 0.290043 0.0 0.0 -0.290043 0.0 0.0 -0.290043 0.1155599 0.980975 -2.16943e-18 -0.263508 0.032748 0.0 -0.21913 0.954599 0.156003 0.0198978 0.127208 -0.1932 0.0267084 0.123514 -0.181351 -0.608242 -0.154033 0.120693 -0.391365 1.88325 -1.06194 -0.412751 1.91505 -1.01944 -0.234802 0.963564 -2.16943e-18 -0.595949 -0…
1106.0 0.160141 0.936672 -0.18194 0.0 0.0 0.18194 0.0 0.0 0.18194 -0.494418 0.134736 0.572513 0.0 0.0 -0.572513 0.0 0.0 -0.572513 0.14517370000000002 0.976802 -2.16943e-18 -0.517746 0.0815951 0.0 0.0708434 0.944654 -0.220892 0.123286 0.0523005 0.0499939 0.1171 0.0432625 0.0619146 -0.5745 0.0485768 -0.0845328 1.20481 -0.800032 -0.315395 1.03739 -0.4795 -0.461526 0.0751383159 0.985594 -2.16943e-18 …
1107.0 -0.0736152 0.968163 0.0823428 0.0 0.0 -0.0823428 0.0 0.0 -0.0823428 0.51926 -0.000919433 -0.580124 0.0 0.0 0.580124 0.0 0.0 0.580124 -0.09600399999999999 0.982633 -2.16943e-18 0.528012 0.057233 0.0 0.302808 0.880099 -0.422701 -0.0146906 0.174702 0.24526 -0.0146294 0.174536 0.235196 0.626453 -0.239139 -1.02598 0.296606 4.24945e-10 0.324258 0.296377 3.28248e-10 0.326799 0.304391 0.93978 -2.1…
1108.0 0.0230191 0.962759 -0.0258395 0.0 0.0 0.0258395 0.0 0.0 0.0258395 0.255108 -0.0281634 -0.286741 0.0 0.0 0.286741 0.0 0.0 0.286741 0.002845399999999998 0.987964 -2.16943e-18 0.262511 -5.52667e-05 0.0 0.261142 0.899591 -0.355701 -0.0320609 0.174599 0.192718 -0.031929 0.17457 0.192813 0.370865 -0.0877411 -0.546607 0.139353 5.46461e-10 0.00781371 0.139332 4.43102e-10 0.00805927 0.256671 0.9548…
1110.0 -0.0085543 0.96568 0.00958709 0.0 0.0 -0.00958709 0.0 0.0 -0.00958709 0.246738 -0.0184226 -0.276426 0.0 0.0 0.276426 0.0 0.0 0.276426 -0.029580999999999996 0.987396 -2.16943e-18 0.252911 0.00891022 0.0 0.282171 0.892015 -0.380628 -0.0322699 0.175202 0.205405 -0.0321001 0.175019 0.206091 0.439627 -0.110344 -0.310257 -0.204924 4.6913e-10 0.162038 -0.204949 4.14386e-10 0.162353 0.279105 0.949…
1112.0 0.220676 0.917848 -0.25278 0.0 0.0 0.25278 0.0 0.0 0.25278 -0.194851 0.0682457 0.230656 0.0 0.0 -0.230656 0.0 0.0 -0.230656 0.208826 0.964446 -2.16943e-18 -0.205742 0.0475551 0.0 0.171305 0.929094 -0.323314 0.12784 0.0204883 0.144357 0.129087 0.0180843 0.145613 0.0248376 0.0480735 0.0656549 0.114177 -0.359762 -0.0901859 0.116806 -0.364725 -0.0887464 0.18027700000000002 0.977203 -2.16943e-1…
1113.0 0.146618 0.940244 -0.166314 0.0 0.0 0.166314 0.0 0.0 0.166314 -0.176095 0.0450446 0.20307 0.0 0.0 -0.20307 0.0 0.0 -0.20307 0.1310252 0.978919 -2.16943e-18 -0.184074 0.0260686 0.0 0.0522636 0.958214 -0.0608628 -0.0251089 0.0513072 0.0445175 -0.0285107 0.0460289 0.0513105 -0.209021 -0.026303 -0.435405 0.332635 0.745739 -0.641759 0.0556201 1.12853 -0.791127 0.031244300000000003 0.987031 -2.1…
1114.0 0.0560611 0.958488 -0.0630638 0.0 0.0 0.0630638 0.0 0.0 0.0630638 -0.345089 0.0511592 0.389751 0.0 0.0 -0.389751 0.0 0.0 -0.389751 0.036916300000000006 0.987322 -2.16943e-18 -0.356568 0.0133543 0.0 -0.176914 0.940122 0.285979 0.252511 -0.633915 0.0121615 0.248304 -0.633116 0.0206799 0.204158 -0.195041 4.75562 -1.73716 -6.42991 1.388 -1.82944 -6.5464 1.66349 -0.19170500000000001 0.942092 -2…
1115.0 -0.00197265 0.965164 0.00221143 0.0 0.0 -0.00221143 0.0 0.0 -0.00221143 0.153572 -0.0126061 -0.17215 0.0 0.0 0.17215 0.0 0.0 0.17215 -0.022831900000000002 0.987609 -2.16943e-18 0.157542 0.00438717 0.0 0.276114 0.894228 -0.365718 -0.0412483 0.17477 0.202827 -0.0411412 0.17478 0.204802 0.36955 -0.0979114 -0.506488 0.0924193 4.49593e-10 0.0517604 0.0923794 4.35491e-10 0.0522271 0.271058 0.950…
1116.0 0.178155 0.93156 -0.20286 0.0 0.0 0.20286 0.0 0.0 0.20286 -0.126744 0.0374047 0.147638 0.0 0.0 -0.147638 0.0 0.0 -0.147638 0.1640599 0.973623 -2.16943e-18 -0.133045 0.0238298 0.0 0.264102 0.899579 -0.360607 -0.0307613 0.174647 0.187595 -0.0309159 0.174953 0.187353 0.374437 -0.0540102 -0.100668 -0.331326 5.52431e-10 0.0230717 -0.331339 4.5102e-10 0.0232245 0.260052 0.955115 -2.16943e-18 0.3…
1117.0 0.142286 0.941341 -0.161321 0.0 0.0 0.161321 0.0 0.0 0.161321 -0.463808 0.116176 0.534179 0.0 0.0 -0.534179 0.0 0.0 -0.534179 0.1264977 0.979549 -2.16943e-18 -0.484547 0.0661555 0.0 0.0778747 0.9466 -0.189342 0.0832949 0.0357301 0.0728459 0.0827744 0.0504903 0.0605733 -0.613843 0.0175973 -0.339172 0.788215 0.33231 -0.776758 0.688217 0.801384 -1.1461 0.075765987 0.985604 -2.16943e-18 -0.481…
1119.0 0.204564 0.92332 -0.233769 0.0 0.0 0.233769 0.0 0.0 0.233769 -0.431812 0.142084 0.50787 0.0 0.0 -0.50787 0.0 0.0 -0.50787 0.191832 0.968205 -2.16943e-18 -0.454921 0.0960786 0.0 0.0135997 0.945452 -0.278434 0.219397 0.1121 -0.0761967 0.225826 0.102333 -0.0712712 -0.541092 0.0551476 -0.0218341 0.753484 -0.0824221 -0.98378 0.787117 -0.14835 -0.947142 0.0361922 0.989179 -2.16943e-18 -0.441524 …
1120.0 0.0751294 0.95545 -0.0846361 0.0 0.0 0.0846361 0.0 0.0 0.0846361 -0.357802 0.0609587 0.405501 0.0 0.0 -0.405501 0.0 0.0 -0.405501 0.0566425 0.98637 -2.16943e-18 -0.37059 0.0218929 0.0 -0.170578 0.945153 0.113997 0.316558 -0.42626 -0.0465547 0.30979 -0.415104 -0.0387267 -0.00963313 -0.0793659 3.77536 0.485359 -8.05593 1.50364 0.350058 -7.86927 1.71367 -0.16792400000000002 0.964061 -2.16943e…
1122.0 0.152465 0.938727 -0.173062 0.0 0.0 0.173062 0.0 0.0 0.173062 -0.558152 0.146794 0.644779 0.0 0.0 -0.644779 0.0 0.0 -0.644779 0.1371395 0.978032 -2.16943e-18 -0.583892 0.0867143 0.0 0.0483509 0.946203 -0.219038 0.14964 0.0476579 0.0266791 0.143258 0.0390953 0.0390907 -0.554545 0.0220991 0.163926 -0.3951 1.71391 -1.47838 -0.745461 2.38329 -1.77847 0.055914900000000003 0.98674 -2.16943e-18 -…
1124.0 0.241015 0.910448 -0.27696 0.0 0.0 0.27696 0.0 0.0 0.27696 -0.259132 0.0978559 0.30946 0.0 0.0 -0.30946 0.0 0.0 -0.30946 0.23033199999999998 0.959201 -2.16943e-18 -0.27441 0.0704577 0.0 0.163105 0.928045 -0.342972 0.146742 0.0404897 0.129161 0.150791 0.0334395 0.133016 -0.104478 0.0853447 -0.0524927 0.37744 -0.296793 -0.435338 0.407614 -0.354964 -0.406827 0.176349 0.976853 -2.16943e-18 -0.…
1125.0 0.168227 0.934428 -0.191315 0.0 0.0 0.191315 0.0 0.0 0.191315 -0.391708 0.110701 0.454761 0.0 0.0 -0.454761 0.0 0.0 -0.454761 0.1536451 0.975426 -2.16943e-18 -0.410633 0.0686654 0.0 -0.0762973 0.951222 -0.187198 0.283796 0.0127604 -0.134707 0.290772 0.00938923 -0.141369 -0.481079 0.149999 1.06531 0.538785 -1.97054 -0.284492 0.586754 -2.05687 -0.271238 -0.052357 0.989961 -2.16943e-18 -0.521…
1126.0 0.115883 0.947531 -0.131022 0.0 0.0 0.131022 0.0 0.0 0.131022 -0.130345 0.0284827 0.149059 0.0 0.0 -0.149059 0.0 0.0 -0.149059 0.09896160000000001 0.982884 -2.16943e-18 -0.135707 0.0143557 0.0 0.271239 0.897123 -0.364878 -0.0364488 0.174543 0.189599 -0.0366286 0.174899 0.189817 0.383334 -0.0660265 -0.18001 -0.260335 5.38752e-10 0.0262326 -0.260348 4.23551e-10 0.0263561 0.266708 0.953254 -2…
1127.0 0.200031 0.924798 -0.228442 0.0 0.0 0.228442 0.0 0.0 0.228442 -0.436421 0.141028 0.5124 0.0 0.0 -0.5124 0.0 0.0 -0.5124 0.187058 0.9692 -2.16943e-18 -0.459488 0.0944892 0.0 0.123861 0.934609 -0.266617 0.0997859 0.0537234 0.117409 0.0972069 0.0612736 0.112768 -0.444666 0.0458907 -0.104416 0.648325 -0.000430217 -0.469525 0.284742 0.705979 -0.881555 0.1276094 0.97926 -2.16943e-18 -0.365466 0.…
1128.0 -0.0272501 0.966879 0.0305176 0.0 0.0 -0.0305176 0.0 0.0 -0.0305176 -0.249137 0.0133655 0.278739 0.0 0.0 -0.278739 0.0 0.0 -0.278739 -0.048723 0.986521 -2.16943e-18 -0.254784 -0.0143203 0.0 -0.175225 0.985502 0.705339 -0.492646 -0.137523 -0.0671937 -0.498239 -0.113118 -0.0823119 -0.742585 0.0168529 1.63668 -2.40862 2.83383 -2.05867 -2.84529 4.45492 -2.80885 -0.251152 0.909263 -2.16943e-18 …
1129.0 0.0532591 0.958899 -0.0598999 0.0 0.0 0.0598999 0.0 0.0 0.0598999 0.238744 -0.034622 -0.269518 0.0 0.0 0.269518 0.0 0.0 0.269518 0.034021600000000006 0.987426 -2.16943e-18 0.246599 -0.00845447 0.0 0.270661 0.896822 -0.365565 -0.0339212 0.174779 0.196762 -0.0338527 0.174722 0.196814 0.403329 -0.0987212 -0.497069 0.0444761 5.05242e-10 0.0524174 0.0444714 4.24429e-10 0.0524836 0.266509 0.9529…
1130.0 0.157084 0.937499 -0.178402 0.0 0.0 0.178402 0.0 0.0 0.178402 -0.320919 0.0862362 0.371253 0.0 0.0 -0.371253 0.0 0.0 -0.371253 0.14197300000000002 0.977301 -2.16943e-18 -0.335924 0.0517231 0.0 -0.0579687 0.961194 -0.028178 0.210441 -0.209417 0.00580791 0.206693 -0.197447 -0.00049004 -0.0990323 0.151138 2.59938 0.102116 -5.11653 1.32809 -0.0905957 -4.78059 1.35461 -0.057633000000000004 0.98…
1131.0 0.0901267 0.952764 -0.101658 0.0 0.0 0.101658 0.0 0.0 0.101658 -0.198237 0.0372564 0.22535 0.0 0.0 -0.22535 0.0 0.0 -0.22535 0.07219042 0.985319 -2.16943e-18 -0.205713 0.0156704 0.0 -0.118105 0.966526 0.0840845 0.0232579 0.0177827 -0.0898996 0.00392525 0.0816252 -0.0871487 -0.778461 -0.219958 -0.754839 1.75295 -0.411947 -2.73156 2.01241 -0.231258 -2.32834 -0.136884 0.981369 -2.16943e-18 -0…
1132.0 0.0839498 0.953902 -0.094641 0.0 0.0 0.094641 0.0 0.0 0.094641 -0.303248 0.0547919 0.344278 0.0 0.0 -0.344278 0.0 0.0 -0.344278 0.06578315 0.985785 -2.16943e-18 -0.314437 0.0217345 0.0 -0.186569 0.943441 0.202634 0.274194 -0.488351 -0.0335091 0.261262 -0.468948 -0.0242486 0.0674902 -0.125858 4.16993 -0.658843 -6.99697 1.70945 -0.78765 -6.95914 2.13222 -0.19303200000000004 0.953379 -2.16943…
1134.0 0.127089 0.945006 -0.143855 0.0 0.0 0.143855 0.0 0.0 0.143855 -0.280943 0.0651793 0.322209 0.0 0.0 -0.322209 0.0 0.0 -0.322209 0.1106371 0.981573 -2.16943e-18 -0.292923 0.0347935 0.0 -0.118734 0.985432 0.613033 -0.403895 -0.237691 0.0372052 -0.401237 -0.233947 0.0313693 -0.441931 0.171135 2.80521 -4.00155 2.68623 -1.48667 -3.97025 3.31216 -2.12798 -0.19266900000000003 0.925119 -2.16943e-18…
1135.0 0.111997 0.948371 -0.12658 0.0 0.0 0.12658 0.0 0.0 0.12658 0.112935 -0.0241531 -0.129025 0.0 0.0 0.129025 0.0 0.0 0.129025 0.0949166 0.983303 -2.16943e-18 0.117521 -0.0119044 0.0 0.267969 0.898934 -0.355586 -0.0408914 0.174863 0.190818 -0.0408756 0.174833 0.190838 0.38563 -0.0668217 -0.30315 -0.129278 5.51437e-10 -0.0239606 -0.129279 4.28531e-10 -0.0239489 0.262378 0.954512 -2.16943e-18 0.…
1136.0 0.0632024 0.9574 -0.0711343 0.0 0.0 0.0711343 0.0 0.0 0.0711343 -0.258671 0.0404839 0.292509 0.0 0.0 -0.292509 0.0 0.0 -0.292509 0.0442984 0.987016 -2.16943e-18 -0.267515 0.0121817 0.0 -0.0218235 0.966358 0.0629421 0.0474208 -0.166705 0.0636894 0.0405059 -0.171683 0.0756516 0.326309 0.132385 2.79119 -2.48091 -1.81946 1.56155 -2.6838 -1.66127 1.60123 -0.044166 0.983125 -2.16943e-18 -0.12974…
1137.0 0.277022 0.895951 -0.320329 0.0 0.0 0.320329 0.0 0.0 0.320329 -0.791485 0.338787 0.961857 0.0 0.0 -0.961857 0.0 0.0 -0.961857 0.268563 0.948496 -2.16943e-18 -0.842619 0.255768 0.0 0.0819508 0.93619 -0.405907 0.27054 0.117701 -0.0380414 0.310552 0.0403283 0.00879999 -1.07575 0.341812 -0.178376 1.58331 0.165296 -3.34106 1.64311 0.0343347 -3.2368 0.11861050000000001 0.985421 -2.16943e-18 -0.8…
1138.0 0.0804106 0.954534 -0.0906244 0.0 0.0 0.0906244 0.0 0.0 0.0906244 -0.301756 0.0532716 0.342339 0.0 0.0 -0.342339 0.0 0.0 -0.342339 0.0621142 0.986031 -2.16943e-18 -0.31275 0.020356 0.0 -0.199283 0.936044 0.289593 0.271846 -0.630415 -0.0105209 0.26378 -0.621742 0.000603139 0.157521 -0.216088 4.75586 -1.3987 -7.23823 1.54712 -1.5223 -7.27493 1.93031 -0.21172200000000002 0.938502 -2.16943e-18…
1139.0 0.137975 0.942409 -0.156359 0.0 0.0 0.156359 0.0 0.0 0.156359 -0.170965 0.0419234 0.196662 0.0 0.0 -0.196662 0.0 0.0 -0.196662 0.1219953 0.980152 -2.16943e-18 -0.178508 0.0234702 0.0 -0.111807 0.974157 0.164552 -0.0866395 0.0585109 -0.0516231 -0.0825224 0.0610416 -0.0467025 -0.703624 -0.221253 -1.47857 2.69086 -0.390388 -2.02275 1.6282 1.70595 -2.27126 -0.144142 0.979497 -2.16943e-18 -0.38…
1140.0 0.144657 0.940743 -0.164053 0.0 0.0 0.164053 0.0 0.0 0.164053 0.0826466 -0.0209418 -0.0952519 0.0 0.0 0.0952519 0.0 0.0 0.0952519 0.1289759 0.979207 -2.16943e-18 0.0863691 -0.0120325 0.0 0.258581 0.901172 -0.347669 -0.0378761 0.174974 0.185676 -0.0378015 0.17483 0.18578 0.340709 -0.0504089 -0.313371 -0.0608078 5.33611e-10 -0.077296 -0.0608076 4.41276e-10 -0.0773013 0.252936 0.955966 -2.169…
1141.0 0.0811645 0.954401 -0.0914798 0.0 0.0 0.0914798 0.0 0.0 0.0914798 0.14928 -0.0264853 -0.169382 0.0 0.0 0.169382 0.0 0.0 0.169382 0.0628956 0.98598 -2.16943e-18 0.154733 -0.010204 0.0 0.258181 0.900208 -0.353499 -0.0317348 0.174644 0.192636 -0.0316833 0.174621 0.182747 0.373245 -0.0852923 -0.184381 -0.256958 4.82798e-10 0.186465 -0.257432 2.7401e-10 0.191823 0.253623 0.955217 -2.16943e-18 0…
1142.0 0.110812 0.948623 -0.125227 0.0 0.0 0.125227 0.0 0.0 0.125227 0.121488 -0.0258104 -0.138757 0.0 0.0 0.138757 0.0 0.0 0.138757 0.09368370000000001 0.983427 -2.16943e-18 0.126402 -0.0126312 0.0 0.260252 0.900044 -0.352828 -0.0346158 0.174535 0.190717 -0.0346159 0.174536 0.190715 0.375514 -0.0622244 -0.287391 -0.134158 5.61333e-10 -0.0167105 -0.13416 4.50271e-10 -0.0166975 0.255288 0.955132 -…
1143.0 0.263508 0.901605 -0.303962 0.0 0.0 0.303962 0.0 0.0 0.303962 -0.504021 0.206048 0.608335 0.0 0.0 -0.608335 0.0 0.0 -0.608335 0.25419 0.95273 -2.16943e-18 -0.535497 0.153019 0.0 0.0993199 0.937166 -0.351007 0.212399 0.0802931 0.0231371 0.220379 0.0653589 0.0319534 -0.487516 0.160148 0.119365 0.36886 0.313393 -1.46883 0.385814 0.278687 -1.44186 0.1231931 0.984896 -2.16943e-18 -0.43287 0.145…
1144.0 0.12479 0.945536 -0.14122 0.0 0.0 0.14122 0.0 0.0 0.14122 -0.588698 0.134945 0.674758 0.0 0.0 -0.674758 0.0 0.0 -0.674758 0.1082409 0.981854 -2.16943e-18 -0.613619 0.0712465 0.0 -0.302678 0.937072 0.27216 0.127374 -0.103317 -0.313585 0.0955634 -0.0322352 -0.356995 -0.494606 0.288891 5.03435 -3.07357 -3.33005 0.368844 -3.63523 -2.47865 0.613559 -0.314293 0.93622 -2.16943e-18 -1.01493 -0.354…
1145.0 0.145665 0.940487 -0.165215 0.0 0.0 0.165215 0.0 0.0 0.165215 0.0705492 -0.0179637 -0.0813334 0.0 0.0 0.0813334 0.0 0.0 0.0813334 0.1300289 0.979059 -2.16943e-18 0.0737366 -0.0103599 0.0 0.257216 0.901129 -0.349193 -0.0346187 0.17471 0.18645 -0.0346662 0.174804 0.186382 0.340586 -0.0494736 -0.283757 -0.0928028 5.37029e-10 -0.0639821 -0.0928038 4.47252e-10 -0.0639695 0.252054 0.955914 -2.16…
1146.0 -0.0924019 0.967999 0.103333 0.0 0.0 -0.103333 0.0 0.0 -0.103333 0.427607 0.0082193 -0.477816 0.0 0.0 0.477816 0.0 0.0 0.477816 -0.115085 0.980361 -2.16943e-18 0.433809 0.0562569 0.0 0.293617 0.886547 -0.410435 -0.0145872 0.17461 0.219169 -0.0146131 0.174976 0.210705 0.540657 -0.171002 -0.693192 0.0673819 4.64582e-10 0.207686 0.0674492 3.77255e-10 0.207038 0.29447 0.94525 -2.16943e-18 0.58…
1147.0 -0.0979421 0.967876 0.109524 0.0 0.0 -0.109524 0.0 0.0 -0.109524 0.264568 0.00672422 -0.295673 0.0 0.0 0.295673 0.0 0.0 0.295673 -0.12070399999999999 0.979615 -2.16943e-18 0.268221 0.0364732 0.0 0.267391 0.899714 -0.350797 -0.0437455 0.175508 0.185129 -0.043487 0.175074 0.186045 0.350959 -0.0565043 -0.350716 -0.0335972 5.20736e-10 -0.0844202 -0.0336084 4.23701e-10 -0.0843106 0.261202 0.955…
1148.0 0.0581928 0.958169 -0.0654718 0.0 0.0 0.0654718 0.0 0.0 0.0654718 0.208809 -0.0314699 -0.235919 0.0 0.0 0.235919 0.0 0.0 0.235919 0.0391192 0.987237 -2.16943e-18 0.215813 -0.00860313 0.0 0.266807 0.899894 -0.354815 -0.0398376 0.174724 0.18675 -0.0398155 0.174704 0.186742 0.367089 -0.0773063 -0.468649 0.0659136 5.47539e-10 -0.0294521 0.0658971 4.32856e-10 -0.0292688 0.261299 0.955354 -2.169…
1149.0 -0.0800523 0.968151 0.0895345 0.0 0.0 -0.0895345 0.0 0.0 -0.0895345 0.351069 0.00190317 -0.392224 0.0 0.0 0.392224 0.0 0.0 0.392224 -0.10254699999999999 0.9819 -2.16943e-18 0.356703 0.0412617 0.0 0.27798 0.893855 -0.367112 -0.0410299 0.174561 0.202557 -0.0411186 0.17473 0.210758 0.367436 -0.0998243 -0.503882 0.0908842 4.11728e-10 0.0638251 0.0911104 4.63836e-10 0.0613066 0.273016 0.950412 …
1151.0 0.232965 0.913443 -0.267365 0.0 0.0 0.267365 0.0 0.0 0.267365 -0.23429 0.0859151 0.278795 0.0 0.0 -0.278795 0.0 0.0 -0.278795 0.22181299999999998 0.961345 -2.16943e-18 -0.247816 0.0611008 0.0 0.167002 0.927617 -0.336042 0.136847 0.0370566 0.137949 0.138113 0.0345705 0.139282 -0.0707098 0.0757922 -0.0678711 0.341654 -0.279714 -0.387198 0.38377 -0.361071 -0.343934 0.178379 0.976269 -2.16943e…
1153.0 0.0200372 0.963083 -0.0224884 0.0 0.0 0.0224884 0.0 0.0 0.0224884 0.0392647 -0.00420162 -0.0441174 0.0 0.0 0.0441174 0.0 0.0 0.0441174 -0.00022250000000000048 0.987959 -2.16943e-18 0.0403893 0.000126845 0.0 0.263978 0.90003 -0.351552 -0.0408366 0.174932 0.18951 -0.0408495 0.174945 0.189532 0.368464 -0.0617542 -0.327535 -0.0811846 5.46952e-10 -0.0487684 -0.081165 4.30599e-10 -0.0489868 0.25…
1155.0 0.0547893 0.958675 -0.0616275 0.0 0.0 0.0616275 0.0 0.0 0.0616275 -0.248428 0.0364646 0.28052 0.0 0.0 -0.28052 0.0 0.0 -0.28052 0.0356022 0.987371 -2.16943e-18 -0.25665 0.00924301 0.0 -0.188697 0.973163 0.257002 -0.080325 0.0334141 -0.0393444 -0.0609806 -0.00950112 -0.0314485 -1.17878 -0.225783 -1.56406 1.42454 3.02062 -0.710965 1.11021 3.669 -1.64959 -0.220933 0.968475 -2.16943e-18 -0.899…
1157.0 0.0882733 0.95311 -0.0995517 0.0 0.0 0.0995517 0.0 0.0 0.0995517 0.0694984 -0.0129099 -0.0789727 0.0 0.0 0.0789727 0.0 0.0 0.0789727 0.07026736 0.985464 -2.16943e-18 0.0721021 -0.00533971 0.0 0.2781 0.892881 -0.36953 -0.040754 0.174785 0.20718 -0.0411378 0.17552 0.208441 0.414687 -0.0999642 -0.36239 -0.115206 4.63863e-10 0.0969744 -0.11523 4.16952e-10 0.097203 0.273308 0.949626 -2.16943e-1…
1158.0 0.209861 0.921559 -0.240006 0.0 0.0 0.240006 0.0 0.0 0.240006 -0.318712 0.107077 0.375627 0.0 0.0 -0.375627 0.0 0.0 -0.375627 0.197415 0.967007 -2.16943e-18 -0.336015 0.0731579 0.0 0.0812871 0.944368 -0.282043 0.195837 0.0142362 0.0445031 0.196759 0.0126479 0.0452451 -0.154291 0.100961 0.414604 0.145721 -0.700976 -0.173459 0.0872453 -0.587862 -0.233608 0.0971147 0.988537 -2.16943e-18 -0.18…
1160.0 0.194848 0.926456 -0.222362 0.0 0.0 0.222362 0.0 0.0 0.222362 0.00434387 -0.0013746 -0.00509022 0.0 0.0 0.00509022 0.0 0.0 0.00509022 0.18160300000000001 0.970304 -2.16943e-18 0.00457021 -0.000910894 0.0 0.253208 0.899864 -0.379471 0.00227859 0.174611 0.17914 0.00209291 0.174976 0.17887 0.38139 -0.0682261 -0.0414331 -0.413545 5.97407e-10 0.173922 -0.413549 4.81296e-10 0.173942 0.254378 0.9…
1162.0 0.0623249 0.957536 -0.070142 0.0 0.0 0.070142 0.0 0.0 0.070142 -0.376833 0.0585941 0.426062 0.0 0.0 -0.426062 0.0 0.0 -0.426062 0.043391000000000006 0.987057 -2.16943e-18 -0.389673 0.017357 0.0 -0.207232 0.938723 0.135472 0.329328 -0.411095 -0.0843043 0.311869 -0.381923 -0.0792747 -0.054728 -0.121921 3.84935 0.63325 -8.74107 2.2804 0.225729 -7.8077 2.41925 -0.20317200000000002 0.956415 -2.…
1163.0 0.0117672 0.96393 -0.0132009 0.0 0.0 0.0132009 0.0 0.0 0.0132009 -0.259147 0.0252986 0.290898 0.0 0.0 -0.290898 0.0 0.0 -0.290898 -0.008724999999999997 0.987893 -2.16943e-18 -0.266297 -0.00330974 0.0 -0.161482 0.986312 0.621028 -0.446658 -0.0771438 -0.0871203 -0.448498 -0.0529949 -0.0905049 -0.924635 -0.0551356 0.883149 -1.12697 2.43039 -2.1869 -1.22331 4.26404 -1.53047 -0.234682 0.924198 …
1164.0 0.122381 0.946085 -0.13846 0.0 0.0 0.13846 0.0 0.0 0.13846 0.0633532 -0.0143383 -0.072569 0.0 0.0 0.072569 0.0 0.0 0.072569 0.1057304 0.982142 -2.16943e-18 0.0660146 -0.00748025 0.0 0.256768 0.900651 -0.352351 -0.0312547 0.174822 0.190973 -0.0311977 0.174794 0.181053 0.371838 -0.0803781 -0.129303 -0.313073 4.92846e-10 0.19179 -0.313385 2.60999e-10 0.19534 0.252213 0.955543 -2.16943e-18 0.3…
1165.0 -0.0641272 0.968096 0.0717424 0.0 0.0 -0.0717424 0.0 0.0 -0.0717424 0.273288 -0.00338104 -0.305344 0.0 0.0 0.305344 0.0 0.0 0.305344 -0.08635 0.983627 -2.16943e-18 0.278219 0.0271765 0.0 0.286625 0.889615 -0.37136 -0.047996 0.175024 0.216784 -0.0476808 0.174539 0.224348 0.375726 -0.122478 -0.544738 0.113755 4.65736e-10 0.153244 0.113691 4.75957e-10 0.154032 0.28107 0.94686 -2.16943e-18 0.4…
1166.0 0.102748 0.950298 -0.116026 0.0 0.0 0.116026 0.0 0.0 0.116026 -0.215367 0.0436883 0.245512 0.0 0.0 -0.245512 0.0 0.0 -0.245512 0.0852981 0.984226 -2.16943e-18 -0.223848 0.0202904 0.0 -0.0809655 0.971675 0.0963176 -0.0460632 0.0504506 -0.0299229 -0.044192 0.0630611 -0.0293539 -0.868876 -0.183673 -1.31692 3.05724 -2.55672 -1.54382 0.862589 3.03329 -2.25101 -0.10748999999999999 0.984699 -2.16…
1167.0 0.154704 0.938135 -0.17565 0.0 0.0 0.17565 0.0 0.0 0.17565 -0.327714 0.087096 0.378836 0.0 0.0 -0.378836 0.0 0.0 -0.378836 0.1394821 0.977681 -2.16943e-18 -0.342929 0.0518359 0.0 -0.053831 0.963528 0.0530371 0.171126 -0.312504 0.0584888 0.17261 -0.30809 0.0530886 0.0635265 0.127306 3.36575 -0.739916 -5.42985 1.35741 -0.730988 -5.45059 1.39981 -0.06416899999999999 0.983145 -2.16943e-18 -0.2…
1170.0 -0.129233 0.966532 0.144516 0.0 0.0 -0.144516 0.0 0.0 -0.144516 0.112794 0.00682134 -0.126245 0.0 0.0 0.126245 0.0 0.0 0.126245 -0.15236499999999997 0.974744 -2.16943e-18 0.113909 0.0195702 0.0 -0.215763 0.965558 0.211648 -0.0478491 0.120371 -0.0733017 -0.0455473 0.116254 -0.0731064 -0.520218 -0.101557 0.064712 0.0285156 0.949736 -0.456079 0.0345193 0.941033 -0.47055 -0.24115000000000003 0…
1172.0 0.173014 0.93306 -0.196877 0.0 0.0 0.196877 0.0 0.0 0.196877 -0.344703 0.0994904 0.400826 0.0 0.0 -0.400826 0.0 0.0 -0.400826 0.1586652 0.974573 -2.16943e-18 -0.361589 0.0625338 0.0 -0.0259837 0.954323 -0.21128 0.273897 -0.0273587 -0.0734624 0.275682 -0.0382567 -0.0638765 -0.192697 0.221918 1.47515 0.0695563 -2.54894 0.247265 -0.0715394 -2.27281 0.0850854 -0.004348999999999992 0.994121 -2.…
1174.0 -0.0752818 0.968165 0.0842049 0.0 0.0 -0.0842049 0.0 0.0 -0.0842049 0.515477 4.71077e-05 -0.575897 0.0 0.0 0.575897 0.0 0.0 0.575897 -0.097698 0.982447 -2.16943e-18 0.524057 0.0577918 0.0 0.310912 0.877089 -0.431414 -0.0160226 0.175385 0.241209 -0.0157263 0.174601 0.239812 0.630027 -0.216305 -1.01834 0.297451 3.73094e-10 0.147158 0.297526 4.09185e-10 0.146329 0.312882 0.937468 -2.16943e-18…
1176.0 -0.0492994 0.96779 0.0551729 0.0 0.0 -0.0551729 0.0 0.0 -0.0551729 -0.0048787 0.000141232 0.00545283 0.0 0.0 -0.00545283 0.0 0.0 -0.00545283 -0.07124099999999998 0.984977 -2.16943e-18 -0.00497578 -0.00040293 0.0 -0.354816 0.913994 0.30008 0.281295 -0.369126 -0.138472 0.284201 -0.377708 -0.133494 -0.228304 -0.19196 3.59929 0.638405 -10.4541 3.75788 0.668156 -10.65 3.7784 -0.3562970000000000…
1177.0 0.204622 0.923301 -0.233838 0.0 0.0 0.233838 0.0 0.0 0.233838 -0.489589 0.161132 0.575837 0.0 0.0 -0.575837 0.0 0.0 -0.575837 0.191894 0.968192 -2.16943e-18 -0.515793 0.108972 0.0 -0.0349038 0.943734 -0.291301 0.264733 0.171318 -0.184725 0.27086 0.157275 -0.173016 -0.727502 0.0681696 -0.0200581 1.1609 -0.365943 -1.44084 1.29038 -0.629452 -1.24239 -0.0036416999999999977 0.988228 -2.16943e-1…
1180.0 0.0924443 0.952325 -0.104293 0.0 0.0 0.104293 0.0 0.0 0.104293 0.212424 -0.0405025 -0.241597 0.0 0.0 0.241597 0.0 0.0 0.241597 0.074595827 0.985133 -2.16943e-18 0.220499 -0.0173813 0.0 0.270794 0.895929 -0.373663 -0.0262809 0.175685 0.196072 -0.0258806 0.17491 0.196599 0.413486 -0.106695 -0.438056 -0.0359205 5.03677e-10 0.125804 -0.0359192 4.37497e-10 0.125794 0.268099 0.952305 -2.16943e-1…
1181.0 0.0432423 0.960293 -0.0486009 0.0 0.0 0.0486009 0.0 0.0 0.0486009 -0.251478 0.0335722 0.283447 0.0 0.0 -0.283447 0.0 0.0 -0.283447 0.0236817 0.987722 -2.16943e-18 -0.259428 0.00596061 0.0 -0.18188 0.97425 0.301919 -0.101801 -0.02517 -0.0566505 -0.0753662 -0.0873993 -0.0267731 -1.32762 -0.226633 -1.992 2.98969 1.20866 0.0278341 2.72501 1.81304 -0.895029 -0.21859300000000004 0.963501 -2.1694…
1182.0 -0.0535027 0.967901 0.0598705 0.0 0.0 -0.0598705 0.0 0.0 -0.0598705 0.121933 -0.0029566 -0.136265 0.0 0.0 0.136265 0.0 0.0 0.136265 -0.075527 0.98462 -2.16943e-18 0.124295 0.0106532 0.0 -0.40743 0.895812 0.387013 0.290317 -0.456445 -0.132651 0.292718 -0.465485 -0.126282 -0.284932 -0.235598 4.097 -0.295623 -9.80182 3.24815 -0.333337 -9.8741 3.38417 -0.411034 0.892167 -2.16943e-18 -0.656886 …
1184.0 0.101879 0.950473 -0.115036 0.0 0.0 0.115036 0.0 0.0 0.115036 -0.253994 0.0512621 0.289486 0.0 0.0 -0.289486 0.0 0.0 -0.289486 0.08439551 0.984307 -2.16943e-18 -0.263966 0.0236634 0.0 -0.145615 0.964917 0.0996298 0.0317317 0.0277439 -0.113927 0.0241786 0.0743252 -0.0940767 -0.76432 -0.210192 -0.391462 0.022994 2.60519 -3.3695 2.16937 -1.62697 -0.377051 -0.162657 0.978548 -2.16943e-18 -0.59…
1186.0 -0.103547 0.967716 0.115788 0.0 0.0 -0.115788 0.0 0.0 -0.115788 0.458268 0.0145202 -0.512239 0.0 0.0 0.512239 0.0 0.0 0.512239 -0.126384 0.978825 -2.16943e-18 0.464274 0.0660974 0.0 0.300623 0.881572 -0.418074 -0.0170891 0.174661 0.239937 -0.0171871 0.175097 0.230927 0.551626 -0.225367 -0.67137 0.00101722 4.85548e-10 0.511693 0.000817807 3.75609e-10 0.514041 0.301629 0.941017 -2.16943e-18 …
1187.0 0.0942498 0.951979 -0.106347 0.0 0.0 0.106347 0.0 0.0 0.106347 -0.396401 0.0764252 0.45102 0.0 0.0 -0.45102 0.0 0.0 -0.45102 0.07647012 0.984983 -2.16943e-18 -0.411564 0.0332931 0.0 0.0260449 0.95457 -0.12089 0.0656786 0.0668341 -0.00667077 0.0572705 0.0604315 0.00947592 -0.428388 0.0182387 0.110749 0.327014 0.141272 -0.576262 0.224748 0.000104979 -0.323136 0.0192762 0.988134 -2.16943e-18 …
1188.0 -0.0390174 0.967433 0.0436788 0.0 0.0 -0.0436788 0.0 0.0 -0.0436788 0.383673 -0.0155221 -0.428994 0.0 0.0 0.428994 0.0 0.0 0.428994 -0.06074800000000001 0.985766 -2.16943e-18 0.391802 0.0271985 0.0 0.273643 0.895326 -0.376693 -0.0243948 0.175112 0.188958 -0.0215688 0.174596 0.197561 0.470839 -0.110836 -0.710342 0.196037 5.89892e-10 -0.0453408 0.19524 4.08725e-10 -0.0368277 0.27149 0.951795…
1190.0 0.126082 0.945239 -0.142701 0.0 0.0 0.142701 0.0 0.0 0.142701 0.109177 -0.0251965 -0.12518 0.0 0.0 0.12518 0.0 0.0 0.12518 0.1095872 0.981697 -2.16943e-18 0.113818 -0.0133861 0.0 0.260909 0.900116 -0.356437 -0.0313756 0.174707 0.186908 -0.031311 0.174584 0.186994 0.357355 -0.0666184 -0.346952 -0.0515058 5.50544e-10 -0.00961333 -0.0515038 4.54334e-10 -0.00963092 0.256559 0.955342 -2.16943e-…
1192.0 0.104398 0.949961 -0.117906 0.0 0.0 0.117906 0.0 0.0 0.117906 -0.349063 0.0714928 0.398072 0.0 0.0 -0.398072 0.0 0.0 -0.398072 0.0870129 0.984069 -2.16943e-18 -0.362885 0.0335815 0.0 -0.108191 0.955276 0.0636184 0.277073 -0.39456 0.00885886 0.270683 -0.395257 0.0177385 0.0666706 0.0208073 3.54919 0.290018 -7.50104 1.36088 0.1167 -7.2941 1.4621 -0.108552 0.976631 -2.16943e-18 -0.255615 -0.2…
1194.0 0.163557 0.935734 -0.185898 0.0 0.0 0.185898 0.0 0.0 0.185898 -0.264844 0.073301 0.307011 0.0 0.0 -0.307011 0.0 0.0 -0.307011 0.1487515 0.976231 -2.16943e-18 -0.277467 0.0448539 0.0 -0.00998448 0.966478 0.0299003 -0.0518736 0.0455372 -0.0139358 -0.0447119 0.0499818 -0.0251444 -0.772329 -0.129357 -1.33685 2.9194 -3.03042 1.96091 0.845534 2.9532 -2.46171 -0.036171999999999996 0.986211 -2.169…
1195.0 0.08973 0.952838 -0.101207 0.0 0.0 0.101207 0.0 0.0 0.101207 -0.302192 0.0566525 0.343494 0.0 0.0 -0.343494 0.0 0.0 -0.343494 0.07177886 0.98535 -2.16943e-18 -0.313571 0.0237444 0.0 -0.158833 0.945655 0.24847 0.245192 -0.587691 0.0185188 0.241801 -0.587133 0.024434 0.202902 -0.158681 4.58069 -1.35698 -6.78792 1.38364 -1.52562 -6.74992 1.68726 -0.17262899999999998 0.950632 -2.16943e-18 -0.2…
1196.0 0.142554 0.941273 -0.16163 0.0 0.0 0.16163 0.0 0.0 0.16163 -0.171357 0.0429785 0.197372 0.0 0.0 -0.197372 0.0 0.0 -0.197372 0.1267783 0.97951 -2.16943e-18 -0.179025 0.0244989 0.0 0.0442305 0.958019 -0.0685124 -0.0122085 0.0611071 0.0295849 -0.0084317 0.0408533 0.0458617 -0.180011 -0.00902349 -0.265933 0.503617 0.000851159 -0.238043 0.843696 -0.660373 0.13744 0.025725200000000004 0.987419 -…
1197.0 0.280118 0.894619 -0.324095 0.0 0.0 0.324095 0.0 0.0 0.324095 -0.248089 0.107299 0.301981 0.0 0.0 -0.301981 0.0 0.0 -0.301981 0.271859 0.947488 -2.16943e-18 -0.264241 0.0812953 0.0 0.204554 0.915855 -0.415682 0.163378 0.0604495 0.149797 0.172721 0.0423621 0.159935 -0.165841 0.130715 -0.208607 0.630357 -0.276715 -0.775528 0.557226 -0.135148 -0.859911 0.22457 0.968435 -2.16943e-18 -0.0852581…
1198.0 0.0609298 0.957752 -0.0685649 0.0 0.0 0.0685649 0.0 0.0 0.0685649 -0.0865217 0.0133136 0.0978007 0.0 0.0 -0.0978007 0.0 0.0 -0.0978007 0.0419485 0.98712 -2.16943e-18 -0.0894541 0.00384315 0.0 0.23704 0.907281 -0.340105 -0.0192084 0.174885 0.157589 -0.0190951 0.174653 0.158976 0.310745 -0.0537039 -0.28568 -0.0620297 5.16739e-10 0.0288816 -0.0620235 3.86833e-10 0.0288137 0.233336 0.96064 -2.…
1200.0 0.16282 0.935937 -0.185043 0.0 0.0 0.185043 0.0 0.0 0.185043 -0.431676 0.119078 0.500286 0.0 0.0 -0.500286 0.0 0.0 -0.500286 0.147979 0.976356 -2.16943e-18 -0.452205 0.0727048 0.0 0.104102 0.942072 -0.211419 0.0751832 0.0434431 0.0973299 0.0751868 0.0336785 0.104302 -0.59494 0.0453119 -0.429927 1.46326 -0.539237 -0.489216 1.29929 -0.67515 -0.329447 0.1016789 0.982977 -2.16943e-18 -0.415658…
1201.0 0.0991545 0.951019 -0.111931 0.0 0.0 0.111931 0.0 0.0 0.111931 -0.171106 0.0339809 0.194895 0.0 0.0 -0.194895 0.0 0.0 -0.194895 0.08156411000000001 0.984557 -2.16943e-18 -0.177763 0.0153795 0.0 -0.0511122 0.967188 0.0464118 -0.0282436 0.0294168 -0.043089 -0.0289128 0.0739411 -0.0607956 -0.639715 -0.0989078 -0.9633 0.762171 2.0308 -1.82659 1.56885 0.361049 -1.5468 -0.074835 0.985281 -2.1694…
1204.0 -0.0275615 0.966896 0.0308659 0.0 0.0 -0.0308659 0.0 0.0 -0.0308659 0.548401 -0.0292286 -0.613549 0.0 0.0 0.613549 0.0 0.0 0.613549 -0.049041 0.986503 -2.16943e-18 0.560809 0.0317166 0.0 0.313299 0.877727 -0.440954 -0.00776262 0.17468 0.229017 -0.00611946 0.174662 0.237962 0.703634 -0.218238 -1.04387 0.245245 3.89615e-10 0.0582684 0.24446 3.83769e-10 0.0671146 0.316932 0.938334 -2.16943e-1…
1205.0 0.0259699 0.962429 -0.0291569 0.0 0.0 0.0291569 0.0 0.0 0.0291569 0.0580469 -0.00660326 -0.0652689 0.0 0.0 0.0652689 0.0 0.0 0.0652689 0.005882499999999999 0.987958 -2.16943e-18 0.0597534 -0.000210803 0.0 0.291578 0.886869 -0.389949 -0.0365955 0.174629 0.221559 -0.0364714 0.174691 0.222552 0.422679 -0.123108 -0.384472 -0.112279 4.2007e-10 0.18027 -0.112317 4.00155e-10 0.180785 0.288502 0.9…
1207.0 0.114854 0.947755 -0.129846 0.0 0.0 0.129846 0.0 0.0 0.129846 -0.182214 0.0395925 0.208322 0.0 0.0 -0.208322 0.0 0.0 -0.208322 0.0978905 0.982997 -2.16943e-18 -0.189685 0.0198402 0.0 -0.0449644 0.96501 0.0185652 -0.00547038 0.052042 -0.0579916 0.0121395 0.0396805 -0.0594879 -0.693546 -0.0744807 -0.861432 2.15492 -0.735582 -0.554228 2.96196 -2.59577 0.151163 -0.064071 0.985947 -2.16943e-18 …
1210.0 0.13644 0.942784 -0.154593 0.0 0.0 0.154593 0.0 0.0 0.154593 -0.0449346 0.0109347 0.0516665 0.0 0.0 -0.0516665 0.0 0.0 -0.0516665 0.1203927 0.980361 -2.16943e-18 -0.0469079 0.00608321 0.0 0.15657 0.933376 -0.284339 0.0903209 0.046263 0.130147 0.0899647 0.0471375 0.11972 0.0732138 -0.00558472 0.0646077 -0.146819 -0.0199199 0.092562 -0.0577755 -0.193003 0.192871 0.159626 0.979516 -2.16943e-1…
1212.0 -0.117952 0.967143 0.131895 0.0 0.0 -0.131895 0.0 0.0 -0.131895 0.52002 0.0248663 -0.581636 0.0 0.0 0.581636 0.0 0.0 0.581636 -0.140965 0.976629 -2.16943e-18 0.525895 0.0835332 0.0 0.270488 0.897247 -0.364867 -0.033435 0.175414 0.186825 -0.0330125 0.174571 0.197292 0.503473 -0.151523 -0.815423 0.252191 5.22812e-10 0.141887 0.252614 4.24347e-10 0.137261 0.266386 0.953236 -2.16943e-18 0.5809…
1213.0 -0.00472786 0.965386 0.00529955 0.0 0.0 -0.00529955 0.0 0.0 -0.00529955 -0.117562 0.00928477 0.131751 0.0 0.0 -0.131751 0.0 0.0 -0.131751 -0.025658 0.987526 -2.16943e-18 -0.12056 -0.00372995 0.0 -0.30741 0.934119 0.171763 0.0837193 0.175783 -0.217471 0.0839447 0.175385 -0.217337 -0.892821 -0.309112 -0.0179862 1.16025 2.21126e-10 -1.03636 1.16028 2.81777e-10 -1.03677 -0.313691 0.944628 -2.1…
1214.0 0.0651814 0.957088 -0.0733725 0.0 0.0 0.0733725 0.0 0.0 0.0733725 -0.220805 0.0350641 0.249777 0.0 0.0 -0.249777 0.0 0.0 -0.249777 0.046345300000000006 0.986921 -2.16943e-18 -0.228411 0.0109134 0.0 -0.174496 0.969369 0.175158 -0.0211106 0.0400356 -0.0763402 -0.038301 0.0856782 -0.0627897 -0.983234 -0.265606 -1.06912 1.41677 1.12633 -2.0509 1.0318 2.5079 -1.92059 -0.199476 0.974648 -2.16943…
1215.0 0.199554 0.924952 -0.227882 0.0 0.0 0.227882 0.0 0.0 0.227882 -0.39559 0.127589 0.464377 0.0 0.0 -0.464377 0.0 0.0 -0.464377 0.186555 0.969303 -2.16943e-18 -0.416472 0.0854002 0.0 -0.0223052 0.950903 -0.24181 0.262496 0.0465129 -0.101146 0.266244 0.0385341 -0.0962146 -0.471815 0.111411 0.52336 0.778912 -1.37839 -0.380082 0.751275 -1.32196 -0.427318 0.0019360000000000072 0.992465 -2.16943e-…
1217.0 0.0883751 0.953091 -0.0996674 0.0 0.0 0.0996674 0.0 0.0 0.0996674 -0.43944 0.0816824 0.499357 0.0 0.0 -0.499357 0.0 0.0 -0.499357 0.07037302000000001 0.985456 -2.16943e-18 -0.455909 0.0338166 0.0 -0.214283 0.954226 0.130042 0.277765 -0.27619 -0.226363 0.206757 -0.15358 -0.232453 -0.180878 0.456039 4.34948 -1.8286 -4.91034 -0.558913 -3.22506 -2.13911 -0.658978 -0.213478 0.969638 -2.16943e-1…
1218.0 0.0339095 0.961489 -0.0380889 0.0 0.0 0.0380889 0.0 0.0 0.0380889 0.218952 -0.0268905 -0.246454 0.0 0.0 0.246454 0.0 0.0 0.246454 0.014059500000000003 0.987893 -2.16943e-18 0.225611 -0.00281125 0.0 0.259847 0.900383 -0.354203 -0.0323192 0.174612 0.190057 -0.0323614 0.174744 0.190078 0.358746 -0.0713403 -0.400492 0.00301649 5.54395e-10 -0.0113183 0.0029186 4.51464e-10 -0.0102219 0.255251 0.…
1219.0 0.213843 0.920211 -0.244702 0.0 0.0 0.244702 0.0 0.0 0.244702 -0.20203 0.0689329 0.238487 0.0 0.0 -0.238487 0.0 0.0 -0.238487 0.20161400000000002 0.966083 -2.16943e-18 -0.213117 0.0474496 0.0 0.162295 0.931548 -0.310108 0.126578 0.017214 0.13781 0.129166 0.0121778 0.140704 0.0203546 0.0371995 0.0943939 0.0845408 -0.36624 0.00214872 0.0435404 -0.287149 -0.0397068 0.1703877 0.978791 -2.16943…
1220.0 0.0965248 0.951537 -0.108936 0.0 0.0 0.108936 0.0 0.0 0.108936 0.143817 -0.028114 -0.163715 0.0 0.0 0.163715 0.0 0.0 0.163715 0.07883256 0.984789 -2.16943e-18 0.149362 -0.0124718 0.0 0.264766 0.899788 -0.349775 -0.0431979 0.174728 0.191284 -0.0431947 0.174672 0.191622 0.376032 -0.0623248 -0.317655 -0.100802 5.57522e-10 -0.0446173 -0.101012 4.30623e-10 -0.0422762 0.258557 0.954997 -2.16943e…
1221.0 0.152187 0.9388 -0.172741 0.0 0.0 0.172741 0.0 0.0 0.172741 -0.344367 0.0904499 0.39778 0.0 0.0 -0.39778 0.0 0.0 -0.39778 0.1368483 0.978075 -2.16943e-18 -0.360234 0.0533803 0.0 -0.0807882 0.96366 -0.0905524 0.255081 -0.108623 -0.121182 0.221467 -0.0374539 -0.155701 -0.138897 0.46909 2.51503 -0.658199 -3.10804 -1.16112 -2.41985 0.174335 -2.248 -0.06993499999999998 0.995467 -2.16943e-18 -0.…
1222.0 0.213035 0.920486 -0.243748 0.0 0.0 0.243748 0.0 0.0 0.243748 -0.397446 0.135186 0.469015 0.0 0.0 -0.469015 0.0 0.0 -0.469015 0.20076100000000002 0.966272 -2.16943e-18 -0.41921 0.0929158 0.0 0.0496148 0.942581 -0.312595 0.213402 0.108797 -0.0394593 0.222301 0.0955165 -0.0324965 -0.44724 0.0850453 -0.0657541 0.717655 -0.125413 -0.950816 0.698394 -0.0870113 -0.983762 0.07293264 0.988195 -2.1…
1223.0 -0.044713 0.967645 0.0500464 0.0 0.0 -0.0500464 0.0 0.0 -0.0500464 0.0911689 -0.00310706 -0.101914 0.0 0.0 0.101914 0.0 0.0 0.101914 -0.066562 0.985344 -2.16943e-18 0.0930355 0.00705397 0.0 -0.377939 0.90579 0.307268 0.298614 -0.356556 -0.16352 0.299271 -0.358512 -0.16226 -0.292634 -0.181094 3.65566 0.731525 -10.5368 3.8461 0.77012 -10.7047 3.91053 -0.376994 0.909821 -2.16943e-18 -0.596846…
1224.0 -0.023518 0.966671 0.0263415 0.0 0.0 -0.0263415 0.0 0.0 -0.0263415 -0.234424 0.0135582 0.262339 0.0 0.0 -0.262339 0.0 0.0 -0.262339 -0.044905 0.986728 -2.16943e-18 -0.239847 -0.0124762 0.0 -0.182943 0.985689 0.698442 -0.508263 -0.0767025 -0.103665 -0.52009 -0.0070588 -0.108036 -0.934648 -0.0782378 0.870907 -1.05993 2.35208 -2.1616 -1.17499 4.6689 -0.742377 -0.258836 0.910517 -2.16943e-18 -…
1225.0 0.153179 0.938539 -0.173887 0.0 0.0 0.173887 0.0 0.0 0.173887 -0.320528 0.0845814 0.370355 0.0 0.0 -0.370355 0.0 0.0 -0.370355 0.13788640000000002 0.977921 -2.16943e-18 -0.335341 0.0500845 0.0 -0.0198702 0.963079 0.0295711 0.173076 -0.344806 0.0980162 0.176088 -0.341968 0.0927878 0.215725 0.124091 3.4929 -1.01148 -5.50263 1.38462 -1.02994 -5.47246 1.41776 -0.030552999999999997 0.984911 -2.…
1226.0 0.209896 0.921547 -0.240047 0.0 0.0 0.240047 0.0 0.0 0.240047 -0.134667 0.0452497 0.158717 0.0 0.0 -0.158717 0.0 0.0 -0.158717 0.19745200000000002 0.966999 -2.16943e-18 -0.141978 0.030918 0.0 0.181423 0.926322 -0.319747 0.097876 0.0458824 0.149963 0.100399 0.0410032 0.152664 0.041817 0.0275801 -0.0966498 0.154407 -0.154578 -0.152463 0.103755 -0.0565334 -0.207422 0.187241 0.974833 -2.16943e…
1228.0 0.100955 0.95066 -0.113982 0.0 0.0 0.113982 0.0 0.0 0.113982 -0.425855 0.0854808 0.48526 0.0 0.0 -0.48526 0.0 0.0 -0.48526 0.0834344 0.984393 -2.16943e-18 -0.442523 0.0392001 0.0 0.025013 0.953506 -0.137199 0.0896175 0.0563426 -0.00384516 0.0785033 0.0605349 0.0028879 -0.520257 0.0142336 -0.0438116 0.835081 -0.303324 -0.484632 0.784511 -0.516045 -0.197458 0.021643600000000006 0.988285 -2.1…
1230.0 -0.0851723 0.968109 0.0952548 0.0 0.0 -0.0952548 0.0 0.0 -0.0952548 0.119313 0.00132936 -0.133306 0.0 0.0 0.133306 0.0 0.0 0.133306 -0.107747 0.981283 -2.16943e-18 0.121151 0.014717 0.0 -0.384507 0.904204 0.274694 0.284 -0.221168 -0.225988 0.284137 -0.222144 -0.227004 -0.434255 -0.118488 3.18487 1.13033 -8.66525 3.62091 1.09827 -8.78572 3.75051 -0.380372 0.911236 -2.16943e-18 -0.626336 -0.…
1231.0 -0.0424271 0.967564 0.0474909 0.0 0.0 -0.0474909 0.0 0.0 -0.0474909 0.127534 -0.0046727 -0.142578 0.0 0.0 0.142578 0.0 0.0 0.142578 -0.064229 0.985518 -2.16943e-18 0.130181 0.00953585 0.0 -0.367238 0.908552 0.295086 0.292338 -0.335917 -0.17442 0.2937 -0.339335 -0.171218 -0.275657 -0.158335 3.62383 0.793185 -10.4409 3.98507 0.824556 -10.6056 3.98991 -0.366226 0.913302 -2.16943e-18 -0.571256…
1232.0 0.313247 0.879483 -0.36479 0.0 0.0 0.36479 0.0 0.0 0.36479 -0.445065 0.214389 0.551913 0.0 0.0 -0.551913 0.0 0.0 -0.551913 0.307236 0.935812 -2.16943e-18 -0.476494 0.168104 0.0 0.267671 0.901317 -0.395857 0.10051 -0.0102815 0.259197 0.0988098 -0.00697388 0.257605 -0.775839 0.33193 -0.9667 1.83581 0.485056 -2.28701 1.79015 0.572924 -2.33164 0.275671 0.955608 -2.16943e-18 -0.473198 0.31868 0…
1233.0 0.135527 0.943005 -0.153545 0.0 0.0 0.153545 0.0 0.0 0.153545 0.0356994 -0.00864768 -0.0410373 0.0 0.0 0.0410373 0.0 0.0 0.0410373 0.1194405 0.980484 -2.16943e-18 0.0372627 -0.00479265 0.0 0.260392 0.899715 -0.355363 -0.0324322 0.174878 0.191853 -0.0324336 0.174881 0.191847 0.381398 -0.0554035 -0.150826 -0.28592 5.62618e-10 0.0092983 -0.285921 4.36243e-10 0.00931134 0.255857 0.954913 -2.16…
1234.0 -0.0399425 0.96747 0.0447131 0.0 0.0 -0.0447131 0.0 0.0 -0.0447131 0.310418 -0.0122369 -0.347072 0.0 0.0 0.347072 0.0 0.0 0.347072 -0.061692999999999984 0.9857 -2.16943e-18 0.316959 0.0223324 0.0 0.274252 0.896184 -0.373993 -0.0272024 0.174538 0.196632 -0.0271736 0.17465 0.196591 0.412379 -0.116715 -0.50452 0.0330347 4.94141e-10 0.143386 0.0330039 4.31174e-10 0.143755 0.271411 0.952639 -2.…
1235.0 -0.00280831 0.965232 0.00314814 0.0 0.0 -0.00314814 0.0 0.0 -0.00314814 0.375864 -0.0304986 -0.4213 0.0 0.0 0.4213 0.0 0.0 0.4213 -0.023689199999999994 0.987585 -2.16943e-18 0.385541 0.0110978 0.0 0.295058 0.884898 -0.41205 -0.0148855 0.175073 0.226473 -0.0148694 0.1749 0.226539 0.547405 -0.195819 -0.762778 0.121132 4.30008e-10 0.313754 0.12115 3.89686e-10 0.313499 0.295987 0.943764 -2.169…
1237.0 0.182905 0.930144 -0.208398 0.0 0.0 0.208398 0.0 0.0 0.208398 -0.363172 0.109369 0.42374 0.0 0.0 -0.42374 0.0 0.0 -0.42374 0.1690478 0.972715 -2.16943e-18 -0.381473 0.0705082 0.0 0.093105 0.94096 -0.237202 0.105067 0.0617265 0.0754488 0.110383 0.045895 0.0857158 -0.312544 0.0214535 -0.0703048 0.228873 0.432285 -0.58596 0.330815 0.232465 -0.458511 0.0966482 0.983272 -2.16943e-18 -0.26026 0.…
1238.0 0.158164 0.937208 -0.179651 0.0 0.0 0.179651 0.0 0.0 0.179651 -0.356677 0.0963228 0.412758 0.0 0.0 -0.412758 0.0 0.0 -0.412758 0.14310319999999999 0.977126 -2.16943e-18 -0.373407 0.0579721 0.0 -0.0799937 0.965225 -0.0525691 0.236652 -0.147962 -0.0988947 0.195957 -0.079763 -0.114227 -0.123475 0.461151 2.68568 -0.584057 -3.62132 -1.03491 -2.42514 -0.25006 -1.86943 -0.07471399999999999 0.9939…
1239.0 -0.0100213 0.965788 0.0112305 0.0 0.0 -0.0112305 0.0 0.0 -0.0112305 -0.192021 0.0140199 0.215099 0.0 0.0 -0.215099 0.0 0.0 -0.215099 -0.031085 0.987342 -2.16943e-18 -0.19679 -0.00725686 0.0 -0.376355 0.934895 0.39751 -0.0228281 0.0569911 -0.124744 -0.0133704 0.0369612 -0.127806 -1.46999 -0.506779 -1.17084 1.0756 2.93794 0.291476 0.579671 4.47281 -0.773934 -0.39909700000000004 0.918124 -2.1…
1240.0 -0.0746748 0.968164 0.0835266 0.0 0.0 -0.0835266 0.0 0.0 -0.0835266 0.550543 -0.00032309 -0.615073 0.0 0.0 0.615073 0.0 0.0 0.615073 -0.09708099999999999 0.982515 -2.16943e-18 0.559749 0.0613436 0.0 0.329636 0.869654 -0.464773 -0.00416368 0.174972 0.258481 -0.00441355 0.175362 0.24807 0.715249 -0.246055 -1.0585 0.232774 4.35186e-10 0.117103 0.232512 3.24049e-10 0.119851 0.33509 0.931856 -2…
1241.0 0.0331307 0.961585 -0.0372123 0.0 0.0 0.0372123 0.0 0.0 0.0372123 0.228955 -0.0279152 -0.257685 0.0 0.0 0.257685 0.0 0.0 0.257685 0.013257000000000005 0.987902 -2.16943e-18 0.235895 -0.00273257 0.0 0.262138 0.900291 -0.355206 -0.0336875 0.174637 0.188203 -0.0337317 0.174837 0.188073 0.360136 -0.0778367 -0.478151 0.0828744 5.51271e-10 -0.0165181 0.082846 4.44749e-10 -0.0162071 0.257425 0.95…
1242.0 0.0476464 0.959694 -0.0535665 0.0 0.0 0.0535665 0.0 0.0 0.0535665 -0.222619 0.0308454 0.251089 0.0 0.0 -0.251089 0.0 0.0 -0.251089 0.0282262 0.987607 -2.16943e-18 -0.229782 0.00642122 0.0 -0.119884 0.982273 0.323782 -0.194029 -0.0354935 -0.016407 -0.166112 -0.103028 0.0248618 -1.15948 -0.123221 -1.87046 3.50271 -0.371969 0.565401 3.02658 0.609052 -0.334734 -0.16889700000000002 0.96682 -2.1…
1243.0 0.137645 0.94249 -0.15598 0.0 0.0 0.15598 0.0 0.0 0.15598 -0.214255 0.052453 0.246437 0.0 0.0 -0.246437 0.0 0.0 -0.246437 0.1216515 0.980197 -2.16943e-18 -0.223699 0.0293257 0.0 -0.0137985 0.96386 -0.00820888 -0.0101404 0.052966 -0.0255851 0.00640996 0.0348391 -0.0234616 -0.596532 -0.0487573 -0.78843 1.33055 0.483734 -1.124 2.25111 -1.30183 -0.158029 -0.03306099999999999 0.987383 -2.16943e…
1244.0 0.0215201 0.962924 -0.0241548 0.0 0.0 0.0241548 0.0 0.0 0.0241548 0.2573 -0.0279668 -0.289151 0.0 0.0 0.289151 0.0 0.0 0.289151 0.0013031000000000015 0.987963 -2.16943e-18 0.264718 0.000390236 0.0 0.26158 0.899443 -0.356607 -0.0315957 0.174593 0.192889 -0.0314481 0.174541 0.193005 0.372777 -0.0893558 -0.550024 0.140089 5.43477e-10 0.0137555 0.140064 4.42589e-10 0.0140394 0.257218 0.954706 …
1246.0 0.00771334 0.964316 -0.00865132 0.0 0.0 0.00865132 0.0 0.0 0.00865132 0.146182 -0.0135996 -0.164021 0.0 0.0 0.164021 0.0 0.0 0.164021 -0.012889600000000001 0.987832 -2.16943e-18 0.15014 0.00254927 0.0 0.305463 0.88053 -0.421066 -0.0211133 0.174787 0.231506 -0.0211507 0.174674 0.228851 0.435337 -0.150282 -0.646045 0.143118 4.00314e-10 0.152881 0.143167 3.62108e-10 0.152303 0.306145 0.940381…
1247.0 -0.0833833 0.968127 0.093256 0.0 0.0 -0.093256 0.0 0.0 -0.093256 0.256444 0.00234463 -0.286515 0.0 0.0 0.286515 0.0 0.0 0.286515 -0.10593000000000001 0.981502 -2.16943e-18 0.260453 0.0311107 0.0 0.269592 0.897133 -0.359721 -0.0377398 0.175029 0.196042 -0.0374591 0.174598 0.196379 0.393131 -0.079038 -0.386894 -0.053728 5.233e-10 0.000618928 -0.0537376 4.34325e-10 0.000731221 0.264648 0.9529…
1248.0 -0.0872655 0.968083 0.0975935 0.0 0.0 -0.0975935 0.0 0.0 -0.0975935 -0.0663675 -0.000894692 0.0741532 0.0 0.0 -0.0741532 0.0 0.0 -0.0741532 -0.10987199999999998 0.981022 -2.16943e-18 -0.0673726 -0.0083441 0.0 -0.216452 0.961216 0.183313 -0.0333757 0.156922 -0.112458 -0.0354417 0.160571 -0.11193 -0.590842 -0.157559 -0.023126 0.142047 1.14951 -0.95054 0.191426 1.06091 -0.94906 -0.238717 0.96…
1249.0 0.118204 0.94702 -0.133678 0.0 0.0 0.133678 0.0 0.0 0.133678 -0.247271 0.0547215 0.282938 0.0 0.0 -0.282938 0.0 0.0 -0.282938 0.101379 0.982625 -2.16943e-18 -0.25752 0.0279335 0.0 -0.0797947 0.968004 0.0590998 -0.00983124 0.0198432 -0.0658754 -0.0134088 0.0830153 -0.0568031 -0.722828 -0.171856 -0.849173 0.531375 1.44126 -0.534478 0.46395 2.58695 -2.26103 -0.101478 0.984976 -2.16943e-18 -0.…
1250.0 0.163535 0.93574 -0.185873 0.0 0.0 0.185873 0.0 0.0 0.185873 0.158496 -0.0438626 -0.183729 0.0 0.0 0.183729 0.0 0.0 0.183729 0.1487289 0.976235 -2.16943e-18 0.166049 -0.0268384 0.0 0.270434 0.896159 -0.369534 -0.0299732 0.175492 0.195033 -0.0299673 0.175482 0.195043 0.468086 -0.0980243 -0.227836 -0.319986 5.68394e-10 0.144079 -0.319991 4.15359e-10 0.144094 0.267022 0.952379 -2.16943e-18 0.…
1251.0 0.0840969 0.953876 -0.094808 0.0 0.0 0.094808 0.0 0.0 0.094808 -0.220719 0.0399183 0.25059 0.0 0.0 -0.25059 0.0 0.0 -0.25059 0.06593567 0.985774 -2.16943e-18 -0.228867 0.0158581 0.0 -0.137856 0.969938 0.1323 -0.011972 0.0250404 -0.0715423 -0.0279607 0.0820315 -0.0558405 -0.960816 -0.229416 -1.13705 2.62995 -1.57115 -2.63128 1.55598 1.61013 -1.73405 -0.16155599999999998 0.979623 -2.16943e-1…
1252.0 0.177184 0.931846 -0.201729 0.0 0.0 0.201729 0.0 0.0 0.201729 -0.397762 0.116899 0.463178 0.0 0.0 -0.463178 0.0 0.0 -0.463178 0.1630406 0.973805 -2.16943e-18 -0.417482 0.0742881 0.0 0.109806 0.939662 -0.231867 0.085472 0.0514772 0.0994367 0.0816463 0.050299 0.101488 -0.365564 0.0386314 -0.0158168 0.194968 0.512284 -0.686649 0.0712236 0.750735 -0.808723 0.10980400000000001 0.98199 -2.16943e…
1254.0 0.0871835 0.953312 -0.0983135 0.0 0.0 0.0983135 0.0 0.0 0.0983135 -0.24327 0.044878 0.27637 0.0 0.0 -0.27637 0.0 0.0 -0.27637 0.06913682 0.985547 -2.16943e-18 -0.252349 0.0183742 0.0 -0.159258 0.968136 0.138407 0.00700761 0.0288647 -0.0745084 -0.019392 0.0999671 -0.0638019 -0.870111 -0.237205 -0.725435 0.578114 1.67178 -1.59494 0.339581 2.73127 -2.22185 -0.18079499999999998 0.9776 -2.16943…
1256.0 -0.0137526 0.966053 0.0154096 0.0 0.0 -0.0154096 0.0 0.0 -0.0154096 -0.0383567 0.00263941 0.0429539 0.0 0.0 -0.0429539 0.0 0.0 -0.0429539 -0.034907999999999995 0.987193 -2.16943e-18 -0.0392913 -0.00161336 0.0 -0.339596 0.917267 0.25386 0.277655 -0.281599 -0.18923 0.275263 -0.274555 -0.191962 -0.260214 -0.0972484 3.31361 0.864712 -9.72756 3.77545 0.907593 -9.69399 3.92905 -0.338185 0.924675…
1258.0 0.154687 0.93814 -0.17563 0.0 0.0 0.17563 0.0 0.0 0.17563 0.0411261 -0.0109291 -0.0475412 0.0 0.0 0.0475412 0.0 0.0 0.0475412 0.1394645 0.977684 -2.16943e-18 0.0430353 -0.0065042 0.0 0.267421 0.899459 -0.357802 -0.0375046 0.174982 0.185096 -0.0374286 0.174836 0.185197 0.362864 -0.0593957 -0.263072 -0.14378 5.19329e-10 -0.0304793 -0.143779 4.23207e-10 -0.0304927 0.262382 0.955051 -2.16943e-…
1259.0 0.228352 0.915121 -0.26188 0.0 0.0 0.26188 0.0 0.0 0.26188 -0.544192 0.196178 0.646276 0.0 0.0 -0.646276 0.0 0.0 -0.646276 0.21693400000000002 0.962533 -2.16943e-18 -0.575232 0.138485 0.0 0.0323121 0.944096 -0.298616 0.209628 0.131614 -0.0741374 0.216361 0.11562 -0.0620793 -0.646934 0.0649992 -0.0214339 0.526789 0.618928 -1.56453 0.499486 0.66787 -1.57341 0.0551178 0.988999 -2.16943e-18 -0…
1260.0 0.171892 0.933383 -0.195573 0.0 0.0 0.195573 0.0 0.0 0.195573 -0.355912 0.102223 0.413704 0.0 0.0 -0.413704 0.0 0.0 -0.413704 0.157489 0.974775 -2.16943e-18 -0.373291 0.0640565 0.0 -0.088627 0.959372 -0.0859553 0.238651 -0.0754812 -0.110905 0.233815 -0.0581896 -0.124879 -0.302707 0.211802 2.09972 -0.0510649 -3.36361 0.525146 -0.404635 -2.70906 0.338153 -0.077945 0.990912 -2.16943e-18 -0.51…
1261.0 0.00780067 0.964308 -0.00874931 0.0 0.0 0.00874931 0.0 0.0 0.00874931 0.272774 -0.0254037 -0.306065 0.0 0.0 0.306065 0.0 0.0 0.306065 -0.012799900000000003 0.987833 -2.16943e-18 0.280163 0.00472952 0.0 0.265147 0.898194 -0.364223 -0.0276231 0.174605 0.194548 -0.0274876 0.174597 0.194658 0.390117 -0.101872 -0.552761 0.117149 5.2032e-10 0.069158 0.117138 4.38779e-10 0.0693175 0.26171 0.95389…
1266.0 0.170716 0.93372 -0.194206 0.0 0.0 0.194206 0.0 0.0 0.194206 -0.390367 0.111542 0.453577 0.0 0.0 -0.453577 0.0 0.0 -0.453577 0.15625529999999999 0.974986 -2.16943e-18 -0.409364 0.0696706 0.0 -0.0869152 0.952716 -0.174285 0.296432 -0.0117688 -0.145491 0.30009 -0.00923034 -0.154932 -0.422248 0.175728 1.43589 0.444814 -2.67785 0.12357 0.366265 -2.52457 0.0408677 -0.06280399999999998 0.990804 …
1267.0 0.326361 0.873033 -0.381117 0.0 0.0 0.381117 0.0 0.0 0.381117 -0.587501 0.294914 0.734418 0.0 0.0 -0.734418 0.0 0.0 -0.734418 0.321291 0.930724 -2.16943e-18 -0.630322 0.234014 0.0 0.303731 0.886516 -0.374684 0.00295133 0.0421626 0.304689 0.0030893 0.0419033 0.304833 -0.951509 0.492857 -0.675943 2.85741 -1.57058 -1.56275 2.84969 -1.5557 -1.5716 0.300082 0.942932 -2.16943e-18 -0.610298 0.427…
1268.0 0.0616053 0.957648 -0.0693284 0.0 0.0 0.0693284 0.0 0.0 0.0693284 -0.223755 0.0346054 0.252954 0.0 0.0 -0.252954 0.0 0.0 -0.252954 0.0426469 0.98709 -2.16943e-18 -0.231358 0.0101167 0.0 -0.106516 0.981682 0.300357 -0.198692 -0.00547667 -0.0295447 -0.157749 -0.09903 0.0281723 -1.19001 -0.126019 -1.9658 3.60394 -0.269887 2.80987 3.46023 0.0367453 -0.0516694 -0.154989 0.969259 -2.16943e-18 -0…
1269.0 0.0496288 0.959417 -0.0558029 0.0 0.0 0.0558029 0.0 0.0 0.0558029 -0.0563554 0.0079369 0.0635823 0.0 0.0 -0.0635823 0.0 0.0 -0.0635823 0.0302727 0.987547 -2.16943e-18 -0.0581831 0.00175614 0.0 0.296702 0.884556 -0.40627 -0.0252309 0.17462 0.224268 -0.0252478 0.174545 0.225569 0.445956 -0.157072 -0.570619 0.0455757 4.13535e-10 0.255825 0.0456125 4.01456e-10 0.255822 0.295986 0.94348 -2.1694…
1273.0 0.165419 0.935216 -0.188057 0.0 0.0 0.188057 0.0 0.0 0.188057 -0.0245167 0.00684251 0.0284371 0.0 0.0 -0.0284371 0.0 0.0 -0.0284371 0.15070270000000002 0.975914 -2.16943e-18 -0.0256915 0.00421011 0.0 0.267951 0.898778 -0.356988 -0.0394085 0.174992 0.189848 -0.0393207 0.174823 0.189967 0.382573 -0.0617656 -0.141355 -0.29979 5.62241e-10 0.0334629 -0.299796 4.53406e-10 0.0334942 0.262631 0.95…
1274.0 0.0782717 0.954909 -0.0881984 0.0 0.0 0.0881984 0.0 0.0 0.0881984 -0.216286 0.037642 0.24527 0.0 0.0 -0.24527 0.0 0.0 -0.24527 0.059897700000000005 0.986172 -2.16943e-18 -0.224105 0.0140405 0.0 -0.142058 0.971608 0.153069 -0.0301278 0.0265103 -0.0599177 -0.0364975 0.0637715 -0.0433989 -0.96565 -0.226808 -1.23056 2.39719 -1.15653 -2.7599 0.440281 3.85245 -2.11809 -0.16801100000000002 0.9789…
1276.0 0.089378 0.952904 -0.100807 0.0 0.0 0.100807 0.0 0.0 0.100807 -0.419755 0.0785185 0.47709 0.0 0.0 -0.47709 0.0 0.0 -0.47709 0.07141357000000001 0.985378 -2.16943e-18 -0.435542 0.0328051 0.0 -0.19841 0.958326 0.125077 0.281054 -0.305695 -0.214624 0.159988 -0.0884699 -0.242431 -0.150653 0.482728 4.30829 -1.56652 -4.83431 -1.60652 -3.86817 -0.95738 -0.947594 -0.19970900000000003 0.97349 -2.16…
1280.0 0.159235 0.936918 -0.180891 0.0 0.0 0.180891 0.0 0.0 0.180891 -0.122997 0.0333798 0.142384 0.0 0.0 -0.142384 0.0 0.0 -0.142384 0.1442251 0.976951 -2.16943e-18 -0.128784 0.0201576 0.0 0.26349 0.898825 -0.366842 -0.0240483 0.174885 0.182402 -0.024453 0.175211 0.185458 0.390878 -0.0649268 -0.0440133 -0.41761 5.86113e-10 0.112172 -0.417606 4.89397e-10 0.112008 0.260626 0.954558 -2.16943e-18 0.…
1281.0 0.0270365 0.962307 -0.0303562 0.0 0.0 0.0303562 0.0 0.0 0.0303562 -0.201885 0.0232112 0.227034 0.0 0.0 -0.227034 0.0 0.0 -0.227034 0.006980500000000001 0.987954 -2.16943e-18 -0.207847 0.000982553 0.0 -0.210315 0.968346 0.23941 -0.0617643 0.0763254 -0.072439 -0.0498752 0.0591481 -0.0622896 -1.06685 -0.267831 -1.30775 1.34507 1.9442 -1.64428 0.811971 3.44981 -1.29698 -0.238676 0.966444 -2.16…
1282.0 -0.0306062 0.967053 0.0342721 0.0 0.0 -0.0342721 0.0 0.0 -0.0342721 -0.0533216 0.00265982 0.0596456 0.0 0.0 -0.0596456 0.0 0.0 -0.0596456 -0.05215399999999999 0.986322 -2.16943e-18 -0.0545076 -0.00326898 0.0 -0.475487 0.871888 0.508961 0.240601 -0.428219 -0.182101 0.240404 -0.423176 -0.173669 -0.450534 -0.174086 4.70653 -1.91531 -6.45511 1.81209 -1.77925 -6.62969 2.57137 -0.482193000000000…
1283.0 0.0144125 0.963667 -0.0161707 0.0 0.0 0.0161707 0.0 0.0 0.0161707 0.402052 -0.0404552 -0.451446 0.0 0.0 0.451446 0.0 0.0 0.451446 -0.006006200000000003 0.987923 -2.16943e-18 0.41328 0.00390904 0.0 0.297516 0.884909 -0.411515 -0.0184878 0.175569 0.223353 -0.0184841 0.175524 0.22337 0.55273 -0.201264 -0.861688 0.220391 4.32301e-10 0.280054 0.2204 3.78817e-10 0.27995 0.297983 0.943894 -2.1694…
1284.0 0.160568 0.936555 -0.182435 0.0 0.0 0.182435 0.0 0.0 0.182435 -0.117225 0.0320078 0.13576 0.0 0.0 -0.13576 0.0 0.0 -0.13576 0.145621 0.976732 -2.16943e-18 -0.122763 0.0194093 0.0 0.29868 0.884941 -0.388813 -0.0462477 0.174741 0.224867 -0.0465369 0.175069 0.22932 0.380133 -0.0942618 -0.508948 0.0866806 3.96494e-10 -0.0461788 0.0866425 3.8617e-10 -0.0457283 0.294325 0.943533 -2.16943e-18 0.4…
1288.0 0.206307 0.922745 -0.235819 0.0 0.0 0.235819 0.0 0.0 0.235819 -0.274727 0.091021 0.323335 0.0 0.0 -0.323335 0.0 0.0 -0.323335 0.193668 0.967815 -2.16943e-18 -0.289499 0.061762 0.0 0.0811668 0.953017 -0.0992415 -0.0212572 0.0538579 0.0757645 -0.0246931 0.0451364 0.084642 -0.213752 -0.0213961 -0.430294 0.236342 0.927879 -0.729592 0.0307904 1.3231 -0.92481 0.061888000000000006 0.985541 -2.169…
1289.0 -0.0165094 0.966238 0.0184965 0.0 0.0 -0.0184965 0.0 0.0 -0.0184965 -0.0372865 0.00245014 0.0417467 0.0 0.0 -0.0417467 0.0 0.0 -0.0417467 -0.037731 0.987073 -2.16943e-18 -0.038182 -0.00168589 0.0 -0.231221 0.960301 0.171542 0.0384018 0.0750423 -0.0667677 0.0319077 0.0869709 -0.0690272 -0.617494 -0.170565 0.0399239 0.127828 1.1637 -1.33729 -0.237893 1.82509 -1.37829 -0.247002 0.967959 -2.16…
1290.0 0.166414 0.934938 -0.189211 0.0 0.0 0.189211 0.0 0.0 0.189211 -0.351093 0.0984256 0.407367 0.0 0.0 -0.407367 0.0 0.0 -0.407367 0.15174500000000002 0.975742 -2.16943e-18 -0.367967 0.0607353 0.0 -0.0418577 0.9504 -0.232593 0.280946 0.0311152 -0.109202 0.289108 0.0226056 -0.109398 -0.423784 0.150485 0.76333 0.689517 -1.77582 -0.310179 0.681568 -1.75368 -0.35892 -0.015805100000000002 0.991562 …
1291.0 -0.100214 0.967815 0.112062 0.0 0.0 -0.112062 0.0 0.0 -0.112062 0.0916519 0.00256225 -0.102435 0.0 0.0 0.102435 0.0 0.0 0.102435 -0.12300599999999999 0.979299 -2.16943e-18 0.0928914 0.0128718 0.0 -0.211225 0.961375 0.172358 -0.0377975 0.175018 -0.102918 -0.0377512 0.174957 -0.103077 -0.560676 -0.184004 -0.130969 -0.0497365 1.6967 -1.26508 -0.0334258 1.66832 -1.27098 -0.233302 0.967979 -2.1…
1292.0 0.168923 0.934231 -0.192123 0.0 0.0 0.192123 0.0 0.0 0.192123 -0.268613 0.0761474 0.311923 0.0 0.0 -0.311923 0.0 0.0 -0.311923 0.1543748 0.975304 -2.16943e-18 -0.281617 0.0473256 0.0 -0.36361 0.907171 0.299239 0.285898 -0.32929 -0.212172 0.291304 -0.346702 -0.20634 -0.330279 -0.11281 3.97634 0.213364 -9.82758 4.02188 0.213905 -10.2165 3.74638 -0.363165 0.911223 -2.16943e-18 -0.677368 -0.50…
1293.0 0.00314725 0.964729 -0.00352921 0.0 0.0 0.00352921 0.0 0.0 0.00352921 -0.125065 0.0109891 0.140262 0.0 0.0 -0.140262 0.0 0.0 -0.140262 -0.017577999999999996 0.98774 -2.16943e-18 -0.128379 -0.0028376 0.0 -0.187601 0.969324 0.173001 0.00382364 0.0375033 -0.0174736 0.00671494 0.0316648 -0.0150477 -0.526249 -0.145552 -0.0431736 -0.3426 2.07496 -2.05901 -0.203003 1.82066 -2.02749 -0.20894600000…
1294.0 0.184674 0.929609 -0.210462 0.0 0.0 0.210462 0.0 0.0 0.210462 -0.117338 0.0356006 0.136992 0.0 0.0 -0.136992 0.0 0.0 -0.136992 0.1709058 0.97237 -2.16943e-18 -0.12328 0.0230493 0.0 0.25745 0.900189 -0.360638 -0.0232319 0.175145 0.186745 -0.0232295 0.175142 0.186745 0.391791 -0.07621 0.0219052 -0.497978 6.02176e-10 0.237609 -0.497979 4.98118e-10 0.237619 0.254375 0.955401 -2.16943e-18 0.327…
1295.0 0.172821 0.933116 -0.196652 0.0 0.0 0.196652 0.0 0.0 0.196652 -0.344462 0.0993371 0.400519 0.0 0.0 -0.400519 0.0 0.0 -0.400519 0.1584625 0.974608 -2.16943e-18 -0.361327 0.0624049 0.0 -0.0256831 0.958647 -0.168442 0.249348 -0.0669499 -0.058841 0.244753 -0.0664561 -0.0538873 -0.0368614 0.286387 2.09885 -0.659655 -2.7528 0.335446 -0.975362 -2.15542 0.0960088 -0.010671899999999998 0.995657 -2.…
1297.0 0.214598 0.919953 -0.245593 0.0 0.0 0.245593 0.0 0.0 0.245593 0.0623904 -0.0213498 -0.0736714 0.0 0.0 0.0736714 0.0 0.0 0.0736714 0.20240999999999998 0.965905 -2.16943e-18 0.0658212 -0.0147164 0.0 0.279578 0.890543 -0.404467 -0.00504331 0.175392 0.203948 -0.00461692 0.174564 0.204535 0.43759 -0.10212 -0.126081 -0.399354 4.66739e-10 0.219771 -0.399348 4.17716e-10 0.21977 0.281304 0.948324 -…
1298.0 0.00891166 0.964204 -0.00999597 0.0 0.0 0.00999597 0.0 0.0 0.00999597 -0.408645 0.0385713 0.458572 0.0 0.0 -0.458572 0.0 0.0 -0.458572 -0.011658799999999997 0.987852 -2.16943e-18 -0.419772 -0.00656285 0.0 -0.323761 0.914991 0.2315 0.318051 -0.350115 -0.192404 0.314099 -0.337314 -0.200421 -0.265871 -0.105452 3.95011 0.145168 -10.108 6.25331 0.262266 -9.60106 5.26292 -0.31975400000000004 0.9…
1299.0 0.190922 0.927688 -0.217765 0.0 0.0 0.217765 0.0 0.0 0.217765 -0.447257 0.139274 0.523346 0.0 0.0 -0.523346 0.0 0.0 -0.523346 0.177473 0.971117 -2.16943e-18 -0.470308 0.0914916 0.0 -0.0591947 0.944066 -0.266724 0.277193 0.151559 -0.195534 0.280046 0.149572 -0.196808 -0.713289 0.0576123 0.0800007 1.2658 -0.824542 -1.08788 1.18628 -0.661345 -1.22249 -0.028074 0.987395 -2.16943e-18 -0.580215 …
1300.0 -0.0496835 0.967801 0.0556022 0.0 0.0 -0.0556022 0.0 0.0 -0.0556022 0.0872214 -0.00248747 -0.0974844 0.0 0.0 0.0974844 0.0 0.0 0.0974844 -0.07163299999999999 0.984945 -2.16943e-18 0.0889528 0.00724168 0.0 -0.365755 0.910749 0.283143 0.273724 -0.270231 -0.197091 0.274309 -0.271837 -0.195393 -0.331578 -0.11433 3.41319 0.881451 -9.45919 3.86308 0.882483 -9.51028 3.87198 -0.364572 0.915912 -2.…
1301.0 0.0946452 0.951902 -0.106797 0.0 0.0 0.106797 0.0 0.0 0.106797 -0.286633 0.0553959 0.326155 0.0 0.0 -0.326155 0.0 0.0 -0.326155 0.07688069 0.98495 -2.16943e-18 -0.297612 0.0242098 0.0 -0.141515 0.951696 0.120829 0.251505 -0.391123 -0.000882623 0.248739 -0.386823 0.000275053 0.0956045 -0.0415665 3.61898 -0.321085 -6.74279 2.06972 -0.415887 -6.59214 2.1392 -0.14579799999999998 0.967765 -2.16…
1303.0 0.191971 0.927361 -0.218993 0.0 0.0 0.218993 0.0 0.0 0.218993 -0.437155 0.136717 0.511722 0.0 0.0 -0.511722 0.0 0.0 -0.511722 0.178576 0.970902 -2.16943e-18 -0.459751 0.0900239 0.0 -0.0476148 0.946476 -0.272825 0.288324 0.113311 -0.168224 0.293814 0.108707 -0.169618 -0.617117 0.114654 0.274317 1.17804 -1.25446 -0.886652 1.14732 -1.18865 -0.956456 -0.015988699999999995 0.989941 -2.16943e-18…
1304.0 0.0527387 0.958974 -0.0593125 0.0 0.0 0.0593125 0.0 0.0 0.0593125 0.254065 -0.0366914 -0.286789 0.0 0.0 0.286789 0.0 0.0 0.286789 0.0334841 0.987444 -2.16943e-18 0.262406 -0.0088421 0.0 0.268582 0.896382 -0.365563 -0.0317538 0.174687 0.200855 -0.0316609 0.174551 0.200955 0.4107 -0.104907 -0.503945 0.0397493 4.95637e-10 0.0877174 0.0397411 4.27106e-10 0.0878136 0.264702 0.952384 -2.16943e-1…
1305.0 -0.100599 0.967804 0.112494 0.0 0.0 -0.112494 0.0 0.0 -0.112494 0.18376 0.00521653 -0.205381 0.0 0.0 0.205381 0.0 0.0 0.205381 -0.12339699999999999 0.979245 -2.16943e-18 0.186236 0.0258883 0.0 -0.400405 0.899819 0.325899 0.283263 -0.298826 -0.19516 0.282814 -0.297719 -0.195405 -0.381571 -0.151575 3.65409 0.747599 -9.74261 3.70954 0.774846 -9.83474 3.77774 -0.39928 0.902055 -2.16943e-18 -0.…
1306.0 0.146817 0.940193 -0.166543 0.0 0.0 0.166543 0.0 0.0 0.166543 -0.311857 0.0798483 0.35965 0.0 0.0 -0.35965 0.0 0.0 -0.35965 0.131233 0.978889 -2.16943e-18 -0.325996 0.0462439 0.0 -0.0529784 0.964256 0.0164629 0.234993 -0.344292 0.0237725 0.22785 -0.331448 0.0238836 0.0815879 0.16281 3.3794 0.111119 -6.85226 0.823343 -0.0662026 -6.57271 0.975689 -0.05570299999999999 0.988087 -2.16943e-18 -0…
1307.0 0.109548 0.948891 -0.123783 0.0 0.0 0.123783 0.0 0.0 0.123783 -0.357422 0.0753962 0.408104 0.0 0.0 -0.408104 0.0 0.0 -0.408104 0.0923687 0.983557 -2.16943e-18 -0.371821 0.0366134 0.0 -0.117652 0.953933 0.11447 0.286389 -0.487421 0.0105431 0.273593 -0.47749 0.0230605 0.133041 -0.0159457 4.03989 -0.20323 -7.55233 0.811165 -0.428671 -7.27607 1.09666 -0.121458 0.97158 -2.16943e-18 -0.252118 -0…
1309.0 0.00035814 0.96497 -0.000401598 0.0 0.0 0.000401598 0.0 0.0 0.000401598 0.0114346 -0.000968705 -0.0128206 0.0 0.0 0.0128206 0.0 0.0 0.0128206 -0.020440600000000003 0.987672 -2.16943e-18 0.0117336 0.000296071 0.0 0.267457 0.897993 -0.352676 -0.0439798 0.174622 0.195295 -0.044236 0.175085 0.195283 0.382986 -0.0699981 -0.374198 -0.0511405 5.40007e-10 -0.0401115 -0.0510745 4.28331e-10 -0.04002…
1311.0 -0.0446375 0.967643 0.049962 0.0 0.0 -0.049962 0.0 0.0 -0.049962 0.365493 -0.012487 -0.408571 0.0 0.0 0.408571 0.0 0.0 0.408571 -0.066485 0.985349 -2.16943e-18 0.372979 0.0282477 0.0 0.331968 0.868228 -0.446318 -0.0274041 0.174662 0.264824 -0.0273618 0.174556 0.266853 0.595644 -0.177808 -0.756244 0.0735496 3.90545e-10 -0.0109168 0.0735113 3.92026e-10 -0.0105032 0.333442 0.930365 -2.16943e-…
1312.0 0.089376 0.952904 -0.100805 0.0 0.0 0.100805 0.0 0.0 0.100805 -0.431254 0.0806684 0.490159 0.0 0.0 -0.490159 0.0 0.0 -0.490159 0.07141147 0.985378 -2.16943e-18 -0.447473 0.0337027 0.0 0.0119726 0.954775 -0.123012 0.0883755 0.0602573 -0.0207189 0.0783526 0.0578364 -0.00800018 -0.537491 0.00892028 -0.0304657 0.878401 -0.374094 -0.470225 0.831072 -0.691575 -0.060328 0.008038500000000004 0.988…
1313.0 -0.13373 0.966249 0.14955 0.0 0.0 -0.14955 0.0 0.0 -0.14955 0.543865 0.0356397 -0.608916 0.0 0.0 0.608916 0.0 0.0 0.608916 -0.15690500000000002 0.973952 -2.16943e-18 0.548931 0.0971573 0.0 0.316079 0.874803 -0.443911 -0.00948975 0.17465 0.248625 -0.00943289 0.174661 0.243602 0.604616 -0.203782 -0.98193 0.292573 4.02323e-10 0.090198 0.292649 3.40445e-10 0.0894009 0.31959 0.935782 -2.16943e-…
1315.0 0.0130267 0.963806 -0.0146148 0.0 0.0 0.0146148 0.0 0.0 0.0146148 -0.168056 0.016646 0.188673 0.0 0.0 -0.188673 0.0 0.0 -0.188673 -0.0074305999999999955 0.987908 -2.16943e-18 -0.172719 -0.00190244 0.0 -0.191423 0.970526 0.233721 -0.0751885 0.0647959 -0.0801778 -0.0710945 0.0695608 -0.06399 -1.022 -0.289337 -1.49029 2.97261 -1.28754 -2.58647 1.72683 1.71531 0.197193 -0.222097 0.968724 -2.16…
1316.0 -0.0469165 0.967718 0.0525095 0.0 0.0 -0.0525095 0.0 0.0 -0.0525095 -0.119919 0.00379117 0.134042 0.0 0.0 -0.134042 0.0 0.0 -0.134042 -0.06881 0.98517 -2.16943e-18 -0.122341 -0.00957903 0.0 -0.401846 0.894655 0.352499 0.326012 -0.473873 -0.143399 0.326982 -0.477896 -0.144222 -0.266903 -0.221399 4.08557 -0.0418235 -10.7594 3.84022 -0.0580248 -10.7652 3.79903 -0.402103 0.895966 -2.16943e-18 …
1317.0 -0.0575333 0.96799 0.0643746 0.0 0.0 -0.0643746 0.0 0.0 -0.0643746 0.556462 -0.0109853 -0.621807 0.0 0.0 0.621807 0.0 0.0 0.621807 -0.079635 0.984258 -2.16943e-18 0.566961 0.0511668 0.0 0.300025 0.883402 -0.417045 -0.0159611 0.174808 0.22171 -0.016081 0.174878 0.230665 0.674026 -0.231174 -1.04677 0.272604 3.98944e-10 0.238186 0.273023 3.90087e-10 0.23353 0.301101 0.942693 -2.16943e-18 0.77…
1318.0 0.152181 0.938802 -0.172734 0.0 0.0 0.172734 0.0 0.0 0.172734 0.00998258 -0.00262191 -0.0115309 0.0 0.0 0.0115309 0.0 0.0 0.0115309 0.1368421 0.978076 -2.16943e-18 0.0104425 -0.00154733 0.0 0.258018 0.900489 -0.35552 -0.029083 0.174823 0.187275 -0.028954 0.174573 0.187451 0.354187 -0.0497955 -0.184752 -0.216041 5.40097e-10 -0.0193868 -0.216042 4.42219e-10 -0.0193769 0.25391400000000003 0.9…
1319.0 0.197502 0.925611 -0.225475 0.0 0.0 0.225475 0.0 0.0 0.225475 -0.639003 0.2044 0.749535 0.0 0.0 -0.749535 0.0 0.0 -0.749535 0.184396 0.969743 -2.16943e-18 -0.672543 0.136223 0.0 0.082875 0.940243 -0.260851 0.149672 0.0483607 0.0677691 0.139476 0.0464729 0.0740637 -0.702234 0.0696412 0.0834482 0.643833 0.233869 -0.957 0.839522 -0.52673 -0.394395 0.09211620000000001 0.983695 -2.16943e-18 -0.…
1320.0 0.117376 0.947203 -0.13273 0.0 0.0 0.13273 0.0 0.0 0.13273 0.21954 -0.0483663 -0.251154 0.0 0.0 0.251154 0.0 0.0 0.251154 0.1005164 0.982718 -2.16943e-18 0.228615 -0.0245789 0.0 0.261671 0.901713 -0.345504 -0.0434661 0.175383 0.180316 -0.0433572 0.175174 0.180443 0.352218 -0.0755384 -0.531298 0.151305 5.63313e-10 -0.0497236 0.151305 4.42927e-10 -0.0497283 0.255213 0.956551 -2.16943e-18 0.4…
1323.0 0.27371 0.89736 -0.316308 0.0 0.0 0.316308 0.0 0.0 0.316308 -0.540247 0.228681 0.655415 0.0 0.0 -0.655415 0.0 0.0 -0.655415 0.265038 0.949558 -2.16943e-18 -0.574862 0.171971 0.0 0.105593 0.933556 -0.385739 0.231849 0.0999756 0.016478 0.251978 0.0603767 0.0404447 -0.567984 0.203807 0.0613443 0.564324 0.289185 -1.82225 0.294139 0.809442 -2.1023 0.1348301 0.982634 -2.16943e-18 -0.494798 0.189…
1325.0 0.0873316 0.953284 -0.0984818 0.0 0.0 0.0984818 0.0 0.0 0.0984818 -0.353589 0.0652908 0.401711 0.0 0.0 -0.401711 0.0 0.0 -0.401711 0.0692905 0.985535 -2.16943e-18 -0.366792 0.0267692 0.0 -0.131989 0.950606 0.154039 0.277195 -0.514709 0.0153014 0.269324 -0.511425 0.0268017 0.177186 -0.0725667 4.24065 -0.647399 -7.30612 1.20884 -0.84429 -7.00928 1.36748 -0.13840799999999998 0.964846 -2.16943…
1326.0 0.00778369 0.964309 -0.00873025 0.0 0.0 0.00873025 0.0 0.0 0.00873025 0.356365 -0.0331816 -0.399857 0.0 0.0 0.399857 0.0 0.0 0.399857 -0.012817399999999993 0.987833 -2.16943e-18 0.366017 0.00618582 0.0 0.287177 0.887715 -0.401412 -0.0163701 0.174756 0.221621 -0.0163558 0.174617 0.221674 0.51731 -0.179986 -0.713947 0.109418 4.49493e-10 0.298819 0.109434 3.97787e-10 0.29861 0.287284 0.945845…
1329.0 0.157055 0.937507 -0.178368 0.0 0.0 0.178368 0.0 0.0 0.178368 -0.543625 0.146061 0.628884 0.0 0.0 -0.628884 0.0 0.0 -0.628884 0.1419425 0.977306 -2.16943e-18 -0.569041 0.0875971 0.0 0.0564395 0.945318 -0.2231 0.139896 0.0549775 0.0331417 0.137406 0.0497937 0.0396341 -0.53081 0.0214859 0.160147 -0.492091 1.85241 -1.51601 -0.572697 2.00403 -1.56776 0.0634572 0.986205 -2.16943e-18 -0.538504 0…
1330.0 0.316029 0.878137 -0.368243 0.0 0.0 0.368243 0.0 0.0 0.368243 -0.451207 0.219271 0.560466 0.0 0.0 -0.560466 0.0 0.0 -0.560466 0.310215 0.934755 -2.16943e-18 -0.483285 0.172378 0.0 0.270471 0.899804 -0.400295 0.0763038 0.0387461 0.239211 0.0756989 0.0399137 0.238574 -0.887434 0.291686 -1.28823 2.31989 0.415899 -2.09759 2.32738 0.401543 -2.09043 0.27736700000000003 0.954871 -2.16943e-18 -0.5…
1333.0 0.281163 0.894166 -0.325367 0.0 0.0 0.325367 0.0 0.0 0.325367 -0.217825 0.0945388 0.265288 0.0 0.0 -0.265288 0.0 0.0 -0.265288 0.272972 0.947145 -2.16943e-18 -0.232043 0.0717126 0.0 0.216383 0.913475 -0.415512 0.150516 0.0569712 0.163645 0.156807 0.0448004 0.170448 -0.11884 0.133778 -0.214603 0.586454 -0.277154 -0.796626 0.650459 -0.40089 -0.731974 0.2345 0.96651 -2.16943e-18 -0.0396652 0.…
1334.0 0.0911781 0.952565 -0.102854 0.0 0.0 0.102854 0.0 0.0 0.102854 -0.154302 0.0291902 0.175445 0.0 0.0 -0.175445 0.0 0.0 -0.175445 0.07328157 0.985235 -2.16943e-18 -0.160141 0.0123915 0.0 -0.45451 0.882225 0.516731 0.200502 -0.414646 -0.181503 0.201222 -0.414115 -0.17445 -0.381073 -0.0853365 4.87981 -2.69594 -5.29048 1.44821 -3.1031 -3.79324 1.76302 -0.46494700000000005 0.861581 -2.16943e-18 …
1335.0 0.0388323 0.960871 -0.043632 0.0 0.0 0.043632 0.0 0.0 0.043632 -0.166345 0.0213662 0.18737 0.0 0.0 -0.18737 0.0 0.0 -0.18737 0.019133500000000005 0.987815 -2.16943e-18 -0.17151 0.00308801 0.0 -0.13388 0.973044 0.172881 -0.0699302 0.0510487 -0.0628861 -0.0716613 0.0712416 -0.0538525 -0.9346 -0.264427 -1.61673 3.55582 -2.23424 -2.34295 2.32566 1.1718 -2.09852 -0.164369 0.97771 -2.16943e-18 -…
1338.0 0.0177706 0.963323 -0.0199421 0.0 0.0 0.0199421 0.0 0.0 0.0199421 0.241552 -0.0252259 -0.271332 0.0 0.0 0.271332 0.0 0.0 0.271332 -0.002553600000000003 0.987949 -2.16943e-18 0.248401 0.00141264 0.0 0.268068 0.898523 -0.364295 -0.0309028 0.174586 0.190716 -0.0308428 0.174647 0.190736 0.383204 -0.0908903 -0.456708 0.0273279 5.27591e-10 0.0445736 0.0273121 4.39974e-10 0.0447611 0.264216 0.954…
1340.0 0.248416 0.907615 -0.285813 0.0 0.0 0.285813 0.0 0.0 0.285813 -0.242061 0.0938661 0.290054 0.0 0.0 -0.290054 0.0 0.0 -0.290054 0.23817300000000002 0.95715 -2.16943e-18 -0.256607 0.0683137 0.0 0.174847 0.924717 -0.364534 0.151851 0.0484865 0.133579 0.154853 0.0426829 0.136817 -0.120424 0.0972937 -0.147171 0.522403 -0.329996 -0.538235 0.527291 -0.339303 -0.53556 0.190081 0.974715 -2.16943e-1…
1341.0 0.117069 0.94727 -0.132379 0.0 0.0 0.132379 0.0 0.0 0.132379 0.0751494 -0.0165283 -0.0859645 0.0 0.0 0.0859645 0.0 0.0 0.0859645 0.1001969 0.982752 -2.16943e-18 0.0782526 -0.00838534 0.0 0.263652 0.898783 -0.356038 -0.0357428 0.174591 0.196388 -0.03571 0.174592 0.186548 0.38077 -0.114593 -0.150674 -0.318022 4.92492e-10 0.370105 -0.318505 2.83133e-10 0.375549 0.258728 0.954177 -2.16943e-18 …
1342.0 0.117083 0.947267 -0.132395 0.0 0.0 0.132395 0.0 0.0 0.132395 -0.308168 0.0677834 0.352519 0.0 0.0 -0.352519 0.0 0.0 -0.352519 0.1002113 0.982751 -2.16943e-18 -0.320894 0.0343913 0.0 -0.0867942 0.958952 0.155867 0.182971 -0.45722 0.0741882 0.180598 -0.453014 0.0748061 0.225045 -0.00717986 4.00539 -1.17788 -6.20782 1.55364 -1.54327 -5.60092 1.72768 -0.10273700000000001 0.969931 -2.16943e-18…
1343.0 0.0983148 0.951185 -0.110974 0.0 0.0 0.110974 0.0 0.0 0.110974 0.125365 -0.0247722 -0.142767 0.0 0.0 0.142767 0.0 0.0 0.142767 0.08069176 0.984632 -2.16943e-18 0.130228 -0.0111414 0.0 0.260891 0.900243 -0.347848 -0.0408556 0.174727 0.192922 -0.0408026 0.174712 0.18287 0.370398 -0.107635 -0.239136 -0.206518 4.98557e-10 0.296627 -0.206714 2.64941e-10 0.29886 0.254873 0.955185 -2.16943e-18 0.…
1344.0 0.0163317 0.963472 -0.018326 0.0 0.0 0.018326 0.0 0.0 0.018326 0.445733 -0.0458211 -0.500603 0.0 0.0 0.500603 0.0 0.0 0.500603 -0.004033200000000001 0.987939 -2.16943e-18 0.45829 0.00334697 0.0 0.30344 0.881434 -0.418553 -0.0189969 0.175491 0.235414 -0.0189762 0.175286 0.235491 0.592121 -0.21204 -0.97681 0.29632 4.04153e-10 0.22078 0.296344 3.79628e-10 0.220471 0.304264 0.941001 -2.16943e-…
1346.0 0.140642 0.941751 -0.159428 0.0 0.0 0.159428 0.0 0.0 0.159428 -0.0123661 0.00307264 0.0142356 0.0 0.0 -0.0142356 0.0 0.0 -0.0142356 0.124781 0.979781 -2.16943e-18 -0.0129162 0.00173857 0.0 0.266645 0.897215 -0.361406 -0.0340265 0.17455 0.201148 -0.0340015 0.174561 0.191328 0.391998 -0.125169 -0.0749401 -0.418774 5.08153e-10 0.461049 -0.419223 3.18841e-10 0.466128 0.262237 0.952977 -2.16943…
1348.0 0.139724 0.941978 -0.158372 0.0 0.0 0.158372 0.0 0.0 0.158372 -0.294302 0.0727963 0.338706 0.0 0.0 -0.338706 0.0 0.0 -0.338706 0.1238225 0.97991 -2.16943e-18 -0.307358 0.041041 0.0 0.0314547 0.976 0.289141 -0.193096 -0.302007 0.185578 -0.201702 -0.286209 0.184403 0.214718 0.231699 3.5772 -3.83196 -0.579473 0.041089 -3.83859 -0.569753 0.0538044 -0.028488 0.965234 -2.16943e-18 -0.279703 -0.2…
1349.0 0.151634 0.938945 -0.172102 0.0 0.0 0.172102 0.0 0.0 0.172102 -0.347241 0.0909679 0.401033 0.0 0.0 -0.401033 0.0 0.0 -0.401033 0.13627 0.978161 -2.16943e-18 -0.363215 0.0535849 0.0 -0.0852569 0.961431 -0.0980713 0.249138 -0.0752427 -0.128629 0.226873 -0.0243578 -0.15804 -0.204807 0.410157 2.26747 -0.730336 -2.40539 -1.09081 -2.00716 0.000240145 -2.01194 -0.073342 0.993821 -2.16943e-18 -0.5…
1350.0 0.129024 0.944555 -0.146075 0.0 0.0 0.146075 0.0 0.0 0.146075 0.0252078 -0.00590726 -0.0289254 0.0 0.0 0.0289254 0.0 0.0 0.0289254 0.112655 0.981331 -2.16943e-18 0.0262894 -0.00318186 0.0 0.269012 0.896437 -0.362205 -0.036313 0.174765 0.203891 -0.0363476 0.174868 0.194212 0.393169 -0.131203 -0.0982358 -0.397709 5.11544e-10 0.477004 -0.398282 3.32402e-10 0.483414 0.264368 0.952369 -2.16943e…
1351.0 0.135973 0.942897 -0.154057 0.0 0.0 0.154057 0.0 0.0 0.154057 -0.0311592 0.00756479 0.0358227 0.0 0.0 -0.0358227 0.0 0.0 -0.0358227 0.11990590000000001 0.980424 -2.16943e-18 -0.0325256 0.00420032 0.0 0.279053 0.891639 -0.376118 -0.0348035 0.174559 0.206541 -0.0354359 0.175586 0.209812 0.400558 -0.0863306 -0.24558 -0.219651 4.62697e-10 0.0826615 -0.219685 4.231e-10 0.0829709 0.275362 0.9486…
1352.0 -0.0342507 0.967227 0.0383484 0.0 0.0 -0.0383484 0.0 0.0 -0.0383484 -0.272344 0.0124725 0.304585 0.0 0.0 -0.304585 0.0 0.0 -0.304585 -0.055879 0.986091 -2.16943e-18 -0.278277 -0.0178278 0.0 -0.194365 0.981289 0.680676 -0.427456 -0.164665 -0.0795422 -0.434338 -0.136474 -0.0948567 -0.820826 -0.00174916 1.48338 -2.05358 2.66489 -2.0905 -2.32578 3.27308 -2.42698 -0.264526 0.910305 -2.16943e-18…
1353.0 0.1395 0.942034 -0.158113 0.0 0.0 0.158113 0.0 0.0 0.158113 0.00470584 -0.00116271 -0.00541552 0.0 0.0 0.00541552 0.0 0.0 0.00541552 0.1235879 0.979941 -2.16943e-18 0.00491447 -0.000654927 0.0 0.265364 0.898941 -0.35975 -0.0336054 0.174932 0.191331 -0.0335056 0.17474 0.191455 0.392264 -0.0613119 -0.119812 -0.333928 5.56257e-10 0.0401209 -0.333933 4.28029e-10 0.0401855 0.260928 0.954536 -2.…
1354.0 -0.0434704 0.967602 0.0486573 0.0 0.0 -0.0486573 0.0 0.0 -0.0486573 0.361688 -0.0128294 -0.404336 0.0 0.0 0.404336 0.0 0.0 0.404336 -0.065294 0.985439 -2.16943e-18 0.369149 0.0274733 0.0 0.275693 0.895502 -0.382176 -0.0205434 0.174924 0.183614 -0.0182061 0.174764 0.192831 0.464614 -0.099296 -0.572443 0.0597818 5.97432e-10 -0.0452472 0.0590403 4.14261e-10 -0.0374065 0.274301 0.95222 -2.1694…
1356.0 -0.0278864 0.966913 0.0312294 0.0 0.0 -0.0312294 0.0 0.0 -0.0312294 0.505361 -0.0267505 -0.565386 0.0 0.0 0.565386 0.0 0.0 0.565386 -0.049373 0.986484 -2.16943e-18 0.516775 0.0294147 0.0 0.321664 0.873701 -0.450654 -0.00840722 0.175295 0.246141 -0.00802009 0.174535 0.250893 0.674418 -0.227651 -1.05363 0.281867 3.62015e-10 0.10134 0.282312 3.89424e-10 0.0965958 0.325751 0.935102 -2.16943e-1…
1357.0 -0.0883458 0.968068 0.0988006 0.0 0.0 -0.0988006 0.0 0.0 -0.0988006 0.262634 0.00385761 -0.293449 0.0 0.0 0.293449 0.0 0.0 0.293449 -0.110969 0.980886 -2.16943e-18 0.266576 0.0333422 0.0 0.261165 0.900341 -0.352172 -0.0348744 0.174817 0.185723 -0.0348804 0.174762 0.188315 0.345216 -0.0563978 -0.348762 -0.0305117 5.41211e-10 -0.0651783 -0.030537 4.63158e-10 -0.0648861 0.256139 0.955376 -2.1…
1359.0 -0.0252917 0.966772 0.0283263 0.0 0.0 -0.0283263 0.0 0.0 -0.0283263 0.0843983 -0.00471323 -0.0944377 0.0 0.0 0.0944377 0.0 0.0 0.0944377 -0.046719 0.986632 -2.16943e-18 0.086332 0.0046626 0.0 -0.37435 0.905706 0.324448 0.297094 -0.406722 -0.149303 0.297792 -0.409844 -0.148285 -0.250741 -0.190981 3.78416 0.338746 -10.4899 3.96235 0.250903 -10.3495 3.83087 -0.375442 0.907823 -2.16943e-18 -0.…
1360.0 0.0983413 0.95118 -0.111005 0.0 0.0 0.111005 0.0 0.0 0.111005 -0.422798 0.0835586 0.481491 0.0 0.0 -0.481491 0.0 0.0 -0.481491 0.08071924 0.984629 -2.16943e-18 -0.4392 0.0375883 0.0 -0.196818 0.946986 0.0271614 0.304915 -0.167199 -0.197729 0.242923 -0.0511495 -0.234946 -0.292129 0.336187 3.34928 -0.985438 -3.95718 -0.296906 -2.61823 -1.06485 -0.641848 -0.185983 0.971793 -2.16943e-18 -0.701…
1361.0 -0.00977229 0.96577 0.0109516 0.0 0.0 -0.0109516 0.0 0.0 -0.0109516 -0.0331669 0.00243089 0.0371539 0.0 0.0 -0.0371539 0.0 0.0 -0.0371539 -0.030828999999999995 0.987351 -2.16943e-18 -0.0339916 -0.00124399 0.0 0.2624 0.899681 -0.361867 -0.0272946 0.17478 0.183528 -0.0272557 0.174913 0.17782 0.376002 -0.0260103 -0.136296 -0.278483 5.1282e-10 -0.170536 -0.278406 4.75962e-10 -0.171431 0.258867…
1365.0 0.0647571 0.957155 -0.0728926 0.0 0.0 0.0728926 0.0 0.0 0.0728926 -0.116441 0.0184336 0.131709 0.0 0.0 -0.131709 0.0 0.0 -0.131709 0.0459065 0.986941 -2.16943e-18 -0.120445 0.00569691 0.0 0.154646 0.933289 -0.291246 0.0982512 0.0492994 0.11862 0.0994949 0.0469011 0.120207 0.0576254 0.00712226 0.000994663 0.026372 -0.172354 0.0592543 -0.0177364 -0.0868321 0.0108364 0.1592239 0.979712 -2.169…
1366.0 0.0681279 0.956615 -0.0767066 0.0 0.0 0.0767066 0.0 0.0 0.0767066 -0.0911157 0.0147809 0.103126 0.0 0.0 -0.103126 0.0 0.0 -0.103126 0.049393900000000004 0.98677 -2.16943e-18 -0.094289 0.00482025 0.0 0.279869 0.892769 -0.368926 -0.0429536 0.17467 0.205739 -0.0430507 0.17484 0.207319 0.385916 -0.0996372 -0.458132 0.0211058 4.40567e-10 0.0635061 0.0210832 4.31285e-10 0.0637048 0.27477 0.94955…
1367.0 -0.0677865 0.968134 0.0758309 0.0 0.0 -0.0758309 0.0 0.0 -0.0758309 0.426823 -0.00353528 -0.476868 0.0 0.0 0.476868 0.0 0.0 0.476868 -0.090075 0.983256 -2.16943e-18 0.434328 0.0442187 0.0 0.293407 0.88548 -0.411312 -0.0143254 0.175151 0.226489 -0.0141249 0.174759 0.225614 0.54607 -0.193659 -0.741431 0.101058 4.43449e-10 0.312314 0.100588 3.83449e-10 0.317543 0.294372 0.944259 -2.16943e-18 …
1368.0 0.211994 0.920839 -0.24252 0.0 0.0 0.24252 0.0 0.0 0.24252 -0.228212 0.0773109 0.269194 0.0 0.0 -0.269194 0.0 0.0 -0.269194 0.199663 0.966515 -2.16943e-18 -0.240673 0.0530341 0.0 0.165776 0.931861 -0.297785 0.0915145 0.0509133 0.128265 0.092799 0.0485438 0.1296 0.0276574 0.0184498 -0.102592 0.20745 -0.223979 -0.0512147 0.181622 -0.173875 -0.0800515 0.1698383 0.978921 -2.16943e-18 0.0508451…
1369.0 0.114809 0.947765 -0.129794 0.0 0.0 0.129794 0.0 0.0 0.129794 -0.224402 0.048747 0.256552 0.0 0.0 -0.256552 0.0 0.0 -0.256552 0.0978435 0.983002 -2.16943e-18 -0.2336 0.0244213 0.0 -0.0712839 0.967934 0.0566062 -0.0151245 0.0191235 -0.0525688 -0.0176132 0.0774349 -0.056666 -0.729928 -0.1788 -0.942331 0.846842 1.09496 -0.385832 0.692237 2.4005 -2.46947 -0.093674 0.9851 -2.16943e-18 -0.547027…
1370.0 0.072865 0.955833 -0.0820704 0.0 0.0 0.0820704 0.0 0.0 0.0820704 -0.271094 0.0454707 0.3071 0.0 0.0 -0.3071 0.0 0.0 -0.3071 0.0542974 0.986506 -2.16943e-18 -0.280702 0.0158601 0.0 -0.216673 0.962664 0.186889 0.0206652 0.0382999 -0.0993443 0.00105719 0.0889677 -0.084208 -1.14265 -0.327553 -1.01104 3.99624 -3.28053 -1.89025 2.95879 -0.811126 -1.23736 -0.236344 0.967854 -2.16943e-18 -0.754151…
1371.0 0.0997312 0.950904 -0.112588 0.0 0.0 0.112588 0.0 0.0 0.112588 -0.258907 0.0515945 0.294942 0.0 0.0 -0.294942 0.0 0.0 -0.294942 0.08216327 0.984505 -2.16943e-18 -0.268999 0.023451 0.0 -0.119876 0.969809 0.119384 -0.0165626 0.0266825 -0.0732328 -0.0302619 0.0778836 -0.0675304 -0.9279 -0.21875 -1.14538 3.09384 -2.50619 -2.39679 1.50458 1.67211 -1.91021 -0.143951 0.980681 -2.16943e-18 -0.6246…
1372.0 0.0963766 0.951566 -0.108768 0.0 0.0 0.108768 0.0 0.0 0.108768 0.126746 -0.0247547 -0.144278 0.0 0.0 0.144278 0.0 0.0 0.144278 0.07867863 0.984802 -2.16943e-18 0.13163 -0.0109689 0.0 0.255681 0.901501 -0.345946 -0.0365838 0.17487 0.189575 -0.0364478 0.174695 0.179573 0.357335 -0.0804804 -0.231605 -0.185555 4.87867e-10 0.150552 -0.185773 2.50569e-10 0.153054 0.250104 0.956098 -2.16943e-18 0…
1377.0 0.117449 0.947187 -0.132813 0.0 0.0 0.132813 0.0 0.0 0.132813 0.068098 -0.0150085 -0.0779058 0.0 0.0 0.0779058 0.0 0.0 0.0779058 0.1005923 0.98271 -2.16943e-18 0.0709135 -0.00763006 0.0 0.266078 0.899212 -0.360791 -0.032908 0.174533 0.178125 -0.0330271 0.174755 0.179613 0.378852 -0.0232817 -0.17952 -0.231899 6.58676e-10 -0.225228 -0.231923 4.44684e-10 -0.224923 0.261758 0.954833 -2.16943e-…
1378.0 0.109105 0.948984 -0.123278 0.0 0.0 0.123278 0.0 0.0 0.123278 -0.263594 0.0554646 0.300939 0.0 0.0 -0.300939 0.0 0.0 -0.300939 0.0919085 0.983602 -2.16943e-18 -0.274197 0.0268605 0.0 -0.0711142 0.96659 0.0521176 -0.0181176 0.0516727 -0.0759966 0.0177346 0.0234556 -0.0667127 -0.531738 -0.0884453 -0.448756 -0.081745 2.33402 -1.80199 1.76733 -1.14156 -0.639748 -0.091655 0.984241 -2.16943e-18 …
1379.0 0.327737 0.872341 -0.382838 0.0 0.0 0.382838 0.0 0.0 0.382838 -0.729884 0.367961 0.913197 0.0 0.0 -0.913197 0.0 0.0 -0.913197 0.322767 0.930174 -2.16943e-18 -0.78326 0.292328 0.0 0.300173 0.888553 -0.371454 0.00200052 0.0469549 0.294729 0.0022693 0.0464377 0.295015 -1.08879 0.584483 -0.513579 2.63843 -1.10139 -2.19375 2.6482 -1.12022 -2.18395 0.296388 0.944686 -2.16943e-18 -0.767548 0.5109…
1385.0 0.22074 0.917826 -0.252855 0.0 0.0 0.252855 0.0 0.0 0.252855 -0.255214 0.0894092 0.302119 0.0 0.0 -0.302119 0.0 0.0 -0.302119 0.208893 0.964431 -2.16943e-18 -0.269481 0.0623092 0.0 0.144355 0.934187 -0.308488 0.14791 0.0134705 0.121692 0.14936 0.0106613 0.123125 -0.0395116 0.0598071 0.167823 0.139281 -0.471326 -0.0617026 0.124441 -0.442522 -0.0782513 0.1550174 0.980865 -2.16943e-18 -0.0466…
1386.0 0.200517 0.924641 -0.229012 0.0 0.0 0.229012 0.0 0.0 0.229012 -0.500357 0.162004 0.587576 0.0 0.0 -0.587576 0.0 0.0 -0.587576 0.18756899999999999 0.969094 -2.16943e-18 -0.526839 0.108652 0.0 0.0160062 0.944481 -0.270976 0.177194 0.175436 -0.10787 0.188954 0.151945 -0.0905424 -0.715012 -0.00840564 -0.270788 1.15957 2.40566e-10 -0.935813 0.668725 0.977898 -1.63765 0.0350337 0.988123 -2.16943…
1387.0 0.0382427 0.960947 -0.0429678 0.0 0.0 0.0429678 0.0 0.0 0.0429678 -0.0464765 0.0059383 0.0523462 0.0 0.0 -0.0523462 0.0 0.0 -0.0523462 0.018525600000000003 0.987826 -2.16943e-18 -0.0479158 0.000830888 0.0 0.283065 0.890025 -0.392212 -0.0225698 0.17466 0.211617 -0.0225266 0.174552 0.212034 0.446783 -0.139583 -0.434158 -0.0947331 4.59612e-10 0.26638 -0.0947338 4.26765e-10 0.266386 0.281856 0…
1388.0 0.222469 0.917218 -0.254902 0.0 0.0 0.254902 0.0 0.0 0.254902 -0.377812 0.133228 0.44757 0.0 0.0 -0.44757 0.0 0.0 -0.44757 0.210719 0.964007 -2.16943e-18 -0.399029 0.0931241 0.0 0.0696785 0.943817 -0.304077 0.208427 0.0617381 0.000250273 0.214803 0.0498587 0.00693442 -0.317594 0.0947655 0.178282 0.501199 -0.52264 -0.472832 0.54667 -0.610066 -0.432155 0.0900836 0.98903 -2.16943e-18 -0.27664…
1389.0 0.13416 0.943336 -0.151973 0.0 0.0 0.151973 0.0 0.0 0.151973 -0.534344 0.128549 0.614007 0.0 0.0 -0.614007 0.0 0.0 -0.614007 0.1180134 0.980667 -2.16943e-18 -0.557643 0.0708323 0.0 -0.239487 0.938228 0.0357074 0.266047 -0.0261355 -0.293092 0.249366 0.0178141 -0.330569 -0.411634 0.294275 3.82896 -2.75389 -1.58431 -0.103669 -3.03131 -1.06959 -0.26701 -0.22723500000000002 0.962737 -2.16943e-1…
1390.0 0.138525 0.942274 -0.156992 0.0 0.0 0.156992 0.0 0.0 0.156992 -0.203765 0.0501036 0.23443 0.0 0.0 -0.23443 0.0 0.0 -0.23443 0.1225703 0.980076 -2.16943e-18 -0.212771 0.0281122 0.0 -0.203391 0.946072 0.050993 0.20053 -0.02654 -0.215696 0.208194 -0.041591 -0.207543 -0.418487 -0.000540312 1.39165 0.755271 -3.46079 0.758749 0.284878 -2.52575 0.934239 -0.19942500000000002 0.967453 -2.16943e-18 …
1391.0 0.153072 0.938567 -0.173764 0.0 0.0 0.173764 0.0 0.0 0.173764 -0.373927 0.0986232 0.432042 0.0 0.0 -0.432042 0.0 0.0 -0.432042 0.1377749 0.977937 -2.16943e-18 -0.391203 0.0583784 0.0 -0.0991648 0.964278 -0.0534497 0.248622 -0.123759 -0.138671 0.211128 -0.0611424 -0.154307 -0.165602 0.471035 2.75572 -0.840793 -3.18937 -1.18635 -2.55679 -0.0253177 -2.10093 -0.091287 0.993342 -2.16943e-18 -0.…
1396.0 0.179102 0.93128 -0.203963 0.0 0.0 0.203963 0.0 0.0 0.203963 -0.408898 0.121165 0.47646 0.0 0.0 -0.47646 0.0 0.0 -0.47646 0.165054 0.973444 -2.16943e-18 -0.429282 0.0773777 0.0 0.124198 0.937834 -0.229695 0.0679149 0.0370008 0.126435 0.0684503 0.043557 0.121997 -0.531262 0.046102 -0.373953 1.26546 -0.897936 -0.0972126 0.906232 0.267421 -0.794776 0.1216821 0.980333 -2.16943e-18 -0.382855 0.…
1397.0 0.26126 0.90252 -0.301251 0.0 0.0 0.301251 0.0 0.0 0.301251 -0.123173 0.0499649 0.148502 0.0 0.0 -0.148502 0.0 0.0 -0.148502 0.251802 0.953409 -2.16943e-18 -0.130822 0.0369991 0.0 0.221691 0.910109 -0.408043 0.124898 0.0757237 0.176823 0.127932 0.0698422 0.180298 -0.0245859 0.13497 -0.336407 0.714051 -0.472818 -0.777033 0.683126 -0.41282 -0.815846 0.23666700000000002 0.963493 -2.16943e-18 …
1399.0 -0.130658 0.966445 0.146112 0.0 0.0 -0.146112 0.0 0.0 -0.146112 0.585454 0.0363437 -0.655335 0.0 0.0 0.655335 0.0 0.0 0.655335 -0.153804 0.974496 -2.16943e-18 0.591134 0.102532 0.0 0.296128 0.885712 -0.403315 -0.025962 0.175321 0.21584 -0.0258374 0.17511 0.219973 0.612698 -0.185881 -1.01741 0.333938 4.8202e-10 0.0472061 0.333868 3.53874e-10 0.0480007 0.295174 0.944421 -2.16943e-18 0.713998…
1400.0 0.186239 0.929133 -0.21229 0.0 0.0 0.21229 0.0 0.0 0.21229 -0.329194 0.100536 0.384549 0.0 0.0 -0.384549 0.0 0.0 -0.384549 0.1725505 0.972061 -2.16943e-18 -0.345939 0.065334 0.0 0.0163986 0.95817 -0.137911 0.20434 -0.142657 0.0457933 0.199697 -0.138171 0.0464092 0.057217 0.159225 2.16195 -0.0874598 -4.28018 1.54689 -0.159096 -4.15115 1.53396 0.0216031 0.993003 -2.16943e-18 -0.189282 0.0118…
1402.0 -0.066952 0.968127 0.0748985 0.0 0.0 -0.0748985 0.0 0.0 -0.0748985 0.443607 -0.00408795 -0.495625 0.0 0.0 0.495625 0.0 0.0 0.495625 -0.08922499999999998 0.983342 -2.16943e-18 0.451454 0.045537 0.0 0.287974 0.888372 -0.399571 -0.0192277 0.174702 0.214918 -0.0193154 0.17494 0.216637 0.545477 -0.188339 -0.729203 0.0910819 4.65032e-10 0.315008 0.0910558 4.02922e-10 0.315308 0.287611 0.946482 -…
1403.0 0.135248 0.943073 -0.153224 0.0 0.0 0.153224 0.0 0.0 0.153224 -0.344155 0.0832499 0.395583 0.0 0.0 -0.395583 0.0 0.0 -0.395583 0.1191493 0.980522 -2.16943e-18 -0.359213 0.0460841 0.0 -0.0878436 0.963232 -0.0367509 0.241912 -0.170301 -0.0866687 0.200075 -0.104671 -0.0946529 -0.0907211 0.448611 2.85621 -0.605664 -4.01512 -0.794737 -2.45413 -0.662837 -1.46092 -0.083248 0.990875 -2.16943e-18 -…
1404.0 0.00855014 0.964238 -0.00959029 0.0 0.0 0.00959029 0.0 0.0 0.00959029 0.0160715 -0.00151038 -0.0180343 0.0 0.0 0.0180343 0.0 0.0 0.0180343 -0.012030100000000002 0.987846 -2.16943e-18 0.0165083 0.000264795 0.0 0.259755 0.900789 -0.348379 -0.0389272 0.174582 0.189175 -0.0389203 0.174833 0.180275 0.368784 -0.0582353 -0.313317 -0.0959438 5.49725e-10 -0.0506701 -0.0958495 4.50622e-10 -0.051738 …
1405.0 0.0527584 0.958971 -0.0593346 0.0 0.0 0.0593346 0.0 0.0 0.0593346 -0.0664419 0.00959688 0.075 0.0 0.0 -0.075 0.0 0.0 -0.075 0.033504400000000004 0.987444 -2.16943e-18 -0.0686236 0.00231388 0.0 0.260535 0.899777 -0.357393 -0.0301796 0.174556 0.183606 -0.0302052 0.174557 0.185755 0.375908 -0.0677378 -0.268258 -0.158528 5.59136e-10 0.0268778 -0.158493 4.83358e-10 0.0271397 0.256378 0.955025 -…
1408.0 0.151941 0.938865 -0.172457 0.0 0.0 0.172457 0.0 0.0 0.172457 0.093613 -0.0245597 -0.108125 0.0 0.0 0.108125 0.0 0.0 0.108125 0.1365918 0.978113 -2.16943e-18 0.0979234 -0.0144822 0.0 0.269905 0.899427 -0.350784 -0.048051 0.175408 0.18609 -0.0477246 0.174772 0.186544 0.37106 -0.0630582 -0.319311 -0.0928895 5.32685e-10 -0.0502673 -0.0928883 4.18458e-10 -0.0502904 0.263171 0.954908 -2.16943e-…
1409.0 0.132048 0.943841 -0.149547 0.0 0.0 0.149547 0.0 0.0 0.149547 -0.406285 0.0966991 0.466585 0.0 0.0 -0.466585 0.0 0.0 -0.466585 0.1158099 0.980944 -2.16943e-18 -0.423884 0.0527975 0.0 0.0482387 0.949912 -0.171755 0.0951712 0.0590678 0.0230883 0.0933488 0.0501165 0.0323374 -0.39064 0.0190557 0.107821 -0.0085791 0.704343 -0.799303 0.47658 -0.242657 -0.236056 0.047362600000000005 0.987381 -2.1…
1410.0 0.0151605 0.963592 -0.0170106 0.0 0.0 0.0170106 0.0 0.0 0.0170106 0.00352757 -0.000357943 -0.00396128 0.0 0.0 0.00396128 0.0 0.0 0.00396128 -0.0052373 0.98793 -2.16943e-18 0.00362642 3.12546e-05 0.0 0.261681 0.899645 -0.353768 -0.0357235 0.17455 0.190546 -0.0357607 0.174561 0.191557 0.375711 -0.0650781 -0.332904 -0.0860598 5.56377e-10 -0.0280028 -0.0860618 4.50851e-10 -0.0279675 0.256627 0…
1411.0 0.239914 0.910862 -0.275646 0.0 0.0 0.275646 0.0 0.0 0.275646 -0.076006 0.028588 0.0907227 0.0 0.0 -0.0907227 0.0 0.0 -0.0907227 0.229167 0.959499 -2.16943e-18 -0.0804744 0.02055 0.0 0.226002 0.912748 -0.35724 0.0686966 0.0709798 0.189756 0.069852 0.0687425 0.191068 0.0754717 0.0178076 -0.260088 0.098159 0.217485 -0.417513 0.129243 0.157199 -0.381665 0.23078900000000002 0.964751 -2.16943e-…
1413.0 0.122786 0.945993 -0.138924 0.0 0.0 0.138924 0.0 0.0 0.138924 -0.298412 0.067683 0.341857 0.0 0.0 -0.341857 0.0 0.0 -0.341857 0.10615250000000001 0.982095 -2.16943e-18 -0.310964 0.0353821 0.0 -0.0434657 0.98492 0.464652 -0.333347 -0.233704 0.107834 -0.329349 -0.215833 0.0904448 -0.488313 0.0869883 1.91577 -3.26174 3.17426 -0.985873 -1.86102 0.629071 -0.683011 -0.11467699999999999 0.947941 …
1416.0 0.210889 0.921213 -0.241217 0.0 0.0 0.241217 0.0 0.0 0.241217 -0.187234 0.0631571 0.22076 0.0 0.0 -0.22076 0.0 0.0 -0.22076 0.198499 0.966771 -2.16943e-18 -0.197428 0.043235 0.0 0.166115 0.930928 -0.307056 0.118332 0.017684 0.143473 0.1191 0.0162035 0.144244 0.0563945 0.0338061 0.142868 -0.112621 -0.170526 -0.0494133 -0.130398 -0.136208 -0.0675253 0.17293619999999998 0.97817 -2.16943e-18 0…
1417.0 -0.0588048 0.968014 0.0657955 0.0 0.0 -0.0657955 0.0 0.0 -0.0657955 0.519245 -0.00951257 -0.580204 0.0 0.0 0.580204 0.0 0.0 0.580204 -0.08092999999999999 0.98414 -2.16943e-18 0.528959 0.048495 0.0 0.300619 0.881422 -0.420285 -0.0142242 0.174674 0.240815 -0.0141864 0.174553 0.239005 0.621618 -0.215511 -1.00532 0.29295 4.17286e-10 0.202279 0.292449 3.81579e-10 0.20784 0.302114 0.940902 -2.16…
1419.0 0.237966 0.911593 -0.273322 0.0 0.0 0.273322 0.0 0.0 0.273322 -0.0506645 0.0189221 0.0604218 0.0 0.0 -0.0604218 0.0 0.0 -0.0604218 0.22710400000000003 0.960023 -2.16943e-18 -0.053628 0.0135618 0.0 0.232219 0.910971 -0.356461 0.052978 0.084552 0.19066 0.0545451 0.081514 0.192492 0.101323 -0.0033396 -0.292368 0.000909879 0.396321 -0.425443 0.0139807 0.370826 -0.408574 0.235435 0.963383 -2.16…
1420.0 -0.00264491 0.965219 0.00296499 0.0 0.0 -0.00296499 0.0 0.0 -0.00296499 0.282303 -0.0229589 -0.316434 0.0 0.0 0.316434 0.0 0.0 0.316434 -0.023521600000000004 0.98759 -2.16943e-18 0.289577 0.00828242 0.0 0.273495 0.895415 -0.376801 -0.0244219 0.174629 0.199346 -0.0243253 0.174657 0.199404 0.423396 -0.124899 -0.54281 0.0573782 4.89679e-10 0.169636 0.0573557 4.30402e-10 0.169945 0.27117 0.951…
1421.0 0.151602 0.938954 -0.172065 0.0 0.0 0.172065 0.0 0.0 0.172065 -0.414339 0.10853 0.478521 0.0 0.0 -0.478521 0.0 0.0 -0.478521 0.1362365 0.978166 -2.16943e-18 -0.433398 0.0639227 0.0 0.0957908 0.944252 -0.19574 0.0669159 0.0380643 0.0932986 0.0670188 0.0487206 0.0843651 -0.516966 0.0256295 -0.285643 0.549185 0.725932 -0.950965 0.512923 0.804416 -1.02702 0.09180930000000001 0.98401 -2.16943e-…
1423.0 -0.0224184 0.966607 0.025111 0.0 0.0 -0.025111 0.0 0.0 -0.025111 0.0106187 -0.000627259 -0.011884 0.0 0.0 0.011884 0.0 0.0 0.011884 -0.04378 0.986786 -2.16943e-18 0.0108658 0.000551807 0.0 0.280841 0.891465 -0.366051 -0.0482005 0.174918 0.210422 -0.0480922 0.174924 0.213417 0.387839 -0.10537 -0.220423 -0.243551 7.31854e-10 0.220021 -0.243589 4.14112e-10 0.22054 0.274944 0.94827 -2.16943e-1…
1424.0 0.148791 0.939685 -0.16882 0.0 0.0 0.16882 0.0 0.0 0.16882 -0.266339 0.0688403 0.307336 0.0 0.0 -0.307336 0.0 0.0 -0.307336 0.1332964 0.978594 -2.16943e-18 -0.278487 0.0401515 0.0 -0.0138634 0.966344 0.0272187 -0.0426829 0.0449502 -0.0198258 -0.0440327 0.0623 -0.0296154 -0.660426 -0.0739216 -1.10642 1.99991 -0.00159001 -0.907215 2.08972 -0.194529 -0.680153 -0.03912 0.986364 -2.16943e-18 -0…
1425.0 0.267346 0.900025 -0.3086 0.0 0.0 0.3086 0.0 0.0 0.3086 -0.266793 0.110514 0.322625 0.0 0.0 -0.322625 0.0 0.0 -0.322625 0.258269 0.951555 -2.16943e-18 -0.283617 0.0824681 0.0 0.185142 0.919862 -0.386357 0.157509 0.0562243 0.147428 0.159038 0.0532677 0.14905 -0.179418 0.0994159 -0.18686 0.477989 -0.0329284 -0.720064 0.580848 -0.232237 -0.607154 0.20246999999999998 0.971023 -2.16943e-18 -0.1…
1426.0 -0.0793159 0.968155 0.0887117 0.0 0.0 -0.0887117 0.0 0.0 -0.0887117 0.168679 0.000775638 -0.188453 0.0 0.0 0.188453 0.0 0.0 0.188453 -0.10179799999999999 0.981986 -2.16943e-18 0.171402 0.0196841 0.0 -0.314456 0.928044 0.282789 0.231136 -0.32173 -0.123545 0.235253 -0.335626 -0.117886 -0.158477 -0.136583 3.41335 0.364696 -9.30943 3.4915 0.469871 -9.78523 3.61683 -0.320197 0.93032 -2.16943e-1…
1430.0 0.263302 0.901689 -0.303714 0.0 0.0 0.303714 0.0 0.0 0.303714 -0.468092 0.191224 0.564912 0.0 0.0 -0.564912 0.0 0.0 -0.564912 0.253971 0.952793 -2.16943e-18 -0.497309 0.141973 0.0 0.109349 0.93347 -0.365057 0.209387 0.0902439 0.0381501 0.220849 0.0675642 0.0519945 -0.459051 0.148751 0.00504806 0.571285 0.0780492 -1.26267 0.411936 0.386717 -1.43994 0.13396550000000002 0.981983 -2.16943e-18 …
1431.0 0.206764 0.922593 -0.236357 0.0 0.0 0.236357 0.0 0.0 0.236357 -0.759891 0.252217 0.8945 0.0 0.0 -0.8945 0.0 0.0 -0.8945 0.19415 0.967712 -2.16943e-18 -0.8008 0.171294 0.0 0.101404 0.938122 -0.263694 0.131253 0.0462486 0.0911685 0.130974 0.0406466 0.0954134 -1.12393 0.111085 -0.52932 2.84258 -1.74834 -0.561262 2.47704 -1.97823 -0.258341 0.1088379 0.981997 -2.16943e-18 -0.814479 0.109449 0.0…
1432.0 0.0593098 0.958 -0.0667339 0.0 0.0 0.0667339 0.0 0.0 0.0667339 -0.365233 0.0555161 0.412729 0.0 0.0 -0.412729 0.0 0.0 -0.412729 0.0402737 0.98719 -2.16943e-18 -0.377535 0.0155273 0.0 -0.191035 0.940549 0.175101 0.303474 -0.477556 -0.0419544 0.300395 -0.473342 -0.0359481 0.0403866 -0.149452 4.09606 -0.0932738 -7.75901 1.71823 -0.227108 -7.6348 1.93056 -0.192811 0.95424 -2.16943e-18 -0.31949…
1433.0 0.159524 0.93684 -0.181225 0.0 0.0 0.181225 0.0 0.0 0.181225 0.221621 -0.0602247 -0.256577 0.0 0.0 0.256577 0.0 0.0 0.256577 0.14452700000000002 0.976904 -2.16943e-18 0.232059 -0.0364017 0.0 0.280979 0.891817 -0.382803 -0.0290745 0.174689 0.207218 -0.0291379 0.174666 0.207164 0.508685 -0.131406 -0.363346 -0.23466 4.97578e-10 0.210344 -0.234651 3.90532e-10 0.210157 0.278408 0.949071 -2.1694…
1434.0 0.215687 0.919579 -0.24688 0.0 0.0 0.24688 0.0 0.0 0.24688 -0.0542892 0.0186557 0.0641337 0.0 0.0 -0.0641337 0.0 0.0 -0.0641337 0.20356000000000002 0.965647 -2.16943e-18 -0.0572832 0.0128849 0.0 0.263891 0.895361 -0.394261 0.00376277 0.175236 0.19207 0.00359369 0.175568 0.191829 0.355159 -0.0590163 -0.15875 -0.25088 5.92098e-10 0.03881 -0.250883 4.58786e-10 0.0388285 0.26611 0.951985 -2.16…
1439.0 0.0302418 0.961932 -0.0339616 0.0 0.0 0.0339616 0.0 0.0 0.0339616 -0.0126426 0.00149975 0.0142235 0.0 0.0 -0.0142235 0.0 0.0 -0.0142235 0.010281100000000001 0.987932 -2.16943e-18 -0.0130212 0.000108503 0.0 0.266275 0.898869 -0.35586 -0.0390204 0.174781 0.188664 -0.0389687 0.174684 0.188872 0.371147 -0.0607412 -0.277726 -0.138053 5.46735e-10 -0.0348362 -0.138052 4.30772e-10 -0.0348474 0.260…
1440.0 0.223654 0.916799 -0.256307 0.0 0.0 0.256307 0.0 0.0 0.256307 -0.0917676 0.032505 0.108765 0.0 0.0 -0.108765 0.0 0.0 -0.108765 0.21197100000000002 0.963714 -2.16943e-18 -0.0969373 0.0227665 0.0 0.213773 0.917248 -0.340703 0.0594673 0.0849615 0.166884 0.0614125 0.0811861 0.169164 0.102718 -0.00629462 -0.217674 -0.0694545 0.368442 -0.336627 -0.0257893 0.283502 -0.283763 0.21702500000000002 0…
1442.0 0.140976 0.941668 -0.159812 0.0 0.0 0.159812 0.0 0.0 0.159812 -0.38675 0.0962548 0.445262 0.0 0.0 -0.445262 0.0 0.0 -0.445262 0.1251292 0.979734 -2.16943e-18 -0.403974 0.0545341 0.0 -0.132197 0.957203 -0.0641499 0.280093 -0.0978985 -0.165895 0.255869 -0.0384802 -0.203703 -0.174868 0.441559 2.97032 -1.33104 -2.77561 -0.821099 -2.80211 -0.0312766 -1.75302 -0.11807 0.987937 -2.16943e-18 -0.59…
1443.0 0.23665 0.912083 -0.271752 0.0 0.0 0.271752 0.0 0.0 0.271752 -0.347144 0.12903 0.413757 0.0 0.0 -0.413757 0.0 0.0 -0.413757 0.225711 0.960374 -2.16943e-18 -0.36738 0.092292 0.0 0.108186 0.936927 -0.336992 0.194129 0.065474 0.0469564 0.198812 0.0566508 0.0520288 -0.278389 0.0903434 -0.0497961 0.546396 -0.229391 -0.633937 0.605765 -0.344711 -0.570322 0.1283128 0.984246 -2.16943e-18 -0.210146…
1444.0 0.0080793 0.964282 -0.00906195 0.0 0.0 0.00906195 0.0 0.0 0.00906195 -0.200956 0.0187785 0.225488 0.0 0.0 -0.225488 0.0 0.0 -0.225488 -0.012513799999999992 0.987838 -2.16943e-18 -0.206406 -0.00341986 0.0 -0.270937 0.960176 0.288548 -0.028506 0.0357428 -0.0940364 -0.0353124 0.0612247 -0.0660863 -1.27601 -0.353674 -1.41601 3.96717 -2.42921 -2.07762 1.7615 1.80022 1.95605 -0.296651 0.953769 -…
1446.0 0.10641 0.949547 -0.120202 0.0 0.0 0.120202 0.0 0.0 0.120202 -0.222209 0.0460431 0.253527 0.0 0.0 -0.253527 0.0 0.0 -0.253527 0.089105 0.983873 -2.16943e-18 -0.231067 0.021918 0.0 -0.0814274 0.971234 0.0932885 -0.0361027 0.0301532 -0.0401111 -0.031127 0.0473194 -0.0310975 -0.81735 -0.168364 -1.19134 1.99303 -0.881737 -2.54751 0.129572 4.07801 -2.57246 -0.10703 0.984564 -2.16943e-18 -0.6019…
1447.0 0.186517 0.929048 -0.212615 0.0 0.0 0.212615 0.0 0.0 0.212615 -0.526603 0.161012 0.615213 0.0 0.0 -0.615213 0.0 0.0 -0.615213 0.1728425 0.972006 -2.16943e-18 -0.553411 0.104703 0.0 -0.0804822 0.941506 -0.25755 0.284682 0.170193 -0.226928 0.284545 0.170509 -0.227175 -0.827252 0.019118 0.0902402 1.13973 -0.316995 -1.54222 1.1582 -0.354572 -1.51304 -0.04825499999999999 0.984598 -2.16943e-18 -…
1448.0 -0.0218301 0.966572 0.0244526 0.0 0.0 -0.0244526 0.0 0.0 -0.0244526 -0.095277 0.00569106 0.106634 0.0 0.0 -0.106634 0.0 0.0 -0.106634 -0.043177999999999994 0.986816 -2.16943e-18 -0.0975014 -0.00488711 0.0 -0.368422 0.908477 0.298428 0.287643 -0.331708 -0.181183 0.289726 -0.339062 -0.177649 -0.281268 -0.144216 3.65746 0.651352 -10.2207 3.89835 0.640764 -10.4024 3.98936 -0.367856 0.912704 -2…
1449.0 0.207801 0.922248 -0.237579 0.0 0.0 0.237579 0.0 0.0 0.237579 -0.701715 0.23386 0.826355 0.0 0.0 -0.826355 0.0 0.0 -0.826355 0.195244 0.967477 -2.16943e-18 -0.739599 0.159148 0.0 0.0819457 0.939614 -0.268299 0.153863 0.0574602 0.0620303 0.15325 0.0481545 0.0699207 -0.784025 0.0841636 0.147517 0.793046 0.00935217 -0.94542 0.534839 0.506395 -1.19529 0.0929091 0.983433 -2.16943e-18 -0.692803 …
1450.0 0.0160028 0.963506 -0.0179565 0.0 0.0 0.0179565 0.0 0.0 0.0179565 -0.116067 0.0118883 0.13035 0.0 0.0 -0.13035 0.0 0.0 -0.13035 -0.0043713999999999975 0.987937 -2.16943e-18 -0.119332 -0.000915586 0.0 -0.266802 0.949385 0.187869 0.0580502 0.0953542 -0.154282 0.0180651 0.167177 -0.153408 -0.73278 -0.205935 0.0584312 0.316639 0.979607 -0.927382 -0.288281 2.0223 -0.585309 -0.280599 0.956178 -2…
1451.0 0.216093 0.91944 -0.247359 0.0 0.0 0.247359 0.0 0.0 0.247359 -0.311596 0.107243 0.36816 0.0 0.0 -0.36816 0.0 0.0 -0.36816 0.203988 0.965551 -2.16943e-18 -0.328799 0.0741236 0.0 0.100258 0.941091 -0.29693 0.184521 0.0222188 0.0638446 0.185704 0.0202334 0.0648225 -0.156617 0.08779 0.247344 0.280159 -0.618344 -0.197173 0.286182 -0.629752 -0.193088 0.1155531 0.986314 -2.16943e-18 -0.153057 0.0…
1452.0 0.0115059 0.963955 -0.0129075 0.0 0.0 0.0129075 0.0 0.0 0.0129075 0.411274 -0.0400279 -0.461651 0.0 0.0 0.461651 0.0 0.0 0.461651 -0.008993500000000001 0.98789 -2.16943e-18 0.422608 0.00537649 0.0 0.302436 0.882783 -0.419036 -0.0166607 0.175333 0.228114 -0.0166541 0.175251 0.22814 0.57214 -0.209842 -0.877461 0.211629 4.17375e-10 0.285369 0.211643 3.76654e-10 0.285209 0.303569 0.942255 -2.1…
1453.0 0.0954126 0.951754 -0.10767 0.0 0.0 0.10767 0.0 0.0 0.10767 -0.373642 0.0725503 0.425234 0.0 0.0 -0.425234 0.0 0.0 -0.425234 0.07767752 0.984884 -2.16943e-18 -0.387993 0.0319031 0.0 -0.144062 0.953725 0.0312157 0.294861 -0.27988 -0.0828844 0.268006 -0.246945 -0.0823611 -0.0760065 0.19396 3.36584 0.186751 -6.63284 0.921943 -0.598479 -5.3297 1.18525 -0.137909 0.977755 -2.16943e-18 -0.404405 …
1454.0 -0.00962982 0.96576 0.010792 0.0 0.0 -0.010792 0.0 0.0 -0.010792 -0.0717174 0.00526787 0.0803394 0.0 0.0 -0.0803394 0.0 0.0 -0.0803394 -0.030683000000000002 0.987357 -2.16943e-18 -0.073502 -0.0026782 0.0 -0.425551 0.890882 0.344983 0.275492 -0.254025 -0.233356 0.27632 -0.256707 -0.231696 -0.486659 -0.128738 3.6784 0.601475 -8.76863 3.63783 0.606349 -8.82955 3.60213 -0.423801 0.89174 -2.169…
1459.0 0.095968 0.951646 -0.108303 0.0 0.0 0.108303 0.0 0.0 0.108303 0.113881 -0.0221871 -0.129622 0.0 0.0 0.129622 0.0 0.0 0.129622 0.07825433 0.984837 -2.16943e-18 0.118263 -0.0097996 0.0 0.274604 0.893909 -0.368292 -0.037428 0.174997 0.203752 -0.0374611 0.175076 0.20371 0.401161 -0.0796608 -0.16709 -0.302344 4.7336e-10 0.0962391 -0.302347 4.27068e-10 0.0962716 0.270174 0.950388 -2.16943e-18 0.…
1460.0 0.00244695 0.96479 -0.00274383 0.0 0.0 0.00274383 0.0 0.0 0.00274383 0.291034 -0.0253422 -0.326377 0.0 0.0 0.326377 0.0 0.0 0.326377 -0.01829689999999999 0.987724 -2.16943e-18 0.29872 0.00683746 0.0 0.273334 0.894619 -0.377148 -0.0242606 0.174545 0.203821 -0.0242321 0.174694 0.203788 0.430751 -0.130334 -0.590292 0.097529 4.84164e-10 0.174357 0.0975126 4.2814e-10 0.174599 0.271047 0.951208 …
1463.0 0.15147 0.938988 -0.171912 0.0 0.0 0.171912 0.0 0.0 0.171912 0.00888276 -0.00232525 -0.0102583 0.0 0.0 0.0102583 0.0 0.0 0.0102583 0.1360981 0.978186 -2.16943e-18 0.00929119 -0.00136892 0.0 0.265225 0.899399 -0.359079 -0.0336571 0.174661 0.187539 -0.0336909 0.174731 0.187474 0.363347 -0.0576418 -0.2281 -0.182008 5.29679e-10 -0.0176455 -0.182008 4.25238e-10 -0.0176348 0.26073 0.954936 -2.16…
1465.0 0.235274 0.912593 -0.270113 0.0 0.0 0.270113 0.0 0.0 0.270113 -0.502655 0.185895 0.598745 0.0 0.0 -0.598745 0.0 0.0 -0.598745 0.22425499999999998 0.960739 -2.16943e-18 -0.531851 0.132683 0.0 0.0570309 0.94211 -0.315031 0.214141 0.100427 -0.0282937 0.217955 0.0925445 -0.0231334 -0.55768 0.0909465 -0.0247885 0.509351 0.455752 -1.40912 0.47977 0.512358 -1.43785 0.08001511 0.987874 -2.16943e-1…
1466.0 0.125244 0.945432 -0.14174 0.0 0.0 0.14174 0.0 0.0 0.14174 -0.291619 0.0670065 0.33429 0.0 0.0 -0.33429 0.0 0.0 -0.33429 0.1087139 0.981799 -2.16943e-18 -0.303983 0.0354553 0.0 -0.107254 0.962091 0.319902 0.0349404 -0.474398 0.0925565 0.0236958 -0.453035 0.0988701 0.386011 0.318782 5.17328 -6.50492 0.489544 1.25648 -7.11813 1.53045 1.48362 -0.143262 0.951815 -2.16943e-18 -0.399575 -0.46741…
1467.0 -0.057653 0.967992 0.0645085 0.0 0.0 -0.0645085 0.0 0.0 -0.0645085 0.11066 -0.00216977 -0.123655 0.0 0.0 0.123655 0.0 0.0 0.123655 -0.07975700000000001 0.984247 -2.16943e-18 0.112747 0.0101903 0.0 -0.33461 0.91671 0.342186 0.260693 -0.491403 -0.0953527 0.261859 -0.493659 -0.0910161 -0.0646392 -0.204498 3.99268 -1.12891 -8.47053 2.72941 -0.770151 -9.42939 3.19238 -0.34295200000000003 0.9145…
1468.0 0.150375 0.939274 -0.170648 0.0 0.0 0.170648 0.0 0.0 0.170648 -0.440215 0.114641 0.508217 0.0 0.0 -0.508217 0.0 0.0 -0.508217 0.1349529 0.978354 -2.16943e-18 -0.460389 0.0672371 0.0 0.09014 0.944738 -0.196924 0.073471 0.039658 0.0861578 0.0762264 0.0451043 0.0799796 -0.608261 0.0395437 -0.418904 0.892076 0.301291 -0.903457 1.53821 -0.675707 -0.438821 0.08721770000000001 0.98447 -2.16943e-1…
1469.0 0.0710015 0.956144 -0.0799597 0.0 0.0 0.0799597 0.0 0.0 0.0799597 0.360219 -0.0596384 -0.407919 0.0 0.0 0.407919 0.0 0.0 0.407919 0.052368 0.986613 -2.16943e-18 0.372899 -0.0202798 0.0 0.277343 0.894509 -0.367854 -0.0393534 0.174962 0.202822 -0.0393305 0.17483 0.202888 0.466558 -0.13949 -0.776351 0.257279 5.07886e-10 0.0904059 0.257285 3.8929e-10 0.0903198 0.272644 0.951036 -2.16943e-18 0.…
1471.0 0.0870008 0.953345 -0.0981059 0.0 0.0 0.0981059 0.0 0.0 0.0981059 -0.224883 0.0414378 0.255472 0.0 0.0 -0.255472 0.0 0.0 -0.255472 0.06894731 0.98556 -2.16943e-18 -0.233271 0.0169364 0.0 -0.13667 0.96917 0.120489 -0.00972466 0.0210131 -0.0889627 -0.0175981 0.0852294 -0.0593527 -0.827053 -0.209646 -0.830704 0.783676 0.58562 -2.57796 0.0785394 3.44965 -2.1238 -0.15942800000000001 0.980108 -2…
1473.0 0.0698682 0.956331 -0.0786765 0.0 0.0 0.0786765 0.0 0.0 0.0786765 -0.107337 0.0176294 0.121525 0.0 0.0 -0.121525 0.0 0.0 -0.121525 0.051195000000000004 0.986676 -2.16943e-18 -0.1111 0.00589909 0.0 0.276645 0.893301 -0.37074 -0.0370904 0.17456 0.20444 -0.0370861 0.174536 0.205973 0.383934 -0.101629 -0.459203 0.0228043 4.42647e-10 0.0860423 0.0227932 4.39057e-10 0.0861723 0.272381 0.949965 -…
1474.0 0.0644207 0.957208 -0.0725121 0.0 0.0 0.0725121 0.0 0.0 0.0725121 -0.324058 0.0511749 0.366528 0.0 0.0 -0.366528 0.0 0.0 -0.366528 0.0455585 0.986958 -2.16943e-18 -0.335188 0.0157262 0.0 -0.196854 0.941085 0.213468 0.267927 -0.478271 -0.0341309 0.262258 -0.470776 -0.0293349 0.08401 -0.14449 4.20582 -0.81573 -6.89725 2.10761 -0.978724 -6.65565 2.28233 -0.20359500000000003 0.950016 -2.16943e…
1475.0 0.129519 0.944439 -0.146644 0.0 0.0 0.146644 0.0 0.0 0.146644 0.00600711 -0.00141132 -0.00689395 0.0 0.0 0.00689395 0.0 0.0 0.00689395 0.1131717 0.981268 -2.16943e-18 0.00626526 -0.000761912 0.0 0.152954 0.934132 -0.287214 0.0947124 0.0526624 0.119464 0.0955763 0.0509628 0.120576 0.050604 0.00587486 -0.0276492 0.0579832 -0.158357 0.0415153 0.0382346 -0.119958 0.0190392 0.156989 0.980342 -2…
1476.0 0.196158 0.92604 -0.223898 0.0 0.0 0.223898 0.0 0.0 0.223898 -0.578083 0.18391 0.677737 0.0 0.0 -0.677737 0.0 0.0 -0.677737 0.182982 0.970028 -2.16943e-18 -0.608313 0.122216 0.0 0.0939084 0.939501 -0.257302 0.133298 0.0478902 0.0808879 0.117786 0.0599945 0.0777983 -0.556403 0.0735635 0.223515 0.284462 0.300482 -0.803887 -0.188704 1.21638 -1.3018 0.1006976 0.98298 -2.16943e-18 -0.532405 0.0…
1477.0 -0.01431 0.966091 0.0160338 0.0 0.0 -0.0160338 0.0 0.0 -0.0160338 -0.131695 0.0089796 0.147473 0.0 0.0 -0.147473 0.0 0.0 -0.147473 -0.035479 0.987169 -2.16943e-18 -0.134894 -0.00562332 0.0 -0.320115 0.923336 0.26668 0.260157 -0.331285 -0.153113 0.262081 -0.338052 -0.151284 -0.178818 -0.124616 3.46232 0.511441 -9.92519 3.87174 0.603031 -10.2885 3.93566 -0.322646 0.928358 -2.16943e-18 -0.492…
[truncated: 5,691 more rows]
