# Supplementary material for: Characterization of Human Balance through a Reinforcement Learning-based Muscle Controller
Source: PLoS One. 2025 Apr 1;20(4):e0320211. doi: 10.1371/journal.pone.0320211 (PMC11960994; doi:10.1371/journal.pone.0320211)
Supplement: S1 File — Data for the COM states and trajectories, as well as muscle activations, presented in the figures. (ZIP) [file pone.0320211.s001.zip › FigureData/fig7a_COM_State_cases__succ.csv]

ID rootJoint_pos_x rootJoint_pos_y default hip_flexion_l knee_angle_l ankle_angle_l hip_flexion_r knee_angle_r ankle_angle_r rootJoint_pos_x_dot rootJoint_pos_y_dot default_dot hip_flexion_l_dot knee_angle_l_dot ankle_angle_l_dot hip_flexion_r_dot knee_angle_r_dot ankle_angle_r_dot com_x com_y com_z com_vel_x com_vel_y com_vel_z rootJoint_pos_x_end rootJoint_pos_y_end default_end hip_flexion_l_en…
6.0 0.150781 0.939168 -0.171117 0.0 0.0 0.171117 0.0 0.0 0.171117 -0.275677 0.0719301 0.318301 0.0 0.0 -0.318301 0.0 0.0 -0.318301 0.1353781 0.978292 -2.16943e-18 -0.288326 0.0422466 0.0 0.0724588 0.95312 -0.117384 0.0369538 0.00278034 0.0872239 0.0353406 0.007043 0.0850585 0.0198067 0.0165569 0.242857 -0.236773 -0.0905306 0.0854652 -0.235669 -0.0924514 0.0852208 0.0600559 0.986687 -2.16943e-18 -…
13.0 -0.00121119 0.965101 0.00135783 0.0 0.0 -0.00135783 0.0 0.0 -0.00135783 0.111816 -0.00927455 -0.125351 0.0 0.0 0.125351 0.0 0.0 0.125351 -0.022050799999999995 0.98763 -2.16943e-18 0.114717 0.0030966 0.0 0.0708253 0.958176 -0.0480247 -0.0235641 -0.0225295 0.103353 -0.0223218 -0.0219096 0.102105 0.0360909 0.0157239 0.283331 -0.257792 -0.174939 0.150204 -0.212885 -0.261271 0.192055 0.0473824000…
14.0 -0.0238733 0.966692 0.0267392 0.0 0.0 -0.0267392 0.0 0.0 -0.0267392 0.122758 -0.00705088 -0.137372 0.0 0.0 0.137372 0.0 0.0 0.137372 -0.045269000000000004 0.986709 -2.16943e-18 0.125592 0.00658306 0.0 0.0940936 0.949576 -0.13337 0.0129451 0.0286688 0.101808 0.0120886 0.030667 0.100666 0.0121917 -0.00336302 -0.0264732 0.00822642 0.0099659 0.00828085 0.00835344 0.00972138 0.00839861 0.07999774…
15.0 0.0386607 0.960893 -0.0434387 0.0 0.0 0.0434387 0.0 0.0 0.0434387 0.134143 -0.0172037 -0.151094 0.0 0.0 0.151094 0.0 0.0 0.151094 0.018956600000000004 0.987819 -2.16943e-18 0.138305 -0.00246343 0.0 0.0881649 0.957016 -0.0347836 -0.0508243 -0.0408004 0.136463 -0.0479758 -0.0456072 0.138422 0.0084381 -0.00735754 -0.113574 0.0223955 0.172555 -0.0814036 0.035122 0.14811 -0.0696796 0.060067300000…
17.0 0.0937482 0.952075 -0.105777 0.0 0.0 0.105777 0.0 0.0 0.105777 -0.00754962 0.00145108 0.00858891 0.0 0.0 -0.00858891 0.0 0.0 -0.00858891 0.075949422 0.985025 -2.16943e-18 -0.00783792 0.000629539 0.0 0.101441 0.946727 -0.15944 0.0296481 0.0314424 0.1084 0.0293295 0.0321826 0.107979 0.0181921 -0.000620411 0.0183369 -0.0301363 -0.022222 0.0340212 -0.0304072 -0.0217019 0.0337713 0.0906411 0.9840…
19.0 0.0968663 0.95147 -0.109325 0.0 0.0 0.109325 0.0 0.0 0.109325 -0.123575 0.0242069 0.140684 0.0 0.0 -0.140684 0.0 0.0 -0.140684 0.07918715 0.984759 -2.16943e-18 -0.128345 0.0107671 0.0 0.104194 0.957367 0.00616871 -0.108508 -0.0524153 0.161216 -0.10587 -0.0567629 0.163393 0.117066 0.0183513 0.574763 -0.68864 -0.14698 0.265758 -0.685646 -0.152651 0.267645 0.06694819 0.980441 -2.16943e-18 0.006…
22.0 0.0281837 0.962174 -0.0316464 0.0 0.0 0.0316464 0.0 0.0 0.0316464 0.153099 -0.0178023 -0.172197 0.0 0.0 0.172197 0.0 0.0 0.172197 0.008161600000000005 0.987947 -2.16943e-18 0.157643 -0.000948618 0.0 0.104944 0.946724 -0.154206 0.0206566 0.0303366 0.113265 0.0203381 0.0310662 0.112854 0.0322731 0.000260162 0.0576315 -0.0990298 -0.00347899 0.0448689 -0.0991712 -0.00320839 0.0447424 0.092712 0.…
28.0 0.0463112 0.959878 -0.0520608 0.0 0.0 0.0520608 0.0 0.0 0.0520608 0.140479 -0.0192488 -0.158411 0.0 0.0 0.158411 0.0 0.0 0.158411 0.026848200000000003 0.987644 -2.16943e-18 0.144975 -0.00383285 0.0 0.0883987 0.957673 -0.0260111 -0.0646582 -0.0296562 0.128804 -0.0633633 -0.0322331 0.130687 0.0830293 -0.0165826 -0.126188 -0.0467116 0.156178 0.0209273 -0.0291093 0.122427 0.0366308 0.0585596 0.9…
29.0 0.127027 0.945021 -0.143784 0.0 0.0 0.143784 0.0 0.0 0.143784 0.000379387 -8.799e-05 -0.000435105 0.0 0.0 0.000435105 0.0 0.0 0.000435105 0.1105725 0.981581 -2.16943e-18 0.000395562 -4.69565e-05 0.0 0.0961937 0.946948 -0.163848 0.0447235 0.0232304 0.103617 0.0424044 0.0286456 0.100742 -0.0533068 -0.00141386 -0.108806 0.210985 -0.058485 -0.0389134 0.210625 -0.0578129 -0.039039 0.0872191000000…
31.0 0.106834 0.949459 -0.120685 0.0 0.0 0.120685 0.0 0.0 0.120685 -0.135055 0.0280523 0.154105 0.0 0.0 -0.154105 0.0 0.0 -0.154105 0.0895457 0.983831 -2.16943e-18 -0.140447 0.0133907 0.0 0.0775891 0.956669 -0.0581586 -0.0284981 -0.0101613 0.106873 -0.0283101 -0.01048 0.107016 -0.0234608 -0.00189309 -0.0612989 0.0762359 0.0350042 -0.0499948 0.054881 0.0760226 -0.0696952 0.0541398 0.985382 -2.1694…
38.0 0.139162 0.942117 -0.157724 0.0 0.0 0.157724 0.0 0.0 0.157724 -0.149943 0.0369857 0.172539 0.0 0.0 -0.172539 0.0 0.0 -0.172539 0.1232346 0.979988 -2.16943e-18 -0.156583 0.0208051 0.0 0.0956479 0.948939 -0.138283 0.0139185 0.0315849 0.102831 0.0139729 0.0314577 0.102904 0.0151833 -0.00336707 -0.0214141 -0.000318418 0.00896543 0.0127668 -0.000317571 0.00896387 0.0127677 0.08198632 0.984629 -2.…
46.0 0.0444823 0.960127 -0.0499987 0.0 0.0 0.0499987 0.0 0.0 0.0499987 -0.0907429 0.0122432 0.102298 0.0 0.0 -0.102298 0.0 0.0 -0.102298 0.0249609 0.987692 -2.16943e-18 -0.0936258 0.00228208 0.0 0.0775941 0.954818 -0.0840156 -0.0115701 0.0103824 0.0952554 -0.0120996 0.011527 0.0946402 0.00549483 -0.0016366 -0.0153777 0.00642556 0.006502 0.00245075 0.0065533 0.00625679 0.00256711 0.0579117 0.98581…
47.0 -0.0702239 0.968151 0.0785541 0.0 0.0 -0.0785541 0.0 0.0 -0.0785541 0.308829 -0.00171692 -0.345033 0.0 0.0 0.345033 0.0 0.0 0.345033 -0.09255499999999998 0.983 -2.16943e-18 0.314165 0.0328496 0.0 0.0632794 0.96034 -0.0254503 -0.0377838 -0.0215364 0.0948228 -0.0380479 -0.0210591 0.0946099 0.0072951 0.000249147 0.0128962 -0.0143821 -0.0161064 0.0175926 -0.0140562 -0.0167321 0.0178916 0.0372569…
49.0 0.0928736 0.952243 -0.104782 0.0 0.0 0.104782 0.0 0.0 0.104782 -0.118429 0.0226406 0.134707 0.0 0.0 -0.134707 0.0 0.0 -0.134707 0.075041467 0.985097 -2.16943e-18 -0.122938 0.00975124 0.0 0.0852619 0.957571 -0.0312186 -0.0537676 -0.0362597 0.131256 -0.048374 -0.0453494 0.134861 -0.00248311 -0.0155459 -0.261196 0.153118 0.252721 -0.144388 0.188188 0.185267 -0.111454 0.0569315 0.983902 -2.16943…
52.0 -0.0643798 0.968099 0.0720247 0.0 0.0 -0.0720247 0.0 0.0 -0.0720247 0.201246 -0.00243295 -0.224851 0.0 0.0 0.224851 0.0 0.0 0.224851 -0.086607 0.983602 -2.16943e-18 0.204871 0.0200702 0.0 0.0851105 0.956809 -0.0463508 -0.0369031 -0.0324371 0.125774 -0.0369176 -0.0331877 0.126287 0.0163003 0.012976 0.227018 -0.197553 -0.128114 0.0984479 -0.209629 -0.10498 0.0878356 0.0593741 0.984507 -2.16943…
58.0 0.130243 0.944269 -0.147475 0.0 0.0 0.147475 0.0 0.0 0.147475 -0.0908731 0.0214296 0.104309 0.0 0.0 -0.104309 0.0 0.0 -0.104309 0.1139267 0.981176 -2.16943e-18 -0.0947872 0.0116069 0.0 0.0972762 0.94867 -0.138849 0.0166904 0.0234225 0.106811 0.0153819 0.0262521 0.105424 -0.0493627 -0.0088897 -0.19629 0.22931 0.0767724 -0.104785 0.232672 0.0703236 -0.101733 0.08367025 0.984397 -2.16943e-18 -0…
65.0 0.0392531 0.960817 -0.044106 0.0 0.0 0.044106 0.0 0.0 0.044106 0.0472281 -0.00608897 -0.0532005 0.0 0.0 0.0532005 0.0 0.0 0.0532005 0.0195675 0.987808 -2.16943e-18 0.0486968 -0.000899874 0.0 0.067398 0.958484 -0.0450983 -0.0286103 -0.0135318 0.0972937 -0.0290056 -0.0128851 0.096406 -0.019494 -0.000429534 -0.0311643 0.0449364 0.0236284 -0.0374057 0.0501953 0.0129323 -0.0284433 0.0434159 0.985…
66.0 0.056498 0.958423 -0.0635573 0.0 0.0 0.0635573 0.0 0.0 0.0635573 0.0157033 -0.00233593 -0.017737 0.0 0.0 0.017737 0.0 0.0 0.017737 0.0373678 0.987305 -2.16943e-18 0.0162266 -0.000615741 0.0 0.0781312 0.957778 -0.0419113 -0.0396331 -0.0219321 0.113529 -0.0387692 -0.0234991 0.114235 -0.0110675 -0.00497983 -0.0947615 0.0484312 0.128886 -0.082576 0.056567 0.113261 -0.0750936 0.0523295 0.985005 -…
67.0 0.0828807 0.954095 -0.0934275 0.0 0.0 0.0934275 0.0 0.0 0.0934275 0.0149365 -0.00268006 -0.0169537 0.0 0.0 0.0169537 0.0 0.0 0.0169537 0.0646747 0.98586 -2.16943e-18 0.0154855 -0.0010515 0.0 0.0891268 0.951451 -0.11473 0.00161437 0.022515 0.100651 0.00154028 0.0226878 0.100553 0.0113045 -0.00337898 -0.0288682 0.00976922 0.0141003 0.00499813 0.00978986 0.0140606 0.00501774 0.07266534000000001…
68.0 0.143817 0.940956 -0.163085 0.0 0.0 0.163085 0.0 0.0 0.163085 -0.119349 0.0301188 0.137518 0.0 0.0 -0.137518 0.0 0.0 -0.137518 0.1280975 0.979329 -2.16943e-18 -0.124711 0.017251 0.0 0.0772497 0.955055 -0.0815754 -0.0123739 0.00829412 0.0957071 -0.0122837 0.00810378 0.095808 0.00389084 -0.000455731 -0.000916355 -0.00645243 0.00518669 0.00217998 -0.006472 0.00522452 0.00216069 0.0573249 0.9858…
71.0 0.0710888 0.956129 -0.0800586 0.0 0.0 0.0800586 0.0 0.0 0.0800586 -0.0680235 0.011269 0.0770325 0.0 0.0 -0.0770325 0.0 0.0 -0.0770325 0.0524584 0.986608 -2.16943e-18 -0.0704189 0.00383666 0.0 0.0769201 0.955184 -0.0805374 -0.0130806 0.00897287 0.094697 -0.0135524 0.0099862 0.0941556 0.00454998 -0.00139058 -0.0133431 0.00575494 0.0058155 0.00177322 0.00585716 0.00561912 0.00186744 0.056877500…
76.0 0.0539627 0.958796 -0.0606943 0.0 0.0 0.0606943 0.0 0.0 0.0606943 0.00481441 -0.000702077 -0.0054356 0.0 0.0 0.0054356 0.0 0.0 0.0054356 0.034748400000000006 0.987401 -2.16943e-18 0.00497324 -0.000174459 0.0 0.0641964 0.958363 -0.052192 -0.0218252 -0.0012069 0.0853192 -0.0218145 -0.001226 0.085328 -0.00131803 -0.00155122 -0.0237493 0.0129646 0.0272745 -0.0167495 0.012783 0.0276239 -0.0169208…
80.0 0.0516304 0.959133 -0.0580615 0.0 0.0 0.0580615 0.0 0.0 0.0580615 -0.0462993 0.00662732 0.0522534 0.0 0.0 -0.0522534 0.0 0.0 -0.0522534 0.0323395 0.987482 -2.16943e-18 -0.0478128 0.00155123 0.0 0.064907 0.958694 -0.0459034 -0.0274751 -0.00667981 0.0901105 -0.0291592 -0.00331541 0.0884304 -0.000129218 3.11864e-05 0.000297894 -7.6777e-05 -0.000166578 -5.47053e-05 -0.000119134 -8.55645e-05 -9.3…
81.0 0.102026 0.950444 -0.115203 0.0 0.0 0.115203 0.0 0.0 0.115203 0.0311538 -0.00629302 -0.0355084 0.0 0.0 0.0355084 0.0 0.0 0.0355084 0.08454814000000001 0.984293 -2.16943e-18 0.0323776 -0.00290797 0.0 0.080014 0.951522 -0.127279 0.0352828 0.00437727 0.097481 0.0328946 0.00950458 0.0949469 0.0251396 0.0156381 0.239853 -0.247209 -0.0762451 0.0836354 -0.240078 -0.08989 0.0900319 0.067752630000000…
83.0 0.103324 0.950181 -0.116682 0.0 0.0 0.116682 0.0 0.0 0.116682 0.0561012 -0.0114188 -0.063962 0.0 0.0 0.063962 0.0 0.0 0.063962 0.085897 0.984171 -2.16943e-18 0.0583147 -0.00532447 0.0 0.0802675 0.948641 -0.163242 0.0698805 0.0114131 0.0881503 0.0671847 0.0165787 0.0864567 -0.0353819 0.00909569 0.055789 0.0998009 -0.223463 0.0709403 0.102437 -0.228755 0.0753137 0.07416237 0.985778 -2.16943e-1…
85.0 0.0501599 0.959342 -0.056402 0.0 0.0 0.056402 0.0 0.0 0.056402 0.00539285 -0.000762806 -0.00608493 0.0 0.0 0.00608493 0.0 0.0 0.00608493 0.030821 0.98753 -2.16943e-18 0.00556812 -0.000171402 0.0 0.0919365 0.958028 -0.00804483 -0.0670761 -0.0732644 0.158439 -0.065917 -0.0750468 0.15907 0.00120955 -0.00780317 -0.144789 0.0940702 0.117227 -0.0665186 0.09563 0.114239 -0.0651351 0.0597502 0.98222…
88.0 0.108806 0.949047 -0.122936 0.0 0.0 0.122936 0.0 0.0 0.122936 -0.0672226 0.0141208 0.076741 0.0 0.0 -0.076741 0.0 0.0 -0.076741 0.09159690000000001 0.983633 -2.16943e-18 -0.0699241 0.00682566 0.0 0.0613571 0.959357 -0.0398287 -0.0291893 -0.00893016 0.0879814 -0.0305938 -0.00607378 0.0865488 -0.00192755 0.000668869 0.00745649 -0.00345366 -0.00428485 0.00025027 -0.00222061 -0.00665805 0.001423…
93.0 -0.00295827 0.965244 0.00331623 0.0 0.0 -0.00331623 0.0 0.0 -0.00331623 0.220742 -0.0178743 -0.247423 0.0 0.0 0.247423 0.0 0.0 0.247423 -0.023843000000000003 0.98758 -2.16943e-18 0.226421 0.00655565 0.0 0.105481 0.956315 -0.0131098 -0.0874214 -0.0531439 0.163576 -0.0874414 -0.0525893 0.158267 0.0184936 0.0194405 0.378362 -0.31432 -0.224984 0.16186 -0.357841 -0.142766 0.132557 0.07139862 0.98…
96.0 -0.0183754 0.966359 0.0205856 0.0 0.0 -0.0205856 0.0 0.0 -0.0205856 0.242282 -0.0154124 -0.271227 0.0 0.0 0.271227 0.0 0.0 0.271227 -0.039642 0.986986 -2.16943e-18 0.248044 0.0114714 0.0 0.102982 0.954348 -0.0513805 -0.0505828 -0.0376638 0.149374 -0.0484676 -0.0414824 0.151259 -0.00463063 -0.00927315 -0.166674 0.0847181 0.192648 -0.108855 0.0936629 0.175666 -0.101904 0.075466188 0.982783 -2.…
100.0 0.112886 0.94818 -0.127597 0.0 0.0 0.127597 0.0 0.0 0.127597 0.0272009 -0.00584633 -0.0310832 0.0 0.0 0.0310832 0.0 0.0 0.0310832 0.0958427 0.983208 -2.16943e-18 0.0283089 -0.00289664 0.0 0.0996628 0.952943 -0.0771261 -0.0297888 -0.0197575 0.136499 -0.0291309 -0.0208826 0.13705 0.0219355 0.0119194 0.217875 -0.214252 -0.0895955 0.0880036 -0.180196 -0.154845 0.118026 0.07628615 0.983632 -2.16…
101.0 0.065182 0.957087 -0.0733732 0.0 0.0 0.0733732 0.0 0.0 0.0733732 0.112466 -0.0178598 -0.127223 0.0 0.0 0.127223 0.0 0.0 0.127223 0.0463459 0.986921 -2.16943e-18 0.11634 -0.00555879 0.0 0.0821216 0.958977 -0.0140257 -0.0572681 -0.0559991 0.137345 -0.0579975 -0.054591 0.134407 0.0367622 -0.010745 -0.128116 0.0126359 0.155661 -0.0401851 0.0180995 0.144221 -0.0288282 0.0519448 0.983611 -2.16943…
104.0 0.0166094 0.963444 -0.0186378 0.0 0.0 0.0186378 0.0 0.0 0.0186378 -0.0413831 0.0042672 0.0464789 0.0 0.0 -0.0464789 0.0 0.0 -0.0464789 -0.0037476999999999927 0.987941 -2.16943e-18 -0.0425504 -0.000297484 0.0 0.0871824 0.951826 -0.11182 0.00215031 0.0186054 0.101116 -0.000814016 0.0253179 0.0973676 0.0112435 -0.00341539 -0.0300098 0.0117563 0.0127983 0.00545428 0.0126168 0.0111443 0.0062475 …
105.0 0.00145306 0.964876 -0.0016293 0.0 0.0 0.0016293 0.0 0.0 0.0016293 -0.0288326 0.00247826 0.0323309 0.0 0.0 -0.0323309 0.0 0.0 -0.0323309 -0.019316899999999998 0.9877 -2.16943e-18 -0.0295905 -0.000710299 0.0 0.0744443 0.959889 -0.0120148 -0.0500228 -0.0560568 0.128141 -0.0502072 -0.055716 0.127908 0.00384527 -0.000931689 -0.0111273 -0.00147185 0.0169375 -0.00430869 -0.000921665 0.0157987 -0.…
106.0 0.0808346 0.954459 -0.0911054 0.0 0.0 0.0911054 0.0 0.0 0.0911054 -0.0652891 0.0115584 0.074076 0.0 0.0 -0.074076 0.0 0.0 -0.074076 0.0625536 0.986002 -2.16943e-18 -0.0676713 0.00443722 0.0 0.0643637 0.958719 -0.0452391 -0.0285836 -0.0064949 0.0903699 -0.0286076 -0.00668283 0.0905233 -0.0014503 0.000408093 0.00421421 -0.00295427 0.000346443 -0.00160697 -0.00311249 0.000644881 -0.00171231 0.…
109.0 0.0400677 0.960711 -0.0450236 0.0 0.0 0.0450236 0.0 0.0 0.0450236 -0.119798 0.0155569 0.134964 0.0 0.0 -0.134964 0.0 0.0 -0.134964 0.020407400000000006 0.987792 -2.16943e-18 -0.123536 0.00239623 0.0 0.0949405 0.95061 -0.117428 0.000397226 0.0177635 0.103574 0.00573326 0.00923141 0.10856 -0.0173178 -0.0153704 -0.234347 0.198336 0.140143 -0.0993112 0.164611 0.204954 -0.130708 0.07843779000000…
110.0 0.0205233 0.963031 -0.0230347 0.0 0.0 0.0230347 0.0 0.0 0.0230347 0.0793816 -0.00853829 -0.0891975 0.0 0.0 0.0891975 0.0 0.0 0.0891975 0.00027760000000000284 0.987961 -2.16943e-18 0.0816602 0.000211849 0.0 0.0642796 0.958922 -0.0437429 -0.0282601 -0.00780103 0.0897591 -0.0298347 -0.00423973 0.0878697 -0.000787409 0.000202696 0.0020016 -0.000777417 -0.000806218 -0.000423503 -0.000606835 -0.0…
111.0 -0.0109409 0.965855 0.0122606 0.0 0.0 -0.0122606 0.0 0.0 -0.0122606 0.100011 -0.00719844 -0.112022 0.0 0.0 0.112022 0.0 0.0 0.112022 -0.032027 0.987307 -2.16943e-18 0.102483 0.00388489 0.0 0.0685111 0.958914 -0.0384956 -0.0343748 -0.0165332 0.0994612 -0.0354355 -0.0146968 0.0986438 -0.0061409 -0.00223026 -0.0419374 0.0207514 0.0612435 -0.0400888 0.0327579 0.0382152 -0.029292 0.0434453000000…
112.0 -0.0249978 0.966756 0.0279975 0.0 0.0 -0.0279975 0.0 0.0 -0.0279975 0.134618 -0.00756215 -0.150634 0.0 0.0 0.150634 0.0 0.0 0.150634 -0.046419 0.986648 -2.16943e-18 0.137707 0.00739184 0.0 0.0961972 0.955046 -0.0512624 -0.0485866 -0.028645 0.13732 -0.0449359 -0.0352638 0.140462 -0.0040561 -0.0133834 -0.225494 0.118846 0.246702 -0.135042 0.153297 0.180541 -0.103355 0.06931922 0.983387 -2.169…
115.0 0.0688698 0.956494 -0.0775462 0.0 0.0 0.0775462 0.0 0.0 0.0775462 -0.0752444 0.0122711 0.0851745 0.0 0.0 -0.0851745 0.0 0.0 -0.0851745 0.0501616 0.98673 -2.16943e-18 -0.0778723 0.00404655 0.0 0.0794788 0.951501 -0.126678 0.0244492 0.025542 0.0861777 0.02424 0.0258829 0.0861864 -0.0416163 -0.00600511 -0.13874 0.202153 -0.00675446 -0.0532647 0.203782 -0.00973348 -0.0527655 0.06657694 0.985997…
121.0 0.074517 0.955554 -0.0839421 0.0 0.0 0.0839421 0.0 0.0 0.0839421 -0.0196737 0.00333777 0.0222938 0.0 0.0 -0.0222938 0.0 0.0 -0.0222938 0.05600820000000001 0.986408 -2.16943e-18 -0.0203753 0.0011895 0.0 0.0874239 0.952158 -0.108724 -0.000851742 0.0207755 0.0988523 -0.000855602 0.0207837 0.098848 0.0107235 -0.00319133 -0.0279802 0.0112181 0.0108953 0.00586709 0.0112179 0.0108958 0.00586634 0.…
122.0 0.0452548 0.960022 -0.0508697 0.0 0.0 0.0508697 0.0 0.0 0.0508697 -0.023416 0.0031801 0.0264008 0.0 0.0 -0.0264008 0.0 0.0 -0.0264008 0.025758100000000006 0.987672 -2.16943e-18 -0.0241622 0.000610001 0.0 0.0638956 0.958397 -0.0511419 -0.0228249 -0.00285092 0.0868706 -0.0243749 0.000317381 0.0852516 0.00261284 -0.00105221 -0.0117882 0.00125771 0.01584 -0.00531285 0.00351892 0.0114965 -0.0032…
128.0 -0.00890428 0.965706 0.00997917 0.0 0.0 -0.00997917 0.0 0.0 -0.00997917 0.107916 -0.00801498 -0.120897 0.0 0.0 0.120897 0.0 0.0 0.120897 -0.029939999999999994 0.987383 -2.16943e-18 0.110611 0.00394034 0.0 0.0749789 0.959891 -0.0138772 -0.0582017 -0.0380384 0.119802 -0.0511807 -0.0485484 0.123654 0.0310481 -0.00776561 -0.0806452 0.0266435 0.0437847 0.00846373 0.0165749 0.0628753 0.00122656 0…
129.0 0.103637 0.950117 -0.117039 0.0 0.0 0.117039 0.0 0.0 0.117039 -0.0125891 0.00256704 0.0143541 0.0 0.0 -0.0143541 0.0 0.0 -0.0143541 0.08622250000000001 0.984142 -2.16943e-18 -0.0130863 0.00119957 0.0 0.0833068 0.953055 -0.100328 -0.00077519 0.0088247 0.102355 -0.00130504 0.00998103 0.101739 -0.0288409 -0.00174512 -0.0651232 0.0904893 0.0276424 -0.0531582 0.0907095 0.0272291 -0.0530294 0.065…
130.0 0.118391 0.946979 -0.133891 0.0 0.0 0.133891 0.0 0.0 0.133891 0.0194014 -0.0042979 -0.0222009 0.0 0.0 0.0222009 0.0 0.0 0.0222009 0.1015732 0.982604 -2.16943e-18 0.020206 -0.00219613 0.0 0.0854134 0.952325 -0.108106 0.00099996 0.0184276 0.0987362 0.00373251 0.0117847 0.102477 -0.00413019 -0.000312044 -0.00860467 0.00257644 0.0223763 -0.0163845 0.00451049 0.0186192 -0.0142348 0.0685604500000…
132.0 0.0533364 0.958887 -0.0599871 0.0 0.0 0.0599871 0.0 0.0 0.0599871 0.0777228 -0.0112781 -0.0877422 0.0 0.0 0.0877422 0.0 0.0 0.0877422 0.034101400000000004 0.987423 -2.16943e-18 0.0802806 -0.00275938 0.0 0.0626842 0.959178 -0.0412285 -0.0291481 -0.0087469 0.0891123 -0.0305096 -0.00577526 0.0875657 -0.00156394 0.000388627 0.00380892 -0.00137329 -0.0015875 -0.000858434 -0.000939248 -0.00242344…
138.0 0.122483 0.946062 -0.138576 0.0 0.0 0.138576 0.0 0.0 0.138576 -0.130989 0.0296619 0.150048 0.0 0.0 -0.150048 0.0 0.0 -0.150048 0.105836 0.98213 -2.16943e-18 -0.136494 0.0154824 0.0 0.0717107 0.956798 -0.0643493 -0.0203245 0.0011276 0.0935984 -0.0221704 0.00497224 0.0915996 0.00224676 -0.000674707 -0.0067077 0.00283103 0.00315966 0.000716946 0.00315491 0.0025375 0.00101416 0.0498830000000000…
142.0 0.0350962 0.961343 -0.0394248 0.0 0.0 0.0394248 0.0 0.0 0.0394248 -0.0822172 0.010209 0.0925594 0.0 0.0 -0.0925594 0.0 0.0 -0.0925594 0.015282300000000006 0.987877 -2.16943e-18 -0.0847302 0.00116899 0.0 0.0878295 0.957254 -0.0313767 -0.0574151 -0.0326918 0.128483 -0.0555632 -0.0361771 0.130414 -0.127828 -0.0190746 -0.529005 0.603222 0.235163 -0.30436 0.61998 0.20299 -0.288988 0.0590093 0.98…
148.0 0.0938431 0.952057 -0.105885 0.0 0.0 0.105885 0.0 0.0 0.105885 -0.0842082 0.0161947 0.0958024 0.0 0.0 -0.0958024 0.0 0.0 -0.0958024 0.076047933 0.985017 -2.16943e-18 -0.0874249 0.00703144 0.0 0.0791476 0.954349 -0.0884358 -0.00983595 0.0125886 0.0957352 -0.0100232 0.0129967 0.0955143 0.00640443 -0.00199033 -0.018831 0.00826607 0.00793863 0.00262659 0.00831763 0.00783965 0.00267379 0.0599263…
149.0 -0.00777936 0.965622 0.00871888 0.0 0.0 -0.00871888 0.0 0.0 -0.00871888 0.0758888 -0.00573247 -0.0850254 0.0 0.0 0.0850254 0.0 0.0 0.0850254 -0.028786999999999993 0.987424 -2.16943e-18 0.0777949 0.00267314 0.0 0.081388 0.95393 -0.0925364 -0.00645851 0.0106647 0.0982209 -0.00990677 0.0189121 0.0935829 0.00744615 -0.00236648 -0.0222743 0.0102812 0.00869232 0.00339613 0.00983171 0.00956701 0.0…
153.0 0.0300561 0.961954 -0.0337526 0.0 0.0 0.0337526 0.0 0.0 0.0337526 -0.0626098 0.00741394 0.0704372 0.0 0.0 -0.0704372 0.0 0.0 -0.0704372 0.01008980000000001 0.987934 -2.16943e-18 -0.0644832 0.000523848 0.0 0.0873978 0.957121 -0.0350504 -0.0523152 -0.0350572 0.132055 -0.0486558 -0.0416709 0.13542 0.0183158 0.014185 0.255226 -0.222654 -0.143985 0.113955 -0.245325 -0.100005 0.0901622 0.0593373 …
154.0 0.0629821 0.957434 -0.0708852 0.0 0.0 0.0708852 0.0 0.0 0.0708852 -0.0586448 0.00916337 0.0663137 0.0 0.0 -0.0663137 0.0 0.0 -0.0663137 0.0440706 0.987026 -2.16943e-18 -0.0606481 0.00274657 0.0 0.0963838 0.948884 -0.138086 0.0132672 0.0308993 0.103971 0.0126456 0.0323549 0.103137 0.015083 -0.00370767 -0.0258267 0.00325443 0.0113816 0.0111896 0.00333944 0.0112178 0.0112689 0.08258732 0.98457…
155.0 0.0594584 0.957977 -0.0669019 0.0 0.0 0.0669019 0.0 0.0 0.0669019 0.119016 -0.0181111 -0.134497 0.0 0.0 0.134497 0.0 0.0 0.134497 0.040427300000000006 0.987184 -2.16943e-18 0.123027 -0.00508057 0.0 0.0748274 0.956031 -0.0718094 -0.0174341 0.00486884 0.0944267 -0.0178332 0.00570719 0.0939884 0.000812747 -0.00101028 -0.0130195 0.00857049 0.00849082 -0.00404188 0.00878394 0.00808087 -0.0038452…
156.0 0.0995758 0.950935 -0.112411 0.0 0.0 0.112411 0.0 0.0 0.112411 0.0480777 -0.00957197 -0.0547671 0.0 0.0 0.0547671 0.0 0.0 0.0547671 0.08200172 0.984519 -2.16943e-18 0.0499507 -0.00434572 0.0 0.0723009 0.956406 -0.0686091 -0.0176323 0.00232509 0.0939685 -0.0184082 0.00394232 0.0931299 0.00183236 0.000291746 0.00659382 -0.00937671 0.00012493 0.00265859 -0.00955959 0.000477051 0.00248255 0.051…
159.0 0.0573623 0.958294 -0.0645336 0.0 0.0 0.0645336 0.0 0.0 0.0645336 0.148002 -0.0221636 -0.167193 0.0 0.0 0.167193 0.0 0.0 0.167193 0.0382609 0.987271 -2.16943e-18 0.15295 -0.00595345 0.0 0.0795022 0.954239 -0.0895631 -0.00960344 0.0139112 0.0953072 -0.00905913 0.0127197 0.0959544 0.0063468 -0.00203156 -0.0194347 0.00900801 0.00788725 0.0025394 0.00885569 0.0081801 0.00239855 0.06041580000000…
162.0 0.0858806 0.953551 -0.0968335 0.0 0.0 0.0968335 0.0 0.0 0.0968335 -0.146652 0.0268298 0.166561 0.0 0.0 -0.166561 0.0 0.0 -0.166561 0.0677854 0.985644 -2.16943e-18 -0.152101 0.0108486 0.0 0.0662922 0.95824 -0.0504189 -0.025083 -0.00602246 0.0915588 -0.0268943 -0.00231257 0.0896771 -0.00192535 0.000667808 0.00731725 -0.00445052 -0.00207791 -0.000788204 -0.00473955 -0.00152453 -0.00104674 0.04…
165.0 0.0623123 0.957538 -0.0701278 0.0 0.0 0.0701278 0.0 0.0 0.0701278 0.0211185 -0.00328342 -0.0238772 0.0 0.0 0.0238772 0.0 0.0 0.0238772 0.043378 0.987058 -2.16943e-18 0.021838 -0.000972408 0.0 0.0766467 0.95534 -0.0790527 -0.0139009 0.00874552 0.0942602 -0.0139993 0.00895529 0.0941487 0.00411326 -0.00127853 -0.0124006 0.00541725 0.00554551 0.00143823 0.00544666 0.0054891 0.00146533 0.0564505…
170.0 0.054288 0.958749 -0.0610616 0.0 0.0 0.0610616 0.0 0.0 0.0610616 -0.123682 0.0180827 0.139647 0.0 0.0 -0.139647 0.0 0.0 -0.139647 0.0350844 0.987389 -2.16943e-18 -0.127767 0.00452901 0.0 0.0920097 0.950754 -0.119498 -0.00020251 0.0294102 0.100311 0.0059668 0.0174653 0.103072 -0.0300588 -0.0186761 -0.285085 0.243746 0.187487 -0.145965 0.248765 0.176402 -0.130614 0.075915966 0.9849 -2.16943e-…
173.0 0.0320875 0.961711 -0.0360383 0.0 0.0 0.0360383 0.0 0.0 0.0360383 0.0934606 -0.0112838 -0.105174 0.0 0.0 0.105174 0.0 0.0 0.105174 0.012182300000000007 0.987914 -2.16943e-18 0.0962813 -0.00100226 0.0 0.0763198 0.951571 -0.130961 0.0376251 0.0165361 0.0868292 0.0410997 0.00980562 0.0880441 -0.0211216 0.00784568 0.0704791 0.0165818 -0.127013 0.0400846 0.0116956 -0.118491 0.0412659 0.0651164 0…
190.0 -0.00729927 0.965585 0.00818098 0.0 0.0 -0.00818098 0.0 0.0 -0.00818098 0.0884284 -0.00672752 -0.0990787 0.0 0.0 0.0990787 0.0 0.0 0.0990787 -0.028294 0.987441 -2.16943e-18 0.0906548 0.00306621 0.0 0.0673714 0.960489 -0.0142721 -0.0423772 -0.0483713 0.11505 -0.0425887 -0.0478679 0.114101 0.0312559 0.0202924 0.372842 -0.325175 -0.221507 0.173978 -0.341726 -0.190639 0.165409 0.0394824 0.98495…
191.0 0.106239 0.949582 -0.120007 0.0 0.0 0.120007 0.0 0.0 0.120007 -0.0313228 0.00648392 0.0357361 0.0 0.0 -0.0357361 0.0 0.0 -0.0357361 0.0889273 0.98389 -2.16943e-18 -0.0325708 0.00308312 0.0 0.0994391 0.947875 -0.147091 0.017555 0.0347012 0.104886 0.01765 0.0344798 0.105013 0.00714081 -0.00505608 -0.056359 0.046283 0.00986538 0.000209913 0.046219 0.0099889 0.000145491 0.08669750000000001 0.98…
196.0 -0.00538679 0.965438 0.00603799 0.0 0.0 -0.00603799 0.0 0.0 -0.00603799 0.19847 -0.0155272 -0.22241 0.0 0.0 0.22241 0.0 0.0 0.22241 -0.026333999999999996 0.987505 -2.16943e-18 0.203515 0.00644685 0.0 0.077973 0.951763 -0.126951 0.0322295 0.0160242 0.088694 0.0326936 0.0149631 0.0893027 -0.0208931 0.00526198 0.0393097 0.0236181 -0.0772177 0.01462 0.02552 -0.0808575 0.0162869 0.06579286000000…
198.0 0.0641207 0.957255 -0.0721727 0.0 0.0 0.0721727 0.0 0.0 0.0721727 0.0361084 -0.00568964 -0.0408385 0.0 0.0 0.0408385 0.0 0.0 0.0408385 0.0452481 0.986972 -2.16943e-18 0.0373472 -0.00173953 0.0 0.0988922 0.94582 -0.176054 0.0505856 0.031913 0.103607 0.050478 0.0321669 0.103462 -0.0184295 -0.000118088 -0.0373182 0.0951646 -0.0631885 0.00533318 0.0949827 -0.0628388 0.00516322 0.091537000000000…
199.0 -0.00216782 0.96518 0.00243021 0.0 0.0 -0.00243021 0.0 0.0 -0.00243021 0.123659 -0.0101234 -0.138616 0.0 0.0 0.138616 0.0 0.0 0.138616 -0.023032200000000003 0.987603 -2.16943e-18 0.126853 0.00356033 0.0 0.0987295 0.947986 -0.147123 0.0203822 0.0309376 0.105855 0.0179666 0.0366371 0.10257 0.00496659 -0.00481419 -0.0572195 0.0522145 0.00534367 -0.000344332 0.0525297 0.0047372 -4.76711e-05 0.0…
200.0 0.103393 0.950167 -0.116761 0.0 0.0 0.116761 0.0 0.0 0.116761 -0.0340386 0.00693096 0.0388086 0.0 0.0 -0.0388086 0.0 0.0 -0.0388086 0.0859688 0.984165 -2.16943e-18 -0.0353819 0.00323338 0.0 0.0706484 0.956897 -0.063812 -0.0198016 -1.50155e-05 0.0935188 -0.0222631 0.00573482 0.0903865 0.00254104 -0.000242818 -0.00028149 -0.00257776 -0.000413675 0.00335115 -0.00273128 -0.000112401 0.00316122 …
201.0 0.021326 0.962945 -0.0239367 0.0 0.0 0.0239367 0.0 0.0 0.0239367 -0.0729362 0.00791158 0.0819631 0.0 0.0 -0.0819631 0.0 0.0 -0.0819631 0.0011034000000000044 0.987962 -2.16943e-18 -0.0750372 -0.000126986 0.0 0.0783902 0.95496 -0.0831119 -0.0104647 0.00698901 0.0963684 -0.0135269 0.0147498 0.0919384 0.00533986 -0.00150825 -0.0138267 0.00602229 0.00443761 0.0034294 0.00533045 0.00577377 0.0027…
203.0 0.0381173 0.960963 -0.0428266 0.0 0.0 0.0428266 0.0 0.0 0.0428266 0.159262 -0.0203261 -0.179373 0.0 0.0 0.179373 0.0 0.0 0.179373 0.0183964 0.987828 -2.16943e-18 0.164192 -0.00282399 0.0 0.10061 0.944398 -0.193691 0.0708519 0.026271 0.106622 0.0707618 0.0264738 0.106509 -0.0329313 0.00509198 -0.00287914 0.150285 -0.205323 0.0585258 0.143351 -0.191927 0.0514371 0.09644420000000001 0.983999 -…
205.0 0.0696131 0.956372 -0.0783877 0.0 0.0 0.0783877 0.0 0.0 0.0783877 0.0786355 -0.012892 -0.0890253 0.0 0.0 0.0890253 0.0 0.0 0.0890253 0.050931000000000004 0.98669 -2.16943e-18 0.0813894 -0.00429799 0.0 0.0860088 0.952508 -0.10563 -0.0020207 0.0193534 0.098349 -0.00222329 0.0198072 0.0980978 0.00996185 -0.00301699 -0.0269537 0.011273 0.0104797 0.00520085 0.0113231 0.0103834 0.00524708 0.06863…
206.0 0.0132576 0.963783 -0.014874 0.0 0.0 0.014874 0.0 0.0 0.014874 0.0845877 -0.00840058 -0.0949673 0.0 0.0 0.0949673 0.0 0.0 0.0949673 -0.0071933 0.987911 -2.16943e-18 0.0869376 0.000935051 0.0 0.0769641 0.960548 0.00597543 -0.0652125 -0.0718925 0.141166 -0.0626108 -0.0757659 0.142454 0.00821457 -0.00640168 -0.107963 0.0534625 0.102546 -0.0479488 0.0565729 0.0965872 -0.0452 0.0447979 0.983165 …
207.0 0.0102574 0.964076 -0.0115062 0.0 0.0 0.0115062 0.0 0.0 0.0115062 -0.0290753 0.00278867 0.0326323 0.0 0.0 -0.0326323 0.0 0.0 -0.0326323 -0.010276300000000002 0.987873 -2.16943e-18 -0.0298719 -0.000421902 0.0 0.064391 0.95883 -0.0451593 -0.0263274 -0.00818219 0.0896886 -0.0278313 -0.0050584 0.0881015 -0.00375689 0.00136707 0.0153143 -0.00834916 -0.00684722 -0.00016696 -0.00694499 -0.00955116…
211.0 0.077743 0.955001 -0.0875989 0.0 0.0 0.0875989 0.0 0.0 0.0875989 -0.0847771 0.0147021 0.0961277 0.0 0.0 -0.0961277 0.0 0.0 -0.0961277 0.059349900000000004 0.986206 -2.16943e-18 -0.0878361 0.00545017 0.0 0.112711 0.951737 -0.064745 -0.050868 -0.0360449 0.157201 -0.0492659 -0.0390619 0.158861 -0.00310223 0.0130555 0.194625 -0.151883 -0.103802 0.065641 -0.158021 -0.0920143 0.0600108 0.0855902 …
212.0 0.0347533 0.961385 -0.0390387 0.0 0.0 0.0390387 0.0 0.0 0.0390387 -0.00481927 0.000596522 0.00542523 0.0 0.0 -0.00542523 0.0 0.0 -0.00542523 0.014929000000000005 0.987881 -2.16943e-18 -0.00496636 6.66015e-05 0.0 0.0662577 0.958376 -0.0490243 -0.0262272 -0.00559634 0.0908802 -0.0283253 -0.00128127 0.088683 0.000299461 -7.68923e-05 -0.000742796 0.000268437 0.000320608 0.000156682 0.000230347 …
215.0 0.177848 0.93165 -0.202503 0.0 0.0 0.202503 0.0 0.0 0.202503 -0.257854 0.0759979 0.300329 0.0 0.0 -0.300329 0.0 0.0 -0.300329 0.1637383 0.973681 -2.16943e-18 -0.270662 0.0483787 0.0 0.103859 0.944814 -0.182837 0.0510436 0.0356467 0.1062 0.0501499 0.0377769 0.104964 -0.0471416 -0.00495687 -0.144245 0.225804 -0.0284919 -0.0530878 0.225754 -0.028392 -0.0531398 0.0969484 0.983808 -2.16943e-18 -…
217.0 0.0715789 0.956048 -0.0806136 0.0 0.0 0.0806136 0.0 0.0 0.0806136 0.110102 -0.0183026 -0.124695 0.0 0.0 0.124695 0.0 0.0 0.124695 0.05296580000000001 0.98658 -2.16943e-18 0.113986 -0.00627378 0.0 0.066024 0.957627 -0.059724 -0.0171221 -0.000826847 0.0877592 -0.0170538 -0.000907812 0.0877822 -0.0237906 -0.00862157 -0.151146 0.156846 0.0663689 -0.0722781 0.153847 0.0721372 -0.0751088 0.044473…
218.0 0.0878931 0.953181 -0.0991197 0.0 0.0 0.0991197 0.0 0.0 0.0991197 -0.0774416 0.0143508 0.0879917 0.0 0.0 -0.0879917 0.0 0.0 -0.0879917 0.06987296 0.985493 -2.16943e-18 -0.080339 0.00591482 0.0 0.0763574 0.955159 -0.0809563 -0.0116273 0.00693917 0.0956965 -0.0143294 0.0127566 0.0925826 0.00518047 -0.0013524 -0.0120247 0.0040281 0.00494225 0.0030547 0.00449152 0.0040518 0.00348078 0.0563863 0…
219.0 0.151576 0.93896 -0.172035 0.0 0.0 0.172035 0.0 0.0 0.172035 -0.171965 0.045038 0.198601 0.0 0.0 -0.198601 0.0 0.0 -0.198601 0.1362095 0.97817 -2.16943e-18 -0.179875 0.0265246 0.0 0.0828954 0.953456 -0.0960687 -0.00609696 0.012838 0.0993784 -0.00745881 0.0158212 0.0977597 0.00477831 -0.00238253 -0.0257231 0.0135291 0.0157797 -0.00358534 0.0143466 0.0142096 -0.00283449 0.0643966 0.985547 -2.…
222.0 0.0815201 0.954338 -0.0918833 0.0 0.0 0.0918833 0.0 0.0 0.0918833 0.0356847 -0.00634605 -0.0404929 0.0 0.0 0.0404929 0.0 0.0 0.0404929 0.0632642 0.985955 -2.16943e-18 0.0369899 -0.00245433 0.0 0.111201 0.946396 -0.147851 0.00620024 0.0306157 0.121087 0.0060447 0.0309716 0.120888 -0.0185301 -0.00888257 -0.151143 0.160813 0.044286 -0.0539652 0.161007 0.0439147 -0.0537933 0.0968257 0.983103 -2…
223.0 0.0114626 0.963959 -0.012859 0.0 0.0 0.012859 0.0 0.0 0.012859 -0.0749496 0.00729092 0.0841299 0.0 0.0 -0.0841299 0.0 0.0 -0.0841299 -0.009037900000000001 0.987889 -2.16943e-18 -0.0770147 -0.00098353 0.0 0.127964 0.94473 -0.137174 -0.0117102 0.00199116 0.149363 -0.0160302 0.0111268 0.150113 0.084678 0.0143867 0.367917 -0.437036 -0.114472 0.182406 -0.362342 -0.258609 0.257789 0.1096675 0.980…
224.0 0.0630405 0.957425 -0.0709511 0.0 0.0 0.0709511 0.0 0.0 0.0709511 -0.000842052 0.000131629 0.000952175 0.0 0.0 -0.000952175 0.0 0.0 -0.000952175 0.0441309 0.987024 -2.16943e-18 -0.000870822 3.94945e-05 0.0 0.0825208 0.953676 -0.0948525 -0.00695726 0.015425 0.0964367 -0.00696278 0.0154365 0.0964308 0.00755538 -0.00244415 -0.0231895 0.0108588 0.00921451 0.00311735 0.0108506 0.00923063 0.00310…
230.0 0.11166 0.948442 -0.126196 0.0 0.0 0.126196 0.0 0.0 0.126196 -0.109617 0.0233996 0.125225 0.0 0.0 -0.125225 0.0 0.0 -0.125225 0.09456690000000001 0.983338 -2.16943e-18 -0.114064 0.01151 0.0 0.0797848 0.954446 -0.0875007 -0.010282 0.0122338 0.095601 -0.0104589 0.0126182 0.0953934 0.00626377 -0.0019148 -0.0180209 0.00772501 0.00764162 0.00265461 0.00777446 0.00754693 0.0026984 0.0604616000000…
231.0 0.0253382 0.9625 -0.0284465 0.0 0.0 0.0284465 0.0 0.0 0.0284465 0.156546 -0.0176956 -0.176009 0.0 0.0 0.176009 0.0 0.0 0.176009 0.005232200000000006 0.98796 -2.16943e-18 0.161135 -0.000454005 0.0 0.10013 0.951659 -0.0936212 -0.0228533 0.000941768 0.12247 -0.0224689 -0.000124968 0.123531 -0.0493162 -0.0081214 -0.201795 0.222369 0.103004 -0.117948 0.188095 0.168919 -0.150313 0.07893153 0.9837…
233.0 0.145212 0.940602 -0.164692 0.0 0.0 0.164692 0.0 0.0 0.164692 -0.130432 0.0331389 0.15035 0.0 0.0 -0.15035 0.0 0.0 -0.15035 0.1295554 0.979126 -2.16943e-18 -0.136317 0.0190798 0.0 0.0623287 0.95936 -0.0395089 -0.0298363 -0.00957694 0.0888025 -0.0308356 -0.00684161 0.0872379 -0.00228575 0.0005762 0.00572907 -0.00205624 -0.00256408 -0.00111997 -0.00140957 -0.00380845 -0.000511188 0.038169 0.9…
234.0 -0.0736569 0.968163 0.0823894 0.0 0.0 -0.0823894 0.0 0.0 -0.0823894 0.260215 -0.000448623 -0.290716 0.0 0.0 0.290716 0.0 0.0 0.290716 -0.096046 0.982628 -2.16943e-18 0.264599 0.0286933 0.0 0.0799701 0.957996 -0.0354445 -0.0465479 -0.0248343 0.115057 -0.0386286 -0.0388514 0.12135 -0.025307 -0.00242921 -0.0837028 0.0705179 0.0962494 -0.0787757 0.0838481 0.0705602 -0.0657284 0.0532079 0.984623…
235.0 -0.0182113 0.966348 0.0204019 0.0 0.0 -0.0204019 0.0 0.0 -0.0204019 0.219192 -0.013984 -0.245382 0.0 0.0 0.245382 0.0 0.0 0.245382 -0.039473999999999995 0.986994 -2.16943e-18 0.22441 0.0103371 0.0 0.0989221 0.94574 -0.175862 0.0481232 0.0365487 0.099875 0.0483762 0.0365714 0.0990887 -0.0553906 -0.00682093 -0.179762 0.264696 -0.0120426 -0.067892 0.265625 -0.0138271 -0.0670319 0.0914186 0.984…
236.0 0.088305 0.953104 -0.0995878 0.0 0.0 0.0995878 0.0 0.0 0.0995878 -0.1259 0.0233917 0.143064 0.0 0.0 -0.143064 0.0 0.0 -0.143064 0.07030032 0.985461 -2.16943e-18 -0.130617 0.00967795 0.0 0.0709981 0.95701 -0.0625817 -0.0223432 0.00389238 0.0910848 -0.0209147 0.000820456 0.092704 0.0014495 -0.000409028 -0.00397743 0.00165867 0.00163925 0.000679992 0.00181082 0.00134634 0.000830316 0.0490419 0…
240.0 0.110201 0.948753 -0.124529 0.0 0.0 0.124529 0.0 0.0 0.124529 -0.0634147 0.0134264 0.0724181 0.0 0.0 -0.0724181 0.0 0.0 -0.0724181 0.0930482 0.98349 -2.16943e-18 -0.0659749 0.00654627 0.0 0.0912115 0.950723 -0.12179 0.00532734 0.0256024 0.100912 0.00521733 0.0258544 0.10077 0.00922363 -0.00416642 -0.0422379 0.0257386 0.0157123 0.000787124 0.0257831 0.0156268 0.000827275 0.075599359 0.985043…
243.0 0.112219 0.948323 -0.126834 0.0 0.0 0.126834 0.0 0.0 0.126834 -0.101488 0.021732 0.115954 0.0 0.0 -0.115954 0.0 0.0 -0.115954 0.09514800000000001 0.983279 -2.16943e-18 -0.105613 0.0107252 0.0 0.0641477 0.958807 -0.0446155 -0.0287788 -0.00612145 0.0895681 -0.0286892 -0.00635849 0.0897035 -0.00112317 0.000309646 0.00315767 -0.00146139 -0.00110023 -0.000596254 -0.0016987 -0.000643098 -0.000819…
246.0 0.0233463 0.962723 -0.0262074 0.0 0.0 0.0262074 0.0 0.0 0.0262074 0.0881782 -0.00976755 -0.0991163 0.0 0.0 0.0991163 0.0 0.0 0.0991163 0.003182199999999996 0.987964 -2.16943e-18 0.0907411 -5.24811e-05 0.0 0.0743621 0.955884 -0.0737541 -0.0156315 0.00515313 0.0942845 -0.0173347 0.00877158 0.0923692 0.00326522 -0.00110038 -0.0111993 0.00542923 0.00504031 0.000728393 0.00583121 0.00426782 0.00…
248.0 0.0381502 0.960958 -0.0428637 0.0 0.0 0.0428637 0.0 0.0 0.0428637 0.0497092 -0.00634607 -0.0559864 0.0 0.0 0.0559864 0.0 0.0 0.0559864 0.018430300000000004 0.987828 -2.16943e-18 0.051248 -0.000883331 0.0 0.0706306 0.95749 -0.0547123 -0.0285428 0.00135553 0.0894081 -0.0218422 -0.0118574 0.0963981 -0.0145339 -0.00928727 -0.160001 0.2022 -0.0245706 -0.0135478 0.15867 0.0590754 -0.0540062 0.047…
254.0 0.0789899 0.954784 -0.0890129 0.0 0.0 0.0890129 0.0 0.0 0.0890129 0.130077 -0.0227475 -0.147529 0.0 0.0 0.147529 0.0 0.0 0.147529 0.060641900000000006 0.986125 -2.16943e-18 0.134792 -0.00855511 0.0 0.131837 0.944926 -0.125998 -0.0328335 0.0127026 0.151344 -0.0277219 0.00298265 0.156522 -0.0435723 -0.0245021 -0.443655 0.414642 0.216621 -0.184008 0.370465 0.301325 -0.223318 0.1110089 0.980364…
256.0 -0.0182089 0.966348 0.0203992 0.0 0.0 -0.0203992 0.0 0.0 -0.0203992 0.0184426 -0.00117665 -0.0206462 0.0 0.0 0.0206462 0.0 0.0 0.0206462 -0.03947099999999999 0.986994 -2.16943e-18 0.0188816 0.0008697 0.0 0.070193 0.957286 -0.0595858 -0.0214437 -0.00263555 0.093717 -0.0231845 0.00092144 0.0919027 -0.000752137 0.000710754 0.0093015 -0.00849485 -0.00113419 0.000328104 -0.00894408 -0.000270364 …
257.0 0.0254202 0.962491 -0.0285387 0.0 0.0 0.0285387 0.0 0.0 0.0285387 0.147467 -0.0166831 -0.165803 0.0 0.0 0.165803 0.0 0.0 0.165803 0.005316600000000005 0.98796 -2.16943e-18 0.151792 -0.000441675 0.0 0.0637641 0.958934 -0.0434155 -0.0280974 -0.00893439 0.0904419 -0.0293126 -0.00628406 0.0890653 -0.00303126 0.000903432 0.00955107 -0.00565509 -0.00181034 -0.00209602 -0.00540279 -0.00229654 -0.0…
258.0 -0.0504515 0.967822 0.0564606 0.0 0.0 -0.0564606 0.0 0.0 -0.0564606 0.271271 -0.00750332 -0.303183 0.0 0.0 0.303183 0.0 0.0 0.303183 -0.072416 0.984881 -2.16943e-18 0.276629 0.0227596 0.0 0.109788 0.947218 -0.143149 0.00744057 0.0267069 0.119054 0.0066507 0.0284886 0.118064 0.0350131 0.000244611 0.0657201 -0.115065 0.00413121 0.0452037 -0.115388 0.00475121 0.0448992 0.09524550000000001 0.98…
260.0 0.07176 0.956018 -0.0808188 0.0 0.0 0.0808188 0.0 0.0 0.0808188 0.0865454 -0.014405 -0.0980197 0.0 0.0 0.0980197 0.0 0.0 0.0980197 0.0531534 0.98657 -2.16943e-18 0.0896005 -0.00495006 0.0 0.0882662 0.95394 -0.0807653 -0.0219739 -0.00229956 0.115098 -0.0217497 -0.00258798 0.115212 -0.0322909 -0.0108575 -0.205311 0.19746 0.119499 -0.111694 0.182702 0.147882 -0.125621 0.06666059 0.984805 -2.16…
263.0 0.149207 0.939578 -0.1693 0.0 0.0 0.1693 0.0 0.0 0.1693 -0.149721 0.0387749 0.172789 0.0 0.0 -0.172789 0.0 0.0 -0.172789 0.1337316 0.978531 -2.16943e-18 -0.156558 0.0226489 0.0 0.104132 0.94211 -0.211653 0.068693 0.0552285 0.0967063 0.0691649 0.0543479 0.0977303 -0.0469619 -0.00759469 -0.201904 0.341815 -0.135163 -0.00116839 0.35466 -0.159611 0.00964494 0.1014792 0.983105 -2.16943e-18 0.002…
268.0 0.196716 0.925862 -0.224553 0.0 0.0 0.224553 0.0 0.0 0.224553 -0.224415 0.0715565 0.263156 0.0 0.0 -0.263156 0.0 0.0 -0.263156 0.18356899999999998 0.96991 -2.16943e-18 -0.236169 0.0476092 0.0 0.0758773 0.955675 -0.0760495 -0.0159814 0.00978123 0.0923018 -0.0140385 0.00563584 0.094504 0.00327009 -0.000890958 -0.00822074 0.00326509 0.00303922 0.00191617 0.00296776 0.00361063 0.00164279 0.0554…
272.0 0.156449 0.93767 -0.177667 0.0 0.0 0.177667 0.0 0.0 0.177667 -0.231486 0.0620217 0.26774 0.0 0.0 -0.26774 0.0 0.0 -0.26774 0.14130779999999998 0.977403 -2.16943e-18 -0.242289 0.0371236 0.0 0.0703322 0.95822 -0.0467554 -0.0328781 -0.00477046 0.094171 -0.0325505 -0.00467941 0.0913372 -0.0022382 -0.00937921 -0.142113 0.108642 0.0900108 -0.0548291 0.102849 0.10062 -0.0566125 0.04618170000000000…
274.0 0.103051 0.950236 -0.116371 0.0 0.0 0.116371 0.0 0.0 0.116371 -0.143596 0.0291808 0.163706 0.0 0.0 -0.163706 0.0 0.0 -0.163706 0.0856131 0.984197 -2.16943e-18 -0.149257 0.0135811 0.0 0.0742972 0.955661 -0.0768014 -0.0117396 0.00302369 0.0953049 -0.0143156 0.00902814 0.0921414 -0.00119753 0.00121822 0.0151578 -0.0102617 -0.0088475 0.00457908 -0.00903954 -0.0110848 0.00496553 0.05405180000000…
279.0 0.0900358 0.952781 -0.101555 0.0 0.0 0.101555 0.0 0.0 0.101555 -0.121142 0.0227542 0.137708 0.0 0.0 -0.137708 0.0 0.0 -0.137708 0.07209614 0.985326 -2.16943e-18 -0.125708 0.00956289 0.0 0.0871402 0.952121 -0.109062 -0.000332916 0.0201006 0.099346 -0.000999621 0.0216034 0.0985098 0.0108052 -0.00323971 -0.0284966 0.01148 0.011261 0.00575594 0.0116737 0.0108889 0.00593293 0.07012361 0.985347 -…
282.0 0.0262331 0.962399 -0.0294528 0.0 0.0 0.0294528 0.0 0.0 0.0294528 0.139846 -0.0159504 -0.15725 0.0 0.0 0.15725 0.0 0.0 0.15725 0.006153400000000003 0.987957 -2.16943e-18 0.143962 -0.000550482 0.0 0.0702422 0.957153 -0.0608313 -0.0216364 -0.000889873 0.093392 -0.0242444 0.00458708 0.0905409 0.00173345 -0.000586658 -0.00611316 0.00310102 0.00261243 0.000430487 0.00277027 0.00325132 9.01724e-0…
284.0 0.0342508 0.961447 -0.0384731 0.0 0.0 0.0384731 0.0 0.0 0.0384731 0.11368 -0.0140059 -0.127965 0.0 0.0 0.127965 0.0 0.0 0.127965 0.014411200000000006 0.987888 -2.16943e-18 0.117142 -0.00150467 0.0 0.0872259 0.951904 -0.111036 0.00139767 0.0189828 0.100708 -0.000737548 0.023803 0.0980225 0.0108989 -0.00332053 -0.029216 0.0112339 0.01298 0.0050008 0.0119189 0.0116632 0.00563408 0.070428490000…
292.0 0.0852089 0.953674 -0.0960707 0.0 0.0 0.0960707 0.0 0.0 0.0960707 -0.0278332 0.00507008 0.0316072 0.0 0.0 -0.0316072 0.0 0.0 -0.0316072 0.06708879000000001 0.985693 -2.16943e-18 -0.0288647 0.00203665 0.0 0.0731143 0.955866 -0.0756638 -0.0142569 0.00988028 0.090094 -0.0116511 0.00452928 0.0926444 0.00313205 0.00015128 0.0057455 -0.00632934 -0.00699705 0.0075694 -0.00979896 -0.000545433 0.005…
295.0 0.0798746 0.954629 -0.0900164 0.0 0.0 0.0900164 0.0 0.0 0.0900164 0.0262337 -0.00461481 -0.0297586 0.0 0.0 0.0297586 0.0 0.0 0.0297586 0.0615587 0.986067 -2.16943e-18 0.0271876 -0.00175296 0.0 0.0906299 0.951013 -0.118907 0.00362096 0.0245723 0.100765 0.0035086 0.0248289 0.100621 0.0103857 -0.00399208 -0.038415 0.0209348 0.0143923 0.00308732 0.0209778 0.0143099 0.00312659 0.074653024 0.9850…
299.0 -0.0501686 0.967814 0.0561444 0.0 0.0 -0.0561444 0.0 0.0 -0.0561444 0.176162 -0.00492837 -0.196888 0.0 0.0 0.196888 0.0 0.0 0.196888 -0.07212799999999998 0.984905 -2.16943e-18 0.179648 0.0147233 0.0 0.0779209 0.952285 -0.121239 0.0305176 0.00963027 0.0912194 0.0329322 0.00533571 0.0924754 0.0160811 0.0138397 0.203362 -0.189767 -0.0905911 0.0765313 -0.202265 -0.067258 0.0694661 0.0651535 0.9…
301.0 -0.00860392 0.965684 0.00964268 0.0 0.0 -0.00964268 0.0 0.0 -0.00964268 0.139768 -0.0104279 -0.156584 0.0 0.0 0.156584 0.0 0.0 0.156584 -0.02963199999999999 0.987394 -2.16943e-18 0.143264 0.00505525 0.0 0.0622707 0.959396 -0.039021 -0.0302845 -0.00889638 0.0882542 -0.0306601 -0.00854375 0.0881936 -0.00188493 0.000429289 0.0040799 -0.00101946 -0.0020827 -0.0009783 -0.00115863 -0.00181499 -0.…
306.0 0.0691347 0.956451 -0.0778462 0.0 0.0 0.0778462 0.0 0.0 0.0778462 0.000430737 -7.03785e-05 -0.000487606 0.0 0.0 0.000487606 0.0 0.0 0.000487606 0.0504358 0.986716 -2.16943e-18 0.000445795 -2.32993e-05 0.0 0.0862082 0.952358 -0.106883 -0.00249497 0.0218538 0.0975755 -0.000910625 0.0182918 0.0995531 0.0103087 -0.00303226 -0.0265436 0.010608 0.0100944 0.00584029 0.0101901 0.0108977 0.00545498 …
309.0 0.0959853 0.951642 -0.108322 0.0 0.0 0.108322 0.0 0.0 0.108322 0.019691 -0.00383673 -0.0224127 0.0 0.0 0.0224127 0.0 0.0 0.0224127 0.07827222 0.984835 -2.16943e-18 0.0204488 -0.00169484 0.0 0.072055 0.957658 -0.0520261 -0.0306568 -0.00460071 0.0972981 -0.0286817 -0.00829451 0.0990271 0.00364257 0.000459568 0.0114757 -0.0110985 -0.0109167 0.0106547 -0.0269735 0.0195576 -0.00389385 0.04839930…
312.0 0.100043 0.950842 -0.112943 0.0 0.0 0.112943 0.0 0.0 0.112943 -0.0958529 0.0191368 0.109201 0.0 0.0 -0.109201 0.0 0.0 -0.109201 0.08248716 0.984476 -2.16943e-18 -0.0995931 0.00871803 0.0 0.0635579 0.959651 -0.0325277 -0.029762 -0.0271533 0.0989941 -0.0263657 -0.0331934 0.0997512 0.0404278 0.0152154 0.281435 -0.246316 -0.204276 0.172194 -0.254595 -0.188628 0.166122 0.038716400000000005 0.985…
316.0 0.0853923 0.95364 -0.0962789 0.0 0.0 0.0962789 0.0 0.0 0.0962789 -0.0584272 0.0106557 0.0663523 0.0 0.0 -0.0663523 0.0 0.0 -0.0663523 0.06727897000000001 0.98568 -2.16943e-18 -0.060594 0.0042881 0.0 0.0926382 0.949952 -0.129803 0.0105667 0.0283423 0.100946 0.0104806 0.0285417 0.100832 0.00851441 -0.00397207 -0.0403583 0.0258446 0.0132482 0.00126484 0.0258722 0.0131951 0.00129054 0.07810539 …
317.0 0.0702371 0.95627 -0.0790942 0.0 0.0 0.0790942 0.0 0.0 0.0790942 -0.129617 0.0213444 0.14676 0.0 0.0 -0.14676 0.0 0.0 -0.14676 0.051576800000000006 0.986656 -2.16943e-18 -0.134167 0.00718011 0.0 0.0888829 0.951786 -0.110475 3.43826e-05 0.0166865 0.103805 -0.000454442 0.017769 0.103214 0.00762763 -4.80346e-05 0.0109997 -0.0223442 0.00245112 0.0088981 -0.0224879 0.00272906 0.00874908 0.071843…
323.0 0.0653893 0.957055 -0.0736077 0.0 0.0 0.0736077 0.0 0.0 0.0736077 0.166313 -0.0264507 -0.188142 0.0 0.0 0.188142 0.0 0.0 0.188142 0.0465604 0.98691 -2.16943e-18 0.172046 -0.00826086 0.0 0.0882551 0.950477 -0.128719 0.0155354 0.0265366 0.0961893 0.016123 0.0253087 0.0966967 -0.0461563 -0.00917505 -0.189408 0.230715 0.0530277 -0.091252 0.227897 0.0582959 -0.0928961 0.074298366 0.985278 -2.169…
333.0 0.179095 0.931282 -0.203955 0.0 0.0 0.203955 0.0 0.0 0.203955 -0.212368 0.0629269 0.247457 0.0 0.0 -0.247457 0.0 0.0 -0.247457 0.16504649999999998 0.973446 -2.16943e-18 -0.222954 0.0401854 0.0 0.0811334 0.954203 -0.0897793 -0.00821105 0.0108061 0.0972362 -0.0106505 0.0161435 0.094338 0.00702012 -0.00215377 -0.0202029 0.00850626 0.00885887 0.00283756 0.00922189 0.00748388 0.00349646 0.062046…
337.0 0.0755916 0.955371 -0.0851599 0.0 0.0 0.0851599 0.0 0.0 0.0851599 0.113052 -0.0193216 -0.128135 0.0 0.0 0.128135 0.0 0.0 0.128135 0.05712110000000001 0.986342 -2.16943e-18 0.117099 -0.00697929 0.0 0.0939143 0.949871 -0.130602 0.0342477 -0.0189878 0.125041 0.0339872 -0.018386 0.124869 0.0749546 0.0401286 0.673583 -0.712761 -0.189319 0.231071 -0.654803 -0.300411 0.282738 0.08084712000000001 0…
340.0 0.0305947 0.96189 -0.0343586 0.0 0.0 0.0343586 0.0 0.0 0.0343586 0.155515 -0.0185109 -0.17497 0.0 0.0 0.17497 0.0 0.0 0.17497 0.010644500000000001 0.987929 -2.16943e-18 0.160179 -0.00139833 0.0 0.0684569 0.957922 -0.053287 -0.0253863 -0.0026487 0.0913742 -0.0262045 -0.000987857 0.0905316 0.00116778 -0.000298402 -0.00284622 0.000916108 0.00139415 0.000535929 0.00101008 0.00121366 0.000622475…
348.0 0.0269538 0.962316 -0.0302632 0.0 0.0 0.0302632 0.0 0.0 0.0302632 0.0465949 -0.00535273 -0.0523987 0.0 0.0 0.0523987 0.0 0.0 0.0523987 0.006895300000000007 0.987954 -2.16943e-18 0.0479706 -0.000222307 0.0 0.0699009 0.959604 -0.0262299 -0.0440757 -0.0263122 0.10667 -0.0451973 -0.024309 0.105789 0.0157077 -0.00661457 -0.0825681 0.020434 0.0951014 -0.0329688 0.012912 0.109549 -0.0398954 0.0428…
358.0 0.0725742 0.955882 -0.081741 0.0 0.0 0.081741 0.0 0.0 0.081741 -0.0617464 0.0103359 0.0699436 0.0 0.0 -0.0699436 0.0 0.0 -0.0699436 0.053996300000000004 0.986523 -2.16943e-18 -0.0639326 0.00359116 0.0 0.0678387 0.959878 -0.0255423 -0.044442 -0.0225726 0.102284 -0.0408291 -0.0277927 0.104217 0.0143546 -0.00451965 -0.0520723 0.0117489 0.0518689 -0.0121155 0.00816957 0.0586631 -0.0147615 0.041…
360.0 0.102613 0.950325 -0.115872 0.0 0.0 0.115872 0.0 0.0 0.115872 -0.0889245 0.0180245 0.101368 0.0 0.0 -0.101368 0.0 0.0 -0.101368 0.08515814000000001 0.984239 -2.16943e-18 -0.0924247 0.0083634 0.0 0.10993 0.946721 -0.14493 0.003226 0.0327006 0.119055 0.00444793 0.0299221 0.120613 -0.00359913 -0.00712792 -0.10123 0.0963199 0.0308991 -0.0259929 0.0950394 0.0333587 -0.027179 0.0951617 0.983198 -…
363.0 0.00117848 0.9649 -0.00132141 0.0 0.0 0.00132141 0.0 0.0 0.00132141 0.132467 -0.0113449 -0.148535 0.0 0.0 0.148535 0.0 0.0 0.148535 -0.019598699999999997 0.987693 -2.16943e-18 0.135944 0.00330512 0.0 0.097583 0.955702 -0.0380255 -0.0538084 -0.0490401 0.150879 -0.0543737 -0.0480998 0.150516 -0.0145405 -0.0127826 -0.235511 0.219232 0.100508 -0.083947 0.21792 0.10304 -0.0852323 0.06875641 0.98…
364.0 0.170845 0.933684 -0.194355 0.0 0.0 0.194355 0.0 0.0 0.194355 -0.19613 0.0560731 0.227898 0.0 0.0 -0.227898 0.0 0.0 -0.227898 0.1563901 0.974963 -2.16943e-18 -0.205678 0.0350365 0.0 0.0831481 0.951601 -0.120061 0.0153008 0.01901 0.0954922 0.013176 0.0236914 0.0930897 -0.043421 -0.0064406 -0.147012 0.188462 0.0411669 -0.0807575 0.194537 0.0296648 -0.0762482 0.06851113 0.985642 -2.16943e-18 -…
365.0 0.0898632 0.952813 -0.101359 0.0 0.0 0.101359 0.0 0.0 0.101359 -0.0557443 0.0104592 0.0633649 0.0 0.0 -0.0633649 0.0 0.0 -0.0633649 0.07191705 0.98534 -2.16943e-18 -0.0578444 0.00438893 0.0 0.0724046 0.960155 -0.0124044 -0.0560539 -0.0396047 0.118118 -0.0552861 -0.0408934 0.118638 0.0352288 -0.00796656 -0.0755174 0.0117134 0.0518138 0.0119786 0.0131307 0.0490909 0.0132841 0.0429926000000000…
366.0 0.0515 0.959152 -0.0579143 0.0 0.0 0.0579143 0.0 0.0 0.0579143 0.0598711 -0.00856101 -0.0675691 0.0 0.0 0.0675691 0.0 0.0 0.0675691 0.032204800000000006 0.987487 -2.16943e-18 0.0618273 -0.00199681 0.0 0.0614592 0.959443 -0.0393199 -0.0280452 -0.01067 0.0880745 -0.028875 -0.00900115 0.0872473 -0.00654758 0.00208852 0.0229471 -0.0115243 -0.0100442 -0.00141671 -0.00892524 -0.0150413 0.00101684…
369.0 0.00679282 0.964401 -0.00761851 0.0 0.0 0.00761851 0.0 0.0 0.00761851 -0.0470914 0.00433194 0.0528332 0.0 0.0 -0.0528332 0.0 0.0 -0.0528332 -0.013835 0.987815 -2.16943e-18 -0.048361 -0.000871099 0.0 0.0727484 0.956692 -0.0659226 -0.0194622 0.000547945 0.0943262 -0.021429 0.00705105 0.0903529 0.00215609 -0.000705649 -0.00720905 0.00373583 0.00266308 0.000832262 0.00340996 0.00329103 0.000508…
371.0 0.0176642 0.963334 -0.0198226 0.0 0.0 0.0198226 0.0 0.0 0.0198226 0.0257615 -0.00268723 -0.0289372 0.0 0.0 0.0289372 0.0 0.0 0.0289372 -0.0026631000000000016 0.987948 -2.16943e-18 0.0264916 0.000153823 0.0 0.0808969 0.954002 -0.0917701 -0.00674289 0.0104811 0.098044 -0.0103409 0.0185549 0.0936079 0.00737115 -0.00232676 -0.0218582 0.0100142 0.00852559 0.00342445 0.0094977 0.00953064 0.002829…
376.0 0.154027 0.938315 -0.174867 0.0 0.0 0.174867 0.0 0.0 0.174867 -0.191101 0.0506283 0.220865 0.0 0.0 -0.220865 0.0 0.0 -0.220865 0.1387735 0.977788 -2.16943e-18 -0.199955 0.0300644 0.0 0.099845 0.946506 -0.164927 0.0525375 0.00156647 0.114155 0.0588716 -0.00707705 0.117828 0.105376 0.0260307 0.507032 -0.617019 -0.0996055 0.213249 -0.698034 0.0560539 0.138147 0.0914874 0.98402 -2.16943e-18 -0.…
377.0 0.103655 0.950113 -0.11706 0.0 0.0 0.11706 0.0 0.0 0.11706 -0.0356437 0.00726888 0.0406412 0.0 0.0 -0.0406412 0.0 0.0 -0.0406412 0.0862408 0.98414 -2.16943e-18 -0.0370516 0.00339712 0.0 0.0661464 0.960264 -0.019735 -0.0431778 -0.0345831 0.107548 -0.0452284 -0.0310607 0.106075 0.0195625 -0.00256225 -0.012969 -0.00891465 -0.00168125 0.023565 -0.0091608 -0.00120992 0.0233531 0.0387193000000000…
379.0 0.110276 0.948737 -0.124615 0.0 0.0 0.124615 0.0 0.0 0.124615 -0.142285 0.0301378 0.162489 0.0 0.0 -0.162489 0.0 0.0 -0.162489 0.0931266 0.983482 -2.16943e-18 -0.14803 0.014701 0.0 0.0663299 0.958289 -0.0509989 -0.0229457 -0.00903388 0.092413 -0.0231077 -0.00603461 0.0901773 -0.0103907 0.0030708 0.0318067 -0.0156626 -0.0113837 -0.00477762 -0.0138897 -0.014809 -0.00301057 0.043492 0.986206 -…
381.0 0.0344243 0.961426 -0.0386684 0.0 0.0 0.0386684 0.0 0.0 0.0386684 0.000872882 -0.000107716 -0.000982591 0.0 0.0 0.000982591 0.0 0.0 0.000982591 0.014589900000000003 0.987886 -2.16943e-18 0.000899487 -1.17294e-05 0.0 0.0649205 0.958814 -0.0447827 -0.0278392 -0.00734343 0.0899585 -0.0295662 -0.00363959 0.0880408 -0.000519371 0.000131662 0.00128478 -0.00048026 -0.00052061 -0.000288213 -0.00037…
385.0 0.0368677 0.961121 -0.0414193 0.0 0.0 0.0414193 0.0 0.0 0.0414193 -0.00715739 0.000903237 0.00805974 0.0 0.0 -0.00805974 0.0 0.0 -0.00805974 0.017108200000000004 0.98785 -2.16943e-18 -0.00737778 0.000116507 0.0 0.105628 0.944365 -0.184003 0.0470732 0.0393932 0.10759 0.0467999 0.0400497 0.107207 -0.0444636 -0.0067956 -0.165532 0.240316 -0.0191544 -0.0556484 0.240375 -0.0192669 -0.0555937 0.0…
392.0 -0.0178079 0.966323 0.0199502 0.0 0.0 -0.0199502 0.0 0.0 -0.0199502 0.148688 -0.00955339 -0.166458 0.0 0.0 0.166458 0.0 0.0 0.166458 -0.039061 0.987013 -2.16943e-18 0.152234 0.00694353 0.0 0.0751944 0.955645 -0.0766785 -0.0124785 0.00374892 0.0953601 -0.0151613 0.00985838 0.0920335 0.00308671 9.82977e-05 0.00549996 -0.00907521 -0.00112263 0.00471926 -0.00981679 0.00030399 0.00401216 0.05486…
393.0 0.107127 0.949398 -0.12102 0.0 0.0 0.12102 0.0 0.0 0.12102 -0.0179695 0.00373873 0.0205056 0.0 0.0 -0.0205056 0.0 0.0 -0.0205056 0.089851 0.983802 -2.16943e-18 -0.0186876 0.00178805 0.0 0.095572 0.949114 -0.136944 0.0136754 0.0307659 0.102556 0.0134608 0.0312704 0.102264 0.0137994 -0.00345571 -0.0248674 0.00464822 0.00975668 0.0104623 0.00467131 0.00971224 0.0104834 0.08179345 0.984689 -2.1…
396.0 0.0815698 0.954329 -0.0919396 0.0 0.0 0.0919396 0.0 0.0 0.0919396 -0.0623072 0.0110841 0.0707032 0.0 0.0 -0.0707032 0.0 0.0 -0.0707032 0.0633157 0.985952 -2.16943e-18 -0.0645866 0.00428907 0.0 0.0922619 0.949255 -0.141022 0.04286 -0.0108385 0.118132 0.0414608 -0.00800179 0.116849 0.0589361 0.0342471 0.551668 -0.624439 -0.0704361 0.147787 -0.608561 -0.100922 0.162456 0.08097414 0.984912 -2.1…
397.0 0.0663669 0.956898 -0.0747137 0.0 0.0 0.0747137 0.0 0.0 0.0747137 -0.0504384 0.00807904 0.0570687 0.0 0.0 -0.0570687 0.0 0.0 -0.0570687 0.047571800000000004 0.986861 -2.16943e-18 -0.0521835 0.00256347 0.0 0.0839185 0.957536 -0.0348977 -0.0457855 -0.0391718 0.129916 -0.0453261 -0.0399583 0.130245 -0.0100442 -0.00304284 -0.0696025 0.0445798 0.0820332 -0.0570663 0.0456321 0.0800141 -0.0561091 …
398.0 0.045929 0.959931 -0.0516298 0.0 0.0 0.0516298 0.0 0.0 0.0516298 0.030708 -0.0041942 -0.0346259 0.0 0.0 0.0346259 0.0 0.0 0.0346259 0.0264538 0.987654 -2.16943e-18 0.0316893 -0.000824133 0.0 0.0850742 0.952689 -0.104004 -0.00279064 0.0189244 0.0979217 -0.00282389 0.0189984 0.097881 0.00955223 -0.00291832 -0.0263099 0.0112159 0.0102327 0.00486166 0.0112233 0.0102188 0.00486623 0.0675341 0.98…
406.0 0.164238 0.935545 -0.186687 0.0 0.0 0.186687 0.0 0.0 0.186687 -0.222271 0.0617069 0.257716 0.0 0.0 -0.257716 0.0 0.0 -0.257716 0.1494645 0.976116 -2.16943e-18 -0.232886 0.0378357 0.0 0.101083 0.958951 0.0253489 -0.113153 -0.0724836 0.167099 -0.111255 -0.0754993 0.168312 -0.0673164 0.00578735 -0.0490866 0.151056 -0.030955 -0.0663262 0.149646 -0.0282338 -0.0676766 0.0620389 0.979989 -2.16943e…
408.0 0.00423916 0.964632 -0.00475387 0.0 0.0 0.00475387 0.0 0.0 0.00475387 0.200132 -0.0178322 -0.224476 0.0 0.0 0.224476 0.0 0.0 0.224476 -0.016457100000000002 0.987764 -2.16943e-18 0.205463 0.0042897 0.0 0.070911 0.961562 0.010408 -0.0630882 -0.0679935 0.130041 -0.0651671 -0.0640458 0.127227 -0.000693536 0.0105509 0.182932 -0.136278 -0.117539 0.0750375 -0.130996 -0.12783 0.0809116 0.0388951 0.…
413.0 -0.0200695 0.966465 0.0224819 0.0 0.0 -0.0224819 0.0 0.0 -0.0224819 0.100871 -0.00622469 -0.112908 0.0 0.0 0.112908 0.0 0.0 0.112908 -0.041375999999999996 0.986904 -2.16943e-18 0.103248 0.00497119 0.0 0.0977879 0.944909 -0.191492 0.082589 0.00626659 0.105143 0.0738382 0.0228527 0.104932 -0.0304942 0.00732414 0.039148 0.344262 -0.671903 0.305393 0.0583914 -0.12037 0.0223434 0.0940902 0.98424…
416.0 0.132982 0.943618 -0.15062 0.0 0.0 0.15062 0.0 0.0 0.15062 -0.129957 0.0310782 0.149283 0.0 0.0 -0.149283 0.0 0.0 -0.149283 0.11678440000000001 0.980822 -2.16943e-18 -0.135603 0.017038 0.0 0.106281 0.948804 -0.121996 -0.00693685 0.0132977 0.122535 -0.00681208 0.0130529 0.122802 -0.0543431 -0.011061 -0.244534 0.243415 0.161099 -0.154463 0.233746 0.179734 -0.163958 0.08860520000000001 0.98338…
421.0 0.0785502 0.954861 -0.0885142 0.0 0.0 0.0885142 0.0 0.0 0.0885142 0.0538868 -0.00939588 -0.0611113 0.0 0.0 0.0611113 0.0 0.0 0.0611113 0.0601862 0.986154 -2.16943e-18 0.0558369 -0.00351595 0.0 0.110666 0.9457 -0.158301 0.0157738 0.0356043 0.116975 0.015717 0.0357361 0.1169 -0.0181199 -0.0097237 -0.158392 0.164541 0.0506691 -0.0568276 0.164632 0.0504937 -0.0567428 0.09813720000000001 0.98316…
424.0 0.113988 0.947942 -0.128856 0.0 0.0 0.128856 0.0 0.0 0.128856 -0.124833 0.026995 0.142689 0.0 0.0 -0.142689 0.0 0.0 -0.142689 0.0969894 0.98309 -2.16943e-18 -0.129936 0.0134608 0.0 0.0749135 0.955658 -0.0760499 -0.0149381 0.00708048 0.0939597 -0.015234 0.00770877 0.0936272 0.00314712 -0.00106268 -0.0107629 0.00530893 0.00464187 0.000812442 0.00536548 0.00453325 0.000864798 0.054419900000000…
427.0 0.161727 0.936238 -0.183777 0.0 0.0 0.183777 0.0 0.0 0.183777 -0.146092 0.0401004 0.169252 0.0 0.0 -0.169252 0.0 0.0 -0.169252 0.1468345 0.976539 -2.16943e-18 -0.153017 0.0244031 0.0 0.078426 0.954649 -0.0855971 -0.0110285 0.0113008 0.0953767 -0.011325 0.0119435 0.0950305 0.00587979 -0.00175444 -0.0164137 0.0068124 0.00698818 0.0026138 0.00688227 0.00685403 0.00267768 0.058905700000000005 0…
430.0 0.0113035 0.963975 -0.0126804 0.0 0.0 0.0126804 0.0 0.0 0.0126804 -0.0604438 0.00586893 0.0678461 0.0 0.0 -0.0678461 0.0 0.0 -0.0678461 -0.009201399999999998 0.987887 -2.16943e-18 -0.062108 -0.000804255 0.0 0.0652815 0.958692 -0.0459017 -0.0283308 -0.00502748 0.0893124 -0.0282037 -0.00546081 0.0895791 -0.000221998 5.68406e-05 0.0005578 -0.000160888 -0.000325981 -7.16619e-05 -0.000202777 -0.…
432.0 -0.0103661 0.965813 0.0116168 0.0 0.0 -0.0116168 0.0 0.0 -0.0116168 0.00480356 -0.000348854 -0.00538073 0.0 0.0 0.00538073 0.0 0.0 0.00538073 -0.031437999999999994 0.987329 -2.16943e-18 0.00492265 0.000183433 0.0 0.0624275 0.959615 -0.0371997 -0.03089 -0.011017 0.0886401 -0.0310596 -0.00834546 0.0866571 -0.00341072 0.000829581 0.00820851 -0.00276035 -0.00372097 -0.00172501 -0.00181283 -0.00…
440.0 0.00787695 0.964301 -0.0088349 0.0 0.0 0.0088349 0.0 0.0 0.0088349 0.0392875 -0.00366226 -0.0440828 0.0 0.0 0.0440828 0.0 0.0 0.0440828 -0.0127216 0.987835 -2.16943e-18 0.0403521 0.000677741 0.0 0.0609359 0.959837 -0.0344077 -0.031659 -0.0122611 0.0883357 -0.0321683 -0.0110782 0.0877065 -0.00216518 0.00108247 0.0134304 -0.00683979 -0.00959815 0.0029933 -0.00431621 -0.0144474 0.00533399 0.03…
442.0 0.140689 0.941739 -0.159482 0.0 0.0 0.159482 0.0 0.0 0.159482 -0.115459 0.0286953 0.132917 0.0 0.0 -0.132917 0.0 0.0 -0.132917 0.1248297 0.979775 -2.16943e-18 -0.120597 0.0162394 0.0 0.0991661 0.94814 -0.144362 0.0158398 0.0334985 0.105076 0.0156645 0.0339119 0.104838 0.0133029 -0.0043288 -0.0362837 0.0156147 0.0132018 0.00746647 0.015654 0.0131261 0.00750306 0.0860458 0.984348 -2.16943e-18…
448.0 -0.0227871 0.966629 0.0255236 0.0 0.0 -0.0255236 0.0 0.0 -0.0255236 0.15645 -0.00917688 -0.175088 0.0 0.0 0.175088 0.0 0.0 0.175088 -0.044157 0.986766 -2.16943e-18 0.160084 0.00819584 0.0 0.0886574 0.95179 -0.111945 0.000598878 0.0216819 0.0997159 0.000304416 0.0223478 0.0993446 0.0114361 -0.00341452 -0.0296394 0.0114146 0.0122398 0.00598555 0.011511 0.0120549 0.00607224 0.07192963000000001…
449.0 0.0977203 0.951303 -0.110297 0.0 0.0 0.110297 0.0 0.0 0.110297 -0.0403975 0.00795418 0.0459991 0.0 0.0 -0.0459991 0.0 0.0 -0.0459991 0.08007417 0.984684 -2.16943e-18 -0.0419614 0.00356132 0.0 0.0716351 0.954595 -0.094454 0.00618557 0.0133392 0.0833837 0.00494329 0.0152715 0.0834008 -0.0426199 -0.00470121 -0.119167 0.16774 0.0217988 -0.0653705 0.164272 0.0284912 -0.0688165 0.0547279 0.986369…
452.0 0.14179 0.941464 -0.16075 0.0 0.0 0.16075 0.0 0.0 0.16075 -0.147022 0.0367375 0.169305 0.0 0.0 -0.169305 0.0 0.0 -0.169305 0.1259802 0.979619 -2.16943e-18 -0.153586 0.02088 0.0 0.0739927 0.956515 -0.0657604 -0.0191006 -0.0033023 0.0982117 -0.0195039 -0.00245111 0.0977752 -0.0178009 -0.00308597 -0.0666802 0.0595031 0.0648722 -0.0576216 0.058172 0.0674455 -0.0589864 0.0522521 0.985854 -2.1694…
459.0 -0.0253411 0.966775 0.0283816 0.0 0.0 -0.0283816 0.0 0.0 -0.0283816 0.0472637 -0.00263683 -0.0528857 0.0 0.0 0.0528857 0.0 0.0 0.0528857 -0.04676999999999999 0.986629 -2.16943e-18 0.0483463 0.00261376 0.0 0.084386 0.953068 -0.100491 -0.00372731 0.0160468 0.0982233 -0.00510765 0.0191194 0.0965312 0.00883287 -0.00281009 -0.0260946 0.011763 0.0104412 0.00389023 0.0121745 0.00965018 0.00427025 …
463.0 0.00151659 0.964871 -0.00170054 0.0 0.0 0.00170054 0.0 0.0 0.00170054 0.0815194 -0.00701272 -0.0914107 0.0 0.0 0.0914107 0.0 0.0 0.0914107 -0.019251699999999997 0.987702 -2.16943e-18 0.0836627 0.0020023 0.0 0.0617887 0.960388 -0.0251086 -0.0366217 -0.0236039 0.0953866 -0.0384044 -0.0205163 0.0940521 0.00645893 0.00084716 0.0212931 -0.0164068 -0.0276604 0.0227742 -0.0199798 -0.0208235 0.0196…
466.0 0.0717447 0.95602 -0.0808015 0.0 0.0 0.0808015 0.0 0.0 0.0808015 0.0670639 -0.0111612 -0.0759551 0.0 0.0 0.0759551 0.0 0.0 0.0759551 0.053137500000000004 0.986571 -2.16943e-18 0.0694312 -0.00383458 0.0 0.0798106 0.950459 -0.14054 0.0492186 0.00259504 0.0985173 0.0470498 0.00699766 0.0966072 0.012539 0.0176069 0.247538 -0.232604 -0.0901263 0.0758087 -0.221337 -0.111556 0.0849504 0.06981618 0…
467.0 0.0401646 0.960699 -0.0451328 0.0 0.0 0.0451328 0.0 0.0 0.0451328 0.0798695 -0.0103807 -0.0899817 0.0 0.0 0.0899817 0.0 0.0 0.0899817 0.020507300000000006 0.98779 -2.16943e-18 0.0823626 -0.00160659 0.0 0.0899361 0.951081 -0.118383 0.00755859 0.0165855 0.103212 0.00587153 0.0202833 0.101255 0.00984228 0.00142639 0.0317319 -0.0458704 -0.000969283 0.0201146 -0.0465619 0.000363237 0.0194387 0.0…
468.0 0.188088 0.928566 -0.214451 0.0 0.0 0.214451 0.0 0.0 0.214451 -0.229745 0.0707072 0.268555 0.0 0.0 -0.268555 0.0 0.0 -0.268555 0.17449399999999998 0.971692 -2.16943e-18 -0.241492 0.0461488 0.0 0.0859159 0.952605 -0.104741 -0.00185304 0.0177642 0.0988816 -0.00313384 0.0206333 0.0972934 0.00969948 -0.0030283 -0.0275508 0.0119843 0.0109604 0.00460594 0.0123606 0.0102372 0.00495353 0.06845084 0…
469.0 0.0227803 0.962786 -0.0255711 0.0 0.0 0.0255711 0.0 0.0 0.0255711 0.180715 -0.0199016 -0.203118 0.0 0.0 0.203118 0.0 0.0 0.203118 0.0025996999999999965 0.987964 -2.16943e-18 0.185955 1.07624e-05 0.0 0.0982672 0.948586 -0.140713 0.0143982 0.0321529 0.104213 0.0140332 0.0330101 0.103721 0.0133183 -0.00411191 -0.0336251 0.0125107 0.0137053 0.00740844 0.0125942 0.0135448 0.00748578 0.08476831 0…
471.0 0.121336 0.946321 -0.137263 0.0 0.0 0.137263 0.0 0.0 0.137263 -0.137086 0.0308533 0.156985 0.0 0.0 -0.156985 0.0 0.0 -0.156985 0.1046413 0.982265 -2.16943e-18 -0.142826 0.0160107 0.0 0.0766397 0.96228 0.0367514 -0.0891695 -0.0886291 0.15104 -0.0882346 -0.0899986 0.151528 0.0133553 -0.00417818 -0.0446283 0.0346816 -0.00505814 0.0153659 0.0342535 -0.00417854 0.0145933 0.0399411 0.981788 -2.16…
475.0 0.0594729 0.957975 -0.0669183 0.0 0.0 0.0669183 0.0 0.0 0.0669183 -0.00857709 0.00130535 0.00969277 0.0 0.0 -0.00969277 0.0 0.0 -0.00969277 0.0404423 0.987184 -2.16943e-18 -0.00886618 0.000366286 0.0 0.109145 0.945203 -0.167816 0.0269933 0.0375912 0.113285 0.026986 0.037606 0.113277 -0.0334896 -0.0098329 -0.185221 0.21713 0.0403246 -0.0722492 0.217158 0.0402711 -0.0722218 0.0985439 0.983307…
480.0 -0.0683429 0.968138 0.0764525 0.0 0.0 -0.0764525 0.0 0.0 -0.0764525 0.268265 -0.0020552 -0.299717 0.0 0.0 0.299717 0.0 0.0 0.299717 -0.09064099999999999 0.983198 -2.16943e-18 0.272963 0.0279617 0.0 0.0844394 0.95339 -0.0975158 -0.005575 0.0160459 0.0970945 -0.00595575 0.0168861 0.0966375 0.00817002 -0.00261198 -0.0244881 0.0112405 0.00970458 0.00354224 0.0113557 0.00948305 0.00364928 0.0662…
481.0 0.0649358 0.957127 -0.0730947 0.0 0.0 0.0730947 0.0 0.0 0.0730947 0.0710179 -0.0112575 -0.0803327 0.0 0.0 0.0803327 0.0 0.0 0.0803327 0.0460912 0.986933 -2.16943e-18 0.0734618 -0.00348954 0.0 0.0982299 0.948247 -0.143722 0.0165282 0.031758 0.105487 0.0150903 0.035146 0.103537 0.008296 -0.00490979 -0.0523577 0.03872 0.0135116 0.000125793 0.0391346 0.012715 0.000507176 0.08508449 0.984397 -2.…
482.0 0.110178 0.948758 -0.124503 0.0 0.0 0.124503 0.0 0.0 0.124503 -0.0671044 0.0142058 0.0766313 0.0 0.0 -0.0766313 0.0 0.0 -0.0766313 0.0930246 0.983492 -2.16943e-18 -0.0698134 0.00692532 0.0 0.0776226 0.954912 -0.0833798 -0.0102416 0.00742438 0.0962492 -0.0135527 0.0145936 0.092392 0.00562092 -0.00156271 -0.0142397 0.00496758 0.00666584 0.00260604 0.00573109 0.00519872 0.00330984 0.0579139000…
485.0 0.144341 0.940823 -0.163688 0.0 0.0 0.163688 0.0 0.0 0.163688 -0.17136 0.0433543 0.197477 0.0 0.0 -0.197477 0.0 0.0 -0.197477 0.1286451 0.979253 -2.16943e-18 -0.17907 0.0248806 0.0 0.0707477 0.953921 -0.106509 0.0223067 0.0100737 0.0805753 0.0212536 0.0123566 0.0828619 -0.0247584 0.0043613 0.0287251 0.0463953 -0.0916284 0.0243121 0.0158939 -0.0318689 -0.0122157 0.0562878 0.986638 -2.16943e-…
493.0 0.060378 0.957837 -0.0679411 0.0 0.0 0.0679411 0.0 0.0 0.0679411 0.046733 -0.00716125 -0.0528201 0.0 0.0 0.0528201 0.0 0.0 0.0528201 0.0413779 0.987144 -2.16943e-18 0.0483136 -0.00204547 0.0 0.0713182 0.959748 -0.0215329 -0.046551 -0.0347398 0.112876 -0.0486292 -0.0311527 0.111368 0.0232906 -0.00663539 -0.0734582 0.0118442 0.0750937 -0.0134807 0.00447516 0.0892481 -0.0202684 0.0434806 0.984…
494.0 0.120807 0.94644 -0.136657 0.0 0.0 0.136657 0.0 0.0 0.136657 0.0159368 -0.00357666 -0.0182476 0.0 0.0 0.0182476 0.0 0.0 0.0182476 0.10409 0.982327 -2.16943e-18 0.0166029 -0.00185099 0.0 0.0930314 0.955429 -0.0509759 -0.0449477 -0.0291586 0.134052 -0.0442233 -0.0308334 0.135425 -0.0402285 -0.00290632 -0.129036 0.0797643 0.20705 -0.152766 0.084737 0.197685 -0.149388 0.06650552 0.983699 -2.169…
498.0 0.096138 0.951613 -0.108496 0.0 0.0 0.108496 0.0 0.0 0.108496 0.0723483 -0.0141099 -0.0823512 0.0 0.0 0.0823512 0.0 0.0 0.0823512 0.07843085 0.984822 -2.16943e-18 0.0751339 -0.00624042 0.0 0.110766 0.945616 -0.15905 0.015944 0.0364197 0.116738 0.0158026 0.03675 0.116549 -0.0145384 -0.00958456 -0.150519 0.154008 0.0463648 -0.0498586 0.154204 0.0459897 -0.0496812 0.0983161 0.983142 -2.16943e-…
499.0 0.156293 0.937711 -0.177487 0.0 0.0 0.177487 0.0 0.0 0.177487 -0.161386 0.0432089 0.186653 0.0 0.0 -0.186653 0.0 0.0 -0.186653 0.14114480000000001 0.977428 -2.16943e-18 -0.168915 0.02585 0.0 0.0727145 0.956417 -0.0684412 -0.0194986 0.00583004 0.0921617 -0.0180691 0.00283122 0.0937313 0.00108895 -0.000636474 -0.00755995 0.00499798 0.0034537 -0.000892124 0.00461431 0.00419094 -0.00124585 0.05…
501.0 0.118045 0.947055 -0.133496 0.0 0.0 0.133496 0.0 0.0 0.133496 -0.0569768 0.0125982 0.0651926 0.0 0.0 -0.0651926 0.0 0.0 -0.0651926 0.1012137 0.982643 -2.16943e-18 -0.059337 0.00642545 0.0 0.070157 0.957249 -0.0600889 -0.0219779 -0.000499367 0.0926187 -0.0228934 0.00138554 0.0916504 0.00125504 0.000204509 0.00448903 -0.0053474 -0.001927 0.00278238 -0.00571729 -0.0012157 0.00243389 0.0479503 …
506.0 0.0695638 0.95638 -0.0783319 0.0 0.0 0.0783319 0.0 0.0 0.0783319 -0.134805 0.0220932 0.152615 0.0 0.0 -0.152615 0.0 0.0 -0.152615 0.05088 0.986693 -2.16943e-18 -0.139525 0.00736022 0.0 0.0893472 0.951497 -0.114466 0.0014719 0.022918 0.100128 0.00135369 0.0231863 0.0999784 0.0117379 -0.00358303 -0.0312403 0.0124941 0.0127329 0.00601321 0.0125243 0.012675 0.00604071 0.07287108 0.985196 -2.169…
507.0 0.00351486 0.964697 -0.00394149 0.0 0.0 0.00394149 0.0 0.0 0.00394149 0.0250071 -0.00220771 -0.0280468 0.0 0.0 0.0280468 0.0 0.0 0.0280468 -0.0172007 0.987749 -2.16943e-18 0.0256709 0.000556825 0.0 0.0680009 0.958058 -0.0520732 -0.0264336 -0.00162725 0.0901863 -0.0260178 -0.00316916 0.0911523 0.000735797 -0.000200567 -0.00197351 0.000591863 0.00122264 0.00015836 0.000749892 0.000919149 0.00…
508.0 0.202217 0.924089 -0.23101 0.0 0.0 0.23101 0.0 0.0 0.23101 -0.283451 0.0924009 0.333076 0.0 0.0 -0.333076 0.0 0.0 -0.333076 0.18936 0.968723 -2.16943e-18 -0.298523 0.0621877 0.0 0.10938 0.950372 -0.0932451 -0.0335021 -0.00265583 0.13513 -0.0282499 -0.0129876 0.140841 -0.0628626 -0.00632715 -0.221136 0.203269 0.212191 -0.19274 0.181577 0.253489 -0.209313 0.0867801 0.982641 -2.16943e-18 -0.02…
509.0 0.0391717 0.960827 -0.0440143 0.0 0.0 0.0440143 0.0 0.0 0.0440143 0.0527235 -0.00679256 -0.0593902 0.0 0.0 0.0593902 0.0 0.0 0.0593902 0.0194835 0.987809 -2.16943e-18 0.0543626 -0.000999585 0.0 0.068225 0.962635 0.025623 -0.0738058 -0.0749978 0.13323 -0.0740338 -0.0746402 0.133083 0.0220994 0.00182786 0.070566 -0.0817996 -0.0413785 0.0526325 -0.0814041 -0.0421571 0.053119 0.0342513000000000…
511.0 0.0142267 0.963686 -0.0159621 0.0 0.0 0.0159621 0.0 0.0 0.0159621 0.0776244 -0.00779435 -0.087159 0.0 0.0 0.087159 0.0 0.0 0.087159 -0.0061972 0.987921 -2.16943e-18 0.0797904 0.00077135 0.0 0.0660879 0.95802 -0.0541898 -0.0220132 -0.00379536 0.0898351 -0.0239674 0.0011666 0.0870452 -0.00163064 0.0012417 0.0154513 -0.00867172 -0.0114298 0.00451337 -0.007072 -0.0145202 0.00612783 0.0435717000…
514.0 0.0761184 0.955281 -0.085757 0.0 0.0 0.085757 0.0 0.0 0.085757 0.0400614 -0.00687148 -0.0454107 0.0 0.0 0.0454107 0.0 0.0 0.0454107 0.057666800000000004 0.986309 -2.16943e-18 0.0414984 -0.00249823 0.0 0.0655965 0.958492 -0.0478084 -0.0271997 -0.00522726 0.0902874 -0.0280787 -0.00346832 0.0894075 0.000219532 -5.77895e-05 -0.00057168 0.000214302 0.000257606 9.95684e-05 0.000199983 0.00028519 …
516.0 0.144032 0.940901 -0.163333 0.0 0.0 0.163333 0.0 0.0 0.163333 -0.141381 0.0357162 0.162915 0.0 0.0 -0.162915 0.0 0.0 -0.162915 0.1283227 0.979297 -2.16943e-18 -0.147737 0.0204735 0.0 0.0730505 0.956255 -0.0700304 -0.0179752 0.00476211 0.0932956 -0.0184934 0.00585281 0.092723 0.00254478 -0.000883186 -0.00916754 0.004696 0.00394834 0.000521475 0.00483567 0.00367986 0.000651854 0.0518773 0.985…
519.0 0.0144862 0.96366 -0.0162535 0.0 0.0 0.0162535 0.0 0.0 0.0162535 0.137165 -0.0138133 -0.154018 0.0 0.0 0.154018 0.0 0.0 0.154018 -0.005930499999999991 0.987924 -2.16943e-18 0.140997 0.00132196 0.0 0.0814637 0.949733 -0.148268 0.0602845 -0.00423562 0.0988185 0.0583643 -0.000520855 0.0980506 0.0375898 0.0258392 0.388729 -0.409176 -0.0990548 0.123655 -0.396728 -0.123076 0.136068 0.07298119 0.9…
524.0 0.100598 0.950731 -0.113576 0.0 0.0 0.113576 0.0 0.0 0.113576 -0.0897148 0.0179704 0.102221 0.0 0.0 -0.102221 0.0 0.0 -0.102221 0.08306428 0.984426 -2.16943e-18 -0.0932221 0.00821979 0.0 0.0997286 0.947491 -0.151549 0.0216327 0.0348969 0.10507 0.0215755 0.0350314 0.104993 0.00433518 -0.0049202 -0.0594946 0.0559338 0.0042929 -0.000732583 0.0559409 0.00427938 -0.000726973 0.0876981 0.984246 -…
526.0 0.0103815 0.964064 -0.0116455 0.0 0.0 0.0116455 0.0 0.0 0.0116455 0.0362435 -0.00348129 -0.0406781 0.0 0.0 0.0406781 0.0 0.0 0.0406781 -0.0101488 0.987874 -2.16943e-18 0.0372372 0.000520739 0.0 0.0910969 0.950671 -0.122014 0.00467655 0.0267226 0.100666 0.00580637 0.0241353 0.102124 0.00778774 -0.00422905 -0.0450204 0.0296075 0.0173499 -0.00193663 0.0290232 0.0184725 -0.00247442 0.075477628 …
527.0 0.0559715 0.958501 -0.0629626 0.0 0.0 0.0629626 0.0 0.0 0.0629626 -0.0219186 0.00324715 0.024755 0.0 0.0 -0.024755 0.0 0.0 -0.024755 0.0368237 0.987326 -2.16943e-18 -0.0226474 0.000845903 0.0 0.0649019 0.958737 -0.0452764 -0.0284355 -0.00610581 0.0898701 -0.028611 -0.00576203 0.0897015 -0.000955034 0.000263784 0.0026921 -0.00136532 -0.000714258 -0.000612788 -0.00142979 -0.00059058 -0.000669…
528.0 0.0497602 0.959399 -0.0559511 0.0 0.0 0.0559511 0.0 0.0 0.0559511 0.0131358 -0.00185199 -0.0148207 0.0 0.0 0.0148207 0.0 0.0 0.0148207 0.030408400000000002 0.987543 -2.16943e-18 0.0135621 -0.000411357 0.0 0.106328 0.946819 -0.151839 0.0183031 0.0281974 0.115394 0.0183028 0.0282012 0.115389 0.039379 0.00184009 0.0925447 -0.147168 0.000748202 0.053867 -0.147179 0.000769981 0.053853 0.0936253 …
529.0 0.0602217 0.957861 -0.0677645 0.0 0.0 0.0677645 0.0 0.0 0.0677645 0.0719939 -0.0110191 -0.0813691 0.0 0.0 0.0813691 0.0 0.0 0.0813691 0.0412164 0.987151 -2.16943e-18 0.0744274 -0.00313789 0.0 0.0937928 0.954552 -0.0646091 -0.0397848 -0.0120729 0.125691 -0.0356737 -0.0189427 0.129075 -0.0771098 -0.0152834 -0.374066 0.380482 0.222327 -0.230367 0.240179 0.491508 -0.356388 0.06910477000000001 0…
530.0 0.173089 0.933039 -0.196965 0.0 0.0 0.196965 0.0 0.0 0.196965 -0.242836 0.0701122 0.282381 0.0 0.0 -0.282381 0.0 0.0 -0.282381 0.1587443 0.974559 -2.16943e-18 -0.254735 0.0440773 0.0 0.102143 0.946751 -0.15964 0.0299626 0.0321239 0.107605 0.0296731 0.0327992 0.107219 0.0151934 -0.00114551 0.00630411 -0.0139395 -0.0216701 0.0293053 -0.0141691 -0.0212295 0.0290944 0.0914181 0.9841 -2.16943e-1…
532.0 0.129039 0.944552 -0.146093 0.0 0.0 0.146093 0.0 0.0 0.146093 -0.100929 0.0236538 0.115814 0.0 0.0 -0.115814 0.0 0.0 -0.115814 0.11267070000000001 0.981329 -2.16943e-18 -0.10526 0.0127417 0.0 0.0824985 0.954005 -0.0897951 -0.00628791 0.00177053 0.104365 -0.00772306 0.00473274 0.102838 0.0254444 0.00978977 0.172494 -0.172621 -0.083164 0.0833376 -0.182261 -0.0646429 0.0744023 0.06336520000000…
535.0 -0.012885 0.965993 0.014438 0.0 0.0 -0.014438 0.0 0.0 -0.014438 0.231836 -0.0161795 -0.25964 0.0 0.0 0.25964 0.0 0.0 0.25964 -0.034018999999999994 0.987229 -2.16943e-18 0.23751 0.00952141 0.0 0.0985288 0.944978 -0.187212 0.0921235 -0.0217764 0.11923 0.0914083 -0.0203016 0.120176 0.079972 0.0359406 0.584897 -0.561775 -0.30242 0.278869 -0.707691 -0.022649 0.148712 0.0951774 0.983898 -2.16943e…
542.0 0.0120119 0.963906 -0.0134756 0.0 0.0 0.0134756 0.0 0.0 0.0134756 0.0592516 -0.00580073 -0.066513 0.0 0.0 0.066513 0.0 0.0 0.066513 -0.008473499999999995 0.987896 -2.16943e-18 0.0608883 0.000740038 0.0 0.0913183 0.950715 -0.122045 0.00491884 0.0274359 0.0997419 0.00625957 0.0243541 0.101483 0.00848673 -0.00419336 -0.0436938 0.028355 0.0153994 -6.10384e-05 0.027762 0.0165388 -0.000607912 0.0…
543.0 0.0510182 0.959221 -0.0573706 0.0 0.0 0.0573706 0.0 0.0 0.0573706 0.126691 -0.0180453 -0.142969 0.0 0.0 0.142969 0.0 0.0 0.142969 0.0317073 0.987503 -2.16943e-18 0.130822 -0.00415391 0.0 0.0959054 0.949103 -0.137198 0.0138933 0.0310844 0.102272 0.0138898 0.031092 0.102268 0.0140499 -0.00333374 -0.0228973 0.0026159 0.00903294 0.0112484 0.00261716 0.00903055 0.0112495 0.08218167 0.984696 -2.1…
545.0 0.0332553 0.96157 -0.0373526 0.0 0.0 0.0373526 0.0 0.0 0.0373526 -0.000147462 1.80002e-05 0.000165969 0.0 0.0 -0.000165969 0.0 0.0 -0.000165969 0.013385400000000006 0.987901 -2.16943e-18 -0.000151934 1.7813e-06 0.0 0.0878314 0.948584 -0.152229 0.0376605 0.033452 0.0858103 0.0381997 0.0328344 0.0874223 -0.0725274 -0.00719369 -0.198263 0.307207 -0.0154297 -0.0865935 0.28434 0.0288411 -0.11069…
546.0 0.0938038 0.952065 -0.10584 0.0 0.0 0.10584 0.0 0.0 0.10584 -0.0417115 0.00801992 0.0474541 0.0 0.0 -0.0474541 0.0 0.0 -0.0474541 0.076007087 0.98502 -2.16943e-18 -0.0433046 0.00348097 0.0 0.0975414 0.946759 -0.167098 0.0505099 0.0169922 0.109649 0.0518015 0.0139885 0.111303 0.0253045 0.012455 0.197818 -0.192055 -0.0948763 0.0891039 -0.200367 -0.0787847 0.0803454 0.0893243 0.984475 -2.16943…
552.0 -0.0227258 0.966625 0.025455 0.0 0.0 -0.025455 0.0 0.0 -0.025455 0.13684 -0.00803605 -0.153143 0.0 0.0 0.153143 0.0 0.0 0.153143 -0.044093999999999994 0.98677 -2.16943e-18 0.140019 0.00715899 0.0 0.0777957 0.955056 -0.0822624 -0.0108567 0.00669517 0.0961616 -0.0138135 0.0143979 0.09173 0.00502768 -0.00145074 -0.0134905 0.00629083 0.00396138 0.00330154 0.00550802 0.00547216 0.00251037 0.0579…
557.0 0.125284 0.945423 -0.141786 0.0 0.0 0.141786 0.0 0.0 0.141786 -0.0554264 0.0127382 0.0635373 0.0 0.0 -0.0635373 0.0 0.0 -0.0635373 0.1087555 0.981795 -2.16943e-18 -0.0577765 0.00674148 0.0 0.0780558 0.954709 -0.0850641 -0.011462 0.011623 0.0949549 -0.0112767 0.0112209 0.0951718 0.00563262 -0.00168165 -0.0157652 0.00661228 0.00661609 0.00253617 0.00655729 0.00672166 0.00248655 0.0584856 0.98…
560.0 -0.0421483 0.967554 0.0471793 0.0 0.0 -0.0471793 0.0 0.0 -0.0471793 0.241335 -0.00891756 -0.269806 0.0 0.0 0.269806 0.0 0.0 0.269806 -0.06394399999999999 0.985538 -2.16943e-18 0.246353 0.0179683 0.0 0.0900903 0.951452 -0.114833 0.00150703 0.023224 0.100151 0.00151142 0.0232102 0.100163 0.0118118 -0.00360703 -0.0314379 0.0127114 0.0125464 0.0061793 0.0127074 0.0125541 0.00617563 0.0736455400…
561.0 -0.0413438 0.967524 0.0462798 0.0 0.0 -0.0462798 0.0 0.0 -0.0462798 0.162502 -0.00615099 -0.181679 0.0 0.0 0.181679 0.0 0.0 0.181679 -0.063123 0.985598 -2.16943e-18 0.165898 0.0119501 0.0 0.0874084 0.958426 -0.0161402 -0.0665854 -0.0444764 0.137159 -0.0649013 -0.0466271 0.134887 0.0207972 0.00520116 0.136867 -0.0713753 -0.195695 0.130779 -0.143224 -0.0593921 0.0776675 0.056554900000000005 0…
564.0 0.0494442 0.959443 -0.0555945 0.0 0.0 0.0555945 0.0 0.0 0.0555945 0.11909 -0.0167469 -0.134357 0.0 0.0 0.134357 0.0 0.0 0.134357 0.0300821 0.987553 -2.16943e-18 0.122949 -0.00368534 0.0 0.0995952 0.944214 -0.19724 0.0753137 0.026795 0.105184 0.0749389 0.0277249 0.0962607 -0.0405767 0.00526944 -0.0122181 0.165687 -0.197871 0.0443612 0.111693 -0.094592 -0.00372619 0.0961766 0.984021 -2.16943e…
565.0 0.0801479 0.954581 -0.0903264 0.0 0.0 0.0903264 0.0 0.0 0.0903264 0.00141695 -0.00024971 -0.00160742 0.0 0.0 0.00160742 0.0 0.0 0.00160742 0.061841900000000005 0.986048 -2.16943e-18 0.00146852 -9.51422e-05 0.0 0.0721722 0.956778 -0.0646355 -0.0208382 0.00281065 0.0927152 -0.0210943 0.00334355 0.0924384 0.00213668 -0.000656603 -0.00659198 0.00305951 0.00273846 0.000794792 0.00311017 0.002641…
568.0 0.0550105 0.958643 -0.0618774 0.0 0.0 0.0618774 0.0 0.0 0.0618774 0.0260227 -0.00382629 -0.0293854 0.0 0.0 0.0293854 0.0 0.0 0.0293854 0.0358308 0.987362 -2.16943e-18 0.0268847 -0.000974954 0.0 0.0878849 0.957185 -0.0308964 -0.0497324 -0.0485379 0.136164 -0.0491753 -0.049557 0.13673 -0.0206819 0.0134128 0.174951 -0.124568 -0.0755049 0.0301144 -0.125685 -0.0733588 0.0290993 0.0594624 0.98349…
570.0 0.0795088 0.954693 -0.0896015 0.0 0.0 0.0896015 0.0 0.0 0.0896015 -0.0832376 0.0146068 0.094415 0.0 0.0 -0.094415 0.0 0.0 -0.094415 0.0611796 0.986091 -2.16943e-18 -0.0862603 0.00552582 0.0 0.0904759 0.956155 -0.0422936 -0.0461036 -0.0392581 0.135283 -0.045024 -0.0413077 0.136479 -0.000776574 -0.0116563 -0.196865 0.123982 0.170367 -0.0929948 0.129966 0.158875 -0.0874871 0.06320110000000001 …
571.0 0.0920305 0.952404 -0.103823 0.0 0.0 0.103823 0.0 0.0 0.103823 7.91909e-05 -1.50606e-05 -9.00588e-05 0.0 0.0 9.00588e-05 0.0 0.0 9.00588e-05 0.07416625 0.985166 -2.16943e-18 8.2197e-05 -6.44042e-06 0.0 0.100546 0.946387 -0.16615 0.0405116 0.0266204 0.109071 0.0409814 0.0255533 0.109668 0.0183698 0.00396992 0.0758392 -0.070747 -0.0621674 0.0570655 -0.0696511 -0.064272 0.058078 0.091291000000…
572.0 0.0459084 0.959933 -0.0516066 0.0 0.0 0.0516066 0.0 0.0 0.0516066 0.120985 -0.0165217 -0.13642 0.0 0.0 0.13642 0.0 0.0 0.13642 0.0264326 0.987655 -2.16943e-18 0.124851 -0.00324405 0.0 0.110913 0.946697 -0.14471 0.00347066 0.0307566 0.120538 0.0033918 0.0309311 0.12044 0.0179404 -0.00396404 -0.0179258 -0.0214858 0.0358325 0.00356333 -0.0213179 0.0355081 0.00373337 0.0960655 0.983163 -2.16943…
582.0 0.0779033 0.954973 -0.0877807 0.0 0.0 0.0877807 0.0 0.0 0.0877807 -0.0653794 0.0113503 0.0741352 0.0 0.0 -0.0741352 0.0 0.0 -0.0741352 0.059516 0.986196 -2.16943e-18 -0.0677398 0.00421557 0.0 0.081526 0.953702 -0.0945755 -0.00689846 0.0147943 0.0967317 -0.00734513 0.0157785 0.0961941 0.00757333 -0.00245958 -0.0233885 0.0109281 0.00945059 0.00301012 0.0110685 0.00918098 0.00313864 0.0629673 …
584.0 0.124895 0.945512 -0.14134 0.0 0.0 0.14134 0.0 0.0 0.14134 -0.00562605 0.00129035 0.00644868 0.0 0.0 -0.00644868 0.0 0.0 -0.00644868 0.1083498 0.981842 -2.16943e-18 -0.0058643 0.000681607 0.0 0.0813579 0.954262 -0.0864348 -0.0123716 0.0066465 0.0997605 -0.0110807 0.0059111 0.100965 -0.0394917 -0.0155423 -0.271751 0.265801 0.140543 -0.128376 0.235223 0.199562 -0.158848 0.0615966 0.985508 -2.…
589.0 0.105624 0.949709 -0.119306 0.0 0.0 0.119306 0.0 0.0 0.119306 -0.0876397 0.0180776 0.0999734 0.0 0.0 -0.0999734 0.0 0.0 -0.0999734 0.0882884 0.98395 -2.16943e-18 -0.0911244 0.00856128 0.0 0.113301 0.95606 0.00890022 -0.116647 -0.064541 0.178204 -0.11556 -0.066578 0.17961 0.0427668 0.0204748 0.477623 -0.465298 -0.200721 0.193394 -0.468465 -0.194633 0.190384 0.074411923 0.979029 -2.16943e-18 …
590.0 0.117392 0.947199 -0.132749 0.0 0.0 0.132749 0.0 0.0 0.132749 -0.0804544 0.0177263 0.0920404 0.0 0.0 -0.0920404 0.0 0.0 -0.0920404 0.1005337 0.982716 -2.16943e-18 -0.0837801 0.00900901 0.0 0.0746297 0.956 -0.0721429 -0.0170359 0.00456075 0.09467 -0.0178015 0.00617146 0.0938251 0.00241469 -0.000641974 -0.0057711 0.000652912 0.00500646 0.000112427 0.000847098 0.00463351 0.000290665 0.05363170…
591.0 0.145466 0.940538 -0.164986 0.0 0.0 0.164986 0.0 0.0 0.164986 -0.277814 0.070671 0.320262 0.0 0.0 -0.320262 0.0 0.0 -0.320262 0.1298213 0.979089 -2.16943e-18 -0.290358 0.0407272 0.0 0.0822847 0.9548 -0.0842195 -0.0122071 0.0121349 0.0943437 -0.0113596 0.0102981 0.095333 0.00523431 -0.00162982 -0.0156105 0.00702808 0.00643218 0.00214958 0.00681016 0.00685099 0.00194889 0.0626251 0.985819 -2.…
594.0 0.0912197 0.952558 -0.102901 0.0 0.0 0.102901 0.0 0.0 0.102901 -0.0921516 0.0174374 0.10478 0.0 0.0 -0.10478 0.0 0.0 -0.10478 0.07332471 0.985232 -2.16943e-18 -0.0956397 0.007405 0.0 0.0823483 0.953406 -0.0973936 -0.00569865 0.0162314 0.0969128 -0.00585406 0.016575 0.0967246 0.00810124 -0.00258665 -0.0242482 0.0111464 0.00955309 0.00354802 0.0111951 0.00945937 0.00359419 0.0641014 0.985604 …
596.0 0.156966 0.937531 -0.178265 0.0 0.0 0.178265 0.0 0.0 0.178265 -0.185364 0.0497832 0.214429 0.0 0.0 -0.214429 0.0 0.0 -0.214429 0.14184940000000001 0.97732 -2.16943e-18 -0.194028 0.0298479 0.0 0.0842827 0.956118 -0.0542586 -0.0390691 -0.0145721 0.113956 -0.0375373 -0.0173025 0.117524 0.0232145 -0.0161447 -0.217586 0.166175 0.0760813 -0.0245016 -0.0674273 0.524166 -0.234643 0.0591951 0.984575…
613.0 0.0361643 0.96121 -0.0406273 0.0 0.0 0.0406273 0.0 0.0 0.0406273 0.0331729 -0.00415961 -0.0373514 0.0 0.0 0.0373514 0.0 0.0 0.0373514 0.016383100000000005 0.987861 -2.16943e-18 0.0341914 -0.000512851 0.0 0.0655125 0.958566 -0.0472179 -0.0269448 -0.00640636 0.0905354 -0.0288241 -0.00226103 0.0883549 -2.4793e-05 6.56185e-06 6.44664e-05 -2.50482e-05 -2.67733e-05 -1.39466e-05 -1.95733e-05 -3.80…
616.0 0.0592643 0.958007 -0.0666825 0.0 0.0 0.0666825 0.0 0.0 0.0666825 0.0630676 -0.00958308 -0.0712686 0.0 0.0 0.0712686 0.0 0.0 0.0712686 0.0402266 0.987192 -2.16943e-18 0.0651915 -0.00267784 0.0 0.0943838 0.944968 -0.192235 0.0870448 0.00550327 0.103697 0.0868593 0.00589437 0.103873 -0.0501446 0.0142514 0.100661 0.0817954 -0.245797 0.0681031 0.0733644 -0.229569 0.0600442 0.09155730000000001 0…
617.0 0.0753213 0.955418 -0.0848536 0.0 0.0 0.0848536 0.0 0.0 0.0848536 -0.0178878 0.00305154 0.0202732 0.0 0.0 -0.0202732 0.0 0.0 -0.0202732 0.0568412 0.986359 -2.16943e-18 -0.0185276 0.00109857 0.0 0.0976705 0.950902 -0.108824 -0.00733222 0.00872097 0.114529 -0.00815339 0.0102863 0.114076 -0.0430952 -0.00730866 -0.166624 0.18922 0.0787116 -0.0932066 0.132198 0.188632 -0.149314 0.07929192 0.9842…
618.0 0.0330718 0.961592 -0.037146 0.0 0.0 0.037146 0.0 0.0 0.037146 0.117029 -0.0142608 -0.131713 0.0 0.0 0.131713 0.0 0.0 0.131713 0.013196300000000001 0.987903 -2.16943e-18 0.120575 -0.00138873 0.0 0.0639546 0.958527 -0.0493302 -0.0239842 -0.00426622 0.0876365 -0.0244971 -0.00323266 0.0871162 -0.00266518 0.00159293 0.0195868 -0.00870839 -0.0175237 0.00662489 -0.0100031 -0.0150367 0.00542922 0.…
619.0 0.0760182 0.955298 -0.0856435 0.0 0.0 0.0856435 0.0 0.0 0.0856435 0.0654851 -0.0112246 -0.0742277 0.0 0.0 0.0742277 0.0 0.0 0.0742277 0.057563100000000006 0.986316 -2.16943e-18 0.0678332 -0.00407587 0.0 0.0633037 0.959003 -0.0428722 -0.0287933 -0.00834722 0.0898791 -0.0300845 -0.00496672 0.0879775 -0.00108689 0.000172712 0.00123966 -2.1473e-05 1.3925e-05 -0.0012271 -6.46495e-05 9.6719e-05 -…
621.0 0.0598152 0.957923 -0.0673051 0.0 0.0 0.0673051 0.0 0.0 0.0673051 -0.129268 0.0197245 0.146091 0.0 0.0 -0.146091 0.0 0.0 -0.146091 0.040796200000000005 0.987169 -2.16943e-18 -0.13363 0.00557241 0.0 0.0675558 0.958112 -0.051464 -0.0259057 -0.00367382 0.0910959 -0.0269333 -0.00159596 0.0900455 0.000841467 -0.000217471 -0.0021 0.000665917 0.00109571 0.000338387 0.00080096 0.000836333 0.0004625…
625.0 0.201529 0.924313 -0.230202 0.0 0.0 0.230202 0.0 0.0 0.230202 -0.284987 0.092647 0.334793 0.0 0.0 -0.334793 0.0 0.0 -0.334793 0.188636 0.968874 -2.16943e-18 -0.300112 0.0622657 0.0 0.0692658 0.959259 -0.0300645 -0.0381047 -0.0315082 0.109716 -0.0367138 -0.0338513 0.110614 -0.0118218 0.00196639 0.0119522 -0.00684811 0.0160191 -0.0210457 -0.00480205 0.0120302 -0.0187671 0.043020600000000006 0…
627.0 -0.00766814 0.965613 0.00859427 0.0 0.0 -0.00859427 0.0 0.0 -0.00859427 0.235591 -0.0178256 -0.263958 0.0 0.0 0.263958 0.0 0.0 0.263958 -0.02867299999999999 0.987428 -2.16943e-18 0.241512 0.00826856 0.0 0.0742824 0.956388 -0.0685982 -0.0183374 0.00325871 0.0937275 -0.0197259 0.00617151 0.0922048 0.00242935 -0.000857365 -0.00896393 0.00437463 0.00441732 0.00017153 0.0047087 0.00377545 0.0004…
628.0 0.0129985 0.963809 -0.0145831 0.0 0.0 0.0145831 0.0 0.0 0.0145831 0.161038 -0.0159457 -0.180793 0.0 0.0 0.180793 0.0 0.0 0.180793 -0.007459599999999997 0.987908 -2.16943e-18 0.165506 0.00182823 0.0 0.0931528 0.957243 -0.0211526 -0.0692499 -0.0448933 0.14244 -0.0653331 -0.0524483 0.148963 0.014959 0.0128633 0.284841 -0.35866 0.0583453 0.047482 -0.0910226 -0.451427 0.257755 0.0621099 0.982745…
631.0 -0.0122457 0.965948 0.013722 0.0 0.0 -0.013722 0.0 0.0 -0.013722 0.223246 -0.0157406 -0.250032 0.0 0.0 0.250032 0.0 0.0 0.250032 -0.03336399999999999 0.987255 -2.16943e-18 0.228728 0.00900532 0.0 0.0953921 0.948347 -0.149015 0.0276615 0.0311549 0.100248 0.0290453 0.0280778 0.101823 0.00108523 -0.00171961 -0.0239382 0.0338783 -0.0185154 0.00858318 0.0326374 -0.0162619 0.00829032 0.08397114 0…
632.0 0.0752762 0.955425 -0.0848025 0.0 0.0 0.0848025 0.0 0.0 0.0848025 -0.00653491 0.00111447 0.00740628 0.0 0.0 -0.00740628 0.0 0.0 -0.00740628 0.0567945 0.986361 -2.16943e-18 -0.00676859 0.000400989 0.0 0.0878044 0.947271 -0.171137 0.0552715 0.0373822 0.0884999 0.0565668 0.0355222 0.0825508 -0.0620423 -0.00583911 -0.169305 0.284753 -0.0555157 -0.0597241 0.288543 -0.0638352 -0.0490231 0.0811331…
634.0 -0.00696135 0.96556 0.00780236 0.0 0.0 -0.00780236 0.0 0.0 -0.00780236 -0.0218169 0.00166811 0.0244452 0.0 0.0 -0.0244452 0.0 0.0 -0.0244452 -0.027948 0.987452 -2.16943e-18 -0.0223671 -0.000748041 0.0 0.077223 0.957112 -0.0522609 -0.0320912 -0.0123564 0.104934 -0.0315997 -0.0153998 0.109312 -0.0472614 -0.000782278 -0.0818874 0.114146 0.0595466 -0.0867883 0.0683207 0.14848 -0.135112 0.053014…
641.0 0.0146154 0.963647 -0.0163986 0.0 0.0 0.0163986 0.0 0.0 0.0163986 0.118745 -0.0119756 -0.133336 0.0 0.0 0.133336 0.0 0.0 0.133336 -0.0057976 0.987925 -2.16943e-18 0.122064 0.00112673 0.0 0.0865154 0.952363 -0.107006 -4.30583e-05 0.0170156 0.100085 -0.00280281 0.0232197 0.0966401 0.0101557 -0.00315017 -0.0284452 0.0122503 0.0112099 0.00498358 0.0130086 0.00975232 0.00568339 0.06930213 0.9854…
643.0 0.0696296 0.95637 -0.0784064 0.0 0.0 0.0784064 0.0 0.0 0.0784064 -0.0739138 0.0121194 0.0836801 0.0 0.0 -0.0836801 0.0 0.0 -0.0836801 0.05094800000000001 0.986689 -2.16943e-18 -0.0765025 0.00404136 0.0 0.0705531 0.957147 -0.0592701 -0.0219743 -0.00464673 0.09319 -0.018859 -0.00818496 0.0939092 0.0253007 -0.00525678 -0.0486652 -0.00931345 0.0586844 0.00285829 -0.0851663 0.204375 -0.0670567 0…
645.0 0.0341498 0.96146 -0.0383594 0.0 0.0 0.0383594 0.0 0.0 0.0383594 0.0173747 -0.00213864 -0.0195578 0.0 0.0 0.0195578 0.0 0.0 0.0195578 0.014307100000000003 0.98789 -2.16943e-18 0.0179037 -0.000227934 0.0 0.0705612 0.957102 -0.0614032 -0.0214094 -0.000641718 0.0934389 -0.0239706 0.00496046 0.0904656 0.00187067 -0.000629526 -0.0065568 0.00344741 0.00254199 0.000596577 0.0031651 0.00308762 0.00…
646.0 0.0462036 0.959893 -0.0519394 0.0 0.0 0.0519394 0.0 0.0 0.0519394 -0.108953 0.0149155 0.122859 0.0 0.0 -0.122859 0.0 0.0 -0.122859 0.026737200000000003 0.987647 -2.16943e-18 -0.112438 0.00295899 0.0 0.0853293 0.95266 -0.104279 -0.00281468 0.0193833 0.0977622 -0.00255658 0.0188047 0.0980828 0.00962278 -0.0029089 -0.0260604 0.0109321 0.010098 0.00503 0.0108592 0.0102382 0.00496251 0.06781945 …
648.0 0.0162929 0.963476 -0.0182824 0.0 0.0 0.0182824 0.0 0.0 0.0182824 -0.0655048 0.00673096 0.0735681 0.0 0.0 -0.0735681 0.0 0.0 -0.0735681 -0.004073099999999996 0.987939 -2.16943e-18 -0.0673498 -0.000494804 0.0 0.0698264 0.962111 0.0189501 -0.0701302 -0.0717461 0.132895 -0.0694047 -0.07278 0.133187 0.017706 0.0034557 0.0927968 -0.0906885 -0.060296 0.0587018 -0.0906714 -0.0603477 0.0588325 0.03…
649.0 0.0678218 0.956664 -0.0763601 0.0 0.0 0.0763601 0.0 0.0 0.0763601 0.0850234 -0.0137623 -0.0962254 0.0 0.0 0.0962254 0.0 0.0 0.0962254 0.0490772 0.986786 -2.16943e-18 0.0879811 -0.00446721 0.0 0.0818214 0.954742 -0.0800175 -0.00821759 -0.0141609 0.11192 -0.00929734 -0.0115457 0.110958 0.0624087 0.0234167 0.42485 -0.368263 -0.314502 0.25877 -0.358272 -0.333454 0.2666 0.061562200000000004 0.98…
652.0 0.00378881 0.964672 -0.00424875 0.0 0.0 0.00424875 0.0 0.0 0.00424875 0.037916 -0.00335909 -0.0425261 0.0 0.0 0.0425261 0.0 0.0 0.0425261 -0.016919500000000004 0.987755 -2.16943e-18 0.0389238 0.000832327 0.0 0.0939012 0.956469 -0.0304818 -0.0563516 -0.0519774 0.146671 -0.0534604 -0.0568686 0.148842 -0.00590574 -0.00525863 -0.11372 0.0546164 0.143871 -0.0797859 0.0620852 0.129522 -0.072875 0…
657.0 0.0134008 0.963769 -0.0150348 0.0 0.0 0.0150348 0.0 0.0 0.0150348 0.156443 -0.0155621 -0.175643 0.0 0.0 0.175643 0.0 0.0 0.175643 -0.0070461 0.987912 -2.16943e-18 0.160792 0.00170352 0.0 0.090632 0.946998 -0.173038 0.0732164 0.000416021 0.107049 0.0715893 0.00360232 0.106501 -0.00901356 0.0174602 0.208228 -0.143649 -0.129196 0.0679186 -0.118565 -0.17757 0.0927267 0.08498343 0.984947 -2.1694…
660.0 0.18189 0.930449 -0.207214 0.0 0.0 0.207214 0.0 0.0 0.207214 -0.231148 0.0693116 0.269601 0.0 0.0 -0.269601 0.0 0.0 -0.269601 0.1679815 0.972912 -2.16943e-18 -0.242762 0.0445728 0.0 0.0950372 0.949596 -0.133149 0.0125523 0.0291375 0.101511 0.0121448 0.0300879 0.100968 0.0113831 -0.00351627 -0.0297033 0.0121051 0.0110358 0.00656235 0.0121849 0.0108824 0.00663574 0.08090896 0.984846 -2.16943e…
661.0 0.0555296 0.958566 -0.0624636 0.0 0.0 0.0624636 0.0 0.0 0.0624636 0.0610733 -0.00901661 -0.0689714 0.0 0.0 0.0689714 0.0 0.0 0.0689714 0.036367100000000006 0.987343 -2.16943e-18 0.0631006 -0.00232533 0.0 0.0736721 0.957127 -0.0561705 -0.0267011 -0.0100715 0.102944 -0.0265056 -0.0102558 0.102986 -0.0241602 -0.00305859 -0.0776289 0.0867617 0.0501337 -0.0592288 0.0759124 0.0709767 -0.0692713 0…
662.0 0.174302 0.932687 -0.198376 0.0 0.0 0.198376 0.0 0.0 0.198376 -0.195391 0.0567126 0.227303 0.0 0.0 -0.227303 0.0 0.0 -0.227303 0.1600172 0.974338 -2.16943e-18 -0.204999 0.0357694 0.0 0.0953219 0.949344 -0.134229 0.0124073 0.0278075 0.104045 0.0115132 0.029873 0.102878 0.00149408 -0.00514872 -0.0657667 0.0547684 0.0261781 -0.0150566 0.0555317 0.0247171 -0.0143856 0.08115286000000001 0.984702…
663.0 0.0461868 0.959895 -0.0519205 0.0 0.0 0.0519205 0.0 0.0 0.0519205 -0.017845 0.00244262 0.0201226 0.0 0.0 -0.0201226 0.0 0.0 -0.0201226 0.026719900000000005 0.987647 -2.16943e-18 -0.0184159 0.000484293 0.0 0.0649855 0.958643 -0.0463989 -0.0281617 -0.00475072 0.0893636 -0.0280499 -0.00528759 0.0897186 -0.000112074 2.50445e-05 0.000227762 -4.89081e-05 -0.000115574 -6.33602e-05 -6.39494e-05 -8.…
666.0 0.097002 0.951444 -0.10948 0.0 0.0 0.10948 0.0 0.0 0.10948 -0.125753 0.0246537 0.143167 0.0 0.0 -0.143167 0.0 0.0 -0.143167 0.0793281 0.984747 -2.16943e-18 -0.130609 0.0109774 0.0 0.0630598 0.959228 -0.0408959 -0.0282993 -0.0100176 0.0892636 -0.029272 -0.008111 0.0883314 -0.00509049 0.00152056 0.0162363 -0.0084703 -0.00542743 -0.00235578 -0.00774653 -0.00682058 -0.00166913 0.0391144 0.98618…
671.0 0.0294269 0.962029 -0.0330449 0.0 0.0 0.0330449 0.0 0.0 0.0330449 0.0618753 -0.00728256 -0.069605 0.0 0.0 0.069605 0.0 0.0 0.069605 0.009441900000000003 0.987939 -2.16943e-18 0.0637217 -0.00047256 0.0 0.0651077 0.958858 -0.0444785 -0.0281308 -0.00774063 0.0901123 -0.0294458 -0.00383782 0.0878141 -0.000909341 0.000230466 0.00225627 -0.000857273 -0.000894687 -0.000508579 -0.000650878 -0.00129…
675.0 0.00701246 0.964381 -0.00786494 0.0 0.0 0.00786494 0.0 0.0 0.00786494 0.128513 -0.0118539 -0.144186 0.0 0.0 0.144186 0.0 0.0 0.144186 -0.013609499999999997 0.987819 -2.16943e-18 0.131981 0.00234477 0.0 0.0688924 0.957594 -0.0564017 -0.0246863 -0.000502538 0.0916428 -0.0242199 -0.00255244 0.0929682 8.67793e-05 7.26417e-05 0.00122881 -0.00245265 0.00196868 -0.000743927 -0.00242035 0.00190641 …
680.0 0.0305625 0.961894 -0.0343224 0.0 0.0 0.0343224 0.0 0.0 0.0343224 0.0862843 -0.0102672 -0.0970778 0.0 0.0 0.0970778 0.0 0.0 0.0970778 0.010611400000000007 0.987929 -2.16943e-18 0.0888715 -0.000772613 0.0 0.113822 0.942655 -0.191762 0.0457062 0.0387946 0.114471 0.0433895 0.0442211 0.105273 -0.0639062 -0.0220118 -0.273169 0.323016 0.0762095 -0.0627269 0.28787 0.14439 -0.101324 0.1066348 0.982…
682.0 0.161645 0.936261 -0.183682 0.0 0.0 0.183682 0.0 0.0 0.183682 -0.170377 0.0467491 0.197382 0.0 0.0 -0.197382 0.0 0.0 -0.197382 0.1467486 0.976553 -2.16943e-18 -0.178451 0.028442 0.0 0.0820955 0.953346 -0.0990219 -0.00194016 0.0132789 0.0977346 -0.00255117 0.0146236 0.0970032 0.00783046 0.000616859 0.0193825 -0.0280757 -0.0042646 0.0129601 -0.0284684 -0.0035088 0.0125827 0.0642838 0.985659 -…
683.0 0.0198546 0.963103 -0.0222834 0.0 0.0 0.0222834 0.0 0.0 0.0222834 -0.0484019 0.00516933 0.0543827 0.0 0.0 -0.0543827 0.0 0.0 -0.0543827 -0.00041019999999999945 0.987959 -2.16943e-18 -0.0497871 -0.000166571 0.0 0.0912282 0.953854 -0.0772042 -0.0279111 -0.00374951 0.117392 -0.0278002 -0.00403649 0.117854 -0.0235899 -0.0177689 -0.295582 0.252486 0.178845 -0.130388 0.207089 0.266118 -0.172946 0…
685.0 0.0566497 0.9584 -0.0637286 0.0 0.0 0.0637286 0.0 0.0 0.0637286 0.0918816 -0.0136838 -0.103783 0.0 0.0 0.103783 0.0 0.0 0.103783 0.0375245 0.987299 -2.16943e-18 0.0949448 -0.00361911 0.0 0.0958312 0.952058 -0.0937977 0.00111858 -0.0344198 0.132408 0.00313051 -0.0381112 0.134403 0.0745729 0.0398758 0.730343 -0.625575 -0.478742 0.381519 -0.620511 -0.488149 0.383307 0.07661380000000001 0.98399…
695.0 -0.0116091 0.965903 0.013009 0.0 0.0 -0.013009 0.0 0.0 -0.013009 0.127901 -0.00910968 -0.143254 0.0 0.0 0.143254 0.0 0.0 0.143254 -0.03271199999999999 0.987281 -2.16943e-18 0.131052 0.00506609 0.0 0.0814997 0.95405 -0.0913534 -0.00875632 0.0145421 0.0956195 -0.00832471 0.013594 0.0961359 0.00678866 -0.00217469 -0.0207156 0.00958454 0.00837743 0.00275295 0.00945815 0.00862029 0.0026369 0.062…
696.0 0.06263 0.957489 -0.070487 0.0 0.0 0.070487 0.0 0.0 0.070487 -0.136481 0.0212698 0.154319 0.0 0.0 -0.154319 0.0 0.0 -0.154319 0.0437065 0.987043 -2.16943e-18 -0.141137 0.00633538 0.0 0.0821253 0.95384 -0.0920803 -0.00324721 0.00180461 0.100012 -0.00910704 0.0129621 0.0981806 -0.0293661 -0.0135426 -0.217538 0.189039 0.151581 -0.112039 0.143783 0.240093 -0.165757 0.0633245 0.985556 -2.16943e-…
705.0 0.18024 0.930942 -0.20529 0.0 0.0 0.20529 0.0 0.0 0.20529 -0.236755 0.0704969 0.275982 0.0 0.0 -0.275982 0.0 0.0 -0.275982 0.1662493 0.973228 -2.16943e-18 -0.248595 0.0451497 0.0 0.0752816 0.952013 -0.1256 0.0305384 0.0229713 0.0776938 0.0313277 0.0215922 0.0813267 -0.0522508 -0.00205916 -0.100662 0.224592 -0.103654 -0.0135396 0.205002 -0.0657752 -0.0337141 0.0630947 0.986329 -2.16943e-18 -…
706.0 0.173736 0.932852 -0.197716 0.0 0.0 0.197716 0.0 0.0 0.197716 -0.229697 0.0665058 0.26716 0.0 0.0 -0.26716 0.0 0.0 -0.26716 0.15942250000000002 0.974441 -2.16943e-18 -0.240973 0.0418827 0.0 0.0879417 0.952142 -0.108953 0.00210839 0.0147797 0.102114 0.000408171 0.0185259 0.100069 0.00963874 0.000802614 0.0252586 -0.0377305 -0.00201368 0.0144967 -0.0380829 -0.00133723 0.0141705 0.07102572 0.9…
709.0 0.0242325 0.962625 -0.0272035 0.0 0.0 0.0272035 0.0 0.0 0.0272035 0.090707 -0.0101391 -0.10197 0.0 0.0 0.10197 0.0 0.0 0.10197 0.004094100000000003 0.987963 -2.16943e-18 0.0933535 -0.000146983 0.0 0.0690232 0.95766 -0.0555963 -0.0244809 -0.00237982 0.092509 -0.0257345 0.00017387 0.091209 0.00105391 -0.000310215 -0.00309816 0.000604525 0.00277685 -0.000283 0.00087623 0.00225496 -3.34319e-05 …
712.0 0.122271 0.94611 -0.138333 0.0 0.0 0.138333 0.0 0.0 0.138333 -0.0505779 0.0114402 0.0579336 0.0 0.0 -0.0579336 0.0 0.0 -0.0579336 0.1056152 0.982155 -2.16943e-18 -0.0527018 0.00596499 0.0 0.0690275 0.957525 -0.0560595 -0.0228204 -0.00668906 0.0941036 -0.0213729 -0.00903188 0.0955349 -0.0269383 0.000627796 -0.0280469 0.0661106 -0.00703433 -0.0257981 0.0321469 0.0582325 -0.0573672 0.0464469 0…
714.0 0.0486735 0.959551 -0.0547252 0.0 0.0 0.0547252 0.0 0.0 0.0547252 -0.0169324 0.00236609 0.0191008 0.0 0.0 -0.0191008 0.0 0.0 -0.0191008 0.0292865 0.987576 -2.16943e-18 -0.0174794 0.000508728 0.0 0.094631 0.949372 -0.13521 0.013024 0.0312945 0.100943 0.0138466 0.0293702 0.102045 0.0131637 -0.00323262 -0.023132 0.00399462 0.00895354 0.0101837 0.00390906 0.00911849 0.0101043 0.08074742 0.98479…
718.0 0.0526863 0.958981 -0.0592532 0.0 0.0 0.0592532 0.0 0.0 0.0592532 0.14403 -0.0207917 -0.16258 0.0 0.0 0.16258 0.0 0.0 0.16258 0.033429900000000005 0.987446 -2.16943e-18 0.148758 -0.00500376 0.0 0.0840258 0.953025 -0.100949 -0.00413925 0.0177677 0.0973723 -0.00415744 0.0178075 0.0973505 0.00882244 -0.00276139 -0.025412 0.011344 0.00986319 0.00420477 0.0113466 0.00985816 0.00420666 0.06616307…
719.0 0.0928372 0.95225 -0.10474 0.0 0.0 0.10474 0.0 0.0 0.10474 -0.0977684 0.0186866 0.111205 0.0 0.0 -0.111205 0.0 0.0 -0.111205 0.075003609 0.9851 -2.16943e-18 -0.10149 0.0080458 0.0 0.0849072 0.95251 -0.105624 -0.00231454 0.0200632 0.0979273 -0.00191727 0.0191707 0.0984225 0.00995451 -0.00297255 -0.0263636 0.0108494 0.0100971 0.00541653 0.010738 0.0103113 0.00531375 0.06753709000000001 0.9854…
722.0 0.0772909 0.955079 -0.0870862 0.0 0.0 0.0870862 0.0 0.0 0.0870862 -0.0324426 0.00560907 0.036783 0.0 0.0 -0.036783 0.0 0.0 -0.036783 0.0588814 0.986235 -2.16943e-18 -0.0336113 0.00206826 0.0 0.0982387 0.945972 -0.175069 0.0504457 0.0317136 0.102963 0.0503504 0.0319374 0.102834 -0.0340418 -0.00149802 -0.077772 0.150955 -0.0511187 -0.0220774 0.150865 -0.0509448 -0.0221615 0.0908196 0.984325 -…
724.0 0.030909 0.961853 -0.0347122 0.0 0.0 0.0347122 0.0 0.0 0.0347122 0.0378146 -0.00451462 -0.042547 0.0 0.0 0.042547 0.0 0.0 0.042547 0.0109683 0.987926 -2.16943e-18 0.0389502 -0.000353802 0.0 0.0984991 0.948343 -0.142664 0.0152082 0.0326604 0.104847 0.0146486 0.0339786 0.104088 0.0105095 -0.00467581 -0.0454378 0.0277718 0.0151729 0.00249239 0.027945 0.01484 0.00265257 0.08519298 0.984411 -2.1…
728.0 0.0897506 0.952834 -0.101231 0.0 0.0 0.101231 0.0 0.0 0.101231 -0.11046 0.0207109 0.125558 0.0 0.0 -0.125558 0.0 0.0 -0.125558 0.07180018 0.985349 -2.16943e-18 -0.11462 0.00868202 0.0 0.0624998 0.95906 -0.0436636 -0.0257015 -0.00894516 0.0882948 -0.0269409 -0.00619159 0.0868493 -0.00596429 0.00220272 0.0249367 -0.0131814 -0.0123088 0.000469896 -0.0103617 -0.0177357 0.00315266 0.0390143 0.98…
731.0 -0.0131199 0.966009 0.014701 0.0 0.0 -0.014701 0.0 0.0 -0.014701 0.111888 -0.00777893 -0.125305 0.0 0.0 0.125305 0.0 0.0 0.125305 -0.034259 0.987219 -2.16943e-18 0.114623 0.00462527 0.0 0.0915077 0.950656 -0.122738 0.00668458 0.0248542 0.101251 0.00574645 0.0270103 0.100033 0.00847789 -0.00419068 -0.04362 0.0277146 0.0164927 -0.000587613 0.0281193 0.0157151 -0.000214516 0.076061566 0.985049…
734.0 0.122756 0.946 -0.138889 0.0 0.0 0.138889 0.0 0.0 0.138889 -0.00997651 0.00226241 0.0114289 0.0 0.0 -0.0114289 0.0 0.0 -0.0114289 0.1061208 0.982098 -2.16943e-18 -0.0103961 0.00118252 0.0 0.0669494 0.958136 -0.0513408 -0.0253999 -0.00462288 0.0913941 -0.0276039 -5.97965e-05 0.0890568 0.000694247 -0.000178018 -0.00170427 0.000615726 0.000717627 0.000377925 0.000521357 0.000899137 0.00028352 …
735.0 0.15848 0.937123 -0.180017 0.0 0.0 0.180017 0.0 0.0 0.180017 -0.209082 0.0565461 0.24198 0.0 0.0 -0.24198 0.0 0.0 -0.24198 0.14343460000000002 0.977075 -2.16943e-18 -0.218898 0.0340665 0.0 0.0977533 0.945034 -0.190389 0.0738138 0.0212532 0.105443 0.0840279 0.00203037 0.107276 -0.00745558 0.00945125 0.106027 -0.0670652 -0.0699639 0.0305525 0.152329 -0.493196 0.246913 0.0940004 0.984283 -2.16…
736.0 0.104945 0.949849 -0.11853 0.0 0.0 0.11853 0.0 0.0 0.11853 0.00918137 -0.00188644 -0.0104718 0.0 0.0 0.0104718 0.0 0.0 0.0104718 0.08758160000000001 0.984016 -2.16943e-18 0.00954561 -0.000889359 0.0 0.0885417 0.957592 -0.0244062 -0.0538098 -0.0561731 0.144467 -0.0546553 -0.0548705 0.143986 -0.0213887 0.00102554 -0.0301142 0.028913 0.057082 -0.0560389 0.0268815 0.060964 -0.0577386 0.05907820…
740.0 0.18212 0.93038 -0.207483 0.0 0.0 0.207483 0.0 0.0 0.207483 -0.230328 0.0691334 0.268667 0.0 0.0 -0.268667 0.0 0.0 -0.268667 0.1682237 0.972867 -2.16943e-18 -0.241909 0.0444834 0.0 0.106854 0.94616 -0.158069 0.0364048 0.00531488 0.120479 0.0385754 0.00132822 0.122791 0.135867 0.0235724 0.547545 -0.742875 -0.013506 0.213844 -0.788087 0.0735061 0.17065 0.0960327 0.98334 -2.16943e-18 0.0145085…
743.0 0.0584729 0.958127 -0.0657882 0.0 0.0 0.0657882 0.0 0.0 0.0657882 0.0354295 -0.00535108 -0.0400312 0.0 0.0 0.0400312 0.0 0.0 0.0400312 0.0394086 0.987226 -2.16943e-18 0.036619 -0.00147138 0.0 0.0679259 0.957979 -0.0531604 -0.0249035 -0.00248707 0.0906029 -0.0253602 -0.00156132 0.0901339 0.000452406 0.000210962 0.00352896 -0.00249344 -0.00355617 0.00252063 -0.00264778 -0.00325978 0.00237924 …
745.0 0.125516 0.94537 -0.142052 0.0 0.0 0.142052 0.0 0.0 0.142052 -0.0353543 0.00813509 0.0405304 0.0 0.0 -0.0405304 0.0 0.0 -0.0405304 0.1089972 0.981766 -2.16943e-18 -0.0368544 0.00431018 0.0 0.0980971 0.948314 -0.143451 0.0177338 0.029424 0.106343 0.0177288 0.0294352 0.106337 0.0224343 -0.000469371 0.0289627 -0.0566625 -0.00308176 0.0307901 -0.0566665 -0.00307381 0.0307849 0.08505181 0.984421…
747.0 0.0833613 0.954008 -0.0939729 0.0 0.0 0.0939729 0.0 0.0 0.0939729 0.014192 -0.00255447 -0.0161103 0.0 0.0 0.0161103 0.0 0.0 0.0161103 0.0651729 0.985827 -2.16943e-18 0.0147145 -0.00100722 0.0 0.107048 0.950274 -0.0995098 -0.0168334 -0.0157116 0.137653 -0.0221292 -0.00553591 0.132863 0.0818303 0.0175525 0.401672 -0.390186 -0.269746 0.26066 -0.449488 -0.156167 0.208982 0.0860685 0.982983 -2.1…
752.0 0.0297172 0.961994 -0.0333713 0.0 0.0 0.0333713 0.0 0.0 0.0333713 0.00961488 -0.00113483 -0.0108164 0.0 0.0 0.0108164 0.0 0.0 0.0108164 0.009740700000000005 0.987936 -2.16943e-18 0.00990214 -7.66672e-05 0.0 0.113633 0.950606 -0.0823697 -0.0405296 -0.0196213 0.147712 -0.0342947 -0.0311757 0.153153 0.081795 0.0213612 0.485978 -0.529472 -0.17793 0.226423 -0.549158 -0.139948 0.206573 0.0891797 …
754.0 0.107828 0.949252 -0.12182 0.0 0.0 0.12182 0.0 0.0 0.12182 -0.143392 0.0299538 0.163657 0.0 0.0 -0.163657 0.0 0.0 -0.163657 0.09057950000000001 0.983732 -2.16943e-18 -0.149136 0.0143899 0.0 0.0986738 0.944287 -0.19783 0.0801338 0.0205967 0.0986757 0.0780261 0.024688 0.0968722 -0.0388383 0.00504889 0.0217746 0.126727 -0.074636 -5.17443 0.0852079 -0.120025 0.0313857 0.09563540000000001 0.9840…
756.0 0.104206 0.950001 -0.117688 0.0 0.0 0.117688 0.0 0.0 0.117688 0.0559703 -0.0114508 -0.0638259 0.0 0.0 0.0638259 0.0 0.0 0.0638259 0.08681370000000001 0.984087 -2.16943e-18 0.0581853 -0.00537166 0.0 0.093524 0.949204 -0.13769 0.0198858 0.0239228 0.102279 0.0194148 0.0248245 0.10199 -0.045165 -0.00635411 -0.156025 0.205752 0.0296637 -0.0743877 0.206095 0.029008 -0.0740778 0.08034016000000001 …
757.0 0.0437523 0.960225 -0.0491758 0.0 0.0 0.0491758 0.0 0.0 0.0491758 -0.0944497 0.0126642 0.106465 0.0 0.0 -0.106465 0.0 0.0 -0.106465 0.024207900000000004 0.98771 -2.16943e-18 -0.0974414 0.00229486 0.0 0.0659632 0.96005 -0.0245486 -0.0406007 -0.0274552 0.102657 -0.0432436 -0.0228408 0.100662 0.0142452 -0.0032346 -0.0319129 -5.55686e-05 0.0329631 -0.000994662 0.00520086 0.0229207 0.00341866 0.…
758.0 0.0964839 0.951545 -0.10889 0.0 0.0 0.10889 0.0 0.0 0.10889 0.0231684 -0.00452795 -0.0263737 0.0 0.0 0.0263737 0.0 0.0 0.0263737 0.07879005 0.984792 -2.16943e-18 0.0240615 -0.00200803 0.0 0.0781025 0.957145 -0.0500704 -0.0352786 -0.0158748 0.111169 -0.0320785 -0.0215204 0.113715 -0.0406697 -0.00250219 -0.103055 0.110992 0.0952087 -0.105098 0.056323 0.199942 -0.153174 0.05341270000000001 0.9…
761.0 0.0172971 0.963372 -0.0194102 0.0 0.0 0.0194102 0.0 0.0 0.0194102 0.116063 -0.0120584 -0.130365 0.0 0.0 0.130365 0.0 0.0 0.130365 -0.0030405000000000015 0.987946 -2.16943e-18 0.119347 0.000742201 0.0 0.0608049 0.959815 -0.0346683 -0.0315051 -0.0120019 0.0882105 -0.032119 -0.0107381 0.0875778 -0.00230148 0.00102843 0.0124618 -0.00605075 -0.00879041 0.00236222 -0.00373825 -0.0132346 0.0045114…
762.0 0.17722 0.931835 -0.201772 0.0 0.0 0.201772 0.0 0.0 0.201772 -0.154207 0.0453272 0.17957 0.0 0.0 -0.17957 0.0 0.0 -0.17957 0.16307880000000002 0.973798 -2.16943e-18 -0.161853 0.0288078 0.0 0.110788 0.945938 -0.154152 0.0109979 0.0350228 0.118184 0.0108257 0.0354189 0.117959 -0.0042264 -0.00838199 -0.116763 0.10639 0.0446314 -0.0342668 0.106642 0.044147 -0.0340316 0.0974449 0.983117 -2.16943…
764.0 -0.0249337 0.966752 0.0279258 0.0 0.0 -0.0279258 0.0 0.0 -0.0279258 0.148393 -0.00834667 -0.166049 0.0 0.0 0.166049 0.0 0.0 0.166049 -0.04635299999999999 0.986651 -2.16943e-18 0.1518 0.0081374 0.0 0.0700772 0.957552 -0.0569494 -0.0234435 -0.00241424 0.092752 -0.0257799 0.00284654 0.0899349 0.00160471 -0.000430828 -0.0041333 0.00155976 0.00179172 0.000797456 0.00133739 0.00222024 0.000574421…
765.0 0.170266 0.933849 -0.193683 0.0 0.0 0.193683 0.0 0.0 0.193683 -0.212408 0.0605724 0.246765 0.0 0.0 -0.246765 0.0 0.0 -0.246765 0.1557831 0.975066 -2.16943e-18 -0.222731 0.0377873 0.0 0.0977665 0.949108 -0.134173 0.00960757 0.028239 0.106365 0.00913277 0.0293232 0.105764 0.00979464 -0.00455175 -0.0443497 0.0221499 0.0254535 -0.00317873 0.022592 0.0246131 -0.00282892 0.08324892 0.984504 -2.16…
768.0 0.0754529 0.955395 -0.0850028 0.0 0.0 0.0850028 0.0 0.0 0.0850028 -0.0322495 0.00550651 0.036551 0.0 0.0 -0.036551 0.0 0.0 -0.036551 0.0569775 0.986351 -2.16943e-18 -0.0334035 0.00198562 0.0 0.103771 0.945821 -0.166318 0.0324415 0.0348557 0.10715 0.0321768 0.0354199 0.10694 -0.0574966 -0.0105786 -0.23374 0.29352 0.0482593 -0.103037 0.293458 0.0483866 -0.103159 0.093728 0.983702 -2.16943e-18…
771.0 0.0876036 0.953234 -0.0987908 0.0 0.0 0.0987908 0.0 0.0 0.0987908 -0.0272003 0.00503128 0.030904 0.0 0.0 -0.030904 0.0 0.0 -0.030904 0.06957264 0.985515 -2.16943e-18 -0.0282169 0.00206809 0.0 0.0724474 0.956701 -0.0649761 -0.0207409 0.00188445 0.0938846 -0.0210605 0.00254534 0.0935434 0.00122191 -0.000291797 -0.00245879 -0.00091471 0.0039758 -0.000602375 -0.000811106 0.00377683 -0.00050659 …
772.0 0.105208 0.949795 -0.118831 0.0 0.0 0.118831 0.0 0.0 0.118831 -0.0790633 0.0162694 0.0901812 0.0 0.0 -0.0901812 0.0 0.0 -0.0901812 0.0878558 0.98399 -2.16943e-18 -0.0822027 0.00768372 0.0 0.091907 0.950323 -0.126059 0.00740769 0.028959 0.0997463 0.0087222 0.025921 0.10147 0.00754301 -0.00424722 -0.0452843 0.0298308 0.0179984 -0.00254667 0.0291164 0.0193714 -0.00320906 0.07687824 0.984992 -2…
773.0 -0.00438788 0.965359 0.00491853 0.0 0.0 -0.00491853 0.0 0.0 -0.00491853 0.203803 -0.016174 -0.228407 0.0 0.0 0.228407 0.0 0.0 0.228407 -0.025308999999999998 0.987537 -2.16943e-18 0.209009 0.0063867 0.0 0.092562 0.95062 -0.122788 0.00576951 0.0262394 0.100831 0.0058835 0.0259803 0.100974 0.0085825 -0.00426258 -0.0443919 0.0285087 0.0163065 -0.00042426 0.0284602 0.0163996 -0.000468097 0.07707…
780.0 0.163045 0.935875 -0.185304 0.0 0.0 0.185304 0.0 0.0 0.185304 -0.144908 0.0400137 0.167952 0.0 0.0 -0.167952 0.0 0.0 -0.167952 0.1482151 0.976318 -2.16943e-18 -0.151804 0.0244475 0.0 0.100151 0.955721 -0.0309691 -0.0646405 -0.0495112 0.153783 -0.0635782 -0.0515337 0.155045 -0.0187309 0.00812693 0.099029 -0.0236647 -0.116702 0.0459377 -0.0269145 -0.110463 0.0429663 0.06972695000000001 0.9822…
783.0 0.0889486 0.952984 -0.100319 0.0 0.0 0.100319 0.0 0.0 0.100319 0.0216345 -0.00403596 -0.0245873 0.0 0.0 0.0245873 0.0 0.0 0.0245873 0.07096802 0.985411 -2.16943e-18 0.0224469 -0.00167969 0.0 0.10839 0.945643 -0.162033 0.02266 0.0336173 0.11581 0.0225209 0.0339354 0.11563 -0.0372209 -0.00959719 -0.188795 0.219493 0.0520354 -0.0827546 0.219809 0.0514267 -0.0824559 0.09684380000000001 0.983326…
786.0 -0.0453555 0.967667 0.0507646 0.0 0.0 -0.0507646 0.0 0.0 -0.0507646 0.290073 -0.00967717 -0.324253 0.0 0.0 0.324253 0.0 0.0 0.324253 -0.06721799999999999 0.985294 -2.16943e-18 0.295988 0.0226557 0.0 0.0826904 0.953965 -0.0920165 -0.00777703 0.0129134 0.096932 -0.00902597 0.0156545 0.0954398 0.00727438 -0.00233658 -0.0222444 0.0101316 0.00933597 0.00277735 0.0105188 0.00859228 0.00313242 0.0…
794.0 0.167466 0.934642 -0.190432 0.0 0.0 0.190432 0.0 0.0 0.190432 -0.161419 0.0454648 0.187356 0.0 0.0 -0.187356 0.0 0.0 -0.187356 0.1528477 0.975559 -2.16943e-18 -0.1692 0.0281399 0.0 0.0815413 0.958678 -0.020869 -0.0560705 -0.0431122 0.130105 -0.0556005 -0.0438961 0.130412 0.0330037 -0.0112421 -0.135891 0.0205769 0.165088 -0.049779 0.0227761 0.160856 -0.0477059 0.0522049 0.983977 -2.16943e-18…
797.0 0.0936918 0.952086 -0.105712 0.0 0.0 0.105712 0.0 0.0 0.105712 0.0792223 -0.0152217 -0.090127 0.0 0.0 0.090127 0.0 0.0 0.090127 0.07589082400000001 0.98503 -2.16943e-18 0.0822469 -0.00660073 0.0 0.105974 0.953421 -0.0542899 -0.0509571 -0.0421258 0.155649 -0.0453656 -0.0529894 0.16275 0.0022039 -0.0197954 -0.33541 0.185812 0.331158 -0.178003 0.21024 0.285009 -0.160164 0.07843637 0.982181 -2.…
804.0 0.0123593 0.963872 -0.0138656 0.0 0.0 0.0138656 0.0 0.0 0.0138656 -0.0355723 0.00349654 0.0399333 0.0 0.0 -0.0399333 0.0 0.0 -0.0399333 -0.008116499999999999 0.9879 -2.16943e-18 -0.0365565 -0.00043005 0.0 0.0704343 0.956049 -0.0760796 -0.00916082 0.00641025 0.0886708 -0.0078504 0.00399373 0.0895232 -0.0288088 -0.00702391 -0.132368 0.132381 0.0856635 -0.0843977 0.114819 0.119119 -0.0987514 0…
805.0 0.0539979 0.958791 -0.060734 0.0 0.0 0.060734 0.0 0.0 0.060734 0.0466395 -0.00680326 -0.0526576 0.0 0.0 0.0526576 0.0 0.0 0.0526576 0.0347847 0.9874 -2.16943e-18 0.0481784 -0.001692 0.0 0.0682939 0.960207 -0.0188748 -0.0450202 -0.0357225 0.10967 -0.0468192 -0.0326507 0.108397 0.0231857 -0.00425832 -0.0352297 -0.00238333 0.023456 0.0141565 -0.00464031 0.027792 0.0120768 0.0405663 0.985143 -2…
808.0 0.0050902 0.964556 -0.00570846 0.0 0.0 0.00570846 0.0 0.0 0.00570846 0.0873375 -0.00786599 -0.0979694 0.0 0.0 0.0979694 0.0 0.0 0.0979694 -0.015583399999999997 0.987782 -2.16943e-18 0.0896733 0.00178658 0.0 0.0932647 0.945866 -0.18239 0.0784445 0.00552671 0.102996 0.077372 0.00728926 0.102189 -0.0438865 0.0152588 0.124083 0.0226072 -0.194636 0.0514369 0.0326594 -0.214068 0.0617954 0.0888701…
818.0 0.080451 0.954527 -0.0906702 0.0 0.0 0.0906702 0.0 0.0 0.0906702 0.0155617 -0.00274796 -0.0176547 0.0 0.0 0.0176547 0.0 0.0 0.0176547 0.062156 0.986028 -2.16943e-18 0.0161287 -0.00105051 0.0 0.0702873 0.957254 -0.0596184 -0.0236754 0.00116016 0.0921856 -0.0232145 0.000209308 0.0926758 0.00103469 -0.00045788 -0.00518358 0.00261137 0.00327013 -0.000697854 0.00247992 0.00352284 -0.000819199 0.…
819.0 0.0555022 0.95857 -0.0624326 0.0 0.0 0.0624326 0.0 0.0 0.0624326 0.063376 -0.00935457 -0.0715716 0.0 0.0 0.0715716 0.0 0.0 0.0715716 0.036338800000000004 0.987344 -2.16943e-18 0.0654795 -0.00241097 0.0 0.0796578 0.958892 -0.0184545 -0.05221 -0.0526769 0.133389 -0.0493966 -0.0571663 0.135064 -0.00953496 0.000265505 -0.0127016 0.01919 0.0117819 -0.0182491 0.0196598 0.010877 -0.0177973 0.05051…
821.0 0.0432579 0.960291 -0.0486185 0.0 0.0 0.0486185 0.0 0.0 0.0486185 -0.0117401 0.00156751 0.0132326 0.0 0.0 -0.0132326 0.0 0.0 -0.0132326 0.023697700000000002 0.987722 -2.16943e-18 -0.0121113 0.000278481 0.0 0.0669969 0.958188 -0.0507634 -0.0269146 -0.00236489 0.0900954 -0.0263772 -0.00352293 0.0907001 0.000626979 -0.000160691 -0.00154387 0.000449261 0.000863251 0.000231668 0.000584149 0.0006…
827.0 0.132986 0.943617 -0.150625 0.0 0.0 0.150625 0.0 0.0 0.150625 -0.124192 0.0297001 0.142661 0.0 0.0 -0.142661 0.0 0.0 -0.142661 0.1167885 0.980821 -2.16943e-18 -0.129587 0.0162827 0.0 0.0941945 0.949451 -0.134564 0.013204 0.0300825 0.101329 0.0132037 0.0300826 0.101329 0.0113155 -0.00349763 -0.029491 0.0121537 0.0106565 0.00668083 0.01215 0.0106638 0.00667687 0.0802479 0.984817 -2.16943e-18 …
831.0 0.0506264 0.959276 -0.0569285 0.0 0.0 0.0569285 0.0 0.0 0.0569285 0.0315344 -0.0044774 -0.0355839 0.0 0.0 0.0355839 0.0 0.0 0.0355839 0.0313027 0.987515 -2.16943e-18 0.0325611 -0.00101948 0.0 0.0640286 0.958469 -0.0510501 -0.0205584 -0.00559728 0.0872594 -0.0205672 -0.00558051 0.0872515 -0.00887994 0.00432681 0.0518279 -0.0281868 -0.0322239 0.00857515 -0.0282923 -0.0320209 0.00847647 0.0415…
836.0 0.000933123 0.964921 -0.00104629 0.0 0.0 0.00104629 0.0 0.0 0.00104629 0.120699 -0.0103036 -0.135337 0.0 0.0 0.135337 0.0 0.0 0.135337 -0.019850499999999993 0.987687 -2.16943e-18 0.123864 0.00304552 0.0 0.0611934 0.960085 -0.0296616 -0.0353178 -0.0169304 0.091962 -0.0349058 -0.017689 0.0923087 0.00308561 0.000685943 0.0140674 -0.0102483 -0.0166364 0.0128176 -0.0111119 -0.0149781 0.0120233 0…
837.0 0.0139461 0.963714 -0.0156471 0.0 0.0 0.0156471 0.0 0.0 0.0156471 0.175158 -0.0175321 -0.196667 0.0 0.0 0.196667 0.0 0.0 0.196667 -0.006485599999999994 0.987918 -2.16943e-18 0.180039 0.0017972 0.0 0.0634465 0.959162 -0.0413896 -0.0290857 -0.00866199 0.0891312 -0.0304782 -0.00565087 0.0875709 -0.00149036 0.000372363 0.00365644 -0.00133083 -0.00152561 -0.000810095 -0.000898221 -0.00235819 -0.…
839.0 0.0917186 0.952463 -0.103468 0.0 0.0 0.103468 0.0 0.0 0.103468 -0.143801 0.0272954 0.163525 0.0 0.0 -0.163525 0.0 0.0 -0.163525 0.07384251 0.985192 -2.16943e-18 -0.149254 0.0116413 0.0 0.094076 0.949558 -0.133529 0.0139802 0.0265082 0.103092 0.011143 0.0331343 0.0993029 0.0118936 -0.00339511 -0.0272716 0.00884519 0.0111116 0.0073141 0.00934485 0.01015 0.00777694 0.07999736 0.984839 -2.16943…
841.0 0.0299801 0.961963 -0.0336671 0.0 0.0 0.0336671 0.0 0.0 0.0336671 0.053454 -0.00632512 -0.0601361 0.0 0.0 0.0601361 0.0 0.0 0.0601361 0.010011500000000007 0.987934 -2.16943e-18 0.0550528 -0.000442531 0.0 0.0705629 0.960305 -0.0118371 -0.049263 -0.0491469 0.120105 -0.0485846 -0.0504122 0.120876 0.012544 -0.00168302 -0.00967852 -0.00890328 0.00767437 0.0120891 -0.0114908 0.0128419 0.00839263 …
842.0 -0.0372195 0.967358 0.0416684 0.0 0.0 -0.0416684 0.0 0.0 -0.0416684 0.249362 -0.0105906 -0.278841 0.0 0.0 0.278841 0.0 0.0 0.278841 -0.058912000000000006 0.985891 -2.16943e-18 0.254702 0.0171667 0.0 0.0752173 0.956022 -0.0724172 -0.0175958 0.00752087 0.0925417 -0.0161553 0.00446951 0.0941551 0.00271641 -0.00073839 -0.00685939 0.00261803 0.0027734 0.00146803 0.00240319 0.00318653 0.00126967 …
845.0 0.0653109 0.957067 -0.073519 0.0 0.0 0.073519 0.0 0.0 0.073519 -0.0476748 0.00757796 0.0539315 0.0 0.0 -0.0539315 0.0 0.0 -0.0539315 0.0464793 0.986914 -2.16943e-18 -0.0493177 0.00236363 0.0 0.0742452 0.955928 -0.0733861 -0.0153314 0.00374959 0.0949123 -0.0182317 0.0103703 0.0912995 0.00325721 -0.00114086 -0.0117156 0.00625651 0.00452718 0.000985766 0.00583712 0.00533935 0.000538973 0.05343…
846.0 0.0987577 0.951098 -0.111479 0.0 0.0 0.111479 0.0 0.0 0.111479 -0.103208 0.0204481 0.117546 0.0 0.0 -0.117546 0.0 0.0 -0.117546 0.08115183000000001 0.984592 -2.16943e-18 -0.107217 0.00922727 0.0 0.0793563 0.958718 -0.0228391 -0.0483308 -0.0491329 0.130353 -0.0482394 -0.0492829 0.130414 0.00509249 -0.00287405 -0.0439701 0.00607094 0.0676319 -0.0297189 0.00621252 0.0673623 -0.0296042 0.050872…
852.0 0.0520708 0.95907 -0.0585585 0.0 0.0 0.0585585 0.0 0.0 0.0585585 0.0921412 -0.0132359 -0.103998 0.0 0.0 0.103998 0.0 0.0 0.103998 0.0327942 0.987467 -2.16943e-18 0.0951586 -0.00313466 0.0 0.099932 0.946871 -0.160364 0.0382011 0.0192915 0.112923 0.0372214 0.0214544 0.11174 0.0381296 0.00883809 0.176872 -0.214527 -0.0392527 0.0769022 -0.216464 -0.0355351 0.0751177 0.0898466 0.984197 -2.16943e…
853.0 0.0249835 0.96254 -0.0280478 0.0 0.0 0.0280478 0.0 0.0 0.0280478 0.0687825 -0.00774725 -0.0773305 0.0 0.0 0.0773305 0.0 0.0 0.0773305 0.004867099999999999 0.987961 -2.16943e-18 0.070796 -0.000171238 0.0 0.0768475 0.949652 -0.153401 0.0638399 0.0102011 0.0845426 0.0613587 0.015222 0.0830986 -0.0369788 0.00664665 0.03314 0.0451231 -0.0686237 -0.0066131 0.06434 -0.105766 0.0130483 0.06953634 0…
859.0 0.107776 0.949263 -0.121761 0.0 0.0 0.121761 0.0 0.0 0.121761 -0.0992472 0.0207261 0.113272 0.0 0.0 -0.113272 0.0 0.0 -0.113272 0.090526 0.983737 -2.16943e-18 -0.103222 0.00995359 0.0 0.060213 0.96016 -0.0303484 -0.0331409 -0.0161703 0.0897007 -0.0325546 -0.017204 0.0901596 -0.000643499 0.00246316 0.0363254 -0.0251908 -0.0253276 0.0143327 -0.0180329 -0.0390557 0.0207629 0.0351635 0.986102 -…
863.0 0.0322515 0.961692 -0.0362229 0.0 0.0 0.0362229 0.0 0.0 0.0362229 -0.00703563 0.000850753 0.00791755 0.0 0.0 -0.00791755 0.0 0.0 -0.00791755 0.012351200000000007 0.987912 -2.16943e-18 -0.00724812 7.67887e-05 0.0 0.0607452 0.959935 -0.0330378 -0.0325605 -0.0138338 0.0892949 -0.0324532 -0.0131911 0.0887345 -0.00127638 0.00141165 0.0194477 -0.0120397 -0.0141431 0.00674067 -0.0083373 -0.0212534…
864.0 0.165001 0.935333 -0.187572 0.0 0.0 0.187572 0.0 0.0 0.187572 -0.274797 0.076551 0.318696 0.0 0.0 -0.318696 0.0 0.0 -0.318696 0.15026450000000002 0.975985 -2.16943e-18 -0.287949 0.0470432 0.0 0.0742033 0.956564 -0.0667601 -0.0190364 0.00194014 0.0939084 -0.0211679 0.00640627 0.091574 0.00260684 -0.000820536 -0.00827567 0.00378772 0.00371364 0.000773466 0.00422214 0.00287864 0.00117606 0.052…
865.0 0.10013 0.950825 -0.113042 0.0 0.0 0.113042 0.0 0.0 0.113042 -0.097797 0.019535 0.111418 0.0 0.0 -0.111418 0.0 0.0 -0.111418 0.08257772000000001 0.984468 -2.16943e-18 -0.101614 0.00890512 0.0 0.100368 0.953728 -0.0610455 -0.0478199 -0.0206572 0.136193 -0.0411447 -0.0331904 0.142648 -0.0766938 -0.0167521 -0.414434 0.386717 0.29278 -0.263019 0.428189 0.212856 -0.222253 0.074261281 0.983026 -2…
866.0 -0.0170665 0.966275 0.0191203 0.0 0.0 -0.0191203 0.0 0.0 -0.0191203 0.0525517 -0.00342032 -0.0588356 0.0 0.0 0.0588356 0.0 0.0 0.0588356 -0.038302 0.987047 -2.16943e-18 0.0538102 0.00240957 0.0 0.0888279 0.957229 -0.0308123 -0.0541515 -0.0432775 0.138272 -0.0512059 -0.048081 0.136476 0.0116623 -0.0132069 -0.183908 0.172704 0.0217484 -0.0104139 0.193348 -0.0187073 0.013727 0.0600954000000000…
867.0 0.059796 0.957926 -0.0672834 0.0 0.0 0.0672834 0.0 0.0 0.0672834 0.0297743 -0.0045425 -0.0336491 0.0 0.0 0.0336491 0.0 0.0 0.0336491 0.0407763 0.98717 -2.16943e-18 0.0307791 -0.00128283 0.0 0.0689038 0.957806 -0.0541156 -0.0253141 -0.00265134 0.0921331 -0.0259039 -0.00145592 0.0915276 0.000329383 -0.000232755 -0.00287469 0.000872045 0.00349311 -0.00148927 0.00105598 0.00314004 -0.00132113 0…
868.0 0.0838363 0.953923 -0.0945121 0.0 0.0 0.0945121 0.0 0.0 0.0945121 -0.0274403 0.00495434 0.0311523 0.0 0.0 -0.0311523 0.0 0.0 -0.0311523 0.06566542 0.985793 -2.16943e-18 -0.0284523 0.00196299 0.0 0.0909489 0.951373 -0.112583 0.00213067 0.0128885 0.105705 0.00161061 0.0139327 0.105279 -0.00599203 -0.00132951 -0.0284958 0.0210375 0.0313039 -0.0188351 0.0209713 0.0314384 -0.018952 0.0741193 0.9…
869.0 0.104018 0.950039 -0.117474 0.0 0.0 0.117474 0.0 0.0 0.117474 -0.0286047 0.00584575 0.032618 0.0 0.0 -0.032618 0.0 0.0 -0.032618 0.0866188 0.984105 -2.16943e-18 -0.029736 0.00273881 0.0 0.0639031 0.958601 -0.0483205 -0.0254448 -0.00338278 0.0872002 -0.0247863 -0.00472877 0.0878835 -0.00246671 0.00132416 0.0159703 -0.00585334 -0.0160032 0.00588712 -0.00781411 -0.0122282 0.00401172 0.0408364 …
871.0 0.0651733 0.957089 -0.0733634 0.0 0.0 0.0733634 0.0 0.0 0.0733634 -0.0296413 0.00470679 0.0335305 0.0 0.0 -0.0335305 0.0 0.0 -0.0335305 0.046337 0.986921 -2.16943e-18 -0.0306623 0.00146476 0.0 0.0898231 0.951278 -0.114479 0.00468123 0.0130911 0.104535 0.00411045 0.0143442 0.103866 -0.0253004 -0.00334821 -0.0833354 0.0834829 0.069201 -0.0643402 0.0847999 0.0666794 -0.063181 0.073405480000000…
873.0 -0.0660124 0.968117 0.0738487 0.0 0.0 -0.0738487 0.0 0.0 -0.0738487 0.265748 -0.00272793 -0.296913 0.0 0.0 0.296913 0.0 0.0 0.296913 -0.088269 0.983438 -2.16943e-18 0.27048 0.0269958 0.0 0.0864532 0.95277 -0.102439 -0.00476381 0.0187794 0.0984749 -0.00302928 0.0157653 0.0990976 0.00850969 -0.00242099 -0.0206762 0.00560356 0.0118625 0.00320919 0.00484684 0.0133166 0.0025124 0.06865461 0.9854…
874.0 0.112934 0.94817 -0.127652 0.0 0.0 0.127652 0.0 0.0 0.127652 -0.143082 0.030761 0.163506 0.0 0.0 -0.163506 0.0 0.0 -0.163506 0.0958925 0.983203 -2.16943e-18 -0.148911 0.0152452 0.0 0.0769834 0.955161 -0.0810488 -0.011284 0.0065765 0.095787 -0.0145912 0.0138031 0.0918889 0.00477 -0.00146356 -0.0140133 0.00698629 0.0043046 0.00280795 0.00610853 0.00600085 0.00190496 0.057033 0.985889 -2.16943…
875.0 0.124221 0.945667 -0.140567 0.0 0.0 0.140567 0.0 0.0 0.140567 -0.0139931 0.00319797 0.0160363 0.0 0.0 -0.0160363 0.0 0.0 -0.0160363 0.1076472 0.981923 -2.16943e-18 -0.0145844 0.00168373 0.0 0.0998874 0.947765 -0.14737 0.0171957 0.0340737 0.106153 0.0168323 0.0349325 0.105657 0.0122229 -0.00462504 -0.0416701 0.0223289 0.0138481 0.00549292 0.0224181 0.0136767 0.00557476 0.08707480000000001 0.…
876.0 0.109324 0.948938 -0.123528 0.0 0.0 0.123528 0.0 0.0 0.123528 0.0742303 -0.0156387 -0.0847515 0.0 0.0 0.0847515 0.0 0.0 0.0847515 0.09213640000000001 0.98358 -2.16943e-18 0.0772185 -0.00758387 0.0 0.107892 0.947108 -0.144759 0.00926472 0.0266276 0.11892 0.00949097 0.0261196 0.119202 0.0419751 0.00207255 0.10252 -0.16052 -0.000299126 0.0582837 -0.152652 -0.0154997 0.0663492 0.093674500000000…
881.0 0.107251 0.949372 -0.121161 0.0 0.0 0.121161 0.0 0.0 0.121161 -0.0502419 0.0104607 0.0573345 0.0 0.0 -0.0573345 0.0 0.0 -0.0573345 0.0899796 0.983789 -2.16943e-18 -0.0522505 0.00500685 0.0 0.0770106 0.955107 -0.0812981 -0.0121316 0.00802089 0.0954608 -0.013842 0.0117024 0.0934895 0.00509762 -0.00146057 -0.0135562 0.00499892 0.00642515 0.0021321 0.00542465 0.00560728 0.00252362 0.0570495 0.9…
883.0 0.0600778 0.957883 -0.0676019 0.0 0.0 0.0676019 0.0 0.0 0.0676019 0.019047 -0.0029121 -0.0215268 0.0 0.0 0.0215268 0.0 0.0 0.0215268 0.041067700000000006 0.987157 -2.16943e-18 0.0196905 -0.000826952 0.0 0.0911427 0.954526 -0.0689676 -0.0328275 -0.0105622 0.122437 -0.0298368 -0.0162593 0.125145 -0.0251601 -0.00710805 -0.148744 0.132025 0.112444 -0.0968113 0.124794 0.126215 -0.102445 0.067514…
885.0 0.0391231 0.960834 -0.0439596 0.0 0.0 0.0439596 0.0 0.0 0.0439596 -0.117682 0.0151548 0.132561 0.0 0.0 -0.132561 0.0 0.0 -0.132561 0.019433400000000003 0.98781 -2.16943e-18 -0.12134 0.00222447 0.0 0.0891081 0.951475 -0.114742 0.00215361 0.0219785 0.100662 0.00123059 0.0240755 0.0994881 0.0114631 -0.00363304 -0.0323305 0.0138108 0.013086 0.00543264 0.0140927 0.0125441 0.00569309 0.0726777600…
888.0 0.06822 0.9566 -0.0768107 0.0 0.0 0.0768107 0.0 0.0 0.0768107 -0.0725371 0.0117748 0.0821001 0.0 0.0 -0.0821001 0.0 0.0 -0.0821001 0.049489200000000004 0.986765 -2.16943e-18 -0.0750643 0.00384528 0.0 0.0785624 0.954762 -0.0845464 -0.0115831 0.0111353 0.0950463 -0.0116464 0.0112715 0.0949733 0.00557543 -0.00165783 -0.0155368 0.00648289 0.00652943 0.00252455 0.00650683 0.00648352 0.00254656 0…
889.0 0.117508 0.947174 -0.132881 0.0 0.0 0.132881 0.0 0.0 0.132881 0.0318334 -0.00701817 -0.0364187 0.0 0.0 0.0364187 0.0 0.0 0.0364187 0.1006538 0.982703 -2.16943e-18 0.0331498 -0.00356907 0.0 0.0930059 0.952396 -0.0966226 -0.0129989 0.00439515 0.115158 -0.0125546 0.00339564 0.115786 -0.0374485 -0.00468925 -0.125158 0.145654 0.0653857 -0.0851578 0.146232 0.0643546 -0.0851413 0.07334895 0.984664…
892.0 0.0249172 0.962548 -0.0279733 0.0 0.0 0.0279733 0.0 0.0 0.0279733 0.00619824 -0.000697665 -0.00696848 0.0 0.0 0.00696848 0.0 0.0 0.00696848 0.004798900000000009 0.987961 -2.16943e-18 0.00637963 -1.49555e-05 0.0 0.0804 0.954097 -0.0908311 -0.00880393 0.0136831 0.0960037 -0.00891519 0.0139267 0.0958715 0.00679321 -0.00219371 -0.0209836 0.00966287 0.00877013 0.00255079 0.00970296 0.00869326 0.…
894.0 0.0789633 0.954789 -0.0889827 0.0 0.0 0.0889827 0.0 0.0 0.0889827 0.109904 -0.0192162 -0.124649 0.0 0.0 0.124649 0.0 0.0 0.124649 0.0606143 0.986127 -2.16943e-18 0.113887 -0.00722483 0.0 0.0744358 0.956024 -0.0723658 -0.0168954 0.00587816 0.0934352 -0.0171965 0.00651499 0.0930994 0.0027679 -0.000926478 -0.00943934 0.00470514 0.00396572 0.000768416 0.00478006 0.00382203 0.000836311 0.0535243…
897.0 -0.0166911 0.96625 0.0186999 0.0 0.0 -0.0186999 0.0 0.0 -0.0186999 0.145018 -0.00949968 -0.162363 0.0 0.0 0.162363 0.0 0.0 0.162363 -0.03791699999999999 0.987064 -2.16943e-18 0.148497 0.00658704 0.0 0.0828552 0.958338 -0.0245423 -0.0498198 -0.0488398 0.133253 -0.0488718 -0.0503913 0.133857 0.00610162 -0.00396328 -0.0614758 0.011694 0.0907615 -0.0409703 0.0135736 0.0871517 -0.0392431 0.05425…
906.0 0.0988363 0.951082 -0.111568 0.0 0.0 0.111568 0.0 0.0 0.111568 0.0968864 -0.0192047 -0.110349 0.0 0.0 0.110349 0.0 0.0 0.110349 0.08123353 0.984585 -2.16943e-18 0.100651 -0.00867128 0.0 0.0948958 0.949232 -0.136088 0.0135059 0.0304342 0.1022 0.0132944 0.0309285 0.101917 0.0132005 -0.00343465 -0.0256133 0.00613956 0.00983029 0.00964323 0.00616726 0.00977716 0.00966756 0.08105187 0.984733 -2.…
908.0 0.0622395 0.95755 -0.0700454 0.0 0.0 0.0700454 0.0 0.0 0.0700454 0.123288 -0.0191579 -0.139392 0.0 0.0 0.139392 0.0 0.0 0.139392 0.043302600000000004 0.987061 -2.16943e-18 0.127488 -0.00566627 0.0 0.0794196 0.954546 -0.0863814 -0.011406 0.0126375 0.095202 -0.00902862 0.00761196 0.0977828 0.00154672 -2.46785e-06 0.00182189 -0.00184099 -0.00382726 0.00384357 -0.00349461 -0.000723693 0.0028017…
911.0 0.0652154 0.957082 -0.073411 0.0 0.0 0.073411 0.0 0.0 0.073411 -0.0583973 0.00927585 0.0660601 0.0 0.0 -0.0660601 0.0 0.0 -0.0660601 0.046380500000000005 0.986919 -2.16943e-18 -0.060409 0.00288866 0.0 0.124687 0.948336 -0.0916614 -0.052982 -0.00283807 0.152397 -0.0503692 -0.00784333 0.155045 0.0495057 0.00437927 0.173119 -0.250845 0.00788821 0.0742984 -0.246123 -0.00118849 0.0787451 0.09936…
922.0 0.117327 0.947214 -0.132674 0.0 0.0 0.132674 0.0 0.0 0.132674 -0.0427445 0.00941441 0.0488992 0.0 0.0 -0.0488992 0.0 0.0 -0.0488992 0.10046530000000001 0.982724 -2.16943e-18 -0.044511 0.00478296 0.0 0.0820294 0.953501 -0.0965461 -0.00626309 0.0164015 0.0964596 -0.00599173 0.0157996 0.0967901 0.00785663 -0.00250882 -0.0235724 0.0109035 0.00920479 0.00346389 0.0108242 0.00935731 0.003391 0.06…
924.0 0.0622338 0.957551 -0.070039 0.0 0.0 0.070039 0.0 0.0 0.070039 -0.0610941 0.00949312 0.0690741 0.0 0.0 -0.0690741 0.0 0.0 -0.0690741 0.0432967 0.987061 -2.16943e-18 -0.0631751 0.00280745 0.0 0.126793 0.935718 -0.25086 0.0717728 0.0764995 0.109309 0.0734005 0.0733418 0.112048 -0.00283187 -0.00662609 -0.142253 0.25138 -0.186568 0.0796068 0.268149 -0.219102 0.0982062 0.1270406 0.979667 -2.1694…
926.0 0.00789794 0.964299 -0.00885845 0.0 0.0 0.00885845 0.0 0.0 0.00885845 0.0343964 -0.00320714 -0.0385947 0.0 0.0 0.0385947 0.0 0.0 0.0385947 -0.012700000000000003 0.987835 -2.16943e-18 0.0353285 0.000592534 0.0 0.0714086 0.956666 -0.0659346 -0.0183976 3.41259e-05 0.0943494 -0.0192292 0.00174366 0.0934716 0.000614786 0.00085437 0.0131612 -0.0156531 0.00146528 0.0010303 -0.0155942 0.00135208 0.…
928.0 -0.0547459 0.967931 0.0612598 0.0 0.0 -0.0612598 0.0 0.0 -0.0612598 0.282669 -0.00646115 -0.315884 0.0 0.0 0.315884 0.0 0.0 0.315884 -0.07679399999999999 0.98451 -2.16943e-18 0.288101 0.025096 0.0 0.0636893 0.959343 -0.0395398 -0.0299812 -0.00889681 0.0884702 -0.0301982 -0.0084804 0.0882716 -0.00266656 0.000855685 0.0093861 -0.00402712 -0.00545608 9.75052e-05 -0.00452554 -0.00449851 -0.0003…
931.0 -0.0359173 0.967302 0.0402123 0.0 0.0 -0.0402123 0.0 0.0 -0.0402123 0.259182 -0.0113857 -0.28984 0.0 0.0 0.28984 0.0 0.0 0.28984 -0.05758200000000001 0.98598 -2.16943e-18 0.264774 0.0174583 0.0 0.0773408 0.956639 -0.0622178 -0.024946 -0.00189321 0.0957437 -0.0224008 -0.00705268 0.101754 -0.0378201 -0.00948581 -0.18862 0.228207 0.0383886 -0.0717828 0.153837 0.182285 -0.147691 0.0548527000000…
943.0 0.0406966 0.96063 -0.0457321 0.0 0.0 0.0457321 0.0 0.0 0.0457321 0.0149553 -0.00195286 -0.01685 0.0 0.0 0.01685 0.0 0.0 0.01685 0.021055900000000002 0.987779 -2.16943e-18 0.0154231 -0.000310095 0.0 0.100255 0.947142 -0.155937 0.0260785 0.0348229 0.105087 0.026017 0.0349679 0.105003 0.00232836 -0.00436387 -0.0560459 0.0591728 -0.00431603 0.00118762 0.059168 -0.00430674 0.00118358 0.088977300…
944.0 0.00954229 0.964144 -0.0107037 0.0 0.0 0.0107037 0.0 0.0 0.0107037 0.0363783 -0.00345966 -0.0408257 0.0 0.0 0.0408257 0.0 0.0 0.0408257 -0.01101089999999999 0.987862 -2.16943e-18 0.0373718 0.000557828 0.0 0.0701651 0.956931 -0.0644037 -0.0176 -0.000505051 0.0925605 -0.0190483 0.00248258 0.0910216 0.000949066 0.0010536 0.0163047 -0.0174327 -0.00238597 0.00351584 -0.0177625 -0.00175257 0.0032…
951.0 0.124309 0.945647 -0.140668 0.0 0.0 0.140668 0.0 0.0 0.140668 -0.120112 0.027463 0.137653 0.0 0.0 -0.137653 0.0 0.0 -0.137653 0.1077391 0.981913 -2.16943e-18 -0.125189 0.0144655 0.0 0.0929948 0.951082 -0.114424 -0.000590766 0.017204 0.107719 0.000686436 0.0143397 0.109385 -0.0126106 -0.00276578 -0.056398 0.0589102 0.0320956 -0.0337448 0.0585984 0.0327794 -0.0345925 0.076072069 0.984822 -2.1…
952.0 -0.0158149 0.966192 0.0177189 0.0 0.0 -0.0177189 0.0 0.0 -0.0177189 0.205976 -0.0136958 -0.230626 0.0 0.0 0.230626 0.0 0.0 0.230626 -0.03702 0.987104 -2.16943e-18 0.21094 0.00914955 0.0 0.0749694 0.955965 -0.0730028 -0.0164741 0.00602475 0.0935041 -0.0168588 0.006839 0.0930746 0.00297644 -0.000909548 -0.00891065 0.00390508 0.00392367 0.00108205 0.00399016 0.00376019 0.00116111 0.05413650000…
954.0 0.0765726 0.955203 -0.086272 0.0 0.0 0.086272 0.0 0.0 0.086272 -0.130933 0.0225276 0.14843 0.0 0.0 -0.14843 0.0 0.0 -0.14843 0.058137400000000006 0.986281 -2.16943e-18 -0.135638 0.00823557 0.0 0.10017 0.947043 -0.15722 0.0276521 0.0342169 0.105402 0.0274607 0.0346683 0.105142 0.00471739 -0.00361289 -0.0423963 0.0433666 -0.00750892 0.00653742 0.0433248 -0.00742877 0.0064993 0.0891249 0.98420…
955.0 -0.00920713 0.965728 0.0103185 0.0 0.0 -0.0103185 0.0 0.0 -0.0103185 0.0826149 -0.00610766 -0.0925502 0.0 0.0 0.0925502 0.0 0.0 0.0925502 -0.03025 0.987372 -2.16943e-18 0.0846751 0.00304517 0.0 0.0696942 0.96131 0.0036474 -0.0592852 -0.0598417 0.125531 -0.059874 -0.0588557 0.125045 0.0232358 -0.00205586 0.00147385 -0.0296574 -0.00038523 0.0285763 -0.0287049 -0.00230911 0.0300843 0.0386827 0…
957.0 0.0517547 0.959115 -0.0582017 0.0 0.0 0.0582017 0.0 0.0 0.0582017 -0.0298247 0.0042734 0.0336608 0.0 0.0 -0.0336608 0.0 0.0 -0.0336608 0.032467800000000005 0.987478 -2.16943e-18 -0.0308001 0.0010036 0.0 0.0969444 0.947498 -0.156832 0.0352564 0.0260442 0.105583 0.0371369 0.0218044 0.107943 0.0187431 0.0044734 0.0836744 -0.0840124 -0.0537423 0.0540813 -0.0799187 -0.0616017 0.0578433 0.0866526…
959.0 0.0165953 0.963445 -0.018622 0.0 0.0 0.018622 0.0 0.0 0.018622 0.0828175 -0.00853835 -0.0930151 0.0 0.0 0.0930151 0.0 0.0 0.0930151 -0.0037621999999999933 0.987941 -2.16943e-18 0.0851533 0.000596681 0.0 0.0869967 0.952768 -0.0997897 -0.00442249 0.0082628 0.10453 -0.00669804 0.0130318 0.10268 -0.0374796 -0.0106265 -0.19774 0.192223 0.124105 -0.111554 0.171247 0.164672 -0.133263 0.06864842 0.…
961.0 0.131192 0.944044 -0.148563 0.0 0.0 0.148563 0.0 0.0 0.148563 -0.0951441 0.0225462 0.10924 0.0 0.0 -0.10924 0.0 0.0 -0.10924 0.114916 0.981055 -2.16943e-18 -0.0992544 0.0122636 0.0 0.0629878 0.957692 -0.0616937 -0.00885855 -0.00669439 0.0865139 -0.00938826 -0.00572536 0.086534 0.0155656 0.0135856 0.208143 -0.165219 -0.149363 0.110774 -0.149297 -0.179531 0.122658 0.0423643 0.986523 -2.16943e…
962.0 0.158452 0.93713 -0.179984 0.0 0.0 0.179984 0.0 0.0 0.179984 -0.210101 0.0568144 0.243158 0.0 0.0 -0.243158 0.0 0.0 -0.243158 0.1434047 0.977079 -2.16943e-18 -0.219965 0.034225 0.0 0.0840118 0.95336 -0.0973448 -0.00504695 0.0133919 0.0990533 -0.00539564 0.0141545 0.09864 0.00662174 -0.00021024 0.00645853 -0.0148842 -0.000184779 0.00860102 -0.01499 1.89369e-05 0.0084985 0.06574207 0.985554 -…
964.0 0.101916 0.950466 -0.115077 0.0 0.0 0.115077 0.0 0.0 0.115077 -0.150275 0.0303355 0.171275 0.0 0.0 -0.171275 0.0 0.0 -0.171275 0.08443307 0.984304 -2.16943e-18 -0.156176 0.0140069 0.0 0.100363 0.94825 -0.142482 0.0130309 0.0347214 0.104782 0.0140945 0.0322233 0.106217 0.0132356 -0.00472559 -0.0412883 0.018988 0.0171416 0.00515847 0.0185798 0.0179269 0.00477694 0.0868739 0.984323 -2.16943e-1…
974.0 0.106617 0.949504 -0.120438 0.0 0.0 0.120438 0.0 0.0 0.120438 -0.119068 0.024701 0.135856 0.0 0.0 -0.135856 0.0 0.0 -0.135856 0.0893208 0.983852 -2.16943e-18 -0.123818 0.0117744 0.0 0.0889162 0.949222 -0.146185 0.0424127 0.00908945 0.104054 0.041773 0.0103679 0.103488 0.000693536 0.0106037 0.137196 -0.101128 -0.0891685 0.0572245 -0.101919 -0.0875703 0.0559706 0.07849999 0.985268 -2.16943e-1…
976.0 0.053175 0.958911 -0.059805 0.0 0.0 0.059805 0.0 0.0 0.059805 0.0495701 -0.00718372 -0.0559588 0.0 0.0 0.0559588 0.0 0.0 0.0559588 0.0339348 0.987429 -2.16943e-18 0.0512004 -0.00175051 0.0 0.0864788 0.952365 -0.106895 -0.00156693 0.0200073 0.0985069 -0.00162651 0.0201404 0.0984334 0.0102883 -0.00307929 -0.0272368 0.0111312 0.0105633 0.00554199 0.0111457 0.0105354 0.00555593 0.06923707 0.985…
978.0 0.122127 0.946143 -0.138168 0.0 0.0 0.138168 0.0 0.0 0.138168 -0.110213 0.02491 0.126238 0.0 0.0 -0.126238 0.0 0.0 -0.126238 0.1054651 0.982172 -2.16943e-18 -0.114839 0.0129788 0.0 0.0745597 0.951208 -0.136613 0.0441781 0.0182812 0.0816692 0.0425684 0.0215163 0.0821664 -0.0326752 0.00353965 -0.00167662 0.109022 -0.130602 0.0298713 0.0894569 -0.0923653 0.00708926 0.0643356 0.98636 -2.16943e-…
983.0 0.0866729 0.953406 -0.0977335 0.0 0.0 0.0977335 0.0 0.0 0.0977335 -0.0288261 0.00530049 0.0327448 0.0 0.0 -0.0327448 0.0 0.0 -0.0327448 0.06860723 0.985585 -2.16943e-18 -0.0299 0.00215967 0.0 0.147722 0.939056 -0.170267 -0.0163621 0.0328928 0.163725 -0.0169543 0.0341651 0.16308 0.0438147 0.0012626 0.116126 -0.140972 -0.0701566 0.0953723 -0.141813 -0.0685054 0.094356 0.13129760000000001 0.97…
984.0 0.091955 0.952418 -0.103737 0.0 0.0 0.103737 0.0 0.0 0.103737 -0.0874368 0.016621 0.0994347 0.0 0.0 -0.0994347 0.0 0.0 -0.0994347 0.07408793 0.985173 -2.16943e-18 -0.090755 0.00710314 0.0 0.0830384 0.952954 -0.102066 -0.00138678 0.0146129 0.0988611 -0.00180378 0.0155174 0.0983822 0.00815182 -0.000363116 0.00674385 -0.0192789 0.0040579 0.00866251 -0.0190671 0.00366022 0.00879677 0.06545428 0…
987.0 0.0200394 0.963083 -0.0224909 0.0 0.0 0.0224909 0.0 0.0 0.0224909 0.0939744 -0.0100562 -0.105589 0.0 0.0 0.105589 0.0 0.0 0.105589 -0.00022020000000000373 0.987959 -2.16943e-18 0.0966661 0.000303347 0.0 0.0862886 0.952387 -0.106801 9.54882e-05 0.0164745 0.100283 -0.00315223 0.0237789 0.0962256 0.0101416 -0.00315016 -0.0284847 0.0122525 0.011321 0.00491038 0.0131262 0.00964169 0.005716 0.069…
988.0 -0.02257 0.966616 0.0252806 0.0 0.0 -0.0252806 0.0 0.0 -0.0252806 0.0500362 -0.00294717 -0.0559979 0.0 0.0 0.0559979 0.0 0.0 0.0559979 -0.043935 0.986778 -2.16943e-18 0.0511997 0.00260881 0.0 0.0758162 0.952211 -0.123949 0.0395428 0.000301967 0.0921592 0.0372818 0.00465201 0.0920661 0.00678651 0.0162787 0.227229 -0.201956 -0.0955474 0.0765528 -0.213328 -0.0726435 0.0587462 0.0638531 0.98634…
989.0 0.0795682 0.954683 -0.0896688 0.0 0.0 0.0896688 0.0 0.0 0.0896688 -0.0185875 0.00326309 0.0210837 0.0 0.0 -0.0210837 0.0 0.0 -0.0210837 0.06124110000000001 0.986087 -2.16943e-18 -0.0192626 0.00123526 0.0 0.079431 0.951441 -0.130134 0.0416699 0.000550423 0.0979692 0.0423892 -0.000989435 0.0942865 0.0365705 0.024989 0.382993 -0.392274 -0.117909 0.127155 -0.406658 -0.091276 0.120655 0.06806849…
990.0 0.0629633 0.957437 -0.0708639 0.0 0.0 0.0708639 0.0 0.0 0.0708639 -0.02732 0.00426821 0.0308925 0.0 0.0 -0.0308925 0.0 0.0 -0.0308925 0.0440512 0.987027 -2.16943e-18 -0.0282532 0.0012789 0.0 0.0791924 0.954559 -0.08643 -0.0104391 0.0111157 0.0958064 -0.0112177 0.0128082 0.0948914 0.0061927 -0.00183609 -0.0170889 0.00696038 0.00736103 0.00276693 0.00716852 0.00696104 0.00295932 0.0597572 0.9…
991.0 0.112984 0.948159 -0.127709 0.0 0.0 0.127709 0.0 0.0 0.127709 -0.0152247 0.00327404 0.017398 0.0 0.0 -0.017398 0.0 0.0 -0.017398 0.0959448 0.983198 -2.16943e-18 -0.015845 0.0016231 0.0 0.0770531 0.955017 -0.0811763 -0.0110581 0.00342386 0.0986088 -0.0111577 0.00362142 0.0985832 -0.0277961 -0.00724056 -0.138637 0.126808 0.106817 -0.0934535 0.127461 0.105638 -0.0933681 0.0571092 0.985754 -2.1…
994.0 0.11344 0.948061 -0.12823 0.0 0.0 0.12823 0.0 0.0 0.12823 -0.0997181 0.0214986 0.113966 0.0 0.0 -0.113966 0.0 0.0 -0.113966 0.09641910000000001 0.983149 -2.16943e-18 -0.103787 0.0106862 0.0 0.0777688 0.954801 -0.084178 -0.0116543 0.0107899 0.0950944 -0.0118763 0.0112695 0.0948368 0.00551265 -0.00163324 -0.0152975 0.00636374 0.00641311 0.00252175 0.00641279 0.00631922 0.00256484 0.0581036000…
1003.0 0.128553 0.944665 -0.145535 0.0 0.0 0.145535 0.0 0.0 0.145535 -0.0313348 0.00732523 0.0359515 0.0 0.0 -0.0359515 0.0 0.0 -0.0359515 0.1121643 0.98139 -2.16943e-18 -0.0326773 0.0039371 0.0 0.0655208 0.958892 -0.0430407 -0.0296227 -0.00968312 0.0921093 -0.0291425 -0.00937209 0.0916075 -0.00836741 -0.005846 -0.0953224 0.0875624 0.0484176 -0.0405035 0.0710644 0.0801242 -0.0558675 0.0415381 0.9…
1004.0 -0.0100687 0.965792 0.0112836 0.0 0.0 -0.0112836 0.0 0.0 -0.0112836 -0.0141636 0.00103336 0.0158658 0.0 0.0 -0.0158658 0.0 0.0 -0.0158658 -0.031132999999999994 0.98734 -2.16943e-18 -0.0145153 -0.00053604 0.0 0.0971978 0.952651 -0.0844746 -0.026607 -0.00424699 0.12253 -0.0254249 -0.00671563 0.124232 -0.0343211 -0.00810634 -0.178169 0.180579 0.0998777 -0.0973203 0.129733 0.197556 -0.144337 0…
1006.0 0.0655765 0.957025 -0.0738194 0.0 0.0 0.0738194 0.0 0.0 0.0738194 -0.0509893 0.00812052 0.0576838 0.0 0.0 -0.0576838 0.0 0.0 -0.0576838 0.046754000000000004 0.986901 -2.16943e-18 -0.0527483 0.00254393 0.0 0.0828619 0.953464 -0.096861 -0.00601161 0.0161967 0.096728 -0.0060269 0.0162295 0.0967103 0.00796935 -0.00255016 -0.023963 0.0110745 0.00941517 0.00347311 0.0110734 0.00941729 0.0034721 …
1007.0 0.118315 0.946996 -0.133804 0.0 0.0 0.133804 0.0 0.0 0.133804 -0.0710363 0.0157299 0.081285 0.0 0.0 -0.081285 0.0 0.0 -0.081285 0.1014942 0.982612 -2.16943e-18 -0.0739815 0.00803433 0.0 0.0952285 0.944178 -0.203242 0.0947045 0.0109405 0.105347 0.0935801 0.0131792 0.104492 -0.0560029 0.0126002 0.063508 0.143487 -0.274433 0.0717453 0.141069 -0.269868 0.070237 0.09403500000000001 0.984233 -2.…
1009.0 0.109463 0.948909 -0.123686 0.0 0.0 0.123686 0.0 0.0 0.123686 -0.103414 0.0218042 0.118076 0.0 0.0 -0.118076 0.0 0.0 -0.118076 0.09228030000000001 0.983566 -2.16943e-18 -0.107579 0.0105829 0.0 0.0599497 0.960349 -0.0273578 -0.0348926 -0.0192203 0.0915231 -0.0344763 -0.0199767 0.0918632 0.00197194 0.00243185 0.0392231 -0.0248226 -0.0381362 0.0237355 -0.0263725 -0.0351595 0.0223085 0.0344704…
1012.0 0.117776 0.947115 -0.133187 0.0 0.0 0.133187 0.0 0.0 0.133187 -0.112939 0.0249355 0.129215 0.0 0.0 -0.129215 0.0 0.0 -0.129215 0.1009328 0.982673 -2.16943e-18 -0.117613 0.0126993 0.0 0.100285 0.947334 -0.152596 0.0217445 0.035323 0.10558 0.0216205 0.0356164 0.10541 0.00304011 -0.00531366 -0.0667186 0.0646168 0.00543322 -0.00333276 0.0646361 0.00539617 -0.00331475 0.0883225 0.98418 -2.16943…
1017.0 0.174245 0.932704 -0.19831 0.0 0.0 0.19831 0.0 0.0 0.19831 -0.22863 0.0663438 0.265965 0.0 0.0 -0.265965 0.0 0.0 -0.265965 0.1599574 0.974348 -2.16943e-18 -0.23987 0.0418376 0.0 0.0765025 0.955664 -0.0760153 -0.0138983 0.00486528 0.0950925 -0.017023 0.0115717 0.0915185 0.00369195 -0.00126967 -0.0128501 0.00673183 0.00492898 0.0012619 0.00610354 0.00614453 0.000601271 0.055987800000000004 0…
1020.0 0.0285551 0.962131 -0.0320641 0.0 0.0 0.0320641 0.0 0.0 0.0320641 0.0854873 -0.00997663 -0.0961556 0.0 0.0 0.0961556 0.0 0.0 0.0961556 0.008543999999999996 0.987945 -2.16943e-18 0.0880287 -0.000566485 0.0 0.109506 0.946866 -0.144341 0.00526859 0.0288105 0.120315 0.00374058 0.0322826 0.118371 -0.00699953 -0.00710257 -0.108557 0.113764 0.0204409 -0.0256591 0.11483 0.0183948 -0.0246795 0.0947…
1022.0 0.0868052 0.953381 -0.0978838 0.0 0.0 0.0978838 0.0 0.0 0.0978838 0.0209354 -0.00385283 -0.0237821 0.0 0.0 0.0237821 0.0 0.0 0.0237821 0.06874449 0.985575 -2.16943e-18 0.0217157 -0.0015718 0.0 0.0883583 0.960451 0.026785 -0.100571 -0.0738068 0.155271 -0.0969987 -0.0798792 0.158639 -0.0533963 -0.00541955 -0.196574 0.276822 0.00145385 -0.0766834 0.275938 0.00316718 -0.0775244 0.0509688 0.981…
1027.0 -0.00897184 0.965711 0.0100549 0.0 0.0 -0.0100549 0.0 0.0 -0.0100549 0.0989937 -0.00734477 -0.110901 0.0 0.0 0.110901 0.0 0.0 0.110901 -0.030008999999999994 0.987381 -2.16943e-18 0.101465 0.00362221 0.0 0.0627209 0.959388 -0.0391558 -0.0299117 -0.00964494 0.0886852 -0.031019 -0.00711382 0.0873412 -0.00233595 0.000587116 0.00583751 -0.00210878 -0.00257046 -0.00117145 -0.00147177 -0.0037967 …
1029.0 0.101694 0.950511 -0.114825 0.0 0.0 0.114825 0.0 0.0 0.114825 -0.108011 0.0217756 0.1231 0.0 0.0 -0.1231 0.0 0.0 -0.1231 0.08420326 0.984324 -2.16943e-18 -0.11225 0.0100388 0.0 0.0916741 0.959104 0.00479177 -0.100137 -0.0359703 0.1397 -0.0960206 -0.0439543 0.144622 -0.22385 -0.0155284 -0.721656 0.837036 0.415046 -0.525562 0.885773 0.321684 -0.482074 0.0562 0.982125 -2.16943e-18 -0.0788348 …
1031.0 0.00487885 0.964575 -0.00547139 0.0 0.0 0.00547139 0.0 0.0 0.00547139 0.130591 -0.0117303 -0.146485 0.0 0.0 0.146485 0.0 0.0 0.146485 -0.015800399999999992 0.987778 -2.16943e-18 0.13408 0.00270309 0.0 0.0728738 0.954448 -0.0942831 0.00333978 0.0135309 0.0843341 0.00268197 0.0153848 0.085046 -0.0502826 -0.00557327 -0.137475 0.188686 0.0368411 -0.0810924 0.161287 0.0897432 -0.108662 0.055625…
1032.0 -0.0481011 0.967754 0.0538336 0.0 0.0 -0.0538336 0.0 0.0 -0.0538336 0.28691 -0.00869026 -0.320686 0.0 0.0 0.320686 0.0 0.0 0.320686 -0.07001899999999998 0.985075 -2.16943e-18 0.292662 0.0233048 0.0 0.103192 0.948226 -0.139594 0.0103466 0.0282311 0.111069 0.00970614 0.0296922 0.110247 0.0246195 -0.00129239 0.0244108 -0.0621981 0.0116868 0.0260922 -0.0620972 0.0114911 0.0261945 0.0889641 0.9…
1033.0 0.0832763 0.954024 -0.0938764 0.0 0.0 0.0938764 0.0 0.0 0.0938764 0.0133418 -0.00240011 -0.0151449 0.0 0.0 0.0151449 0.0 0.0 0.0151449 0.0650848 0.985833 -2.16943e-18 0.0138329 -0.00094553 0.0 0.0798836 0.954315 -0.0887032 -0.00762334 0.00807901 0.0983068 -0.00796317 0.00880532 0.0979213 0.00335619 0.00135709 0.023716 -0.0286437 -0.00167146 0.00655528 -0.0288204 -0.00133131 0.00638584 0.06…
1035.0 0.0330071 0.9616 -0.0370733 0.0 0.0 0.0370733 0.0 0.0 0.0370733 0.0365831 -0.00445521 -0.041173 0.0 0.0 0.041173 0.0 0.0 0.041173 0.013129700000000001 0.987904 -2.16943e-18 0.0376915 -0.00043137 0.0 0.0802622 0.954043 -0.0912978 -0.0075859 0.0115541 0.0973814 -0.00986174 0.0165458 0.0946657 0.00717903 -0.00229138 -0.0218052 0.00976897 0.00935478 0.00268143 0.0104555 0.00803573 0.0033138 0.…
1036.0 0.100905 0.950669 -0.113925 0.0 0.0 0.113925 0.0 0.0 0.113925 0.0719708 -0.0144423 -0.0820096 0.0 0.0 0.0820096 0.0 0.0 0.0820096 0.08338306000000001 0.984397 -2.16943e-18 0.0747874 -0.00662066 0.0 0.0685003 0.957695 -0.0553301 -0.0252231 -0.000982653 0.0915873 -0.0247033 -0.00203964 0.0921256 0.00079408 -6.35799e-05 0.000108016 -0.00161151 0.00101752 0.000487069 -0.0016455 0.00108332 0.00…
1037.0 0.0936422 0.952096 -0.105656 0.0 0.0 0.105656 0.0 0.0 0.105656 -0.0303366 0.00582708 0.034512 0.0 0.0 -0.034512 0.0 0.0 -0.034512 0.075839351 0.985034 -2.16943e-18 -0.0314947 0.00252582 0.0 0.102614 0.949077 -0.124463 0.00810115 -0.00154638 0.123075 0.0122511 -0.0094691 0.12708 0.131189 0.024396 0.562092 -0.788301 0.0517413 0.177793 -0.669523 -0.176522 0.288465 0.0866162 0.983677 -2.16943e…
1044.0 -0.0228963 0.966635 0.0256458 0.0 0.0 -0.0256458 0.0 0.0 -0.0256458 0.0187367 -0.00109674 -0.0209687 0.0 0.0 0.0209687 0.0 0.0 0.0209687 -0.044269 0.986761 -2.16943e-18 0.0191717 0.000983886 0.0 0.0904452 0.947102 -0.170491 0.0762086 -0.00892791 0.107726 0.0772548 -0.0109577 0.109058 -0.000319191 0.0282055 0.370817 -0.320374 -0.143062 0.0980001 -0.346259 -0.0932912 0.0736769 0.084841380000…
1045.0 -0.022391 0.966605 0.0250803 0.0 0.0 -0.0250803 0.0 0.0 -0.0250803 0.0104383 -0.000616922 -0.0116821 0.0 0.0 0.0116821 0.0 0.0 0.0116821 -0.043752 0.986787 -2.16943e-18 0.0106812 0.000542103 0.0 0.0619697 0.959619 -0.0368268 -0.0306511 -0.0112008 0.0885937 -0.0312715 -0.00937813 0.0875288 -0.00361012 0.00107541 0.0115673 -0.00481092 -0.00626315 -0.000509719 -0.00328772 -0.00919141 0.000910…
1049.0 0.108836 0.949041 -0.122971 0.0 0.0 0.122971 0.0 0.0 0.122971 0.0341115 -0.00716671 -0.0389418 0.0 0.0 0.0389418 0.0 0.0 0.0389418 0.0916289 0.98363 -2.16943e-18 0.0354825 -0.00346489 0.0 0.0706491 0.957106 -0.0613572 -0.0230655 0.00299372 0.0914809 -0.0218062 9.87201e-05 0.093049 0.000352217 -0.00047361 -0.0061989 0.00384308 0.00459127 -0.00223514 0.0046545 0.00302787 -0.00144235 0.048519…
1060.0 -0.00646709 0.965522 0.00724854 0.0 0.0 -0.00724854 0.0 0.0 -0.00724854 0.0417678 -0.00321682 -0.0468017 0.0 0.0 0.0468017 0.0 0.0 0.0468017 -0.027440999999999993 0.987469 -2.16943e-18 0.0428238 0.00140845 0.0 0.0909881 0.950856 -0.120598 0.00643116 0.0213878 0.102831 0.00304457 0.0291496 0.0984551 0.00911639 -0.00417262 -0.0427049 0.0262055 0.0160393 0.000457991 0.0275357 0.0134832 0.0016…
1062.0 0.059352 0.957994 -0.0667816 0.0 0.0 0.0667816 0.0 0.0 0.0667816 -0.0299564 0.0045549 0.0338523 0.0 0.0 -0.0338523 0.0 0.0 -0.0338523 0.0403173 0.987189 -2.16943e-18 -0.0309656 0.00127504 0.0 0.0751614 0.955664 -0.0759612 -0.0143305 0.00557441 0.0947691 -0.0164115 0.0100129 0.0924118 0.00310538 -0.00126331 -0.0136024 0.00729868 0.00677198 -0.000467435 0.0079698 0.00548301 0.000148753 0.054…
1064.0 0.105009 0.949836 -0.118604 0.0 0.0 0.118604 0.0 0.0 0.118604 -0.115055 0.0236485 0.131228 0.0 0.0 -0.131228 0.0 0.0 -0.131228 0.087649 0.98401 -2.16943e-18 -0.11962 0.0111539 0.0 0.0973853 0.944897 -0.188005 0.0820857 -0.00117679 0.111314 0.0829462 -0.00281803 0.112337 0.0560179 0.0188513 0.315428 -0.419958 0.0317415 0.071335 -0.243822 -0.307059 0.238071 0.0935217 0.983942 -2.16943e-18 -0…
1065.0 0.0570548 0.95834 -0.0641862 0.0 0.0 0.0641862 0.0 0.0 0.0641862 0.117094 -0.0174934 -0.132271 0.0 0.0 0.132271 0.0 0.0 0.132271 0.0379431 0.987283 -2.16943e-18 0.121004 -0.00466789 0.0 0.0670031 0.958357 -0.0491067 -0.0271678 -0.0038425 0.0901692 -0.0272406 -0.00370072 0.0901002 0.000423407 -0.000106499 -0.00102284 0.000339059 0.000474132 0.000209877 0.000332242 0.000487375 0.000203961 0.…
1067.0 0.0427094 0.960364 -0.0480004 0.0 0.0 0.0480004 0.0 0.0 0.0480004 0.00531803 -0.000706702 -0.0059936 0.0 0.0 0.0059936 0.0 0.0 0.0059936 0.023132 0.987735 -2.16943e-18 0.00548577 -0.000122745 0.0 0.0957723 0.949149 -0.136282 0.0133456 0.0295571 0.103431 0.0122598 0.0320965 0.101977 0.0152757 -0.003351 -0.0211829 -0.000801314 0.00921281 0.012771 -0.000713766 0.00904373 0.0128528 0.08186116 …
1071.0 0.074547 0.955549 -0.0839761 0.0 0.0 0.0839761 0.0 0.0 0.0839761 0.0313479 -0.00531944 -0.0355228 0.0 0.0 0.0355228 0.0 0.0 0.0355228 0.056039200000000004 0.986406 -2.16943e-18 0.0324659 -0.00189644 0.0 0.0792697 0.949595 -0.152108 0.0587444 0.0118892 0.0886679 0.0588481 0.0117786 0.0885948 -0.0324073 0.0105907 0.0864717 0.0502015 -0.198538 0.0673298 0.0431868 -0.185004 0.0603447 0.0713725…
1073.0 0.0414554 0.96053 -0.0465871 0.0 0.0 0.0465871 0.0 0.0 0.0465871 -0.0888595 0.0116806 0.100129 0.0 0.0 -0.100129 0.0 0.0 -0.100129 0.021838500000000004 0.987763 -2.16943e-18 -0.091648 0.00192105 0.0 0.110941 0.946483 -0.147169 0.00554152 0.0312556 0.120426 0.00567588 0.0309442 0.120601 -0.0117325 -0.00844325 -0.131273 0.137914 0.0314183 -0.036762 0.125493 0.0554317 -0.0496588 0.0964835 0.9…
1075.0 0.0182381 0.963274 -0.0204673 0.0 0.0 0.0204673 0.0 0.0 0.0204673 -0.0436775 0.00458455 0.049065 0.0 0.0 -0.049065 0.0 0.0 -0.049065 -0.0020729000000000025 0.987952 -2.16943e-18 -0.0449185 -0.00023186 0.0 0.0720114 0.953554 -0.107223 0.0124649 0.0252574 0.0788564 0.0169914 0.0168012 0.0814192 -0.0318892 -0.00402366 -0.0981472 0.14787 -0.0084112 -0.0370951 0.147884 -0.00855078 -0.0363499 0.…
1076.0 0.153237 0.938524 -0.173954 0.0 0.0 0.173954 0.0 0.0 0.173954 -0.181855 0.0480013 0.210129 0.0 0.0 -0.210129 0.0 0.0 -0.210129 0.137947 0.977912 -2.16943e-18 -0.190261 0.0284293 0.0 0.075967 0.949931 -0.153154 0.0614698 0.016824 0.0846829 0.0614473 0.0167076 0.0849647 -0.0217583 0.00940165 0.0821451 0.0573291 -0.227593 0.0901654 0.0511901 -0.21556 0.0827453 0.06864392 0.986304 -2.16943e-18…
1083.0 -0.189192 0.960876 0.211813 0.0 0.0 -0.211813 0.0 0.0 -0.211813 0.479394 0.0615534 -0.539981 0.0 0.0 0.539981 0.0 0.0 0.539981 -0.21268900000000002 0.962277 -2.16943e-18 0.480483 0.11628 0.0 0.0626906 0.96004 -0.0299649 -0.0291286 -0.0285473 0.09644 -0.0250708 -0.0348036 0.0996688 0.0116701 0.0138348 0.232495 -0.187962 -0.149069 0.11368 -0.152271 -0.216388 0.137518 0.0378558 0.985932 -2.16…
1085.0 0.0810465 0.954422 -0.0913459 0.0 0.0 0.0913459 0.0 0.0 0.0913459 -0.127526 0.0226081 0.144695 0.0 0.0 -0.144695 0.0 0.0 -0.144695 0.0627733 0.985988 -2.16943e-18 -0.132183 0.00869915 0.0 0.0796903 0.954407 -0.0878607 -0.0091484 0.0102518 0.0968092 -0.0113485 0.0150477 0.0942134 0.00663724 -0.00198511 -0.0184909 0.00751061 0.00814811 0.00283189 0.00812186 0.00697369 0.0033945 0.0604029 0.9…
1089.0 0.167703 0.934575 -0.190707 0.0 0.0 0.190707 0.0 0.0 0.190707 -0.265539 0.0748699 0.30823 0.0 0.0 -0.30823 0.0 0.0 -0.30823 0.15309620000000002 0.975518 -2.16943e-18 -0.278348 0.0463711 0.0 0.0795688 0.956681 -0.0579073 -0.0287534 -0.0105736 0.107209 -0.028237 -0.0112663 0.107446 -0.025309 -0.00302179 -0.0807298 0.0884131 0.056068 -0.0637966 0.0786439 0.0748059 -0.0726178 0.056078300000000…
1090.0 0.166288 0.934973 -0.189064 0.0 0.0 0.189064 0.0 0.0 0.189064 -0.205986 0.0577137 0.238993 0.0 0.0 -0.238993 0.0 0.0 -0.238993 0.1516127 0.975764 -2.16943e-18 -0.215882 0.0356003 0.0 0.0874402 0.951893 -0.111346 0.00459002 0.0138577 0.102194 0.0014651 0.0206901 0.0985991 0.00696292 -0.000376265 0.00382455 -0.0180904 0.0097624 0.00935098 -0.0194308 0.0124904 0.00701941 0.07086312 0.985291 -…
1091.0 0.097565 0.951333 -0.110121 0.0 0.0 0.110121 0.0 0.0 0.110121 -0.0274124 0.00539241 0.0312124 0.0 0.0 -0.0312124 0.0 0.0 -0.0312124 0.07991286 0.984698 -2.16943e-18 -0.028473 0.00241147 0.0 0.0647635 0.958557 -0.0485338 -0.025416 -0.00385587 0.0878597 -0.0253166 -0.0040552 0.087958 -0.00197063 0.00114009 0.0139774 -0.00628427 -0.012215 0.00452267 -0.00617623 -0.0124222 0.00462104 0.041673 …
1092.0 0.100411 0.950769 -0.113362 0.0 0.0 0.113362 0.0 0.0 0.113362 -0.0877511 0.0175575 0.0999797 0.0 0.0 -0.0999797 0.0 0.0 -0.0999797 0.08286924 0.984443 -2.16943e-18 -0.0911794 0.00802002 0.0 0.0776451 0.954942 -0.0827955 -0.0123796 0.0103627 0.0948655 -0.0121728 0.00991754 0.0951027 0.00454839 -0.00143082 -0.0137408 0.00550941 0.00710246 0.00112965 0.00544409 0.00722813 0.00106867 0.0578359…
1096.0 0.00675028 0.964405 -0.00757079 0.0 0.0 0.00757079 0.0 0.0 0.00757079 0.0352912 -0.00324475 -0.0395941 0.0 0.0 0.0395941 0.0 0.0 0.0395941 -0.013878699999999994 0.987815 -2.16943e-18 0.0362425 0.000654546 0.0 0.0717296 0.956748 -0.0657411 -0.0202677 0.00543461 0.0906265 -0.0197475 0.0013709 0.0934712 0.00144505 -0.000469426 -0.00480797 0.00234306 0.00204673 0.000418197 0.00247939 0.0017850…
1098.0 0.099607 0.950929 -0.112446 0.0 0.0 0.112446 0.0 0.0 0.112446 0.100639 -0.0200404 -0.114643 0.0 0.0 0.114643 0.0 0.0 0.114643 0.08203421 0.984516 -2.16943e-18 0.10456 -0.00910052 0.0 0.0913361 0.94826 -0.151913 0.0309894 0.0363107 0.0892519 0.036553 0.0257064 0.0959723 -0.0515397 -0.010805 -0.218531 0.285125 0.0195131 -0.0797048 0.26655 0.0553644 -0.0984668 0.08079134 0.984854 -2.16943e-18…
1100.0 0.13587 0.942922 -0.153939 0.0 0.0 0.153939 0.0 0.0 0.153939 -0.103681 0.0251585 0.119195 0.0 0.0 -0.119195 0.0 0.0 -0.119195 0.1197981 0.980438 -2.16943e-18 -0.108226 0.0139631 0.0 0.102864 0.956665 -0.00758562 -0.0921684 -0.0526805 0.158016 -0.089446 -0.0571945 0.160821 0.0929471 0.0257361 0.649106 -0.770215 -0.0883858 0.226598 -0.66235 -0.294075 0.312128 0.06811816 0.981045 -2.16943e-18…
1104.0 0.0960655 0.951627 -0.108414 0.0 0.0 0.108414 0.0 0.0 0.108414 0.0540936 -0.0105451 -0.0615716 0.0 0.0 0.0615716 0.0 0.0 0.0615716 0.07835557 0.984828 -2.16943e-18 0.0561758 -0.00466115 0.0 0.106519 0.943499 -0.19158 0.0524696 0.0410179 0.106198 0.0522135 0.0415471 0.106011 -0.065441 -0.00902686 -0.227833 0.315979 0.010717 -0.0938617 0.316007 0.0106669 -0.0938524 0.100353 0.98318 -2.16943e…
1109.0 0.0985872 0.951131 -0.111285 0.0 0.0 0.111285 0.0 0.0 0.111285 0.102486 -0.0202844 -0.11672 0.0 0.0 0.11672 0.0 0.0 0.11672 0.0809747 0.984607 -2.16943e-18 0.106465 -0.00914172 0.0 0.0640479 0.958795 -0.0447814 -0.0280075 -0.00748498 0.0902882 -0.0297114 -0.00392509 0.0884705 -0.000680619 6.88151e-05 0.000209964 0.000333909 0.000511996 -0.001048 0.000116662 0.0009296 -0.00125618 0.04032200…
1111.0 0.0781515 0.95493 -0.0880621 0.0 0.0 0.0880621 0.0 0.0 0.0880621 -0.0203722 0.00354268 0.0231017 0.0 0.0 -0.0231017 0.0 0.0 -0.0231017 0.0597731 0.98618 -2.16943e-18 -0.0211084 0.00131958 0.0 0.0771152 0.954582 -0.0893865 0.00156757 -0.000745424 0.0985867 0.000881088 0.000624116 0.0979275 0.0464882 0.0187373 0.319187 -0.306286 -0.177657 0.164934 -0.315385 -0.160158 0.156391 0.0589462000000…
1118.0 0.00280071 0.964759 -0.00314057 0.0 0.0 0.00314057 0.0 0.0 0.00314057 0.123727 -0.0108232 -0.138757 0.0 0.0 0.138757 0.0 0.0 0.138757 -0.017933699999999997 0.987732 -2.16943e-18 0.127 0.00285652 0.0 0.0816221 0.953819 -0.0934735 -0.00593665 0.0111616 0.0982943 -0.00960437 0.0192753 0.0938544 0.00765674 -0.00246227 -0.0232198 0.0109189 0.00891355 0.00350651 0.0103179 0.0100825 0.00281943 0.…
1121.0 0.0488652 0.959525 -0.0549414 0.0 0.0 0.0549414 0.0 0.0 0.0549414 -0.0165118 0.00231096 0.0186269 0.0 0.0 -0.0186269 0.0 0.0 -0.0186269 0.0294844 0.987571 -2.16943e-18 -0.0170457 0.000499793 0.0 0.0871183 0.948376 -0.161267 0.071617 -0.013336 0.112506 0.0704663 -0.00935396 0.110212 0.0593503 0.0355103 0.552609 -0.587169 -0.141698 0.175056 -0.581264 -0.153187 0.181798 0.08035808 0.985406 -2…
1123.0 -0.0150616 0.966142 0.0168755 0.0 0.0 -0.0168755 0.0 0.0 -0.0168755 0.0500123 -0.00336781 -0.0560009 0.0 0.0 0.0560009 0.0 0.0 0.0560009 -0.036248 0.987137 -2.16943e-18 0.0512226 0.0021785 0.0 0.0821952 0.953914 -0.0928487 -0.00644481 0.0105624 0.0983784 -0.00957337 0.019098 0.0933759 0.00741234 -0.00234452 -0.0220029 0.0100996 0.00856135 0.00342855 0.00954329 0.0096398 0.00282015 0.063445…
1133.0 0.166974 0.934781 -0.189861 0.0 0.0 0.189861 0.0 0.0 0.189861 -0.182556 0.0513057 0.211855 0.0 0.0 -0.211855 0.0 0.0 -0.211855 0.15233180000000002 0.975645 -2.16943e-18 -0.191344 0.0317102 0.0 0.0856351 0.953614 -0.0903393 -0.0131371 0.00891938 0.099044 -0.0107116 0.0041711 0.106394 -0.0368573 -0.0118896 -0.216037 0.16203 0.218994 -0.160588 0.151002 0.240404 -0.172117 0.06598123 0.985239 -…
1150.0 0.181813 0.930472 -0.207125 0.0 0.0 0.207125 0.0 0.0 0.207125 -0.191893 0.0575223 0.22381 0.0 0.0 -0.22381 0.0 0.0 -0.22381 0.1679015 0.972927 -2.16943e-18 -0.201533 0.0369844 0.0 0.0878428 0.951391 -0.116986 0.00831316 0.0173807 0.0999464 0.00782734 0.0181636 0.099919 -0.00621326 -0.00158507 -0.0315992 0.0242796 0.0319521 -0.019722 0.0240099 0.0324767 -0.0200271 0.07214784 0.985243 -2.169…
1152.0 0.0606713 0.957792 -0.0682727 0.0 0.0 0.0682727 0.0 0.0 0.0682727 0.00700462 -0.00107575 -0.00791739 0.0 0.0 0.00791739 0.0 0.0 0.00791739 0.0416812 0.987132 -2.16943e-18 0.00724179 -0.000309004 0.0 0.0738033 0.956764 -0.0623151 -0.021018 -0.00628067 0.0997423 -0.0215734 -0.00502812 0.0956586 -0.0337565 -0.00258646 -0.0828974 0.101316 0.0554524 -0.0743359 0.065388 0.123465 -0.100707 0.0515…
1154.0 0.0644135 0.957209 -0.0725039 0.0 0.0 0.0725039 0.0 0.0 0.0725039 -0.0275018 0.00434282 0.031106 0.0 0.0 -0.031106 0.0 0.0 -0.031106 0.04555100000000001 0.986958 -2.16943e-18 -0.0284463 0.0013344 0.0 0.100459 0.947687 -0.147616 0.0166105 0.0346118 0.106445 0.0164787 0.0349228 0.106266 0.0122094 -0.00486112 -0.0445322 0.0242614 0.0160238 0.00424681 0.0243111 0.0159282 0.00429334 0.0876024 0…
1156.0 0.0100829 0.964092 -0.0113104 0.0 0.0 0.0113104 0.0 0.0 0.0113104 0.184616 -0.0176704 -0.207198 0.0 0.0 0.207198 0.0 0.0 0.207198 -0.010455499999999993 0.98787 -2.16943e-18 0.18967 0.002716 0.0 0.0699417 0.953212 -0.117308 0.0356535 0.00760968 0.0799193 0.0347061 0.0105192 0.0821168 -0.0274609 0.00873843 0.0814063 -0.00412529 -0.0961204 0.0245053 0.00308301 -0.109002 0.0246184 0.0575565000…
1159.0 0.0700517 0.9563 -0.0788843 0.0 0.0 0.0788843 0.0 0.0 0.0788843 -0.0477234 0.00784843 0.0540333 0.0 0.0 -0.0540333 0.0 0.0 -0.0540333 0.051384900000000004 0.986666 -2.16943e-18 -0.0493974 0.00263316 0.0 0.117067 0.951375 -0.0618279 -0.0647647 -0.0250839 0.15718 -0.0580415 -0.037488 0.162964 0.0172411 0.010564 0.202727 -0.145672 -0.180375 0.127822 -0.165019 -0.143036 0.108231 0.0885781 0.98…
1161.0 -0.00542193 0.965441 0.00607737 0.0 0.0 -0.00607737 0.0 0.0 -0.00607737 0.125063 -0.00977931 -0.140149 0.0 0.0 0.140149 0.0 0.0 0.140149 -0.02636999999999999 0.987504 -2.16943e-18 0.128242 0.00406744 0.0 0.0606274 0.96047 -0.0263759 -0.0354637 -0.0203871 0.0918511 -0.0330126 -0.0229838 0.0924249 0.00138024 0.00335935 0.0534283 -0.0394773 -0.0380973 0.0245571 -0.0287516 -0.0586394 0.0339624…
1168.0 0.160779 0.936498 -0.182679 0.0 0.0 0.182679 0.0 0.0 0.182679 -0.195134 0.0533316 0.226002 0.0 0.0 -0.226002 0.0 0.0 -0.226002 0.1458414 0.976697 -2.16943e-18 -0.204358 0.0323609 0.0 0.0738695 0.956372 -0.0687551 -0.0185252 0.00384369 0.0934888 -0.019396 0.0056726 0.0925307 0.0023871 -0.000864387 -0.00911829 0.00469055 0.00422733 0.000200167 0.00490676 0.00381198 0.000399688 0.052541000000…
1169.0 0.100812 0.950688 -0.11382 0.0 0.0 0.11382 0.0 0.0 0.11382 -0.143131 0.0287062 0.163092 0.0 0.0 -0.163092 0.0 0.0 -0.163092 0.08328664000000001 0.984406 -2.16943e-18 -0.148731 0.0131508 0.0 0.0991533 0.948009 -0.146179 0.0177089 0.0336981 0.104823 0.0173876 0.034457 0.104386 0.00841781 -0.0047352 -0.0499499 0.0375491 0.0105217 0.00187806 0.0376195 0.0103864 0.00194323 0.0863522 0.98435 -2.…
1171.0 0.0189669 0.963197 -0.0212859 0.0 0.0 0.0212859 0.0 0.0 0.0212859 -0.0853058 0.00902462 0.0958364 0.0 0.0 -0.0958364 0.0 0.0 -0.0958364 -0.0013234000000000024 0.987955 -2.16943e-18 -0.0877375 -0.000381052 0.0 0.0734355 0.956505 -0.0673783 -0.0189654 0.00271953 0.0936763 -0.0204968 0.00593037 0.0919967 0.00243089 -0.000856618 -0.00899251 0.00459208 0.0040573 0.000343355 0.00493017 0.0034080…
1173.0 0.101688 0.950512 -0.114817 0.0 0.0 0.114817 0.0 0.0 0.114817 -0.111037 0.0223846 0.126547 0.0 0.0 -0.126547 0.0 0.0 -0.126547 0.0841964 0.984325 -2.16943e-18 -0.115393 0.0103191 0.0 0.0628927 0.959063 -0.042274 -0.0293988 -0.00705084 0.0887762 -0.0296168 -0.00704077 0.088891 -0.000845298 0.000172484 0.0015152 -0.000281643 -0.000619969 -0.000613079 -0.000353003 -0.00048221 -0.00067901 0.03…
1175.0 0.149965 0.939381 -0.170175 0.0 0.0 0.170175 0.0 0.0 0.170175 -0.133162 0.0346108 0.153713 0.0 0.0 -0.153713 0.0 0.0 -0.153713 0.1345243 0.978416 -2.16943e-18 -0.139257 0.0202704 0.0 0.0924805 0.950162 -0.127631 0.00909966 0.0277156 0.100868 0.00906955 0.0277849 0.100828 0.00794263 -0.00414126 -0.0435802 0.0294252 0.0143388 -0.000184412 0.0294342 0.0143217 -0.000177674 0.07765419 0.98496 -…
1178.0 -0.0359319 0.967303 0.0402285 0.0 0.0 -0.0402285 0.0 0.0 -0.0402285 0.143794 -0.00631442 -0.160803 0.0 0.0 0.160803 0.0 0.0 0.160803 -0.057595999999999994 0.985979 -2.16943e-18 0.146896 0.00968821 0.0 0.0939406 0.949775 -0.13174 0.0125277 0.0276538 0.10161 0.0113409 0.0304183 0.100032 0.0105843 -0.00353724 -0.0313253 0.0145717 0.0115062 0.00524629 0.0148308 0.0110079 0.00548576 0.07968603 …
1179.0 -0.0106116 0.965831 0.0118918 0.0 0.0 -0.0118918 0.0 0.0 -0.0118918 0.124562 -0.00901174 -0.139526 0.0 0.0 0.139526 0.0 0.0 0.139526 -0.031689999999999996 0.987319 -2.16943e-18 0.127646 0.00479162 0.0 0.068983 0.957862 -0.0538906 -0.0245714 -0.00464081 0.0928829 -0.0263066 4.02696e-05 0.0902092 -0.000231717 0.000123368 0.00157796 -0.00208772 0.00128647 -0.000751387 -0.00258632 0.00224737 -…
1183.0 0.0371644 0.961084 -0.0417535 0.0 0.0 0.0417535 0.0 0.0 0.0417535 -0.0941353 0.0119115 0.106008 0.0 0.0 -0.106008 0.0 0.0 -0.106008 0.017414000000000006 0.987845 -2.16943e-18 -0.0970375 0.00156481 0.0 0.0922631 0.9579 -0.0113614 -0.079431 -0.044154 0.142416 -0.0742944 -0.0527426 0.146237 0.0515318 0.00517513 0.187629 -0.20423 -0.118586 0.140207 -0.209262 -0.108864 0.134973 0.05970200000000…
1185.0 -0.108115 0.967559 0.120895 0.0 0.0 -0.120895 0.0 0.0 -0.120895 0.348467 0.012823 -0.389575 0.0 0.0 0.389575 0.0 0.0 0.389575 -0.131011 0.978154 -2.16943e-18 0.352835 0.052072 0.0 0.101778 0.94468 -0.18841 0.0602142 0.0350257 0.103224 0.0609228 0.0333463 0.104194 -0.0467482 -0.000863822 -0.0911442 0.187572 -0.064513 -0.0319405 0.188374 -0.0660562 -0.0311959 0.0963222 0.983984 -2.16943e-18 …
1189.0 0.0883465 0.953096 -0.0996349 0.0 0.0 0.0996349 0.0 0.0 0.0996349 -0.0724665 0.0134675 0.0823466 0.0 0.0 -0.0823466 0.0 0.0 -0.0823466 0.07034335 0.985458 -2.16943e-18 -0.0751821 0.0055741 0.0 0.0761225 0.955448 -0.0780112 -0.0141567 0.00785825 0.0943616 -0.0146412 0.00889404 0.0938105 0.00411186 -0.00119914 -0.0113402 0.00457731 0.00497895 0.00178487 0.00466516 0.00481026 0.0018653 0.0558…
1191.0 0.079461 0.954701 -0.0895473 0.0 0.0 0.0895473 0.0 0.0 0.0895473 0.077675 -0.0136264 -0.0881046 0.0 0.0 0.0881046 0.0 0.0 0.0881046 0.06113010000000001 0.986094 -2.16943e-18 0.0804952 -0.00515213 0.0 0.108536 0.94668 -0.149257 0.011281 0.0307167 0.117314 0.0111107 0.0311111 0.117091 0.0338163 -0.000791558 0.0493853 -0.0971219 0.00601321 0.0417159 -0.0972825 0.00632229 0.0415586 0.0948909 0…
1193.0 0.0986571 0.951118 -0.111364 0.0 0.0 0.111364 0.0 0.0 0.111364 -0.135845 0.0268981 0.154714 0.0 0.0 -0.154714 0.0 0.0 -0.154714 0.08104736 0.984601 -2.16943e-18 -0.141121 0.0121287 0.0 0.0609751 0.960202 -0.0289885 -0.0349119 -0.0170029 0.0909556 -0.0346601 -0.0174638 0.0911649 0.00239684 0.00115333 0.0202515 -0.0125941 -0.0233269 0.01567 -0.013289 -0.0219927 0.0150309 0.0356109 0.986025 -…
1199.0 0.00630945 0.964446 -0.00707622 0.0 0.0 0.00707622 0.0 0.0 0.00707622 -0.0194298 0.00177672 0.0217978 0.0 0.0 -0.0217978 0.0 0.0 -0.0217978 -0.014331399999999994 0.987806 -2.16943e-18 -0.0199524 -0.000370216 0.0 0.0851691 0.952582 -0.104971 -0.0012845 0.0168591 0.0994479 -0.0034768 0.021773 0.0967261 0.00974521 -0.0030563 -0.0278621 0.0121218 0.0112291 0.00451013 0.0127656 0.00999157 0.005…
1202.0 0.104379 0.949965 -0.117885 0.0 0.0 0.117885 0.0 0.0 0.117885 -0.0854092 0.0174911 0.0974006 0.0 0.0 -0.0974006 0.0 0.0 -0.0974006 0.08699370000000001 0.984071 -2.16943e-18 -0.0887911 0.00821486 0.0 0.0973305 0.94849 -0.141679 0.015079 0.0323472 0.104304 0.0149077 0.0327496 0.104073 0.0168085 -0.00341112 -0.0188561 -0.0056412 0.0101134 0.0143831 -0.00562632 0.0100846 0.0143975 0.08396911 0…
1203.0 0.123939 0.945731 -0.140245 0.0 0.0 0.140245 0.0 0.0 0.140245 -0.086427 0.0197227 0.0990395 0.0 0.0 -0.0990395 0.0 0.0 -0.0990395 0.10735420000000001 0.981957 -2.16943e-18 -0.0900759 0.0103696 0.0 0.110173 0.95087 -0.0849869 -0.0293535 -0.0280502 0.14743 -0.0295724 -0.0275532 0.147573 0.072366 0.0240931 0.509216 -0.538969 -0.185552 0.222475 -0.476238 -0.305758 0.277692 0.08677270000000001 …
1206.0 0.0818347 0.954282 -0.0922403 0.0 0.0 0.0922403 0.0 0.0 0.0922403 -0.0244542 0.00435786 0.0277509 0.0 0.0 -0.0277509 0.0 0.0 -0.0277509 0.0635903 0.985933 -2.16943e-18 -0.0253496 0.00169107 0.0 0.099661 0.954753 -0.0486088 -0.052333 -0.0353517 0.145166 -0.0507263 -0.0384034 0.146902 0.00540456 -0.0144264 -0.230832 0.110511 0.251814 -0.126485 0.12488 0.224216 -0.113257 0.07189444 0.982911 -…
1208.0 0.173046 0.933051 -0.196915 0.0 0.0 0.196915 0.0 0.0 0.196915 -0.20935 0.0604326 0.243438 0.0 0.0 -0.243438 0.0 0.0 -0.243438 0.1586995 0.974567 -2.16943e-18 -0.219606 0.0379877 0.0 0.0975634 0.948195 -0.147047 0.0241584 0.0269702 0.105966 0.0223373 0.0311795 0.103578 0.0174132 -4.23148e-05 0.0241751 -0.0350302 -0.0229897 0.0338625 -0.0366121 -0.019953 0.0324049 0.0853711 0.984539 -2.16943…
1209.0 0.159404 0.936872 -0.181087 0.0 0.0 0.181087 0.0 0.0 0.181087 -0.220178 0.0597998 0.254897 0.0 0.0 -0.254897 0.0 0.0 -0.254897 0.1444019 0.976924 -2.16943e-18 -0.230544 0.0361314 0.0 0.102734 0.958626 0.0257575 -0.111708 -0.0808381 0.174064 -0.110378 -0.0830008 0.175267 -0.043767 -0.00785115 -0.223963 0.315312 -0.0379668 -0.0484663 0.315873 -0.039005 -0.0482691 0.06355150000000001 0.979648…
1211.0 0.15378 0.93838 -0.174582 0.0 0.0 0.174582 0.0 0.0 0.174582 -0.13434 0.0355498 0.155253 0.0 0.0 -0.155253 0.0 0.0 -0.155253 0.1385155 0.977826 -2.16943e-18 -0.14056 0.0210931 0.0 0.0752214 0.955583 -0.0768154 -0.0142906 0.00684931 0.0943089 -0.0151608 0.00870429 0.0933241 0.00337983 -0.001146 -0.0116124 0.00576776 0.00496693 0.000877888 0.00595421 0.00460884 0.00104877 0.0548134 0.985926 -…
1216.0 0.0302302 0.961934 -0.0339485 0.0 0.0 0.0339485 0.0 0.0 0.0339485 0.114779 -0.0136143 -0.129131 0.0 0.0 0.129131 0.0 0.0 0.129131 0.010269100000000003 0.987932 -2.16943e-18 0.118216 -0.000983516 0.0 0.0929739 0.949761 -0.131954 0.0116049 0.0303788 0.100021 0.01265 0.0279419 0.101413 0.00946765 -0.00366599 -0.034718 0.0194594 0.0116914 0.00356553 0.0192027 0.012185 0.00332992 0.07875712 0.9…
1227.0 0.0738437 0.955668 -0.0831792 0.0 0.0 0.0831792 0.0 0.0 0.0831792 0.00232075 -0.000391907 -0.00262948 0.0 0.0 0.00262948 0.0 0.0 0.00262948 0.0553109 0.986448 -2.16943e-18 0.00240331 -0.000138464 0.0 0.0710122 0.957189 -0.0602801 -0.0229646 0.000631747 0.0926651 -0.0236054 0.00195343 0.0919844 0.00194792 -0.000606121 -0.0061805 0.00286878 0.00270185 0.000609498 0.00298423 0.00248027 0.0007…
1229.0 0.123357 0.945864 -0.139578 0.0 0.0 0.139578 0.0 0.0 0.139578 0.00281141 -0.000639592 -0.00322119 0.0 0.0 0.00322119 0.0 0.0 0.00322119 0.1067476 0.982027 -2.16943e-18 0.00292988 -0.00033531 0.0 0.0671541 0.955525 -0.0871527 0.0026505 0.0155492 0.0783775 0.00433903 0.00490473 0.0860863 -0.0179009 0.0029212 0.015107 0.0219746 -0.0321573 -0.00112328 0.00967527 -0.00825605 -0.0144843 0.049588…
1236.0 0.0715184 0.956058 -0.0805451 0.0 0.0 0.0805451 0.0 0.0 0.0805451 0.0744958 -0.0123785 -0.0843688 0.0 0.0 0.0843688 0.0 0.0 0.0843688 0.052903200000000004 0.986584 -2.16943e-18 0.0771233 -0.00423957 0.0 0.087 0.95212 -0.109067 -0.000557332 0.0205786 0.0990979 -0.000826863 0.0211857 0.0987603 0.0108076 -0.00322442 -0.0282813 0.0113406 0.0110806 0.00586003 0.0114114 0.0109445 0.00592503 0.06…
1245.0 0.0315436 0.961777 -0.0354263 0.0 0.0 0.0354263 0.0 0.0 0.0354263 -0.0112751 0.00135427 0.0126872 0.0 0.0 -0.0126872 0.0 0.0 -0.0126872 0.011622000000000007 0.98792 -2.16943e-18 -0.0116146 0.000113795 0.0 0.0954324 0.951168 -0.107883 -0.00619328 0.00835273 0.113133 -0.00725247 0.0104417 0.112279 -0.0388864 -0.006533 -0.15343 0.160082 0.0981931 -0.0998573 0.140672 0.13564 -0.119213 0.077153…
1253.0 0.0537511 0.958827 -0.0604553 0.0 0.0 0.0604553 0.0 0.0 0.0604553 0.00341379 -0.000496994 -0.00385413 0.0 0.0 0.00385413 0.0 0.0 0.00385413 0.034529800000000006 0.987409 -2.16943e-18 0.00352632 -0.000122858 0.0 0.0667705 0.960097 -0.0230954 -0.0431333 -0.0269942 0.103275 -0.0429422 -0.0273311 0.103421 0.0174715 -0.00338833 -0.029535 -0.002557 0.0253123 0.00677952 -0.00224001 0.0247034 0.00…
1255.0 0.0815778 0.954327 -0.0919488 0.0 0.0 0.0919488 0.0 0.0 0.0919488 -0.0199172 0.00354335 0.0226011 0.0 0.0 -0.0226011 0.0 0.0 -0.0226011 0.063324 0.985951 -2.16943e-18 -0.0206459 0.00137124 0.0 0.0983968 0.945878 -0.17603 0.0510858 0.0320802 0.102917 0.0509848 0.0323159 0.102782 -0.0262796 -0.000829351 -0.0575245 0.121627 -0.0543553 -0.00976218 0.121531 -0.0541707 -0.00984913 0.091113300000…
1257.0 0.0979756 0.951252 -0.110588 0.0 0.0 0.110588 0.0 0.0 0.110588 0.0787739 -0.0155342 -0.089702 0.0 0.0 0.089702 0.0 0.0 0.089702 0.08033936 0.984662 -2.16943e-18 0.081826 -0.00696865 0.0 0.0930838 0.956003 -0.0386523 -0.0529549 -0.0405571 0.139022 -0.0521142 -0.0423034 0.140247 -0.0168315 0.0144017 0.194427 -0.131812 -0.110588 0.0523968 -0.135787 -0.102962 0.0488052 0.06473720000000001 0.98…
1262.0 -0.0208047 0.96651 0.0233048 0.0 0.0 -0.0233048 0.0 0.0 -0.0233048 0.145664 -0.00886854 -0.163038 0.0 0.0 0.163038 0.0 0.0 0.163038 -0.042128 0.986868 -2.16943e-18 0.149083 0.00730104 0.0 0.0761022 0.955166 -0.0828127 -0.00517005 0.00135584 0.0966793 -0.00536389 0.00176797 0.0964419 0.0254239 0.0114618 0.192513 -0.183806 -0.103023 0.0943139 -0.186033 -0.0987646 0.0923974 0.0569178000000000…
1263.0 0.130089 0.944305 -0.147297 0.0 0.0 0.147297 0.0 0.0 0.147297 -0.0479613 0.0113012 0.0550504 0.0 0.0 -0.0550504 0.0 0.0 -0.0550504 0.1137657 0.981196 -2.16943e-18 -0.0500261 0.00611681 0.0 0.094104 0.949168 -0.137746 0.0161584 0.0298015 0.101838 0.0159416 0.0303078 0.101549 0.00363544 -0.00409388 -0.0493522 0.0427104 0.0106655 -0.00402378 0.0427783 0.0105352 -0.00396126 0.08064972000000001…
1264.0 0.0325217 0.961659 -0.036527 0.0 0.0 0.036527 0.0 0.0 0.036527 -0.0817468 0.0099101 0.0919972 0.0 0.0 -0.0919972 0.0 0.0 -0.0919972 0.012629600000000005 0.987909 -2.16943e-18 -0.0842185 0.000917847 0.0 0.0828155 0.95493 -0.075397 -0.0209969 -0.00156497 0.108037 -0.019653 -0.00437128 0.10947 -0.0245885 -0.00625841 -0.124809 0.115953 0.0921613 -0.0834669 0.0987563 0.125183 -0.0992347 0.06122…
1265.0 0.195112 0.926372 -0.222672 0.0 0.0 0.222672 0.0 0.0 0.222672 -0.25553 0.0809486 0.299463 0.0 0.0 -0.299463 0.0 0.0 -0.299463 0.18188100000000001 0.970249 -2.16943e-18 -0.268854 0.0536723 0.0 0.103386 0.944045 -0.193362 0.0620414 0.0367901 0.104581 0.0617537 0.0374721 0.104189 -0.0458333 -0.00189358 -0.105015 0.202315 -0.066701 -0.0306202 0.202032 -0.0661576 -0.0308758 0.098412 0.983729 -2…
1270.0 0.00690853 0.964391 -0.00774833 0.0 0.0 0.00774833 0.0 0.0 0.00774833 0.0780622 -0.00719117 -0.0875813 0.0 0.0 0.0875813 0.0 0.0 0.0875813 -0.013716199999999998 0.987817 -2.16943e-18 0.0801679 0.00143361 0.0 0.0816221 0.953649 -0.09509 -0.00683991 0.0154328 0.0965491 -0.00686383 0.0154845 0.0965212 0.00747579 -0.00245826 -0.0234618 0.0110785 0.00953781 0.00284528 0.0110846 0.00952597 0.002…
1271.0 0.00754113 0.964332 -0.0084581 0.0 0.0 0.0084581 0.0 0.0 0.0084581 0.124874 -0.011593 -0.140111 0.0 0.0 0.140111 0.0 0.0 0.140111 -0.013066499999999995 0.987829 -2.16943e-18 0.128253 0.00220243 0.0 0.0978926 0.94787 -0.150231 0.0279656 0.0238515 0.108465 0.0262382 0.0277742 0.10627 0.023861 0.00259075 0.0693924 -0.0849431 -0.0348331 0.0503843 -0.087306 -0.0302977 0.0482127 0.0862127 0.9844…
1272.0 -0.0796632 0.968153 0.0890998 0.0 0.0 -0.0890998 0.0 0.0 -0.0890998 0.294792 0.00146993 -0.329349 0.0 0.0 0.329349 0.0 0.0 0.329349 -0.102151 0.981945 -2.16943e-18 0.299537 0.0345171 0.0 0.0602745 0.960445 -0.0278117 -0.0338561 -0.0201152 0.091011 -0.0307496 -0.0221853 0.0907874 -0.00171421 0.00404315 0.0598201 -0.0412073 -0.0407732 0.0225572 -0.0302032 -0.0618628 0.0323171 0.0350689 0.986…
1275.0 0.0502485 0.95933 -0.056502 0.0 0.0 0.056502 0.0 0.0 0.056502 0.0577262 -0.00817112 -0.0651352 0.0 0.0 0.0651352 0.0 0.0 0.0651352 0.030912500000000002 0.987528 -2.16943e-18 0.059603 -0.00184071 0.0 0.0928965 0.95671 -0.0293874 -0.0601716 -0.045168 0.143152 -0.052213 -0.0584986 0.148773 -0.00263262 -0.010044 -0.183865 0.0992123 0.195848 -0.106181 0.127055 0.142378 -0.0805703 0.0634363 0.98…
1277.0 0.0941204 0.952004 -0.1062 0.0 0.0 0.1062 0.0 0.0 0.1062 0.0335338 -0.00646012 -0.0381532 0.0 0.0 0.0381532 0.0 0.0 0.0381532 0.07633578 0.984994 -2.16943e-18 0.034816 -0.00281125 0.0 0.0855264 0.952131 -0.110925 0.00491516 0.0165918 0.0994732 0.00489299 0.0166727 0.099424 -0.00813518 -0.00187691 -0.0356436 0.0328928 0.0290907 -0.0263601 0.0322477 0.0303373 -0.0270186 0.06916211 0.985466 -…
1278.0 0.152095 0.938824 -0.172635 0.0 0.0 0.172635 0.0 0.0 0.172635 -0.116492 0.0305842 0.134557 0.0 0.0 -0.134557 0.0 0.0 -0.134557 0.1367525 0.978089 -2.16943e-18 -0.121859 0.0180441 0.0 0.095286 0.948409 -0.146218 0.0231674 0.0310129 0.102089 0.0231564 0.0310389 0.102074 0.00665303 -0.00251939 -0.0248754 0.0217657 -0.00637856 0.00948892 0.0217663 -0.00637955 0.0094887 0.08312233000000001 0.98…
1279.0 0.125969 0.945265 -0.142571 0.0 0.0 0.142571 0.0 0.0 0.142571 -0.140896 0.0324977 0.161544 0.0 0.0 -0.161544 0.0 0.0 -0.161544 0.1094697 0.981711 -2.16943e-18 -0.146884 0.0172556 0.0 0.0830718 0.952121 -0.114648 0.0155226 0.00890579 0.100268 0.0153541 0.00927203 0.100074 0.0159266 0.00960037 0.152069 -0.152408 -0.0569816 0.0573439 -0.153239 -0.0553818 0.0565509 0.06796478 0.985683 -2.16943…
1285.0 0.0822887 0.954201 -0.0927556 0.0 0.0 0.0927556 0.0 0.0 0.0927556 0.130845 -0.0233869 -0.148499 0.0 0.0 0.148499 0.0 0.0 0.148499 0.064061 0.985902 -2.16943e-18 0.135644 -0.00911905 0.0 0.126417 0.951657 -0.0349885 -0.101021 -0.0328202 0.174542 -0.100032 -0.0346711 0.175538 0.089831 0.00142096 0.25823 -0.300884 -0.169325 0.216395 -0.306977 -0.157622 0.210745 0.0918685 0.979168 -2.16943e-18…
1286.0 0.0609809 0.957744 -0.0686226 0.0 0.0 0.0686226 0.0 0.0 0.0686226 0.0253985 -0.00390972 -0.0287098 0.0 0.0 0.0287098 0.0 0.0 0.0287098 0.042001300000000005 0.987118 -2.16943e-18 0.0262595 -0.00112969 0.0 0.112443 0.949512 -0.100911 -0.0297639 -0.000163189 0.136951 -0.0274517 -0.00450683 0.139141 -0.0615793 -0.0095549 -0.258202 0.267138 0.161949 -0.165659 0.188441 0.313127 -0.238449 0.09059…
1287.0 0.0737759 0.95568 -0.0831024 0.0 0.0 0.0831024 0.0 0.0 0.0831024 0.0223544 -0.00377325 -0.0253279 0.0 0.0 0.0253279 0.0 0.0 0.0253279 0.055240700000000004 0.986452 -2.16943e-18 0.0231494 -0.00133194 0.0 0.10265 0.947046 -0.153322 0.0228316 0.0290498 0.111494 0.0248821 0.024407 0.114084 0.0351735 0.0030416 0.0971323 -0.135233 -0.021593 0.0596768 -0.132585 -0.0266757 0.0621249 0.0906873 0.98…
1296.0 0.12073 0.946457 -0.136569 0.0 0.0 0.136569 0.0 0.0 0.136569 -0.093251 0.0209195 0.10677 0.0 0.0 -0.10677 0.0 0.0 -0.10677 0.1040098 0.982336 -2.16943e-18 -0.0971476 0.0108219 0.0 0.0966977 0.948656 -0.140776 0.0155123 0.0315455 0.10377 0.0149867 0.0327801 0.103061 0.0147193 -0.00343758 -0.0228818 0.00178956 0.0089993 0.0120926 0.00182611 0.0089287 0.0121264 0.08332337000000001 0.98455 -2.…
1302.0 0.0850256 0.953707 -0.0958625 0.0 0.0 0.0958625 0.0 0.0 0.0958625 -0.123218 0.0224188 0.13992 0.0 0.0 -0.13992 0.0 0.0 -0.13992 0.06689867000000001 0.985707 -2.16943e-18 -0.127781 0.0089893 0.0 0.0710285 0.961691 0.0143037 -0.0672502 -0.070969 0.133885 -0.0658812 -0.0730294 0.134655 0.0130881 0.00359434 0.0866292 -0.0817379 -0.0537989 0.0494142 -0.0828576 -0.0515662 0.0478233 0.03838440000…
1308.0 0.0251478 0.962522 -0.0282324 0.0 0.0 0.0282324 0.0 0.0 0.0282324 0.163614 -0.0184591 -0.183951 0.0 0.0 0.183951 0.0 0.0 0.183951 0.0050362000000000046 0.987961 -2.16943e-18 0.168407 -0.00043844 0.0 0.0996436 0.95307 -0.0759901 -0.0356815 -0.0100719 0.1318 -0.0326613 -0.0157042 0.134462 -0.0197023 -0.0185245 -0.31306 0.233899 0.243031 -0.16626 0.209549 0.289542 -0.186369 0.075872784 0.9836…
1310.0 0.0523747 0.959026 -0.0589016 0.0 0.0 0.0589016 0.0 0.0 0.0589016 0.1071 -0.0154222 -0.120888 0.0 0.0 0.120888 0.0 0.0 0.120888 0.033108200000000004 0.987457 -2.16943e-18 0.110611 -0.00368169 0.0 0.0948608 0.955781 -0.0424488 -0.049594 -0.0418229 0.143845 -0.0493808 -0.042204 0.144036 -0.0232392 -0.0137181 -0.261401 0.253335 0.108666 -0.10016 0.253656 0.108073 -0.100022 0.06700672 0.983284…
1314.0 0.0103524 0.964067 -0.0116128 0.0 0.0 0.0116128 0.0 0.0 0.0116128 0.208597 -0.0200295 -0.234119 0.0 0.0 0.234119 0.0 0.0 0.234119 -0.010178699999999999 0.987874 -2.16943e-18 0.214315 0.00300408 0.0 0.0844862 0.950469 -0.133483 0.037649 0.00382359 0.0975826 0.0392393 0.001068 0.0990587 0.0304522 0.0219023 0.313391 -0.402879 0.0608227 0.0213684 -0.102859 -0.51675 0.309218 0.07285938 0.985451…
1321.0 0.0760706 0.955289 -0.0857029 0.0 0.0 0.0857029 0.0 0.0 0.0857029 -0.0247453 0.00424303 0.0280492 0.0 0.0 -0.0280492 0.0 0.0 -0.0280492 0.0576173 0.986312 -2.16943e-18 -0.0256328 0.00154172 0.0 0.0946737 0.949958 -0.12705 0.00657215 0.025978 0.104498 0.00637697 0.0264179 0.104259 0.00573832 -0.00480095 -0.0548973 0.0376785 0.0268042 -0.00926503 0.0379171 0.0263522 -0.00908532 0.07942331 0.…
1322.0 0.180316 0.930919 -0.205379 0.0 0.0 0.205379 0.0 0.0 0.205379 -0.219165 0.0652804 0.255484 0.0 0.0 -0.255484 0.0 0.0 -0.255484 0.1663291 0.973214 -2.16943e-18 -0.230128 0.0418167 0.0 0.100773 0.946449 -0.164178 0.0514294 0.00255511 0.114467 0.0557642 -0.00545945 0.118525 0.09559 0.0227672 0.4536 -0.568446 -0.0611109 0.181738 -0.645093 0.0863083 0.10932 0.09215380000000001 0.983926 -2.16943…
1324.0 0.165997 0.935055 -0.188727 0.0 0.0 0.188727 0.0 0.0 0.188727 -0.210814 0.0589899 0.244571 0.0 0.0 -0.244571 0.0 0.0 -0.244571 0.1513083 0.975814 -2.16943e-18 -0.220934 0.0363569 0.0 0.0730089 0.95635 -0.0696789 -0.0168084 0.0035713 0.0929269 -0.0167151 0.0034539 0.0928934 0.00121497 0.000662303 0.0106597 -0.0099858 -0.00568892 0.00526558 -0.0124919 -0.000937715 0.00336881 0.0519565 0.9860…
1327.0 0.142779 0.941217 -0.161889 0.0 0.0 0.161889 0.0 0.0 0.161889 -0.134194 0.0336946 0.154577 0.0 0.0 -0.154577 0.0 0.0 -0.154577 0.1270136 0.979478 -2.16943e-18 -0.140204 0.0192233 0.0 0.0829141 0.953347 -0.0979218 -0.00536007 0.0161627 0.097171 -0.005756 0.0170403 0.0966894 0.00824922 -0.0026307 -0.0246121 0.0112597 0.0097354 0.00361783 0.0113738 0.00951638 0.00372115 0.06472080000000001 0.…
1328.0 0.0852749 0.953662 -0.0961456 0.0 0.0 0.0961456 0.0 0.0 0.0961456 0.0206578 -0.00376463 -0.0234593 0.0 0.0 0.0234593 0.0 0.0 0.0234593 0.06715727 0.985689 -2.16943e-18 0.0214236 -0.00151323 0.0 0.0855645 0.952529 -0.105158 -0.00265506 0.0193462 0.0984911 -0.00217576 0.0182616 0.0991085 0.00946021 -0.00276066 -0.0240504 0.00802869 0.0118822 0.00431303 0.0080953 0.0117679 0.00428528 0.068109…
1331.0 0.035241 0.961325 -0.0395878 0.0 0.0 0.0395878 0.0 0.0 0.0395878 0.167025 -0.0207673 -0.18804 0.0 0.0 0.18804 0.0 0.0 0.18804 0.015431600000000004 0.987875 -2.16943e-18 0.172134 -0.00240294 0.0 0.0953445 0.950978 -0.113043 -0.00145173 0.0111165 0.113365 -0.00190193 0.0120697 0.112884 -0.0336074 -0.00541964 -0.125561 0.133739 0.0797691 -0.087555 0.135687 0.0760506 -0.0859115 0.07799396 0.98…
1332.0 0.108118 0.949191 -0.122151 0.0 0.0 0.122151 0.0 0.0 0.122151 -0.0353892 0.00740483 0.0403934 0.0 0.0 -0.0403934 0.0 0.0 -0.0403934 0.0908812 0.983703 -2.16943e-18 -0.0368081 0.00356385 0.0 0.079515 0.954342 -0.0885132 -0.00991608 0.0128973 0.095584 -0.00987611 0.0128094 0.095632 0.00636384 -0.00199031 -0.018883 0.00839626 0.00789041 0.00259501 0.00838325 0.0079152 0.00258485 0.06030290000…
1336.0 0.0537398 0.958829 -0.0604426 0.0 0.0 0.0604426 0.0 0.0 0.0604426 -0.0132628 0.00193069 0.0149736 0.0 0.0 -0.0149736 0.0 0.0 -0.0149736 0.0345181 0.987409 -2.16943e-18 -0.0137 0.000477139 0.0 0.0940675 0.944669 -0.198247 0.0889214 0.0120739 0.10553 0.0876463 0.0158875 0.103763 -0.0544588 0.0107421 0.0404242 0.155702 -0.254351 0.0617241 0.161917 -0.266478 0.069113 0.09196180000000001 0.9844…
1337.0 0.10294 0.950259 -0.116245 0.0 0.0 0.116245 0.0 0.0 0.116245 -0.081702 0.0165923 0.0931417 0.0 0.0 -0.0931417 0.0 0.0 -0.0931417 0.08549810000000001 0.984208 -2.16943e-18 -0.0849215 0.00771636 0.0 0.079589 0.957453 -0.0435113 -0.0385441 -0.0255462 0.117619 -0.035128 -0.0315509 0.120241 -0.0134574 0.00415701 0.0436023 -0.00564696 -0.047925 0.0101828 -0.00048023 -0.057747 0.0141071 0.0539366…
1339.0 0.03583 0.961252 -0.040251 0.0 0.0 0.040251 0.0 0.0 0.040251 0.185969 -0.023248 -0.209384 0.0 0.0 0.209384 0.0 0.0 0.209384 0.0160386 0.987866 -2.16943e-18 0.191671 -0.0028028 0.0 0.0699147 0.957187 -0.0608163 -0.0208632 -0.0015019 0.0932335 -0.0223408 0.00153621 0.0916753 0.000384437 0.000626264 0.00948978 -0.0096598 -0.00193669 0.0021074 -0.0103343 -0.00063961 0.00147055 0.0478252 0.9860…
1345.0 0.124251 0.94566 -0.140602 0.0 0.0 0.140602 0.0 0.0 0.140602 -0.128688 0.0294151 0.14748 0.0 0.0 -0.14748 0.0 0.0 -0.14748 0.1076792 0.98192 -2.16943e-18 -0.134127 0.0154893 0.0 0.0959369 0.950499 -0.11812 0.00451191 0.00781061 0.11538 0.00370829 0.00937234 0.114736 0.0290466 0.0098289 0.180015 -0.200381 -0.0534544 0.0766625 -0.199142 -0.0557093 0.0769852 0.07942250000000001 0.984552 -2.16…
1347.0 0.103431 0.950159 -0.116805 0.0 0.0 0.116805 0.0 0.0 0.116805 -0.0499262 0.0101683 0.0569232 0.0 0.0 -0.0569232 0.0 0.0 -0.0569232 0.0860086 0.984161 -2.16943e-18 -0.0518968 0.00474489 0.0 0.0800111 0.953132 -0.105057 0.0151747 -0.00293426 0.102836 0.013773 -0.000132354 0.101467 0.0644152 0.0263908 0.449233 -0.471364 -0.16907 0.191085 -0.481809 -0.149019 0.1816 0.0640675 0.985846 -2.16943e…
1355.0 0.0876853 0.953219 -0.0988836 0.0 0.0 0.0988836 0.0 0.0 0.0988836 0.00715699 -0.00132453 -0.00813165 0.0 0.0 0.00813165 0.0 0.0 0.00813165 0.06965744 0.985508 -2.16943e-18 0.00742457 -0.000544859 0.0 0.073484 0.956249 -0.0697571 -0.0186651 0.00491483 0.0935595 -0.0182641 0.00407297 0.0940005 0.0014435 -0.000592053 -0.00640148 0.00283919 0.0043796 -0.00081831 0.00271338 0.0046213 -0.0009337…
1358.0 0.0106294 0.96404 -0.0119237 0.0 0.0 0.0119237 0.0 0.0 0.0119237 0.0698087 -0.00672492 -0.0783522 0.0 0.0 0.0783522 0.0 0.0 0.0783522 -0.009894100000000003 0.987878 -2.16943e-18 0.0717248 0.000983069 0.0 0.067354 0.958122 -0.0515025 -0.0253883 -0.00460113 0.0914706 -0.027517 3.76827e-05 0.0890342 0.0006931 -0.000177879 -0.00170312 0.000615826 0.000717733 0.000376131 0.000522028 0.000898043…
1362.0 0.0198983 0.963098 -0.0223324 0.0 0.0 0.0223324 0.0 0.0 0.0223324 0.185101 -0.019778 -0.207974 0.0 0.0 0.207974 0.0 0.0 0.207974 -0.00036529999999999896 0.987959 -2.16943e-18 0.190399 0.000627667 0.0 0.110937 0.945983 -0.154818 0.0126463 0.0348804 0.117345 0.0122274 0.0358514 0.116793 -0.00740803 -0.00869393 -0.126702 0.121457 0.0435048 -0.0382759 0.122003 0.0424548 -0.0377702 0.0978267 0.…
1363.0 0.122743 0.946003 -0.138874 0.0 0.0 0.138874 0.0 0.0 0.138874 -0.121941 0.0276511 0.139692 0.0 0.0 -0.139692 0.0 0.0 -0.139692 0.10610750000000001 0.9821 -2.16943e-18 -0.127069 0.0144518 0.0 0.0636265 0.958974 -0.0429737 -0.0285528 -0.00845039 0.0900293 -0.0298119 -0.00596774 0.0888058 -0.00192104 0.000598211 0.00644057 -0.00350458 -0.00210275 -0.00083342 -0.00383556 -0.00146748 -0.0011366…
1364.0 0.0536413 0.958843 -0.0603313 0.0 0.0 0.0603313 0.0 0.0 0.0603313 0.0150718 -0.00219231 -0.0170156 0.0 0.0 0.0170156 0.0 0.0 0.0170156 0.034416300000000004 0.987413 -2.16943e-18 0.0155684 -0.000540478 0.0 0.0956744 0.949946 -0.125823 0.00500663 0.0241048 0.106717 0.00486975 0.0244011 0.106569 0.00918565 -0.00364586 -0.0338471 0.0127361 0.0234421 -0.00205566 0.013019 0.0229108 -0.00187497 0…
1373.0 0.0402933 0.960682 -0.0452778 0.0 0.0 0.0452778 0.0 0.0 0.0452778 0.0606033 -0.0078856 -0.0682775 0.0 0.0 0.0682775 0.0 0.0 0.0682775 0.020640000000000006 0.987787 -2.16943e-18 0.062496 -0.00122813 0.0 0.0934683 0.949571 -0.133593 0.0128051 0.0298537 0.100986 0.0129201 0.0295843 0.10114 0.0103256 -0.00358999 -0.0322884 0.0159892 0.0113519 0.0049471 0.0159625 0.0114034 0.00492238 0.07942821…
1374.0 -0.00697172 0.96556 0.00781397 0.0 0.0 -0.00781397 0.0 0.0 -0.00781397 0.0612491 -0.00468237 -0.0686279 0.0 0.0 0.0686279 0.0 0.0 0.0686279 -0.027958999999999998 0.987452 -2.16943e-18 0.0627938 0.00210079 0.0 0.105524 0.953309 -0.0603378 -0.0451567 -0.0369919 0.151406 -0.0434368 -0.0403223 0.153671 0.0378326 0.021258 0.404796 -0.390882 -0.175138 0.166225 -0.402458 -0.152549 0.153106 0.0790…
1375.0 0.0016979 0.964855 -0.00190385 0.0 0.0 0.00190385 0.0 0.0 0.00190385 0.112645 -0.00971341 -0.126316 0.0 0.0 0.126316 0.0 0.0 0.126316 -0.01906569999999999 0.987706 -2.16943e-18 0.115609 0.00274337 0.0 0.0855189 0.952518 -0.105537 -0.001466 0.0179918 0.0990626 -0.00280417 0.0209933 0.0973995 0.00986804 -0.00307421 -0.0278748 0.0120401 0.0111208 0.00471383 0.0124304 0.0103707 0.00507333 0.06…
1376.0 0.0438987 0.960206 -0.0493408 0.0 0.0 0.0493408 0.0 0.0 0.0493408 0.120555 -0.0161847 -0.135893 0.0 0.0 0.135893 0.0 0.0 0.135893 0.0243588 0.987706 -2.16943e-18 0.124376 -0.00294972 0.0 0.0896753 0.951447 -0.115662 0.0188658 -0.00982569 0.116495 0.018347 -0.00874023 0.116057 0.0742762 0.0336137 0.576144 -0.579596 -0.244466 0.247944 -0.52426 -0.350754 0.299168 0.07436052 0.985125 -2.16943e…
1380.0 -0.00489118 0.965399 0.00548258 0.0 0.0 -0.00548258 0.0 0.0 -0.00548258 -0.0055697 0.000438855 0.00624182 0.0 0.0 -0.00624182 0.0 0.0 -0.00624182 -0.025825 0.987521 -2.16943e-18 -0.00571163 -0.000177755 0.0 0.0956926 0.94896 -0.138076 0.0139135 0.0312339 0.10298 0.0137245 0.0316763 0.102727 0.0142252 -0.00354071 -0.0251797 0.00428994 0.0100799 0.0108095 0.00431378 0.0100339 0.0108324 0.082…
1381.0 0.10545 0.949745 -0.119106 0.0 0.0 0.119106 0.0 0.0 0.119106 0.0240592 -0.00495774 -0.0274439 0.0 0.0 0.0274439 0.0 0.0 0.0274439 0.08810670000000001 0.983967 -2.16943e-18 0.0250153 -0.0023452 0.0 0.0905168 0.950728 -0.121798 0.00463211 0.0273662 0.0998509 0.00599016 0.0242466 0.101612 0.00845841 -0.00424937 -0.044471 0.0289911 0.0158412 -0.000361075 0.0283702 0.0170343 -0.000934904 0.0749…
1382.0 0.0286275 0.962122 -0.0321456 0.0 0.0 0.0321456 0.0 0.0 0.0321456 -0.0817341 0.00954537 0.0919349 0.0 0.0 -0.0919349 0.0 0.0 -0.0919349 0.008618600000000004 0.987944 -2.16943e-18 -0.0841647 0.000548474 0.0 0.064691 0.958847 -0.0443762 -0.0288259 -0.00583524 0.0890899 -0.028739 -0.006027 0.0891918 -0.000449896 0.000101132 0.000932886 -0.000225624 -0.000445744 -0.000260587 -0.000264224 -0.00…
1383.0 0.0459645 0.959926 -0.0516698 0.0 0.0 0.0516698 0.0 0.0 0.0516698 0.0863344 -0.0117954 -0.0973499 0.0 0.0 0.0973499 0.0 0.0 0.0973499 0.026490400000000004 0.987653 -2.16943e-18 0.0890937 -0.0023206 0.0 0.081545 0.953709 -0.0936528 -0.00685418 0.0110304 0.0995244 -0.00809329 0.0137123 0.0980838 0.00618804 -0.000966969 -0.00433427 -0.00729379 0.00845699 0.00318263 -0.00691167 0.00772291 0.00…
1384.0 0.0996765 0.950915 -0.112525 0.0 0.0 0.112525 0.0 0.0 0.112525 0.0958467 -0.0190939 -0.109185 0.0 0.0 0.109185 0.0 0.0 0.109185 0.08210643000000001 0.984509 -2.16943e-18 0.099582 -0.00867517 0.0 0.0934894 0.952277 -0.0954439 -0.0143457 0.00260056 0.114533 -0.0140011 0.00205373 0.114828 -0.0423093 -0.00641862 -0.160357 0.180476 0.0816431 -0.0966118 0.174617 0.0929156 -0.102187 0.07354964 0.…
1392.0 -0.00797242 0.965636 0.00893518 0.0 0.0 -0.00893518 0.0 0.0 -0.00893518 0.0286318 -0.00215656 -0.0320784 0.0 0.0 0.0320784 0.0 0.0 0.0320784 -0.028984999999999997 0.987417 -2.16943e-18 0.0293503 0.00101487 0.0 0.0856806 0.952493 -0.105758 -0.00203417 0.0195581 0.0982859 -0.0020981 0.0197004 0.0982074 0.00998795 -0.00301242 -0.0268463 0.0111688 0.0103973 0.00527965 0.011184 0.0103681 0.0052…
1393.0 0.0834275 0.953996 -0.0940481 0.0 0.0 0.0940481 0.0 0.0 0.0940481 0.0674001 -0.0121368 -0.0765112 0.0 0.0 0.0765112 0.0 0.0 0.0765112 0.06524162 0.985822 -2.16943e-18 0.0698822 -0.00478876 0.0 0.0917201 0.957072 -0.0255251 -0.0651219 -0.0406311 0.138247 -0.0589631 -0.0509942 0.142838 0.0224751 0.0140743 0.273947 -0.215707 -0.206887 0.153656 -0.236201 -0.167458 0.134138 0.0615935 0.982957 -…
1394.0 -0.0741111 0.968164 0.0828969 0.0 0.0 -0.0828969 0.0 0.0 -0.0828969 0.263446 -0.000320499 -0.294325 0.0 0.0 0.294325 0.0 0.0 0.294325 -0.096508 0.982578 -2.16943e-18 0.26787 0.0291855 0.0 0.113302 0.948018 -0.126481 -0.0127334 0.0238113 0.125467 -0.0105842 0.018469 0.128438 0.00773782 -0.0019967 -0.00976272 -0.0193529 0.0389852 -0.00994466 -0.0121931 0.0251418 -0.00248431 0.095439500000000…
1395.0 0.0948557 0.951862 -0.107037 0.0 0.0 0.107037 0.0 0.0 0.107037 0.0409009 -0.00791484 -0.0465426 0.0 0.0 0.0465426 0.0 0.0 0.0465426 0.07709924 0.984932 -2.16943e-18 0.0424687 -0.00346494 0.0 0.0817542 0.954405 -0.0841492 -0.0165806 0.010783 0.0999774 -0.013444 0.00468803 0.10218 -0.0188226 -0.00178421 -0.0514904 0.0678146 0.0198167 -0.0360115 0.072896 0.00912891 -0.0248424 0.0615358 0.9854…
1398.0 -0.0509936 0.967837 0.0570664 0.0 0.0 -0.0570664 0.0 0.0 -0.0570664 0.264878 -0.00716592 -0.296033 0.0 0.0 0.296033 0.0 0.0 0.296033 -0.07296899999999999 0.984835 -2.16943e-18 0.270093 0.0223865 0.0 0.106432 0.946936 -0.149491 0.017487 0.0256942 0.113508 0.0162624 0.0288646 0.111778 -0.0567819 -0.00996751 -0.226984 0.274036 0.0707371 -0.111723 0.267127 0.084157 -0.119416 0.0934165 0.983607…
1401.0 0.130367 0.944239 -0.147617 0.0 0.0 0.147617 0.0 0.0 0.147617 -0.0312 0.00736224 0.0358143 0.0 0.0 -0.0358143 0.0 0.0 -0.0358143 0.11405580000000001 0.98116 -2.16943e-18 -0.0325444 0.00398982 0.0 0.0756599 0.955479 -0.077711 -0.0144567 0.00809097 0.0941287 -0.0145951 0.00838578 0.0939724 0.00389182 -0.00118327 -0.0114016 0.0047987 0.0051948 0.00140881 0.00481862 0.00515672 0.00142614 0.055…
1406.0 -0.0279162 0.966915 0.0312628 0.0 0.0 -0.0312628 0.0 0.0 -0.0312628 0.0570814 -0.0030196 -0.0638612 0.0 0.0 0.0638612 0.0 0.0 0.0638612 -0.049404 0.986483 -2.16943e-18 0.0583704 0.00332439 0.0 0.0640493 0.958777 -0.0467126 -0.0230345 -0.0097777 0.0895393 -0.0238526 -0.00800791 0.088626 -0.0129453 0.00452423 0.0503977 -0.0264915 -0.0230683 -0.000928979 -0.0218053 -0.0320814 0.00348492 0.040…
1407.0 0.0728701 0.955832 -0.0820762 0.0 0.0 0.0820762 0.0 0.0 0.0820762 -0.0890583 0.0149384 0.100887 0.0 0.0 -0.100887 0.0 0.0 -0.100887 0.0543027 0.986506 -2.16943e-18 -0.092215 0.00521082 0.0 0.0658809 0.958328 -0.0494006 -0.0265415 -0.00472049 0.090715 -0.027682 -0.00242643 0.0895613 0.000483559 -0.000122914 -0.00118613 0.000364977 0.0006216 0.000199121 0.000412407 0.000530215 0.000244139 0.…
1412.0 0.16992 0.933947 -0.193282 0.0 0.0 0.193282 0.0 0.0 0.193282 -0.173488 0.0493984 0.201527 0.0 0.0 -0.201527 0.0 0.0 -0.201527 0.155421 0.975128 -2.16943e-18 -0.181911 0.030787 0.0 0.0615507 0.959573 -0.0371889 -0.0308446 -0.0100859 0.0881718 -0.0312646 -0.00946315 0.0879276 -0.00247873 0.000600099 0.00592786 -0.00161583 -0.00337644 -0.000935129 -0.00193386 -0.00276514 -0.00122565 0.037175 …
1414.0 0.0623254 0.957536 -0.0701425 0.0 0.0 0.0701425 0.0 0.0 0.0701425 0.0458808 -0.00713406 -0.0518745 0.0 0.0 0.0518745 0.0 0.0 0.0518745 0.043391400000000004 0.987057 -2.16943e-18 0.0474441 -0.0021133 0.0 0.100624 0.947269 -0.154314 0.0243315 0.0350475 0.104986 0.0243289 0.035053 0.104983 0.00207629 -0.00475751 -0.061505 0.0638184 -0.00145718 -0.000857654 0.0638224 -0.00146484 -0.000853403 0…
1415.0 0.0540389 0.958785 -0.0607803 0.0 0.0 0.0607803 0.0 0.0 0.0607803 0.034799 -0.00507774 -0.0392895 0.0 0.0 0.0392895 0.0 0.0 0.0392895 0.0348271 0.987398 -2.16943e-18 0.0359474 -0.00126412 0.0 0.0771746 0.955313 -0.0786792 -0.0132576 0.00459865 0.0972664 -0.0161281 0.0112161 0.0936421 0.00241984 -0.00114057 -0.0122788 0.00568927 0.00870194 -0.00196147 0.00435596 0.011281 -0.00335053 0.05683…
1418.0 0.0502473 0.95933 -0.0565007 0.0 0.0 0.0565007 0.0 0.0 0.0565007 0.0738589 -0.0104546 -0.0833385 0.0 0.0 0.0833385 0.0 0.0 0.0833385 0.030911300000000003 0.987528 -2.16943e-18 0.0762602 -0.00235503 0.0 0.0857503 0.957692 -0.0267758 -0.0515633 -0.0511149 0.139554 -0.052858 -0.0471084 0.134534 -0.0401829 0.00621131 0.0289816 0.0293857 -0.0224067 -0.0362667 0.0393046 -0.0423994 -0.0208756 0.0…
1422.0 0.0497942 0.959394 -0.0559895 0.0 0.0 0.0559895 0.0 0.0 0.0559895 0.0886152 -0.0124971 -0.0999816 0.0 0.0 0.0999816 0.0 0.0 0.0999816 0.030443500000000005 0.987542 -2.16943e-18 0.0914911 -0.00277857 0.0 0.102432 0.946983 -0.154683 0.0262502 0.0254322 0.113053 0.0268518 0.0240811 0.113802 0.0381482 0.00470283 0.122843 -0.157116 -0.0391276 0.0733932 -0.155973 -0.041322 0.0744481 0.0908071 0.…
1427.0 0.122606 0.946034 -0.138717 0.0 0.0 0.138717 0.0 0.0 0.138717 -0.133878 0.0303359 0.153362 0.0 0.0 -0.153362 0.0 0.0 -0.153362 0.1059644 0.982116 -2.16943e-18 -0.139506 0.0158441 0.0 0.0895991 0.951149 -0.116622 0.00265097 0.0224959 0.0999783 0.00266088 0.0225618 0.0999511 -0.0330947 -0.018161 -0.289539 0.259093 0.173684 -0.138305 0.257335 0.177082 -0.140123 0.07334278 0.98503 -2.16943e-18…
1428.0 0.0978113 0.951285 -0.110401 0.0 0.0 0.110401 0.0 0.0 0.110401 -0.0151317 0.00298102 0.0172302 0.0 0.0 -0.0172302 0.0 0.0 -0.0172302 0.08016871 0.984676 -2.16943e-18 -0.0157176 0.00133562 0.0 0.0675105 0.957447 -0.0609576 -0.0179364 0.000603124 0.0883454 -0.0182443 0.00124147 0.0880157 -0.000448611 0.00199265 0.027418 -0.0185166 -0.0199825 0.0110653 -0.0191333 -0.0187978 0.0104952 0.045926…
1429.0 -0.0277302 0.966905 0.0310547 0.0 0.0 -0.0310547 0.0 0.0 -0.0310547 0.0610324 -0.00324134 -0.0682822 0.0 0.0 0.0682822 0.0 0.0 0.0682822 -0.049213999999999994 0.986493 -2.16943e-18 0.062412 0.00354154 0.0 0.0872399 0.957277 -0.0343465 -0.0502982 -0.0380172 0.128992 -0.0433183 -0.0495104 0.136876 -0.00683659 -0.0117175 -0.199693 0.163988 0.113464 -0.0717823 0.184399 0.074903 -0.057475 0.059…
1435.0 -0.0613419 0.968057 0.0686304 0.0 0.0 -0.0686304 0.0 0.0 -0.0686304 0.203621 -0.00315295 -0.227516 0.0 0.0 0.227516 0.0 0.0 0.227516 -0.08351399999999999 0.9839 -2.16943e-18 0.207366 0.0196043 0.0 0.0821665 0.954807 -0.0816714 -0.0148194 0.00808074 0.0978369 -0.0138717 0.00580485 0.0993886 -0.0141652 -0.00631195 -0.108034 0.0935636 0.0753627 -0.0571056 0.0949087 0.0730249 -0.0574984 0.0619…
1436.0 0.103226 0.950201 -0.11657 0.0 0.0 0.11657 0.0 0.0 0.11657 0.0250462 -0.00509495 -0.028555 0.0 0.0 0.028555 0.0 0.0 0.028555 0.08579500000000001 0.984181 -2.16943e-18 0.0260341 -0.00237413 0.0 0.123122 0.947528 -0.107654 -0.0357376 0.000788181 0.147894 -0.0334954 -0.00349214 0.15036 -0.0557247 -0.0137692 -0.319787 0.327238 0.159529 -0.162284 0.290976 0.229149 -0.195419 0.10074280000000001 …
1437.0 0.121989 0.946174 -0.13801 0.0 0.0 0.13801 0.0 0.0 0.13801 -0.0763424 0.0172419 0.0874388 0.0 0.0 -0.0874388 0.0 0.0 -0.0874388 0.1053212 0.982189 -2.16943e-18 -0.0795454 0.00897722 0.0 0.0739919 0.95749 -0.0511165 -0.0305945 -0.0123196 0.10408 -0.0302419 -0.0134937 0.104631 -0.0195607 -0.000347677 -0.0325138 0.0354086 0.044867 -0.0477327 0.0439019 0.0284157 -0.0389385 0.0499763 0.985521 -…
1438.0 -0.00951258 0.965751 0.0106606 0.0 0.0 -0.0106606 0.0 0.0 -0.0106606 0.0190788 -0.00140392 -0.0213727 0.0 0.0 0.0213727 0.0 0.0 0.0213727 -0.030562999999999993 0.987361 -2.16943e-18 0.0195539 0.000709914 0.0 0.10817 0.952394 -0.0671407 -0.0454366 -0.0288058 0.14748 -0.0419415 -0.0351225 0.150403 -0.0506901 0.00239969 -0.077272 0.063373 0.156062 -0.13715 0.0837083 0.117014 -0.118462 0.08217…
1441.0 0.0162991 0.963476 -0.0182893 0.0 0.0 0.0182893 0.0 0.0 0.0182893 0.163651 -0.0168171 -0.183796 0.0 0.0 0.183796 0.0 0.0 0.183796 -0.0040666999999999925 0.987939 -2.16943e-18 0.16826 0.001235 0.0 0.0891436 0.951933 -0.107287 -0.00701096 0.022901 0.101384 -0.000489418 0.0105578 0.104054 -0.0312686 -0.0176471 -0.278049 0.238636 0.186304 -0.146504 0.231899 0.197919 -0.142994 0.07150644 0.9850…
1445.0 0.108604 0.949089 -0.122706 0.0 0.0 0.122706 0.0 0.0 0.122706 -0.150766 0.0316336 0.172105 0.0 0.0 -0.172105 0.0 0.0 -0.172105 0.09138750000000001 0.983653 -2.16943e-18 -0.15682 0.0152717 0.0 0.0874659 0.952221 -0.108232 0.000116166 0.0181623 0.100005 -0.00198849 0.022901 0.0973712 0.0104085 -0.003244 -0.0292334 0.0126086 0.0115422 0.00508232 0.0132001 0.0104054 0.00562707 0.07037377 0.985…
1455.0 0.0758315 0.95533 -0.0854319 0.0 0.0 0.0854319 0.0 0.0 0.0854319 0.0450685 -0.00771521 -0.0510835 0.0 0.0 0.0510835 0.0 0.0 0.0510835 0.05736960000000001 0.986327 -2.16943e-18 0.0466834 -0.00279513 0.0 0.0897615 0.947967 -0.161867 0.061183 0.00321486 0.106449 0.0600033 0.00552369 0.105435 0.00414582 0.0171591 0.228013 -0.196628 -0.0994075 0.0728583 -0.203611 -0.0859975 0.0664299 0.08219915…
1456.0 0.0190202 0.963192 -0.0213458 0.0 0.0 0.0213458 0.0 0.0 0.0213458 0.18316 -0.0193878 -0.205771 0.0 0.0 0.205771 0.0 0.0 0.205771 -0.0012684999999999919 0.987955 -2.16943e-18 0.188382 0.000806877 0.0 0.0967088 0.949024 -0.137415 0.013547 0.0308251 0.103094 0.0131677 0.0317132 0.102585 0.0144823 -0.00351562 -0.0244815 0.00326467 0.0100188 0.0111975 0.00330683 0.00993755 0.0112368 0.08292839 …
1457.0 0.0813808 0.954362 -0.0917252 0.0 0.0 0.0917252 0.0 0.0 0.0917252 0.0730266 -0.0129749 -0.0828639 0.0 0.0 0.0828639 0.0 0.0 0.0828639 0.0631198 0.985965 -2.16943e-18 0.0756963 -0.00501054 0.0 0.0647119 0.958708 -0.0456145 -0.027305 -0.00801822 0.0909351 -0.0287733 -0.00486809 0.0893084 -0.00223035 0.00071045 0.00765683 -0.00480002 -0.00140279 -0.00145852 -0.00472536 -0.00154752 -0.00138465…
1458.0 0.066032 0.956952 -0.0743348 0.0 0.0 0.0743348 0.0 0.0 0.0743348 -0.043872 0.0070102 0.0496361 0.0 0.0 -0.0496361 0.0 0.0 -0.0496361 0.0472253 0.986878 -2.16943e-18 -0.045388 0.00221241 0.0 0.0767582 0.951261 -0.134559 0.0432925 0.0100075 0.0910459 0.0411937 0.0157906 0.0876269 -0.0116562 0.00923476 0.0991197 -0.0204866 -0.136372 0.0562006 -0.0130194 -0.150923 0.0648201 0.06605724 0.986269…
1461.0 0.124008 0.945715 -0.140324 0.0 0.0 0.140324 0.0 0.0 0.140324 0.00471366 -0.00107605 -0.00540164 0.0 0.0 0.00540164 0.0 0.0 0.00540164 0.10742570000000001 0.981949 -2.16943e-18 0.00491271 -0.000565946 0.0 0.0620282 0.959388 -0.0392961 -0.0292151 -0.0100697 0.0886333 -0.0301213 -0.00830216 0.0877721 -0.00431695 0.00126062 0.0134119 -0.00617189 -0.00581193 -0.00143502 -0.00639412 -0.00538625…
1462.0 0.0728946 0.955828 -0.082104 0.0 0.0 0.082104 0.0 0.0 0.082104 -0.13224 0.0221853 0.149805 0.0 0.0 -0.149805 0.0 0.0 -0.149805 0.054328100000000004 0.986504 -2.16943e-18 -0.136928 0.00774121 0.0 0.0978827 0.948469 -0.141776 0.0149219 0.0326149 0.104292 0.0146746 0.0331959 0.103958 0.0129557 -0.00418452 -0.0351821 0.0149555 0.0130448 0.00718135 0.0150115 0.012937 0.00723363 0.08451183000000…
1464.0 0.105185 0.9498 -0.118805 0.0 0.0 0.118805 0.0 0.0 0.118805 -0.0489244 0.0100662 0.0558039 0.0 0.0 -0.0558039 0.0 0.0 -0.0558039 0.0878317 0.983993 -2.16943e-18 -0.0508669 0.00475332 0.0 0.0785284 0.954751 -0.0846335 -0.0114009 0.0108197 0.0952679 -0.0117733 0.0116266 0.0948331 0.00565371 -0.00167896 -0.0157221 0.0065321 0.00663358 0.00255676 0.00662121 0.00646246 0.0026383 0.0589084 0.985…
1470.0 0.0711698 0.956116 -0.0801504 0.0 0.0 0.0801504 0.0 0.0 0.0801504 0.0767634 -0.0127241 -0.0869312 0.0 0.0 0.0869312 0.0 0.0 0.0869312 0.0525423 0.986603 -2.16943e-18 0.0794673 -0.00433696 0.0 0.0813823 0.953795 -0.0936435 -0.0070587 0.0136978 0.0970563 -0.00815903 0.0161188 0.0957357 0.00751004 -0.00244134 -0.0232713 0.0107554 0.00969378 0.00282199 0.0111077 0.00901666 0.00314711 0.0627148…
1472.0 0.104348 0.949971 -0.11785 0.0 0.0 0.11785 0.0 0.0 0.11785 -0.0770485 0.0157761 0.0878653 0.0 0.0 -0.0878653 0.0 0.0 -0.0878653 0.08696190000000001 0.984073 -2.16943e-18 -0.080099 0.00740785 0.0 0.0659671 0.958186 -0.0512148 -0.0243554 -0.00629626 0.091773 -0.0258769 -0.00262057 0.0897655 -0.0031781 0.00112749 0.0123875 -0.00735067 -0.00405504 -0.00100324 -0.00727952 -0.0041945 -0.00091979…
1486.0 0.00833621 0.964258 -0.00935023 0.0 0.0 0.00935023 0.0 0.0 0.00935023 0.185162 -0.0173565 -0.207772 0.0 0.0 0.207772 0.0 0.0 0.207772 -0.012249899999999994 0.987842 -2.16943e-18 0.19019 0.00309634 0.0 0.0779887 0.955092 -0.0814155 -0.0126635 0.00923578 0.0948951 -0.0132544 0.010507 0.0942146 0.00479894 -0.00146129 -0.0139515 0.00583141 0.00633812 0.00178185 0.0060063 0.00600213 0.0019434 0…
1487.0 0.16661 0.934883 -0.189439 0.0 0.0 0.189439 0.0 0.0 0.189439 -0.172052 0.0482755 0.199642 0.0 0.0 -0.199642 0.0 0.0 -0.199642 0.1519511 0.975708 -2.16943e-18 -0.180325 0.0298062 0.0 0.0695555 0.957559 -0.0567289 -0.0239344 -0.00166366 0.0923793 -0.0254129 0.00136535 0.0908286 0.00175547 -0.000450872 -0.00425875 0.00135678 0.0020909 0.000811039 0.00156223 0.00169615 0.00100009 0.04693040000…
1490.0 -0.0140402 0.966073 0.0157317 0.0 0.0 -0.0157317 0.0 0.0 -0.0157317 0.0691919 -0.00473885 -0.0774831 0.0 0.0 0.0774831 0.0 0.0 0.0774831 -0.035202 0.987181 -2.16943e-18 0.0708752 0.00293312 0.0 0.0865184 0.952285 -0.107543 -0.00191867 0.0214534 0.0980601 -0.000928226 0.0192247 0.0992983 0.010668 -0.00306204 -0.0264192 0.0101729 0.0098305 0.00641614 0.00992071 0.0103157 0.00618144 0.0693312…
1491.0 0.0381375 0.96096 -0.0428494 0.0 0.0 0.0428494 0.0 0.0 0.0428494 0.048698 -0.00621628 -0.0548474 0.0 0.0 0.0548474 0.0 0.0 0.0548474 0.0184172 0.987828 -2.16943e-18 0.0502054 -0.000864644 0.0 0.0626616 0.959283 -0.0402941 -0.0288212 -0.00989867 0.0890513 -0.029895 -0.00772976 0.0879715 -0.00416386 0.00125191 0.0133962 -0.00700854 -0.0045245 -0.00188507 -0.00583792 -0.00677636 -0.000781358 …
1494.0 0.125371 0.945403 -0.141886 0.0 0.0 0.141886 0.0 0.0 0.141886 -0.0119905 0.00275695 0.0137455 0.0 0.0 -0.0137455 0.0 0.0 -0.0137455 0.1088466 0.981784 -2.16943e-18 -0.0124991 0.00145969 0.0 0.101867 0.953548 -0.0639472 -0.0404534 -0.0309478 0.144965 -0.0386724 -0.0337005 0.145406 -0.0119252 -0.0208752 -0.358547 0.212879 0.359401 -0.211102 0.242479 0.302123 -0.181047 0.07630907 0.983101 -2.…
1500.0 0.169773 0.933989 -0.193111 0.0 0.0 0.193111 0.0 0.0 0.193111 -0.223074 0.0634759 0.259114 0.0 0.0 -0.259114 0.0 0.0 -0.259114 0.1552666 0.975154 -2.16943e-18 -0.2339 0.0395443 0.0 0.116599 0.948962 -0.102516 -0.0309931 -0.0020162 0.140643 -0.0294938 -0.00470107 0.143078 -0.0508725 -0.0130321 -0.292712 0.281419 0.180547 -0.164731 0.258556 0.224428 -0.185512 0.09455240000000001 0.982126 -2.…
1501.0 0.0907677 0.952643 -0.102387 0.0 0.0 0.102387 0.0 0.0 0.102387 0.0430696 -0.00812694 -0.048967 0.0 0.0 0.048967 0.0 0.0 0.048967 0.07285563 0.985268 -2.16943e-18 0.0446974 -0.00343763 0.0 0.0989276 0.955504 -0.0381931 -0.0549507 -0.0499137 0.153087 -0.054586 -0.0505287 0.153338 0.00742457 -0.010021 -0.163607 0.0660214 0.194749 -0.0970266 0.0674691 0.19197 -0.0956952 0.06995614 0.982674 -2.…
1508.0 0.119762 0.946674 -0.135461 0.0 0.0 0.135461 0.0 0.0 0.135461 -0.0803205 0.0179253 0.0919425 0.0 0.0 -0.0919425 0.0 0.0 -0.0919425 0.10300200000000001 0.982447 -2.16943e-18 -0.0836663 0.00922636 0.0 0.12355 0.952533 -0.0286263 -0.0914958 -0.057702 0.187559 -0.0895873 -0.0610465 0.189174 0.0415353 0.0304207 0.598113 -0.661947 -0.0658564 0.13161 -0.666288 -0.0573216 0.126337 0.089233 0.97930…
1511.0 0.110217 0.948749 -0.124548 0.0 0.0 0.124548 0.0 0.0 0.124548 -0.04904 0.0103839 0.0560028 0.0 0.0 -0.0560028 0.0 0.0 -0.0560028 0.0930654 0.983488 -2.16943e-18 -0.05102 0.00506336 0.0 0.0904542 0.95057 -0.124266 0.0133162 0.0167047 0.102306 0.0124367 0.0184033 0.101703 -0.0176311 -0.00189515 -0.0542445 0.0709588 0.0154851 -0.0271887 0.0711081 0.015203 -0.0270815 0.075643907 0.985028 -2.16…
1513.0 0.0959985 0.95164 -0.108337 0.0 0.0 0.108337 0.0 0.0 0.108337 -0.0271383 0.00528824 0.0308895 0.0 0.0 -0.0308895 0.0 0.0 -0.0308895 0.07828592000000001 0.984834 -2.16943e-18 -0.0281827 0.00233627 0.0 0.107469 0.94694 -0.146998 0.0110209 0.0279163 0.118113 0.0110545 0.0278416 0.118155 0.0408784 0.00154353 0.0921134 -0.143959 -0.00814315 0.0599838 -0.143968 -0.00812525 0.0599724 0.0936095 0.…
1516.0 -0.0587177 0.968013 0.0656982 0.0 0.0 -0.0656982 0.0 0.0 -0.0656982 0.177846 -0.00327545 -0.198725 0.0 0.0 0.198725 0.0 0.0 0.198725 -0.08084100000000001 0.984149 -2.16943e-18 0.181175 0.0165923 0.0 0.0747664 0.960959 0.00373792 -0.0535344 -0.0753009 0.135215 -0.0625915 -0.0619583 0.130849 0.010166 0.00154264 0.0421258 -0.0475376 -0.01989 0.0249072 -0.0491372 -0.0168822 0.0239859 0.0436204…
1517.0 0.044774 0.960088 -0.0503275 0.0 0.0 0.0503275 0.0 0.0 0.0503275 -0.0986204 0.0133391 0.111183 0.0 0.0 -0.111183 0.0 0.0 -0.111183 0.025261900000000004 0.987685 -2.16943e-18 -0.101757 0.00251376 0.0 0.0576064 0.960409 -0.0281729 -0.0302774 -0.0226366 0.0907082 -0.0278486 -0.0266455 0.0924818 -0.0110337 0.00614804 0.0820903 -0.0398369 -0.0682436 0.0291406 -0.0241221 -0.0981627 0.0416346 0.0…
1518.0 0.0611885 0.957712 -0.0688573 0.0 0.0 0.0688573 0.0 0.0 0.0688573 -0.0138777 0.0021396 0.0156875 0.0 0.0 -0.0156875 0.0 0.0 -0.0156875 0.042216000000000004 0.987109 -2.16943e-18 -0.0143485 0.000620649 0.0 0.0929854 0.949964 -0.129707 0.0104901 0.0283938 0.100872 0.0104768 0.0284345 0.100847 0.008288 -0.00400195 -0.0411035 0.0268383 0.0133994 0.000865737 0.0268441 0.0133884 0.00087102 0.078…
1521.0 0.0904001 0.952712 -0.101969 0.0 0.0 0.101969 0.0 0.0 0.101969 -0.0619292 0.0116588 0.0704035 0.0 0.0 -0.0704035 0.0 0.0 -0.0704035 0.07247417 0.985297 -2.16943e-18 -0.0642667 0.00491567 0.0 0.0719784 0.956736 -0.0650534 -0.020532 0.00274544 0.0928918 -0.0210255 0.00377349 0.0923574 0.00220379 -0.00069121 -0.00699194 0.00333506 0.00287747 0.000779749 0.00338946 0.00277307 0.000829088 0.050…
1524.0 0.0401884 0.960696 -0.0451596 0.0 0.0 0.0451596 0.0 0.0 0.0451596 -0.107763 0.0140089 0.121407 0.0 0.0 -0.121407 0.0 0.0 -0.121407 0.020531800000000003 0.987789 -2.16943e-18 -0.111127 0.00217065 0.0 0.0919645 0.950534 -0.123696 0.00640994 0.0264731 0.100865 0.0064556 0.0263674 0.100925 0.00836822 -0.00426009 -0.0446319 0.029068 0.0162188 -0.000656437 0.0290445 0.0162638 -0.000677055 0.0765…
1529.0 0.0412533 0.960557 -0.0463594 0.0 0.0 0.0463594 0.0 0.0 0.0463594 -0.0898141 0.0117853 0.101202 0.0 0.0 -0.101202 0.0 0.0 -0.101202 0.021630000000000003 0.987767 -2.16943e-18 -0.0926302 0.00192053 0.0 0.0678706 0.959345 -0.0337089 -0.039844 -0.0139417 0.097343 -0.0378482 -0.0168726 0.0984822 -0.00223941 -0.00676816 -0.105169 0.0834398 0.0626995 -0.0415398 0.0592433 0.109091 -0.0631672 0.04…
1530.0 0.0914887 0.952507 -0.103207 0.0 0.0 0.103207 0.0 0.0 0.103207 0.0586939 -0.011125 -0.0667411 0.0 0.0 0.0667411 0.0 0.0 0.0667411 0.0736039 0.98521 -2.16943e-18 0.0609178 -0.00473536 0.0 0.0903412 0.946898 -0.174631 0.0712753 0.00801272 0.10409 0.0704114 0.0097583 0.103279 -0.0277343 0.0121772 0.109588 0.0178608 -0.194121 0.0717816 0.00800304 -0.175174 0.0625876 0.08479546 0.984979 -2.1694…
1531.0 0.0697798 0.956345 -0.0785764 0.0 0.0 0.0785764 0.0 0.0 0.0785764 0.0921976 -0.0151334 -0.104383 0.0 0.0 0.104383 0.0 0.0 0.104383 0.0511035 0.986681 -2.16943e-18 0.0954285 -0.00505742 0.0 0.0797525 0.954353 -0.0883683 -0.00977703 0.0122902 0.0959071 -0.0102165 0.0132484 0.0953886 0.00648422 -0.00200094 -0.0188714 0.00816651 0.00802687 0.0026779 0.00829187 0.00778606 0.00279331 0.0605192 0…
1533.0 0.0102897 0.964073 -0.0115425 0.0 0.0 0.0115425 0.0 0.0 0.0115425 0.0504596 -0.00484154 -0.056633 0.0 0.0 0.056633 0.0 0.0 0.056633 -0.010243099999999991 0.987873 -2.16943e-18 0.0518424 0.000730328 0.0 0.072964 0.956378 -0.0687477 -0.0186602 0.00427273 0.0931873 -0.0191364 0.00527215 0.092664 0.00239224 -0.000838951 -0.00876484 0.00453496 0.00378511 0.000444724 0.00466309 0.00353886 0.0005…
1534.0 0.0836128 0.953963 -0.0942585 0.0 0.0 0.0942585 0.0 0.0 0.0942585 -0.142981 0.0257778 0.162316 0.0 0.0 -0.162316 0.0 0.0 -0.162316 0.06543378 0.985809 -2.16943e-18 -0.14825 0.0101903 0.0 0.0758922 0.955603 -0.0767446 -0.0157687 0.0102701 0.0922953 -0.013705 0.00578443 0.0946989 0.00336867 -0.00092437 -0.00848739 0.00293548 0.00398954 0.00156207 0.00313376 0.00360594 0.00177364 0.0554896 0.…
1541.0 0.193526 0.926873 -0.220813 0.0 0.0 0.220813 0.0 0.0 0.220813 -0.209324 0.0658833 0.245169 0.0 0.0 -0.245169 0.0 0.0 -0.245169 0.18021199999999998 0.97058 -2.16943e-18 -0.220191 0.043532 0.0 0.0801602 0.951539 -0.126406 0.0240996 0.0262751 0.0855498 0.0247049 0.0252133 0.085738 -0.0400042 -0.00549711 -0.13105 0.198469 -0.0191786 -0.0450123 0.194469 -0.0117866 -0.0467783 0.06725752 0.986008…
1547.0 0.0791607 0.954754 -0.0892066 0.0 0.0 0.0892066 0.0 0.0 0.0892066 0.0421604 -0.00738131 -0.0478186 0.0 0.0 0.0478186 0.0 0.0 0.0478186 0.060818800000000006 0.986114 -2.16943e-18 0.0436895 -0.00278142 0.0 0.0981106 0.943368 -0.208179 0.0866371 0.0296387 0.100113 0.0858365 0.0313102 0.0994171 -0.0651058 0.00483934 -0.0619667 0.271301 -0.242654 0.0381014 0.267814 -0.235969 0.0350233 0.0967334…
1549.0 0.0699742 0.956313 -0.0787965 0.0 0.0 0.0787965 0.0 0.0 0.0787965 0.149013 -0.0244928 -0.168713 0.0 0.0 0.168713 0.0 0.0 0.168713 0.0513047 0.98667 -2.16943e-18 0.154239 -0.00820824 0.0 0.0875413 0.951889 -0.111081 0.000251051 0.0213617 0.0995203 -1.52211e-05 0.021963 0.0991854 0.0112674 -0.00335508 -0.02917 0.0112922 0.0119111 0.00596581 0.011374 0.0117539 0.00604066 0.07072690000000001 0…
1551.0 -0.0269778 0.966865 0.0302129 0.0 0.0 -0.0302129 0.0 0.0 -0.0302129 0.248571 -0.0134111 -0.27811 0.0 0.0 0.27811 0.0 0.0 0.27811 -0.048444 0.986537 -2.16943e-18 0.254214 0.0142105 0.0 0.0624274 0.959902 -0.0336559 -0.0313969 -0.0137489 0.0888356 -0.0314878 -0.0134868 0.0886829 -0.00295864 0.00207921 0.0273883 -0.0167693 -0.0175658 0.00696617 -0.012092 -0.0265468 0.0112506 0.0377651 0.98616…
1556.0 0.125073 0.945472 -0.141544 0.0 0.0 0.141544 0.0 0.0 0.141544 -0.0522635 0.011998 0.0599083 0.0 0.0 -0.0599083 0.0 0.0 -0.0599083 0.1085354 0.98182 -2.16943e-18 -0.054478 0.00634325 0.0 0.0784657 0.954838 -0.0838287 -0.011815 0.0106658 0.0950301 -0.0120291 0.0111279 0.0947819 0.00542132 -0.00160691 -0.015072 0.00627023 0.00634306 0.00245751 0.006351 0.0061878 0.0025334 0.058763800000000005…
1557.0 0.163392 0.935779 -0.185706 0.0 0.0 0.185706 0.0 0.0 0.185706 -0.187037 0.0517277 0.216804 0.0 0.0 -0.216804 0.0 0.0 -0.216804 0.1485782 0.976259 -2.16943e-18 -0.195947 0.0316373 0.0 0.0770429 0.95501 -0.0822319 -0.0120625 0.00915717 0.0951892 -0.012859 0.0108716 0.0942712 0.00502115 -0.00140952 -0.0128878 0.0044231 0.00632941 0.00213458 0.00462159 0.00594811 0.00231725 0.0571869 0.985848 …
1558.0 0.100948 0.950661 -0.113974 0.0 0.0 0.113974 0.0 0.0 0.113974 -0.100423 0.0201569 0.114432 0.0 0.0 -0.114432 0.0 0.0 -0.114432 0.08342770000000001 0.984393 -2.16943e-18 -0.104354 0.00924322 0.0 0.0873073 0.951216 -0.119877 0.0103922 0.0197005 0.0989948 0.00971125 0.0211165 0.098355 0.00493258 4.37625e-05 0.00602942 -0.0192449 0.0121718 0.00605082 -0.0175171 0.0089404 0.00706783 0.07207186 …
1559.0 0.032094 0.961711 -0.0360456 0.0 0.0 0.0360456 0.0 0.0 0.0360456 0.0843712 -0.010187 -0.0949451 0.0 0.0 0.0949451 0.0 0.0 0.0949451 0.012188900000000003 0.987914 -2.16943e-18 0.0869176 -0.000905418 0.0 0.0681463 0.958 -0.0513559 -0.0252256 -0.00965951 0.0954713 -0.025304 -0.00843394 0.0951487 -0.0117238 0.000312774 -0.00997876 0.0138023 0.0209025 -0.0213313 0.00660789 0.0352925 -0.0319382 …
1564.0 0.0192982 0.963162 -0.0216582 0.0 0.0 0.0216582 0.0 0.0 0.0216582 0.0614594 -0.00652502 -0.0690491 0.0 0.0 0.0690491 0.0 0.0 0.0690491 -0.0009824999999999973 0.987957 -2.16943e-18 0.063214 0.000251009 0.0 0.0675707 0.957664 -0.0564235 -0.0221817 -0.00348219 0.0921381 -0.0213655 -0.00533097 0.0930228 -0.00643998 0.00225847 0.0244438 -0.0129254 -0.0106236 -0.000899102 -0.0156257 -0.00552794 …
1566.0 0.199547 0.924955 -0.227874 0.0 0.0 0.227874 0.0 0.0 0.227874 -0.266787 0.086044 0.313175 0.0 0.0 -0.313175 0.0 0.0 -0.313175 0.186548 0.969304 -2.16943e-18 -0.280869 0.0575916 0.0 0.0601519 0.95975 -0.0353178 -0.0313437 -0.011518 0.0882318 -0.0318382 -0.0106303 0.087826 -0.00234052 0.000854494 0.00987394 -0.00328956 -0.00865027 0.00206561 -0.0038689 -0.00753843 0.0015436 0.035606700000000…
1567.0 0.0892455 0.952929 -0.100657 0.0 0.0 0.100657 0.0 0.0 0.100657 -0.0723951 0.0135308 0.0822812 0.0 0.0 -0.0822812 0.0 0.0 -0.0822812 0.07127613000000001 0.985388 -2.16943e-18 -0.0751166 0.00564642 0.0 0.0984979 0.944403 -0.195241 0.0747752 0.0242591 0.106307 0.087898 -0.000827059 0.110957 0.0191145 0.0126405 0.181308 -0.151289 -0.123796 0.093467 -0.115696 -0.192827 0.130174 0.0952635 0.9840…
1570.0 0.0374113 0.961052 -0.0420316 0.0 0.0 0.0420316 0.0 0.0 0.0420316 0.13417 -0.0170153 -0.151097 0.0 0.0 0.151097 0.0 0.0 0.151097 0.0176686 0.987841 -2.16943e-18 0.138311 -0.00226886 0.0 0.0737169 0.956261 -0.0699875 -0.0181266 0.00508099 0.0930851 -0.0183267 0.00550211 0.0928641 0.00250359 -0.000853412 -0.00880213 0.00445932 0.0037451 0.000597622 0.00451443 0.00363924 0.000649014 0.0525428…
1574.0 0.118855 0.946876 -0.134422 0.0 0.0 0.134422 0.0 0.0 0.134422 -0.0838517 0.018622 0.0959624 0.0 0.0 -0.0959624 0.0 0.0 -0.0959624 0.1020564 0.982551 -2.16943e-18 -0.0873343 0.00953902 0.0 0.0897301 0.956786 -0.0364285 -0.0514079 -0.0389597 0.136804 -0.0508459 -0.0398983 0.137146 -0.0112614 0.0087613 0.125883 -0.0465629 -0.144942 0.0658868 -0.0484343 -0.141385 0.0644159 0.0615835 0.983664 -…
1577.0 0.0496734 0.959411 -0.0558532 0.0 0.0 0.0558532 0.0 0.0 0.0558532 0.0671633 -0.00946249 -0.0757766 0.0 0.0 0.0757766 0.0 0.0 0.0757766 0.0303188 0.987546 -2.16943e-18 0.0693419 -0.00209644 0.0 0.0606802 0.960288 -0.0277585 -0.0361415 -0.0179145 0.0916738 -0.0348586 -0.0194396 0.0921092 0.00364244 0.00121453 0.0230142 -0.0185916 -0.0204626 0.0161887 -0.0125358 -0.0320731 0.0215948 0.0351358…
1579.0 0.170963 0.93365 -0.194493 0.0 0.0 0.194493 0.0 0.0 0.194493 -0.182763 0.0522785 0.212374 0.0 0.0 -0.212374 0.0 0.0 -0.212374 0.156514 0.974942 -2.16943e-18 -0.191663 0.0326761 0.0 0.0688929 0.959368 -0.0305776 -0.040573 -0.0231686 0.104245 -0.0375802 -0.0281646 0.106381 0.00586256 -0.00030362 0.00275366 -0.0119736 0.00359538 0.00571816 -0.0137621 0.0070554 0.00391324 0.042692400000000005 …
1584.0 0.00988635 0.964111 -0.0110898 0.0 0.0 0.0110898 0.0 0.0 0.0110898 -0.0233733 0.00223196 0.0262317 0.0 0.0 -0.0262317 0.0 0.0 -0.0262317 -0.0106575 0.987867 -2.16943e-18 -0.0240126 -0.000349149 0.0 0.108293 0.945495 -0.164509 0.0244205 0.0364278 0.113713 0.0239192 0.0376075 0.113035 -0.0276625 -0.0098271 -0.174498 0.194166 0.0489097 -0.0685898 0.194967 0.047373 -0.0678573 0.097168200000000…
1587.0 0.0437314 0.960228 -0.0491522 0.0 0.0 0.0491522 0.0 0.0 0.0491522 0.147959 -0.0198354 -0.16678 0.0 0.0 0.16678 0.0 0.0 0.16678 0.024186200000000005 0.987711 -2.16943e-18 0.152645 -0.00359136 0.0 0.0976116 0.948708 -0.139823 0.01405 0.032168 0.103656 0.0140469 0.0321746 0.103653 0.0152986 -0.00366621 -0.0248784 0.00238242 0.0105979 0.0118979 0.00238373 0.0105954 0.011899 0.08404318000000001…
1588.0 0.0442931 0.960153 -0.0497854 0.0 0.0 0.0497854 0.0 0.0 0.0497854 0.0437389 -0.00589185 -0.049307 0.0 0.0 0.049307 0.0 0.0 0.049307 0.0247657 0.987697 -2.16943e-18 0.0451274 -0.00109033 0.0 0.0745722 0.955729 -0.0753612 -0.0152531 0.00679729 0.0938691 -0.0155039 0.00732912 0.0935879 0.0026763 -0.0010451 -0.0111376 0.00610932 0.00497833 5.06121e-05 0.00616212 0.00487729 9.692e-05 0.0540064 …
1589.0 -0.0215748 0.966557 0.0241668 0.0 0.0 -0.0241668 0.0 0.0 -0.0241668 0.12487 -0.00749452 -0.139757 0.0 0.0 0.139757 0.0 0.0 0.139757 -0.042917 0.986829 -2.16943e-18 0.127789 0.00636863 0.0 0.0758604 0.955843 -0.0742346 -0.0159112 0.00662613 0.0935698 -0.0162158 0.0072693 0.0932331 0.00316847 -0.0009951 -0.00987075 0.00488189 0.00357722 0.00141132 0.00493412 0.00347693 0.00145957 0.055164500…
1590.0 0.131843 0.94389 -0.149311 0.0 0.0 0.149311 0.0 0.0 0.149311 -0.0438607 0.0104283 0.0503677 0.0 0.0 -0.0503677 0.0 0.0 -0.0503677 0.1155954 0.98097 -2.16943e-18 -0.0457594 0.00568866 0.0 0.0783695 0.955147 -0.0784852 -0.0137918 0.000411666 0.101737 -0.0160895 0.00582247 0.0987962 0.00898801 0.0059029 0.0952504 -0.10176 -0.0218418 0.0279067 -0.0946733 -0.0355197 0.0349901 0.0578159 0.985671…
1592.0 -0.0781809 0.96816 0.0874438 0.0 0.0 -0.0874438 0.0 0.0 -0.0874438 0.30661 0.0010211 -0.34255 0.0 0.0 0.34255 0.0 0.0 0.34255 -0.100645 0.982117 -2.16943e-18 0.311602 0.0353846 0.0 0.0790827 0.957519 -0.0433158 -0.038122 -0.0228591 0.112066 -0.0352504 -0.0272526 0.113234 -0.0619951 0.00360798 -0.0545935 -0.0453742 0.344328 -0.239713 0.00832505 0.241268 -0.190897 0.0535696 0.984863 -2.16943…
1593.0 0.111315 0.948516 -0.125802 0.0 0.0 0.125802 0.0 0.0 0.125802 0.0198637 -0.00423204 -0.02269 0.0 0.0 0.02269 0.0 0.0 0.02269 0.09420780000000001 0.983374 -2.16943e-18 0.0206686 -0.00207739 0.0 0.102994 0.947577 -0.145111 0.0117118 0.0329 0.110551 0.011445 0.0335206 0.110197 0.00836929 -0.00573762 -0.0612585 0.0405494 0.0280107 -0.00730622 0.0407438 0.0276371 -0.00712557 0.0893288 0.983925 …
1595.0 0.0407241 0.960626 -0.0457632 0.0 0.0 0.0457632 0.0 0.0 0.0457632 0.136586 -0.0178397 -0.153892 0.0 0.0 0.153892 0.0 0.0 0.153892 0.0210843 0.987778 -2.16943e-18 0.140859 -0.00283647 0.0 0.0832921 0.947564 -0.172535 0.0608228 0.0397162 0.0817503 0.0599717 0.0417194 0.0807608 -0.0446653 -0.00515347 -0.143374 0.271412 -0.123753 -0.00252435 0.271275 -0.123319 -0.00377065 0.07742747 0.985524 -…
1596.0 0.032317 0.961684 -0.0362966 0.0 0.0 0.0362966 0.0 0.0 0.0362966 0.0538457 -0.00651508 -0.0605958 0.0 0.0 0.0605958 0.0 0.0 0.0605958 0.012418700000000005 0.987912 -2.16943e-18 0.0554724 -0.000591777 0.0 0.0617606 0.959495 -0.0381117 -0.0298169 -0.0106457 0.0886153 -0.0307094 -0.0088565 0.08773 -0.004384 0.00123041 0.012911 -0.00589713 -0.00514776 -0.00188487 -0.00472997 -0.00739285 -0.000…
1605.0 0.0669091 0.956811 -0.0753272 0.0 0.0 0.0753272 0.0 0.0 0.0753272 0.0872508 -0.0140304 -0.0987298 0.0 0.0 0.0987298 0.0 0.0 0.0987298 0.0481328 0.986833 -2.16943e-18 0.0902757 -0.00449024 0.0 0.0843131 0.952836 -0.102632 -0.00248308 0.0162766 0.0988905 -0.00439536 0.0205474 0.096532 0.0092678 -0.00293057 -0.0269908 0.0119844 0.0108309 0.00417475 0.0125444 0.00975453 0.00469142 0.06662332 0…
1607.0 -0.0182467 0.966351 0.0204415 0.0 0.0 -0.0204415 0.0 0.0 -0.0204415 0.0489989 -0.00312408 -0.0548532 0.0 0.0 0.0548532 0.0 0.0 0.0548532 -0.03951 0.986992 -2.16943e-18 0.0501649 0.00231276 0.0 0.0792293 0.952649 -0.112025 0.0130956 0.0175217 0.0912608 0.0125771 0.0186506 0.090711 -0.0342466 -0.00348452 -0.0946972 0.144543 -0.00312907 -0.0455158 0.145263 -0.00444867 -0.0452833 0.06401180000…
1611.0 0.0781454 0.954931 -0.0880552 0.0 0.0 0.0880552 0.0 0.0 0.0880552 0.102121 -0.0177578 -0.115802 0.0 0.0 0.115802 0.0 0.0 0.115802 0.0597668 0.986181 -2.16943e-18 0.105811 -0.00661395 0.0 0.0679786 0.957899 -0.0533236 -0.0260488 -0.00179414 0.0912187 -0.0257247 -0.00245502 0.0915556 0.000594795 -0.000245474 -0.00275978 0.00102923 0.00233504 -0.000603835 0.00094541 0.00249627 -0.000680936 0.…
1615.0 0.105804 0.949672 -0.119511 0.0 0.0 0.119511 0.0 0.0 0.119511 0.000217628 -4.49373e-05 -0.000248266 0.0 0.0 0.000248266 0.0 0.0 0.000248266 0.0884756 0.983932 -2.16943e-18 0.000226287 -2.13069e-05 0.0 0.0668858 0.958198 -0.0508217 -0.0257048 -0.00497188 0.0913908 -0.0276609 -0.000313099 0.0888478 0.000515363 -0.00013273 -0.00127676 0.0004655 0.000541022 0.000274156 0.000395392 0.000675374 …
1620.0 0.051761 0.959115 -0.0582089 0.0 0.0 0.0582089 0.0 0.0 0.0582089 0.0948728 -0.0135944 -0.107076 0.0 0.0 0.107076 0.0 0.0 0.107076 0.032474300000000005 0.987478 -2.16943e-18 0.0979758 -0.00319317 0.0 0.112807 0.953313 -0.0405724 -0.0719347 -0.0449288 0.162925 -0.0684409 -0.0512009 0.166248 0.0235753 0.0117713 0.266993 -0.228311 -0.17165 0.144626 -0.172229 -0.27857 0.188701 0.08192637 0.9809…
1622.0 -0.0428614 0.96758 0.0479765 0.0 0.0 -0.0479765 0.0 0.0 -0.0479765 0.248962 -0.00900063 -0.278325 0.0 0.0 0.278325 0.0 0.0 0.278325 -0.064672 0.985485 -2.16943e-18 0.254116 0.0187382 0.0 0.0731683 0.952313 -0.125679 0.0416215 0.00745313 0.0854796 0.039237 0.0124126 0.0832736 0.0137546 0.0135615 0.18727 -0.15024 -0.12849 0.0949171 -0.138988 -0.150298 0.10691 0.061804700000000004 0.986559 -2…
1624.0 0.0891963 0.952938 -0.100601 0.0 0.0 0.100601 0.0 0.0 0.100601 0.123004 -0.0229825 -0.1398 0.0 0.0 0.1398 0.0 0.0 0.1398 0.07122502 0.985392 -2.16943e-18 0.127627 -0.00958638 0.0 0.116278 0.948989 -0.0992028 -0.0313325 -0.0100976 0.145021 -0.0256978 -0.0210115 0.151102 0.0545873 0.0168651 0.360775 -0.350332 -0.199282 0.196267 -0.350277 -0.199056 0.193142 0.0939101 0.981849 -2.16943e-18 -0.…
1626.0 0.000267072 0.964977 -0.000299492 0.0 0.0 0.000299492 0.0 0.0 0.000299492 0.0747604 -0.00632578 -0.0838216 0.0 0.0 0.0838216 0.0 0.0 0.0838216 -0.020533999999999997 0.98767 -2.16943e-18 0.0767142 0.00194355 0.0 0.090831 0.951137 -0.117174 0.000760071 0.0268624 0.0996023 0.00368026 0.0202276 0.103318 0.00982244 -0.00362198 -0.033997 0.0165083 0.0151408 0.00235468 0.0151809 0.0176925 0.00112…
1627.0 0.178354 0.931501 -0.203092 0.0 0.0 0.203092 0.0 0.0 0.203092 -0.248434 0.0733805 0.289408 0.0 0.0 -0.289408 0.0 0.0 -0.289408 0.1642689 0.973586 -2.16943e-18 -0.260792 0.046773 0.0 0.104968 0.948421 -0.133601 0.00284046 0.0253463 0.115466 0.00145926 0.0284632 0.11373 0.00757361 -0.00390434 -0.0380199 0.0154222 0.0305829 -0.00798874 0.0165885 0.0283423 -0.00691311 0.0894019 0.983891 -2.169…
1628.0 -0.0212933 0.96654 0.0238518 0.0 0.0 -0.0238518 0.0 0.0 -0.0238518 0.236133 -0.014247 -0.264291 0.0 0.0 0.264291 0.0 0.0 0.264291 -0.042629 0.986843 -2.16943e-18 0.241662 0.0119674 0.0 0.0803754 0.954696 -0.0851453 -0.0110502 0.0107226 0.0955228 -0.0117251 0.0121828 0.0947396 0.00584325 -0.00173283 -0.0161971 0.00668924 0.0068659 0.00264096 0.00688361 0.00649249 0.00282035 0.06080640000000…
1640.0 0.0285412 0.962132 -0.0320485 0.0 0.0 0.0320485 0.0 0.0 0.0320485 0.0473505 -0.0055252 -0.0532594 0.0 0.0 0.0532594 0.0 0.0 0.0532594 0.008529800000000004 0.987945 -2.16943e-18 0.0487581 -0.000313009 0.0 0.0772878 0.953418 -0.103187 0.00325601 0.0231565 0.0861426 0.00700715 0.0166146 0.0870559 -0.0379436 -0.0115263 -0.197877 0.176409 0.155968 -0.130361 0.18955 0.130276 -0.114707 0.06081100…
1647.0 0.00854506 0.964238 -0.00958458 0.0 0.0 0.00958458 0.0 0.0 0.00958458 0.0898999 -0.00844818 -0.10088 0.0 0.0 0.10088 0.0 0.0 0.10088 -0.012035400000000002 0.987846 -2.16943e-18 0.0923436 0.00148173 0.0 0.0999806 0.944424 -0.192888 0.0663013 0.033984 0.102656 0.0676315 0.0308581 0.104453 -0.0453288 0.00188205 -0.0591549 0.183161 -0.124597 0.000571657 0.186855 -0.131693 0.0039535 0.0954909 0…
1653.0 0.178982 0.931315 -0.203823 0.0 0.0 0.203823 0.0 0.0 0.203823 -0.147962 0.0438214 0.172402 0.0 0.0 -0.172402 0.0 0.0 -0.172402 0.16492790000000002 0.973467 -2.16943e-18 -0.155335 0.0279766 0.0 0.109159 0.944776 -0.172062 0.0296079 0.0395447 0.112962 0.0292547 0.0403869 0.112474 -0.0311648 -0.0100323 -0.183865 0.214626 0.0367733 -0.0675473 0.215079 0.0359045 -0.0671361 0.0991322 0.9832 -2.1…
1658.0 0.0409158 0.960601 -0.0459791 0.0 0.0 0.0459791 0.0 0.0 0.0459791 0.0897795 -0.011746 -0.101157 0.0 0.0 0.101157 0.0 0.0 0.101157 0.021282000000000002 0.987774 -2.16943e-18 0.0925906 -0.00188449 0.0 0.0677724 0.957998 -0.0525623 -0.0254929 -0.00323469 0.0913422 -0.0265992 -0.00099213 0.0902058 0.00103615 -0.000261569 -0.00248591 0.000748468 0.00127955 0.000457635 0.000843284 0.00109741 0.0…
1662.0 0.0465412 0.959847 -0.0523202 0.0 0.0 0.0523202 0.0 0.0 0.0523202 0.0297779 -0.00408811 -0.0335803 0.0 0.0 0.0335803 0.0 0.0 0.0335803 0.0270856 0.987638 -2.16943e-18 0.0307319 -0.000820464 0.0 0.0822818 0.953338 -0.0980815 -0.00402132 0.0136695 0.0984775 -0.00415218 0.013953 0.0983265 0.0056071 -0.00121212 -0.00839092 -0.00326384 0.0104109 0.00129071 -0.00317657 0.010245 0.00135954 0.0641…
1663.0 0.011538 0.963952 -0.0129436 0.0 0.0 0.0129436 0.0 0.0 0.0129436 -0.0873559 0.00850523 0.0980565 0.0 0.0 -0.0980565 0.0 0.0 -0.0980565 -0.008960499999999996 0.98789 -2.16943e-18 -0.0897636 -0.00113875 0.0 0.0704416 0.957519 -0.0565025 -0.0183832 -0.0157424 0.100334 -0.0186741 -0.0136315 0.0989321 0.0264794 0.0138023 0.234239 -0.194737 -0.171458 0.131062 -0.165511 -0.227649 0.158488 0.04810…
1668.0 0.123643 0.945799 -0.139906 0.0 0.0 0.139906 0.0 0.0 0.139906 -0.146018 0.0332692 0.167314 0.0 0.0 -0.167314 0.0 0.0 -0.167314 0.10704540000000001 0.981992 -2.16943e-18 -0.152177 0.0174663 0.0 0.0913497 0.950886 -0.11916 0.00332237 0.023108 0.102781 0.00302535 0.0237816 0.102405 0.00828996 -0.00391299 -0.0397968 0.0217157 0.0206203 -0.00253878 0.0219019 0.0202626 -0.00236735 0.0752841733 0…
1676.0 -0.0176903 0.966315 0.0198186 0.0 0.0 -0.0198186 0.0 0.0 -0.0198186 0.0465114 -0.00299457 -0.0520707 0.0 0.0 0.0520707 0.0 0.0 0.0520707 -0.03894 0.987018 -2.16943e-18 0.0476215 0.00216578 0.0 0.0827694 0.953545 -0.0962622 -0.00671614 0.0173793 0.095651 -0.00554887 0.0147938 0.097069 0.00765493 -0.00239882 -0.0223763 0.010244 0.00848277 0.00364975 0.00992322 0.0090994 0.00335312 0.0644265 …
1678.0 0.0226316 0.962802 -0.0254039 0.0 0.0 0.0254039 0.0 0.0 0.0254039 0.17619 -0.0193734 -0.198028 0.0 0.0 0.198028 0.0 0.0 0.198028 0.002446600000000007 0.987964 -2.16943e-18 0.181295 4.08039e-05 0.0 0.108237 0.946698 -0.1501 0.0128211 0.0309892 0.116342 0.0124817 0.0317645 0.115906 0.0323282 -0.000977626 0.0435021 -0.0878707 0.00381183 0.0405506 -0.0879371 0.00393853 0.0404929 0.0948336 0.98…
1679.0 0.13382 0.943417 -0.151582 0.0 0.0 0.151582 0.0 0.0 0.151582 -0.154307 0.0370582 0.177295 0.0 0.0 -0.177295 0.0 0.0 -0.177295 0.1176584 0.980712 -2.16943e-18 -0.161028 0.0203899 0.0 0.0824514 0.953336 -0.0993292 -0.000719927 0.0117575 0.0983621 -0.00102298 0.01246 0.0979762 -0.0176224 -0.00244636 -0.0566718 0.060378 0.0418281 -0.0456481 0.0600105 0.0425452 -0.0460794 0.0647663 0.985666 -2.…
1684.0 0.0551266 0.958626 -0.0620085 0.0 0.0 0.0620085 0.0 0.0 0.0620085 0.117869 -0.0173469 -0.133103 0.0 0.0 0.133103 0.0 0.0 0.133103 0.035950800000000005 0.987358 -2.16943e-18 0.121775 -0.00443207 0.0 0.118181 0.949685 -0.0853646 -0.0465949 -0.0134492 0.150526 -0.0404679 -0.0251259 0.156103 0.0810327 0.0155335 0.401471 -0.477029 -0.102493 0.182593 -0.481512 -0.0937326 0.176957 0.0932309 0.981…
1685.0 0.0750236 0.955468 -0.0845162 0.0 0.0 0.0845162 0.0 0.0 0.0845162 -0.080886 0.0137705 0.091667 0.0 0.0 -0.091667 0.0 0.0 -0.091667 0.05653280000000001 0.986377 -2.16943e-18 -0.0837757 0.00493903 0.0 0.081827 0.953729 -0.0943543 -0.00716183 0.0151515 0.0964166 -0.00722705 0.0152947 0.0963387 0.0074664 -0.00242073 -0.0230158 0.0107685 0.00924123 0.00300556 0.0108053 0.00917074 0.00303787 0.0…
1687.0 0.189133 0.928243 -0.215673 0.0 0.0 0.215673 0.0 0.0 0.215673 -0.203172 0.0628009 0.237582 0.0 0.0 -0.237582 0.0 0.0 -0.237582 0.175593 0.971481 -2.16943e-18 -0.213591 0.0410875 0.0 0.0927509 0.950334 -0.125893 0.00812784 0.0268692 0.100948 0.00787764 0.0274469 0.10062 0.0083601 -0.00413226 -0.0428667 0.0277625 0.0151039 2.75644e-07 0.0278585 0.0149196 8.8134e-05 0.07769778000000001 0.9849…
1690.0 0.122385 0.946084 -0.138464 0.0 0.0 0.138464 0.0 0.0 0.138464 0.00263206 -0.000595706 -0.00301494 0.0 0.0 0.00301494 0.0 0.0 0.00301494 0.1057338 0.982142 -2.16943e-18 0.00274263 -0.000310783 0.0 0.0747085 0.955766 -0.0750026 -0.0154556 0.00675503 0.0937554 -0.0159045 0.00770804 0.0932511 0.00335505 -0.00102511 -0.0100328 0.00480827 0.00361545 0.00160933 0.00488857 0.00346106 0.00168457 0.…
1694.0 0.104754 0.949888 -0.118312 0.0 0.0 0.118312 0.0 0.0 0.118312 -0.0396398 0.00813555 0.0452091 0.0 0.0 -0.0452091 0.0 0.0 -0.0452091 0.0873831 0.984034 -2.16943e-18 -0.0412114 0.00383059 0.0 0.0677994 0.962546 0.0223803 -0.0730822 -0.0687201 0.129469 -0.0724726 -0.0696225 0.12977 0.0283354 -0.00106276 0.0304686 -0.0510299 -0.0316148 0.052214 -0.0511155 -0.0314429 0.0520786 0.0342511 0.98341…
1698.0 0.0490302 0.959502 -0.0551275 0.0 0.0 0.0551275 0.0 0.0 0.0551275 -0.128787 0.0180492 0.145288 0.0 0.0 -0.145288 0.0 0.0 -0.145288 0.029654700000000006 0.987566 -2.16943e-18 -0.132954 0.00392308 0.0 0.104356 0.947271 -0.150005 0.0213692 0.0225493 0.115718 0.0182577 0.0312086 0.110649 0.0359828 0.00255878 0.094002 -0.138887 -0.01012 0.0547432 -0.144304 0.000288691 0.0496541 0.09173730000000…
1699.0 0.0229591 0.962766 -0.0257721 0.0 0.0 0.0257721 0.0 0.0 0.0257721 0.211425 -0.0233265 -0.23764 0.0 0.0 0.23764 0.0 0.0 0.23764 0.0027837 0.987964 -2.16943e-18 0.217559 -3.11356e-05 0.0 0.101211 0.946203 -0.166962 0.0366535 0.0346058 0.105756 0.0354389 0.0374902 0.104085 -0.0205774 -0.00588943 -0.113294 0.151248 -0.0104789 -0.0274853 0.151383 -0.0107373 -0.0273548 0.0917232 0.984079 -2.1694…
1700.0 0.0698081 0.95634 -0.0786085 0.0 0.0 0.0786085 0.0 0.0 0.0786085 -0.0510027 0.0083733 0.0577436 0.0 0.0 -0.0577436 0.0 0.0 -0.0577436 0.051132800000000006 0.986679 -2.16943e-18 -0.0527902 0.00279942 0.0 0.0796301 0.954147 -0.0903099 -0.00914329 0.0135828 0.0959223 -0.00884025 0.0129199 0.0962822 0.00592192 -0.00204941 -0.0201278 0.00948229 0.00939188 0.00125354 0.00937084 0.00960623 0.0011…
1702.0 0.101658 0.950518 -0.114783 0.0 0.0 0.114783 0.0 0.0 0.114783 -0.0906032 0.0182621 0.103259 0.0 0.0 -0.103259 0.0 0.0 -0.103259 0.08416546 0.984328 -2.16943e-18 -0.094158 0.00841691 0.0 0.0701529 0.954982 -0.0892726 0.00289607 0.0103129 0.0837216 0.00151906 0.0130096 0.0825916 -0.0155868 -0.00335052 -0.0664089 0.0632419 0.0508487 -0.0429092 0.0670139 0.0435969 -0.0393822 0.0525347000000000…
1703.0 -0.000850411 0.965071 0.000953369 0.0 0.0 -0.000953369 0.0 0.0 -0.000953369 0.17897 -0.0149175 -0.20064 0.0 0.0 0.20064 0.0 0.0 0.20064 -0.021680599999999994 0.98764 -2.16943e-18 0.183621 0.00488224 0.0 0.0630379 0.960406 -0.02383 -0.0400696 -0.0217242 0.0956765 -0.0381609 -0.0251398 0.0971833 0.00912258 -9.48979e-05 0.0101587 -0.0125662 -0.0181942 0.0205999 -0.0146961 -0.0141045 0.0186423…
1704.0 0.0264845 0.96237 -0.0297355 0.0 0.0 0.0297355 0.0 0.0 0.0297355 -0.0722259 0.00825855 0.0812174 0.0 0.0 -0.0812174 0.0 0.0 -0.0812174 0.006412200000000007 0.987956 -2.16943e-18 -0.074354 0.000305333 0.0 0.0805147 0.953397 -0.0997999 -0.000548284 0.0150997 0.0953455 -0.000731745 0.0156373 0.0949107 -0.0434204 -0.0097344 -0.187363 0.184837 0.131932 -0.129682 0.184236 0.132998 -0.12966 0.062…
1706.0 0.126926 0.945044 -0.143669 0.0 0.0 0.143669 0.0 0.0 0.143669 -0.0421194 0.00976351 0.048304 0.0 0.0 -0.048304 0.0 0.0 -0.048304 0.1104677 0.981593 -2.16943e-18 -0.0439146 0.00520789 0.0 0.0713024 0.960399 -0.00762392 -0.0489011 -0.0607348 0.12731 -0.0558437 -0.0498428 0.123361 0.0162063 -0.00310479 -0.0278084 -0.00095196 0.0216753 0.00709852 -0.00549987 0.0304155 0.00290735 0.041669300000…
1709.0 0.077157 0.955102 -0.0869345 0.0 0.0 0.0869345 0.0 0.0 0.0869345 -0.0628487 0.0108562 0.0712551 0.0 0.0 -0.0712551 0.0 0.0 -0.0712551 0.0587428 0.986244 -2.16943e-18 -0.0651116 0.00399671 0.0 0.0678328 0.957965 -0.0529368 -0.0247601 -0.00623698 0.0933602 -0.0256316 -0.00234409 0.0909646 -0.00343041 0.000385385 0.0016164 -0.000484015 0.00545796 -0.00576807 -0.00308475 0.0105877 -0.00911843 …
1711.0 0.0146728 0.963641 -0.016463 0.0 0.0 0.016463 0.0 0.0 0.016463 0.185437 -0.0187138 -0.208225 0.0 0.0 0.208225 0.0 0.0 0.208225 -0.005738699999999999 0.987925 -2.16943e-18 0.190622 0.00174729 0.0 0.0969825 0.945609 -0.185191 0.0783426 0.00375762 0.113159 0.0762194 0.00814668 0.103098 -0.0149827 0.0162866 0.185212 -0.0889617 -0.172139 0.0757627 -0.0568778 -0.235176 0.115705 0.092599 0.984475…
1715.0 0.0964087 0.95156 -0.108804 0.0 0.0 0.108804 0.0 0.0 0.108804 0.0138814 -0.00271169 -0.0158016 0.0 0.0 0.0158016 0.0 0.0 0.0158016 0.07871195 0.984799 -2.16943e-18 0.0144164 -0.00120186 0.0 0.0845714 0.952759 -0.103357 -0.00296747 0.0183953 0.0979804 -0.00320409 0.0189236 0.0976889 0.00929537 -0.00289761 -0.0264271 0.0115605 0.0104159 0.00445139 0.0116281 0.0102863 0.0045123 0.06696175 0.9…
1717.0 -0.0212676 0.966538 0.023823 0.0 0.0 -0.023823 0.0 0.0 -0.023823 0.107846 -0.00650999 -0.120707 0.0 0.0 0.120707 0.0 0.0 0.120707 -0.042602 0.986845 -2.16943e-18 0.110372 0.00546257 0.0 0.0835304 0.953406 -0.0973155 -0.00486108 0.0140636 0.0981648 -0.0069774 0.0187524 0.0955925 0.00828325 -0.00266465 -0.025069 0.0113707 0.0103864 0.00331169 0.0120304 0.00911869 0.0039195 0.0652620400000000…
1720.0 0.190179 0.927919 -0.216896 0.0 0.0 0.216896 0.0 0.0 0.216896 -0.257387 0.079904 0.301093 0.0 0.0 -0.301093 0.0 0.0 -0.301093 0.17669200000000002 0.971269 -2.16943e-18 -0.270625 0.0524022 0.0 0.0967238 0.953174 -0.0804848 -0.0221622 -0.019008 0.131396 -0.022356 -0.0182208 0.130994 0.0423262 0.0172465 0.328229 -0.306773 -0.186861 0.166657 -0.271182 -0.255138 0.198814 0.07447234600000001 0.9…
1722.0 0.0107006 0.964033 -0.0120036 0.0 0.0 0.0120036 0.0 0.0 0.0120036 -0.0595495 0.00574142 0.0668379 0.0 0.0 -0.0668379 0.0 0.0 -0.0668379 -0.009820999999999996 0.987879 -2.16943e-18 -0.0611845 -0.000833713 0.0 0.0885714 0.951763 -0.111579 0.000165769 0.0204121 0.101053 0.000674333 0.0192743 0.101682 0.00821497 -0.00275019 -0.0247602 0.00817967 0.0159514 0.000629437 0.00792404 0.0164428 0.000…
1725.0 0.141782 0.941466 -0.160741 0.0 0.0 0.160741 0.0 0.0 0.160741 -0.141715 0.03541 0.163193 0.0 0.0 -0.163193 0.0 0.0 -0.163193 0.1259719 0.97962 -2.16943e-18 -0.148042 0.0201248 0.0 0.0884807 0.951982 -0.108338 -0.00193837 0.0170717 0.103257 -0.00225227 0.0177637 0.10288 0.00492791 -0.00216475 -0.0217317 0.00919575 0.0154797 -0.0029523 0.00937893 0.0151281 -0.00278552 0.07112509 0.985171 -2.…
1726.0 0.172292 0.933268 -0.196038 0.0 0.0 0.196038 0.0 0.0 0.196038 -0.140896 0.0405383 0.163797 0.0 0.0 -0.163797 0.0 0.0 -0.163797 0.1579079 0.974703 -2.16943e-18 -0.147784 0.0254303 0.0 0.0769052 0.955289 -0.0795239 -0.0135169 0.00851497 0.0945778 -0.0140111 0.00957436 0.0940126 0.00432162 -0.00132477 -0.0127581 0.00544154 0.00574789 0.0015677 0.00557789 0.00548594 0.00169374 0.0567555 0.9858…
1728.0 -0.00337783 0.965278 0.00378649 0.0 0.0 -0.00378649 0.0 0.0 -0.00378649 0.000254271 -2.04689e-05 -0.000284993 0.0 0.0 0.000284993 0.0 0.0 0.000284993 -0.024273299999999998 0.987568 -2.16943e-18 0.000260799 7.67374e-06 0.0 0.0884791 0.949583 -0.140096 0.0255624 0.0292278 0.0952413 0.0251595 0.0301559 0.094735 -0.0498277 -0.00888977 -0.190112 0.250198 0.0256979 -0.0850835 0.25108 0.0240254 -…
1729.0 -0.0520893 0.967866 0.058291 0.0 0.0 -0.058291 0.0 0.0 -0.058291 0.174417 -0.00450488 -0.194926 0.0 0.0 0.194926 0.0 0.0 0.194926 -0.074086 0.984742 -2.16943e-18 0.177827 0.0149584 0.0 0.0733446 0.956795 -0.064535 -0.0211704 0.00356277 0.0921947 -0.0205633 0.00229657 0.0928539 0.00163282 -0.00055683 -0.00580197 0.00282158 0.00274149 0.000238912 0.00270045 0.00297442 0.00012678 0.0515688 0.…
1730.0 0.00485047 0.964578 -0.00543956 0.0 0.0 0.00543956 0.0 0.0 0.00543956 -0.0148102 0.00132985 0.0166127 0.0 0.0 -0.0166127 0.0 0.0 -0.0166127 -0.015829499999999996 0.987777 -2.16943e-18 -0.0152058 -0.000307039 0.0 0.111712 0.951619 -0.0695855 -0.044632 -0.0347047 0.15416 -0.0438707 -0.0362524 0.15521 0.0433577 0.0203525 0.40283 -0.408911 -0.148869 0.159958 -0.405318 -0.155708 0.162676 0.0855…
1733.0 0.000534563 0.964955 -0.000599407 0.0 0.0 0.000599407 0.0 0.0 0.000599407 -0.0201436 0.00171052 0.0225857 0.0 0.0 -0.0225857 0.0 0.0 -0.0225857 -0.0202595 0.987677 -2.16943e-18 -0.0206707 -0.000517488 0.0 0.0709228 0.957209 -0.060079 -0.0231974 0.000817646 0.0925109 -0.0235591 0.00156293 0.0921273 0.00194801 -0.000582225 -0.00583886 0.00256256 0.00258481 0.000689836 0.00265043 0.00241589 0…
1738.0 0.0652304 0.95708 -0.0734279 0.0 0.0 0.0734279 0.0 0.0 0.0734279 0.104324 -0.0165726 -0.118013 0.0 0.0 0.118013 0.0 0.0 0.118013 0.04639600000000001 0.986918 -2.16943e-18 0.107918 -0.00516228 0.0 0.0805396 0.954173 -0.0901051 -0.00917109 0.0134731 0.0958551 -0.00920913 0.0135561 0.0958102 0.00664923 -0.00213 -0.0203406 0.00930393 0.00847497 0.00256279 0.00931511 0.00845388 0.00257075 0.061…
1741.0 0.0874562 0.953261 -0.0986233 0.0 0.0 0.0986233 0.0 0.0 0.0986233 0.0181171 -0.00334802 -0.0205834 0.0 0.0 0.0205834 0.0 0.0 0.0205834 0.06941973 0.985526 -2.16943e-18 0.0187939 -0.00137429 0.0 0.0988918 0.94562 -0.178262 0.0522247 0.0327206 0.103368 0.0521226 0.0329608 0.10323 -0.0255514 -0.000755488 -0.0566981 0.124101 -0.0624956 -0.0049153 0.123958 -0.062222 -0.00504632 0.0918702 0.9842…
1742.0 0.0862027 0.953492 -0.0971994 0.0 0.0 0.0971994 0.0 0.0 0.0971994 0.0786087 -0.014411 -0.0892862 0.0 0.0 0.0892862 0.0 0.0 0.0892862 0.06811952 0.98562 -2.16943e-18 0.0815323 -0.00584528 0.0 0.117421 0.949848 -0.084733 -0.0443402 -0.0169523 0.150658 -0.0386141 -0.0279728 0.15674 0.0149639 0.0114215 0.200525 -0.172538 -0.118006 0.095027 -0.205046 -0.0555315 0.0646963 0.0926092 0.981514 -2.1…
1743.0 0.129319 0.944486 -0.146414 0.0 0.0 0.146414 0.0 0.0 0.146414 -0.150137 0.0352372 0.172293 0.0 0.0 -0.172293 0.0 0.0 -0.172293 0.1129628 0.981294 -2.16943e-18 -0.156585 0.0190057 0.0 0.0959949 0.946214 -0.173959 0.056405 0.0227448 0.101968 0.054434 0.0264464 0.100903 -0.0494208 0.00258498 -0.0505425 0.161979 -0.0927787 -0.0136498 0.156824 -0.0828702 -0.0184367 0.0889374 0.984411 -2.16943e-…
1747.0 0.020711 0.963011 -0.0232456 0.0 0.0 0.0232456 0.0 0.0 0.0232456 0.149401 -0.0161015 -0.167879 0.0 0.0 0.167879 0.0 0.0 0.167879 0.00047070000000000445 0.987961 -2.16943e-18 0.153693 0.000366312 0.0 0.0956426 0.949059 -0.137112 0.0134449 0.0306432 0.103075 0.0130036 0.0316762 0.102483 0.0146644 -0.00346421 -0.023557 0.0022088 0.00972651 0.0116219 0.00225645 0.00963483 0.011665 0.08182958 0…
1750.0 0.0596331 0.957951 -0.0670993 0.0 0.0 0.0670993 0.0 0.0 0.0670993 0.0999482 -0.0152297 -0.112952 0.0 0.0 0.112952 0.0 0.0 0.112952 0.040608000000000005 0.987177 -2.16943e-18 0.103319 -0.00428713 0.0 0.0683541 0.957831 -0.0541509 -0.0250249 -0.0023994 0.0916271 -0.026003 -0.000409058 0.0906152 0.00131827 -0.000327549 -0.00306893 0.000929894 0.00147588 0.00066342 0.000983594 0.00137277 0.000…
1754.0 0.176817 0.931953 -0.201303 0.0 0.0 0.201303 0.0 0.0 0.201303 -0.237351 0.0696453 0.276351 0.0 0.0 -0.276351 0.0 0.0 -0.276351 0.16265600000000002 0.973873 -2.16943e-18 -0.249106 0.0442171 0.0 0.0743549 0.958739 -0.0349535 -0.0428751 -0.0182142 0.106095 -0.0401441 -0.0232107 0.10836 -0.000777547 -0.00778963 -0.120543 0.0620425 0.132148 -0.0738123 0.0846144 0.0887729 -0.0528385 0.0481265 0.…
1755.0 0.113582 0.94803 -0.128392 0.0 0.0 0.128392 0.0 0.0 0.128392 -0.0576393 0.0124364 0.0658771 0.0 0.0 -0.0658771 0.0 0.0 -0.0658771 0.0965667 0.983134 -2.16943e-18 -0.0599924 0.00618679 0.0 0.102807 0.953181 -0.0678048 -0.0398785 -0.0265523 0.144041 -0.0386149 -0.0288552 0.145109 -0.0265962 0.00532759 0.0303768 0.0278824 -0.0541938 -0.00257679 0.02328 -0.045324 -0.00701093 0.0775740700000000…
1757.0 0.0316476 0.961764 -0.0355433 0.0 0.0 0.0355433 0.0 0.0 0.0355433 -0.0965599 0.0116095 0.108655 0.0 0.0 -0.108655 0.0 0.0 -0.108655 0.011729100000000006 0.987919 -2.16943e-18 -0.0994686 0.000986198 0.0 0.0733861 0.956357 -0.0687693 -0.0177433 0.00183829 0.0947215 -0.0206107 0.00788394 0.0915481 0.00192785 -0.000948282 -0.0107812 0.00668337 0.00489278 -0.000730321 0.006164 0.00589819 -0.001…
1759.0 -0.025877 0.966805 0.0289813 0.0 0.0 -0.0289813 0.0 0.0 -0.0289813 0.215609 -0.011899 -0.241247 0.0 0.0 0.241247 0.0 0.0 0.241247 -0.047318 0.986599 -2.16943e-18 0.220533 0.0120553 0.0 0.0640464 0.960386 -0.0233534 -0.0408401 -0.0226786 0.0969251 -0.0389549 -0.0260373 0.0983981 0.0108761 -0.000615383 0.00455147 -0.0108501 -0.013971 0.0202684 -0.0122716 -0.0112416 0.0189617 0.0375939 0.9856…
1761.0 0.063832 0.957301 -0.0718462 0.0 0.0 0.0718462 0.0 0.0 0.0718462 -0.0607013 0.00954446 0.0686494 0.0 0.0 -0.0686494 0.0 0.0 -0.0686494 0.044949600000000006 0.986986 -2.16943e-18 -0.0627814 0.00290365 0.0 0.0857715 0.958095 -0.0213824 -0.0631744 -0.0381858 0.130146 -0.0606516 -0.042628 0.132224 -0.115901 -0.0174848 -0.484614 0.566302 0.186905 -0.262851 0.586499 0.14822 -0.245095 0.055748400…
1762.0 0.0697907 0.956343 -0.0785887 0.0 0.0 0.0785887 0.0 0.0 0.0785887 -0.138262 0.0226962 0.156536 0.0 0.0 -0.156536 0.0 0.0 -0.156536 0.0511147 0.98668 -2.16943e-18 -0.143108 0.00758604 0.0 0.0625562 0.960351 -0.0248446 -0.0382308 -0.0227263 0.0958542 -0.0387658 -0.0217646 0.0954276 0.00802225 0.000138548 0.0122155 -0.0149442 -0.0153162 0.018045 -0.0143759 -0.0164074 0.0185674 0.0364058 0.985…
1764.0 0.169975 0.933932 -0.193345 0.0 0.0 0.193345 0.0 0.0 0.193345 -0.184438 0.0525288 0.214251 0.0 0.0 -0.214251 0.0 0.0 -0.214251 0.1554779 0.975118 -2.16943e-18 -0.193394 0.0327429 0.0 0.0586742 0.960636 -0.0250724 -0.0337227 -0.0219887 0.0908366 -0.0329735 -0.0233287 0.0914271 -0.000309357 0.0040913 0.0622363 -0.035522 -0.0599413 0.0332255 -0.0389049 -0.0534446 0.0301135 0.0332029 0.986057 …
1771.0 0.0365142 0.961166 -0.0410213 0.0 0.0 0.0410213 0.0 0.0 0.0410213 -0.00240707 0.00030279 0.0027104 0.0 0.0 -0.0027104 0.0 0.0 -0.0027104 0.016743800000000003 0.987855 -2.16943e-18 -0.00248108 3.81926e-05 0.0 0.0719774 0.956917 -0.0632721 -0.0204184 0.000107093 0.0936187 -0.0231176 0.0058017 0.09064 0.00217766 -0.000682296 -0.00690488 0.00347937 0.00248075 0.000969388 0.00329178 0.00284376 …
1775.0 0.0147332 0.963635 -0.0165308 0.0 0.0 0.0165308 0.0 0.0 0.0165308 -0.0426204 0.00430404 0.0478582 0.0 0.0 -0.0478582 0.0 0.0 -0.0478582 -0.005676600000000004 0.987926 -2.16943e-18 -0.0438124 -0.000398626 0.0 0.0598707 0.960305 -0.0282923 -0.0333195 -0.0196862 0.0913505 -0.0348626 -0.0180515 0.0909825 0.000923988 0.00241121 0.037725 -0.0214838 -0.0389976 0.0227567 -0.0252129 -0.0318535 0.01…
1777.0 0.108352 0.949142 -0.122418 0.0 0.0 0.122418 0.0 0.0 0.122418 -0.148191 0.0310489 0.169156 0.0 0.0 -0.169156 0.0 0.0 -0.169156 0.0911247 0.983679 -2.16943e-18 -0.154138 0.0149656 0.0 0.0751616 0.958278 -0.0381524 -0.0429293 -0.0180379 0.109056 -0.0397451 -0.0231344 0.111182 -0.00371651 -0.00845538 -0.138323 0.104809 0.0939145 -0.0625035 0.0745495 0.151827 -0.0886465 0.049048 0.985132 -2.16…
1778.0 0.0317658 0.96175 -0.0356763 0.0 0.0 0.0356763 0.0 0.0 0.0356763 0.15806 -0.0190251 -0.177861 0.0 0.0 0.177861 0.0 0.0 0.177861 0.011850800000000009 0.987918 -2.16943e-18 0.162824 -0.00163599 0.0 0.0629166 0.959255 -0.0397237 -0.0303824 -0.00994058 0.0901002 -0.0307989 -0.00924962 0.0897867 -0.00287022 0.000564753 0.00486715 -0.00241842 0.00127642 -0.00373125 -0.00222918 0.000899783 -0.003…
1779.0 0.05411 0.958775 -0.0608605 0.0 0.0 0.0608605 0.0 0.0 0.0608605 0.0456632 -0.00666675 -0.0515563 0.0 0.0 0.0515563 0.0 0.0 0.0515563 0.0349005 0.987396 -2.16943e-18 0.0471706 -0.00166258 0.0 0.0640134 0.959002 -0.04165 -0.0289037 -0.0122026 0.0924262 -0.0288765 -0.0123003 0.0928768 -0.00913176 0.00181362 0.015399 -0.00720838 0.00292402 -0.00882033 -0.0100869 0.00883703 -0.0141351 0.0399592…
1780.0 0.0460515 0.959914 -0.0517679 0.0 0.0 0.0517679 0.0 0.0 0.0517679 0.0263409 -0.00360144 -0.0297022 0.0 0.0 0.0297022 0.0 0.0 0.0297022 0.026580200000000005 0.987651 -2.16943e-18 0.0271831 -0.000710699 0.0 0.0823652 0.958233 -0.0273699 -0.0548929 -0.0335354 0.125849 -0.0560174 -0.0315625 0.125003 0.032924 -0.0135898 -0.164527 0.059618 0.149344 -0.0444422 0.0507556 0.166359 -0.0525413 0.0536…
1784.0 0.104183 0.950005 -0.117662 0.0 0.0 0.117662 0.0 0.0 0.117662 -0.0767867 0.0157074 0.0875634 0.0 0.0 -0.0875634 0.0 0.0 -0.0875634 0.08679010000000001 0.984089 -2.16943e-18 -0.0798251 0.00736736 0.0 0.110028 0.951336 -0.0782998 -0.0426369 -0.0172646 0.144692 -0.0385413 -0.025019 0.148438 -0.0309285 -0.00446061 -0.139861 0.0993078 0.169878 -0.126429 0.0873387 0.192613 -0.135083 0.08517734 0…
1787.0 0.0778905 0.954975 -0.0877661 0.0 0.0 0.0877661 0.0 0.0 0.0877661 -0.0192201 0.00333647 0.0217941 0.0 0.0 -0.0217941 0.0 0.0 -0.0217941 0.059502700000000006 0.986197 -2.16943e-18 -0.019914 0.00123899 0.0 0.0855204 0.952679 -0.101949 0.0101587 -0.0111853 0.108884 0.00436727 1.06013e-05 0.103584 0.0802558 0.0271592 0.48677 -0.610747 -0.0162615 0.141196 -0.48394 -0.260339 0.262519 0.06836325 …
1789.0 0.142348 0.941325 -0.161393 0.0 0.0 0.161393 0.0 0.0 0.161393 -0.091404 0.0229022 0.105274 0.0 0.0 -0.105274 0.0 0.0 -0.105274 0.126563 0.97954 -2.16943e-18 -0.0954919 0.0130446 0.0 0.0816689 0.953662 -0.0944012 -0.00731756 0.01391 0.0978595 -0.00777018 0.0149013 0.0973214 0.00583673 -0.00238449 -0.0245276 0.0126271 0.0125872 -0.000680062 0.0128434 0.0121724 -0.000485368 0.0630164 0.985602…
1793.0 0.189686 0.928072 -0.216319 0.0 0.0 0.216319 0.0 0.0 0.216319 -0.211492 0.0655222 0.24736 0.0 0.0 -0.24736 0.0 0.0 -0.24736 0.176173 0.971369 -2.16943e-18 -0.222354 0.0429222 0.0 0.0921484 0.950781 -0.121134 0.00475515 0.0255879 0.100842 0.00481873 0.025441 0.100926 0.00936421 -0.00418164 -0.0422506 0.0254876 0.0158965 0.000866073 0.0254609 0.015948 0.000840865 0.07644100000000001 0.985048…
1794.0 0.0244237 0.962603 -0.0274184 0.0 0.0 0.0274184 0.0 0.0 0.0274184 0.101858 -0.0114077 -0.114508 0.0 0.0 0.114508 0.0 0.0 0.114508 0.0042909 0.987962 -2.16943e-18 0.104832 -0.000187585 0.0 0.0874769 0.949527 -0.143364 0.0414033 0.00656472 0.10548 0.0422201 0.00485283 0.106236 0.0443869 0.0216838 0.352144 -0.383795 -0.0883975 0.119829 -0.409257 -0.0394643 0.0958903 0.07677516000000001 0.9853…
1795.0 0.0749082 0.955488 -0.0843854 0.0 0.0 0.0843854 0.0 0.0 0.0843854 0.122792 -0.0208884 -0.139155 0.0 0.0 0.139155 0.0 0.0 0.139155 0.0564133 0.986384 -2.16943e-18 0.127177 -0.00748108 0.0 0.0831768 0.960161 0.00809871 -0.0957521 -0.0325592 0.126814 -0.0881514 -0.0464305 0.133988 -0.207247 -0.0152823 -0.645762 0.739737 0.405108 -0.494978 0.804837 0.280027 -0.434189 0.048457400000000005 0.982…
1799.0 0.010184 0.964083 -0.0114238 0.0 0.0 0.0114238 0.0 0.0 0.0114238 0.213818 -0.02049 -0.239974 0.0 0.0 0.239974 0.0 0.0 0.239974 -0.010351699999999991 0.987871 -2.16943e-18 0.219674 0.00312072 0.0 0.083234 0.953396 -0.0970951 -0.00566434 0.0146131 0.0981939 -0.00669888 0.016895 0.0969472 0.00667663 -0.00265859 -0.0270525 0.0141054 0.0129651 7.49513e-06 0.0145877 0.0120391 0.000448381 0.06489…
1800.0 0.200923 0.92451 -0.22949 0.0 0.0 0.22949 0.0 0.0 0.22949 -0.275928 0.0894847 0.324075 0.0 0.0 -0.324075 0.0 0.0 -0.324075 0.187997 0.969006 -2.16943e-18 -0.290547 0.0600656 0.0 0.0730978 0.956193 -0.0708363 -0.0168113 0.00256461 0.0947959 -0.0192847 0.00922528 0.090948 0.00291581 -0.000976526 -0.00991064 0.0050875 0.00385395 0.00101634 0.00455503 0.00488214 0.00047347 0.0519951 0.985993 -…
1802.0 0.159037 0.936972 -0.180662 0.0 0.0 0.180662 0.0 0.0 0.180662 -0.25746 0.0698082 0.298023 0.0 0.0 -0.298023 0.0 0.0 -0.298023 0.1440179 0.976984 -2.16943e-18 -0.269568 0.0421301 0.0 0.0811051 0.954224 -0.0905024 -0.00497094 0.00731376 0.0981765 -0.00754606 0.0130422 0.0950715 -0.00357804 -0.00131578 -0.0219779 0.0207309 0.0137323 -0.0121039 0.0152688 0.0242841 -0.0176542 0.0623448000000000…
1805.0 0.155283 0.937981 -0.176319 0.0 0.0 0.176319 0.0 0.0 0.176319 -0.17767 0.0473462 0.205422 0.0 0.0 -0.205422 0.0 0.0 -0.205422 0.1400879 0.977589 -2.16943e-18 -0.185933 0.0282322 0.0 0.0855951 0.952867 -0.101052 -0.00326026 0.0121246 0.101416 -0.00520342 0.0170819 0.0987667 -0.0413562 -0.015012 -0.259602 0.2575 0.135125 -0.126729 0.238318 0.172473 -0.148415 0.067609 0.985398 -2.16943e-18 0.…
1808.0 0.0373398 0.961061 -0.041951 0.0 0.0 0.041951 0.0 0.0 0.041951 0.0635921 -0.00805944 -0.0716141 0.0 0.0 0.0716141 0.0 0.0 0.0716141 0.0175948 0.987842 -2.16943e-18 0.065554 -0.00107007 0.0 0.0807464 0.949889 -0.147623 0.047565 0.0211967 0.0887644 0.0483558 0.0193951 0.0897703 -0.0285731 0.00512745 0.0214711 0.071963 -0.115428 0.0228872 0.0749897 -0.121247 0.025713 0.07154771 0.985949 -2.16…
1812.0 -0.0124694 0.965964 0.0139725 0.0 0.0 -0.0139725 0.0 0.0 -0.0139725 0.191789 -0.0134743 -0.214797 0.0 0.0 0.214797 0.0 0.0 0.214797 -0.033593 0.987246 -2.16943e-18 0.196492 0.00778547 0.0 0.0869815 0.952209 -0.108275 -0.000991904 0.0205151 0.0988041 -0.00106551 0.0206804 0.0987124 0.0106196 -0.00316467 -0.0278092 0.0112103 0.0108047 0.00579377 0.0112305 0.010766 0.00581239 0.06988086 0.985…
1813.0 0.0184627 0.963251 -0.0207195 0.0 0.0 0.0207195 0.0 0.0 0.0207195 -0.076853 0.00808637 0.086335 0.0 0.0 -0.086335 0.0 0.0 -0.086335 -0.0018418999999999935 0.987953 -2.16943e-18 -0.0790389 -0.000388041 0.0 0.092499 0.94995 -0.129913 0.0102748 0.0294611 0.100228 0.0111676 0.027386 0.10141 0.00738737 -0.00406601 -0.0432719 0.0300396 0.0138063 -0.000574245 0.0297158 0.0144285 -0.000873144 0.07…
1816.0 0.0361588 0.96121 -0.0406212 0.0 0.0 0.0406212 0.0 0.0 0.0406212 0.0606853 -0.00760906 -0.0683292 0.0 0.0 0.0683292 0.0 0.0 0.0683292 0.016377500000000003 0.987861 -2.16943e-18 0.0625484 -0.000937807 0.0 0.0701028 0.957355 -0.0586512 -0.0235029 -0.000345657 0.0925518 -0.0244383 0.001578 0.0915637 0.00198526 -0.000527302 -0.00503018 0.00174739 0.00239528 0.000886963 0.00191051 0.00208183 0.…
1820.0 0.111924 0.948386 -0.126497 0.0 0.0 0.126497 0.0 0.0 0.126497 -0.00835152 0.0017854 0.00954125 0.0 0.0 -0.00954125 0.0 0.0 -0.00954125 0.0948412 0.98331 -2.16943e-18 -0.00869062 0.000879593 0.0 0.0969179 0.945727 -0.17964 0.0580027 0.0279359 0.103754 0.0572638 0.0296446 0.102784 -0.0234879 0.00264841 -0.0136788 0.108399 -0.124985 0.0302505 0.10597 -0.120319 0.0280167 0.09052980000000001 0.…
1824.0 0.0554403 0.95858 -0.0623626 0.0 0.0 0.0623626 0.0 0.0 0.0623626 0.0196545 -0.00289968 -0.0221959 0.0 0.0 0.0221959 0.0 0.0 0.0221959 0.0362748 0.987346 -2.16943e-18 0.0203067 -0.000746275 0.0 0.0874853 0.953147 -0.0940781 -0.0101852 0.00649343 0.107238 -0.0106438 0.00745203 0.106859 -0.0414314 -0.0122919 -0.231792 0.215848 0.158875 -0.139396 0.21983 0.151351 -0.136589 0.0681706 0.98512 -2…
1829.0 0.184188 0.929756 -0.209895 0.0 0.0 0.209895 0.0 0.0 0.209895 -0.198198 0.060011 0.231356 0.0 0.0 -0.231356 0.0 0.0 -0.231356 0.1703956 0.972465 -2.16943e-18 -0.208221 0.0388084 0.0 0.0656817 0.95866 -0.0460379 -0.027846 -0.00638433 0.0903194 -0.0278022 -0.00663618 0.0904919 -0.00220973 0.000714032 0.00772483 -0.00465533 -0.00187139 -0.00119116 -0.00501323 -0.00118203 -0.00152979 0.0421002…
1834.0 0.0631341 0.95741 -0.071057 0.0 0.0 0.071057 0.0 0.0 0.071057 0.00932717 -0.00145903 -0.0105471 0.0 0.0 0.0105471 0.0 0.0 0.0105471 0.044227800000000005 0.987019 -2.16943e-18 0.00964596 -0.000438499 0.0 0.109762 0.955977 -0.00583102 -0.0959117 -0.0637639 0.175538 -0.0956091 -0.0642708 0.175752 0.0909264 0.0378228 0.832326 -0.964683 -0.0880056 0.220486 -0.965044 -0.0873028 0.220086 0.073989…
1838.0 0.0328218 0.961622 -0.0368646 0.0 0.0 0.0368646 0.0 0.0 0.0368646 0.0315863 -0.00384 -0.0355484 0.0 0.0 0.0355484 0.0 0.0 0.0355484 0.012938700000000004 0.987906 -2.16943e-18 0.0325425 -0.000365652 0.0 0.0762201 0.954439 -0.0917973 0.00392867 0.000549942 0.0965541 0.0011636 0.00600568 0.0944848 0.035596 0.0136901 0.232963 -0.237791 -0.106796 0.115831 -0.233264 -0.114948 0.11643 0.058425500…
1855.0 0.0766502 0.95519 -0.0863599 0.0 0.0 0.0863599 0.0 0.0 0.0863599 0.0463797 -0.00798399 -0.0525781 0.0 0.0 0.0525781 0.0 0.0 0.0525781 0.058217700000000004 0.986276 -2.16943e-18 0.0480465 -0.0029215 0.0 0.0746169 0.956142 -0.0705411 -0.0181411 0.00411205 0.0946222 -0.0184789 0.00481917 0.0942531 0.00138826 -0.000634632 -0.00698589 0.00245845 0.00644309 -0.00191604 0.00260349 0.00616441 -0.0…
1859.0 -0.0333414 0.967185 0.0373315 0.0 0.0 -0.0373315 0.0 0.0 -0.0373315 0.11397 -0.00533566 -0.127469 0.0 0.0 0.127469 0.0 0.0 0.127469 -0.054949999999999985 0.98615 -2.16943e-18 0.116466 0.00734248 0.0 0.104305 0.946997 -0.154213 0.0246797 0.0273778 0.112207 0.0233393 0.0304381 0.110486 0.0307126 0.0014747 0.0681861 -0.0977471 -0.0238307 0.0533857 -0.0991354 -0.0211677 0.0521166 0.0924748 0.9…
1860.0 0.0147431 0.963634 -0.016542 0.0 0.0 0.016542 0.0 0.0 0.016542 -0.0674502 0.00681225 0.0757395 0.0 0.0 -0.0757395 0.0 0.0 -0.0757395 -0.005666400000000002 0.987926 -2.16943e-18 -0.0693367 -0.000630082 0.0 0.0664154 0.958293 -0.0503962 -0.0255053 -0.00365819 0.0896119 -0.0251463 -0.00498279 0.0904404 -0.00243236 0.00103148 0.0118675 -0.00556005 -0.00816515 0.00185854 -0.00705315 -0.0052919 …
1862.0 0.0167799 0.963426 -0.0188294 0.0 0.0 0.0188294 0.0 0.0 0.0188294 0.152422 -0.0157464 -0.171194 0.0 0.0 0.171194 0.0 0.0 0.171194 -0.0035723000000000005 0.987943 -2.16943e-18 0.156725 0.00106569 0.0 0.0927236 0.95172 -0.10618 0.000741387 -0.00280678 0.118035 -0.00090458 0.00068947 0.116269 0.0500024 0.0203265 0.356789 -0.347705 -0.18287 0.173205 -0.319776 -0.236717 0.200786 0.074895193 0.9…
1868.0 0.0929929 0.95222 -0.104917 0.0 0.0 0.104917 0.0 0.0 0.104917 -0.0362771 0.00694036 0.0412643 0.0 0.0 -0.0412643 0.0 0.0 -0.0412643 0.0751652975 0.985088 -2.16943e-18 -0.0376588 0.00299218 0.0 0.0886217 0.951584 -0.1137 0.00129404 0.0222802 0.100178 0.000980187 0.0229915 0.0997803 0.0115428 -0.00352428 -0.0307665 0.0120863 0.0130038 0.00567571 0.0121866 0.012811 0.00576916 0.07206759 0.985…
1870.0 -0.0202786 0.966478 0.022716 0.0 0.0 -0.022716 0.0 0.0 -0.022716 0.126625 -0.00778423 -0.141734 0.0 0.0 0.141734 0.0 0.0 0.141734 -0.04159 0.986894 -2.16943e-18 0.129606 0.00627069 0.0 0.0983615 0.945452 -0.182052 0.0693274 0.0108781 0.105253 0.0780714 -0.00496951 0.113229 0.0410424 0.0186768 0.304934 -0.226008 -0.286766 0.221119 -0.370447 -0.00829496 0.0788058 0.093268 0.984118 -2.16943e-…
1872.0 -0.162516 0.963895 0.181819 0.0 0.0 -0.181819 0.0 0.0 -0.181819 0.466579 0.045733 -0.523765 0.0 0.0 0.523765 0.0 0.0 0.523765 -0.185907 0.968335 -2.16943e-18 0.469227 0.098761 0.0 0.0790727 0.952752 -0.111972 0.0140022 0.017953 0.0900672 0.0123588 0.021744 0.0879189 -0.0431388 -0.00581207 -0.135493 0.188187 0.0178506 -0.0705402 0.189978 0.0144111 -0.0688877 0.0639633 0.986062 -2.16943e-18 …
1876.0 0.0344523 0.961423 -0.0387 0.0 0.0 0.0387 0.0 0.0 0.0387 0.00549512 -0.000678288 -0.0061858 0.0 0.0 0.0061858 0.0 0.0 0.0061858 0.014618800000000001 0.987886 -2.16943e-18 0.00566262 -7.40201e-05 0.0 0.0664799 0.958322 -0.0494422 -0.0266463 -0.00449537 0.0906364 -0.0275379 -0.00270292 0.0897354 0.000485738 -0.000121555 -0.00116259 0.000352311 0.000591986 0.000218881 0.000406201 0.000488484 …
1880.0 0.0726991 0.955861 -0.0818825 0.0 0.0 0.0818825 0.0 0.0 0.0818825 -0.0828692 0.0138837 0.0938728 0.0 0.0 -0.0938728 0.0 0.0 -0.0938728 0.0541257 0.986516 -2.16943e-18 -0.0858047 0.00483191 0.0 0.0830505 0.958003 -0.0292745 -0.051208 -0.0384486 0.126229 -0.050914 -0.0385783 0.128941 0.035148 -0.0116563 -0.139509 0.02482 0.158483 -0.0397471 0.00412086 0.199107 -0.0644606 0.0547512 0.984113 -…
1882.0 0.0036364 0.964686 -0.0040778 0.0 0.0 0.0040778 0.0 0.0 0.0040778 0.193484 -0.017108 -0.217006 0.0 0.0 0.217006 0.0 0.0 0.217006 -0.01707589999999999 0.987751 -2.16943e-18 0.198623 0.00428123 0.0 0.0668395 0.958442 -0.048313 -0.027644 -0.00370637 0.0897158 -0.0273058 -0.00446593 0.0901198 0.000245298 -6.22496e-05 -0.000600771 0.000178509 0.000325976 9.65206e-05 0.000223617 0.000239991 0.00…
1885.0 -0.0195938 0.966436 0.0219495 0.0 0.0 -0.0219495 0.0 0.0 -0.0219495 0.0507697 -0.00316012 -0.0568303 0.0 0.0 0.0568303 0.0 0.0 0.0568303 -0.040888999999999995 0.986928 -2.16943e-18 0.0519693 0.00247449 0.0 0.0714684 0.957202 -0.0603078 -0.0219475 -0.00097899 0.0932853 -0.0245824 0.00448103 0.0904617 0.00190289 -0.000594839 -0.00605049 0.00298581 0.00231088 0.000776189 0.00278928 0.00269043…
1890.0 0.0493137 0.959462 -0.0554473 0.0 0.0 0.0554473 0.0 0.0 0.0554473 0.17205 -0.0241685 -0.194103 0.0 0.0 0.194103 0.0 0.0 0.194103 0.029947300000000003 0.987557 -2.16943e-18 0.177623 -0.00529798 0.0 0.110627 0.94645 -0.147552 0.0052581 0.0327162 0.11963 0.00512609 0.03302 0.119458 0.0127723 -0.00534578 -0.0467142 0.0180657 0.0309972 -0.0023523 0.0181301 0.0308741 -0.00229809 0.0961926 0.9831…
1892.0 0.0529955 0.958937 -0.0596024 0.0 0.0 0.0596024 0.0 0.0 0.0596024 0.103173 -0.0149305 -0.116467 0.0 0.0 0.116467 0.0 0.0 0.116467 0.033749400000000006 0.987436 -2.16943e-18 0.106564 -0.00362172 0.0 0.0734113 0.956134 -0.0712979 -0.0163899 0.00287826 0.0947366 -0.0191859 0.00932281 0.0912131 0.00306052 -0.000989324 -0.00989497 0.00481394 0.00400819 0.00111975 0.00442176 0.00476696 0.0007055…
1895.0 0.107403 0.94934 -0.121335 0.0 0.0 0.121335 0.0 0.0 0.121335 -0.105527 0.0219908 0.120429 0.0 0.0 -0.120429 0.0 0.0 -0.120429 0.0901383 0.983774 -2.16943e-18 -0.109748 0.0105358 0.0 0.0960645 0.948103 -0.148742 0.0243646 0.0314877 0.102931 0.0241531 0.0319872 0.102646 -0.00503561 -0.00444608 -0.0686288 0.0804752 -0.00214658 -0.00964078 0.0804383 -0.00207234 -0.00969776 0.08416568 0.984574 …
1896.0 0.0687977 0.956506 -0.0774647 0.0 0.0 0.0774647 0.0 0.0 0.0774647 -0.0577154 0.00940756 0.0653313 0.0 0.0 -0.0653313 0.0 0.0 -0.0653313 0.050087000000000007 0.986734 -2.16943e-18 -0.0597305 0.00309895 0.0 0.0994411 0.944746 -0.189034 0.0635511 0.0315376 0.103999 0.0624794 0.0340634 0.102546 -0.0442497 0.000469306 -0.0720608 0.179972 -0.0946976 -0.0132325 0.177887 -0.0906899 -0.0151583 0.09…
1897.0 0.179439 0.93118 -0.204357 0.0 0.0 0.204357 0.0 0.0 0.204357 -0.248326 0.0736902 0.289391 0.0 0.0 -0.289391 0.0 0.0 -0.289391 0.1654084 0.97338 -2.16943e-18 -0.260717 0.0471 0.0 0.0776475 0.949893 -0.151422 0.0529427 0.0269838 0.081406 0.0548251 0.0235027 0.0823597 -0.025618 0.00470589 0.0147693 0.097122 -0.156832 0.0457945 0.0931942 -0.149986 0.046785 0.06955735 0.98619 -2.16943e-18 -0.01…
1899.0 0.128981 0.944565 -0.146026 0.0 0.0 0.146026 0.0 0.0 0.146026 -0.157646 0.036935 0.180893 0.0 0.0 -0.180893 0.0 0.0 -0.180893 0.1126101 0.981337 -2.16943e-18 -0.164409 0.0198906 0.0 0.0913874 0.954108 -0.0758098 -0.0269324 -0.00611381 0.115787 -0.0238735 -0.0125456 0.122192 -0.0401659 -0.01618 -0.303334 0.217393 0.301405 -0.21205 0.239825 0.258916 -0.194874 0.06890549 0.984552 -2.16943e-18…
1900.0 0.0853772 0.953643 -0.0962618 0.0 0.0 0.0962618 0.0 0.0 0.0962618 0.0490597 -0.00894639 -0.0557139 0.0 0.0 0.0557139 0.0 0.0 0.0557139 0.06726336000000001 0.985681 -2.16943e-18 0.050879 -0.00359971 0.0 0.065161 0.958692 -0.0458685 -0.0280626 -0.00572226 0.0897057 -0.0285181 -0.00481678 0.0892559 -7.15928e-05 9.97908e-06 6.04972e-05 2.54119e-05 -7.05675e-06 -7.77527e-05 2.00825e-06 3.82195e…
1904.0 0.124787 0.945537 -0.141216 0.0 0.0 0.141216 0.0 0.0 0.141216 -0.0840928 0.0192759 0.096386 0.0 0.0 -0.096386 0.0 0.0 -0.096386 0.1082372 0.981855 -2.16943e-18 -0.0876527 0.0101769 0.0 0.0988629 0.947881 -0.147865 0.0197118 0.0331066 0.105098 0.0187905 0.0352838 0.103842 0.00420166 -0.00507242 -0.0615947 0.0566309 0.0076039 -0.00264026 0.0568043 0.00727088 -0.00248178 0.08635480000000001 0…
1908.0 0.161474 0.936307 -0.183484 0.0 0.0 0.183484 0.0 0.0 0.183484 -0.271994 0.0745736 0.315089 0.0 0.0 -0.315089 0.0 0.0 -0.315089 0.1465698 0.976581 -2.16943e-18 -0.284878 0.0453468 0.0 0.0803784 0.960477 0.00664921 -0.0654565 -0.074633 0.143495 -0.0651476 -0.0750689 0.14358 0.00599496 -0.000846193 -0.00313454 -0.00269146 -0.00235141 0.00816695 -0.00247069 -0.00281964 0.00866657 0.0479742 0.9…
1913.0 0.0687809 0.956508 -0.0774456 0.0 0.0 0.0774456 0.0 0.0 0.0774456 0.0889548 -0.0144978 -0.100693 0.0 0.0 0.100693 0.0 0.0 0.100693 0.0500697 0.986735 -2.16943e-18 0.0920604 -0.00477454 0.0 0.0979645 0.948358 -0.142726 0.0153449 0.0329675 0.104465 0.0151362 0.0334584 0.104183 0.0123981 -0.00430859 -0.0376738 0.0182851 0.0130569 0.00633096 0.018335 0.0129611 0.00637695 0.08469836 0.984426 -2…
1914.0 0.131178 0.944048 -0.148548 0.0 0.0 0.148548 0.0 0.0 0.148548 -0.0719095 0.0170391 0.0825627 0.0 0.0 -0.0825627 0.0 0.0 -0.0825627 0.1149019 0.981056 -2.16943e-18 -0.0750159 0.00926759 0.0 0.0766271 0.950861 -0.140182 0.049743 0.0109275 0.089369 0.0492262 0.0119959 0.088863 0.00353052 0.0131302 0.172297 -0.120164 -0.130792 0.07984 -0.122113 -0.127 0.0777272 0.06704133000000001 0.986278 -2.…
1920.0 0.174641 0.932589 -0.198769 0.0 0.0 0.198769 0.0 0.0 0.198769 -0.259776 0.0755113 0.302238 0.0 0.0 -0.302238 0.0 0.0 -0.302238 0.1603719 0.974276 -2.16943e-18 -0.272562 0.0476687 0.0 0.100002 0.947552 -0.152346 0.0247768 0.0324338 0.105185 0.0232848 0.0359596 0.10315 0.000432216 -0.00473467 -0.063947 0.0686986 -0.00195328 -0.00280428 0.0687103 -0.00197614 -0.00278869 0.08829630000000001 0.…
1922.0 -0.00934558 0.965739 0.0104736 0.0 0.0 -0.0104736 0.0 0.0 -0.0104736 0.0508681 -0.00375271 -0.0569849 0.0 0.0 0.0569849 0.0 0.0 0.0569849 -0.030392000000000002 0.987367 -2.16943e-18 0.0521357 0.00188305 0.0 0.0638622 0.958994 -0.0427027 -0.028501 -0.00933577 0.0905196 -0.0295081 -0.0070663 0.0893124 -0.003637 0.00090086 0.0087845 -0.00462976 -0.000791716 -0.00331909 -0.00515076 0.000198024…
1927.0 0.0801466 0.954581 -0.0903249 0.0 0.0 0.0903249 0.0 0.0 0.0903249 -0.0770667 0.0135814 0.0874265 0.0 0.0 -0.0874265 0.0 0.0 -0.0874265 0.06184050000000001 0.986049 -2.16943e-18 -0.0798716 0.00517459 0.0 0.0957798 0.948932 -0.137637 0.0133333 0.0299918 0.104363 0.0121307 0.0328067 0.102751 0.0159959 -0.0035336 -0.0222114 -0.000966739 0.00994189 0.0132358 -0.000869394 0.00975396 0.0133256 0.…
1928.0 0.110451 0.9487 -0.124814 0.0 0.0 0.124814 0.0 0.0 0.124814 -0.0724152 0.0153536 0.0827015 0.0 0.0 -0.0827015 0.0 0.0 -0.0827015 0.09330830000000001 0.983464 -2.16943e-18 -0.0753412 0.00749735 0.0 0.116642 0.94879 -0.102601 -0.0324854 -0.00154155 0.141574 -0.0301823 -0.00584034 0.144737 -0.0538986 -0.0111658 -0.272987 0.270801 0.167457 -0.160639 0.216065 0.272553 -0.210754 0.09444140000000…
1932.0 0.0825723 0.95415 -0.0930774 0.0 0.0 0.0930774 0.0 0.0 0.0930774 -0.0887079 0.0158848 0.100682 0.0 0.0 -0.100682 0.0 0.0 -0.100682 0.064355 0.985882 -2.16943e-18 -0.0919648 0.0062123 0.0 0.098983 0.944401 -0.195964 0.088565 -6.15351e-05 0.10977 0.0771947 0.0217788 0.107081 0.00945653 0.0126767 0.163456 -0.132524 -0.100991 0.0699578 -0.0935195 -0.175623 0.105442 0.0959517 0.984045 -2.16943e…
1934.0 0.0656797 0.957008 -0.0739362 0.0 0.0 0.0739362 0.0 0.0 0.0739362 0.117038 -0.0186534 -0.132407 0.0 0.0 0.132407 0.0 0.0 0.132407 0.04686080000000001 0.986896 -2.16943e-18 0.121077 -0.00585346 0.0 0.0800805 0.95399 -0.0931451 -0.000934455 0.00375775 0.100344 -0.00175883 0.00545778 0.0994901 0.0246919 0.0104063 0.177313 -0.176287 -0.084173 0.083329 -0.180439 -0.0761772 0.0793513 0.0618586 0…
1939.0 0.0412724 0.960554 -0.046381 0.0 0.0 0.046381 0.0 0.0 0.046381 0.0941073 -0.0123507 -0.106039 0.0 0.0 0.106039 0.0 0.0 0.106039 0.021649800000000004 0.987767 -2.16943e-18 0.0970583 -0.00201444 0.0 0.0789082 0.954465 -0.0872845 -0.00932788 0.00977302 0.0968913 -0.0117313 0.0150071 0.094061 0.0063644 -0.00194843 -0.0183683 0.00761615 0.00833228 0.00242 0.00830977 0.00699955 0.00305901 0.0595…
1941.0 0.11765 0.947143 -0.133043 0.0 0.0 0.133043 0.0 0.0 0.133043 0.0313988 -0.00692769 -0.0359227 0.0 0.0 0.0359227 0.0 0.0 0.0359227 0.1008014 0.982687 -2.16943e-18 0.0326978 -0.00352577 0.0 0.0869627 0.950104 -0.132635 0.0198356 0.0281106 0.0897859 0.0201531 0.0280598 0.0907023 -0.0757565 -0.00942349 -0.242155 0.356674 -0.0117227 -0.0980858 0.353746 -0.0060379 -0.101306 0.0737758 0.985184 -2…
1948.0 0.0485361 0.959571 -0.0545702 0.0 0.0 0.0545702 0.0 0.0 0.0545702 0.0542153 -0.00756735 -0.0611572 0.0 0.0 0.0611572 0.0 0.0 0.0611572 0.029144700000000003 0.98758 -2.16943e-18 0.055966 -0.00162017 0.0 0.0702516 0.95737 -0.0587003 -0.0238212 0.000938802 0.0916349 -0.0227572 -0.00137297 0.0928521 0.000331277 0.000148456 0.00255254 -0.00287303 -0.000526533 0.000847852 -0.00317644 5.8382e-05 …
1950.0 0.0903134 0.952729 -0.10187 0.0 0.0 0.10187 0.0 0.0 0.10187 0.0127094 -0.00239138 -0.0144483 0.0 0.0 0.0144483 0.0 0.0 0.0144483 0.07238416 0.985304 -2.16943e-18 0.013189 -0.0010075 0.0 0.0943712 0.949063 -0.138952 0.0170242 0.0303556 0.101623 0.0169197 0.0306001 0.101483 0.00819049 -0.00332246 -0.032167 0.0208187 0.00680069 0.00454775 0.0208341 0.0067712 0.00456118 0.08109862000000001 0.9…
1953.0 0.109966 0.948802 -0.124261 0.0 0.0 0.124261 0.0 0.0 0.124261 -0.0735819 0.0155584 0.0840241 0.0 0.0 -0.0840241 0.0 0.0 -0.0840241 0.0928043 0.983514 -2.16943e-18 -0.0765503 0.00757491 0.0 0.111264 0.946363 -0.148242 0.00576312 0.0324566 0.120075 0.00573317 0.0325257 0.120036 -0.00334274 -0.00750682 -0.105361 0.0984051 0.0346908 -0.0277421 0.0984306 0.0346421 -0.0277197 0.0969155 0.983106 …
1956.0 0.0732794 0.955764 -0.0825398 0.0 0.0 0.0825398 0.0 0.0 0.0825398 0.041822 -0.00703502 -0.0473804 0.0 0.0 0.0473804 0.0 0.0 0.0473804 0.054726500000000004 0.986482 -2.16943e-18 0.0433066 -0.00246728 0.0 0.12461 0.949504 -0.0750366 -0.0681772 -0.0080287 0.157254 -0.0658238 -0.0124732 0.15947 0.0323106 -0.00673998 -0.0294988 0.0226406 -0.0595333 0.0716844 0.0249014 -0.0638353 0.0733822 0.096…
1957.0 0.00757165 0.964329 -0.00849235 0.0 0.0 0.00849235 0.0 0.0 0.00849235 0.0477272 -0.00443249 -0.0535508 0.0 0.0 0.0535508 0.0 0.0 0.0535508 -0.013035199999999997 0.987829 -2.16943e-18 0.0490186 0.000840097 0.0 0.118274 0.949528 -0.0888231 -0.0428918 -0.0138139 0.152191 -0.0406966 -0.0179117 0.154271 -0.0269164 -0.016714 -0.312821 0.264227 0.199808 -0.14748 0.255581 0.216276 -0.154111 0.0937…
1960.0 0.0842056 0.953856 -0.0949315 0.0 0.0 0.0949315 0.0 0.0 0.0949315 -0.0181977 0.00329347 0.0206609 0.0 0.0 -0.0206609 0.0 0.0 -0.0206609 0.06604839 0.985766 -2.16943e-18 -0.0188697 0.00130981 0.0 0.075538 0.957255 -0.0518568 -0.0316749 -0.0123756 0.1051 -0.0299022 -0.0157013 0.106671 -0.0150383 -0.00340991 -0.0758906 0.0673017 0.0619371 -0.0489144 0.0398528 0.114578 -0.073528 0.051452800000…
1962.0 -0.0404581 0.96749 0.0452896 0.0 0.0 -0.0452896 0.0 0.0 -0.0452896 0.148559 -0.00577054 -0.166097 0.0 0.0 0.166097 0.0 0.0 0.166097 -0.06221900000000001 0.985663 -2.16943e-18 0.15168 0.010775 0.0 0.0629202 0.960375 -0.0250336 -0.0390574 -0.0206198 0.0945772 -0.0369256 -0.0236991 0.0957109 0.00749027 0.00047244 0.0169054 -0.0189526 -0.0161173 0.0183538 -0.0140332 -0.0255398 0.0226679 0.0368…
1963.0 -0.0824766 0.968135 0.0922431 0.0 0.0 -0.0922431 0.0 0.0 -0.0922431 0.348535 0.00283351 -0.389401 0.0 0.0 0.389401 0.0 0.0 0.389401 -0.10501 0.981611 -2.16943e-18 0.354023 0.0419238 0.0 0.0962761 0.948738 -0.142056 0.0194741 0.0298884 0.102738 0.018715 0.031664 0.101723 0.0132136 -0.00215241 -0.00867712 -0.00853127 0.00323072 0.0140173 -0.00857656 0.00331834 0.0139682 0.08340966 0.984692 -…
1969.0 0.0458675 0.959939 -0.0515604 0.0 0.0 0.0515604 0.0 0.0 0.0515604 0.0915547 -0.0124984 -0.103235 0.0 0.0 0.103235 0.0 0.0 0.103235 0.026390300000000005 0.987656 -2.16943e-18 0.0944797 -0.00245055 0.0 0.101914 0.946692 -0.15814 0.0242095 0.0378282 0.106153 0.0252432 0.0353782 0.107571 -0.0103585 -0.00708629 -0.112192 0.129013 0.0061831 -0.0230068 0.128563 0.00704828 -0.023429 0.0906054 0.98…
1970.0 0.163261 0.935816 -0.185554 0.0 0.0 0.185554 0.0 0.0 0.185554 -0.148237 0.0409728 0.171822 0.0 0.0 -0.171822 0.0 0.0 -0.171822 0.1484411 0.976281 -2.16943e-18 -0.155296 0.0250497 0.0 0.0651603 0.956919 -0.0703469 -0.00353846 -0.00417434 0.0880055 -0.00187177 -0.00728245 0.0873966 0.0206127 0.0167072 0.256741 -0.192708 -0.207628 0.144236 -0.210738 -0.173783 0.13288 0.045669100000000004 0.98…
1972.0 0.0306228 0.961887 -0.0343902 0.0 0.0 0.0343902 0.0 0.0 0.0343902 0.164962 -0.0196406 -0.185599 0.0 0.0 0.185599 0.0 0.0 0.185599 0.010673500000000002 0.987929 -2.16943e-18 0.169909 -0.00148865 0.0 0.0771366 0.955363 -0.0788182 -0.0139323 0.00845384 0.0943486 -0.0142103 0.00904851 0.0940319 0.00409703 -0.00127356 -0.0123588 0.00536706 0.00559434 0.00139738 0.00544848 0.00543792 0.00147289 …
1975.0 0.0270235 0.962308 -0.0303416 0.0 0.0 0.0303416 0.0 0.0 0.0303416 0.114967 -0.0132163 -0.129288 0.0 0.0 0.129288 0.0 0.0 0.129288 0.006967100000000004 0.987954 -2.16943e-18 0.118362 -0.0005578 0.0 0.090199 0.951156 -0.117649 0.00328795 0.0236093 0.100804 0.00279235 0.0247399 0.100168 0.0106164 -0.00390209 -0.036975 0.0192629 0.014116 0.00359618 0.0194336 0.0137879 0.00375304 0.07408967 0.9…
1978.0 0.0992796 0.950994 -0.112073 0.0 0.0 0.112073 0.0 0.0 0.112073 -0.113535 0.0225643 0.129323 0.0 0.0 -0.129323 0.0 0.0 -0.129323 0.08169404000000001 0.984545 -2.16943e-18 -0.117953 0.0102219 0.0 0.0778998 0.95473 -0.0848427 -0.0113257 0.0109477 0.0952726 -0.0116526 0.0116553 0.0948919 0.00570429 -0.00169128 -0.0158147 0.00654421 0.0066821 0.00258866 0.00662763 0.00652187 0.00266552 0.058302…
1981.0 0.0562535 0.958459 -0.0632811 0.0 0.0 0.0632811 0.0 0.0 0.0632811 0.00945746 -0.00140416 -0.0106818 0.0 0.0 0.0106818 0.0 0.0 0.0106818 0.037115100000000005 0.987315 -2.16943e-18 0.00977227 -0.00036812 0.0 0.103337 0.947833 -0.14175 0.00897733 0.0311849 0.111639 0.00884198 0.0314957 0.111464 0.00886268 -0.00511445 -0.0528459 0.034048 0.0221459 -0.00335181 0.0341413 0.0219663 -0.00326379 0.…
1982.0 0.00289392 0.964751 -0.00324509 0.0 0.0 0.00324509 0.0 0.0 0.00324509 -0.0184327 0.00161437 0.0206721 0.0 0.0 -0.0206721 0.0 0.0 -0.0206721 -0.017838099999999996 0.987734 -2.16943e-18 -0.0189206 -0.000423587 0.0 0.0971757 0.951246 -0.105621 -0.011609 0.0101221 0.117055 -0.0121584 0.0112623 0.116483 -0.0291215 -0.00277945 -0.085439 0.10026 0.0512265 -0.0654153 0.102287 0.0473535 -0.0636815 …
1991.0 0.160641 0.936535 -0.182519 0.0 0.0 0.182519 0.0 0.0 0.182519 -0.260291 0.071095 0.301453 0.0 0.0 -0.301453 0.0 0.0 -0.301453 0.1456971 0.97672 -2.16943e-18 -0.272591 0.0431212 0.0 0.0617414 0.960103 -0.030812 -0.033866 -0.0151706 0.0897632 -0.0334667 -0.0153069 0.0896381 0.000605601 0.0013048 0.0202735 -0.0138126 -0.0168529 0.0104391 -0.00896022 -0.0261662 0.0148534 0.0366473 0.986097 -2.…
1993.0 -0.0212977 0.96654 0.0238567 0.0 0.0 -0.0238567 0.0 0.0 -0.0238567 0.141125 -0.00851406 -0.157953 0.0 0.0 0.157953 0.0 0.0 0.157953 -0.04263299999999999 0.986843 -2.16943e-18 0.144429 0.00715302 0.0 0.0877325 0.951985 -0.110369 0.0010959 0.018907 0.100417 -0.00105054 0.0237549 0.097716 0.010959 -0.00334356 -0.029572 0.0119 0.0122972 0.00537366 0.0125334 0.0110796 0.00595917 0.0708693 0.985…
2006.0 0.0353757 0.961308 -0.0397395 0.0 0.0 0.0397395 0.0 0.0 0.0397395 0.0948 -0.0118017 -0.106729 0.0 0.0 0.106729 0.0 0.0 0.106729 0.015570400000000005 0.987873 -2.16943e-18 0.0977009 -0.0013787 0.0 0.0701639 0.957347 -0.0587459 -0.0239955 0.000827201 0.0919662 -0.0238252 0.000474054 0.0921494 0.00182757 -0.000521338 -0.00513795 0.0020703 0.00236544 0.000701911 0.00205063 0.00240333 0.0006841…
2009.0 0.0181467 0.963284 -0.0203645 0.0 0.0 0.0203645 0.0 0.0 0.0203645 0.0905482 -0.00949487 -0.101716 0.0 0.0 0.101716 0.0 0.0 0.101716 -0.0021668999999999994 0.987951 -2.16943e-18 0.09312 0.000490232 0.0 0.0729177 0.956482 -0.0679573 -0.019766 0.00620325 0.0915723 -0.0181224 0.00274304 0.0933869 0.0018455 -0.000607857 -0.00621363 0.00307222 0.00260885 0.000532942 0.0032955 0.00217821 0.000759…
2010.0 0.0880741 0.953147 -0.0993254 0.0 0.0 0.0993254 0.0 0.0 0.0993254 -0.0457534 0.00848838 0.0519885 0.0 0.0 -0.0519885 0.0 0.0 -0.0519885 0.07006076 0.985479 -2.16943e-18 -0.0474663 0.00350444 0.0 0.101566 0.944234 -0.19237 0.0626815 0.0355373 0.104205 0.0626185 0.0356865 0.104119 -0.0475661 -0.00111302 -0.0974897 0.200035 -0.0736064 -0.0289577 0.199965 -0.0734733 -0.0290212 0.0965974 0.9838…
2015.0 0.142279 0.941342 -0.161313 0.0 0.0 0.161313 0.0 0.0 0.161313 -0.110425 0.0276587 0.127179 0.0 0.0 -0.127179 0.0 0.0 -0.127179 0.1264906 0.979549 -2.16943e-18 -0.115362 0.0157495 0.0 0.0826922 0.952148 -0.11598 0.0278933 -0.0101403 0.108276 0.0278565 -0.0104508 0.108468 0.0976443 0.0380093 0.658133 -0.697504 -0.240819 0.280202 -0.66198 -0.309081 0.31312 0.06858718 0.985735 -2.16943e-18 -0.…
2016.0 -0.0736795 0.968163 0.0824147 0.0 0.0 -0.0824147 0.0 0.0 -0.0824147 0.212986 -0.000361825 -0.237951 0.0 0.0 0.237951 0.0 0.0 0.237951 -0.096069 0.982625 -2.16943e-18 0.216574 0.023491 0.0 0.082249 0.954021 -0.091507 -0.00736099 0.0113597 0.0975603 -0.00994202 0.0170252 0.094476 0.00732465 -0.0022948 -0.021642 0.00940694 0.0093729 0.00286214 0.0101697 0.00790725 0.00356528 0.0633474 0.98569…
2019.0 0.0868029 0.953382 -0.0978811 0.0 0.0 0.0978811 0.0 0.0 0.0978811 0.0657817 -0.0121059 -0.0747262 0.0 0.0 0.0747262 0.0 0.0 0.0747262 0.06874203000000001 0.985575 -2.16943e-18 0.0682334 -0.0049386 0.0 0.102561 0.946704 -0.158226 0.0274242 0.0309408 0.109912 0.0271568 0.0315653 0.109556 0.0236057 -0.000172966 0.0346709 -0.0586056 -0.0137025 0.0376369 -0.0588818 -0.0131713 0.037373 0.0914028…
2024.0 0.0773707 0.955066 -0.0871768 0.0 0.0 0.0871768 0.0 0.0 0.0871768 -0.0378936 0.00655504 0.0429639 0.0 0.0 -0.0429639 0.0 0.0 -0.0429639 0.0589642 0.98623 -2.16943e-18 -0.039259 0.00241936 0.0 0.0862008 0.952449 -0.106151 -0.00187963 0.0197322 0.0983504 -0.00193242 0.0198499 0.0982854 0.0100986 -0.00303527 -0.0269725 0.011169 0.0103954 0.00540794 0.0111801 0.0103742 0.00541857 0.06888268 0.…
2027.0 0.074746 0.955516 -0.0842016 0.0 0.0 0.0842016 0.0 0.0 0.0842016 0.0491735 -0.0083557 -0.0557247 0.0 0.0 0.0557247 0.0 0.0 0.0557247 0.0562453 0.986394 -2.16943e-18 0.0509285 -0.00298643 0.0 0.0791225 0.951122 -0.132979 0.0326579 0.024602 0.0851917 0.0322727 0.0253243 0.0849936 -0.0379155 -0.00238159 -0.0883682 0.170747 -0.0585467 -0.0203257 0.172339 -0.0614553 -0.0198513 0.06749845 0.9860…
2030.0 -0.00457788 0.965374 0.00513146 0.0 0.0 -0.00513146 0.0 0.0 -0.00513146 0.0641201 -0.00507489 -0.0718597 0.0 0.0 0.0718597 0.0 0.0 0.0718597 -0.025504 0.987531 -2.16943e-18 0.0657565 0.00202334 0.0 0.0760439 0.9563 -0.0647353 -0.0235239 -0.000804139 0.0961313 -0.0225663 -0.00312027 0.0990609 -0.050552 -0.0110099 -0.232068 0.299265 0.0215348 -0.084107 0.245046 0.12579 -0.135079 0.0538051 0.…
2031.0 0.0333499 0.961558 -0.0374591 0.0 0.0 0.0374591 0.0 0.0 0.0374591 -0.00807458 0.000986512 0.00908809 0.0 0.0 -0.00908809 0.0 0.0 -0.00908809 0.013482900000000006 0.9879 -2.16943e-18 -0.00831958 9.84259e-05 0.0 0.0730347 0.956338 -0.0691487 -0.0183613 0.00420851 0.0933545 -0.0187588 0.00504298 0.0929165 0.00181622 -0.000786417 -0.0087052 0.004613 0.00485581 -0.000762695 0.00470252 0.0046837…
2033.0 0.0319994 0.961722 -0.0359392 0.0 0.0 0.0359392 0.0 0.0 0.0359392 0.061026 -0.00736173 -0.0686732 0.0 0.0 0.0686732 0.0 0.0 0.0686732 0.012091500000000005 0.987915 -2.16943e-18 0.0628671 -0.000648193 0.0 0.0680532 0.957757 -0.0548784 -0.0242295 -0.0035954 0.092642 -0.0263858 0.0012909 0.090025 0.000529078 -0.000269599 -0.00313023 0.0014431 0.00245429 -0.000739827 0.000976769 0.00335239 -0.…
2037.0 -0.0343535 0.967232 0.0384633 0.0 0.0 -0.0384633 0.0 0.0 -0.0384633 0.145738 -0.00665757 -0.16299 0.0 0.0 0.16299 0.0 0.0 0.16299 -0.05598399999999999 0.986084 -2.16943e-18 0.148911 0.00955713 0.0 0.105803 0.946783 -0.154646 0.0230096 0.0280993 0.113589 0.0230447 0.0280159 0.113637 0.0352924 0.00215523 0.0862716 -0.124456 -0.0203252 0.0585011 -0.124357 -0.0205155 0.0585991 0.093828 0.98381…
2041.0 0.0809726 0.954435 -0.0912621 0.0 0.0 0.0912621 0.0 0.0 0.0912621 0.0823579 -0.0145935 -0.0934445 0.0 0.0 0.0934445 0.0 0.0 0.0934445 0.06269670000000001 0.985993 -2.16943e-18 0.0853644 -0.00561079 0.0 0.0845984 0.952776 -0.103218 -0.00391536 0.0203788 0.0968062 -0.00242293 0.0170397 0.0986529 0.00953568 -0.00277208 -0.0244406 0.0100207 0.00872697 0.00569358 0.00966927 0.00940269 0.0053689…
2047.0 -0.0166761 0.966249 0.0186832 0.0 0.0 -0.0186832 0.0 0.0 -0.0186832 0.130583 -0.00855631 -0.146202 0.0 0.0 0.146202 0.0 0.0 0.146202 -0.03790199999999999 0.987065 -2.16943e-18 0.133717 0.00592915 0.0 0.0810242 0.958453 -0.0252332 -0.0482231 -0.047104 0.130635 -0.0487428 -0.045362 0.128387 0.00788533 -0.00354997 -0.0490369 0.0105198 0.0630435 -0.0246622 0.0221828 0.0397281 -0.00785775 0.052…
2049.0 0.039658 0.960765 -0.0445621 0.0 0.0 0.0445621 0.0 0.0 0.0445621 -0.0828658 0.010722 0.0933504 0.0 0.0 -0.0933504 0.0 0.0 -0.0933504 0.0199849 0.9878 -2.16943e-18 -0.0854471 0.00161797 0.0 0.0817838 0.955272 -0.0714029 -0.0260669 0.0027291 0.104046 -0.0187398 -0.0103683 0.107813 -0.0164404 -0.0172477 -0.269554 0.19968 0.210112 -0.135716 0.188334 0.23143 -0.142124 0.0597651 0.985212 -2.1694…
2051.0 0.115144 0.947692 -0.130177 0.0 0.0 0.130177 0.0 0.0 0.130177 -0.126591 0.0275503 0.14474 0.0 0.0 -0.14474 0.0 0.0 -0.14474 0.0981925 0.982965 -2.16943e-18 -0.131786 0.0138284 0.0 0.0800053 0.951529 -0.125954 0.0230583 0.0254765 0.0874382 0.0233562 0.0247677 0.0878738 -0.0344497 -0.00528802 -0.118735 0.174239 -0.0103876 -0.0449238 0.17421 -0.0103061 -0.0451242 0.06690534000000001 0.985976 …
2053.0 0.0626039 0.957493 -0.0704575 0.0 0.0 0.0704575 0.0 0.0 0.0704575 0.0315967 -0.0049232 -0.0357261 0.0 0.0 0.0357261 0.0 0.0 0.0357261 0.0436795 0.987044 -2.16943e-18 0.0326744 -0.00146573 0.0 0.103568 0.94218 -0.214154 0.0800529 0.0413182 0.101612 0.0796566 0.0421427 0.101272 -0.0607057 -0.00196318 -0.137134 0.276941 -0.11087 -0.0239642 0.290379 -0.136919 -0.00941419 0.1019977 0.983227 -2.…
2056.0 -0.0828178 0.968132 0.0926242 0.0 0.0 -0.0926242 0.0 0.0 -0.0926242 0.220036 0.00187271 -0.245836 0.0 0.0 0.245836 0.0 0.0 0.245836 -0.10535599999999999 0.98157 -2.16943e-18 0.223491 0.0265524 0.0 0.100332 0.948288 -0.143248 0.0148982 0.0345424 0.103859 0.0158231 0.0323635 0.105113 0.0126793 -0.00434367 -0.0376293 0.0179687 0.0129095 0.00675007 0.0177606 0.0133099 0.00655704 0.0871098 0.98…
2057.0 0.0561047 0.958481 -0.0631131 0.0 0.0 0.0631131 0.0 0.0 0.0631131 -0.0154929 0.00229759 0.0174981 0.0 0.0 -0.0174981 0.0 0.0 -0.0174981 0.036961400000000005 0.987321 -2.16943e-18 -0.0160083 0.000600337 0.0 0.0897187 0.951307 -0.116144 0.00215026 0.0236293 0.100416 0.00208468 0.0237782 0.100333 0.0114646 -0.00373722 -0.0336061 0.0151826 0.013058 0.00536472 0.0152024 0.0130201 0.00538317 0.0…
2060.0 -0.0142284 0.966085 0.0159424 0.0 0.0 -0.0159424 0.0 0.0 -0.0159424 -0.00560937 0.00038299 0.00628145 0.0 0.0 -0.00628145 0.0 0.0 -0.00628145 -0.035394999999999996 0.987173 -2.16943e-18 -0.0057457 -0.000238995 0.0 0.0797435 0.954447 -0.0874797 -0.00976389 0.0110502 0.0962452 -0.011011 0.0137649 0.0947779 0.00649376 -0.00193841 -0.0180514 0.00740348 0.00778515 0.00286253 0.00775168 0.007116…
2061.0 0.190366 0.927861 -0.217115 0.0 0.0 0.217115 0.0 0.0 0.217115 -0.207643 0.0645109 0.242919 0.0 0.0 -0.242919 0.0 0.0 -0.242919 0.17688900000000002 0.971231 -2.16943e-18 -0.218328 0.0423252 0.0 0.106659 0.942589 -0.201792 0.0532578 0.0600886 0.098202 0.0526021 0.0625752 0.0966294 -0.0343708 -0.0147766 -0.247225 0.280522 0.0462157 -0.0820263 0.299339 0.00976232 -0.0616617 0.1017132 0.983048 …
2062.0 0.175783 0.932256 -0.200099 0.0 0.0 0.200099 0.0 0.0 0.200099 -0.249804 0.0729729 0.290748 0.0 0.0 -0.290748 0.0 0.0 -0.290748 0.1615706 0.974065 -2.16943e-18 -0.262139 0.0462051 0.0 0.095251 0.944192 -0.203557 0.0892869 0.0245747 0.0975839 0.0908063 0.0222824 0.0956531 -0.0616389 0.00826352 -0.00916644 0.231543 -0.282112 0.0646515 0.237313 -0.293138 0.0694372 0.09393570000000001 0.98429 -…
2063.0 0.0851169 0.95369 -0.0959663 0.0 0.0 0.0959663 0.0 0.0 0.0959663 -0.0741549 0.0135 0.0842084 0.0 0.0 -0.0842084 0.0 0.0 -0.0842084 0.06699345000000001 0.9857 -2.16943e-18 -0.0769023 0.00541803 0.0 0.111047 0.946641 -0.143162 0.00151831 0.0284566 0.122749 0.00325502 0.0242556 0.125229 -0.0187724 -0.0300502 -0.413016 0.275684 0.360082 -0.219791 0.266271 0.378123 -0.227864 0.0958421 0.982999 …
2067.0 -0.0186378 0.966376 0.0208793 0.0 0.0 -0.0208793 0.0 0.0 -0.0208793 0.138478 -0.00876823 -0.155019 0.0 0.0 0.155019 0.0 0.0 0.155019 -0.03991 0.986974 -2.16943e-18 0.141767 0.00659809 0.0 0.0863621 0.952534 -0.105338 -0.00311841 0.0212895 0.0972163 -0.00153688 0.0177372 0.0991895 0.0100137 -0.00292699 -0.0256793 0.0103521 0.00950779 0.00581959 0.00994362 0.0102932 0.00544171 0.06895047 0.9…
2075.0 0.0138364 0.963725 -0.0155239 0.0 0.0 0.0155239 0.0 0.0 0.0155239 0.0276651 -0.00276563 -0.0310618 0.0 0.0 0.0310618 0.0 0.0 0.0310618 -0.00659839999999999 0.987917 -2.16943e-18 0.0284356 0.000287356 0.0 0.087742 0.951776 -0.111014 0.00469719 0.0112197 0.102895 0.00326311 0.0143371 0.101237 -0.0214098 -0.00156146 -0.0540361 0.0628728 0.0395236 -0.0433492 0.0648155 0.0358021 -0.0416413 0.07…
2085.0 0.0937626 0.952073 -0.105793 0.0 0.0 0.105793 0.0 0.0 0.105793 0.00760001 -0.0014609 -0.00864627 0.0 0.0 0.00864627 0.0 0.0 0.00864627 0.07596438600000001 0.985024 -2.16943e-18 0.00789025 -0.000633873 0.0 0.0675719 0.957996 -0.0523481 -0.0254483 -0.00428184 0.0921307 -0.0257633 -0.00365174 0.0918157 -0.00140023 0.000520676 0.00583626 -0.00476056 0.000353611 -0.00143081 -0.00481076 0.000450…
2088.0 0.129952 0.944337 -0.14714 0.0 0.0 0.14714 0.0 0.0 0.14714 -0.0683535 0.0160949 0.0784538 0.0 0.0 -0.0784538 0.0 0.0 -0.0784538 0.1136227 0.981213 -2.16943e-18 -0.071295 0.00870602 0.0 0.110666 0.945813 -0.15642 0.0133746 0.0359868 0.117111 0.0131853 0.0364261 0.116861 -0.00450227 -0.00845635 -0.117962 0.108495 0.0436411 -0.0341828 0.10874 0.0431704 -0.0339547 0.0977588 0.98315 -2.16943e-1…
2089.0 0.0228004 0.962783 -0.0255937 0.0 0.0 0.0255937 0.0 0.0 0.0255937 0.0687927 -0.00757747 -0.0773208 0.0 0.0 0.0773208 0.0 0.0 0.0773208 0.002620300000000006 0.987964 -2.16943e-18 0.0707873 2.50177e-06 0.0 0.0910154 0.953586 -0.0806847 -0.0245786 -0.00406447 0.117926 -0.0238999 -0.00550918 0.11942 -0.039747 -0.00668529 -0.16395 0.181666 0.0812563 -0.0941502 0.168083 0.107417 -0.107152 0.0690…
2091.0 0.162193 0.93611 -0.184317 0.0 0.0 0.184317 0.0 0.0 0.184317 -0.223974 0.0616083 0.25952 0.0 0.0 -0.25952 0.0 0.0 -0.25952 0.14732250000000002 0.976461 -2.16943e-18 -0.234606 0.0375447 0.0 0.0873877 0.948883 -0.151153 0.0398302 0.0299474 0.0869036 0.0421172 0.0259857 0.0897312 -0.0510075 -0.00448867 -0.135365 0.259393 -0.10303 -0.0114767 0.214968 -0.017072 -0.0578734 0.07766374000000001 0.…
2093.0 0.122359 0.94609 -0.138434 0.0 0.0 0.138434 0.0 0.0 0.138434 -0.0886431 0.0200596 0.101537 0.0 0.0 -0.101537 0.0 0.0 -0.101537 0.1057072 0.982145 -2.16943e-18 -0.0923666 0.0104639 0.0 0.082829 0.952098 -0.114812 0.0102767 0.0206006 0.093925 0.00894435 0.0236223 0.0922745 -0.034318 -0.0113008 -0.193758 0.1875 0.118073 -0.111448 0.194057 0.105524 -0.10569 0.06742244 0.985715 -2.16943e-18 0.0…
2098.0 0.0417066 0.960497 -0.0468702 0.0 0.0 0.0468702 0.0 0.0 0.0468702 -0.0286074 0.00376868 0.0322366 0.0 0.0 -0.0322366 0.0 0.0 -0.0322366 0.022097600000000002 0.987757 -2.16943e-18 -0.029506 0.000626837 0.0 0.123791 0.948798 -0.0862675 -0.0568671 -0.0061132 0.155405 -0.0559328 -0.00777898 0.15631 0.00107144 -0.0123949 -0.185573 0.204983 -0.0145515 0.000204643 0.191664 0.0110463 -0.0122339 0.…
2106.0 0.0963217 0.951577 -0.108705 0.0 0.0 0.108705 0.0 0.0 0.108705 -0.115032 0.0224593 0.130941 0.0 0.0 -0.130941 0.0 0.0 -0.130941 0.07862165 0.984806 -2.16943e-18 -0.119463 0.00994746 0.0 0.0923353 0.946203 -0.180697 0.0758914 0.00751091 0.104671 0.0734323 0.0122237 0.103264 -0.0369556 0.0114631 0.0823983 0.0594419 -0.196416 0.0578152 0.0641293 -0.20561 0.0638258 0.0875691 0.984728 -2.16943e…
2107.0 0.142775 0.941218 -0.161885 0.0 0.0 0.161885 0.0 0.0 0.161885 -0.116249 0.0291882 0.133906 0.0 0.0 -0.133906 0.0 0.0 -0.133906 0.1270094 0.979479 -2.16943e-18 -0.121455 0.0166521 0.0 0.0826483 0.953567 -0.0951382 -0.0068899 0.0135613 0.0985184 -0.00752782 0.0149577 0.0977604 0.00494375 -0.00238607 -0.0256431 0.0138894 0.0145418 -0.00278759 0.0142549 0.01384 -0.00245284 0.06405920000000001 …
2108.0 0.189429 0.928152 -0.216018 0.0 0.0 0.216018 0.0 0.0 0.216018 -0.199582 0.0617666 0.233409 0.0 0.0 -0.233409 0.0 0.0 -0.233409 0.175903 0.971421 -2.16943e-18 -0.209825 0.0404382 0.0 0.0813745 0.954075 -0.0910518 -0.00878159 0.0140039 0.0958813 -0.00870354 0.0138322 0.095975 0.00679568 -0.00219448 -0.020984 0.00971489 0.00866456 0.00260358 0.00969337 0.00870586 0.00258453 0.0624361 0.98571 …
2110.0 -0.0431057 0.967589 0.0482496 0.0 0.0 -0.0482496 0.0 0.0 -0.0482496 0.163046 -0.00584996 -0.182274 0.0 0.0 0.182274 0.0 0.0 0.182274 -0.064922 0.985467 -2.16943e-18 0.166417 0.012317 0.0 0.110643 0.947222 -0.140021 0.00187541 0.0269925 0.121206 0.000712138 0.0296111 0.119752 0.0189508 -0.00316196 -0.00503653 -0.0395052 0.0416518 0.00288078 -0.0383837 0.0394973 0.0039104 0.09524740000000001…
2112.0 0.012168 0.96389 -0.0136508 0.0 0.0 0.0136508 0.0 0.0 0.0136508 0.117187 -0.0114933 -0.131551 0.0 0.0 0.131551 0.0 0.0 0.131551 -0.008313100000000004 0.987898 -2.16943e-18 0.120426 0.00144256 0.0 0.0637957 0.958862 -0.0450676 -0.026453 -0.00814534 0.089512 -0.0277506 -0.0046535 0.0875237 -0.00356884 0.00130586 0.0146367 -0.0076276 -0.00727036 0.000209191 -0.00608297 -0.0102448 0.00169034 0…
2113.0 0.0983292 0.951182 -0.110991 0.0 0.0 0.110991 0.0 0.0 0.110991 -0.11218 0.0221689 0.127753 0.0 0.0 -0.127753 0.0 0.0 -0.127753 0.08070675000000001 0.98463 -2.16943e-18 -0.116532 0.00997163 0.0 0.0565183 0.957763 -0.0673955 7.11247e-05 0.00232843 0.0738551 0.00151654 0.000136785 0.07542 -0.0220267 0.0101167 0.11586 -0.01258 -0.164658 0.0685616 -0.0461443 -0.0994073 0.0319614 0.0376583000000…
2126.0 -0.0211943 0.966534 0.023741 0.0 0.0 -0.023741 0.0 0.0 -0.023741 0.20783 -0.0125625 -0.232614 0.0 0.0 0.232614 0.0 0.0 0.232614 -0.042526999999999995 0.986848 -2.16943e-18 0.212699 0.0105095 0.0 0.0641205 0.959207 -0.0409431 -0.0292569 -0.0088428 0.0890358 -0.0305974 -0.00593346 0.087526 -0.00165821 0.000415133 0.00408672 -0.00148662 -0.00172431 -0.000887616 -0.00101225 -0.00263774 -0.0004…
2128.0 0.115026 0.947717 -0.130042 0.0 0.0 0.130042 0.0 0.0 0.130042 -0.0829349 0.0180376 0.0948219 0.0 0.0 -0.0948219 0.0 0.0 -0.0948219 0.0980696 0.982978 -2.16943e-18 -0.0863368 0.00904761 0.0 0.0904838 0.950915 -0.120198 0.00563937 0.0229759 0.101634 0.00392854 0.0268933 0.0994281 0.00930797 -0.00410214 -0.0414223 0.0246293 0.0159856 0.000806887 0.0253337 0.014632 0.00145596 0.074722493 0.985…
2129.0 0.0951745 0.9518 -0.1074 0.0 0.0 0.1074 0.0 0.0 0.1074 -0.116225 0.0225348 0.132266 0.0 0.0 -0.132266 0.0 0.0 -0.132266 0.07743028 0.984905 -2.16943e-18 -0.120685 0.00989057 0.0 0.088347 0.947963 -0.160261 0.0392162 0.0444837 0.0864374 0.0380744 0.04847 0.0834324 -0.0327407 -0.0160715 -0.251345 0.298894 0.0163254 -0.0601235 0.275653 0.0611131 -0.0833939 0.07932673 0.985181 -2.16943e-18 0.0…
2135.0 0.0243598 0.96261 -0.0273466 0.0 0.0 0.0273466 0.0 0.0 0.0273466 0.160244 -0.0179351 -0.180144 0.0 0.0 0.180144 0.0 0.0 0.180144 0.004225199999999998 0.987962 -2.16943e-18 0.164922 -0.000283268 0.0 0.0868762 0.955228 -0.0630051 -0.0383244 -0.00336127 0.11217 -0.0284757 -0.0223449 0.12223 -0.0212454 -0.011909 -0.224379 0.24029 0.0515529 -0.0682031 0.128253 0.266144 -0.166237 0.0628116 0.984…
2136.0 -0.00461325 0.965377 0.0051711 0.0 0.0 -0.0051711 0.0 0.0 -0.0051711 0.0744514 -0.00588961 -0.0834378 0.0 0.0 0.0834378 0.0 0.0 0.0834378 -0.025539999999999993 0.98753 -2.16943e-18 0.0763512 0.00235237 0.0 0.10088 0.946548 -0.162697 0.0322248 0.0350349 0.105491 0.032899 0.0334442 0.106407 -0.0283421 -0.00663275 -0.134034 0.174443 0.00565686 -0.0460779 0.174042 0.00642459 -0.0464434 0.09070…
2138.0 0.0105041 0.964052 -0.0117831 0.0 0.0 0.0117831 0.0 0.0 0.0117831 0.176847 -0.0170112 -0.198488 0.0 0.0 0.198488 0.0 0.0 0.198488 -0.010022799999999998 0.987876 -2.16943e-18 0.181698 0.00251594 0.0 0.0935658 0.949781 -0.131483 0.0117008 0.0286127 0.101221 0.0113694 0.0293843 0.10078 0.0100186 -0.00370943 -0.034459 0.0182797 0.0121387 0.00404056 0.0183624 0.0119798 0.00411681 0.079247560000…
2145.0 0.00939866 0.964158 -0.0105425 0.0 0.0 0.0105425 0.0 0.0 0.0105425 0.22118 -0.0209987 -0.248216 0.0 0.0 0.248216 0.0 0.0 0.248216 -0.011158500000000002 0.98786 -2.16943e-18 0.227216 0.00342816 0.0 0.110106 0.947265 -0.137679 0.0156673 -0.00383158 0.129755 0.0136458 0.00013166 0.128721 0.159857 0.0262288 0.647788 -0.973892 0.166365 0.162065 -0.890916 0.00681322 0.240158 0.0953076 0.983004 -…
2148.0 -0.0108201 0.965846 0.0121253 0.0 0.0 -0.0121253 0.0 0.0 -0.0121253 0.206884 -0.014919 -0.231733 0.0 0.0 0.231733 0.0 0.0 0.231733 -0.031903 0.987311 -2.16943e-18 0.212001 0.00800774 0.0 0.0865137 0.95247 -0.105964 -0.00198264 0.0197138 0.0982846 -0.00199522 0.0197414 0.0982696 0.010052 -0.00302208 -0.0268752 0.0111464 0.0103489 0.00537844 0.0111552 0.0103316 0.00538861 0.06917594 0.985424…
2149.0 0.0721629 0.955951 -0.0812751 0.0 0.0 0.0812751 0.0 0.0 0.0812751 0.0155324 -0.00259256 -0.017593 0.0 0.0 0.017593 0.0 0.0 0.017593 0.05357050000000001 0.986547 -2.16943e-18 0.0160815 -0.000895798 0.0 0.0766693 0.955346 -0.0789918 -0.013868 0.00856678 0.0943451 -0.0141065 0.00907725 0.0940732 0.00411283 -0.00128352 -0.0124711 0.00546491 0.00560041 0.00140665 0.00550683 0.00552008 0.0014441…
2150.0 0.0862399 0.953485 -0.0972416 0.0 0.0 0.0972416 0.0 0.0 0.0972416 -0.121762 0.0223275 0.138302 0.0 0.0 -0.138302 0.0 0.0 -0.138302 0.06815805 0.985617 -2.16943e-18 -0.126291 0.00905954 0.0 0.0822253 0.953123 -0.101325 0.000390263 0.0138459 0.095714 -0.000771136 0.0161393 0.0947917 -0.0305985 -0.0118793 -0.202177 0.178093 0.144459 -0.115375 0.184432 0.132289 -0.109557 0.0648003 0.985621 -2.…
2151.0 0.107528 0.949314 -0.121478 0.0 0.0 0.121478 0.0 0.0 0.121478 -0.11204 0.0233645 0.127865 0.0 0.0 -0.127865 0.0 0.0 -0.127865 0.0902681 0.983762 -2.16943e-18 -0.116523 0.0112029 0.0 0.103841 0.944644 -0.182662 0.048214 0.0375125 0.10699 0.0483181 0.0372644 0.107134 -0.0481876 -0.00583115 -0.157604 0.236078 -0.0184725 -0.0600217 0.236042 -0.0184037 -0.0600538 0.09663830000000001 0.983661 -2…
2157.0 0.0012701 0.964892 -0.00142415 0.0 0.0 0.00142415 0.0 0.0 0.00142415 0.0233016 -0.00199804 -0.0261283 0.0 0.0 0.0261283 0.0 0.0 0.0261283 -0.0195047 0.987696 -2.16943e-18 0.0239135 0.000578935 0.0 0.0935054 0.95071 -0.118115 0.00195297 0.0177219 0.108336 0.00132886 0.0190494 0.107673 -0.00203201 -0.00116869 -0.0187008 0.0138957 0.0163078 -0.010561 0.0151001 0.014038 -0.00973583 0.077016460…
2161.0 0.0984884 0.951151 -0.111172 0.0 0.0 0.111172 0.0 0.0 0.111172 0.0315179 -0.00623444 -0.0358944 0.0 0.0 0.0358944 0.0 0.0 0.0358944 0.08087208 0.984616 -2.16943e-18 0.0327412 -0.00280764 0.0 0.0806902 0.959979 0.00272706 -0.0649477 -0.0733717 0.14563 -0.0669057 -0.0698781 0.143456 0.00480461 -0.0048833 -0.0725225 0.0634821 0.0174097 -0.00827538 0.0693869 0.00537516 0.00172498 0.0484103 0.9…
2162.0 0.172114 0.93332 -0.195831 0.0 0.0 0.195831 0.0 0.0 0.195831 -0.226648 0.0651601 0.263471 0.0 0.0 -0.263471 0.0 0.0 -0.263471 0.15772160000000002 0.974735 -2.16943e-18 -0.237723 0.0408561 0.0 0.0712452 0.956958 -0.0638737 -0.0192268 0.00143689 0.0916729 -0.0195396 0.00204111 0.091428 0.0010656 0.000218487 0.00442406 -0.00711475 0.00200011 0.000950582 -0.00567091 -0.000723926 0.00195024 0.0…
2164.0 0.0241853 0.96263 -0.0271504 0.0 0.0 0.0271504 0.0 0.0 0.0271504 0.210404 -0.0235075 -0.236529 0.0 0.0 0.236529 0.0 0.0 0.236529 0.004045599999999996 0.987963 -2.16943e-18 0.216542 -0.00032945 0.0 0.103578 0.947445 -0.146029 0.0110681 0.0351779 0.109834 0.0126692 0.0314542 0.111957 0.00171971 -0.00669892 -0.084746 0.0711208 0.0329944 -0.0193697 0.0695385 0.0360335 -0.0208295 0.0899892 0.98…
2169.0 0.0867558 0.953391 -0.0978277 0.0 0.0 0.0978277 0.0 0.0 0.0978277 -0.148581 0.0273353 0.168783 0.0 0.0 -0.168783 0.0 0.0 -0.168783 0.06869325 0.985579 -2.16943e-18 -0.154118 0.0111465 0.0 0.073168 0.956722 -0.0654512 -0.0195762 0.000582887 0.0941497 -0.0218515 0.00681492 0.0905398 0.00224648 -0.000720731 -0.00731525 0.00372489 0.00269245 0.000922449 0.00344577 0.00323113 0.000637754 0.0514…
2170.0 0.0548947 0.95866 -0.0617465 0.0 0.0 0.0617465 0.0 0.0 0.0617465 -0.0498252 0.00731948 0.0562627 0.0 0.0 -0.0562627 0.0 0.0 -0.0562627 0.0357111 0.987367 -2.16943e-18 -0.051475 0.00185996 0.0 0.0705786 0.957362 -0.0577031 -0.0220984 -0.00766708 0.0964735 -0.0226309 -0.00575369 0.0961435 -0.0136257 -0.000174528 -0.0195176 0.0202992 0.0322787 -0.0280322 0.0168827 0.0396892 -0.0370764 0.04805…
2171.0 0.0356501 0.961274 -0.0400483 0.0 0.0 0.0400483 0.0 0.0 0.0400483 -0.0830791 0.0103686 0.093537 0.0 0.0 -0.093537 0.0 0.0 -0.093537 0.015853200000000005 0.987869 -2.16943e-18 -0.0856243 0.00123473 0.0 0.0822526 0.952765 -0.106851 0.00624529 0.0131188 0.0975405 0.0076012 0.0101779 0.0991239 0.0167315 0.00749205 0.124217 -0.126293 -0.0519416 0.0540054 -0.121871 -0.0604352 0.0580864 0.0658395…
2173.0 0.0507199 0.959263 -0.057034 0.0 0.0 0.057034 0.0 0.0 0.057034 0.0940019 -0.0133569 -0.106075 0.0 0.0 0.106075 0.0 0.0 0.106075 0.031399300000000005 0.987512 -2.16943e-18 0.0970638 -0.00304929 0.0 0.0733594 0.956181 -0.0709441 -0.0183154 0.00727152 0.0920402 -0.0166995 0.00374592 0.0939226 0.00241373 -0.00069751 -0.00671526 0.00296978 0.00250969 0.00123578 0.00290932 0.00262553 0.00118714 …
2177.0 -0.00203279 0.965169 0.00227884 0.0 0.0 -0.00227884 0.0 0.0 -0.00227884 0.0546 -0.00447817 -0.0612046 0.0 0.0 0.0612046 0.0 0.0 0.0612046 -0.0228936 0.987607 -2.16943e-18 0.056011 0.00156355 0.0 0.0764414 0.95529 -0.0796663 -0.0125109 0.00698716 0.0952419 -0.0146613 0.0116064 0.0927728 0.00474773 -0.0013431 -0.012527 0.00520602 0.00472955 0.00259108 0.00557682 0.00401697 0.00293278 0.05632…
2179.0 0.0261781 0.962405 -0.0293909 0.0 0.0 0.0293909 0.0 0.0 0.0293909 0.100918 -0.0115041 -0.113477 0.0 0.0 0.113477 0.0 0.0 0.113477 0.006096699999999997 0.987957 -2.16943e-18 0.103888 -0.000390816 0.0 0.067207 0.958201 -0.0505988 -0.0266078 -0.00328847 0.0905474 -0.0267964 -0.00291039 0.0903579 0.000675462 -0.000176673 -0.00171971 0.000578981 0.00086478 0.000275028 0.000602745 0.000819214 0.…
2181.0 -0.00696509 0.96556 0.00780654 0.0 0.0 -0.00780654 0.0 0.0 -0.00780654 0.0989183 -0.00756284 -0.110835 0.0 0.0 0.110835 0.0 0.0 0.110835 -0.02795199999999999 0.987452 -2.16943e-18 0.101413 0.00339207 0.0 0.0767625 0.958283 -0.0352561 -0.0363796 -0.0386484 0.120277 -0.036125 -0.0392578 0.119999 0.0461439 0.0219865 0.415347 -0.375973 -0.245463 0.206448 -0.381731 -0.234992 0.205232 0.0505844 …
2183.0 0.0600819 0.957882 -0.0676065 0.0 0.0 0.0676065 0.0 0.0 0.0676065 -0.0139362 0.00213077 0.0157506 0.0 0.0 -0.0157506 0.0 0.0 -0.0157506 0.041071800000000006 0.987157 -2.16943e-18 -0.014407 0.000605124 0.0 0.0896369 0.95142 -0.115105 0.00160391 0.02335 0.100203 0.00163399 0.0232808 0.100242 0.0117908 -0.00363143 -0.0317787 0.0130806 0.0125847 0.00611298 0.0130738 0.0125978 0.00610707 0.0732…
2189.0 0.0720535 0.955969 -0.0811511 0.0 0.0 0.0811511 0.0 0.0 0.0811511 -0.0718956 0.0119912 0.0814321 0.0 0.0 -0.0814321 0.0 0.0 -0.0814321 0.0534572 0.986553 -2.16943e-18 -0.0744363 0.00413712 0.0 0.0941953 0.949304 -0.135468 0.0132851 0.0300632 0.102171 0.0129465 0.0308552 0.101718 0.0131929 -0.00340964 -0.0253342 0.00583256 0.0098693 0.0096306 0.00588012 0.00977735 0.00967747 0.08028309 0.98…
2191.0 0.122315 0.9461 -0.138384 0.0 0.0 0.138384 0.0 0.0 0.138384 -0.129665 0.0293359 0.148525 0.0 0.0 -0.148525 0.0 0.0 -0.148525 0.1056615 0.98215 -2.16943e-18 -0.135111 0.0152993 0.0 0.0963006 0.949524 -0.129847 0.00654063 0.027144 0.106213 0.00646533 0.0273154 0.106117 0.00780829 -0.00491196 -0.0525572 0.0322321 0.0276337 -0.00730372 0.0323053 0.0274932 -0.00723686 0.08119071 0.98457 -2.1694…
2193.0 0.0464157 0.959864 -0.0521786 0.0 0.0 0.0521786 0.0 0.0 0.0521786 0.110005 -0.0150864 -0.12405 0.0 0.0 0.12405 0.0 0.0 0.12405 0.026956100000000004 0.987641 -2.16943e-18 0.113528 -0.00301482 0.0 0.129271 0.949581 -0.0616874 -0.0864969 -0.0119985 0.164601 -0.0836641 -0.017088 0.167984 0.0793195 -0.00109853 0.178252 -0.224495 -0.124787 0.176277 -0.240733 -0.0935464 0.160768 0.098240000000000…
2195.0 0.000718379 0.964939 -0.00080551 0.0 0.0 0.00080551 0.0 0.0 0.00080551 0.194063 -0.0165194 -0.217594 0.0 0.0 0.217594 0.0 0.0 0.217594 -0.020070900000000003 0.987682 -2.16943e-18 0.199146 0.00494451 0.0 0.0681412 0.958114 -0.0515552 -0.0253497 -0.00454204 0.0914558 -0.0275313 7.29022e-05 0.0890656 0.000724737 -0.00018586 -0.0017792 0.000642328 0.000750189 0.000393104 0.000545494 0.00093640…
2196.0 0.169157 0.934164 -0.192395 0.0 0.0 0.192395 0.0 0.0 0.192395 -0.243292 0.0690408 0.282541 0.0 0.0 -0.282541 0.0 0.0 -0.282541 0.1546208 0.975263 -2.16943e-18 -0.255078 0.0429372 0.0 0.0785199 0.954888 -0.0836209 -0.0101219 0.00735767 0.0963964 -0.0135226 0.014896 0.0922995 0.00546511 -0.00160313 -0.0149212 0.00641867 0.00563616 0.00293263 0.00602634 0.00639754 0.00249749 0.058833 0.98585 …
2197.0 -0.0240113 0.9667 0.0268936 0.0 0.0 -0.0268936 0.0 0.0 -0.0268936 0.0317712 -0.00181993 -0.0355534 0.0 0.0 0.0355534 0.0 0.0 0.0355534 -0.04540999999999999 0.986701 -2.16943e-18 0.0325043 0.00170878 0.0 0.0738085 0.953338 -0.110381 0.023881 0.00631624 0.0902447 0.0260426 0.00206379 0.0910061 0.0274669 0.01652 0.2557 -0.246158 -0.11691 0.107295 -0.265011 -0.081602 0.09593 0.059649 0.986398 …
2201.0 0.0830409 0.954066 -0.0936093 0.0 0.0 0.0936093 0.0 0.0 0.0936093 -0.131007 0.0235312 0.148705 0.0 0.0 -0.148705 0.0 0.0 -0.148705 0.0648408 0.985849 -2.16943e-18 -0.135825 0.00924767 0.0 0.0664532 0.960006 -0.0242074 -0.0426567 -0.0261429 0.10306 -0.0431455 -0.025275 0.10268 0.0157866 -0.00405873 -0.0423153 0.00527104 0.0406795 -0.00363542 0.00390609 0.0433012 -0.0048923 0.039572800000000…
2202.0 0.0902442 0.952742 -0.101792 0.0 0.0 0.101792 0.0 0.0 0.101792 -0.018465 0.00347285 0.0209911 0.0 0.0 -0.0209911 0.0 0.0 -0.0209911 0.07231242 0.98531 -2.16943e-18 -0.0191616 0.00146223 0.0 0.0893231 0.947519 -0.166193 0.0723211 -0.00787332 0.10631 0.0733938 -0.0105971 0.108229 -0.00593771 0.027843 0.358241 -0.307 -0.130118 0.0838901 -0.326821 -0.0919773 0.0650151 0.08306443000000001 0.984…
2204.0 0.109497 0.948901 -0.123726 0.0 0.0 0.123726 0.0 0.0 0.123726 -0.117101 0.0246948 0.133704 0.0 0.0 -0.133704 0.0 0.0 -0.133704 0.0923165 0.983562 -2.16943e-18 -0.121818 0.0119884 0.0 0.0966482 0.948782 -0.13936 0.0141117 0.0318761 0.103424 0.0140373 0.0320501 0.103324 0.0149537 -0.00360881 -0.0247677 0.0028727 0.0102414 0.0116531 0.00288227 0.010223 0.0116622 0.08305888 0.984567 -2.16943e-…
2207.0 0.0465626 0.959844 -0.0523442 0.0 0.0 0.0523442 0.0 0.0 0.0523442 0.0193662 -0.0026592 -0.0218392 0.0 0.0 0.0218392 0.0 0.0 0.0218392 0.027107600000000003 0.987637 -2.16943e-18 0.0199867 -0.000534076 0.0 0.0752028 0.954271 -0.0945802 0.00161222 0.0139317 0.0869551 0.00178847 0.0136962 0.0878308 -0.0393236 -0.00835557 -0.162581 0.193808 0.053082 -0.0773096 0.15812 0.121932 -0.112724 0.05776…
2208.0 0.116085 0.947486 -0.131253 0.0 0.0 0.131253 0.0 0.0 0.131253 0.0178175 -0.00389775 -0.0203767 0.0 0.0 0.0203767 0.0 0.0 0.0203767 0.0991718 0.982862 -2.16943e-18 0.0185509 -0.00196674 0.0 0.0933294 0.949451 -0.134949 0.0136331 0.0307553 0.100614 0.0141347 0.0295828 0.101284 0.0114583 -0.00327384 -0.0264574 0.00977766 0.00866477 0.00801497 0.00969437 0.00882544 0.00793476 0.07949024 0.9848…
2210.0 0.0854271 0.953634 -0.0963185 0.0 0.0 0.0963185 0.0 0.0 0.0963185 -0.0781335 0.0142528 0.0887321 0.0 0.0 -0.0887321 0.0 0.0 -0.0887321 0.06731509000000001 0.985677 -2.16943e-18 -0.0810314 0.00573763 0.0 0.0648238 0.958717 -0.0451493 -0.028061 -0.00757641 0.0909257 -0.0281001 -0.00745758 0.0908552 -0.00925805 -0.00584901 -0.0971324 0.0769895 0.074618 -0.0550194 0.0748782 0.0786777 -0.057005…
2211.0 0.198672 0.925236 -0.226847 0.0 0.0 0.226847 0.0 0.0 0.226847 -0.220216 0.0707745 0.258421 0.0 0.0 -0.258421 0.0 0.0 -0.258421 0.18562800000000002 0.969492 -2.16943e-18 -0.231812 0.0472846 0.0 0.0830534 0.953549 -0.0962191 -0.00673088 0.017335 0.0956644 -0.0055912 0.0148074 0.0970547 0.00765412 -0.00240001 -0.0223959 0.0102684 0.00847828 0.00364953 0.00994769 0.00909474 0.00335312 0.064704…
2212.0 0.142191 0.941364 -0.161212 0.0 0.0 0.161212 0.0 0.0 0.161212 -0.1423 0.0356273 0.163886 0.0 0.0 -0.163886 0.0 0.0 -0.163886 0.126399 0.979562 -2.16943e-18 -0.148661 0.0202803 0.0 0.0858699 0.957738 -0.0279546 -0.0556248 -0.0400273 0.133675 -0.0534779 -0.044221 0.132618 0.0112664 0.00510567 0.106809 -0.070934 -0.111429 0.0754553 -0.126014 -0.00721279 0.0364799 0.0569397 0.983768 -2.16943e-…
2221.0 0.0772217 0.955091 -0.0870078 0.0 0.0 0.0870078 0.0 0.0 0.0870078 0.112494 -0.0194402 -0.127542 0.0 0.0 0.127542 0.0 0.0 0.127542 0.0588098 0.98624 -2.16943e-18 0.116545 -0.0071624 0.0 0.10251 0.946396 -0.162619 0.031754 0.0321476 0.108768 0.0316069 0.0324898 0.108573 0.0162649 -0.000802277 0.0125688 -0.0204557 -0.0244805 0.0323663 -0.0205792 -0.0242434 0.0322538 0.09214040000000001 0.9839…
2222.0 0.0922523 0.952362 -0.104075 0.0 0.0 0.104075 0.0 0.0 0.104075 0.0111142 -0.00211662 -0.0126401 0.0 0.0 0.0126401 0.0 0.0 0.0126401 0.074396556 0.985148 -2.16943e-18 0.0115365 -0.000906852 0.0 0.071589 0.956802 -0.0643431 -0.0207959 0.00218845 0.0930026 -0.021453 0.00355444 0.0922938 0.00202472 -0.000655777 -0.00671408 0.00310441 0.00316579 0.000444987 0.00322606 0.00293243 0.000554858 0.0…
2226.0 -0.0132769 0.96602 0.0148769 0.0 0.0 -0.0148769 0.0 0.0 -0.0148769 0.086079 -0.00596935 -0.0963994 0.0 0.0 0.0963994 0.0 0.0 0.0963994 -0.03441999999999999 0.987213 -2.16943e-18 0.0881814 0.00357382 0.0 0.110532 0.946994 -0.140136 0.0032356 0.0229346 0.120804 0.00448738 0.0201322 0.122426 -0.0502249 -0.0123928 -0.251637 0.249592 0.153394 -0.146343 0.241263 0.16939 -0.154009 0.0952357 0.983…
2228.0 0.168188 0.934439 -0.191269 0.0 0.0 0.191269 0.0 0.0 0.191269 -0.209582 0.0592199 0.243315 0.0 0.0 -0.243315 0.0 0.0 -0.243315 0.1536042 0.975433 -2.16943e-18 -0.219707 0.0367288 0.0 0.0700679 0.95754 -0.0568869 -0.0245047 -0.000401416 0.0918452 -0.0247026 1.95715e-06 0.0916399 0.00175052 -0.000462515 -0.00442496 0.00155638 0.00206194 0.000806751 0.00159918 0.00198003 0.000844895 0.0474549…
2235.0 -0.125557 0.966747 0.140403 0.0 0.0 -0.140403 0.0 0.0 -0.140403 0.330683 0.0186336 -0.370029 0.0 0.0 0.370029 0.0 0.0 0.370029 -0.148652 0.975374 -2.16943e-18 0.334104 0.0559872 0.0 0.0915228 0.955969 -0.0496527 -0.0460217 -0.0213809 0.125375 -0.0408644 -0.0297868 0.128593 0.00127272 -0.00831015 -0.13682 0.0675778 0.149748 -0.0783627 0.0410536 0.200323 -0.0995523 0.06526972 0.984063 -2.169…
2238.0 0.177697 0.931695 -0.202327 0.0 0.0 0.202327 0.0 0.0 0.202327 -0.224459 0.0661122 0.261419 0.0 0.0 -0.261419 0.0 0.0 -0.261419 0.1635796 0.973709 -2.16943e-18 -0.235603 0.0420694 0.0 0.0781215 0.958764 -0.0265755 -0.0474376 -0.0380583 0.122128 -0.0482365 -0.0364109 0.120983 0.0188964 -0.00692458 -0.0857345 0.0119782 0.1105 -0.0367718 0.0150975 0.104189 -0.0317808 0.0502275 0.984546 -2.1694…
2241.0 0.0531781 0.95891 -0.0598085 0.0 0.0 0.0598085 0.0 0.0 0.0598085 -0.040952 0.00593493 0.04623 0.0 0.0 -0.04623 0.0 0.0 -0.04623 0.033938 0.987429 -2.16943e-18 -0.0422989 0.00144632 0.0 0.091397 0.950665 -0.122634 0.00656686 0.0249005 0.101219 0.0056929 0.0269091 0.100084 0.00851525 -0.00419062 -0.0435681 0.0276238 0.0164741 -0.000530981 0.0280029 0.0157455 -0.000180411 0.07593488100000001 …
2243.0 0.100551 0.950741 -0.113521 0.0 0.0 0.113521 0.0 0.0 0.113521 0.0448332 -0.0089778 -0.0510826 0.0 0.0 0.0510826 0.0 0.0 0.0510826 0.08301468000000001 0.98443 -2.16943e-18 0.0465857 -0.0041051 0.0 0.0979249 0.951714 -0.0981994 -0.0167734 0.00341601 0.121333 -0.0179654 0.00574426 0.120361 -0.0445821 -0.00468222 -0.142437 0.185457 0.0411135 -0.0824648 0.192495 0.0277751 -0.0771591 0.07773342 …
2245.0 0.117328 0.947213 -0.132675 0.0 0.0 0.132675 0.0 0.0 0.132675 -0.0194202 0.00427729 0.0222165 0.0 0.0 -0.0222165 0.0 0.0 -0.0222165 0.10046630000000001 0.982724 -2.16943e-18 -0.0202228 0.00217307 0.0 0.0822309 0.953802 -0.0922875 -0.00731408 0.00879163 0.100861 -0.00822294 0.0107376 0.0998252 0.00186802 0.000809574 0.0142144 -0.0180862 0.00109702 0.00278147 -0.0181794 0.0012773 0.00268435 …
2246.0 0.061987 0.957589 -0.06976 0.0 0.0 0.06976 0.0 0.0 0.06976 -0.0112417 0.00174358 0.0127095 0.0 0.0 -0.0127095 0.0 0.0 -0.0127095 0.0430415 0.987072 -2.16943e-18 -0.0116242 0.000513321 0.0 0.100561 0.947394 -0.152714 0.0226875 0.0350708 0.105007 0.0226848 0.0350768 0.105003 0.00296465 -0.00494625 -0.0622439 0.0615734 0.00229579 -0.00162659 0.0615746 0.0022934 -0.00162524 0.088722 0.984236 -…
2249.0 0.0752194 0.955435 -0.0847381 0.0 0.0 0.0847381 0.0 0.0 0.0847381 0.0811091 -0.013827 -0.0919233 0.0 0.0 0.0919233 0.0 0.0 0.0919233 0.056735600000000004 0.986365 -2.16943e-18 0.0840089 -0.00497148 0.0 0.0682898 0.957742 -0.0550761 -0.0242201 -0.00354097 0.0927002 -0.026279 0.00147525 0.0899321 0.000618193 -0.000279366 -0.0031643 0.00144514 0.00231273 -0.000566774 0.00105012 0.00307427 -0.…
2253.0 0.00183439 0.964843 -0.0020569 0.0 0.0 0.0020569 0.0 0.0 0.0020569 0.102881 -0.00888733 -0.115368 0.0 0.0 0.115368 0.0 0.0 0.115368 -0.0189256 0.987709 -2.16943e-18 0.10559 0.00248945 0.0 0.0933033 0.949707 -0.132292 0.0124957 0.0283817 0.101466 0.0117244 0.0301798 0.100439 0.0109187 -0.00350628 -0.0303798 0.0134118 0.0110075 0.00596068 0.0135617 0.0107191 0.00609845 0.07910064 0.984883 -2…
2254.0 0.0525213 0.959005 -0.059067 0.0 0.0 0.059067 0.0 0.0 0.059067 0.145764 -0.0210144 -0.164533 0.0 0.0 0.164533 0.0 0.0 0.164533 0.033259500000000004 0.987452 -2.16943e-18 0.150546 -0.00503584 0.0 0.0824121 0.955034 -0.0753475 -0.0131325 -0.0146322 0.11318 -0.0134603 -0.0139301 0.112835 0.0441236 0.019021 0.33986 -0.297131 -0.233281 0.190193 -0.271038 -0.283406 0.214311 0.0613512 0.985289 -2…
2255.0 0.0512609 0.959186 -0.0576445 0.0 0.0 0.0576445 0.0 0.0 0.0576445 -0.131035 0.0187006 0.147877 0.0 0.0 -0.147877 0.0 0.0 -0.147877 0.031957900000000004 0.987495 -2.16943e-18 -0.135312 0.00433356 0.0 0.0679717 0.955701 -0.0842088 -0.00120432 0.0148075 0.0806613 0.00330967 0.00661713 0.0829902 -0.0135035 0.0014671 0.0044135 0.0141884 -0.00481906 -0.013808 0.016147 -0.00966885 -0.00448319 0.0…
2258.0 0.0573124 0.958301 -0.0644771 0.0 0.0 0.0644771 0.0 0.0 0.0644771 0.152739 -0.0228641 -0.172543 0.0 0.0 0.172543 0.0 0.0 0.172543 0.0382093 0.987273 -2.16943e-18 0.157844 -0.00613504 0.0 0.104376 0.944299 -0.186307 0.05093 0.0385996 0.106831 0.0508555 0.0387749 0.10673 -0.0475159 -0.00565748 -0.155133 0.236534 -0.0260472 -0.0553754 0.23657 -0.0261179 -0.0553359 0.097714 0.983575 -2.16943e-…
2260.0 0.0531166 0.958919 -0.059739 0.0 0.0 0.059739 0.0 0.0 0.059739 -0.121481 0.0175969 0.137137 0.0 0.0 -0.137137 0.0 0.0 -0.137137 0.033874400000000006 0.987431 -2.16943e-18 -0.125476 0.00428165 0.0 0.0726658 0.956673 -0.0656073 -0.0199018 0.00198122 0.0935801 -0.0213968 0.0051028 0.0919534 0.00236956 -0.000751514 -0.00761492 0.00347141 0.00351322 0.000630744 0.003772 0.00293589 0.000906355 0…
2261.0 0.0617017 0.957633 -0.0694374 0.0 0.0 0.0694374 0.0 0.0 0.0694374 -0.125468 0.0194186 0.141843 0.0 0.0 -0.141843 0.0 0.0 -0.141843 0.0427465 0.987085 -2.16943e-18 -0.129733 0.00568704 0.0 0.081519 0.955091 -0.0754422 -0.0240584 0.00880268 0.100748 -0.0211268 0.00276053 0.103789 -0.0520445 -0.00986498 -0.225162 0.366891 -0.118531 -0.0231812 0.387069 -0.157364 -0.00410738 0.05994740000000000…
2262.0 0.00459515 0.964601 -0.00515317 0.0 0.0 0.00515317 0.0 0.0 0.00515317 -0.0574156 0.00513895 0.0644018 0.0 0.0 -0.0644018 0.0 0.0 -0.0644018 -0.016091599999999998 0.987772 -2.16943e-18 -0.0589475 -0.00120717 0.0 0.100927 0.947048 -0.156909 0.0300501 0.0274674 0.109444 0.0275211 0.0333165 0.106123 0.0201254 0.000337544 0.0334102 -0.0434114 -0.0321042 0.0421039 -0.0462218 -0.0267104 0.0395217…
2264.0 0.0959204 0.951655 -0.108248 0.0 0.0 0.108248 0.0 0.0 0.108248 -0.0836918 0.0163007 0.0952585 0.0 0.0 -0.0952585 0.0 0.0 -0.0952585 0.07820485 0.984841 -2.16943e-18 -0.0869118 0.00719698 0.0 0.104032 0.946885 -0.153832 0.0237438 0.0254192 0.114721 0.0237129 0.0254899 0.114682 0.0404098 0.00404791 0.120018 -0.162849 -0.027696 0.0705188 -0.16293 -0.02754 0.0704418 0.0920249 0.983844 -2.16943…
2265.0 0.179248 0.931237 -0.204134 0.0 0.0 0.204134 0.0 0.0 0.204134 -0.251006 0.0744245 0.292494 0.0 0.0 -0.292494 0.0 0.0 -0.292494 0.1652075 0.973417 -2.16943e-18 -0.263523 0.0475463 0.0 0.102768 0.944758 -0.186126 0.057087 0.0343216 0.104772 0.0562505 0.0363084 0.103621 -0.0466502 -0.0026795 -0.112842 0.197935 -0.0403452 -0.0447693 0.19761 -0.0397177 -0.0450718 0.0967438 0.983932 -2.16943e-18…
2270.0 0.0486155 0.95956 -0.0546596 0.0 0.0 0.0546596 0.0 0.0 0.0546596 0.160538 -0.0224225 -0.181096 0.0 0.0 0.181096 0.0 0.0 0.181096 0.029226600000000005 0.987578 -2.16943e-18 0.165724 -0.00481243 0.0 0.0905142 0.950934 -0.119634 0.00400086 0.0247778 0.100907 0.00388612 0.0250399 0.100759 0.0100678 -0.00404126 -0.0394498 0.0220854 0.0150451 0.00231849 0.0221296 0.0149602 0.00235992 0.074620516…
2274.0 0.120711 0.946462 -0.136547 0.0 0.0 0.136547 0.0 0.0 0.136547 -0.0234958 0.00527039 0.026902 0.0 0.0 -0.026902 0.0 0.0 -0.026902 0.10398980000000001 0.982338 -2.16943e-18 -0.0244775 0.00272617 0.0 0.0790343 0.952898 -0.10775 0.00853737 0.0157754 0.0933376 0.00756917 0.0179076 0.0922114 -0.0352592 -0.00551779 -0.120023 0.138028 0.0638747 -0.0809655 0.141434 0.0573762 -0.0781028 0.0629899 0.…
2276.0 0.155539 0.937913 -0.176615 0.0 0.0 0.176615 0.0 0.0 0.176615 -0.154581 0.0412423 0.17874 0.0 0.0 -0.17874 0.0 0.0 -0.17874 0.1403557 0.977548 -2.16943e-18 -0.161775 0.024613 0.0 0.0896856 0.949996 -0.129712 0.0136559 0.0263976 0.0962118 0.0145222 0.0249849 0.0967048 -0.0557247 -0.0099616 -0.216713 0.265804 0.0637422 -0.107905 0.25855 0.0777497 -0.11526 0.075522384 0.984907 -2.16943e-18 -0…
2277.0 -0.00900737 0.965714 0.0100947 0.0 0.0 -0.0100947 0.0 0.0 -0.0100947 -0.0139853 0.00103707 0.0156674 0.0 0.0 -0.0156674 0.0 0.0 -0.0156674 -0.030045000000000002 0.98738 -2.16943e-18 -0.0143344 -0.000512295 0.0 0.0656304 0.958002 -0.055711 -0.019507 -0.00199921 0.0872681 -0.0215945 0.00234631 0.0850186 0.000146703 0.00165568 0.0233876 -0.0155534 -0.0187535 0.0108356 -0.017509 -0.0150041 0.0…
2279.0 0.0811002 0.954412 -0.0914068 0.0 0.0 0.0914068 0.0 0.0 0.0914068 -0.0597753 0.0106009 0.0678237 0.0 0.0 -0.0678237 0.0 0.0 -0.0678237 0.06282890000000001 0.985984 -2.16943e-18 -0.0619584 0.00408138 0.0 0.0971922 0.953723 -0.0701685 -0.0374227 -0.0137823 0.13134 -0.0349549 -0.0184165 0.133528 -0.0547712 -0.00278122 -0.142983 0.0830541 0.263913 -0.204199 0.127766 0.17797 -0.162368 0.072857 …
2282.0 0.0958995 0.951659 -0.108225 0.0 0.0 0.108225 0.0 0.0 0.108225 -0.124645 0.0242742 0.141872 0.0 0.0 -0.141872 0.0 0.0 -0.141872 0.07818318 0.984843 -2.16943e-18 -0.129441 0.0107156 0.0 0.111633 0.947283 -0.134609 -0.00604696 0.0251577 0.125589 -0.00621434 0.0255271 0.125388 0.00669966 -0.00359203 -0.0335474 0.00454342 0.0443291 -0.0155663 0.00478652 0.0438621 -0.0153419 0.09494820000000001…
2286.0 0.0667675 0.956834 -0.0751669 0.0 0.0 0.0751669 0.0 0.0 0.0751669 0.133468 -0.0214404 -0.151023 0.0 0.0 0.151023 0.0 0.0 0.151023 0.04798620000000001 0.986841 -2.16943e-18 0.138093 -0.00684642 0.0 0.0949058 0.949969 -0.125674 0.00466118 0.0247759 0.106289 0.00442813 0.0253036 0.105994 0.0109532 -0.00381463 -0.0335596 0.0118681 0.0204339 0.00125844 0.0120049 0.0201718 0.00137969 0.07930825 …
2287.0 0.0447615 0.960089 -0.0503135 0.0 0.0 0.0503135 0.0 0.0 0.0503135 -0.123127 0.016652 0.138811 0.0 0.0 -0.138811 0.0 0.0 -0.138811 0.025249100000000003 0.987685 -2.16943e-18 -0.127043 0.00313662 0.0 0.0915825 0.950859 -0.12032 0.00404736 0.0257125 0.100612 0.00447588 0.0247302 0.101165 0.00936025 -0.00419976 -0.0425295 0.0256898 0.0160962 0.000743456 0.025502 0.0164571 0.000570754 0.0757662…
2290.0 0.0538637 0.958811 -0.0605825 0.0 0.0 0.0605825 0.0 0.0 0.0605825 -0.0543356 0.00791747 0.0613454 0.0 0.0 -0.0613454 0.0 0.0 -0.0613454 0.034646100000000006 0.987405 -2.16943e-18 -0.0561275 0.00196265 0.0 0.0847841 0.956536 -0.0485655 -0.0426814 -0.0206906 0.119902 -0.0406054 -0.0241606 0.123373 -0.00904059 -0.0072852 -0.12944 0.075937 0.142007 -0.0830641 0.0714292 0.151606 -0.0935299 0.05…
2293.0 0.0807952 0.954466 -0.0910608 0.0 0.0 0.0910608 0.0 0.0 0.0910608 -0.0904463 0.0160079 0.102618 0.0 0.0 -0.102618 0.0 0.0 -0.102618 0.06251280000000001 0.986005 -2.16943e-18 -0.093746 0.00614273 0.0 0.0979496 0.951278 -0.103598 0.00624185 -0.0298972 0.13625 0.00738278 -0.0319133 0.137389 0.0926788 0.0407526 0.758006 -0.712102 -0.410284 0.370814 -0.696807 -0.439443 0.382948 0.07987499 0.984…
2294.0 0.0386582 0.960893 -0.0434359 0.0 0.0 0.0434359 0.0 0.0 0.0434359 -0.0018097 0.000232086 0.00203837 0.0 0.0 -0.00203837 0.0 0.0 -0.00203837 0.0189541 0.987819 -2.16943e-18 -0.00186584 3.32283e-05 0.0 0.0995464 0.947919 -0.146615 0.0172981 0.0343415 0.105027 0.0172673 0.0344126 0.104987 0.00884901 -0.00488992 -0.0511129 0.0375304 0.0119221 0.00165927 0.0375452 0.0118935 0.0016744 0.08673700…
2295.0 0.122388 0.946084 -0.138467 0.0 0.0 0.138467 0.0 0.0 0.138467 -0.053047 0.0120062 0.0607637 0.0 0.0 -0.0607637 0.0 0.0 -0.0607637 0.1057373 0.982142 -2.16943e-18 -0.0552754 0.0062638 0.0 0.066488 0.958132 -0.0512083 -0.0257115 -0.00531571 0.0921077 -0.0275454 -0.00085446 0.0896602 -0.000329355 -7.73919e-05 -0.00143438 0.000736149 0.00230938 -0.00155655 0.000209056 0.00332785 -0.00209401 0.…
2303.0 0.100091 0.950832 -0.112998 0.0 0.0 0.112998 0.0 0.0 0.112998 0.0307839 -0.00614768 -0.0350712 0.0 0.0 0.0350712 0.0 0.0 0.0350712 0.08253751000000001 0.984472 -2.16943e-18 0.0319853 -0.00280166 0.0 0.0917482 0.948971 -0.143824 0.0503245 -0.016532 0.114934 0.0502507 -0.016419 0.115128 0.0468818 0.0379006 0.583314 -0.625013 -0.105816 0.152782 -0.593316 -0.166643 0.181553 0.08138765 0.98478 …
2304.0 0.0514413 0.95916 -0.0578481 0.0 0.0 0.0578481 0.0 0.0 0.0578481 0.0111376 -0.00159182 -0.0125695 0.0 0.0 0.0125695 0.0 0.0 0.0125695 0.032144200000000005 0.987489 -2.16943e-18 0.0115014 -0.000370693 0.0 0.0926486 0.950671 -0.12098 0.00646228 0.0184482 0.106043 0.00608486 0.0192335 0.105688 -0.00165955 -0.0019817 -0.0278837 0.0162376 0.029847 -0.0177214 0.0174961 0.0274874 -0.0169439 0.076…
2312.0 0.0523279 0.959033 -0.0588487 0.0 0.0 0.0588487 0.0 0.0 0.0588487 0.0431886 -0.00621675 -0.0487481 0.0 0.0 0.0487481 0.0 0.0 0.0487481 0.0330598 0.987459 -2.16943e-18 0.0446043 -0.00148229 0.0 0.0753587 0.95568 -0.0758002 -0.0152746 0.00734499 0.093782 -0.0153784 0.00756469 0.093666 0.0036413 -0.00102635 -0.00964764 0.00409534 0.00352014 0.00203252 0.00410674 0.00349853 0.00204152 0.054827…
2314.0 0.0757847 0.955338 -0.0853788 0.0 0.0 0.0853788 0.0 0.0 0.0853788 0.00619649 -0.00106043 -0.00702344 0.0 0.0 0.00702344 0.0 0.0 0.00702344 0.0573212 0.98633 -2.16943e-18 0.00641849 -0.000383961 0.0 0.077296 0.952444 -0.11752 0.0194241 0.0219591 0.0861767 0.0197809 0.0211388 0.0866525 -0.0177914 -0.00183862 -0.0505369 0.0895132 -0.0265 -0.0124098 0.0896185 -0.0266901 -0.0123999 0.0632936 0.…
2318.0 0.0607449 0.957781 -0.0683559 0.0 0.0 0.0683559 0.0 0.0 0.0683559 0.0519132 -0.00797708 -0.0586788 0.0 0.0 0.0586788 0.0 0.0 0.0586788 0.041757300000000004 0.987128 -2.16943e-18 0.0536714 -0.00229461 0.0 0.102851 0.952105 -0.0812149 -0.0338433 -0.0122766 0.134516 -0.0303406 -0.0184639 0.137659 0.00128041 -0.0185882 -0.282809 0.178471 0.237076 -0.131351 0.112823 0.362764 -0.188191 0.0794302…
2325.0 -0.01973 0.966444 0.022102 0.0 0.0 -0.022102 0.0 0.0 -0.022102 0.226027 -0.0140343 -0.253006 0.0 0.0 0.253006 0.0 0.0 0.253006 -0.041027999999999995 0.986921 -2.16943e-18 0.231364 0.0110516 0.0 0.0646263 0.960288 -0.0248119 -0.0399405 -0.0214485 0.0962538 -0.0384687 -0.0240926 0.0974257 0.0095722 -0.000628819 0.00248509 -0.0105576 -0.0072068 0.0152785 -0.0111304 -0.00610721 0.0147523 0.038…
2326.0 0.0334068 0.961551 -0.0375231 0.0 0.0 0.0375231 0.0 0.0 0.0375231 0.0807674 -0.00987301 -0.090906 0.0 0.0 0.090906 0.0 0.0 0.090906 0.013541500000000005 0.987899 -2.16943e-18 0.0832186 -0.000989855 0.0 0.092063 0.950322 -0.126137 0.00853965 0.0266559 0.100993 0.00806538 0.0277523 0.100371 0.00817723 -0.00411257 -0.0428834 0.0280367 0.015038 -0.000191819 0.0282191 0.0146875 -2.32611e-05 0.0…
2329.0 0.00960249 0.964138 -0.0107712 0.0 0.0 0.0107712 0.0 0.0 0.0107712 0.225406 -0.021452 -0.252964 0.0 0.0 0.252964 0.0 0.0 0.252964 -0.010949100000000003 0.987863 -2.16943e-18 0.231563 0.00344077 0.0 0.102839 0.946073 -0.164436 0.0274806 0.0424376 0.104483 0.026772 0.0442108 0.103438 -0.0366523 -0.0203281 -0.312064 0.291108 0.164969 -0.144571 0.301677 0.144557 -0.133778 0.0923321 0.983855 -2…
2331.0 -0.00302655 0.96525 0.00339276 0.0 0.0 -0.00339276 0.0 0.0 -0.00339276 0.0353727 -0.00286153 -0.0396479 0.0 0.0 0.0396479 0.0 0.0 0.0396479 -0.023913000000000004 0.987578 -2.16943e-18 0.0362824 0.00105328 0.0 0.0923527 0.952164 -0.101042 -0.00999486 0.00947015 0.111016 -0.0110927 0.0124353 0.109371 -0.036803 -0.0179194 -0.298487 0.268349 0.183966 -0.148958 0.243257 0.232499 -0.174964 0.073…
2332.0 0.0577123 0.958241 -0.0649289 0.0 0.0 0.0649289 0.0 0.0 0.0649289 0.007761 -0.00116536 -0.00876789 0.0 0.0 0.00876789 0.0 0.0 0.00876789 0.0386226 0.987257 -2.16943e-18 0.00802081 -0.00031538 0.0 0.0824665 0.953505 -0.0962936 -0.00661715 0.0162268 0.0967356 -0.00608632 0.0150574 0.097373 0.0067253 -0.00249156 -0.024791 0.0126957 0.0109129 0.00118985 0.0124882 0.0113112 0.0010011 0.06407940…
2338.0 0.076777 0.955168 -0.0865037 0.0 0.0 0.0865037 0.0 0.0 0.0865037 0.0389089 -0.0067037 -0.0441099 0.0 0.0 0.0441099 0.0 0.0 0.0441099 0.0583491 0.986268 -2.16943e-18 0.0403079 -0.00245677 0.0 0.101904 0.946554 -0.161935 0.0333313 0.0293434 0.109311 0.0331184 0.0298393 0.10903 0.0208359 0.00118634 0.0456154 -0.0557758 -0.0349653 0.045125 -0.0561674 -0.0342121 0.0447524 0.0916151 0.984059 -2.…
2340.0 0.176815 0.931954 -0.2013 0.0 0.0 0.2013 0.0 0.0 0.2013 -0.279479 0.0820063 0.325402 0.0 0.0 -0.325402 0.0 0.0 -0.325402 0.1626542 0.973874 -2.16943e-18 -0.293321 0.0520648 0.0 0.0810835 0.954232 -0.089136 -0.00684984 0.00718967 0.0979963 -0.00706424 0.00762133 0.0978987 -0.0146037 -0.00277984 -0.0600198 0.0539252 0.0533042 -0.0422838 0.0532855 0.0546133 -0.0434434 0.0620854 0.985676 -2.16…
2343.0 0.188019 0.928587 -0.21437 0.0 0.0 0.21437 0.0 0.0 0.21437 -0.274907 0.0845821 0.321338 0.0 0.0 -0.321338 0.0 0.0 -0.321338 0.1744212 0.971706 -2.16943e-18 -0.288961 0.0551957 0.0 0.0710049 0.959582 -0.0253047 -0.0443135 -0.0296427 0.109313 -0.0468335 -0.0253207 0.107474 0.0171768 -0.0069732 -0.0880963 0.0134831 0.11651 -0.0418976 0.0347747 0.0758161 -0.0239412 0.0437321 0.985167 -2.16943e…
2344.0 0.0406949 0.96063 -0.0457303 0.0 0.0 0.0457303 0.0 0.0 0.0457303 -0.0137622 0.00179705 0.0155058 0.0 0.0 -0.0155058 0.0 0.0 -0.0155058 0.021054200000000002 0.987779 -2.16943e-18 -0.0141927 0.000285331 0.0 0.0759241 0.955598 -0.0765995 -0.0147431 0.00732384 0.0940709 -0.0152003 0.00829746 0.0935545 0.00390365 -0.00107902 -0.0100201 0.00406596 0.00372993 0.00222477 0.0041123 0.0036409 0.0022…
2346.0 0.0245473 0.962589 -0.0275573 0.0 0.0 0.0275573 0.0 0.0 0.0275573 0.0763217 -0.00855851 -0.0858019 0.0 0.0 0.0858019 0.0 0.0 0.0858019 0.004418100000000008 0.987962 -2.16943e-18 0.0785516 -0.000151475 0.0 0.113875 0.951304 -0.0711274 -0.0504858 -0.0251506 0.15284 -0.0436801 -0.0374887 0.158535 -0.0386776 -0.00365736 -0.155128 0.046242 0.321691 -0.208178 0.115808 0.18805 -0.14375 0.0875713 …
2347.0 0.121139 0.946365 -0.137037 0.0 0.0 0.137037 0.0 0.0 0.137037 -0.0551616 0.0124019 0.0631656 0.0 0.0 -0.0631656 0.0 0.0 -0.0631656 0.1044359 0.982288 -2.16943e-18 -0.0574697 0.0064292 0.0 0.0912604 0.948319 -0.153222 0.0413524 0.0192287 0.101133 0.039772 0.0224887 0.0996916 -0.0212166 0.00234724 -0.00526081 0.0511937 -0.0386998 -0.00222695 0.0493253 -0.0351087 -0.00396286 0.08130262 0.9849…
2348.0 0.0730387 0.955804 -0.0822672 0.0 0.0 0.0822672 0.0 0.0 0.0822672 -0.00176872 0.000297027 0.0020037 0.0 0.0 -0.0020037 0.0 0.0 -0.0020037 0.054477300000000006 0.986496 -2.16943e-18 -0.00183145 0.000103841 0.0 0.111598 0.951647 -0.0729489 -0.049363 -0.0183996 0.150046 -0.0419343 -0.0319005 0.151628 0.0575393 0.0135514 0.319117 -0.367742 -0.0879692 0.140935 -0.360642 -0.10147 0.145983 0.0857…
2351.0 0.14842 0.939781 -0.168392 0.0 0.0 0.168392 0.0 0.0 0.168392 -0.122786 0.0316802 0.14167 0.0 0.0 -0.14167 0.0 0.0 -0.14167 0.1329086 0.97865 -2.16943e-18 -0.12838 0.0184534 0.0 0.0725899 0.956698 -0.0654419 -0.0204101 0.0030489 0.0928552 -0.0207639 0.0037858 0.0924722 0.00220367 -0.000696216 -0.00705687 0.00338145 0.00292225 0.000752331 0.00346567 0.00276052 0.000830143 0.0508962 0.986001 …
2354.0 0.15805 0.937239 -0.179519 0.0 0.0 0.179519 0.0 0.0 0.179519 -0.185672 0.0501158 0.214859 0.0 0.0 -0.214859 0.0 0.0 -0.214859 0.1429838 0.977145 -2.16943e-18 -0.194379 0.0301514 0.0 0.0781811 0.954772 -0.0855049 -0.00955164 0.0111475 0.0939659 -0.00745115 0.00384739 0.0978675 -0.0119109 -0.00176738 -0.0387932 0.0362375 0.0381226 -0.0355992 0.0357971 0.0383115 -0.0313727 0.0588648 0.985884 …
2355.0 0.0312229 0.961815 -0.0350654 0.0 0.0 0.0350654 0.0 0.0 0.0350654 0.17762 -0.0212693 -0.199857 0.0 0.0 0.199857 0.0 0.0 0.199857 0.011291599999999999 0.987923 -2.16943e-18 0.182961 -0.00172654 0.0 0.0854005 0.953885 -0.0877838 -0.0127474 0.00423804 0.106346 -0.0138968 0.0066334 0.1051 0.00956858 0.00510643 0.0865456 -0.0975947 -0.0132097 0.0242544 -0.0987127 -0.0110627 0.023223 0.06543996 …
2360.0 0.0448009 0.960084 -0.0503579 0.0 0.0 0.0503579 0.0 0.0 0.0503579 -0.126344 0.0170928 0.142439 0.0 0.0 -0.142439 0.0 0.0 -0.142439 0.025289700000000005 0.987684 -2.16943e-18 -0.130363 0.0032244 0.0 0.113213 0.955052 -0.00955112 -0.0939854 -0.067536 0.177493 -0.0946085 -0.0664663 0.176795 -0.00717222 0.00299601 0.0539831 0.0226058 -0.13987 0.0679529 0.0223017 -0.139314 0.0679462 0.07761991 …
2363.0 0.109738 0.948851 -0.124 0.0 0.0 0.124 0.0 0.0 0.124 -0.0621124 0.0131163 0.0709231 0.0 0.0 -0.0709231 0.0 0.0 -0.0709231 0.0925662 0.983538 -2.16943e-18 -0.0646163 0.00637695 0.0 0.0991124 0.948153 -0.144265 0.0156674 0.0337969 0.104852 0.0156556 0.0338249 0.104836 0.0116255 -0.00460655 -0.0426695 0.0240271 0.0140629 0.00457873 0.0240308 0.0140558 0.00458212 0.08598030000000001 0.984353 -…
2364.0 0.162229 0.9361 -0.184359 0.0 0.0 0.184359 0.0 0.0 0.184359 -0.259972 0.071522 0.301235 0.0 0.0 -0.301235 0.0 0.0 -0.301235 0.1473607 0.976455 -2.16943e-18 -0.272314 0.0435911 0.0 0.0715292 0.956056 -0.0780029 -0.00170601 -0.00124825 0.0906427 -0.00427571 0.00435419 0.0879784 0.0313504 0.0131753 0.218925 -0.209398 -0.122369 0.113441 -0.205587 -0.129549 0.116182 0.052498100000000006 0.98639…
2365.0 0.0255416 0.962477 -0.0286753 0.0 0.0 0.0286753 0.0 0.0 0.0286753 0.09375 -0.010619 -0.105408 0.0 0.0 0.105408 0.0 0.0 0.105408 0.005441600000000005 0.98796 -2.16943e-18 0.096501 -0.000293973 0.0 0.0741256 0.951718 -0.131119 0.0398374 0.0172674 0.0837457 0.0402137 0.0167892 0.0836056 -0.013313 0.00690698 0.0659496 0.0140682 -0.13143 0.0533497 0.00961177 -0.123132 0.0509776 0.0631563 0.9864…
2366.0 0.109588 0.948882 -0.123829 0.0 0.0 0.123829 0.0 0.0 0.123829 -0.126466 0.0266835 0.1444 0.0 0.0 -0.1444 0.0 0.0 -0.1444 0.0924108 0.983553 -2.16943e-18 -0.131562 0.0129611 0.0 0.0963216 0.949186 -0.135472 0.0215662 0.00901282 0.114946 0.0214509 0.00925507 0.114819 0.0432067 0.0144988 0.265875 -0.31512 -0.0413218 0.0905555 -0.31547 -0.0406487 0.0902326 0.08275477 0.984579 -2.16943e-18 -0.0…
2368.0 0.186477 0.92906 -0.212568 0.0 0.0 0.212568 0.0 0.0 0.212568 -0.18117 0.0553845 0.211652 0.0 0.0 -0.211652 0.0 0.0 -0.211652 0.17280040000000002 0.972014 -2.16943e-18 -0.190392 0.0360122 0.0 0.0797013 0.954412 -0.0878611 -0.0102755 0.012821 0.0953675 -0.0100582 0.0123464 0.0956247 0.00613877 -0.00192393 -0.0183003 0.00817002 0.00765325 0.0024764 0.00810215 0.00778359 0.00241468 0.060422500…
2369.0 0.116417 0.947414 -0.131633 0.0 0.0 0.131633 0.0 0.0 0.131633 -0.103309 0.0226409 0.118157 0.0 0.0 -0.118157 0.0 0.0 -0.118157 0.0995177 0.982825 -2.16943e-18 -0.107566 0.0114453 0.0 0.0996276 0.947648 -0.14975 0.0200106 0.0348097 0.104981 0.0199773 0.0348929 0.104933 0.00493521 -0.00504883 -0.0601548 0.0550047 0.00604006 -0.000891214 0.0549438 0.00615804 -0.000955601 0.0873119 0.984269 -2…
2375.0 0.0450535 0.96005 -0.0506427 0.0 0.0 0.0506427 0.0 0.0 0.0506427 0.0322535 -0.00437286 -0.0363636 0.0 0.0 0.0363636 0.0 0.0 0.0363636 0.025550300000000005 0.987677 -2.16943e-18 0.0332805 -0.000832641 0.0 0.0695831 0.954826 -0.0946774 0.0163246 -0.00187879 0.0900985 0.0139784 0.00269832 0.0880639 0.0358253 0.0190376 0.302576 -0.32041 -0.091158 0.109623 -0.314452 -0.102461 0.114268 0.0534597…
2378.0 -0.0149481 0.966134 0.0167483 0.0 0.0 -0.0167483 0.0 0.0 -0.0167483 0.219758 -0.0148264 -0.246074 0.0 0.0 0.246074 0.0 0.0 0.246074 -0.036132 0.987142 -2.16943e-18 0.225079 0.00954396 0.0 0.0670415 0.958469 -0.0480662 -0.0276956 -0.00383037 0.0896446 -0.0274257 -0.00459153 0.0900867 0.000191143 -4.91817e-05 -0.000477624 0.000141982 0.000268159 6.70647e-05 0.000181324 0.00019288 0.000104369…
2380.0 0.0445748 0.960115 -0.050103 0.0 0.0 0.050103 0.0 0.0 0.050103 0.0310506 -0.0041927 -0.0350049 0.0 0.0 0.0350049 0.0 0.0 0.0350049 0.025056500000000002 0.98769 -2.16943e-18 0.0320374 -0.00078424 0.0 0.0723334 0.956398 -0.0685439 -0.0188854 0.00444836 0.093033 -0.0190813 0.00485848 0.0928188 0.00227048 -0.000809463 -0.00850569 0.00445968 0.00367969 0.000366321 0.00451367 0.00357596 0.000416…
2381.0 0.123807 0.945761 -0.140093 0.0 0.0 0.140093 0.0 0.0 0.140093 -0.106478 0.0242814 0.122013 0.0 0.0 -0.122013 0.0 0.0 -0.122013 0.1072158 0.981973 -2.16943e-18 -0.110972 0.012758 0.0 0.0697228 0.957475 -0.0575045 -0.0243625 4.60142e-05 0.0918715 -0.0243874 0.000100907 0.0918434 0.00181852 -0.000478506 -0.00456075 0.00162268 0.00205573 0.000882264 0.00162869 0.00204436 0.000887514 0.04716820…
2383.0 0.10779 0.94926 -0.121776 0.0 0.0 0.121776 0.0 0.0 0.121776 -0.0761334 0.0159004 0.0868923 0.0 0.0 -0.0868923 0.0 0.0 -0.0868923 0.09054000000000001 0.983735 -2.16943e-18 -0.0791826 0.00763673 0.0 0.0771535 0.960494 0.00439244 -0.0650659 -0.0687099 0.13944 -0.0646849 -0.0692877 0.139639 0.0126131 -0.00936263 -0.163772 0.0600289 0.195742 -0.0920241 0.0610054 0.19387 -0.0911521 0.0450696 0.9…
2385.0 -0.00130417 0.965109 0.00146206 0.0 0.0 -0.00146206 0.0 0.0 -0.00146206 -0.0396913 0.00328803 0.0444955 0.0 0.0 -0.0444955 0.0 0.0 -0.0444955 -0.02214619999999999 0.987628 -2.16943e-18 -0.0407207 -0.00110344 0.0 0.0802174 0.953904 -0.0933051 0.00266969 -0.00560112 0.105638 0.00160135 -0.00212391 0.103156 0.0457319 0.0218614 0.363224 -0.348863 -0.184632 0.170232 -0.320218 -0.240327 0.201704…
2390.0 0.147839 0.939931 -0.167721 0.0 0.0 0.167721 0.0 0.0 0.167721 -0.114049 0.0293446 0.131567 0.0 0.0 -0.131567 0.0 0.0 -0.131567 0.1323011 0.978737 -2.16943e-18 -0.119236 0.0170575 0.0 0.088455 0.953836 -0.0817134 -0.0231901 0.00199789 0.111358 -0.0251109 0.00568187 0.110901 -0.0267042 -0.0270985 -0.420289 0.349314 0.256434 -0.177542 0.324544 0.304955 -0.207435 0.06680103 0.984802 -2.16943e-…
2392.0 0.110145 0.948765 -0.124466 0.0 0.0 0.124466 0.0 0.0 0.124466 -0.095098 0.0201282 0.108598 0.0 0.0 -0.108598 0.0 0.0 -0.108598 0.0929905 0.983496 -2.16943e-18 -0.0989367 0.00981054 0.0 0.10812 0.945934 -0.158481 0.0190163 0.0339617 0.115555 0.018376 0.0354552 0.114704 -0.0237982 -0.00975138 -0.16651 0.173733 0.0629034 -0.070134 0.185954 0.0392772 -0.0574433 0.0959552 0.983365 -2.16943e-18 …
2393.0 0.143089 0.941139 -0.162247 0.0 0.0 0.162247 0.0 0.0 0.162247 -0.0973175 0.0244723 0.112109 0.0 0.0 -0.112109 0.0 0.0 -0.112109 0.1273376 0.979433 -2.16943e-18 -0.10168 0.0139783 0.0 0.0768805 0.954511 -0.089261 -0.00627675 0.0128693 0.0927201 -0.00486835 0.00980279 0.0943765 0.00207537 0.000107354 0.00420019 -0.00653903 -0.000940121 0.00328185 -0.0062585 -0.00148083 0.00355672 0.0582138 0…
2394.0 0.112656 0.948229 -0.127334 0.0 0.0 0.127334 0.0 0.0 0.127334 -0.106953 0.0229582 0.122211 0.0 0.0 -0.122211 0.0 0.0 -0.122211 0.0956033 0.983233 -2.16943e-18 -0.111306 0.0113596 0.0 0.0729885 0.956333 -0.0688855 -0.0186648 0.00361014 0.0939912 -0.0192268 0.00478436 0.0933784 0.0005867 -0.000909344 -0.0119683 0.00808516 0.00778856 -0.0038983 0.0083695 0.00724244 -0.00363637 0.0516455000000…
2397.0 0.0373857 0.961056 -0.0420027 0.0 0.0 0.0420027 0.0 0.0 0.0420027 0.0808445 -0.0102502 -0.0910435 0.0 0.0 0.0910435 0.0 0.0 0.0910435 0.0176421 0.987841 -2.16943e-18 0.0833392 -0.00136469 0.0 0.0629893 0.959236 -0.0406261 -0.0293184 -0.00892528 0.0889179 -0.0307097 -0.00616385 0.0875522 -0.00173356 0.000435106 0.00429468 -0.00155992 -0.00183799 -0.000908946 -0.00106196 -0.00279688 -0.00043…
2403.0 0.0681972 0.956603 -0.076785 0.0 0.0 0.076785 0.0 0.0 0.076785 -0.0802161 0.0130192 0.090791 0.0 0.0 -0.090791 0.0 0.0 -0.090791 0.0494656 0.986766 -2.16943e-18 -0.0830105 0.0042502 0.0 0.0857896 0.953073 -0.0975106 -0.0053895 0.00768703 0.105301 -0.00585869 0.00874716 0.104731 -0.0336598 -0.00736009 -0.149113 0.147196 0.102877 -0.101184 0.148241 0.100888 -0.100366 0.06727062 0.985307 -2.1…
2411.0 0.0377186 0.961013 -0.0423777 0.0 0.0 0.0423777 0.0 0.0 0.0423777 0.000715281 -9.09623e-05 -0.000805556 0.0 0.0 0.000805556 0.0 0.0 0.000805556 0.017985400000000006 0.987835 -2.16943e-18 0.000737384 -1.23513e-05 0.0 0.112105 0.952657 -0.0538146 -0.0590083 -0.0415322 0.162476 -0.0527401 -0.0535488 0.17013 0.0105612 -0.01892 -0.306586 0.157562 0.306486 -0.155283 0.165087 0.292584 -0.150929 0…
2412.0 0.0552606 0.958606 -0.0621598 0.0 0.0 0.0621598 0.0 0.0 0.0621598 0.125214 -0.0184473 -0.141401 0.0 0.0 0.141401 0.0 0.0 0.141401 0.0360892 0.987353 -2.16943e-18 0.129366 -0.00472796 0.0 0.0823232 0.957921 -0.0321671 -0.0456493 -0.0404057 0.128279 -0.0454074 -0.0408177 0.128452 -0.010174 -0.00244998 -0.0593946 0.0419059 0.0663446 -0.0488911 0.0423009 0.065588 -0.0485403 0.05476440000000000…
2417.0 -0.014898 0.966131 0.0166923 0.0 0.0 -0.0166923 0.0 0.0 -0.0166923 0.100806 -0.00680676 -0.112878 0.0 0.0 0.112878 0.0 0.0 0.112878 -0.036081 0.987144 -2.16943e-18 0.103247 0.00437216 0.0 0.0948868 0.949392 -0.134911 0.0132093 0.030066 0.101688 0.013064 0.0304048 0.101494 0.0119793 -0.00348702 -0.0282898 0.0101604 0.0104641 0.0076653 0.0101821 0.0104224 0.00768513 0.08094923 0.98479 -2.169…
2418.0 0.0777066 0.955007 -0.0875576 0.0 0.0 0.0875576 0.0 0.0 0.0875576 -0.0925879 0.0160527 0.104983 0.0 0.0 -0.104983 0.0 0.0 -0.104983 0.0593122 0.986209 -2.16943e-18 -0.0959282 0.00594831 0.0 0.0926496 0.949142 -0.140874 0.0328195 0.0069422 0.109395 0.0302824 0.0119174 0.107692 0.0193669 0.0114091 0.179783 -0.189038 -0.0516935 0.0660352 -0.196288 -0.03776 0.0592653 0.08062458 0.984867 -2.169…
2419.0 0.0717962 0.956012 -0.0808598 0.0 0.0 0.0808598 0.0 0.0 0.0808598 -0.0684503 0.011396 0.0775261 0.0 0.0 -0.0775261 0.0 0.0 -0.0775261 0.0531908 0.986568 -2.16943e-18 -0.070867 0.00391802 0.0 0.0780435 0.94914 -0.158686 0.0552241 0.0337538 0.0795296 0.0553508 0.0341942 0.0785206 -0.0434054 -0.00214178 -0.0987063 0.227224 -0.132927 0.00580016 0.220732 -0.120937 0.00297989 0.07072704 0.986018…
2420.0 0.0250174 0.962536 -0.0280858 0.0 0.0 0.0280858 0.0 0.0 0.0280858 0.189072 -0.0213032 -0.212569 0.0 0.0 0.212569 0.0 0.0 0.212569 0.004901900000000001 0.987961 -2.16943e-18 0.194607 -0.00047812 0.0 0.111906 0.946805 -0.141733 0.00121613 0.0264626 0.124108 0.000451698 0.0281649 0.123169 0.0285623 -0.00152633 0.0352324 -0.0902363 0.033956 0.0210317 -0.0896308 0.0327908 0.0215991 0.0964770000…
2422.0 0.0437765 0.960222 -0.0492031 0.0 0.0 0.0492031 0.0 0.0 0.0492031 -0.0291974 0.00391572 0.0329117 0.0 0.0 -0.0329117 0.0 0.0 -0.0329117 0.024232800000000006 0.987709 -2.16943e-18 -0.0301223 0.000710236 0.0 0.0612945 0.96023 -0.0276364 -0.0348143 -0.0237376 0.0955164 -0.0308509 -0.0285034 0.0969326 -0.00299061 0.00442059 0.0646878 -0.046034 -0.0388373 0.0219221 -0.0354514 -0.0590004 0.03043…
2425.0 0.134604 0.943228 -0.152484 0.0 0.0 0.152484 0.0 0.0 0.152484 -0.160992 0.0388172 0.185016 0.0 0.0 -0.185016 0.0 0.0 -0.185016 0.1184772 0.980607 -2.16943e-18 -0.168021 0.0214294 0.0 0.0789586 0.954741 -0.0849692 -0.00961572 0.00785226 0.0967166 -0.0130206 0.0155308 0.092511 0.00604866 -0.00167998 -0.0151428 0.0058938 0.00573281 0.00358371 0.00546601 0.0065625 0.0031143 0.059402 0.985826 -…
2427.0 0.15166 0.938939 -0.172132 0.0 0.0 0.172132 0.0 0.0 0.172132 -0.245689 0.0643717 0.283751 0.0 0.0 -0.283751 0.0 0.0 -0.283751 0.136297 0.978157 -2.16943e-18 -0.256992 0.0379217 0.0 0.073731 0.959814 -0.0186898 -0.0502589 -0.0363736 0.115377 -0.0508233 -0.0354115 0.114978 0.0283416 -0.00764197 -0.0814647 0.0160048 0.0719255 -0.00647483 0.014355 0.0750944 -0.00799185 0.0453199 0.984787 -2.16…
2428.0 0.109097 0.948986 -0.123269 0.0 0.0 0.123269 0.0 0.0 0.123269 -0.104271 0.0219393 0.119043 0.0 0.0 -0.119043 0.0 0.0 -0.119043 0.0918999 0.983603 -2.16943e-18 -0.108465 0.0106243 0.0 0.0649695 0.95834 -0.05137 -0.0237246 -0.00175531 0.0869022 -0.0241977 -0.000789215 0.0864092 0.0012627 0.000643253 0.0105024 -0.00690286 -0.0113837 0.00778304 -0.00747149 -0.0102915 0.00725915 0.0422445000000…
2433.0 0.0918021 0.952447 -0.103563 0.0 0.0 0.103563 0.0 0.0 0.103563 0.0277681 -0.00527348 -0.0315773 0.0 0.0 0.0315773 0.0 0.0 0.0315773 0.07392924000000001 0.985185 -2.16943e-18 0.0288213 -0.00225072 0.0 0.0997668 0.947435 -0.152181 0.0221992 0.0349207 0.105113 0.022097 0.0351675 0.10497 0.00360613 -0.00494043 -0.0610315 0.0589676 0.00331792 -0.0012549 0.0589074 0.00343456 -0.00131927 0.087835…
2435.0 0.0788908 0.954801 -0.0889005 0.0 0.0 0.0889005 0.0 0.0 0.0889005 0.0392493 -0.00685926 -0.0445144 0.0 0.0 0.0445144 0.0 0.0 0.0445144 0.0605392 0.986132 -2.16943e-18 0.0406714 -0.00257678 0.0 0.0983055 0.946628 -0.165737 0.0407414 0.0301446 0.104902 0.0405923 0.0304917 0.104705 -0.0338482 -0.00336278 -0.100103 0.159206 -0.0216536 -0.0374555 0.159179 -0.0216014 -0.0374827 0.0891775 0.98434…
2441.0 -0.0086944 0.96569 0.00974404 0.0 0.0 -0.00974404 0.0 0.0 -0.00974404 0.018759 -0.00139767 -0.0210158 0.0 0.0 0.0210158 0.0 0.0 0.0210158 -0.029725 0.987391 -2.16943e-18 0.019228 0.000680436 0.0 0.0747224 0.955996 -0.0721998 -0.0173415 0.00532235 0.094271 -0.0174578 0.00556646 0.0941433 0.00113701 -0.000932554 -0.0115358 0.0073806 0.00695869 -0.00280519 0.00744411 0.00683655 -0.00274511 0.…
2445.0 0.136424 0.942788 -0.154575 0.0 0.0 0.154575 0.0 0.0 0.154575 -0.0913903 0.0222378 0.105081 0.0 0.0 -0.105081 0.0 0.0 -0.105081 0.1203764 0.980363 -2.16943e-18 -0.0954035 0.0123706 0.0 0.0664063 0.958258 -0.0500638 -0.0264148 -0.00424738 0.0907785 -0.0273511 -0.00236199 0.0898292 0.000599372 -0.000152081 -0.00146283 0.000471505 0.000718099 0.000273652 0.000541282 0.000584173 0.000337082 0.…
2448.0 -0.00024352 0.96502 0.000272972 0.0 0.0 -0.000272972 0.0 0.0 -0.000272972 0.22892 -0.0192379 -0.256654 0.0 0.0 0.256654 0.0 0.0 0.256654 -0.02105789999999999 0.987657 -2.16943e-18 0.234888 0.00608543 0.0 0.0622737 0.959212 -0.0421257 -0.0300883 -0.00209897 0.0840232 -0.0279307 -0.00587411 0.0858524 0.013324 -0.00259528 -0.0215711 0.0193888 -0.0240973 0.0285776 -0.043713 0.0973215 -0.031247…
2453.0 -0.0139815 0.966069 0.015666 0.0 0.0 -0.015666 0.0 0.0 -0.015666 0.217884 -0.0149369 -0.243994 0.0 0.0 0.243994 0.0 0.0 0.243994 -0.03514199999999999 0.987183 -2.16943e-18 0.223186 0.0092217 0.0 0.0836221 0.953483 -0.096623 -0.00586684 0.0153826 0.0971591 -0.00651802 0.0168225 0.0963704 0.008013 -0.00258313 -0.0243594 0.0112461 0.00980022 0.00331278 0.0114493 0.0094097 0.00350074 0.0652836…
2455.0 0.064722 0.95716 -0.0728529 0.0 0.0 0.0728529 0.0 0.0 0.0728529 -0.0220202 0.0034851 0.0249074 0.0 0.0 -0.0249074 0.0 0.0 -0.0249074 0.045870100000000004 0.986943 -2.16943e-18 -0.0227773 0.00107643 0.0 0.095459 0.949197 -0.135962 0.0131869 0.0297398 0.103086 0.0131723 0.0297736 0.103067 0.000367563 -0.00528362 -0.0694048 0.0615088 0.0233346 -0.0154259 0.061534 0.0232876 -0.015412 0.0815477…
2456.0 -0.0658767 0.968116 0.0736972 0.0 0.0 -0.0736972 0.0 0.0 -0.0736972 0.182809 -0.00190427 -0.204248 0.0 0.0 0.204248 0.0 0.0 0.204248 -0.088131 0.983451 -2.16943e-18 0.186067 0.0185424 0.0 0.0771889 0.951737 -0.128833 0.0393798 0.00777189 0.0906551 0.037177 0.0132634 0.0880815 0.00248413 0.0111191 0.143206 -0.0894348 -0.128525 0.0787977 -0.0829627 -0.1406 0.0825546 0.06566999 0.98629 -2.169…
2462.0 0.15511 0.938027 -0.176119 0.0 0.0 0.176119 0.0 0.0 0.176119 -0.184972 0.0492527 0.213854 0.0 0.0 -0.213854 0.0 0.0 -0.213854 0.1399068 0.977617 -2.16943e-18 -0.193571 0.0293523 0.0 0.0748645 0.955868 -0.0735792 -0.016412 0.0056087 0.0944345 -0.016495 0.00578246 0.0943441 0.00249341 -0.000471456 -0.00325032 -0.00153551 0.0038258 0.000960356 -0.00152373 0.00380331 0.000970724 0.054051100000…
2468.0 -0.000267126 0.965022 0.000299439 0.0 0.0 -0.000299439 0.0 0.0 -0.000299439 0.173141 -0.0145457 -0.194116 0.0 0.0 0.194116 0.0 0.0 0.194116 -0.021082199999999995 0.987656 -2.16943e-18 0.177654 0.00460732 0.0 0.0991608 0.947684 -0.150727 0.0236933 0.031257 0.105828 0.0214277 0.0366045 0.102746 0.00229437 -0.0046686 -0.060327 0.0632265 -0.00319904 0.00029375 0.0631062 -0.00296889 0.000189299…
2471.0 0.0268776 0.962325 -0.0301775 0.0 0.0 0.0301775 0.0 0.0 0.0301775 0.187931 -0.0215729 -0.211338 0.0 0.0 0.211338 0.0 0.0 0.211338 0.006816799999999998 0.987954 -2.16943e-18 0.193478 -0.000880041 0.0 0.093957 0.950506 -0.120139 0.00417152 0.0177223 0.106836 0.00294917 0.0203242 0.105543 0.00754945 -0.00204182 -0.016982 -0.00676805 0.0293192 -0.000558341 -0.00565282 0.0271786 0.0004603 0.077…
2472.0 -0.0052454 0.965427 0.00587954 0.0 0.0 -0.00587954 0.0 0.0 -0.00587954 -0.05829 0.00456958 0.0653221 0.0 0.0 -0.0653221 0.0 0.0 -0.0653221 -0.026189000000000004 0.987509 -2.16943e-18 -0.0597727 -0.00188398 0.0 0.0643291 0.959732 -0.0333713 -0.0333272 -0.0165108 0.0930908 -0.0322972 -0.017931 0.0936149 -0.00117894 0.00227756 0.0325678 -0.0244197 -0.0178141 0.0100941 -0.0206307 -0.0250605 0.…
2473.0 -0.0518277 0.967859 0.0579986 0.0 0.0 -0.0579986 0.0 0.0 -0.0579986 0.172987 -0.00451855 -0.193329 0.0 0.0 0.193329 0.0 0.0 0.193329 -0.07381900000000001 0.984764 -2.16943e-18 0.176374 0.0147843 0.0 0.0895378 0.951879 -0.11128 0.0013531 0.0194565 0.100522 -0.000638171 0.0239595 0.0980108 0.0111959 -0.00340176 -0.0299214 0.0118666 0.012519 0.00553584 0.0124524 0.0113928 0.00607653 0.0727637…
2475.0 0.101562 0.950537 -0.114674 0.0 0.0 0.114674 0.0 0.0 0.114674 -0.0548025 0.0110398 0.0624559 0.0 0.0 -0.0624559 0.0 0.0 -0.0624559 0.0840654 0.984337 -2.16943e-18 -0.0569519 0.00508471 0.0 0.109872 0.946984 -0.141525 0.00156435 0.0285905 0.121424 0.00157333 0.0285676 0.121437 0.0256832 -0.0023479 0.0184189 -0.0702532 0.0368118 0.0150102 -0.0702055 0.0367197 0.0150587 0.09457850000000001 0.…
2489.0 0.0196219 0.963128 -0.0220219 0.0 0.0 0.0220219 0.0 0.0 0.0220219 0.0712395 -0.00758955 -0.08004 0.0 0.0 0.08004 0.0 0.0 0.08004 -0.0006496000000000002 0.987958 -2.16943e-18 0.0732762 0.000264317 0.0 0.0807513 0.958108 -0.030762 -0.0488695 -0.0356377 0.125319 -0.0461943 -0.0402117 0.127222 0.00618153 -0.00707497 -0.110121 0.0252418 0.165219 -0.0803274 0.0386873 0.139399 -0.0679779 0.052984…
2491.0 0.17392 0.932798 -0.197931 0.0 0.0 0.197931 0.0 0.0 0.197931 -0.161963 0.046932 0.188391 0.0 0.0 -0.188391 0.0 0.0 -0.188391 0.15961619999999999 0.974408 -2.16943e-18 -0.169918 0.0295705 0.0 0.0849695 0.952583 -0.10497 -0.00245129 0.019479 0.0979943 -0.0023297 0.0192059 0.0981459 0.00980563 -0.00295681 -0.0263934 0.0109176 0.0103791 0.00509666 0.0108934 0.0104258 0.00507374 0.06753099 0.98…
2492.0 0.0355627 0.961285 -0.03995 0.0 0.0 0.03995 0.0 0.0 0.03995 0.0175624 -0.00219011 -0.0197729 0.0 0.0 0.0197729 0.0 0.0 0.0197729 0.015763200000000005 0.98787 -2.16943e-18 0.0181003 -0.000259232 0.0 0.0791724 0.954605 -0.0860226 -0.00996264 0.00959493 0.0964423 -0.0120749 0.0141852 0.0939645 0.00623054 -0.0018252 -0.0169262 0.00673231 0.00737734 0.00281669 0.00727242 0.00633956 0.00331394 0…
2496.0 0.076914 0.955144 -0.0866589 0.0 0.0 0.0866589 0.0 0.0 0.0866589 -0.0219387 0.00378338 0.024872 0.0 0.0 -0.024872 0.0 0.0 -0.024872 0.058491 0.986259 -2.16943e-18 -0.0227279 0.00138881 0.0 0.0905413 0.951807 -0.10858 -0.00263476 0.0154201 0.105728 -0.00279049 0.0157359 0.105588 0.00452362 0.00098181 0.0207261 -0.0304712 0.00518942 0.00527246 -0.0299721 0.00425311 0.00558538 0.0730450900000…
2497.0 -0.0149424 0.966134 0.016742 0.0 0.0 -0.016742 0.0 0.0 -0.016742 0.136516 -0.00921123 -0.152864 0.0 0.0 0.152864 0.0 0.0 0.152864 -0.03612599999999999 0.987142 -2.16943e-18 0.139822 0.00592793 0.0 0.101973 0.947007 -0.156604 0.0295291 0.0264426 0.110684 0.0268137 0.032687 0.107155 0.0228172 0.000758056 0.0442389 -0.0604053 -0.0279611 0.0441226 -0.0632107 -0.0225779 0.0415495 0.090809700000…
2500.0 0.0874237 0.953267 -0.0985864 0.0 0.0 0.0985864 0.0 0.0 0.0985864 0.00960668 -0.00177493 -0.0109143 0.0 0.0 0.0109143 0.0 0.0 0.0109143 0.06938603 0.985528 -2.16943e-18 0.00996551 -0.000728351 0.0 0.0692851 0.955406 -0.0862556 -0.00294568 0.0188933 0.0803664 0.00226196 0.00844852 0.0847792 -0.00370313 0.000957905 0.00536045 0.0201031 -0.0409506 0.0154457 -0.00253335 0.00169762 1.48844e-05 …
2501.0 0.0175561 0.963345 -0.0197011 0.0 0.0 0.0197011 0.0 0.0 0.0197011 0.128179 -0.0133549 -0.143978 0.0 0.0 0.143978 0.0 0.0 0.143978 -0.0027742999999999934 0.987948 -2.16943e-18 0.13181 0.000781366 0.0 0.080099 0.950291 -0.142777 0.0421713 0.0228657 0.0877205 0.0456024 0.0158586 0.087247 -0.0323139 0.00442265 0.0075318 0.0888141 -0.110418 0.0145012 0.0830031 -0.100056 0.0143616 0.0701456 0.98…
2504.0 0.0848752 0.953734 -0.0956918 0.0 0.0 0.0956918 0.0 0.0 0.0956918 -0.102172 0.0185715 0.116018 0.0 0.0 -0.116018 0.0 0.0 -0.116018 0.06674276 0.985718 -2.16943e-18 -0.105954 0.00743558 0.0 0.0994157 0.94794 -0.146576 0.0175351 0.0341303 0.104962 0.017418 0.0344063 0.104803 0.00905721 -0.0047699 -0.0492619 0.0357103 0.0111393 0.00241125 0.0357372 0.0110875 0.00243669 0.0866266 0.984318 -2.1…
2505.0 0.0940505 0.952017 -0.106121 0.0 0.0 0.106121 0.0 0.0 0.106121 -0.0235787 0.00454038 0.0268264 0.0 0.0 -0.0268264 0.0 0.0 -0.0268264 0.07626329 0.985 -2.16943e-18 -0.0244801 0.0019747 0.0 0.0750011 0.955839 -0.0742698 -0.0158449 0.00651257 0.0936541 -0.0161673 0.00719686 0.0932924 0.00326746 -0.000911038 -0.00853761 0.00333431 0.00356889 0.00163409 0.00341091 0.00342199 0.00170356 0.054310…
2507.0 0.0360198 0.961228 -0.0404646 0.0 0.0 0.0404646 0.0 0.0 0.0404646 0.0908813 -0.0113808 -0.102327 0.0 0.0 0.102327 0.0 0.0 0.102327 0.016234200000000004 0.987863 -2.16943e-18 0.0936698 -0.00138975 0.0 0.0915322 0.950599 -0.123262 0.00674083 0.0255138 0.101059 0.00615944 0.0268516 0.100303 0.0084179 -0.00419273 -0.0436944 0.0279465 0.0163356 -0.000587599 0.0282021 0.0158447 -0.000352733 0.07…
2510.0 -0.111599 0.967424 0.124791 0.0 0.0 -0.124791 0.0 0.0 -0.124791 0.285712 0.0116283 -0.319465 0.0 0.0 0.319465 0.0 0.0 0.319465 -0.134538 0.977626 -2.16943e-18 0.289168 0.0438275 0.0 0.0864239 0.956619 -0.0475835 -0.0414604 -0.0216988 0.119208 -0.0446191 -0.0146004 0.11409 0.0015146 -0.0139766 -0.21679 0.157586 0.141403 -0.0785341 0.0625677 0.323944 -0.16645 0.060433600000000004 0.98446 -2.…
2520.0 0.0751996 0.955438 -0.0847157 0.0 0.0 0.0847157 0.0 0.0 0.0847157 -0.0821094 0.0139957 0.0930567 0.0 0.0 -0.0930567 0.0 0.0 -0.0930567 0.056715100000000004 0.986366 -2.16943e-18 -0.0850448 0.00503087 0.0 0.0991027 0.951129 -0.103068 -0.00720181 -0.00935249 0.128781 -0.00795302 -0.00654605 0.122811 0.0425873 0.0198795 0.351338 -0.269115 -0.306519 0.228987 -0.273074 -0.299086 0.226879 0.0799…
2521.0 0.05195 0.959087 -0.0584222 0.0 0.0 0.0584222 0.0 0.0 0.0584222 0.0228221 -0.00327518 -0.0257584 0.0 0.0 0.0257584 0.0 0.0 0.0257584 0.032669500000000004 0.987472 -2.16943e-18 0.0235691 -0.000773185 0.0 0.0697436 0.956989 -0.0640494 -0.0163948 -0.00276578 0.0932703 -0.0166783 -0.00216758 0.0929625 -0.00483926 0.00192481 0.0215879 -0.0191216 0.00347202 -0.0059921 -0.0203196 0.0057782 -0.007…
2522.0 0.0244501 0.9626 -0.0274481 0.0 0.0 0.0274481 0.0 0.0 0.0274481 0.112058 -0.0125535 -0.125976 0.0 0.0 0.125976 0.0 0.0 0.125976 0.004318100000000005 0.987962 -2.16943e-18 0.115331 -0.000209804 0.0 0.086519 0.952138 -0.108906 -0.000724302 0.0207373 0.0989436 -0.000805045 0.0209236 0.0988394 0.0107651 -0.0032054 -0.0280973 0.0112545 0.0109678 0.00587504 0.0112801 0.0109187 0.00589814 0.06948…
2523.0 0.0875336 0.953247 -0.0987112 0.0 0.0 0.0987112 0.0 0.0 0.0987112 0.0170605 -0.0031543 -0.0193832 0.0 0.0 0.0193832 0.0 0.0 0.0193832 0.06950003 0.98552 -2.16943e-18 0.017698 -0.00129572 0.0 0.0758957 0.955206 -0.0795972 0.00453457 -0.024782 0.106781 0.00560978 -0.0268471 0.108229 0.0814764 0.037206 0.654967 -0.557349 -0.47111 0.379276 -0.559621 -0.466585 0.375818 0.05699800000000001 0.985…
2524.0 0.190675 0.927765 -0.217476 0.0 0.0 0.217476 0.0 0.0 0.217476 -0.207016 0.0643984 0.242213 0.0 0.0 -0.242213 0.0 0.0 -0.242213 0.17721399999999998 0.971168 -2.16943e-18 -0.217678 0.042281 0.0 0.0793955 0.954633 -0.0858193 -0.0113598 0.0125285 0.0947025 -0.0107054 0.0111056 0.0954711 0.00559886 -0.00174615 -0.0166738 0.0075332 0.00679539 0.00234456 0.00735612 0.0071357 0.00218159 0.0599085 …
2529.0 0.104064 0.95003 -0.117526 0.0 0.0 0.117526 0.0 0.0 0.117526 -0.121822 0.0249025 0.138915 0.0 0.0 -0.138915 0.0 0.0 -0.138915 0.0866662 0.984101 -2.16943e-18 -0.12664 0.0116707 0.0 0.086809 0.947869 -0.166097 0.0567242 0.0273047 0.0919475 0.0564331 0.0279547 0.0916121 -0.0455277 0.00194862 -0.0472098 0.161194 -0.106545 -0.00639921 0.160849 -0.105857 -0.00688498 0.07971482 0.985378 -2.16943…
2531.0 0.0934333 0.952136 -0.105418 0.0 0.0 0.105418 0.0 0.0 0.105418 0.0802094 -0.0153869 -0.0912448 0.0 0.0 0.0912448 0.0 0.0 0.0912448 0.075622471 0.985051 -2.16943e-18 0.0832689 -0.00665811 0.0 0.0969001 0.944777 -0.190971 0.0673611 0.033688 0.0985514 0.0668189 0.0347543 0.0982094 -0.0616525 -0.000114715 -0.103353 0.220367 -0.0686429 -0.0433721 0.219599 -0.0671664 -0.0440802 0.092414400000000…
2532.0 0.113166 0.94812 -0.127917 0.0 0.0 0.127917 0.0 0.0 0.127917 -0.142499 0.0306751 0.162848 0.0 0.0 -0.162848 0.0 0.0 -0.162848 0.0961342 0.983179 -2.16943e-18 -0.148308 0.0152233 0.0 0.0974933 0.948777 -0.138956 0.012799 0.0330648 0.103143 0.0137461 0.0308439 0.104417 0.0156154 -0.00371681 -0.0250279 0.00193519 0.011024 0.0120686 0.00181627 0.0112531 0.0119592 0.0837823 0.984537 -2.16943e-1…
2533.0 0.120773 0.946448 -0.136618 0.0 0.0 0.136618 0.0 0.0 0.136618 -0.0334957 0.00751601 0.0383523 0.0 0.0 -0.0383523 0.0 0.0 -0.0383523 0.1040547 0.982331 -2.16943e-18 -0.0348955 0.003889 0.0 0.092842 0.950609 -0.120416 0.00303774 0.0223026 0.104977 0.00259758 0.0232824 0.104448 0.00836673 -0.00367533 -0.0364541 0.0165809 0.0232649 -0.00248368 0.0170556 0.0223642 -0.00211998 0.0767490300000000…
2539.0 0.0946644 0.951899 -0.106819 0.0 0.0 0.106819 0.0 0.0 0.106819 -0.0893522 0.0172706 0.101673 0.0 0.0 -0.101673 0.0 0.0 -0.101673 0.07690065 0.984948 -2.16943e-18 -0.092775 0.007549 0.0 0.0939184 0.949392 -0.135057 0.0129508 0.0313039 0.100854 0.0138341 0.0292377 0.102037 0.0129917 -0.00324835 -0.02362 0.00468608 0.00902984 0.0099039 0.0045879 0.00921903 0.00981314 0.08002147 0.984799 -2.16…
2541.0 0.108053 0.949205 -0.122077 0.0 0.0 0.122077 0.0 0.0 0.122077 -0.125628 0.0262768 0.143391 0.0 0.0 -0.143391 0.0 0.0 -0.143391 0.0908142 0.983709 -2.16943e-18 -0.130664 0.0126415 0.0 0.0619104 0.959496 -0.0374255 -0.0307765 -0.0119718 0.0901037 -0.0311271 -0.0108155 0.0894093 -0.00399603 0.00120655 0.0129873 -0.00682687 -0.00444381 -0.00163295 -0.00631807 -0.00541887 -0.00118234 0.03749610…
2544.0 -0.0598516 0.968033 0.0669652 0.0 0.0 -0.0669652 0.0 0.0 -0.0669652 0.204702 -0.00351064 -0.22873 0.0 0.0 0.22873 0.0 0.0 0.22873 -0.081996 0.984042 -2.16943e-18 0.208505 0.0193617 0.0 0.09556 0.949903 -0.130636 0.00954575 0.0331446 0.0979974 0.0126819 0.0250274 0.102771 0.00745772 -0.00399416 -0.0419463 0.0281669 0.0145077 -0.000729475 0.0295056 0.0119066 0.000775514 0.08115863000000001 0…
2548.0 0.0671851 0.956767 -0.0756396 0.0 0.0 0.0756396 0.0 0.0 0.0756396 0.145896 -0.0235077 -0.165099 0.0 0.0 0.165099 0.0 0.0 0.165099 0.048418300000000004 0.986819 -2.16943e-18 0.15096 -0.00755588 0.0 0.0864873 0.953985 -0.0820957 -0.015098 -0.00817724 0.113495 -0.0159035 -0.00671431 0.113132 0.0339241 0.0126499 0.228992 -0.209657 -0.14939 0.134638 -0.198722 -0.170445 0.145168 0.06558904 0.984…
2549.0 0.135995 0.942892 -0.154082 0.0 0.0 0.154082 0.0 0.0 0.154082 -0.113141 0.0274712 0.130075 0.0 0.0 -0.130075 0.0 0.0 -0.130075 0.1199287 0.980421 -2.16943e-18 -0.118103 0.0152547 0.0 0.111659 0.946623 -0.144087 0.0023399 0.0293685 0.12245 0.00180942 0.0305668 0.121782 -0.0107582 -0.00748171 -0.120567 0.127462 0.0275873 -0.0346062 0.127975 0.0266043 -0.0341354 0.0965773 0.983059 -2.16943e-1…
2550.0 0.0363666 0.961184 -0.0408551 0.0 0.0 0.0408551 0.0 0.0 0.0408551 -0.122264 0.0153593 0.137669 0.0 0.0 -0.137669 0.0 0.0 -0.137669 0.0165917 0.987858 -2.16943e-18 -0.126021 0.00191897 0.0 0.0815601 0.95413 -0.0904463 -0.00854072 0.0123954 0.0966417 -0.00967486 0.0148745 0.0952985 0.00701819 -0.00220395 -0.0208348 0.00908187 0.0090557 0.00269604 0.00945336 0.00834179 0.00303957 0.0625433 0.…
2553.0 0.0793779 0.954716 -0.089453 0.0 0.0 0.089453 0.0 0.0 0.089453 -0.0232417 0.00407498 0.026362 0.0 0.0 -0.026362 0.0 0.0 -0.026362 0.061044 0.9861 -2.16943e-18 -0.0240853 0.00153931 0.0 0.094721 0.949567 -0.132161 0.0108056 0.0282007 0.103206 0.010675 0.0285023 0.103035 0.0024144 -0.00502553 -0.0628537 0.0515352 0.024305 -0.0129862 0.0516312 0.0241207 -0.0128988 0.08029786 0.984756 -2.16943…
2560.0 0.0760884 0.955286 -0.0857231 0.0 0.0 0.0857231 0.0 0.0 0.0857231 0.138853 -0.0238117 -0.157393 0.0 0.0 0.157393 0.0 0.0 0.157393 0.0576358 0.986311 -2.16943e-18 0.143833 -0.00865394 0.0 0.0825739 0.953307 -0.0982775 -0.00426877 0.0141856 0.0984127 -0.00659792 0.0193528 0.0955744 0.00842482 -0.00270382 -0.025359 0.0114527 0.0104899 0.00341531 0.012177 0.00909784 0.0040846 0.064415 0.985584…
2568.0 0.0861189 0.953507 -0.0971042 0.0 0.0 0.0971042 0.0 0.0 0.0971042 -0.0421899 0.00773036 0.0479197 0.0 0.0 -0.0479197 0.0 0.0 -0.0479197 0.06803259 0.985626 -2.16943e-18 -0.0437585 0.00313298 0.0 0.0982409 0.944388 -0.195972 0.0787396 0.0208252 0.0987764 0.0764256 0.0252595 0.096763 -0.0466293 -0.00956672 0.00264061 0.168839 -0.238946 0.178787 0.13253 -0.168955 0.143073 0.0949432 0.98406 -2…
2570.0 -0.0120048 0.965931 0.0134522 0.0 0.0 -0.0134522 0.0 0.0 -0.0134522 0.0614849 -0.00435185 -0.0688635 0.0 0.0 0.0688635 0.0 0.0 0.0688635 -0.033116999999999994 0.987265 -2.16943e-18 0.0629965 0.00246323 0.0 0.0909637 0.950975 -0.119154 0.00333872 0.0253082 0.100559 0.00379304 0.0242695 0.101143 0.00998517 -0.00410941 -0.0404702 0.0229982 0.015584 0.00188776 0.0228135 0.0159389 0.00171777 0.…
2571.0 0.0947947 0.951874 -0.106967 0.0 0.0 0.106967 0.0 0.0 0.106967 -0.0331689 0.00641621 0.0377436 0.0 0.0 -0.0377436 0.0 0.0 -0.0377436 0.07703595 0.984937 -2.16943e-18 -0.0344401 0.00280749 0.0 0.0683142 0.957686 -0.0557925 -0.0244988 -0.000779646 0.0911229 -0.0238276 -0.00277378 0.0922987 -0.000392667 0.000387646 0.00507043 -0.00393573 -0.00199668 0.0008627 -0.00451858 -0.000875631 0.000315…
2578.0 0.0332114 0.961575 -0.0373031 0.0 0.0 0.0373031 0.0 0.0 0.0373031 -0.0681284 0.00831281 0.0766783 0.0 0.0 -0.0766783 0.0 0.0 -0.0766783 0.0133401 0.987901 -2.16943e-18 -0.0701943 0.000819495 0.0 0.0807439 0.950979 -0.132113 0.0288158 0.0252683 0.0874852 0.0276449 0.0277308 0.0864341 -0.0416755 -0.00522489 -0.128724 0.192764 -0.0092936 -0.0511395 0.196347 -0.0159142 -0.0495595 0.06858033000…
2580.0 0.0278021 0.962218 -0.0312172 0.0 0.0 0.0312172 0.0 0.0 0.0312172 0.0776595 -0.00899645 -0.0873423 0.0 0.0 0.0873423 0.0 0.0 0.0873423 0.007768700000000003 0.98795 -2.16943e-18 0.0799607 -0.000446844 0.0 0.0643113 0.958843 -0.0442604 -0.0289593 -0.00617007 0.0894418 -0.0290449 -0.00638549 0.0896573 -0.000806616 0.000111315 0.000669089 1.24492e-05 0.000474588 -0.00115538 4.15448e-05 0.00041…
2581.0 0.127236 0.944972 -0.144025 0.0 0.0 0.144025 0.0 0.0 0.144025 -0.0326935 0.00759078 0.0374971 0.0 0.0 -0.0374971 0.0 0.0 -0.0374971 0.110791 0.981555 -2.16943e-18 -0.0340883 0.00405487 0.0 0.0701677 0.955257 -0.0871223 -0.000192638 0.0134226 0.0831015 0.000225705 0.0104329 0.0863842 -0.0312457 -0.00782048 -0.142463 0.125791 0.123873 -0.102371 0.146837 0.0842664 -0.0882752 0.0521995 0.98640…
2585.0 0.0395652 0.960777 -0.0444575 0.0 0.0 0.0444575 0.0 0.0 0.0444575 0.018626 -0.00240805 -0.0209824 0.0 0.0 0.0209824 0.0 0.0 0.0209824 0.019889200000000003 0.987802 -2.16943e-18 0.019206 -0.000361663 0.0 0.0807158 0.950554 -0.139396 0.0470204 0.00455659 0.097836 0.046778 0.0050503 0.0975946 0.0229949 0.0199234 0.294837 -0.292055 -0.0973238 0.0947498 -0.293285 -0.0949521 0.0935494 0.07051585…
2589.0 0.0377983 0.961003 -0.0424674 0.0 0.0 0.0424674 0.0 0.0 0.0424674 0.0302486 -0.00384947 -0.0340666 0.0 0.0 0.0340666 0.0 0.0 0.0340666 0.0180675 0.987834 -2.16943e-18 0.0311836 -0.000525131 0.0 0.0963902 0.944994 -0.191047 0.074054 0.0223632 0.104709 0.0722117 0.0258057 0.0949136 -0.0461474 0.00639061 -0.00666775 0.191412 -0.24553 0.0605938 0.127432 -0.123088 0.00353937 0.0923429 0.984339 …
2590.0 -0.0128057 0.965987 0.0143492 0.0 0.0 -0.0143492 0.0 0.0 -0.0143492 0.228178 -0.0159446 -0.255545 0.0 0.0 0.255545 0.0 0.0 0.255545 -0.033937999999999996 0.987232 -2.16943e-18 0.233765 0.00935047 0.0 0.0949622 0.950094 -0.126461 0.00720666 0.0253527 0.103953 0.00660487 0.0267321 0.103173 0.00567686 -0.00461223 -0.0525004 0.0361693 0.024991 -0.00865813 0.0366289 0.0241086 -0.00823749 0.0797…
2591.0 0.0389007 0.960862 -0.043709 0.0 0.0 0.043709 0.0 0.0 0.043709 0.0830437 -0.010673 -0.0935405 0.0 0.0 0.0935405 0.0 0.0 0.0935405 0.019204000000000006 0.987814 -2.16943e-18 0.0856225 -0.00154822 0.0 0.0741159 0.956158 -0.0709433 -0.0169252 0.00369948 0.0942212 -0.0189789 0.00803943 0.091935 0.00296778 -0.00101476 -0.0104568 0.00516559 0.00471614 0.000574623 0.0056426 0.00379955 0.00101495 …
2592.0 0.0428709 0.960343 -0.0481824 0.0 0.0 0.0481824 0.0 0.0 0.0481824 -0.0108062 0.00143801 0.0121792 0.0 0.0 -0.0121792 0.0 0.0 -0.0121792 0.023298600000000003 0.987731 -2.16943e-18 -0.0111473 0.000251451 0.0 0.093893 0.949399 -0.13483 0.0133965 0.0294703 0.102015 0.0130274 0.0303314 0.101523 0.00953351 -0.00374696 -0.0352647 0.0188681 0.0137687 0.00262788 0.0189792 0.0135553 0.00273003 0.079…
2593.0 0.000746109 0.964937 -0.000836602 0.0 0.0 0.000836602 0.0 0.0 0.000836602 0.0446239 -0.00379995 -0.0500347 0.0 0.0 0.0500347 0.0 0.0 0.0500347 -0.020042400000000002 0.987682 -2.16943e-18 0.0457928 0.00113555 0.0 0.101723 0.945963 -0.170415 0.042482 0.0300076 0.107982 0.04053 0.0345706 0.105373 -0.0428341 -0.00513339 -0.137867 0.203543 -0.00860745 -0.0571049 0.204203 -0.00986898 -0.0565125 …
2594.0 0.044253 0.960158 -0.0497402 0.0 0.0 0.0497402 0.0 0.0 0.0497402 -0.135588 0.0182581 0.152848 0.0 0.0 -0.152848 0.0 0.0 -0.152848 0.0247244 0.987698 -2.16943e-18 -0.139891 0.00337361 0.0 0.0659754 0.95889 -0.0440793 -0.0281506 -0.00768012 0.0898374 -0.0297128 -0.004024 0.0878682 -0.000768446 0.00020275 0.00202133 -0.000801419 -0.000844941 -0.000380948 -0.000618834 -0.00119724 -0.000205499 …
2596.0 0.0771304 0.955107 -0.0869043 0.0 0.0 0.0869043 0.0 0.0 0.0869043 0.132492 -0.022882 -0.150213 0.0 0.0 0.150213 0.0 0.0 0.150213 0.0587152 0.986246 -2.16943e-18 0.137262 -0.00842131 0.0 0.0746777 0.95912 -0.0242566 -0.0443586 -0.0431539 0.121765 -0.0440075 -0.0437127 0.12203 -0.0196372 0.00564087 0.0654353 0.00092747 -0.0915996 0.0255801 0.000811042 -0.091319 0.0250689 0.0469866 0.98464 -2…
2598.0 0.0734803 0.95573 -0.0827674 0.0 0.0 0.0827674 0.0 0.0 0.0827674 0.0827482 -0.0139387 -0.0937497 0.0 0.0 0.0937497 0.0 0.0 0.0937497 0.054934500000000004 0.98647 -2.16943e-18 0.0856878 -0.00490141 0.0 0.0883592 0.957198 -0.0318639 -0.0500634 -0.0475529 0.139535 -0.0529562 -0.0425305 0.136699 0.00464261 -0.00861388 -0.150659 0.034486 0.235227 -0.119076 0.0897462 0.129111 -0.0697444 0.059834…
2599.0 0.0793801 0.954716 -0.0894555 0.0 0.0 0.0894555 0.0 0.0 0.0894555 -0.0695681 0.0121976 0.078908 0.0 0.0 -0.078908 0.0 0.0 -0.078908 0.0610462 0.9861 -2.16943e-18 -0.0720932 0.00460771 0.0 0.0655407 0.958343 -0.0496265 -0.0258082 -0.00540017 0.090752 -0.0275996 -0.00119291 0.0884713 0.000266882 1.5205e-06 0.00041352 -0.00104617 0.000527966 0.000130419 -0.00191426 0.00219811 -0.000697765 0.0…
2602.0 0.0473995 0.959729 -0.0532881 0.0 0.0 0.0532881 0.0 0.0 0.0532881 -0.00651399 0.000900707 0.00734674 0.0 0.0 -0.00734674 0.0 0.0 -0.00734674 0.0279714 0.987614 -2.16943e-18 -0.00672338 0.00018601 0.0 0.0695928 0.959821 -0.0229807 -0.0444636 -0.0317576 0.109255 -0.046724 -0.0278072 0.107565 0.0205529 -0.00583627 -0.0644247 0.00947098 0.0673077 -0.0123541 0.000796465 0.0839694 -0.0203441 0.0…
2604.0 0.038229 0.960948 -0.0429524 0.0 0.0 0.0429524 0.0 0.0 0.0429524 0.155888 -0.0199153 -0.175575 0.0 0.0 0.175575 0.0 0.0 0.175575 0.0185115 0.987826 -2.16943e-18 0.160715 -0.00278441 0.0 0.101587 0.946642 -0.161628 0.032424 0.0322432 0.107012 0.0323779 0.0323503 0.106951 0.0122632 -0.000928835 0.00346805 -0.00330623 -0.0293999 0.0292374 -0.00334837 -0.029319 0.0291987 0.09127460000000001 0.…
2606.0 0.0738155 0.955673 -0.0831472 0.0 0.0 0.0831472 0.0 0.0 0.0831472 -0.0630297 0.0106418 0.0714141 0.0 0.0 -0.0714141 0.0 0.0 -0.0714141 0.0552816 0.98645 -2.16943e-18 -0.0652716 0.00375845 0.0 0.0619091 0.959487 -0.0380858 -0.0305709 -0.00948209 0.0881911 -0.0309176 -0.00896864 0.08799 -0.00230533 0.000563911 0.0055763 -0.0015127 -0.00325077 -0.000812006 -0.001777 -0.00274235 -0.00105607 0.…
2608.0 0.1815 0.930566 -0.206759 0.0 0.0 0.206759 0.0 0.0 0.206759 -0.191672 0.0573796 0.223528 0.0 0.0 -0.223528 0.0 0.0 -0.223528 0.1675719 0.972987 -2.16943e-18 -0.201293 0.0368641 0.0 0.0940633 0.949535 -0.133656 0.012688 0.0294851 0.101535 0.0124392 0.0300656 0.101203 0.0113639 -0.00354785 -0.0301211 0.012591 0.0110013 0.00652827 0.0126408 0.0109053 0.00657508 0.07998782 0.984829 -2.16943e-1…
2614.0 0.0650603 0.957107 -0.0732355 0.0 0.0 0.0732355 0.0 0.0 0.0732355 0.0708526 -0.0112415 -0.0801475 0.0 0.0 0.0801475 0.0 0.0 0.0801475 0.046220000000000004 0.986927 -2.16943e-18 0.073292 -0.00349182 0.0 0.109047 0.945067 -0.168981 0.0272114 0.0388638 0.112958 0.0269311 0.0395264 0.112575 -0.0285439 -0.0100022 -0.178733 0.203904 0.0408131 -0.0659965 0.204337 0.0399816 -0.0655945 0.0985587 0.…
2621.0 0.0593601 0.957992 -0.0667908 0.0 0.0 0.0667908 0.0 0.0 0.0667908 -0.135565 0.020614 0.153195 0.0 0.0 -0.153195 0.0 0.0 -0.153195 0.040325700000000006 0.987188 -2.16943e-18 -0.140132 0.00577133 0.0 0.0612248 0.959751 -0.0353901 -0.0312269 -0.011419 0.0880884 -0.0318861 -0.0107115 0.0879168 -0.002504 0.000899281 0.0103447 -0.00340799 -0.00901534 0.00207853 -0.00401223 -0.00785575 0.0015349 …
2622.0 0.108276 0.949158 -0.122332 0.0 0.0 0.122332 0.0 0.0 0.122332 0.0606008 -0.0126916 -0.0691728 0.0 0.0 0.0691728 0.0 0.0 0.0691728 0.0910463 0.983687 -2.16943e-18 0.0630319 -0.00611443 0.0 0.110249 0.945911 -0.155598 0.0130854 0.0354444 0.117122 0.0127262 0.0362748 0.116649 -0.00625739 -0.00864421 -0.123877 0.117263 0.0430551 -0.0364571 0.11779 0.0420417 -0.03596 0.0972479 0.983182 -2.16943…
2627.0 0.0951059 0.951813 -0.107321 0.0 0.0 0.107321 0.0 0.0 0.107321 0.0168534 -0.00326634 -0.0191792 0.0 0.0 0.0191792 0.0 0.0 0.0191792 0.07735907 0.984911 -2.16943e-18 0.0175 -0.00143281 0.0 0.0748577 0.95644 -0.0650262 -0.0259028 0.00579428 0.0952202 -0.0183954 -0.0085972 0.0992045 -0.00131562 -0.00933966 -0.131241 0.0795066 0.121192 -0.0696626 0.0658094 0.146121 -0.0723043 0.052768 0.985733…
2628.0 0.0631717 0.957404 -0.0710995 0.0 0.0 0.0710995 0.0 0.0 0.0710995 0.00924591 -0.00144672 -0.0104553 0.0 0.0 0.0104553 0.0 0.0 0.0104553 0.044266700000000006 0.987018 -2.16943e-18 0.00956196 -0.000435088 0.0 0.0843839 0.952799 -0.102988 -0.00323345 0.0184672 0.0978057 -0.00325901 0.0185238 0.097775 0.00921374 -0.00285124 -0.0259193 0.0111303 0.0103904 0.00439934 0.0111509 0.0103509 0.004417…
2634.0 0.177203 0.93184 -0.201752 0.0 0.0 0.201752 0.0 0.0 0.201752 -0.274128 0.0805703 0.319213 0.0 0.0 -0.319213 0.0 0.0 -0.319213 0.16306110000000001 0.973801 -2.16943e-18 -0.287719 0.0512044 0.0 0.0858 0.954227 -0.0834753 -0.013914 -0.00170202 0.109179 -0.0157313 0.00210829 0.10722 0.0164898 0.00785686 0.133523 -0.134006 -0.0561605 0.0557018 -0.127788 -0.0681722 0.0620149 0.06531329 0.985251 …
2635.0 0.0997621 0.950898 -0.112623 0.0 0.0 0.112623 0.0 0.0 0.112623 0.00462428 -0.000921686 -0.00526792 0.0 0.0 0.00526792 0.0 0.0 0.00526792 0.08219532 0.984502 -2.16943e-18 0.00480454 -0.000419024 0.0 0.078429 0.954708 -0.0850517 -0.0113203 0.0112221 0.0952018 -0.0114871 0.0115831 0.0950077 0.00572936 -0.00170222 -0.015923 0.00661868 0.0067028 0.00260197 0.00666547 0.006613 0.0026448 0.058853…
2638.0 0.108648 0.94908 -0.122757 0.0 0.0 0.122757 0.0 0.0 0.122757 -0.0597183 0.0125332 0.0681715 0.0 0.0 -0.0681715 0.0 0.0 -0.0681715 0.0914333 0.983649 -2.16943e-18 -0.0621169 0.00605231 0.0 0.0725465 0.956594 -0.0666412 -0.018923 0.000894838 0.0944424 -0.0213126 0.00707721 0.0909282 0.00177378 -0.000800449 -0.00896365 0.00542079 0.00393466 -0.000344582 0.00493087 0.0048811 -0.00084833 0.0509…
2648.0 0.174649 0.932587 -0.198779 0.0 0.0 0.198779 0.0 0.0 0.198779 -0.182104 0.0529355 0.21187 0.0 0.0 -0.21187 0.0 0.0 -0.21187 0.1603807 0.974274 -2.16943e-18 -0.191067 0.0334178 0.0 0.0779051 0.954958 -0.0826818 -0.0119637 0.00943454 0.095263 -0.0128783 0.011408 0.0942043 0.00514647 -0.00156535 -0.014902 0.00633012 0.00652327 0.00204932 0.00657332 0.00605605 0.00227331 0.058083300000000004 0…
2651.0 -0.075551 0.968164 0.0845055 0.0 0.0 -0.0845055 0.0 0.0 -0.0845055 0.276651 0.000108467 -0.309078 0.0 0.0 0.309078 0.0 0.0 0.309078 -0.09797199999999999 0.982417 -2.16943e-18 0.281247 0.0311008 0.0 0.0927464 0.950767 -0.120954 0.00269877 0.029208 0.0990989 0.00591967 0.02171 0.103343 0.00940519 -0.00398974 -0.0392094 0.0214966 0.0172133 0.000497929 0.0221731 0.0158908 0.00133779 0.07696722…
2655.0 0.0806897 0.954485 -0.090941 0.0 0.0 0.090941 0.0 0.0 0.090941 0.117823 -0.0208388 -0.133677 0.0 0.0 0.133677 0.0 0.0 0.133677 0.062403400000000005 0.986012 -2.16943e-18 0.12212 -0.00798727 0.0 0.0641756 0.958419 -0.0511723 -0.0224187 -0.00260597 0.0863039 -0.0227265 -0.00194949 0.0859612 -0.00494468 -0.00264614 -0.0441455 0.0386922 0.0284839 -0.0233631 0.0381646 0.029502 -0.0238887 0.0415…
2656.0 0.0770607 0.955119 -0.0868252 0.0 0.0 0.0868252 0.0 0.0 0.0868252 -0.0446054 0.00769994 0.0505707 0.0 0.0 -0.0505707 0.0 0.0 -0.0505707 0.058643 0.98625 -2.16943e-18 -0.0462109 0.00283147 0.0 0.0821802 0.958577 -0.0198179 -0.0525012 -0.0540511 0.136414 -0.0521029 -0.0546949 0.136661 -0.0198719 0.00303514 0.0135766 0.00747024 0.00400807 -0.0250007 0.00738864 0.00416713 -0.0250888 0.052896 0…
2665.0 0.118349 0.946988 -0.133844 0.0 0.0 0.133844 0.0 0.0 0.133844 -0.0275415 0.00609976 0.0315153 0.0 0.0 -0.0315153 0.0 0.0 -0.0315153 0.10153000000000001 0.982609 -2.16943e-18 -0.0286835 0.00311615 0.0 0.0605052 0.960173 -0.0294271 -0.0331606 -0.0193311 0.0919702 -0.034345 -0.0174938 0.0912394 0.000479688 0.00239256 0.036806 -0.0216394 -0.0357533 0.0205934 -0.0249853 -0.0293448 0.0176631 0.0…
2667.0 0.0107035 0.964033 -0.0120069 0.0 0.0 0.0120069 0.0 0.0 0.0120069 -0.0492412 0.00474771 0.0552679 0.0 0.0 -0.0552679 0.0 0.0 -0.0552679 -0.00981789999999999 0.987879 -2.16943e-18 -0.0505931 -0.000689226 0.0 0.100131 0.948179 -0.141129 0.010596 0.0329518 0.107632 0.0114754 0.0309097 0.108796 0.0194294 -0.00319485 -0.0102797 -0.0200274 0.0139912 0.016316 -0.0202225 0.0143675 0.0161306 0.0862…
2668.0 0.0483014 0.959603 -0.0543054 0.0 0.0 0.0543054 0.0 0.0 0.0543054 -0.104723 0.0145889 0.118128 0.0 0.0 -0.118128 0.0 0.0 -0.118128 0.028902300000000006 0.987587 -2.16943e-18 -0.108102 0.00310081 0.0 0.0746705 0.955879 -0.0737929 -0.0152599 0.00439947 0.0947054 -0.0178456 0.00989616 0.091794 0.00338182 -0.00115863 -0.0118663 0.00574329 0.00554004 0.000582956 0.00640234 0.00427385 0.00119007…
2671.0 0.12626 0.945198 -0.142905 0.0 0.0 0.142905 0.0 0.0 0.142905 -0.11079 0.0255925 0.127035 0.0 0.0 -0.127035 0.0 0.0 -0.127035 0.1097733 0.981675 -2.16943e-18 -0.115502 0.0136081 0.0 0.0804535 0.956875 -0.0508501 -0.0333794 -0.0223714 0.116667 -0.0328874 -0.0232314 0.117048 -0.0141724 0.00278534 0.0192519 -0.00841039 0.0095177 -0.0204427 -0.0058315 0.0045761 -0.0181614 0.0557105 0.984948 -2.…
2672.0 -0.0110714 0.965864 0.0124068 0.0 0.0 -0.0124068 0.0 0.0 -0.0124068 0.0208854 -0.00150019 -0.0233935 0.0 0.0 0.0233935 0.0 0.0 0.0233935 -0.032160999999999995 0.987302 -2.16943e-18 0.0214013 0.000814408 0.0 0.0737376 0.95628 -0.0697237 -0.0177825 0.0037707 0.0937877 -0.0191809 0.00671567 0.0922409 0.00260559 -0.00092902 -0.00973647 0.00497001 0.00445397 0.000312241 0.00529322 0.00383321 0.…
2673.0 0.0799668 0.954612 -0.090121 0.0 0.0 0.090121 0.0 0.0 0.090121 0.0793523 -0.0139675 -0.0900162 0.0 0.0 0.0900162 0.0 0.0 0.0900162 0.0616543 0.986061 -2.16943e-18 0.0822386 -0.0053111 0.0 0.0703544 0.956798 -0.0669324 -0.0172453 0.00563044 0.0885999 -0.0153395 0.00111242 0.0909396 -0.000411944 0.00164026 0.0220794 -0.0134104 -0.0188293 0.010157 -0.0164953 -0.0130246 0.00810991 0.0492767000…
2679.0 -0.0133662 0.966026 0.0149769 0.0 0.0 -0.0149769 0.0 0.0 -0.0149769 0.125134 -0.00866512 -0.140136 0.0 0.0 0.140136 0.0 0.0 0.140136 -0.034512 0.987209 -2.16943e-18 0.128188 0.00520807 0.0 0.108885 0.946212 -0.15489 0.0165403 0.0311839 0.117217 0.0141463 0.0367228 0.114072 -0.0165719 -0.00912456 -0.148818 0.156546 0.0429043 -0.0506375 0.159776 0.0367052 -0.0476674 0.0961119 0.983382 -2.169…
2682.0 0.179657 0.931115 -0.204611 0.0 0.0 0.204611 0.0 0.0 0.204611 -0.196364 0.0583248 0.228853 0.0 0.0 -0.228853 0.0 0.0 -0.228853 0.165637 0.973339 -2.16943e-18 -0.206168 0.0372994 0.0 0.0911117 0.950903 -0.119467 0.00399659 0.0233012 0.102221 0.00341795 0.024617 0.101484 0.00798913 -0.00403814 -0.0421162 0.0251014 0.0195872 -0.00257174 0.0254278 0.0189601 -0.00227088 0.0751464193 0.985035 -2…
2684.0 0.0572543 0.95831 -0.0644115 0.0 0.0 0.0644115 0.0 0.0 0.0644115 -0.129807 0.0194226 0.146636 0.0 0.0 -0.146636 0.0 0.0 -0.146636 0.0381492 0.987275 -2.16943e-18 -0.134145 0.00520507 0.0 0.0898954 0.955234 -0.06013 -0.0310318 -0.0298711 0.130919 -0.0294131 -0.0320797 0.131756 0.0682949 0.0247763 0.498571 -0.502607 -0.224749 0.231686 -0.443418 -0.337986 0.28234 0.06551560000000001 0.984253 …
2694.0 0.091707 0.952465 -0.103455 0.0 0.0 0.103455 0.0 0.0 0.103455 -0.0428771 0.00813804 0.0487579 0.0 0.0 -0.0487579 0.0 0.0 -0.0487579 0.07383048 0.985193 -2.16943e-18 -0.0445028 0.00347048 0.0 0.103435 0.947269 -0.148764 0.0154117 0.0323874 0.111017 0.01525 0.0327671 0.1108 -0.0132688 -0.00791669 -0.12694 0.135549 0.0308165 -0.0394286 0.135652 0.0306195 -0.0393433 0.09038120000000001 0.98388…
2696.0 -0.0507472 0.96783 0.056791 0.0 0.0 -0.056791 0.0 0.0 -0.056791 0.153633 -0.00419868 -0.171705 0.0 0.0 0.171705 0.0 0.0 0.171705 -0.07271799999999999 0.984856 -2.16943e-18 0.156662 0.0129414 0.0 0.0680614 0.958446 -0.0480404 -0.0268243 -0.00642475 0.0913229 -0.0287343 -0.0025168 0.0893437 -0.000366497 9.60989e-05 0.000996034 -0.0010572 0.000825304 -0.000750531 -0.0014302 0.00154268 -0.0011…
2702.0 0.0640345 0.957269 -0.0720753 0.0 0.0 0.0720753 0.0 0.0 0.0720753 -0.115849 0.018243 0.131023 0.0 0.0 -0.131023 0.0 0.0 -0.131023 0.045159000000000005 0.986976 -2.16943e-18 -0.119822 0.00556931 0.0 0.0795248 0.954288 -0.0889708 -0.00936017 0.0121855 0.0961975 -0.0101095 0.0138209 0.0953113 0.0066798 -0.00206044 -0.0193974 0.00832364 0.00834895 0.00272444 0.00854949 0.00791482 0.00293399 0.…
2708.0 0.156548 0.937643 -0.177782 0.0 0.0 0.177782 0.0 0.0 0.177782 -0.18652 0.0499972 0.215739 0.0 0.0 -0.215739 0.0 0.0 -0.215739 0.1414122 0.977387 -2.16943e-18 -0.195228 0.0299359 0.0 0.071523 0.95668 -0.0654888 -0.0201648 0.00224018 0.0934655 -0.0210119 0.00400288 0.0925499 0.00152353 -0.000716111 -0.00815426 0.00445794 0.00470651 -0.00100979 0.00472503 0.00419369 -0.000765282 0.04981980000…
2710.0 0.0105439 0.964048 -0.0118278 0.0 0.0 0.0118278 0.0 0.0 0.0118278 0.0856994 -0.00824743 -0.0961867 0.0 0.0 0.0961867 0.0 0.0 0.0961867 -0.009981900000000002 0.987877 -2.16943e-18 0.0880507 0.00121528 0.0 0.062576 0.960321 -0.0257387 -0.036083 -0.0240075 0.0958805 -0.0387396 -0.0215753 0.0955283 0.00515816 0.00124709 0.0258539 -0.0181097 -0.0307971 0.0230446 -0.0219874 -0.0233743 0.019674 0…
2713.0 0.116954 0.947296 -0.132247 0.0 0.0 0.132247 0.0 0.0 0.132247 -0.0169239 0.0037199 0.0193589 0.0 0.0 -0.0193589 0.0 0.0 -0.0193589 0.1000771 0.982765 -2.16943e-18 -0.0176225 0.00188603 0.0 0.0746428 0.955123 -0.0835291 -0.00671862 0.00639456 0.0937909 -0.0082025 0.0102987 0.0909371 0.0108623 0.0051522 0.0833413 -0.0803986 -0.0426366 0.0395605 -0.0867059 -0.0311101 0.0377949 0.0554338000000…
2716.0 0.114131 0.947911 -0.129019 0.0 0.0 0.129019 0.0 0.0 0.129019 0.0140628 -0.00304347 -0.0160749 0.0 0.0 0.0160749 0.0 0.0 0.0160749 0.09713820000000001 0.983075 -2.16943e-18 0.014638 -0.00151884 0.0 0.0834123 0.953188 -0.0992604 -0.00465779 0.0160565 0.0979132 -0.00513958 0.0171237 0.0973282 0.00741623 -0.00261473 -0.025319 0.0119649 0.0117733 0.00158133 0.012157 0.0114043 0.00175775 0.0653…
2717.0 0.0278518 0.962213 -0.0312731 0.0 0.0 0.0312731 0.0 0.0 0.0312731 0.0449726 -0.00521238 -0.0505802 0.0 0.0 0.0505802 0.0 0.0 0.0505802 0.007819900000000005 0.987949 -2.16943e-18 0.0463055 -0.000261357 0.0 0.0994682 0.947235 -0.155556 0.026059 0.0355135 0.104035 0.0266468 0.0341196 0.104841 -0.00125889 -0.00469794 -0.0664967 0.07551 -0.00588078 -0.00313392 0.0755657 -0.0059878 -0.00308243 0…
2730.0 0.126156 0.945222 -0.142786 0.0 0.0 0.142786 0.0 0.0 0.142786 -0.140978 0.0325482 0.161645 0.0 0.0 -0.161645 0.0 0.0 -0.161645 0.1096651 0.981688 -2.16943e-18 -0.146972 0.017298 0.0 0.0955955 0.949611 -0.129006 0.00679321 0.0257522 0.106016 0.00664073 0.0260385 0.105936 0.00762501 -0.00446514 -0.048183 0.025931 0.0306799 -0.00541556 0.0269026 0.0288733 -0.00491211 0.08043557 0.984579 -2.16…
2732.0 0.127465 0.944919 -0.144286 0.0 0.0 0.144286 0.0 0.0 0.144286 -0.018373 0.00427092 0.0210738 0.0 0.0 -0.0210738 0.0 0.0 -0.0210738 0.1110289 0.981526 -2.16943e-18 -0.0191575 0.0022839 0.0 0.100514 0.946834 -0.156577 0.0297902 0.0287652 0.10241 0.044526 -0.00482605 0.121142 0.0526361 0.0199144 0.346249 -0.419792 -0.0266484 0.10436 -0.37353 -0.115261 0.145079 0.0899055 0.983856 -2.16943e-18 …
2741.0 0.0681861 0.956605 -0.0767724 0.0 0.0 0.0767724 0.0 0.0 0.0767724 -0.0656449 0.0106534 0.0742987 0.0 0.0 -0.0742987 0.0 0.0 -0.0742987 0.0494541 0.986767 -2.16943e-18 -0.0679316 0.00347729 0.0 0.0841718 0.956913 -0.0441216 -0.0416069 -0.0293641 0.125148 -0.0417363 -0.0297702 0.12525 -0.032493 -0.00251889 -0.101045 0.0449484 0.198799 -0.142723 0.0535323 0.182124 -0.133556 0.0578548 0.984428…
2743.0 0.0881434 0.953134 -0.0994041 0.0 0.0 0.0994041 0.0 0.0 0.0994041 -0.148239 0.027514 0.168442 0.0 0.0 -0.168442 0.0 0.0 -0.168442 0.07013264 0.985473 -2.16943e-18 -0.15379 0.0113665 0.0 0.0958675 0.955061 -0.0513364 -0.0452076 -0.0336977 0.138561 -0.0451318 -0.0339026 0.138717 -0.0200402 -0.00939454 -0.19572 0.123883 0.212957 -0.136148 0.160475 0.142937 -0.104759 0.06913667 0.983392 -2.169…
2746.0 0.0492435 0.959472 -0.0553681 0.0 0.0 0.0553681 0.0 0.0 0.0553681 0.0482494 -0.00677389 -0.0544335 0.0 0.0 0.0544335 0.0 0.0 0.0544335 0.029874900000000003 0.987559 -2.16943e-18 0.0498119 -0.0014818 0.0 0.08481 0.95281 -0.102927 -0.00334388 0.0187394 0.0975837 -0.00318752 0.0183884 0.097778 0.00928758 -0.00284618 -0.0257782 0.0110965 0.00999334 0.00468865 0.0110574 0.0100685 0.00465272 0.0…
2748.0 -0.0468295 0.967715 0.0524123 0.0 0.0 -0.0524123 0.0 0.0 -0.0524123 0.153014 -0.00485234 -0.171034 0.0 0.0 0.171034 0.0 0.0 0.171034 -0.06872199999999999 0.985177 -2.16943e-18 0.156106 0.0122075 0.0 0.0646872 0.955598 -0.0903895 0.0185621 -0.000699088 0.0814441 0.0184515 -0.000231696 0.0810231 0.0102377 0.0169336 0.240173 -0.207835 -0.120069 0.0927142 -0.215548 -0.105237 0.0854627 0.048841…
2750.0 0.110942 0.948596 -0.125375 0.0 0.0 0.125375 0.0 0.0 0.125375 -0.00711908 0.00151357 0.00813129 0.0 0.0 -0.00813129 0.0 0.0 -0.00813129 0.093819 0.983413 -2.16943e-18 -0.0074072 0.0007413 0.0 0.0729542 0.956254 -0.0700168 -0.0177194 0.00413992 0.0936484 -0.0188632 0.00654975 0.0923824 0.00268192 -0.000916994 -0.00946496 0.00468746 0.00425788 0.000518641 0.00497886 0.00369794 0.000788388 0.…
2753.0 0.101467 0.950556 -0.114566 0.0 0.0 0.114566 0.0 0.0 0.114566 -0.109459 0.022038 0.124743 0.0 0.0 -0.124743 0.0 0.0 -0.124743 0.08396713 0.984345 -2.16943e-18 -0.113751 0.0101434 0.0 0.0852352 0.95237 -0.107079 -4.47247e-05 0.0175781 0.0995456 -0.0017705 0.0213811 0.0975204 0.00909389 -0.0028666 -0.0260761 0.0102233 0.012657 0.00351143 0.0118251 0.00963631 0.00461577 0.06806994000000001 0.…
2755.0 0.00740827 0.964344 -0.00830904 0.0 0.0 0.00830904 0.0 0.0 0.00830904 0.057202 -0.00530186 -0.0641807 0.0 0.0 0.0641807 0.0 0.0 0.0641807 -0.013202999999999993 0.987826 -2.16943e-18 0.0587486 0.00101763 0.0 0.106421 0.958007 0.0235203 -0.120038 -0.0700598 0.172857 -0.119543 -0.0710135 0.173516 -0.0421946 0.0154118 0.153993 -0.120283 0.00909173 -0.0379816 -0.120612 0.00971755 -0.0382146 0.0…
2756.0 0.0980871 0.95123 -0.110715 0.0 0.0 0.110715 0.0 0.0 0.110715 -0.135014 0.0266426 0.153748 0.0 0.0 -0.153748 0.0 0.0 -0.153748 0.08045518 0.984652 -2.16943e-18 -0.140248 0.011962 0.0 0.103557 0.946666 -0.157601 0.0265114 0.0295666 0.111576 0.0264346 0.0297383 0.11148 0.0283223 0.00106047 0.0595389 -0.0772068 -0.0401265 0.0591611 -0.0904948 -0.014435 0.0453848 0.0922087 0.9839 -2.16943e-18 …
2759.0 0.128028 0.944788 -0.144932 0.0 0.0 0.144932 0.0 0.0 0.144932 -0.0418387 0.00975415 0.0479962 0.0 0.0 -0.0479962 0.0 0.0 -0.0479962 0.11161599999999999 0.981456 -2.16943e-18 -0.0436282 0.00522982 0.0 0.0993277 0.948146 -0.14416 0.015314 0.0340027 0.104895 0.0154347 0.0337177 0.105059 0.0113529 -0.0047343 -0.0447054 0.0260141 0.0150563 0.00363436 0.0259727 0.015136 0.00359612 0.0861553 0.98…
2763.0 -0.013736 0.966052 0.015391 0.0 0.0 -0.015391 0.0 0.0 -0.015391 0.0040836 -0.000281078 -0.00457304 0.0 0.0 0.00457304 0.0 0.0 0.00457304 -0.03489099999999999 0.987194 -2.16943e-18 0.0041831 0.000171687 0.0 0.0843399 0.953102 -0.100423 -0.00274842 0.0134497 0.0995032 -0.00620961 0.0222577 0.0944272 0.00869671 -0.00282006 -0.0262836 0.0125487 0.00962234 0.00422723 0.0119052 0.0108722 0.00350…
2768.0 0.109407 0.94892 -0.123623 0.0 0.0 0.123623 0.0 0.0 0.123623 -0.147373 0.0310628 0.168264 0.0 0.0 -0.168264 0.0 0.0 -0.168264 0.0922229 0.983572 -2.16943e-18 -0.153307 0.0150715 0.0 0.0773987 0.958516 -0.0308188 -0.0461229 -0.0317397 0.118734 -0.0445768 -0.0344265 0.119873 0.00509202 -0.00628037 -0.096475 0.0215404 0.146569 -0.071636 0.0302384 0.129861 -0.0636161 0.0500993 0.9847 -2.16943e…
2771.0 0.0866705 0.953406 -0.0977308 0.0 0.0 0.0977308 0.0 0.0 0.0977308 0.0400719 -0.00736823 -0.0455193 0.0 0.0 0.0455193 0.0 0.0 0.0455193 0.06860477000000001 0.985585 -2.16943e-18 0.0415647 -0.00300209 0.0 0.0956576 0.948792 -0.140276 0.0148248 0.0344339 0.101067 0.0171123 0.029063 0.104151 0.0135943 -0.00323912 -0.0223537 0.00362115 0.0070397 0.0117051 0.00351099 0.00725328 0.0116002 0.08234…
2772.0 0.141226 0.941605 -0.1601 0.0 0.0 0.1601 0.0 0.0 0.1601 -0.123373 0.030743 0.142049 0.0 0.0 -0.142049 0.0 0.0 -0.142049 0.1253907 0.979699 -2.16943e-18 -0.128872 0.0174348 0.0 0.0972835 0.947013 -0.161354 0.0415776 0.0225767 0.10423 0.038997 0.0275869 0.10253 -0.0426694 -0.00146048 -0.0921393 0.172782 -0.0441324 -0.0314997 0.169751 -0.0383007 -0.0343239 0.0877469 0.984361 -2.16943e-18 -0.0…
2773.0 0.0139174 0.963717 -0.0156148 0.0 0.0 0.0156148 0.0 0.0 0.0156148 -0.0784626 0.00785098 0.088097 0.0 0.0 -0.088097 0.0 0.0 -0.088097 -0.006515099999999996 0.987918 -2.16943e-18 -0.0806489 -0.000807658 0.0 0.0649213 0.956948 -0.0713619 -0.0067879 0.00786168 0.0803541 -0.00598595 0.00606668 0.0813343 -0.00966209 -0.000173168 -0.0135745 0.0264042 -0.000155216 -0.0127601 0.0279279 -0.00309284 …
2774.0 0.0908971 0.952619 -0.102534 0.0 0.0 0.102534 0.0 0.0 0.102534 -0.0212247 0.00400819 0.0241316 0.0 0.0 -0.0241316 0.0 0.0 -0.0241316 0.0729899 0.985258 -2.16943e-18 -0.0220272 0.00169735 0.0 0.0794031 0.957298 -0.0451807 -0.0425226 -0.0138977 0.109198 -0.0370221 -0.024201 0.114804 -0.0837295 -0.00227066 -0.18028 0.192509 0.199047 -0.213097 0.0736143 0.426504 -0.314908 0.05374810000000001 0…
2775.0 0.0283924 0.96215 -0.0318811 0.0 0.0 0.0318811 0.0 0.0 0.0318811 0.139009 -0.0161969 -0.156353 0.0 0.0 0.156353 0.0 0.0 0.156353 0.008376500000000009 0.987946 -2.16943e-18 0.143138 -0.000894931 0.0 0.0796116 0.952392 -0.114704 0.0127374 0.0236755 0.0877088 0.0124973 0.0240444 0.0877616 -0.0413717 -0.0096477 -0.184026 0.214056 0.063005 -0.089198 0.216545 0.0584195 -0.0882015 0.064665 0.9859…
2777.0 0.0670694 0.956786 -0.0755086 0.0 0.0 0.0755086 0.0 0.0 0.0755086 0.0414479 -0.00667276 -0.0469023 0.0 0.0 0.0469023 0.0 0.0 0.0469023 0.048298600000000004 0.986825 -2.16943e-18 0.0428857 -0.0021409 0.0 0.105272 0.948479 -0.130192 -0.00230189 0.0246251 0.117921 -0.00244504 0.0249449 0.117744 -0.00449409 -0.00520897 -0.0774864 0.0724187 0.0304428 -0.0253795 0.0725546 0.0301822 -0.0252572 0.…
2782.0 0.152997 0.938587 -0.173677 0.0 0.0 0.173677 0.0 0.0 0.173677 -0.259047 0.0682997 0.299301 0.0 0.0 -0.299301 0.0 0.0 -0.299301 0.1376964 0.977949 -2.16943e-18 -0.271013 0.0404187 0.0 0.107524 0.957571 0.0133017 -0.108146 -0.0713293 0.176048 -0.106767 -0.0736111 0.177089 -0.0627054 0.00201694 -0.112079 0.196299 0.00301165 -0.0861471 0.194567 0.00649654 -0.0887409 0.06943608 0.979938 -2.1694…
2783.0 0.156012 0.937787 -0.177161 0.0 0.0 0.177161 0.0 0.0 0.177161 -0.267545 0.0715381 0.309405 0.0 0.0 -0.309405 0.0 0.0 -0.309405 0.1408504 0.977473 -2.16943e-18 -0.280015 0.0427591 0.0 0.0842177 0.953572 -0.0957574 -0.00605174 0.0144696 0.0973914 -0.0072307 0.0170735 0.0959663 0.00790761 -0.00256913 -0.0243585 0.0112558 0.0100307 0.00307211 0.0116217 0.00932774 0.00340819 0.06577914 0.985626…
2789.0 0.0609298 0.957752 -0.0685649 0.0 0.0 0.0685649 0.0 0.0 0.0685649 0.102582 -0.0157849 -0.115955 0.0 0.0 0.115955 0.0 0.0 0.115955 0.0419485 0.98712 -2.16943e-18 0.106059 -0.00455654 0.0 0.0603509 0.960048 -0.0314759 -0.0324431 -0.0161643 0.0901359 -0.0332686 -0.0147174 0.0894932 -0.000735164 0.00186118 0.0270108 -0.0141433 -0.0270254 0.0141577 -0.0166178 -0.0222825 0.0119624 0.0353754 0.98…
2790.0 0.0157504 0.963532 -0.0176731 0.0 0.0 0.0176731 0.0 0.0 0.0176731 0.218008 -0.0222673 -0.244829 0.0 0.0 0.244829 0.0 0.0 0.244829 -0.004630899999999993 0.987935 -2.16943e-18 0.224134 0.00178323 0.0 0.0996726 0.955811 -0.0314224 -0.0598761 -0.055976 0.157295 -0.0588391 -0.0576819 0.157982 -0.00229019 -0.00984301 -0.17878 0.116733 0.151686 -0.0894469 0.119415 0.146555 -0.0871056 0.0696668400…
2791.0 0.107305 0.949361 -0.121223 0.0 0.0 0.121223 0.0 0.0 0.121223 -0.114426 0.0238319 0.130582 0.0 0.0 -0.130582 0.0 0.0 -0.130582 0.0900363 0.983784 -2.16943e-18 -0.119002 0.0114107 0.0 0.0955271 0.94904 -0.137622 0.0139448 0.0312069 0.102523 0.0139067 0.0312958 0.102472 0.0142968 -0.0033767 -0.023018 0.00236166 0.00918735 0.0114688 0.00236607 0.00917885 0.0114731 0.08182913 0.984671 -2.16943…
2792.0 -0.0107562 0.965842 0.0120537 0.0 0.0 -0.0120537 0.0 0.0 -0.0120537 -0.0367053 0.00264956 0.0411143 0.0 0.0 -0.0411143 0.0 0.0 -0.0411143 -0.03183799999999999 0.987314 -2.16943e-18 -0.0376135 -0.00141805 0.0 0.110481 0.946691 -0.145881 0.00550433 0.0306343 0.119794 0.0048163 0.0322024 0.118914 -0.00339265 -0.00715532 -0.101454 0.0969184 0.0297132 -0.0251866 0.0975512 0.0284983 -0.0246046 0…
2799.0 0.0329311 0.961609 -0.0369877 0.0 0.0 0.0369877 0.0 0.0 0.0369877 0.167131 -0.0203392 -0.188098 0.0 0.0 0.188098 0.0 0.0 0.188098 0.013051300000000002 0.987905 -2.16943e-18 0.172193 -0.00195596 0.0 0.101002 0.94692 -0.158617 0.0289749 0.0341283 0.105565 0.0288263 0.0344787 0.105363 0.0052757 -0.00325815 -0.0367604 0.0371378 -0.0084011 0.00802224 0.0371 -0.00832867 0.00798803 0.0901835 0.98…
2800.0 0.0841936 0.953858 -0.0949179 0.0 0.0 0.0949179 0.0 0.0 0.0949179 0.00119877 -0.000216941 -0.00136104 0.0 0.0 0.00136104 0.0 0.0 0.00136104 0.06603598000000001 0.985767 -2.16943e-18 0.00124304 -8.62671e-05 0.0 0.0985394 0.945047 -0.187302 0.0656059 0.0270708 0.0965813 0.0651286 0.0278617 0.104382 -0.0424921 0.00317776 -0.0329029 0.263076 -0.34099 0.129192 0.139714 -0.101435 -0.00549301 0.0…
2801.0 0.0467904 0.959813 -0.0526011 0.0 0.0 0.0526011 0.0 0.0 0.0526011 0.0941956 -0.0129587 -0.106228 0.0 0.0 0.106228 0.0 0.0 0.106228 0.027342700000000005 0.987631 -2.16943e-18 0.0972161 -0.00262276 0.0 0.0675762 0.958006 -0.0524751 -0.0249394 -0.00447993 0.0919462 -0.0256294 -0.0030954 0.0912519 -0.00157612 0.000640451 0.00733103 -0.00525643 -0.00137145 -0.000702311 -0.00534186 -0.00120733 -…
2802.0 0.101577 0.950534 -0.114691 0.0 0.0 0.114691 0.0 0.0 0.114691 0.0800998 -0.0161373 -0.0912865 0.0 0.0 0.0912865 0.0 0.0 0.0912865 0.08408095 0.984335 -2.16943e-18 0.0832416 -0.0074333 0.0 0.105816 0.941953 -0.214021 0.0728103 0.0500304 0.100078 0.0723146 0.0528074 0.0989317 -0.0487849 -0.00709792 -0.185786 0.316973 -0.116552 -0.0090228 0.309361 -0.101046 -0.0224267 0.1036227 0.983085 -2.16…
2806.0 0.105483 0.949738 -0.119145 0.0 0.0 0.119145 0.0 0.0 0.119145 -0.142235 0.0293153 0.162247 0.0 0.0 -0.162247 0.0 0.0 -0.162247 0.0881416 0.983964 -2.16943e-18 -0.147888 0.0138703 0.0 0.0983689 0.94804 -0.146067 0.0184553 0.0322315 0.105432 0.0170566 0.0355332 0.103529 0.00573922 -0.00505969 -0.0586566 0.0498348 0.011046 -0.00222462 0.0501963 0.0103514 -0.00189106 0.0855843 0.984369 -2.1694…
2809.0 0.0906458 0.952666 -0.102248 0.0 0.0 0.102248 0.0 0.0 0.102248 -0.104019 0.0196128 0.118259 0.0 0.0 -0.118259 0.0 0.0 -0.118259 0.07272911 0.985278 -2.16943e-18 -0.107949 0.00828717 0.0 0.0622079 0.959328 -0.039655 -0.0301318 -0.00857985 0.0884188 -0.0304268 -0.00818642 0.0882812 -0.00165263 0.00039663 0.00386086 -0.00106352 -0.00208646 -0.000711425 -0.00116796 -0.00188526 -0.000807045 0.0…
2810.0 -0.0055186 0.965448 0.00618569 0.0 0.0 -0.00618569 0.0 0.0 -0.00618569 0.211277 -0.0164977 -0.236759 0.0 0.0 0.236759 0.0 0.0 0.236759 -0.026468999999999993 0.987501 -2.16943e-18 0.216644 0.00689477 0.0 0.0615441 0.960778 -0.0202052 -0.0392683 -0.0266219 0.0961481 -0.0385966 -0.0277972 0.0966516 0.00760756 0.00230298 0.0457176 -0.0327282 -0.0496179 0.0366262 -0.0344306 -0.0463489 0.0350624…
2811.0 0.0428197 0.96035 -0.0481247 0.0 0.0 0.0481247 0.0 0.0 0.0481247 0.0206808 -0.00275084 -0.0233083 0.0 0.0 0.0233083 0.0 0.0 0.0233083 0.023245800000000004 0.987732 -2.16943e-18 0.0213334 -0.000479991 0.0 0.0734888 0.956486 -0.0668662 -0.0186518 -0.000626532 0.0961798 -0.021089 0.00447937 0.0935278 0.000165544 0.000116961 0.00225267 -0.00510039 0.00474409 -0.00181016 -0.00647118 0.00738779 …
2814.0 0.0730673 0.955799 -0.0822996 0.0 0.0 0.0822996 0.0 0.0 0.0822996 -0.133755 0.0224664 0.151526 0.0 0.0 -0.151526 0.0 0.0 -0.151526 0.054506900000000004 0.986494 -2.16943e-18 -0.1385 0.00785728 0.0 0.0919472 0.950468 -0.123917 0.00640894 0.0257274 0.101832 0.00630576 0.0259633 0.101699 0.00740288 -0.00423797 -0.0454857 0.0297438 0.0189254 -0.00318277 0.0297974 0.0188227 -0.00313452 0.076558…
2816.0 0.0873593 0.953279 -0.0985132 0.0 0.0 0.0985132 0.0 0.0 0.0985132 -0.0191035 0.00352812 0.0217036 0.0 0.0 -0.0217036 0.0 0.0 -0.0217036 0.06931923000000001 0.985533 -2.16943e-18 -0.0198169 0.0014469 0.0 0.0888339 0.953623 -0.085562 -0.0172971 -0.000768549 0.113737 -0.0176741 2.7367e-05 0.113333 -0.0517104 -0.00517367 -0.153417 0.170553 0.109538 -0.127023 0.134838 0.178277 -0.161176 0.06803…
2817.0 0.0978212 0.951283 -0.110412 0.0 0.0 0.110412 0.0 0.0 0.110412 -0.0611296 0.0120436 0.0696075 0.0 0.0 -0.0696075 0.0 0.0 -0.0696075 0.08017907 0.984675 -2.16943e-18 -0.0634968 0.00539642 0.0 0.0683166 0.957641 -0.0566977 -0.0221847 -0.00299504 0.0919295 -0.0227976 -0.0017551 0.0913025 -0.00126404 0.000991382 0.0127699 -0.0116905 -0.00096993 -0.000108168 -0.0118025 -0.000754757 -0.000212684…
2818.0 0.089323 0.952914 -0.100745 0.0 0.0 0.100745 0.0 0.0 0.100745 0.00230493 -0.000431006 -0.00261973 0.0 0.0 0.00261973 0.0 0.0 0.00261973 0.07135651 0.985382 -2.16943e-18 0.0023916 -0.000179985 0.0 0.080016 0.954047 -0.0916108 -0.00608549 0.0105186 0.0966362 -0.00705781 0.0125273 0.0956856 0.0026476 -0.00130337 -0.0157359 0.0038724 0.0181529 -0.00269368 0.00660551 0.0129953 -0.000787279 0.06…
2822.0 0.107612 0.949297 -0.121574 0.0 0.0 0.121574 0.0 0.0 0.121574 -0.138148 0.028823 0.157664 0.0 0.0 -0.157664 0.0 0.0 -0.157664 0.0903557 0.983753 -2.16943e-18 -0.143678 0.0138276 0.0 0.097748 0.953958 -0.0640094 -0.0374811 -0.0268773 0.134932 -0.0364286 -0.028951 0.13691 0.0605761 0.0199656 0.416122 -0.43991 -0.15751 0.188962 -0.387054 -0.258691 0.234608 0.07269603000000001 0.983451 -2.1694…
2823.0 0.106108 0.949609 -0.119857 0.0 0.0 0.119857 0.0 0.0 0.119857 -0.06216 0.0128576 0.070916 0.0 0.0 -0.070916 0.0 0.0 -0.070916 0.0887909 0.983902 -2.16943e-18 -0.0646357 0.00610858 0.0 0.0958005 0.948633 -0.142287 0.0182255 0.031155 0.102958 0.0181237 0.0313933 0.102821 0.0160552 -0.00209514 -0.00306635 -0.0189501 0.00508314 0.0169334 -0.0189537 0.00509009 0.0169299 0.08283813000000001 0.98…
2828.0 0.00999992 0.9641 -0.0112173 0.0 0.0 0.0112173 0.0 0.0 0.0112173 0.189761 -0.0181451 -0.21297 0.0 0.0 0.21297 0.0 0.0 0.21297 -0.010540800000000003 0.987869 -2.16943e-18 0.194954 0.00280983 0.0 0.096107 0.949231 -0.135889 0.0132521 0.0301216 0.102567 0.0127579 0.0312772 0.101906 0.0142472 -0.00334324 -0.022773 0.00211325 0.00928771 0.0113716 0.00216114 0.00919533 0.0114163 0.08220399 0.984…
2832.0 0.0875919 0.953236 -0.0987775 0.0 0.0 0.0987775 0.0 0.0 0.0987775 -0.0186903 0.00345692 0.0212352 0.0 0.0 -0.0212352 0.0 0.0 -0.0212352 0.0695605 0.985516 -2.16943e-18 -0.0193888 0.0014208 0.0 0.101004 0.956236 -0.0208036 -0.0695995 -0.0627247 0.163095 -0.0692317 -0.0633273 0.163342 -0.031728 0.00362144 0.00543701 0.0742996 -0.079879 0.000658463 0.0735994 -0.0785199 -7.37444e-05 0.06915359…
2835.0 0.176704 0.931987 -0.201171 0.0 0.0 0.201171 0.0 0.0 0.201171 -0.15554 0.0456173 0.18109 0.0 0.0 -0.18109 0.0 0.0 -0.18109 0.1625374 0.973894 -2.16943e-18 -0.16324 0.0289535 0.0 0.065841 0.958534 -0.0474203 -0.0279018 -0.00420441 0.0895789 -0.0276474 -0.00484213 0.089934 7.60826e-05 -2.74906e-05 -0.000302694 0.00013123 0.000195589 -2.35695e-05 0.000157981 0.000145006 8.54411e-07 0.0423769 …
2838.0 -0.0491825 0.967786 0.0550423 0.0 0.0 -0.0550423 0.0 0.0 -0.0550423 0.263237 -0.00765476 -0.294216 0.0 0.0 0.294216 0.0 0.0 0.294216 -0.071122 0.984986 -2.16943e-18 0.268479 0.0217056 0.0 0.0849413 0.953202 -0.09939 -0.0031713 0.0132132 0.0992728 -0.0067994 0.0218046 0.0944366 0.00856066 -0.00278471 -0.0260611 0.0125575 0.00947095 0.00415201 0.0119507 0.0106507 0.00345988 0.066905440000000…
2840.0 0.0729812 0.955814 -0.082202 0.0 0.0 0.082202 0.0 0.0 0.082202 0.110384 -0.0185298 -0.125048 0.0 0.0 0.125048 0.0 0.0 0.125048 0.0544177 0.986499 -2.16943e-18 0.114298 -0.00647311 0.0 0.0878334 0.954435 -0.0756169 -0.0256935 -0.002827 0.114163 -0.024245 -0.00553649 0.115477 -0.0590043 -0.00537636 -0.168249 0.217901 0.06636 -0.115255 0.135713 0.224327 -0.191951 0.06559032000000001 0.984837 …
2843.0 0.166918 0.934796 -0.189796 0.0 0.0 0.189796 0.0 0.0 0.189796 -0.170871 0.0480097 0.198291 0.0 0.0 -0.198291 0.0 0.0 -0.198291 0.1522734 0.975655 -2.16943e-18 -0.179095 0.0296684 0.0 0.0747928 0.957914 -0.0397103 -0.0615052 0.0216055 0.086793 -0.0605374 0.0199369 0.0870958 -0.269953 -0.0318064 -0.796759 0.813657 0.714474 -0.727121 0.795175 0.74996 -0.744107 0.0475922 0.985038 -2.16943e-18 …
2844.0 0.0430547 0.960318 -0.0483895 0.0 0.0 0.0483895 0.0 0.0 0.0483895 0.120759 -0.0160953 -0.136107 0.0 0.0 0.136107 0.0 0.0 0.136107 0.023488100000000005 0.987727 -2.16943e-18 0.124573 -0.00283584 0.0 0.0991027 0.946951 -0.159852 0.0325441 0.0318464 0.105513 0.0318864 0.0333855 0.104631 0.00651328 -0.00167348 -0.0152345 0.02072 -0.0238033 0.0183134 0.0202844 -0.0229673 0.0179164 0.08871 0.984…
2845.0 0.0617847 0.95762 -0.0695313 0.0 0.0 0.0695313 0.0 0.0 0.0695313 -0.129516 0.0200575 0.146421 0.0 0.0 -0.146421 0.0 0.0 -0.146421 0.0428324 0.987082 -2.16943e-18 -0.13392 0.00588316 0.0 0.0698328 0.957223 -0.0611992 -0.0206608 0.000704791 0.0912075 -0.0194656 -0.00183627 0.0925311 -0.00088457 0.00143727 0.0194272 -0.016649 -0.0060636 0.00328525 -0.0176635 -0.00410819 0.00229813 0.047938800…
2848.0 -0.00389305 0.96532 0.00436395 0.0 0.0 -0.00436395 0.0 0.0 -0.00436395 0.0224092 -0.00179092 -0.0251156 0.0 0.0 0.0251156 0.0 0.0 0.0251156 -0.02480199999999999 0.987552 -2.16943e-18 0.022983 0.000689536 0.0 0.0927421 0.950223 -0.127091 0.0100817 0.0246996 0.102361 0.00785913 0.0298366 0.0994472 0.00762558 -0.0042049 -0.0447887 0.0296128 0.017203 -0.00202796 0.0305794 0.0153458 -0.00113693…
2849.0 0.00497215 0.964567 -0.00557604 0.0 0.0 0.00557604 0.0 0.0 0.00557604 0.136454 -0.0122714 -0.153063 0.0 0.0 0.153063 0.0 0.0 0.153063 -0.0157046 0.98778 -2.16943e-18 0.140101 0.00280981 0.0 0.0964484 0.948868 -0.138338 0.0128852 0.032475 0.103029 0.0135694 0.0308704 0.103949 0.0163447 -0.00345404 -0.0206122 -0.00269947 0.00917052 0.0141406 -0.00273892 0.00924699 0.0141036 0.08269881 0.9845…
2850.0 0.0779557 0.954964 -0.0878401 0.0 0.0 0.0878401 0.0 0.0 0.0878401 -0.143742 0.0249635 0.162994 0.0 0.0 -0.162994 0.0 0.0 -0.162994 0.05957030000000001 0.986193 -2.16943e-18 -0.148933 0.00927723 0.0 0.106437 0.947191 -0.144282 0.0118267 0.024583 0.114298 0.0109548 0.0260023 0.114335 -0.0579766 -0.00928001 -0.221506 0.256181 0.0969646 -0.126635 0.256157 0.0970276 -0.126796 0.0924281 0.983487…
2853.0 0.011755 0.963931 -0.0131872 0.0 0.0 0.0131872 0.0 0.0 0.0131872 0.18851 -0.0184003 -0.211607 0.0 0.0 0.211607 0.0 0.0 0.211607 -0.008737499999999995 0.987893 -2.16943e-18 0.193711 0.00241025 0.0 0.11099 0.946556 -0.147507 0.00654091 0.0318657 0.11915 0.00599552 0.0331089 0.118454 0.00382256 -0.00644208 -0.078619 0.0648848 0.0274807 -0.0137533 0.0653297 0.0266258 -0.0133399 0.0966828 0.983…
2854.0 0.0820178 0.954249 -0.0924481 0.0 0.0 0.0924481 0.0 0.0 0.0924481 0.0645151 -0.0115108 -0.0732153 0.0 0.0 0.0732153 0.0 0.0 0.0732153 0.06378020000000001 0.985921 -2.16943e-18 0.0668791 -0.00447546 0.0 0.0673918 0.957882 -0.053795 -0.0246803 -0.00388573 0.0922305 -0.0267257 0.00105972 0.0895125 0.000807617 -0.000254256 -0.00261683 0.00105091 0.00149852 9.02594e-05 0.000785446 0.00201018 -0…
2855.0 0.0123856 0.963869 -0.0138951 0.0 0.0 0.0138951 0.0 0.0 0.0138951 -0.0419965 0.00412925 0.0471452 0.0 0.0 -0.0471452 0.0 0.0 -0.0471452 -0.008089399999999997 0.987901 -2.16943e-18 -0.0431585 -0.000506441 0.0 0.0936567 0.954939 -0.0585006 -0.0408679 -0.0223733 0.131853 -0.0397491 -0.0247156 0.132975 -0.00994684 -0.00811546 -0.145562 0.0747631 0.180528 -0.110087 0.078934 0.172467 -0.105785 0…
2856.0 0.102775 0.950292 -0.116056 0.0 0.0 0.116056 0.0 0.0 0.116056 0.00357772 -0.000725871 -0.0040785 0.0 0.0 0.0040785 0.0 0.0 0.0040785 0.08532590000000001 0.984223 -2.16943e-18 0.00371862 -0.000337183 0.0 0.162813 0.926743 -0.2705 0.016427 0.137878 0.126166 0.0168851 0.13643 0.127197 0.1289 -0.0376053 -0.0890123 -0.171857 0.201664 0.0596942 -0.172049 0.202095 0.0591926 0.15886630000000002 0.…
2859.0 0.0521265 0.959062 -0.0586215 0.0 0.0 0.0586215 0.0 0.0 0.0586215 0.0842922 -0.0121138 -0.0951397 0.0 0.0 0.0951397 0.0 0.0 0.0951397 0.0328518 0.987466 -2.16943e-18 0.0870531 -0.00287314 0.0 0.077635 0.948588 -0.168444 0.0736407 0.0200983 0.0845855 0.0727256 0.0223756 0.0834014 -0.0375674 0.00757311 0.0276794 0.168799 -0.29267 0.0962592 0.167973 -0.29104 0.0953419 0.07261162 0.986089 -2.1…
2866.0 0.105178 0.949801 -0.118797 0.0 0.0 0.118797 0.0 0.0 0.118797 -0.117268 0.0241269 0.133758 0.0 0.0 -0.133758 0.0 0.0 -0.133758 0.0878244 0.983993 -2.16943e-18 -0.121924 0.0113924 0.0 0.0895926 0.951185 -0.117312 0.0028704 0.0238685 0.100625 0.00266245 0.0243423 0.100359 0.0109252 -0.00385668 -0.0359207 0.0179398 0.0137714 0.00420881 0.0180109 0.0136346 0.00427511 0.0734327 0.985128 -2.1694…
2868.0 0.15327 0.938515 -0.173992 0.0 0.0 0.173992 0.0 0.0 0.173992 -0.238374 0.0629293 0.275438 0.0 0.0 -0.275438 0.0 0.0 -0.275438 0.1379812 0.977906 -2.16943e-18 -0.249394 0.0372746 0.0 0.0846689 0.9558 -0.0630465 -0.0281877 -0.0129829 0.114272 -0.0279579 -0.0127703 0.112289 -0.0283039 -0.014524 -0.257693 0.180066 0.252379 -0.174777 0.169284 0.272059 -0.177632 0.0613153 0.985011 -2.16943e-18 0…
2874.0 0.100485 0.950754 -0.113446 0.0 0.0 0.113446 0.0 0.0 0.113446 -0.131376 0.0262975 0.149686 0.0 0.0 -0.149686 0.0 0.0 -0.149686 0.08294615 0.984436 -2.16943e-18 -0.13651 0.0120188 0.0 0.110177 0.945539 -0.161666 0.0199321 0.0361518 0.115636 0.0199156 0.0361842 0.115618 -0.0254755 -0.0100318 -0.174247 0.188973 0.0533398 -0.0680853 0.18908 0.0531333 -0.0679752 0.0983495 0.983228 -2.16943e-18 …
2875.0 0.196199 0.926027 -0.223947 0.0 0.0 0.223947 0.0 0.0 0.223947 -0.225247 0.0716712 0.26408 0.0 0.0 -0.26408 0.0 0.0 -0.26408 0.183025 0.970019 -2.16943e-18 -0.237027 0.0476327 0.0 0.0752463 0.956056 -0.0720726 -0.0169583 0.0056655 0.0934173 -0.0174278 0.00665814 0.0928942 0.00279568 -0.000949576 -0.0097423 0.00500275 0.00395461 0.000785807 0.00509742 0.0037729 0.000872173 0.0543050000000000…
2878.0 -0.0250044 0.966756 0.0280049 0.0 0.0 -0.0280049 0.0 0.0 -0.0280049 0.0546044 -0.00306699 -0.0611008 0.0 0.0 0.0611008 0.0 0.0 0.0611008 -0.046425999999999995 0.986647 -2.16943e-18 0.0558574 0.00299872 0.0 0.104353 0.9472 -0.148837 0.0138812 0.0346793 0.110328 0.0133906 0.0358229 0.109674 0.0117291 -0.00570603 -0.0551061 0.0310915 0.0256516 -0.00163603 0.0314745 0.024916 -0.00128071 0.0911…
2880.0 0.0682036 0.956602 -0.0767921 0.0 0.0 0.0767921 0.0 0.0 0.0767921 0.0823828 -0.0133714 -0.0932435 0.0 0.0 0.0932435 0.0 0.0 0.0932435 0.04947220000000001 0.986766 -2.16943e-18 0.0852528 -0.00436561 0.0 0.0865775 0.952173 -0.108592 -0.000876284 0.0206727 0.0988473 -0.000914567 0.0207585 0.0987998 0.0106912 -0.0031828 -0.0279245 0.0112148 0.0108637 0.00584614 0.0112249 0.0108445 0.00585484 0…
2887.0 0.0473446 0.959736 -0.0532262 0.0 0.0 0.0532262 0.0 0.0 0.0532262 0.0843957 -0.0116643 -0.0951841 0.0 0.0 0.0951841 0.0 0.0 0.0951841 0.0279147 0.987615 -2.16943e-18 0.087108 -0.00240454 0.0 0.0903983 0.951073 -0.118336 0.00331351 0.0243604 0.100714 0.00319532 0.02463 0.100563 0.0106081 -0.00394397 -0.0375027 0.0199258 0.013941 0.00363504 0.0199682 0.0138595 0.00367408 0.074352947 0.985104…
2889.0 0.20315 0.923784 -0.232107 0.0 0.0 0.232107 0.0 0.0 0.232107 -0.224122 0.0733325 0.263454 0.0 0.0 -0.263454 0.0 0.0 -0.263454 0.19034299999999998 0.968518 -2.16943e-18 -0.236069 0.0494477 0.0 0.102981 0.946226 -0.162005 0.0421692 0.00870478 0.115187 0.0504907 -0.00720781 0.12336 0.0927939 0.025485 0.490918 -0.664641 0.0539779 0.122028 -0.61667 -0.0383463 0.168032 0.09339170000000001 0.9836…
2892.0 0.0282471 0.962167 -0.0317178 0.0 0.0 0.0317178 0.0 0.0 0.0317178 -0.0642617 0.00747698 0.0722782 0.0 0.0 -0.0722782 0.0 0.0 -0.0722782 0.00822690000000001 0.987947 -2.16943e-18 -0.0661695 0.000402895 0.0 0.0789682 0.958617 -0.02437 -0.0482975 -0.0456469 0.127573 -0.0473195 -0.0474869 0.128584 0.00540828 -0.00366209 -0.0597272 0.0142922 0.0829295 -0.0326827 0.0122099 0.087097 -0.0356731 0.…
2894.0 -0.00811006 0.965647 0.00908939 0.0 0.0 -0.00908939 0.0 0.0 -0.00908939 0.0101014 -0.00075927 -0.0113172 0.0 0.0 0.0113172 0.0 0.0 0.0113172 -0.029126 0.987412 -2.16943e-18 0.0103547 0.000359642 0.0 0.0692097 0.958322 -0.0457587 -0.0305804 -0.0116307 0.0979951 -0.0305101 -0.0116278 0.0979556 -0.011604 -0.0016781 -0.0397721 0.0405322 0.0314701 -0.0322721 0.0302619 0.0511943 -0.0417264 0.045…
2896.0 0.0306749 0.961881 -0.0344489 0.0 0.0 0.0344489 0.0 0.0 0.0344489 0.0644804 -0.00768097 -0.0725476 0.0 0.0 0.0725476 0.0 0.0 0.0725476 0.010727200000000006 0.987928 -2.16943e-18 0.0664148 -0.000585786 0.0 0.0900544 0.952574 -0.0972892 -0.0108051 0.00637423 0.111198 -0.0115534 0.00836751 0.110101 -0.0413545 -0.0141636 -0.25679 0.240085 0.163388 -0.142372 0.217786 0.206445 -0.164865 0.070757…
2897.0 0.0538314 0.958815 -0.0605459 0.0 0.0 0.0605459 0.0 0.0 0.0605459 -0.0218604 0.00318455 0.0246804 0.0 0.0 -0.0246804 0.0 0.0 -0.0246804 0.0346127 0.987406 -2.16943e-18 -0.0225812 0.000788787 0.0 0.0781705 0.950294 -0.143562 0.0399286 0.0323596 0.0811211 0.0415069 0.0304563 0.0802128 -0.0387627 -0.00448922 -0.116518 0.20146 -0.0576209 -0.0260925 0.194191 -0.0443247 -0.0284136 0.0682604 0.98…
2898.0 0.0986737 0.951114 -0.111383 0.0 0.0 0.111383 0.0 0.0 0.111383 -0.0221207 0.00438047 0.0251934 0.0 0.0 -0.0251934 0.0 0.0 -0.0251934 0.08106461000000001 0.9846 -2.16943e-18 -0.0229798 0.00197546 0.0 0.0944996 0.949152 -0.13749 0.0152917 0.0303017 0.101946 0.0151024 0.0307505 0.101688 0.00999967 -0.00342467 -0.0305505 0.0158146 0.00886468 0.00587095 0.0158399 0.00881594 0.00589421 0.0809396…
2899.0 0.0918707 0.952434 -0.103641 0.0 0.0 0.103641 0.0 0.0 0.103641 0.00397578 -0.000755367 -0.00452124 0.0 0.0 0.00452124 0.0 0.0 0.00452124 0.07400045000000001 0.985179 -2.16943e-18 0.00412661 -0.00032258 0.0 0.0922838 0.958568 0.00101289 -0.0784898 -0.0711579 0.158696 -0.078521 -0.0711888 0.158723 -0.0106745 0.000926194 0.0175747 0.0571325 -0.121597 0.0468386 0.0557117 -0.118895 0.0457714 0.…
2905.0 0.116114 0.94748 -0.131287 0.0 0.0 0.131287 0.0 0.0 0.131287 -0.111778 0.0244565 0.127834 0.0 0.0 -0.127834 0.0 0.0 -0.127834 0.0992025 0.982858 -2.16943e-18 -0.11638 0.0123424 0.0 0.102451 0.948361 -0.136139 0.00802022 0.0225668 0.115604 0.00763544 0.0234253 0.115132 0.0397303 0.00337045 0.111791 -0.155998 -0.0227867 0.0669888 -0.156582 -0.0216639 0.0664424 0.0875898 0.983985 -2.16943e-18…
2909.0 0.0189952 0.963194 -0.0213178 0.0 0.0 0.0213178 0.0 0.0 0.0213178 0.0906607 -0.00959405 -0.101853 0.0 0.0 0.101853 0.0 0.0 0.101853 -0.0012941999999999954 0.987955 -2.16943e-18 0.0932455 0.000402006 0.0 0.0846092 0.952789 -0.103068 -0.00277858 0.0175441 0.0983541 -0.00368352 0.0195669 0.0972365 0.00934236 -0.00292144 -0.0267225 0.011763 0.010527 0.00443212 0.0120275 0.0100186 0.00467643 0.…
2914.0 0.10432 0.949977 -0.117818 0.0 0.0 0.117818 0.0 0.0 0.117818 -0.0439426 0.00899599 0.0501114 0.0 0.0 -0.0501114 0.0 0.0 -0.0501114 0.0869321 0.984076 -2.16943e-18 -0.0456822 0.00422336 0.0 0.098161 0.958251 0.00695456 -0.0981069 -0.0582765 0.156272 -0.0974657 -0.0594586 0.157035 -0.111139 -0.00356848 -0.353928 0.320682 0.380146 -0.342461 0.325746 0.370431 -0.33787 0.06199350000000001 0.981…
2917.0 0.0687692 0.95651 -0.0774323 0.0 0.0 0.0774323 0.0 0.0 0.0774323 -0.0769675 0.0125431 0.0871234 0.0 0.0 -0.0871234 0.0 0.0 -0.0871234 0.050057500000000005 0.986736 -2.16943e-18 -0.0796545 0.00413006 0.0 0.10664 0.943568 -0.192098 0.0532668 0.0407307 0.108153 0.0529349 0.0415315 0.107685 -0.0471837 -0.0062463 -0.164312 0.248632 -0.0314351 -0.0529031 0.248609 -0.0313889 -0.0529262 0.1005916 …
2927.0 0.0371812 0.961082 -0.0417724 0.0 0.0 0.0417724 0.0 0.0 0.0417724 0.125075 -0.0158289 -0.14085 0.0 0.0 0.14085 0.0 0.0 0.14085 0.017431300000000004 0.987845 -2.16943e-18 0.128932 -0.00208157 0.0 0.104334 0.945058 -0.176774 0.0423206 0.0359654 0.108542 0.0413564 0.0382553 0.107216 -0.0440915 -0.00718234 -0.167787 0.231953 0.000795656 -0.0649804 0.232577 -0.000397776 -0.0644133 0.0960356 0.9…
2931.0 0.101263 0.950598 -0.114333 0.0 0.0 0.114333 0.0 0.0 0.114333 -0.128734 0.0258875 0.146702 0.0 0.0 -0.146702 0.0 0.0 -0.146702 0.083755 0.984364 -2.16943e-18 -0.133778 0.0118979 0.0 0.101059 0.950198 -0.112409 -0.00850817 0.0094501 0.118766 -0.00915906 0.0107533 0.118201 -0.0516758 -0.0102736 -0.225366 0.227657 0.14589 -0.141568 0.202514 0.194381 -0.166543 0.08267886 0.983901 -2.16943e-18 …
2934.0 0.0368732 0.96112 -0.0414256 0.0 0.0 0.0414256 0.0 0.0 0.0414256 -0.100675 0.0127055 0.113368 0.0 0.0 -0.113368 0.0 0.0 -0.113368 0.0171139 0.98785 -2.16943e-18 -0.103775 0.00163943 0.0 0.0709363 0.955518 -0.0830012 -0.00544959 0.0136038 0.0845225 -0.000127169 0.00297607 0.0879399 0.00725196 0.00651336 0.0938704 -0.0721081 -0.0721845 0.0527023 -0.0836514 -0.0503645 0.0442322 0.0523314 0.98…
[truncated: 2,337 more rows]
