# Supplementary material for: Characterization of Human Balance through a Reinforcement Learning-based Muscle Controller
Source: PLoS One. 2025 Apr 1;20(4):e0320211. doi: 10.1371/journal.pone.0320211 (PMC11960994; doi:10.1371/journal.pone.0320211)
Supplement: S1 File — Data for the COM states and trajectories, as well as muscle activations, presented in the figures. (ZIP) [file pone.0320211.s001.zip › FigureData/fig7a_COM_State_Trajectories_point_cloud.xyz]

0.1353781 -0.288326 0
0.1253312 -0.306785 0
0.11601130000000001 -0.264594 0
0.10808000000000001 -0.21535 0
0.1015932 -0.177243 0
0.09604080000000001 -0.16013 0
0.09086280000000001 -0.151289 0
0.0859343 -0.144716 0
0.08121323 -0.139282 0
0.07664762 -0.135119 0
0.07219474000000001 -0.132179 0
0.06786012 -0.127988 0
0.0636838 -0.122651 0
0.059746 -0.114417 0
0.0560932 -0.104196 0
0.052809 -0.0927634 0
0.0498315 -0.0858041 0
0.0468237 -0.0935261 0
0.0434497 -0.110194 0
0.039324700000000004 -0.136036 0
0.0343006 -0.162904 0
0.028362700000000005 -0.190482 0
0.021861200000000004 -0.196432 0
0.015596700000000005 -0.176884 0
0.010253100000000001 -0.143584 0
0.006219100000000005 -0.101632 0
0.003199500000000008 -0.0787657 0
0.0009515000000000079 -0.0582169 0
-0.0007389000000000007 -0.0440801 0
-0.0019486999999999977 -0.0273806 0
-0.0024996999999999936 -0.00675726 0
-0.0024493999999999905 0.0104571 0
-0.0017592999999999914 0.0280157 0
-0.000663899999999995 0.0372757 0
0.0007005000000000067 0.0427374 0
0.0021465999999999985 0.0441153 0
0.003617300000000004 0.0440059 0
0.005060300000000004 0.0423975 0
0.0064992999999999995 0.0439441 0
0.0079645 0.0439178 0
0.009433499999999997 0.0438939 0
0.010883900000000002 0.0430543 0
0.012251200000000004 0.0386424 0
0.013382700000000004 0.0289323 0
0.014068900000000002 0.0126415 0
0.014226600000000006 -0.00155654 0
0.014089400000000002 -0.00337941 0
0.014227500000000004 0.0132303 0
0.015176600000000005 0.0440829 0
0.017193800000000002 0.073861 0
0.019952500000000005 0.0886041 0
0.022929700000000004 0.0879906 0
0.025680500000000002 0.0769464 0
0.0280392 0.0652131 0
0.0299993 0.0529008 0
0.031534200000000005 0.039945 0
0.032666400000000005 0.0290888 0
0.033489500000000005 0.0207761 0
0.0340342 0.0122632 0
0.0342937 0.00388886 0
0.034297600000000004 -0.00321284 0
0.034076100000000005 -0.00958834 0
0.033661100000000006 -0.0148297 0
0.033106000000000003 -0.0181044 0
0.032455700000000004 -0.0207977 0
0.0317372 -0.0218873 0
0.031122700000000003 -0.0157101 0
0.030701000000000006 -0.010672 0
0.030405800000000004 -0.00769086 0
0.030154800000000002 -0.00664819 0
0.030016300000000003 0.000571958 0
0.030057900000000005 0.00217006 0
0.030233500000000003 0.00879017 0
0.030658000000000005 0.0160825 0
0.0313249 0.0238333 0
0.0322659 0.0318907 0
0.0334592 0.0394384 0
0.0349174 0.0475507 0
0.0366326 0.0547972 0
0.038567000000000004 0.0607246 0
0.040674400000000006 0.0652735 0
0.0429155 0.0687856 0
0.045258400000000004 0.0714833 0
0.04767060000000001 0.073022 0
0.0501221 0.073854 0
0.0525839 0.0738021 0
0.0550364 0.0732719 0
0.0574553 0.0717182 0
0.059800200000000005 0.0689468 0
0.0620167 0.064355 0
0.0641512 0.0660519 0
0.06642971 0.069133 0
0.06870163 0.0696437 0
0.07106056000000001 0.071661 0
0.07344544 0.0713908 0
0.075809293 0.0705543 0
0.07807666 0.0654567 0
0.08016323 0.0603297 0
0.08209297 0.0556062 0
0.08385195000000001 0.050018 0
0.0853978 0.0429978 0
0.08671290000000001 0.0362994 0
0.08781800000000001 0.0304348 0
0.0887151 0.0233908 0
0.089351 0.0151256 0
0.08973160000000001 0.00777968 0
0.0898433 -0.000467724 0
0.0897067 -0.0073229 0
0.0893708 -0.012587 0
0.0888554 -0.0178294 0
0.0881929 -0.0215933 0
0.0874362 -0.0233967 0
0.08664290000000001 -0.0239458 0
0.0858511 -0.0232855 0
0.08511648000000001 -0.0205799 0
0.08450604 -0.0160133 0
0.08397569 -0.0165112 0
0.08329948000000001 -0.023293 0
0.08248965 -0.0232423 0
0.08170869 -0.0224575 0
0.08105465 -0.0175239 0
0.08052770000000001 -0.0138168 0
0.08018443 -0.00694783 0
0.08007028000000001 -0.00039428 0
0.08016573 0.00586479 0
0.08047243 0.0122479 0
0.08098878000000001 0.018443 0
0.08168285 0.0219424 0
0.08247692000000001 0.0256099 0
0.08336486 0.0271568 0
0.08425992 0.0268485 0
0.08516674 0.027446 0
0.0860361 0.0245759 0
0.0867945 0.021106 0
0.0874317 0.0172951 0
0.087933 0.0130017 0
0.08829390000000001 0.00893337 0
0.08851790000000001 0.00456113 0
0.08858100000000001 -0.000669755 0
0.08846910000000001 -0.00599446 0
0.088159 -0.0123354 0
0.08764 -0.0188917 0
0.08691170000000001 -0.0247214 0
0.0859953 -0.0298318 0
0.08494021 -0.0335821 0
0.0837415 -0.0377902 0
0.08243103 -0.0408448 0
0.08102697 -0.0429927 0
0.07958458 -0.0432847 0
0.07814891 -0.0426209 0
0.07676402 -0.040301 0
0.07550082100000001 -0.0353447 0
0.074383899 -0.0319354 0
0.07324389 -0.0360418 0
0.07192351 -0.0428408 0
0.07041017000000001 -0.0457929 0
0.06891789000000001 -0.0436432 0
0.0675462 -0.0385765 0
0.0664062 -0.030785 0
0.06548846 -0.0244232 0
0.06481490000000001 -0.0162381 0
0.0644232 -0.00775068 0
0.06430430000000001 0.00019081 0
0.0644502 0.0082739 0
0.0648766 0.0169353 0
0.06559361 0.0255869 0
0.06657953 0.0328674 0
0.06777632 0.0384209 0
0.06910988 0.0409898 0
0.07047637 0.0407048 0
0.07179007 0.0378693 0
0.07295918 0.0323097 0
0.07392705000000001 0.0261272 0
0.07470222800000001 0.0208263 0
0.075320248 0.0167503 0
0.07581104100000001 0.0126607 0
0.076139366 0.00715263 0
0.07628546 0.00196655 0
0.07626353 -0.00300196 0
0.07607707 -0.0079698 0
0.075728739 -0.0126969 0
0.0752272088 -0.0170368 0
0.074603683 -0.0200971 0
0.07388616 -0.0228585 0
0.07307943 -0.0252224 0
0.07221582 -0.0264217 0
0.07132388 -0.0267763 0
0.07045012 -0.025509 0
0.06962255 -0.0238896 0
0.06899515 -0.0131161 0
0.06868007000000001 -0.00609363 0
0.06852629 -0.00344679 0
0.06833412 -0.00763524 0
0.06799519 -0.0121397 0
0.06755978 -0.0136794 0
0.06709071 -0.0141322 0
0.0666574 -0.0115827 0
0.06633496 -0.00800053 0
0.06613117 -0.00424617 0
0.06606957000000001 0.000436305 0
0.06617093 0.00539673 0
0.06643739 0.0103669 0
0.06686727 0.0151363 0
0.06743345 0.0183654 0
0.06807071 0.0198724 0
0.06875053 0.0206946 0
0.06942895 0.0198494 0
0.07004996000000001 0.0173454 0
0.07056564 0.0136976 0
0.0709414 0.00901155 0
0.07116054000000001 0.00445221 0
0.07123103 2.1461e-05 0
0.07115606000000001 -0.00426137 0
0.07094542000000001 -0.00808767 0
0.07062584000000001 -0.0110485 0
0.07019299 -0.0147077 0
0.06965983 -0.0170369 0
0.06905607 -0.0191043 0
0.06838271 -0.0211429 0
0.06765373000000001 -0.0224213 0
0.06689024 -0.0234589 0
0.06609067 -0.0243338 0
0.0652795 -0.0241759 0
0.064483 -0.0233142 0
0.06373670000000001 -0.0214251 0
0.0630719 -0.0184591 0
0.0625184 -0.0153134 0
0.062008900000000006 -0.015321 0
0.0614523 -0.0179848 0
0.060717600000000004 -0.0258542 0
0.0597388 -0.032105 0
0.05859 -0.0363024 0
0.0573364 -0.0383371 0
0.056047700000000006 -0.0387003 0
0.054775500000000005 -0.037487 0
0.0535466 -0.0368319 0
0.052255800000000005 -0.0399916 0
0.0508991 -0.0411457 0
0.049519600000000004 -0.0414854 0
0.048152600000000004 -0.0403261 0
0.046845 -0.0381295 0
0.045619400000000004 -0.035477 0
0.0444898 -0.0325154 0
0.0434519 -0.029899 0
0.042491100000000004 -0.0279889 0
0.0415741 -0.027281 0
0.040672400000000004 -0.0268607 0
0.039787300000000005 -0.0262402 0
0.038926 -0.025513 0
0.038087600000000006 -0.0248373 0
0.0372673 -0.0244168 0
0.0364564 -0.0242817 0
0.035645500000000004 -0.0244182 0
0.0348342 -0.0240916 0
0.034053900000000005 -0.0226135 0
0.0333465 -0.0198546 0
0.032745500000000004 -0.0163581 0
0.032270700000000006 -0.0122864 0
0.0319395 -0.00778143 0
0.031758800000000004 -0.00325443 0
0.0317314 0.0013052 0
0.031853000000000006 0.00572961 0
0.0321182 0.00981521 0
0.0325068 0.0132593 0
0.033005900000000005 0.0164728 0
0.033604600000000005 0.0192268 0
0.0342879 0.0215782 0
0.0350444 0.0236365 0
0.035864400000000005 0.0254606 0
0.0367448 0.0272341 0
0.0376799 0.0287872 0
0.038670100000000006 0.0306039 0
0.039726300000000006 0.0326836 0
0.040852200000000005 0.0347677 0
0.042050000000000004 0.0370576 0
0.0433308 0.0396852 0
0.0447018 0.0424033 0
0.0461617 0.0450779 0
0.0477136 0.0479723 0
0.04936650000000001 0.0510144 0
0.0511049 0.0522761 0
0.0527767 0.0482799 0
0.05429830000000001 0.0446053 0
0.0558548 0.047596 0
0.05741260000000001 0.0456084 0
0.05889180000000001 0.0432385 0
0.0602436 0.0375184 0
0.0613671 0.0302005 0
0.0622634 0.0241799 0
0.0629774 0.0189866 0
0.0635168 0.0135606 0
0.0638655 0.00766065 0
0.0640318 0.00244979 0
0.0640103 -0.00344944 0
0.06379900000000001 -0.0088624 0
0.0634319 -0.0128742 0
0.06293320000000001 -0.0169159 0
0.062306700000000007 -0.0202778 0
0.061599400000000006 -0.0219893 0
0.0608404 -0.0233398 0
0.0600559 -0.0233354 0
-0.022050799999999995 0.114717 0
-0.0187127 0.0889054 0
-0.0161119 0.0682009 0
-0.014190599999999998 0.0487804 0
-0.012809199999999993 0.0354024 0
-0.011828900000000003 0.0241523 0
-0.011211299999999993 0.0134906 0
-0.010930099999999998 0.0042612 0
-0.01086709999999999 0.000294401 0
-0.010918999999999998 -0.00343147 0
-0.010996199999999998 -0.000335414 0
-0.010988200000000004 0.00172167 0
-0.010839699999999994 0.00801621 0
-0.010437799999999997 0.0169249 0
-0.009677199999999997 0.0274209 0
-0.008578599999999992 0.0380897 0
-0.0071360000000000035 0.0475276 0
-0.005429299999999998 0.054147 0
-0.0035358999999999946 0.0593981 0
-0.0014817000000000025 0.0634361 0
0.0006855000000000055 0.0664946 0
0.0029668000000000055 0.0703312 0
0.005375400000000002 0.073447 0
0.007853600000000002 0.0751252 0
0.010359800000000002 0.0747397 0
0.012793500000000006 0.070899 0
0.015024500000000003 0.0626948 0
0.0168921 0.049136 0
0.0182215 0.0313534 0
0.019031400000000004 0.0198731 0
0.019701300000000005 0.0239793 0
0.020863400000000004 0.046533 0
0.022910700000000006 0.0752437 0
0.025838600000000003 0.0974317 0
0.029131000000000004 0.0994636 0
0.0324431 0.0977957 0
0.0355221 0.0868038 0
0.0381977 0.0742733 0
0.040444900000000006 0.0612295 0
0.042287000000000005 0.050302 0
0.0438168 0.0419737 0
0.0450626 0.033132 0
0.046019000000000004 0.0246934 0
0.0466907 0.0159794 0
0.0470675 0.00709752 0
0.0471732 -0.000180932 0
0.0470638 -0.00585359 0
0.0467982 -0.00959823 0
0.0464475 -0.0110629 0
0.0461801 -0.00532461 0
0.046058 -0.00155302 0
0.0461487 0.00638327 0
0.0463307 0.00427082 0
0.0464282 0.00190934 0
0.0464144 -0.00193064 0
0.046381000000000006 0.000819625 0
0.046436500000000006 0.00105849 0
0.0465164 0.00442809 0
0.0467674 0.0101457 0
0.04718220000000001 0.014465 0
0.0477464 0.019152 0
0.0484579 0.0231785 0
0.0492913 0.0265663 0
0.050229300000000005 0.0294385 0
0.051250500000000004 0.0316758 0
0.0523455 0.0338496 0
0.0535035 0.035497 0
0.0547163 0.0371971 0
0.055980100000000005 0.0385247 0
0.0572887 0.0400827 0
0.0586613 0.0421649 0
0.060072600000000004 0.0421246 0
0.061554300000000006 0.0481187 0
0.06317640000000001 0.049015 0
0.0648634 0.0522108 0
0.06658270000000001 0.0501988 0
0.06818655 0.04625 0
0.06964334 0.0412153 0
0.07090984 0.0351862 0
0.07198154 0.0294737 0
0.07287005 0.0241874 0
0.07358385 0.0189071 0
0.07411761 0.0133253 0
0.074459144 0.00745879 0
0.07461666 0.00207607 0
0.07457277500000001 -0.00444108 0
0.07431958500000001 -0.0105282 0
0.07386418 -0.0163626 0
0.07323862 -0.0207664 0
0.07248856000000001 -0.0240053 0
0.07163739000000001 -0.0268008 0
0.07071678 -0.028105 0
0.0697793 -0.0278246 0
0.06888689 -0.0256319 0
0.06799962 -0.0266199 0
0.06716538 -0.0233985 0
0.06638701 -0.0234917 0
0.06558109000000001 -0.024497 0
0.0646747 -0.0294279 0
0.0636043 -0.034039 0
0.062437200000000005 -0.0350331 0
0.0613085 -0.032412 0
0.060303100000000005 -0.0279601 0
0.0594677 -0.0223146 0
0.058828200000000004 -0.016374 0
0.058385400000000004 -0.0104742 0
0.0581387 -0.00463422 0
0.058084500000000004 0.000999898 0
0.0582056 0.00592834 0
0.058484400000000006 0.0105921 0
0.058920700000000006 0.0153677 0
0.059517200000000006 0.0201987 0
0.0602738 0.0249126 0
0.0611722 0.0286394 0
0.062162 0.0296575 0
0.0630884 0.0263921 0
0.06392300000000001 0.0238292 0
0.0646394 0.0193168 0
0.06520426 0.0148918 0
0.06562301000000001 0.0104312 0
0.06588637 0.00560209 0
0.06599042000000001 0.000985577 0
0.06594743 -0.00330024 0
0.06576682 -0.00725728 0
0.06546676 -0.0105544 0
0.0650613 -0.0135682 0
0.0645752 -0.0154131 0
0.064031 -0.0171956 0
0.063428 -0.0188131 0
0.0627837 -0.0197312 0
0.062114800000000005 -0.0204309 0
0.0614228 -0.020945 0
0.0607286 -0.020575 0
0.0600576 -0.0195384 0
0.0594369 -0.0176216 0
0.05889660000000001 -0.014943 0
0.058437300000000005 -0.0130981 0
0.0579872 -0.013828 0
0.0574813 -0.0163125 0
0.056783 -0.0238236 0
0.055912 -0.0280009 0
0.0549003 -0.0323229 0
0.053773 -0.0346311 0
0.0526094 -0.0349173 0
0.051462400000000005 -0.0337391 0
0.050373600000000004 -0.0315491 0
0.049369800000000005 -0.0287257 0
0.048468300000000006 -0.0255054 0
0.0476757 -0.0222377 0
0.046989300000000005 -0.0191468 0
0.0463978 -0.0166133 0
0.0458732 -0.014976 0
0.0453944 -0.0138505 0
0.0449469 -0.0130554 0
0.0445228 -0.0124273 0
0.044118000000000004 -0.0118883 0
0.0437303 -0.0113988 0
0.0433583 -0.0109417 0
0.0430011 -0.0105069 0
0.0426582 -0.0100893 0
0.0423288 -0.00969002 0
0.042012400000000005 -0.00931046 0
0.0417084 -0.00895037 0
0.041416 -0.00860977 0
0.0411346 -0.00828971 0
0.0408634 -0.00799091 0
0.0406019 -0.00771363 0
0.040349300000000005 -0.00745737 0
0.0401048 -0.00722179 0
0.039867900000000005 -0.00700504 0
0.0396381 -0.00679634 0
0.0394153 -0.00658659 0
0.0391994 -0.00637735 0
0.038990500000000004 -0.00616875 0
0.038788600000000006 -0.0059583 0
0.038593800000000004 -0.00574147 0
0.0384065 -0.00551331 0
0.0382272 -0.00525489 0
0.038056900000000005 -0.00497976 0
0.037896000000000006 -0.00468586 0
0.0377455 -0.00436362 0
0.0376063 -0.00400537 0
0.0374798 -0.00360342 0
0.037367500000000005 -0.00315494 0
0.037271000000000006 -0.00266108 0
0.037191800000000004 -0.00211815 0
0.0371316 -0.0015195 0
0.0370925 -0.000860878 0
0.0370763 -0.000142487 0
0.037085 0.000629784 0
0.0371205 0.00146224 0
0.0371847 0.00235204 0
0.0372796 0.00329854 0
0.037407 0.00430214 0
0.037568700000000003 0.0053599 0
0.0377665 0.00646794 0
0.038003 0.00766636 0
0.0382802 0.00891551 0
0.0385997 0.0102004 0
0.0389621 0.011487 0
0.039364500000000004 0.0125799 0
0.039798 0.0133523 0
0.04025 0.0137012 0
0.0407044 0.0135093 0
0.041140800000000005 0.0126334 0
0.041538700000000005 0.0112799 0
0.041891500000000005 0.0100031 0
0.0422032 0.00876196 0
0.0424744 0.0076023 0
0.0427104 0.00665671 0
0.0429188 0.00604535 0
0.0431071 0.00525836 0
0.0432673 0.00442468 0
0.0434037 0.00379106 0
0.043516200000000005 0.00299978 0
0.0436044 0.00235321 0
0.043673300000000005 0.00180647 0
0.0437229 0.00118416 0
0.043750300000000006 0.000481893 0
0.0437531 -0.000285194 0
0.043729500000000004 -0.00110462 0
0.043678100000000004 -0.00194327 0
0.043599200000000005 -0.00275081 0
0.0434943 -0.00349949 0
0.0433657 -0.00417618 0
0.043215800000000006 -0.00478056 0
0.043046900000000006 -0.00531572 0
0.042861300000000005 -0.00578939 0
0.0426609 -0.0062073 0
0.042447500000000006 -0.00657524 0
0.042222600000000006 -0.00689201 0
0.0419881 -0.00716253 0
0.0417452 -0.00739397 0
0.0414952 -0.00759159 0
0.0412391 -0.00776002 0
0.040977900000000005 -0.00790027 0
0.0407124 -0.0080172 0
0.040443400000000004 -0.00811625 0
0.0401713 -0.00820022 0
0.0398967 -0.00827083 0
0.0396199 -0.00833036 0
0.0393413 -0.00837884 0
0.0390613 -0.00841823 0
0.0387805 -0.00842601 0
0.0385003 -0.00838508 0
0.038222200000000005 -0.00830184 0
0.037947600000000005 -0.0081772 0
0.037678100000000006 -0.00800459 0
0.0374152 -0.00777794 0
0.037160900000000004 -0.00749295 0
0.0369171 -0.00714334 0
0.0366864 -0.00671771 0
0.036471300000000005 -0.00620893 0
0.0362747 -0.00561784 0
0.036099400000000004 -0.00492978 0
0.0359488 -0.00414179 0
0.035826300000000005 -0.003247 0
0.035735600000000006 -0.00224536 0
0.0356799 -0.00116072 0
0.0356611 -2.96721e-05 0
0.0356811 0.00117024 0
0.0357441 0.00254315 0
0.0358544 0.00401114 0
0.0360158 0.00559407 0
0.036231400000000004 0.00725846 0
0.036503600000000004 0.00898003 0
0.0368348 0.0108019 0
0.037228800000000006 0.01275 0
0.037688000000000006 0.0147188 0
0.0382137 0.0167253 0
0.0388063 0.0187371 0
0.039466400000000006 0.0207781 0
0.040194400000000005 0.0227933 0
0.0409879 0.0247099 0
0.0418429 0.0264832 0
0.042753000000000006 0.02803 0
0.0437089 0.0292151 0
0.044694300000000006 0.029827 0
0.0456882 0.0297332 0
0.0466593 0.0286126 0
0.0476235 0.0311546 0
0.0486764 0.0313965 0
0.0496344 0.0268546 0
0.0504584 0.0225151 0
0.0511118 0.0170598 0
0.051590300000000006 0.0119221 0
0.05189440000000001 0.00660328 0
0.0520297 0.00184575 0
0.05201310000000001 -0.0025594 0
0.05186060000000001 -0.00627575 0
0.051601100000000004 -0.00908104 0
0.05125640000000001 -0.0113811 0
0.0508459 -0.0130446 0
0.0503914 -0.014097 0
0.0499106 -0.0146438 0
0.049419700000000004 -0.0148051 0
0.04893120000000001 -0.0143343 0
0.0484766 -0.0129588 0
0.048081700000000005 -0.0109177 0
0.047738300000000004 -0.0100219 0
0.047382400000000005 -0.0112266 0
-0.045269000000000004 0.125592 0
-0.04159 0.0979378 0
-0.03867999999999999 0.0775658 0
-0.036462999999999995 0.0569978 0
-0.034828 0.0424774 0
-0.033632999999999996 0.0300154 0
-0.03283799999999999 0.0184472 0
-0.032382999999999995 0.0098555 0
-0.032118999999999995 0.00658581 0
-0.031909999999999994 0.00649179 0
-0.03161699999999999 0.0114648 0
-0.031113000000000002 0.0204476 0
-0.030236 0.0321529 0
-0.028964000000000004 0.0423208 0
-0.027429999999999996 0.0486801 0
-0.025738999999999998 0.0520608 0
-0.023977299999999993 0.0533112 0
-0.022211999999999996 0.0524704 0
-0.020509600000000003 0.0496963 0
-0.01893199999999999 0.0452585 0
-0.017521899999999993 0.039707 0
-0.0162968 0.0346291 0
-0.015189899999999992 0.0329499 0
-0.014063699999999998 0.0345334 0
-0.0129919 0.0297838 0
-0.012150099999999997 0.0199595 0
-0.011779399999999995 0.00290676 0
-0.011943999999999996 -0.0115832 0
-0.012475899999999998 -0.0174745 0
-0.012911400000000003 -0.00692098 0
-0.012784400000000001 0.0150147 0
-0.011836600000000003 0.0404283 0
-0.010105000000000003 0.0609893 0
-0.007982699999999995 0.0644052 0
-0.005928900000000001 0.0582416 0
-0.004122299999999995 0.050506 0
-0.0025691999999999937 0.043147 0
-0.0012515000000000026 0.0363269 0
-0.0001497000000000026 0.0302878 0
0.0007805000000000034 0.0260582 0
0.0016009000000000023 0.0232941 0
0.0023501999999999967 0.0219923 0
0.003085299999999999 0.0222512 0
0.003851099999999996 0.0237151 0
0.0046862000000000015 0.02599 0
0.005596400000000001 0.0282943 0
0.006579100000000004 0.0305755 0
0.007644899999999996 0.0331026 0
0.0087869 0.0350891 0
0.00998940000000001 0.0370751 0
0.011270600000000006 0.0396826 0
0.012633699999999998 0.041895 0
0.014064900000000005 0.0437545 0
0.0155507 0.0452536 0
0.017082900000000005 0.0465999 0
0.018658400000000006 0.0477569 0
0.0202624 0.048535 0
0.021889500000000006 0.049057 0
0.023531100000000006 0.0494615 0
0.025191000000000005 0.0500676 0
0.026864900000000004 0.0502982 0
0.028543700000000005 0.0504193 0
0.030225600000000005 0.0504559 0
0.0319049 0.0503084 0
0.033580700000000005 0.0502042 0
0.035247400000000005 0.0497929 0
0.0369009 0.0494454 0
0.038543400000000005 0.0491617 0
0.0401812 0.0491916 0
0.041973800000000006 0.058616 0
0.044000700000000004 0.0629585 0
0.0462257 0.0701952 0
0.0486332 0.0734716 0
0.0511334 0.0766995 0
0.053725800000000004 0.078104 0
0.056298100000000004 0.0759819 0
0.0587676 0.0721852 0
0.0610875 0.0671459 0
0.06321890000000001 0.0611897 0
0.0651456 0.0546871 0
0.06683193 0.0468328 0
0.06827039 0.0401318 0
0.06951859 0.0352721 0
0.07059556 0.0293295 0
0.07144955 0.0221495 0
0.07206069 0.0149639 0
0.07244185 0.00817441 0
0.07258569000000001 0.000809749 0
0.07248834 -0.00656884 0
0.07212628 -0.0144673 0
0.07154402 -0.0200259 0
0.07078984 -0.0248051 0
0.06989739 -0.0282744 0
0.06892469 -0.0298867 0
0.06791796 -0.0301475 0
0.06694099 -0.028305 0
0.06604239 -0.0254665 0
0.06529335 -0.0161123 0
0.0648039 -0.0135699 0
0.0643753 -0.0123925 0
0.0638904 -0.0159442 0
0.0633886 -0.013851 0
0.0629982 -0.00922275 0
0.0628224 -0.00159694 0
0.062894 0.00550797 0
0.063212 0.0132898 0
0.06379 0.0207461 0
0.0645934 0.0270434 0
0.06559586 0.0327158 0
0.06677505 0.0376407 0
0.06810156 0.0415812 0
0.06954689 0.0448874 0
0.07108817 0.0474169 0
0.07271436 0.0502047 0
0.074451107 0.0536493 0
0.07624863 0.0536664 0
0.07801398 0.0524285 0
0.07974562 0.0518182 0
0.08141832 0.0485377 0
0.08297204 0.0449317 0
0.08439062 0.0403936 0
0.0856633 0.0362593 0
0.086797 0.0319457 0
0.0877682 0.0263466 0
0.0885334 0.01986 0
0.0890812 0.0131773 0
0.08938850000000001 0.00557979 0
0.0894388 -0.00233464 0
0.0892179 -0.0104087 0
0.0887481 -0.0173589 0
0.0880625 -0.0232076 0
0.08721430000000001 -0.0280447 0
0.08616460000000001 -0.034216 0
0.08494848 -0.038528 0
0.08360979 -0.0413325 0
0.08221236 -0.0422493 0
0.08080273 -0.0419645 0
0.07944163 -0.0404848 0
0.07814156 -0.0390168 0
0.07681841 -0.0406548 0
0.075375308 -0.0456087 0
0.07368629 -0.0539264 0
0.07178779 -0.0582026 0
0.06984836 -0.0577418 0
0.06795321 -0.0555373 0
0.06617341 -0.0514021 0
0.0645397 -0.0466607 0
0.06307700000000001 -0.0412396 0
0.0618256 -0.0337422 0
0.0608898 -0.0223109 0
0.0604094 -0.00672183 0
0.060455800000000004 0.00839124 0
0.0609523 0.0200776 0
0.0617056 0.0244624 0
0.06256310000000001 0.0264993 0
0.0634493 0.0264593 0
0.06430720000000001 0.0247811 0
0.06507 0.0208476 0
0.06567302 0.0154498 0
0.06608582 0.00955086 0
0.06630479 0.00412825 0
0.06636959 -0.000130725 0
0.06627914 -0.00507497 0
0.06603214 -0.00944166 0
0.06564612 -0.0134892 0
0.0651356 -0.0168003 0
0.0645332 -0.0191534 0
0.06385590000000001 -0.021403 0
0.0631083 -0.0232167 0
0.062316300000000005 -0.0241696 0
0.0615025 -0.0244856 0
0.0606842 -0.0244181 0
0.059894300000000004 -0.0229884 0
0.05915430000000001 -0.021229 0
0.0585136 -0.0175144 0
0.057943100000000004 -0.0169879 0
0.0573388 -0.0192528 0
0.056617100000000004 -0.023821 0
0.0557435 -0.0279025 0
0.0547892 -0.0290549 0
0.0538222 -0.028639 0
0.052897 -0.0268398 0
0.052049 -0.0239541 0
0.051319100000000006 -0.0199303 0
0.0507299 -0.0156474 0
0.0502827 -0.0113726 0
0.04998180000000001 -0.0068658 0
0.049833600000000006 -0.00229261 0
0.0498279 0.00168509 0
0.0499476 0.00527522 0
0.0501788 0.00837203 0
0.0505032 0.0108988 0
0.050902600000000006 0.0129295 0
0.051360300000000005 0.014401 0
0.0518532 0.0150564 0
0.05235190000000001 0.0148111 0
0.0528387 0.0144249 0
0.0532938 0.0120932 0
0.0535887 0.00633096 0
0.0538355 0.00926797 0
0.0541696 0.0107497 0
0.054555000000000006 0.0120981 0
0.054958900000000005 0.0119757 0
0.055341 0.0108318 0
0.0556725 0.00912941 0
0.0559486 0.00743627 0
0.0561657 0.00574745 0
0.05633250000000001 0.00433949 0
0.0564539 0.00306352 0
0.0565386 0.00213597 0
0.056600300000000006 0.00164834 0
0.056649700000000004 0.00133263 0
0.0566875 0.00098094 0
0.0567177 0.000873493 0
0.0567464 0.000849521 0
0.0567746 0.000851997 0
0.056802500000000006 0.000817599 0
0.0568277 0.000687474 0
0.0568463 0.000438981 0
0.0568558 0.000139679 0
0.056855100000000006 -0.000160477 0
0.0568447 -0.000439487 0
0.056826100000000004 -0.000650244 0
0.056802200000000004 -0.000762441 0
0.056776400000000005 -0.000761248 0
0.056752800000000006 -0.000643545 0
0.056735100000000004 -0.000411784 0
0.056726900000000004 -8.30256e-05 0
0.056731000000000004 0.000320776 0
0.056749400000000005 0.000767261 0
0.0567831 0.0012367 0
0.056832600000000004 0.0017128 0
0.0568978 0.00217339 0
0.0569779 0.00260686 0
0.0570719 0.00300652 0
0.05717850000000001 0.00337049 0
0.057296700000000006 0.00370104 0
0.0574254 0.00400526 0
0.0575639 0.00428785 0
0.0577116 0.00455532 0
0.0578679 0.0048132 0
0.058032700000000007 0.00505542 0
0.0582052 0.00528819 0
0.0583856 0.00552262 0
0.0585739 0.00576784 0
0.058770600000000006 0.00602267 0
0.0589759 0.00628295 0
0.059189900000000004 0.00654511 0
0.0594126 0.00680779 0
0.059644100000000005 0.00706812 0
0.059884200000000005 0.00732389 0
0.060132700000000004 0.00757449 0
0.0603895 0.00781987 0
0.060654400000000004 0.00805925 0
0.060927100000000005 0.00829344 0
0.061207500000000005 0.00852089 0
0.0614955 0.00874251 0
0.061790700000000004 0.00895879 0
0.062093 0.00917111 0
0.062402400000000004 0.00938114 0
0.0627187 0.00958914 0
0.0630419 0.00979064 0
0.0633717 0.00998509 0
0.06370780000000001 0.0101745 0
0.0640502 0.0103604 0
0.0643988 0.0105449 0
0.0647535 0.01073 0
0.0651145 0.0109172 0
0.06548168 0.0111076 0
0.06585532000000001 0.0113021 0
0.06623551 0.0115006 0
0.06662238000000001 0.0117032 0
0.06701609 0.0119102 0
0.06741677 0.0121208 0
0.06782452 0.0123348 0
0.06823947 0.0125532 0
0.06866191 0.0127845 0
0.06909229 0.013028 0
0.06953089 0.0132767 0
0.06997787 0.0135303 0
0.07043333 0.013784 0
0.07089712000000001 0.0140296 0
0.07136893 0.0142658 0
0.07184859 0.014501 0
0.07233573 0.0147102 0
0.0728289 0.0148608 0
0.07332598 0.0149472 0
0.07382481 0.0149696 0
0.07432327500000001 0.0149279 0
0.074819148 0.0148175 0
0.075310268 0.0146486 0
0.075794992 0.0144395 0
0.07627232 0.0142114 0
0.07674221 0.0139992 0
0.07720582000000001 0.013838 0
0.07766529 0.0137489 0
0.07812317 0.0137394 0
0.07858228 0.0138197 0
0.07904573000000001 0.0139946 0
0.07951663 0.0142599 0
0.07999774 0.0146 0
0.018956600000000004 0.138305 0
0.023058000000000002 0.112078 0
0.026414700000000006 0.0905474 0
0.0291123 0.0736346 0
0.031421500000000005 0.0656125 0
0.033464600000000004 0.0572664 0
0.0352224 0.0486146 0
0.036693500000000004 0.040045 0
0.037876200000000006 0.0313793 0
0.0387862 0.0239503 0
0.0395118 0.0203416 0
0.040177000000000004 0.0200286 0
0.0408559 0.020906 0
0.041593700000000004 0.0236173 0
0.0424444 0.0263328 0
0.0432314 0.0209095 0
0.043802400000000005 0.0145562 0
0.0442502 0.0128429 0
0.044697100000000003 0.0143524 0
0.045223700000000006 0.0171664 0
0.0458616 0.0211143 0
0.04664020000000001 0.0251902 0
0.047538000000000004 0.028455 0
0.0485408 0.0314753 0
0.04963480000000001 0.034001 0
0.0508112 0.0364118 0
0.0520634 0.038606 0
0.0533915 0.0410358 0
0.0548075 0.0438405 0
0.056318400000000005 0.0467021 0
0.057928900000000005 0.0498931 0
0.0596305 0.0517933 0
0.061347700000000005 0.0508828 0
0.0630018 0.0483537 0
0.06455280000000001 0.0447991 0
0.06596312 0.0400745 0
0.06720586 0.0348477 0
0.06827815000000001 0.0297477 0
0.06917212 0.0240986 0
0.06987606 0.0186438 0
0.07040143 0.0130939 0
0.07073446 0.0071506 0
0.0708699 0.00134302 0
0.07082245000000001 -0.00383496 0
0.07060688 -0.00884662 0
0.07023134 -0.0133498 0
0.06972027 -0.0169803 0
0.06910108000000001 -0.0199971 0
0.06838935 -0.0224026 0
0.06761465 -0.0240267 0
0.06679762 -0.0246942 0
0.06598634 -0.0237886 0
0.06522472 -0.0217873 0
0.0645453 -0.0189778 0
0.0639994 -0.0141919 0
0.0634982 -0.0106073 0
0.0633367 -0.00257051 0
0.0632796 -0.000509653 0
0.0632757 3.3586e-05 0
0.0633119 0.00221828 0
0.0634301 0.00477964 0
0.0636427 0.00799209 0
0.06397810000000001 0.011882 0
0.0644334 0.0152081 0
0.0650016 0.0187869 0
0.06569293000000001 0.0225191 0
0.066509 0.0263457 0
0.06746856 0.031223 0
0.06858195 0.0350416 0
0.06978453 0.0367485 0
0.07100466 0.0361986 0
0.07216574 0.0332902 0
0.07319981 0.0289428 0
0.0740746 0.0238323 0
0.074781191 0.0189139 0
0.075341801 0.0151546 0
0.07577264 0.010632 0
0.07603243900000001 0.00515522 0
0.076106437 -0.000379215 0
0.07600343400000001 -0.00545574 0
0.075736751 -0.0103721 0
0.07530315 -0.0153112 0
0.07472079400000001 -0.0192997 0
0.07401645 -0.0226889 0
0.0732106 -0.0254294 0
0.07232468 -0.0274997 0
0.07138665 -0.0286474 0
0.07042492 -0.0287932 0
0.06948732 -0.0272937 0
0.06861349 -0.0249756 0
0.06784707000000001 -0.0208598 0
0.06724829 -0.015994 0
0.06663012 -0.0229702 0
0.06598877 -0.0206058 0
0.06527465 -0.021916 0
0.06451520000000001 -0.0234695 0
0.06373820000000001 -0.022521 0
0.06305000000000001 -0.018799 0
0.062492400000000004 -0.0148168 0
0.062072600000000006 -0.0104932 0
0.0618087 -0.00549454 0
0.061716900000000005 -0.000302985 0
0.0617923 0.00454069 0
0.0620281 0.00944922 0
0.062433100000000005 0.0145866 0
0.0629909 0.0183909 0
0.0636385 0.0201925 0
0.0643261 0.0209556 0
0.06502240000000001 0.0206692 0
0.06568046 0.0187695 0
0.06625464 0.0156985 0
0.06670479 0.011472 0
0.06700687 0.00697279 0
0.0671678 0.00296077 0
0.06719329 -0.0012828 0
0.06707448 -0.00558706 0
0.06681969 -0.00938945 0
0.06645128 -0.0124187 0
0.06599534 -0.0147471 0
0.06547198 -0.0164586 0
0.0649004 -0.0177619 0
0.0642876 -0.0189093 0
0.0636434 -0.019615 0
0.0629798 -0.0202337 0
0.0623008 -0.0203349 0
0.0616366 -0.019389 0
0.061013300000000006 -0.0179119 0
0.0604613 -0.0150605 0
0.0600131 -0.0124431 0
0.0596025 -0.0123877 0
0.059153000000000004 -0.0144817 0
0.058603600000000006 -0.0180823 0
0.0579345 -0.021689 0
0.0571812 -0.0231806 0
0.056387400000000004 -0.0243026 0
0.0555711 -0.0243469 0
0.054769 -0.0237373 0
0.0539819 -0.0244153 0
0.053130800000000006 -0.0261087 0
0.0521982 -0.0299384 0
0.051134900000000004 -0.0333687 0
0.049988700000000004 -0.0350635 0
0.0488098 -0.0354787 0
0.047637700000000005 -0.0346804 0
0.046509800000000004 -0.0330159 0
0.045442300000000005 -0.031122 0
0.0444421 -0.0289516 0
0.0435108 -0.0271703 0
0.042633000000000004 -0.0256482 0
0.0417924 -0.0249954 0
0.040974100000000006 -0.0241261 0
0.040188400000000006 -0.0230492 0
0.039435000000000005 -0.0221293 0
0.038703100000000004 -0.0217797 0
0.0379709 -0.0221082 0
0.0372216 -0.022711 0
0.036466700000000005 -0.0225586 0
0.0357304 -0.0214349 0
0.0350523 -0.0192378 0
0.034463 -0.0161241 0
0.033992600000000005 -0.0122858 0
0.033654300000000005 -0.00819637 0
0.0334551 -0.00392851 0
0.033400400000000004 0.000425908 0
0.033488000000000004 0.00458188 0
0.033712700000000005 0.00862118 0
0.0340641 0.0122052 0
0.034530700000000004 0.0155812 0
0.035104500000000004 0.0186452 0
0.035775600000000005 0.0214263 0
0.0365358 0.0240244 0
0.0373802 0.0264956 0
0.038305200000000005 0.0288874 0
0.0393116 0.0313868 0
0.0404018 0.0339063 0
0.0415775 0.0365456 0
0.0428457 0.0394427 0
0.0442134 0.0424952 0
0.04568370000000001 0.0455944 0
0.047259300000000004 0.0488021 0
0.048945300000000004 0.052263 0
0.0507483 0.0556807 0
0.05264630000000001 0.0578837 0
0.0545871 0.0582417 0
0.0566315 0.0636675 0
0.0587462 0.0674597 0
0.0611101 0.0725292 0
0.0635151 0.0714585 0
0.06584479 0.0679224 0
0.06798841 0.0606781 0
0.06987015 0.0526029 0
0.07151488 0.0470554 0
0.07300852000000001 0.0426844 0
0.074327159 0.0364388 0
0.075415773 0.0291823 0
0.07626703 0.0219951 0
0.07685107000000001 0.0134421 0
0.07716228 0.00533586 0
0.07717597 -0.00393685 0
0.07691497 -0.0113203 0
0.07641965 -0.0177587 0
0.075753501 -0.0223351 0
0.074908478 -0.0277153 0
0.07393197 -0.0303968 0
0.07289668 -0.0313363 0
0.07185891 -0.0306601 0
0.07087724000000001 -0.0280426 0
0.07002917 -0.0226925 0
0.06930324 -0.0212436 0
0.06851998000000001 -0.0253186 0
0.06756486 -0.0305717 0
0.06650768 -0.0313884 0
0.06553407 -0.0256966 0
0.06474350000000001 -0.0209574 0
0.0641552 -0.0145275 0
0.063804 -0.00701748 0
0.0636884 -0.000433144 0
0.0637798 0.00558242 0
0.06406780000000001 0.0114127 0
0.06455570000000001 0.0176964 0
0.06525627 0.0240169 0
0.06617992 0.0313243 0
0.06741323 0.0436267 0
0.06902129 0.0520673 0
0.0708904 0.0595244 0
0.07293972 0.0624269 0
0.07499502300000001 0.0604572 0
0.07694237000000001 0.0563366 0
0.07871777 0.0503553 0
0.08028704 0.0443328 0
0.08167479 0.039375 0
0.08290541 0.0347434 0
0.08397852 0.0298102 0
0.08487143 0.0238672 0
0.0855592 0.0172787 0
0.0859922 0.00906257 0
0.0861577 0.00095063 0
0.0860267 -0.00829327 0
0.0856094 -0.0162354 0
0.08494585 -0.0230687 0
0.08408862 -0.0283133 0
0.08303936 -0.0340555 0
0.08182167 -0.0388932 0
0.0804589 -0.0423053 0
0.07901697 -0.0441638 0
0.07748324000000001 -0.0467663 0
0.07593517200000001 -0.0460733 0
0.074440041 -0.0429741 0
0.07310579 -0.0372176 0
0.07183798000000001 -0.0405084 0
0.07056657000000001 -0.0391062 0
0.06926458 -0.0386612 0
0.06798704 -0.037935 0
0.0667479 -0.0353305 0
0.06568481000000001 -0.0293205 0
0.0648018 -0.0236542 0
0.0641212 -0.0175839 0
0.0636308 -0.0121584 0
0.0633242 -0.00636082 0
0.063237 0.00112748 0
0.0634541 0.0121861 0
0.0641003 0.0258926 0
0.0651513 0.0358665 0
0.06644567 0.0408592 0
0.06780273 0.0399927 0
0.06908066 0.0366885 0
0.07021290000000001 0.0313715 0
0.07115724 0.0255996 0
0.07192844 0.0212793 0
0.0725633 0.0168183 0
0.07303004 0.0113361 0
0.07330648000000001 0.00558441 0
0.07340055000000001 0.000377681 0
0.07331809 -0.00510065 0
0.07305433 -0.010461 0
0.07261773 -0.0153663 0
0.07203620000000001 -0.0191654 0
0.07134429 -0.0221623 0
0.07056005 -0.0245425 0
0.06971793 -0.0259302 0
0.0688318 -0.02684 0
0.06795105 -0.0257811 0
0.0671091 -0.0244632 0
0.06635006 -0.0210217 0
0.06573338000000001 -0.0163578 0
0.06518600000000001 -0.0164914 0
0.0645684 -0.0205896 0
0.06376180000000001 -0.0268611 0
0.0628165 -0.0294535 0
0.0618094 -0.0301974 0
0.0608438 -0.0274977 0
0.060001900000000004 -0.023121 0
0.059314200000000004 -0.0183231 0
0.05879040000000001 -0.0133034 0
0.0584411 -0.00784349 0
0.058279000000000004 -0.00219156 0
0.058300000000000005 0.00313358 0
0.058496000000000006 0.00841295 0
0.058869200000000003 0.0136762 0
0.059405900000000005 0.0181634 0
0.060067300000000004 0.0211496 0
0.075949422 -0.00783792 0
0.07599916300000001 0.0119555 0
0.07663573 0.0245893 0
0.07758053000000001 0.0310511 0
0.07863718 0.0318489 0
0.07968935 0.0309825 0
0.08067315 0.0279074 0
0.08152611 0.0232663 0
0.08221408000000001 0.0183158 0
0.08274209 0.0136996 0
0.08312755000000001 0.00977112 0
0.08338892 0.00603793 0
0.08351692000000001 0.00179525 0
0.08349627 -0.00293044 0
0.08330762 -0.00811392 0
0.08295339 -0.0127771 0
0.08245935 -0.0165089 0
0.08186038 -0.0191326 0
0.08119008 -0.0209714 0
0.08046693 -0.0221303 0
0.07973059 -0.0218207 0
0.07902921 -0.020112 0
0.0783993 -0.0176182 0
0.07787225 -0.0139119 0
0.07750584 -0.00838358 0
0.07719879 -0.00989508 0
0.07679585 -0.0144522 0
0.076192334 -0.0211514 0
0.075408932 -0.0255184 0
0.074506165 -0.0279755 0
0.07357556 -0.0276074 0
0.07267896 -0.0260789 0
0.07184455000000001 -0.023847 0
0.07109788 -0.0210503 0
0.07044639 -0.0179626 0
0.06990567 -0.0146201 0
0.06947181000000001 -0.0117372 0
0.06911839 -0.00968251 0
0.06882554 -0.00803224 0
0.06857872000000001 -0.00691852 0
0.06835848 -0.00641344 0
0.06814765 -0.00625005 0
0.06794231 -0.00606118 0
0.06774612 -0.00567624 0
0.06756817 -0.00497315 0
0.06741923 -0.00397415 0
0.06730699 -0.00279851 0
0.06723553 -0.00154407 0
0.06720641000000001 -0.000263398 0
0.06721774 0.000871317 0
0.06726359 0.00181011 0
0.06733702 0.002536 0
0.06743049000000001 0.00303097 0
0.06753821 0.00340684 0
0.06765765 0.00374689 0
0.06778868 0.00410554 0
0.0679325 0.0045146 0
0.06809116 0.00499329 0
0.06826704 0.00554456 0
0.06846250000000001 0.00616393 0
0.06867944000000001 0.00682401 0
0.06891846 0.00748379 0
0.06917917 0.00812559 0
0.06946098 0.00874712 0
0.06976282 0.00932731 0
0.07008323 0.00986635 0
0.07042131 0.010391 0
0.07077666 0.0109041 0
0.07114897 0.0114095 0
0.07153804 0.011911 0
0.07194363000000001 0.0123985 0
0.07236506000000001 0.012862 0
0.07280151 0.013301 0
0.07325218 0.0137161 0
0.07371625 0.0141058 0
0.07419233 0.01443 0
0.074677731 0.0146688 0
0.0751696016 0.0148207 0
0.07566488 0.014876 0
0.076160215 0.0148286 0
0.07665239 0.0146934 0
0.07713875 0.0144895 0
0.07761756 0.0142491 0
0.07808821 0.0140048 0
0.07855104 0.0137832 0
0.07900724 0.0136095 0
0.0794588 0.0135051 0
0.07990833 0.0134829 0
0.08035863 0.0135478 0
0.08081269 0.0137033 0
0.08127345 0.0139452 0
0.08174365 0.0142588 0
0.0822253 0.0146296 0
0.08272044 0.0150677 0
0.08323127 0.0155666 0
0.08375938000000001 0.016103 0
0.08430605000000001 0.0166755 0
0.08487172 0.0172398 0
0.0854559 0.0177767 0
0.08605550000000001 0.0181566 0
0.0866639 0.0182985 0
0.0872731 0.0182081 0
0.0878748 0.0178439 0
0.08845890000000001 0.017176 0
0.0890157 0.0162172 0
0.0895357 0.0149988 0
0.0900113 0.0135771 0
0.090437 0.0120124 0
0.090808 0.0103183 0
0.09112210000000001 0.00862869 0
0.0913819 0.00707056 0
0.0915924 0.00571057 0
0.091769 0.00501644 0
0.0919322 0.00485765 0
0.0920962 0.00502712 0
0.0922729 0.0056439 0
0.0924812 0.00688881 0
0.0927341 0.00831144 0
0.0930465 0.0104259 0
0.09341830000000001 0.0118198 0
0.0938425 0.0136159 0
0.0943089 0.0140598 0
0.0948707 0.0207232 0
0.09550220000000001 0.0182833 0
0.0961166 0.0181765 0
0.0966794 0.015213 0
0.097122 0.0117955 0
0.0974774 0.00965238 0
0.0977506 0.00704543 0
0.0979494 0.00499001 0
0.0980702 0.00208097 0
0.0980704 -0.00187736 0
0.0979372 -0.00623094 0
0.0976351 -0.0116214 0
0.0971554 -0.0170097 0
0.0964923 -0.0223384 0
0.09568180000000001 -0.0260598 0
0.09475120000000001 -0.0294504 0
0.0937109 -0.0330064 0
0.09254000000000001 -0.0368454 0
0.09126770000000001 -0.0391592 0
0.0899383 -0.0403553 0
0.08858730000000001 -0.0405168 0
0.0872422 -0.0399118 0
0.0859589 -0.0368112 0
0.08480976 -0.0324857 0
0.08374858 -0.0314999 0
0.08261831 -0.0360359 0
0.08128642 -0.0425019 0
0.07983414 -0.0435136 0
0.07843872 -0.0398874 0
0.07720160000000001 -0.0344845 0
0.07616402700000001 -0.0278943 0
0.07536530400000001 -0.0203271 0
0.074819548 -0.0128126 0
0.07452106900000001 -0.00540646 0
0.074479827 0.00268883 0
0.074720281 0.011321 0
0.07524851810000001 0.0198463 0
0.076031522 0.0264664 0
0.0769821 0.0299867 0
0.07798815 0.0300082 0
0.07894666 0.0272844 0
0.07978152000000001 0.0229074 0
0.08045761 0.017858 0
0.0809836 0.0143058 0
0.08140005 0.0105966 0
0.08166483000000001 0.00457277 0
0.08167166000000001 -0.00316476 0
0.08146634 -0.00872959 0
0.08111437 -0.00815413 0
0.08082569 -0.010242 0
0.08041313 -0.0143936 0
0.07984554 -0.0194104 0
0.07913228 -0.0228931 0
0.07833083 -0.02492 0
0.07747674 -0.0262413 0
0.0765883 -0.026814 0
0.075705788 -0.0264969 0
0.074866204 -0.0242503 0
0.07410707 -0.0214484 0
0.07345288 -0.0176234 0
0.07296001 -0.012448 0
0.07253235000000001 -0.0133038 0
0.07201164 -0.0178054 0
0.07131006000000001 -0.0236567 0
0.07045929000000001 -0.0268783 0
0.06953456000000001 -0.0279798 0
0.06862302 -0.0265685 0
0.0677807 -0.0238481 0
0.06705561 -0.0196373 0
0.06647744 -0.0153465 0
0.06602294 -0.012182 0
0.0656703 -0.00900581 0
0.06542144 -0.00619409 0
0.0652528 -0.00400239 0
0.0651571 -0.00191672 0
0.0651169 -0.000705512 0
0.0650942 -0.000819144 0
0.0650537 -0.00161481 0
0.0649815 -0.00271301 0
0.0648683 -0.00399729 0
0.06471070000000001 -0.00533258 0
0.0645105 -0.00653266 0
0.06427920000000001 -0.00722157 0
0.0640346 -0.00734421 0
0.0637959 -0.0069147 0
0.06357840000000001 -0.00614085 0
0.06338740000000001 -0.00535217 0
0.0632243 -0.00445516 0
0.0630889 -0.00375307 0
0.06297370000000001 -0.00323172 0
0.06287100000000001 -0.00299006 0
0.0627731 -0.00287162 0
0.0626737 -0.00308473 0
0.0625608 -0.00365428 0
0.0624236 -0.00454344 0
0.062259100000000005 -0.00524776 0
0.0620761 -0.00565347 0
0.0618856 -0.00572273 0
0.0616982 -0.00548357 0
0.061523800000000003 -0.00495464 0
0.0613724 -0.00412779 0
0.061252600000000004 -0.00308263 0
0.061170100000000005 -0.0019098 0
0.0611275 -0.000707347 0
0.0611244 0.000454503 0
0.061158000000000004 0.00149542 0
0.061224100000000004 0.00241055 0
0.06131880000000001 0.00321863 0
0.061439 0.0039424 0
0.061582000000000005 0.00459582 0
0.0617457 0.00518811 0
0.0619282 0.00572908 0
0.0621279 0.00622561 0
0.0623436 0.00668534 0
0.062574 0.00711567 0
0.0628184 0.00752347 0
0.06307600000000001 0.00791439 0
0.0633464 0.00828837 0
0.0636289 0.00864077 0
0.0639228 0.00897392 0
0.0642276 0.00929267 0
0.06454270000000001 0.0096008 0
0.06486800000000001 0.00990151 0
0.06520324 0.0101975 0
0.06554828 0.0104904 0
0.06590303 0.0107805 0
0.06626742000000001 0.0110685 0
0.06664136000000001 0.0113545 0
0.06702485 0.011641 0
0.06741788 0.0119277 0
0.06782048 0.0122151 0
0.06823271 0.012505 0
0.06865457 0.0127919 0
0.06908594 0.0130756 0
0.06952671 0.013356 0
0.06997677000000001 0.0136333 0
0.07043592 0.0139001 0
0.07090374 0.0141546 0
0.07137993000000001 0.0144036 0
0.07186421 0.014637 0
0.07235545 0.0148158 0
0.07285141 0.0149243 0
0.0733498 0.0149645 0
0.07384835000000001 0.0149382 0
0.074344874 0.0148466 0
0.074837332 0.0147004 0
0.075324237 0.01452 0
0.075804885 0.0143292 0
0.07627933 0.0141522 0
0.07674847 0.0140124 0
0.07721387 0.0139274 0
0.07767751 0.0139053 0
0.07814165 0.013954 0
0.07860866 0.0140727 0
0.07908081 0.0142592 0
0.07956033 0.0145097 0
0.08004917 0.0148122 0
0.08054882000000001 0.0151557 0
0.08106035 0.0155214 0
0.08158404 0.0158817 0
0.08211907 0.0162005 0
0.08266387 0.0164658 0
0.08321627000000001 0.0166533 0
0.08377334 0.0167471 0
0.08433161 0.0167198 0
0.08488635 0.0165424 0
0.0854326 0.016212 0
0.085965 0.0157319 0
0.0864792 0.0151299 0
0.0869718 0.0144452 0
0.08744060000000001 0.0137202 0
0.0878854 0.0129955 0
0.0883059 0.0122939 0
0.0887054 0.0117313 0
0.0890888 0.01133 0
0.08946370000000001 0.0112077 0
0.0898403 0.0114238 0
0.09023 0.0119808 0
0.0906411 0.0126796 0
0.07918715 -0.128345 0
0.0751666463 -0.110198 0
0.07176957 -0.0945191 0
0.0688764 -0.080178 0
0.06642188 -0.0680077 0
0.0643529 -0.0567507 0
0.06265810000000001 -0.0455897 0
0.0613184 -0.0355394 0
0.0602825 -0.0272252 0
0.0594871 -0.0205348 0
0.0588894 -0.015324 0
0.058486 -0.00936312 0
0.058276800000000004 -0.00335013 0
0.0582834 0.00341879 0
0.05850810000000001 0.00964252 0
0.058936100000000005 0.0157045 0
0.059560100000000005 0.0213914 0
0.060371100000000004 0.0270136 0
0.0613708 0.0326866 0
0.0625583 0.0382782 0
0.063932 0.0438989 0
0.06549448000000001 0.0495569 0
0.06723964 0.0547747 0
0.06911215 0.0569318 0
0.07098376 0.0549186 0
0.07274109000000001 0.0504007 0
0.074308176 0.0440263 0
0.07566426 0.0376667 0
0.07681972000000001 0.0322035 0
0.0778207 0.0283643 0
0.07867796 0.0230275 0
0.07933427 0.0165778 0
0.07977129000000001 0.0100399 0
0.07999277 0.00355112 0
0.07999486 -0.00310886 0
0.0797738 -0.00984002 0
0.07933116 -0.0162545 0
0.07869483000000001 -0.0214647 0
0.07791394 -0.0252613 0
0.07700289 -0.0289283 0
0.075999537 -0.0311556 0
0.074938824 -0.032063 0
0.0738825 -0.0310947 0
0.0728757 -0.0291524 0
0.07198291 -0.0241868 0
0.07126264 -0.0198538 0
0.07057034000000001 -0.0216042 0
0.0697318 -0.0280749 0
0.06870619 -0.0322112 0
0.0676403 -0.0312267 0
0.06665923 -0.0273961 0
0.06584529 -0.0215267 0
0.06524387000000001 -0.0148287 0
0.0648725 -0.00793568 0
0.0647185 -0.00165801 0
0.0647706 0.00448997 0
0.0650254 0.0104716 0
0.06547578 0.0162586 0
0.0661195 0.0221134 0
0.06695864 0.0279503 0
0.06797112 0.0315964 0
0.06903058000000001 0.0313548 0
0.06995626 0.0247321 0
0.07067439 0.019186 0
0.07120988 0.0135626 0
0.07157113 0.00837965 0
0.07176017 0.00337269 0
0.07178552 -0.00159493 0
0.07164910000000001 -0.0063035 0
0.07136032 -0.0107364 0
0.0709288 -0.0149379 0
0.07036931 -0.0185086 0
0.06968812 -0.0220093 0
0.06891464 -0.0241562 0
0.06806958 -0.0266767 0
0.067134 -0.0291779 0
0.06613602 -0.0305981 0
0.0650937 -0.0318519 0
0.0640201 -0.0323357 0
0.0629526 -0.0315106 0
0.061926400000000006 -0.0299628 0
0.0609755 -0.0269474 0
0.0601548 -0.0227507 0
0.059415 -0.0218307 0
0.058640300000000006 -0.0247044 0
0.0577297 -0.029425 0
0.056685200000000005 -0.0325735 0
0.0555898 -0.0326926 0
0.054534200000000005 -0.0304266 0
0.0535818 -0.0267788 0
0.0527675 -0.0221613 0
0.052117000000000004 -0.0171089 0
0.051635 -0.0120569 0
0.0513231 -0.00691685 0
0.05118110000000001 -0.00191801 0
0.05119800000000001 0.00264519 0
0.051359300000000004 0.00678246 0
0.0516544 0.0107068 0
0.0520786 0.0145563 0
0.052631000000000004 0.0184004 0
0.0533071 0.0219369 0
0.054086300000000004 0.0244952 0
0.0549245 0.0256275 0
0.055771100000000004 0.0241176 0
0.056496000000000005 0.0200355 0
0.0571161 0.0174795 0
0.057574700000000006 0.00964583 0
0.057744000000000004 0.00130962 0
0.0576525 -0.0064407 0
0.057316000000000006 -0.0131517 0
0.056781200000000004 -0.0184585 0
0.0560847 -0.0230224 0
0.0552566 -0.0264257 0
0.054323300000000005 -0.0292735 0
0.0533106 -0.0312695 0
0.052244900000000004 -0.0325269 0
0.051144800000000004 -0.0334562 0
0.050022300000000006 -0.0336767 0
0.048912300000000006 -0.0327484 0
0.04784820000000001 -0.0309893 0
0.0468755 -0.0275683 0
0.0460155 -0.0243178 0
0.0452103 -0.02412 0
0.0443496 -0.0272855 0
0.043377000000000006 -0.0301984 0
0.042375300000000005 -0.0297789 0
0.041412000000000004 -0.0275688 0
0.040572000000000004 -0.0228447 0
0.0399081 -0.0171648 0
0.039438900000000006 -0.0113619 0
0.039155 -0.0060118 0
0.039039500000000005 -0.00120075 0
0.0390794 0.00330496 0
0.03926 0.00720863 0
0.0395596 0.0105134 0
0.0399617 0.0133633 0
0.0404496 0.0157272 0
0.0410113 0.017785 0
0.041633300000000005 0.0194276 0
0.0423112 0.0211665 0
0.043046 0.0228344 0
0.043833800000000006 0.0243563 0
0.044673700000000004 0.0260252 0
0.0455772 0.0281806 0
0.0465589 0.0306078 0
0.0476077 0.0321055 0
0.0486722 0.0307019 0
0.049623600000000004 0.0267697 0
0.050473500000000004 0.0244796 0
0.051205 0.0186199 0
0.0516693 0.0101175 0
0.05187990000000001 0.00285567 0
0.0518546 -0.00375654 0
0.0516364 -0.00885378 0
0.05126460000000001 -0.0132089 0
0.050749 -0.0174769 0
0.0501007 -0.0210622 0
0.0493579 -0.0231689 0
0.048568200000000006 -0.0240605 0
0.047754500000000005 -0.0247829 0
0.0469146 -0.025492 0
0.046064600000000004 -0.0253924 0
0.0452245 -0.025098 0
0.044392 -0.0247384 0
0.0435839 -0.0238134 0
0.042815700000000005 -0.0223359 0
0.0420972 -0.0209475 0
0.0414011 -0.0207023 0
0.040685200000000005 -0.0222038 0
0.039902 -0.0244347 0
0.0390696 -0.0253193 0
0.038232 -0.024713 0
0.0374357 -0.0229508 0
0.036719 -0.0200391 0
0.0361158 -0.0162807 0
0.035646000000000004 -0.0121113 0
0.0353211 -0.00758985 0
0.0351421 -0.00331039 0
0.0351076 0.000944058 0
0.0352108 0.00500288 0
0.035442400000000006 0.00863053 0
0.035788900000000005 0.0119303 0
0.036239 0.0148763 0
0.0367829 0.0175619 0
0.0374125 0.0200529 0
0.0381215 0.0223661 0
0.038908700000000004 0.024761 0
0.039776700000000005 0.0272008 0
0.0407273 0.0297432 0
0.041766300000000006 0.0325024 0
0.0429008 0.0354451 0
0.044135400000000005 0.0385073 0
0.045473900000000005 0.0416748 0
0.046921500000000005 0.0450646 0
0.0484817 0.0483369 0
0.050146 0.0513773 0
0.051900100000000005 0.0535974 0
0.05370180000000001 0.0548132 0
0.055659600000000004 0.0618423 0
0.0578665 0.072569 0
0.060356400000000004 0.0757076 0
0.0629015 0.0763616 0
0.06538440000000001 0.0720428 0
0.06766728 0.0651975 0
0.06968869 0.056481 0
0.07144056 0.0495719 0
0.07301361 0.0452551 0
0.07442570500000001 0.0394046 0
0.07561303500000001 0.0320547 0
0.07655462 0.0246901 0
0.07723362 0.0164144 0
0.07764069 0.00811048 0
0.07774487000000001 -0.00129419 0
0.07756844 -0.00900066 0
0.07712885 -0.0166919 0
0.07648363 -0.0218203 0
0.075654427 -0.0274324 0
0.074671745 -0.0310176 0
0.07360324 -0.0326681 0
0.07251171000000001 -0.0325632 0
0.0714488 -0.0309672 0
0.07049085000000001 -0.0260182 0
0.06968937 -0.0225501 0
0.06890301 -0.0242126 0
0.06792583 -0.0342807 0
0.06663943 -0.0413095 0
0.06522666 -0.0433374 0
0.06378700000000001 -0.0429864 0
0.062402700000000005 -0.0398492 0
0.0611501 -0.0354815 0
0.0600464 -0.0308791 0
0.0591044 -0.0256866 0
0.0583751 -0.017885 0
0.057984900000000006 -0.00540431 0
0.05805060000000001 0.00878139 0
0.0585598 0.0204342 0
0.059386800000000003 0.0283251 0
0.0604075 0.0323612 0
0.061517800000000004 0.0338004 0
0.0626338 0.0329045 0
0.0636826 0.0298772 0
0.0645954 0.0248507 0
0.06531893 0.0187774 0
0.06583652000000001 0.0126117 0
0.06615538 0.00701661 0
0.06630502 0.00219699 0
0.06629186000000001 -0.00278856 0
0.06611856 -0.00739038 0
0.06579078000000001 -0.0120079 0
0.06532426000000001 -0.0156317 0
0.0647527 -0.0184154 0
0.0640959 -0.0208465 0
0.06336560000000001 -0.0227718 0
0.0625825 -0.0241599 0
0.0617634 -0.0247418 0
0.060943800000000006 -0.0242188 0
0.0601664 -0.0223171 0
0.0594582 -0.0200678 0
0.0590092 -0.00856337 0
0.0587765 -0.00511631 0
0.058641 -0.00354538 0
0.058465500000000004 -0.00646202 0
0.0582491 -0.00640549 0
0.0580773 -0.000998368 0
0.058113700000000004 0.00264522 0
0.0583002 0.00871704 0
0.0587023 0.0147473 0
0.0592757 0.0194451 0
0.060019100000000006 0.0248498 0
0.060927600000000005 0.0292882 0
0.06198240000000001 0.034003 0
0.0632123 0.0395492 0
0.0646275 0.0450921 0
0.06622006 0.0500147 0
0.06792085 0.0513816 0
0.06960602 0.0494821 0
0.07118342 0.0450364 0
0.07257222 0.0385376 0
0.07374382 0.0322823 0
0.074730064 0.0274665 0
0.075577683 0.023726 0
0.07629076 0.0189818 0
0.07681891 0.0129581 0
0.07714851 0.00706914 0
0.07727142000000001 0.000615634 0
0.07718438 -0.00572417 0
0.07686662 -0.012916 0
0.07633293000000001 -0.0189138 0
0.075588585 -0.0251776 0
0.074675076 -0.0292678 0
0.07363888 -0.0326449 0
0.07249841 -0.0354935 0
0.07129007 -0.0366237 0
0.07007928000000001 -0.035785 0
0.06891232 -0.0339823 0
0.06785411000000001 -0.0293731 0
0.06712547 -0.0112693 0
0.06684668 -0.00502793 0
0.06678449 -0.000551431 0
0.06679613000000001 0.00234318 0
0.06694819 0.00671963 0
0.008161600000000005 0.157643 0
0.012854900000000002 0.129535 0
0.0168178 0.109172 0
0.020138800000000005 0.0930362 0
0.023079800000000004 0.084005 0
0.0257159 0.0744823 0
0.028025900000000006 0.0646531 0
0.030027900000000003 0.0559866 0
0.0317486 0.0476058 0
0.0331865 0.0392297 0
0.034381300000000004 0.0332208 0
0.035434600000000004 0.0305932 0
0.036445200000000004 0.0304494 0
0.0374863 0.0321824 0
0.038612900000000006 0.0356421 0
0.039790900000000004 0.0338119 0
0.0408002 0.0274131 0
0.041642900000000004 0.0241024 0
0.0424604 0.0252631 0
0.0433436 0.0276616 0
0.0443201 0.0309712 0
0.0454218 0.0347884 0
0.046634 0.0377568 0
0.0479455 0.0405903 0
0.04933220000000001 0.0425274 0
0.050789600000000004 0.0448465 0
0.052325 0.0471641 0
0.0539439 0.0499678 0
0.055667100000000004 0.0533102 0
0.0575036 0.0567446 0
0.059454900000000005 0.0600865 0
0.0614786 0.0608663 0
0.0634764 0.0587558 0
0.0653779 0.0555634 0
0.06715493 0.0511606 0
0.06876261 0.0455981 0
0.07018748 0.0402493 0
0.07143054 0.0345352 0
0.0724776 0.0287384 0
0.07334325 0.0234078 0
0.07400808 0.016666 0
0.074440791 0.00967967 0
0.074649002 0.00317527 0
0.074636643 -0.00357593 0
0.074404972 -0.0100564 0
0.07395292 -0.0166129 0
0.07330733 -0.0216628 0
0.07251153 -0.0257442 0
0.07159776 -0.0287245 0
0.07060823000000001 -0.0305 0
0.06957961 -0.030847 0
0.06857719000000001 -0.0291158 0
0.06765109 -0.0262903 0
0.06686698 -0.0205821 0
0.06625305000000001 -0.0147075 0
0.0657687 -0.0142322 0
0.06524272 -0.0172163 0
0.06463490000000001 -0.0185623 0
0.0640439 -0.0167176 0
0.0635507 -0.0126203 0
0.0632307 -0.00673174 0
0.06312140000000001 -9.14389e-05 0
0.06323580000000001 0.00656744 0
0.0635632 0.0126682 0
0.0640819 0.0179988 0
0.06476080000000001 0.0224365 0
0.06558554 0.0267733 0
0.06654048 0.0302448 0
0.0676093 0.0339015 0
0.06882335 0.0389079 0
0.07019063 0.0424069 0
0.07161566 0.042799 0
0.07302684000000001 0.041653 0
0.074363453 0.0385909 0
0.075579965 0.0346901 0
0.07666808 0.0307929 0
0.07760912 0.0258614 0
0.07839231 0.0214862 0
0.07903393 0.0170537 0
0.07950791 0.0115347 0
0.07978771 0.00556884 0
0.07987265 -0.000119513 0
0.07976981 -0.00580031 0
0.07947325000000001 -0.0117479 0
0.07897939 -0.017485 0
0.07831213000000001 -0.0221391 0
0.0775064 -0.0258937 0
0.07659138 -0.0287429 0
0.075592449 -0.0310292 0
0.07453644100000001 -0.0319911 0
0.07347887 -0.0311991 0
0.07246849 -0.0292885 0
0.07154705 -0.0259575 0
0.07077701 -0.0209399 0
0.06998199000000001 -0.0260194 0
0.06902892000000001 -0.0317515 0
0.06780527 -0.0407015 0
0.06631824 -0.0475612 0
0.0646429 -0.0516312 0
0.06289940000000001 -0.0526934 0
0.061154 -0.0518985 0
0.059453500000000006 -0.0499939 0
0.0578323 -0.0472798 0
0.05630740000000001 -0.0442254 0
0.054908700000000005 -0.0396361 0
0.053687700000000005 -0.0337209 0
0.0526744 -0.0273735 0
0.0518623 -0.0218733 0
0.0512041 -0.017925 0
0.0506698 -0.0144119 0
0.050241400000000005 -0.0115456 0
0.049889 -0.00975935 0
0.0495917 -0.00820552 0
0.0493378 -0.00712178 0
0.0491172 -0.00618014 0
0.0489262 -0.00533718 0
0.0487604 -0.00466032 0
0.048616000000000006 -0.00404171 0
0.0484917 -0.00344587 0
0.0483871 -0.00284078 0
0.0483002 -0.00241611 0
0.0482264 -0.00203229 0
0.048165400000000004 -0.00164567 0
0.0481171 -0.00127045 0
0.0480809 -0.000921233 0
0.0480558 -0.000602289 0
0.0480408 -0.000314559 0
0.048034900000000005 -5.64083e-05 0
0.04803690000000001 0.000163976 0
0.048045700000000004 0.000352163 0
0.0480604 0.000522811 0
0.048080700000000004 0.000685255 0
0.048106300000000005 0.000841506 0
0.048137 0.000992997 0
0.0481726 0.00113705 0
0.0482129 0.00127234 0
0.048257600000000005 0.00139778 0
0.04830620000000001 0.001511 0
0.0483584 0.00161468 0
0.0484139 0.00170933 0
0.0484724 0.00179742 0
0.0485338 0.00188101 0
0.0485979 0.00196054 0
0.0486645 0.0020357 0
0.0487336 0.00210713 0
0.048805100000000004 0.00217641 0
0.0488788 0.00224215 0
0.0489546 0.00230313 0
0.049032400000000004 0.0023604 0
0.049112 0.00241325 0
0.0491933 0.00246122 0
0.0492761 0.0025054 0
0.0493603 0.00254446 0
0.0494457 0.00257994 0
0.0495323 0.00261247 0
0.0496199 0.00264579 0
0.049708800000000004 0.00268141 0
0.049798800000000004 0.00271803 0
0.049890000000000004 0.00275517 0
0.0499825 0.00279228 0
0.0500762 0.0028284 0
0.0501711 0.00286333 0
0.0502671 0.0028977 0
0.0503643 0.00293052 0
0.05046250000000001 0.00296281 0
0.05056190000000001 0.00299498 0
0.05066230000000001 0.00302695 0
0.0507637 0.00305927 0
0.0508663 0.00309209 0
0.0509699 0.00312441 0
0.0510746 0.00315771 0
0.051180500000000004 0.00319191 0
0.051287400000000004 0.00322663 0
0.0513956 0.00326207 0
0.051505 0.00329891 0
0.051615600000000005 0.00333651 0
0.0517275 0.00337453 0
0.0518406 0.00341386 0
0.051955100000000004 0.00345384 0
0.052071000000000006 0.00349443 0
0.052188200000000004 0.00353594 0
0.052306700000000005 0.00357799 0
0.05242670000000001 0.0036207 0
0.0525482 0.00366407 0
0.0526711 0.00370808 0
0.0527955 0.00375271 0
0.052921300000000004 0.00379808 0
0.053048700000000004 0.00384403 0
0.0531777 0.00389345 0
0.053308400000000006 0.00394364 0
0.05344070000000001 0.00399425 0
0.053574800000000006 0.00404674 0
0.053710600000000004 0.00410056 0
0.0538482 0.00415601 0
0.0539878 0.00421712 0
0.054129500000000004 0.00428174 0
0.0542734 0.00435076 0
0.0544197 0.00442567 0
0.0545686 0.00450731 0
0.0547204 0.00459474 0
0.0548751 0.00468753 0
0.0550331 0.00478481 0
0.0551943 0.00488568 0
0.0553589 0.00498696 0
0.055526900000000004 0.00508323 0
0.0556979 0.00517412 0
0.0558719 0.00526125 0
0.0560488 0.00535192 0
0.0562289 0.00544867 0
0.0564123 0.00555276 0
0.056599300000000005 0.00566523 0
0.0567903 0.00578722 0
0.056985400000000005 0.00591698 0
0.057185 0.00605181 0
0.0573891 0.00619093 0
0.057598 0.00633465 0
0.05781170000000001 0.00648481 0
0.0580306 0.00664202 0
0.0582549 0.00680489 0
0.058484600000000005 0.00697217 0
0.05872 0.00714323 0
0.0589611 0.00731808 0
0.0592081 0.00749642 0
0.059461200000000006 0.00767747 0
0.059720300000000004 0.0078613 0
0.0599856 0.00804627 0
0.060257000000000005 0.00823108 0
0.0605346 0.008416 0
0.0608184 0.00860158 0
0.061108300000000004 0.00878844 0
0.061404600000000004 0.00897728 0
0.0617071 0.00916908 0
0.0620162 0.00936393 0
0.062331700000000004 0.00955888 0
0.0626537 0.00975116 0
0.0629821 0.00994017 0
0.0633167 0.0101267 0
0.0636575 0.0103122 0
0.0640044 0.0104979 0
0.0643576 0.0106847 0
0.0647171 0.0108735 0
0.0650828 0.0110644 0
0.06545502 0.0112581 0
0.06583371 0.0114546 0
0.066219 0.0116536 0
0.06661098 0.0118561 0
0.06700981 0.0120652 0
0.06741573000000001 0.0122813 0
0.06782898 0.0125048 0
0.06824987 0.0127388 0
0.06867870000000001 0.0129801 0
0.06911565 0.0132253 0
0.06956084 0.0134746 0
0.0700144 0.0137267 0
0.07047635000000001 0.0139763 0
0.07094646 0.0142172 0
0.07142452 0.0144537 0
0.07191032 0.0146804 0
0.07240300000000001 0.0148596 0
0.07290048 0.0149716 0
0.07340056 0.0150187 0
0.0739011 0.0150034 0
0.074400018 0.0149249 0
0.074895277 0.014789 0
0.075385276 0.0146156 0
0.075869158 0.0144265 0
0.07634677000000001 0.0142438 0
0.07681878 0.0140927 0
0.07728657 0.0139908 0
0.07775201 0.0139502 0
0.07821727 0.0139776 0
0.07868468 0.0140744 0
0.07915649 0.0142376 0
0.07963487 0.0144645 0
0.08012182000000001 0.0147461 0
0.08061893 0.0150703 0
0.08112734 0.015421 0
0.08164752 0.0157734 0
0.082179 0.0160962 0
0.08272041000000001 0.0163674 0
0.08326974000000001 0.0165694 0
0.08382438 0.0166857 0
0.08438114000000001 0.016692 0
0.08493569000000001 0.0165572 0
0.08548320000000001 0.0162743 0
0.0860187 0.0158457 0
0.0865375 0.0152904 0
0.08703620000000001 0.0146493 0
0.08751250000000001 0.0139613 0
0.08796580000000001 0.0132692 0
0.0883959 0.0125863 0
0.0888051 0.0120172 0
0.0891976 0.011588 0
0.0895803 0.0114227 0
0.0899626 0.0115523 0
0.0903552 0.0120268 0
0.090767 0.0126809 0
0.091203 0.0134874 0
0.09166930000000001 0.014479 0
0.0921711 0.0156055 0
0.092712 0.0168221 0
0.026848200000000003 0.144975 0
0.031165900000000003 0.118936 0
0.034767200000000005 0.0981848 0
0.037742500000000005 0.0831776 0
0.0403793 0.0757611 0
0.042775200000000006 0.0682154 0
0.0449108 0.0603484 0
0.0468006 0.0534429 0
0.048462200000000004 0.0465366 0
0.0498977 0.0399215 0
0.05112370000000001 0.0342756 0
0.0522117 0.0316448 0
0.0532605 0.031672 0
0.0543466 0.0336672 0
0.0554819 0.0345964 0
0.0566851 0.0375124 0
0.0578779 0.0334948 0
0.058874300000000004 0.0265911 0
0.0596341 0.0197475 0
0.06022570000000001 0.0160142 0
0.060709400000000004 0.0134338 0
0.061145200000000004 0.013118 0
0.0616082 0.0148351 0
0.0621351 0.0168559 0
0.0627125 0.0177365 0
0.0633168 0.0185338 0
0.06393660000000001 0.0183598 0
0.0645114 0.0161594 0
0.0650018 0.0131763 0
0.06536099000000001 0.00851736 0
0.06556586 0.00412479 0
0.06563468 -4.94675e-05 0
0.06554561 -0.00497226 0
0.065301 -0.00937377 0
0.0649255 -0.0128248 0
0.0644496 -0.0155174 0
0.0638954 -0.0175108 0
0.0632857 -0.0189619 0
0.06262960000000001 -0.0202916 0
0.061937500000000006 -0.0210991 0
0.061223700000000006 -0.0217741 0
0.0604914 -0.0219798 0
0.0597704 -0.0211563 0
0.059086400000000004 -0.0197507 0
0.0584745 -0.016808 0
0.057974700000000004 -0.0138298 0
0.057522000000000004 -0.0135305 0
0.0570338 -0.0156996 0
0.056440000000000004 -0.0195197 0
0.055716800000000004 -0.0234353 0
0.0549067 -0.0249206 0
0.0540443 -0.0266277 0
0.05314680000000001 -0.0267886 0
0.052273400000000005 -0.0255524 0
0.0514401 -0.0245814 0
0.050630400000000006 -0.0239789 0
0.049853400000000006 -0.0225169 0
0.04914160000000001 -0.0202391 0
0.0485061 -0.0180383 0
0.0479409 -0.015987 0
0.0474446 -0.0138923 0
0.047013200000000005 -0.0121739 0
0.0466298 -0.0109073 0
0.046286900000000006 -0.00974109 0
0.0459797 -0.0087592 0
0.0457033 -0.00788183 0
0.0454523 -0.0072316 0
0.0452195 -0.0067667 0
0.045000200000000004 -0.00641654 0
0.0447914 -0.00612906 0
0.044591500000000006 -0.00587455 0
0.0443998 -0.00563794 0
0.0442158 -0.00540987 0
0.044039400000000006 -0.00518701 0
0.0438703 -0.00496752 0
0.0437084 -0.00475061 0
0.043553800000000004 -0.0045368 0
0.043406200000000006 -0.00432603 0
0.0432656 -0.00411858 0
0.0431319 -0.00391514 0
0.043004900000000006 -0.00371484 0
0.042884500000000006 -0.00351788 0
0.042770600000000006 -0.00332525 0
0.042663 -0.00313734 0
0.042561600000000005 -0.00295452 0
0.0424662 -0.00277702 0
0.0423766 -0.00260505 0
0.0422927 -0.00243874 0
0.0422142 -0.00227826 0
0.042141000000000005 -0.00212339 0
0.0420728 -0.00197421 0
0.042009500000000005 -0.00183129 0
0.0419507 -0.00170319 0
0.041896 -0.00158505 0
0.041845200000000006 -0.00147066 0
0.041798100000000005 -0.00136208 0
0.0417545 -0.00126053 0
0.0417142 -0.0011619 0
0.0416771 -0.00106642 0
0.041643200000000005 -0.000976643 0
0.041612100000000006 -0.00089532 0
0.0415835 -0.000822577 0
0.0415572 -0.000756594 0
0.0415331 -0.00069676 0
0.0415108 -0.000643283 0
0.041490200000000005 -0.000596019 0
0.041471100000000004 -0.000553432 0
0.041453300000000005 -0.000515373 0
0.0414368 -0.000481568 0
0.041421200000000005 -0.000452377 0
0.0414066 -0.000427472 0
0.041392700000000004 -0.000406987 0
0.041379400000000004 -0.00039102 0
0.0413666 -0.000379481 0
0.041354100000000005 -0.000370729 0
0.0413419 -0.000364594 0
0.0413298 -0.000361652 0
0.0413178 -0.000360772 0
0.0413057 -0.000362281 0
0.0412936 -0.00036622 0
0.0412813 -0.000371878 0
0.041268700000000005 -0.000379547 0
0.041255900000000005 -0.000388518 0
0.0412428 -0.000399185 0
0.0412293 -0.000411467 0
0.0412153 -0.000424873 0
0.041200900000000006 -0.000439362 0
0.041186 -0.000454806 0
0.0411706 -0.000470981 0
0.0411546 -0.000488239 0
0.041138 -0.000506326 0
0.041120800000000006 -0.000524729 0
0.041103 -0.000544368 0
0.0410845 -0.000564218 0
0.041065300000000006 -0.000584439 0
0.041045500000000006 -0.000605125 0
0.0410249 -0.000626085 0
0.041003700000000004 -0.000647427 0
0.0409817 -0.000669055 0
0.040959100000000005 -0.00069107 0
0.0409356 -0.000713195 0
0.0409115 -0.000734992 0
0.0408866 -0.000757171 0
0.040861 -0.000779326 0
0.040834600000000006 -0.000801546 0
0.040807500000000003 -0.00082394 0
0.040779600000000006 -0.000846414 0
0.040751 -0.00086851 0
0.0407217 -0.000890793 0
0.0406916 -0.000912776 0
0.040660800000000004 -0.000934603 0
0.0406293 -0.000956769 0
0.040597 -0.000977817 0
0.040564 -0.000999234 0
0.0405304 -0.00102037 0
0.040496000000000004 -0.00104195 0
0.0404609 -0.00106315 0
0.040425100000000005 -0.00108449 0
0.040388600000000004 -0.00110614 0
0.0403513 -0.00112815 0
0.0403133 -0.00115029 0
0.0402746 -0.00117257 0
0.0402351 -0.0011949 0
0.040194900000000006 -0.00121746 0
0.040153900000000006 -0.00124017 0
0.0401122 -0.00126307 0
0.0400697 -0.00128615 0
0.040026400000000004 -0.00130941 0
0.039982300000000005 -0.00133289 0
0.0399375 -0.00135657 0
0.0398919 -0.00138046 0
0.0398454 -0.00140457 0
0.039798200000000006 -0.00142888 0
0.039750100000000003 -0.00145345 0
0.0397013 -0.00147831 0
0.039651500000000006 -0.00150371 0
0.039601000000000004 -0.00152941 0
0.0395495 -0.00155552 0
0.0394972 -0.00158249 0
0.039444 -0.00161319 0
0.039389600000000004 -0.00164788 0
0.039334 -0.0016862 0
0.0392771 -0.00172895 0
0.039218600000000006 -0.00177644 0
0.039158500000000006 -0.00182761 0
0.039096700000000005 -0.00188208 0
0.0390329 -0.00193905 0
0.0389673 -0.00199828 0
0.038899600000000006 -0.00206124 0
0.038829800000000005 -0.00212693 0
0.038757700000000006 -0.00219685 0
0.0386832 -0.00226975 0
0.0386062 -0.00234541 0
0.038526700000000004 -0.00242267 0
0.0384446 -0.00250101 0
0.038359800000000006 -0.00258153 0
0.0382723 -0.00266461 0
0.038182 -0.00274944 0
0.0380889 -0.00283645 0
0.0379928 -0.00292561 0
0.0378937 -0.00301745 0
0.037791500000000006 -0.00311102 0
0.0376861 -0.00320649 0
0.0375776 -0.00329877 0
0.0374663 -0.00337825 0
0.0373524 -0.00344897 0
0.0372364 -0.00350823 0
0.037118700000000004 -0.00355167 0
0.0369999 -0.003572 0
0.036881000000000004 -0.00356185 0
0.0367629 -0.00352292 0
0.036646700000000004 -0.00345381 0
0.0365334 -0.00334761 0
0.0364243 -0.00320253 0
0.0363208 -0.0030144 0
0.0362245 -0.00277537 0
0.036137 -0.00248217 0
0.036060100000000005 -0.0021453 0
0.0359956 -0.00174106 0
0.035945700000000004 -0.00127445 0
0.0359125 -0.000744118 0
0.035898000000000006 -0.000148004 0
0.035904500000000006 0.000508874 0
0.035933900000000005 0.00122533 0
0.0359883 0.00200423 0
0.0360697 0.00284355 0
0.0361801 0.00373985 0
0.0363213 0.00469329 0
0.0364951 0.00570034 0
0.036703400000000004 0.00675596 0
0.0369477 0.00786261 0
0.037230200000000005 0.00904065 0
0.0375525 0.0102486 0
0.0379139 0.0113738 0
0.038309 0.0122539 0
0.038727000000000004 0.0127577 0
0.039153600000000004 0.0127767 0
0.0395702 0.0121771 0
0.039955300000000006 0.0109152 0
0.0402964 0.00969518 0
0.0406013 0.00863785 0
0.040869 0.00749197 0
0.041098600000000006 0.00539607 0
0.041270400000000006 0.00392222 0
0.041364500000000005 0.00197658 0
0.0414047 0.000528719 0
0.0413981 -0.000805739 0
0.0413555 -0.0016068 0
0.041293800000000006 -0.00206187 0
0.041215 -0.00265357 0
0.041116200000000006 -0.00326916 0
0.040993800000000004 -0.00404993 0
0.040843700000000004 -0.0049225 0
0.0406629 -0.00589504 0
0.0404483 -0.00693171 0
0.0401994 -0.00794707 0
0.039917900000000006 -0.00889146 0
0.0396064 -0.00974298 0
0.0392682 -0.0104956 0
0.0389066 -0.0111535 0
0.0385249 -0.0117099 0
0.038126200000000006 -0.0121782 0
0.037713100000000006 -0.0125812 0
0.0372885 -0.0128708 0
0.036856 -0.0130574 0
0.036419900000000005 -0.0130908 0
0.0359854 -0.0129743 0
0.0355569 -0.0127348 0
0.035138800000000005 -0.0123576 0
0.0347359 -0.0118307 0
0.0343533 -0.011146 0
0.033996500000000006 -0.0102902 0
0.0336706 -0.00930964 0
0.03338 -0.00818805 0
0.0331281 -0.00698312 0
0.0329182 -0.00567318 0
0.0327538 -0.00426497 0
0.03264 -0.00263407 0
0.0325922 -0.000305117 0
0.032630400000000004 0.00249712 0
0.0327664 0.00558862 0
0.0330114 0.00894082 0
0.0333692 0.0123546 0
0.033841300000000005 0.0157744 0
0.034424800000000005 0.0190311 0
0.035111100000000006 0.0219481 0
0.035892 0.0247266 0
0.036762500000000004 0.0273672 0
0.0377224 0.0301138 0
0.038775300000000006 0.0329264 0
0.0399225 0.0357812 0
0.0411677 0.0388154 0
0.042515700000000003 0.0419046 0
0.04396610000000001 0.0449866 0
0.0455204 0.0480938 0
0.0471766 0.0511421 0
0.048952300000000004 0.0568931 0
0.0509659 0.0625854 0
0.0532009 0.0731459 0
0.0557732 0.0803314 0
0.0585596 0.0863491 0
0.1105725 0.000395562 0
0.1110195 0.0285331 0
0.1123226 0.047278 0
0.1140271 0.0532816 0
0.1158136 0.0526939 0
0.1174628 0.0459124 0
0.1188807 0.0401344 0
0.1201734 0.0380126 0
0.1214093 0.0361829 0
0.1225799 0.033937 0
0.1236498 0.0302566 0
0.12460080000000001 0.0270161 0
0.1254615 0.0247846 0
0.1262701 0.0236412 0
0.12702360000000001 0.0213781 0
0.1276806 0.0183686 0
0.1282528 0.0159727 0
0.1287357 0.0132603 0
0.12913560000000002 0.0106528 0
0.1294573 0.00874967 0
0.1297312 0.00790833 0
0.1299823 0.00735734 0
0.1302323 0.00778141 0
0.1304942 0.00795794 0
0.130772 0.00849207 0
0.1310649 0.00925185 0
0.1313949 0.0103621 0
0.1317295 0.00949743 0
0.1320008 0.00680907 0
0.1321293 0.00125033 0
0.1320978 -0.00270326 0
0.13196570000000002 -0.00467394 0
0.1317998 -0.00526731 0
0.1316137 -0.0060909 0
0.1313795 -0.00842949 0
0.131026 -0.0127799 0
0.13053 -0.0165953 0
0.1299303 -0.0190494 0
0.1292699 -0.0204543 0
0.1285744 -0.021219 0
0.1278584 -0.0221852 0
0.1270746 -0.0245565 0
0.1262141 -0.0274231 0
0.1252292 -0.0313796 0
0.1241148 -0.0355274 0
0.1228503 -0.0400997 0
0.12142939999999999 -0.0449753 0
0.1198266 -0.0509999 0
0.11801700000000001 -0.0545914 0
0.1161166 -0.0588307 0
0.1140993 -0.0618003 0
0.11201 -0.0631898 0
0.1099162 -0.0621124 0
0.10787769999999999 -0.0602825 0
0.10590920000000001 -0.057902 0
0.1039882 -0.0546893 0
0.1024375 -0.0391275 0
0.1012823 -0.0302163 0
0.1003886 -0.0242881 0
0.0996863 -0.0178697 0
0.0992208 -0.0104674 0
0.09899820000000001 -0.0032334 0
0.09901360000000001 0.00380611 0
0.099261 0.010759 0
0.0997587 0.019035 0
0.1005753 0.0296959 0
0.1017253 0.0380851 0
0.1030494 0.0405993 0
0.1043999 0.0403382 0
0.105709 0.0381821 0
0.1069461 0.0362294 0
0.1081242 0.0346902 0
0.1092346 0.031729 0
0.1102106 0.0269238 0
0.11102500000000001 0.021952 0
0.11164850000000001 0.0156869 0
0.11205770000000001 0.00883123 0
0.1122128 0.000921893 0
0.11213590000000001 -0.00563448 0
0.1118217 -0.0125338 0
0.1113304 -0.0170758 0
0.110655 -0.0229516 0
0.1097939 -0.0289049 0
0.10869970000000001 -0.0362608 0
0.1073672 -0.0435595 0
0.1058163 -0.0490444 0
0.1040954 -0.0537503 0
0.10223840000000001 -0.0572279 0
0.1002956 -0.058901 0
0.09833700000000001 -0.0582108 0
0.0964383 -0.0553066 0
0.0946766 -0.0504997 0
0.0929011 -0.0560309 0
0.0908881 -0.0636052 0
0.0886884 -0.0672001 0
0.0864731 -0.0660778 0
0.08431921 -0.063171 0
0.08227004 -0.0597675 0
0.08034123 -0.0559156 0
0.07863053 -0.0454988 0
0.07739181 -0.027546 0
0.07687248 -0.00462238 0
0.0770974 0.0164648 0
0.07790581 0.0292418 0
0.07890612 0.0301259 0
0.07988946000000001 0.028404 0
0.08075957 0.0237254 0
0.08145749000000001 0.0183642 0
0.08197677 0.013193 0
0.08234247 0.00891069 0
0.08256035 0.00422307 0
0.08260304 -0.00147842 0
0.08245749000000001 -0.00718985 0
0.08209981000000001 -0.0139265 0
0.08153739 -0.0194654 0
0.08079711 -0.0245379 0
0.07991666 -0.0280526 0
0.07892107000000001 -0.0313413 0
0.07782873 -0.0340432 0
0.07666884 -0.0351923 0
0.075503553 -0.0345153 0
0.074370835 -0.0331653 0
0.07332656 -0.0293535 0
0.07242365 -0.0255161 0
0.07148831 -0.0304119 0
0.07036036 -0.0376206 0
0.06891782 -0.0476469 0
0.06720302 -0.0539409 0
0.06537107 -0.0549799 0
0.06355430000000001 -0.054041 0
0.0617909 -0.0515528 0
0.060139700000000004 -0.0475359 0
0.0586329 -0.0430463 0
0.057282900000000005 -0.0380318 0
0.056130200000000005 -0.031183 0
0.0552332 -0.0227898 0
0.054618700000000006 -0.0148748 0
0.0542203 -0.0108865 0
0.053971700000000004 -0.00588737 0
0.0538154 -0.00373726 0
0.053720500000000004 -0.00203743 0
0.053680500000000006 -0.000478322 0
0.05368390000000001 0.000558669 0
0.0537144 0.0011926 0
0.0537599 0.00148783 0
0.0538116 0.00159586 0
0.053864800000000004 0.00158771 0
0.053916900000000004 0.00155541 0
0.0539692 0.00160151 0
0.0540253 0.00178562 0
0.0540906 0.00213038 0
0.054168100000000004 0.00249771 0
0.0542576 0.00285733 0
0.0543592 0.00321092 0
0.054470700000000004 0.00345959 0
0.0545889 0.00361154 0
0.0547102 0.00365801 0
0.054832200000000005 0.0036619 0
0.054954 0.00364951 0
0.055075400000000004 0.00364057 0
0.055196800000000004 0.00364828 0
0.055318900000000004 0.00368286 0
0.0554428 0.0037478 0
0.0555693 0.00384297 0
0.0556994 0.00396789 0
0.0558343 0.00412115 0
0.0559747 0.00429867 0
0.0561213 0.00449094 0
0.0562744 0.00468776 0
0.0564341 0.00488557 0
0.0566002 0.00506929 0
0.0567722 0.00523621 0
0.056949400000000004 0.00538869 0
0.057131600000000005 0.00553628 0
0.0573187 0.00568265 0
0.0575107 0.00583754 0
0.0577081 0.00599974 0
0.05791110000000001 0.00617087 0
0.0581199 0.0063513 0
0.058335 0.00655335 0
0.0585574 0.00678024 0
0.0587876 0.00702637 0
0.059026300000000004 0.00728197 0
0.059273400000000004 0.00753384 0
0.0595289 0.00778117 0
0.0597924 0.00802044 0
0.0600638 0.00825034 0
0.0603427 0.00847178 0
0.060628800000000004 0.00868748 0
0.0609223 0.00890726 0
0.061222900000000004 0.00911976 0
0.061530600000000005 0.00932935 0
0.0618452 0.00953839 0
0.0621668 0.00974433 0
0.062495100000000005 0.00994673 0
0.0628301 0.0101414 0
0.0631715 0.0103303 0
0.063519 0.0105141 0
0.0638727 0.0106944 0
0.0642323 0.0108733 0
0.0645978 0.0110501 0
0.06496930000000001 0.0112318 0
0.06534691000000001 0.0114162 0
0.06573074000000001 0.0116051 0
0.06612094 0.0117981 0
0.06651763000000001 0.0119947 0
0.06692095 0.012195 0
0.067331 0.0123989 0
0.06774792 0.0126067 0
0.06817185 0.01282 0
0.06860247 0.0130027 0
0.06903921 0.0131954 0
0.06948262000000001 0.0134022 0
0.06993331 0.0136322 0
0.07039201 0.0138789 0
0.07085899 0.014126 0
0.07133412 0.0143682 0
0.07181705000000001 0.014591 0
0.07230666000000001 0.0147667 0
0.07280109 0.0148814 0
0.07329822 0.0149303 0
0.07379580000000001 0.014912 0
0.074291552 0.0148237 0
0.074783158 0.0146668 0
0.0752685299 0.0144579 0
0.07574644600000001 0.0142257 0
0.0762167 0.0140038 0
0.0766803 0.0138229 0
0.07713859 0.0136992 0
0.07759488 0.0136899 0
0.07805224000000001 0.0137665 0
0.07851409000000001 0.0139484 0
0.07898335000000001 0.0142107 0
0.07946266 0.0145412 0
0.07995396 0.0149264 0
0.08045887 0.0153502 0
0.08097814 0.0157871 0
0.08151195 0.0162174 0
0.08205918000000001 0.0165903 0
0.08261709 0.016852 0
0.08318126 0.0169646 0
0.08374626 0.0169063 0
0.08430645 0.0166856 0
0.08485680000000001 0.0163117 0
0.0853918 0.0157503 0
0.08590400000000001 0.0149839 0
0.08638900000000001 0.0140924 0
0.0868404 0.0130427 0
0.0872586 0.0120192 0
0.0876382 0.0108481 0
0.08798550000000001 0.00995454 0
0.0882979 0.00889692 0
0.0885855 0.00842862 0
0.088864 0.00833284 0
0.08914470000000001 0.00855038 0
0.0894381 0.0090711 0
0.08975380000000001 0.00987744 0
0.0901014 0.0109864 0
0.0904923 0.0124442 0
0.0909283 0.0137089 0
0.0914056 0.0148924 0
0.0919237 0.0161124 0
0.0924628 0.0161658 0
0.0929835 0.0150813 0
0.09345790000000001 0.0134271 0
0.09388070000000001 0.0121301 0
0.09427 0.0113157 0
0.0946289 0.0102 0
0.09494570000000001 0.00873336 0
0.09519820000000001 0.00632363 0
0.0953525 0.00285275 0
0.0953742 -0.00153701 0
0.0952354 -0.00660615 0
0.0949257 -0.0118523 0
0.09443470000000001 -0.0172302 0
0.0937878 -0.0212556 0
0.0930243 -0.0243749 0
0.09237240000000001 -0.0177502 0
0.0918608 -0.0105677 0
0.0915792 -0.00637947 0
0.0914595 -0.000811822 0
0.091505 0.00300975 0
0.091674 0.007284 0
0.09196220000000001 0.00910804 0
0.0921997 0.00519725 0
0.09226190000000001 -0.00120496 0
0.0921274 -0.00631015 0
0.0918761 -0.00827449 0
0.091586 -0.00888282 0
0.0912772 -0.00935299 0
0.09099270000000001 -0.00734467 0
0.090777 -0.00589258 0
0.0905944 -0.0052178 0
0.0904112 -0.00597526 0
0.090184 -0.00760787 0
0.08990050000000001 -0.0093276 0
0.0895566 -0.0114154 0
0.0891256 -0.0143907 0
0.0885945 -0.0174091 0
0.0879553 -0.0207279 0
0.08721910000000001 -0.0232201 0
0.0895457 -0.140447 0
0.08507077 -0.124354 0
0.08117381 -0.110364 0
0.07773993 -0.0961456 0
0.074799687 -0.0812768 0
0.07232521 -0.0682654 0
0.07024817 -0.057086 0
0.06852439 -0.0472529 0
0.06710003 -0.038688 0
0.06594681000000001 -0.031032 0
0.06503690000000001 -0.0240706 0
0.0643368 -0.0184301 0
0.06377920000000001 -0.0152692 0
0.06327680000000001 -0.0147483 0
0.0627875 -0.014611 0
0.0623179 -0.0134422 0
0.061904 -0.0113491 0
0.0615642 -0.00907712 0
0.0612921 -0.00738233 0
0.0610696 -0.00605791 0
0.06089 -0.00473257 0
0.060754600000000006 -0.00351947 0
0.0606511 -0.00270706 0
0.0605703 -0.00223848 0
0.0604962 -0.00218903 0
0.06042550000000001 -0.00207759 0
0.0603484 -0.00267868 0
0.060246100000000004 -0.00333673 0
0.060130100000000006 -0.00354978 0
0.060011800000000004 -0.00350657 0
0.0599002 -0.00315322 0
0.059805300000000006 -0.00254993 0
0.059728800000000005 -0.00208689 0
0.059668 -0.00155547 0
0.059625000000000004 -0.00107197 0
0.0595964 -0.000666416 0
0.0595795 -0.000378 0
0.0595706 -0.000167073 0
0.0595671 -5.79656e-05 0
0.0595662 3.00034e-06 0
0.0595668 3.78122e-05 0
0.059569000000000004 9.87282e-05 0
0.059574100000000005 0.000213918 0
0.059584200000000004 0.000395272 0
0.059601600000000005 0.000648446 0
0.05962870000000001 0.000974403 0
0.059668 0.00137231 0
0.0597216 0.00183552 0
0.059791800000000006 0.00236034 0
0.059880100000000006 0.0029092 0
0.059986500000000005 0.00344187 0
0.060110000000000004 0.00394247 0
0.0602497 0.00441205 0
0.0604046 0.00485052 0
0.0605735 0.0052602 0
0.06075560000000001 0.00564581 0
0.0609502 0.00601223 0
0.061156800000000004 0.0063638 0
0.0613749 0.00670257 0
0.061604000000000006 0.00702921 0
0.06184390000000001 0.00734628 0
0.0620942 0.00765565 0
0.0623547 0.00795871 0
0.0626252 0.00825708 0
0.0629056 0.00855041 0
0.0631956 0.00883423 0
0.0634949 0.00910806 0
0.0638031 0.00937294 0
0.06412000000000001 0.00962908 0
0.0644454 0.00987769 0
0.0647789 0.0101196 0
0.0651203 0.0103556 0
0.06546955 0.0105868 0
0.06582642 0.0108142 0
0.06619082 0.0110386 0
0.06656266 0.0112608 0
0.06694191000000001 0.0114844 0
0.06732868 0.0117115 0
0.06772308 0.0119423 0
0.06812524 0.0121768 0
0.06853529 0.0124163 0
0.06895349 0.0126645 0
0.06938003000000001 0.0129161 0
0.06981501 0.0131706 0
0.07025851 0.0134274 0
0.07071062 0.0136872 0
0.07117145 0.0139498 0
0.07164102 0.0142113 0
0.07211928000000001 0.014471 0
0.0726061 0.0147249 0
0.07310078 0.0149348 0
0.07360126 0.0150758 0
0.07410526 0.0151488 0
0.07461047700000001 0.0151524 0
0.0751145443 0.0150824 0
0.075615031 0.014941 0
0.076109753 0.0147439 0
0.07659721 0.014513 0
0.07707681000000001 0.014278 0
0.07754893 0.0140667 0
0.07801474 0.0139015 0
0.07847612 0.0138 0
0.07893542 0.013774 0
0.07939522 0.0138257 0
0.07985816 0.0139586 0
0.08032698 0.0141728 0
0.08080428 0.014461 0
0.08129231 0.0148121 0
0.08179294000000001 0.0152128 0
0.08230749 0.0156431 0
0.08283663000000001 0.0160869 0
0.08338036 0.0165149 0
0.08393731 0.0168771 0
0.08450473 0.0171373 0
0.08507871 0.0172684 0
0.08565450000000001 0.0172479 0
0.0862266 0.0170446 0
0.0867885 0.0166432 0
0.08733350000000001 0.016049 0
0.0878555 0.015283 0
0.0883498 0.0143942 0
0.0888128 0.0134228 0
0.0892426 0.0124122 0
0.0896386 0.0114211 0
0.090004 0.0105729 0
0.09034450000000001 0.00993942 0
0.0906701 0.00965917 0
0.0909934 0.00979686 0
0.0913277 0.0102645 0
0.0916808 0.0109432 0
0.0920613 0.0119027 0
0.0924777 0.0130793 0
0.09293900000000001 0.0145806 0
0.09344720000000001 0.0158824 0
0.094 0.0172361 0
0.0945972 0.0184783 0
0.0952102 0.0182009 0
0.0957994 0.017168 0
0.0963533 0.016098 0
0.09687090000000001 0.0151254 0
0.09736 0.0141394 0
0.0978056 0.012576 0
0.0981859 0.0100491 0
0.0984579 0.00635246 0
0.0985973 0.00201042 0
0.098576 -0.00313117 0
0.0983775 -0.00855217 0
0.0979945 -0.0141134 0
0.0974348 -0.0190544 0
0.0967341 -0.0226669 0
0.09601280000000001 -0.017326 0
0.09579560000000001 -0.00170405 0
0.0958654 0.00611597 0
0.096181 0.011809 0
0.0966163 0.0143309 0
0.09717690000000001 0.0192706 0
0.0978073 0.0176541 0
0.09831720000000001 0.0129293 0
0.09863340000000001 0.00659288 0
0.0987858 0.00304101 0
0.0988461 0.000973116 0
0.0988492 -0.000428417 0
0.0988268 -0.000752736 0
0.0987852 -0.00164358 0
0.0987151 -0.00258374 0
0.0986017 -0.00426193 0
0.0984236 -0.00644479 0
0.0981584 -0.00951299 0
0.09777140000000001 -0.0136692 0
0.09723180000000001 -0.0185393 0
0.0965236 -0.0237319 0
0.09563830000000001 -0.0290437 0
0.0945884 -0.0335488 0
0.0934117 -0.0369022 0
0.0921251 -0.0400588 0
0.0907357 -0.0431493 0
0.0892442 -0.0460094 0
0.0876841 -0.0473603 0
0.0860905 -0.0480185 0
0.08449891000000001 -0.0473151 0
0.08294787 -0.0455998 0
0.08149657 -0.0418838 0
0.08018983 -0.0375036 0
0.07894392 -0.037578 0
0.07756538 -0.0438918 0
0.076026788 -0.0465485 0
0.07451411100000001 -0.0439628 0
0.07313848 -0.0384038 0
0.07197589 -0.031675 0
0.07104865 -0.0242386 0
0.07037604 -0.0165376 0
0.06995852 -0.008847 0
0.0697997 -0.000992052 0
0.06991421 0.00761135 0
0.07033838 0.0175446 0
0.07110093 0.0274631 0
0.07214734 0.0344686 0
0.07336907000000001 0.038098 0
0.074641604 0.037805 0
0.075856226 0.0349283 0
0.07693134 0.0297874 0
0.07783475000000001 0.0246947 0
0.07856924 0.0197035 0
0.07915656 0.0159782 0
0.07959085 0.0101981 0
0.08004130000000001 0.0150252 0
0.08060842 0.0224767 0
0.08127971 0.0176714 0
0.08179381000000001 0.0125666 0
0.08207567 0.00479282 0
0.08212513 -0.0012165 0
0.08199717000000001 -0.00614605 0
0.08170638000000001 -0.0113459 0
0.08122927 -0.0168669 0
0.08060639 -0.0201336 0
0.07989172 -0.02274 0
0.07908859 -0.0251635 0
0.07822668 -0.0262667 0
0.0773513 -0.0259895 0
0.07651052 -0.0243069 0
0.075744478 -0.0215376 0
0.0751140681 -0.0161604 0
0.074625169 -0.0136463 0
0.07411841000000001 -0.0169965 0
0.07341167 -0.0244719 0
0.07252024 -0.0286216 0
0.07151658 -0.0306822 0
0.0705201 -0.0286537 0
0.06964194 -0.0241131 0
0.06892517000000001 -0.0191033 0
0.06837477 -0.0141293 0
0.06799958 -0.0084909 0
0.06782632000000001 -0.0021501 0
0.06786893000000001 0.0044011 0
0.06812549 0.0105306 0
0.06856259 0.0151205 0
0.06911625 0.0177976 0
0.06973839 0.0192572 0
0.07037329 0.0185808 0
0.07095185 0.0160748 0
0.07142634 0.0124551 0
0.07176397 0.00804351 0
0.07195653 0.00373346 0
0.07200658 -0.000375998 0
0.07192370000000001 -0.00444786 0
0.07170464 -0.00841807 0
0.07136383 -0.0117809 0
0.07091901 -0.0146999 0
0.07038714 -0.0169791 0
0.06979078 -0.0186685 0
0.06913774 -0.0204301 0
0.06843216 -0.0217262 0
0.06769336000000001 -0.0226434 0
0.06692613 -0.023194 0
0.06615902 -0.0226907 0
0.06542108 -0.0214742 0
0.0647368 -0.0194308 0
0.0641449 -0.0161162 0
0.0636641 -0.0133182 0
0.063153 -0.0166691 0
0.0626114 -0.0139116 0
0.062107300000000004 -0.0158652 0
0.0615833 -0.0155356 0
0.0610869 -0.0141268 0
0.06065570000000001 -0.0117231 0
0.060316 -0.00869999 0
0.060089300000000005 -0.00492271 0
0.060005800000000005 -0.000198101 0
0.0600819 0.00437692 0
0.0602761 0.00696509 0
0.0605308 0.00807822 0
0.0608099 0.00871177 0
0.06111080000000001 0.00926919 0
0.0614149 0.00882138 0
0.061682100000000004 0.00716035 0
0.0618789 0.00465149 0
0.0619803 0.00154029 0
0.0619749 -0.00162452 0
0.0618691 -0.00455033 0
0.0616688 -0.00727603 0
0.0613871 -0.00941756 0
0.0610455 -0.0109041 0
0.0606666 -0.011681 0
0.0602711 -0.0119795 0
0.0598708 -0.012018 0
0.059471800000000005 -0.0118926 0
0.0590812 -0.011552 0
0.058700300000000004 -0.011244 0
0.058339 -0.0104068 0
0.0580078 -0.00949268 0
0.0577033 -0.00889149 0
0.0574184 -0.00827179 0
0.057140300000000005 -0.00838184 0
0.056850700000000004 -0.00904513 0
0.0565257 -0.0102407 0
0.0561562 -0.0117041 0
0.0557522 -0.012367 0
0.055335300000000004 -0.0125406 0
0.0549183 -0.0124001 0
0.0545161 -0.0116837 0
0.0541398 -0.0109129 0
0.1232346 -0.156583 0
0.1182031 -0.140079 0
0.1138031 -0.125051 0
0.10990810000000001 -0.108717 0
0.1066019 -0.0910727 0
0.1038647 -0.075589 0
0.10154540000000001 -0.0648846 0
0.0995057 -0.0581861 0
0.09765410000000001 -0.0535848 0
0.09594420000000001 -0.0495465 0
0.0943366 -0.0470054 0
0.092812 -0.0448709 0
0.0913497 -0.0427819 0
0.0899711 -0.0399834 0
0.0886857 -0.0376649 0
0.0875279 -0.0324977 0
0.0865529 -0.0262574 0
0.0856985 -0.0252374 0
0.0847936 -0.0289014 0
0.0837095 -0.0349971 0
0.08249277 -0.037117 0
0.08127825 -0.0352653 0
0.08017654 -0.0308967 0
0.07924082 -0.0253117 0
0.07850455 -0.0191163 0
0.07797941 -0.0126093 0
0.07768608 -0.00516945 0
0.0776584 0.00317234 0
0.07790318 0.0109679 0
0.07838226000000001 0.0172356 0
0.07903214 0.0211578 0
0.07974655 0.0212599 0
0.08042490000000001 0.0195267 0
0.08102022 0.0160235 0
0.08147339 0.0113266 0
0.08178060000000001 0.00761694 0
0.08197158 0.00391339 0
0.08202698 -0.000478299 0
0.08192989 -0.00504856 0
0.08168468000000001 -0.00948293 0
0.08128811 -0.0140359 0
0.08074827 -0.0180682 0
0.08008415 -0.0214702 0
0.07931856000000001 -0.0242981 0
0.07846425 -0.0267243 0
0.07754119000000001 -0.0284848 0
0.07657255 -0.0294932 0
0.07558409 -0.0295658 0
0.074619952 -0.0280711 0
0.07372045 -0.02588 0
0.07291097 -0.0226515 0
0.07224909 -0.0173877 0
0.07165422 -0.018169 0
0.07100049 -0.021365 0
0.07031718 -0.0145024 0
0.06985838 -0.0128777 0
0.06954867 -0.00587809 0
0.06942601000000001 -0.00225532 0
0.06942577 0.00258731 0
0.06962252000000001 0.00874194 0
0.06999085000000001 0.0129743 0
0.07050594 0.0179145 0
0.0711956 0.0231479 0
0.07205500000000001 0.0282485 0
0.07310036 0.0343346 0
0.074328821 0.0386766 0
0.07564153700000001 0.0395974 0
0.07693214000000001 0.0374966 0
0.0781053 0.0330196 0
0.0791187 0.0279747 0
0.07996404 0.023228 0
0.08068124 0.0201994 0
0.08128242000000001 0.0157818 0
0.08171438 0.0103469 0
0.08196007 0.0046906 0
0.0820191 -0.000835376 0
0.08189388 -0.00648819 0
0.08157199 -0.012503 0
0.08105448 -0.0181687 0
0.08036053 -0.0230496 0
0.07952362 -0.0267991 0
0.07858143000000001 -0.0296175 0
0.07754653 -0.0321877 0
0.0764512 -0.033221 0
0.075350449 -0.0326098 0
0.074286397 -0.0309887 0
0.07330512 -0.0278507 0
0.07246933 -0.0222657 0
0.0717523 -0.0214897 0
0.07102052 -0.019247 0
0.07029025 -0.0238564 0
0.06949765000000001 -0.0238286 0
0.0686856 -0.0239838 0
0.06795134 -0.0199166 0
0.06738092 -0.0145558 0
0.06699530000000001 -0.00877893 0
0.06680951 -0.00266929 0
0.06681972 0.0028943 0
0.06700694 0.0080867 0
0.06736755 0.0133085 0
0.06790259 0.0185542 0
0.06861646 0.0240972 0
0.06951500000000001 0.0293888 0
0.07055915 0.0327854 0
0.07167831000000001 0.0340191 0
0.07279745 0.0328827 0
0.07383665 0.0295076 0
0.074743526 0.0251025 0
0.075495424 0.0202156 0
0.076085876 0.0155765 0
0.07653943 0.0119069 0
0.07685557 0.00712116 0
0.07699792 0.00165137 0
0.07695943000000001 -0.00356314 0
0.07675592 -0.00840289 0
0.07639244 -0.0131353 0
0.0758776 -0.0174485 0
0.0752321392 -0.0209379 0
0.074483925 -0.0238531 0
0.07364083 -0.0264066 0
0.0727327 -0.0279954 0
0.07178167 -0.0288047 0
0.07082729 -0.028196 0
0.06991928 -0.0262015 0
0.06908027 -0.0240655 0
0.06835603 -0.0192898 0
0.06777421 -0.0167067 0
0.06715939 -0.0210979 0
0.06651309 -0.0168507 0
0.06610302 -0.0104669 0
0.06567583 -0.0141739 0
0.06525461 -0.01052 0
0.0649802 -0.00665736 0
0.0648092 -0.00342593 0
0.064791 0.00198864 0
0.0649121 0.00491655 0
0.0651346 0.00864641 0
0.06550948000000001 0.0136387 0
0.06605275000000001 0.0187644 0
0.0667614 0.0233602 0
0.06760019 0.0266118 0
0.06851591 0.027991 0
0.06944208 0.0273444 0
0.07031285000000001 0.0248287 0
0.07107166000000001 0.0208955 0
0.07167742 0.0156001 0
0.07211079000000001 0.0108347 0
0.07240634 0.00718761 0
0.07257094 0.00274909 0
0.07257635 -0.00219059 0
0.07242153 -0.00673166 0
0.07212905 -0.0105057 0
0.07172107 -0.013777 0
0.07121229 -0.016491 0
0.07062582 -0.0185366 0
0.0699718 -0.02061 0
0.06925592 -0.0221238 0
0.06849356000000001 -0.0235735 0
0.06769361 -0.0241919 0
0.06688988 -0.0238737 0
0.0661158 -0.022436 0
0.06540116 -0.020383 0
0.06478310000000001 -0.0166718 0
0.0642876 -0.013952 0
0.0637944 -0.015399 0
0.06333620000000001 -0.012035 0
0.0628471 -0.0163844 0
0.062263200000000005 -0.0183859 0
0.0616195 -0.0199765 0
0.0609532 -0.019491 0
0.060351 -0.0167096 0
0.059854500000000005 -0.0131034 0
0.0594943 -0.00857854 0
0.05929430000000001 -0.00368419 0
0.059242500000000003 0.000164129 0
0.0592975 0.00289361 0
0.0594261 0.00462445 0
0.059599200000000005 0.00561294 0
0.0597906 0.00587217 0
0.059985500000000004 0.00571682 0
0.0601567 0.00458751 0
0.060275800000000004 0.00254569 0
0.060318300000000005 0.000128684 0
0.0602824 -0.00208539 0
0.060179500000000004 -0.003945 0
0.0600214 -0.00536805 0
0.0598262 -0.00620376 0
0.059613400000000004 -0.00646522 0
0.0593997 -0.00630896 0
0.0591964 -0.00586985 0
0.059011600000000004 -0.00523785 0
0.0588447 -0.0048113 0
0.0586893 -0.00458195 0
0.058537200000000005 -0.00459478 0
0.058381 -0.00476883 0
0.0582158 -0.00512785 0
0.058033 -0.00580913 0
0.057819300000000004 -0.00695693 0
0.0575682 -0.008029 0
0.0572862 -0.00879349 0
0.0569852 -0.0091827 0
0.056677500000000006 -0.00922329 0
0.0563738 -0.00896608 0
0.056083400000000005 -0.00843969 0
0.055814800000000005 -0.00768161 0
0.0555744 -0.00677278 0
0.0553649 -0.00583264 0
0.05518680000000001 -0.00489898 0
0.055039000000000005 -0.00401469 0
0.05491990000000001 -0.00317159 0
0.054828100000000005 -0.00238489 0
0.0547613 -0.0016652 0
0.0547174 -0.00100848 0
0.0546943 -0.000418057 0
0.05468970000000001 0.000109332 0
0.054701700000000006 0.000579517 0
0.0547285 0.00100329 0
0.054768700000000003 0.00138335 0
0.054820900000000006 0.00172402 0
0.0548838 0.00203327 0
0.054956700000000004 0.00232499 0
0.05503910000000001 0.00260643 0
0.05513080000000001 0.00288053 0
0.055231600000000006 0.0031488 0
0.055341 0.00340289 0
0.0554587 0.00365108 0
0.055584800000000004 0.00389981 0
0.05571910000000001 0.00414884 0
0.0558617 0.00439486 0
0.056012400000000004 0.00463249 0
0.05617080000000001 0.00485931 0
0.0563366 0.00507521 0
0.0565093 0.00527855 0
0.0566887 0.00546988 0
0.0568742 0.00565137 0
0.05706560000000001 0.00582543 0
0.0572628 0.00599439 0
0.0574655 0.00616223 0
0.057673800000000004 0.0063312 0
0.057887900000000006 0.00650184 0
0.0581076 0.00667439 0
0.0583331 0.00684974 0
0.0585646 0.00702892 0
0.05880200000000001 0.00721182 0
0.059045700000000007 0.00739824 0
0.059295600000000004 0.00758644 0
0.0595517 0.00777538 0
0.059814200000000005 0.00796474 0
0.060083000000000004 0.00815475 0
0.0603582 0.00834547 0
0.060639700000000005 0.00853786 0
0.0609277 0.0087327 0
0.061222200000000004 0.0089305 0
0.061523400000000006 0.00913177 0
0.061831300000000006 0.00933554 0
0.06214600000000001 0.00953484 0
0.0624673 0.00972989 0
0.062795 0.0099215 0
0.063129 0.0101104 0
0.0634693 0.0102987 0
0.06381590000000001 0.0104872 0
0.0641687 0.0106766 0
0.0645279 0.0108676 0
0.0648936 0.0110608 0
0.06526566 0.0112564 0
0.06564435 0.0114564 0
0.06602982 0.0116634 0
0.06642231 0.0118767 0
0.06682201 0.0120958 0
0.06722911000000001 0.0123204 0
0.06764381 0.0125524 0
0.06806642 0.0127933 0
0.06849711 0.013037 0
0.068936 0.0132845 0
0.06938319 0.0135351 0
0.06983881 0.0137914 0
0.07030311 0.0140545 0
0.07077619 0.0143169 0
0.07125794 0.0145748 0
0.07174806 0.0148178 0
0.07224555 0.0150107 0
0.07274822 0.0151313 0
0.07325369 0.0151827 0
0.07375966 0.0151639 0
0.074263627 0.0150647 0
0.074763043 0.0148974 0
0.0752559117 0.0146784 0
0.07574089 0.0144323 0
0.0762177 0.0141926 0
0.07668698 0.0139835 0
0.07715019000000001 0.0138294 0
0.07760943000000001 0.0137439 0
0.0780672 0.0137373 0
0.07852617 0.013812 0
0.07898913 0.013972 0
0.07945889 0.0142144 0
0.07993809 0.0145318 0
0.08042895 0.0149093 0
0.08093323000000001 0.0153334 0
0.08145219000000001 0.0157856 0
0.08198632 0.0162423 0
0.0249609 -0.0936258 0
0.0220582 -0.0810179 0
0.0195578 -0.0694842 0
0.017482900000000003 -0.0561769 0
0.015906100000000006 -0.0391543 0
0.014885800000000005 -0.0212475 0
0.014475500000000002 -0.00351365 0
0.014667300000000001 0.013009 0
0.015329700000000002 0.0256456 0
0.016354800000000003 0.0349382 0
0.0176394 0.0418065 0
0.0191367 0.0477813 0
0.0208276 0.0533169 0
0.022699700000000003 0.0591561 0
0.024796200000000004 0.0659935 0
0.027106700000000004 0.0722409 0
0.029590500000000006 0.0759943 0
0.0321359 0.0761296 0
0.0346204 0.0725651 0
0.0369121 0.0646182 0
0.0388191 0.0504133 0
0.040275700000000005 0.0386663 0
0.041506100000000004 0.0377853 0
0.0429983 0.0536867 0
0.04519770000000001 0.0774634 0
0.048148500000000004 0.0973184 0
0.0514603 0.0984585 0
0.05471190000000001 0.0948765 0
0.0577167 0.0850947 0
0.060326500000000005 0.0720669 0
0.06253410000000001 0.0617196 0
0.0644615 0.0542629 0
0.06613066000000001 0.0464077 0
0.06756605 0.0399046 0
0.06873493 0.0304221 0
0.06958639 0.0211833 0
0.07014357 0.0124492 0
0.07038756 0.00276709 0
0.07035226 -0.00417303 0
0.07013158 -0.00896045 0
0.06974543 -0.013548 0
0.0692576 -0.0151923 0
0.06874903 -0.0150181 0
0.06826597000000001 -0.0136196 0
0.06788376 -0.00936182 0
0.06773342 -0.00150395 0
0.06767696000000001 -0.00171797 0
0.06752447 -0.00726857 0
0.06722871 -0.0100092 0
0.06689395000000001 -0.00978405 0
0.06661322 -0.00672108 0
0.06647684000000001 -0.00171054 0
0.06651792000000001 0.00408353 0
0.06676993 0.0105425 0
0.06721593000000001 0.0158167 0
0.06783143 0.0209384 0
0.06861999 0.026053 0
0.06956321 0.0302556 0
0.07064617000000001 0.0346896 0
0.07189571 0.0400727 0
0.07329892 0.0435352 0
0.07477170500000001 0.0444614 0
0.07623768 0.0433141 0
0.0776314 0.0404843 0
0.07892175 0.0371383 0
0.08008760000000001 0.0329635 0
0.08110634 0.0284708 0
0.0819845 0.0245281 0
0.08272605000000001 0.019872 0
0.08328883000000001 0.0141122 0
0.08365373000000001 0.00808534 0
0.08381706 0.00204163 0
0.08377769 -0.00418948 0
0.08352029 -0.0109095 0
0.08304131000000001 -0.0174293 0
0.08235759000000001 -0.0231185 0
0.08151052 -0.0273353 0
0.08054011 -0.030716 0
0.07945425 -0.0341817 0
0.07827664000000001 -0.0361143 0
0.07706394 -0.0363598 0
0.075863848 -0.035434 0
0.074721808 -0.0329937 0
0.0737077 -0.0278679 0
0.0728469 -0.0211106 0
0.07225319000000001 -0.011095 0
0.07193428 -0.00782415 0
0.07173790000000001 -0.00445609 0
0.07166877 0.000280619 0
0.07179714000000001 0.00737822 0
0.07218653 0.0157741 0
0.07286338 0.024237 0
0.07380804 0.0319124 0
0.07499565700000001 0.0388191 0
0.07639365000000001 0.0445815 0
0.07796342 0.0492204 0
0.07967333 0.0529787 0
0.0814835 0.0553869 0
0.08335898 0.0571035 0
0.0853107 0.0601689 0
0.0873916 0.0645911 0
0.0895988 0.067438 0
0.0918725 0.0690287 0
0.094185 0.0697925 0
0.0964657 0.0670406 0
0.09863050000000001 0.0628161 0
0.1006413 0.0583531 0
0.1025211 0.0547894 0
0.10427070000000001 0.0503066 0
0.1058819 0.0463373 0
0.1073353 0.041042 0
0.10863790000000001 0.0373241 0
0.1098201 0.0338739 0
0.1109184 0.0320731 0
0.1119498 0.0296794 0
0.11288780000000001 0.0266711 0
0.1137129 0.023201 0
0.1144405 0.0208219 0
0.11511640000000001 0.0199539 0
0.1157837 0.0203005 0
0.11647640000000001 0.0214422 0
0.1172124 0.0227301 0
0.1179806 0.023522 0
0.11879210000000001 0.025088 0
0.1197016 0.0329495 0
0.12082960000000001 0.0338823 0
0.1219752 0.0345743 0
0.1230485 0.0293453 0
0.1239054 0.0227068 0
0.12458910000000001 0.0186385 0
0.1251364 0.0145934 0
0.1255761 0.0121733 0
0.1259571 0.0105318 0
0.126258 0.00706508 0
0.1264039 0.00190618 0
0.126401 -0.0016878 0
0.1262974 -0.0041671 0
0.1261409 -0.0050087 0
0.1259765 -0.0051253 0
0.1257832 -0.00639659 0
0.1255336 -0.00890612 0
0.1251755 -0.0124043 0
0.1246932 -0.016402 0
0.12406500000000001 -0.0211385 0
0.12326880000000001 -0.0237353 0
0.12242610000000001 -0.0263538 0
0.1214945 -0.0293208 0
0.1204749 -0.0314112 0
0.1194189 -0.0317889 0
0.1183602 -0.0316602 0
0.1173204 -0.0305711 0
0.1163283 -0.029223 0
0.1153611 -0.0289063 0
0.114375 -0.0299943 0
0.1133215 -0.0327883 0
0.112167 -0.0360083 0
0.110952 -0.0363546 0
0.1097705 -0.0342745 0
0.1086753 -0.0314126 0
0.10767570000000001 -0.028981 0
0.10673260000000001 -0.0282349 0
0.1057653 -0.0298856 0
0.1047254 -0.0327743 0
0.1035606 -0.0369577 0
0.1022479 -0.0416909 0
0.1007699 -0.0466458 0
0.0991423 -0.0507228 0
0.0973913 -0.0542669 0
0.09551760000000001 -0.0577781 0
0.0935422 -0.060688 0
0.0914636 -0.0637681 0
0.0893025 -0.0657224 0
0.0870868 -0.0669838 0
0.08486412 -0.066129 0
0.08268911000000001 -0.0642336 0
0.08060027 -0.0613484 0
0.07856853 -0.0586347 0
0.07660600000000001 -0.0587304 0
0.07447859600000001 -0.067308 0
0.07203442 -0.0775795 0
0.06926451 -0.0882066 0
0.06616721 -0.0957219 0
0.0628635 -0.101951 0
0.05939030000000001 -0.105227 0
0.056047900000000005 -0.0933702 0
0.0533699 -0.0673598 0
0.051623 -0.0387807 0
0.05083 -0.0112352 0
0.050832600000000006 0.00897604 0
0.0512758 0.0167168 0
0.051937000000000004 0.0219205 0
0.0526895 0.0224735 0
0.053411200000000006 0.0208168 0
0.054078100000000004 0.0193353 0
0.054694900000000005 0.0177103 0
0.0552444 0.0152001 0
0.0556938 0.0118471 0
0.0560237 0.00815675 0
0.0562336 0.00469204 0
0.0563357 0.00166263 0
0.0563462 -0.000795551 0
0.0562868 -0.00256032 0
0.0561817 -0.00359596 0
0.0560522 -0.00405501 0
0.0559153 -0.00412346 0
0.05577650000000001 -0.00418163 0
0.05564 -0.0040325 0
0.0555075 -0.00392237 0
0.0553787 -0.00378459 0
0.055257600000000004 -0.00350478 0
0.05513320000000001 -0.00404547 0
0.0549848 -0.00489534 0
0.0548022 -0.00600121 0
0.054561 -0.00822112 0
0.0542497 -0.0103337 0
0.0538664 -0.0124559 0
0.053427600000000006 -0.0136321 0
0.052968 -0.0137765 0
0.052517400000000006 -0.0131963 0
0.0520933 -0.0122511 0
0.051704700000000006 -0.0110872 0
0.051359 -0.00968574 0
0.0510631 -0.00813446 0
0.0508179 -0.00667196 0
0.0506189 -0.00534313 0
0.0504598 -0.0042937 0
0.0503308 -0.00350527 0
0.05022460000000001 -0.00291364 0
0.050136 -0.00243914 0
0.0500616 -0.00204937 0
0.0499993 -0.00171014 0
0.049947700000000005 -0.00139991 0
0.0499062 -0.00110588 0
0.0498744 -0.00081843 0
0.0498521 -0.0005331 0
0.0498392 -0.000253285 0
0.049835500000000005 1.82742e-05 0
0.0498407 0.00028027 0
0.0498545 0.000527898 0
0.04987610000000001 0.000759013 0
0.049905200000000004 0.00097238 0
0.0499411 0.00116802 0
0.049983200000000005 0.00134676 0
0.050031000000000006 0.00151045 0
0.050084000000000004 0.00166231 0
0.0501419 0.00180465 0
0.0502044 0.00193864 0
0.050271300000000005 0.00206608 0
0.050342300000000006 0.00218805 0
0.0504173 0.00230606 0
0.050496200000000005 0.00242106 0
0.0505789 0.00253376 0
0.05066520000000001 0.00264304 0
0.0507552 0.0027479 0
0.050848500000000005 0.00284928 0
0.0509452 0.00294601 0
0.05104500000000001 0.00303836 0
0.05114780000000001 0.0031255 0
0.05125350000000001 0.00320679 0
0.0513617 0.003283 0
0.0514724 0.00335415 0
0.0515853 0.00342072 0
0.05170040000000001 0.00348243 0
0.051817600000000005 0.00354066 0
0.051936500000000003 0.00359596 0
0.0520573 0.00364899 0
0.0521799 0.00370072 0
0.052304100000000006 0.00375158 0
0.052430000000000004 0.003802 0
0.0525577 0.00385505 0
0.0526871 0.00391031 0
0.0528184 0.00396534 0
0.0529516 0.00402245 0
0.0530867 0.00408196 0
0.053223900000000005 0.00414577 0
0.0533632 0.00421412 0
0.053505000000000004 0.00428683 0
0.05364920000000001 0.00436478 0
0.0537962 0.00444984 0
0.053946100000000004 0.0045413 0
0.054099100000000004 0.0046378 0
0.0542554 0.00473823 0
0.054415200000000004 0.00484144 0
0.0545784 0.00494623 0
0.054745 0.00504877 0
0.054915000000000005 0.00514531 0
0.0550881 0.00523578 0
0.0552642 0.00532372 0
0.0554432 0.00541588 0
0.0556255 0.00551451 0
0.0558111 0.00562083 0
0.0560005 0.00573676 0
0.056193900000000005 0.00586217 0
0.056391500000000004 0.00599436 0
0.056593700000000004 0.00613159 0
0.05680060000000001 0.00627358 0
0.0570123 0.00642171 0
0.057229 0.00657708 0
0.057451 0.00673905 0
0.057678600000000003 0.00690592 0
0.0579117 0.00707683 0
-0.09255499999999998 0.314165 0
-0.08278499999999998 0.278458 0
-0.073638 0.266717 0
-0.065177 0.245593 0
-0.05716800000000001 0.235976 0
-0.04947499999999999 0.22558 0
-0.042185 0.212198 0
-0.035350999999999994 0.198609 0
-0.028968999999999995 0.184874 0
-0.023065699999999995 0.170009 0
-0.017654199999999995 0.155392 0
-0.012720899999999993 0.141231 0
-0.008259599999999992 0.127302 0
-0.004237699999999997 0.114759 0
-0.0006185999999999969 0.102919 0
0.002605200000000002 0.0911406 0
0.005440500000000001 0.0794086 0
0.00786930000000001 0.0668643 0
0.009878700000000004 0.0544177 0
0.011503899999999997 0.0439307 0
0.012846100000000006 0.0374119 0
0.0140377 0.0347663 0
0.015171200000000003 0.0332543 0
0.016282900000000003 0.0342073 0
0.017425200000000002 0.0346072 0
0.0186481 0.03731 0
0.019824 0.0342001 0
0.020991300000000004 0.0364287 0
0.022254500000000003 0.0391837 0
0.0236279 0.0433653 0
0.025159900000000006 0.0481515 0
0.0268368 0.0522978 0
0.028658700000000002 0.0566837 0
0.030626 0.0610167 0
0.032729600000000005 0.0649131 0
0.034953000000000005 0.068167 0
0.037273600000000004 0.0708475 0
0.039676 0.0730647 0
0.042141500000000005 0.0746854 0
0.044650800000000004 0.075746 0
0.0471882 0.0763424 0
0.049730500000000004 0.0761492 0
0.052264000000000005 0.0757999 0
0.054772600000000005 0.07472 0
0.057241700000000006 0.0735796 0
0.059672 0.0722532 0
0.062028200000000006 0.0690545 0
0.0642646 0.0654205 0
0.0663841 0.0621918 0
0.06859242 0.070305 0
0.07091928 0.0699789 0
0.07317049 0.0648563 0
0.0751833306 0.0561143 0
0.07692131 0.0492247 0
0.07847034 0.04422 0
0.07984154 0.0379857 0
0.08097529 0.0304369 0
0.08187716 0.0238457 0
0.08253451 0.015875 0
0.0829174 0.00731998 0
0.08301337 -0.00103816 0
0.08284817 -0.00839653 0
0.08246172 -0.0143487 0
0.08190354 -0.0191564 0
0.08115764 -0.0248759 0
0.08026562000000001 -0.0282314 0
0.07928928 -0.0298985 0
0.07828923 -0.0298152 0
0.07731593 -0.02834 0
0.07644059 -0.0237605 0
0.075717531 -0.019948 0
0.07503544200000001 -0.0211722 0
0.07417252 -0.0293663 0
0.07313334 -0.0316231 0
0.07208932 -0.0300847 0
0.071191 -0.0239973 0
0.07049565 -0.0179808 0
0.07001976 -0.010822 0
0.06978996 -0.00350109 0
0.06978584 0.00282615 0
0.06998689 0.0090291 0
0.07040661000000001 0.015956 0
0.07106254000000001 0.0230453 0
0.07196280000000001 0.0307823 0
0.07312378 0.0381549 0
0.074475981 0.0422715 0
0.075910271 0.0433629 0
0.07732831 0.0413956 0
0.07863814000000001 0.0374366 0
0.07978058 0.0304627 0
0.0806934 0.0252296 0
0.08147523000000001 0.0217579 0
0.08212026 0.0170389 0
0.08259755 0.0118461 0
0.08289827 0.00641742 0
0.0832003 0.00530701 0
0.08320451000000001 -0.00462847 0
0.08288718 -0.0138243 0
0.08227832 -0.0223107 0
0.08139841 -0.0299126 0
0.0802906 -0.0361203 0
0.07898958 -0.0414619 0
0.07754299 -0.0457598 0
0.07591429300000001 -0.0512202 0
0.07416011 -0.0536167 0
0.07235734 -0.0542275 0
0.07057498000000001 -0.0524916 0
0.06888686000000001 -0.0484683 0
0.06737708 -0.0419073 0
0.06608152 -0.0362361 0
0.0647905 -0.0401773 0
0.06329030000000001 -0.0485876 0
0.0615556 -0.0557626 0
0.0595218 -0.0642367 0
0.057317900000000005 -0.0674073 0
0.055034900000000005 -0.0693188 0
0.0526885 -0.0714278 0
0.0503038 -0.0711749 0
0.048073500000000005 -0.0607947 0
0.0464197 -0.0384387 0
0.045572600000000005 -0.0132911 0
0.0455679 0.0110349 0
0.0462544 0.0271714 0
0.0472046 0.0293248 0
0.048209100000000005 0.0304856 0
0.049213400000000004 0.0295493 0
0.0501585 0.0271065 0
0.0510028 0.0235469 0
0.051713300000000004 0.0191499 0
0.052262600000000006 0.0140552 0
0.0526406 0.00885305 0
0.0528464 0.00402698 0
0.05291560000000001 0.000354806 0
0.0528686 -0.00294769 0
0.0527238 -0.00543949 0
0.0525156 -0.0068359 0
0.0522726 -0.00764551 0
0.0520084 -0.00816188 0
0.051731700000000005 -0.00838716 0
0.0514524 -0.00835036 0
0.0511768 -0.0081104 0
0.0509077 -0.00825417 0
0.0506334 -0.00801392 0
0.0503607 -0.00919459 0
0.05000400000000001 -0.0117858 0
0.049570300000000005 -0.0140035 0
0.0490603 -0.0163238 0
0.0484865 -0.0180023 0
0.04786510000000001 -0.0190557 0
0.0472281 -0.0189753 0
0.046610200000000004 -0.0180439 0
0.0460322 -0.0166068 0
0.0455097 -0.0147888 0
0.0450502 -0.0128717 0
0.044654 -0.0110032 0
0.044316600000000005 -0.00934015 0
0.0440334 -0.00772325 0
0.043803800000000004 -0.00615217 0
0.043623600000000005 -0.00473637 0
0.0434896 -0.00337993 0
0.043398200000000005 -0.00218934 0
0.043342700000000005 -0.00120648 0
0.043315900000000004 -0.000466836 0
0.043308000000000006 -6.35486e-05 0
0.043306800000000006 -5.80203e-05 0
0.0433032 -0.000134683 0
0.0432982 -0.000140898 0
0.043294700000000005 -5.5678e-05 0
0.0432943 3.6444e-05 0
0.0432979 0.000181252 0
0.043306700000000004 0.000332134 0
0.0433189 0.000378694 0
0.0433315 0.000377718 0
0.0433448 0.000427896 0
0.0433597 0.000452898 0
0.0433737 0.000388846 0
0.043385900000000005 0.000346184 0
0.043395300000000005 0.00021385 0
0.0433998 6.23973e-05 0
0.043398900000000004 -0.000113006 0
0.043392 -0.000293924 0
0.043379100000000004 -0.000469863 0
0.043360600000000006 -0.000633388 0
0.0433368 -0.000781686 0
0.043308400000000004 -0.000913827 0
0.043275900000000006 -0.00103203 0
0.0432396 -0.00113517 0
0.0432002 -0.00122401 0
0.043158 -0.00130209 0
0.0431134 -0.00136949 0
0.043066700000000006 -0.00142749 0
0.0430183 -0.00147602 0
0.042968400000000004 -0.00151524 0
0.042917300000000005 -0.00154601 0
0.0428653 -0.00156974 0
0.0428127 -0.00158666 0
0.0427596 -0.00159732 0
0.0427062 -0.0016022 0
0.042652800000000005 -0.00160128 0
0.042599500000000005 -0.0015948 0
0.0425465 -0.00158387 0
0.042494000000000004 -0.00156929 0
0.042441900000000005 -0.00155172 0
0.042390500000000005 -0.00153171 0
0.042339800000000004 -0.00150986 0
0.042289900000000005 -0.00148658 0
0.0422408 -0.00146235 0
0.042192400000000005 -0.00143795 0
0.042144900000000006 -0.00141416 0
0.0420982 -0.00138998 0
0.0420523 -0.00136519 0
0.0420072 -0.00133992 0
0.041963 -0.00131454 0
0.0419196 -0.00128932 0
0.041877000000000004 -0.00126457 0
0.041835300000000006 -0.00123953 0
0.0417944 -0.00121554 0
0.0417543 -0.00119311 0
0.041714900000000006 -0.0011725 0
0.0416761 -0.00115369 0
0.041638 -0.00113681 0
0.0416003 -0.00112201 0
0.0415632 -0.00110935 0
0.041526400000000005 -0.00109895 0
0.0414899 -0.00109079 0
0.0414536 -0.00108478 0
0.0414175 -0.00108084 0
0.0413815 -0.00107888 0
0.0413456 -0.00107893 0
0.0413096 -0.00108098 0
0.041273500000000005 -0.00108504 0
0.0412372 -0.00109094 0
0.0412007 -0.00109855 0
0.041164000000000006 -0.00110786 0
0.041126800000000005 -0.00111886 0
0.0410893 -0.0011314 0
0.0410514 -0.00114542 0
0.041012900000000005 -0.00116086 0
0.0409739 -0.00117762 0
0.0409344 -0.00119564 0
0.040894200000000006 -0.00121484 0
0.040853400000000005 -0.00123517 0
0.0408118 -0.00125656 0
0.0407695 -0.00127895 0
0.040726500000000006 -0.00130228 0
0.0406827 -0.00132648 0
0.040638 -0.00135153 0
0.040592500000000004 -0.00137734 0
0.040546200000000004 -0.00140387 0
0.040498900000000004 -0.00143109 0
0.040450700000000006 -0.00145895 0
0.0404016 -0.00148814 0
0.0403514 -0.00152032 0
0.040300100000000005 -0.00155716 0
0.040247500000000005 -0.00159757 0
0.0401935 -0.00164199 0
0.040137900000000004 -0.00169108 0
0.0400806 -0.00174423 0
0.0400215 -0.00180067 0
0.0399605 -0.00186008 0
0.0398974 -0.00192238 0
0.039832200000000005 -0.00198757 0
0.0397648 -0.00205571 0
0.039695 -0.00212683 0
0.0396228 -0.00220114 0
0.0395481 -0.00227837 0
0.0394708 -0.00235837 0
0.039390800000000004 -0.00243956 0
0.039308 -0.00252202 0
0.0392225 -0.00260592 0
0.0391342 -0.00269158 0
0.039042900000000005 -0.0027793 0
0.0389487 -0.00286916 0
0.038851500000000004 -0.00296106 0
0.0387512 -0.00305476 0
0.0386477 -0.00314991 0
0.0385411 -0.00324638 0
0.038431400000000004 -0.00332704 0
0.0383193 -0.00339501 0
0.038205300000000005 -0.00344524 0
0.0380898 -0.00347794 0
0.037973700000000006 -0.00349231 0
0.0378573 -0.00348629 0
0.0377417 -0.00345588 0
0.0376275 -0.00339516 0
0.037516 -0.00330009 0
0.037408300000000005 -0.00316804 0
0.0373056 -0.0029958 0
0.0372096 -0.0027762 0
0.037121600000000005 -0.00252323 0
0.0370428 -0.0022102 0
0.036975900000000006 -0.00181726 0
0.036923300000000006 -0.00135924 0
0.0368869 -0.000845414 0
0.0368688 -0.00026854 0
0.036871 0.000369938 0
0.0368954 0.00106784 0
0.0369442 0.00182806 0
0.0370194 0.00264979 0
0.037123 0.00352864 0
0.0372569 0.00446442 0
0.075041467 -0.122938 0
0.07122251 -0.104 0
0.06803719 -0.0880582 0
0.06536489000000001 -0.0733244 0
0.0631603 -0.0596316 0
0.0614252 -0.0452313 0
0.0601714 -0.0314452 0
0.0593176 -0.0199122 0
0.0587818 -0.0122985 0
0.0585126 -0.00463264 0
0.058485800000000004 0.0027576 0
0.0587058 0.00991876 0
0.059154700000000005 0.0166629 0
0.059819300000000006 0.0226966 0
0.0606669 0.027759 0
0.0616709 0.0321229 0
0.06280920000000001 0.0359855 0
0.0640831 0.0403209 0
0.06550581 0.0448249 0
0.06707862 0.0493937 0
0.06881157 0.0543453 0
0.07066776 0.0563012 0
0.07253292 0.0554047 0
0.074339387 0.0529605 0
0.07603354200000001 0.0487521 0
0.07756999 0.0438087 0
0.07894303 0.0387591 0
0.08014125 0.0329488 0
0.08118001 0.0291452 0
0.08206162 0.0237938 0
0.08274502 0.0174347 0
0.08321542 0.0110961 0
0.08346682 0.00431553 0
0.0834922 -0.00259155 0
0.08327556 -0.00997811 0
0.08282497 -0.0167223 0
0.08215682 -0.0228026 0
0.081327 -0.0271463 0
0.08032484000000001 -0.0323139 0
0.07918592 -0.035952 0
0.077936 -0.0385028 0
0.07664115 -0.0389071 0
0.07534919100000001 -0.0383329 0
0.07411504000000001 -0.0355016 0
0.0730256 -0.0299308 0
0.07205604 -0.0283855 0
0.07106534 -0.0308392 0
0.0699218 -0.0363004 0
0.06869487 -0.0363014 0
0.06755538 -0.0317124 0
0.06660938 -0.0252227 0
0.06589450000000001 -0.0179685 0
0.06542832 -0.0104011 0
0.06521532000000001 -0.00293329 0
0.06523213 0.00350032 0
0.06545668 0.00976186 0
0.0659007 0.0163253 0
0.06662593 0.0275853 0
0.06769917 0.0367375 0
0.06909831 0.0464508 0
0.07078118 0.0537348 0
0.07266553 0.0587688 0
0.07465361100000001 0.0598606 0
0.07660890000000001 0.057214 0
0.07843979000000001 0.0526356 0
0.08008029 0.0460874 0
0.08150771 0.040043 0
0.08275596 0.0355013 0
0.08388484 0.0323914 0
0.08487284 0.0269002 0
0.0856573 0.0204003 0
0.0862217 0.0137248 0
0.0865524 0.0064703 0
0.0866397 -0.00108196 0
0.0864586 -0.00931417 0
0.08601840000000001 -0.0166865 0
0.0853412 -0.023358 0
0.08448525 -0.0282603 0
0.08342979 -0.0343286 0
0.08220787 -0.0389363 0
0.08083714 -0.0427249 0
0.07938533 -0.0440569 0
0.07790443 -0.0444488 0
0.07644729 -0.0427761 0
0.0751411018 -0.0319381 0
0.0741752 -0.02641 0
0.07334547 -0.0235547 0
0.07244812 -0.0298045 0
0.07137426000000001 -0.0333034 0
0.07026649 -0.0329765 0
0.06918740000000001 -0.0307926 0
0.06827855000000001 -0.0242719 0
0.06757216 -0.0183554 0
0.06706796000000001 -0.012263 0
0.06675690000000001 -0.00675519 0
0.06662738 -0.00112965 0
0.0667124 0.00625859 0
0.06709106000000001 0.0165121 0
0.06784869 0.0282312 0
0.0689423 0.0363727 0
0.0702249 0.0398778 0
0.07153581 0.0384769 0
0.07276031000000001 0.0350723 0
0.07385314 0.0306026 0
0.074790166 0.0259701 0
0.075576157 0.0214036 0
0.07620115000000001 0.0162633 0
0.07665088 0.0109684 0
0.07692443 0.00572513 0
0.07702237 0.000390427 0
0.07693836 -0.00520329 0
0.07666640000000001 -0.0108899 0
0.0762056 -0.0163761 0
0.07558529700000001 -0.0204801 0
0.074844295 -0.0237536 0
0.0739997 -0.026567 0
0.07308674 -0.0280364 0
0.07213954 -0.0284773 0
0.07121069000000001 -0.0270736 0
0.07033814000000001 -0.0250957 0
0.06956966 -0.0209056 0
0.06896455 -0.0159954 0
0.06841807 -0.016725 0
0.06777288000000001 -0.0217924 0
0.06692838000000001 -0.0277638 0
0.06596757 -0.0295216 0
0.0649735 -0.0293982 0
0.06403980000000001 -0.0267035 0
0.0632187 -0.0228238 0
0.0625256 -0.0188714 0
0.0619776 -0.0139959 0
0.0616149 -0.00797933 0
0.061457700000000004 -0.00176479 0
0.061506700000000004 0.00440831 0
0.0617559 0.0101475 0
0.062176800000000004 0.0146674 0
0.0627169 0.0173498 0
0.0633981 0.0252377 0
0.0642979 0.0283173 0
0.06531653 0.0326267 0
0.06641922 0.0325863 0
0.06744855 0.0290919 0
0.06833536 0.0240639 0
0.06903514000000001 0.018353 0
0.06955702 0.0132708 0
0.06990942 0.00817 0
0.07009874 0.00340854 0
0.07012996 -0.00129897 0
0.07000777 -0.00584294 0
0.06973131 -0.0104837 0
0.06931677 -0.0141306 0
0.06878971 -0.0172456 0
0.06816726000000001 -0.0199026 0
0.06747117 -0.0216698 0
0.06672363 -0.0230982 0
0.06594322 -0.0234827 0
0.0651733 -0.0225935 0
0.0644483 -0.0207364 0
0.0638116 -0.0175264 0
0.0633771 -0.00693754 0
0.0631966 -0.0037872 0
0.0630952 -0.00273078 0
0.0629481 -0.00563093 0
0.0627613 -0.00543345 0
0.0625912 -0.00449921 0
0.0624773 -0.00213499 0
0.062467100000000005 0.00137552 0
0.0625755 0.00497569 0
0.06281010000000001 0.00893318 0
0.0631733 0.012637 0
0.0636584 0.0163915 0
0.06427680000000001 0.0206239 0
0.0650344 0.0245596 0
0.06590806 0.0275915 0
0.06685827 0.0289982 0
0.06779988 0.0272986 0
0.06857903 0.0194407 0
0.06909171 0.011885 0
0.06935743 0.00449003 0
0.06940242 -0.00120599 0
0.06928145000000001 -0.00554622 0
0.06902710000000001 -0.00966569 0
0.06862468000000001 -0.0142127 0
0.06808260000000001 -0.0180979 0
0.06741461 -0.021662 0
0.06664678 -0.0240994 0
0.06581254 -0.0258761 0
0.0649168 -0.0278337 0
0.0639609 -0.0292715 0
0.06297180000000001 -0.0300787 0
0.0619622 -0.0302939 0
0.060965700000000005 -0.0293222 0
0.0600131 -0.0277057 0
0.059142600000000004 -0.0244055 0
0.0584025 -0.0205475 0
0.05772050000000001 -0.0203889 0
0.05698930000000001 -0.0239538 0
0.0562463 -0.0221024 0
0.055540000000000006 -0.0202103 0
0.054894200000000004 -0.0185127 0
0.0543299 -0.0152282 0
0.05390060000000001 -0.0107351 0
0.053622300000000005 -0.00612932 0
0.0535056 -0.00108625 0
0.0535558 0.00379493 0
0.053762700000000004 0.00832754 0
0.054113100000000004 0.0124596 0
0.0545988 0.0164938 0
0.055219700000000004 0.0205682 0
0.055978700000000006 0.0248037 0
0.05687400000000001 0.0286666 0
0.0578867 0.0318384 0
0.0589811 0.0335085 0
0.06009540000000001 0.0330954 0
0.061162100000000004 0.0309074 0
0.062126400000000005 0.0269853 0
0.06293470000000001 0.0216585 0
0.0635546 0.015815 0
0.06398720000000001 0.0103951 0
0.0641633 0.00124186 0
0.0640672 -0.00655498 0
0.0637177 -0.0138801 0
0.0631459 -0.0199463 0
0.06239070000000001 -0.0249787 0
0.061486200000000005 -0.0289229 0
0.0604753 -0.0316916 0
0.05935460000000001 -0.035293 0
0.058131100000000005 -0.0377306 0
0.0568528 -0.0388152 0
0.055548600000000004 -0.0390903 0
0.0542667 -0.0376465 0
0.0530452 -0.0354886 0
0.051936500000000003 -0.0329106 0
0.05105710000000001 -0.0242468 0
0.050312300000000004 -0.0212091 0
0.04954 -0.024427 0
0.0487346 -0.0236378 0
0.0479911 -0.0206038 0
0.04739360000000001 -0.0152536 0
0.0469966 -0.00880895 0
0.046828 -0.00169034 0
0.0468847 0.00462111 0
0.0471417 0.0104561 0
0.047586 0.0157765 0
0.04819230000000001 0.0202923 0
0.048940300000000006 0.0242205 0
0.0498028 0.0272977 0
0.0507639 0.0301351 0
0.0518077 0.0323109 0
0.0529216 0.0344023 0
0.0540966 0.0359675 0
0.055324200000000004 0.0377683 0
0.056628700000000004 0.0404332 0
0.0579948 0.0410769 0
0.0593423 0.0396534 0
0.060619700000000006 0.0371002 0
0.061807400000000005 0.0343737 0
0.06288540000000001 0.0304906 0
0.063823 0.0260402 0
0.064601 0.020888 0
0.0652109 0.0160159 0
0.06566031 0.0112355 0
0.06594461 0.00597505 0
0.06604558 -0.000500134 0
0.06586667 -0.00945949 0
0.0654146 -0.0171401 0
0.0647313 -0.0235642 0
0.0638413 -0.0292816 0
0.0627914 -0.0332988 0
0.061621800000000004 -0.0367913 0
0.06033380000000001 -0.0402675 0
0.058946 -0.0425262 0
0.057521600000000006 -0.0428408 0
0.056101200000000004 -0.0420751 0
0.054713300000000006 -0.0412104 0
0.053336900000000007 -0.0404731 0
0.0520547 -0.0370802 0
0.0508117 -0.0369223 0
0.049540200000000006 -0.0394978 0
0.0481337 -0.0433248 0
0.046714200000000004 -0.0410382 0
0.045465200000000004 -0.0339301 0
0.0444705 -0.0260319 0
0.043758000000000005 -0.0172221 0
0.0433247 -0.00941443 0
0.0431344 -0.00236582 0
0.0431761 0.00429321 0
0.043417500000000005 0.00978572 0
0.043835500000000006 0.0149317 0
0.0444108 0.0192489 0
0.045121900000000006 0.0232296 0
0.04596410000000001 0.0270379 0
0.046920500000000004 0.0300778 0
0.0479684 0.032668 0
0.0491041 0.0353831 0
0.050334500000000004 0.0383503 0
0.051662 0.0410222 0
0.0530472 0.0416308 0
0.054412100000000005 0.0401674 0
0.0557134 0.0379668 0
0.0569315 0.0351968 0
-0.086607 0.204871 0
-0.08039500000000001 0.171759 0
-0.07492800000000001 0.156393 0
-0.070058 0.137096 0
-0.065764 0.122265 0
-0.061886999999999984 0.111109 0
-0.05841400000000001 0.0974235 0
-0.055406 0.0841353 0
-0.052802 0.0728178 0
-0.050555 0.0627419 0
-0.048575999999999994 0.0566483 0
-0.046725 0.0544127 0
-0.04492299999999999 0.0544735 0
-0.043044 0.0585917 0
-0.040986999999999996 0.0640946 0
-0.038768 0.0687694 0
-0.036402000000000004 0.0723928 0
-0.033899 0.0775801 0
-0.031224000000000002 0.0826009 0
-0.028367000000000003 0.0883541 0
-0.025317999999999993 0.0939291 0
-0.022083999999999993 0.0999412 0
-0.018640599999999993 0.106103 0
-0.015004299999999998 0.111738 0
-0.011179099999999997 0.11748 0
-0.007152800000000001 0.123877 0
-0.002911700000000003 0.130427 0
0.0015576000000000062 0.136434 0
0.006145800000000007 0.138273 0
0.010758699999999996 0.138274 0
0.015343800000000005 0.136587 0
0.019820700000000004 0.131712 0
0.0240683 0.122992 0
0.0279562 0.110444 0
0.031311700000000005 0.0914758 0
0.0339707 0.0700629 0
0.0360781 0.0598098 0
0.038129500000000004 0.0672882 0
0.040777 0.0916851 0
0.0442675 0.115665 0
0.0483875 0.129208 0
0.0526683 0.126131 0
0.0567235 0.116137 0
0.060355500000000006 0.101473 0
0.06352870000000001 0.0901471 0
0.06636765 0.0809348 0
0.06897387 0.0762537 0
0.07142228 0.0707688 0
0.07367684000000001 0.064777 0
0.07575029500000001 0.0598626 0
0.07765556 0.0547078 0
0.0794007 0.0502872 0
0.08101461 0.0465604 0
0.08249768 0.0426863 0
0.08386329000000001 0.0396634 0
0.08516062 0.0385822 0
0.0864569 0.0394628 0
0.0878099 0.0417798 0
0.0892365 0.0438932 0
0.0907396 0.0461544 0
0.0922454 0.0473873 0
0.0938808 0.0480617 0
0.095383 0.0430455 0
0.09676560000000001 0.039785 0
0.0979804 0.0331669 0
0.0989821 0.027314 0
0.0997901 0.0216006 0
0.1004328 0.017445 0
0.1009643 0.0146721 0
0.1013935 0.0108346 0
0.1016586 0.00515073 0
0.1017181 -0.00148362 0
0.1015369 -0.00909475 0
0.1011016 -0.0165426 0
0.1004369 -0.0229312 0
0.09957350000000001 -0.0283891 0
0.0985502 -0.033284 0
0.09734280000000001 -0.0387563 0
0.0959689 -0.0436359 0
0.0944413 -0.0475301 0
0.09281310000000001 -0.0498711 0
0.0911227 -0.051219 0
0.0894143 -0.0510023 0
0.0877513 -0.0484188 0
0.0862099 -0.043765 0
0.08481967 -0.0401364 0
0.08334858 -0.0467741 0
0.08163199 -0.054191 0
0.07976218 -0.0579781 0
0.0777651 -0.0600237 0
0.075828454 -0.0570374 0
0.07393435000000001 -0.0563306 0
0.07209036 -0.0540197 0
0.07040762 -0.0461907 0
0.06911042 -0.0306522 0
0.06844788 -0.00972857 0
0.06850928 0.0119702 0
0.06918611000000001 0.0254109 0
0.0700651 0.0268923 0
0.07096552 0.0265813 0
0.07179567 0.0229735 0
0.072468 0.0175266 0
0.07294987 0.0116903 0
0.07325148000000001 0.00687883 0
0.07340696000000001 0.00411311 0
0.07364417000000001 0.00717284 0
0.07385314 0.00595421 0
0.07406977000000001 0.00683761 0
0.07425177200000001 0.00388261 0
0.074338666 0.0017807 0
0.074385513 0.00116848 0
0.074406 -1.66908e-05 0
0.07438966600000001 -0.0007308 0
0.07436931100000001 -0.000389548 0
0.074364123 9.86095e-05 0
0.074382192 0.00104908 0
0.074443087 0.00262298 0
0.074562476 0.00451684 0
0.074742761 0.00621308 0
0.07495918 0.00654779 0
0.07516973340000001 0.0058957 0
0.075330043 0.0038914 0
0.07539583700000001 0.000291372 0
0.07535428300000001 -0.00256411 0
0.07522971590000001 -0.00461944 0
0.075056883 -0.00542192 0
0.074881521 -0.00482966 0
0.07473695200000001 -0.00392385 0
0.074619103 -0.0031869 0
0.07452626400000001 -0.00237325 0
0.074463981 -0.00139471 0
0.074435576 -0.000354267 0
0.074443468 0.000824116 0
0.074492928 0.00210515 0
0.074586994 0.00347682 0
0.074726746 0.00483239 0
0.07491073000000001 0.00613263 0
0.07513685490000001 0.00735883 0
0.075399285 0.00832109 0
0.07569268900000001 0.00922795 0
0.076011733 0.00986997 0
0.07635219 0.0105293 0
0.07671378000000001 0.0111325 0
0.07709539 0.0117405 0
0.07749805 0.0124028 0
0.07792435 0.0131508 0
0.0783754 0.0138618 0
0.07884718 0.0143817 0
0.07933161 0.0146174 0
0.07981869 0.0145623 0
0.08029951 0.0142621 0
0.08076679 0.0137725 0
0.08121534 0.0131556 0
0.08164214 0.0124874 0
0.08204715 0.0118534 0
0.08243194000000001 0.0112548 0
0.08279559 0.0106101 0
0.08313923000000001 0.0100462 0
0.08346513 0.00955993 0
0.08377881000000001 0.00931419 0
0.08408921 0.00933614 0
0.0844034 0.0095381 0
0.08472836 0.00997976 0
0.08507107 0.0105365 0
0.0854304 0.0110328 0
0.0858092 0.0117063 0
0.08621190000000001 0.0124537 0
0.0866406 0.0132656 0
0.0870988 0.0141901 0
0.0875839 0.0148756 0
0.0880871 0.0152637 0
0.0885968 0.0152806 0
0.089106 0.0152932 0
0.0896194 0.0155772 0
0.0901419 0.0156445 0
0.09065580000000001 0.015117 0
0.0911435 0.0141069 0
0.09159 0.0126348 0
0.0919759 0.0105144 0
0.0922802 0.00774312 0
0.0924788 0.00418333 0
0.0925473 0.000159007 0
0.0924857 -0.0036792 0
0.0922973 -0.00730675 0
0.0920038 -0.010064 0
0.09163170000000001 -0.0120099 0
0.0912077 -0.0133794 0
0.0907403 -0.0144612 0
0.09024950000000001 -0.0148033 0
0.0897646 -0.0141315 0
0.08931850000000001 -0.0125487 0
0.0889263 -0.012012 0
0.088519 -0.0118794 0
0.0881489 -0.0112059 0
0.0879814 0.0025174 0
0.0883072 0.0143016 0
0.0887892 0.0146905 0
0.089259 0.0137008 0
0.0897365 0.0148525 0
0.0902409 0.0154485 0
0.09079960000000001 0.0183903 0
0.09147920000000001 0.0221905 0
0.0922409 0.023238 0
0.0930176 0.0230298 0
0.0937318 0.0197981 0
0.0943422 0.0171554 0
0.0948741 0.0149918 0
0.09532360000000001 0.0118325 0
0.0956447 0.00749237 0
0.0958112 0.00265389 0
0.09580810000000001 -0.00277587 0
0.0956082 -0.00910045 0
0.0951835 -0.0160244 0
0.0945275 -0.0229903 0
0.0936444 -0.0294611 0
0.0925716 -0.0345022 0
0.09134830000000001 -0.038801 0
0.0899685 -0.0436403 0
0.0884388 -0.0477952 0
0.0867936 -0.0505398 0
0.08508289000000001 -0.051839 0
0.08335476 -0.0515902 0
0.0816606 -0.0498956 0
0.08006828 -0.0452185 0
0.07865241 -0.040202 0
0.07726332 -0.0422609 0
0.075727685 -0.0488587 0
0.07401877 -0.051847 0
0.07228545 -0.0521476 0
0.07055617 -0.0505416 0
0.06898169 -0.0444983 0
0.06756741000000001 -0.0406561 0
0.0662893 -0.0358451 0
0.06521146 -0.0288768 0
0.0644247 -0.0180734 0
0.0641222 0.000991774 0
0.0645107 0.0208238 0
0.06549129000000001 0.0362242 0
0.06685734 0.0444006 0
0.06838434 0.0464549 0
0.06991308 0.0448788 0
0.07132788 0.0397287 0
0.07252542000000001 0.0324683 0
0.07349309 0.0261367 0
0.074273556 0.0212335 0
0.07490585500000001 0.0168427 0
0.075374625 0.0113101 0
0.075643973 0.00521558 0
0.075715946 -0.000542864 0
0.075595453 -0.00641088 0
0.0752800959 -0.0121442 0
0.07478604600000001 -0.0171328 0
0.07413953000000001 -0.0212693 0
0.07337417 -0.0243808 0
0.07251811 -0.0267515 0
0.07160573 -0.0277401 0
0.07067884 -0.0276682 0
0.06977876000000001 -0.026124 0
0.0689485 -0.0236174 0
0.06824583000000001 -0.018245 0
0.06785063000000001 -0.00823713 0
0.06756103000000001 -0.0085215 0
0.06718589 -0.0138269 0
0.06668154 -0.0164587 0
0.06609004 -0.0182492 0
0.06549829 -0.0170737 0
0.0649748 -0.0143307 0
0.06456110000000001 -0.0105945 0
0.0642764 -0.00663991 0
0.0641278 -0.00241794 0
0.0641249 0.00206199 0
0.0642745 0.00673186 0
0.0645745 0.01101 0
0.06500890000000001 0.0148168 0
0.06556523 0.0183464 0
0.06621892 0.0204702 0
0.06690448 0.0205316 0
0.0675792 0.0198818 0
0.06820612000000001 0.0175416 0
0.06872823 0.0139094 0
0.06911272 0.00933148 0
0.06933817 0.00453116 0
0.06941220000000001 0.000225106 0
0.06934324 -0.00420251 0
0.06912537 -0.00856077 0
0.06877228 -0.0122634 0
0.06831194 -0.0150795 0
0.06777032000000001 -0.0171862 0
0.06717019 -0.0187107 0
0.0665184 -0.0202813 0
0.06582188 -0.0213874 0
0.0650917 -0.0224194 0
0.0643331 -0.0229633 0
0.0635682 -0.022804 0
0.062822 -0.0218442 0
0.0621239 -0.019962 0
0.0615116 -0.0166047 0
0.061020000000000005 -0.0137369 0
0.060551900000000006 -0.014319 0
0.060025600000000005 -0.0171708 0
0.0593741 -0.0214731 0
0.1139267 -0.0947872 0
0.11124110000000001 -0.0641893 0
0.1095431 -0.0393835 0
0.1086231 -0.0174371 0
0.1083361 -0.00101347 0
0.10850770000000001 0.0104506 0
0.108973 0.0169029 0
0.10965440000000001 0.023462 0
0.110507 0.0270845 0
0.111427 0.0275726 0
0.11232020000000001 0.0259699 0
0.1131605 0.0244791 0
0.1139443 0.0226972 0
0.11467450000000001 0.0210168 0
0.11532110000000001 0.0175187 0
0.1158168 0.0122601 0
0.1161191 0.0059844 0
0.1161962 -0.00117547 0
0.1160395 -0.00780531 0
0.1156799 -0.0132675 0
0.1151679 -0.0173589 0
0.1145124 -0.0217287 0
0.1136974 -0.0273705 0
0.1126693 -0.0338793 0
0.1114211 -0.0410834 0
0.1099569 -0.0466614 0
0.10831560000000001 -0.0514564 0
0.1065128 -0.0562385 0
0.10458200000000001 -0.0590978 0
0.10258880000000001 -0.060159 0
0.1005854 -0.059613 0
0.09865 -0.0561205 0
0.09686020000000001 -0.0518692 0
0.0950277 -0.0567878 0
0.0929712 -0.0641768 0
0.0907998 -0.0654977 0
0.08861430000000001 -0.0647089 0
0.0865344 -0.0605787 0
0.08456972 -0.0572349 0
0.0827356 -0.0526526 0
0.08114673 -0.0418294 0
0.08004044 -0.0241154 0
0.07960544 -0.00294256 0
0.07984523 0.0152961 0
0.08052284 0.0231195 0
0.08132142 0.0242676 0
0.08211232 0.0227363 0
0.08280302 0.0187272 0
0.08334658 0.0140893 0
0.08374015 0.00986934 0
0.08399689 0.0057165 0
0.0841109 0.0012871 0
0.0840706 -0.00354957 0
0.08386021 -0.00882883 0
0.0834741 -0.0140602 0
0.08291932 -0.0188261 0
0.08222512 -0.0224729 0
0.08142849 -0.0251326 0
0.08055071 -0.0273483 0
0.07961170000000001 -0.0287318 0
0.07864978 -0.0286794 0
0.07771455000000001 -0.0272785 0
0.07682826000000001 -0.0223173 0
0.07623017 -0.0155748 0
0.075803946 -0.00957428 0
0.07554414300000001 -0.00689779 0
0.0752579624 -0.010043 0
0.07484412800000001 -0.013673 0
0.07439258900000001 -0.0135472 0
0.07394537 -0.012867 0
0.07357567000000001 -0.00919275 0
0.07334777 -0.00471094 0
0.07326608 -0.000382949 0
0.07333076000000001 0.00412312 0
0.07355636 0.00930742 0
0.07397119 0.0154282 0
0.074579403 0.0204902 0
0.07531884500000001 0.0235095 0
0.07612550800000001 0.0245506 0
0.07692735 0.0232953 0
0.07765154 0.0202038 0
0.07825014 0.0157247 0
0.07869077000000001 0.0111716 0
0.07900278000000001 0.0078469 0
0.07919457 0.00368229 0
0.07923312 -0.00116914 0
0.07911085 -0.00582246 0
0.07884045 -0.0101884 0
0.0784233 -0.0145374 0
0.07787186 -0.0182573 0
0.0772096 -0.0212082 0
0.07645757 -0.023794 0
0.075622862 -0.0260274 0
0.074728633 -0.027523 0
0.07379552 -0.0282405 0
0.07285826000000001 -0.0278168 0
0.07195599 -0.0261912 0
0.07112091000000001 -0.0237738 0
0.07039282000000001 -0.0197988 0
0.06982499 -0.0151746 0
0.06928152 -0.0169908 0
0.06863809 -0.0215944 0
0.0678059 -0.027616 0
0.06682402 -0.0309652 0
0.06575806000000001 -0.0323341 0
0.0646974 -0.0311856 0
0.063693 -0.0289839 0
0.0627834 -0.0255495 0
0.061998700000000004 -0.0216921 0
0.061340200000000004 -0.0180011 0
0.060795600000000005 -0.0149233 0
0.0603418 -0.0123994 0
0.059976 -0.00874846 0
0.0598764 0.000521419 0
0.059993000000000005 0.00634635 0
0.060289300000000004 0.0109246 0
0.060700000000000004 0.0130473 0
0.0611374 0.0130777 0
0.061570400000000004 0.0128989 0
0.0619802 0.0115163 0
0.062320200000000006 0.00889572 0
0.062562 0.00572555 0
0.06269620000000001 0.00259228 0
0.0627418 0.00267479 0
0.06288440000000001 0.00331232 0
0.0629464 0.000844624 0
0.0629266 -0.00207263 0
0.0628059 -0.00494256 0
0.0626122 -0.00641009 0
0.0623886 -0.00695565 0
0.0621473 -0.00744813 0
0.0618967 -0.0075614 0
0.061642300000000004 -0.00766187 0
0.061390400000000005 -0.00745677 0
0.061142300000000004 -0.00735565 0
0.060907600000000006 -0.00662932 0
0.060707800000000006 -0.00546216 0
0.060542700000000005 -0.00444652 0
0.0604094 -0.00384123 0
0.060283300000000005 -0.00378992 0
0.0601466 -0.00439025 0
0.0599772 -0.00559629 0
0.059758200000000004 -0.00728511 0
0.05949410000000001 -0.00842505 0
0.059196700000000005 -0.00930442 0
0.058875800000000006 -0.00977596 0
0.05855540000000001 -0.00932784 0
0.058251700000000003 -0.00881597 0
0.05796420000000001 -0.00847106 0
0.0576888 -0.00799269 0
0.0574387 -0.0069708 0
0.05722820000000001 -0.0057631 0
0.0570553 -0.00464883 0
0.056920700000000005 -0.00347578 0
0.056824700000000006 -0.00234956 0
0.056763400000000006 -0.00139767 0
0.0567309 -0.000606689 0
0.056722 2.97705e-05 0
0.0567319 0.000523694 0
0.056756100000000004 0.000904818 0
0.0567915 0.00119568 0
0.0568357 0.0014419 0
0.056887400000000005 0.00165327 0
0.05694640000000001 0.00187997 0
0.057013600000000005 0.00214988 0
0.0570905 0.00245346 0
0.0571781 0.00279466 0
0.0572776 0.00315458 0
0.05738890000000001 0.00351089 0
0.057512100000000003 0.00386184 0
0.0576467 0.00419384 0
0.057792 0.00450693 0
0.05794730000000001 0.00479054 0
0.0581116 0.00504907 0
0.0582842 0.0052956 0
0.058465 0.00554179 0
0.0586541 0.00579414 0
0.05885170000000001 0.00605267 0
0.059058 0.00631551 0
0.0592732 0.00658152 0
0.0594973 0.00685033 0
0.0597303 0.00712115 0
0.0599724 0.00739228 0
0.0602236 0.00766252 0
0.0604837 0.00792971 0
0.060752600000000004 0.00819115 0
0.061030100000000004 0.00844602 0
0.061315900000000007 0.00869374 0
0.061610000000000005 0.008935 0
0.061911900000000006 0.00917107 0
0.062221700000000005 0.00940272 0
0.0625391 0.00962825 0
0.0628638 0.00984456 0
0.0631956 0.0100525 0
0.0635342 0.0102537 0
0.0638795 0.0104497 0
0.0642312 0.0106426 0
0.0645893 0.0108344 0
0.0649538 0.0110267 0
0.0653247 0.0112204 0
0.06570214 0.0114167 0
0.06608616 0.0116161 0
0.0664769 0.0118193 0
0.06687449000000001 0.0120265 0
0.06727905 0.0122378 0
0.06769075000000001 0.0124556 0
0.06810993 0.0126867 0
0.06853706 0.0129313 0
0.06897246 0.0131813 0
0.06941628 0.013436 0
0.06986865 0.0136935 0
0.07032954 0.0139454 0
0.07079863 0.0141861 0
0.07127561 0.0144207 0
0.07176032 0.0146472 0
0.07225183 0.0148239 0
0.07274816 0.0149378 0
0.07324715 0.0149869 0
0.07374663000000001 0.0149706 0
0.074244366 0.0148848 0
0.074738042 0.0147323 0
0.0752257398 0.0145321 0
0.075706168 0.0143025 0
0.07617889700000001 0.0140773 0
0.07664472 0.0138915 0
0.07710543 0.0137709 0
0.07756346 0.0137277 0
0.07802154 0.0137715 0
0.07848274000000001 0.0139098 0
0.07895022 0.0141429 0
0.07942698000000001 0.0144585 0
0.07991538000000001 0.0148349 0
0.08041709 0.0152535 0
0.08093328 0.0157 0
0.08146431 0.0161405 0
0.08200936 0.016537 0
0.08256602 0.0168339 0
0.08313034 0.0169917 0
0.08369735 0.0169936 0
0.08426159 0.0168381 0
0.08481805 0.0165316 0
0.0853614 0.0160381 0
0.0858843 0.015339 0
0.08638130000000001 0.0144847 0
0.0868472 0.0135105 0
0.0872802 0.0125018 0
0.0876785 0.0114637 0
0.0880443 0.0105452 0
0.08838120000000001 0.0097561 0
0.0886976 0.00929922 0
0.0890054 0.00922507 0
0.0893181 0.00956986 0
0.08964620000000001 0.0101248 0
0.089996 0.0108266 0
0.09037150000000001 0.0117388 0
0.0907849 0.0130584 0
0.09124310000000001 0.0144135 0
0.0917458 0.0157181 0
0.0922941 0.017075 0
0.09286900000000001 0.0173498 0
0.0934384 0.0167967 0
0.09397370000000001 0.0153327 0
0.0944632 0.0141973 0
0.0949222 0.0134189 0
0.0953513 0.0123058 0
0.09573620000000001 0.0106905 0
0.0960491 0.00789561 0
0.0962481 0.00410415 0
0.0963099 -0.000370839 0
0.0962084 -0.0055631 0
0.095927 -0.0109994 0
0.0954705 -0.0160767 0
0.0948553 -0.0204294 0
0.0941235 -0.0236074 0
0.0932655 -0.0273846 0
0.0922994 -0.0316513 0
0.091191 -0.0298342 0
0.0902567 -0.0262009 0
0.0894742 -0.0206467 0
0.08886580000000001 -0.0163179 0
0.0883966 -0.0116451 0
0.0881084 -0.00606218 0
0.0878783 -0.00792653 0
0.087502 -0.0139004 0
0.0869453 -0.0189759 0
0.08627610000000001 -0.0210074 0
0.0855409 -0.0225887 0
0.08481704000000001 -0.0204975 0
0.08418244 -0.0176572 0
0.08364926 -0.0141519 0
0.08327539 -0.00806748 0
0.08313870000000001 -0.000491304 0
0.08321501 0.00443837 0
0.08341353 0.00690189 0
0.08364691 0.00691463 0
0.08385785 0.0056169 0
0.08401008 0.00360536 0
0.08408500000000001 0.000839389 0
0.08405126 -0.00270221 0
0.08391194 -0.00551856 0
0.08367025 -0.00885386 0
0.0195675 0.0486968 0
0.0210674 0.0424315 0
0.0223384 0.0339302 0
0.0233036 0.0246265 0
0.023993800000000003 0.0175403 0
0.024484600000000002 0.0123699 0
0.024819800000000003 0.00806762 0
0.025025600000000002 0.0046455 0
0.025135500000000005 0.00206256 0
0.025161100000000006 -0.000388735 0
0.025112300000000004 -0.00240094 0
0.025009300000000005 -0.0035841 0
0.024872400000000003 -0.00473731 0
0.024676200000000002 -0.00687471 0
0.024405500000000004 -0.00897383 0
0.024100000000000003 -0.00907287 0
0.0238277 -0.00717351 0
0.023642200000000002 -0.00394969 0
0.023586800000000005 0.000571925 0
0.023695300000000002 0.00561107 0
0.023970500000000006 0.0105353 0
0.024402100000000003 0.0149982 0
0.024977600000000003 0.0192485 0
0.0256855 0.0229182 0
0.0265074 0.0261163 0
0.0274244 0.0286388 0
0.0284137 0.0305496 0
0.0294639 0.0323551 0
0.030571600000000004 0.0339912 0
0.0317297 0.0353784 0
0.0329307 0.0365778 0
0.0341677 0.0375822 0
0.0354394 0.0386379 0
0.0367412 0.0394055 0
0.038069200000000004 0.0402505 0
0.039425800000000004 0.0411116 0
0.040812900000000006 0.0421228 0
0.0422377 0.0433557 0
0.0437052 0.0446772 0
0.045212300000000004 0.0456556 0
0.046734700000000004 0.0454784 0
0.048222100000000004 0.043662 0
0.0496288 0.0408326 0
0.050936 0.0377698 0
0.0521307 0.0339993 0
0.0531789 0.0291452 0
0.0540557 0.0237461 0
0.0547478 0.0181562 0
0.055253800000000006 0.0123838 0
0.05555740000000001 0.00618036 0
0.0556623 0.000556703 0
0.0555913 -0.00452024 0
0.055357100000000006 -0.0092058 0
0.05498120000000001 -0.0129873 0
0.05450100000000001 -0.0155149 0
0.05395130000000001 -0.0173348 0
0.0533471 -0.0187526 0
0.0527072 -0.0194907 0
0.0520529 -0.0198183 0
0.051387 -0.0199478 0
0.050737000000000004 -0.0189018 0
0.0501432 -0.0167428 0
0.0496288 -0.0142114 0
0.0490655 -0.0189918 0
0.04837470000000001 -0.0224785 0
0.04754270000000001 -0.0268141 0
0.046586100000000005 -0.0301665 0
0.0455256 -0.0331882 0
0.044375700000000004 -0.0354742 0
0.0431756 -0.0362356 0
0.041974500000000005 -0.0356918 0
0.040805600000000004 -0.0344155 0
0.039688 -0.0326452 0
0.038639200000000005 -0.0303114 0
0.0376755 -0.0276231 0
0.036800200000000005 -0.0250827 0
0.036007700000000004 -0.022592 0
0.0352989 -0.0200944 0
0.0346723 -0.0176194 0
0.0341295 -0.0150785 0
0.0336749 -0.0123356 0
0.0333176 -0.00921246 0
0.0330738 -0.00556979 0
0.032959600000000006 -0.00150055 0
0.032975300000000006 0.00232325 0
0.033123900000000005 0.00633073 0
0.033400200000000005 0.0100417 0
0.0337963 0.0134839 0
0.034302700000000005 0.0166711 0
0.034910800000000006 0.0196378 0
0.035616400000000006 0.0225744 0
0.036421600000000005 0.0255856 0
0.0373254 0.0284891 0
0.0383247 0.0313103 0
0.0394166 0.0340634 0
0.0405978 0.0366696 0
0.041866 0.0393316 0
0.0432284 0.042314 0
0.0446931 0.0454167 0
0.0462617 0.0485683 0
0.0479392 0.0519629 0
0.049732200000000004 0.0554424 0
0.051640200000000004 0.0588916 0
0.0536531 0.0615482 0
0.055724300000000004 0.0624086 0
0.0577829 0.0607739 0
0.059676900000000005 0.055178 0
0.0615444 0.0558624 0
0.06334150000000001 0.0518561 0
0.0650054 0.048064 0
0.06650198 0.0418846 0
0.06778433 0.0355297 0
0.06886959000000001 0.0300747 0
0.06977673000000001 0.0244078 0
0.07048037 0.018115 0
0.07098036 0.0120215 0
0.07125666 0.00488739 0
0.07130145 -0.00198233 0
0.07110538 -0.00931583 0
0.07069363000000001 -0.0149431 0
0.07011016 -0.019673 0
0.06939038 -0.0230594 0
0.06858595 -0.0251673 0
0.06772532 -0.0260402 0
0.06687605 -0.024656 0
0.06609138 -0.0223033 0
0.06543306 -0.0171574 0
0.0649209 -0.0138342 0
0.0644334 -0.0157712 0
0.063772 -0.0227693 0
0.0629553 -0.0255924 0
0.062100600000000006 -0.0249182 0
0.0613331 -0.0210471 0
0.0607206 -0.0158141 0
0.060300200000000005 -0.00960019 0
0.060095800000000005 -0.00305636 0
0.0600998 0.0029037 0
0.0602925 0.0083068 0
0.060657300000000004 0.0132281 0
0.0611739 0.0174878 0
0.0618272 0.0215275 0
0.0626178 0.0257642 0
0.0635565 0.0304223 0
0.06465470000000001 0.035169 0
0.06588277000000001 0.037985 0
0.06716896 0.0399076 0
0.06866275000000001 0.0473114 0
0.0702262 0.0473828 0
0.07172187000000001 0.0425406 0
0.07301797 0.0355217 0
0.07409484000000001 0.0297781 0
0.075021115 0.0261965 0
0.075833885 0.02267 0
0.07650824 0.0177819 0
0.07700263 0.0122234 0
0.07732109000000001 0.0071733 0
0.07747029 0.00193727 0
0.07743385 -0.00397576 0
0.07720305000000001 -0.00970043 0
0.07677288 -0.0157323 0
0.076167838 -0.0201539 0
0.07543353900000001 -0.0236106 0
0.074598301 -0.0262018 0
0.07369235 -0.0280487 0
0.0727422 -0.0286174 0
0.07180889 -0.0272089 0
0.07092644000000001 -0.0254936 0
0.07014197 -0.0213905 0
0.06951456 -0.0167806 0
0.06895229 -0.0171118 0
0.06829398 -0.0222051 0
0.06743385 -0.0284299 0
0.06645512 -0.029664 0
0.06547693 -0.0285639 0
0.0645824 -0.0250074 0
0.06384050000000001 -0.0196484 0
0.0632809 -0.0142438 0
0.0628981 -0.00892788 0
0.0626987 -0.00327519 0
0.06268850000000001 0.00234918 0
0.0628614 0.0077472 0
0.0632157 0.0133131 0
0.0637631 0.019249 0
0.06449160000000001 0.0239323 0
0.06533682 0.0264138 0
0.06623493 0.02721 0
0.06712743 0.0261596 0
0.06794027 0.0215808 0
0.0685438 0.0155412 0
0.06898994 0.0116413 0
0.06924697 0.00344886 0
0.06920336 -0.0050259 0
0.06891535 -0.0117739 0
0.06841362000000001 -0.0179596 0
0.06771918 -0.0233464 0
0.06685837 -0.0280007 0
0.06585996 -0.0315439 0
0.0647634 -0.034054 0
0.0635849 -0.03654 0
0.0623306 -0.0384188 0
0.061036400000000005 -0.039139 0
0.0597328 -0.0387479 0
0.0584775 -0.036473 0
0.0573053 -0.0337417 0
0.056271100000000004 -0.0281883 0
0.0553871 -0.0253926 0
0.054508100000000004 -0.0274622 0
0.0534814 -0.0328698 0
0.052370400000000004 -0.0333105 0
0.05128920000000001 -0.0308613 0
0.0503629 -0.0248021 0
0.049650400000000004 -0.0182422 0
0.0491641 -0.0112389 0
0.048910300000000004 -0.00443691 0
0.048875800000000004 0.00199954 0
0.049050300000000005 0.00804293 0
0.0494072 0.0129516 0
0.04991330000000001 0.0170763 0
0.050543500000000005 0.0204778 0
0.0512812 0.0235659 0
0.052115100000000004 0.026298 0
0.05303480000000001 0.0287705 0
0.0540365 0.0312472 0
0.055129000000000004 0.0343258 0
0.05632910000000001 0.0373902 0
0.057593500000000006 0.0380121 0
0.058845100000000004 0.0370695 0
0.0600541 0.0354695 0
0.0611864 0.0324872 0
0.062192800000000006 0.0280531 0
0.0629933 0.0198699 0
0.0635469 0.0141035 0
0.0639303 0.00898374 0
0.0641302 0.00330514 0
0.0641432 -0.0021743 0
0.0639792 -0.00735405 0
0.0636485 -0.0121874 0
0.0631661 -0.016449 0
0.0625564 -0.0197835 0
0.0618517 -0.022262 0
0.0610725 -0.024333 0
0.060233300000000004 -0.0258327 0
0.059355700000000004 -0.0267587 0
0.058454500000000006 -0.027111 0
0.057562600000000005 -0.0262493 0
0.05679000000000001 -0.0190877 0
0.056232700000000004 -0.0142171 0
0.0558857 -0.00748283 0
0.0556571 -0.00680681 0
0.055408200000000005 -0.00817886 0
0.05506470000000001 -0.0117875 0
0.0546555 -0.0126448 0
0.0542314 -0.0124248 0
0.0538603 -0.009634 0
0.053607800000000004 -0.00577249 0
0.053481100000000004 -0.00190044 0
0.053497 0.00266965 0
0.05365980000000001 0.00681178 0
0.0539549 0.0107254 0
0.0543814 0.0146536 0
0.054936 0.0184266 0
0.0556126 0.0219398 0
0.0563882 0.0242822 0
0.057212 0.0249416 0
0.058032700000000007 0.0242075 0
0.058809 0.0223748 0
0.05950370000000001 0.019336 0
0.060083300000000006 0.015557 0
0.060525100000000005 0.0111724 0
0.0608147 0.00635624 0
0.0609381 0.00136089 0
0.060907100000000006 -0.00278556 0
0.0607492 -0.00653681 0
0.0604666 -0.0101789 0
0.0600758 -0.013005 0
0.059602100000000005 -0.0152155 0
0.0590644 -0.0168666 0
0.0584819 -0.0179371 0
0.05787300000000001 -0.0185219 0
0.05724850000000001 -0.0189464 0
0.056611 -0.0191587 0
0.0559822 -0.0184447 0
0.0553876 -0.017972 0
0.054836800000000005 -0.0157034 0
0.0543167 -0.0158248 0
0.05378 -0.0164302 0
0.053201700000000005 -0.0180899 0
0.0525486 -0.0207658 0
0.05180270000000001 -0.0236577 0
0.050986500000000004 -0.0251955 0
0.05012420000000001 -0.0263057 0
0.049247 -0.0260514 0
0.0484015 -0.0245882 0
0.0476103 -0.0229682 0
0.0468624 -0.0219881 0
0.0461466 -0.0209314 0
0.0454765 -0.019271 0
0.044866600000000006 -0.0174103 0
0.04431790000000001 -0.0155816 0
0.0438334 -0.0135706 0
0.0434159 -0.0116082 0
0.0373678 0.0162266 0
0.0380126 0.0233234 0
0.038845700000000004 0.0258218 0
0.039710100000000005 0.0259403 0
0.040557300000000004 0.024695 0
0.0413385 0.0221945 0
0.0420304 0.0193868 0
0.0426259 0.0165556 0
0.043134700000000005 0.0142066 0
0.0435764 0.0124959 0
0.0439707 0.0113059 0
0.0443329 0.0105343 0
0.04467650000000001 0.0101643 0
0.0450139 0.0101288 0
0.0453522 0.0101624 0
0.0456869 0.00989668 0
0.0460083 0.00939325 0
0.046311200000000004 0.00879631 0
0.0465936 0.00817854 0
0.0468558 0.00758775 0
0.047099100000000005 0.0070461 0
0.047325400000000004 0.00656009 0
0.047536400000000006 0.00612828 0
0.0477339 0.00574728 0
0.047919500000000004 0.00541414 0
0.0480949 0.00512513 0
0.0482601 0.00478888 0
0.048409900000000006 0.00420297 0
0.048539900000000004 0.00364471 0
0.0486534 0.00318979 0
0.048752000000000004 0.0027522 0
0.0488371 0.00239637 0
0.0489126 0.00216753 0
0.048979 0.00194416 0
0.0490379 0.00150321 0
0.049078000000000004 0.000972143 0
0.049106000000000004 0.000760756 0
0.0491298 0.000667894 0
0.04914980000000001 0.000548749 0
0.0491682 0.000580431 0
0.0491882 0.000603467 0
0.049208 0.000589708 0
0.04922700000000001 0.000545048 0
0.0492441 0.000485976 0
0.0492592 0.000422027 0
0.0492722 0.000363929 0
0.04928350000000001 0.000317383 0
0.049293500000000004 0.000286894 0
0.04930280000000001 0.000274274 0
0.049312 0.000280412 0
0.0493217 0.000304738 0
0.049332600000000004 0.000347147 0
0.049345200000000006 0.000406334 0
0.04936 0.000481394 0
0.049377500000000005 0.000570862 0
0.049398300000000006 0.000673147 0
0.0494227 0.00078652 0
0.049451 0.000909416 0
0.0494836 0.00104003 0
0.0495206 0.00117114 0
0.0495618 0.00129853 0
0.04960730000000001 0.00141876 0
0.049656500000000006 0.00152638 0
0.049709 0.00162142 0
0.049764600000000006 0.00170483 0
0.049822700000000004 0.0017769 0
0.049883000000000004 0.0018398 0
0.0499453 0.00189597 0
0.0500094 0.0019473 0
0.0500752 0.00199512 0
0.050142500000000007 0.00204047 0
0.0502113 0.00208855 0
0.0502818 0.00214264 0
0.050354300000000005 0.00220244 0
0.0504288 0.00226656 0
0.0505055 0.00233264 0
0.0505844 0.00239814 0
0.0506655 0.00246162 0
0.050748600000000005 0.0025222 0
0.05083360000000001 0.00257903 0
0.05092050000000001 0.0026313 0
0.0510091 0.00267913 0
0.051099200000000004 0.00272259 0
0.0511906 0.00276205 0
0.051283300000000004 0.00279796 0
0.0513771 0.00283101 0
0.05147210000000001 0.00286219 0
0.051568 0.00289255 0
0.0516649 0.00292282 0
0.0517629 0.00295364 0
0.0518619 0.00298539 0
0.051962 0.00301845 0
0.052063200000000004 0.0030531 0
0.052165600000000006 0.00308938 0
0.0522692 0.00312745 0
0.05237410000000001 0.0031671 0
0.0524804 0.00320813 0
0.0525881 0.00325035 0
0.0526972 0.00329445 0
0.0528078 0.00334123 0
0.05292 0.00338777 0
0.0530337 0.0034349 0
0.053149100000000005 0.003483 0
0.05326600000000001 0.00353135 0
0.053384600000000004 0.00357951 0
0.0535047 0.00362754 0
0.05362650000000001 0.00367531 0
0.0537498 0.00372287 0
0.053874700000000005 0.00377105 0
0.0540013 0.00382371 0
0.0541297 0.00387933 0
0.054260100000000006 0.00393863 0
0.0543925 0.00400286 0
0.0545271 0.00407089 0
0.054664000000000004 0.00414166 0
0.0548033 0.00421439 0
0.054945100000000004 0.00428925 0
0.055089400000000004 0.00436837 0
0.05523650000000001 0.0044514 0
0.0553863 0.00453493 0
0.0555389 0.00461569 0
0.0556941 0.00469286 0
0.05585180000000001 0.0047675 0
0.0560121 0.00484655 0
0.056175100000000006 0.00493226 0
0.056341100000000005 0.00502545 0
0.0565104 0.00512543 0
0.0566831 0.00523296 0
0.05685950000000001 0.00534774 0
0.0570398 0.00546807 0
0.057224300000000006 0.00559233 0
0.0574129 0.00571957 0
0.0576058 0.00584981 0
0.0578031 0.0059837 0
0.058005 0.00612202 0
0.0582115 0.00626508 0
0.0584229 0.00641423 0
0.0586394 0.0065694 0
0.0588612 0.00672925 0
0.0590883 0.00689294 0
0.059321 0.00706068 0
0.0595593 0.00723258 0
0.0598035 0.00740782 0
0.0600535 0.0075858 0
0.0603095 0.00776376 0
0.060571400000000004 0.00794164 0
0.0608392 0.00812 0
0.061113 0.00829896 0
0.061392800000000004 0.00848019 0
0.0616786 0.00866426 0
0.061970700000000004 0.00885198 0
0.0622691 0.00904378 0
0.062574 0.00923983 0
0.06288540000000001 0.00943784 0
0.0632034 0.00963154 0
0.0635278 0.00982168 0
0.0638585 0.0100095 0
0.0641954 0.0101958 0
0.0645385 0.0103822 0
0.0648878 0.0105694 0
0.06524343 0.0107583 0
0.06560537 0.0109493 0
0.06597371 0.0111427 0
0.06634855 0.0113387 0
0.06673 0.0115399 0
0.06711828 0.0117481 0
0.06751361 0.0119626 0
0.06791619 0.0121828 0
0.06832621 0.0124089 0
0.06874392 0.0126436 0
0.06916958000000001 0.0128852 0
0.06960335000000001 0.0131298 0
0.07004534 0.0133779 0
0.07049565 0.0136292 0
0.07095443 0.0138862 0
0.07142185000000001 0.0141461 0
0.07189791000000001 0.0144048 0
0.07238253 0.0146591 0
0.07287522 0.0148845 0
0.07337447 0.0150511 0
0.07387807 0.0151477 0
0.074383663 0.0151756 0
0.07488898000000001 0.015133 0
0.07539156200000001 0.0150138 0
0.07588900900000001 0.0148327 0
0.07637959 0.0146082 0
0.07686228 0.0143668 0
0.07733712000000001 0.0141408 0
0.07780502 0.0139527 0
0.07826764 0.0138238 0
0.07872718000000001 0.0137666 0
0.0791862 0.0137874 0
0.07964732000000001 0.0138892 0
0.0801133 0.0140745 0
0.08058687 0.014338 0
0.08107047 0.0146704 0
0.08156612 0.0150572 0
0.0820754 0.0154837 0
0.08259924 0.0159285 0
0.08313788 0.016369 0
0.08369048 0.0167627 0
0.08425471000000001 0.017063 0
0.08482701000000001 0.0172412 0
0.0854029 0.0172788 0
0.0859772 0.0171466 0
0.0865436 0.0168159 0
0.0870957 0.0162892 0
0.0876267 0.0155751 0
0.0881314 0.0147213 0
0.0886056 0.0137669 0
0.0890472 0.0127626 0
0.0894543 0.0117367 0
0.0898292 0.0108248 0
0.0901762 0.0100754 0
0.090504 0.00966244 0
0.0908243 0.00962089 0
0.0911512 0.0100201 0
0.0914949 0.010613 0
0.0918622 0.0114438 0
0.0922631 0.012625 0
0.09270690000000001 0.0139897 0
0.0931966 0.0153762 0
0.0937319 0.0167004 0
0.0943128 0.0180779 0
0.0949243 0.0184928 0
0.09552830000000001 0.0177286 0
0.0960946 0.0162663 0
0.0966134 0.0150369 0
0.0970982 0.0140691 0
0.0975443 0.0127071 0
0.0979358 0.0106388 0
0.0982389 0.00747302 0
0.0984193 0.00338215 0
0.09845040000000001 -0.00141276 0
0.09831140000000001 -0.00674422 0
0.0979894 -0.0122501 0
0.0974895 -0.0173759 0
0.0968365 -0.0213968 0
0.0960742 -0.0246185 0
0.0950114 -0.0361341 0
0.0936839 -0.0436582 0
0.0920936 -0.0508449 0
0.0903168 -0.0551992 0
0.0884209 -0.0585954 0
0.08641990000000001 -0.0610517 0
0.08437246000000001 -0.0615903 0
0.08233281 -0.0605178 0
0.08035957 -0.057675 0
0.07853051 -0.051818 0
0.07691779 -0.0451734 0
0.07537120700000001 -0.0465782 0
0.07369699 -0.0529309 0
0.07185352 -0.0567752 0
0.06990203 -0.0599157 0
0.06788361 -0.0598763 0
0.0659652 -0.0557782 0
0.0641456 -0.0534476 0
0.062423000000000006 -0.0497267 0
0.0609104 -0.0404891 0
0.0598344 -0.0233141 0
0.0594314 -0.00150584 0
0.0597596 0.0195057 0
0.0606456 0.0313767 0
0.0617318 0.0331084 0
0.0628344 0.0326526 0
0.06387910000000001 0.0298282 0
0.0647872 0.0245409 0
0.06549144 0.017901 0
0.06597195 0.0114781 0
0.06626322 0.00639247 0
0.06638876 0.00135408 0
0.06635141 -0.00329672 0
0.06616341 -0.00777469 0
0.06583251000000001 -0.0117601 0
0.06538505 -0.0147987 0
0.0648444 -0.0174675 0
0.06422230000000001 -0.0196557 0
0.06354130000000001 -0.0210686 0
0.062825 -0.0217489 0
0.0621028 -0.0213504 0
0.061419100000000004 -0.0194657 0
0.0608071 -0.017214 0
0.0603073 -0.0132387 0
0.0598677 -0.0132044 0
0.0593909 -0.0154904 0
0.058792500000000004 -0.0201491 0
0.058030700000000005 -0.0247814 0
0.0571696 -0.0266437 0
0.056265800000000005 -0.0271437 0
0.055381 -0.0258587 0
0.054557100000000004 -0.0234503 0
0.0538386 -0.0196878 0
0.0532528 -0.0156897 0
0.0527953 -0.0119456 0
0.052462400000000006 -0.00820578 0
0.052251500000000006 -0.00467888 0
0.052148700000000006 -0.00171482 0
0.0521302 0.000442437 0
0.052169400000000005 0.00175411 0
0.052240400000000006 0.00241665 0
0.0523295 0.00294797 0
0.0646747 0.0154855 0
0.06537392 0.027716 0
0.0664024 0.0327959 0
0.067524 0.0340538 0
0.06865276000000001 0.0334345 0
0.0697321 0.031172 0
0.07070746 0.0273097 0
0.0715365 0.0225942 0
0.07220495 0.0177965 0
0.07272027 0.0134306 0
0.07309733 0.0094776 0
0.07334883 0.00582075 0
0.07347884 0.00217429 0
0.07349203 -0.00114465 0
0.07340434 -0.00388342 0
0.0732378 -0.00588904 0
0.07301547 -0.00728101 0
0.07275888 -0.0079622 0
0.07249393 -0.00783863 0
0.07224709 -0.00681042 0
0.07205357 -0.0047103 0
0.07193731 -0.00222927 0
0.07191205 0.000801969 0
0.07199298 0.00313048 0
0.07206892000000001 0.00147755 0
0.07205368000000001 -0.00222276 0
0.07188652000000001 -0.00728611 0
0.07158772000000001 -0.0104149 0
0.07119727000000001 -0.0126133 0
0.07074511 -0.0142316 0
0.07027069 -0.0139367 0
0.06982448000000001 -0.0129543 0
0.06940312 -0.0123174 0
0.06900479000000001 -0.0115505 0
0.06863352 -0.010753 0
0.06828958 -0.00993158 0
0.06797258 -0.00911432 0
0.0676858 -0.00809897 0
0.06743691 -0.00686749 0
0.06723122000000001 -0.00552847 0
0.06707117 -0.00413513 0
0.06695852000000001 -0.00268878 0
0.06689204 -0.00140401 0
0.06686344 -0.000372555 0
0.06686356 0.000305398 0
0.06688207 0.000766529 0
0.0669135 0.00109741 0
0.06695543000000001 0.00140853 0
0.06700818 0.00175038 0
0.06707339000000001 0.00215617 0
0.06715357 0.00264447 0
0.06725152000000001 0.00321813 0
0.06737006000000001 0.00387538 0
0.06751187 0.00460886 0
0.06767884 0.00537351 0
0.06787113 0.0061239 0
0.06808793 0.00684489 0
0.06832829 0.0075371 0
0.06859096 0.00818246 0
0.06887421 0.0087765 0
0.06917657 0.00933271 0
0.06949692 0.00985902 0
0.06983452 0.0103707 0
0.07018903 0.0108742 0
0.07056015 0.0113681 0
0.07094759 0.011854 0
0.07135102 0.0123275 0
0.07176989 0.0127798 0
0.07220339 0.0132071 0
0.07265072 0.0136098 0
0.07311105 0.0139889 0
0.07358365 0.0143467 0
0.07406726000000001 0.0146428 0
0.074559243 0.0148516 0
0.075056646 0.014971 0
0.07555632200000001 0.0149897 0
0.076054774 0.0149039 0
0.0765488 0.014731 0
0.07703578 0.0144923 0
0.07751415 0.0142222 0
0.07798349 0.0139554 0
0.0784444 0.0137198 0
0.07889837000000001 0.0135415 0
0.07934770000000001 0.0134395 0
0.07979518000000001 0.0134258 0
0.08024384 0.0135065 0
0.08069689000000001 0.0136845 0
0.08115750000000001 0.0139535 0
0.08162853 0.0142988 0
0.08211212 0.0147047 0
0.08261035 0.015176 0
0.08312524 0.0157015 0
0.08365834 0.016266 0
0.08421085 0.0168622 0
0.08478356000000001 0.0174718 0
0.0853753 0.0179937 0
0.0859811 0.0183063 0
0.086593 0.0183534 0
0.08720220000000001 0.0181549 0
0.0878001 0.0176808 0
0.088377 0.0169005 0
0.08892230000000001 0.0158198 0
0.08942710000000001 0.0144857 0
0.0898837 0.0129585 0
0.090287 0.0112922 0
0.0906323 0.00951762 0
0.0909189 0.00777804 0
0.0911506 0.00625753 0
0.0913385 0.00514576 0
0.0914999 0.00467418 0
0.0916553 0.0046629 0
0.0918143 0.0049324 0
0.09199210000000001 0.00579065 0
0.0922036 0.00692407 0
0.0924645 0.00875117 0
0.09278510000000001 0.010546 0
0.09316440000000001 0.0121795 0
0.0936032 0.0140652 0
0.0940706 0.0134461 0
0.0943181 0.00291169 0
0.0942616 -0.00552716 0
0.09396 -0.0116479 0
0.0935183 -0.0140994 0
0.09305530000000001 -0.0137779 0
0.0925801 -0.0147522 0
0.0920702 -0.0157668 0
0.09153130000000001 -0.0165043 0
0.0909681 -0.017204 0
0.0903862 -0.0176578 0
0.0897908 -0.0180863 0
0.089182 -0.0183387 0
0.0885737 -0.0181665 0
0.0879736 -0.0177814 0
0.0873942 -0.0169242 0
0.08685230000000001 -0.0155518 0
0.0863637 -0.0137524 0
0.0859377 -0.0118116 0
0.0855774 -0.00982297 0
0.0852949 -0.00720912 0
0.0850847 -0.00592518 0
0.08487138 -0.00692051 0
0.0845905 -0.0095871 0
0.08421759000000001 -0.0124283 0
0.08376902 -0.0142169 0
0.08327393 -0.0151973 0
0.08276893 -0.0149123 0
0.08228699 -0.0138464 0
0.0818442 -0.0129026 0
0.08142440000000001 -0.012317 0
0.08102478 -0.0116746 0
0.08064669000000001 -0.0110566 0
0.08028874 -0.0104735 0
0.07994937 -0.00989132 0
0.07963352 -0.00905566 0
0.07934868 -0.00807965 0
0.07909522000000001 -0.00718816 0
0.07886781 -0.00651553 0
0.0786613 -0.00590335 0
0.07847559 -0.00529086 0
0.07830579 -0.00490796 0
0.07814881 -0.00450884 0
0.0780059 -0.00405963 0
0.07787866 -0.00356449 0
0.07777015000000001 -0.00293599 0
0.07768664 -0.00208976 0
0.07762798 -0.00150345 0
0.07758694000000001 -0.000981762 0
0.07755329 -0.0010397 0
0.07751967 -0.000962522 0
0.07749171 -0.000678428 0
0.07747937 -2.15351e-05 0
0.07749631 0.00105232 0
0.07755546 0.00248104 0
0.07766645 0.00412174 0
0.07783374 0.00583642 0
0.07805784 0.00751249 0
0.07833498 0.00901346 0
0.07865872 0.0103206 0
0.07902318 0.0114695 0
0.07942269 0.0124271 0
0.07985010000000001 0.0131402 0
0.08029671000000001 0.0135876 0
0.08075371 0.0137812 0
0.08121325 0.0137572 0
0.08166871 0.0135526 0
0.08211483 0.0132125 0
0.0825481 0.0128014 0
0.08296716 0.0123425 0
0.08336881 0.0117649 0
0.08374938 0.0110959 0
0.08410707 0.0104 0
0.08444231 0.00977111 0
0.08475952 0.00932088 0
0.08506613 0.00912227 0
0.0853708 0.00918648 0
0.0856817 0.00949365 0
0.08600730000000001 0.0100522 0
0.0863526 0.0106591 0
0.08671960000000001 0.0113712 0
0.0871156 0.0123867 0
0.0875465 0.0134472 0
0.0880113 0.0144229 0
0.0885114 0.0155409 0
0.0890421 0.0162073 0
0.08958150000000001 0.0161257 0
0.0901113 0.0156467 0
0.0906255 0.0152788 0
0.0911325 0.0151707 0
0.0916312 0.0146722 0
0.092103 0.0135499 0
0.0925271 0.011832 0
0.0928792 0.00926305 0
0.09313260000000001 0.00589107 0
0.0932565 0.00166246 0
0.0932333 -0.00290064 0
0.0930549 -0.00750328 0
0.0927327 -0.0114804 0
0.0922925 -0.0146372 0
0.0917676 -0.016722 0
0.0911745 -0.0186532 0
0.090526 -0.0202173 0
0.08983350000000001 -0.0210763 0
0.0891353 -0.0206625 0
0.0884743 -0.0147797 0
0.08806800000000001 -0.00995645 0
0.08782910000000001 -0.0043679 0
0.08779010000000001 0.00108998 0
0.0878039 -0.00026309 0
0.0877218 -0.00474557 0
0.087462 -0.0100626 0
0.08708980000000001 -0.0119724 0
0.0866809 -0.0121466 0
0.08629300000000001 -0.0109506 0
0.0859616 -0.00865414 0
0.0857521 -0.0038755 0
0.0856925 -0.000131704 0
0.0857185 0.00133508 0
0.0857569 0.000804959 0
0.085762 -0.000536375 0
0.0857138 -0.00220865 0
0.0856073 -0.00420735 0
0.08542530000000001 -0.0066031 0
0.08516396 -0.00897149 0
0.08481898 -0.0115909 0
0.08438975 -0.0140132 0
0.08388376 -0.016145 0
0.08331776 -0.0176456 0
0.08270589 -0.0190691 0
0.08204628 -0.0203294 0
0.08135681 -0.0209958 0
0.0806491 -0.0214036 0
0.07993587 -0.0212657 0
0.07924109 -0.020356 0
0.07858592 -0.0187985 0
0.07799081000000001 -0.016881 0
0.0774734 -0.0141467 0
0.07706537000000001 -0.0110508 0
0.07668385 -0.0118109 0
0.07624601 -0.0144283 0
0.07568717500000001 -0.0186576 0
0.07499148800000001 -0.0226721 0
0.07419499 -0.0246697 0
0.07335327 -0.0256466 0
0.07247487 -0.0267778 0
0.07159071 -0.0259812 0
0.07075386 -0.024295 0
0.06997587000000001 -0.0224115 0
0.06926839 -0.0200691 0
0.06864597 -0.0173612 0
0.06811601 -0.0146095 0
0.06767480000000001 -0.0119941 0
0.06731993 -0.00944537 0
0.06704694 -0.00709354 0
0.06684659 -0.00505546 0
0.06670821 -0.00338136 0
0.06661959 -0.00202637 0
0.06657124 -0.000952764 0
0.06655582 -2.82841e-05 0
0.06656932 0.000791438 0
0.06660942 0.00157502 0
0.06667547 0.00235183 0
0.0667677 0.00314607 0
0.06688659 0.00394701 0
0.06703194 0.00473349 0
0.06720311000000001 0.00549482 0
0.0673991 0.00622424 0
0.06761883 0.00692118 0
0.06786126 0.00758487 0
0.06812494000000001 0.00819816 0
0.06840828 0.0087688 0
0.06871015 0.00931384 0
0.06902992000000001 0.00984619 0
0.0693674 0.0103768 0
0.06972247000000001 0.0109014 0
0.07009494000000001 0.0114214 0
0.07048464 0.0119342 0
0.07089102 0.0124217 0
0.07131316 0.0128815 0
0.07175016000000001 0.0133145 0
0.07220115 0.0137226 0
0.07266534000000001 0.0141065 0
0.1280975 -0.124711 0
0.1243522 -0.0967367 0
0.1215537 -0.0725794 0
0.1195316 -0.0503052 0
0.1182045 -0.0307076 0
0.11748510000000001 -0.0136615 0
0.11726120000000001 -0.00123231 0
0.1173592 0.00615182 0
0.11764930000000001 0.0106946 0
0.11804970000000001 0.012673 0
0.1184655 0.0119765 0
0.11883969999999999 0.0104405 0
0.1191602 0.00874646 0
0.1194065 0.00582562 0
0.1195252 0.00123357 0
0.1194651 -0.00483623 0
0.11918190000000001 -0.0118662 0
0.11867620000000001 -0.0178869 0
0.1179983 -0.022436 0
0.1171824 -0.0265558 0
0.1162222 -0.0308275 0
0.11510780000000001 -0.036098 0
0.1138012 -0.0419095 0
0.1122956 -0.0485589 0
0.1105493 -0.0557338 0
0.10859460000000001 -0.0612521 0
0.1064506 -0.0669272 0
0.104144 -0.071011 0
0.1017333 -0.0731695 0
0.0992755 -0.0738544 0
0.0968485 -0.0712206 0
0.09456600000000001 -0.0656371 0
0.092378 -0.0652622 0
0.09004430000000001 -0.0728642 0
0.0874846 -0.0789795 0
0.08475393 -0.0846331 0
0.08185108 -0.0883983 0
0.07883933 -0.0918823 0
0.07580093 -0.0892867 0
0.07305218000000001 -0.0735728 0
0.07104025 -0.0477758 0
0.06992221 -0.0207546 0
0.06967175 0.00243504 0
0.06997238 0.0138799 0
0.07052078 0.0182497 0
0.07118978000000001 0.0214858 0
0.07191733 0.0217073 0
0.07260632 0.0194085 0
0.07319687 0.0162163 0
0.07368255 0.0130066 0
0.07404974 0.00921099 0
0.07429268 0.00562332 0
0.074424318 0.00251195 0
0.074456033 -0.000455721 0
0.07439372400000001 -0.00307865 0
0.074251565 -0.0052791 0
0.07404512 -0.00694119 0
0.0737896 -0.00828235 0
0.07349637 -0.00917093 0
0.07318103000000001 -0.00976666 0
0.07285192 -0.00980761 0
0.07254024 -0.00878636 0
0.07226887 -0.00742416 0
0.07205467 -0.00538651 0
0.07197676 0.00286648 0
0.07218203000000001 0.00696274 0
0.07243190000000001 0.00701744 0
0.07264824 0.00484522 0
0.07268298000000001 -0.00174614 0
0.07257969 -0.00393034 0
0.07242464 -0.00527163 0
0.07222044 -0.00676986 0
0.07200258 -0.00618337 0
0.0718097 -0.00540869 0
0.0716301 -0.00543248 0
0.07144649 -0.00562617 0
0.07125073 -0.00609778 0
0.07103309000000001 -0.00696515 0
0.07078767 -0.00765992 0
0.07052486000000001 -0.00801817 0
0.07025789 -0.00793656 0
0.07000265 -0.00731921 0
0.06977330000000001 -0.00646759 0
0.06956914 -0.00581397 0
0.069389 -0.00500779 0
0.06923617 -0.00422763 0
0.06910453 -0.00368386 0
0.06899421 -0.00293495 0
0.06890567 -0.00242466 0
0.06883275 -0.00192306 0
0.06877354000000001 -0.0016883 0
0.06871454 -0.00182915 0
0.0686429 -0.00244132 0
0.06855336000000001 -0.00288514 0
0.0684516 -0.0031797 0
0.06834380000000001 -0.00323293 0
0.06824094 -0.00287446 0
0.06815795000000001 -0.00207988 0
0.06810711 -0.0009861 0
0.06809551 0.000243012 0
0.0681257 0.00151022 0
0.06819829000000001 0.00278156 0
0.06831276 0.00401621 0
0.06846717000000001 0.00517804 0
0.06865881 0.00625301 0
0.06888464 0.00723322 0
0.06914139 0.00811432 0
0.06942587 0.0089027 0
0.06973515 0.00960749 0
0.07006663 0.0102403 0
0.0704182 0.0108176 0
0.07078818 0.0113476 0
0.07117512000000001 0.011839 0
0.07157783000000001 0.0122954 0
0.07199520000000001 0.0127206 0
0.07242627 0.0131211 0
0.07287041 0.0135079 0
0.07332708 0.0138685 0
0.07379467 0.0141591 0
0.074270508 0.0143675 0
0.074751887 0.0144947 0
0.075236019 0.0145371 0
0.075720194 0.0145036 0
0.07620212 0.0144071 0
0.07667995 0.0142638 0
0.0771525 0.0140974 0
0.07761957 0.0139387 0
0.07808177000000001 0.0138082 0
0.07854039 0.0137243 0
0.07899728 0.0137035 0
0.07945468 0.0137506 0
0.07991488000000001 0.0138687 0
0.08038027 0.0140578 0
0.08085316000000001 0.0143134 0
0.08133568000000001 0.0146311 0
0.08182966 0.0149969 0
0.08233655000000001 0.0154005 0
0.08285730000000001 0.0158273 0
0.0833923 0.0162528 0
0.08394102 0.0166487 0
0.08450187 0.0169767 0
0.08507202 0.017198 0
0.0856472 0.0172775 0
0.0862222 0.0171902 0
0.0867912 0.0169213 0
0.08734800000000001 0.0164652 0
0.0878862 0.0158313 0
0.0884008 0.0150567 0
0.08888750000000001 0.0141744 0
0.0893436 0.0132234 0
0.08976690000000001 0.0122339 0
0.0901585 0.0113209 0
0.09052160000000001 0.0105488 0
0.0908641 0.0100708 0
0.0911965 0.00993755 0
0.0915324 0.0102568 0
0.0918835 0.0108201 0
0.09225720000000001 0.0116199 0
0.09266260000000001 0.0127184 0
0.0931086 0.0140277 0
0.0936 0.0154398 0
0.0941382 0.0168136 0
0.094723 0.0181728 0
0.09534200000000001 0.0188351 0
0.0959629 0.0184008 0
0.0965554 0.0171437 0
0.0971069 0.0160491 0
0.0976241 0.0150695 0
0.0981061 0.0137809 0
0.0985322 0.0116806 0
0.0988702 0.00849413 0
0.0990835 0.00435751 0
0.0991476 -0.00043335 0
0.0990403 -0.00579461 0
0.0987508 -0.0113128 0
0.09827810000000001 -0.016527 0
0.0979668 -0.00628585 0
0.097807 -0.00271272 0
0.097791 0.00127237 0
0.0978827 0.00374174 0
0.0980303 0.00538513 0
0.09821260000000001 0.00577937 0
0.0984023 0.0055454 0
0.0985756 0.00506037 0
0.0987354 0.00432217 0
0.0988294 0.00155893 0
0.0988097 -0.00235244 0
0.0986722 -0.00560049 0
0.09843690000000001 -0.0082194 0
0.0981381 -0.00924765 0
0.0978333 -0.00892481 0
0.0975428 -0.00863992 0
0.09724580000000001 -0.00937687 0
0.0969058 -0.0109767 0
0.0965039 -0.0134368 0
0.0959913 -0.0171691 0
0.0953531 -0.0210767 0
0.0945744 -0.0253588 0
0.0936639 -0.0290056 0
0.0926415 -0.0320372 0
0.09153800000000001 -0.0341897 0
0.0903549 -0.0364615 0
0.0891117 -0.0382873 0
0.0878013 -0.0400774 0
0.0864534 -0.0405566 0
0.08510569 -0.0401523 0
0.08378556000000001 -0.0388943 0
0.08253415 -0.0360966 0
0.08140824 -0.031619 0
0.08040703 -0.0287664 0
0.07940435 -0.0315597 0
0.07822714 -0.0382966 0
0.07686155 -0.0424451 0
0.075432821 -0.0424094 0
0.07407053000000001 -0.0393423 0
0.07283555 -0.0347159 0
0.07177668000000001 -0.0289892 0
0.07091372 -0.0230387 0
0.07025823 -0.0164294 0
0.06984135 -0.00886245 0
0.06968433 -0.000963903 0
0.06977842000000001 0.0061036 0
0.07008517 0.0117486 0
0.0705433 0.0152694 0
0.07107816 0.0165261 0
0.07162881 0.016313 0
0.07213758 0.0140814 0
0.07254227 0.0101787 0
0.0728096 0.00621154 0
0.07295383 0.00262568 0
0.07297325 -0.00131333 0
0.07285937 -0.00527414 0
0.07262273 -0.00860513 0
0.07228721 -0.0113391 0
0.07186682 -0.0136995 0
0.07137790000000001 -0.0154401 0
0.07083792 -0.0169115 0
0.07024825 -0.0183486 0
0.06961895 -0.0192779 0
0.06896393 -0.0200414 0
0.06828975000000001 -0.0202281 0
0.06762703 -0.0194177 0
0.06699865 -0.0181924 0
0.06650364 -0.00962134 0
0.06626372 -0.00495202 0
0.06618825 -0.000177459 0
0.06619137 -0.000257578 0
0.06612822 -0.00312184 0
0.06595646000000001 -0.00674073 0
0.06571817 -0.00728915 0
0.06548083 -0.00678877 0
0.06527422000000001 -0.00545634 0
0.06513440000000001 -0.00275167 0
0.06509390000000001 7.5756e-05 0
0.0651379 0.00238896 0
0.06524568 0.0039047 0
0.06539181000000001 0.0048566 0
0.06554878 0.00424188 0
0.06566311 0.0026251 0
0.06571974 0.000853518 0
0.06570626 -0.00160248 0
0.06560411000000001 -0.00437926 0
0.06541283 -0.0068674 0
0.0651494 -0.00873461 0
0.06483520000000001 -0.00995269 0
0.0644921 -0.0105008 0
0.06413970000000001 -0.01061 0
0.0637827 -0.0107734 0
0.0634248 -0.0106552 0
0.0630761 -0.0102907 0
0.0627364 -0.0100933 0
0.062404100000000004 -0.00977471 0
0.062093300000000004 -0.00881129 0
0.061817800000000006 -0.00780633 0
0.0615701 -0.00709157 0
0.061341200000000005 -0.00681048 0
0.061113 -0.00681984 0
0.0608732 -0.00741798 0
0.060603500000000005 -0.00862033 0
0.0602858 -0.0103225 0
0.0599111 -0.0119685 0
0.0594977 -0.0126256 0
0.0590786 -0.0123777 0
0.05867940000000001 -0.0115594 0
0.0583096 -0.010668 0
0.0579708 -0.00965678 0
0.0576708 -0.00836135 0
0.0574176 -0.00688828 0
0.0572148 -0.00535174 0
0.057063100000000005 -0.0038312 0
0.056960300000000005 -0.00242725 0
0.0568996 -0.00128937 0
0.0568726 -0.000397182 0
0.0568723 0.000322257 0
0.056893400000000004 0.000903561 0
0.056932 0.00138014 0
0.0569853 0.00179641 0
0.057052000000000005 0.00218234 0
0.057131100000000004 0.00254642 0
0.0572222 0.00289891 0
0.0573249 0.00324639 0
0.0524584 -0.0704189 0
0.0504232 -0.0511252 0
0.0489994 -0.0349934 0
0.048125100000000004 -0.0188191 0
0.0477141 -0.00605912 0
0.0476924 0.00437863 0
0.04795870000000001 0.0113257 0
0.0484825 0.0193915 0
0.049256400000000006 0.0266861 0
0.05026510000000001 0.0333802 0
0.0514821 0.0391593 0
0.0528772 0.0441468 0
0.054423900000000004 0.0483456 0
0.0561036 0.0521126 0
0.0578949 0.0551607 0
0.05978410000000001 0.0580846 0
0.0617776 0.0613435 0
0.0638715 0.0641146 0
0.06606205 0.0673347 0
0.06835002 0.069394 0
0.07064622000000001 0.0680897 0
0.07287915 0.0659853 0
0.075028818 0.0631596 0
0.07706807 0.0594843 0
0.07897551 0.0552912 0
0.08072813000000001 0.0499825 0
0.08230234 0.0449262 0
0.08372006 0.0404295 0
0.08496822 0.0344862 0
0.0859951 0.0273853 0
0.0867848 0.0202819 0
0.0873241 0.0124009 0
0.0875967 0.0041689 0
0.08758300000000001 -0.00444306 0
0.0873116 -0.0115759 0
0.0867985 -0.0185564 0
0.0860978 -0.0236959 0
0.08518752 -0.0301591 0
0.08410278 -0.0346672 0
0.08288672 -0.0377865 0
0.08160129 -0.0390303 0
0.08029806 -0.0388449 0
0.07903705 -0.0365083 0
0.07790058 -0.0313595 0
0.07691931 -0.0282484 0
0.075870362 -0.0335444 0
0.07461949400000001 -0.0400934 0
0.07324932 -0.0410213 0
0.07191619 -0.0385399 0
0.07071077 -0.0337499 0
0.06970407 -0.0269475 0
0.06892105 -0.0204196 0
0.06835437 -0.0138638 0
0.0680138 -0.00681013 0
0.06791797000000001 0.00227261 0
0.06823153 0.0156152 0
0.06897616000000001 0.0283978 0
0.07013502 0.0402716 0
0.07163372 0.0484208 0
0.07330558000000001 0.051158 0
0.07499595 0.049806 0
0.07659066 0.0457565 0
0.07801844000000001 0.040159 0
0.07925074 0.0341409 0
0.08030198000000001 0.0295814 0
0.08122727 0.0259731 0
0.08200533 0.0207391 0
0.08258931 0.0145322 0
0.08296668 0.00834476 0
0.08312752000000001 0.00164364 0
0.0830671 -0.00505597 0
0.08277213 -0.01223 0
0.08225162 -0.0186319 0
0.08152636 -0.0243564 0
0.08064757 -0.0284578 0
0.07960914000000001 -0.0332411 0
0.07844283 -0.0365712 0
0.07718057 -0.0387204 0
0.07588439 -0.038795 0
0.07460393 -0.0377839 0
0.07339715000000001 -0.0343965 0
0.07232418 -0.0322063 0
0.07140269 -0.0263136 0
0.07056935 -0.0239983 0
0.06968799 -0.027775 0
0.06880215 -0.0250549 0
0.06804591 -0.019915 0
0.06752464 -0.0117259 0
0.06726447 -0.00429537 0
0.06726426 0.00395937 0
0.06753746000000001 0.0117542 0
0.06804866 0.0185065 0
0.06877615000000001 0.0247614 0
0.06970251000000001 0.0304669 0
0.0708064 0.0354553 0
0.07207373 0.0404544 0
0.07351932 0.0460606 0
0.0751308178 0.049898 0
0.07681016 0.0505027 0
0.07847937 0.0496024 0
0.08009421 0.0473666 0
0.08161196 0.0439196 0
0.08300269 0.0397071 0
0.08424706 0.0352573 0
0.0853523 0.0314834 0
0.0863208 0.0264903 0
0.0870989 0.0204311 0
0.0876695 0.0140331 0
0.0880181 0.00716869 0
0.0881304 -0.000180859 0
0.08798700000000001 -0.008112 0
0.0875775 -0.0159229 0
0.0869279 -0.022531 0
0.0860882 -0.0276716 0
0.08507593000000001 -0.0325195 0
0.08391456 -0.0372328 0
0.08259824 -0.0411753 0
0.08119617 -0.042632 0
0.07975849 -0.0433142 0
0.07833116 -0.0420727 0
0.07698894 -0.0380559 0
0.075793152 -0.0346416 0
0.074518715 -0.0397988 0
0.073046 -0.0484117 0
0.07124151000000001 -0.0576491 0
0.06924841000000001 -0.0611277 0
0.06717352 -0.0622324 0
0.0651346 -0.0602203 0
0.0631657 -0.0577875 0
0.0612885 -0.0548587 0
0.0595658 -0.0479529 0
0.058171 -0.0353376 0
0.0572994 -0.0175001 0
0.057038500000000006 0.000657549 0
0.05732040000000001 0.0142798 0
0.0578803 0.0185963 0
0.0585445 0.0207481 0
0.05924120000000001 0.0208251 0
0.0599196 0.0198654 0
0.0605477 0.0176733 0
0.0610734 0.0138613 0
0.061457200000000003 0.00929325 0
0.061682200000000006 0.00454664 0
0.0617614 0.000462394 0
0.0617074 -0.00346784 0
0.0615295 -0.00694903 0
0.061247800000000005 -0.00969703 0
0.060888000000000005 -0.0116821 0
0.060472200000000004 -0.013122 0
0.0600151 -0.014198 0
0.05952980000000001 -0.0148078 0
0.0590306 -0.0151849 0
0.0585214 -0.0152035 0
0.0580281 -0.0142762 0
0.0575783 -0.0126295 0
0.0572004 -0.010137 0
0.05689330000000001 -0.00873725 0
0.05659260000000001 -0.00942244 0
0.0562336 -0.0118601 0
0.0557718 -0.0154361 0
0.0552127 -0.0180129 0
0.0545783 -0.019702 0
0.0539134 -0.019924 0
0.05325680000000001 -0.0193536 0
0.0526195 -0.0189057 0
0.0520051 -0.0178515 0
0.0514385 -0.0161642 0
0.050926900000000004 -0.0146806 0
0.050457600000000005 -0.0135275 0
0.0500308 -0.0121419 0
0.0496505 -0.0107491 0
0.049313 -0.00958493 0
0.04901420000000001 -0.0083649 0
0.0487556 -0.00724178 0
0.048533400000000004 -0.00618265 0
0.048343000000000004 -0.00529383 0
0.0481798 -0.0045535 0
0.048037500000000004 -0.00402865 0
0.047909900000000005 -0.00366045 0
0.0477925 -0.00340547 0
0.04768220000000001 -0.00322472 0
0.0475772 -0.00308995 0
0.0474759 -0.00299342 0
0.0473774 -0.00291649 0
0.0472817 -0.00282937 0
0.0471892 -0.00272234 0
0.047100600000000006 -0.00259202 0
0.047016800000000004 -0.00243942 0
0.046938400000000005 -0.00226782 0
0.04686610000000001 -0.00208038 0
0.046800100000000004 -0.00188084 0
0.04674110000000001 -0.00167224 0
0.046689100000000004 -0.00145633 0
0.0466444 -0.00123503 0
0.0466071 -0.00101108 0
0.0465773 -0.000784868 0
0.0465551 -0.000558277 0
0.0465404 -0.000333399 0
0.046533200000000004 -0.000114613 0
0.046533000000000005 9.09878e-05 0
0.0465394 0.000283329 0
0.046552 0.000460352 0
0.046570200000000006 0.000622452 0
0.0465936 0.000771428 0
0.0466217 0.000908895 0
0.0466543 0.00103705 0
0.04669090000000001 0.00115577 0
0.046731400000000006 0.00126759 0
0.046775500000000005 0.00137465 0
0.046823100000000006 0.00147464 0
0.0468739 0.00156786 0
0.0469277 0.00165539 0
0.0469844 0.00173757 0
0.047043600000000005 0.00181487 0
0.047105400000000006 0.00188545 0
0.0471694 0.00195264 0
0.0472356 0.0020137 0
0.047303700000000004 0.00206918 0
0.0473736 0.00212194 0
0.047445100000000004 0.00216936 0
0.047518200000000003 0.00221218 0
0.0475926 0.00225195 0
0.0476684 0.00228897 0
0.047745300000000004 0.00232296 0
0.0478233 0.0023551 0
0.0479023 0.00238591 0
0.0479824 0.00241678 0
0.0480635 0.00244781 0
0.048145600000000004 0.00247782 0
0.0482286 0.00250448 0
0.048312600000000004 0.00253216 0
0.0483975 0.0025578 0
0.048483200000000004 0.00258403 0
0.04856970000000001 0.00260668 0
0.048657000000000006 0.00262971 0
0.048745000000000004 0.00265041 0
0.04883370000000001 0.00266921 0
0.048922900000000005 0.00268575 0
0.049012700000000006 0.00270098 0
0.04910300000000001 0.00271441 0
0.04919370000000001 0.00272511 0
0.0492847 0.00273561 0
0.049376100000000006 0.0027484 0
0.049468 0.00276507 0
0.04956050000000001 0.00278649 0
0.0496538 0.00281 0
0.049747900000000005 0.0028363 0
0.0498429 0.00286471 0
0.0499389 0.00289301 0
0.050035800000000005 0.00292111 0
0.0501337 0.00295063 0
0.0502326 0.00297853 0
0.0503323 0.00300641 0
0.050433000000000006 0.00303539 0
0.0505347 0.00306467 0
0.0506374 0.00309238 0
0.050740900000000005 0.0031207 0
0.0508455 0.00315114 0
0.050951 0.00318111 0
0.0510576 0.00321112 0
0.05116520000000001 0.00324389 0
0.051273900000000004 0.00327638 0
0.051383700000000004 0.00330908 0
0.0514946 0.00334428 0
0.051606700000000005 0.00338145 0
0.05172 0.00341844 0
0.051834700000000004 0.00345684 0
0.0519506 0.00349731 0
0.0520679 0.0035387 0
0.0521866 0.00358019 0
0.0523066 0.00362206 0
0.052428100000000005 0.00366502 0
0.052551 0.00370875 0
0.052675400000000004 0.00375324 0
0.0528013 0.00379896 0
0.0529288 0.00384842 0
0.05305800000000001 0.00389832 0
0.0531888 0.00394898 0
0.0533213 0.00400171 0
0.053455600000000006 0.00405444 0
0.053591700000000006 0.00410765 0
0.0537296 0.00416619 0
0.053869600000000004 0.00422861 0
0.0540117 0.00429514 0
0.0541561 0.00436634 0
0.0543029 0.00444429 0
0.0544525 0.00452787 0
0.054605 0.00461627 0
0.054760500000000004 0.00470887 0
0.0549191 0.0048066 0
0.05508110000000001 0.00490614 0
0.0552463 0.00500226 0
0.0554146 0.00509275 0
0.05558590000000001 0.00517915 0
0.05576010000000001 0.00526818 0
0.0559373 0.00536262 0
0.0561178 0.00546366 0
0.0563018 0.00557165 0
0.0564895 0.00568929 0
0.056681300000000004 0.00581582 0
0.056877500000000004 0.00594853 0
0.034748400000000006 0.00497324 0
0.0350625 0.0145226 0
0.0356466 0.0196846 0
0.0363597 0.0227637 0
0.0371362 0.0235294 0
0.0379103 0.0228688 0
0.038649800000000005 0.021514 0
0.039349300000000004 0.0204437 0
0.0400114 0.019436 0
0.0406561 0.0194155 0
0.041304200000000006 0.019397 0
0.0419321 0.0182591 0
0.042521800000000005 0.0172529 0
0.043078000000000005 0.0160502 0
0.043585000000000006 0.0144754 0
0.0440417 0.013073 0
0.0444543 0.0117106 0
0.044815600000000004 0.0100238 0
0.045120600000000004 0.00840626 0
0.045378 0.00717291 0
0.0456017 0.00636209 0
0.0458044 0.00586077 0
0.04599110000000001 0.00533904 0
0.046157100000000006 0.00463306 0
0.0462974 0.00379516 0
0.046407000000000004 0.00282885 0
0.0464845 0.00187055 0
0.0465309 0.000965392 0
0.046548400000000004 0.000138232 0
0.0465399 -0.00060225 0
0.0465082 -0.00125576 0
0.0464562 -0.00182742 0
0.0463861 -0.00234213 0
0.0462998 -0.00280493 0
0.046199000000000004 -0.00321666 0
0.0460855 -0.00356775 0
0.045961300000000004 -0.00385667 0
0.0458287 -0.00408119 0
0.045689600000000004 -0.00424691 0
0.0455459 -0.00435996 0
0.045399300000000004 -0.00442844 0
0.045251 -0.0044586 0
0.0451023 -0.0044565 0
0.0449542 -0.00442737 0
0.044807400000000004 -0.00437452 0
0.0446628 -0.00430247 0
0.0445209 -0.00421214 0
0.0443823 -0.00410634 0
0.044247400000000006 -0.00398934 0
0.044116600000000006 -0.00386255 0
0.04399020000000001 -0.0037288 0
0.043868300000000006 -0.00358935 0
0.0437511 -0.00344561 0
0.043638800000000005 -0.00329867 0
0.043531400000000005 -0.00314953 0
0.043429 -0.00299924 0
0.0433317 -0.00284827 0
0.0432393 -0.00269789 0
0.043152 -0.00254864 0
0.0430696 -0.00240092 0
0.042992100000000005 -0.00225585 0
0.0429194 -0.0021136 0
0.042851400000000005 -0.00197415 0
0.042788 -0.0018376 0
0.042729100000000006 -0.00170387 0
0.042674500000000004 -0.00157391 0
0.042624300000000004 -0.00144757 0
0.0425781 -0.00132944 0
0.0425357 -0.00122187 0
0.042496700000000005 -0.00111916 0
0.042461200000000004 -0.00101975 0
0.042428900000000005 -0.000924014 0
0.0423996 -0.00083407 0
0.0423733 -0.000748763 0
0.0423498 -0.000669506 0
0.042328700000000004 -0.000598559 0
0.042309900000000004 -0.000535212 0
0.0422931 -0.00047859 0
0.042278 -0.000429576 0
0.0422645 -0.000385589 0
0.0422523 -0.000345005 0
0.0422415 -0.000307723 0
0.0422318 -0.000272869 0
0.042223300000000005 -0.000241486 0
0.0422157 -0.000214015 0
0.042209 -0.000189774 0
0.0422031 -0.000170565 0
0.0421976 -0.000155639 0
0.0421927 -0.000143828 0
0.042188 -0.000134789 0
0.042183700000000005 -0.000127795 0
0.0421795 -0.000123106 0
0.042175500000000005 -0.000119257 0
0.0421715 -0.000116518 0
0.0421677 -0.000114205 0
0.042163900000000004 -0.000112328 0
0.0421602 -0.000112085 0
0.0421565 -0.000112074 0
0.0421527 -0.000113345 0
0.0421489 -0.000114831 0
0.042145 -0.000116984 0
0.0421411 -0.000119226 0
0.042137100000000004 -0.000122297 0
0.0421329 -0.000125363 0
0.042128700000000005 -0.000128759 0
0.042124400000000006 -0.000132448 0
0.0421199 -0.000136428 0
0.0421153 -0.000140689 0
0.0421105 -0.000145101 0
0.0421056 -0.00014958 0
0.042100500000000006 -0.000154208 0
0.0420953 -0.000159027 0
0.0420899 -0.000163834 0
0.0420844 -0.000168809 0
0.0420786 -0.00017396 0
0.042072700000000005 -0.00017963 0
0.042066700000000005 -0.000185297 0
0.042060400000000005 -0.000190443 0
0.042053900000000005 -0.000195789 0
0.0420473 -0.000201661 0
0.0420405 -0.000207468 0
0.0420335 -0.000212501 0
0.0420263 -0.000218212 0
0.042018900000000005 -0.000224739 0
0.0420113 -0.000230336 0
0.0420036 -0.000235866 0
0.0419956 -0.000241551 0
0.0419874 -0.000247517 0
0.041979100000000005 -0.000254906 0
0.041970400000000005 -0.000261659 0
0.0419616 -0.000268364 0
0.0419526 -0.00027415 0
0.0419433 -0.000279704 0
0.0419339 -0.000285522 0
0.041924300000000005 -0.000292084 0
0.041914400000000004 -0.000298368 0
0.0419044 -0.000304566 0
0.041894100000000004 -0.000311137 0
0.0418836 -0.000317702 0
0.041872900000000005 -0.0003245 0
0.041862 -0.000330827 0
0.0418508 -0.000337451 0
0.0418395 -0.000343657 0
0.0418279 -0.000350195 0
0.0418161 -0.000356576 0
0.041804100000000004 -0.000362756 0
0.0417919 -0.000369453 0
0.041779500000000004 -0.000376515 0
0.0417668 -0.000383023 0
0.041753900000000004 -0.000389373 0
0.0417408 -0.000396218 0
0.0417275 -0.000403087 0
0.041713900000000005 -0.000410253 0
0.041700100000000004 -0.000417447 0
0.041686100000000004 -0.000424389 0
0.0416718 -0.000431078 0
0.0416573 -0.000438791 0
0.0416426 -0.000446274 0
0.0416276 -0.000453646 0
0.041612300000000005 -0.000460885 0
0.0415968 -0.000468503 0
0.0415811 -0.000476217 0
0.0415651 -0.00048418 0
0.041548800000000004 -0.000492022 0
0.0415323 -0.000499649 0
0.041515500000000004 -0.000507404 0
0.041498400000000005 -0.000515702 0
0.0414811 -0.000524121 0
0.041463400000000004 -0.000532807 0
0.0414455 -0.000541241 0
0.0414274 -0.000549616 0
0.041408900000000005 -0.000558193 0
0.041390100000000006 -0.000567148 0
0.0413711 -0.000576388 0
0.041351700000000005 -0.000585444 0
0.041332 -0.000594857 0
0.041312 -0.000604142 0
0.0412917 -0.000613567 0
0.041271100000000005 -0.000623526 0
0.041250100000000005 -0.000633582 0
0.0412288 -0.000643645 0
0.041207200000000006 -0.000653855 0
0.041185200000000005 -0.000664461 0
0.0411629 -0.00067539 0
0.0411402 -0.000686573 0
0.041117100000000004 -0.00069777 0
0.0410936 -0.000708988 0
0.041069800000000004 -0.000720784 0
0.041045500000000006 -0.000732998 0
0.041020900000000006 -0.000744994 0
0.0409959 -0.000757549 0
0.040970400000000004 -0.000770621 0
0.040944400000000006 -0.000784471 0
0.040918100000000006 -0.000797556 0
0.0408912 -0.000810707 0
0.040864000000000004 -0.000824621 0
0.0408362 -0.000839204 0
0.040808000000000004 -0.000854026 0
0.040779300000000004 -0.000868734 0
0.040750100000000004 -0.000884542 0
0.0407203 -0.000900249 0
0.040690000000000004 -0.000915694 0
0.0406592 -0.000931604 0
0.0406279 -0.000948368 0
0.040596 -0.000964593 0
0.0405635 -0.000981764 0
0.040530500000000004 -0.000999147 0
0.0404969 -0.00101728 0
0.0404626 -0.00103588 0
0.0404278 -0.00105495 0
0.040392300000000006 -0.00107438 0
0.040356100000000006 -0.0010944 0
0.0403193 -0.00111482 0
0.0402818 -0.00113554 0
0.040243600000000004 -0.0011567 0
0.0402046 -0.00117817 0
0.040165000000000006 -0.00120019 0
0.0401246 -0.00122251 0
0.040083400000000005 -0.00124511 0
0.0400415 -0.0012682 0
0.039998900000000004 -0.00129147 0
0.0399554 -0.00131523 0
0.039911100000000005 -0.00133934 0
0.0398661 -0.00136377 0
0.0398202 -0.00138849 0
0.0397735 -0.00141381 0
0.0397259 -0.00143911 0
0.039677500000000004 -0.00146446 0
0.0396282 -0.00149038 0
0.039578100000000005 -0.00151726 0
0.039527 -0.00154468 0
0.039475 -0.00157322 0
0.039422000000000006 -0.00160583 0
0.039367900000000004 -0.0016422 0
0.0393125 -0.00168228 0
0.0392556 -0.00172689 0
0.0391972 -0.00177618 0
0.0391371 -0.00182959 0
0.039075200000000004 -0.00188486 0
0.039011300000000006 -0.00194373 0
0.0389455 -0.00200422 0
0.038877600000000005 -0.00206887 0
0.038807400000000006 -0.0021358 0
0.038735000000000006 -0.00220672 0
0.038660200000000006 -0.00228076 0
0.0385828 -0.00235746 0
0.0385029 -0.00243679 0
0.038420300000000004 -0.00251676 0
0.038335 -0.00259774 0
0.0382469 -0.00268095 0
0.038156100000000005 -0.00276607 0
0.0380624 -0.00285475 0
0.0379656 -0.00294521 0
0.0378659 -0.00303799 0
0.037763000000000005 -0.00313243 0
0.0376569 -0.00322825 0
0.0375477 -0.00331743 0
0.037435800000000005 -0.00339513 0
0.037321400000000005 -0.00346554 0
0.037204900000000006 -0.00352205 0
0.0370868 -0.00356101 0
0.0369678 -0.00357622 0
0.036848900000000004 -0.00355893 0
0.036731 -0.00351692 0
0.036615 -0.00344036 0
0.0365023 -0.00332596 0
0.036394100000000006 -0.0031723 0
0.036291800000000006 -0.00297472 0
0.036197 -0.00272497 0
0.0361114 -0.00242181 0
0.036036700000000005 -0.00207631 0
0.035974700000000005 -0.00166119 0
0.035927600000000004 -0.00118179 0
0.035897700000000005 -0.000638163 0
0.035887 -2.8644e-05 0
0.035897700000000005 0.000639356 0
0.035931700000000004 0.00136803 0
0.035991 0.00215857 0
0.036077700000000004 0.00300896 0
0.036193800000000005 0.00391664 0
0.0363411 0.00488062 0
0.0365213 0.00589802 0
0.0367363 0.00696227 0
0.036987900000000004 0.00808599 0
0.037278000000000006 0.00927357 0
0.037608 0.0104823 0
0.037976800000000005 0.0115744 0
0.0383775 0.0123948 0
0.038798900000000004 0.0128205 0
0.039225800000000005 0.0127381 0
0.039639 0.0120096 0
0.0400181 0.0107522 0
0.040354600000000004 0.0095804 0
0.040655800000000006 0.0085202 0
0.0409203 0.00742594 0
0.041148800000000006 0.0064224 0
0.041335500000000004 0.00495955 0
0.041484200000000006 0.0040776 0
0.0416074 0.00334974 0
0.041705700000000005 0.00260432 0
0.0417828 0.00207495 0
0.0323395 -0.0478128 0
0.0310362 -0.031503 0
0.030225800000000004 -0.0175737 0
0.0298666 -0.00618549 0
0.029802800000000004 0.00313486 0
0.030058800000000004 0.0117078 0
0.0305739 0.0186088 0
0.031345000000000005 0.0274006 0
0.032396 0.0348873 0
0.0336783 0.0417481 0
0.035188800000000006 0.0483704 0
0.036915800000000006 0.0548233 0
0.038848400000000005 0.0604416 0
0.040943400000000005 0.0651642 0
0.043201800000000005 0.0697556 0
0.045585600000000004 0.0731081 0
0.0480849 0.0764855 0
0.0506701 0.0783831 0
0.0533124 0.0799901 0
0.05599320000000001 0.080718 0
0.0586902 0.0810008 0
0.0613845 0.0806449 0
0.0640627 0.0801659 0
0.06673178 0.0799304 0
0.06935322000000001 0.0771622 0
0.07186786 0.0741566 0
0.074305102 0.0726054 0
0.07670185 0.071319 0
0.07902482000000001 0.0680068 0
0.08119848 0.0625103 0
0.08317717000000001 0.0564894 0
0.08495904 0.0510543 0
0.0865516 0.0446702 0
0.0879244 0.0379413 0
0.0890754 0.0312284 0
0.0899739 0.0230389 0
0.0906245 0.0160003 0
0.09100180000000001 0.00715809 0
0.0911159 -9.16471e-06 0
0.0909865 -0.00713166 0
0.0906609 -0.0122042 0
0.0901588 -0.0175283 0
0.0895041 -0.0212141 0
0.0887643 -0.0228136 0
0.0879862 -0.0235804 0
0.08720460000000001 -0.02303 0
0.08647450000000001 -0.0205756 0
0.0858589 -0.0161001 0
0.085327 -0.0167187 0
0.08461549 -0.0296378 0
0.08342987 -0.0424711 0
0.08183948 -0.0522279 0
0.07994570000000001 -0.0598001 0
0.07791089 -0.0617752 0
0.075818088 -0.0634125 0
0.07374098 -0.0603863 0
0.07186696000000001 -0.0515056 0
0.07032762000000001 -0.0411648 0
0.06914828 -0.0305028 0
0.06830247 -0.0215994 0
0.06766586000000001 -0.0169791 0
0.0671697 -0.0130631 0
0.06679211 -0.00978275 0
0.06651743 -0.00691732 0
0.06632952 -0.00458065 0
0.06620968 -0.00277758 0
0.06613691000000001 -0.00170483 0
0.06609361 -0.00094215 0
0.06607309 -0.000357858 0
0.06606692 -5.52214e-05 0
0.06606867 0.000176302 0
0.0660799 0.000501209 0
0.06610426 0.000966653 0
0.06614681 0.00157644 0
0.06621139000000001 0.00227551 0
0.06630017 0.00301979 0
0.06641414000000001 0.00378319 0
0.06655363 0.0045479 0
0.06671845 0.00530276 0
0.06690816000000001 0.00604083 0
0.06712209 0.00675466 0
0.06735922 0.00743378 0
0.06761834 0.0080755 0
0.06789819 0.0086799 0
0.06819757 0.00924972 0
0.06851541 0.00978985 0
0.06885078 0.0103027 0
0.06920284 0.0107945 0
0.06957100000000001 0.0112693 0
0.06995467 0.0117255 0
0.07035321 0.0121628 0
0.07076600000000001 0.0125809 0
0.07119232 0.0129751 0
0.07163132 0.0133424 0
0.07208213000000001 0.0136846 0
0.07254396 0.014008 0
0.07301643000000001 0.0143235 0
0.07349862 0.0145818 0
0.07398798000000001 0.0147578 0
0.07448183600000001 0.0148548 0
0.074977445 0.0148661 0
0.075471904 0.014792 0
0.075962664 0.0146506 0
0.07644777 0.0144575 0
0.07692582 0.0142366 0
0.07739656 0.0140229 0
0.07786064000000001 0.0138398 0
0.07831949 0.0137103 0
0.07877521 0.0136508 0
0.07923031 0.013668 0
0.07968738 0.0137659 0
0.08014917 0.0139466 0
0.0806184 0.0142064 0
0.08109761 0.0145395 0
0.08158892000000001 0.0149283 0
0.08209407 0.0153648 0
0.08261434000000001 0.0158341 0
0.08315056 0.0163183 0
0.08370267 0.0167843 0
0.08426915 0.0171756 0
0.08484659 0.0174374 0
0.0854303 0.0175503 0
0.0860149 0.0174824 0
0.0865935 0.0172014 0
0.0871589 0.0167011 0
0.0877038 0.0159861 0
0.0882216 0.0150912 0
0.0887068 0.0140591 0
0.0891562 0.0129379 0
0.0895669 0.0117683 0
0.0899395 0.0106639 0
0.0902777 0.00972059 0
0.0905897 0.00908318 0
0.0908871 0.00883956 0
0.0911855 0.00911031 0
0.09149750000000001 0.00961514 0
0.09183090000000001 0.0104145 0
0.09219730000000001 0.011586 0
0.09260560000000001 0.0129099 0
0.0930627 0.0145024 0
0.0935697 0.0158843 0
0.09412580000000001 0.0174062 0
0.0947189 0.0180537 0
0.0953064 0.0171646 0
0.09584580000000001 0.0152457 0
0.0963259 0.0137008 0
0.09676 0.0125622 0
0.0971627 0.0115738 0
0.0975225 0.00990848 0
0.0978128 0.00739691 0
0.09799930000000001 0.00376954 0
0.09805 -0.000712989 0
0.0979372 -0.0058291 0
0.0976514 -0.0111412 0
0.0971838 -0.0165369 0
0.09655140000000001 -0.0210625 0
0.0957892 -0.0244988 0
0.0948833 -0.0326155 0
0.0936406 -0.0416073 0
0.0921271 -0.0486631 0
0.0903949 -0.0546058 0
0.0885012 -0.0585685 0
0.08650250000000001 -0.0611486 0
0.08443716 -0.0624911 0
0.08235991000000001 -0.0619326 0
0.08032682000000001 -0.0598665 0
0.07840824 -0.0549397 0
0.07668507000000001 -0.0483505 0
0.0751217485 -0.0451978 0
0.07350055 -0.0508731 0
0.07168999000000001 -0.05626 0
0.06974191 -0.0608096 0
0.06763815000000001 -0.0635708 0
0.06556887 -0.0612728 0
0.0635237 -0.0611797 0
0.0614996 -0.0601304 0
0.0596059 -0.0526293 0
0.058117 -0.0356199 0
0.0573108 -0.0132983 0
0.0572722 0.00948245 0
0.057892700000000005 0.0246501 0
0.0587623 0.0269673 0
0.059680000000000004 0.0275737 0
0.060566 0.0253634 0
0.06134440000000001 0.0213326 0
0.061968 0.0161893 0
0.062411900000000006 0.0108021 0
0.0626809 0.00562405 0
0.0627805 0.000690179 0
0.062726 -0.00363216 0
0.06254030000000001 -0.00724512 0
0.062244400000000005 -0.0102749 0
0.0618594 -0.012579 0
0.0614088 -0.0143106 0
0.0609077 -0.0156485 0
0.06036710000000001 -0.0166851 0
0.0598023 -0.0170148 0
0.059244000000000005 -0.0163382 0
0.0587176 -0.0151365 0
0.05825330000000001 -0.0125337 0
0.0578933 -0.00971693 0
0.057572200000000004 -0.00973281 0
0.0572025 -0.0122926 0
0.056718500000000005 -0.0164339 0
0.0560893 -0.0208279 0
0.05536150000000001 -0.0226049 0
0.05456760000000001 -0.0248248 0
0.053722000000000006 -0.0253926 0
0.0528862 -0.0247155 0
0.052072600000000004 -0.0241388 0
0.051282900000000006 -0.0231324 0
0.05054260000000001 -0.0212632 0
0.0498705 -0.0192221 0
0.049256100000000004 -0.0177072 0
0.0486878 -0.0163558 0
0.0481723 -0.0146368 0
0.0477128 -0.013043 0
0.047303700000000004 -0.0115571 0
0.046945200000000006 -0.0100406 0
0.0466328 -0.00880385 0
0.0463552 -0.00792446 0
0.0461022 -0.00730912 0
0.045866000000000004 -0.0068987 0
0.0456406 -0.00665352 0
0.045421500000000004 -0.00650256 0
0.045206800000000005 -0.00638262 0
0.044996100000000004 -0.0062613 0
0.0447897 -0.00612543 0
0.0445882 -0.00597103 0
0.044392100000000004 -0.00579981 0
0.044202000000000005 -0.00561241 0
0.0440183 -0.00541343 0
0.043841500000000005 -0.00520224 0
0.0436719 -0.00498247 0
0.043509700000000005 -0.0047579 0
0.043355000000000005 -0.00453091 0
0.0432079 -0.00430402 0
0.0430684 -0.00407898 0
0.042936300000000004 -0.00385703 0
0.0428115 -0.00363897 0
0.0426939 -0.00342543 0
0.042583300000000004 -0.00321689 0
0.0424797 -0.00301362 0
0.0423827 -0.00281595 0
0.042292100000000006 -0.00262419 0
0.0422079 -0.0024385 0
0.0421298 -0.00225901 0
0.042057500000000005 -0.00208581 0
0.041990900000000005 -0.00191894 0
0.0419297 -0.00175838 0
0.0418738 -0.00160411 0
0.041823000000000006 -0.0014561 0
0.0417768 -0.00131915 0
0.041735 -0.00119466 0
0.0416973 -0.00107779 0
0.0416633 -0.000968108 0
0.041632800000000005 -0.000867654 0
0.041605500000000004 -0.000776308 0
0.0415811 -0.000693994 0
0.0415593 -0.000621035 0
0.041539700000000006 -0.000557971 0
0.041522100000000006 -0.000499385 0
0.0415065 -0.000443288 0
0.041492600000000004 -0.000389987 0
0.041480500000000003 -0.000341109 0
0.041469900000000004 -0.000298445 0
0.041460500000000004 -0.000267508 0
0.041452100000000006 -0.000238585 0
0.041444600000000005 -0.000210865 0
0.041438 -0.000188039 0
0.0414321 -0.000169292 0
0.041426700000000004 -0.000154106 0
0.0414218 -0.000141887 0
0.0414172 -0.000132137 0
0.0414129 -0.000124555 0
0.041408900000000005 -0.00011881 0
0.041405000000000004 -0.000114583 0
0.0414013 -0.00011109 0
0.0413976 -0.000108174 0
0.041394 -0.000105818 0
0.0413906 -0.00010413 0
0.0413871 -0.000103232 0
0.0413837 -0.000103128 0
0.041380200000000006 -0.000103301 0
0.041376800000000005 -0.000103725 0
0.0413733 -0.000104584 0
0.041369800000000005 -0.000106008 0
0.041366200000000006 -0.00010772 0
0.041362600000000006 -0.000109665 0
0.041358900000000004 -0.000112201 0
0.041355100000000006 -0.00011471 0
0.041351200000000005 -0.000117571 0
0.041347300000000003 -0.000120986 0
0.041343200000000004 -0.00012439 0
0.041339 -0.000128321 0
0.041334600000000006 -0.000132919 0
0.0413301 -0.000137259 0
0.041325400000000005 -0.000141539 0
0.0413207 -0.000146046 0
0.041315700000000004 -0.000150427 0
0.0413106 -0.000155219 0
0.08454814000000001 0.0323776 0
0.0857779 0.0432213 0
0.08729 0.0462452 0
0.0888022 0.0438654 0
0.0901748 0.038281 0
0.0913418 0.0322708 0
0.09233430000000001 0.0277514 0
0.0931917 0.0238915 0
0.0939122 0.0193852 0
0.0944644 0.0138232 0
0.0948158 0.00752369 0
0.0949555 0.00114882 0
0.0948847 -0.00495251 0
0.0946321 -0.0100083 0
0.09421840000000001 -0.0142811 0
0.0936843 -0.0178581 0
0.0930207 -0.0214501 0
0.0922777 -0.0228386 0
0.0915009 -0.0235171 0
0.0907193 -0.0231227 0
0.0899675 -0.0217908 0
0.0893032 -0.0177838 0
0.0887839 -0.0139413 0
0.0882699 -0.0170453 0
0.0875698 -0.0242234 0
0.0866509 -0.0302391 0
0.0855918 -0.0325719 0
0.08449939000000001 -0.0323948 0
0.08347059 -0.0291905 0
0.0825668 -0.0251517 0
0.08180950000000001 -0.0202821 0
0.08124574 -0.0135457 0
0.08092849 -0.00568509 0
0.08086881 0.00166789 0
0.08101797000000001 0.00650185 0
0.08128068000000001 0.00862741 0
0.08156059 0.00793185 0
0.08179042 0.0057494 0
0.08193579000000001 0.00329007 0
0.08199823 0.00051692 0
0.0819586 -0.00278155 0
0.08180566 -0.00619449 0
0.08154414 -0.00927608 0
0.08118169 -0.0123078 0
0.08072205 -0.015063 0
0.08018046000000001 -0.0172182 0
0.0795767 -0.0188814 0
0.07891848 -0.0205448 0
0.0782106 -0.0217361 0
0.07747458 -0.0224684 0
0.07671667 -0.0228228 0
0.075963267 -0.0222603 0
0.0752412963 -0.0209554 0
0.0745764 -0.0188865 0
0.07397102 -0.0172906 0
0.07345765 -0.0138495 0
0.07300286 -0.0137697 0
0.07248181000000001 -0.0173926 0
0.07171612000000001 -0.0270639 0
0.07068131 -0.0343265 0
0.06942659000000001 -0.0402405 0
0.06802052 -0.0434963 0
0.06655229 -0.0442161 0
0.0650942 -0.0430504 0
0.0637027 -0.0402939 0
0.062431200000000006 -0.0361315 0
0.061306900000000004 -0.0314755 0
0.060340000000000005 -0.0267797 0
0.059535500000000005 -0.0217755 0
0.058887300000000004 -0.0175839 0
0.0583525 -0.0146533 0
0.057908100000000004 -0.0123061 0
0.0575217 -0.0110134 0
0.0571686 -0.0102581 0
0.056835300000000005 -0.00978414 0
0.056515 -0.00948559 0
0.0562038 -0.00917252 0
0.0559052 -0.00874289 0
0.0556228 -0.00820831 0
0.0553598 -0.00757957 0
0.05511920000000001 -0.00687377 0
0.05490350000000001 -0.00609841 0
0.0547145 -0.00527288 0
0.05455360000000001 -0.00441958 0
0.054420800000000005 -0.00359182 0
0.054314600000000005 -0.0028286 0
0.0542327 -0.00213136 0
0.0541729 -0.00149633 0
0.0541333 -0.00091907 0
0.054111900000000004 -0.000397036 0
0.054107 7.18617e-05 0
0.0541169 0.000493387 0
0.054140100000000003 0.000873319 0
0.0541753 0.00121462 0
0.054221200000000004 0.00152265 0
0.0542769 0.00180426 0
0.05434170000000001 0.00206622 0
0.054415000000000005 0.0023181 0
0.0544964 0.00255365 0
0.054585400000000006 0.002776 0
0.0546818 0.00299455 0
0.0547854 0.00321309 0
0.0548963 0.0034279 0
0.0550142 0.0036393 0
0.0551392 0.00384733 0
0.055271 0.00404924 0
0.0554093 0.00423726 0
0.0555536 0.0044095 0
0.055703300000000004 0.00456652 0
0.055858000000000005 0.00470523 0
0.056017000000000004 0.00482804 0
0.05618000000000001 0.00494335 0
0.0563467 0.00505592 0
0.056517200000000004 0.00516793 0
0.056691500000000006 0.00528108 0
0.0568695 0.00539893 0
0.057051700000000004 0.00552488 0
0.0572381 0.00565798 0
0.057429100000000004 0.00579659 0
0.057624800000000004 0.00593998 0
0.0578254 0.00608869 0
0.058031 0.00624263 0
0.0582419 0.00640323 0
0.0584582 0.00656992 0
0.0586802 0.00674161 0
0.058908 0.00691715 0
0.0591416 0.00709602 0
0.0593814 0.00727885 0
0.059627200000000005 0.00746417 0
0.0598793 0.00765112 0
0.0601376 0.00783742 0
0.0604021 0.0080232 0
0.0606727 0.00820753 0
0.060949500000000004 0.00839224 0
0.0612325 0.00857772 0
0.061521700000000006 0.00876446 0
0.0618171 0.00895412 0
0.062118900000000005 0.00914727 0
0.062427300000000005 0.00934404 0
0.0627422 0.00954014 0
0.0630636 0.00973239 0
0.0633913 0.00992132 0
0.0637253 0.0101085 0
0.06406540000000001 0.0102941 0
0.0644118 0.0104804 0
0.0647645 0.0106684 0
0.0651234 0.0108582 0
0.06548867 0.0110507 0
0.06586042 0.0112455 0
0.06623871 0.0114429 0
0.06662364 0.0116443 0
0.06701538 0.011852 0
0.06741418 0.0120666 0
0.06782023000000001 0.0122872 0
0.06823375000000001 0.0125146 0
0.06865503 0.0127524 0
0.06908434000000001 0.0129947 0
0.06952179 0.0132411 0
0.06996752 0.0134906 0
0.07042161 0.0137427 0
0.07088411 0.0139939 0
0.07135491000000001 0.0142405 0
0.0718338 0.0144812 0
0.07232059 0.0147124 0
0.07281445 0.0148993 0
0.07331343 0.0150222 0
0.07381542 0.0150835 0
0.074318363 0.0150821 0
0.074820071 0.0150125 0
0.075318376 0.0148836 0
0.075811593 0.014711 0
0.07629848 0.0145108 0
0.07677858 0.0143088 0
0.07725233000000001 0.0141317 0
0.07772088 0.0139985 0
0.07818598 0.013924 0
0.07864979 0.013919 0
0.07911469 0.0139843 0
0.079583 0.0141206 0
0.08005711 0.0143275 0
0.08053925 0.0145966 0
0.08103131000000001 0.0149185 0
0.08153484 0.0152809 0
0.08205079 0.0156594 0
0.08257929 0.0160323 0
0.08311980000000001 0.0163794 0
0.08367099 0.0166687 0
0.08423047 0.0168736 0
0.08479500000000001 0.0169661 0
0.08536010000000001 0.0169121 0
0.0859207 0.0166965 0
0.0864712 0.0163171 0
0.0870062 0.0157784 0
0.0875209 0.015114 0
0.0880117 0.0143627 0
0.0884766 0.0135634 0
0.0889144 0.012745 0
0.0893254 0.0119748 0
0.0897129 0.0113388 0
0.09008290000000001 0.0109243 0
0.0904443 0.0108114 0
0.0908084 0.0110723 0
0.0911865 0.0116301 0
0.0915861 0.0123489 0
0.0920132 0.0132741 0
0.0924739 0.014369 0
0.0929735 0.0155973 0
0.0935131 0.0167504 0
0.09409200000000001 0.0178753 0
0.09470340000000001 0.0187441 0
0.095333 0.0189625 0
0.09595580000000001 0.0183804 0
0.0965587 0.0178362 0
0.0971419 0.0171057 0
0.0976905 0.0157737 0
0.0981835 0.0136639 0
0.0985847 0.0103738 0
0.0988607 0.00615938 0
0.0989813 0.00122328 0
0.09893 -0.00411883 0
0.0986936 -0.00978118 0
0.098271 -0.0152064 0
0.0976848 -0.0195457 0
0.0969785 -0.022901 0
0.0961433 -0.0267535 0
0.0951921 -0.0313882 0
0.09401670000000001 -0.0385026 0
0.0926382 -0.0436474 0
0.09111820000000001 -0.0471933 0
0.0895047 -0.0492397 0
0.0878421 -0.0501021 0
0.0861981 -0.0430317 0
0.0849367 -0.0336069 0
0.08396733 -0.0248859 0
0.08319462 -0.0221197 0
0.08239241 -0.0251047 0
0.08153937 -0.0249639 0
0.0807741 -0.0212419 0
0.08016749000000001 -0.0149143 0
0.07979444000000001 -0.00787032 0
0.07966575000000001 -5.3908e-05 0
0.07981178 0.00807472 0
0.08019341 0.0143918 0
0.0807819 0.0207823 0
0.08159753 0.0279201 0
0.08266847000000001 0.0361336 0
0.08401888 0.0441935 0
0.0855779 0.0485626 0
0.0872284 0.0502744 0
0.0888892 0.0491017 0
0.0904667 0.045625 0
0.0919182 0.0416921 0
0.0932463 0.0382695 0
0.0944678 0.0353306 0
0.0955741 0.0309155 0
0.0965065 0.0252219 0
0.0972408 0.0189861 0
0.0977476 0.0116982 0
0.0980071 0.00406195 0
0.09799770000000001 -0.00420829 0
0.0977263 -0.0114876 0
0.0972302 -0.0179231 0
0.0965345 -0.023632 0
0.09563920000000001 -0.0295568 0
0.0945613 -0.0350455 0
0.0932988 -0.0401158 0
0.0919047 -0.0431472 0
0.0904248 -0.045346 0
0.0889022 -0.0456735 0
0.0873941 -0.0445583 0
0.0859666 -0.0407111 0
0.08468163000000001 -0.0366102 0
0.08340577 -0.0393965 0
0.08192554 -0.0500354 0
0.08025709 -0.0530777 0
0.07839634000000001 -0.0577542 0
0.07643311 -0.0592778 0
0.074474539 -0.058227 0
0.07254609000000001 -0.0572855 0
0.07071049 -0.0522377 0
0.06917316 -0.0389651 0
0.0682073 -0.0192459 0
0.06794388 0.00203659 0
0.06832289 0.0179287 0
0.06898489000000001 0.021012 0
0.06970964 0.0220425 0
0.07042316 0.0204805 0
0.07104443 0.0166506 0
0.07151077 0.0114766 0
0.071804 0.0065418 0
0.07195298 0.00264076 0
0.07197279000000001 -0.00127554 0
0.07185873000000001 -0.00538143 0
0.07161962000000001 -0.0088217 0
0.0712618 -0.0123967 0
0.07080306 -0.0148448 0
0.07027320000000001 -0.0168209 0
0.06968298 -0.0184114 0
0.06905113 -0.019425 0
0.06839618 -0.0196571 0
0.06775263000000001 -0.0187683 0
0.085897 0.0583147 0
0.0877665 0.0564778 0
0.0895515 0.0497078 0
0.0910288 0.0397278 0
0.0922242 0.032896 0
0.0932447 0.0286411 0
0.09411610000000001 0.0236941 0
0.0948098 0.0180853 0
0.0953099 0.0122054 0
0.0956218 0.00655023 0
0.0957259 0.000197945 0
0.0956604 -0.0041805 0
0.0954275 -0.00914204 0
0.09506400000000001 -0.012608 0
0.094597 -0.0149326 0
0.094089 -0.0152714 0
0.09357950000000001 -0.0150908 0
0.0930928 -0.0139028 0
0.09267500000000001 -0.0110117 0
0.0923844 -0.00633065 0
0.0921428 -0.00858411 0
0.0917326 -0.0155948 0
0.0910735 -0.0229778 0
0.0902484 -0.0262301 0
0.0893216 -0.0286623 0
0.08838800000000001 -0.0269942 0
0.0875392 -0.0238883 0
0.0868082 -0.0199131 0
0.0862386 -0.0139353 0
0.08590930000000001 -0.00613508 0
0.0858029 -0.00112219 0
0.08580850000000001 0.000895426 0
0.08583840000000001 0.000716095 0
0.085844 -0.000449484 0
0.0858028 -0.0020689 0
0.0856929 -0.00446525 0
0.0854984 -0.00707427 0
0.08521820000000001 -0.00959205 0
0.08485176 -0.0122675 0
0.08439557 -0.0149215 0
0.08385932 -0.0170609 0
0.08325963 -0.0187417 0
0.08261017 -0.0202269 0
0.08190937000000001 -0.0216431 0
0.08117351 -0.0224321 0
0.08041562000000001 -0.0229572 0
0.07964981 -0.0228468 0
0.07890221 -0.0219066 0
0.07819864 -0.0202388 0
0.07755603 -0.0182186 0
0.07699672 -0.015312 0
0.07655503 -0.0118759 0
0.076147519 -0.0124754 0
0.075687286 -0.0151302 0
0.0751043406 -0.0194695 0
0.074375913 -0.0237728 0
0.07354290000000001 -0.0257453 0
0.0726667 -0.0266557 0
0.07175000000000001 -0.028162 0
0.07083189000000001 -0.0245913 0
0.0703492 -0.00553102 0
0.07037124 0.0063586 0
0.07079433 0.0178302 0
0.0714862 0.0225383 0
0.07227518000000001 0.0244474 0
0.07309935000000001 0.0247016 0
0.07389180000000001 0.0225481 0
0.074570753 0.0181001 0
0.075084451 0.0129644 0
0.075428954 0.00806438 0
0.075617922 0.00358382 0
0.075662082 -0.000686146 0
0.075566391 -0.00484916 0
0.075329903 -0.00914619 0
0.074952471 -0.0132099 0
0.074451737 -0.0165366 0
0.07385186 -0.0192818 0
0.07316687000000001 -0.0215725 0
0.07242002 -0.0231018 0
0.07163428000000001 -0.0238346 0
0.07083982 -0.0236323 0
0.07007675000000001 -0.0220117 0
0.06937809 -0.0197587 0
0.06878176 -0.0159449 0
0.06833462 -0.0118405 0
0.06790049000000001 -0.0138214 0
0.06736023000000001 -0.01854 0
0.0666321 -0.0245319 0
0.06574874 -0.0280791 0
0.06477530000000001 -0.0297912 0
0.0637843 -0.0294952 0
0.0628231 -0.0280009 0
0.061932 -0.0253648 0
0.0611381 -0.022437 0
0.060428100000000005 -0.0203846 0
0.0597803 -0.0182834 0
0.0592169 -0.0156183 0
0.058738700000000005 -0.0132555 0
0.058332800000000004 -0.011286 0
0.0579823 -0.00992397 0
0.057668800000000006 -0.00896406 0
0.0573882 -0.00788199 0
0.0571409 -0.00704513 0
0.0569189 -0.0062934 0
0.0567256 -0.00534084 0
0.0565644 -0.00438733 0
0.0564339 -0.00349013 0
0.0563333 -0.00259652 0
0.056261000000000005 -0.00178705 0
0.0562138 -0.00108907 0
0.056188100000000005 -0.000493961 0
0.056180600000000004 1.03487e-05 0
0.0561884 0.000429584 0
0.0562088 0.000771118 0
0.056239700000000004 0.00107146 0
0.056280500000000004 0.00136101 0
0.0563309 0.00164753 0
0.056390800000000005 0.00193492 0
0.05646040000000001 0.00223036 0
0.05654000000000001 0.00253077 0
0.0566296 0.00283241 0
0.0567293 0.00313249 0
0.0568388 0.00342196 0
0.056957600000000004 0.00369091 0
0.057085000000000004 0.00393106 0
0.0572198 0.00414701 0
0.0573617 0.00435378 0
0.0575103 0.00455745 0
0.0576658 0.00476453 0
0.0578283 0.00497627 0
0.057997900000000005 0.00519119 0
0.0581748 0.00540985 0
0.05835900000000001 0.00563362 0
0.0585508 0.00586196 0
0.0587502 0.0060944 0
0.05895740000000001 0.00632964 0
0.059172600000000006 0.0065656 0
0.059395500000000004 0.00680116 0
0.05962630000000001 0.0070347 0
0.0598648 0.00726519 0
0.0601109 0.00749003 0
0.060364400000000006 0.00770698 0
0.060625000000000005 0.00791741 0
0.0608925 0.00812139 0
0.061166700000000004 0.00832257 0
0.061447600000000005 0.00852146 0
0.0617351 0.00872043 0
0.0620293 0.00892086 0
0.0623302 0.00912388 0
0.0626379 0.00932964 0
0.06295250000000001 0.00953241 0
0.0632737 0.00973062 0
0.0636014 0.00992475 0
0.06393560000000001 0.0101164 0
0.0642761 0.0103073 0
0.0646231 0.0104982 0
0.0649763 0.0106906 0
0.06533609 0.0108851 0
0.06570235 0.0110819 0
0.06607522 0.0112814 0
0.06645480000000001 0.0114846 0
0.06684127000000001 0.0116945 0
0.06723484 0.0119108 0
0.06763572000000001 0.0121325 0
0.06804409 0.0123597 0
0.06846016 0.0125948 0
0.06888422 0.0128379 0
0.06931643 0.0130828 0
0.06975687 0.0133322 0
0.07020567 0.0135836 0
0.07066291000000001 0.0138389 0
0.07112869000000001 0.0140952 0
0.07160299 0.0143501 0
0.07208575 0.014603 0
0.07257663 0.014833 0
0.07307432 0.0150084 0
0.07357667 0.0151156 0
0.07408141 0.0151555 0
0.07458628 0.0151264 0
0.075088907 0.0150237 0
0.07558698400000001 0.0148588 0
0.076078678 0.0146475 0
0.07656285 0.0144148 0
0.07703936 0.0141922 0
0.07750896 0.0140027 0
0.07797317000000001 0.0138684 0
0.07843404 0.0138019 0
0.07889404 0.0138117 0
0.07935574000000001 0.0138996 0
0.07982177 0.0140681 0
0.08029481000000001 0.0143134 0
0.08077726 0.014627 0
0.08127114 0.014996 0
0.0817781 0.0154064 0
0.0822991 0.0158352 0
0.08283441 0.0162638 0
0.08338342 0.016654 0
0.08394413 0.0169624 0
0.08451336000000001 0.0171597 0
0.08508696 0.0172247 0
0.0856601 0.0171263 0
0.0862265 0.0168365 0
0.0867801 0.016357 0
0.08731420000000001 0.015694 0
0.08782380000000001 0.0148895 0
0.0883044 0.0139825 0
0.0887539 0.0130208 0
0.0891704 0.0120332 0
0.08955550000000001 0.0111338 0
0.0899128 0.0103882 0
0.0902506 0.00994516 0
0.0905794 0.00984795 0
0.0909131 0.01021 0
0.0912628 0.0107788 0
0.0916352 0.0115825 0
0.0920369 0.0125229 0
0.0924779 0.0139383 0
0.09296600000000001 0.0153062 0
0.0934947 0.0164057 0
0.0940647 0.0177405 0
0.09467010000000001 0.0184515 0
0.09527730000000001 0.017952 0
0.095854 0.0166418 0
0.0963878 0.0155418 0
0.0968913 0.014649 0
0.0973556 0.0132346 0
0.09776570000000001 0.0112207 0
0.09808810000000001 0.00806889 0
0.0982887 0.00395828 0
0.0983375 -0.000892248 0
0.0982165 -0.00617516 0
0.0979161 -0.011621 0
0.0974325 -0.01699 0
0.0967924 -0.0210249 0
0.09603990000000001 -0.0238156 0
0.0951166 -0.0306611 0
0.094346 -0.0135577 0
0.09423770000000001 0.00387787 0
0.0944228 0.00718094 0
0.0947824 0.01474 0
0.09539320000000001 0.0197637 0
0.09594950000000001 0.0144128 0
0.0963116 0.00748511 0
0.09647170000000001 0.0027639 0
0.09652430000000001 0.000875099 0
0.0965636 0.00187036 0
0.096661 0.00400402 0
0.0968137 0.00528621 0
0.0970313 0.00736075 0
0.097266 0.00659153 0
0.0974646 0.00532477 0
0.0976066 0.00323197 0
0.0976775 0.0012642 0
0.0976805 -0.00128013 0
0.0975756 -0.00494261 0
0.0973376 -0.0093265 0
0.0969387 -0.0144036 0
0.0963646 -0.0199046 0
0.0955966 -0.0258068 0
0.094645 -0.0308596 0
0.0935473 -0.0346841 0
0.0923368 -0.0381122 0
0.0909914 -0.0421253 0
0.08953330000000001 -0.0454142 0
0.0879717 -0.047903 0
0.086351 -0.0490866 0
0.08470712 -0.049345 0
0.08307602 -0.0483268 0
0.08151699 -0.0447872 0
0.08010596 -0.040146 0
0.07880345 -0.0385526 0
0.07742131000000001 -0.0433416 0
0.075869935 -0.0478421 0
0.074285794 -0.0464729 0
0.07281356 -0.041864 0
0.07151959000000001 -0.0359017 0
0.07044565 -0.0287762 0
0.06961575 -0.0214467 0
0.06902926000000001 -0.0140331 0
0.06869147 -0.00653724 0
0.06862571 0.00251305 0
0.0688977 0.013466 0
0.069542 0.0244291 0
0.07050879 0.0325892 0
0.07168266000000001 0.0370261 0
0.07292822 0.0371962 0
0.07412927 0.0347185 0
0.07520286894 0.029783 0
0.076104113 0.0245608 0
0.07682981 0.0188753 0
0.07733673 0.0125399 0
0.07779422 0.0161577 0
0.07822305 0.00939517 0
0.0784036 0.00179236 0
0.07834379 -0.00480067 0
0.07807964 -0.010834 0
0.07761246000000001 -0.0168377 0
0.07695645000000001 -0.0221549 0
0.076137158 -0.0266206 0
0.07519427253000001 -0.0296203 0
0.07416237 -0.0321913 0
0.030821 0.00556812 0
0.031149200000000002 0.014773 0
0.0317387 0.0197596 0
0.032452400000000006 0.0228194 0
0.0332307 0.0235588 0
0.034004 0.0227943 0
0.0347362 0.021196 0
0.035422800000000004 0.0199865 0
0.036070200000000004 0.0190473 0
0.0367043 0.0191954 0
0.0373623 0.0203511 0
0.0380674 0.0219105 0
0.0388205 0.0231963 0
0.039610700000000006 0.024093 0
0.040415400000000004 0.0240935 0
0.0412029 0.0230959 0
0.0419452 0.0215056 0
0.042637900000000006 0.0201845 0
0.043283800000000004 0.0185152 0
0.0438592 0.0160613 0
0.0443479 0.013413 0
0.0447501 0.0108282 0
0.0450628 0.00806375 0
0.0452838 0.00538068 0
0.045423000000000005 0.00318533 0
0.0454995 0.00158058 0
0.0455309 0.000418228 0
0.045529 -0.000449808 0
0.0454989 -0.00132223 0
0.04543950000000001 -0.00220307 0
0.045349600000000004 -0.00316732 0
0.0452245 -0.00433522 0
0.045056200000000005 -0.00569048 0
0.04484300000000001 -0.00703627 0
0.044585700000000006 -0.00833165 0
0.0442863 -0.00955304 0
0.0439483 -0.0106562 0
0.043576000000000004 -0.0116095 0
0.0431747 -0.0124056 0
0.0427495 -0.0130484 0
0.0423054 -0.0135524 0
0.041846600000000005 -0.0139364 0
0.041376800000000005 -0.0142202 0
0.040899200000000004 -0.0144125 0
0.0404167 -0.014515 0
0.0399322 -0.0145448 0
0.039447100000000006 -0.0145503 0
0.0389629 -0.0145005 0
0.038481800000000004 -0.0143585 0
0.038007400000000004 -0.0141089 0
0.0375431 -0.013762 0
0.037091900000000004 -0.0133247 0
0.036656900000000006 -0.0127937 0
0.0362415 -0.0121548 0
0.0358493 -0.0114011 0
0.0354845 -0.0105261 0
0.035150900000000006 -0.00952574 0
0.034853 -0.00840197 0
0.0345945 -0.00717524 0
0.0343781 -0.00587013 0
0.034207 -0.00446461 0
0.0340842 -0.00298243 0
0.0340135 -0.00136208 0
0.0339978 0.000350773 0
0.034047100000000004 0.00251932 0
0.034175300000000006 0.0050888 0
0.034394 0.00795866 0
0.0347123 0.010983 0
0.035131 0.0139943 0
0.0356505 0.0170078 0
0.036268 0.0198845 0
0.0369789 0.022602 0
0.0377785 0.0252242 0
0.038664000000000004 0.0277625 0
0.039633 0.0302571 0
0.040686 0.0328111 0
0.041824900000000005 0.0354063 0
0.0430521 0.0381293 0
0.0443736 0.0410271 0
0.0457899 0.0437833 0
0.0472906 0.0461012 0
0.0488538 0.0474735 0
0.0504273 0.0460063 0
0.051804100000000006 0.0367128 0
0.0528399 0.0265983 0
0.0535723 0.0179582 0
0.054041000000000006 0.010901 0
0.054312900000000004 0.00585789 0
0.054418900000000006 0.000656631 0
0.0543414 -0.00505998 0
0.054083400000000004 -0.0100385 0
0.053670800000000005 -0.0144061 0
0.0531291 -0.0177206 0
0.0524963 -0.0199929 0
0.051799700000000004 -0.0216533 0
0.05105610000000001 -0.0228045 0
0.05028540000000001 -0.0233421 0
0.049508 -0.0231195 0
0.048755900000000005 -0.0218302 0
0.0480786 -0.0189292 0
0.0475037 -0.0159907 0
0.046972 -0.0158617 0
0.04639700000000001 -0.0185919 0
0.0457067 -0.0222815 0
0.0449223 -0.0242601 0
0.04412150000000001 -0.0235902 0
0.0433698 -0.0213161 0
0.042719900000000005 -0.0176419 0
0.042211000000000005 -0.0130915 0
0.0418562 -0.00841057 0
0.0416566 -0.00383258 0
0.041601000000000006 0.000260738 0
0.041677700000000005 0.00407057 0
0.041873200000000006 0.00743036 0
0.042176000000000005 0.0105134 0
0.042576300000000004 0.0133286 0
0.043068300000000004 0.0160237 0
0.0436468 0.0185631 0
0.044313000000000005 0.0213351 0
0.0450764 0.0243407 0
0.0459406 0.0273754 0
0.046908000000000005 0.0305599 0
0.047986 0.0339719 0
0.0491788 0.0374251 0
0.0504809 0.0404857 0
0.0518681 0.0424941 0
0.0533018 0.0433736 0
0.0546813 0.0391127 0
0.055904 0.0372656 0
0.057187600000000005 0.0388369 0
0.05846320000000001 0.0375625 0
0.059672100000000006 0.034775 0
0.0607499 0.0299064 0
0.0616439 0.0238518 0
0.0623292 0.0177435 0
0.06284490000000001 0.0132457 0
0.0631877 0.00751991 0
0.0633392 0.00190371 0
0.0633093 -0.00341236 0
0.0631066 -0.00842126 0
0.0627595 -0.0121056 0
0.0622988 -0.015289 0
0.0617402 -0.0180152 0
0.0611065 -0.0197687 0
0.0604291 -0.0208632 0
0.059720800000000004 -0.021325 0
0.0590188 -0.0206321 0
0.058364900000000004 -0.018574 0
0.057801200000000004 -0.0151843 0
0.057352600000000004 -0.0124984 0
0.056901600000000004 -0.0144451 0
0.056341 -0.0191394 0
0.055602200000000004 -0.0244337 0
0.054747000000000004 -0.0264946 0
0.05384800000000001 -0.0269308 0
0.052980700000000006 -0.024923 0
0.0522059 -0.0215804 0
0.0515552 -0.017574 0
0.051045900000000005 -0.0131487 0
0.0506894 -0.00846601 0
0.0504883 -0.00385513 0
0.05043740000000001 0.000547364 0
0.0505264 0.00455855 0
0.050745200000000004 0.00834435 0
0.051086900000000005 0.0119594 0
0.0515414 0.0150974 0
0.052088800000000005 0.0175153 0
0.052701300000000006 0.0190727 0
0.0533464 0.0194402 0
0.0539854 0.0189452 0
0.0545937 0.0168793 0
0.055075200000000005 0.0125849 0
0.055441500000000005 0.00966959 0
0.055670700000000004 0.00345846 0
0.0556294 -0.00489482 0
0.0553543 -0.0111919 0
0.0548799 -0.0167536 0
0.05424230000000001 -0.0210688 0
0.0534919 -0.0237204 0
0.052661900000000005 -0.025891 0
0.051768 -0.0275587 0
0.05083 -0.0285483 0
0.049872200000000005 -0.0288521 0
0.0489106 -0.0287848 0
0.0479612 -0.028033 0
0.047054900000000004 -0.0263048 0
0.0462289 -0.023382 0
0.0455018 -0.0206238 0
0.04482 -0.020425 0
0.04408960000000001 -0.023264 0
0.0432381 -0.0272049 0
0.0423161 -0.0277562 0
0.041405300000000006 -0.0266699 0
0.040567200000000005 -0.0234353 0
0.039860700000000006 -0.019133 0
0.0393055 -0.0142927 0
0.038917 -0.00936786 0
0.038682600000000004 -0.00498241 0
0.038585600000000005 -0.00109367 0
0.0386123 0.00243838 0
0.0387476 0.0054372 0
0.038977000000000005 0.00815409 0
0.0392935 0.0106595 0
0.039688600000000004 0.0129028 0
0.040156800000000006 0.0150668 0
0.040696100000000006 0.0171921 0
0.041306600000000006 0.0193426 0
0.041989700000000005 0.0215625 0
0.042750300000000005 0.0240087 0
0.043597000000000004 0.026697 0
0.04453650000000001 0.0295675 0
0.045574100000000006 0.0325238 0
0.0467032 0.0350019 0
0.04790130000000001 0.0367427 0
0.0491466 0.0378518 0
0.0504141 0.038076 0
0.0516853 0.040162 0
0.053108300000000004 0.0435433 0
0.054565300000000004 0.0442276 0
0.0560108 0.0419459 0
0.0572338 0.0318091 0
0.058131800000000004 0.0228268 0
0.058757000000000004 0.0153333 0
0.059163600000000004 0.00961295 0
0.059392600000000004 0.00421913 0
0.059425000000000006 -0.00200635 0
0.05926000000000001 -0.00759175 0
0.05891110000000001 -0.0130081 0
0.058398900000000004 -0.017282 0
0.057774900000000004 -0.0198817 0
0.0570632 -0.0227914 0
0.0562587 -0.0251449 0
0.055398600000000006 -0.0262896 0
0.0545084 -0.026949 0
0.053613100000000004 -0.0265584 0
0.0527556 -0.0247348 0
0.0519897 -0.0212738 0
0.0513508 -0.0176284 0
0.050742800000000005 -0.0185731 0
0.05006050000000001 -0.0224027 0
0.04921590000000001 -0.0274174 0
0.0482745 -0.0287385 0
0.047316000000000004 -0.0283279 0
0.04641920000000001 -0.02529 0
0.04565280000000001 -0.020762 0
0.0450479 -0.0157967 0
0.0446053 -0.0109881 0
0.044324100000000005 -0.00616929 0
0.044197600000000004 -0.00169007 0
0.044210900000000004 0.00222738 0
0.0443479 0.00573383 0
0.0445956 0.00891796 0
0.044945200000000005 0.0118715 0
0.045390200000000006 0.0146971 0
0.0459295 0.0175331 0
0.046564900000000006 0.020479 0
0.0473017 0.0236164 0
0.04814740000000001 0.027013 0
0.049109200000000006 0.0304852 0
0.050177700000000006 0.0334274 0
0.0513293 0.0354208 0
0.0525268 0.0362752 0
0.053739 0.0378875 0
0.055117700000000006 0.0429039 0
0.05655500000000001 0.0429471 0
0.058173 0.0520421 0
0.059975400000000005 0.0556525 0
0.061828900000000006 0.0547133 0
0.0635716 0.0495466 0
0.0650969 0.0422852 0
0.06637575 0.0348556 0
0.06743683 0.0294368 0
0.06833091000000001 0.0243942 0
0.06904395 0.0185266 0
0.06955747000000001 0.012503 0
0.06985884 0.00588396 0
0.06994562 -0.000611101 0
0.06979284000000001 -0.0080979 0
0.06942413 -0.0136648 0
0.06887306 -0.0189905 0
0.06816787 -0.0228372 0
0.0673694 -0.0250025 0
0.06650494 -0.0264628 0
0.06562811 -0.0264281 0
0.0647854 -0.0244075 0
0.0640343 -0.0206328 0
0.0634275 -0.0159433 0
0.0629011 -0.0157686 0
0.062292900000000005 -0.0205275 0
0.061486700000000005 -0.0264677 0
0.0605928 -0.0266072 0
0.059734 -0.0245199 0
0.058992300000000004 -0.0199522 0
0.058429 -0.0140262 0
0.0580726 -0.0076932 0
0.05792320000000001 -0.00163103 0
0.057968500000000006 0.00399719 0
0.0581941 0.00914624 0
0.0585754 0.0134288 0
0.0590947 0.0175373 0
0.0597502 0.0215955 0
0.09159690000000001 -0.0699241 0
0.0897095 -0.0418858 0
0.08872250000000001 -0.0187085 0
0.08845750000000001 0.000704834 0
0.0886952 0.0129623 0
0.0892347 0.0187592 0
0.0899586 0.0242026 0
0.0908545 0.0292555 0
0.0919182 0.0343774 0
0.0931095 0.0364398 0
0.0943153 0.035457 0
0.09543560000000001 0.0316132 0
0.09642010000000001 0.0278187 0
0.0973126 0.0261415 0
0.0981404 0.0233808 0
0.0988472 0.0190071 0
0.0993957 0.0139833 0
0.0997543 0.00779113 0
0.099901 0.00110291 0
0.0998048 -0.00650622 0
0.0994624 -0.0136242 0
0.0988938 -0.01999 0
0.0981405 -0.0249685 0
0.0972235 -0.0296599 0
0.09615370000000001 -0.0344741 0
0.0949179 -0.0391355 0
0.0935655 -0.0417123 0
0.0921343 -0.0438528 0
0.0906605 -0.0443144 0
0.0891873 -0.0438134 0
0.0877735 -0.0405526 0
0.08650920000000001 -0.035729 0
0.08530410000000001 -0.0362637 0
0.08395226 -0.0438141 0
0.08238936000000001 -0.0479723 0
0.08081023 -0.0466987 0
0.07928346 -0.0440473 0
0.077933 -0.0374755 0
0.07677768 -0.0321569 0
0.075807995 -0.026025 0
0.075060867 -0.0190158 0
0.07458579600000001 -0.00916667 0
0.074506999 0.00450601 0
0.074929513 0.0197501 0
0.07577964100000001 0.0298597 0
0.0768587 0.0338625 0
0.07797397 0.0325933 0
0.07900410000000001 0.0290367 0
0.07987859 0.0235113 0
0.08056857 0.0184925 0
0.08112109 0.0149474 0
0.08153961 0.0101571 0
0.08178213000000001 0.00465563 0
0.08184294 -0.000675293 0
0.08172708000000001 -0.00605627 0
0.08142703 -0.0116594 0
0.0809439 -0.0169734 0
0.0802965 -0.0214684 0
0.07951734 -0.0249959 0
0.07863436 -0.0277155 0
0.07767285 -0.0298326 0
0.07665566 -0.0308664 0
0.075640568 -0.028417 0
0.074972655 -0.0107607 0
0.074861685 0.00378462 0
0.07520876658 0.0159089 0
0.075745956 0.0159071 0
0.07621813000000001 0.0131372 0
0.07667926 0.0143664 0
0.07718285 0.0161512 0
0.07778233 0.0197535 0
0.07851288000000001 0.0238596 0
0.07937357 0.0275453 0
0.0803595 0.0315195 0
0.08148991 0.0361878 0
0.08277953 0.0409996 0
0.08423867 0.0464272 0
0.0858638 0.0504396 0
0.08756620000000001 0.051429 0
0.08925530000000001 0.0497839 0
0.0908574 0.0465959 0
0.09234880000000001 0.0430391 0
0.0937141 0.0391814 0
0.0949681 0.0363575 0
0.09610250000000001 0.0316415 0
0.0970565 0.0257704 0
0.0978068 0.01941 0
0.0983285 0.0121302 0
0.0986014 0.00442676 0
0.0985993 -0.00407824 0
0.098333 -0.0114768 0
0.0978238 -0.0185244 0
0.097113 -0.0242591 0
0.096179 -0.0310399 0
0.0950521 -0.0366213 0
0.093728 -0.0421896 0
0.09226190000000001 -0.045386 0
0.090699 -0.0480513 0
0.0890802 -0.0487112 0
0.0874689 -0.0477127 0
0.0859279 -0.0443113 0
0.08454377 -0.0388418 0
0.08318669000000001 -0.042123 0
0.081718 -0.0445881 0
0.08013923 -0.0488767 0
0.07843849 -0.0528565 0
0.07663541 -0.0537846 0
0.074919253 -0.0499116 0
0.07327326 -0.0487285 0
0.07169541 -0.0455844 0
0.07031804 -0.0365172 0
0.06936764000000001 -0.0195764 0
0.06908661 0.00206506 0
0.06953037000000001 0.0225356 0
0.07049701 0.0333562 0
0.07163526 0.0341031 0
0.07274229 0.0319254 0
0.07372372 0.0267989 0
0.074509066 0.0206696 0
0.07509452800000001 0.0149002 0
0.07551870000000001 0.0107441 0
0.075790799 0.00572034 0
0.07589042 0.000521893 0
0.075815272 -0.00483664 0
0.07555935700000001 -0.0102401 0
0.07513111410000001 -0.0151069 0
0.074555009 -0.0190747 0
0.07386486 -0.0220414 0
0.07309008 -0.0243325 0
0.07224964 -0.0257691 0
0.07138807 -0.0257225 0
0.07055228000000001 -0.0242556 0
0.06978196 -0.0218818 0
0.06912251 -0.0174852 0
0.06863144 -0.0128065 0
0.06817538000000001 -0.0144912 0
0.06759595 -0.0200168 0
0.06681267 -0.0258357 0
0.06591353 -0.027844 0
0.0649579 -0.028719 0
0.0640457 -0.025779 0
0.06326190000000001 -0.021402 0
0.0626233 -0.017128 0
0.0621335 -0.0123002 0
0.061822100000000005 -0.00661749 0
0.061701500000000006 -0.000918853 0
0.061770500000000006 0.0048175 0
0.062026300000000006 0.0101293 0
0.062435700000000004 0.0140153 0
0.0629421 0.0160449 0
0.0634956 0.0170734 0
0.0641105 0.0222977 0
0.0649318 0.0256238 0
0.06582832 0.0283571 0
0.06679534000000001 0.0290038 0
0.06774574 0.0317158 0
0.06878596000000001 0.0297824 0
0.06972813 0.0268916 0
0.07054516 0.0220452 0
0.07118392 0.0168408 0
0.07168601000000001 0.013497 0
0.07207065 0.00955288 0
0.07230348 0.00459742 0
0.07237821 -0.00021655 0
0.07226208 -0.00644614 0
0.07194889 -0.0119769 0
0.07147435 -0.0161536 0
0.07087062000000001 -0.0198907 0
0.07015406 -0.0227221 0
0.06937243 -0.0240585 0
0.06855156 -0.0248726 0
0.06773701 -0.0237438 0
0.06697917 -0.0216258 0
0.06631946 -0.0178526 0
0.06581128 -0.0130404 0
0.0653628 -0.0140664 0
0.0648025 -0.0193106 0
0.0640355 -0.0257385 0
0.06313250000000001 -0.0280565 0
0.0621713 -0.0288636 0
0.061253600000000005 -0.0259525 0
0.0604688 -0.0212547 0
0.0598435 -0.0165322 0
0.059374 -0.0117822 0
0.0590759 -0.00629819 0
0.058963600000000005 -0.00075497 0
0.059031600000000004 0.00455943 0
0.0592784 0.0100548 0
0.0597045 0.0150535 0
0.0602719 0.0186982 0
0.0609344 0.0206882 0
0.0616356 0.021272 0
0.062342400000000006 0.0210108 0
0.0630121 0.019106 0
0.0635471 0.0127502 0
0.06388730000000001 0.00817553 0
0.0640855 0.003724 0
0.06412330000000001 -0.00115222 0
0.06400600000000001 -0.00554953 0
0.0637527 -0.00935855 0
0.0633782 -0.0129139 0
0.062892 -0.0160026 0
0.0623174 -0.0181944 0
0.061682200000000006 -0.0197486 0
0.0610029 -0.0209074 0
0.060291700000000004 -0.0216463 0
0.0595641 -0.022019 0
0.058824600000000005 -0.0221893 0
0.058097 -0.0213344 0
0.0574104 -0.0197699 0
0.0567902 -0.0171472 0
0.056186700000000006 -0.0185539 0
0.055548200000000006 -0.0198408 0
0.0548521 -0.0216913 0
0.054075200000000004 -0.024609 0
0.053189700000000006 -0.0280795 0
0.052209500000000006 -0.0305571 0
0.05115600000000001 -0.0323406 0
0.0500684 -0.0326232 0
0.0489986 -0.031407 0
0.047984200000000005 -0.0295099 0
0.0470319 -0.0277265 0
0.04613350000000001 -0.0262423 0
0.0452827 -0.0248957 0
0.044477600000000006 -0.0234219 0
0.043727100000000005 -0.0216548 0
0.043040100000000005 -0.01962 0
0.0424251 -0.017378 0
0.041885000000000006 -0.0151746 0
0.0414134 -0.0132728 0
0.040992900000000006 -0.0120349 0
0.040610900000000005 -0.0109733 0
0.0402607 -0.0100908 0
0.039937900000000005 -0.00933272 0
0.0396386 -0.00866365 0
0.0393605 -0.00806564 0
0.0391012 -0.00752504 0
0.0388591 -0.00703141 0
0.0386326 -0.00658455 0
0.038420300000000004 -0.00617861 0
0.038220800000000006 -0.00581416 0
0.0380329 -0.0054843 0
0.037855400000000004 -0.00518336 0
0.0376876 -0.00490067 0
0.037529 -0.00463047 0
0.037379300000000004 -0.0043702 0
0.037238 -0.00412313 0
0.037104500000000006 -0.00390179 0
0.0369781 -0.00369599 0
0.0368584 -0.00349831 0
0.0367453 -0.00330238 0
0.0366387 -0.00310264 0
0.036538900000000006 -0.00289537 0
0.036446200000000005 -0.00267781 0
0.036361000000000004 -0.00244715 0
0.0362837 -0.00220131 0
0.036215000000000004 -0.00193866 0
0.0361553 -0.00165695 0
0.0361053 -0.00135353 0
0.036065900000000005 -0.00102884 0
0.0360376 -0.000682311 0
0.036021300000000006 -0.000314071 0
0.036017600000000004 7.51754e-05 0
0.0360272 0.000485033 0
0.0360508 0.000910899 0
0.036088800000000004 0.00134917 0
0.0361416 0.00179888 0
0.0362094 0.00225699 0
0.036292700000000004 0.00271968 0
0.0363913 0.0031784 0
0.0365043 0.00357595 0
0.0366287 0.00385501 0
0.0367596 0.00397691 0
0.036891200000000006 0.00390028 0
0.0370161 0.00358042 0
0.037126900000000004 0.00308061 0
0.0372216 0.00265727 0
0.037304300000000006 0.00233903 0
0.0373773 0.00207616 0
0.0374444 0.00198106 0
0.0375095 0.00193654 0
0.037572900000000006 0.00186963 0
0.0376336 0.00176881 0
0.037689600000000004 0.00159063 0
0.037737700000000006 0.00130067 0
0.0377757 0.000995843 0
0.037803500000000004 0.000687697 0
0.0378213 0.000395626 0
0.037829800000000004 0.000135457 0
0.037830100000000005 -0.000108299 0
0.037822 -0.000363008 0
0.0378054 -0.000622618 0
0.0377802 -0.000877918 0
0.037746600000000005 -0.00112828 0
0.0377047 -0.0013723 0
0.0376548 -0.00161066 0
0.037597000000000005 -0.00184455 0
0.037531600000000005 -0.00207413 0
0.037458500000000006 -0.002296 0
0.0373783 -0.00250776 0
0.037291200000000004 -0.00270945 0
-0.023843000000000003 0.226421 0
-0.0168894 0.197625 0
-0.010480000000000003 0.18628 0
-0.004645799999999992 0.165098 0
0.0005749000000000032 0.150363 0
0.005412700000000006 0.140818 0
0.009972900000000007 0.133365 0
0.014303200000000002 0.126922 0
0.018433200000000004 0.121296 0
0.022387200000000003 0.116248 0
0.026175500000000004 0.111244 0
0.029791200000000004 0.105937 0
0.033226900000000004 0.100376 0
0.036462600000000005 0.0939263 0
0.0394723 0.0870701 0
0.042262400000000006 0.0807404 0
0.044848900000000004 0.0747132 0
0.0472298 0.0683984 0
0.0493971 0.0619742 0
0.051350400000000004 0.0554249 0
0.0530728 0.0482048 0
0.0545499 0.0407711 0
0.0557738 0.0329765 0
0.056742100000000004 0.0256475 0
0.057501000000000003 0.0203346 0
0.058096300000000003 0.0156954 0
0.0585526 0.012083 0
0.058916500000000004 0.00995397 0
0.059211200000000005 0.00792683 0
0.0594517 0.00672934 0
0.059672100000000006 0.00666207 0
0.059900600000000005 0.00701039 0
0.06014800000000001 0.0079572 0
0.0604359 0.00923826 0
0.060745 0.00901388 0
0.0610254 0.00763573 0
0.0612368 0.00522619 0
0.0613575 0.00231061 0
0.061378800000000004 -0.000732122 0
0.061310100000000006 -0.00323908 0
0.0611593 -0.00559076 0
0.0609458 -0.0069074 0
0.060712100000000005 -0.00693628 0
0.060482400000000006 -0.0068789 0
0.0602518 -0.00690387 0
0.060025600000000005 -0.00658935 0
0.0598239 -0.00552531 0
0.059655900000000005 -0.00464108 0
0.0595155 -0.00379828 0
0.0594056 -0.00283895 0
0.059326500000000004 -0.00197169 0
0.0592736 -0.0012412 0
0.059243500000000004 -0.000609184 0
0.059233100000000004 -5.17269e-05 0
0.0592395 0.000401503 0
0.059258700000000004 0.000725427 0
0.0592868 0.00094372 0
0.0593211 0.00110853 0
0.059360500000000004 0.00125021 0
0.059404700000000005 0.00139887 0
0.059454400000000004 0.00158699 0
0.059511400000000006 0.00182872 0
0.0595776 0.00213541 0
0.059655 0.0025018 0
0.05974550000000001 0.00291294 0
0.0598501 0.00334132 0
0.0599687 0.00375349 0
0.06010070000000001 0.00414303 0
0.0602452 0.00450728 0
0.0604016 0.00485325 0
0.060569200000000004 0.00518878 0
0.0607479 0.00551365 0
0.060937200000000004 0.00582837 0
0.061136800000000005 0.00613574 0
0.0613466 0.00643794 0
0.0615665 0.00673657 0
0.0617962 0.00703269 0
0.0620358 0.00732751 0
0.0622851 0.00761946 0
0.0625441 0.00790635 0
0.0628126 0.00818769 0
0.0630904 0.00846378 0
0.06337720000000001 0.00873445 0
0.06367300000000001 0.00899947 0
0.0639775 0.00925712 0
0.0642904 0.00950493 0
0.0646115 0.00974281 0
0.0649402 0.00997229 0
0.06527656 0.0101946 0
0.06562017 0.0104112 0
0.06597093 0.0106234 0
0.06632869 0.0108322 0
0.06669339 0.0110392 0
0.06706496 0.0112455 0
0.06744342 0.0114523 0
0.06782879 0.0116601 0
0.06822111 0.0118696 0
0.06862045 0.0120818 0
0.06902697 0.0122999 0
0.06944089 0.012527 0
0.06986263000000001 0.0127678 0
0.07029255000000001 0.0130161 0
0.07073083000000001 0.0132695 0
0.07117763 0.0135263 0
0.07163303 0.0137847 0
0.07209694 0.0140351 0
0.07256900000000001 0.0142746 0
0.07304893 0.0145097 0
0.07353644000000001 0.0147231 0
0.07403015 0.0148802 0
0.07452797700000001 0.0149725 0
0.075027725 0.0149983 0
0.075527142 0.0149558 0
0.07602388 0.0148416 0
0.07651572000000001 0.0146689 0
0.07700112 0.0144614 0
0.07747933 0.0142442 0
0.07795059 0.014048 0
0.07841606000000001 0.0138998 0
0.07887776 0.01382 0
0.07933808 0.0138137 0
0.07979955 0.0138854 0
0.08026487 0.014041 0
0.08073686000000001 0.0142796 0
0.08121812 0.0145908 0
0.08171078 0.0149574 0
0.08221634 0.015362 0
0.08273579 0.0157864 0
0.08326909 0.0161908 0
0.08381507 0.0165438 0
0.08437106 0.0167864 0
0.08493314 0.016907 0
0.0854969 0.0168883 0
0.08605750000000001 0.0167341 0
0.0866107 0.0164229 0
0.0871499 0.0159188 0
0.0876693 0.015246 0
0.0881637 0.014436 0
0.0886295 0.0135472 0
0.0890652 0.0126333 0
0.08947000000000001 0.0117192 0
0.0898464 0.0109263 0
0.0901989 0.0102993 0
0.090536 0.00998472 0
0.09086860000000001 0.0100235 0
0.0912094 0.0104546 0
0.09156800000000001 0.0110542 0
0.0919478 0.0117425 0
0.0923569 0.0128154 0
0.0928055 0.0140927 0
0.0932962 0.0153268 0
0.0938271 0.0165134 0
0.0944003 0.0177746 0
0.09499540000000001 0.0178861 0
0.0955846 0.0174317 0
0.0961506 0.016524 0
0.09668560000000001 0.0157095 0
0.0971965 0.0148913 0
0.0976702 0.0135003 0
0.0980866 0.0113381 0
0.0984106 0.00801919 0
0.0986056 0.00374532 0
0.0986476 -0.00112612 0
0.0985171 -0.00645592 0
0.0982078 -0.011866 0
0.0977182 -0.0170845 0
0.09708230000000001 -0.0207613 0
0.0963368 -0.0238694 0
0.0953604 -0.0340415 0
0.09408810000000001 -0.0416202 0
0.09258090000000001 -0.0481676 0
0.0908867 -0.0529665 0
0.08906130000000001 -0.0562386 0
0.08714820000000001 -0.058256 0
0.08519548 -0.0586849 0
0.08325166 -0.0576834 0
0.08137992000000001 -0.0543463 0
0.07966647 -0.0485371 0
0.07813716 -0.0435828 0
0.07662802 -0.0459672 0
0.074971244 -0.0518473 0
0.07321204 -0.0530892 0
0.07144799 -0.0522469 0
0.06975999000000001 -0.0487924 0
0.06822982 -0.0432024 0
0.06688116000000001 -0.0380175 0
0.06571139000000001 -0.0321985 0
0.0647635 -0.0244515 0
0.0641465 -0.0122279 0
0.0640353 0.00539057 0
0.06452920000000001 0.0226416 0
0.06550093 0.0341221 0
0.06671232 0.0376254 0
0.06797754 0.037786 0
0.06919336000000001 0.0348931 0
0.07026964000000001 0.029585 0
0.07114426 0.0232143 0
0.07181057 0.0171351 0
0.07228841 0.0121375 0
0.07261469000000001 0.00733871 0
0.07275173 0.00113173 0
0.07268992 -0.00451043 0
0.07243786 -0.0103265 0
0.072002 -0.0154564 0
0.07140966 -0.0197283 0
0.07068907 -0.023282 0
0.06986263000000001 -0.0260205 0
0.06895998 -0.0280277 0
0.06800359 -0.0290543 0
0.06704175 -0.028434 0
0.06612464 -0.0264134 0
0.06528229 -0.0240317 0
0.064567 -0.0195221 0
0.063928 -0.0188773 0
0.06327390000000001 -0.0207285 0
0.0624784 -0.0263633 0
0.061526300000000006 -0.029972 0
0.060516 -0.03013 0
0.059541000000000004 -0.0280129 0
0.05867990000000001 -0.0236906 0
0.0579821 -0.0183442 0
0.0574669 -0.0128732 0
0.0571304 -0.00756648 0
0.056974500000000004 -0.00207904 0
0.05699560000000001 0.00299408 0
0.05717610000000001 0.0075718 0
0.057506600000000005 0.0120645 0
0.057989900000000004 0.0167159 0
0.0586294 0.0214518 0
0.0594258 0.0260344 0
0.060364 0.0313313 0
0.061570200000000005 0.0391526 0
0.0629427 0.0431755 0
0.0644348 0.0459593 0
0.06596945 0.0484209 0
0.06766659 0.0512905 0
0.06933166 0.0487121 0
0.07091167000000001 0.045977 0
0.07234919000000001 0.0402937 0
0.07358778 0.0344848 0
0.07466181100000001 0.0301495 0
0.075579201 0.0251359 0
0.07632006000000001 0.0193961 0
0.07686533000000001 0.0133938 0
0.07719021000000001 0.00640397 0
0.07727845 -0.000910911 0
0.07712673 -0.00781641 0
0.0767478 -0.0144702 0
0.07617582 -0.0192425 0
0.075480672 -0.0226097 0
0.074649018 -0.0267588 0
0.07372174000000001 -0.0284916 0
0.07276328 -0.0286922 0
0.07182908 -0.0272109 0
0.07096867 -0.02429 0
0.0702479 -0.0189278 0
0.06964533 -0.0176737 0
0.06898621 -0.0203325 0
0.06832126000000001 -0.0212176 0
0.06760716 -0.0206753 0
0.06697575 -0.0174681 0
0.06644986 -0.0136331 0
0.06610822 -0.00705035 0
0.06598475000000001 -0.000738084 0
0.06607495000000001 0.00577757 0
0.06637379 0.0117422 0
0.06685738000000001 0.0169385 0
0.06750775 0.021838 0
0.06831902000000001 0.0265954 0
0.06928949000000001 0.0314678 0
0.07042477 0.0363297 0
0.07170274 0.0399394 0
0.07306733 0.0415486 0
0.074439544 0.0404532 0
0.075822504 0.0454148 0
0.07734261 0.0450562 0
0.07884238 0.0450512 0
0.08030389 0.0421378 0
0.08162235000000001 0.0371937 0
0.08278791 0.0331741 0
0.08382456 0.0291233 0
0.08471213 0.0241986 0
0.0854181 0.0182338 0
0.08592520000000001 0.0122835 0
0.08620810000000001 0.00495957 0
0.0862384 -0.00290303 0
0.086018 -0.00994941 0
0.0855635 -0.0168594 0
0.08491411 -0.0216946 0
0.08411636 -0.0260758 0
0.08315953000000001 -0.0309082 0
0.0820728 -0.0338806 0
0.08091095000000001 -0.035465 0
0.07972586000000001 -0.0354223 0
0.07855749000000001 -0.034419 0
0.07745037 -0.0323324 0
0.07641906 -0.029443 0
0.07539863200000001 -0.0317492 0
0.074218579 -0.0381595 0
0.07283383 -0.0431321 0
0.07139862 -0.0424602 0
-0.039642 0.248044 0
-0.031959 0.219404 0
-0.024761400000000003 0.211058 0
-0.018101499999999993 0.191065 0
-0.011968699999999999 0.17836 0
-0.006206199999999995 0.168114 0
-0.0007563999999999904 0.159671 0
0.004456399999999999 0.153537 0
0.009474200000000002 0.147885 0
0.014308800000000003 0.142516 0
0.0189678 0.13714 0
0.023432800000000004 0.131043 0
0.027690200000000005 0.124677 0
0.031727500000000006 0.117756 0
0.0355187 0.109993 0
0.0390353 0.101236 0
0.0422369 0.0911772 0
0.045087300000000004 0.0803323 0
0.0475775 0.0696926 0
0.0497364 0.060417 0
0.0516078 0.0522689 0
0.053212 0.0443532 0
0.0545604 0.0371267 0
0.0557037 0.0319786 0
0.056713 0.0290585 0
0.057666800000000004 0.0285688 0
0.0586381 0.0298968 0
0.059669200000000006 0.0320829 0
0.060767800000000004 0.0338361 0
0.0619189 0.0342575 0
0.06298290000000001 0.0295134 0
0.0638501 0.0227424 0
0.0644857 0.0160694 0
0.064955 0.0125319 0
0.06531789 0.00952622 0
0.06559842 0.00785954 0
0.06584383 0.00702447 0
0.06606988 0.00650178 0
0.0662576 0.00477329 0
0.06637547 0.00227397 0
0.06639643 -0.000945336 0
0.06630771 -0.00393004 0
0.06613166000000001 -0.00650463 0
0.06587125 -0.0089531 0
0.06553737 -0.0108691 0
0.0651533 -0.0119907 0
0.0647433 -0.0125402 0
0.0643185 -0.01289 0
0.06388730000000001 -0.0129221 0
0.0634606 -0.0126958 0
0.0630396 -0.0125638 0
0.0626249 -0.0122361 0
0.0622332 -0.0111911 0
0.0618816 -0.010051 0
0.061563400000000004 -0.00911443 0
0.061275300000000005 -0.00822956 0
0.0610071 -0.00803893 0
0.0607259 -0.00878738 0
0.0603976 -0.0105129 0
0.060019100000000006 -0.0119961 0
0.0596082 -0.012474 0
0.0591932 -0.0123246 0
0.058785000000000004 -0.0121448 0
0.0583906 -0.0114722 0
0.0580214 -0.0106735 0
0.057682000000000004 -0.00972547 0
0.0573722 -0.00893071 0
0.0570859 -0.00826833 0
0.0568255 -0.00735972 0
0.05659840000000001 -0.00630325 0
0.0564076 -0.00519862 0
0.056254700000000005 -0.00403342 0
0.0561396 -0.00294516 0
0.0560581 -0.00200438 0
0.05600430000000001 -0.00127812 0
0.0559716 -0.000727763 0
0.05595410000000001 -0.000349807 0
0.0559474 -7.37676e-05 0
0.055949 0.000154708 0
0.0559578 0.000362234 0
0.055973400000000006 0.000565676 0
0.0559958 0.000774778 0
0.056025500000000006 0.00099547 0
0.05606270000000001 0.00122959 0
0.056108000000000005 0.00147862 0
0.0561618 0.0017412 0
0.056224500000000004 0.00200906 0
0.0562961 0.00227279 0
0.05637640000000001 0.00252836 0
0.0564649 0.00276992 0
0.056561200000000006 0.00299214 0
0.056664500000000007 0.00319378 0
0.056774200000000004 0.00337695 0
0.0568897 0.00354405 0
0.0570106 0.00370467 0
0.057136900000000004 0.00386389 0
0.0572685 0.00402377 0
0.0574055 0.00418806 0
0.057548 0.00435713 0
0.0576961 0.00452067 0
0.0578496 0.00468232 0
0.05800860000000001 0.00485073 0
0.058173300000000004 0.00502638 0
0.05834400000000001 0.00520694 0
0.0585208 0.0053894 0
0.0587036 0.00557104 0
0.058892400000000004 0.00574989 0
0.059087100000000004 0.00592421 0
0.0592876 0.00609398 0
0.05949360000000001 0.00626052 0
0.0597052 0.00642617 0
0.059922300000000005 0.00659265 0
0.060145000000000004 0.00676066 0
0.060373300000000005 0.00693031 0
0.0606073 0.00710191 0
0.0608471 0.00727617 0
0.0610927 0.00745374 0
0.061344300000000004 0.00763484 0
0.061602000000000004 0.00781964 0
0.0618659 0.00800694 0
0.0621361 0.00819513 0
0.0624126 0.00838439 0
0.0626954 0.00857495 0
0.0629845 0.00876746 0
0.06328020000000001 0.00896262 0
0.0635824 0.0091608 0
0.0638913 0.00936156 0
0.06420680000000001 0.00956102 0
0.0645289 0.00975663 0
0.0648575 0.00994913 0
0.0651925 0.0101395 0
0.06553375 0.0103279 0
0.0658813 0.010516 0
0.06623512000000001 0.0107045 0
0.06659524 0.0108941 0
0.06696171000000001 0.0110856 0
0.06733461 0.0112793 0
0.067714 0.0114756 0
0.06809999 0.0116746 0
0.06849267 0.0118776 0
0.06889223 0.0120874 0
0.06929891 0.0123042 0
0.06971294 0.0125286 0
0.07013464 0.012764 0
0.07056433000000001 0.013006 0
0.07100216000000001 0.0132522 0
0.07144825 0.013502 0
0.07190274 0.013755 0
0.07236563 0.0140044 0
0.07283669000000001 0.0142458 0
0.07331571 0.0144831 0
0.07380245 0.0147061 0
0.074295872 0.0148788 0
0.07479387600000001 0.0149841 0
0.07529425000000001 0.015025 0
0.075794919 0.0150051 0
0.07629380000000001 0.0149214 0
0.07678888 0.0147825 0
0.07727864000000001 0.0146083 0
0.0777623 0.0144201 0
0.07823974 0.0142402 0
0.07871170000000001 0.0140931 0
0.07917958 0.0139963 0
0.07964529000000001 0.0139607 0
0.08011099 0.0139932 0
0.08057901 0.0140946 0
0.08105156000000001 0.0142619 0
0.08153081000000001 0.0144921 0
0.08201872 0.0147756 0
0.08251684000000001 0.0151012 0
0.08302627 0.0154511 0
0.08354740000000001 0.0158005 0
0.08407970000000001 0.0161182 0
0.08462176 0.0163844 0
0.08517157 0.016581 0
0.0857265 0.0166925 0
0.08628340000000001 0.0166918 0
0.0868378 0.0165476 0
0.0873848 0.016257 0
0.0879196 0.0158217 0
0.0884375 0.0152641 0
0.0889354 0.0146235 0
0.0894108 0.0139398 0
0.0898636 0.0132548 0
0.0902933 0.0125804 0
0.0907027 0.0120264 0
0.0910957 0.011612 0
0.0914795 0.0114625 0
0.0918635 0.011616 0
0.0922586 0.0121096 0
0.0926733 0.0127755 0
0.0931127 0.0135927 0
0.09358280000000001 0.0146122 0
0.09409050000000001 0.0158415 0
0.094639 0.0170228 0
0.0952231 0.0180019 0
0.0958423 0.0190845 0
0.0964872 0.0195321 0
0.0971359 0.0193452 0
0.0977759 0.0190596 0
0.0984014 0.0183718 0
0.0989923 0.0170561 0
0.0995285 0.0149387 0
0.0999714 0.0115921 0
0.1002864 0.00730347 0
0.1004447 0.0023215 0
0.1004286 -0.00306889 0
0.10022890000000001 -0.00864327 0
0.0998435 -0.014125 0
0.0992929 -0.0185085 0
0.0986187 -0.0219147 0
0.09790760000000001 -0.0170559 0
0.0973637 -0.0164242 0
0.0969141 -0.00855526 0
0.0967171 -0.00360215 0
0.0967154 0.00337391 0
0.0969427 0.00961217 0
0.0973142 0.0123346 0
0.0976887 0.00965926 0
0.09788540000000001 0.00280034 0
0.0978965 -0.00190047 0
0.0977842 -0.00421046 0
0.0976493 -0.00326713 0
0.0975592 -0.00214238 0
0.09752430000000001 0.000346077 0
0.0975791 0.00224464 0
0.0976428 0.00150788 0
0.0976762 0.000547363 0
0.0976747 -0.000618534 0
0.0976254 -0.00243409 0
0.0974979 -0.00530116 0
0.0972611 -0.00887058 0
0.0968927 -0.013127 0
0.0963726 -0.0179387 0
0.0956864 -0.0229649 0
0.0948361 -0.027682 0
0.093847 -0.0312901 0
0.0927608 -0.0340249 0
0.0915644 -0.0373293 0
0.0902763 -0.0400248 0
0.0888979 -0.0423328 0
0.0874647 -0.0433944 0
0.0860153 -0.0433983 0
0.08457763 -0.0426245 0
0.08320268 -0.039668 0
0.08195656 -0.035353 0
0.08082447000000001 -0.0329128 0
0.07968244000000001 -0.0356814 0
0.07835947 -0.0422844 0
0.076895 -0.0441749 0
0.075476571 -0.0406985 0
0.074208805 -0.0353225 0
0.07314776 -0.0285671 0
0.07232741000000001 -0.0210252 0
0.07175903 -0.0134419 0
0.07143899000000001 -0.00613801 0
0.07136418 0.00139091 0
0.07154868 0.00927435 0
0.07199443 0.0170861 0
0.07270006 0.024772 0
0.07363650000000001 0.0307885 0
0.074723674 0.0338021 0
0.075852203 0.0334974 0
0.07692203 0.0304643 0
0.07785477 0.0256814 0
0.07861498 0.0201601 0
0.07922016 0.0195283 0
0.07998553 0.0230311 0
0.08091937 0.0322759 0
0.08217489 0.0417744 0
0.0834797 0.0356244 0
0.08456903 0.0307636 0
0.0855521 0.0282756 0
0.08643 0.0242106 0
0.0871408 0.018435 0
0.0876603 0.0127856 0
0.0879641 0.00575372 0
0.0880338 -0.00133395 0
0.08787410000000001 -0.00775474 0
0.0875301 -0.0125233 0
0.08704390000000001 -0.0163864 0
0.08642520000000001 -0.0206417 0
0.08567140000000001 -0.0240181 0
0.08484983 -0.0249539 0
0.08400582000000001 -0.0253478 0
0.08318229 -0.0239517 0
0.08243195 -0.0208254 0
0.08182127 -0.0159315 0
0.08128366000000001 -0.0167343 0
0.0806143 -0.0228794 0
0.07971607 -0.0299578 0
0.07867333 -0.0319492 0
0.07761171 -0.0311762 0
0.07663692 -0.0271838 0
0.075829034 -0.0213635 0
0.0752239548 -0.0152798 0
0.074816599 -0.00939414 0
0.074618723 -0.0025934 0
0.074660239 0.00470254 0
0.074945643 0.0120657 0
0.075466188 0.018701 0
0.0958427 0.0283089 0
0.09702090000000001 0.0444997 0
0.09864730000000001 0.0513345 0
0.10036780000000001 0.0508001 0
0.1019771 0.0452796 0
0.1033674 0.0387803 0
0.1045797 0.0345208 0
0.10567220000000001 0.0312237 0
0.1066492 0.0274832 0
0.1074901 0.0230365 0
0.1081759 0.0183243 0
0.10870550000000001 0.0136965 0
0.10909940000000001 0.00939326 0
0.1092957 0.00299492 0
0.10933090000000001 -0.000898078 0
0.1092136 -0.00560292 0
0.1089656 -0.00918868 0
0.1085967 -0.0125181 0
0.1081483 -0.0140842 0
0.107661 -0.0149304 0
0.1071571 -0.0151049 0
0.1066511 -0.015042 0
0.10616980000000001 -0.0137066 0
0.1057662 -0.0101857 0
0.1054437 -0.00999376 0
0.1050239 -0.0152462 0
0.1043824 -0.0227479 0
0.1035167 -0.028461 0
0.102513 -0.0312381 0
0.1014473 -0.0323723 0
0.1003653 -0.0318698 0
0.0993694 -0.0275323 0
0.0985481 -0.0224138 0
0.0978541 -0.0195981 0
0.09725410000000001 -0.01686 0
0.09670580000000001 -0.0165044 0
0.096133 -0.0179758 0
0.09550890000000001 -0.0199502 0
0.0947691 -0.0242505 0
0.0938911 -0.0281737 0
0.0928848 -0.0319966 0
0.0917553 -0.0354543 0
0.09052450000000001 -0.0382331 0
0.0892068 -0.0405634 0
0.0878271 -0.0420991 0
0.0863993 -0.0434695 0
0.08493351 -0.0442135 0
0.08346445 -0.0437698 0
0.08202281 -0.0425813 0
0.08064458000000001 -0.0400302 0
0.07939061 -0.0351423 0
0.07828751 -0.0313276 0
0.07723445000000001 -0.031704 0
0.076110672 -0.0346071 0
0.074891738 -0.0384378 0
0.07354563 -0.0411757 0
0.07219310000000001 -0.0397234 0
0.07092501 -0.0365144 0
0.06977741 -0.0322703 0
0.06879482 -0.0268165 0
0.06800121 -0.0210272 0
0.06741248 -0.014383 0
0.06707369 -0.00621632 0
0.06700895 0.00181713 0
0.06718816 0.00831039 0
0.06755395 0.0132533 0
0.06804207000000001 0.0156025 0
0.06857015 0.0158522 0
0.06908269 0.0148199 0
0.06953064 0.0121126 0
0.069872 0.00843873 0
0.07008057000000001 0.00419873 0
0.070145 9.81755e-05 0
0.07008496 -0.00349949 0
0.0699058 -0.00706482 0
0.06961399 -0.0101888 0
0.06922749 -0.0128492 0
0.06875949 -0.014995 0
0.06823274 -0.0164344 0
0.06766003000000001 -0.017902 0
0.06704208 -0.0190141 0
0.06639754 -0.0196484 0
0.0657331 -0.02009 0
0.065065 -0.0198607 0
0.0644181 -0.0188444 0
0.0638142 -0.0172928 0
0.0632838 -0.0143559 0
0.0628636 -0.0117643 0
0.0624665 -0.0121444 0
0.062020200000000004 -0.0145177 0
0.0614661 -0.01831 0
0.060791300000000006 -0.0218234 0
0.0600322 -0.0233532 0
0.05923880000000001 -0.0241198 0
0.058426200000000005 -0.0243863 0
0.057615400000000004 -0.0241457 0
0.05683150000000001 -0.0227492 0
0.0561057 -0.0208992 0
0.0554395 -0.0191345 0
0.05477510000000001 -0.0207258 0
0.0540794 -0.0208117 0
0.053388000000000005 -0.021268 0
0.0528087 -0.0145671 0
0.0524428 -0.00813696 0
0.052209900000000004 -0.00601041 0
0.052055000000000004 -0.00343314 0
0.0519772 -0.00135074 0
0.051958500000000005 -0.000151635 0
0.0519611 0.000282193 0
0.051979000000000004 0.000771855 0
0.0520137 0.00126552 0
0.0520581 0.00135283 0
0.0521046 0.00147202 0
0.0521571 0.00167098 0
0.0522165 0.00187245 0
0.0522812 0.00200091 0
0.05235050000000001 0.00216183 0
0.052426200000000006 0.00239656 0
0.052503900000000006 0.0022602 0
0.052576700000000004 0.00211946 0
0.0526459 0.00205196 0
0.0527142 0.00205631 0
0.0527836 0.00211875 0
0.052856200000000006 0.002236 0
0.052933400000000005 0.00239556 0
0.053016100000000004 0.0025594 0
0.05310430000000001 0.00272045 0
0.053197600000000005 0.00287201 0
0.053295800000000004 0.00301368 0
0.053398600000000004 0.00314592 0
0.0535056 0.00326753 0
0.053616500000000004 0.00337859 0
0.0537309 0.00348184 0
0.0538487 0.00357958 0
0.053969600000000006 0.00367288 0
0.054093600000000006 0.00376152 0
0.054220500000000005 0.00384455 0
0.05435 0.00392335 0
0.054482100000000006 0.00400103 0
0.0546169 0.00408114 0
0.0547544 0.00416493 0
0.054894700000000005 0.00425414 0
0.0550382 0.00435079 0
0.055185 0.00445617 0
0.0553355 0.00457046 0
0.055490000000000005 0.00468978 0
0.0556483 0.00480512 0
0.0558104 0.00491589 0
0.05597630000000001 0.00503182 0
0.056146100000000004 0.00515478 0
0.0563202 0.00528388 0
0.0564987 0.00541808 0
0.0566817 0.00555783 0
0.0568694 0.00570193 0
0.057062100000000004 0.00584835 0
0.05725960000000001 0.0059949 0
0.0574619 0.00614167 0
0.057669200000000004 0.00628973 0
0.0578815 0.00644095 0
0.0580989 0.00659666 0
0.0583216 0.00675672 0
0.0585497 0.00692082 0
0.058783300000000004 0.00708846 0
0.059022500000000006 0.00725984 0
0.059267600000000004 0.00743508 0
0.0595185 0.00761405 0
0.0597755 0.00779669 0
0.060038600000000004 0.00798133 0
0.060307900000000005 0.00816666 0
0.06058330000000001 0.00835212 0
0.060865 0.00853873 0
0.0611529 0.00872756 0
0.061447100000000004 0.0089183 0
0.061747800000000005 0.00911235 0
0.062055 0.00930928 0
0.0623687 0.00950719 0
0.06268900000000001 0.00970201 0
0.06301580000000001 0.00989291 0
0.06334880000000001 0.0100813 0
0.0636882 0.0102681 0
0.0640337 0.0104543 0
0.06438540000000001 0.010641 0
0.0647434 0.0108294 0
0.0651077 0.0110195 0
0.06547836 0.0112122 0
0.0658555 0.0114074 0
0.06623919 0.0116055 0
0.06662955000000001 0.0118077 0
0.06702677 0.0120165 0
0.06743107000000001 0.0122324 0
0.06784268 0.0124552 0
0.06826189 0.012688 0
0.06868902 0.0129289 0
0.06912425 0.0131736 0
0.06956771 0.0134224 0
0.07001952 0.0136741 0
0.07047974 0.0139255 0
0.0709482 0.0141692 0
0.07142471 0.0144079 0
0.07190909000000001 0.0146431 0
0.07240079 0.0148373 0
0.07289777 0.0149636 0
0.07339786000000001 0.0150273 0
0.073899 0.0150302 0
0.07439913100000001 0.0149695 0
0.07489613 0.0148472 0
0.075388238 0.0146828 0
0.075874434 0.0144966 0
0.07635431000000001 0.0143082 0
0.07682826000000001 0.0141438 0
0.07729743 0.0140229 0
0.07776356000000001 0.0139605 0
0.07822874 0.0139639 0
0.07869527 0.0140367 0
0.07916541 0.0141765 0
0.07964136000000001 0.0143819 0
0.08012523 0.0146455 0
0.08061875 0.0149566 0
0.08112326 0.0153023 0
0.08163954 0.0156587 0
0.08216743 0.0159965 0
0.08270593 0.016294 0
0.08325341 0.0165322 0
0.08380752 0.0166909 0
0.08436529000000001 0.0167469 0
0.08492263 0.0166668 0
0.0854747 0.0164388 0
0.0860167 0.016063 0
0.0865434 0.015547 0
0.0870512 0.0149302 0
0.087537 0.0142485 0
0.0879997 0.0135435 0
0.08843870000000001 0.0128376 0
0.0888552 0.0122015 0
0.0892526 0.0117023 0
0.0896373 0.0114303 0
0.0900176 0.0114283 0
0.0904038 0.0117743 0
0.090806 0.0123718 0
0.0912308 0.0131176 0
0.0916834 0.0140409 0
0.0921698 0.0151199 0
0.09269440000000001 0.0163376 0
0.09325750000000001 0.0174222 0
0.09385750000000001 0.0185197 0
0.09449070000000001 0.0194028 0
0.0951394 0.0194509 0
0.0957807 0.0190016 0
0.09640460000000001 0.0184151 0
0.09700160000000001 0.0174054 0
0.0975573 0.0158381 0
0.0980443 0.0132235 0
0.0984212 0.0093586 0
0.0986548 0.00472087 0
0.09872220000000001 -0.000532626 0
0.09860830000000001 -0.00605079 0
0.0983077 -0.0116901 0
0.0978244 -0.0168572 0
0.0971976 -0.0204764 0
0.0964586 -0.0237036 0
0.0955635 -0.0299319 0
0.09468180000000001 -0.0246172 0
0.0939008 -0.0218392 0
0.0932376 -0.0180784 0
0.0926991 -0.014303 0
0.0922682 -0.0114704 0
0.09198490000000001 -0.00551274 0
0.0918004 -0.00628883 0
0.0915292 -0.0103356 0
0.0910604 -0.0168971 0
0.0904277 -0.0209225 0
0.0896797 -0.0233127 0
0.0889065 -0.0226492 0
0.08818340000000001 -0.0206325 0
0.08754300000000001 -0.0175042 0
0.0870547 -0.0116576 0
0.08675920000000001 -0.00682733 0
0.0865678 -0.00487581 0
0.0864296 -0.0036727 0
0.0863106 -0.00357866 0
0.0861787 -0.00451489 0
0.0859969 -0.00628591 0
0.0857685 -0.00753771 0
0.0854807 -0.0096483 0
0.08512169 -0.0117955 0
0.0846875 -0.0141088 0
0.08418377 -0.0159268 0
0.08362862 -0.0172466 0
0.08303371000000001 -0.0184219 0
0.08239989 -0.0194748 0
0.08174050000000001 -0.0200236 0
0.08106535000000001 -0.0204582 0
0.08038145000000001 -0.020443 0
0.07971105 -0.0196935 0
0.07907422 -0.0184351 0
0.07848994000000001 -0.0165908 0
0.07796572 -0.0148098 0
0.07752581 -0.0118928 0
0.0771491 -0.0110216 0
0.07675809 -0.0124325 0
0.07628615 -0.0155251 0
0.0463459 0.11634 0
0.04977380000000001 0.0933495 0
0.0525534 0.0745097 0
0.0547333 0.0578561 0
0.056488800000000006 0.048983 0
0.058003700000000005 0.0421067 0
0.0592736 0.0343854 0
0.0602846 0.0267225 0
0.0610522 0.0195771 0
0.06157990000000001 0.0127487 0
0.0619267 0.00873283 0
0.062198100000000006 0.00801964 0
0.0624747 0.00897436 0
0.0628083 0.0112875 0
0.0632602 0.0159525 0
0.0638519 0.0183085 0
0.0643586 0.0122753 0
0.0646147 0.00417824 0
0.0646766 3.08509e-05 0
0.0646422 -0.00145375 0
0.0646124 -0.00015338 0
0.0646497 0.00244403 0
0.0647942 0.00619579 0
0.0650742 0.0103804 0
0.06548976000000001 0.0143532 0
0.06603846000000001 0.0184606 0
0.06673815 0.0234756 0
0.06760807 0.0283558 0
0.06861185 0.0314372 0
0.06968414 0.0325764 0
0.0707557 0.031443 0
0.07173657 0.0273983 0
0.07257190000000001 0.0229851 0
0.07324953000000001 0.0178417 0
0.07375789 0.0130554 0
0.07412185 0.00906498 0
0.074339155 0.00406557 0
0.074379941 -0.00134209 0
0.074245901 -0.00630487 0
0.07395854 -0.0106512 0
0.07353337 -0.0146085 0
0.07298695000000001 -0.0178677 0
0.07234591 -0.020411 0
0.0716235 -0.022799 0
0.07083042 -0.0245271 0
0.06999386 -0.0257032 0
0.06912466 -0.0261757 0
0.06826737000000001 -0.0251025 0
0.06746005000000001 -0.0232379 0
0.0667311 -0.0203834 0
0.06613522000000001 -0.015776 0
0.06560515 -0.0159808 0
0.0650294 -0.018719 0
0.0643156 -0.0237889 0
0.06343370000000001 -0.028402 0
0.0624499 -0.0303159 0
0.061431400000000004 -0.0303972 0
0.06044190000000001 -0.0289436 0
0.0595144 -0.0266031 0
0.0586879 -0.0229741 0
0.057989 -0.0191826 0
0.0574364 -0.0121949 0
0.0571855 -0.00408183 0
0.057171200000000005 0.00305359 0
0.057388100000000004 0.00939151 0
0.057788400000000004 0.0142376 0
0.058332800000000004 0.0181288 0
0.0589827 0.0204593 0
0.0596679 0.0202954 0
0.060282800000000004 0.0156456 0
0.060690600000000004 0.00933485 0
0.060890400000000004 0.0027219 0
0.060871 -0.00321567 0
0.0606826 -0.00766189 0
0.0603614 -0.0114155 0
0.059915 -0.0151183 0
0.059366300000000004 -0.017602 0
0.0587414 -0.0197453 0
0.0580522 -0.0213862 0
0.0573246 -0.0221538 0
0.0565774 -0.0226455 0
0.0558154 -0.0230211 0
0.0550454 -0.0229344 0
0.054295800000000005 -0.0219729 0
0.05358500000000001 -0.0205252 0
0.0529511 -0.0177215 0
0.052402500000000005 -0.0155207 0
0.0518879 -0.0154778 0
0.0513353 -0.017517 0
0.05068400000000001 -0.0212862 0
0.049922900000000006 -0.0240011 0
0.049107 -0.0246238 0
0.0482891 -0.0244092 0
0.0474892 -0.0234138 0
0.04674930000000001 -0.0208855 0
0.04610790000000001 -0.0177418 0
0.045569700000000005 -0.014717 0
0.0451332 -0.0115493 0
0.0448108 -0.00794722 0
0.044608400000000006 -0.00442662 0
0.044513800000000006 -0.00137687 0
0.04452110000000001 0.00164293 0
0.0446251 0.00446978 0
0.044821700000000006 0.00718396 0
0.045107 0.0098003 0
0.045475100000000004 0.0121389 0
0.04591390000000001 0.0140473 0
0.046405800000000004 0.0153393 0
0.046927800000000006 0.015875 0
0.047452600000000004 0.0155511 0
0.0479547 0.0145913 0
0.0484237 0.0135794 0
0.0488473 0.0119261 0
0.0492099 0.00996677 0
0.0495081 0.0080016 0
0.0496659 0.00203982 0
0.0496655 -0.00161307 0
0.0495583 -0.00470994 0
0.049350500000000005 -0.00748229 0
0.0490664 -0.00930479 0
0.048733700000000005 -0.010605 0
0.048359900000000004 -0.0116905 0
0.0479599 -0.0121839 0
0.047551800000000005 -0.0123024 0
0.0471308 -0.0129162 0
0.04669330000000001 -0.0133471 0
0.046236200000000005 -0.0141254 0
0.045746800000000004 -0.015203 0
0.0452142 -0.0166726 0
0.0446331 -0.0181239 0
0.044005300000000004 -0.0194775 0
0.0433368 -0.020521 0
0.042640000000000004 -0.0212003 0
0.0419266 -0.0215459 0
0.041206900000000005 -0.0215841 0
0.040491200000000005 -0.0213368 0
0.0397879 -0.0208529 0
0.039104400000000004 -0.0201647 0
0.038446900000000006 -0.0193041 0
0.0378208 -0.0182986 0
0.037230200000000005 -0.0171902 0
0.036677900000000006 -0.0160012 0
0.0361664 -0.0147352 0
0.035700300000000004 -0.0132813 0
0.0352859 -0.0116477 0
0.0349276 -0.00995818 0
0.0346262 -0.00819852 0
0.0343858 -0.00632347 0
0.0342109 -0.00427561 0
0.0341103 -0.00184886 0
0.0341004 0.00113077 0
0.0341938 0.00435906 0
0.034396600000000006 0.00767234 0
0.034712400000000004 0.0110919 0
0.0351414 0.0144613 0
0.0356797 0.0176027 0
0.036314700000000005 0.0202973 0
0.0370392 0.0230891 0
0.0378589 0.0259059 0
0.038770000000000006 0.0286404 0
0.039774000000000004 0.0314741 0
0.0408736 0.0343688 0
0.0420711 0.0373543 0
0.0433694 0.0404024 0
0.0447689 0.0434122 0
0.04626910000000001 0.0464712 0
0.047872 0.0495171 0
0.049564500000000004 0.0518244 0
0.0513353 0.0560372 0
0.0532931 0.0599712 0
0.05525190000000001 0.0573118 0
0.0570743 0.0520637 0
0.0586975 0.0456203 0
0.0600844 0.0380587 0
0.0612363 0.0317595 0
0.0622046 0.0267484 0
0.0630033 0.0211724 0
0.06359290000000001 0.0145035 0
0.0639695 0.0084494 0
0.0641502 0.0026878 0
0.064139 -0.00311485 0
0.0639376 -0.00861248 0
0.0635677 -0.0132056 0
0.0630591 -0.0170469 0
0.0624347 -0.0200545 0
0.0617303 -0.0221069 0
0.0609745 -0.022894 0
0.060224400000000004 -0.0218715 0
0.0595267 -0.0197743 0
0.058933900000000004 -0.015658 0
0.05850330000000001 -0.0111318 0
0.058087 -0.0135972 0
0.0575374 -0.0191267 0
0.056795200000000004 -0.0244735 0
0.055949900000000004 -0.0259958 0
0.055064300000000004 -0.0264963 0
0.0542252 -0.0235312 0
0.0535238 -0.0187612 0
0.052979700000000005 -0.0140849 0
0.0525944 -0.00922655 0
0.0523768 -0.00407409 0
0.0523291 0.000878075 0
0.052437000000000004 0.00530431 0
0.05268490000000001 0.00933291 0
0.0530641 0.0132242 0
0.053573800000000005 0.0171952 0
0.0542192 0.0213755 0
0.055001900000000006 0.0252263 0
0.0558929 0.0280672 0
0.05696860000000001 0.0365315 0
0.058245200000000004 0.0398053 0
0.0596312 0.0432636 0
0.061018100000000006 0.0388477 0
0.062183 0.0322076 0
0.0631592 0.0265376 0
0.0639339 0.0203204 0
0.0645107 0.0148159 0
0.06491820000000001 0.00979698 0
0.06514690000000001 0.004132 0
0.0651805 -0.00179541 0
0.0650337 -0.00669679 0
0.06472710000000001 -0.0114278 0
0.0642741 -0.015417 0
0.0637141 -0.0179494 0
0.0630677 -0.0207951 0
0.0623287 -0.0232334 0
0.061528200000000005 -0.024627 0
0.0606891 -0.0255919 0
0.059832800000000005 -0.0255462 0
0.059005300000000004 -0.0239616 0
0.0582261 -0.0227649 0
0.0575282 -0.0192653 0
0.056903800000000004 -0.0186037 0
0.056261000000000005 -0.0199335 0
0.0555254 -0.0240289 0
0.0546315 -0.0288484 0
0.0536297 -0.0309627 0
0.0525911 -0.0308657 0
0.05159420000000001 -0.0288663 0
0.0506799 -0.0259916 0
0.0498773 -0.0222094 0
0.049213400000000004 -0.0177914 0
0.0487001 -0.0132366 0
0.048337500000000005 -0.00875065 0
0.0481248 -0.00426524 0
0.0480572 -4.6415e-05 0
0.048121300000000006 0.00368422 0
0.0483072 0.00726091 0
0.04860930000000001 0.010689 0
0.049022800000000005 0.0139194 0
0.049536300000000005 0.0167161 0
0.0501334 0.018897 0
0.050787700000000005 0.020226 0
0.0514695 0.0205142 0
0.052153000000000005 0.0221052 0
0.05302130000000001 0.0282811 0
0.05400630000000001 0.0307795 0
0.055077 0.0331161 0
0.056172700000000006 0.0319402 0
0.057074200000000005 0.0228334 0
0.057685200000000006 0.0144898 0
0.058014300000000005 0.00578522 0
0.0580743 -0.001584 0
0.0579073 -0.00795058 0
0.0575391 -0.0137853 0
0.0569966 -0.0184283 0
0.0563105 -0.0224146 0
0.05550770000000001 -0.0254574 0
0.054613300000000004 -0.028032 0
0.053643 -0.0299435 0
0.052622300000000004 -0.0312857 0
0.05156960000000001 -0.0316442 0
0.050524700000000006 -0.030875 0
0.0495265 -0.0288702 0
0.048632100000000004 -0.0251552 0
0.0478442 -0.0224793 0
0.0470725 -0.0236908 0
0.0462086 -0.0277207 0
0.045225 -0.0305031 0
0.0442149 -0.0298189 0
0.0432591 -0.0271928 0
0.0424358 -0.0222415 0
0.041793500000000004 -0.0165264 0
0.041345900000000005 -0.0107209 0
0.041080700000000005 -0.00548184 0
0.0409877 -0.000406761 0
0.041054 0.00405618 0
0.041258300000000005 0.0078887 0
0.0415799 0.0111347 0
0.0420004 0.0138655 0
0.042504200000000006 0.0161645 0
0.043077800000000006 0.0181434 0
0.0437192 0.0202428 0
0.0444272 0.0221069 0
0.0451949 0.0239133 0
0.0460299 0.0261827 0
0.0469493 0.0288851 0
0.047954000000000004 0.031211 0
0.04909380000000001 0.0379375 0
0.05044320000000001 0.0425466 0
0.0519448 0.0474508 0
-0.0037476999999999927 -0.0425504 0
-0.004958799999999999 -0.0312168 0
-0.005784499999999998 -0.018532 0
-0.006166599999999994 -0.00549784 0
-0.0061359 0.00831417 0
-0.005631200000000003 0.0218341 0
-0.004639099999999993 0.036262 0
-0.0031918999999999975 0.0500416 0
-0.0012988000000000027 0.0623471 0
0.0009583999999999981 0.0721819 0
0.0035492000000000024 0.0828958 0
0.006472900000000004 0.0918204 0
0.0096643 0.0994903 0
0.013097200000000003 0.105387 0
0.016620000000000003 0.104973 0
0.020045800000000003 0.100215 0
0.023280000000000002 0.0940849 0
0.0263122 0.0882885 0
0.0291174 0.0798814 0
0.0315394 0.0654548 0
0.0333603 0.0447586 0
0.034568100000000004 0.030544 0
0.035573900000000006 0.0342488 0
0.037141900000000005 0.0610702 0
0.039779400000000006 0.0959418 0
0.043467700000000005 0.121628 0
0.047555 0.121542 0
0.051519300000000004 0.115842 0
0.0551826 0.103581 0
0.058386900000000005 0.0899066 0
0.061231 0.0815211 0
0.0638335 0.0747568 0
0.06625966 0.0730627 0
0.06858119 0.0661637 0
0.07062829000000001 0.0573323 0
0.0724592 0.0530157 0
0.07412719000000001 0.0469627 0
0.075604381 0.0422017 0
0.07696621000000001 0.0392973 0
0.0781998 0.0352142 0
0.07933539 0.033411 0
0.08045157 0.0339788 0
0.08162345 0.0363858 0
0.08286029 0.0381855 0
0.08417843 0.0407325 0
0.08557580000000001 0.0425274 0
0.0869346 0.038653 0
0.0881184 0.0322427 0
0.08906 0.0249394 0
0.0898139 0.0206322 0
0.0904041 0.0150793 0
0.0908216 0.0106053 0
0.0911101 0.00681931 0
0.09127840000000001 0.00360565 0
0.0913393 9.78035e-05 0
0.09127590000000001 -0.00384236 0
0.0910736 -0.00825988 0
0.0907036 -0.0138206 0
0.0901397 -0.0198144 0
0.089369 -0.0260485 0
0.0884013 -0.031592 0
0.087267 -0.0360703 0
0.086007 -0.0397766 0
0.08459625 -0.0442747 0
0.08306844000000001 -0.0472369 0
0.08146078 -0.0488983 0
0.07982134 -0.0492503 0
0.07819014 -0.048382 0
0.07661941 -0.0457401 0
0.0751776779 -0.0414343 0
0.07387624000000001 -0.0376955 0
0.0726191 -0.0379696 0
0.07123056 -0.0436343 0
0.06972467 -0.0450264 0
0.06828780000000001 -0.0403747 0
0.06700153 -0.0365447 0
0.06589740000000001 -0.029877 0
0.06502870000000001 -0.0226718 0
0.0643932 -0.0158552 0
0.0639849 -0.0089349 0
0.0638108 -0.00178288 0
0.0638869 0.00615827 0
0.0642553 0.0157493 0
0.0649603 0.0258867 0
0.06600787 0.0380688 0
0.06743643 0.0468537 0
0.06912270000000001 0.0534937 0
0.07095405 0.0555752 0
0.07277258 0.0530885 0
0.07445465 0.0477455 0
0.075927059 0.0409407 0
0.07718473000000001 0.0351258 0
0.07827353000000001 0.0306262 0
0.07921542000000001 0.0260483 0
0.07999036 0.0205087 0
0.08056853 0.0143382 0
0.08093577 0.00789291 0
0.08107344 0.000678483 0
0.08097811 -0.00624372 0
0.08063209 -0.0140501 0
0.08004907 -0.0204654 0
0.07928539 -0.0249883 0
0.07838514 -0.0287911 0
0.07735529000000001 -0.0328245 0
0.0762149 -0.0351254 0
0.075033795 -0.0354388 0
0.07386143 -0.0346311 0
0.07274887000000001 -0.0323903 0
0.07200063000000001 -0.0157002 0
0.07159788 -0.00903868 0
0.07131137 -0.00858911 0
0.07099255 -0.00525953 0
0.07088466 -0.00272409 0
0.07090678 0.00393032 0
0.07115463 0.0109037 0
0.0716676 0.0196701 0
0.07248744 0.0287017 0
0.07357284 0.0359101 0
0.074892667 0.0427755 0
0.07641488 0.0480512 0
0.07809295000000001 0.0522386 0
0.0798924 0.055353 0
0.08176415000000001 0.0567781 0
0.08368179 0.0584688 0
0.0856944 0.0623132 0
0.08784120000000001 0.0660514 0
0.0900865 0.0686856 0
0.0924186 0.0715264 0
0.0947826 0.0699536 0
0.09704650000000001 0.065981 0
0.0991812 0.0622837 0
0.1011924 0.0587475 0
0.10306380000000001 0.0537801 0
0.1047814 0.0497537 0
0.106362 0.0450717 0
0.1077806 0.040432 0
0.1090768 0.0374725 0
0.1102712 0.0343048 0
0.11138100000000001 0.0324138 0
0.1124432 0.0308325 0
0.1133995 0.0269762 0
0.1142473 0.0240775 0
0.11500650000000001 0.0218668 0
0.1157225 0.0213458 0
0.1164415 0.021961 0
0.1171931 0.0232945 0
0.11798610000000001 0.0243327 0
0.1188134 0.0253574 0
0.11968400000000001 0.0268277 0
0.12058840000000001 0.0270718 0
0.12139530000000001 0.0206261 0
0.12196660000000001 0.01396 0
0.12223439999999999 0.00275308 0
0.1222026 -0.00343581 0
0.122035 -0.00630223 0
0.1221083 0.00618705 0
0.1223862 0.010212 0
0.1227856 0.0130475 0
0.12322469999999999 0.0126533 0
0.1235943 0.00933486 0
0.1238193 0.00415097 0
0.1238618 -0.00132696 0
0.1237342 -0.00593845 0
0.12347730000000001 -0.00915022 0
0.1231321 -0.0113521 0
0.1227172 -0.0136902 0
0.1222023 -0.0170156 0
0.12156910000000001 -0.0211335 0
0.12077979999999999 -0.0259249 0
0.11983360000000001 -0.030672 0
0.1187412 -0.0340566 0
0.11754970000000001 -0.0369448 0
0.1162733 -0.0393916 0
0.1149222 -0.0411656 0
0.1135523 -0.0409068 0
0.1122139 -0.0391485 0
0.110961 -0.0360611 0
0.1097732 -0.0356126 0
0.1085167 -0.0396702 0
0.1070951 -0.0450113 0
0.1054715 -0.0515437 0
0.10370700000000001 -0.0537025 0
0.101898 -0.0543503 0
0.1001126 -0.0521609 0
0.0984609 -0.0465253 0
0.09703590000000001 -0.0396833 0
0.09580910000000001 -0.0345009 0
0.0947279 -0.0313581 0
0.09369960000000001 -0.0306743 0
0.09265380000000001 -0.0323213 0
0.09152640000000001 -0.0351882 0
0.0903056 -0.0379421 0
0.08899180000000001 -0.0406462 0
0.0875987 -0.0428289 0
0.0861407 -0.0446142 0
0.08462431000000001 -0.0460511 0
0.08308032 -0.0467817 0
0.08151757 -0.0467377 0
0.07997727 -0.0455512 0
0.0784919 -0.043425 0
0.07711363 -0.0390803 0
0.075903102 -0.0339577 0
0.07477827000000001 -0.0342982 0
0.07352260000000001 -0.0401341 0
0.07198335 -0.0509572 0
0.07014872 -0.0573117 0
0.06822663000000001 -0.0573267 0
0.06632492000000001 -0.0566859 0
0.0644837 -0.0535639 0
0.06276430000000001 -0.0498209 0
0.061168600000000004 -0.0458928 0
0.059752900000000005 -0.0387667 0
0.0586449 -0.027806 0
0.05793570000000001 -0.0153365 0
0.0576246 -0.00415498 0
0.057623600000000004 0.00272833 0
0.057777300000000004 0.00622245 0
0.058031400000000004 0.00869798 0
0.0583481 0.0100869 0
0.058696 0.0106642 0
0.05905200000000001 0.0106038 0
0.0593911 0.0096467 0
0.0596768 0.00736007 0
0.059872600000000005 0.00459819 0
0.0599825 0.00215664 0
0.060014200000000004 -7.48954e-05 0
0.0599798 -0.00177985 0
0.059902000000000004 -0.00277401 0
0.0597959 -0.00348724 0
0.0596765 -0.00357155 0
0.0595615 -0.00330432 0
0.059458800000000006 -0.00286692 0
0.05937150000000001 -0.0024197 0
0.05929670000000001 -0.00212417 0
0.0592299 -0.00194449 0
0.0591647 -0.00196217 0
0.059097000000000004 -0.00212851 0
0.0590165 -0.00269661 0
0.05890530000000001 -0.00389138 0
0.058745900000000004 -0.00556066 0
0.05853800000000001 -0.00680634 0
0.058293700000000004 -0.00773605 0
0.058026400000000006 -0.00818498 0
0.057754200000000006 -0.00805897 0
0.0574952 -0.00744684 0
0.057262400000000005 -0.00652346 0
0.0570642 -0.00540233 0
0.0569059 -0.00413466 0
0.0567913 -0.00281464 0
0.0567173 -0.00170392 0
0.0566776 -0.000741094 0
0.056666900000000006 4.60796e-05 0
0.056680900000000006 0.000748372 0
0.0567168 0.00136718 0
0.056772500000000004 0.00193781 0
0.056846100000000004 0.00245067 0
0.056936 0.00290996 0
0.0570402 0.00331834 0
0.05715730000000001 0.00368569 0
0.057286100000000006 0.00401825 0
0.057425500000000004 0.00433281 0
0.0575753 0.0046432 0
0.057735400000000006 0.00494656 0
0.0579055 0.0052444 0
0.0580856 0.00555058 0
0.0582763 0.00588404 0
0.0584787 0.0062408 0
0.058693 0.00660421 0
0.058919400000000004 0.00695649 0
0.059157100000000004 0.0072926 0
0.059405900000000005 0.00761616 0
0.0596651 0.00792217 0
0.05993420000000001 0.00820837 0
0.060212600000000005 0.00847593 0
0.0604996 0.00873213 0
0.060795 0.00898294 0
0.061098700000000006 0.00922799 0
0.06141050000000001 0.00946444 0
0.06173000000000001 0.00969333 0
0.062057100000000004 0.00992308 0
0.0623917 0.010137 0
0.062733 0.0103321 0
0.0630808 0.0105236 0
0.0634348 0.0107095 0
0.063795 0.0108934 0
0.0641613 0.0110779 0
0.0645339 0.0112646 0
0.0649127 0.0114548 0
0.06529785 0.0116488 0
0.06568963 0.0118492 0
0.06608817 0.012054 0
0.06649361000000001 0.0122629 0
0.06690607 0.0124753 0
0.06732568 0.0126913 0
0.0677526 0.0129146 0
0.06818711000000001 0.0131457 0
0.06862939 0.01338 0
0.0690795 0.013615 0
0.06953755 0.013855 0
0.07000354 0.014091 0
0.07047731 0.0143214 0
-0.019316899999999998 -0.0295905 0
-0.020173700000000003 -0.0228736 0
-0.020795599999999997 -0.0140752 0
-0.021051199999999992 -0.00256462 0
-0.020940600000000004 0.0103992 0
-0.020356299999999994 0.0247067 0
-0.019287899999999997 0.037658 0
-0.01783549999999999 0.0485373 0
-0.016058099999999992 0.0570787 0
-0.014019400000000001 0.0644471 0
-0.011765299999999992 0.0700294 0
-0.009331499999999993 0.0752095 0
-0.00676489999999999 0.078728 0
-0.004102800000000004 0.0806586 0
-0.0013871999999999912 0.082285 0
0.0013313999999999965 0.0806014 0
0.003972299999999998 0.0778793 0
0.0065043000000000045 0.0739978 0
0.008841000000000002 0.0659262 0
0.010810200000000006 0.0521574 0
0.012196899999999997 0.0319295 0
0.0129574 0.0158978 0
0.013401900000000001 0.0145148 0
0.0141844 0.0340271 0
0.015842000000000002 0.0655066 0
0.0185499 0.0934137 0
0.021889200000000004 0.104395 0
0.025373400000000004 0.102849 0
0.028616500000000003 0.0906887 0
0.0313664 0.0751537 0
0.0335944 0.0594897 0
0.035323600000000004 0.0452055 0
0.0366123 0.033135 0
0.037528900000000004 0.0225955 0
0.0381178 0.0130889 0
0.0383761 0.00283613 0
0.0382964 -0.00689175 0
0.0379315 -0.0143893 0
0.0373379 -0.0207288 0
0.036568500000000004 -0.0247701 0
0.035723200000000004 -0.0254745 0
0.0348817 -0.0246593 0
0.034129900000000005 -0.021082 0
0.033409100000000004 -0.021355 0
0.032668 -0.0233348 0
0.031790700000000005 -0.0278475 0
0.0308854 -0.0257665 0
0.030116800000000006 -0.0202828 0
0.029554800000000006 -0.013405 0
0.0292525 -0.00468638 0
0.0292684 0.00489888 0
0.029588300000000005 0.013756 0
0.030194700000000005 0.0220031 0
0.031056100000000003 0.0291026 0
0.0321299 0.0348109 0
0.033372200000000005 0.0392622 0
0.0347398 0.042426 0
0.0361922 0.0443161 0
0.0376794 0.0447261 0
0.03916 0.0439245 0
0.040585300000000005 0.0414927 0
0.041910600000000006 0.0382783 0
0.0431356 0.0356686 0
0.04429090000000001 0.0339284 0
0.04538930000000001 0.0322896 0
0.04646070000000001 0.0322906 0
0.0475445 0.0327853 0
0.0486384 0.0327005 0
0.049677 0.0295267 0
0.050573400000000004 0.0243374 0
0.051278500000000005 0.0180902 0
0.051758700000000005 0.0110032 0
0.05199770000000001 0.00371958 0
0.052000000000000005 -0.00308179 0
0.0517918 -0.00902558 0
0.0513947 -0.0143721 0
0.050845100000000004 -0.0181713 0
0.050192200000000006 -0.0207062 0
0.04946640000000001 -0.02267 0
0.0486852 -0.0240141 0
0.047872200000000004 -0.0247108 0
0.0470415 -0.024936 0
0.046220300000000006 -0.0241433 0
0.0454702 -0.0189763 0
0.044971300000000006 -0.012197 0
0.04464560000000001 -0.00754273 0
0.0444275 -0.00624285 0
0.0441897 -0.00720782 0
0.043973 -0.00594033 0
0.0438085 -0.0037247 0
0.0437419 -0.000440571 0
0.0437914 0.00336912 0
0.043980200000000004 0.00841478 0
0.0443607 0.0132011 0
0.0448814 0.0181476 0
0.0455614 0.0220956 0
0.0463553 0.0255118 0
0.0472754 0.0294104 0
0.048307100000000006 0.0322095 0
0.049432500000000004 0.0353552 0
0.0506771 0.039149 0
0.052043000000000006 0.0425748 0
0.05352320000000001 0.0462061 0
0.0551318 0.0500386 0
0.056842000000000004 0.0521974 0
0.0585883 0.0523095 0
0.06030050000000001 0.0502274 0
0.0619055 0.0460451 0
0.0633414 0.0403021 0
0.0645708 0.0338903 0
0.06558941 0.0275592 0
0.0664019 0.0216925 0
0.06703872 0.0169599 0
0.06751111 0.0114464 0
0.06778555 0.00530502 0
0.06785712 -0.000614922 0
0.06774541 -0.00574561 0
0.06746662 -0.0106968 0
0.06703678 -0.0147461 0
0.06648651 -0.0180011 0
0.06583691 -0.0207449 0
0.0651098 -0.0226206 0
0.0643354 -0.0238367 0
0.06353020000000001 -0.024181 0
0.06274400000000001 -0.0227939 0
0.0620179 -0.0207237 0
0.061251700000000006 -0.0239986 0
0.060448800000000004 -0.0242578 0
0.059599400000000004 -0.026453 0
0.058683900000000004 -0.0284876 0
0.0576604 -0.0326207 0
0.05647730000000001 -0.037734 0
0.055168100000000005 -0.0404513 0
0.0537846 -0.0420008 0
0.0523976 -0.041044 0
0.0510664 -0.0387481 0
0.04982740000000001 -0.0356543 0
0.048701 -0.0320197 0
0.0477018 -0.0280844 0
0.0468373 -0.0239817 0
0.0461099 -0.0198801 0
0.045517600000000005 -0.0158741 0
0.045057400000000004 -0.0119401 0
0.0447288 -0.00797811 0
0.0445298 -0.00422401 0
0.044444700000000004 -0.00104994 0
0.0444624 0.00196039 0
0.044578000000000007 0.00483364 0
0.044787600000000004 0.0075758 0
0.045085700000000006 0.0101743 0
0.0454673 0.012595 0
0.0459248 0.0147074 0
0.0464446 0.016358 0
0.04700990000000001 0.0174505 0
0.0475968 0.0176505 0
0.0481718 0.0168005 0
0.0487143 0.0158393 0
0.049217800000000006 0.0144819 0
0.0496658 0.0124249 0
0.05004120000000001 0.0101992 0
0.0503363 0.00758746 0
0.050537700000000005 0.00461428 0
0.05063720000000001 0.00151791 0
0.050635900000000005 -0.00137378 0
0.050547 -0.00373027 0
0.0503914 -0.00540484 0
0.050191700000000006 -0.00642903 0
0.049966300000000005 -0.00701535 0
0.0497258 -0.00738638 0
0.0494734 -0.00773257 0
0.049208800000000004 -0.00814051 0
0.0489261 -0.00882686 0
0.0486163 -0.00978228 0
0.0482683 -0.0110454 0
0.047876 -0.0124158 0
0.047436900000000004 -0.0138447 0
0.0469533 -0.0150758 0
0.046433 -0.0160466 0
0.0458848 -0.0167742 0
0.045316300000000004 -0.0172716 0
0.0447346 -0.0175899 0
0.0441448 -0.0177601 0
0.0435515 -0.017818 0
0.042957800000000004 -0.017784 0
0.042366600000000004 -0.0176705 0
0.0417806 -0.0174832 0
0.0412015 -0.0172601 0
0.040630700000000006 -0.0169887 0
0.040070800000000004 -0.0166198 0
0.0395247 -0.0161612 0
0.0389952 -0.0156322 0
0.0384846 -0.0150314 0
0.037995400000000006 -0.0143545 0
0.0375302 -0.0135905 0
0.037092 -0.012739 0
0.0366838 -0.011801 0
0.036308400000000005 -0.0107711 0
0.035969100000000004 -0.00963812 0
0.0356695 -0.00839785 0
0.0354116 -0.0071665 0
0.0351946 -0.00590417 0
0.0350231 -0.00444724 0
0.034902100000000005 -0.00288714 0
0.0348347 -0.00125514 0
0.0348236 0.000497926 0
0.0348718 0.00231399 0
0.034982400000000004 0.0042235 0
0.0351635 0.00656173 0
0.0354266 0.00913251 0
0.0357786 0.011881 0
0.036222500000000005 0.014624 0
0.036757200000000004 0.0173146 0
0.0373807 0.0199639 0
0.038091700000000006 0.0225519 0
0.038887200000000004 0.0250471 0
0.0397648 0.0274743 0
0.040722100000000004 0.0298462 0
0.041758800000000006 0.0322518 0
0.0428776 0.0347629 0
0.0440735 0.0368056 0
0.0453253 0.0381605 0
0.046603500000000006 0.038368 0
0.047859 0.0368271 0
0.0490466 0.0360192 0
0.050301700000000005 0.0372041 0
0.051631 0.0421429 0
0.0530669 0.0438023 0
0.054516 0.0425464 0
0.0558565 0.0376341 0
0.056993100000000005 0.0308151 0
0.057906200000000005 0.0244434 0
0.058617300000000004 0.0186286 0
0.0591362 0.0127482 0
0.059457 0.00683536 0
0.0595885 0.00140164 0
0.0595435 -0.00381637 0
0.059335900000000004 -0.00825285 0
0.05899940000000001 -0.0116056 0
0.058564000000000005 -0.0142974 0
0.058052000000000006 -0.0161602 0
0.0574973 -0.0169867 0
0.0569312 -0.0167241 0
0.0564003 -0.0149661 0
0.055950400000000004 -0.0119781 0
0.055628800000000006 -0.00806874 0
0.0553408 -0.00904787 0
0.0549747 -0.0129267 0
0.054443700000000005 -0.0183903 0
0.0537598 -0.0222117 0
0.052988600000000004 -0.0234645 0
0.0522207 -0.0223769 0
0.051511100000000004 -0.0201503 0
0.050894100000000005 -0.0168617 0
0.05040360000000001 -0.0126643 0
0.050060400000000005 -0.00815894 0
0.0498657 -0.00376281 0
0.0498156 0.00053103 0
0.0499037 0.00451607 0
0.0501205 0.00827434 0
0.05045960000000001 0.0118854 0
0.050913700000000006 0.0151437 0
0.051466700000000004 0.0178237 0
0.0520957 0.0197299 0
0.052770700000000004 0.0206078 0
0.0534535 0.0202595 0
0.0541176 0.0196619 0
0.0547537 0.0195138 0
0.0555126 0.0239895 0
0.0563186 0.0245211 0
0.0571527 0.025132 0
0.0579475 0.0223047 0
0.0585638 0.0143513 0
0.058898000000000006 0.00664897 0
0.0590229 0.00122096 0
0.0589692 -0.00412967 0
0.058747100000000003 -0.00880083 0
0.0583863 -0.0125684 0
0.057907700000000006 -0.015856 0
0.057334500000000004 -0.0182714 0
0.056691500000000006 -0.0201512 0
0.0559954 -0.0214427 0
0.055267500000000004 -0.0221656 0
0.0545213 -0.0224072 0
0.05378960000000001 -0.0213433 0
0.0531056 -0.019572 0
0.05251600000000001 -0.0158279 0
0.0520466 -0.0130838 0
0.0515858 -0.0144021 0
0.0510442 -0.0180289 0
0.0503559 -0.0226073 0
0.049561100000000004 -0.0248395 0
0.048717 -0.0253639 0
0.04789210000000001 -0.0239711 0
0.04713250000000001 -0.0216096 0
0.04646650000000001 -0.0183429 0
0.0459252 -0.0142715 0
0.0455222 -0.0101628 0
0.045252600000000004 -0.00619952 0
0.045116500000000004 -0.00221848 0
0.0451015 0.00114374 0
0.0451994 0.00455376 0
0.0625536 -0.0676713 0
0.060644300000000005 -0.0461506 0
0.0594185 -0.0282681 0
0.05878270000000001 -0.0114609 0
0.0585926 -0.000186517 0
0.05873250000000001 0.00817284 0
0.059094900000000006 0.0133979 0
0.0596606 0.0201069 0
0.0604369 0.0261377 0
0.061414300000000005 0.0319617 0
0.0625626 0.0367083 0
0.0638745 0.0418604 0
0.06536756 0.0474844 0
0.06705132 0.0532881 0
0.06893206 0.0593124 0
0.07101935000000001 0.0656649 0
0.07331239 0.0713719 0
0.075731137 0.0729213 0
0.07812045000000001 0.0701313 0
0.08038386 0.065686 0
0.08246087 0.0593587 0
0.08432852 0.0530685 0
0.0860076 0.0483444 0
0.08755650000000001 0.0446953 0
0.08895360000000001 0.039249 0
0.0901511 0.03284 0
0.09113650000000001 0.0264632 0
0.091893 0.0192185 0
0.0924084 0.0118093 0
0.0926531 0.00334409 0
0.092643 -0.00381265 0
0.0923757 -0.0115716 0
0.0919012 -0.0168795 0
0.09122530000000001 -0.0230058 0
0.0903741 -0.0279715 0
0.0893688 -0.031779 0
0.0882739 -0.033607 0
0.0871242 -0.0350131 0
0.0859606 -0.0344993 0
0.08485538000000001 -0.0313717 0
0.08388094 -0.0270793 0
0.08298527 -0.0271346 0
0.08192444 -0.03529 0
0.08064943000000001 -0.0395354 0
0.07934501000000001 -0.0381677 0
0.07813542 -0.0339745 0
0.07711782 -0.0274698 0
0.07631394 -0.0210187 0
0.075736079 -0.0139656 0
0.075396188 -0.00675069 0
0.07529337500000001 0.000319465 0
0.075456202 0.00949683 0
0.075968914 0.0209065 0
0.07685688 0.0313201 0
0.07801222000000001 0.0370667 0
0.07928729000000001 0.0384882 0
0.08045516 0.0297231 0
0.08170131 0.0364595 0
0.08287782 0.0347779 0
0.08402760000000001 0.0341729 0
0.08513479 0.0321085 0
0.0861467 0.0285519 0
0.0870194 0.0240011 0
0.0877382 0.0193003 0
0.0882928 0.0140514 0
0.08865590000000001 0.00793931 0
0.0888078 0.00129113 0
0.0887269 -0.0057301 0
0.0884239 -0.0121206 0
0.0879206 -0.0175754 0
0.0872709 -0.0216611 0
0.08645270000000001 -0.0267827 0
0.0854972 -0.0303777 0
0.08443987 -0.0326402 0
0.08333819 -0.0332013 0
0.0822281 -0.0331049 0
0.08115399000000001 -0.0312309 0
0.08017955 -0.0268263 0
0.07933604 -0.0242121 0
0.07848298000000001 -0.0269472 0
0.07743538 -0.0346385 0
0.07622035 -0.037108 0
0.075015706 -0.0347041 0
0.07394213000000001 -0.0296025 0
0.07306416 -0.023307 0
0.07241404 -0.0160499 0
0.07200318 -0.00900885 0
0.07182352 -0.00204584 0
0.07187904 0.00506479 0
0.07217694000000001 0.01253 0
0.07273341 0.0205081 0
0.07355762 0.0284443 0
0.074616286 0.0344326 0
0.075825073 0.0374545 0
0.07707156 0.0357302 0
0.07823398000000001 0.0326384 0
0.07924612 0.029737 0
0.08037843 0.0360089 0
0.0815917 0.0366341 0
0.08281986000000001 0.0367343 0
0.08397837 0.0322623 0
0.08495393 0.0263356 0
0.08597 0.0273984 0
0.0867286 0.0189517 0
0.08722590000000001 0.0111258 0
0.0874487 0.00267272 0
0.0874138 -0.00434785 0
0.0871403 -0.0118882 0
0.0866138 -0.0191824 0
0.08588280000000001 -0.02442 0
0.084977 -0.0296348 0
0.08390448 -0.0344018 0
0.08268747 -0.0383394 0
0.08136412 -0.0406052 0
0.08000187 -0.0408854 0
0.07864963 -0.0399741 0
0.07737036 -0.0363492 0
0.07624951 -0.0310349 0
0.0752481773 -0.0292111 0
0.07412916 -0.0369409 0
0.07278556 -0.0420394 0
0.07135708 -0.0433326 0
0.06991377 -0.0420802 0
0.06859695 -0.0376654 0
0.06741520000000001 -0.0331416 0
0.06639788 -0.0281876 0
0.06555022 -0.0227554 0
0.0648954 -0.0164004 0
0.0645091 -0.00649635 0
0.0645375 0.00830814 0
0.0651007 0.0241954 0
0.06609108 0.0338048 0
0.0672739 0.0362817 0
0.06846799 0.0349777 0
0.06956808 0.0308277 0
0.07049761 0.0250825 0
0.07122752 0.0190917 0
0.07176892 0.0138725 0
0.07215540000000001 0.00943284 0
0.07237749 0.00405888 0
0.07241764 -0.00129965 0
0.07228532 -0.00635957 0
0.07198828 -0.0111848 0
0.07154114 -0.0153343 0
0.07096773 -0.018755 0
0.07029431 -0.0214657 0
0.06953952000000001 -0.0235482 0
0.06873128 -0.0248985 0
0.06788753 -0.0254353 0
0.06705559 -0.0242826 0
0.06630734 -0.0179326 0
0.06588190000000001 -0.0087544 0
0.06573838 -0.00237403 0
0.06586650000000001 0.00462931 0
0.06607393 0.00774951 0
0.06630379 0.00630811 0
0.06655095 0.00882872 0
0.06689782 0.0115554 0
0.06732804 0.0144338 0
0.06788394 0.0186688 0
0.06856617000000001 0.0219808 0
0.06936274 0.0258944 0
0.07031184 0.0308965 0
0.07143148 0.0360663 0
0.07271189 0.0404606 0
0.07411112 0.0429547 0
0.07553230400000001 0.0418786 0
0.07687031 0.0383909 0
0.07806771 0.0336353 0
0.07909754000000001 0.0285215 0
0.07997196000000001 0.0243516 0
0.08072198 0.0208335 0
0.08133499 0.0159005 0
0.08176619 0.0101916 0
0.08200501 0.00445296 0
0.08205072000000001 -0.00141996 0
0.08189897 -0.00745561 0
0.08154004000000001 -0.0137535 0
0.08098065 -0.0193979 0
0.08024796000000001 -0.0241329 0
0.07938352 -0.0277032 0
0.07839581 -0.0311168 0
0.07731734 -0.0335852 0
0.076169086 -0.0349398 0
0.07501056 -0.0343503 0
0.07388174 -0.0330811 0
0.07283875000000001 -0.0293834 0
0.07194301 -0.0246033 0
0.07114628 -0.0239916 0
0.07041289 -0.0223591 0
0.06959377 -0.0261098 0
0.06863818000000001 -0.0302746 0
0.06763981000000001 -0.0296004 0
0.06667014 -0.028305 0
0.06579533 -0.0243753 0
0.0650627 -0.0196973 0
0.0644968 -0.0143916 0
0.06411750000000001 -0.00855081 0
0.06394530000000001 -0.0019558 0
0.0640056 0.00520373 0
0.06429180000000001 0.0115243 0
0.0647741 0.0169649 0
0.06541113 0.0207999 0
0.06613875 0.0225931 0
0.06689929 0.0227872 0
0.06762732 0.0208219 0
0.06825761 0.0170599 0
0.06875117 0.0126576 0
0.06909265 0.00815744 0
0.06928528 0.00358324 0
0.06932050000000001 -0.00112424 0
0.06920819 -0.00535435 0
0.06896021000000001 -0.00926712 0
0.06859042 -0.0126804 0
0.06811454 -0.0156393 0
0.06755341000000001 -0.0177716 0
0.06693226000000001 -0.019453 0
0.06625372 -0.0211089 0
0.06553001 -0.0221525 0
0.06477870000000001 -0.0229742 0
0.06400460000000001 -0.0232632 0
0.0632422 -0.0223506 0
0.0625209 -0.0208333 0
0.0618687 -0.0181222 0
0.061328400000000005 -0.0147883 0
0.0608553 -0.0138982 0
0.060354000000000005 -0.016054 0
0.059747600000000005 -0.0201033 0
0.0591313 -0.0173754 0
0.0585593 -0.016496 0
0.058075100000000004 -0.0127001 0
0.0577075 -0.00957114 0
0.057449 -0.00580347 0
0.057342500000000005 -0.000723956 0
0.057407400000000004 0.00428291 0
0.057627300000000006 0.00865238 0
0.0579855 0.0126027 0
0.058459000000000004 0.0154492 0
0.0589932 0.0163431 0
0.0595557 0.0201001 0
0.060323 0.0242041 0
0.0611613 0.026292 0
0.062064900000000006 0.0272806 0
0.0629306 0.0243059 0
0.06365370000000001 0.0190583 0
0.0641849 0.0130468 0
0.0645267 0.00794299 0
0.064711 0.00343608 0
0.0647446 -0.00116315 0
0.0646396 -0.00501436 0
0.06439510000000001 -0.00945376 0
0.064018 -0.0128501 0
0.0635421 -0.0154636 0
0.062987 -0.0177087 0
0.0623634 -0.0195015 0
0.06169380000000001 -0.0205159 0
0.0610023 -0.0207953 0
0.0603124 -0.0203248 0
0.059666300000000005 -0.0184468 0
0.0590874 -0.0161517 0
0.058618100000000006 -0.0124731 0
0.0581918 -0.012915 0
0.0576609 -0.0184353 0
0.056958100000000005 -0.0234008 0
0.0560896 -0.0281313 0
0.055107500000000004 -0.0305088 0
0.0540533 -0.032471 0
0.052958000000000005 -0.0328371 0
0.051881300000000005 -0.0315838 0
0.05085680000000001 -0.0299996 0
0.0498705 -0.0292062 0
0.04891720000000001 -0.0278849 0
0.048026 -0.0255763 0
0.0472206 -0.0228979 0
0.046500200000000005 -0.0204549 0
0.0458639 -0.0177999 0
0.0453184 -0.0151101 0
0.0448528 -0.0130288 0
0.044445 -0.0115283 0
0.044085200000000005 -0.010163 0
0.043764000000000004 -0.00918448 0
0.0434736 -0.00830164 0
0.043208800000000006 -0.00762767 0
0.0429647 -0.00705812 0
0.0427381 -0.00656425 0
0.042527100000000005 -0.00612172 0
0.042330200000000005 -0.00571477 0
0.042146300000000005 -0.00533703 0
0.041974700000000004 -0.00498275 0
0.0418144 -0.0046494 0
0.041665 -0.00433366 0
0.041525700000000006 -0.00403452 0
0.0413962 -0.00375091 0
0.041275900000000004 -0.00348204 0
0.0411643 -0.00322715 0
0.041061 -0.00298552 0
0.0409655 -0.00275653 0
0.0408774 -0.00253953 0
0.040796400000000003 -0.002334 0
0.040722 -0.00213942 0
0.0406539 -0.00195531 0
0.020407400000000006 -0.123536 0
0.016412200000000002 -0.116013 0
0.012670200000000006 -0.108817 0
0.009162799999999999 -0.102471 0
0.005931100000000009 -0.091067 0
0.0032269000000000048 -0.0720142 0
0.0012149000000000049 -0.0482362 0
-3.269999999999662e-05 -0.0265133 0
-0.0005802999999999919 -0.00976904 0
-0.0007433000000000023 -0.00136617 0
-0.0007674999999999904 -0.000611464 0
-0.0008523000000000003 -0.00448956 0
-0.0011035999999999963 -0.0100048 0
-0.0015493000000000035 -0.0164443 0
-0.002180500000000002 -0.0209722 0
-0.002960599999999994 -0.0255596 0
-0.003938999999999998 -0.0330952 0
-0.005247099999999991 -0.0456973 0
-0.007028199999999998 -0.0603078 0
-0.009180999999999995 -0.0665184 0
-0.01124689999999999 -0.055499 0
-0.012731599999999996 -0.0329271 0
-0.013369999999999993 -0.00692169 0
-0.013190599999999997 0.0157602 0
-0.0123669 0.0313323 0
-0.011317399999999991 0.0312925 0
-0.010288199999999997 0.0300491 0
-0.009321999999999997 0.0291207 0
-0.0083149 0.0311896 0
-0.007233400000000001 0.033641 0
-0.006067000000000003 0.0359961 0
-0.0048123999999999945 0.0392835 0
-0.003436599999999998 0.0428985 0
-0.0019254999999999967 0.0477201 0
-0.0002646999999999927 0.0515267 0
0.0015423999999999993 0.0569961 0
0.0035412999999999972 0.0623017 0
0.005717600000000003 0.0681177 0
0.008093799999999998 0.07407 0
0.010673500000000002 0.0801206 0
0.013416400000000002 0.0839751 0
0.016312800000000002 0.0899573 0
0.019419400000000003 0.0958213 0
0.0227032 0.100833 0
0.026131100000000004 0.104327 0
0.029655800000000003 0.106815 0
0.0332411 0.108022 0
0.0368464 0.108091 0
0.040434500000000005 0.107097 0
0.043974900000000004 0.105297 0
0.0474313 0.101317 0
0.05076270000000001 0.0973453 0
0.053891400000000006 0.0905731 0
0.0567666 0.0825134 0
0.05941350000000001 0.0773829 0
0.061968 0.0767016 0
0.064574 0.0803792 0
0.06733373000000001 0.0850421 0
0.07022899 0.0883827 0
0.07310532 0.0844344 0
0.07585536600000001 0.0805849 0
0.07840787 0.0727179 0
0.08069797000000001 0.0653243 0
0.08276145 0.0590432 0
0.08462615 0.0533098 0
0.0863132 0.0479801 0
0.0878129 0.0422584 0
0.0891127 0.0361279 0
0.0902382 0.0315863 0
0.0912037 0.026551 0
0.0920078 0.0217568 0
0.09264170000000001 0.0169221 0
0.093158 0.0143137 0
0.0936139 0.013435 0
0.09407270000000001 0.0143412 0
0.0945788 0.0161779 0
0.09514550000000001 0.0178955 0
0.0957731 0.0197071 0
0.09660160000000001 0.0302567 0
0.097578 0.0287022 0
0.09854170000000001 0.0287436 0
0.0994013 0.0227701 0
0.1001017 0.0200303 0
0.1007567 0.0194409 0
0.1013442 0.0157101 0
0.1018069 0.0123885 0
0.1021734 0.0100325 0
0.1024813 0.00848149 0
0.10272200000000001 0.0057757 0
0.1028506 0.00185959 0
0.10282730000000001 -0.00324323 0
0.1026126 -0.00953761 0
0.10217570000000001 -0.01658 0
0.1014869 -0.0243902 0
0.1005456 -0.0314897 0
0.0993931 -0.0372694 0
0.0980665 -0.0423621 0
0.0965479 -0.0481294 0
0.0948658 -0.0527847 0
0.0930224 -0.0573452 0
0.0910611 -0.0600853 0
0.08897680000000001 -0.0642816 0
0.0868093 -0.0653942 0
0.08461362 -0.0659769 0
0.08245839 -0.0626331 0
0.08049704 -0.0549556 0
0.07867458000000001 -0.0539394 0
0.07676664 -0.0597789 0
0.074588547 -0.0692295 0
0.07209784 -0.0796126 0
0.06930746 -0.0877111 0
0.06627256000000001 -0.0932764 0
0.06306490000000001 -0.0984549 0
0.0598609 -0.0922983 0
0.057107700000000004 -0.0717837 0
0.0551772 -0.0446629 0
0.0541714 -0.0178312 0
0.053970000000000004 0.00257329 0
0.0541999 0.0102228 0
0.054644700000000004 0.0159531 0
0.0552305 0.0186489 0
0.0558545 0.0181681 0
0.0564182 0.0156918 0
0.0568996 0.0133469 0
0.0573065 0.0112163 0
0.05764570000000001 0.00928794 0
0.057927000000000006 0.00772974 0
0.0581619 0.00648591 0
0.058362000000000004 0.00564695 0
0.058543 0.00528378 0
0.0587159 0.0051175 0
0.0588852 0.00505917 0
0.0590547 0.00512058 0
0.05922430000000001 0.00504242 0
0.05939080000000001 0.00496081 0
0.0595546 0.0048526 0
0.059713300000000004 0.00468817 0
0.0598667 0.00451754 0
0.060014200000000004 0.00434828 0
0.060156 0.00417617 0
0.0602929 0.00405204 0
0.060426600000000004 0.00398287 0
0.060559100000000005 0.00398194 0
0.0606929 0.00405498 0
0.06083040000000001 0.0042035 0
0.060974200000000006 0.00442939 0
0.061126900000000005 0.00472879 0
0.061290700000000004 0.00509174 0
0.0614675 0.00549749 0
0.0616581 0.00592169 0
0.06186270000000001 0.0063302 0
0.062080500000000004 0.00671511 0
0.062310700000000004 0.00707816 0
0.0625527 0.00742193 0
0.06280580000000001 0.00775292 0
0.0630699 0.00807642 0
0.0633447 0.00839602 0
0.0636302 0.00871444 0
0.0639261 0.00902542 0
0.0642321 0.00931737 0
0.06454750000000001 0.00959047 0
0.0648717 0.00984779 0
0.06520433 0.0100971 0
0.06554522 0.0103444 0
0.06589432 0.0105893 0
0.0662515 0.0108296 0
0.06661661 0.0110654 0
0.06698950000000001 0.0112962 0
0.06737 0.0115227 0
0.06775799 0.0117457 0
0.06815334 0.011964 0
0.06855586 0.0121766 0
0.06896572000000001 0.0124099 0
0.06938382 0.0126653 0
0.06981063 0.012935 0
0.07024697 0.0132332 0
0.07069327 0.0135288 0
0.07114911 0.0138048 0
0.07161387 0.0140649 0
0.07208705 0.0143076 0
0.07256797000000001 0.014534 0
0.07305640000000001 0.0147527 0
0.0735512 0.0149174 0
0.07405038 0.0150074 0
0.074550667 0.0149961 0
0.075049557 0.0149155 0
0.075543793 0.0147356 0
0.07603144 0.014507 0
0.07650982 0.0142078 0
0.07697881000000001 0.0139213 0
0.07743705000000001 0.0136023 0
0.07788698000000001 0.0133892 0
0.07832929 0.0131814 0
0.07876752000000001 0.0131178 0
0.07920468 0.0131408 0
0.07964525 0.0132979 0
0.08009256000000001 0.0135478 0
0.08054967 0.013877 0
0.08101895 0.0142698 0
0.08150254 0.014725 0
0.08200172 0.0152068 0
0.08251734000000001 0.0157075 0
0.08304932000000001 0.0161819 0
0.08359591 0.0165823 0
0.08415347000000001 0.0168333 0
0.08471617000000001 0.0168922 0
0.0852773 0.0167405 0
0.08582970000000001 0.0163882 0
0.0863677 0.0158455 0
0.08688320000000001 0.0150575 0
0.08736920000000001 0.0140822 0
0.0878194 0.0129433 0
0.0882309 0.0117543 0
0.0886012 0.0105149 0
0.0889325 0.00940739 0
0.0892291 0.008468 0
0.08950050000000001 0.00787866 0
0.08976050000000001 0.00778417 0
0.0900232 0.00801226 0
0.0902981 0.00849576 0
0.0905936 0.00924883 0
0.0909202 0.0103589 0
0.0912898 0.0119014 0
0.09171570000000001 0.0134323 0
0.0921734 0.0140931 0
0.0926637 0.0152505 0
0.0931759 0.0153914 0
0.0936724 0.0143977 0
0.09412190000000001 0.0126188 0
0.0945171 0.0112549 0
0.094875 0.0103563 0
0.0952061 0.00949849 0
0.0955029 0.00827021 0
0.0957467 0.00618681 0
0.0959004 0.00300134 0
0.0959341 -0.00105715 0
0.0958137 -0.00603722 0
0.09552540000000001 -0.0111258 0
0.0950614 -0.0163953 0
0.0944407 -0.0205131 0
0.0936913 -0.0240502 0
0.0929084 -0.0194726 0
0.0923098 -0.0178682 0
0.0918113 -0.00920006 0
0.0916019 -0.00350708 0
0.09160460000000001 0.00368956 0
0.0918572 0.010811 0
0.0922738 0.0136907 0
0.09269340000000001 0.0109423 0
0.0929384 0.00438088 0
0.0930049 -0.000103523 0
0.0929546 -0.00232792 0
0.0928838 -0.00149914 0
0.09286430000000001 0.000376534 0
0.0929051 0.0021848 0
0.0930248 0.00457808 0
0.0931718 0.00420752 0
0.093302 0.00350333 0
0.0933861 0.0014777 0
0.0933885 -0.00122912 0
0.093297 -0.00409601 0
0.0931111 -0.00707974 0
0.0928072 -0.0110884 0
0.0923616 -0.0155854 0
0.0917555 -0.0205197 0
0.0909947 -0.0249012 0
0.0900905 -0.0289804 0
0.0890722 -0.0319526 0
0.08795850000000001 -0.0345628 0
0.0867712 -0.0367052 0
0.0855067 -0.0388662 0
0.08419904 -0.0393776 0
0.08288415 -0.0392914 0
0.08159803 -0.0377934 0
0.080379 -0.0352599 0
0.07928128000000001 -0.0305054 0
0.07832047 -0.027498 0
0.07735788 -0.0303773 0
0.07620928 -0.0374994 0
0.074891418 -0.0406781 0
0.07353005 -0.0403188 0
0.07224814 -0.0363678 0
0.07113676000000001 -0.0305166 0
0.07022809 -0.0242433 0
0.0695347 -0.0176059 0
0.06906843 -0.0106657 0
0.06883957 -0.0033892 0
0.06885358 0.00383535 0
0.06910528 0.0109246 0
0.06959621 0.0181908 0
0.07030734 0.0237548 0
0.07115716 0.0269718 0
0.07207844000000001 0.027987 0
0.07299623000000001 0.0268096 0
0.07383277 0.0232693 0
0.07452415700000001 0.0183869 0
0.075062172 0.0181091 0
0.07576565 0.0266805 0
0.07670821 0.0280072 0
0.07763249 0.0271203 0
0.07843779000000001 0.0211746 0
0.00027760000000000284 0.0816602 0
0.0026621000000000006 0.0629713 0
0.004442299999999996 0.0448352 0
0.005642000000000008 0.028573 0
0.006387100000000007 0.0174153 0
0.0068100999999999995 0.00856761 0
0.006953899999999999 0.000614852 0
0.006852999999999998 -0.00606417 0
0.006578700000000007 -0.00980756 0
0.006213499999999997 -0.0120302 0
0.005798700000000004 -0.0122769 0
0.005434500000000009 -0.0101663 0
0.0051179999999999976 -0.00816083 0
0.004889500000000005 -0.00470494 0
0.004855499999999999 0.00248705 0
0.005092200000000005 0.0116357 0
0.005647899999999997 0.0208534 0
0.006538700000000008 0.0325955 0
0.007847900000000005 0.0451515 0
0.009564299999999998 0.0571667 0
0.0116594 0.0677514 0
0.014071200000000006 0.0761095 0
0.0167244 0.0822801 0
0.0195436 0.0863138 0
0.022466 0.0887206 0
0.0254507 0.0899954 0
0.028438900000000003 0.0890049 0
0.0313587 0.0859961 0
0.034139600000000006 0.0808272 0
0.0366987 0.0725145 0
0.0388651 0.0581689 0
0.040568700000000006 0.0455844 0
0.0419973 0.0423771 0
0.0435624 0.0540237 0
0.045715900000000004 0.0744624 0
0.0485174 0.0918648 0
0.051662700000000006 0.0949504 0
0.05490880000000001 0.098709 0
0.058083300000000004 0.091445 0
0.0609711 0.0819917 0
0.0635213 0.0721117 0
0.06567358000000001 0.0584964 0
0.06747151 0.0503062 0
0.06901091000000001 0.0421154 0
0.07026848000000001 0.0340438 0
0.07127195 0.0263785 0
0.07200389 0.0179003 0
0.07247079000000001 0.0104666 0
0.07269011 0.00311487 0
0.07270589000000001 -0.00151515 0
0.07259659 -0.00512579 0
0.07237278 -0.00766632 0
0.07211803 -0.00722661 0
0.07189343000000001 -0.00586348 0
0.07175647 -0.00226974 0
0.07175916 0.00226704 0
0.07180371 -0.000205496 0
0.07165561000000001 -0.00788781 0
0.07127318 -0.0140002 0
0.07077506 -0.0155099 0
0.07025150000000001 -0.0153435 0
0.06978521 -0.0125512 0
0.06944277 -0.00808872 0
0.06924913 -0.00382027 0
0.06919357000000001 0.000370554 0
0.06928724 0.00510536 0
0.06954447 0.0101118 0
0.06997352 0.0154778 0
0.07058765 0.0209746 0
0.0713614 0.0250607 0
0.07223989 0.0272648 0
0.0731446 0.0267482 0
0.07399935 0.0245349 0
0.07475091 0.020641 0
0.075359669 0.0160992 0
0.07580592700000001 0.0107292 0
0.076031202 0.00390423 0
0.076080657 -0.000579871 0
0.075976729 -0.00552146 0
0.075704569 -0.0105102 0
0.07527297150000001 -0.0150622 0
0.074697919 -0.0191626 0
0.0739978 -0.0225206 0
0.0732005 -0.02514 0
0.07231982 -0.0275119 0
0.0713719 -0.0291229 0
0.07038508 -0.0300458 0
0.0693761 -0.0302464 0
0.06838655 -0.0289537 0
0.0674579 -0.0266855 0
0.06662798 -0.0230508 0
0.0659545 -0.017696 0
0.06528168000000001 -0.0224739 0
0.06445150000000001 -0.0276125 0
0.0634014 -0.0345608 0
0.0621424 -0.0402757 0
0.0607354 -0.0435639 0
0.0592492 -0.0452667 0
0.057740400000000004 -0.0449073 0
0.056276900000000005 -0.0427961 0
0.0549014 -0.0397638 0
0.0536278 -0.036821 0
0.052442 -0.0344932 0
0.0513349 -0.032028 0
0.0503073 -0.0297586 0
0.049359200000000006 -0.0271361 0
0.0485101 -0.0239705 0
0.04775990000000001 -0.0212378 0
0.04709870000000001 -0.0185665 0
0.046525300000000006 -0.0159913 0
0.0460338 -0.0136922 0
0.0456048 -0.012158 0
0.045223700000000006 -0.0108038 0
0.0448831 -0.00970495 0
0.0445773 -0.00871432 0
0.044302100000000004 -0.0078491 0
0.0440545 -0.00705977 0
0.0438319 -0.00634072 0
0.0436324 -0.00567171 0
0.043454200000000005 -0.0050536 0
0.043295700000000006 -0.00449325 0
0.0431549 -0.00399015 0
0.0430298 -0.00354349 0
0.042918700000000004 -0.00314879 0
0.042820000000000004 -0.00279767 0
0.0427323 -0.00248347 0
0.042654500000000005 -0.00220171 0
0.0425856 -0.00194865 0
0.042524700000000006 -0.00172088 0
0.042471 -0.00151558 0
0.042423800000000005 -0.00132789 0
0.042382600000000006 -0.00115663 0
0.042346800000000004 -0.00100119 0
0.0423158 -0.000865414 0
0.042289 -0.000748454 0
0.0422659 -0.000649443 0
0.042245700000000004 -0.000566325 0
0.042228100000000005 -0.000495673 0
0.0422126 -0.000434092 0
0.0421991 -0.000379429 0
0.0421874 -0.000330325 0
0.0421771 -0.000285727 0
0.042168300000000006 -0.000245294 0
0.042160800000000005 -0.000209009 0
0.0421544 -0.000177089 0
0.042149000000000006 -0.000149808 0
0.042144400000000005 -0.000127259 0
0.042140500000000004 -0.000109199 0
0.042137100000000004 -9.5145e-05 0
0.0421341 -8.44707e-05 0
0.042131400000000006 -7.6586e-05 0
0.042129 -7.06169e-05 0
0.0421267 -6.61544e-05 0
0.042124600000000005 -6.26713e-05 0
0.0421225 -5.98971e-05 0
0.0421206 -5.76732e-05 0
0.0421187 -5.59355e-05 0
0.042116900000000006 -5.4636e-05 0
0.0421151 -5.38585e-05 0
0.042113300000000006 -5.36785e-05 0
0.0421115 -5.4026e-05 0
0.0421097 -5.47844e-05 0
0.0421078 -5.58812e-05 0
0.0421059 -5.72326e-05 0
0.042104 -5.87925e-05 0
0.042102 -6.05324e-05 0
0.042100000000000005 -6.24282e-05 0
0.042097800000000005 -6.44604e-05 0
0.042095600000000004 -6.66281e-05 0
0.0420934 -6.88984e-05 0
0.042091100000000006 -7.12522e-05 0
0.042088600000000004 -7.36981e-05 0
0.0420861 -7.62221e-05 0
0.0420835 -7.88177e-05 0
0.042080900000000004 -8.14713e-05 0
0.0420781 -8.41716e-05 0
0.0420753 -8.69214e-05 0
0.0420723 -8.97187e-05 0
0.042069300000000004 -9.25285e-05 0
0.0420661 -9.53704e-05 0
0.0420629 -9.82261e-05 0
0.0420596 -0.000101106 0
0.0420562 -0.000103995 0
0.0420526 -0.000106894 0
0.042049 -0.00010981 0
0.0420453 -0.000112723 0
0.0420415 -0.000115639 0
0.0420376 -0.000118553 0
0.042033600000000004 -0.000121479 0
0.042029500000000004 -0.000124409 0
0.0420253 -0.000127346 0
0.042021 -0.00013028 0
0.0420166 -0.000133207 0
0.042012100000000004 -0.000136155 0
0.0420075 -0.000139091 0
0.0420028 -0.000142065 0
0.041998100000000003 -0.000145029 0
0.0419932 -0.000147996 0
0.0419882 -0.000150988 0
0.0419831 -0.000153992 0
0.041977900000000005 -0.00015701 0
0.041972600000000006 -0.000160057 0
0.0419672 -0.000163129 0
0.0419618 -0.000166219 0
0.041956200000000006 -0.000169336 0
0.0419505 -0.000172491 0
0.0419447 -0.00017568 0
0.0419387 -0.000178913 0
0.0419327 -0.000182172 0
0.0419266 -0.000185473 0
0.0419203 -0.00018882 0
0.041914 -0.000192219 0
0.0419075 -0.000195663 0
0.041900900000000005 -0.000199173 0
0.0418942 -0.00020273 0
0.041887400000000005 -0.000206347 0
0.0418805 -0.000210035 0
0.041873400000000005 -0.000213776 0
0.041866200000000006 -0.00021758 0
0.041858900000000004 -0.000221467 0
0.041851400000000004 -0.000225415 0
0.0418439 -0.000229441 0
0.0418361 -0.000233533 0
0.041828300000000006 -0.000237706 0
0.041820300000000005 -0.000241963 0
0.041812100000000005 -0.000246313 0
0.041803900000000005 -0.000250753 0
0.0417954 -0.00025526 0
0.041786800000000006 -0.00025987 0
0.041778100000000006 -0.000264555 0
0.041769200000000006 -0.000269348 0
0.0417601 -0.000274227 0
0.0417509 -0.000279213 0
0.0417415 -0.000284293 0
0.0417319 -0.000289493 0
0.0417222 -0.000294774 0
0.0417123 -0.000300181 0
0.0417022 -0.000305673 0
0.041691900000000004 -0.000311272 0
0.0416814 -0.000316995 0
0.041670700000000005 -0.000322828 0
0.0416599 -0.00032879 0
0.0416488 -0.000334852 0
0.0416375 -0.000341032 0
0.041626100000000006 -0.000347352 0
0.0416144 -0.000353782 0
0.0416025 -0.000360332 0
0.041590300000000004 -0.00036703 0
0.041578000000000004 -0.00037384 0
0.0415654 -0.000380775 0
0.0415526 -0.000387856 0
0.0415395 -0.000395082 0
0.041526200000000006 -0.000402433 0
0.0415127 -0.000409919 0
0.041498900000000005 -0.000417562 0
0.0414848 -0.00042534 0
0.0414705 -0.000433288 0
0.041455900000000004 -0.000441367 0
0.0414411 -0.000449606 0
0.0414259 -0.000457989 0
0.0414105 -0.000466552 0
0.0413948 -0.000475272 0
0.0413788 -0.000484147 0
0.0413625 -0.000493197 0
0.041345900000000005 -0.000502416 0
0.041329000000000005 -0.000511814 0
0.0413118 -0.000521391 0
0.0412942 -0.000531144 0
0.041276400000000005 -0.000541081 0
0.041258100000000006 -0.000551207 0
0.0412396 -0.000561529 0
0.041220700000000006 -0.000572043 0
0.041201400000000006 -0.000582754 0
0.041181800000000005 -0.00059368 0
0.041161800000000005 -0.000604803 0
0.041141500000000004 -0.000616142 0
0.0411207 -0.000627685 0
0.0410996 -0.000639465 0
0.041078100000000006 -0.000651454 0
0.0410562 -0.000663674 0
0.0410338 -0.000676126 0
0.0410111 -0.000688816 0
0.0409879 -0.000701746 0
0.0409643 -0.000714926 0
0.0409402 -0.000728355 0
0.040915700000000006 -0.000742054 0
0.0408907 -0.000756004 0
0.040865200000000004 -0.000770226 0
0.0408393 -0.00078471 0
0.040812900000000006 -0.00079947 0
0.040786 -0.000814516 0
0.040758600000000006 -0.000829845 0
0.040730600000000006 -0.000845501 0
0.0407022 -0.000861346 0
0.0406732 -0.000877204 0
0.040643700000000005 -0.000893037 0
0.0406136 -0.000908818 0
0.040583100000000004 -0.000924525 0
0.040552000000000005 -0.000940098 0
0.040520400000000005 -0.000955512 0
0.0404882 -0.000970725 0
-0.032027 0.102483 0
-0.029063999999999993 0.0782669 0
-0.026796 0.0588565 0
-0.02516299999999999 0.0405979 0
-0.02404239999999999 0.0278214 0
-0.023307399999999992 0.0170443 0
-0.022909600000000002 0.0075057 0
-0.02278419999999999 0.000878102 0
-0.022818199999999997 -0.00262205 0
-0.022888199999999997 -0.00156781 0
-0.0229004 0.00231735 0
-0.022702799999999995 0.010612 0
-0.022157700000000002 0.0225661 0
-0.021162199999999992 0.0353294 0
-0.019836499999999993 0.0434404 0
-0.018254499999999993 0.0504773 0
-0.016480599999999998 0.0555137 0
-0.01457209999999999 0.0586576 0
-0.0125918 0.0600078 0
-0.010585700000000003 0.0603267 0
-0.008595400000000003 0.0590895 0
-0.0066415999999999975 0.0584032 0
-0.0046700999999999965 0.0603696 0
-0.0026067000000000035 0.0622238 0
-0.0005877999999999994 0.0586855 0
0.0012416999999999984 0.0507246 0
0.0026955000000000034 0.036648 0
0.003594100000000003 0.01806 0
0.003953100000000001 0.00540684 0
0.004089900000000007 0.00661712 0
0.004618800000000006 0.0261869 0
0.005972000000000005 0.0544395 0
0.008238300000000004 0.0785888 0
0.011039300000000002 0.0869898 0
0.013909000000000005 0.0838477 0
0.016539400000000003 0.0738262 0
0.018818300000000003 0.0647153 0
0.020821100000000002 0.0552721 0
0.022468000000000002 0.0442151 0
0.023758300000000003 0.033859 0
0.0247222 0.0247866 0
0.025398300000000006 0.0162047 0
0.0258016 0.00857621 0
0.025968000000000005 0.00183836 0
0.025921100000000002 -0.00420147 0
0.025692400000000004 -0.00902482 0
0.0253277 -0.0125067 0
0.024867300000000002 -0.0148149 0
0.0243492 -0.0161648 0
0.0238067 -0.0159377 0
0.023313900000000005 -0.0141914 0
0.022822300000000004 -0.0151726 0
0.022317700000000003 -0.0137533 0
0.0218688 -0.0131245 0
0.021496100000000004 -0.00902672 0
0.021286600000000003 -0.00392261 0
0.0212503 0.00176584 0
0.0214178 0.00781903 0
0.021784200000000004 0.0138859 0
0.022354000000000006 0.0199524 0
0.023147100000000004 0.0265687 0
0.02411 0.0311738 0
0.025251100000000005 0.0369135 0
0.026568 0.0417574 0
0.028038200000000006 0.0460928 0
0.029638500000000005 0.0495911 0
0.0313412 0.0521873 0
0.033112600000000006 0.0539247 0
0.034933000000000006 0.0551107 0
0.0367812 0.0556503 0
0.038634600000000005 0.0554645 0
0.0404708 0.0545661 0
0.0422569 0.0525453 0
0.04396270000000001 0.0497663 0
0.0455566 0.0460257 0
0.047020900000000004 0.0411037 0
0.0483145 0.0371818 0
0.04951130000000001 0.0348674 0
0.0506278 0.0323938 0
0.05168160000000001 0.0313213 0
0.052789600000000006 0.0371255 0
0.0540925 0.0400439 0
0.05543000000000001 0.0397393 0
0.0566887 0.0354639 0
0.0577623 0.0290296 0
0.0586047 0.0218917 0
0.059207 0.014612 0
0.0595677 0.00763481 0
0.05970110000000001 0.000849991 0
0.059622100000000004 -0.00514341 0
0.059366600000000005 -0.00974784 0
0.05896900000000001 -0.0138634 0
0.058444800000000005 -0.0172323 0
0.05782520000000001 -0.0197475 0
0.05712830000000001 -0.0218962 0
0.0563695 -0.0234211 0
0.0555755 -0.0240481 0
0.05477610000000001 -0.0236998 0
0.0540136 -0.0219044 0
0.053339000000000004 -0.0184821 0
0.0527868 -0.0153912 0
0.0522569 -0.0161526 0
0.0516638 -0.0194515 0
0.0509241 -0.0241866 0
0.0500732 -0.0265147 0
0.0491819 -0.0265633 0
0.0483297 -0.0242903 0
0.0475835 -0.0205364 0
0.046974 -0.0161646 0
0.046517100000000006 -0.0114722 0
0.0462173 -0.00677418 0
0.0460708 -0.00226977 0
0.0460665 0.00177697 0
0.046191 0.00544557 0
0.046433300000000004 0.00886941 0
0.04678500000000001 0.0120448 0
0.0472414 0.0152033 0
0.0478041 0.0184053 0
0.0484739 0.0216473 0
0.0492541 0.0250238 0
0.050149900000000004 0.0285858 0
0.0511674 0.0323018 0
0.052301 0.0354496 0
0.05352080000000001 0.0370177 0
0.05467520000000001 0.0325581 0
0.055692500000000006 0.0285118 0
0.05651880000000001 0.0212619 0
0.0570992 0.0145899 0
0.057494500000000004 0.00932203 0
0.0577034 0.00348311 0
0.057719400000000004 -0.00213229 0
0.0575581 -0.00718924 0
0.057237500000000004 -0.0117883 0
0.0567699 -0.0159571 0
0.0561807 -0.0190362 0
0.0555069 -0.0212236 0
0.0547671 -0.0229603 0
0.0539827 -0.0239341 0
0.0531765 -0.024425 0
0.052359100000000006 -0.0245383 0
0.05155 -0.0238682 0
0.0507818 -0.0221172 0
0.050099000000000005 -0.0188665 0
0.049524 -0.0162586 0
0.0489829 -0.0163601 0
0.0483948 -0.0188256 0
0.0476949 -0.0226461 0
0.046890600000000004 -0.0251901 0
0.0460445 -0.0252937 0
0.045213100000000006 -0.0244538 0
0.044430800000000006 -0.0223783 0
0.043741100000000005 -0.0189858 0
0.043179800000000004 -0.0148692 0
0.042754400000000005 -0.0109044 0
0.042461900000000004 -0.00681729 0
0.0423054 -0.00280469 0
0.0422787 0.00101737 0
0.042375300000000005 0.00457681 0
0.0425863 0.00790241 0
0.042907 0.0111591 0
0.0433332 0.0142394 0
0.0438604 0.0172452 0
0.044488200000000006 0.0202835 0
0.0452178 0.0233395 0
0.0460491 0.0264015 0
0.04698290000000001 0.0294726 0
0.048018500000000006 0.0325237 0
0.04915030000000001 0.0351615 0
0.050354300000000005 0.0368528 0
0.051592200000000005 0.037276 0
0.0529012 0.0420446 0
0.0542928 0.0412455 0
0.0556363 0.0395013 0
0.0568369 0.033126 0
0.057843900000000004 0.027702 0
0.0586652 0.0217417 0
0.059284 0.0158189 0
0.0597166 0.0105107 0
0.059977600000000006 0.00532238 0
0.0600565 -0.000348279 0
0.0599495 -0.00569559 0
0.059675900000000004 -0.010417 0
0.0592583 -0.0142805 0
0.058731200000000004 -0.0170508 0
0.0581198 -0.0195026 0
0.05743670000000001 -0.0212229 0
0.0567112 -0.0222947 0
0.055961500000000004 -0.0224329 0
0.0552294 -0.0213459 0
0.054545800000000005 -0.0195358 0
0.05396480000000001 -0.0155756 0
0.0534801 -0.0139169 0
0.052984100000000006 -0.0157246 0
0.0523878 -0.0199141 0
0.051635 -0.0244896 0
0.050785800000000006 -0.0261996 0
0.0499061 -0.026132 0
0.04907210000000001 -0.0237153 0
0.0483436 -0.0201124 0
0.047741500000000006 -0.0161473 0
0.047278600000000004 -0.0117937 0
0.0469641 -0.00731186 0
0.046797500000000006 -0.00291127 0
0.0467757 0.00135096 0
0.04688830000000001 0.00518609 0
0.047124 0.00874825 0
0.0474753 0.0121459 0
0.047938100000000004 0.0154494 0
0.0485104 0.0187333 0
0.049192900000000005 0.0220699 0
0.0499879 0.0254578 0
0.0508887 0.0283963 0
0.0518739 0.0304668 0
0.05290550000000001 0.0312595 0
0.05393680000000001 0.0305004 0
0.0548327 0.0235865 0
0.055508800000000004 0.0173989 0
0.0559103 0.00671427 0
0.0559737 -0.00167411 0
0.0558082 -0.00805135 0
0.0554274 -0.0143308 0
0.054856600000000005 -0.0194745 0
0.0541333 -0.0235942 0
0.0532874 -0.0267834 0
0.0523566 -0.0289204 0
0.051358100000000004 -0.0307722 0
0.05031290000000001 -0.0317289 0
0.0492494 -0.0321306 0
0.0481761 -0.0320818 0
0.047123700000000004 -0.0308723 0
0.046142100000000005 -0.0278964 0
0.04528410000000001 -0.0241301 0
0.044507200000000004 -0.0238328 0
0.043693800000000005 -0.0257089 0
0.042785500000000004 -0.0286475 0
0.041783600000000004 -0.0307936 0
0.0407654 -0.0300946 0
0.0398004 -0.0274655 0
0.038966100000000004 -0.0226662 0
0.0383058 -0.0171569 0
0.037832000000000005 -0.0116122 0
0.0375366 -0.00641131 0
0.0374063 -0.00174278 0
0.0374212 0.00234997 0
0.037563900000000004 0.00591981 0
0.037815800000000004 0.00896077 0
0.038162400000000006 0.0116117 0
0.0385896 0.0138611 0
0.039087800000000006 0.0158538 0
0.039644900000000004 0.0174672 0
0.040256200000000006 0.0191242 0
0.040921400000000004 0.020704 0
0.041638 0.0222255 0
0.0424056 0.0237853 0
0.0432282 0.0255317 0
0.0441144 0.0276247 0
0.045074100000000006 0.0298091 0
0.046091900000000005 0.0310659 0
0.047112600000000004 0.0286698 0
0.0479552 0.0224535 0
0.04862810000000001 0.0179344 0
0.0493031 0.020831 0
0.0499942 0.0209666 0
0.05071440000000001 0.0220571 0
0.051415100000000005 0.0196525 0
0.0520139 0.0164763 0
0.052506800000000006 0.0132146 0
0.052874700000000004 0.00892563 0
0.0530909 0.00431634 0
0.053156800000000004 -6.55462e-05 0
0.0530799 -0.00422157 0
0.052879800000000005 -0.00751538 0
0.0525805 -0.0101493 0
0.0522103 -0.011832 0
0.0517982 -0.0127323 0
0.0513666 -0.013078 0
0.050929 -0.013143 0
0.050493500000000004 -0.0130075 0
0.050063 -0.0128083 0
0.04964300000000001 -0.0123029 0
0.0492457 -0.0117001 0
0.0488672 -0.0108992 0
0.048518900000000004 -0.0102706 0
0.0481665 -0.0108995 0
0.0477715 -0.0125813 0
0.0473142 -0.0145147 0
0.046806200000000006 -0.0159449 0
0.0462581 -0.0166889 0
0.045708700000000005 -0.0160707 0
0.045201000000000005 -0.014342 0
0.04475900000000001 -0.0122534 0
0.0443867 -0.0101944 0
0.0440812 -0.00824849 0
0.043838800000000004 -0.00639612 0
0.0436572 -0.0045988 0
0.0435328 -0.00296879 0
0.043458800000000006 -0.00157172 0
0.043426000000000006 -0.000483232 0
0.0434222 0.000177296 0
0.043432500000000006 0.000382557 0
0.043445300000000006 0.000379745 0
-0.046419 0.137707 0
-0.042360999999999996 0.108555 0
-0.03909599999999999 0.0882064 0
-0.036531999999999995 0.0672819 0
-0.034556 0.0525261 0
-0.03303299999999999 0.039669 0
-0.031927 0.02737 0
-0.03119999999999999 0.0173705 0
-0.030685000000000004 0.014301 0
-0.03026999999999999 0.0106909 0
-0.029847 0.0147176 0
-0.029287999999999995 0.0200998 0
-0.028467999999999993 0.0304088 0
-0.027267 0.0401266 0
-0.025768 0.0489658 0
-0.0240302 0.0546307 0
-0.022133600000000003 0.058503 0
-0.020141499999999993 0.0606661 0
-0.0181104 0.0610447 0
-0.0160941 0.0598557 0
-0.014144799999999999 0.0570466 0
-0.012309500000000001 0.053457 0
-0.010557899999999995 0.0520526 0
-0.008808700000000003 0.0536866 0
-0.006975300000000004 0.0546911 0
-0.005243600000000001 0.0489911 0
-0.0037912999999999974 0.0377315 0
-0.002835099999999993 0.0202254 0
-0.0024238999999999927 0.00585854 0
-0.002365199999999998 0.000404138 0
-0.0022080999999999906 0.011216 0
-0.0014446999999999932 0.0349654 0
0.00019500000000000073 0.0616766 0
0.002625100000000005 0.0814996 0
0.005391199999999999 0.0823796 0
0.008067400000000002 0.0771583 0
0.010464799999999996 0.0669094 0
0.012504500000000002 0.0577201 0
0.014305000000000005 0.0493538 0
0.015738300000000004 0.0375694 0
0.0168137 0.0276451 0
0.017569500000000002 0.0180483 0
0.018006600000000005 0.00898521 0
0.01818 0.00196793 0
0.018136700000000006 -0.0041299 0
0.0179046 -0.0093667 0
0.017519700000000006 -0.0133365 0
0.017019100000000002 -0.0165384 0
0.0164165 -0.0192804 0
0.015753500000000004 -0.0202346 0
0.015083400000000004 -0.0200897 0
0.014396600000000002 -0.0210284 0
0.013703900000000005 -0.0202005 0
0.013048000000000004 -0.0185204 0
0.0125083 -0.0141031 0
0.012136500000000008 -0.00819154 0
0.0119755 -0.00161252 0
0.012055300000000005 0.00606093 0
0.012405800000000008 0.0144248 0
0.013012500000000003 0.0216555 0
0.013887300000000005 0.0305796 0
0.015060200000000003 0.039178 0
0.016495600000000006 0.0465521 0
0.018184200000000005 0.0541259 0
0.020100400000000004 0.060413 0
0.0222165 0.0660313 0
0.0244935 0.0702523 0
0.0268959 0.0734738 0
0.029382600000000002 0.0754429 0
0.0319161 0.0763282 0
0.034461000000000006 0.0762184 0
0.036986000000000005 0.0751793 0
0.039456000000000005 0.0729904 0
0.0418356 0.0696765 0
0.044059 0.0631243 0
0.0460111 0.0542522 0
0.047680600000000004 0.0470127 0
0.049256600000000005 0.0498749 0
0.0510439 0.057063 0
0.053069700000000004 0.0643155 0
0.0553326 0.0707618 0
0.05771130000000001 0.0711488 0
0.060024600000000004 0.0673237 0
0.0621408 0.0597404 0
0.06398680000000001 0.0517131 0
0.06558362000000001 0.0445331 0
0.06694286 0.0375336 0
0.06807349 0.0306162 0
0.06896449 0.0231026 0
0.06960888 0.0157535 0
0.06998472 0.00721682 0
0.07009031 -0.000696774 0
0.06991144 -0.00946848 0
0.06947376000000001 -0.016248 0
0.06883766000000001 -0.0214392 0
0.06805598 -0.0251952 0
0.06716116 -0.0280251 0
0.06621314 -0.0285301 0
0.065272 -0.027522 0
0.064407 -0.0244673 0
0.06367400000000001 -0.0191371 0
0.0631215 -0.0121649 0
0.0627665 -0.0101543 0
0.0625039 -0.00681379 0
0.0623417 -0.00242164 0
0.0623412 0.0023792 0
0.0625557 0.0103023 0
0.0630475 0.0188485 0
0.06382650000000001 0.0274417 0
0.0648888 0.0355698 0
0.06619159000000001 0.0421166 0
0.06770280000000001 0.0480544 0
0.06938712 0.0526006 0
0.0712075 0.0563146 0
0.07313706 0.0590986 0
0.07513630360000001 0.0605919 0
0.07716171000000001 0.0609084 0
0.07920514000000001 0.0619294 0
0.08131541 0.0648163 0
0.08351093 0.0666585 0
0.0857416 0.0673983 0
0.08800960000000001 0.0690146 0
0.0902844 0.0672502 0
0.0924533 0.0629013 0
0.0944721 0.0585317 0
0.0963405 0.054087 0
0.0980602 0.0492034 0
0.0996093 0.04415 0
0.1009935 0.038942 0
0.1021859 0.0329058 0
0.1032049 0.0283246 0
0.10405450000000001 0.022904 0
0.1047537 0.0189987 0
0.10529240000000001 0.0136842 0
0.1056732 0.00955993 0
0.1059301 0.00602244 0
0.1060727 0.0029974 0
0.1061527 0.00209571 0
0.1062177 0.00202423 0
0.1063882 0.0118419 0
0.1068982 0.0180664 0
0.1076788 0.0344465 0
0.1089345 0.0396746 0
0.1102757 0.0407896 0
0.11157710000000001 0.0368086 0
0.1127523 0.0340488 0
0.11386650000000001 0.0330847 0
0.1149713 0.0334891 0
0.1160495 0.0311109 0
0.1170698 0.0305381 0
0.1180654 0.0291735 0
0.11901700000000001 0.0280738 0
0.1199356 0.0271849 0
0.12080750000000001 0.0249052 0
0.1215712 0.0207415 0
0.1221747 0.0156106 0
0.1225991 0.0100964 0
0.12285180000000001 0.00548928 0
0.1229987 0.00308239 0
0.1230456 0.000208137 0
0.1230432 -0.000614847 0
0.1229761 -0.00323445 0
0.12282280000000001 -0.0059871 0
0.1225576 -0.00974696 0
0.1221651 -0.0136611 0
0.1216178 -0.0190176 0
0.1209721 -0.019999 0
0.12027750000000001 -0.0215504 0
0.1195026 -0.0243703 0
0.11868290000000001 -0.0245894 0
0.1178815 -0.0232182 0
0.1171487 -0.0209871 0
0.11643919999999999 -0.0217158 0
0.1156675 -0.0244243 0
0.11477280000000001 -0.0287724 0
0.11373130000000001 -0.0331613 0
0.1125695 -0.0360667 0
0.1113568 -0.0359591 0
0.11019010000000001 -0.0336907 0
0.1091237 -0.0305036 0
0.108176 -0.027417 0
0.107258 -0.0280281 0
0.10627990000000001 -0.0307234 0
0.1051933 -0.0345906 0
0.103954 -0.0396431 0
0.1025326 -0.0453716 0
0.10092580000000001 -0.050608 0
0.0991686 -0.0548654 0
0.0972597 -0.059252 0
0.0952235 -0.0628237 0
0.0930661 -0.0662505 0
0.0908081 -0.069404 0
0.0884482 -0.0718263 0
0.0860374 -0.0725643 0
0.08363295 -0.0714013 0
0.08130595 -0.0688559 0
0.07896805 -0.0677257 0
0.07682702000000001 -0.0609814 0
0.074672019 -0.0667256 0
0.07226467 -0.0773052 0
0.0694226 -0.092657 0
0.06602045000000001 -0.109807 0
0.062069700000000005 -0.12518 0
0.0576185 -0.140553 0
0.0529742 -0.135206 0
0.048856800000000006 -0.111153 0
0.0456792 -0.0799193 0
0.043573900000000006 -0.0491674 0
0.0423619 -0.0259504 0
0.0418021 -0.00904619 0
0.0417159 0.00261737 0
0.041985400000000006 0.0129117 0
0.0425262 0.0186519 0
0.043166600000000006 0.0200706 0
0.043825100000000006 0.019484 0
0.044490100000000005 0.0203111 0
0.0451758 0.0208906 0
0.0458963 0.0224948 0
0.046693 0.0252917 0
0.047592300000000004 0.0285375 0
0.0486013 0.0318402 0
0.049721800000000003 0.0352573 0
0.050955 0.0385359 0
0.0522883 0.0412763 0
0.053688700000000006 0.0424309 0
0.055073800000000006 0.0403515 0
0.056355100000000005 0.0364183 0
0.05745650000000001 0.0297585 0
0.05832180000000001 0.0225148 0
0.0589514 0.0157057 0
0.059374 0.0102973 0
0.059628900000000006 0.00508755 0
0.0596946 -0.000917148 0
0.059561100000000006 -0.0066832 0
0.059256 -0.0113049 0
0.0588018 -0.0156268 0
0.058223300000000006 -0.0187231 0
0.057557800000000006 -0.0210441 0
0.05682 -0.0230233 0
0.0560287 -0.0242664 0
0.0552117 -0.0246104 0
0.054395900000000004 -0.0241186 0
0.0536193 -0.0223667 0
0.0529211 -0.0193535 0
0.0524023 -0.00802744 0
0.052267900000000006 -0.000631956 0
0.0523689 0.00541103 0
0.0525508 0.00602878 0
0.0528179 0.0096147 0
0.0531922 0.0129872 0
0.053705100000000006 0.0175604 0
0.054364800000000005 0.0217102 0
0.0551555 0.0254105 0
0.0560563 0.0284419 0
0.057055 0.0312617 0
0.058141 0.0337672 0
0.0593133 0.0364533 0
0.0605739 0.039062 0
0.0619214 0.0417339 0
0.0633715 0.0453128 0
0.0649228 0.0471801 0
0.06648772 0.0464707 0
0.06799908 0.0441726 0
0.06941687 0.0411219 0
0.07071204 0.03674 0
0.0718534 0.0319924 0
0.07282491 0.0266118 0
0.07363004000000001 0.022092 0
0.07428973900000001 0.0176138 0
0.074782405 0.0120777 0
0.075082836 0.00630737 0
0.07519709412 0.000854397 0
0.0751313002 -0.00457085 0
0.074881391 -0.010115 0
0.074457882 -0.0150322 0
0.07387552 -0.0195123 0
0.07316451 -0.0228543 0
0.07235456 -0.0254806 0
0.07147044 -0.0273222 0
0.07054613 -0.0278837 0
0.06962886 -0.0268711 0
0.06876769 -0.0246898 0
0.06799343000000001 -0.0216981 0
0.06736817 -0.0137612 0
0.0669391 -0.0117222 0
0.06657794 -0.0102311 0
0.06616594 -0.0142334 0
0.06567343 -0.0149787 0
0.0651859 -0.0140145 0
0.0647602 -0.0113336 0
0.0644606 -0.00673619 0
0.06431730000000001 -0.00219171 0
0.0643208 0.00223935 0
0.0644787 0.00692038 0
0.0647776 0.0107339 0
0.06520151 0.0146825 0
0.06577812 0.0198195 0
0.06652925 0.0247868 0
0.06740991 0.0276783 0
0.06836015000000001 0.0290555 0
0.06931922 0.0282842 0
0.0501616 -0.0778723 0
0.047862 -0.0594404 0
0.0461502 -0.0439241 0
0.0449759 -0.0276813 0
0.044300000000000006 -0.0133914 0
0.044054 -0.00133589 0
0.044151800000000005 0.00688159 0
0.04455050000000001 0.0162914 0
0.0452477 0.0249962 0
0.046217400000000006 0.0326419 0
0.0474276 0.0395601 0
0.0488598 0.0459105 0
0.0504918 0.0515142 0
0.052292000000000005 0.0561417 0
0.0542378 0.0602421 0
0.05630450000000001 0.0634988 0
0.058471800000000004 0.0662645 0
0.0607143 0.0681093 0
0.0630137 0.0696703 0
0.06535066 0.0704575 0
0.06771195 0.0712953 0
0.07010516 0.0722573 0
0.072505 0.0714549 0
0.074855506 0.0697179 0
0.07714886 0.068226 0
0.07939441 0.0667738 0
0.08157315 0.063997 0
0.08362551 0.0592557 0
0.0855059 0.0538509 0
0.0872107 0.0489078 0
0.08873600000000001 0.0427481 0
0.09004430000000001 0.0360526 0
0.09113460000000001 0.0294916 0
0.0919706 0.0210277 0
0.0925424 0.0133136 0
0.0928202 0.00391026 0
0.09282180000000001 -0.00358468 0
0.09255630000000001 -0.011699 0
0.0920654 -0.0174551 0
0.0913761 -0.0234502 0
0.0904992 -0.0287998 0
0.08947250000000001 -0.0322804 0
0.08835900000000001 -0.0341914 0
0.0872006 -0.0349975 0
0.0860443 -0.0341429 0
0.08495632 -0.0306324 0
0.08400643 -0.0265534 0
0.08309073 -0.0283714 0
0.08198015 -0.0369513 0
0.08067798000000001 -0.0396922 0
0.07931388 -0.0413508 0
0.07793341000000001 -0.0407355 0
0.07665872 -0.0358224 0
0.075546745 -0.0312191 0
0.074587029 -0.026377 0
0.07380958 -0.0202761 0
0.07329513 -0.0103282 0
0.07319558000000001 0.00459195 0
0.07363579 0.0206571 0
0.074531797 0.031605 0
0.07562756100000001 0.033227 0
0.07672134 0.0320369 0
0.07772567 0.0281172 0
0.07857797 0.0232771 0
0.07927010000000001 0.0185402 0
0.0798076 0.0139946 0
0.08019992000000001 0.0097488 0
0.08044082 0.00482721 0
0.08050973 -0.000421359 0
0.08040288000000001 -0.00581022 0
0.08010835000000001 -0.0115472 0
0.0796329 -0.0166725 0
0.07899418 -0.0212503 0
0.07822411 -0.0246567 0
0.07735343 -0.0273607 0
0.07640227000000001 -0.02947 0
0.075401834 -0.0302484 0
0.074406366 -0.0292923 0
0.07345456 -0.0276463 0
0.07258436 -0.0245728 0
0.07185245 -0.0196577 0
0.07121146 -0.0188561 0
0.07062374 -0.0149911 0
0.07006091 -0.018065 0
0.06945403 -0.018372 0
0.06884304000000001 -0.0180579 0
0.06827471 -0.0157866 0
0.06781953 -0.0116696 0
0.06750406 -0.00744282 0
0.06733205 -0.0030532 0
0.06730966000000001 0.00136979 0
0.06742184 0.00516398 0
0.0676668 0.00954195 0
0.06804228 0.0110141 0
0.06837086 0.00856622 0
0.06863306 0.00705902 0
0.06880270000000001 0.00314705 0
0.06888203 0.00208295 0
0.06894182 0.00121859 0
0.06892871 -0.001936 0
0.06880575 -0.00520579 0
0.06858175 -0.00800758 0
0.06827119000000001 -0.0104278 0
0.06788886000000001 -0.0122739 0
0.06746396 -0.0131958 0
0.06700263000000001 -0.0144097 0
0.06650891 -0.015066 0
0.06600281000000001 -0.015241 0
0.06548876000000001 -0.0156009 0
0.0649657 -0.0157185 0
0.06444470000000001 -0.0155661 0
0.0639265 -0.0154507 0
0.063419 -0.0149163 0
0.0629382 -0.0138643 0
0.0625028 -0.01234 0
0.06212 -0.0107441 0
0.0617872 -0.00933878 0
0.061478700000000004 -0.00922659 0
0.061152700000000004 -0.0102036 0
0.060779400000000004 -0.0119205 0
0.060353500000000004 -0.0134185 0
0.0598959 -0.0138539 0
0.05943810000000001 -0.0134996 0
0.05899360000000001 -0.013149 0
0.058569800000000005 -0.0122336 0
0.05817990000000001 -0.0112021 0
0.0578187 -0.0105758 0
0.0574731 -0.0101282 0
0.0571512 -0.00916048 0
0.056863000000000004 -0.00819499 0
0.0566067 -0.00720824 0
0.056387400000000004 -0.0059916 0
0.0562087 -0.00481483 0
0.0560659 -0.00380662 0
0.055956500000000006 -0.00281828 0
0.055877 -0.00200486 0
0.0558221 -0.00133995 0
0.0557869 -0.000813838 0
0.0557671 -0.00040519 0
0.055759 -9.854e-05 0
0.05576010000000001 0.000150822 0
0.05576930000000001 0.000384967 0
0.05578620000000001 0.000622641 0
0.055811200000000005 0.000871024 0
0.055845000000000006 0.00114449 0
0.0558883 0.00144134 0
0.0559418 0.0017625 0
0.0560064 0.00209401 0
0.056081900000000004 0.00242171 0
0.056168300000000004 0.00274148 0
0.056265 0.00304356 0
0.0563714 0.00332527 0
0.056486800000000004 0.00358206 0
0.0566103 0.00381004 0
0.056741 0.00401913 0
0.0568785 0.00422226 0
0.0570228 0.00442624 0
0.0571739 0.00463638 0
0.0573322 0.00485083 0
0.0574977 0.00506753 0
0.057670400000000004 0.00528577 0
0.0578504 0.00550534 0
0.0580378 0.00572555 0
0.058232500000000006 0.00594661 0
0.0584346 0.00616847 0
0.058644100000000005 0.0063901 0
0.05886090000000001 0.00661063 0
0.0590851 0.00682971 0
0.05931650000000001 0.00704675 0
0.0595552 0.00726035 0
0.0598008 0.00746624 0
0.0600532 0.00766665 0
0.0603122 0.00786215 0
0.0605776 0.00805399 0
0.060849400000000005 0.00824518 0
0.061127600000000004 0.00843659 0
0.061412100000000004 0.00862965 0
0.0617032 0.00882569 0
0.062000900000000005 0.00902548 0
0.0623053 0.00922893 0
0.0626164 0.00943211 0
0.0629343 0.00963042 0
0.0632587 0.00982517 0
0.0635896 0.0100174 0
0.06392690000000001 0.0102084 0
0.06427050000000001 0.0103994 0
0.0646205 0.0105914 0
0.0649769 0.010785 0
0.0653398 0.0109805 0
0.06570927 0.0111786 0
0.0660854 0.0113808 0
0.06646838000000001 0.0115894 0
0.06685843 0.0118041 0
0.06725572 0.012024 0
0.06766044 0.0122492 0
0.06807275 0.0124803 0
0.06849295 0.0127207 0
0.06892122 0.0129643 0
0.06935767000000001 0.0132113 0
0.06980242 0.0134617 0
0.0702556 0.013719 0
0.07071757000000001 0.0139873 0
0.0711885 0.0142549 0
0.07166826 0.0145167 0
0.0721566 0.0147699 0
0.07265277 0.0149805 0
0.07315479 0.0151212 0
0.07366023000000001 0.0151902 0
0.07416676 0.0151885 0
0.074671834 0.0151045 0
0.0751727361 0.0149456 0
0.075667294 0.0147301 0
0.076153965 0.0144811 0
0.07663222 0.0142301 0
0.07710249000000001 0.0140054 0
0.07756609 0.0138312 0
0.07802502 0.0137247 0
0.07848178 0.0136974 0
0.07893908000000001 0.0137526 0
0.07939973 0.0138944 0
0.07986664 0.0141226 0
0.08034261000000001 0.0144309 0
0.08083002 0.0148042 0
0.08133080000000001 0.0152285 0
0.08184636 0.0156877 0
0.08237748 0.0161593 0
0.08292407 0.0166126 0
0.08348464 0.0169947 0
0.08405603 0.0172556 0
0.08463375000000001 0.017372 0
0.0852126 0.017331 0
0.0857871 0.0171039 0
0.0863503 0.016662 0
0.0868951 0.0160157 0
0.0874149 0.0151839 0
0.0879046 0.0142212 0
0.0883604 0.0131685 0
0.0887803 0.0120757 0
0.0891638 0.0110111 0
0.08951440000000001 0.0101057 0
0.08983870000000001 0.00944005 0
0.09014760000000001 0.00916021 0
0.0904549 0.00933604 0
0.0907739 0.00980181 0
0.091112 0.0105068 0
0.0914787 0.0115172 0
0.0918841 0.0128124 0
0.0923365 0.014311 0
0.09283570000000001 0.0156103 0
0.09338010000000001 0.0170072 0
0.0939702 0.0182406 0
0.094569 0.0176369 0
0.0951343 0.0163003 0
0.0956549 0.0149923 0
0.0961327 0.0138729 0
0.0965799 0.0129328 0
0.09698760000000001 0.0115015 0
0.09733460000000001 0.00912003 0
0.0975787 0.00559729 0
0.0976951 0.00137701 0
0.0976553 -0.00359029 0
0.09744420000000001 -0.00887001 0
0.097053 -0.014298 0
0.0964878 -0.0191912 0
0.0957853 -0.0226445 0
0.0949728 -0.0269397 0
0.0939403 -0.0368785 0
0.0926064 -0.0439502 0
0.0910252 -0.0504239 0
0.0892462 -0.055916 0
0.0873086 -0.059896 0
0.08526550000000001 -0.0623316 0
0.08317022 -0.0631179 0
0.08107953 -0.0620679 0
0.07906032 -0.0588205 0
0.07719698 -0.0527107 0
0.07555957 -0.0464807 0
0.0739523 -0.0485993 0
0.07220657 -0.054756 0
0.07032705 -0.0573063 0
0.06838688 -0.0585277 0
0.06645924 -0.0565525 0
0.06464990000000001 -0.0522528 0
0.0629716 -0.0485515 0
0.061427300000000004 -0.0440717 0
0.060099400000000004 -0.0351855 0
0.0591766 -0.0193989 0
0.0588949 0.00169438 0
0.0593115 0.0215736 0
0.0602583 0.0331455 0
0.061418900000000005 0.0358758 0
0.0626189 0.0358435 0
0.0637786 0.0334365 0
0.0648121 0.0284417 0
0.06564622 0.0217896 0
0.06625833 0.015389 0
0.06666885 0.00968827 0
0.06689758 0.00432855 0
0.06695086 -0.00083521 0
0.06683940000000001 -0.00554541 0
0.06657694 -0.00999357 0
0.05600820000000001 -0.0203753 0
0.0556073 -0.0032992 0
0.0557136 0.00877194 0
0.056191000000000005 0.0188406 0
0.0569143 0.0241137 0
0.0577459 0.0255743 0
0.0586158 0.026343 0
0.0595074 0.0272128 0
0.0604328 0.0282896 0
0.0613722 0.0279001 0
0.062273800000000004 0.0262175 0
0.0630986 0.0230806 0
0.0637849 0.018122 0
0.0642944 0.0128809 0
0.0646425 0.00834193 0
0.0648441 0.00400568 0
0.0649019 -0.000335234 0
0.0648179 -0.00440693 0
0.0646108 -0.00773508 0
0.0643048 -0.0104153 0
0.0639205 -0.0124099 0
0.0634817 -0.0137723 0
0.063004 -0.0148152 0
0.062498200000000004 -0.0154063 0
0.061980900000000005 -0.0155245 0
0.0614725 -0.014833 0
0.0609996 -0.0134307 0
0.0605904 -0.0110695 0
0.060275 -0.00808877 0
0.060032 -0.00700518 0
0.059766900000000005 -0.00880518 0
0.05940960000000001 -0.0123065 0
0.058919200000000005 -0.0166708 0
0.0583248 -0.018756 0
0.057665600000000004 -0.0205454 0
0.0569611 -0.0213445 0
0.0562469 -0.0213768 0
0.0555495 -0.0203369 0
0.05489770000000001 -0.0188197 0
0.0542947 -0.0174592 0
0.0537344 -0.0162091 0
0.0532168 -0.0149695 0
0.052737900000000004 -0.0137531 0
0.0523054 -0.0122775 0
0.051904200000000005 -0.0119408 0
0.05151410000000001 -0.0113987 0
0.051148 -0.0105976 0
0.050807500000000005 -0.00987311 0
0.050493 -0.00901702 0
0.0502041 -0.00837615 0
0.0499336 -0.00789455 0
0.0496761 -0.0075833 0
0.0494269 -0.00739159 0
0.0491824 -0.00728972 0
0.0489402 -0.00724384 0
0.048699000000000006 -0.00722877 0
0.0484578 -0.00723782 0
0.048216400000000006 -0.00723738 0
0.047976000000000005 -0.00718394 0
0.047738300000000004 -0.00707414 0
0.047505000000000006 -0.00692208 0
0.047277400000000004 -0.00673331 0
0.04705670000000001 -0.00651617 0
0.0468436 -0.00627628 0
0.04663880000000001 -0.00601923 0
0.046442800000000006 -0.00574947 0
0.0462559 -0.00547042 0
0.0460785 -0.00518577 0
0.0459106 -0.0048982 0
0.0457524 -0.00460958 0
0.045603700000000004 -0.00432091 0
0.045464700000000004 -0.00403264 0
0.0453353 -0.00374736 0
0.0452153 -0.00346676 0
0.045104500000000006 -0.00319157 0
0.0450028 -0.00292246 0
0.044910000000000005 -0.00266006 0
0.0448258 -0.00240492 0
0.0447499 -0.00215716 0
0.044682200000000005 -0.00191706 0
0.044622400000000007 -0.00168451 0
0.044570200000000004 -0.00145973 0
0.044525300000000004 -0.0012459 0
0.04448730000000001 -0.00104544 0
0.044455800000000004 -0.000859809 0
0.0444301 -0.00068885 0
0.044410000000000005 -0.000532449 0
0.0443947 -0.000390171 0
0.04438400000000001 -0.000260486 0
0.044377400000000004 -0.000145773 0
0.0443744 -4.11237e-05 0
0.0443747 5.5113e-05 0
0.044378100000000004 0.000140493 0
0.0443841 0.000217374 0
0.044392600000000004 0.000289152 0
0.0444034 0.00035681 0
0.0444164 0.000419936 0
0.0444315 0.000479101 0
0.0444484 0.000535452 0
0.0444672 0.000588905 0
0.044487700000000005 0.000638031 0
0.0445098 0.000683194 0
0.0445333 0.000723906 0
0.0445581 0.000760605 0
0.044584 0.000792678 0
0.0446109 0.000820726 0
0.0446387 0.000846325 0
0.04466730000000001 0.000869591 0
0.044696700000000006 0.000890945 0
0.04472670000000001 0.000911251 0
0.044757500000000006 0.000931034 0
0.044788800000000004 0.000950472 0
0.044820900000000004 0.000969849 0
0.044853500000000004 0.000988872 0
0.044886800000000004 0.00100765 0
0.04492070000000001 0.00102594 0
0.0449552 0.00104374 0
0.044990300000000004 0.00106103 0
0.045026000000000004 0.00107777 0
0.045062200000000004 0.00109411 0
0.045098900000000004 0.00111019 0
0.0451362 0.00112609 0
0.045174000000000006 0.00114193 0
0.0452124 0.00115785 0
0.045251200000000005 0.00117393 0
0.0452906 0.00119022 0
0.0453306 0.00120675 0
0.045371100000000004 0.00122353 0
0.0454122 0.00124054 0
0.0454538 0.00125776 0
0.045496100000000005 0.00127516 0
0.04553890000000001 0.00129273 0
0.045582300000000006 0.00131038 0
0.0456263 0.00132818 0
0.0456709 0.00134613 0
0.04571600000000001 0.00136424 0
0.045761800000000005 0.00138253 0
0.04580820000000001 0.00140111 0
0.0458553 0.00142009 0
0.0459029 0.00143966 0
0.0459513 0.00145977 0
0.04600030000000001 0.00148039 0
0.04605000000000001 0.00150147 0
0.0461004 0.00152298 0
0.0461516 0.00154474 0
0.046203400000000006 0.00156669 0
0.046256000000000005 0.00158869 0
0.0463094 0.00161088 0
0.0463635 0.00163335 0
0.0464183 0.00165607 0
0.0464739 0.0016793 0
0.046530300000000004 0.00170328 0
0.046587500000000004 0.00172778 0
0.046645500000000006 0.00175303 0
0.04670440000000001 0.00177887 0
0.046764200000000006 0.00180511 0
0.0468248 0.00183169 0
0.046886300000000006 0.00185925 0
0.0469488 0.00188713 0
0.047012200000000004 0.00191531 0
0.04707650000000001 0.0019441 0
0.047141800000000005 0.00197323 0
0.0472081 0.00200227 0
0.047275300000000006 0.00203037 0
0.047343500000000004 0.00205698 0
0.0474125 0.00208231 0
0.047482300000000005 0.0021071 0
0.047553 0.00213127 0
0.047624400000000004 0.00215506 0
0.0476967 0.00217896 0
0.0477697 0.00220298 0
0.0478436 0.00222716 0
0.047918300000000004 0.00225108 0
0.0479937 0.00227427 0
0.0480699 0.00229654 0
0.048146800000000003 0.00231761 0
0.0482244 0.00233747 0
0.048302700000000004 0.00235601 0
0.04838150000000001 0.00237285 0
0.0484608 0.00238818 0
0.048540700000000006 0.00240223 0
0.048621000000000004 0.00241648 0
0.0487018 0.00243146 0
0.0487831 0.00244627 0
0.0488649 0.00246004 0
0.04894710000000001 0.0024722 0
0.0490297 0.00248264 0
0.049112600000000006 0.00249156 0
0.0491958 0.00249921 0
0.0492792 0.002506 0
0.0493629 0.00251213 0
0.0494467 0.00251797 0
0.049530700000000004 0.00252363 0
0.0496149 0.00252954 0
0.049699400000000005 0.00253569 0
0.049784 0.0025419 0
0.049868800000000005 0.00254836 0
0.0499539 0.00255625 0
0.0500393 0.00256838 0
0.0501252 0.00258555 0
0.0502118 0.00260725 0
0.0502991 0.00263149 0
0.05038720000000001 0.00265704 0
0.0504762 0.00268296 0
0.0505661 0.00270866 0
0.050656900000000005 0.00273385 0
0.0507484 0.00275794 0
0.0508407 0.00278128 0
0.0509338 0.00280378 0
0.0510277 0.00282615 0
0.0511223 0.0028483 0
0.0512176 0.00287064 0
0.051313700000000004 0.00289378 0
0.0514106 0.0029174 0
0.051508200000000004 0.00294309 0
0.0516068 0.00297069 0
0.051706300000000004 0.00299947 0
0.0518069 0.00303032 0
0.05190840000000001 0.0030628 0
0.052011100000000005 0.00309647 0
0.052114900000000006 0.00313136 0
0.0522199 0.00316753 0
0.0523261 0.00320482 0
0.052433600000000004 0.0032429 0
0.0525424 0.00328169 0
0.052652500000000005 0.00332101 0
0.0527639 0.00336124 0
0.0528766 0.00340393 0
0.05299090000000001 0.00344734 0
0.0531065 0.0034907 0
0.0532236 0.00353525 0
0.0533423 0.00358127 0
0.0534625 0.00362707 0
0.0535842 0.00367325 0
0.0537074 0.00372031 0
0.0538323 0.00376754 0
0.0539587 0.00381735 0
0.05408690000000001 0.00387118 0
0.0542169 0.00392806 0
0.054348900000000006 0.00398968 0
0.054483000000000004 0.00405617 0
0.0546194 0.00412555 0
0.05475820000000001 0.00419718 0
0.0548994 0.00427207 0
0.055043100000000005 0.00434977 0
0.0551895 0.0044313 0
0.055338700000000005 0.00451665 0
0.05549080000000001 0.00460162 0
0.0556456 0.00468359 0
0.0558031 0.0047615 0
0.0559631 0.00483792 0
0.0561258 0.0049193 0
0.0562913 0.00500727 0
0.056459800000000004 0.00510215 0
0.056631600000000004 0.0052039 0
0.056807 0.0053139 0
0.0569861 0.005431 0
0.057169300000000006 0.00555301 0
0.05735660000000001 0.00567861 0
0.057548100000000005 0.00580808 0
0.057744000000000004 0.00594196 0
0.0579445 0.00608012 0
0.0581496 0.00622246 0
0.058359600000000005 0.00637071 0
0.058574600000000004 0.00652559 0
0.058794900000000004 0.00668547 0
0.059020600000000006 0.00684904 0
0.05925180000000001 0.00701624 0
0.059488700000000005 0.00718741 0
0.0597313 0.00736193 0
0.0599798 0.00753931 0
0.0602342 0.00771795 0
0.0604946 0.00789622 0
0.06076090000000001 0.00807464 0
0.0610332 0.00825372 0
0.0613114 0.00843429 0
0.061595800000000006 0.0086173 0
0.0618862 0.00880355 0
0.062183 0.00899362 0
0.062486200000000006 0.0091882 0
0.0627959 0.00938643 0
0.06311220000000001 0.0095809 0
0.0634349 0.0097717 0
0.0637639 0.00996017 0
0.06409920000000001 0.0101466 0
0.0644406 0.0103329 0
0.06478830000000001 0.0105201 0
0.0651423 0.0107088 0
0.06550257000000001 0.0108992 0
0.06586924 0.0110921 0
0.06624237000000001 0.0112873 0
0.06662207 0.0114862 0
0.06700851000000001 0.0116915 0
0.06740191000000001 0.0119036 0
0.06780248 0.0121215 0
0.06821042000000001 0.012345 0
0.06862593 0.0125762 0
0.06904932 0.0128165 0
0.06948078 0.0130598 0
0.06992042 0.0133071 0
0.07036836 0.0135571 0
0.025758100000000006 -0.0241622 0
0.025191000000000005 -0.0110856 0
0.0249985 -0.000770064 0
0.025148300000000005 0.00811722 0
0.0255089 0.0139213 0
0.026066400000000003 0.0194041 0
0.026804 0.0245435 0
0.0277366 0.0310586 0
0.028874800000000006 0.036881 0
0.030198700000000002 0.042134 0
0.0316876 0.0469383 0
0.033329500000000005 0.0512167 0
0.035103300000000004 0.05493 0
0.036990600000000005 0.0580016 0
0.038968100000000006 0.0604999 0
0.0410278 0.0628304 0
0.043150100000000004 0.0643638 0
0.045321600000000004 0.0658338 0
0.0475355 0.0669082 0
0.049785300000000005 0.0680124 0
0.0520688 0.0689815 0
0.054391400000000006 0.0704457 0
0.056755700000000006 0.0710364 0
0.059074600000000005 0.0677957 0
0.061265 0.0638621 0
0.06332120000000001 0.059858 0
0.06524781 0.0560265 0
0.06704029 0.0518406 0
0.06868451 0.0471496 0
0.07015859 0.0413917 0
0.07143186 0.0354632 0
0.07251205000000001 0.0296994 0
0.07338947 0.0230833 0
0.07403370000000001 0.0159405 0
0.074447973 0.00921086 0
0.07462616 0.00184022 0
0.074564498 -0.00527827 0
0.074256188 -0.0127428 0
0.07372466 -0.018675 0
0.07301352 -0.0235195 0
0.07216847 -0.0269166 0
0.07122299 -0.0295192 0
0.07021875 -0.0303391 0
0.06922163 -0.0292063 0
0.06828484 -0.0268526 0
0.0674781 -0.0213406 0
0.06683908 -0.0176608 0
0.06622264 -0.0194967 0
0.06544514 -0.0262936 0
0.06450310000000001 -0.0291132 0
0.06355480000000001 -0.0273211 0
0.0627231 -0.0224469 0
0.0620743 -0.0174553 0
0.061597700000000005 -0.0118079 0
0.061288100000000005 -0.00665294 0
0.0611772 -0.000215426 0
0.061283000000000004 0.00615647 0
0.0615898 0.0119334 0
0.062086800000000004 0.0176577 0
0.06278070000000001 0.0237262 0
0.06367880000000001 0.0298309 0
0.06477440000000001 0.0354917 0
0.06603133 0.0394259 0
0.06737702000000001 0.0408602 0
0.06872355000000001 0.0385758 0
0.06999488000000001 0.0362267 0
0.07111457 0.0312438 0
0.07206884000000001 0.0262359 0
0.07285224 0.0210764 0
0.07347343 0.0166155 0
0.07395268 0.0121885 0
0.074266471 0.00677259 0
0.07439082500000001 0.00100184 0
0.07433262 -0.00410124 0
0.07411043 -0.00903806 0
0.07372298000000001 -0.0138975 0
0.07318837 -0.0178849 0
0.07252696 -0.0214813 0
0.07176049000000001 -0.024289 0
0.07091326 -0.0263126 0
0.0700104 -0.0277824 0
0.06905953000000001 -0.0288455 0
0.06811026 -0.0279073 0
0.06728815 -0.0195085 0
0.06679600000000001 -0.00589353 0
0.06683524 0.00635779 0
0.06714601 0.0114838 0
0.06752172000000001 0.0113682 0
0.06792425 0.0127505 0
0.06839982 0.016044 0
0.06901074 0.0202862 0
0.06975202 0.0240124 0
0.07062683 0.0281462 0
0.0716177 0.0310515 0
0.07271003000000001 0.034493 0
0.07393291 0.0387515 0
0.0752959155 0.0428111 0
0.07680005000000001 0.047433 0
0.07844717 0.0507868 0
0.08015486000000001 0.0513063 0
0.08184046 0.0497244 0
0.08343839 0.0462962 0
0.08491209 0.0423764 0
0.0862443 0.0378107 0
0.0874365 0.0341189 0
0.0885045 0.0297939 0
0.0893982 0.0240111 0
0.0900885 0.0177433 0
0.09056460000000001 0.0110411 0
0.090806 0.00365057 0
0.0907862 -0.00446299 0
0.09049950000000001 -0.0122854 0
0.0899625 -0.0193847 0
0.0892238 -0.0247076 0
0.0883105 -0.0296852 0
0.0872325 -0.0349101 0
0.08598360000000001 -0.0394565 0
0.08462578 -0.0416784 0
0.08320833 -0.0430801 0
0.08177557 -0.0425727 0
0.08039683 -0.0399196 0
0.07914162 -0.0350904 0
0.07810528 -0.0261249 0
0.07717046 -0.0285678 0
0.07610391700000001 -0.0352992 0
0.074846419 -0.0390086 0
0.07353165 -0.0389848 0
0.07228145 -0.0355787 0
0.07120707 -0.0292628 0
0.07032628 -0.02395 0
0.06962205 -0.0183936 0
0.0691184 -0.01204 0
0.06886168000000001 -0.00337858 0
0.06895142 0.00892427 0
0.06950083 0.0231076 0
0.07045374 0.0328351 0
0.07161976 0.036055 0
0.07279701000000001 0.0342287 0
0.07387159 0.0303127 0
0.07480049300000001 0.0255427 0
0.075569011 0.0210082 0
0.07619722400000001 0.0169147 0
0.07667935000000001 0.0120759 0
0.07699206 0.00706337 0
0.0771438 0.00221712 0
0.07712505 -0.00310612 0
0.07692894 -0.00853165 0
0.07654339 -0.014213 0
0.075989815 -0.0187184 0
0.075287766 -0.0230336 0
0.074464505 -0.0260128 0
0.07356031 -0.0282093 0
0.07258591 -0.0298587 0
0.07159175000000001 -0.0295726 0
0.07062371 -0.0282514 0
0.06972738 -0.025539 0
0.06894709 -0.0211234 0
0.06833129 -0.0164191 0
0.06775764000000001 -0.019297 0
0.06702818 -0.0249791 0
0.06611105 -0.0295187 0
0.065093 -0.0307529 0
0.06408900000000001 -0.0290538 0
0.06318950000000001 -0.0249481 0
0.0624381 -0.0202348 0
0.0618258 -0.0163382 0
0.061360500000000005 -0.0118566 0
0.061058600000000005 -0.00632791 0
0.0609581 3.93139e-05 0
0.061071400000000005 0.00640351 0
0.0613879 0.0121678 0
0.061878600000000006 0.0168828 0
0.0624979 0.0198465 0
0.0631872 0.0213181 0
0.0638295 0.0164992 0
0.0642853 0.0113794 0
0.06454510000000001 0.00457319 0
0.0645991 -0.000792228 0
0.0644969 -0.00485392 0
0.0642727 -0.00850017 0
0.0639217 -0.0123129 0
0.06345150000000001 -0.0156697 0
0.0628872 -0.0179386 0
0.0622616 -0.0194028 0
0.0615966 -0.0204175 0
0.0609011 -0.0212165 0
0.0601854 -0.0216404 0
0.059461700000000006 -0.0218134 0
0.0587321 -0.0218692 0
0.0580112 -0.0212887 0
0.0573205 -0.0200079 0
0.0566894 -0.0180102 0
0.0561324 -0.0155693 0
0.055637000000000006 -0.0143994 0
0.055136500000000005 -0.0155717 0
0.054506 -0.0213944 0
0.053721000000000005 -0.0252615 0
0.0528298 -0.0278587 0
0.0518653 -0.0296647 0
0.0508672 -0.0299706 0
0.0498733 -0.0295409 0
0.0488995 -0.0288687 0
0.0479602 -0.0273454 0
0.0470931 -0.0246878 0
0.0463209 -0.0218125 0
0.0456408 -0.0191666 0
0.0450465 -0.0166357 0
0.044532300000000004 -0.0144023 0
0.0440776 -0.0129726 0
0.043669400000000004 -0.0116183 0
0.043300200000000004 -0.0105985 0
0.0429615 -0.00978219 0
0.042647700000000004 -0.00908776 0
0.0423551 -0.00855014 0
0.042073400000000004 -0.00836193 0
0.0418001 -0.0080057 0
0.0415424 -0.00747508 0
0.0413024 -0.00696256 0
0.041078800000000006 -0.00646918 0
0.0408716 -0.00599681 0
0.0406783 -0.00562258 0
0.0404962 -0.0053213 0
0.0403236 -0.00505181 0
0.040159400000000005 -0.00481098 0
0.0400029 -0.00459108 0
0.0398535 -0.00438627 0
0.039710600000000006 -0.00419593 0
0.039573800000000006 -0.00401836 0
0.0394429 -0.00384717 0
0.0393174 -0.00368979 0
0.039197 -0.00354756 0
0.039081000000000005 -0.00341841 0
0.0389691 -0.0033033 0
0.0388608 -0.00320116 0
0.0387556 -0.00311833 0
0.0386528 -0.00305098 0
0.038552100000000006 -0.00299351 0
0.0384532 -0.00294624 0
0.038355600000000004 -0.00290984 0
0.038259100000000004 -0.00288218 0
0.0381634 -0.0028621 0
0.038068300000000006 -0.00284786 0
0.0379735 -0.00283919 0
0.0378789 -0.00283797 0
0.0377843 -0.00284455 0
0.037689200000000006 -0.00285876 0
0.037593600000000005 -0.00288032 0
0.037497100000000005 -0.00290896 0
0.0373995 -0.0029443 0
0.037300700000000006 -0.00298607 0
0.037200300000000006 -0.00303384 0
0.0370983 -0.00308731 0
0.036994400000000004 -0.00314602 0
0.0368884 -0.00320953 0
0.0367803 -0.0032776 0
0.03667 -0.00333824 0
0.0365578 -0.00339017 0
0.0364441 -0.00342943 0
0.0363293 -0.00345486 0
0.036214 -0.00346515 0
0.0360986 -0.00345826 0
0.0359838 -0.00343106 0
0.0358703 -0.00337666 0
0.035759200000000005 -0.00329144 0
0.035651600000000006 -0.00317191 0
0.0355486 -0.00301429 0
0.0354516 -0.00281466 0
0.0353621 -0.00256494 0
0.0352818 -0.00226341 0
0.035212600000000004 -0.00190764 0
0.035156200000000006 -0.00149402 0
0.0351146 -0.00101965 0
0.03509 -0.000482285 0
0.0350844 0.000119958 0
0.0350999 0.000778115 0
0.035138300000000004 0.00149578 0
0.0352017 0.00227263 0
0.0352919 0.00310593 0
0.0354109 0.00399403 0
0.0355603 0.00492492 0
0.0357407 0.00586198 0
0.0359536 0.00688057 0
0.0362017 0.00796695 0
0.0364873 0.00912123 0
0.0368116 0.0102906 0
0.037173000000000005 0.0113235 0
0.0375641 0.0120712 0
0.037973200000000006 0.012413 0
0.038384400000000006 0.0122124 0
0.038777500000000006 0.0113365 0
0.0391338 0.0100905 0
0.0394501 0.00900456 0
0.039732300000000005 0.00797496 0
0.0399807 0.0070103 0
0.040200900000000005 0.00630205 0
0.040402400000000005 0.00585512 0
0.0405903 0.00544435 0
0.0407654 0.00509398 0
0.040928900000000004 0.0047237 0
0.0410787 0.00428495 0
0.0412124 0.00376314 0
-0.029939999999999994 0.110611 0
-0.026727 0.0853235 0
-0.0242381 0.0650777 0
-0.022412799999999997 0.0460274 0
-0.021117200000000003 0.0329432 0
-0.020220500000000002 0.0215896 0
-0.019685899999999992 0.011172 0
-0.019460199999999997 0.00327608 0
-0.0194193 -0.000115757 0
-0.0194618 -0.00255033 0
-0.019494799999999993 0.000689671 0
-0.019399399999999997 0.00596205 0
-0.019058999999999993 0.0158348 0
-0.0183218 0.0272107 0
-0.017223799999999997 0.0380141 0
-0.0158002 0.0463633 0
-0.014125399999999996 0.0533407 0
-0.012256599999999993 0.0582929 0
-0.010252700000000003 0.0616083 0
-0.008161000000000002 0.0636321 0
-0.0060180999999999985 0.0647248 0
-0.0038640999999999953 0.0647816 0
-0.0016680000000000028 0.0671517 0
0.0006070999999999993 0.0684499 0
0.002862500000000004 0.066496 0
0.0049738000000000004 0.0598441 0
0.006787000000000001 0.0486257 0
0.0081045 0.0313308 0
0.0088665 0.0158183 0
0.009254100000000001 0.0114973 0
0.009779200000000002 0.023072 0
0.010986700000000002 0.0499095 0
0.0131444 0.0768544 0
0.016016800000000005 0.092994 0
0.019108 0.089407 0
0.021879100000000005 0.0770117 0
0.024208900000000005 0.0632411 0
0.0260646 0.0488655 0
0.0274606 0.0359113 0
0.0284726 0.0256109 0
0.029161900000000004 0.0162617 0
0.0295442 0.00712855 0
0.029629300000000004 -0.00150402 0
0.029447100000000004 -0.00879976 0
0.029047700000000003 -0.0146607 0
0.028479900000000002 -0.0189883 0
0.027792200000000003 -0.0222328 0
0.027170900000000005 -0.0166481 0
0.0267002 -0.0114184 0
0.026391000000000005 -0.00816941 0
0.026104500000000003 -0.00879701 0
0.0258059 -0.00679798 0
0.025465100000000004 -0.010642 0
0.025184200000000004 -0.00566097 0
0.025108000000000005 0.000914825 0
0.0252835 0.00942182 0
0.025749900000000006 0.0180337 0
0.026503500000000006 0.0268018 0
0.027550700000000004 0.0353016 0
0.0288676 0.0431939 0
0.030431400000000004 0.0500717 0
0.0322042 0.0554081 0
0.034105300000000005 0.0584657 0
0.0361147 0.0618499 0
0.038221700000000004 0.0642848 0
0.040396400000000006 0.065967 0
0.04261 0.0666663 0
0.044829900000000006 0.0664233 0
0.0470283 0.06531 0
0.04916430000000001 0.0627578 0
0.0511948 0.0591187 0
0.053058400000000006 0.0524687 0
0.054725 0.0483577 0
0.05629680000000001 0.046385 0
0.0578254 0.0458025 0
0.05937970000000001 0.0484446 0
0.061154200000000006 0.0565263 0
0.0630898 0.0585793 0
0.0649594 0.0532238 0
0.0666378 0.0473087 0
0.06808399 0.0398601 0
0.06928992 0.0331516 0
0.07028893 0.0271478 0
0.07108500000000001 0.0208565 0
0.07166286000000001 0.0141384 0
0.07202922 0.00801018 0
0.0721716 0.000827057 0
0.07207318 -0.00644856 0
0.07174491000000001 -0.0128484 0
0.07121344 -0.0185443 0
0.07051755 -0.0227663 0
0.06971469 -0.0254647 0
0.06881366 -0.0282349 0
0.06785683 -0.0287504 0
0.06692377000000001 -0.0270724 0
0.06605776000000001 -0.0247248 0
0.06532577 -0.0193787 0
0.0647125 -0.0176602 0
0.0640932 -0.0198488 0
0.0632587 -0.0297795 0
0.0621683 -0.0355719 0
0.060892100000000005 -0.0394704 0
0.05959590000000001 -0.0379168 0
0.058390300000000006 -0.0344557 0
0.0573166 -0.0300431 0
0.0564041 -0.0249095 0
0.0556682 -0.0194318 0
0.0551213 -0.0136295 0
0.05477220000000001 -0.00759645 0
0.054623700000000004 -0.00167743 0
0.0546634 0.00370427 0
0.0548757 0.00873753 0
0.0552492 0.0133941 0
0.0557701 0.0175564 0
0.056414900000000004 0.0208017 0
0.0571465 0.0228798 0
0.057925500000000005 0.023657 0
0.058708800000000005 0.0233894 0
0.0594735 0.0224979 0
0.0601816 0.022757 0
0.061037 0.0268872 0
0.0619677 0.0286728 0
0.0629313 0.0288083 0
0.0638605 0.0267032 0
0.0646795 0.0223169 0
0.06532407 0.0164695 0
0.06576317000000001 0.0102212 0
0.06601063 0.00499931 0
0.06608982000000001 5.96423e-05 0
0.06601231 -0.00443392 0
0.06579537 -0.00839736 0
0.06544853 -0.0121435 0
0.0649957 -0.0147344 0
0.0644677 -0.0168362 0
0.0638639 -0.0193518 0
0.0631882 -0.0209386 0
0.0624691 -0.0221284 0
0.061725800000000004 -0.0222522 0
0.061000900000000004 -0.0210994 0
0.060322100000000003 -0.0194919 0
0.0597342 -0.0160615 0
0.059324100000000005 -0.00841744 0
0.059067100000000004 -0.0066541 0
0.058863700000000005 -0.00590077 0
0.0586163 -0.00853133 0
0.0583283 -0.00867144 0
0.0580455 -0.00802709 0
0.0578225 -0.00518701 0
0.057719900000000005 -0.00112993 0
0.057750300000000004 0.00275373 0
0.05791350000000001 0.0069211 0
0.05822000000000001 0.0112305 0
0.058665400000000006 0.0152681 0
0.059242100000000006 0.0191265 0
0.0599427 0.0226686 0
0.060743700000000005 0.0250762 0
0.0615917 0.0255743 0
0.062435000000000004 0.0249526 0
0.06323530000000001 0.0229667 0
0.0639419 0.0195598 0
0.0645214 0.0153565 0
0.0648456 0.00576929 0
0.0649294 0.000167663 0
0.0648434 -0.00530414 0
0.0645713 -0.0105868 0
0.0641403 -0.0149369 0
0.0635783 -0.018487 0
0.0629136 -0.0211157 0
0.0621752 -0.023001 0
0.061381500000000006 -0.0245033 0
0.060545100000000004 -0.0255331 0
0.059683700000000006 -0.0261531 0
0.0588009 -0.0266334 0
0.05790390000000001 -0.0267719 0
0.0570335 -0.0255602 0
0.0562159 -0.0233125 0
0.0555036 -0.0198718 0
0.05485860000000001 -0.0191145 0
0.0541807 -0.0214424 0
0.0534289 -0.0210499 0
0.0527349 -0.0209907 0
0.0520679 -0.0187272 0
0.0515062 -0.0150744 0
0.0510731 -0.0109824 0
0.050795400000000004 -0.0058433 0
0.0506857 -0.0010427 0
0.0507339 0.0037352 0
0.0509387 0.0082159 0
0.0512825 0.0121756 0
0.0517555 0.0159743 0
0.052351 0.0195609 0
0.053066300000000004 0.0232153 0
0.0539055 0.02695 0
0.0548685 0.030656 0
0.0559529 0.034199 0
0.057143200000000005 0.037062 0
0.0584132 0.0389512 0
0.0597171 0.0390045 0
0.0609875 0.037089 0
0.0621608 0.0332089 0
0.0631718 0.0275708 0
0.0639806 0.0213627 0
0.0645889 0.0154621 0
0.0649755 0.0080684 0
0.0650989 0.000253158 0
0.0649988 -0.0059445 0
0.0646907 -0.0122322 0
0.06418120000000001 -0.0178944 0
0.0635006 -0.0225678 0
0.0626812 -0.0261757 0
0.0617611 -0.0289056 0
0.060750700000000005 -0.0315398 0
0.059663400000000005 -0.0333955 0
0.0585397 -0.0338335 0
0.0574195 -0.0331474 0
0.0563499 -0.0308828 0
0.055386500000000005 -0.0268477 0
0.0545544 -0.0236481 0
0.053755000000000004 -0.0242501 0
0.05288230000000001 -0.028084 0
0.051838300000000004 -0.033479 0
0.0506725 -0.0356953 0
0.049489700000000005 -0.0347648 0
0.0483923 -0.0308067 0
0.0474623 -0.0252657 0
0.0467199 -0.0195384 0
0.0461694 -0.0137879 0
0.0458094 -0.00813811 0
0.0456323 -0.00281632 0
0.045624300000000007 0.0019802 0
0.045764400000000004 0.00610012 0
0.0460303 0.00958261 0
0.0464044 0.0126466 0
0.0468751 0.0154337 0
0.0474358 0.0180674 0
0.0480833 0.0206743 0
0.048820100000000005 0.0234463 0
0.0496539 0.0264918 0
0.05059230000000001 0.029628 0
0.0516215 0.0318456 0
0.0527074 0.0331856 0
0.0538244 0.0338853 0
0.054947800000000005 0.0333741 0
0.056036300000000004 0.0319396 0
0.057057800000000006 0.0293223 0
0.0579715 0.0255847 0
0.05874410000000001 0.0208988 0
0.059347500000000004 0.015581 0
0.0597653 0.00971189 0
0.0599857 0.00388596 0
0.0600238 -0.00117922 0
0.0599041 -0.00569036 0
0.0596444 -0.00962306 0
0.0592694 -0.0127061 0
0.05879380000000001 -0.0156215 0
0.05823350000000001 -0.0177059 0
0.0576187 -0.0190354 0
0.0569678 -0.0199142 0
0.0562947 -0.0204268 0
0.0556082 -0.020616 0
0.0549289 -0.0198825 0
0.0542888 -0.018374 0
0.0537272 -0.0155032 0
0.05319550000000001 -0.0173238 0
0.052536900000000004 -0.0214298 0
0.05175350000000001 -0.0255351 0
0.050826300000000005 -0.0295376 0
0.049787200000000004 -0.0324168 0
0.0486568 -0.0350842 0
0.047463700000000004 -0.0361961 0
0.046256900000000004 -0.0360474 0
0.045070900000000004 -0.0350391 0
0.0439309 -0.0333343 0
0.0428581 -0.03107 0
0.0418668 -0.0285207 0
0.0409611 -0.0259633 0
0.040139900000000006 -0.0234278 0
0.039404 -0.0208753 0
0.0387512 -0.0184527 0
0.038177300000000004 -0.0160743 0
0.0376854 -0.0135683 0
0.0372769 -0.0110814 0
0.0369472 -0.00882072 0
0.0366927 -0.00659733 0
0.036511400000000006 -0.00442114 0
0.0364038 -0.00213994 0
0.036376500000000006 0.000372412 0
0.0364379 0.00319278 0
0.0365943 0.00607695 0
0.036848000000000006 0.00902033 0
0.0372019 0.0120677 0
0.037655 0.0149528 0
0.0382014 0.0176775 0
0.038836600000000006 0.0202853 0
0.039557300000000004 0.0228165 0
0.0403612 0.0252755 0
0.041245800000000006 0.0276906 0
0.042212200000000005 0.0301855 0
0.0432632 0.0327626 0
0.044401 0.0353782 0
0.0456245 0.0378837 0
0.08622250000000001 -0.0130863 0
0.08615310000000001 0.0102224 0
0.0867885 0.026012 0
0.0878076 0.0338616 0
0.0889666 0.0349641 0
0.0901198 0.0339269 0
0.09118770000000001 0.0297695 0
0.092081 0.0241266 0
0.0928028 0.0196355 0
0.0933949 0.016224 0
0.09387490000000001 0.0125524 0
0.0942139 0.0078834 0
0.0943839 0.00242565 0
0.094357 -0.00379856 0
0.0941189 -0.0101706 0
0.0936709 -0.0162687 0
0.0930433 -0.0209971 0
0.09227930000000001 -0.0247597 0
0.0913803 -0.0287669 0
0.0903622 -0.0322614 0
0.0892394 -0.0346823 0
0.0880673 -0.0353951 0
0.0868823 -0.0354726 0
0.0857207 -0.0339956 0
0.08465205 -0.0298139 0
0.08373344 -0.0256298 0
0.08286122 -0.0269582 0
0.08183566 -0.0336904 0
0.08061186000000001 -0.0384207 0
0.07933734 -0.0375537 0
0.07814065 -0.0338576 0
0.07711005 -0.0281492 0
0.07629022 -0.0212763 0
0.07570703100000001 -0.0140589 0
0.07536050500000001 -0.00707265 0
0.0752504054 0.000245885 0
0.075399804 0.00841474 0
0.07583407 0.0172985 0
0.07655447 0.0252091 0
0.07748971 0.0302308 0
0.07853419 0.0318244 0
0.07957554 0.0304442 0
0.08052031 0.0263243 0
0.08132097 0.0218474 0
0.08196531 0.0171209 0
0.08247167 0.0137742 0
0.08285489 0.00912989 0
0.08306208000000001 0.00361438 0
0.08308666 -0.00179233 0
0.08293556 -0.00707292 0
0.08260045 -0.0127402 0
0.08208143 -0.0180794 0
0.08139146 -0.0229262 0
0.08055760000000001 -0.0267783 0
0.0796109 -0.0297321 0
0.07857948000000001 -0.0320456 0
0.07747958 -0.0336281 0
0.07635563000000001 -0.0335678 0
0.0752577681 -0.0321453 0
0.074218327 -0.0300225 0
0.07346185000000001 -0.0112045 0
0.07325774 -0.00127872 0
0.07341916 0.00900351 0
0.07366536 0.00679 0
0.07396432 0.0103053 0
0.074356667 0.0136227 0
0.074903081 0.0191528 0
0.07564660000000001 0.0250359 0
0.07657592 0.0304461 0
0.0776894 0.0358782 0
0.07895501 0.0397208 0
0.08034878000000001 0.0437646 0
0.08187950000000001 0.0478488 0
0.08353457 0.0512579 0
0.0853137 0.0556035 0
0.0872564 0.0604251 0
0.08930880000000001 0.0622299 0
0.091381 0.0622276 0
0.0934379 0.0613508 0
0.0954273 0.058001 0
0.0972893 0.0539061 0
0.099027 0.0507834 0
0.10063910000000001 0.0459702 0
0.1020765 0.0404104 0
0.103345 0.0357405 0
0.1044346 0.0297173 0
0.1053192 0.0236698 0
0.106014 0.0182977 0
0.1065477 0.013788 0
0.1069221 0.00865525 0
0.1071078 0.00305963 0
0.1071461 -0.000766486 0
0.1070363 -0.00535396 0
0.106799 -0.00864855 0
0.10647010000000001 -0.0107157 0
0.10609360000000001 -0.0116084 0
0.1056935 -0.0121858 0
0.1052841 -0.0121606 0
0.10488940000000001 -0.0113263 0
0.1045653 -0.00790408 0
0.1043036 -0.00537559 0
0.10425770000000001 0.00425179 0
0.10441790000000001 0.0039876 0
0.1046714 0.00904318 0
0.10503320000000001 0.0126059 0
0.10552500000000001 0.0167958 0
0.1061732 0.0220832 0
0.1070098 0.0279178 0
0.1080667 0.0356206 0
0.1093826 0.0423904 0
0.11081550000000001 0.0429673 0
0.112236 0.0422402 0
0.1136347 0.0419252 0
0.11502129999999999 0.0409404 0
0.11633270000000001 0.0377125 0
0.1175193 0.0337424 0
0.1185945 0.0305815 0
0.1195296 0.0255721 0
0.12029110000000001 0.0202583 0
0.1208743 0.0151603 0
0.12133550000000001 0.0123236 0
0.1216808 0.00877546 0
0.1219437 0.00678046 0
0.1221107 0.00362225 0
0.12218770000000001 0.000919534 0
0.122157 -0.00256019 0
0.1220116 -0.00597818 0
0.12174650000000001 -0.00979984 0
0.12136930000000001 -0.011688 0
0.1209498 -0.0131742 0
0.1204672 -0.0155254 0
0.1199287 -0.0163872 0
0.119398 -0.0153098 0
0.11892040000000001 -0.0135654 0
0.1184327 -0.0156126 0
0.1178537 -0.0190651 0
0.11712600000000001 -0.0240362 0
0.1162463 -0.0282276 0
0.11525540000000001 -0.0307623 0
0.114227 -0.03024 0
0.11325070000000001 -0.0282284 0
0.1123518 -0.0258544 0
0.1115357 -0.0241363 0
0.1107072 -0.0256541 0
0.1098083 -0.0285871 0
0.1087795 -0.0330702 0
0.1075836 -0.0386742 0
0.1062472 -0.0366613 0
0.1051051 -0.0333855 0
0.1040496 -0.029752 0
0.1030393 -0.031321 0
0.1019154 -0.035787 0
0.1006646 -0.038872 0
0.09932730000000001 -0.0411115 0
0.0979359 -0.0420801 0
0.0965231 -0.0423624 0
0.0951308 -0.0410485 0
0.09381 -0.0380227 0
0.0926206 -0.0336148 0
0.0915279 -0.0320896 0
0.0904057 -0.0354945 0
0.0891194 -0.0409438 0
0.0876727 -0.0449355 0
0.0861474 -0.045903 0
0.084649 -0.0439477 0
0.08323118 -0.0410033 0
0.08193352000000001 -0.0367763 0
0.08081839 -0.0299313 0
0.07996619 -0.0216082 0
0.07936593 -0.0149687 0
0.07896532 -0.00965932 0
0.07870221000000001 -0.00668217 0
0.07850585 -0.0053687 0
0.07833717 -0.00485576 0
0.0781748 -0.00489339 0
0.07800741 -0.00521291 0
0.07782575 -0.00556782 0
0.07764235 -0.00547363 0
0.07745811 -0.00559569 0
0.07726934 -0.00568077 0
0.07708865000000001 -0.00521576 0
0.07691735000000001 -0.00509822 0
0.07674946 -0.00492866 0
0.07659029 -0.00465921 0
0.07643892000000001 -0.00442661 0
0.07629679 -0.00409513 0
0.07616735000000001 -0.00367289 0
0.076051432 -0.00326565 0
0.075950978 -0.00273723 0
0.075868928 -0.00217608 0
0.075808372 -0.00145124 0
0.075768616 -0.000989775 0
0.075737526 -0.000850042 0
0.07570110000000001 -0.00131351 0
0.075639643 -0.00234101 0
0.075548445 -0.00302213 0
0.07544276 -0.00321395 0
0.07534149300000001 -0.00277565 0
0.0752654147 -0.00174513 0
0.0752321831 -0.000258438 0
0.0752528127 0.00143508 0
0.075331314 0.00319453 0
0.075468133 0.00491626 0
0.07566065500000001 0.0065333 0
0.07590476 0.00801666 0
0.076195759 0.00935577 0
0.076529 0.0105603 0
0.07690022 0.0116433 0
0.07730559000000001 0.0126169 0
0.07774177 0.0134984 0
0.07820509 0.0142439 0
0.07868949 0.0147559 0
0.07918647000000001 0.0150057 0
0.07968752 0.0150108 0
0.08018477 0.0147986 0
0.08067172 0.0144096 0
0.08114328 0.0138902 0
0.08159605 0.0133064 0
0.08202910000000001 0.0126778 0
0.08243863 0.0119167 0
0.08282136 0.0110792 0
0.08317555 0.0102213 0
0.08350248 0.00946088 0
0.08380717 0.00889119 0
0.08409809 0.00861949 0
0.08438517000000001 0.00863651 0
0.08467712000000001 0.00891815 0
0.08498328000000001 0.00943773 0
0.0853077 0.0100399 0
0.0856546 0.0107176 0
0.0860264 0.0116203 0
0.0864335 0.0127864 0
0.08687500000000001 0.0136882 0
0.0873505 0.014818 0
0.08785480000000001 0.0153183 0
0.0883609 0.0150564 0
0.0888501 0.014272 0
0.0893133 0.0136266 0
0.0897641 0.0135072 0
0.0902087 0.0131196 0
0.09063310000000001 0.0122543 0
0.0910179 0.0107747 0
0.0913404 0.00853053 0
0.09157470000000001 0.00548374 0
0.09169250000000001 0.00165336 0
0.0916734 -0.00265562 0
0.09150810000000001 -0.00696147 0
0.0912095 -0.0106693 0
0.0907974 -0.0137693 0
0.0903015 -0.0157818 0
0.0897449 -0.0175171 0
0.0891335 -0.0189419 0
0.08849130000000001 -0.0194039 0
0.08784990000000001 -0.0189138 0
0.0872429 -0.0174113 0
0.086783 -0.0101277 0
0.08649190000000001 -0.00699937 0
0.0863775 -0.000263369 0
0.08636930000000001 -0.000922537 0
0.0862919 -0.00361729 0
0.08608360000000001 -0.00840696 0
0.0857493 -0.0112952 0
0.0853619 -0.0115512 0
0.08498859 -0.0107612 0
0.08464505 -0.00950582 0
0.08438988 -0.00572696 0
0.08424334 -0.00367367 0
0.0841259 -0.0034121 0
0.08401458 -0.00337369 0
0.08389279000000001 -0.00399761 0
0.08373420000000001 -0.00565255 0
0.08350815 -0.00766558 0
0.08322305 -0.00946464 0
0.08286485 -0.0119079 0
0.08242780000000001 -0.0141661 0
0.0819183 -0.0162161 0
0.08135129 -0.0176245 0
0.0807446 -0.0188066 0
0.08009409 -0.0200853 0
0.07941109 -0.020764 0
0.07871171 -0.0212834 0
0.07799502 -0.0215552 0
0.07728513000000001 -0.0209404 0
0.07660141000000001 -0.0199562 0
0.07596818600000001 -0.0180052 0
0.07539396000000001 -0.0164302 0
0.074895033 -0.0134342 0
0.074485216 -0.0117908 0
0.07407428 -0.0128025 0
0.07359424 -0.0157304 0
0.07299141 -0.0199902 0
0.07228017 -0.0224856 0
0.07148986 -0.0246348 0
0.0706305 -0.0265722 0
0.06974616 -0.0261319 0
0.06889395000000001 -0.0251966 0
0.0680734 -0.0239068 0
0.06730801 -0.0218415 0
0.06662454000000001 -0.0192153 0
0.06603294 -0.0164377 0
0.06553411 -0.0136255 0
0.1015732 0.020206 0
0.1025691 0.0417354 0
0.10419310000000001 0.0533772 0
0.10602600000000001 0.0553037 0
0.1078095 0.0507753 0
0.1093692 0.0432976 0
0.11072080000000001 0.0385056 0
0.11195450000000001 0.035875 0
0.1131103 0.0334467 0
0.1141627 0.0296655 0
0.11508080000000001 0.0256329 0
0.1158798 0.0224702 0
0.1165831 0.0198282 0
0.1172092 0.017098 0
0.11768790000000001 0.0121811 0
0.1180447 0.00934821 0
0.1182958 0.00594354 0
0.118445 0.00332095 0
0.1185242 0.00152302 0
0.11855270000000001 0.000480034 0
0.1185676 0.000574756 0
0.1185868 0.000763248 0
0.11862030000000001 0.00142458 0
0.1186764 0.0019176 0
0.1187629 0.0035637 0
0.1189095 0.00447608 0
0.118992 0.000794165 0
0.11894160000000001 -0.0037289 0
0.1187048 -0.00975132 0
0.1183131 -0.0132282 0
0.11784510000000001 -0.0143572 0
0.117365 -0.0143627 0
0.11688480000000001 -0.014445 0
0.1164007 -0.0148488 0
0.1158787 -0.0167967 0
0.115261 -0.020367 0
0.11449770000000001 -0.0254516 0
0.1135411 -0.0318048 0
0.1123555 -0.0389738 0
0.1109404 -0.0454515 0
0.1093228 -0.0513796 0
0.10751 -0.0572157 0
0.1054957 -0.0630744 0
0.1033092 -0.0679985 0
0.1009494 -0.0732466 0
0.0984158 -0.0788143 0
0.0956929 -0.0841052 0
0.0928255 -0.0875809 0
0.0898741 -0.089054 0
0.08690790000000001 -0.0885755 0
0.08402772 -0.0835492 0
0.08133974000000001 -0.0770591 0
0.07874341 -0.0779554 0
0.075840776 -0.0950994 0
0.0722221 -0.121165 0
0.06764468 -0.151797 0
0.061960600000000005 -0.185357 0
0.05534 -0.208425 0
0.0484792 -0.198684 0
0.0423373 -0.169474 0
0.0375522 -0.127405 0
0.034005600000000004 -0.0906703 0
0.031302300000000005 -0.0750037 0
0.0289482 -0.0662871 0
0.026883700000000003 -0.058482 0
0.025078700000000002 -0.0504929 0
0.023563600000000004 -0.040134 0
0.022385100000000005 -0.0308617 0
0.021521700000000005 -0.0209489 0
0.0209183 -0.0158928 0
0.020519800000000005 -0.00777091 0
0.020390500000000006 -0.000773899 0
0.020462300000000003 0.00499038 0
0.020713800000000004 0.00990099 0
0.021126500000000006 0.0149127 0
0.021722000000000005 0.0205361 0
0.022509100000000004 0.0259047 0
0.0234375 0.0295988 0
0.024482900000000002 0.0327258 0
0.025592900000000002 0.0334628 0
0.026691700000000006 0.031841 0
0.027663100000000003 0.0263175 0
0.0283848 0.0174197 0
0.0288464 0.0114024 0
0.029264200000000004 0.0152512 0
0.0299803 0.0282922 0
0.0312252 0.0458846 0
0.0330424 0.0612889 0
0.0351932 0.066005 0
0.037347200000000004 0.062703 0
0.039331500000000005 0.0562636 0
0.041057800000000005 0.0474038 0
0.0424568 0.0369984 0
0.0435144 0.0271755 0
0.044264 0.0184074 0
0.0447375 0.0105811 0
0.04495930000000001 0.00307191 0
0.044931200000000004 -0.00434775 0
0.0446669 -0.0110218 0
0.044201500000000005 -0.0164 0
0.043576500000000004 -0.020696 0
0.0428283 -0.0238699 0
0.041992400000000006 -0.0261477 0
0.041093300000000006 -0.02746 0
0.0401784 -0.0270912 0
0.039318900000000004 -0.0227914 0
0.038750400000000004 -0.0132506 0
0.038430700000000005 -0.00491327 0
0.0383381 -0.000846052 0
0.038365300000000005 0.00266915 0
0.0385918 0.009008 0
0.038955100000000006 0.0132453 0
0.0395307 0.0204571 0
0.0402958 0.0252972 0
0.0412534 0.0319638 0
0.0424319 0.0382309 0
0.0438078 0.0441064 0
0.0453746 0.0493633 0
0.0470935 0.0533915 0
0.048929600000000004 0.0564228 0
0.0508513 0.058626 0
0.05283310000000001 0.0601644 0
0.054862100000000004 0.0614604 0
0.056924100000000005 0.0620853 0
0.05899 0.0618009 0
0.0610402 0.0610949 0
0.0630383 0.0588677 0
0.0649805 0.0582167 0
0.06692124 0.0579837 0
0.06881948 0.0559482 0
0.07065438 0.0547806 0
0.07248077 0.0551622 0
0.07428050700000001 0.0526887 0
0.075965513 0.0485291 0
0.07750407000000001 0.0435825 0
0.07915372 0.053577 0
0.08086838 0.0481543 0
0.08238752 0.0434698 0
0.08377337 0.0401385 0
0.08504508000000001 0.0360476 0
0.0861603 0.0309593 0
0.087095 0.0253472 0
0.08784 0.0195593 0
0.0883849 0.0133336 0
0.0887187 0.00711924 0
0.0888652 0.00202349 0
0.0888639 -0.00154578 0
0.0887639 -0.00450894 0
0.0885711 -0.00658083 0
0.0883498 -0.00642709 0
0.0881475 -0.00548098 0
0.0879981 -0.00343389 0
0.08792230000000001 -0.000902387 0
0.08796570000000001 0.00326742 0
0.0880252 0.000106455 0
0.0879104 -0.00677497 0
0.0875456 -0.0144993 0
0.08697740000000001 -0.0189895 0
0.0863009 -0.0211055 0
0.0855796 -0.0219027 0
0.0848405 -0.0220237 0
0.08414673 -0.0192661 0
0.08356764 -0.0157263 0
0.08309261 -0.013145 0
0.08267885 -0.0118363 0
0.08229571000000001 -0.0114237 0
0.08191127000000001 -0.0116234 0
0.08152254 -0.0116196 0
0.08114117 -0.0113742 0
0.08075673 -0.0116674 0
0.0803677 -0.0116247 0
0.07998301000000001 -0.0114241 0
0.07960785000000001 -0.0111203 0
0.07924042 -0.0109372 0
0.07887881000000001 -0.0107756 0
0.07852318 -0.0105704 0
0.07817406 -0.0104035 0
0.07782875 -0.0102882 0
0.07748977 -0.0100174 0
0.07716421 -0.00949329 0
0.07685814 -0.00884674 0
0.07657803 -0.00793802 0
0.07633334 -0.00673794 0
0.076131897 -0.00539138 0
0.075963414 -0.00489822 0
0.07579361300000001 -0.00525515 0
0.07558804200000001 -0.00700488 0
0.075313551 -0.00936485 0
0.07496868000000001 -0.0110516 0
0.074586899 -0.0116288 0
0.07420802800000001 -0.0109053 0
0.07386985 -0.00937272 0
0.07359073000000001 -0.00739771 0
0.07338274 -0.00516697 0
0.07324893 -0.00299282 0
0.07318573 -0.000912651 0
0.07319061 0.0010894 0
0.07325833 0.00286604 0
0.0733839 0.00457263 0
0.07356334 0.00609179 0
0.07379034000000001 0.00744482 0
0.07406071 0.00869862 0
0.074369859 0.00978056 0
0.074713405 0.0107723 0
0.07508831 0.0116619 0
0.07549109 0.0124529 0
0.075918833 0.0131662 0
0.07636885 0.0137902 0
0.07683664 0.0142098 0
0.07731419 0.0143915 0
0.07779391000000001 0.0143539 0
0.07826896 0.0141272 0
0.07873381 0.013757 0
0.07918428 0.0132783 0
0.07961762 0.0127448 0
0.08003328 0.0122314 0
0.08043292 0.011758 0
0.08081587 0.0112428 0
0.08118171 0.0107354 0
0.08153107 0.0102625 0
0.08186673 0.00993229 0
0.08219588 0.00985612 0
0.08252673 0.0100109 0
0.08286461 0.0102781 0
0.08321519000000001 0.0107695 0
0.0835834 0.0112994 0
0.08396948 0.0118648 0
0.08437601 0.0125181 0
0.08480438 0.0131832 0
0.0852574 0.0139766 0
0.0857362 0.0147229 0
0.0862381 0.0153489 0
0.0867557 0.0156638 0
0.08728240000000001 0.0159163 0
0.08781850000000001 0.0162819 0
0.08836630000000001 0.016484 0
0.088911 0.0161181 0
0.0894349 0.0152479 0
0.0899212 0.013863 0
0.0903502 0.0118363 0
0.0906994 0.00911581 0
0.0909462 0.00573891 0
0.0910706 0.00179828 0
0.091059 -0.0022376 0
0.0909199 -0.00585367 0
0.0906681 -0.00896799 0
0.0903301 -0.0110504 0
0.0899366 -0.0124924 0
0.0894948 -0.013849 0
0.0890206 -0.0144022 0
0.088547 -0.0138632 0
0.08810660000000001 -0.0124587 0
0.08772250000000001 -0.0117191 0
0.0875046 -0.00473976 0
0.0873867 -0.00204842 0
0.0873429 -0.000724843 0
0.0873367 -0.000143034 0
0.08729390000000001 -0.00215055 0
0.0871587 -0.00553011 0
0.0869446 -0.00704033 0
0.0866871 -0.00823444 0
0.0863988 -0.00873571 0
0.0861206 -0.007719 0
0.0858786 -0.00708318 0
0.0856391 -0.00734293 0
0.0853832 -0.00805963 0
0.08510101 -0.00884306 0
0.08478922 -0.00991764 0
0.08443351 -0.0113118 0
0.08403206 -0.0128041 0
0.08357533 -0.0144385 0
0.0830746 -0.0154593 0
0.08254519 -0.0162593 0
0.08198756 -0.0171803 0
0.08140081 -0.0179137 0
0.08079702 -0.0183172 0
0.0801792 -0.0187286 0
0.07954218 -0.019379 0
0.07889816000000001 -0.0191177 0
0.07826966 -0.0185137 0
0.07767172 -0.0173017 0
0.07711856 -0.0158548 0
0.07662699 -0.0135992 0
0.07622507 -0.0109542 0
0.075873013 -0.0104458 0
0.075497804 -0.011959 0
0.07504206000000001 -0.0149919 0
0.074494606 -0.0175952 0
0.07387832 -0.0190938 0
0.07321709 -0.0204134 0
0.07253499000000001 -0.020278 0
0.07186841000000001 -0.0196161 0
0.07123711 -0.0181874 0
0.07066165 -0.0163753 0
0.07015089000000001 -0.014297 0
0.06971528 -0.0119645 0
0.06935418 -0.00982388 0
0.06906332 -0.00773141 0
0.06884035000000001 -0.00580322 0
0.06867407 -0.00425546 0
0.06856045000000001 -0.00262624 0
0.034101400000000004 0.0802806 0
0.036481700000000006 0.0641146 0
0.0383254 0.0473375 0
0.039635500000000004 0.0326412 0
0.040536 0.0225248 0
0.0411448 0.0142433 0
0.041441900000000004 0.00386525 0
0.041392700000000004 -0.00596939 0
0.0410712 -0.0126773 0
0.04055 -0.0183356 0
0.039855 -0.0226949 0
0.0390717 -0.0237827 0
0.038297500000000005 -0.0223857 0
0.037623800000000006 -0.017698 0
0.0371229 -0.0126686 0
0.036690900000000005 -0.0133307 0
0.036164600000000005 -0.0166013 0
0.035662700000000006 -0.0128788 0
0.035342700000000005 -0.00641887 0
0.035279500000000005 0.00248946 0
0.0355467 0.0131801 0
0.036171800000000004 0.0236938 0
0.0371384 0.033603 0
0.038429700000000004 0.0431105 0
0.040009800000000005 0.0511129 0
0.0418361 0.0577692 0
0.043849700000000005 0.0626161 0
0.0460078 0.0663912 0
0.048264100000000004 0.0686692 0
0.050572000000000006 0.0695788 0
0.05288760000000001 0.0690721 0
0.0551545 0.0667471 0
0.0573096 0.0627012 0
0.0593293 0.0589731 0
0.0612675 0.0580139 0
0.0632239 0.0595302 0
0.06522867 0.0607229 0
0.06727543 0.0624857 0
0.06938641000000001 0.0640102 0
0.07147147000000001 0.0608558 0
0.0734086 0.0554237 0
0.0751483027 0.049268 0
0.07668258 0.0432661 0
0.07801771 0.0369671 0
0.07911908000000001 0.0293028 0
0.07996091 0.02153 0
0.08052945 0.0129683 0
0.08081554 0.00445447 0
0.08080377 -0.00462109 0
0.08051691 -0.0122608 0
0.07997535 -0.0195629 0
0.07924419 -0.02281 0
0.07856699 -0.020163 0
0.07790582 -0.0186565 0
0.07733549 -0.0159994 0
0.07702995 -0.00737526 0
0.07689989 -9.42945e-05 0
0.07695429000000001 0.00261996 0
0.0770088 0.000840371 0
0.07692455000000001 -0.00542407 0
0.07668781000000001 -0.00869647 0
0.076364 -0.00991581 0
0.076056685 -0.00835639 0
0.075827273 -0.00541886 0
0.075719346 -0.0011907 0
0.07575272400000001 0.00293651 0
0.075917728 0.00685387 0
0.07622846 0.0118126 0
0.07672330000000001 0.0176691 0
0.07740839000000001 0.0230171 0
0.0782298 0.0257198 0
0.07908814 0.0255786 0
0.07990171 0.0232474 0
0.08061874000000001 0.0198646 0
0.08121695000000001 0.0163151 0
0.08170326 0.0130623 0
0.08207354 0.0092094 0
0.08230247 0.00467386 0
0.08237993 0.000215983 0
0.08231399 -0.00404301 0
0.08209430000000001 -0.00893309 0
0.0817128 -0.0137824 0
0.08116671 -0.0186488 0
0.08047791 -0.0224157 0
0.07966744 -0.0259621 0
0.07875041 -0.0292044 0
0.07775800000000001 -0.0306114 0
0.07672016000000001 -0.0315592 0
0.075666146 -0.0313909 0
0.074649564 -0.0295224 0
0.07369056 -0.0277686 0
0.07283963 -0.0232359 0
0.07214135 -0.0192526 0
0.07148921 -0.0197638 0
0.07074583000000001 -0.0247519 0
0.06981409000000001 -0.0302122 0
0.06876675 -0.0320583 0
0.06769568000000001 -0.0315563 0
0.06670305 -0.0279776 0
0.06584913 -0.0233915 0
0.0651548 -0.0184484 0
0.0646309 -0.0131635 0
0.0642939 -0.0072396 0
0.06416150000000001 -0.00101887 0
0.064235 0.00513327 0
0.06451420000000001 0.0112743 0
0.064981 0.0162461 0
0.06557671000000001 0.0190678 0
0.06623836 0.0204768 0
0.06693087 0.0208455 0
0.06759706 0.0191163 0
0.06816375000000001 0.0137481 0
0.06851803000000001 0.00822321 0
0.06868531 0.00158006 0
0.06856865000000001 -0.00750641 0
0.06819816000000001 -0.0142035 0
0.06761552 -0.0203457 0
0.06684520000000001 -0.0254525 0
0.06592718 -0.0293691 0
0.06488680000000001 -0.0327465 0
0.0637515 -0.035149 0
0.06254180000000001 -0.037409 0
0.061263500000000005 -0.0389834 0
0.059955800000000004 -0.0394387 0
0.0586433 -0.0390064 0
0.05737880000000001 -0.0367308 0
0.0562015 -0.0337302 0
0.055168 -0.0281495 0
0.05428620000000001 -0.0254354 0
0.053396700000000005 -0.0279436 0
0.0523608 -0.0329987 0
0.0512485 -0.0331742 0
0.0501836 -0.0301513 0
0.049280000000000004 -0.0242089 0
0.0485854 -0.0177258 0
0.0481156 -0.010765 0
0.047877 -0.00398999 0
0.0478577 0.00246615 0
0.0480464 0.00842872 0
0.048416600000000004 0.0133898 0
0.0489391 0.0175685 0
0.0495835 0.0208316 0
0.050330700000000006 0.0237605 0
0.0511654 0.0261624 0
0.05207780000000001 0.0285111 0
0.0530706 0.0309644 0
0.054149 0.0337037 0
0.05532770000000001 0.0368859 0
0.0565875 0.0382941 0
0.05785900000000001 0.0378164 0
0.05909400000000001 0.0362133 0
0.060255500000000004 0.033536 0
0.0613089 0.029768 0
0.062217400000000006 0.0249082 0
0.0631 0.0289824 0
0.0640574 0.0281719 0
0.0649841 0.0274297 0
0.06584882 0.0238233 0
0.06653818 0.0177643 0
0.06702712 0.0119592 0
0.06733221 0.00679167 0
0.06747274 0.00186907 0
0.06744984 -0.0029772 0
0.06726995000000001 -0.00748822 0
0.06695421 -0.0111482 0
0.06653018000000001 -0.0139986 0
0.06602217 -0.0164156 0
0.0654351 -0.0185427 0
0.0647939 -0.0197023 0
0.064129 -0.0200019 0
0.0634572 -0.0207025 0
0.0627133 -0.0232466 0
0.061915700000000004 -0.0243847 0
0.061106 -0.0238907 0
0.0603503 -0.0217896 0
0.059632500000000005 -0.0213738 0
0.05888890000000001 -0.0232984 0
0.0580429 -0.0271675 0
0.057051500000000005 -0.031773 0
0.055949 -0.0341695 0
0.05477610000000001 -0.0358566 0
0.053578100000000003 -0.0357242 0
0.0524164 -0.033813 0
0.051337100000000004 -0.0310352 0
0.0503454 -0.0286567 0
0.0494256 -0.0265855 0
0.04857500000000001 -0.0245862 0
0.04778400000000001 -0.0229995 0
0.0470399 -0.0217083 0
0.046342900000000006 -0.0201073 0
0.0457051 -0.0182364 0
0.045131000000000004 -0.0162846 0
0.04462390000000001 -0.0142186 0
0.0441867 -0.0121607 0
0.043811300000000004 -0.0104936 0
0.043485100000000006 -0.00918043 0
0.0431983 -0.00810762 0
0.0429428 -0.00728703 0
0.0427125 -0.006578 0
0.042504200000000006 -0.0059661 0
0.042315200000000004 -0.00540437 0
0.0421443 -0.00487994 0
0.0419903 -0.00439114 0
0.0418518 -0.00394392 0
0.041727600000000004 -0.00353461 0
0.0416163 -0.00316733 0
0.0415166 -0.00283819 0
0.041427200000000004 -0.0025411 0
0.041347300000000003 -0.00227277 0
0.041275900000000004 -0.00202878 0
0.041212200000000004 -0.00180729 0
0.041155500000000005 -0.00160478 0
0.041105100000000006 -0.00142897 0
0.041060200000000005 -0.00127793 0
0.041019900000000005 -0.00114613 0
0.040983700000000005 -0.00103407 0
0.040951 -0.000938756 0
0.040921200000000005 -0.000853105 0
0.0408941 -0.000774712 0
0.040869600000000006 -0.000702638 0
0.0408473 -0.000636007 0
0.0408272 -0.000574535 0
0.040809000000000005 -0.000519029 0
0.040792600000000005 -0.000471343 0
0.040777600000000004 -0.000431609 0
0.0407638 -0.000399715 0
0.0407509 -0.000375179 0
0.0407387 -0.000356934 0
0.0407271 -0.000343768 0
0.0407158 -0.000334547 0
0.040704800000000006 -0.0003281 0
0.040693900000000005 -0.000323925 0
0.0406831 -0.00032198 0
0.040672400000000004 -0.00032271 0
0.040661600000000006 -0.000326257 0
0.0406506 -0.000332272 0
0.040639400000000006 -0.000340256 0
0.0406279 -0.000349729 0
0.0406161 -0.000360418 0
0.040603900000000005 -0.000372148 0
0.0405912 -0.000384813 0
0.0405782 -0.000398323 0
0.040564600000000006 -0.000412582 0
0.040550600000000006 -0.000427542 0
0.040536100000000005 -0.000443085 0
0.040521100000000004 -0.000459176 0
0.0405055 -0.000475743 0
0.040489300000000006 -0.000492733 0
0.040472600000000004 -0.000510081 0
0.0404553 -0.000527747 0
0.040437400000000005 -0.000545679 0
0.0404189 -0.00056383 0
0.0403998 -0.000582181 0
0.040380000000000006 -0.000600672 0
0.040359700000000005 -0.000619301 0
0.040338700000000005 -0.000638024 0
0.0403171 -0.00065682 0
0.0402949 -0.000675674 0
0.040272100000000005 -0.000694576 0
0.0402486 -0.000713527 0
0.0402245 -0.000732483 0
0.040199700000000005 -0.000751451 0
0.0401743 -0.000770443 0
0.040148300000000005 -0.000789445 0
0.0401217 -0.000808481 0
0.0400944 -0.00082747 0
0.040066500000000005 -0.000846192 0
0.0400379 -0.000864611 0
0.040008800000000004 -0.000882701 0
0.039979100000000004 -0.000900419 0
0.0399488 -0.000917755 0
0.039917900000000006 -0.000934651 0
0.0398864 -0.000951086 0
0.039854400000000005 -0.00096705 0
0.0398219 -0.000982489 0
0.0397889 -0.000997368 0
0.0397554 -0.00101192 0
0.039721400000000004 -0.00102697 0
0.039686900000000004 -0.00104342 0
0.0396518 -0.00106128 0
0.0396161 -0.0010805 0
0.0395797 -0.00110116 0
0.039542600000000004 -0.00112337 0
0.0395048 -0.0011473 0
0.039466100000000004 -0.00117273 0
0.0394265 -0.00119993 0
0.039386000000000004 -0.00122948 0
0.039344500000000004 -0.00126134 0
0.0393019 -0.00129565 0
0.039258100000000004 -0.00133241 0
0.039213000000000005 -0.00137173 0
0.0391665 -0.00141366 0
0.0391186 -0.00145835 0
0.039069200000000005 -0.00150589 0
0.0390182 -0.00155571 0
0.038965400000000004 -0.00160761 0
0.038910900000000005 -0.00166146 0
0.0388545 -0.00171721 0
0.038796300000000006 -0.00177488 0
0.0387361 -0.00183451 0
0.038673900000000004 -0.00189612 0
0.105836 -0.136494 0
0.101567 -0.115881 0
0.0980277 -0.0975471 0
0.09509480000000001 -0.0792364 0
0.09277640000000001 -0.0610282 0
0.0910228 -0.0454557 0
0.0897386 -0.032704 0
0.0888208 -0.0231843 0
0.0881619 -0.016908 0
0.0876721 -0.0128406 0
0.0873083 -0.00924764 0
0.0870537 -0.00625982 0
0.0868908 -0.00365425 0
0.0868144 -0.00104837 0
0.0868213 0.0012878 0
0.08689630000000001 0.00299282 0
0.0870151 0.00397217 0
0.087156 0.00437827 0
0.0873023 0.00434633 0
0.0874417 0.00395141 0
0.0875592 0.00307087 0
0.08764140000000001 0.00185096 0
0.0876767 0.000311392 0
0.0876584 -0.0013277 0
0.0875868 -0.00283067 0
0.0874742 -0.00379479 0
0.0873381 -0.00429824 0
0.08719070000000001 -0.00447248 0
0.0870423 -0.0044585 0
0.0868978 -0.00413265 0
0.0867739 -0.00324392 0
0.0866871 -0.001927 0
0.0866495 -0.000306408 0
0.0866687 0.00145586 0
0.0867502 0.00338797 0
0.08688180000000001 0.00417352 0
0.0870206 0.00393334 0
0.0871185 0.00210546 0
0.08712 -0.00174811 0
0.0870027 -0.00505972 0
0.08679010000000001 -0.00733109 0
0.0865297 -0.00794935 0
0.0862731 -0.00732206 0
0.08604 -0.00673084 0
0.08582300000000001 -0.00632299 0
0.0856171 -0.00612233 0
0.0854091 -0.00641374 0
0.08518621 -0.00691144 0
0.08495029 -0.007259 0
0.08470008 -0.00768245 0
0.08444106 -0.00780865 0
0.08417942 -0.00794228 0
0.08391149 -0.00808679 0
0.08364387000000001 -0.00794565 0
0.08338282 -0.00773654 0
0.08313042000000001 -0.0073732 0
0.08289490000000001 -0.00671548 0
0.08268607 -0.00578458 0
0.08251324 -0.00456644 0
0.08238247 -0.00328754 0
0.08229989 -0.00167604 0
0.08226696 -0.000508159 0
0.08224449 -0.000849261 0
0.08218646 -0.00256571 0
0.08204287 -0.00586401 0
0.08180472 -0.00816634 0
0.08150545000000001 -0.00954443 0
0.08118137 -0.00964731 0
0.08087696 -0.00846203 0
0.08062711 -0.0066045 0
0.08044022 -0.00469211 0
0.08031617 -0.00286697 0
0.08025118 -0.00111036 0
0.0802461 0.00072945 0
0.08030343000000001 0.00261403 0
0.08042261 0.00443665 0
0.08060115000000001 0.00617626 0
0.08083592 0.0078125 0
0.08112359000000001 0.00935664 0
0.08146068000000001 0.0107808 0
0.08184207 0.0120274 0
0.08226371 0.0132023 0
0.0827225 0.0142599 0
0.08321399 0.0151672 0
0.08373336 0.0159366 0
0.08427264000000001 0.0163158 0
0.08481691 0.0162618 0
0.0853525 0.0158229 0
0.08586730000000001 0.0150523 0
0.0863524 0.0140728 0
0.0868016 0.0128388 0
0.0872018 0.0112339 0
0.08754590000000001 0.00941329 0
0.0878215 0.00725751 0
0.0880281 0.00519047 0
0.0881629 0.00306923 0
0.0882368 0.00151382 0
0.088266 0.000379201 0
0.088268 -0.000139287 0
0.0882603 -0.000331851 0
0.08825150000000001 -8.71506e-05 0
0.0882638 0.000886868 0
0.08831610000000001 0.0023032 0
0.0884228 0.00412485 0
0.0885938 0.00611426 0
0.0888338 0.00753836 0
0.0892512 0.018846 0
0.0900785 0.0289309 0
0.0910683 0.0306075 0
0.0920945 0.0306183 0
0.093087 0.0288713 0
0.0940008 0.0260337 0
0.0948139 0.0229778 0
0.0955127 0.0187761 0
0.0960658 0.0148142 0
0.0965072 0.0119792 0
0.0968546 0.00886911 0
0.09708040000000001 0.00460637 0
0.0971407 -0.000884351 0
0.0970028 -0.00717114 0
0.0966454 -0.0140839 0
0.0960481 -0.0213054 0
0.0952231 -0.0277056 0
0.09420790000000001 -0.0327596 0
0.09304660000000001 -0.0370739 0
0.09171560000000001 -0.0421989 0
0.09023600000000001 -0.0466155 0
0.08861190000000001 -0.0503484 0
0.0868983 -0.0521971 0
0.08513261 -0.0534348 0
0.08335789 -0.0527448 0
0.08164908 -0.0494107 0
0.08008592 -0.044233 0
0.07865363 -0.0426747 0
0.07713891 -0.0482106 0
0.07539526 -0.0544927 0
0.07354307 -0.0565874 0
0.07162212 -0.057115 0
0.06980154000000001 -0.0530611 0
0.06806329 -0.0510152 0
0.06641895 -0.0475377 0
0.0649299 -0.0416236 0
0.0637247 -0.030051 0
0.0630348 -0.0115398 0
0.06299740000000001 0.00830174 0
0.0635778 0.024336 0
0.0644995 0.0297757 0
0.06552066000000001 0.0309689 0
0.06660164 0.0353084 0
0.06781943 0.0408994 0
0.06922442000000001 0.0425522 0
0.0706327 0.0415742 0
0.07194778 0.036868 0
0.07306853 0.0308436 0
0.07403186 0.0271351 0
0.074857389 0.0224437 0
0.07551415 0.0171532 0
0.075985618 0.0113311 0
0.07625629 0.00514312 0
0.07631618 -0.00132588 0
0.07615903 -0.00769517 0
0.07580853600000001 -0.0129164 0
0.075315803 -0.0163851 0
0.074711567 -0.0195549 0
0.07402292 -0.0214823 0
0.07329438 -0.0218707 0
0.0725872 -0.0204149 0
0.07192887 -0.0187871 0
0.07137661000000001 -0.0142105 0
0.07096578 -0.0109917 0
0.07056409 -0.0132136 0
0.07000875000000001 -0.0196287 0
0.06924403 -0.0253306 0
0.06836126000000001 -0.0269569 0
0.06745809 -0.0266977 0
0.06662112 -0.0234193 0
0.06591744000000001 -0.0189139 0
0.06536656 -0.0143798 0
0.0649682 -0.00963268 0
0.0647436 -0.00400015 0
0.0647142 0.00194086 0
0.0648827 0.00788953 0
0.06524091 0.013218 0
0.06574594 0.0165766 0
0.06633344000000001 0.01851 0
0.06697027 0.0195021 0
0.0676108 0.0187137 0
0.06819197 0.0160883 0
0.06866266 0.0122837 0
0.06912121 0.0169382 0
0.06968021 0.0162796 0
0.0702233 0.0166597 0
0.07076503 0.0149582 0
0.07116573 0.00911062 0
0.07131107 0.000727774 0
0.07122943000000001 -0.00505073 0
0.0709744 -0.00998533 0
0.07055885 -0.0146305 0
0.07001279 -0.0178611 0
0.06936445000000001 -0.020893 0
0.06862001000000001 -0.0235162 0
0.06781113 -0.0248138 0
0.06696428 -0.0259947 0
0.06608990000000001 -0.0262242 0
0.06523466 -0.0248889 0
0.0644407 -0.0226598 0
0.0637457 -0.0189762 0
0.0632036 -0.0143166 0
0.0627093 -0.0150829 0
0.0621485 -0.0186354 0
0.06142210000000001 -0.0243487 0
0.0605467 -0.0277629 0
0.0595878 -0.0290749 0
0.0586452 -0.0272643 0
0.0577859 -0.0243906 0
0.057029300000000005 -0.0210156 0
0.0564036 -0.0166074 0
0.0559346 -0.0117602 0
0.0556262 -0.00699409 0
0.055477200000000004 -0.00213128 0
0.0554905 0.00258345 0
0.0556446 0.00633576 0
0.0559061 0.00911762 0
0.0562444 0.010991 0
0.056622200000000004 0.0114883 0
0.0570084 0.0117417 0
0.0574027 0.0118903 0
0.0577852 0.0110167 0
0.0581279 0.00965551 0
0.058414900000000006 0.00753942 0
0.058614400000000004 0.00447934 0
0.0587039 0.00105317 0
0.058682 -0.00205422 0
0.0585657 -0.00474461 0
0.0583645 -0.00715009 0
0.05809210000000001 -0.00898205 0
0.0577714 -0.0100855 0
0.0574258 -0.0105268 0
0.057073700000000005 -0.0105567 0
0.05672390000000001 -0.0104055 0
0.056381600000000004 -0.0101228 0
0.05605160000000001 -0.00973894 0
0.0557312 -0.00949659 0
0.055420000000000004 -0.00916485 0
0.055115000000000004 -0.0092003 0
0.0548005 -0.00970044 0
0.05447010000000001 -0.0101217 0
0.054124000000000005 -0.0106032 0
0.0537467 -0.0119575 0
0.05332340000000001 -0.0133646 0
0.0528526 -0.0146861 0
0.0523508 -0.0152795 0
0.0518415 -0.0151791 0
0.0513467 -0.0144389 0
0.050884700000000005 -0.0132935 0
0.050463400000000005 -0.0120391 0
0.050084500000000004 -0.0107373 0
0.0497514 -0.00930123 0
0.04946590000000001 -0.00790787 0
0.0492254 -0.00659804 0
0.0490263 -0.00542764 0
0.048863100000000007 -0.00444115 0
0.0487283 -0.00369762 0
0.0486158 -0.00310054 0
0.0485212 -0.00260775 0
0.0484416 -0.00219572 0
0.0483749 -0.00183272 0
0.048319600000000004 -0.001505 0
0.04827480000000001 -0.00120071 0
0.0482398 -0.000914555 0
0.0482141 -0.000642398 0
0.0481972 -0.00038164 0
0.04818890000000001 -0.000131398 0
0.0481885 8.90989e-05 0
0.048195100000000005 0.000299311 0
0.04820870000000001 0.000501477 0
0.0482288 0.000694471 0
0.0482551 0.000872787 0
0.0482871 0.00104083 0
0.0483246 0.0011975 0
0.0483671 0.00134196 0
0.048414200000000004 0.0014774 0
0.0484657 0.00160356 0
0.0485212 0.00172123 0
0.0485805 0.00183144 0
0.0486431 0.00191857 0
0.0487085 0.00199718 0
0.048776400000000004 0.00207804 0
0.04884720000000001 0.00216093 0
0.0489206 0.00224204 0
0.048996700000000004 0.00231823 0
0.0490752 0.00239214 0
0.0491563 0.00246488 0
0.049239700000000004 0.0025356 0
0.049325400000000005 0.00260432 0
0.04941330000000001 0.00267066 0
0.049503500000000006 0.00273331 0
0.049595600000000004 0.00279218 0
0.0496897 0.00284733 0
0.0497855 0.00289953 0
0.049883000000000004 0.00294912 0
0.015282300000000006 -0.0847302 0
0.012671200000000007 -0.072768 0
0.010442199999999999 -0.0612646 0
0.0086812 -0.0459259 0
0.0074638000000000065 -0.0275804 0
0.006832199999999997 -0.00936653 0
0.006832000000000005 0.00778129 0
0.0073487 0.0231224 0
0.008268600000000001 0.0311349 0
0.009417300000000003 0.0377 0
0.010756500000000002 0.0423863 0
0.012239800000000009 0.0465047 0
0.013854500000000006 0.0502032 0
0.015586600000000006 0.0539275 0
0.0174727 0.0585989 0
0.019472200000000002 0.0609185 0
0.0215102 0.0608912 0
0.023480900000000006 0.0569616 0
0.025247200000000004 0.048752 0
0.026633900000000002 0.0349426 0
0.027565200000000005 0.022308 0
0.028217100000000002 0.0193962 0
0.029048700000000004 0.0325707 0
0.030546800000000006 0.0573512 0
0.032875400000000006 0.0797685 0
0.035753700000000006 0.0907468 0
0.038752 0.0878726 0
0.041547200000000006 0.0795401 0
0.043993700000000004 0.0673929 0
0.046002 0.0538983 0
0.0476153 0.0437633 0
0.0489098 0.0344651 0
0.0499032 0.0256527 0
0.050616100000000004 0.0174146 0
0.051038 0.00828536 0
0.0511582 -0.00052174 0
0.0510159 -0.00749543 0
0.0506532 -0.0138037 0
0.0501046 -0.0185248 0
0.049444300000000004 -0.0205817 0
0.0487494 -0.0207861 0
0.0480816 -0.0189888 0
0.047532000000000005 -0.0138426 0
0.04714120000000001 -0.00864872 0
0.0468678 -0.0077678 0
0.046555400000000004 -0.0105261 0
0.0462122 -0.0097982 0
0.0459339 -0.00624828 0
0.045845500000000004 0.000656568 0
0.045993000000000006 0.00799557 0
0.0463992 0.0160292 0
0.0470722 0.0238381 0
0.047992900000000005 0.0308394 0
0.04912760000000001 0.0367768 0
0.050444300000000004 0.0417731 0
0.0519092 0.045754 0
0.0534911 0.048838 0
0.0551609 0.0511234 0
0.0568953 0.0527668 0
0.058676400000000004 0.0538976 0
0.060477500000000003 0.0540425 0
0.062272600000000004 0.0536612 0
0.0640468 0.0528966 0
0.06581423 0.053435 0
0.06759096 0.0528237 0
0.06931276 0.0505937 0
0.07096668 0.0490915 0
0.07258913 0.0474032 0
0.0741506 0.0451879 0
0.07558999500000001 0.0414798 0
0.07689856 0.0370682 0
0.0780323 0.0311852 0
0.07896695000000001 0.0253043 0
0.07969776 0.0186903 0
0.08020028 0.0118573 0
0.0804767 0.00505868 0
0.08052475 -0.00184608 0
0.08034132000000001 -0.00884971 0
0.07992528 -0.0156374 0
0.07930481 -0.0211045 0
0.07853233 -0.0251248 0
0.07769715 -0.0216422 0
0.07706104 -0.0168086 0
0.07659822000000001 -0.0116645 0
0.07645654 -0.00293018 0
0.07648077 0.00409398 0
0.07662499 0.00443457 0
0.07673365 0.00249362 0
0.07674875 -0.00194854 0
0.07660526000000001 -0.00587996 0
0.07638978 -0.00681624 0
0.076158778 -0.00656979 0
0.075979618 -0.00389939 0
0.075916515 -5.34666e-05 0
0.07598003 0.00376908 0
0.076172289 0.00784151 0
0.07651334 0.0123309 0
0.07697875 0.01524 0
0.07750188000000001 0.0158379 0
0.07801118 0.0145019 0
0.07844529 0.0115415 0
0.07876947000000001 0.0080627 0
0.07897835 0.00481506 0
0.07907884 0.00125362 0
0.07905023 -0.00269249 0
0.07889840000000001 -0.00623981 0
0.07862529 -0.00994794 0
0.07823395 -0.0133505 0
0.07773091 -0.0165718 0
0.07713782000000001 -0.0187937 0
0.07647486 -0.0209566 0
0.075739034 -0.0229698 0
0.07495172800000001 -0.0240892 0
0.07413495 -0.0249656 0
0.07329447 -0.0252373 0
0.07246856 -0.0241855 0
0.07169077 -0.0224137 0
0.07097592 -0.0203537 0
0.07036490000000001 -0.0165168 0
0.06985124000000001 -0.01491 0
0.06932809000000001 -0.0164038 0
0.06870886 -0.020599 0
0.06792776 -0.0257175 0
0.06701510000000001 -0.0287899 0
0.06601267 -0.0310061 0
0.0649654 -0.0314519 0
0.0639251 -0.0307809 0
0.0629152 -0.0298347 0
0.0619388 -0.0286194 0
0.0610117 -0.0269271 0
0.0601545 -0.0245523 0
0.059375700000000003 -0.0224059 0
0.058664400000000005 -0.0202326 0
0.0580363 -0.0175831 0
0.057493300000000004 -0.0151819 0
0.0570233 -0.0131184 0
0.0566233 -0.0110045 0
0.056288700000000004 -0.00919507 0
0.0560094 -0.00766902 0
0.0557756 -0.00645119 0
0.055577100000000004 -0.00552338 0
0.055406300000000006 -0.0047788 0
0.055258100000000004 -0.00415167 0
0.055129300000000006 -0.00360643 0
0.0550179 -0.00310395 0
0.054923 -0.00261434 0
0.054844500000000004 -0.00211357 0
0.054783 -0.00160108 0
0.0547387 -0.00108264 0
0.0547115 -0.000571155 0
0.0547011 -8.28072e-05 0
0.0547064 0.000375477 0
0.054726500000000004 0.000799113 0
0.05476 0.00118495 0
0.0548056 0.00153134 0
0.0548622 0.00184689 0
0.0549288 0.00213226 0
0.0550044 0.00238855 0
0.055088200000000004 0.00262516 0
0.0551797 0.00285194 0
0.0552787 0.00307476 0
0.055385000000000004 0.00329595 0
0.0554988 0.00351841 0
0.0556199 0.00373693 0
0.0557481 0.00394472 0
0.05588320000000001 0.00415043 0
0.0560251 0.00435649 0
0.0561739 0.00456079 0
0.0563294 0.00475984 0
0.0564915 0.00495263 0
0.0566598 0.00513856 0
0.0568342 0.00531674 0
0.05701440000000001 0.0054863 0
0.05720020000000001 0.00564904 0
0.0573912 0.00580707 0
0.0575875 0.00596172 0
0.057788900000000004 0.00611466 0
0.0579954 0.00626874 0
0.058207100000000005 0.00642691 0
0.0584242 0.00658976 0
0.0586467 0.00675639 0
0.05887490000000001 0.00692677 0
0.0591088 0.00710165 0
0.059348700000000004 0.00728125 0
0.059594600000000005 0.00746484 0
0.0598467 0.00765186 0
0.060105000000000006 0.00783991 0
0.0603696 0.0080286 0
0.0606405 0.00821799 0
0.0609178 0.00840825 0
0.0612014 0.00859984 0
0.0614914 0.00879356 0
0.061788 0.00898961 0
0.0620911 0.00918889 0
0.0624009 0.00939072 0
0.0627174 0.00958857 0
0.0630404 0.00978213 0
0.0633698 0.00997248 0
0.0637055 0.01016 0
0.0640474 0.0103466 0
0.0643956 0.0105333 0
0.06475 0.0107215 0
0.0651106 0.0109115 0
0.06547772 0.011104 0
0.06585125 0.0112991 0
0.06623134 0.0114975 0
0.06661814 0.0117022 0
0.06701188 0.0119137 0
0.06741279 0.0121316 0
0.06782107 0.0123553 0
0.06823693 0.0125869 0
0.06866068 0.0128276 0
0.06909252 0.0130712 0
0.06953254 0.0133188 0
0.06998088000000001 0.0135694 0
0.07043761 0.0138228 0
0.07090281 0.0140757 0
0.07137635 0.0143245 0
0.07185818000000001 0.014573 0
0.07234803000000001 0.0148013 0
0.07284466 0.0149773 0
0.07334602 0.0150875 0
0.07384992 0.0151329 0
0.074354162 0.0151112 0
0.074856439 0.0150187 0
0.07535457500000001 0.0148669 0
0.075846773 0.0146686 0
0.07633185 0.0144474 0
0.07680961 0.0142334 0
0.07728071 0.0140498 0
0.07774653000000001 0.0139178 0
0.07820904000000001 0.0138506 0
0.07867062 0.0138574 0
0.07913374000000001 0.0139389 0
0.07960091 0.0140975 0
0.0800747 0.01433 0
0.08055744000000001 0.0146276 0
0.08105105 0.0149797 0
0.08155715000000001 0.015372 0
0.08207662 0.0157781 0
0.08260965 0.0161852 0
0.08315573 0.0165583 0
0.08371312 0.0168594 0
0.08427893 0.0170595 0
0.08484935 0.0171331 0
0.0854196 0.0170479 0
0.0859838 0.0167834 0
0.08653620000000001 0.0163392 0
0.08707050000000001 0.0157214 0
0.0875818 0.0149689 0
0.08806610000000001 0.0141202 0
0.0885213 0.0132205 0
0.0889456 0.0122962 0
0.0893403 0.0114483 0
0.089709 0.0107456 0
0.090059 0.0103199 0
0.0904003 0.0102195 0
0.0907459 0.0105498 0
0.0911068 0.0111168 0
0.09149 0.0118916 0
0.0919037 0.0129374 0
0.0923561 0.0141977 0
0.0928525 0.0155695 0
0.09339230000000001 0.016786 0
0.0939749 0.0181081 0
0.09459340000000001 0.0189068 0
0.0952207 0.0186761 0
0.0958239 0.0174879 0
0.0963869 0.0164243 0
0.096919 0.0154618 0
0.09740850000000001 0.0139422 0
0.09784040000000001 0.0118216 0
0.0981804 0.00851777 0
0.0983943 0.00433098 0
0.09845380000000001 -0.000609028 0
0.0983416 -0.00595796 0
0.0980442 -0.0115408 0
0.0975679 -0.016691 0
0.0969351 -0.0208416 0
0.0961902 -0.0242801 0
0.0951535 -0.0357096 0
0.0938249 -0.043561 0
0.0922419 -0.050652 0
0.09046470000000001 -0.0554398 0
0.0885547 -0.0590447 0
0.0865389 -0.0615557 0
0.08447101 -0.0623028 0
0.0824067 -0.0612817 0
0.08040944 -0.0583959 0
0.07855312 -0.0526905 0
0.07691593000000001 -0.0457851 0
0.075349344 -0.0471729 0
0.07364713 -0.0540191 0
0.07175629 -0.0585223 0
0.06973108 -0.062513 0
0.06761736 -0.0629306 0
0.0655825 -0.0596767 0
0.0636268 -0.057514 0
0.0617713 -0.0536421 0
0.060141 -0.043446 0
0.0590093 -0.0241477 0
0.076047933 -0.0874249 0
0.07350225 -0.0639175 0
0.07171705 -0.0443138 0
0.07057933 -0.0251658 0
0.07000363 -0.0104429 0
0.06985271 0.000967526 0
0.06999879 0.00766433 0
0.07038691 0.0148481 0
0.07099925 0.0216618 0
0.07184201 0.0283619 0
0.07288707 0.0340104 0
0.07412663 0.040253 0
0.075593143 0.0474651 0
0.07729899 0.054457 0
0.07923288 0.0613137 0
0.08137056000000001 0.0661192 0
0.08357893 0.0656541 0
0.0857142 0.0622997 0
0.08769450000000001 0.0567262 0
0.08948120000000001 0.0509001 0
0.0911052 0.0472538 0
0.0926262 0.0439847 0
0.09400610000000001 0.0389045 0
0.0951998 0.0329686 0
0.09619660000000001 0.0271036 0
0.09698470000000001 0.0204048 0
0.097549 0.0135278 0
0.0978604 0.00560349 0
0.09794130000000001 -0.000913514 0
0.09776560000000001 -0.00890359 0
0.0973758 -0.0143734 0
0.0967862 -0.0203897 0
0.0960194 -0.025595 0
0.0950799 -0.0301757 0
0.0940288 -0.0325549 0
0.0929012 -0.0347627 0
0.0917308 -0.0351325 0
0.0905735 -0.0340752 0
0.08949220000000001 -0.0303325 0
0.0885394 -0.027796 0
0.0875207 -0.0325021 0
0.0862926 -0.0397749 0
0.08491965 -0.0412228 0
0.08360214 -0.037714 0
0.08242462 -0.0327642 0
0.08145264 -0.025875 0
0.08071271000000001 -0.0188616 0
0.08021243 -0.0114035 0
0.07996075 -0.00402535 0
0.07997892000000001 0.00513084 0
0.08034869 0.0167634 0
0.0811163 0.0283396 0
0.08219114 0.0350197 0
0.08340310000000001 0.0369355 0
0.08459845 0.0345309 0
0.0857191 0.0362389 0
0.08691560000000001 0.0352283 0
0.0880562 0.0333667 0
0.0890808 0.0280865 0
0.0899446 0.0243918 0
0.0907154 0.0219467 0
0.0913833 0.0176998 0
0.0918735 0.0118481 0
0.0921578 0.00549213 0
0.0922267 -0.00123941 0
0.09206120000000001 -0.00821815 0
0.09168480000000001 -0.01404 0
0.0911258 -0.0189627 0
0.0904341 -0.0228833 0
0.0895724 -0.0281913 0
0.0885716 -0.0316123 0
0.087474 -0.0338387 0
0.08633400000000001 -0.0343331 0
0.08518815 -0.0340753 0
0.08408689 -0.0318188 0
0.0831037 -0.0269138 0
0.08224972 -0.0250346 0
0.08133976 -0.0289753 0
0.08023899000000001 -0.0358188 0
0.07900246 -0.0371851 0
0.07782574 -0.0334171 0
0.07678815 -0.0287098 0
0.075944945 -0.0220121 0
0.07534645100000001 -0.0144277 0
0.07498394 -0.00771342 0
0.07484352300000001 -0.000879948 0
0.074947633 0.00691227 0
0.075332754 0.015931 0
0.07603167100000001 0.0255059 0
0.0770197 0.0329041 0
0.07819704000000001 0.0370584 0
0.07944311 0.0372275 0
0.08063870000000001 0.0342275 0
0.08169844 0.0296311 0
0.08260722000000001 0.025111 0
0.0833628 0.0206529 0
0.08399131 0.0172228 0
0.084484 0.0123678 0
0.08479906000000001 0.00678396 0
0.08492735 0.00121287 0
0.08486784 -0.00453091 0
0.084612 -0.0105663 0
0.08415184 -0.0167039 0
0.08349446 -0.0222861 0
0.08267268 -0.0266086 0
0.08173232 -0.0298284 0
0.08062843 -0.0368048 0
0.07932075000000001 -0.0367447 0
0.07816655 -0.0325941 0
0.07716867000000001 -0.0274006 0
0.07634775 -0.0219539 0
0.075734464 -0.0147666 0
0.075345251 -0.00953047 0
0.075006208 -0.0111311 0
0.074515944 -0.0171759 0
0.07389957 -0.0194185 0
0.07327365000000001 -0.0179111 0
0.07271745 -0.0151235 0
0.07229752 -0.0098079 0
0.07209213 -0.00290423 0
0.07210642 0.00335892 0
0.07231896 0.00909899 0
0.07272486 0.0150374 0
0.07333251 0.0211271 0
0.07414497 0.0273868 0
0.0751640766 0.0333952 0
0.07635973 0.0377621 0
0.07765107 0.0394172 0
0.07895303000000001 0.0383211 0
0.08016863 0.034668 0
0.08125451 0.0306638 0
0.08219971000000001 0.0262532 0
0.08300145 0.0221846 0
0.08367849000000001 0.0185323 0
0.08421097 0.0135011 0
0.08456227000000001 0.00784809 0
0.08472361 0.00212859 0
0.08469232 -0.00373776 0
0.08446096 -0.009907 0
0.08401801 -0.0163122 0
0.08337045 -0.0220795 0
0.0825527 -0.0265393 0
0.0816138 -0.0299311 0
0.08054019 -0.0339583 0
0.07936359 -0.0365597 0
0.07811259000000001 -0.0380829 0
0.07684537 -0.0377267 0
0.075605475 -0.0364614 0
0.07444795700000001 -0.0327685 0
0.07344954000000001 -0.0275514 0
0.0725457 -0.0266545 0
0.07159761 -0.0300999 0
0.07044271 -0.0388187 0
0.06914254 -0.037216 0
0.06791667 -0.0352363 0
0.06685741 -0.0284883 0
0.0660259 -0.0218524 0
0.06541582 -0.015049 0
0.0650358 -0.00811708 0
0.0648846 -0.00129197 0
0.0649588 0.00541544 0
0.06525578 0.0120992 0
0.0657802 0.019074 0
0.06654181 0.0262792 0
0.06753226 0.0325061 0
0.06868694 0.0362624 0
0.06992394 0.0375255 0
0.07115807 0.0362958 0
0.07231202 0.0327539 0
0.07331397 0.0276648 0
0.07414957 0.0227579 0
0.074820837 0.017865 0
0.07534117700000001 0.0137253 0
0.075718568 0.00897716 0
0.075923591 0.00354256 0
0.075948244 -0.00168905 0
0.07580629800000001 -0.00656831 0
0.075501478 -0.0114609 0
0.075040594 -0.0158959 0
0.074440635 -0.019759 0
0.0737267 -0.0228648 0
0.07291799 -0.0253886 0
0.07204025 -0.0271177 0
0.07111965 -0.0278772 0
0.07019698 -0.0272972 0
0.06931431 -0.0254807 0
0.06850328 -0.0231109 0
0.06781152 -0.0182932 0
0.06725964000000001 -0.0180975 0
0.06671999 -0.01649 0
0.06618311 -0.0166941 0
0.06551308 -0.0228483 0
0.0647272 -0.0237873 0
0.0639222 -0.0244079 0
0.0631283 -0.0228101 0
0.0624342 -0.018777 0
0.061891100000000004 -0.0140371 0
0.0615056 -0.00928302 0
0.061283000000000004 -0.00426248 0
0.061220000000000004 6.68402e-05 0
0.061279 0.00319797 0
0.0614226 0.00518774 0
0.0616212 0.00666068 0
0.061864100000000005 0.00784037 0
0.062133900000000006 0.00823294 0
0.062405 0.00794462 0
0.06265 0.00667605 0
0.0628329 0.00428432 0
0.0629238 0.0012318 0
0.06290670000000001 -0.00196122 0
0.06279470000000001 -0.00472543 0
0.0625856 -0.00753627 0
0.0622938 -0.00972802 0
0.0619429 -0.0111231 0
0.0615595 -0.011745 0
0.061163 -0.0119904 0
0.0607622 -0.0120242 0
0.06036420000000001 -0.0118347 0
0.059975 -0.0115641 0
0.0595919 -0.0113453 0
0.059227100000000005 -0.0104846 0
0.0588949 -0.00950091 0
0.0585918 -0.00877076 0
0.0583129 -0.00804834 0
0.058052400000000004 -0.00767207 0
0.0577893 -0.00814051 0
0.0574953 -0.00928102 0
0.0571584 -0.0106877 0
0.05678950000000001 -0.0112863 0
0.0564098 -0.0113953 0
0.056029300000000004 -0.0113644 0
0.0556624 -0.010588 0
0.055322500000000004 -0.00985603 0
0.055005700000000005 -0.00917061 0
0.054707500000000006 -0.00883709 0
0.05441170000000001 -0.00880193 0
0.05412790000000001 -0.00817489 0
0.0538704 -0.00730297 0
0.0536437 -0.00632173 0
0.0534533 -0.00515447 0
0.053300600000000004 -0.00409149 0
0.053180200000000004 -0.00318215 0
0.0530872 -0.00245433 0
0.0530153 -0.00190701 0
0.052958200000000004 -0.00155377 0
0.0529104 -0.00133078 0
0.052869 -0.00116725 0
0.05283260000000001 -0.00102028 0
0.052801200000000006 -0.000870917 0
0.0527749 -0.00070842 0
0.05275440000000001 -0.000526945 0
0.052740300000000004 -0.000324853 0
0.052733300000000004 -0.000101661 0
0.052734100000000006 0.000140938 0
0.05274330000000001 0.000400242 0
0.0527614 0.00067369 0
0.052788800000000004 0.00095812 0
0.0528257 0.00124621 0
0.05287220000000001 0.00152768 0
0.0529279 0.00179601 0
0.0529921 0.00204598 0
0.053064400000000005 0.00227256 0
0.0531437 0.0024759 0
0.0532295 0.00265894 0
0.0533211 0.00282769 0
0.0534181 0.002982 0
0.05352 0.00312572 0
0.0536266 0.00326429 0
0.0537378 0.0034039 0
0.05385380000000001 0.00354867 0
0.0539747 0.00369876 0
0.0541007 0.00385551 0
0.054232100000000005 0.00402037 0
0.054369 0.00418779 0
0.0545114 0.00434819 0
0.054659 0.00449896 0
0.0548116 0.00464578 0
0.054969000000000004 0.00479057 0
0.0551311 0.00493208 0
0.055297900000000004 0.00506989 0
0.0554693 0.0052039 0
0.0556451 0.00533666 0
0.0558253 0.0054708 0
0.056010000000000004 0.00560587 0
0.056199200000000005 0.00574113 0
0.056393 0.00587743 0
0.056591300000000004 0.00601563 0
0.0567942 0.00615646 0
0.057002000000000004 0.00630007 0
0.0572145 0.00644917 0
0.0574322 0.00660523 0
0.057655200000000004 0.00676768 0
0.0578837 0.00693507 0
0.058117800000000004 0.00710733 0
0.0583578 0.0072846 0
0.058603800000000004 0.00746598 0
0.0588559 0.00765089 0
0.059114200000000006 0.00783729 0
0.059378700000000006 0.00802394 0
0.059649400000000005 0.00821068 0
0.0599263 0.00839776 0
-0.028786999999999993 0.0777949 0
-0.02652299999999999 0.0601879 0
-0.024787500000000004 0.0444301 0
-0.023596499999999992 0.028208 0
-0.0228502 0.0178349 0
-0.022403400000000004 0.00947447 0
-0.0222276 0.00166226 0
-0.022257100000000002 -0.00281944 0
-0.022345199999999996 -0.00298397 0
-0.022414500000000004 -0.000160377 0
-0.02232039999999999 0.00649812 0
-0.02196279999999999 0.0151265 0
-0.021277400000000002 0.0256323 0
-0.020237199999999997 0.0360845 0
-0.018864999999999993 0.0451063 0
-0.0172147 0.0539122 0
-0.015272099999999997 0.0620057 0
-0.013085699999999992 0.0685797 0
-0.010705499999999993 0.0738993 0
-0.008158299999999993 0.0786695 0
-0.005461599999999997 0.0827304 0
-0.0026472000000000023 0.0861681 0
0.00032490000000000296 0.0922129 0
0.0035248000000000085 0.0986311 0
0.0068526 0.10028 0
0.010159399999999999 0.0974911 0
0.013299600000000002 0.0908228 0
0.016157300000000006 0.08061 0
0.018581600000000004 0.0652454 0
0.020408300000000004 0.0458183 0
0.021702000000000006 0.0353904 0
0.022889200000000005 0.0406544 0
0.024619000000000002 0.0633185 0
0.027165600000000005 0.0878039 0
0.030429900000000003 0.105925 0
0.0339836 0.10551 0
0.0374062 0.0994408 0
0.040541200000000006 0.0885305 0
0.0432509 0.0744407 0
0.045480900000000005 0.0604061 0
0.047317 0.0506805 0
0.048843300000000006 0.0413803 0
0.0500651 0.032389 0
0.0509939 0.0236108 0
0.0516095 0.013761 0
0.0519058 0.00459231 0
0.0519249 -0.00297528 0
0.051704400000000005 -0.00964839 0
0.0512981 -0.0141631 0
0.0507883 -0.01609 0
0.0502388 -0.0164137 0
0.0497272 -0.012967 0
0.049511900000000005 -0.00229692 0
0.0494515 -0.000384361 0
0.0494377 -0.00155865 0
0.049278 -0.00667301 0
0.049042800000000004 -0.00689935 0
0.0488672 -0.00472932 0
0.0487877 0.000314647 0
0.04891040000000001 0.00685243 0
0.0492625 0.013939 0
0.0498492 0.0207426 0
0.0506455 0.026614 0
0.0516276 0.031874 0
0.052765900000000004 0.0360688 0
0.0540306 0.0394516 0
0.055389600000000004 0.0418871 0
0.056825600000000004 0.0440333 0
0.058312300000000004 0.0450175 0
0.0598286 0.0458168 0
0.0613551 0.0457407 0
0.0628831 0.0461915 0
0.064446 0.0473667 0
0.06599862000000001 0.045477 0
0.06746652 0.0429459 0
0.06887815 0.0422093 0
0.07025031000000001 0.0402869 0
0.07154518 0.0375375 0
0.07272632 0.0334054 0
0.0737587 0.0287465 0
0.074623803 0.0233003 0
0.0752968405 0.0174002 0
0.075778329 0.011809 0
0.076073967 0.00617095 0
0.076184702 0.000680585 0
0.076104166 -0.005259 0
0.075829271 -0.0110559 0
0.075352714 -0.0170505 0
0.074712191 -0.0211179 0
0.07393647 -0.0251011 0
0.07304507 -0.0280139 0
0.07208116 -0.0296633 0
0.07107825000000001 -0.0301639 0
0.07009429 -0.0286931 0
0.0691667 -0.0267486 0
0.06840199 -0.0178329 0
0.06786964000000001 -0.0136136 0
0.06750511000000001 -0.00904377 0
0.06716508 -0.0113397 0
0.06673576 -0.0135312 0
0.06631797 -0.0115726 0
0.06597668000000001 -0.0086127 0
0.06577298000000001 -0.00380606 0
0.06573628000000001 0.00142591 0
0.06587974 0.00688458 0
0.06619933 0.0119292 0
0.06667765 0.0164369 0
0.06729723 0.020534 0
0.06805255 0.0246049 0
0.06894595 0.0288781 0
0.06999298000000001 0.0338574 0
0.07120676000000001 0.038452 0
0.07252929 0.0405229 0
0.07388823 0.0407157 0
0.07520630124000001 0.0383843 0
0.07642361 0.0346761 0
0.07749994 0.030231 0
0.07842651 0.0255763 0
0.07919673 0.0209332 0
0.07981627000000001 0.0165633 0
0.08029099 0.0119489 0
0.08059241 0.00633 0
0.08071517 0.0011061 0
0.08064338 -0.00511669 0
0.08036287 -0.011565 0
0.07986558 -0.0177974 0
0.07917576 -0.0232394 0
0.07831503000000001 -0.027995 0
0.07733082000000001 -0.0311277 0
0.07622582 -0.0346892 0
0.075033788 -0.0366792 0
0.07379288 -0.0374305 0
0.072562 -0.0362364 0
0.07138352 -0.0342839 0
0.07031876000000001 -0.0294157 0
0.06940351 -0.0273644 0
0.06863099 -0.0237486 0
0.06779863 -0.0257636 0
0.06681673 -0.032468 0
0.06570331 -0.0338142 0
0.0645751 -0.0332504 0
0.063525 -0.0296021 0
0.0626308 -0.0241642 0
0.0619308 -0.0181167 0
0.0614337 -0.0119835 0
0.061140200000000006 -0.00591492 0
0.061053500000000004 0.00048349 0
0.061184800000000004 0.00702395 0
0.0615259 0.0131082 0
0.062066 0.0189697 0
0.0627828 0.023533 0
0.06361270000000001 0.0259581 0
0.0644967 0.0268101 0
0.06537499000000001 0.0259317 0
0.06620671 0.0238615 0
0.06693783 0.0200553 0
0.06752677 0.015403 0
0.06794394000000001 0.0098244 0
0.06817814 0.00469214 0
0.06825512 0.000243607 0
0.06818682000000001 -0.00418332 0
0.06797321 -0.00832778 0
0.06763901 -0.0116087 0
0.06718812 -0.0152138 0
0.06663981000000001 -0.0174227 0
0.06602655 -0.0192807 0
0.06535055000000001 -0.0211525 0
0.06462190000000001 -0.022385 0
0.0638616 -0.0232868 0
0.0630747 -0.0237237 0
0.062293100000000004 -0.0230191 0
0.061542900000000005 -0.0217358 0
0.060862900000000004 -0.0190979 0
0.0602863 -0.0158087 0
0.0597844 -0.0146852 0
0.059257500000000005 -0.0168041 0
0.0585547 -0.0244466 0
0.057622900000000005 -0.0306752 0
0.0565316 -0.0342536 0
0.0553486 -0.0363464 0
0.05412360000000001 -0.0367801 0
0.0529076 -0.0360421 0
0.051747800000000004 -0.033037 0
0.050823900000000005 -0.0253578 0
0.05005520000000001 -0.0206062 0
0.04947410000000001 -0.0146176 0
0.0490741 -0.0099974 0
0.04878880000000001 -0.00736275 0
0.048579500000000005 -0.00541494 0
0.0484237 -0.00405756 0
0.0483079 -0.00296622 0
0.048224300000000005 -0.00212751 0
0.0481644 -0.00150879 0
0.048123700000000005 -0.000964333 0
0.0480998 -0.000495462 0
0.0480903 -9.97568e-05 0
0.048093300000000005 0.000261163 0
0.048107800000000006 0.000593701 0
0.0481331 0.000911706 0
0.0481692 0.00123573 0
0.0482155 0.00152096 0
0.048270600000000004 0.00177301 0
0.048333600000000004 0.00199121 0
0.0484029 0.00214318 0
0.0484752 0.00218643 0
0.048547900000000005 0.00216864 0
0.048619300000000004 0.00211896 0
0.048688800000000004 0.00205492 0
0.0487562 0.00198926 0
0.0488214 0.00193057 0
0.0488849 0.00188387 0
0.04894710000000001 0.00185206 0
0.0490086 0.00183643 0
0.049069800000000004 0.00183748 0
0.0491313 0.00185479 0
0.049193600000000004 0.00188751 0
0.049257300000000004 0.00193385 0
0.049322700000000004 0.00198884 0
0.04939 0.0020479 0
0.049459300000000005 0.00210764 0
0.04953060000000001 0.00216174 0
0.0496035 0.00221 0
0.049677900000000004 0.00225321 0
0.0497537 0.00229363 0
0.049830900000000004 0.00233465 0
0.04990940000000001 0.0023786 0
0.049989500000000006 0.00242686 0
0.0500713 0.0024799 0
0.050155000000000005 0.00253691 0
0.0502406 0.00259683 0
0.050328200000000003 0.00265889 0
0.050418000000000004 0.00272249 0
0.05050980000000001 0.00278717 0
0.05060390000000001 0.00285227 0
0.0507001 0.00291692 0
0.05079840000000001 0.00298036 0
0.05089880000000001 0.00304234 0
0.0510013 0.00310284 0
0.05110580000000001 0.00316173 0
0.0512121 0.00321881 0
0.0513204 0.00327415 0
0.051430500000000004 0.00332824 0
0.0515424 0.00338168 0
0.05165600000000001 0.00343481 0
0.0517714 0.00348778 0
0.05188860000000001 0.00354095 0
0.0520076 0.00359492 0
0.0521283 0.0036502 0
0.052251000000000006 0.00370624 0
0.052375500000000005 0.00376237 0
0.052501900000000004 0.00381884 0
0.0526302 0.00387607 0
0.0527604 0.00393417 0
0.0528925 0.00399277 0
0.0530267 0.00405174 0
0.0531628 0.00411151 0
0.0533009 0.00417263 0
0.053441 0.00423509 0
0.0535833 0.00429844 0
0.0537277 0.0043625 0
0.053874200000000004 0.00442767 0
0.054023 0.0044944 0
0.054174 0.00456251 0
0.054327200000000006 0.00463139 0
0.0544828 0.00470057 0
0.0546407 0.00477012 0
0.0548009 0.00484042 0
0.0549635 0.00491145 0
0.055128500000000004 0.0049829 0
0.055295800000000006 0.00505624 0
0.05546570000000001 0.00513307 0
0.0556382 0.00521413 0
0.0558135 0.00529906 0
0.0559916 0.00538685 0
0.0561728 0.00547992 0
0.0563572 0.00558089 0
0.0565451 0.00569157 0
0.05673690000000001 0.00581209 0
0.056932800000000006 0.00593945 0
0.057133100000000006 0.00607288 0
0.057337900000000004 0.00621185 0
0.0575475 0.00635554 0
0.057761900000000005 0.00650252 0
0.057981200000000004 0.00664971 0
0.058205400000000004 0.00679535 0
0.0584345 0.00694807 0
0.058669 0.00711201 0
0.058909100000000006 0.00728703 0
0.0591551 0.00746918 0
0.0594073 0.00765222 0
0.0596655 0.00783619 0
0.059930000000000004 0.00802168 0
0.06020060000000001 0.00820944 0
0.060477600000000006 0.00839961 0
0.06076090000000001 0.00859275 0
0.0610508 0.00879055 0
0.0613473 0.00899492 0
0.061650800000000006 0.0092047 0
0.061961300000000004 0.00941904 0
0.062279 0.0096322 0
0.0626037 0.00983772 0
0.01008980000000001 -0.0644832 0
0.008175700000000008 -0.0516306 0
0.006662200000000007 -0.0392891 0
0.0056346000000000035 -0.0244191 0
0.005065300000000009 -0.008791 0
0.005026000000000003 0.00681351 0
0.005512600000000006 0.021004 0
0.0064528000000000085 0.034996 0
0.007846800000000001 0.0468613 0
0.0096054 0.0580404 0
0.011725100000000002 0.0686047 0
0.014172000000000004 0.0775443 0
0.0168895 0.0852712 0
0.019865900000000006 0.0923904 0
0.023003300000000004 0.0948584 0
0.026164600000000003 0.0943998 0
0.029289800000000005 0.0932703 0
0.0323601 0.0906496 0
0.035284100000000006 0.0845021 0
0.037911200000000006 0.0729166 0
0.040009300000000005 0.0538421 0
0.0415369 0.0402288 0
0.042839800000000004 0.041697 0
0.044577000000000006 0.0640227 0
0.0472364 0.094692 0
0.050846100000000005 0.118711 0
0.054853400000000004 0.11978 0
0.0587775 0.11503 0
0.0624052 0.102389 0
0.06558066 0.089538 0
0.06842992 0.0821514 0
0.07106393 0.0769193 0
0.07353233 0.071448 0
0.075834015 0.0667694 0
0.07798396 0.0623991 0
0.07998795 0.0580175 0
0.08184879 0.053867 0
0.08358113 0.0502852 0
0.08521000000000001 0.0473006 0
0.0867229 0.0439114 0
0.08815010000000001 0.0420453 0
0.08954240000000001 0.0418268 0
0.0909568 0.042427 0
0.092174 0.0329554 0
0.0932057 0.0295494 0
0.09412620000000001 0.0255351 0
0.0949196 0.022811 0
0.0956877 0.0235365 0
0.09647990000000001 0.0232647 0
0.0972122 0.0209521 0
0.0978887 0.0196966 0
0.098495 0.016723 0
0.0990101 0.0144564 0
0.09946250000000001 0.0128785 0
0.0998672 0.0114616 0
0.1002209 0.00979613 0
0.10051310000000001 0.00754502 0
0.1007075 0.00419063 0
0.1007809 0.000211283 0
0.1007051 -0.00463588 0
0.1004593 -0.00991112 0
0.10003300000000001 -0.0153479 0
0.0994371 -0.0199732 0
0.0987141 -0.0234212 0
0.09786410000000001 -0.0271198 0
0.0969041 -0.0306717 0
0.0958093 -0.0345763 0
0.094611 -0.0369989 0
0.0933495 -0.0384379 0
0.0920571 -0.038918 0
0.09075720000000001 -0.0387412 0
0.089506 -0.0361631 0
0.08836730000000001 -0.0323541 0
0.0873205 -0.0307648 0
0.0862269 -0.0348039 0
0.08492734 -0.041915 0
0.0834665 -0.0445954 0
0.08199914 -0.0429459 0
0.08063997 -0.0386613 0
0.07944673000000001 -0.0329436 0
0.0784628 -0.0263604 0
0.07769962 -0.0197329 0
0.07717011 -0.0121974 0
0.07691837 -0.00317089 0
0.07697601 0.00601603 0
0.07731002000000001 0.0133683 0
0.07785114 0.0184593 0
0.07850201 0.0189277 0
0.07913792 0.0176982 0
0.07966341 0.0138231 0
0.0800438 0.00935361 0
0.08029334 0.00600965 0
0.08043303 0.00180911 0
0.08035956 -0.00521894 0
0.08009982 -0.00996673 0
0.07959611 -0.0200592 0
0.07876643 -0.0288467 0
0.0776657 -0.0369468 0
0.07629654 -0.0445336 0
0.074713587 -0.0500203 0
0.07296609 -0.0545157 0
0.07108864000000001 -0.0576169 0
0.0691383 -0.0595746 0
0.06713308 -0.0602896 0
0.0651512 -0.058386 0
0.0632663 -0.0545869 0
0.061556200000000005 -0.0477767 0
0.0601017 -0.0394253 0
0.05882130000000001 -0.0368334 0
0.0574847 -0.0424755 0
0.05595700000000001 -0.0485321 0
0.0542082 -0.056258 0
0.0521769 -0.0638397 0
0.05000450000000001 -0.0664133 0
0.047723800000000004 -0.0701435 0
0.045316800000000004 -0.0739639 0
0.0428527 -0.0730257 0
0.040579500000000004 -0.0612801 0
0.0389209 -0.0383227 0
0.038087600000000006 -0.01293 0
0.0380703 0.00956861 0
0.038673200000000005 0.0245964 0
0.0395203 0.0255773 0
0.040390600000000006 0.026318 0
0.0412457 0.0248241 0
0.0420308 0.0223044 0
0.042726200000000006 0.0195911 0
0.0433322 0.0168595 0
0.0438416 0.0138047 0
0.0442441 0.0105336 0
0.04454280000000001 0.00768407 0
0.044759400000000005 0.00546761 0
0.0449077 0.0035882 0
0.045001400000000004 0.00219397 0
0.0450583 0.00129877 0
0.0450831 0.000219823 0
0.045073600000000005 -0.00072662 0
0.0450314 -0.00178787 0
0.044950500000000004 -0.00306289 0
0.044823 -0.00450998 0
0.0446476 -0.00593735 0
0.0444262 -0.00726535 0
0.0441621 -0.00851229 0
0.043858 -0.0096643 0
0.043517600000000004 -0.0106842 0
0.0431461 -0.0115411 0
0.0427485 -0.0122536 0
0.042329700000000005 -0.0128302 0
0.041893900000000005 -0.0132756 0
0.0414452 -0.013611 0
0.040987100000000005 -0.0138453 0
0.040522800000000005 -0.0139888 0
0.0400553 -0.0140471 0
0.0395867 -0.0140555 0
0.039118400000000005 -0.0140343 0
0.038651200000000004 -0.0139895 0
0.038187000000000006 -0.013868 0
0.0377284 -0.0136497 0
0.037278700000000005 -0.0133478 0
0.0368404 -0.0129642 0
0.036416500000000004 -0.0124902 0
0.0360101 -0.0119145 0
0.035624800000000005 -0.011232 0
0.0352642 -0.0104382 0
0.034932200000000004 -0.00952121 0
0.0346327 -0.00850029 0
0.034367 -0.00749986 0
0.0341366 -0.00635646 0
0.033947700000000004 -0.00503651 0
0.033805100000000005 -0.00358678 0
0.033711700000000004 -0.00210512 0
0.033670500000000006 -0.000458417 0
0.0336851 0.00126088 0
0.033763 0.0033442 0
0.033918000000000004 0.00585041 0
0.034159300000000004 0.00855522 0
0.0344963 0.0115315 0
0.0349312 0.0144145 0
0.035463 0.0173325 0
0.036089500000000004 0.0201097 0
0.036807000000000006 0.0227815 0
0.0376116 0.0253487 0
0.0384996 0.0277888 0
0.039467300000000004 0.0301565 0
0.0405157 0.0326547 0
0.041649700000000005 0.0352594 0
0.042870500000000006 0.0378744 0
0.04418130000000001 0.0406727 0
0.045580300000000004 0.0430501 0
0.047043 0.0445251 0
0.048530000000000004 0.0444961 0
0.0500312 0.0471978 0
0.051628400000000005 0.0509574 0
0.0534264 0.0557613 0
0.0553096 0.0567512 0
0.0571561 0.0533862 0
0.05881840000000001 0.0464244 0
0.060229500000000005 0.038579 0
0.061387500000000005 0.0316776 0
0.0623451 0.0261065 0
0.06311320000000001 0.0201732 0
0.0636763 0.0139383 0
0.0640394 0.00802251 0
0.06418950000000001 0.00131825 0
0.0641275 -0.00481799 0
0.0638548 -0.0110745 0
0.06340760000000001 -0.0153161 0
0.0628389 -0.0185727 0
0.0621704 -0.021224 0
0.061441300000000004 -0.0222062 0
0.060708700000000004 -0.0214726 0
0.060027300000000006 -0.0193075 0
0.059442400000000006 -0.0155763 0
0.059017200000000006 -0.0106459 0
0.058641 -0.0119821 0
0.0581479 -0.0174044 0
0.057460000000000004 -0.0226719 0
0.05669010000000001 -0.0233649 0
0.055914500000000006 -0.0226503 0
0.055212300000000006 -0.0192795 0
0.0546566 -0.0142234 0
0.05427510000000001 -0.00895172 0
0.0540643 -0.00399781 0
0.0540151 0.000770198 0
0.054120600000000005 0.00524759 0
0.0543647 0.00914149 0
0.054735200000000005 0.0129106 0
0.0552304 0.0166143 0
0.0558497 0.0204152 0
0.05660370000000001 0.0247152 0
0.05750330000000001 0.028935 0
0.0585527 0.0358154 0
0.059878200000000006 0.0423294 0
0.061361900000000004 0.0466339 0
0.0629389 0.0471937 0
0.0643851 0.0404251 0
0.0656538 0.0359876 0
0.06674345000000001 0.0296352 0
0.06762925 0.0241209 0
0.06835818 0.0199328 0
0.06893454 0.0146451 0
0.06931612000000001 0.00854821 0
0.06950325 0.00301547 0
0.06951547 -0.00198355 0
0.06936261 -0.00697509 0
0.06904539 -0.0117508 0
0.06859046 -0.015297 0
0.06801924000000001 -0.0187954 0
0.06733800000000001 -0.0217807 0
0.06658331 -0.0233719 0
0.06578215 -0.024486 0
0.064962 -0.0244818 0
0.0641684 -0.0228828 0
0.0634383 -0.020824 0
0.0628184 -0.0165382 0
0.0623186 -0.0139537 0
0.0618273 -0.0155388 0
0.061219300000000004 -0.0207838 0
0.060421 -0.026365 0
0.0595069 -0.0279912 0
0.058561600000000005 -0.0282105 0
0.057663000000000006 -0.0255118 0
0.05688220000000001 -0.02145 0
0.056239800000000006 -0.017283 0
0.055742200000000006 -0.012668 0
0.055409700000000006 -0.0075214 0
0.055247700000000004 -0.00248417 0
0.0552498 0.00235999 0
0.0554133 0.00722008 0
0.0557333 0.0116401 0
0.0561851 0.0151894 0
0.0567367 0.0176187 0
0.0573439 0.0186125 0
0.0579852 0.0219812 0
0.0588419 0.0278154 0
0.059826000000000004 0.0312564 0
0.0609144 0.033507 0
0.0620107 0.0317155 0
0.0629989 0.0275297 0
0.0639828 0.0305283 0
0.064914 0.025532 0
0.06567881 0.0205407 0
0.06625797 0.0142688 0
0.06663247 0.00882072 0
0.0668494 0.00444515 0
0.06691996 -4.01389e-05 0
0.06683529 -0.00476995 0
0.06661037 -0.00859181 0
0.06625041000000001 -0.0127689 0
0.06576128 -0.0162032 0
[truncated: 1,178,331 more chars]
