# Supplementary material for: Characterization of Human Balance through a Reinforcement Learning-based Muscle Controller
Source: PLoS One. 2025 Apr 1;20(4):e0320211. doi: 10.1371/journal.pone.0320211 (PMC11960994; doi:10.1371/journal.pone.0320211)
Supplement: S1 File — Data for the COM states and trajectories, as well as muscle activations, presented in the figures. (ZIP) [file pone.0320211.s001.zip › FigureData/fig7b_COM_State_cases_fail.csv]

ID rootJoint_rot_x rootJoint_rot_y rootJoint_rot_z rootJoint_pos_x rootJoint_pos_y rootJoint_pos_z hip_flexion_l knee_angle_l ankle_angle_l hip_flexion_r knee_angle_r ankle_angle_r rootJoint_rot_x_dot rootJoint_rot_y_dot rootJoint_rot_z_dot rootJoint_pos_x_dot rootJoint_pos_y_dot rootJoint_pos_z_dot hip_flexion_l_dot knee_angle_l_dot ankle_angle_l_dot hip_flexion_r_dot knee_angle_r_dot ankle_angl…
1.0 0.0 0.0 -0.00442341 0.00394453 0.964659 0.0 0.0 0.0 0.00442341 0.0 0.0 0.00442341 0.0 0.0 -0.348914 0.311204 -0.0262383 0.0 0.0 0.0 0.348914 0.0 0.0 0.348914 -0.0167596 0.987758 -2.16943e-18 0.319359 0.00677322 0.0 0.0020747 0.000207069 -0.158755 0.0227596 0.959076 0.0019983 0.122368 0.0121648 0.186543 0.136359 0.0192487 -0.0361651 0.0143336 0.00230393 -1.02129 0.0753226 -0.028084 0.013915 0.…
2.0 0.0 0.0 0.0383828 -0.0342814 0.967229 0.0 0.0 0.0 -0.0383828 0.0 0.0 -0.0383828 0.0 0.0 -0.326956 0.291619 -0.0245871 0.0 0.0 0.0 0.326956 0.0 0.0 0.326956 -0.05591 0.986089 -2.16943e-18 0.298715 0.0191474 0.0 0.00137395 9.81703e-05 -0.0775347 -0.0128726 0.963155 0.00132895 0.0924643 -0.0028065 0.0877227 0.097556 0.00710364 -0.0513345 0.0191319 0.0014954 -0.577582 0.120296 0.0254878 0.0184732…
3.0 0.0 0.0 -0.148634 0.131253 0.94403 0.0 0.0 0.0 0.148634 0.0 0.0 0.148634 0.0 0.0 0.396635 -0.353767 0.029827 0.0 0.0 0.0 -0.396635 0.0 0.0 -0.396635 0.11498040000000001 0.981047 -2.16943e-18 -0.360376 0.0445532 0.0 -0.00329712 -0.000479656 -0.0411132 0.0651416 0.958519 -0.00317137 -0.0327768 -0.0207475 0.10008 -0.0342151 -0.00164597 0.0823702 -0.0513063 -0.00217792 0.386959 -0.290461 0.034223…
5.0 0.0 0.0 -0.176554 0.155486 0.937927 0.0 0.0 0.0 0.176554 0.0 0.0 0.176554 0.0 0.0 -0.0453135 0.040416 -0.00340757 0.0 0.0 0.0 0.0453135 0.0 0.0 0.0453135 0.1403008 0.977557 -2.16943e-18 0.0410129 -0.00623731 0.0 0.00156824 -0.0563203 -0.360223 0.171361 0.918276 -0.00255579 0.103574 0.0933498 0.171219 0.112466 0.125724 0.129245 -0.0776078 -0.0292143 -0.888606 -0.028055 -0.0795333 -0.0761505 0.…
7.0 0.0 0.0 -0.221923 0.194473 0.926575 0.0 0.0 0.0 0.221923 0.0 0.0 0.221923 0.0 0.0 0.393562 -0.351026 0.0295958 0.0 0.0 0.0 -0.393562 0.0 0.0 -0.393562 0.181208 0.970383 -2.16943e-18 -0.353387 0.0702726 0.0 0.0514774 -0.00836018 0.310216 -0.188737 0.968172 0.0503154 -0.0909628 -0.0552335 -0.0417319 -0.0305629 -0.131056 -0.131954 0.173835 -0.115104 0.435803 -0.655544 0.0486472 0.192095 0.300215…
8.0 0.0 0.0 -0.175289 0.154392 0.938218 0.0 0.0 0.0 0.175289 0.0 0.0 0.175289 0.0 0.0 0.363746 -0.324432 0.0273537 0.0 0.0 0.0 -0.363746 0.0 0.0 -0.363746 0.1391557 0.97773 -2.16943e-18 -0.329287 0.0496524 0.0 -0.00289514 -0.000411087 -0.036116 0.0749884 0.958078 -0.00277891 -0.0506455 -0.0162958 0.10905 -0.0509436 -0.0029422 0.0959486 -0.0409603 -0.00152849 0.28429 -0.206839 0.0278739 -0.0392557…
9.0 0.0 0.0 -0.213535 0.187305 0.928806 0.0 0.0 0.0 0.213535 0.0 0.0 0.213535 0.0 0.0 0.3761 -0.335451 0.0282827 0.0 0.0 0.0 -0.3761 0.0 0.0 -0.3761 0.1736706 0.971849 -2.16943e-18 -0.338259 0.0643198 0.0 0.0504689 -0.0127797 0.309886 -0.19694 0.965241 0.0495602 -0.0762364 -0.0609239 -0.0738502 -0.016964 -0.121047 -0.152069 0.157577 -0.363072 0.499295 -0.670179 0.0571093 0.233102 0.52436 -0.48429…
11.0 0.0 0.0 -0.280951 0.244354 0.909179 0.0 0.0 0.0 0.280951 0.0 0.0 0.280951 0.0 0.0 0.40085 -0.357526 0.0301439 0.0 0.0 0.0 -0.40085 0.0 0.0 -0.40085 0.233869 0.958285 -2.16943e-18 -0.355082 0.0926829 0.0 0.0406684 -0.0158161 0.282979 -0.173068 0.969687 0.0385537 -0.083562 -0.0483033 -0.049222 -0.030591 -0.114225 -0.123136 0.139125 -0.0676662 0.426805 -0.626318 0.055573 0.147411 0.343994 -0.02…
13.0 0.0 0.0 -0.0535196 0.0476047 0.9597 0.0 0.0 0.0 0.0535196 0.0 0.0 0.0535196 0.0 0.0 0.35687 -0.3183 0.0268366 0.0 0.0 0.0 -0.35687 0.0 0.0 -0.35687 0.028183200000000005 0.987608 -2.16943e-18 -0.326588 0.00911108 0.0 0.0329693 -0.00426628 0.270628 -0.179558 0.96686 0.0320696 -0.0378032 -0.0906363 -0.066539 -0.0077041 -0.113432 -0.139503 0.166321 -0.0693562 0.71249 -0.684278 0.0842341 0.172314…
16.0 0.0 0.0 -0.177394 0.156213 0.937733 0.0 0.0 0.0 0.177394 0.0 0.0 0.177394 0.0 0.0 0.0649518 -0.0579319 0.00488438 0.0 0.0 0.0 -0.0649518 0.0 0.0 -0.0649518 0.1410609 0.977441 -2.16943e-18 -0.05878 0.00898986 0.0 -0.000224915 -0.00454336 -0.238412 0.164805 0.934656 -0.000311196 0.00135529 0.103825 0.10961 0.00685736 0.0950663 0.114213 0.0282715 -0.127679 -0.146605 0.0408181 0.0224879 0.009172…
17.0 0.0 0.0 -0.205281 0.180232 0.930944 0.0 0.0 0.0 0.205281 0.0 0.0 0.205281 0.0 0.0 0.123858 -0.110471 0.00931409 0.0 0.0 0.0 -0.123858 0.0 0.0 -0.123858 0.1662412 0.97323 -2.16943e-18 -0.111567 0.0202617 0.0 -0.000339666 -0.00152336 -0.250191 0.178533 0.93129 -0.000337994 -0.000139342 0.0990232 0.127155 0.00476859 0.090165 0.13205 0.0156454 -0.0686827 -0.187027 0.0374584 0.0310926 0.00555447 …
18.0 0.0 0.0 -0.156821 0.138377 0.94231 0.0 0.0 0.0 0.156821 0.0 0.0 0.156821 0.0 0.0 0.342396 -0.30539 0.0257482 0.0 0.0 0.0 -0.342396 0.0 0.0 -0.342396 0.122415 0.980097 -2.16943e-18 -0.31077 0.0410062 0.0 -0.00247708 -0.000323396 -0.0246557 0.067121 0.959578 -0.00238165 -0.0508152 -0.0202802 0.10153 -0.0499967 -0.0100891 0.090494 -0.0431456 -0.00110574 0.296695 -0.218481 0.0296676 -0.0413999 -…
19.0 0.0 0.0 -0.103412 0.0916693 0.952472 0.0 0.0 0.0 0.103412 0.0 0.0 0.103412 0.0 0.0 -0.286754 0.255762 -0.0215639 0.0 0.0 0.0 0.286754 0.0 0.0 0.286754 0.07379142 0.985196 -2.16943e-18 0.26173 -0.0203993 0.0 -0.00337448 -0.000600273 -0.462035 0.0817927 0.928556 -0.00315007 0.341576 0.0675633 0.189044 0.396944 -0.00903858 0.045763 -0.0301486 -0.0148146 -2.57213 -0.295988 -0.328802 -0.0311911 3…
20.0 0.0 0.0 -0.102235 0.0906345 0.952668 0.0 0.0 0.0 0.102235 0.0 0.0 0.102235 0.0 0.0 0.15483 -0.138096 0.0116432 0.0 0.0 0.0 -0.15483 0.0 0.0 -0.15483 0.07271744000000001 0.985279 -2.16943e-18 -0.141331 0.0108481 0.0 0.00171697 0.00581665 0.106014 0.0570769 0.968967 0.00028863 -0.138556 -0.0733577 0.116071 -0.161981 -0.044722 0.110997 0.0519822 -0.00553395 -0.137835 0.0566168 -0.0136884 0.0506…
21.0 0.0 0.0 -0.00405174 0.00361316 0.964688 0.0 0.0 0.0 0.00405174 0.0 0.0 0.00405174 0.0 0.0 0.132905 -0.11854 0.00999443 0.0 0.0 0.0 -0.132905 0.0 0.0 -0.132905 -0.0170998 0.987751 -2.16943e-18 -0.121646 -0.00262519 0.0 0.103874 -0.337408 0.509562 -0.399075 0.91729 0.0971762 -0.0789364 -0.118243 -0.124862 0.0682921 -0.236605 -0.231328 0.567136 -0.11465 0.74372 -1.01788 0.178891 0.558358 0.4024…
23.0 0.0 0.0 -0.0705592 0.0626939 0.957479 0.0 0.0 0.0 0.0705592 0.0 0.0 0.0705592 0.0 0.0 -0.26577 0.237046 -0.0199859 0.0 0.0 0.0 0.26577 0.0 0.0 0.26577 0.043772500000000006 0.98704 -2.16943e-18 0.243067 -0.0109284 0.0 -0.000351557 7.20346e-05 -0.231044 0.0780229 0.948023 -0.000322652 0.11548 0.0498369 0.187357 0.130263 0.0471923 0.027762 -0.00470517 -0.00110491 -1.0321 0.025811 -0.0609516 -0.…
24.0 0.0 0.0 -0.132988 0.117602 0.947153 0.0 0.0 0.0 0.132988 0.0 0.0 0.132988 0.0 0.0 0.425012 -0.379077 0.0319609 0.0 0.0 0.0 -0.425012 0.0 0.0 -0.425012 0.1007517 0.982693 -2.16943e-18 -0.386859 0.0416932 0.0 0.0238703 -0.00310363 0.251409 -0.168258 0.967606 0.0231659 -0.0286159 -0.0881914 -0.0691296 -0.00685408 -0.108426 -0.125129 0.138905 -0.0318815 0.695055 -0.686987 0.0707641 0.138286 0.15…
27.0 0.0 0.0 -0.175633 0.15469 0.938139 0.0 0.0 0.0 0.175633 0.0 0.0 0.175633 0.0 0.0 0.469562 -0.418812 0.0353111 0.0 0.0 0.0 -0.469562 0.0 0.0 -0.469562 0.1394671 0.977683 -2.16943e-18 -0.425057 0.0642429 0.0 -0.00405702 -0.000773283 -0.0821751 0.0848609 0.953746 -0.00388723 -0.0175197 -0.0125705 0.117606 -0.0212399 0.0121807 0.0965825 -0.0549795 -0.00460761 0.383903 -0.346456 0.0289949 -0.0526…
29.0 0.0 0.0 -0.176383 0.155338 0.937966 0.0 0.0 0.0 0.176383 0.0 0.0 0.176383 0.0 0.0 -0.0640576 0.0571343 -0.00481713 0.0 0.0 0.0 0.0640576 0.0 0.0 0.0640576 0.14014569999999998 0.97758 -2.16943e-18 0.0579796 -0.00880747 0.0 0.00129131 -0.0433491 -0.343555 0.170784 0.919933 -0.00155802 0.0968487 0.0858474 0.17382 0.0975473 0.120252 0.132286 -0.0634057 -0.0226531 -0.883476 -0.0219891 -0.0759252 …
30.0 0.0 0.0 -0.0257724 0.0229594 0.962766 0.0 0.0 0.0 0.0257724 0.0 0.0 0.0257724 0.0 0.0 0.245012 -0.218531 0.0184249 0.0 0.0 0.0 -0.245012 0.0 0.0 -0.245012 0.0027840000000000087 0.987964 -2.16943e-18 -0.224308 3.21588e-05 0.0 0.0509002 -0.00613713 0.289076 -0.197999 0.965176 0.0495057 -0.0668354 -0.0353657 -0.0648386 0.000705505 -0.129463 -0.146389 0.146165 -0.0416816 0.572925 -0.741353 0.059…
31.0 0.0 0.0 -0.171396 0.151022 0.939105 0.0 0.0 0.0 0.171396 0.0 0.0 0.171396 0.0 0.0 0.640722 -0.571473 0.0481823 0.0 0.0 0.0 -0.640722 0.0 0.0 -0.640722 0.1356302 0.978255 -2.16943e-18 -0.580361 0.0852016 0.0 -0.00330938 -0.00113191 -0.0955584 0.0780822 0.953584 -0.00319716 0.00701196 -0.0155465 0.108414 0.013367 -0.0107431 0.0979368 -0.0619869 -0.0060363 0.528767 -0.546232 0.0312814 -0.059364…
32.0 0.0 0.0 -0.149959 0.132407 0.943755 0.0 0.0 0.0 0.149959 0.0 0.0 0.149959 0.0 0.0 0.0438905 -0.0391469 0.00330057 0.0 0.0 0.0 -0.0438905 0.0 0.0 -0.0438905 0.1161837 0.980897 -2.16943e-18 -0.0398717 0.00498294 0.0 0.00459426 -0.037328 -0.246237 0.172999 0.93131 0.00361589 -0.0164057 0.124244 0.117657 0.000362764 0.10672 0.129751 9.50391e-06 -0.000119537 -0.0628419 0.0332458 0.00761937 -6.854…
33.0 0.0 0.0 0.0883397 -0.0789829 0.968157 0.0 0.0 0.0 -0.0883397 0.0 0.0 -0.0883397 0.0 0.0 0.102777 -0.091669 0.00772884 0.0 0.0 0.0 -0.102777 0.0 0.0 -0.102777 -0.10146000000000001 0.982025 -2.16943e-18 -0.0934821 -0.0107004 0.0 0.1092 -0.241361 0.50034 -0.392035 0.91921 0.0965376 -0.069978 -0.101744 -0.111782 0.0689437 -0.244436 -0.227143 0.463521 -0.18742 0.86423 -1.0191 0.204437 0.468102 0.…
34.0 0.0 0.0 -0.00507281 0.00452351 0.964607 0.0 0.0 0.0 0.00507281 0.0 0.0 0.00507281 0.0 0.0 0.0718387 -0.0640744 0.00540227 0.0 0.0 0.0 -0.0718387 0.0 0.0 -0.0718387 -0.01616519999999999 0.98777 -2.16943e-18 -0.0657545 -0.00135185 0.0 0.0910728 -0.472233 0.547059 -0.434646 0.905641 0.0803357 -0.0853187 -0.136601 -0.184358 0.0763229 -0.230611 -0.22922 0.646153 -0.548587 0.738256 -1.0211 0.19259…
35.0 0.0 0.0 -0.200381 0.176025 0.932185 0.0 0.0 0.0 0.200381 0.0 0.0 0.200381 0.0 0.0 0.391428 -0.349123 0.0294354 0.0 0.0 0.0 -0.391428 0.0 0.0 -0.391428 0.1618249 0.97402 -2.16943e-18 -0.352895 0.0623045 0.0 -0.00259948 -0.000446957 -0.0176035 0.0629647 0.96044 -0.00250416 -0.0564105 -0.0160004 0.0968879 -0.0547181 -0.00608613 0.0852453 -0.0424416 -0.000792984 0.266246 -0.193441 0.0266991 -0.0…
36.0 0.0 0.0 -0.126878 0.112257 0.948315 0.0 0.0 0.0 0.126878 0.0 0.0 0.126878 0.0 0.0 0.23107 -0.206096 0.0173765 0.0 0.0 0.0 -0.23107 0.0 0.0 -0.23107 0.0951882 0.983275 -2.16943e-18 -0.210462 0.0213822 0.0 0.0509037 -0.00845786 0.3003 -0.195309 0.965808 0.0497253 -0.0778908 -0.041861 -0.0703155 -0.0140614 -0.119465 -0.15197 0.155728 -0.202639 0.500465 -0.697941 0.0390248 0.19304 0.44166 -0.179…
37.0 0.0 0.0 -0.160507 0.141579 0.941517 0.0 0.0 0.0 0.160507 0.0 0.0 0.160507 0.0 0.0 -0.167285 0.149205 -0.0125798 0.0 0.0 0.0 0.167285 0.0 0.0 0.167285 0.12576 0.979649 -2.16943e-18 0.151758 -0.020594 0.0 -0.00141102 -0.00526912 -0.350228 0.153998 0.923936 -0.00172771 0.13298 0.063214 0.193682 0.144897 0.077668 0.128909 0.0181797 -0.188616 -1.26353 -0.0143215 -0.156454 -0.0291671 0.993202 -0.2…
38.0 0.0 0.0 -0.203679 0.178858 0.931352 0.0 0.0 0.0 0.203679 0.0 0.0 0.203679 0.0 0.0 -0.19957 0.178001 -0.0150077 0.0 0.0 0.0 0.19957 0.0 0.0 0.19957 0.164798 0.973491 -2.16943e-18 0.179818 -0.0323594 0.0 -0.00105927 -0.00303499 -0.389352 0.186724 0.913842 -0.00116513 0.157001 0.0334056 0.199976 0.147858 0.0719552 0.17455 -0.0340883 -0.0138839 -1.74006 -0.077604 -0.163748 -0.0336294 1.7371 -0.3…
41.0 0.0 0.0 -0.180033 0.158494 0.937119 0.0 0.0 0.0 0.180033 0.0 0.0 0.180033 0.0 0.0 0.419499 -0.37416 0.0315463 0.0 0.0 0.0 -0.419499 0.0 0.0 -0.419499 0.1434488 0.977072 -2.16943e-18 -0.379482 0.0590638 0.0 -0.0034492 -0.000604248 -0.065169 0.083551 0.955152 -0.00330507 -0.0319164 -0.0142054 0.116836 -0.0375258 0.0114124 0.0967217 -0.0552364 -0.00367722 0.34231 -0.270937 0.0290867 -0.0528573 …
42.0 0.0 0.0 -0.355097 0.305413 0.88321 0.0 0.0 0.0 0.355097 0.0 0.0 0.355097 0.0 0.0 0.861392 -0.768294 0.0647767 0.0 0.0 0.0 -0.861392 0.0 0.0 -0.861392 0.298854 0.938723 -2.16943e-18 -0.74619 0.255145 0.0 0.000158578 -0.00709696 -0.335726 0.281171 0.897709 0.000526431 -0.00931005 0.0414686 0.27666 0.00928764 0.0085793 0.293832 0.0779097 -0.381776 0.252388 -0.921286 0.198362 0.0328568 0.31669 0…
43.0 0.0 0.0 -0.01945 0.0173325 0.963369 0.0 0.0 0.0 0.01945 0.0 0.0 0.01945 0.0 0.0 -0.357129 0.318531 -0.0268561 0.0 0.0 0.0 0.357129 0.0 0.0 0.357129 -0.0030040999999999957 0.987946 -2.16943e-18 0.326946 0.00202022 0.0 0.00116664 0.000147462 -0.151901 0.0322042 0.957223 0.00112514 0.136983 -0.0427609 0.170336 0.113304 0.0251328 -0.0126564 0.010978 0.00167324 -1.13877 0.0651721 0.00459875 0.010…
45.0 0.0 0.0 -0.111533 0.0988055 0.951088 0.0 0.0 0.0 0.111533 0.0 0.0 0.111533 0.0 0.0 0.248727 -0.221845 0.0187043 0.0 0.0 0.0 -0.248727 0.0 0.0 -0.248727 0.08120151 0.984588 -2.16943e-18 -0.226871 0.0195372 0.0 0.0439109 -0.0059673 0.284018 -0.181503 0.967281 0.0428209 -0.0638643 -0.0640972 -0.0589547 -0.0163739 -0.106166 -0.148938 0.167338 -0.132023 0.598413 -0.648299 0.0671474 0.187817 0.379…
46.0 0.0 0.0 -0.0714004 0.0634378 0.957363 0.0 0.0 0.0 0.0714004 0.0 0.0 0.0714004 0.0 0.0 0.212236 -0.189298 0.0159601 0.0 0.0 0.0 -0.212236 0.0 0.0 -0.212236 0.0445419 0.987005 -2.16943e-18 -0.194099 0.00889038 0.0 0.0467018 -0.00785335 0.297945 -0.205181 0.963163 0.045481 -0.056159 -0.0523434 -0.0945388 0.000636718 -0.110278 -0.17048 0.140231 -0.227481 0.624502 -0.728979 0.0633385 0.180939 0.5…
47.0 0.0 0.0 -0.0592503 0.0526836 0.958982 0.0 0.0 0.0 0.0592503 0.0 0.0 0.0592503 0.0 0.0 -0.226783 0.202272 -0.0170541 0.0 0.0 0.0 0.226783 0.0 0.0 0.226783 0.033427200000000004 0.987446 -2.16943e-18 0.207502 -0.00697913 0.0 -0.00682871 -0.00114266 -0.341077 0.0778639 0.938076 -0.00646207 0.172344 0.157721 0.16156 0.244045 0.0508234 0.0244097 -0.0504182 -0.0175516 -0.817561 -0.0429899 -0.06097 …
48.0 0.0 0.0 -0.12012 0.106338 0.949562 0.0 0.0 0.0 0.12012 0.0 0.0 0.12012 0.0 0.0 0.355503 -0.317081 0.0267339 0.0 0.0 0.0 -0.355503 0.0 0.0 -0.355503 0.0890307 0.98388 -2.16943e-18 -0.324012 0.0307077 0.0 0.0353591 -0.00524794 0.278882 -0.189966 0.965545 0.0343894 -0.0365644 -0.0892418 -0.0682527 -0.00266698 -0.11053 -0.156839 0.164737 -0.123017 0.726618 -0.70473 0.0745109 0.177405 0.239621 -0…
51.0 0.0 0.0 0.115371 -0.103173 0.967727 0.0 0.0 0.0 -0.115371 0.0 0.0 -0.115371 0.0 0.0 -0.372797 0.332505 -0.0280343 0.0 0.0 0.0 0.372797 0.0 0.0 0.372797 -0.12600499999999998 0.978878 -2.16943e-18 0.337909 0.0479633 0.0 0.00467445 1.60588e-05 0.0102961 -0.0756045 0.967597 0.00452562 0.0907794 -0.0381372 0.0539359 0.0896194 -0.0124011 -0.116454 0.0597161 -0.000366859 -0.345172 0.171976 0.050379…
52.0 0.0 0.0 -0.21081 0.184972 0.929519 0.0 0.0 0.0 0.21081 0.0 0.0 0.21081 0.0 0.0 0.700691 -0.624961 0.052692 0.0 0.0 0.0 -0.700691 0.0 0.0 -0.700691 0.171219 0.972311 -2.16943e-18 -0.630516 0.118113 0.0 0.00924283 -0.00823025 0.250305 -0.214867 0.958803 0.00858802 0.0418714 -0.112429 -0.124021 0.05161 -0.0865614 -0.225351 0.0946266 -0.262821 1.01298 -0.900341 0.0617554 0.130256 0.263882 -0.547…
53.0 0.0 0.0 -0.29101 0.252748 0.905922 0.0 0.0 0.0 0.29101 0.0 0.0 0.29101 0.0 0.0 0.561383 -0.500709 0.042216 0.0 0.0 0.0 -0.561383 0.0 0.0 -0.561383 0.242767 0.955915 -2.16943e-18 -0.495955 0.134796 0.0 0.0310424 -0.0256555 0.275514 -0.193988 0.964168 0.0277601 -0.0279203 -0.0869977 -0.0912526 0.00781393 -0.109702 -0.165966 0.152928 -0.225815 0.773993 -0.736343 0.0868712 0.190492 0.303063 -0.5…
56.0 0.0 0.0 0.0101072 -0.00901853 0.965714 0.0 0.0 0.0 -0.0101072 0.0 0.0 -0.0101072 0.0 0.0 -0.399467 0.356293 -0.0300399 0.0 0.0 0.0 0.399467 0.0 0.0 0.399467 -0.030057 0.987379 -2.16943e-18 0.365479 0.0130664 0.0 0.000726555 0.000125202 -0.137954 0.00629621 0.959896 0.000708314 0.164611 -0.0684409 0.181779 0.139139 0.00856577 -0.0434293 0.0105542 0.00145105 -1.25437 0.0597831 -0.000573462 0.0…
61.0 0.0 0.0 -0.00732819 0.00653404 0.964425 0.0 0.0 0.0 0.00732819 0.0 0.0 0.00732819 0.0 0.0 0.0864327 -0.0770911 0.00649974 0.0 0.0 0.0 -0.0864327 0.0 0.0 -0.0864327 -0.014100799999999997 0.98781 -2.16943e-18 -0.079116 -0.00144805 0.0 0.0814832 -0.538964 0.537636 -0.420595 0.912103 0.0799859 -0.103573 -0.141845 -0.168649 0.0671644 -0.221401 -0.212403 0.593899 -0.957591 0.767954 -0.923477 0.174…
63.0 0.0 0.0 0.0559273 -0.0499744 0.967809 0.0 0.0 0.0 -0.0559273 0.0 0.0 -0.0559273 0.0 0.0 -0.388112 0.346165 -0.029186 0.0 0.0 0.0 0.388112 0.0 0.0 0.388112 -0.071929 0.984921 -2.16943e-18 0.354135 0.0289462 0.0 0.00248042 0.000121117 -0.0654462 -0.0306011 0.964388 0.00239715 0.132601 -0.0673946 0.120738 0.107867 0.00450245 -0.0760742 0.0366571 0.00244903 -0.878851 0.1179 0.0611084 0.0354095 0…
64.0 0.0 0.0 -0.12196 0.10795 0.949226 0.0 0.0 0.0 0.12196 0.0 0.0 0.12196 0.0 0.0 0.316416 -0.282218 0.0237944 0.0 0.0 0.0 -0.316416 0.0 0.0 -0.316416 0.0907073 0.983719 -2.16943e-18 -0.288336 0.0278618 0.0 0.0402509 -0.00499639 0.278359 -0.182774 0.966982 0.0391709 -0.0538418 -0.0679923 -0.0631846 -0.0102694 -0.116131 -0.13833 0.168524 -0.0553969 0.643776 -0.686306 0.0717756 0.171755 0.294192 -…
65.0 0.0 0.0 -0.299726 0.259994 0.903032 0.0 0.0 0.0 0.299726 0.0 0.0 0.299726 0.0 0.0 0.30611 -0.273026 0.0230195 0.0 0.0 0.0 -0.30611 0.0 0.0 -0.30611 0.250458 0.953788 -2.16943e-18 -0.269783 0.0758558 0.0 0.00364263 -0.0448085 -0.267007 0.197948 0.925437 0.00329664 -0.0157526 0.10509 0.15016 -0.0013736 0.0957108 0.155595 -0.000194841 -0.000167446 -0.153134 0.0245229 0.0337233 -0.000198411 0.15…
67.0 0.0 0.0 -0.156368 0.137983 0.942407 0.0 0.0 0.0 0.156368 0.0 0.0 0.156368 0.0 0.0 0.265581 -0.236877 0.0199717 0.0 0.0 0.0 -0.265581 0.0 0.0 -0.265581 0.1220039 0.980151 -2.16943e-18 -0.241064 0.0316974 0.0 0.114543 -0.299772 0.533478 -0.426583 0.905288 0.10037 -0.063625 -0.116385 -0.15874 0.0807771 -0.244367 -0.261871 0.587751 -0.0381068 0.793788 -1.12167 0.182569 0.556995 0.444572 0.074322…
68.0 0.0 0.0 -0.112418 0.0995823 0.950934 0.0 0.0 0.0 0.112418 0.0 0.0 0.112418 0.0 0.0 0.210874 -0.188083 0.0158577 0.0 0.0 0.0 -0.210874 0.0 0.0 -0.210874 0.0820085 0.984518 -2.16943e-18 -0.192329 0.0167341 0.0 0.0451142 -0.00574163 0.288435 -0.187599 0.96742 0.0439722 -0.0777184 -0.0351533 -0.0640739 -0.0163826 -0.121045 -0.135109 0.126166 -0.0629559 0.471256 -0.68388 0.0525537 0.133575 0.4382…
69.0 0.0 0.0 -0.0213614 0.019034 0.96319 0.0 0.0 0.0 0.0213614 0.0 0.0 0.0213614 0.0 0.0 -0.0170124 0.0151737 -0.00127933 0.0 0.0 0.0 0.0170124 0.0 0.0 0.0170124 -0.0012542999999999999 0.987955 -2.16943e-18 0.0155747 6.64673e-05 0.0 -0.014896 0.000283407 0.0700009 0.0772006 0.965578 -0.014358 -0.12476 -0.0875705 0.151201 -0.14791 -0.0342842 0.158308 0.0654723 -0.00455252 -0.184278 0.0856742 -0.03…
70.0 0.0 0.0 -0.0331224 0.0294959 0.96202 0.0 0.0 0.0 0.0331224 0.0 0.0 0.0331224 0.0 0.0 -0.292875 0.261222 -0.0220242 0.0 0.0 0.0 0.292875 0.0 0.0 0.292875 0.009512900000000005 0.987938 -2.16943e-18 0.26812 -0.00200918 0.0 -4.12804e-05 7.47903e-05 -0.162462 0.0463268 0.955667 -3.12347e-05 0.102289 0.0132008 0.156874 0.10439 0.0309526 0.00116586 -0.000433838 -7.09081e-05 -0.849694 0.0749571 -0.0…
71.0 0.0 0.0 -0.32463 0.280558 0.894428 0.0 0.0 0.0 0.32463 0.0 0.0 0.32463 0.0 0.0 0.617878 -0.551098 0.0464644 0.0 0.0 0.0 -0.617878 0.0 0.0 -0.617878 0.272328 0.947344 -2.16943e-18 -0.54057 0.166626 0.0 0.000667731 -0.014373 -0.304775 0.243823 0.911886 0.00102716 0.00501174 0.040728 0.230923 0.0242449 0.00954531 0.247136 0.0948706 -0.448221 0.128567 -0.618691 0.0365903 0.0366556 0.479527 0.148…
75.0 0.0 0.0 0.0409265 -0.0365561 0.96733 0.0 0.0 0.0 -0.0409265 0.0 0.0 -0.0409265 0.0 0.0 -0.18314 0.163347 -0.0137722 0.0 0.0 0.0 0.18314 0.0 0.0 0.18314 -0.058233999999999994 0.985937 -2.16943e-18 0.167294 0.0111508 0.0 0.00819101 0.0563845 0.118149 0.0649074 0.968996 -0.0062698 -0.148185 -0.0869502 0.127476 -0.195313 -0.0323924 0.120274 0.0303722 -0.00359728 -0.0377299 0.131642 -0.0275322 0.…
76.0 0.0 0.0 -0.147967 0.130672 0.944167 0.0 0.0 0.0 0.147967 0.0 0.0 0.147967 0.0 0.0 0.270231 -0.241025 0.0203214 0.0 0.0 0.0 -0.270231 0.0 0.0 -0.270231 0.11437420000000001 0.981121 -2.16943e-18 -0.245548 0.0301906 0.0 0.0483211 -0.00620245 0.290495 -0.185832 0.967512 0.0471028 -0.0794054 -0.0416446 -0.0584267 -0.0206932 -0.113611 -0.141438 0.15623 -0.0627443 0.459498 -0.68006 0.044129 0.16222…
78.0 0.0 0.0 -0.103712 0.0919326 0.952422 0.0 0.0 0.0 0.103712 0.0 0.0 0.103712 0.0 0.0 0.40589 -0.362022 0.0305229 0.0 0.0 0.0 -0.40589 0.0 0.0 -0.40589 0.07406469 0.985174 -2.16943e-18 -0.37046 0.0289854 0.0 -0.00191219 -0.000327437 -0.0555834 0.0590011 0.958042 -0.00184307 -0.0129793 -0.0110528 0.0840101 -0.0199057 0.0152258 0.0646721 -0.0415327 -0.00235897 0.464044 -0.339855 0.0345313 -0.0398…
80.0 0.0 0.0 -0.229745 0.201141 0.924439 0.0 0.0 0.0 0.229745 0.0 0.0 0.229745 0.0 0.0 -0.228117 0.203462 -0.0171544 0.0 0.0 0.0 0.228117 0.0 0.0 0.228117 0.188226 0.968958 -2.16943e-18 0.204506 -0.0423325 0.0 -0.00200041 -0.00991259 -0.562318 0.187723 0.899182 -0.00313204 0.340392 0.00536433 0.203638 0.347637 0.0304577 0.188102 0.0201838 -0.191471 -2.94705 -0.300154 -0.362028 -0.056097 3.95392 -…
81.0 0.0 0.0 0.0819485 -0.0732622 0.968162 0.0 0.0 0.0 -0.0819485 0.0 0.0 -0.0819485 0.0 0.0 -0.104757 0.093435 -0.00787773 0.0 0.0 0.0 0.104757 0.0 0.0 0.104757 -0.095645 0.982671 -2.16943e-18 0.0953508 0.0102974 0.0 0.0366486 -0.482273 0.47853 -0.340241 0.94319 0.0610212 -0.127637 -0.134955 -0.0897137 0.016334 -0.198766 -0.110963 0.348713 -0.976104 0.716593 -0.763165 0.167658 0.62613 0.12168 -0…
83.0 0.0 0.0 -0.273712 0.238293 0.911471 0.0 0.0 0.0 0.273712 0.0 0.0 0.273712 0.0 0.0 0.396551 -0.353693 0.0298207 0.0 0.0 0.0 -0.396551 0.0 0.0 -0.396551 0.22744999999999999 0.959936 -2.16943e-18 -0.351929 0.0891437 0.0 0.0508198 -0.0107649 0.312219 -0.19924 0.966285 0.049115 -0.0877054 -0.0410816 -0.0643791 -0.0179731 -0.140079 -0.13823 0.150915 -0.0681328 0.452615 -0.696587 0.0583912 0.158634…
85.0 0.0 0.0 -0.230511 0.201793 0.924227 0.0 0.0 0.0 0.230511 0.0 0.0 0.230511 0.0 0.0 -0.145483 0.12976 -0.0109404 0.0 0.0 0.0 0.145483 0.0 0.0 0.145483 0.188913 0.968816 -2.16943e-18 0.130405 -0.0270978 0.0 -0.00147485 -0.0248196 -0.502712 0.196193 0.902147 -0.00393248 0.256383 0.0487358 0.199997 0.262836 0.0576173 0.187991 -0.0446233 -0.0775302 -2.3528 -0.240004 -0.272861 -0.0631966 3.2309 -1.…
87.0 0.0 0.0 -0.277716 0.241648 0.910208 0.0 0.0 0.0 0.277716 0.0 0.0 0.277716 0.0 0.0 0.544072 -0.48527 0.0409142 0.0 0.0 0.0 -0.544072 0.0 0.0 -0.544072 0.23100199999999999 0.959028 -2.16943e-18 -0.482356 0.124239 0.0 0.0381293 -0.0326145 0.28984 -0.199928 0.963847 0.0332113 -0.0335961 -0.0970721 -0.0755243 0.00217841 -0.114073 -0.16663 0.202298 -0.107146 0.771055 -0.730406 0.0875497 0.214243 0…
88.0 0.0 0.0 -0.263137 0.22941 0.914739 0.0 0.0 0.0 0.263137 0.0 0.0 0.263137 0.0 0.0 0.56118 -0.500528 0.0422007 0.0 0.0 0.0 -0.56118 0.0 0.0 -0.56118 0.218053 0.962263 -2.16943e-18 -0.499338 0.120878 0.0 0.0356681 -0.0167691 0.287268 -0.201824 0.963327 0.0330152 -0.0244401 -0.0999209 -0.0744064 0.00590194 -0.114204 -0.167955 0.186979 -0.123915 0.803556 -0.753786 0.0906326 0.202536 0.241611 -0.3…
89.0 0.0 0.0 -0.162969 0.143717 0.940981 0.0 0.0 0.0 0.162969 0.0 0.0 0.162969 0.0 0.0 0.483106 -0.430893 0.0363296 0.0 0.0 0.0 -0.483106 0.0 0.0 -0.483106 0.127993 0.979343 -2.16943e-18 -0.43812 0.0605527 0.0 -0.00375706 -0.000784691 -0.0808184 0.0812368 0.954236 -0.00360549 -0.0130948 -0.0143701 0.11349 -0.0152583 0.00639569 0.0949123 -0.0572329 -0.00471584 0.420412 -0.377168 0.0310801 -0.05477…
92.0 0.0 0.0 -0.18523 0.162981 0.935893 0.0 0.0 0.0 0.18523 0.0 0.0 0.18523 0.0 0.0 -0.0205561 0.0183344 -0.00154582 0.0 0.0 0.0 0.0205561 0.0 0.0 0.0205561 0.1481483 0.976328 -2.16943e-18 0.01858 -0.00299082 0.0 0.00242925 -0.0667772 -0.378915 0.177122 0.915642 -0.00268477 0.116853 0.0799957 0.18226 0.126207 0.124872 0.135323 -0.0357818 -0.184909 -0.986862 -0.043185 -0.0903248 -0.0772979 1.11287…
95.0 0.0 0.0 -0.283603 0.24657 0.908329 0.0 0.0 0.0 0.283603 0.0 0.0 0.283603 0.0 0.0 0.279313 -0.249125 0.0210043 0.0 0.0 0.0 -0.279313 0.0 0.0 -0.279313 0.236217 0.957669 -2.16943e-18 -0.247249 0.0652376 0.0 0.000942051 -0.0128549 -0.260097 0.191017 0.927395 0.000813554 -0.0124949 0.109599 0.139886 -0.00470565 0.0997424 0.145755 0.000656091 -0.00325424 -0.111921 0.0262772 0.0288916 0.000194618 …
96.0 0.0 0.0 -0.0831723 0.0738376 0.955669 0.0 0.0 0.0 0.0831723 0.0 0.0 0.0831723 0.0 0.0 0.330555 -0.294829 0.0248577 0.0 0.0 0.0 -0.330555 0.0 0.0 -0.330555 0.0553046 0.986448 -2.16943e-18 -0.302122 0.0174043 0.0 0.0408845 -0.00507911 0.281254 -0.188092 0.966144 0.0397578 -0.0474624 -0.0768511 -0.0636572 -0.00525959 -0.121835 -0.141276 0.181121 -0.0514009 0.686405 -0.713721 0.0732875 0.182718 …
99.0 0.0 0.0 -0.043142 0.0383973 0.960927 0.0 0.0 0.0 0.043142 0.0 0.0 0.043142 0.0 0.0 0.36954 -0.329601 0.0277894 0.0 0.0 0.0 -0.36954 0.0 0.0 -0.36954 0.018685 0.987823 -2.16943e-18 -0.338263 0.00592458 0.0 0.0371014 -0.00464412 0.276557 -0.185063 0.965698 0.0360523 -0.040573 -0.0816101 -0.0746291 -0.00290469 -0.117318 -0.144727 0.175857 -0.0575687 0.674323 -0.725197 0.0496138 0.178794 0.26195…
100.0 0.0 0.0 -0.328672 0.283875 0.892983 0.0 0.0 0.0 0.328672 0.0 0.0 0.328672 0.0 0.0 0.592413 -0.528385 0.0445494 0.0 0.0 0.0 -0.592413 0.0 0.0 -0.592413 0.275862 0.946247 -2.16943e-18 -0.517641 0.161853 0.0 0.000591899 -0.0135033 -0.311167 0.248623 0.910651 0.000958103 0.00520143 0.0425925 0.231449 0.023956 0.0119725 0.247459 0.0921359 -0.435531 0.0800921 -0.602871 0.0430726 0.0351314 0.51092…
101.0 0.0 0.0 -0.171717 0.1513 0.939033 0.0 0.0 0.0 0.171717 0.0 0.0 0.171717 0.0 0.0 0.459507 -0.409844 0.0345549 0.0 0.0 0.0 -0.459507 0.0 0.0 -0.459507 0.13592100000000001 0.978212 -2.16943e-18 -0.416198 0.0612377 0.0 -0.00392092 -0.000736924 -0.0780857 0.0833364 0.9542 -0.0037581 -0.0193673 -0.0134838 0.116277 -0.0232065 0.0110889 0.0955496 -0.0552378 -0.00440006 0.387295 -0.337674 0.0299391 …
103.0 0.0 0.0 -0.160098 0.141224 0.941606 0.0 0.0 0.0 0.160098 0.0 0.0 0.160098 0.0 0.0 0.436849 -0.389635 0.0328511 0.0 0.0 0.0 -0.436849 0.0 0.0 -0.436849 0.12538870000000002 0.979699 -2.16943e-18 -0.396326 0.0536171 0.0 -0.00386896 -0.000655683 -0.0659424 0.0768661 0.955686 -0.00371257 -0.0237414 -0.0155816 0.110631 -0.0266578 0.00777809 0.0901907 -0.0591492 -0.00398703 0.392525 -0.324292 0.03…
105.0 0.0 0.0 0.0632213 -0.0565011 0.967969 0.0 0.0 0.0 -0.0632213 0.0 0.0 -0.0632213 0.0 0.0 -0.201628 0.179836 -0.0151624 0.0 0.0 0.0 0.201628 0.0 0.0 0.201628 -0.078583 0.984353 -2.16943e-18 0.183862 0.0163793 0.0 0.0224111 -0.504674 0.467135 -0.321785 0.946503 0.0539928 -0.135312 -0.136951 -0.115424 0.00670939 -0.189551 -0.129783 0.348857 -1.07005 0.60527 -0.714232 0.122486 0.661504 0.0592151…
106.0 0.0 0.0 -0.03982 0.0354473 0.961299 0.0 0.0 0.0 0.03982 0.0 0.0 0.03982 0.0 0.0 -0.355976 0.317502 -0.0267694 0.0 0.0 0.0 0.355976 0.0 0.0 0.355976 0.0156441 0.987872 -2.16943e-18 0.325863 -0.00462464 0.0 0.00043402 0.000144249 -0.179989 0.0491102 0.954129 0.000426734 0.145738 -0.041182 0.186465 0.122123 0.0261459 0.00635019 -0.000220867 -3.99542e-05 -1.28895 0.0416436 -0.0266791 -0.0002143…
107.0 0.0 0.0 -0.258175 0.22523 0.91624 0.0 0.0 0.0 0.258175 0.0 0.0 0.258175 0.0 0.0 0.648807 -0.578685 0.0487903 0.0 0.0 0.0 -0.648807 0.0 0.0 -0.648807 0.213636 0.963321 -2.16943e-18 -0.577995 0.136887 0.0 0.0201956 -0.0236371 0.279064 -0.215561 0.961127 0.0177124 0.0114068 -0.120305 -0.0834037 0.0327511 -0.100536 -0.200255 0.142049 -0.373519 0.956447 -0.822798 0.0999532 0.203161 0.135117 -0.4…
110.0 0.0 0.0 -0.0162582 0.0144904 0.96366 0.0 0.0 0.0 0.0162582 0.0 0.0 0.0162582 0.0 0.0 0.262128 -0.233798 0.0197121 0.0 0.0 0.0 -0.262128 0.0 0.0 -0.262128 -0.005926100000000004 0.987924 -2.16943e-18 -0.239968 -0.00224876 0.0 0.0470467 -0.00579746 0.285177 -0.194799 0.965587 0.0457412 -0.0656339 -0.0348532 -0.0737679 -0.000809194 -0.128103 -0.14299 0.136198 -0.0397763 0.566293 -0.740863 0.058…
113.0 0.0 0.0 0.0282949 -0.0252636 0.96677 0.0 0.0 0.0 -0.0282949 0.0 0.0 -0.0282949 0.0 0.0 -0.540414 0.482006 -0.0406391 0.0 0.0 0.0 0.540414 0.0 0.0 0.540414 -0.046690999999999996 0.986633 -2.16943e-18 0.49403 0.0266659 0.0 0.00144253 0.000222649 -0.198691 -0.0115381 0.956454 0.00139808 0.261215 -0.0949905 0.210482 0.231906 -0.00189849 -0.0759774 0.0132661 0.00264487 -2.21153 -0.0447825 -0.111…
115.0 0.0 0.0 -0.21397 0.187676 0.928692 0.0 0.0 0.0 0.21397 0.0 0.0 0.21397 0.0 0.0 -0.106042 0.0945808 -0.00797434 0.0 0.0 0.0 0.106042 0.0 0.0 0.106042 0.1740613 0.971774 -2.16943e-18 0.0953645 -0.0181765 0.0 -0.000264298 -0.0362137 -0.440053 0.190988 0.908465 -0.00329507 0.193163 0.0444386 0.199023 0.194158 0.0792064 0.172817 -0.0661589 -0.0310249 -1.79379 -0.147435 -0.188043 -0.0663858 2.202…
117.0 0.0 0.0 -0.248346 0.216928 0.919152 0.0 0.0 0.0 0.248346 0.0 0.0 0.248346 0.0 0.0 0.61956 -0.552599 0.0465909 0.0 0.0 0.0 -0.61956 0.0 0.0 -0.61956 0.20486900000000002 0.965352 -2.16943e-18 -0.553199 0.125285 0.0 0.0205385 -0.00479437 0.260892 -0.199551 0.962437 0.0196571 0.00591211 -0.101737 -0.10262 0.0183471 -0.101567 -0.170616 0.121067 -0.0907075 0.883305 -0.79387 0.0994247 0.131252 0.1…
119.0 0.0 0.0 -0.148565 0.131193 0.944044 0.0 0.0 0.0 0.148565 0.0 0.0 0.148565 0.0 0.0 0.496825 -0.443128 0.0373612 0.0 0.0 0.0 -0.496825 0.0 0.0 -0.496825 0.1149175 0.981054 -2.16943e-18 -0.451411 0.0557759 0.0 -0.00284585 -0.000750074 -0.0803547 0.0775414 0.954692 -0.00273941 -0.00847179 -0.0122804 0.106097 -0.00981524 0.00365305 0.091552 -0.0517765 -0.00423657 0.459635 -0.407895 0.0334839 -0.…
124.0 0.0 0.0 -0.301848 0.261755 0.902319 0.0 0.0 0.0 0.301848 0.0 0.0 0.301848 0.0 0.0 0.401279 -0.357909 0.0301762 0.0 0.0 0.0 -0.401279 0.0 0.0 -0.401279 0.252328 0.95326 -2.16943e-18 -0.353446 0.10019 0.0 0.0797637 -0.367677 0.483567 -0.361611 0.931631 0.0753119 -0.0991797 -0.120244 -0.114512 0.0457929 -0.226382 -0.194977 0.515691 -0.238639 0.650644 -0.901405 0.154948 0.546306 0.370169 0.0035…
125.0 0.0 0.0 -0.0394766 0.0351422 0.961337 0.0 0.0 0.0 0.0394766 0.0 0.0 0.0394766 0.0 0.0 -0.299239 0.266898 -0.0225028 0.0 0.0 0.0 0.299239 0.0 0.0 0.299239 0.015329800000000005 0.987876 -2.16943e-18 0.273928 -0.00379348 0.0 -4.97791e-05 8.07899e-05 -0.177054 0.0516285 0.954576 -3.84645e-05 0.107628 0.0187564 0.170884 0.113019 0.0322487 0.00369 -0.000653574 -0.000116854 -0.957396 0.062187 -0.0…
126.0 0.0 0.0 -0.174294 0.153531 0.938446 0.0 0.0 0.0 0.174294 0.0 0.0 0.174294 0.0 0.0 0.461781 -0.411872 0.0347259 0.0 0.0 0.0 -0.461781 0.0 0.0 -0.461781 0.1382544 0.977866 -2.16943e-18 -0.418098 0.0626183 0.0 -0.00379948 -0.000741827 -0.0809184 0.0854052 0.9538 -0.0036405 -0.01881 -0.0128209 0.11786 -0.0231025 0.0118964 0.0974449 -0.053413 -0.0044065 0.38582 -0.337078 0.0297559 -0.0511001 -0.…
127.0 0.0 0.0 -0.154796 0.136616 0.942741 0.0 0.0 0.0 0.154796 0.0 0.0 0.154796 0.0 0.0 0.284092 -0.253388 0.0213637 0.0 0.0 0.0 -0.284092 0.0 0.0 -0.284092 0.1205769 0.980337 -2.16943e-18 -0.25792 0.0335013 0.0 0.0373432 -0.00430493 0.256628 -0.138939 0.974369 0.0365573 -0.0951547 -0.0540094 0.00453809 -0.0489864 -0.120424 -0.0721913 0.130284 -0.0289252 0.398824 -0.521446 0.0951613 0.130461 0.08…
128.0 0.0 0.0 0.0451046 -0.0402926 0.967484 0.0 0.0 0.0 -0.0451046 0.0 0.0 -0.0451046 0.0 0.0 -0.56967 0.508101 -0.0428392 0.0 0.0 0.0 0.56967 0.0 0.0 0.56967 -0.06205000000000001 0.985675 -2.16943e-18 0.52023 0.0368592 0.0 0.000814814 0.000131398 -0.119016 -0.0248009 0.959838 0.000795804 0.220096 -0.141077 0.18161 0.162548 -0.0041617 -0.0660621 0.0163928 0.00191214 -2.06426 0.0178453 -0.0327836 …
129.0 0.0 0.0 -0.00418088 0.0037283 0.964678 0.0 0.0 0.0 0.00418088 0.0 0.0 0.00418088 0.0 0.0 -0.341517 0.304606 -0.025682 0.0 0.0 0.0 0.341517 0.0 0.0 0.341517 -0.0169816 0.987753 -2.16943e-18 0.312587 0.00670543 0.0 0.00206713 0.000188563 -0.152384 0.0227575 0.959327 0.00198968 0.115724 0.0130084 0.181132 0.129099 0.0198504 -0.0342117 0.0149631 0.00230454 -0.966621 0.0779043 -0.0153905 0.01451…
131.0 0.0 0.0 -0.175132 0.154257 0.938254 0.0 0.0 0.0 0.175132 0.0 0.0 0.175132 0.0 0.0 0.0310439 -0.0276887 0.0023345 0.0 0.0 0.0 -0.0310439 0.0 0.0 -0.0310439 0.13901380000000002 0.977752 -2.16943e-18 -0.0281037 0.00423318 0.0 0.000224344 -0.00555476 -0.246203 0.168427 0.933261 8.45535e-05 0.00840748 0.0971388 0.117884 0.0102754 0.0958109 0.118345 0.0311798 -0.143132 -0.225591 0.0418135 0.01502…
132.0 0.0 0.0 -0.332067 0.286656 0.89176 0.0 0.0 0.0 0.332067 0.0 0.0 0.332067 0.0 0.0 0.656085 -0.585176 0.0493376 0.0 0.0 0.0 -0.656085 0.0 0.0 -0.656085 0.278827 0.945314 -2.16943e-18 -0.572665 0.181194 0.0 0.000697604 -0.0153357 -0.311758 0.247566 0.911522 0.00108325 0.00791944 0.0413087 0.226962 0.0293036 0.00635834 0.245183 0.102289 -0.476446 0.117568 -0.668065 0.051856 0.0388321 0.599414 0…
133.0 0.0 0.0 0.0648928 -0.057997 0.967999 0.0 0.0 0.0 -0.0648928 0.0 0.0 -0.0648928 0.0 0.0 -0.231704 0.206662 -0.0174241 0.0 0.0 0.0 0.231704 0.0 0.0 0.231704 -0.080107 0.984215 -2.16943e-18 0.211257 0.0191757 0.0 0.0968427 -0.484878 0.562982 -0.451826 0.898457 0.0802489 -0.0815084 -0.139609 -0.193661 0.0859664 -0.239805 -0.229434 0.724556 -0.265739 0.835274 -1.04115 0.22512 0.742573 0.363096 -…
134.0 0.0 0.0 -0.194233 0.170739 0.933714 0.0 0.0 0.0 0.194233 0.0 0.0 0.194233 0.0 0.0 0.560201 -0.499655 0.0421271 0.0 0.0 0.0 -0.560201 0.0 0.0 -0.560201 0.15627960000000002 0.974982 -2.16943e-18 -0.505592 0.0860619 0.0 -0.00296401 -0.000968481 -0.110104 0.0970301 0.950573 -0.00284277 -0.00218535 -0.00710999 0.124362 -0.00438014 0.00891836 0.11058 -0.0484431 -0.00542347 0.432627 -0.435454 0.02…
135.0 0.0 0.0 -0.0914285 0.0811193 0.954409 0.0 0.0 0.0 0.0914285 0.0 0.0 0.0914285 0.0 0.0 0.149132 -0.133014 0.0112147 0.0 0.0 0.0 -0.149132 0.0 0.0 -0.149132 0.06284870000000001 0.985983 -2.16943e-18 -0.136235 0.00897716 0.0 0.000885226 -0.0025752 0.114281 0.0538969 0.969713 0.00144442 -0.141573 -0.0799094 0.120611 -0.170984 -0.0358647 0.103186 -0.00616176 0.00070431 -0.0674573 0.0813499 -0.02…
137.0 0.0 0.0 0.161882 -0.144739 0.965459 0.0 0.0 0.0 -0.161882 0.0 0.0 -0.161882 0.0 0.0 -0.335132 0.298911 -0.0252019 0.0 0.0 0.0 0.335132 0.0 0.0 0.335132 -0.16800900000000002 0.971916 -2.16943e-18 0.301436 0.0571943 0.0 0.095289 -0.145109 0.428881 -0.28987 0.950752 0.0965133 -0.113745 -0.0812847 -0.0114947 0.0058318 -0.213965 -0.155721 0.197324 -1.08605 0.663537 -0.759381 0.158685 0.439628 0.…
139.0 0.0 0.0 -0.159754 0.140925 0.94168 0.0 0.0 0.0 0.159754 0.0 0.0 0.159754 0.0 0.0 0.431668 -0.385014 0.0324614 0.0 0.0 0.0 -0.431668 0.0 0.0 -0.431668 0.1250763 0.979741 -2.16943e-18 -0.391643 0.0528464 0.0 -0.00349704 -0.000630051 -0.0656163 0.0777988 0.955654 -0.00335607 -0.024418 -0.0153894 0.11074 -0.0280161 0.00754038 0.0914142 -0.0564981 -0.0037868 0.394791 -0.317055 0.0320964 -0.05409…
142.0 0.0 0.0 -0.155424 0.137162 0.942608 0.0 0.0 0.0 0.155424 0.0 0.0 0.155424 0.0 0.0 0.35518 -0.316792 0.0267095 0.0 0.0 0.0 -0.35518 0.0 0.0 -0.35518 0.121147 0.980263 -2.16943e-18 -0.322432 0.0420868 0.0 -0.00364498 -0.000355843 -0.0199558 0.060626 0.960322 -0.00350651 -0.0498679 -0.0233413 0.0991055 -0.0468398 -0.0107505 0.0834481 -0.0460658 -0.000979051 0.299992 -0.24048 0.0303422 -0.04423…
143.0 0.0 0.0 -0.0924584 0.0820269 0.954247 0.0 0.0 0.0 0.0924584 0.0 0.0 0.0924584 0.0 0.0 0.245714 -0.219158 0.0184777 0.0 0.0 0.0 -0.245714 0.0 0.0 -0.245714 0.0637895 0.98592 -2.16943e-18 -0.224449 0.0150222 0.0 0.0457069 -0.00626722 0.285396 -0.19062 0.965781 0.04452 -0.0569046 -0.0597731 -0.0672495 -0.00706351 -0.108171 -0.158352 0.160655 -0.129266 0.636959 -0.688211 0.0722687 0.180067 0.41…
144.0 0.0 0.0 -0.102997 0.0913046 0.952541 0.0 0.0 0.0 0.102997 0.0 0.0 0.102997 0.0 0.0 -0.173804 0.15502 -0.0130701 0.0 0.0 0.0 0.173804 0.0 0.0 0.173804 0.07341289000000001 0.985225 -2.16943e-18 0.158642 -0.0122984 0.0 -0.0287333 -0.00425892 -0.308363 0.140046 0.930672 -0.0269586 0.061293 0.174626 0.134526 0.11083 0.0942271 0.0849203 -0.134802 -0.0396392 -0.345115 0.105896 0.013927 -0.131172 0…
145.0 0.0 0.0 0.0438898 -0.0392061 0.967441 0.0 0.0 0.0 -0.0438898 0.0 0.0 -0.0438898 0.0 0.0 0.00194365 -0.00173359 0.000146163 0.0 0.0 0.0 -0.00194365 0.0 0.0 -0.00194365 -0.06094100000000001 0.985752 -2.16943e-18 -0.00177512 -0.000123603 0.0 0.0746264 -0.552697 0.533086 -0.419422 0.913073 0.0731185 -0.0968278 -0.147648 -0.164519 0.0665539 -0.20913 -0.204639 0.537464 -1.17286 0.864468 -0.897954…
146.0 0.0 0.0 0.116414 -0.104107 0.967698 0.0 0.0 0.0 -0.116414 0.0 0.0 -0.116414 0.0 0.0 -0.633663 0.565177 -0.0476514 0.0 0.0 0.0 0.633663 0.0 0.0 0.633663 -0.12695099999999998 0.978744 -2.16943e-18 0.574276 0.0821249 0.0 0.001805 4.24747e-05 -0.0507608 -0.0845029 0.962707 0.00173707 0.226972 -0.160292 0.152477 0.16651 -0.0113151 -0.141363 0.0365087 0.00179719 -1.96977 0.0623651 0.0197225 0.035…
149.0 0.0 0.0 -0.0383019 0.0340987 0.961466 0.0 0.0 0.0 0.0383019 0.0 0.0 0.0383019 0.0 0.0 0.305939 -0.272873 0.0230066 0.0 0.0 0.0 -0.305939 0.0 0.0 -0.305939 0.0142544 0.98789 -2.16943e-18 -0.280065 0.00354941 0.0 0.0450992 -0.00538572 0.281681 -0.186509 0.966813 0.0439023 -0.0595259 -0.058534 -0.0573221 -0.00610602 -0.128358 -0.134105 0.170804 -0.0421894 0.627774 -0.715219 0.0676488 0.171198 …
150.0 0.0 0.0 -0.150189 0.132607 0.943708 0.0 0.0 0.0 0.150189 0.0 0.0 0.150189 0.0 0.0 0.31206 -0.278333 0.0234669 0.0 0.0 0.0 -0.31206 0.0 0.0 -0.31206 0.11639240000000001 0.980871 -2.16943e-18 -0.283478 0.0354936 0.0 -0.00225947 -0.000209464 -0.00365843 0.0565781 0.961856 -0.00217634 -0.0602953 -0.0213529 0.0913347 -0.0556873 -0.0181284 0.0834346 -0.0108416 -3.02379e-05 0.269806 -0.201004 0.03…
153.0 0.0 0.0 -0.0875507 0.0777005 0.955008 0.0 0.0 0.0 0.0875507 0.0 0.0 0.0875507 0.0 0.0 0.175474 -0.156509 0.0131956 0.0 0.0 0.0 -0.175474 0.0 0.0 -0.175474 0.059305800000000006 0.986209 -2.16943e-18 -0.160339 0.00994115 0.0 0.058007 -0.0134807 0.321031 -0.212224 0.962586 0.0568132 -0.075415 -0.0514438 -0.0820496 -0.00283047 -0.13949 -0.160917 0.165349 -0.315148 0.571932 -0.708327 0.0883781 0…
154.0 0.0 0.0 -0.239521 0.20945 0.921697 0.0 0.0 0.0 0.239521 0.0 0.0 0.239521 0.0 0.0 0.0310949 -0.0277342 0.00233834 0.0 0.0 0.0 -0.0310949 0.0 0.0 -0.0310949 0.19698100000000002 0.967102 -2.16943e-18 -0.0278187 0.00604263 0.0 0.0166305 -0.148208 -0.71413 0.171151 0.891848 -0.0186257 0.522058 -0.031781 0.21143 0.564533 -0.0207364 0.151874 0.38285 -0.924555 -2.76221 -0.254706 -0.396403 -0.198226…
156.0 0.0 0.0 -0.0677994 0.0602526 0.957856 0.0 0.0 0.0 0.0677994 0.0 0.0 0.0677994 0.0 0.0 0.130175 -0.116106 0.00978914 0.0 0.0 0.0 -0.130175 0.0 0.0 -0.130175 0.0412483 0.98715 -2.16943e-18 -0.119069 0.00502418 0.0 0.000112627 -0.00732121 0.117622 0.0549087 0.969801 0.00183403 -0.149951 -0.0757859 0.120131 -0.173696 -0.0387903 0.105589 -0.0334166 0.0114299 -0.152069 0.0573145 -0.0435247 -0.034…
157.0 0.0 0.0 -0.164939 0.145426 0.940548 0.0 0.0 0.0 0.164939 0.0 0.0 0.164939 0.0 0.0 0.386047 -0.344323 0.0290307 0.0 0.0 0.0 -0.386047 0.0 0.0 -0.386047 0.129779 0.979094 -2.16943e-18 -0.350002 0.0490767 0.0 -0.00402507 -0.00048875 -0.0376879 0.0691383 0.95838 -0.0038661 -0.0425082 -0.020837 0.106862 -0.0423687 -0.00245808 0.0882769 -0.0628202 -0.00245147 0.326546 -0.256302 0.0296212 -0.06023…
158.0 0.0 0.0 -0.221595 0.194193 0.926663 0.0 0.0 0.0 0.221595 0.0 0.0 0.221595 0.0 0.0 0.103391 -0.092217 0.00777504 0.0 0.0 0.0 -0.103391 0.0 0.0 -0.103391 0.18091400000000002 0.970441 -2.16943e-18 -0.0928433 0.0184306 0.0 0.00018226 -0.00437957 -0.29208 0.198803 0.924537 0.000115772 0.022361 0.0926328 0.147641 0.0248902 0.089546 0.149204 0.0281537 -0.13043 -0.41122 0.0417403 0.00323025 0.00664…
159.0 0.0 0.0 -0.0420304 0.0374103 0.961053 0.0 0.0 0.0 0.0420304 0.0 0.0 0.0420304 0.0 0.0 0.0732892 -0.0653681 0.00551134 0.0 0.0 0.0 -0.0732892 0.0 0.0 -0.0732892 0.017667500000000003 0.987841 -2.16943e-18 -0.0670873 0.00110042 0.0 0.00483299 0.0201449 0.0973308 0.0670668 0.967682 -0.000206231 -0.135623 -0.0776072 0.12582 -0.170608 -0.0371387 0.120767 0.0398089 -0.00386505 -0.0281376 0.108177 …
160.0 0.0 0.0 0.0838228 -0.0749399 0.968164 0.0 0.0 0.0 -0.0838228 0.0 0.0 -0.0838228 0.0 0.0 -0.188813 0.168406 -0.0141987 0.0 0.0 0.0 0.188813 0.0 0.0 0.188813 -0.09735100000000001 0.982486 -2.16943e-18 0.171824 0.0188819 0.0 0.0148659 -0.449067 0.438862 -0.293032 0.956303 0.0493137 -0.135275 -0.129346 -0.0601423 -0.0103824 -0.175899 -0.0755519 0.22599 -1.11028 0.627301 -0.670455 0.130281 0.557…
161.0 0.0 0.0 -0.0813538 0.0722324 0.955939 0.0 0.0 0.0 0.0813538 0.0 0.0 0.0813538 0.0 0.0 0.192016 -0.171263 0.0144396 0.0 0.0 0.0 -0.192016 0.0 0.0 -0.192016 0.05364240000000001 0.986543 -2.16943e-18 -0.175518 0.00979084 0.0 0.0491581 -0.00653804 0.292836 -0.189532 0.96658 0.047928 -0.0733756 -0.0477888 -0.062409 -0.0159458 -0.112597 -0.149205 0.160281 -0.10253 0.528934 -0.677178 0.0510534 0.1…
162.0 0.0 0.0 -0.168454 0.148473 0.939767 0.0 0.0 0.0 0.168454 0.0 0.0 0.168454 0.0 0.0 0.27604 -0.246206 0.0207582 0.0 0.0 0.0 -0.27604 0.0 0.0 -0.27604 0.1329649 0.978642 -2.16943e-18 -0.250142 0.0359714 0.0 0.00286331 0.000218779 0.117594 0.0519865 0.970238 0.00264691 -0.144713 -0.0773466 0.12521 -0.170885 -0.0392638 0.103064 0.00614385 -0.000724485 -0.0827001 0.0718589 -0.0180234 0.00599772 -…
163.0 0.0 0.0 -0.0551871 0.0490831 0.959494 0.0 0.0 0.0 0.0551871 0.0 0.0 0.0551871 0.0 0.0 -0.288643 0.257447 -0.021706 0.0 0.0 0.0 0.288643 0.0 0.0 0.288643 0.0297093 0.987564 -2.16943e-18 0.264137 -0.00780969 0.0 -0.000563642 9.64285e-05 -0.193229 0.0645143 0.952046 -0.000522651 0.108727 0.0199329 0.17513 0.111334 0.038008 0.0183247 -0.00130568 -0.000257034 -0.994944 0.0540756 -0.0281547 -0.00…
164.0 0.0 0.0 -0.00786669 0.00701402 0.964381 0.0 0.0 0.0 0.00786669 0.0 0.0 0.00786669 0.0 0.0 -0.0437076 0.0389837 -0.00328681 0.0 0.0 0.0 0.0437076 0.0 0.0 0.0437076 -0.013607899999999992 0.987819 -2.16943e-18 0.040008 0.000710709 0.0 -0.0170622 0.00823734 0.0882769 0.0651439 0.968214 -0.0183053 -0.130665 -0.0850815 0.138651 -0.154005 -0.0359616 0.165226 0.0367147 -0.00325411 -0.16276 0.071303…
168.0 0.0 0.0 -0.229041 0.200541 0.924633 0.0 0.0 0.0 0.229041 0.0 0.0 0.229041 0.0 0.0 0.466539 -0.416116 0.0350838 0.0 0.0 0.0 -0.466539 0.0 0.0 -0.466539 0.187595 0.969089 -2.16943e-18 -0.418311 0.0862828 0.0 0.0425578 -0.00638337 0.28803 -0.192458 0.965254 0.0413348 -0.0484936 -0.0760706 -0.0650157 -0.00556255 -0.111918 -0.158931 0.178882 -0.111614 0.68753 -0.704256 0.0727433 0.193411 0.31257…
169.0 0.0 0.0 -0.00617826 0.005509 0.964518 0.0 0.0 0.0 0.00617826 0.0 0.0 0.00617826 0.0 0.0 0.153194 -0.136637 0.0115202 0.0 0.0 0.0 -0.153194 0.0 0.0 -0.153194 -0.015153399999999997 0.987791 -2.16943e-18 -0.140223 -0.00272778 0.0 0.125936 -0.243681 0.511034 -0.407564 0.909753 0.111529 -0.0652913 -0.0959527 -0.145151 0.0807898 -0.245006 -0.284543 0.507095 -0.250653 0.932018 -1.07939 0.20512 0.5…
170.0 0.0 0.0 -0.11193 0.0991539 0.951019 0.0 0.0 0.0 0.11193 0.0 0.0 0.11193 0.0 0.0 -0.262721 0.234327 -0.0197566 0.0 0.0 0.0 0.262721 0.0 0.0 0.262721 0.08156342 0.984557 -2.16943e-18 0.239626 -0.0207315 0.0 -0.000498134 -0.00150972 -0.303188 0.109628 0.937037 -0.000621954 0.143943 0.0570883 0.196411 0.164476 0.0518198 0.0732684 0.0141022 -0.106392 -1.44143 -0.0265998 -0.17068 -0.0132648 1.034…
171.0 0.0 0.0 -0.0466727 0.0415313 0.96052 0.0 0.0 0.0 0.0466727 0.0 0.0 0.0466727 0.0 0.0 -0.452414 0.403518 -0.0340215 0.0 0.0 0.0 0.452414 0.0 0.0 0.452414 0.0219168 0.987761 -2.16943e-18 0.414094 -0.00871536 0.0 9.72348e-05 0.000119912 -0.252214 0.0508124 0.948246 0.000108016 0.237261 -0.0746766 0.207517 0.202202 0.0154311 0.00927397 -0.00197549 -0.000502546 -2.07524 -0.0558837 -0.128564 -0.0…
172.0 0.0 0.0 0.0760456 -0.0679787 0.968135 0.0 0.0 0.0 -0.0760456 0.0 0.0 -0.0760456 0.0 0.0 -0.201607 0.179818 -0.0151609 0.0 0.0 0.0 0.201607 0.0 0.0 0.201607 -0.09027 0.983236 -2.16943e-18 0.183618 0.0187339 0.0 -0.0284347 -0.274035 0.342941 -0.169412 0.979626 0.0106998 -0.141586 -0.137847 0.0513845 -0.0982073 -0.113551 0.0468593 -0.0148698 -0.865671 0.288695 -0.455555 0.102042 0.262291 0.125…
173.0 0.0 0.0 -0.136555 0.120718 0.94646 0.0 0.0 0.0 0.136555 0.0 0.0 0.136555 0.0 0.0 0.319051 -0.284569 0.0239927 0.0 0.0 0.0 -0.319051 0.0 0.0 -0.319051 0.1039977 0.982337 -2.16943e-18 -0.290297 0.0323343 0.0 0.0421976 -0.00671836 0.292867 -0.194136 0.965132 0.0410994 -0.0485393 -0.0828645 -0.0710089 -0.0081516 -0.111486 -0.160951 0.18398 -0.175163 0.677895 -0.700222 0.072284 0.212304 0.33544 …
176.0 0.0 0.0 -0.166671 0.146928 0.940165 0.0 0.0 0.0 0.166671 0.0 0.0 0.166671 0.0 0.0 0.42895 -0.382589 0.032257 0.0 0.0 0.0 -0.42895 0.0 0.0 -0.42895 0.131349 0.978873 -2.16943e-18 -0.388804 0.0552042 0.0 -0.00400059 -0.000636431 -0.0599838 0.0757305 0.956219 -0.00383909 -0.0280871 -0.0173121 0.110884 -0.0318453 0.00808351 0.0891673 -0.064222 -0.00394589 0.373096 -0.305195 0.0305739 -0.0615071…
178.0 0.0 0.0 -0.342776 0.295402 0.887838 0.0 0.0 0.0 0.342776 0.0 0.0 0.342776 0.0 0.0 0.475494 -0.424103 0.0357571 0.0 0.0 0.0 -0.475494 0.0 0.0 -0.475494 0.288158 0.942307 -2.16943e-18 -0.413606 0.135756 0.0 0.000402897 -0.0103795 -0.333208 0.2676 0.905777 0.000781744 0.000857891 0.0530205 0.231748 0.0188144 0.0226283 0.248185 0.0771675 -0.362313 -0.0754267 -0.512116 0.0804102 0.0293256 0.5136…
184.0 0.0 0.0 -0.102837 0.0911637 0.952568 0.0 0.0 0.0 0.102837 0.0 0.0 0.102837 0.0 0.0 0.182271 -0.162571 0.0137068 0.0 0.0 0.0 -0.182271 0.0 0.0 -0.182271 0.07326669000000001 0.985236 -2.16943e-18 -0.166372 0.0128709 0.0 0.129911 -0.23803 0.512943 -0.410467 0.907419 0.11403 -0.0671443 -0.0859121 -0.159799 0.0875984 -0.253996 -0.285135 0.479077 -0.323918 0.905383 -1.10615 0.168047 0.526802 0.36…
185.0 0.0 0.0 -0.11953 0.105821 0.949669 0.0 0.0 0.0 0.11953 0.0 0.0 0.11953 0.0 0.0 -0.272843 0.243355 -0.0205178 0.0 0.0 0.0 0.272843 0.0 0.0 0.272843 0.0884931 0.983931 -2.16943e-18 0.248688 -0.023421 0.0 -0.00285201 -0.00418586 -0.56817 0.0809419 0.91843 -0.00351615 0.467156 0.00778687 0.202259 0.527969 -0.0490006 0.0626381 0.0547394 -0.18412 -2.95107 -0.307551 -0.469522 -0.0466667 4.1623 -2.…
188.0 0.0 0.0 -0.216228 0.189608 0.928097 0.0 0.0 0.0 0.216228 0.0 0.0 0.216228 0.0 0.0 0.419965 -0.374575 0.0315814 0.0 0.0 0.0 -0.419965 0.0 0.0 -0.419965 0.176092 0.971385 -2.16943e-18 -0.377516 0.0728382 0.0 0.0470137 -0.0099301 0.290449 -0.194622 0.964441 0.0459045 -0.0571064 -0.0612551 -0.078407 -0.00326064 -0.104992 -0.156196 0.160768 -0.303866 0.615936 -0.711561 0.0323756 0.217675 0.43968…
189.0 0.0 0.0 -0.0788495 0.0700209 0.956305 0.0 0.0 0.0 0.0788495 0.0 0.0 0.0788495 0.0 0.0 0.211975 -0.189065 0.0159405 0.0 0.0 0.0 -0.211975 0.0 0.0 -0.211975 0.0513531 0.986668 -2.16943e-18 -0.193788 0.0103232 0.0 0.0459611 -0.00980977 0.292223 -0.203256 0.963322 0.0448995 -0.0510148 -0.0553269 -0.0905962 0.00510467 -0.104474 -0.160443 0.128213 -0.311921 0.662884 -0.710576 0.0793818 0.186513 0…
190.0 0.0 0.0 -0.138132 0.122095 0.94615 0.0 0.0 0.0 0.138132 0.0 0.0 0.138132 0.0 0.0 0.237631 -0.211948 0.0178698 0.0 0.0 0.0 -0.237631 0.0 0.0 -0.237631 0.1054322 0.982176 -2.16943e-18 -0.216176 0.0244236 0.0 0.0526741 -0.0322994 0.323619 -0.194446 0.967491 0.0537575 -0.0966899 -0.0647579 -0.0424648 -0.0299447 -0.143317 -0.132289 0.136095 -0.518118 0.468169 -0.633324 0.0813754 0.257817 0.24117…
194.0 0.0 0.0 -0.163724 0.144371 0.940815 0.0 0.0 0.0 0.163724 0.0 0.0 0.163724 0.0 0.0 -0.00725041 0.00646679 -0.000545231 0.0 0.0 0.0 0.00725041 0.0 0.0 0.00725041 0.1286772 0.979248 -2.16943e-18 0.00657457 -0.00091373 0.0 0.00181131 -0.0216504 -0.249141 0.163699 0.933954 0.00107301 0.010238 0.106776 0.106 0.0174075 0.101763 0.108214 0.0578111 -0.273506 -0.221542 0.0494444 0.000444026 0.0137012…
195.0 0.0 0.0 -0.121336 0.107404 0.94934 0.0 0.0 0.0 0.121336 0.0 0.0 0.121336 0.0 0.0 0.253986 -0.226535 0.0190997 0.0 0.0 0.0 -0.253986 0.0 0.0 -0.253986 0.0901391 0.983774 -2.16943e-18 -0.23146 0.0222203 0.0 0.0429033 -0.00502798 0.274209 -0.175685 0.968897 0.0418273 -0.0705786 -0.0469744 -0.0446371 -0.017776 -0.118324 -0.122847 0.14317 -0.0364748 0.533558 -0.653932 0.063857 0.143917 0.303972 …
196.0 0.0 0.0 -0.200141 0.175819 0.932246 0.0 0.0 0.0 0.200141 0.0 0.0 0.200141 0.0 0.0 0.363176 -0.323924 0.0273108 0.0 0.0 0.0 -0.363176 0.0 0.0 -0.363176 0.1616088 0.974059 -2.16943e-18 -0.327438 0.057729 0.0 0.0448901 -0.0093458 0.291315 -0.181759 0.967254 0.0439919 -0.0747371 -0.0604939 -0.0653512 -0.0227406 -0.105779 -0.143653 0.148419 -0.269391 0.468868 -0.650609 0.0222149 0.202186 0.44516…
197.0 0.0 0.0 -0.191545 0.168425 0.934372 0.0 0.0 0.0 0.191545 0.0 0.0 0.191545 0.0 0.0 0.030873 -0.0275363 0.00232165 0.0 0.0 0.0 -0.030873 0.0 0.0 -0.030873 0.1538527 0.975392 -2.16943e-18 -0.0278761 0.004668 0.0 0.000507402 -0.00924643 -0.274376 0.182512 0.928912 0.000280631 0.0225245 0.0934542 0.131598 0.0241895 0.0940737 0.130557 0.0420296 -0.196679 -0.37328 0.044804 -0.00500907 0.00955901 0…
200.0 0.0 0.0 -0.187076 0.164573 0.935452 0.0 0.0 0.0 0.187076 0.0 0.0 0.187076 0.0 0.0 0.0480002 -0.0428124 0.00360961 0.0 0.0 0.0 -0.0480002 0.0 0.0 -0.0480002 0.14981650000000002 0.976058 -2.16943e-18 -0.0433728 0.00706389 0.0 0.000267293 -0.00661677 -0.258041 0.176852 0.931409 0.000123269 0.0112998 0.0961244 0.123479 0.0139941 0.0936508 0.124451 0.0345901 -0.159735 -0.266278 0.0482354 0.00957…
201.0 0.0 0.0 -0.110794 0.0981562 0.951217 0.0 0.0 0.0 0.110794 0.0 0.0 0.110794 0.0 0.0 0.248226 -0.221398 0.0186666 0.0 0.0 0.0 -0.248226 0.0 0.0 -0.248226 0.08052703 0.984646 -2.16943e-18 -0.226427 0.0193304 0.0 0.047586 -0.00946527 0.302466 -0.209421 0.962173 0.046391 -0.0537126 -0.0561281 -0.101288 0.00420052 -0.109218 -0.163665 0.147916 -0.296255 0.64942 -0.738667 0.0664179 0.202635 0.58218…
203.0 0.0 0.0 -0.132552 0.11722 0.947237 0.0 0.0 0.0 0.132552 0.0 0.0 0.132552 0.0 0.0 0.349649 -0.311859 0.0262936 0.0 0.0 0.0 -0.349649 0.0 0.0 -0.349649 0.1003541 0.982736 -2.16943e-18 -0.318276 0.0341612 0.0 0.0413296 -0.00545747 0.288996 -0.196462 0.964369 0.0401355 -0.0506155 -0.06261 -0.0898463 -0.000177057 -0.121681 -0.153279 0.166479 -0.0666962 0.641166 -0.749486 0.0505955 0.17184 0.4048…
204.0 0.0 0.0 -0.0850287 0.0754758 0.955391 0.0 0.0 0.0 0.0850287 0.0 0.0 0.0850287 0.0 0.0 0.267838 -0.23889 0.0201414 0.0 0.0 0.0 -0.267838 0.0 0.0 -0.267838 0.0570012 0.986349 -2.16943e-18 -0.244773 0.0145566 0.0 0.042187 -0.00554773 0.284148 -0.196144 0.964609 0.0410072 -0.0515002 -0.0528091 -0.086579 0.000796752 -0.114767 -0.158126 0.139998 -0.0839174 0.645292 -0.728412 0.0723377 0.150197 0.…
206.0 0.0 0.0 -0.0249959 0.0222685 0.962842 0.0 0.0 0.0 0.0249959 0.0 0.0 0.0249959 0.0 0.0 0.193299 -0.172407 0.0145361 0.0 0.0 0.0 -0.193299 0.0 0.0 -0.193299 0.0020731000000000083 0.987964 -2.16943e-18 -0.176965 -0.000112039 0.0 0.0654799 -0.045365 0.335597 -0.222501 0.962133 0.0658141 -0.0946824 -0.0353865 -0.066705 -0.0021445 -0.155808 -0.157811 0.168693 -0.103597 0.419496 -0.755533 0.043416…
207.0 0.0 0.0 -0.138517 0.122431 0.946074 0.0 0.0 0.0 0.138517 0.0 0.0 0.138517 0.0 0.0 -0.164101 0.146365 -0.0123404 0.0 0.0 0.0 0.164101 0.0 0.0 0.164101 0.1057823 0.982137 -2.16943e-18 0.149278 -0.0169237 0.0 -0.00267457 -0.00480032 -0.353859 0.134719 0.9271 -0.00295062 0.145103 0.0841764 0.187748 0.172725 0.0772945 0.102594 -0.00415441 -0.138366 -1.14861 -0.0299401 -0.156578 -0.0401695 1.1955…
208.0 0.0 0.0 -0.16322 0.143934 0.940926 0.0 0.0 0.0 0.16322 0.0 0.0 0.16322 0.0 0.0 0.019329 -0.01724 0.00145354 0.0 0.0 0.0 -0.019329 0.0 0.0 -0.019329 0.1282202 0.979312 -2.16943e-18 -0.0175285 0.0024271 0.0 0.000503864 -0.0084612 -0.235219 0.159796 0.935652 0.000253236 0.00230559 0.106267 0.10286 0.00837373 0.097959 0.107517 0.0373494 -0.170066 -0.145586 0.0445387 0.016497 0.0115354 -0.054995…
209.0 0.0 0.0 -0.071925 0.0639016 0.95729 0.0 0.0 0.0 0.071925 0.0 0.0 0.071925 0.0 0.0 0.225669 -0.201279 0.0169703 0.0 0.0 0.0 -0.225669 0.0 0.0 -0.225669 0.0450216 0.986983 -2.16943e-18 -0.206379 0.00956134 0.0 0.0450286 -0.00572763 0.278705 -0.185295 0.966777 0.043866 -0.0600822 -0.0529775 -0.0593034 -0.00904702 -0.108703 -0.148652 0.147399 -0.0887287 0.609806 -0.672612 0.0739575 0.158851 0.3…
210.0 0.0 0.0 -0.0579579 0.0515386 0.959146 0.0 0.0 0.0 0.0579579 0.0 0.0 0.0579579 0.0 0.0 0.352783 -0.314654 0.0265293 0.0 0.0 0.0 -0.352783 0.0 0.0 -0.352783 0.0322447 0.987485 -2.16943e-18 -0.322804 0.0104395 0.0 -0.000792925 -0.000136041 -0.0257307 0.0329955 0.961775 -0.000769043 -0.0125034 -0.0118666 0.056303 -0.0160884 0.00679705 0.0390499 -0.0206033 -0.000538782 0.525699 -0.275739 0.04539…
211.0 0.0 0.0 0.112188 -0.100326 0.967812 0.0 0.0 0.0 -0.112188 0.0 0.0 -0.112188 0.0 0.0 -0.352964 0.314816 -0.0265429 0.0 0.0 0.0 0.352964 0.0 0.0 0.352964 -0.12312 0.979283 -2.16943e-18 0.320075 0.0443934 0.0 -0.0322342 -0.254032 0.338326 -0.161445 0.980277 0.00510675 -0.141045 -0.137306 0.0438696 -0.107641 -0.10597 0.0500973 -0.120922 -1.24892 0.368899 -0.433823 0.105434 0.28502 0.0185531 -0.…
213.0 0.0 0.0 -0.151115 0.133413 0.943515 0.0 0.0 0.0 0.151115 0.0 0.0 0.151115 0.0 0.0 0.0218032 -0.0194468 0.0016396 0.0 0.0 0.0 -0.0218032 0.0 0.0 -0.0218032 0.1172336 0.980765 -2.16943e-18 -0.0198039 0.00249824 0.0 0.00803306 -0.0671283 -0.241022 0.168569 0.93163 0.00608222 -0.0199764 0.122068 0.11994 0.00122962 0.108125 0.129906 0.000450757 0.000105237 -0.0433077 0.0257185 0.00589173 0.00043…
214.0 0.0 0.0 0.123554 -0.110494 0.967468 0.0 0.0 0.0 -0.123554 0.0 0.0 -0.123554 0.0 0.0 -0.336593 0.300214 -0.0253118 0.0 0.0 0.0 0.336593 0.0 0.0 0.336593 -0.133419 0.977795 -2.16943e-18 0.304728 0.0458006 0.0 0.120696 -0.406026 0.565344 -0.465017 0.893029 0.0958339 -0.0669992 -0.126516 -0.147472 0.0924341 -0.238626 -0.240999 0.624273 -0.516241 0.846734 -1.15924 0.187114 0.715779 0.438563 -0.0…
216.0 0.0 0.0 -0.216895 0.190178 0.92792 0.0 0.0 0.0 0.216895 0.0 0.0 0.216895 0.0 0.0 0.35158 -0.313581 0.0264388 0.0 0.0 0.0 -0.35158 0.0 0.0 -0.35158 0.176691 0.971269 -2.16943e-18 -0.316002 0.0611883 0.0 0.00258056 0.00153085 0.115773 0.0525624 0.970078 0.00203471 -0.142094 -0.0803324 0.127129 -0.170216 -0.0378741 0.102735 0.0233873 -0.00271467 -0.078976 0.0735989 -0.0160714 0.0228236 -0.0234…
217.0 0.0 0.0 -0.161784 0.142688 0.94124 0.0 0.0 0.0 0.161784 0.0 0.0 0.161784 0.0 0.0 0.362064 -0.322933 0.0272272 0.0 0.0 0.0 -0.362064 0.0 0.0 -0.362064 0.126918 0.979491 -2.16943e-18 -0.328402 0.044992 0.0 -0.0038892 -0.000399776 -0.0271698 0.0660577 0.959377 -0.00373738 -0.049487 -0.0218294 0.104457 -0.0472775 -0.00764301 0.0880125 -0.0599498 -0.00170437 0.295595 -0.235656 0.0283516 -0.05752…
218.0 0.0 0.0 -0.251687 0.219753 0.918171 0.0 0.0 0.0 0.251687 0.0 0.0 0.251687 0.0 0.0 0.223161 -0.199042 0.0167817 0.0 0.0 0.0 -0.223161 0.0 0.0 -0.223161 0.207851 0.964671 -2.16943e-18 -0.199106 0.0457922 0.0 0.000120281 -0.00249961 -0.260323 0.188491 0.928447 9.14847e-05 -0.0105371 0.115833 0.128258 -0.00258656 0.101373 0.13735 0.0189949 -0.0835597 -0.0842305 0.0391545 0.0267091 0.00674908 -0…
221.0 0.0 0.0 -0.225709 0.197702 0.925547 0.0 0.0 0.0 0.225709 0.0 0.0 0.225709 0.0 0.0 0.501607 -0.447394 0.0377208 0.0 0.0 0.0 -0.501607 0.0 0.0 -0.501607 0.18460700000000002 0.9697 -2.16943e-18 -0.45006 0.0912693 0.0 0.0344283 -0.00477677 0.27093 -0.177705 0.967687 0.0334327 -0.0427296 -0.0853026 -0.0534292 -0.0107621 -0.11916 -0.126838 0.175235 -0.0428956 0.682083 -0.68557 0.0766936 0.175371 …
222.0 0.0 0.0 -0.0728461 0.064716 0.957161 0.0 0.0 0.0 0.0728461 0.0 0.0 0.0728461 0.0 0.0 0.273519 -0.243957 0.0205686 0.0 0.0 0.0 -0.273519 0.0 0.0 -0.273519 0.0458639 0.986943 -2.16943e-18 -0.250127 0.0118191 0.0 0.0423619 -0.00508568 0.278853 -0.190332 0.965853 0.0411929 -0.0582686 -0.0443182 -0.0775644 -0.00139722 -0.122208 -0.141585 0.134674 -0.0410871 0.585817 -0.731279 0.0558192 0.136436 …
225.0 0.0 0.0 -0.139757 0.123514 0.945828 0.0 0.0 0.0 0.139757 0.0 0.0 0.139757 0.0 0.0 -0.0749263 0.0668283 -0.00563446 0.0 0.0 0.0 0.0749263 0.0 0.0 0.0749263 0.1069107 0.982008 -2.16943e-18 0.0681488 -0.00781166 0.0 0.00432755 -0.0487605 -0.230857 0.146631 0.936857 0.00219045 -0.00726327 0.135325 0.0785195 0.0165014 0.109106 0.0934447 0.0617328 -0.309459 -0.0595596 0.0444926 -0.0035433 0.01151…
226.0 0.0 0.0 0.0958175 -0.0856759 0.968103 0.0 0.0 0.0 -0.0958175 0.0 0.0 -0.0958175 0.0 0.0 -0.224532 0.200265 -0.0168848 0.0 0.0 0.0 0.224532 0.0 0.0 0.224532 -0.10825900000000001 0.981221 -2.16943e-18 0.204046 0.0249032 0.0 0.116312 -0.452173 0.564398 -0.459991 0.894933 0.0972404 -0.0774607 -0.131941 -0.156218 0.0892977 -0.237592 -0.241456 0.660336 -0.563979 0.881732 -1.08314 0.214397 0.76536…
227.0 0.0 0.0 0.00429886 -0.00383498 0.965315 0.0 0.0 0.0 -0.00429886 0.0 0.0 -0.00429886 0.0 0.0 0.0439095 -0.0391638 0.003302 0.0 0.0 0.0 -0.0439095 0.0 0.0 -0.0439095 -0.024742199999999992 0.987554 -2.16943e-18 -0.0401812 -0.0012029 0.0 -0.0116095 -0.101854 0.118666 0.0453649 0.97062 0.012345 -0.146951 -0.0820973 0.125855 -0.151757 -0.0429926 0.0862675 0.0283065 -0.00337405 -0.0991811 0.065547…
228.0 0.0 0.0 -0.12641 0.111847 0.948403 0.0 0.0 0.0 0.12641 0.0 0.0 0.12641 0.0 0.0 0.604455 -0.539126 0.045455 0.0 0.0 0.0 -0.604455 0.0 0.0 -0.604455 0.0947616 0.983318 -2.16943e-18 -0.550571 0.0556756 0.0 -0.00193547 -0.000883846 -0.0704552 0.0580275 0.957084 -0.00189292 0.00589485 -0.0131636 0.0824826 0.00776922 -0.00493177 0.0724664 -0.0443208 -0.0031797 0.514648 -0.557105 0.0333972 -0.0425…
229.0 0.0 0.0 -0.129454 0.114512 0.947829 0.0 0.0 0.0 0.129454 0.0 0.0 0.129454 0.0 0.0 0.226671 -0.202173 0.0170457 0.0 0.0 0.0 -0.226671 0.0 0.0 -0.226671 0.0975342 0.983034 -2.16943e-18 -0.2064 0.0215069 0.0 0.051173 -0.00765816 0.301238 -0.192427 0.966038 0.049931 -0.080148 -0.0450706 -0.0713169 -0.0203628 -0.106862 -0.160094 0.16327 -0.1598 0.473081 -0.684198 0.0413128 0.19099 0.495986 -0.25…
231.0 0.0 0.0 -0.212099 0.186075 0.929183 0.0 0.0 0.0 0.212099 0.0 0.0 0.212099 0.0 0.0 0.465424 -0.415122 0.0349999 0.0 0.0 0.0 -0.465424 0.0 0.0 -0.465424 0.1723788 0.972093 -2.16943e-18 -0.41871 0.0789947 0.0 0.0450256 -0.00744131 0.303065 -0.208833 0.96253 0.0436872 -0.0399727 -0.0856044 -0.0824421 0.000461062 -0.116182 -0.176836 0.195573 -0.162756 0.732949 -0.764391 0.0739436 0.219777 0.3461…
232.0 0.0 0.0 -0.0677531 0.0602116 0.957862 0.0 0.0 0.0 0.0677531 0.0 0.0 0.0677531 0.0 0.0 -0.315032 0.280984 -0.0236904 0.0 0.0 0.0 0.315032 0.0 0.0 0.315032 0.041205900000000004 0.987152 -2.16943e-18 0.288157 -0.0121455 0.0 -0.0011012 7.21727e-05 -0.236134 0.0734486 0.948407 -0.00102599 0.139109 0.0262835 0.193262 0.147907 0.0347786 0.0251752 -0.00707429 -0.00168474 -1.33262 0.0141718 -0.08218…
233.0 0.0 0.0 -0.246422 0.215299 0.919712 0.0 0.0 0.0 0.246422 0.0 0.0 0.246422 0.0 0.0 0.40169 -0.358276 0.0302071 0.0 0.0 0.0 -0.40169 0.0 0.0 -0.40169 0.20315 0.965739 -2.16943e-18 -0.358821 0.0805379 0.0 0.0454019 -0.00724182 0.298003 -0.181898 0.968932 0.0442935 -0.0884869 -0.0487111 -0.0452123 -0.0319015 -0.12199 -0.129145 0.138604 -0.102127 0.394637 -0.648309 0.047744 0.155164 0.356799 0.0…
234.0 0.0 0.0 -0.0300994 0.0268082 0.962333 0.0 0.0 0.0 0.0300994 0.0 0.0 0.0300994 0.0 0.0 0.064862 -0.0578518 0.00487762 0.0 0.0 0.0 -0.064862 0.0 0.0 -0.064862 0.006745399999999999 0.987955 -2.16943e-18 -0.0593806 0.00026546 0.0 0.00681435 0.0383686 0.111582 0.0654694 0.968587 -0.00293506 -0.149074 -0.0769129 0.124947 -0.190812 -0.0283261 0.118225 0.0227763 -0.00264045 -0.0775573 0.103699 -0.0…
235.0 0.0 0.0 -0.110501 0.0978991 0.951267 0.0 0.0 0.0 0.110501 0.0 0.0 0.110501 0.0 0.0 0.291445 -0.259946 0.0219167 0.0 0.0 0.0 -0.291445 0.0 0.0 -0.291445 0.08025989 0.984668 -2.16943e-18 -0.265858 0.0226182 0.0 0.0423741 -0.00523505 0.280099 -0.18567 0.966607 0.0412287 -0.0572591 -0.059225 -0.0605401 -0.00833806 -0.117693 -0.139646 0.162059 -0.0581564 0.617245 -0.701173 0.0586224 0.166165 0.2…
236.0 0.0 0.0 -0.2515 0.219595 0.918226 0.0 0.0 0.0 0.2515 0.0 0.0 0.2515 0.0 0.0 0.688733 -0.614296 0.0517928 0.0 0.0 0.0 -0.688733 0.0 0.0 -0.688733 0.20768399999999998 0.964709 -2.16943e-18 -0.61452 0.141212 0.0 0.0124764 -0.00838994 0.252384 -0.205161 0.962651 0.0118479 0.0261689 -0.116124 -0.081662 0.040073 -0.0893029 -0.215756 0.108278 -0.285067 0.973977 -0.839635 0.0866408 0.150822 0.13188…
238.0 0.0 0.0 0.0594026 -0.0530839 0.967891 0.0 0.0 0.0 -0.0594026 0.0 0.0 -0.0594026 0.0 0.0 -0.0872351 0.0778068 -0.00656008 0.0 0.0 0.0 0.0872351 0.0 0.0 0.0872351 -0.07509999999999999 0.984656 -2.16943e-18 0.0795753 0.00678277 0.0 -0.0468769 -0.216577 0.30262 -0.11471 0.983188 -0.00876533 -0.151753 -0.136091 0.0578092 -0.143091 -0.0748937 0.0873804 -0.0291044 -0.460956 0.230153 -0.310778 0.07…
239.0 0.0 0.0 -0.194918 0.171329 0.933545 0.0 0.0 0.0 0.194918 0.0 0.0 0.194918 0.0 0.0 0.401494 -0.358101 0.0301924 0.0 0.0 0.0 -0.401494 0.0 0.0 -0.401494 0.156898 0.974876 -2.16943e-18 -0.362314 0.0619286 0.0 -0.00165218 -0.00047188 -0.0228879 0.0630518 0.960138 -0.00159572 -0.0515316 -0.0153197 0.0985069 -0.051352 -0.00173309 0.0823894 -0.0407468 -0.000966765 0.311362 -0.211891 0.0301361 -0.0…
240.0 0.0 0.0 0.0777765 -0.0695279 0.968147 0.0 0.0 0.0 -0.0777765 0.0 0.0 -0.0777765 0.0 0.0 -0.347453 0.309901 -0.0261285 0.0 0.0 0.0 0.347453 0.0 0.0 0.347453 -0.091846 0.983074 -2.16943e-18 0.316395 0.032834 0.0 0.00426465 9.65255e-05 -0.0285965 -0.0440473 0.966085 0.00412224 0.0853467 -0.0187224 0.065938 0.0869092 -0.00103363 -0.0811953 0.0469208 0.00152572 -0.4392 0.149519 0.0292714 0.04533…
241.0 0.0 0.0 0.100731 -0.0900738 0.968041 0.0 0.0 0.0 -0.100731 0.0 0.0 -0.100731 0.0 0.0 -0.0858768 0.0765953 -0.00645793 0.0 0.0 0.0 0.0858768 0.0 0.0 0.0858768 -0.112723 0.980665 -2.16943e-18 0.0779934 0.00990807 0.0 0.100227 -0.431899 0.563561 -0.452476 0.901054 0.0847096 -0.0791164 -0.134253 -0.144846 0.0806934 -0.24164 -0.194697 0.592684 -0.532623 0.775312 -1.11578 0.217235 0.696029 0.4296…
242.0 0.0 0.0 -0.0770684 0.0684476 0.956563 0.0 0.0 0.0 0.0770684 0.0 0.0 0.0770684 0.0 0.0 0.525017 -0.468274 0.0394813 0.0 0.0 0.0 -0.525017 0.0 0.0 -0.525017 0.049724700000000004 0.986753 -2.16943e-18 -0.480018 0.0247136 0.0 -0.00142834 -0.000419824 -0.0405572 0.0377739 0.960462 -0.00139326 -0.00752926 -0.0176397 0.0674273 -0.00199985 -0.000687347 0.0475705 -0.0431561 -0.0017984 0.503788 -0.48…
243.0 0.0 0.0 0.00176783 -0.00157693 0.965132 0.0 0.0 0.0 -0.00176783 0.0 0.0 -0.00176783 0.0 0.0 -0.392938 0.35047 -0.029549 0.0 0.0 0.0 0.392938 0.0 0.0 0.392938 -0.022426 0.98762 -2.16943e-18 0.359601 0.00985438 0.0 0.000625105 0.000119164 -0.145504 0.0134344 0.9591 0.000609979 0.162247 -0.0644437 0.183422 0.137257 0.0108715 -0.0353041 0.00827865 0.001202 -1.26586 0.0564084 -0.00637798 0.00801…
245.0 0.0 0.0 -0.0948503 0.0841341 0.953869 0.0 0.0 0.0 0.0948503 0.0 0.0 0.0948503 0.0 0.0 -0.390625 0.348407 -0.029375 0.0 0.0 0.0 0.390625 0.0 0.0 0.390625 0.06597423000000001 0.985771 -2.16943e-18 0.356761 -0.024735 0.0 -0.00146181 -0.000238117 -0.443958 0.0759001 0.931074 -0.00136469 0.355974 0.0212562 0.200827 0.38822 -0.0139824 0.0388611 -0.0114429 -0.0213266 -2.86575 -0.252608 -0.336609 -…
246.0 0.0 0.0 -0.01501 0.0133787 0.963771 0.0 0.0 0.0 0.01501 0.0 0.0 0.01501 0.0 0.0 0.0246777 -0.0220105 0.00185576 0.0 0.0 0.0 -0.0246777 0.0 0.0 -0.0246777 -0.0070688 0.987912 -2.16943e-18 -0.0225912 -0.000239905 0.0 0.00770083 0.0480725 0.105557 0.0714176 0.967566 -0.00464599 -0.147223 -0.0824893 0.134241 -0.190519 -0.0314197 0.127177 0.0251615 -0.00272341 -0.0825512 0.124047 -0.0276468 0.02…
249.0 0.0 0.0 -0.113658 0.100671 0.950716 0.0 0.0 0.0 0.113658 0.0 0.0 0.113658 0.0 0.0 0.0818455 -0.0729997 0.00615478 0.0 0.0 0.0 -0.0818455 0.0 0.0 -0.0818455 0.08313968000000001 0.984419 -2.16943e-18 -0.0746395 0.00658749 0.0 -0.0366588 -0.0628559 -0.232623 0.169692 0.931249 -0.0352956 -0.0317051 0.123567 0.155461 0.0074025 0.0795708 0.130617 -0.0741847 0.0296538 -0.180169 0.0151357 -0.009476…
250.0 0.0 0.0 -0.0887316 0.0787419 0.954827 0.0 0.0 0.0 0.0887316 0.0 0.0 0.0887316 0.0 0.0 0.394072 -0.351481 0.0296342 0.0 0.0 0.0 -0.394072 0.0 0.0 -0.394072 0.060384900000000005 0.986142 -2.16943e-18 -0.360056 0.0227507 0.0 -0.00242416 -0.000285272 -0.0403715 0.0466563 0.959871 -0.00233722 -0.0151203 -0.0165031 0.0767611 -0.0204677 0.013613 0.0517849 -0.0556837 -0.00231991 0.465027 -0.336629 …
253.0 0.0 0.0 -0.187137 0.164626 0.935437 0.0 0.0 0.0 0.187137 0.0 0.0 0.187137 0.0 0.0 0.0643865 -0.0574276 0.00484186 0.0 0.0 0.0 -0.0643865 0.0 0.0 -0.0643865 0.1498715 0.976049 -2.16943e-18 -0.0581787 0.0094789 0.0 0.000252515 -0.00634298 -0.251981 0.174268 0.932575 0.000115403 0.00597444 0.100496 0.116873 0.0105734 0.0941915 0.120282 0.0333683 -0.152354 -0.200815 0.0508082 0.0165496 0.010083…
256.0 0.0 0.0 -0.231315 0.202477 0.924004 0.0 0.0 0.0 0.231315 0.0 0.0 0.231315 0.0 0.0 0.393866 -0.351297 0.0296187 0.0 0.0 0.0 -0.393866 0.0 0.0 -0.393866 0.189633 0.968666 -2.16943e-18 -0.352984 0.0736454 0.0 0.113992 -0.310216 0.539322 -0.43715 0.902126 0.0966877 -0.0560155 -0.122104 -0.151962 0.0814038 -0.232365 -0.26741 0.574131 -0.340805 0.982566 -1.08867 0.228353 0.620386 0.192914 -0.0454…
258.0 0.0 0.0 -0.228781 0.20032 0.924705 0.0 0.0 0.0 0.228781 0.0 0.0 0.228781 0.0 0.0 0.595744 -0.531356 0.0447999 0.0 0.0 0.0 -0.595744 0.0 0.0 -0.595744 0.187362 0.969137 -2.16943e-18 -0.534188 0.11004 0.0 -0.00321226 -0.00128494 -0.11651 0.0949525 0.95024 -0.00309238 0.000856044 0.00208903 0.119001 -0.00417676 0.0265098 0.0996612 -0.0364879 -0.00432767 0.432031 -0.425605 0.0250607 -0.0348993 …
259.0 0.0 0.0 -0.0124745 0.0111201 0.963993 0.0 0.0 0.0 0.0124745 0.0 0.0 0.0124745 0.0 0.0 0.132712 -0.118368 0.00997991 0.0 0.0 0.0 -0.132712 0.0 0.0 -0.132712 -0.009389899999999993 0.987885 -2.16943e-18 -0.121487 -0.00159819 0.0 0.114842 -0.347708 0.544805 -0.441017 0.900104 0.0986288 -0.0622773 -0.124028 -0.169213 0.0876555 -0.243458 -0.262804 0.646045 0.0118658 0.884378 -1.10801 0.218213 0.5…
261.0 0.0 0.0 -0.168697 0.148684 0.939713 0.0 0.0 0.0 0.168697 0.0 0.0 0.168697 0.0 0.0 0.333536 -0.297487 0.0250819 0.0 0.0 0.0 -0.333536 0.0 0.0 -0.333536 0.1331852 0.97861 -2.16943e-18 -0.302232 0.0435372 0.0 -0.00310037 -0.000295096 -0.0166617 0.0670125 0.960096 -0.00297965 -0.0617638 -0.0184928 0.103245 -0.0574216 -0.0122268 0.0925932 -0.0439089 -0.000781131 0.240822 -0.186942 0.0253359 -0.0…
262.0 0.0 0.0 0.0973907 -0.0870839 0.968086 0.0 0.0 0.0 -0.0973907 0.0 0.0 -0.0973907 0.0 0.0 -0.355081 0.316704 -0.0267021 0.0 0.0 0.0 0.355081 0.0 0.0 0.355081 -0.109688 0.981045 -2.16943e-18 0.32262 0.0398901 0.0 0.00682032 9.86537e-05 -0.0139674 -0.0550609 0.967491 0.00660001 0.0708186 0.000698113 0.0687367 0.0878979 -0.00682251 -0.0952578 0.05999 0.00124929 -0.277899 0.157582 -0.00328628 0.0…
265.0 0.0 0.0 -0.135008 0.119367 0.946762 0.0 0.0 0.0 0.135008 0.0 0.0 0.135008 0.0 0.0 0.316086 -0.281923 0.0237696 0.0 0.0 0.0 -0.316086 0.0 0.0 -0.316086 0.1025896 0.982493 -2.16943e-18 -0.287647 0.0315886 0.0 0.0449574 -0.00628134 0.291118 -0.196359 0.964775 0.0437222 -0.0500376 -0.0717105 -0.0721919 -0.00353582 -0.112958 -0.162925 0.176834 -0.123838 0.696082 -0.710832 0.0799709 0.194094 0.38…
266.0 0.0 0.0 -0.295447 0.25644 0.904459 0.0 0.0 0.0 0.295447 0.0 0.0 0.295447 0.0 0.0 0.877564 -0.782718 0.0659928 0.0 0.0 0.0 -0.877564 0.0 0.0 -0.877564 0.246685 0.95484 -2.16943e-18 -0.774343 0.214154 0.0 -0.00836845 -0.122935 0.0953656 -0.119544 0.968095 -0.0267849 0.0628718 -0.0769971 -0.0179149 0.0754889 -0.0314599 -0.173335 0.0399694 -0.00691128 1.14753 -0.797896 0.111468 0.039185 -0.0228…
267.0 0.0 0.0 -0.0586408 0.0521437 0.95906 0.0 0.0 0.0 0.0586408 0.0 0.0 0.0586408 0.0 0.0 0.27259 -0.243128 0.0204987 0.0 0.0 0.0 -0.27259 0.0 0.0 -0.27259 0.032869600000000006 0.987465 -2.16943e-18 -0.24942 0.0082368 0.0 0.0376118 -0.00484103 0.269861 -0.180703 0.966886 0.0366093 -0.0508378 -0.0601425 -0.0658659 -0.00863438 -0.108327 -0.140188 0.138267 -0.0691158 0.621575 -0.680807 0.057548 0.1…
268.0 0.0 0.0 -0.0350584 0.0312166 0.961816 0.0 0.0 0.0 0.0350584 0.0 0.0 0.0350584 0.0 0.0 -0.431956 0.385271 -0.0324831 0.0 0.0 0.0 0.431956 0.0 0.0 0.431956 0.011285200000000009 0.987923 -2.16943e-18 0.395439 -0.00372885 0.0 0.000238886 0.000124 -0.221924 0.0424151 0.951594 0.000241548 0.211454 -0.0685672 0.204698 0.180485 0.0157179 -0.00278956 -0.000809732 -0.000180412 -1.8105 -0.0165895 -0.0…
269.0 0.0 0.0 0.0371473 -0.0331767 0.967177 0.0 0.0 0.0 -0.0371473 0.0 0.0 -0.0371473 0.0 0.0 -0.334229 0.298106 -0.025134 0.0 0.0 0.0 0.334229 0.0 0.0 0.334229 -0.05478100000000001 0.98616 -2.16943e-18 0.305384 0.0191961 0.0 0.00134093 0.000104386 -0.0842851 -0.0116579 0.96349 0.00129814 0.0978901 -0.00499146 0.107488 0.105633 0.00369818 -0.0549796 0.0194408 0.00165038 -0.622731 0.119217 0.03542…
271.0 0.0 0.0 -0.214044 0.18774 0.928673 0.0 0.0 0.0 0.214044 0.0 0.0 0.214044 0.0 0.0 0.471503 -0.420544 0.035457 0.0 0.0 0.0 -0.471503 0.0 0.0 -0.471503 0.17412840000000002 0.971761 -2.16943e-18 -0.424022 0.0808514 0.0 0.0362295 -0.00600694 0.285671 -0.191776 0.964221 0.0351587 -0.0378256 -0.0886608 -0.0915095 -0.00158259 -0.108715 -0.158512 0.17709 -0.163107 0.710065 -0.716479 0.0516836 0.2020…
272.0 0.0 0.0 -0.0690318 0.0613428 0.957689 0.0 0.0 0.0 0.0690318 0.0 0.0 0.0690318 0.0 0.0 0.421249 -0.375721 0.0316779 0.0 0.0 0.0 -0.421249 0.0 0.0 -0.421249 0.0423755 0.987102 -2.16943e-18 -0.385291 0.0167332 0.0 -0.000985915 -0.000258402 -0.0355488 0.0379458 0.960803 -0.000959789 -0.00990618 -0.0185408 0.0668965 -0.0117663 0.00725592 0.0443894 -0.0354616 -0.00129664 0.503425 -0.358678 0.0371…
273.0 0.0 0.0 -0.0788826 0.0700503 0.956301 0.0 0.0 0.0 0.0788826 0.0 0.0 0.0788826 0.0 0.0 0.232368 -0.207254 0.0174741 0.0 0.0 0.0 -0.232368 0.0 0.0 -0.232368 0.0513834 0.986666 -2.16943e-18 -0.212431 0.0113235 0.0 0.0442472 -0.00615324 0.291406 -0.198891 0.964336 0.0430408 -0.0575153 -0.0503748 -0.0891569 -0.00241208 -0.113853 -0.162713 0.14376 -0.11232 0.608792 -0.726065 0.0639613 0.160021 0.…
274.0 0.0 0.0 -0.102721 0.0910613 0.952588 0.0 0.0 0.0 0.102721 0.0 0.0 0.102721 0.0 0.0 0.196411 -0.175183 0.0147701 0.0 0.0 0.0 -0.196411 0.0 0.0 -0.196411 0.07316034 0.985245 -2.16943e-18 -0.179281 0.0138485 0.0 0.0479908 -0.00651885 0.299384 -0.187277 0.967333 0.0468257 -0.0806913 -0.0521671 -0.0599833 -0.0258658 -0.1132 -0.145799 0.17028 -0.0931045 0.475605 -0.660123 0.0479264 0.182653 0.380…
275.0 0.0 0.0 -0.197359 0.173428 0.932941 0.0 0.0 0.0 0.197359 0.0 0.0 0.197359 0.0 0.0 0.510775 -0.455571 0.0384103 0.0 0.0 0.0 -0.510775 0.0 0.0 -0.510775 0.15910000000000002 0.974497 -2.16943e-18 -0.460737 0.0799093 0.0 -0.00329773 -0.000861859 -0.103561 0.0972848 0.950942 -0.00315543 -0.0103353 -0.00737975 0.126428 -0.0161358 0.0173855 0.107486 -0.0459886 -0.00484443 0.378931 -0.370921 0.0267…
277.0 0.0 0.0 -0.209745 0.184059 0.929795 0.0 0.0 0.0 0.209745 0.0 0.0 0.209745 0.0 0.0 0.357177 -0.318574 0.0268597 0.0 0.0 0.0 -0.357177 0.0 0.0 -0.357177 0.17026059999999998 0.97249 -2.16943e-18 -0.321469 0.0598657 0.0 0.108512 -0.410693 0.558074 -0.456008 0.895937 0.088458 -0.0627151 -0.134142 -0.177944 0.0909021 -0.236651 -0.246377 0.669435 -0.237088 0.822218 -1.12894 0.205391 0.683015 0.457…
279.0 0.0 0.0 -0.0760451 0.0675435 0.956709 0.0 0.0 0.0 0.0760451 0.0 0.0 0.0760451 0.0 0.0 0.136856 -0.122065 0.0102916 0.0 0.0 0.0 -0.136856 0.0 0.0 -0.136856 0.0487891 0.986801 -2.16943e-18 -0.125133 0.00631406 0.0 0.00201347 -0.00801929 0.11762 0.0530104 0.970201 0.00380684 -0.146251 -0.0775029 0.127139 -0.17296 -0.0360002 0.101798 -1.27342e-05 1.52855e-06 -0.0796671 0.0680138 -0.0183159 -1.2…
280.0 0.0 0.0 -0.148671 0.131285 0.944022 0.0 0.0 0.0 0.148671 0.0 0.0 0.148671 0.0 0.0 0.0127631 -0.0113837 0.000959789 0.0 0.0 0.0 -0.0127631 0.0 0.0 -0.0127631 0.115014 0.981042 -2.16943e-18 -0.0115963 0.00143408 0.0 0.00734181 -0.0602917 -0.243106 0.170269 0.931377 0.0056393 -0.0192218 0.122912 0.119788 0.00112435 0.107818 0.130605 -2.49914e-05 -1.67836e-05 -0.0530781 0.0277155 0.007041 -2.53…
283.0 0.0 0.0 -0.0229894 0.020483 0.963036 0.0 0.0 0.0 0.0229894 0.0 0.0 0.0229894 0.0 0.0 0.182618 -0.162881 0.0137329 0.0 0.0 0.0 -0.182618 0.0 0.0 -0.182618 0.00023610000000000297 0.987961 -2.16943e-18 -0.167187 -0.000441314 0.0 0.0666839 -0.101818 0.359324 -0.238924 0.959188 0.0706789 -0.0994366 -0.0526135 -0.0776764 0.00131905 -0.168819 -0.167781 0.188561 -0.361592 0.455855 -0.765505 0.07106…
285.0 0.0 0.0 -0.0838552 0.0744403 0.955567 0.0 0.0 0.0 0.0838552 0.0 0.0 0.0838552 0.0 0.0 0.170433 -0.152013 0.0128165 0.0 0.0 0.0 -0.170433 0.0 0.0 -0.170433 0.0559287 0.986412 -2.16943e-18 -0.155767 0.00907998 0.0 0.0498179 -0.00977034 0.315453 -0.193005 0.967273 0.0488729 -0.0910418 -0.0547802 -0.0539466 -0.0319154 -0.123826 -0.143716 0.142415 -0.255032 0.374247 -0.673001 0.0303182 0.196107 …
286.0 0.0 0.0 -0.0434584 0.0386782 0.960891 0.0 0.0 0.0 0.0434584 0.0 0.0 0.0434584 0.0 0.0 0.240083 -0.214135 0.0180542 0.0 0.0 0.0 -0.240083 0.0 0.0 -0.240083 0.018974700000000004 0.987818 -2.16943e-18 -0.219761 0.00391863 0.0 0.0480948 -0.00578268 0.286561 -0.197375 0.965273 0.0467684 -0.0663964 -0.0308222 -0.0731141 0.000565309 -0.128303 -0.1446 0.129872 -0.0354815 0.566262 -0.74187 0.0525848…
287.0 0.0 0.0 0.0470813 -0.0420607 0.967551 0.0 0.0 0.0 -0.0470813 0.0 0.0 -0.0470813 0.0 0.0 0.230996 -0.20603 0.0173709 0.0 0.0 0.0 -0.230996 0.0 0.0 -0.230996 -0.06385500000000001 0.985545 -2.16943e-18 -0.210918 -0.015363 0.0 0.122973 -0.222389 0.455619 -0.354077 0.927447 0.114518 -0.0847829 -0.0659015 -0.101279 0.0748845 -0.245897 -0.236691 0.402043 -0.468538 0.793039 -1.00452 0.146345 0.4879…
288.0 0.0 0.0 -0.247461 0.216179 0.91941 0.0 0.0 0.0 0.247461 0.0 0.0 0.247461 0.0 0.0 0.206909 -0.184547 0.0155596 0.0 0.0 0.0 -0.206909 0.0 0.0 -0.206909 0.204079 0.96553 -2.16943e-18 -0.184784 0.041677 0.0 6.5297e-05 -0.00160579 -0.263233 0.189928 0.927663 4.81268e-05 -0.00776241 0.112964 0.132924 -0.000463369 0.0994103 0.14143 0.0143757 -0.0629627 -0.100852 0.0365841 0.0328853 0.00507169 0.00…
289.0 0.0 0.0 0.154588 -0.138229 0.965943 0.0 0.0 0.0 -0.154588 0.0 0.0 -0.154588 0.0 0.0 -0.5321 0.474591 -0.0400139 0.0 0.0 0.0 0.5321 0.0 0.0 0.5321 -0.161445 0.973137 -2.16943e-18 0.479249 0.0873162 0.0 0.00499121 -9.84706e-06 -0.00355624 -0.113028 0.965396 0.00481381 0.194723 -0.135376 0.142615 0.159451 -0.0199075 -0.189687 0.0753135 0.000492841 -1.10141 0.140477 0.0988298 0.0726861 0.252768…
291.0 0.0 0.0 -0.141667 0.12518 0.945447 0.0 0.0 0.0 0.141667 0.0 0.0 0.141667 0.0 0.0 0.269692 -0.240544 0.0202808 0.0 0.0 0.0 -0.269692 0.0 0.0 -0.269692 0.108647 0.981807 -2.16943e-18 -0.245243 0.0285858 0.0 0.0451287 -0.00553461 0.282789 -0.179889 0.968594 0.0440018 -0.0756031 -0.0462191 -0.0467978 -0.0204681 -0.119064 -0.127264 0.149513 -0.0455719 0.50293 -0.657544 0.0562173 0.152019 0.33013…
292.0 0.0 0.0 -0.0619661 0.0550891 0.958631 0.0 0.0 0.0 0.0619661 0.0 0.0 0.0619661 0.0 0.0 -0.257893 0.23002 -0.0193935 0.0 0.0 0.0 0.257893 0.0 0.0 0.257893 0.035912000000000006 0.987359 -2.16943e-18 0.235945 -0.00857734 0.0 -0.000341743 4.52421e-05 -0.238217 0.0718788 0.948163 -0.00031545 0.118719 0.070401 0.182355 0.144503 0.049024 0.0173971 -0.00718067 -0.0017328 -0.967753 0.019258 -0.073109…
293.0 0.0 0.0 -0.153358 0.135365 0.943045 0.0 0.0 0.0 0.153358 0.0 0.0 0.153358 0.0 0.0 0.303432 -0.270637 0.0228181 0.0 0.0 0.0 -0.303432 0.0 0.0 -0.303432 0.1192706 0.980506 -2.16943e-18 -0.275529 0.0353856 0.0 -0.00269331 -0.000196188 -0.00255766 0.0592419 0.961688 -0.00259218 -0.0660494 -0.0208181 0.0956598 -0.0594888 -0.019367 0.0876179 -0.0262983 -0.0001001 0.24135 -0.184403 0.0276306 -0.02…
294.0 0.0 0.0 0.0104845 -0.00935533 0.965739 0.0 0.0 0.0 -0.0104845 0.0 0.0 -0.0104845 0.0 0.0 -0.158528 0.141394 -0.0119213 0.0 0.0 0.0 0.158528 0.0 0.0 0.158528 -0.030402 0.987367 -2.16943e-18 0.145038 0.0052401 0.0 -0.00545723 -6.70747e-05 0.0621938 0.0807075 0.964151 -0.00524555 -0.119731 -0.0889235 0.154661 -0.139176 -0.0389905 0.126586 0.0912514 -0.00528594 -0.137886 0.118635 -0.0207251 0.0…
295.0 0.0 0.0 0.0900394 -0.0805042 0.968149 0.0 0.0 0.0 -0.0900394 0.0 0.0 -0.0900394 0.0 0.0 -0.276398 0.246525 -0.0207851 0.0 0.0 0.0 0.276398 0.0 0.0 0.276398 -0.103006 0.981846 -2.16943e-18 0.251352 0.0292038 0.0 0.0432776 -0.493001 0.489127 -0.356521 0.936037 0.0610758 -0.113558 -0.14421 -0.12488 0.0326429 -0.207838 -0.145585 0.485889 -0.540486 0.606868 -0.825801 0.16962 0.612416 0.348807 -0…
296.0 0.0 0.0 -0.159586 0.140779 0.941717 0.0 0.0 0.0 0.159586 0.0 0.0 0.159586 0.0 0.0 0.488536 -0.435736 0.0367379 0.0 0.0 0.0 -0.488536 0.0 0.0 -0.488536 0.1249236 0.979762 -2.16943e-18 -0.443249 0.0597338 0.0 -0.00413919 -0.000800176 -0.0770191 0.0767884 0.954896 -0.0039747 -0.0124944 -0.0153123 0.110088 -0.0136076 0.00577934 0.0901318 -0.0617282 -0.00485288 0.422856 -0.388928 0.0306341 -0.05…
297.0 0.0 0.0 -0.0285003 0.025386 0.962495 0.0 0.0 0.0 0.0285003 0.0 0.0 0.0285003 0.0 0.0 0.203669 -0.181657 0.0153159 0.0 0.0 0.0 -0.203669 0.0 0.0 -0.203669 0.0052814000000000055 0.98796 -2.16943e-18 -0.186458 0.000535382 0.0 0.057057 -0.0122873 0.318262 -0.223295 0.959731 0.0554777 -0.0648364 -0.0383924 -0.110766 0.00964199 -0.121752 -0.172941 0.131947 -0.334805 0.561233 -0.776692 0.0483343 0…
298.0 0.0 0.0 -0.266931 0.232601 0.913577 0.0 0.0 0.0 0.266931 0.0 0.0 0.266931 0.0 0.0 0.759817 -0.677697 0.0571383 0.0 0.0 0.0 -0.759817 0.0 0.0 -0.759817 0.221428 0.96144 -2.16943e-18 -0.67546 0.166229 0.0 0.00144771 -0.0200779 0.198221 -0.175505 0.965696 -0.00161087 0.0429369 -0.104065 -0.0616361 0.0450053 -0.076927 -0.18666 0.0730165 -0.0477019 0.989579 -0.829085 0.0803685 0.0767107 0.062796…
301.0 0.0 0.0 -0.137919 0.121909 0.946192 0.0 0.0 0.0 0.137919 0.0 0.0 0.137919 0.0 0.0 0.31506 -0.281009 0.0236925 0.0 0.0 0.0 -0.31506 0.0 0.0 -0.31506 0.1052387 0.982198 -2.16943e-18 -0.286622 0.0323208 0.0 0.0437497 -0.00591705 0.29061 -0.201709 0.963698 0.0424811 -0.0530713 -0.0513953 -0.0948492 0.00312467 -0.118818 -0.161246 0.148787 -0.0824967 0.646132 -0.748047 0.0659853 0.158258 0.467744…
302.0 0.0 0.0 -0.12097 0.107083 0.949407 0.0 0.0 0.0 0.12097 0.0 0.0 0.12097 0.0 0.0 -0.143767 0.128229 -0.0108113 0.0 0.0 0.0 0.143767 0.0 0.0 0.143767 0.0898057 0.983806 -2.16943e-18 0.131021 -0.0125297 0.0 -0.0383466 -0.0158147 -0.269793 0.15779 0.929534 -0.0363672 0.00245983 0.173559 0.106479 0.0371941 0.117847 0.0954233 -0.152798 -0.0372963 -0.0581634 0.113735 0.02465 -0.146943 -0.0339173 -0…
304.0 0.0 0.0 -0.246514 0.215378 0.919686 0.0 0.0 0.0 0.246514 0.0 0.0 0.246514 0.0 0.0 0.72487 -0.646527 0.0545102 0.0 0.0 0.0 -0.72487 0.0 0.0 -0.72487 0.203233 0.965721 -2.16943e-18 -0.647496 0.145395 0.0 0.00435596 -0.00502641 0.228515 -0.192028 0.964437 0.00393034 0.035384 -0.116942 -0.0694177 0.0386943 -0.0845226 -0.205248 0.0865751 -0.158084 0.988481 -0.82547 0.107262 0.107627 0.0212851 -0…
307.0 0.0 0.0 -0.101554 0.0900349 0.952781 0.0 0.0 0.0 0.101554 0.0 0.0 0.101554 0.0 0.0 0.253927 -0.226483 0.0190953 0.0 0.0 0.0 -0.253927 0.0 0.0 -0.253927 0.07209516 0.985326 -2.16943e-18 -0.231801 0.0176333 0.0 0.0413086 -0.00671883 0.282372 -0.190346 0.965668 0.0402922 -0.0526936 -0.0607434 -0.0765781 -0.00469811 -0.10407 -0.162936 0.139421 -0.195386 0.649661 -0.682407 0.0826755 0.173455 0.4…
308.0 0.0 0.0 -0.00713082 0.00635812 0.964441 0.0 0.0 0.0 0.00713082 0.0 0.0 0.00713082 0.0 0.0 0.233737 -0.208475 0.017577 0.0 0.0 0.0 -0.233737 0.0 0.0 -0.233737 -0.0142814 0.987807 -2.16943e-18 -0.21395 -0.00395814 0.0 0.0681104 -0.0154846 0.335587 -0.24644 0.954246 0.0660405 -0.0574531 -0.0363137 -0.12824 0.0293278 -0.144473 -0.198516 0.170788 -0.311923 0.672369 -0.861271 0.0545519 0.226421 0…
309.0 0.0 0.0 -0.0633332 0.0562996 0.958452 0.0 0.0 0.0 0.0633332 0.0 0.0 0.0633332 0.0 0.0 -0.243034 0.216767 -0.0182762 0.0 0.0 0.0 0.243034 0.0 0.0 0.243034 0.0371627 0.987313 -2.16943e-18 0.22234 -0.00838712 0.0 -0.000408937 -4.20013e-07 -0.243473 0.0750238 0.947018 -0.00038331 0.112933 0.0855763 0.173743 0.142709 0.0553006 0.0209372 -0.00974879 -0.00240864 -0.841066 0.0247212 -0.0607888 -0.0…
310.0 0.0 0.0 -0.170303 0.150076 0.939352 0.0 0.0 0.0 0.170303 0.0 0.0 0.170303 0.0 0.0 0.0265056 -0.0236409 0.00199322 0.0 0.0 0.0 -0.0265056 0.0 0.0 -0.0265056 0.1346402 0.9784 -2.16943e-18 -0.0240124 0.00349841 0.0 0.000696468 -0.0106067 -0.245527 0.165992 0.934317 0.000391512 0.00557413 0.106376 0.105812 0.0120117 0.0982325 0.11031 0.0419837 -0.195273 -0.180464 0.0516004 0.0103776 0.0116855 -…
313.0 0.0 0.0 -0.239839 0.20972 0.921606 0.0 0.0 0.0 0.239839 0.0 0.0 0.239839 0.0 0.0 -0.0608636 0.0542856 -0.00457695 0.0 0.0 0.0 0.0608636 0.0 0.0 0.0608636 0.197266 0.96704 -2.16943e-18 0.0544472 -0.0118448 0.0 0.0125044 -0.118432 -0.71829 0.170013 0.890733 -0.0156616 0.535393 -0.0354674 0.211842 0.568189 -0.0244719 0.161381 0.329648 -0.796217 -2.91655 -0.269208 -0.42302 -0.171812 3.35602 -0.…
314.0 0.0 0.0 0.00333076 -0.00297123 0.965246 0.0 0.0 0.0 -0.00333076 0.0 0.0 -0.00333076 0.0 0.0 0.105331 -0.0939473 0.00792092 0.0 0.0 0.0 -0.105331 0.0 0.0 -0.105331 -0.023856299999999997 0.98758 -2.16943e-18 -0.0963906 -0.00279223 0.0 0.120819 -0.439028 0.581435 -0.485017 0.883359 0.091771 -0.0555088 -0.140162 -0.183731 0.10444 -0.239973 -0.253457 0.735907 -0.19311 0.954127 -1.16415 0.242484 …
317.0 0.0 0.0 -0.222518 0.194981 0.926414 0.0 0.0 0.0 0.222518 0.0 0.0 0.222518 0.0 0.0 -0.00700177 0.00624503 -0.000526533 0.0 0.0 0.0 0.00700177 0.0 0.0 0.00700177 0.181743 0.970276 -2.16943e-18 0.00628628 -0.00125395 0.0 0.00492991 -0.0933953 -0.593077 0.178425 0.898647 -0.0109062 0.384848 0.00714701 0.20399 0.40324 0.0209337 0.171457 0.196273 -0.689806 -2.46667 -0.286621 -0.326609 -0.131344 3…
318.0 0.0 0.0 0.0142572 -0.0127235 0.965981 0.0 0.0 0.0 -0.0142572 0.0 0.0 -0.0142572 0.0 0.0 -0.465172 0.414897 -0.0349809 0.0 0.0 0.0 0.465172 0.0 0.0 0.465172 -0.033852999999999994 0.987236 -2.16943e-18 0.425527 0.0169817 0.0 0.00112502 0.000157079 -0.170252 0.00243185 0.957935 0.00108927 0.212953 -0.0896037 0.203489 0.181067 0.00386623 -0.0522287 0.0115266 0.00196514 -1.69309 0.0187978 -0.048…
320.0 0.0 0.0 -0.0378294 0.0336789 0.961518 0.0 0.0 0.0 0.0378294 0.0 0.0 0.0378294 0.0 0.0 0.276795 -0.24688 0.020815 0.0 0.0 0.0 -0.276795 0.0 0.0 -0.276795 0.013821900000000005 0.987896 -2.16943e-18 -0.253388 0.00309158 0.0 0.0412337 -0.00494649 0.273473 -0.184754 0.966741 0.0401125 -0.0579576 -0.0469579 -0.0703133 -0.00553453 -0.116464 -0.138975 0.134826 -0.0437593 0.595071 -0.706427 0.070219…
321.0 0.0 0.0 -0.109661 0.0971611 0.951412 0.0 0.0 0.0 0.109661 0.0 0.0 0.109661 0.0 0.0 0.38678 -0.344978 0.0290859 0.0 0.0 0.0 -0.38678 0.0 0.0 -0.38678 0.07949342000000001 0.984733 -2.16943e-18 -0.352848 0.0297205 0.0 -0.00283385 -0.000318249 -0.0470158 0.0561918 0.958777 -0.00272654 -0.0197586 -0.0144546 0.0858892 -0.0252184 0.0142357 0.0626556 -0.0510357 -0.00247078 0.436359 -0.323568 0.0339…
322.0 0.0 0.0 0.0240958 -0.0215113 0.966553 0.0 0.0 0.0 -0.0240958 0.0 0.0 -0.0240958 0.0 0.0 -0.268625 0.239592 -0.0202006 0.0 0.0 0.0 0.268625 0.0 0.0 0.268625 -0.042852 0.986832 -2.16943e-18 0.245622 0.0122236 0.0 0.00212999 1.2307e-05 0.030399 0.0576433 0.964587 0.00205287 -0.0875169 -0.0181916 0.0850729 -0.0983016 -0.00939124 0.087453 0.00154238 -4.37492e-05 0.286992 0.123416 0.00519657 0.00…
324.0 0.0 0.0 -0.105625 0.0936151 0.952101 0.0 0.0 0.0 0.105625 0.0 0.0 0.105625 0.0 0.0 0.297539 -0.265381 0.0223749 0.0 0.0 0.0 -0.297539 0.0 0.0 -0.297539 0.075811168 0.985036 -2.16943e-18 -0.271526 0.0217675 0.0 0.0388658 -0.0059467 0.284831 -0.194395 0.965044 0.0378413 -0.0435207 -0.0737354 -0.0783335 -0.0022109 -0.109156 -0.165536 0.154232 -0.142031 0.710778 -0.703396 0.0934693 0.175949 0.3…
325.0 0.0 0.0 -0.172234 0.151748 0.938915 0.0 0.0 0.0 0.172234 0.0 0.0 0.172234 0.0 0.0 0.377991 -0.337138 0.0284249 0.0 0.0 0.0 -0.377991 0.0 0.0 -0.377991 0.1363897 0.978143 -2.16943e-18 -0.342339 0.0505514 0.0 -0.00374568 -0.000466817 -0.0385268 0.072564 0.958054 -0.00359556 -0.0461722 -0.0182816 0.108922 -0.0462028 -0.00138007 0.0919867 -0.053396 -0.00212741 0.303785 -0.233281 0.0284721 -0.05…
328.0 0.0 0.0 -0.263136 0.229409 0.914739 0.0 0.0 0.0 0.263136 0.0 0.0 0.263136 0.0 0.0 0.113762 -0.101467 0.00855491 0.0 0.0 0.0 -0.113762 0.0 0.0 -0.113762 0.21805200000000002 0.962263 -2.16943e-18 -0.101226 0.0245043 0.0 8.24157e-05 -0.00063147 -0.313743 0.223586 0.916648 7.81816e-05 0.00694479 0.107734 0.167925 0.0173484 0.0877717 0.180396 0.0102249 -0.0440094 -0.285165 0.0549707 0.0353755 0.…
332.0 0.0 0.0 -0.380039 0.325499 0.873466 0.0 0.0 0.0 0.380039 0.0 0.0 0.380039 0.0 0.0 0.632611 -0.564239 0.0475724 0.0 0.0 0.0 -0.632611 0.0 0.0 -0.632611 0.320366 0.931067 -2.16943e-18 -0.543162 0.200989 0.0 3.79296e-05 -0.00207173 -0.364644 0.309751 0.886815 0.000179712 -0.0217584 0.0560241 0.294125 -0.0206221 0.0546859 0.294893 0.0357227 -0.173681 0.0423429 -0.713273 0.260472 0.0158136 0.317…
333.0 0.0 0.0 -0.0206523 0.0184028 0.963257 0.0 0.0 0.0 0.0206523 0.0 0.0 0.0206523 0.0 0.0 0.381155 -0.33996 0.0286629 0.0 0.0 0.0 -0.381155 0.0 0.0 -0.381155 -0.0019033999999999995 0.987952 -2.16943e-18 -0.348944 -0.0017366 0.0 0.0408823 -0.00483485 0.273244 -0.182373 0.96672 0.039769 -0.0415915 -0.0822498 -0.0505622 -0.00433061 -0.120453 -0.136611 0.186656 -0.0469975 0.699419 -0.71361 0.065705…
334.0 0.0 0.0 0.00916821 -0.00818041 0.965652 0.0 0.0 0.0 -0.00916821 0.0 0.0 -0.00916821 0.0 0.0 -0.343019 0.305946 -0.025795 0.0 0.0 0.0 0.343019 0.0 0.0 0.343019 -0.029198 0.98741 -2.16943e-18 0.313844 0.0109253 0.0 0.00218259 0.000199607 -0.132692 0.0118167 0.961181 0.00210671 0.110707 0.00791702 0.169444 0.12422 0.0144594 -0.044475 0.019441 0.00261578 -0.865793 0.0937959 0.00566209 0.0188432…
335.0 0.0 0.0 -0.0632082 0.056189 0.958469 0.0 0.0 0.0 0.0632082 0.0 0.0 0.0632082 0.0 0.0 -0.261154 0.232929 -0.0196388 0.0 0.0 0.0 0.261154 0.0 0.0 0.261154 0.0370484 0.987317 -2.16943e-18 0.238918 -0.0089826 0.0 -0.000223696 7.18194e-05 -0.213286 0.0722243 0.949726 -0.000203307 0.10844 0.0422568 0.176274 0.118552 0.0468536 0.0233503 -0.00223667 -0.000480534 -0.906336 0.0421897 -0.0313756 -0.00…
336.0 0.0 0.0 -0.209967 0.184249 0.929738 0.0 0.0 0.0 0.209967 0.0 0.0 0.209967 0.0 0.0 0.484621 -0.432244 0.0364435 0.0 0.0 0.0 -0.484621 0.0 0.0 -0.484621 0.17046 0.972453 -2.16943e-18 -0.436155 0.081323 0.0 0.0380249 -0.00575979 0.287546 -0.196942 0.963828 0.0368545 -0.0382435 -0.0812273 -0.0910328 0.000339087 -0.114675 -0.159216 0.178615 -0.0920041 0.668475 -0.763268 0.0451012 0.188383 0.3828…
338.0 0.0 0.0 -0.0861324 0.0764495 0.955224 0.0 0.0 0.0 0.0861324 0.0 0.0 0.0861324 0.0 0.0 0.311241 -0.277602 0.0234053 0.0 0.0 0.0 -0.311241 0.0 0.0 -0.311241 0.0580098 0.986289 -2.16943e-18 -0.28442 0.0172294 0.0 0.0404055 -0.00484942 0.276077 -0.182589 0.967356 0.0393316 -0.0531251 -0.0679795 -0.0541634 -0.00891901 -0.123159 -0.130715 0.167871 -0.0409145 0.639103 -0.702162 0.0731493 0.168062 …
339.0 0.0 0.0 -0.250381 0.218649 0.918556 0.0 0.0 0.0 0.250381 0.0 0.0 0.250381 0.0 0.0 0.119869 -0.106914 0.00901415 0.0 0.0 0.0 -0.119869 0.0 0.0 -0.119869 0.206685 0.964938 -2.16943e-18 -0.10698 0.0244572 0.0 0.000242188 -0.000849798 -0.302854 0.213812 0.919905 0.000222712 0.0102596 0.10263 0.160153 0.0173726 0.0891274 0.168729 0.0119995 -0.0531888 -0.298557 0.0491336 0.0321099 0.00347985 0.25…
340.0 0.0 0.0 -0.0567419 0.0504611 0.9593 0.0 0.0 0.0 0.0567419 0.0 0.0 0.0567419 0.0 0.0 0.247943 -0.221146 0.0186453 0.0 0.0 0.0 -0.247943 0.0 0.0 -0.247943 0.031132 0.987521 -2.16943e-18 -0.226882 0.00706125 0.0 0.0472562 -0.00571071 0.286235 -0.197634 0.96495 0.0459389 -0.0620058 -0.0368906 -0.0762651 0.00137822 -0.125422 -0.147928 0.136622 -0.0420124 0.582057 -0.745034 0.049753 0.138502 0.42…
341.0 0.0 0.0 -0.0961679 0.0852945 0.953658 0.0 0.0 0.0 0.0961679 0.0 0.0 0.0961679 0.0 0.0 0.30896 -0.275568 0.0232338 0.0 0.0 0.0 -0.30896 0.0 0.0 -0.30896 0.06717755 0.985687 -2.16943e-18 -0.28215 0.0199356 0.0 0.0400068 -0.00575192 0.288513 -0.198963 0.963793 0.038877 -0.0433801 -0.0703291 -0.0938564 0.00262047 -0.11307 -0.168774 0.15734 -0.127456 0.709167 -0.734353 0.0826819 0.175613 0.41642…
343.0 0.0 0.0 0.0144986 -0.0129391 0.965996 0.0 0.0 0.0 -0.0144986 0.0 0.0 -0.0144986 0.0 0.0 0.123965 -0.110567 0.00932218 0.0 0.0 0.0 -0.123965 0.0 0.0 -0.123965 -0.03407399999999999 0.987227 -2.16943e-18 -0.113399 -0.00455287 0.0 0.119717 -0.257383 0.512172 -0.400738 0.91372 0.110451 -0.0737284 -0.10346 -0.131926 0.0713619 -0.246896 -0.262581 0.54454 -0.106618 0.842637 -1.04916 0.190546 0.5259…
344.0 0.0 0.0 -0.0963234 0.0854314 0.953633 0.0 0.0 0.0 0.0963234 0.0 0.0 0.0963234 0.0 0.0 0.477113 -0.425547 0.0358789 0.0 0.0 0.0 -0.477113 0.0 0.0 -0.477113 0.06731956 0.985677 -2.16943e-18 -0.435706 0.0308534 0.0 -0.000972677 -0.000403517 -0.0616758 0.0584083 0.957763 -0.000948399 -0.00445044 -0.0132097 0.0821828 -0.00862054 0.00757452 0.0668895 -0.0347183 -0.00217952 0.496202 -0.417644 0.03…
345.0 0.0 0.0 -0.164437 0.144991 0.940658 0.0 0.0 0.0 0.164437 0.0 0.0 0.164437 0.0 0.0 0.0663807 -0.0592064 0.00499183 0.0 0.0 0.0 -0.0663807 0.0 0.0 -0.0663807 0.1293242 0.979158 -2.16943e-18 -0.0601871 0.00840855 0.0 0.0068291 -0.0671515 -0.24316 0.169605 0.931427 0.00495917 -0.0201489 0.124509 0.11905 0.00256337 0.107816 0.129336 0.00399658 0.000866222 -0.0502816 0.0336793 0.00456675 0.003817…
346.0 0.0 0.0 -0.18651 0.164085 0.935587 0.0 0.0 0.0 0.18651 0.0 0.0 0.18651 0.0 0.0 0.327365 -0.291984 0.0246179 0.0 0.0 0.0 -0.327365 0.0 0.0 -0.327365 0.14930500000000002 0.976142 -2.16943e-18 -0.295833 0.0480088 0.0 0.100577 -0.381916 0.51922 -0.408037 0.914964 0.0941167 -0.0826494 -0.124616 -0.131663 0.0690257 -0.233766 -0.227106 0.598869 -0.249449 0.751159 -1.0056 0.188758 0.624137 0.334123…
347.0 0.0 0.0 -0.150223 0.132637 0.943701 0.0 0.0 0.0 0.150223 0.0 0.0 0.150223 0.0 0.0 -0.0970489 0.08656 -0.00729808 0.0 0.0 0.0 0.0970489 0.0 0.0 0.0970489 0.116424 0.980867 -2.16943e-18 0.0881597 -0.0110414 0.0 0.00112799 -0.0652154 -0.317035 0.151024 0.925413 -0.00368074 0.0667105 0.132053 0.116851 0.0912202 0.12932 0.103421 -0.0844021 -0.0277663 -0.4104 0.0496171 -0.0361716 -0.082231 0.0916…
348.0 0.0 0.0 -0.1973 0.173377 0.932955 0.0 0.0 0.0 0.1973 0.0 0.0 0.1973 0.0 0.0 0.108083 -0.0964011 0.00812781 0.0 0.0 0.0 -0.108083 0.0 0.0 -0.108083 0.1590465 0.974507 -2.16943e-18 -0.0974952 0.0169034 0.0 -0.000376123 -0.00167003 -0.245308 0.174104 0.932529 -0.000378127 0.000340393 0.0986251 0.122464 0.0046598 0.0909796 0.126542 0.0166624 -0.0736868 -0.167127 0.0382589 0.0287575 0.00584972 0…
351.0 0.0 0.0 -0.00810448 0.00722596 0.964361 0.0 0.0 0.0 0.00810448 0.0 0.0 0.00810448 0.0 0.0 0.0336451 -0.0300088 0.00253011 0.0 0.0 0.0 -0.0336451 0.0 0.0 -0.0336451 -0.013390199999999991 0.987823 -2.16943e-18 -0.0307974 -0.000539765 0.0 -0.00707034 0.056744 -0.246865 0.173846 0.931362 -0.0172938 -0.00791407 0.128535 0.114965 -0.00706138 0.103285 0.130212 -2.93659e-05 -5.94182e-05 -0.0709311 …
353.0 0.0 0.0 -0.0194483 0.017331 0.963369 0.0 0.0 0.0 0.0194483 0.0 0.0 0.0194483 0.0 0.0 -0.247831 0.221046 -0.0186369 0.0 0.0 0.0 0.247831 0.0 0.0 0.247831 -0.0030057 0.987946 -2.16943e-18 0.226885 0.00140234 0.0 -0.0314171 -0.00493248 -0.205795 0.137842 0.939012 -0.0296744 -0.0114978 0.120091 0.106238 0.00823304 0.0882565 0.0938359 -0.0480547 -0.0087907 -0.0155336 0.0587196 0.00278574 -0.0460…
354.0 0.0 0.0 -0.0644631 0.0572999 0.958303 0.0 0.0 0.0 0.0644631 0.0 0.0 0.0644631 0.0 0.0 0.364698 -0.325282 0.0274253 0.0 0.0 0.0 -0.364698 0.0 0.0 -0.364698 0.038196400000000005 0.987274 -2.16943e-18 -0.333629 0.0129627 0.0 -0.000924302 -0.000162371 -0.03216 0.0379832 0.96103 -0.000895571 -0.012746 -0.016354 0.064918 -0.0162266 0.00870557 0.0440296 -0.0344793 -0.00114485 0.511966 -0.289716 0.…
355.0 0.0 0.0 0.0197871 -0.0176621 0.966313 0.0 0.0 0.0 -0.0197871 0.0 0.0 -0.0197871 0.0 0.0 0.0436339 -0.038918 0.00328127 0.0 0.0 0.0 -0.0436339 0.0 0.0 -0.0436339 -0.038911 0.98702 -2.16943e-18 -0.0399057 -0.00181361 0.0 0.0449648 -0.469692 0.483106 -0.356826 0.936335 0.0600417 -0.106846 -0.136942 -0.124094 0.0379736 -0.208262 -0.13471 0.453022 -0.605567 0.5412 -0.86474 0.146871 0.598178 0.38…
357.0 0.0 0.0 -0.0654635 0.0581855 0.95817 0.0 0.0 0.0 0.0654635 0.0 0.0 0.0654635 0.0 0.0 0.157349 -0.140343 0.0118327 0.0 0.0 0.0 -0.157349 0.0 0.0 -0.157349 0.0391116 0.987238 -2.16943e-18 -0.143939 0.00573678 0.0 0.145866 -0.302675 0.527958 -0.436159 0.896891 0.123845 -0.0622901 -0.0938639 -0.156933 0.10634 -0.257381 -0.30169 0.568248 -0.478111 0.964779 -1.15393 0.206125 0.610327 0.3547 -0.20…
358.0 0.0 0.0 -0.290405 0.252244 0.906121 0.0 0.0 0.0 0.290405 0.0 0.0 0.290405 0.0 0.0 0.425598 -0.3796 0.032005 0.0 0.0 0.0 -0.425598 0.0 0.0 -0.425598 0.24223299999999998 0.95606 -2.16943e-18 -0.376057 0.101965 0.0 0.0483143 -0.0214901 0.299612 -0.194635 0.965509 0.0461998 -0.0731845 -0.0529052 -0.0757413 -0.0124283 -0.108865 -0.146091 0.137234 -0.351527 0.511208 -0.67795 0.0515462 0.209154 0.…
359.0 0.0 0.0 -0.128559 0.113728 0.947999 0.0 0.0 0.0 0.128559 0.0 0.0 0.128559 0.0 0.0 0.293814 -0.262059 0.0220948 0.0 0.0 0.0 -0.293814 0.0 0.0 -0.293814 0.0967187 0.983118 -2.16943e-18 -0.267563 0.0276379 0.0 0.0449877 -0.00624124 0.292206 -0.203181 0.963347 0.0436954 -0.0532072 -0.0501119 -0.0956447 0.00362118 -0.115787 -0.167032 0.148256 -0.105027 0.644762 -0.74864 0.0649332 0.162398 0.4964…
361.0 0.0 0.0 -0.000861342 0.000768173 0.964935 0.0 0.0 0.0 0.000861342 0.0 0.0 0.000861342 0.0 0.0 -0.0965328 0.0860997 -0.00725927 0.0 0.0 0.0 0.0965328 0.0 0.0 0.0965328 -0.02001979999999999 0.987683 -2.16943e-18 0.0883488 0.00218864 0.0 -0.013108 0.000157004 0.0734635 0.0736781 0.965972 -0.0126374 -0.123377 -0.0892946 0.148459 -0.146839 -0.0342179 0.145603 0.0685559 -0.00499997 -0.166395 0.09…
362.0 0.0 0.0 0.175025 -0.156462 0.964468 0.0 0.0 0.0 -0.175025 0.0 0.0 -0.175025 0.0 0.0 -0.214574 0.191383 -0.0161359 0.0 0.0 0.0 0.214574 0.0 0.0 0.214574 -0.17981600000000003 0.969596 -2.16943e-18 0.192501 0.039153 0.0 0.00680822 0.0403244 0.294477 -0.133108 0.982959 0.000833188 -0.133534 -0.0683138 0.0632856 -0.129227 -0.0942517 0.0712165 -0.00397571 0.00115893 0.360964 -0.153302 0.0500675 -…
364.0 0.0 0.0 -0.0145622 0.0129799 0.96381 0.0 0.0 0.0 0.0145622 0.0 0.0 0.0145622 0.0 0.0 0.0234831 -0.0209451 0.00176593 0.0 0.0 0.0 -0.0234831 0.0 0.0 -0.0234831 -0.007478799999999994 0.987908 -2.16943e-18 -0.0214975 -0.000237918 0.0 0.00774087 0.0481781 0.106014 0.0715561 0.967625 -0.00465226 -0.14659 -0.0838189 0.134942 -0.191838 -0.0305823 0.127092 0.0242517 -0.00257148 -0.0744868 0.125986 …
365.0 0.0 0.0 -0.198549 0.174451 0.932644 0.0 0.0 0.0 0.198549 0.0 0.0 0.198549 0.0 0.0 0.8072 -0.719958 0.0607014 0.0 0.0 0.0 -0.8072 0.0 0.0 -0.8072 0.16017320000000002 0.974311 -2.16943e-18 -0.727971 0.12715 0.0 -0.00224158 -0.00156564 -0.132966 0.103077 0.948291 -0.00217572 0.0184932 -0.0233347 0.137695 0.0338787 -0.0315893 0.135311 -0.0490578 -0.00663618 0.612726 -0.713041 0.0314489 -0.04691…
366.0 0.0 0.0 0.015013 -0.0133984 0.966028 0.0 0.0 0.0 -0.015013 0.0 0.0 -0.015013 0.0 0.0 -0.331761 0.295904 -0.0249484 0.0 0.0 0.0 0.331761 0.0 0.0 0.331761 -0.03454499999999999 0.987208 -2.16943e-18 0.303476 0.0123407 0.0 0.00228401 0.00018112 -0.115175 0.00698281 0.961607 0.00220362 0.102025 0.00411073 0.140928 0.110604 0.0147061 -0.0420811 0.0217214 0.00254051 -0.74235 0.103303 0.022926 0.02…
368.0 0.0 0.0 -0.206435 0.181222 0.930649 0.0 0.0 0.0 0.206435 0.0 0.0 0.206435 0.0 0.0 -0.0596063 0.0531641 -0.00448239 0.0 0.0 0.0 0.0596063 0.0 0.0 0.0596063 0.1672802 0.97304 -2.16943e-18 0.05368 -0.00981283 0.0 0.00050601 -0.0305946 -0.366821 0.194147 0.913539 -0.00104238 0.106476 0.0696011 0.193028 0.100152 0.104604 0.168056 -0.00161045 -0.168383 -1.14946 -0.0412983 -0.103786 -0.0378423 1.2…
369.0 0.0 0.0 -0.108859 0.0964565 0.95155 0.0 0.0 0.0 0.108859 0.0 0.0 0.108859 0.0 0.0 0.438553 -0.391155 0.0329792 0.0 0.0 0.0 -0.438553 0.0 0.0 -0.438553 0.07876158 0.984795 -2.16943e-18 -0.400106 0.0333778 0.0 -0.00200057 -0.000397783 -0.0599863 0.0600332 0.957663 -0.00193006 -0.00961981 -0.0109399 0.0849292 -0.0158397 0.0141161 0.0661018 -0.0434522 -0.00266036 0.453645 -0.379345 0.0330567 -0…
370.0 0.0 0.0 -0.0069007 0.00615299 0.96446 0.0 0.0 0.0 0.0069007 0.0 0.0 0.0069007 0.0 0.0 -0.0516091 0.0460313 -0.00388101 0.0 0.0 0.0 0.0516091 0.0 0.0 0.0516091 -0.014492099999999994 0.987803 -2.16943e-18 0.0472399 0.000884827 0.0 -0.0185365 0.00345312 0.088426 0.0666824 0.968109 -0.0186089 -0.133248 -0.0848052 0.139884 -0.154249 -0.0366901 0.167517 0.0268671 -0.00241433 -0.167776 0.0759576 -…
373.0 0.0 0.0 -0.147607 0.130358 0.944241 0.0 0.0 0.0 0.147607 0.0 0.0 0.147607 0.0 0.0 0.30072 -0.268218 0.0226141 0.0 0.0 0.0 -0.30072 0.0 0.0 -0.30072 0.11404700000000001 0.981162 -2.16943e-18 -0.273264 0.0334985 0.0 0.040303 -0.00493041 0.273814 -0.18016 0.967906 0.0392422 -0.0667416 -0.044598 -0.065135 -0.0126506 -0.116567 -0.129463 0.129931 -0.0420353 0.547163 -0.673986 0.0661137 0.132369 0…
374.0 0.0 0.0 -0.283936 0.246848 0.908222 0.0 0.0 0.0 0.283936 0.0 0.0 0.283936 0.0 0.0 0.164589 -0.1468 0.0123771 0.0 0.0 0.0 -0.164589 0.0 0.0 -0.164589 0.236512 0.957591 -2.16943e-18 -0.145682 0.0384906 0.0 -2.58448e-05 -1.33124e-05 -0.308132 0.228281 0.915042 -2.37037e-05 -0.013383 0.123619 0.169018 0.00385424 0.0901171 0.190238 -0.000215198 -8.24506e-05 -0.0997143 0.0629831 0.0368371 -0.0002…
377.0 0.0 0.0 -0.0897896 0.0796747 0.954664 0.0 0.0 0.0 0.0897896 0.0 0.0 0.0897896 0.0 0.0 0.181058 -0.161489 0.0136155 0.0 0.0 0.0 -0.181058 0.0 0.0 -0.181058 0.0613515 0.98608 -2.16943e-18 -0.165417 0.0106279 0.0 0.0457534 -0.00684335 0.296812 -0.184241 0.967971 0.0447103 -0.0833489 -0.049152 -0.0551975 -0.0279672 -0.114432 -0.13838 0.144245 -0.130964 0.422109 -0.660951 0.0335804 0.166854 0.38…
378.0 0.0 0.0 -0.162644 0.143434 0.941052 0.0 0.0 0.0 0.162644 0.0 0.0 0.162644 0.0 0.0 0.391436 -0.34913 0.029436 0.0 0.0 0.0 -0.391436 0.0 0.0 -0.391436 0.12769750000000002 0.979384 -2.16943e-18 -0.355002 0.0489471 0.0 -0.00291428 -0.000489726 -0.0452824 0.0733684 0.957572 -0.00279954 -0.0373378 -0.0194178 0.10757 -0.0401383 -0.000865082 0.0917593 -0.0543524 -0.00252769 0.354382 -0.261915 0.031…
379.0 0.0 0.0 -0.185914 0.163571 0.93573 0.0 0.0 0.0 0.185914 0.0 0.0 0.185914 0.0 0.0 0.683978 -0.610055 0.0514352 0.0 0.0 0.0 -0.683978 0.0 0.0 -0.683978 0.14876620000000002 0.976229 -2.16943e-18 -0.618156 0.0999385 0.0 -0.00312379 -0.00122737 -0.108485 0.0853848 0.951984 -0.0030179 0.0108276 -0.0144254 0.115348 0.0193951 -0.0127555 0.106754 -0.0595509 -0.00657917 0.539015 -0.58291 0.0293695 -0…
380.0 0.0 0.0 -0.00814723 0.00726406 0.964358 0.0 0.0 0.0 0.00814723 0.0 0.0 0.00814723 0.0 0.0 0.221058 -0.197166 0.0166235 0.0 0.0 0.0 -0.221058 0.0 0.0 -0.221058 -0.01335109999999999 0.987824 -2.16943e-18 -0.202348 -0.00353776 0.0 0.064823 -0.0478403 0.334018 -0.23854 0.956505 0.0645407 -0.069992 -0.0362776 -0.119713 0.0198248 -0.133099 -0.184856 0.174203 -0.263542 0.548116 -0.828016 0.0317037…
381.0 0.0 0.0 0.00296158 -0.00264187 0.965219 0.0 0.0 0.0 -0.00296158 0.0 0.0 -0.00296158 0.0 0.0 -0.0808166 0.072082 -0.00607741 0.0 0.0 0.0 0.0808166 0.0 0.0 0.0808166 -0.023518399999999995 0.98759 -2.16943e-18 0.0739575 0.00211506 0.0 -0.0162863 0.00925068 0.0907193 0.0642606 0.968356 -0.0178037 -0.130223 -0.0888801 0.140175 -0.157806 -0.0317726 0.158966 0.0502216 -0.00452139 -0.148822 0.07731…
382.0 0.0 0.0 -0.0514325 0.045754 0.959955 0.0 0.0 0.0 0.0514325 0.0 0.0 0.0514325 0.0 0.0 0.117888 -0.105147 0.00886515 0.0 0.0 0.0 -0.117888 0.0 0.0 -0.117888 0.026273200000000003 0.987659 -2.16943e-18 -0.10789 0.00278457 0.0 0.00261979 0.00703716 0.126005 0.0495011 0.970807 0.000824454 -0.147779 -0.0816945 0.121216 -0.176876 -0.0406993 0.101919 0.0353587 -0.00446948 -0.0190456 0.0825293 -0.012…
388.0 0.0 0.0 0.0988388 -0.08838 0.968067 0.0 0.0 0.0 -0.0988388 0.0 0.0 -0.0988388 0.0 0.0 0.0607313 -0.0541675 0.00456699 0.0 0.0 0.0 -0.0607313 0.0 0.0 -0.0607313 -0.111004 0.980881 -2.16943e-18 -0.0551694 -0.0069025 0.0 0.077933 -0.267603 0.465301 -0.338068 0.940523 0.0836266 -0.0951265 -0.114888 -0.0556877 0.0277265 -0.219801 -0.156373 0.382084 -0.331322 0.720871 -0.855039 0.187707 0.445643 …
389.0 0.0 0.0 0.0193506 -0.0172723 0.966288 0.0 0.0 0.0 -0.0193506 0.0 0.0 -0.0193506 0.0 0.0 -0.422631 0.376954 -0.0317819 0.0 0.0 0.0 0.422631 0.0 0.0 0.422631 -0.03851199999999999 0.987038 -2.16943e-18 0.386528 0.0173976 0.0 0.00151164 0.000117169 -0.137397 -0.000832977 0.960202 0.00145503 0.178733 -0.0819577 0.191552 0.148786 0.00572337 -0.0520692 0.0183705 0.00252661 -1.34913 0.0594026 -0.00…
392.0 0.0 0.0 -0.105767 0.0937396 0.952077 0.0 0.0 0.0 0.105767 0.0 0.0 0.105767 0.0 0.0 0.486316 -0.433755 0.0365709 0.0 0.0 0.0 -0.486316 0.0 0.0 -0.486316 0.075940424 0.985026 -2.16943e-18 -0.443794 0.035641 0.0 -0.00275587 -0.000500247 -0.0555608 0.0517043 0.958701 -0.00266234 -0.00621242 -0.00598576 0.0723403 -0.00734013 0.00827704 0.0579053 -0.0400689 -0.00218669 0.448319 -0.446272 0.041835…
394.0 0.0 0.0 0.0475293 -0.0424614 0.967566 0.0 0.0 0.0 -0.0475293 0.0 0.0 -0.0475293 0.0 0.0 -0.0364975 0.0325529 -0.00274461 0.0 0.0 0.0 0.0364975 0.0 0.0 0.0364975 -0.064264 0.985515 -2.16943e-18 0.0333241 0.00244229 0.0 -0.0387672 -0.238906 0.320332 -0.13972 0.981879 -0.000605726 -0.145307 -0.137423 0.0514893 -0.121932 -0.0922158 0.0663383 -0.0451404 -0.731895 0.276561 -0.376393 0.0925929 0.1…
395.0 0.0 0.0 -0.14305 0.126387 0.945169 0.0 0.0 0.0 0.14305 0.0 0.0 0.14305 0.0 0.0 0.664744 -0.592899 0.0499888 0.0 0.0 0.0 -0.664744 0.0 0.0 -0.664744 0.1099051 0.98166 -2.16943e-18 -0.604383 0.0712954 0.0 -0.00198568 -0.00105182 -0.0839983 0.0671412 0.955446 -0.00194296 0.0100018 -0.0158581 0.0938714 0.0164589 -0.0149193 0.0872489 -0.0480859 -0.00410854 0.545254 -0.606186 0.0331898 -0.0460887…
397.0 0.0 0.0 -0.0242833 0.0216344 0.962911 0.0 0.0 0.0 0.0242833 0.0 0.0 0.0242833 0.0 0.0 0.243369 -0.217066 0.0183013 0.0 0.0 0.0 -0.243369 0.0 0.0 -0.243369 0.001420699999999997 0.987963 -2.16943e-18 -0.222804 -0.000299832 0.0 0.052438 -0.00658695 0.29407 -0.202931 0.963955 0.0509727 -0.0636855 -0.0385474 -0.0772145 0.00206643 -0.122899 -0.159559 0.156868 -0.073029 0.606033 -0.749082 0.055525…
400.0 0.0 0.0 -0.0923446 0.0819266 0.954265 0.0 0.0 0.0 0.0923446 0.0 0.0 0.0923446 0.0 0.0 0.186803 -0.166614 0.0140476 0.0 0.0 0.0 -0.186803 0.0 0.0 -0.186803 0.06368560000000001 0.985927 -2.16943e-18 -0.170638 0.0114011 0.0 0.0410743 -0.00514095 0.283603 -0.169698 0.970596 0.0401464 -0.0851218 -0.0524716 -0.0367902 -0.036214 -0.117517 -0.114548 0.138257 -0.0567787 0.419347 -0.613487 0.0616176 …
401.0 0.0 0.0 -0.153645 0.135615 0.942984 0.0 0.0 0.0 0.153645 0.0 0.0 0.153645 0.0 0.0 -0.0660706 0.0589298 -0.00496851 0.0 0.0 0.0 0.0660706 0.0 0.0 0.0660706 0.11953140000000001 0.980472 -2.16943e-18 0.0599928 -0.00772225 0.0 0.00392097 -0.108808 -0.333407 0.158948 0.922667 -0.00439318 0.0580037 0.157131 0.118512 0.0987265 0.136416 0.106259 -0.103096 -0.0358327 -0.454426 0.0233488 -0.0397674 -…
403.0 0.0 0.0 -0.189169 0.166378 0.934948 0.0 0.0 0.0 0.189169 0.0 0.0 0.189169 0.0 0.0 0.0151839 -0.0135429 0.00114183 0.0 0.0 0.0 -0.0151839 0.0 0.0 -0.0151839 0.1517072 0.975748 -2.16943e-18 -0.0137154 0.00226324 0.0 0.0013285 -0.0188184 -0.284736 0.182436 0.927779 0.000751333 0.0305284 0.0963898 0.13173 0.0343327 0.0968146 0.130362 0.0569589 -0.27621 -0.445879 0.0403997 -0.0286045 0.00866777 …
404.0 0.0 0.0 -0.21676 0.190063 0.927955 0.0 0.0 0.0 0.21676 0.0 0.0 0.21676 0.0 0.0 0.469362 -0.418634 0.035296 0.0 0.0 0.0 -0.469362 0.0 0.0 -0.469362 0.17657 0.971292 -2.16943e-18 -0.421877 0.0816304 0.0 0.0373229 -0.00578031 0.286727 -0.194309 0.964196 0.0362035 -0.0420671 -0.0776309 -0.0946116 -0.000657678 -0.111959 -0.16193 0.168978 -0.11997 0.698608 -0.726958 0.065615 0.185218 0.391944 -0.…
408.0 0.0 0.0 0.0103851 -0.00926666 0.965733 0.0 0.0 0.0 -0.0103851 0.0 0.0 -0.0103851 0.0 0.0 -0.311952 0.278237 -0.0234588 0.0 0.0 0.0 0.311952 0.0 0.0 0.311952 -0.03031099999999999 0.98737 -2.16943e-18 0.285407 0.0102831 0.0 0.00282079 0.00021058 -0.132672 0.0126026 0.959616 0.00271215 0.0991068 0.0336659 0.127012 0.116181 0.0261082 -0.0374333 0.0146069 0.00197933 -0.68631 0.0772902 -0.0090906…
409.0 0.0 0.0 -0.0872522 0.0774373 0.955054 0.0 0.0 0.0 0.0872522 0.0 0.0 0.0872522 0.0 0.0 0.261123 -0.232901 0.0196365 0.0 0.0 0.0 -0.261123 0.0 0.0 -0.261123 0.059033100000000005 0.986226 -2.16943e-18 -0.238605 0.0147222 0.0 0.042357 -0.00599296 0.290535 -0.198855 0.964114 0.0411899 -0.0521958 -0.0577731 -0.0919158 -0.00111546 -0.112983 -0.164922 0.150355 -0.118161 0.640237 -0.731602 0.0694793…
410.0 0.0 0.0 -0.108942 0.0965294 0.951536 0.0 0.0 0.0 0.108942 0.0 0.0 0.108942 0.0 0.0 0.224641 -0.200362 0.016893 0.0 0.0 0.0 -0.224641 0.0 0.0 -0.224641 0.07883734 0.984788 -2.16943e-18 -0.204946 0.0171142 0.0 0.0467069 -0.00563534 0.286876 -0.182798 0.968425 0.0455547 -0.0790372 -0.0419376 -0.0468314 -0.0194767 -0.125134 -0.126265 0.151906 -0.0398811 0.488437 -0.670888 0.0590506 0.153055 0.3…
411.0 0.0 0.0 -0.0189665 0.016902 0.963413 0.0 0.0 0.0 0.0189665 0.0 0.0 0.0189665 0.0 0.0 -0.306407 0.273291 -0.0230418 0.0 0.0 0.0 0.306407 0.0 0.0 0.306407 -0.0034468 0.987943 -2.16943e-18 0.28051 0.00186894 0.0 0.00116444 0.000143058 -0.149118 0.035191 0.957466 0.00112264 0.102234 0.0101921 0.153693 0.105034 0.0285049 -0.011342 0.00517104 0.000772809 -0.83054 0.0826508 0.00373798 0.00500304 0…
413.0 0.0 0.0 0.0730022 -0.0652547 0.968109 0.0 0.0 0.0 -0.0730022 0.0 0.0 -0.0730022 0.0 0.0 -0.56568 0.504542 -0.0425392 0.0 0.0 0.0 0.56568 0.0 0.0 0.56568 -0.087498 0.983514 -2.16943e-18 0.515364 0.0509965 0.0 0.00112275 0.000126332 -0.0821769 -0.0484362 0.9616 0.00109301 0.214721 -0.150301 0.153433 0.153339 -0.00730707 -0.0901318 0.0248553 0.00199644 -1.87863 0.0449158 0.00570268 0.0239672 1…
416.0 0.0 0.0 -0.19135 0.168257 0.934419 0.0 0.0 0.0 0.19135 0.0 0.0 0.19135 0.0 0.0 -0.187097 0.166876 -0.0140697 0.0 0.0 0.0 0.187097 0.0 0.0 0.187097 0.1536772 0.975421 -2.16943e-18 0.168941 -0.0282562 0.0 -0.00144979 -0.00348828 -0.408935 0.174987 0.915316 -0.00161865 0.186009 0.0480196 0.197598 0.190702 0.0573886 0.162946 0.0232665 -0.179586 -1.85398 -0.104906 -0.204944 -0.0278609 1.90627 -0…
417.0 0.0 0.0 -0.101394 0.0898943 0.952807 0.0 0.0 0.0 0.101394 0.0 0.0 0.101394 0.0 0.0 0.1698 -0.151449 0.012769 0.0 0.0 0.0 -0.1698 0.0 0.0 -0.1698 0.07194926 0.985337 -2.16943e-18 -0.155007 0.0117666 0.0 0.131853 -0.372237 0.591543 -0.4989 0.875054 0.0984857 -0.0435459 -0.126881 -0.195707 0.113134 -0.247834 -0.278005 0.742528 -0.00602117 1.05757 -1.22454 0.266545 0.689609 0.332157 -0.132566 0…
420.0 0.0 0.0 -0.0151433 0.0134974 0.963759 0.0 0.0 0.0 0.0151433 0.0 0.0 0.0151433 0.0 0.0 0.0996203 -0.0888534 0.00749144 0.0 0.0 0.0 -0.0996203 0.0 0.0 -0.0996203 -0.006946800000000003 0.987913 -2.16943e-18 -0.0911974 -0.000956308 0.0 0.0495835 -0.531438 0.501628 -0.368151 0.932915 0.0683533 -0.12447 -0.143581 -0.119704 0.0360053 -0.212481 -0.147069 0.469431 -0.954091 0.694596 -0.80106 0.17173…
421.0 0.0 0.0 -0.0725807 0.0644814 0.957198 0.0 0.0 0.0 0.0725807 0.0 0.0 0.0725807 0.0 0.0 0.174823 -0.155929 0.0131467 0.0 0.0 0.0 -0.174823 0.0 0.0 -0.174823 0.0456212 0.986955 -2.16943e-18 -0.159875 0.0075119 0.0 0.0472398 -0.00575898 0.289098 -0.180446 0.968925 0.0461115 -0.0832478 -0.0442062 -0.0420146 -0.0257267 -0.120715 -0.126908 0.149871 -0.0509364 0.452144 -0.653952 0.0542437 0.153743 …
423.0 0.0 0.0 -0.137813 0.121816 0.946213 0.0 0.0 0.0 0.137813 0.0 0.0 0.137813 0.0 0.0 0.359762 -0.32088 0.0270541 0.0 0.0 0.0 -0.359762 0.0 0.0 -0.359762 0.1051416 0.982209 -2.16943e-18 -0.327292 0.0368716 0.0 0.0408766 -0.00532986 0.286239 -0.191357 0.966004 0.0397446 -0.0486098 -0.075527 -0.0609913 -0.00604711 -0.122879 -0.144848 0.178583 -0.0618484 0.700378 -0.708508 0.086593 0.182555 0.2396…
431.0 0.0 0.0 -0.0231124 0.0205925 0.963024 0.0 0.0 0.0 0.0231124 0.0 0.0 0.0231124 0.0 0.0 -0.25289 0.225558 -0.0190173 0.0 0.0 0.0 0.25289 0.0 0.0 0.25289 0.00034879999999999634 0.987961 -2.16943e-18 0.23152 0.000582644 0.0 -0.030672 -0.0038175 -0.273529 0.119286 0.937176 -0.0289144 0.0494937 0.174605 0.122073 0.106857 0.080753 0.0650612 -0.112974 -0.0288762 -0.30891 0.122237 0.0119082 -0.10957…
432.0 0.0 0.0 0.0331723 -0.0296231 0.967003 0.0 0.0 0.0 -0.0331723 0.0 0.0 -0.0331723 0.0 0.0 -0.0307782 0.0274517 -0.00231452 0.0 0.0 0.0 0.0307782 0.0 0.0 0.0307782 -0.051148999999999986 0.986382 -2.16943e-18 0.0281288 0.00165592 0.0 0.123079 -0.392202 0.587874 -0.490813 0.87837 0.0918494 -0.0516348 -0.123421 -0.219524 0.106275 -0.241055 -0.285754 0.70714 -0.377431 0.978804 -1.20402 0.217758 0.…
433.0 0.0 0.0 0.0490782 -0.0438469 0.967615 0.0 0.0 0.0 -0.0490782 0.0 0.0 -0.0490782 0.0 0.0 -0.21934 0.195634 -0.0164944 0.0 0.0 0.0 0.21934 0.0 0.0 0.21934 -0.065678 0.98541 -2.16943e-18 0.200246 0.0149877 0.0 -0.00705486 0.0562444 -0.248594 0.176337 0.931237 -0.0172934 -0.00882133 0.128017 0.114967 -0.00535435 0.103856 0.129741 -3.5037e-05 -0.000106066 -0.0773693 0.0408782 0.00885212 -4.64821…
435.0 0.0 0.0 0.0116952 -0.0104362 0.965818 0.0 0.0 0.0 -0.0116952 0.0 0.0 -0.0116952 0.0 0.0 0.31848 -0.284059 0.0239497 0.0 0.0 0.0 -0.31848 0.0 0.0 -0.31848 -0.031509999999999996 0.987326 -2.16943e-18 -0.291366 -0.0108801 0.0 0.0165523 -0.00983008 0.180571 -0.0826373 0.973976 0.0172624 -0.047017 -0.105946 0.0335428 -0.0443881 -0.0763787 -0.0496337 0.119814 -0.314474 0.640162 -0.342439 0.076874…
437.0 0.0 0.0 -0.0294792 0.0262566 0.962396 0.0 0.0 0.0 0.0294792 0.0 0.0 0.0294792 0.0 0.0 -0.00669372 0.00597027 -0.000503368 0.0 0.0 0.0 0.00669372 0.0 0.0 0.00669372 0.006177500000000002 0.987957 -2.16943e-18 0.00612806 -2.35942e-05 0.0 -0.0211307 -0.00193781 -0.18167 0.124073 0.941952 -0.0199598 -0.0278675 0.134343 0.0876133 -0.00603277 0.107613 0.0780242 -0.0470312 -0.00786045 0.1946 0.0443…
439.0 0.0 0.0 -0.330326 0.28523 0.892388 0.0 0.0 0.0 0.330326 0.0 0.0 0.330326 0.0 0.0 0.265881 -0.237145 0.0199942 0.0 0.0 0.0 -0.265881 0.0 0.0 -0.265881 0.277307 0.945794 -2.16943e-18 -0.232202 0.0730253 0.0 0.000142624 -0.00365157 -0.326246 0.270946 0.903483 0.000300749 -0.00839112 0.0483632 0.249888 -0.000783673 0.0351803 0.257164 0.0353426 -0.171082 -0.149175 -0.287204 0.0635382 0.0146611 0…
441.0 0.0 0.0 -0.0407364 0.0362612 0.961197 0.0 0.0 0.0 0.0407364 0.0 0.0 0.0407364 0.0 0.0 0.0756867 -0.0675065 0.00569164 0.0 0.0 0.0 -0.0756867 0.0 0.0 -0.0756867 0.016483000000000005 0.987859 -2.16943e-18 -0.0692833 0.00104677 0.0 0.00455449 0.0252747 0.101778 0.0633158 0.968175 -0.00166833 -0.137266 -0.0774424 0.123477 -0.16993 -0.0400787 0.118515 0.0489823 -0.00498464 -0.0681753 0.0853511 -…
443.0 0.0 0.0 -0.14601 0.128967 0.944568 0.0 0.0 0.0 0.14601 0.0 0.0 0.14601 0.0 0.0 0.260531 -0.232373 0.019592 0.0 0.0 0.0 -0.260531 0.0 0.0 -0.260531 0.1125958 0.981338 -2.16943e-18 -0.236791 0.0286437 0.0 0.0397261 -0.00505692 0.278606 -0.16623 0.970802 0.0388127 -0.083966 -0.0520461 -0.037813 -0.0375308 -0.111358 -0.115675 0.132916 -0.052673 0.412792 -0.606606 0.0622117 0.138178 0.311147 0.0…
444.0 0.0 0.0 -0.160149 0.141268 0.941595 0.0 0.0 0.0 0.160149 0.0 0.0 0.160149 0.0 0.0 -0.222169 0.198157 -0.0167071 0.0 0.0 0.0 0.222169 0.0 0.0 0.222169 0.1254352 0.979693 -2.16943e-18 0.201559 -0.0272785 0.0 -0.00132138 -0.00136251 -0.398899 0.146778 0.92236 -0.00135514 0.195076 0.0757362 0.192294 0.221948 0.0447769 0.128266 0.00395706 -0.0996211 -1.93212 -0.125137 -0.218776 -0.0253072 2.0391…
447.0 0.0 0.0 -0.250784 0.21899 0.918437 0.0 0.0 0.0 0.250784 0.0 0.0 0.250784 0.0 0.0 0.44975 -0.401142 0.0338212 0.0 0.0 0.0 -0.44975 0.0 0.0 -0.44975 0.20704499999999998 0.964856 -2.16943e-18 -0.401354 0.0919255 0.0 0.0413891 -0.00861113 0.279445 -0.177686 0.968357 0.0399033 -0.0675108 -0.0582676 -0.0520428 -0.0195772 -0.115408 -0.130173 0.167357 -0.0410458 0.565431 -0.653108 0.0639394 0.16778…
448.0 0.0 0.0 -0.0402184 0.0358011 0.961255 0.0 0.0 0.0 0.0402184 0.0 0.0 0.0402184 0.0 0.0 0.50967 -0.454585 0.0383272 0.0 0.0 0.0 -0.50967 0.0 0.0 -0.50967 0.0160089 0.987866 -2.16943e-18 -0.466554 0.00680724 0.0 0.019304 -0.00706794 0.270132 -0.2112 0.960901 0.0188078 0.0164513 -0.115383 -0.10153 0.0271212 -0.0957478 -0.206452 0.121762 -0.274239 0.939047 -0.814898 0.102396 0.164044 0.0838399 -…
449.0 0.0 0.0 -0.240824 0.210556 0.921325 0.0 0.0 0.0 0.240824 0.0 0.0 0.240824 0.0 0.0 0.45978 -0.410088 0.0345755 0.0 0.0 0.0 -0.45978 0.0 0.0 -0.45978 0.19814700000000002 0.966848 -2.16943e-18 -0.41122 0.0898844 0.0 0.0371577 -0.00560038 0.280526 -0.184542 0.966507 0.0360882 -0.0533934 -0.0673233 -0.0750394 -0.0126457 -0.11006 -0.144413 0.150703 -0.0775274 0.591356 -0.684419 0.0589101 0.159448…
450.0 0.0 0.0 -0.187494 0.164934 0.935352 0.0 0.0 0.0 0.187494 0.0 0.0 0.187494 0.0 0.0 0.455044 -0.405863 0.0342193 0.0 0.0 0.0 -0.455044 0.0 0.0 -0.455044 0.1501938 0.975997 -2.16943e-18 -0.411148 0.0671377 0.0 -0.00360353 -0.000717253 -0.0833421 0.0906285 0.953083 -0.00344822 -0.0229001 -0.0111394 0.122775 -0.0294795 0.0169009 0.101314 -0.0510833 -0.004337 0.358157 -0.306751 0.0283922 -0.04884…
451.0 0.0 0.0 -0.124164 0.109881 0.94882 0.0 0.0 0.0 0.124164 0.0 0.0 0.124164 0.0 0.0 0.184545 -0.1646 0.0138778 0.0 0.0 0.0 -0.184545 0.0 0.0 -0.184545 0.092716 0.983523 -2.16943e-18 -0.168132 0.0166208 0.0 0.11518 -0.398847 0.5528 -0.445481 0.899836 0.0991757 -0.0746137 -0.128191 -0.153538 0.0813027 -0.235913 -0.255457 0.653903 -0.455667 0.839176 -1.07763 0.199345 0.728993 0.432844 -0.200398 -…
453.0 0.0 0.0 0.00976321 -0.0087115 0.965692 0.0 0.0 0.0 -0.00976321 0.0 0.0 -0.00976321 0.0 0.0 -0.671204 0.598661 -0.0504745 0.0 0.0 0.0 0.671204 0.0 0.0 0.671204 -0.02974199999999999 0.98739 -2.16943e-18 0.614103 0.0217435 0.0 0.000213185 9.20966e-05 -0.205816 0.00418862 0.953016 0.000215619 0.276231 -0.137768 0.206634 0.219638 -0.00399746 -0.0345092 -0.000157926 -3.49094e-05 -2.9692 -0.090510…
454.0 0.0 0.0 -0.0771501 0.0685198 0.956551 0.0 0.0 0.0 0.0771501 0.0 0.0 0.0771501 0.0 0.0 0.180535 -0.161023 0.0135762 0.0 0.0 0.0 -0.180535 0.0 0.0 -0.180535 0.049799500000000003 0.986749 -2.16943e-18 -0.16506 0.00851163 0.0 0.0474001 -0.00857527 0.298328 -0.198387 0.964788 0.0462919 -0.0685113 -0.0463649 -0.085089 -0.00928842 -0.107303 -0.160737 0.136075 -0.257289 0.540667 -0.699465 0.0575392…
456.0 0.0 0.0 0.0996401 -0.0890971 0.968057 0.0 0.0 0.0 -0.0996401 0.0 0.0 -0.0996401 0.0 0.0 -0.412571 0.367981 -0.0310254 0.0 0.0 0.0 0.412571 0.0 0.0 0.412571 -0.11173199999999998 0.98079 -2.16943e-18 0.37475 0.0471916 0.0 0.00285197 6.96584e-05 -0.0193556 -0.0679419 0.96571 0.00275918 0.141351 -0.0918999 0.0898246 0.108677 -0.00541083 -0.112693 0.0458978 0.000972995 -0.77914 0.135725 0.079043…
460.0 0.0 0.0 -0.13198 0.11672 0.947347 0.0 0.0 0.0 0.13198 0.0 0.0 0.13198 0.0 0.0 0.261541 -0.233274 0.0196679 0.0 0.0 0.0 -0.261541 0.0 0.0 -0.261541 0.0998338 0.982791 -2.16943e-18 -0.238089 0.0254169 0.0 0.041726 -0.00514321 0.276479 -0.180862 0.967918 0.0406504 -0.0702262 -0.0389561 -0.0626177 -0.0144521 -0.115368 -0.131416 0.122255 -0.052807 0.506357 -0.675006 0.0579055 0.127447 0.421608 -…
461.0 0.0 0.0 -0.237538 0.207766 0.92226 0.0 0.0 0.0 0.237538 0.0 0.0 0.237538 0.0 0.0 0.140383 -0.12521 0.0105568 0.0 0.0 0.0 -0.140383 0.0 0.0 -0.140383 0.19520700000000002 0.967485 -2.16943e-18 -0.125646 0.0270313 0.0 0.000357255 -0.00128866 -0.287056 0.202435 0.923929 0.000323669 0.00999535 0.0982782 0.149544 0.0143794 0.0902452 0.154795 0.0149766 -0.0665356 -0.281093 0.0470223 0.0287161 0.00…
462.0 0.0 0.0 -0.136575 0.120735 0.946456 0.0 0.0 0.0 0.136575 0.0 0.0 0.136575 0.0 0.0 0.419232 -0.373921 0.0315262 0.0 0.0 0.0 -0.419232 0.0 0.0 -0.419232 0.10401550000000001 0.982335 -2.16943e-18 -0.381447 0.0424945 0.0 -0.00339122 -0.000538121 -0.057385 0.0666983 0.957192 -0.00326098 -0.0215233 -0.0138498 0.0979908 -0.0237359 0.00824382 0.0781195 -0.0540098 -0.00317358 0.418625 -0.334749 0.03…
463.0 0.0 0.0 -0.158424 0.13977 0.941967 0.0 0.0 0.0 0.158424 0.0 0.0 0.158424 0.0 0.0 0.342759 -0.305714 0.0257754 0.0 0.0 0.0 -0.342759 0.0 0.0 -0.342759 0.1238698 0.979903 -2.16943e-18 -0.311033 0.0415482 0.0 -0.00394286 -0.000329657 -0.017295 0.0617961 0.960391 -0.00379148 -0.0552194 -0.0224627 0.101103 -0.0506556 -0.0116985 0.0857318 -0.0544225 -0.00100956 0.270274 -0.222736 0.027467 -0.0522…
464.0 0.0 0.0 -0.173929 0.153215 0.938529 0.0 0.0 0.0 0.173929 0.0 0.0 0.173929 0.0 0.0 0.322607 -0.28774 0.0242601 0.0 0.0 0.0 -0.322607 0.0 0.0 -0.322607 0.1379245 0.977915 -2.16943e-18 -0.292105 0.0436397 0.0 -0.00326089 -0.000241158 0.00251233 0.0609885 0.961865 -0.00313826 -0.0755813 -0.0197217 0.0997777 -0.0659591 -0.0216493 0.0920405 -0.0371625 5.15674e-05 0.204924 -0.155276 0.0230924 -0.0…
466.0 0.0 0.0 -0.0173269 0.0154421 0.963563 0.0 0.0 0.0 0.0173269 0.0 0.0 0.0173269 0.0 0.0 -0.330606 0.294874 -0.0248616 0.0 0.0 0.0 0.330606 0.0 0.0 0.330606 -0.004947800000000002 0.987932 -2.16943e-18 0.30266 0.00251277 0.0 0.00119425 0.000182443 -0.164883 0.0337577 0.957607 0.00115568 0.114921 0.0161641 0.181551 0.127082 0.0232951 -0.0209129 0.0047024 0.000784083 -1.00405 0.0684945 -0.0251101…
467.0 0.0 0.0 -0.097436 0.086411 0.953454 0.0 0.0 0.0 0.097436 0.0 0.0 0.097436 0.0 0.0 0.316125 -0.281958 0.0237726 0.0 0.0 0.0 -0.316125 0.0 0.0 -0.316125 0.06833561 0.985605 -2.16943e-18 -0.288667 0.020764 0.0 0.0392631 -0.00472602 0.273345 -0.179386 0.967588 0.0382164 -0.0527001 -0.0696967 -0.0554315 -0.00979908 -0.120597 -0.129663 0.16842 -0.0409689 0.651335 -0.685703 0.0739328 0.168586 0.22…
468.0 0.0 0.0 -0.190186 0.167254 0.934702 0.0 0.0 0.0 0.190186 0.0 0.0 0.190186 0.0 0.0 0.535659 -0.477766 0.0402816 0.0 0.0 0.0 -0.535659 0.0 0.0 -0.535659 0.1526258 0.975596 -2.16943e-18 -0.483772 0.0803345 0.0 -0.0029512 -0.000917378 -0.107268 0.0978214 0.950672 -0.00282779 -0.00545231 -0.00843988 0.126147 -0.00876153 0.00963519 0.111427 -0.0479621 -0.00522988 0.417316 -0.411197 0.0286729 -0.0…
472.0 0.0 0.0 0.101401 -0.0906734 0.968031 0.0 0.0 0.0 -0.101401 0.0 0.0 -0.101401 0.0 0.0 -0.722884 0.644756 -0.0543609 0.0 0.0 0.0 0.722884 0.0 0.0 0.722884 -0.113331 0.980587 -2.16943e-18 0.656469 0.0838429 0.0 0.00130018 5.73106e-05 -0.104669 -0.0715275 0.960714 0.00124802 0.26683 -0.160828 0.192122 0.210518 -0.013453 -0.137672 0.0243655 0.0024823 -2.61979 -0.00228186 -0.0563917 0.0235206 1.9…
473.0 0.0 0.0 -0.299613 0.259901 0.90307 0.0 0.0 0.0 0.299613 0.0 0.0 0.299613 0.0 0.0 0.638316 -0.569327 0.0480013 0.0 0.0 0.0 -0.638316 0.0 0.0 -0.638316 0.250359 0.953816 -2.16943e-18 -0.562582 0.158115 0.0 0.0133832 -0.0479628 0.246479 -0.178565 0.965864 0.00750024 -0.00152471 -0.116434 -0.0746862 0.0113642 -0.0960376 -0.162222 0.140103 -0.190554 0.830784 -0.719611 0.100389 0.169322 0.0287405…
474.0 0.0 0.0 -0.177258 0.156095 0.937764 0.0 0.0 0.0 0.177258 0.0 0.0 0.177258 0.0 0.0 -0.0706678 0.0630301 -0.00531422 0.0 0.0 0.0 0.0706678 0.0 0.0 0.0706678 0.1409375 0.97746 -2.16943e-18 0.0639541 -0.00977228 0.0 1.26401e-05 -0.0393283 -0.359837 0.170341 0.918698 -0.00277229 0.113804 0.0712658 0.182772 0.117247 0.115622 0.13348 -0.0713171 -0.0268033 -0.921405 -0.0133166 -0.0855963 -0.069991 …
475.0 0.0 0.0 0.129866 -0.116139 0.967228 0.0 0.0 0.0 -0.129866 0.0 0.0 -0.129866 0.0 0.0 -0.50095 0.446808 -0.0376715 0.0 0.0 0.0 0.50095 0.0 0.0 0.50095 -0.13912999999999998 0.976918 -2.16943e-18 0.453087 0.0710263 0.0 0.0041056 8.40294e-05 -0.0223339 -0.0928646 0.965882 0.00397023 0.185813 -0.124532 0.146222 0.149929 -0.0166927 -0.158813 0.0622798 0.00152909 -1.06535 0.130436 0.0913516 0.06014…
476.0 0.0 0.0 0.0594708 -0.053145 0.967893 0.0 0.0 0.0 -0.0594708 0.0 0.0 -0.0594708 0.0 0.0 -0.0995164 0.0887608 -0.00748364 0.0 0.0 0.0 0.0995164 0.0 0.0 0.0995164 -0.07516199999999999 0.984651 -2.16943e-18 0.0907777 0.00774387 0.0 -0.0490193 -0.223921 0.304477 -0.116007 0.982915 -0.00970616 -0.150381 -0.140229 0.0531949 -0.142322 -0.0752976 0.0840335 -0.0173373 -0.465119 0.234471 -0.311341 0.0…
479.0 0.0 0.0 0.0877008 -0.078411 0.968159 0.0 0.0 0.0 -0.0877008 0.0 0.0 -0.0877008 0.0 0.0 -0.395497 0.352752 -0.0297414 0.0 0.0 0.0 0.395497 0.0 0.0 0.395497 -0.10087900000000001 0.982091 -2.16943e-18 0.359755 0.0409464 0.0 0.00292139 7.72807e-05 -0.0261377 -0.0576122 0.965553 0.00282504 0.129913 -0.0783859 0.0844006 0.101281 -0.00176601 -0.099289 0.045536 0.00128109 -0.753365 0.134651 0.07135…
482.0 0.0 0.0 -0.0238035 0.0212075 0.962957 0.0 0.0 0.0 0.0238035 0.0 0.0 0.0238035 0.0 0.0 0.135072 -0.120474 0.0101574 0.0 0.0 0.0 -0.135072 0.0 0.0 -0.135072 0.0009814000000000073 0.987962 -2.16943e-18 -0.123659 -0.00022574 0.0 0.112515 -0.485496 0.551076 -0.447916 0.899308 0.0969845 -0.0830094 -0.134799 -0.16364 0.0865377 -0.229707 -0.251208 0.694678 -0.593686 0.790609 -1.03079 0.187956 0.807…
484.0 0.0 0.0 -0.151665 0.133892 0.9434 0.0 0.0 0.0 0.151665 0.0 0.0 0.151665 0.0 0.0 0.327773 -0.292348 0.0246485 0.0 0.0 0.0 -0.327773 0.0 0.0 -0.327773 0.117734 0.980702 -2.16943e-18 -0.297696 0.0377205 0.0 -0.00285443 -0.000263891 -0.011352 0.0586416 0.961126 -0.00274759 -0.0556783 -0.0219157 0.0949146 -0.0516766 -0.01468 0.08365 -0.0305597 -0.000385568 0.279871 -0.217372 0.0303026 -0.0293627…
485.0 0.0 0.0 0.137307 -0.12279 0.966898 0.0 0.0 0.0 -0.137307 0.0 0.0 -0.137307 0.0 0.0 -0.474489 0.423206 -0.0356816 0.0 0.0 0.0 0.474489 0.0 0.0 0.474489 -0.14585599999999999 0.975838 -2.16943e-18 0.428641 0.0704659 0.0 0.00360856 5.14152e-05 0.00213962 -0.0989315 0.965859 0.00349293 0.167652 -0.121543 0.113858 0.129662 -0.0159432 -0.155166 0.0606205 -3.56388e-06 -0.878719 0.149051 0.0977574 0…
486.0 0.0 0.0 -0.158596 0.139919 0.94193 0.0 0.0 0.0 0.158596 0.0 0.0 0.158596 0.0 0.0 0.322904 -0.288004 0.0242823 0.0 0.0 0.0 -0.322904 0.0 0.0 -0.322904 0.124026 0.979883 -2.16943e-18 -0.293009 0.0391919 0.0 -0.00313597 -0.000264456 -0.0133802 0.063843 0.960564 -0.00301522 -0.0607891 -0.0204402 0.100767 -0.0558217 -0.0146811 0.0900075 -0.046169 -0.000669348 0.24731 -0.197639 0.0262543 -0.04433…
489.0 0.0 0.0 -0.0554166 0.0492864 0.959466 0.0 0.0 0.0 0.0554166 0.0 0.0 0.0554166 0.0 0.0 0.198564 -0.177103 0.014932 0.0 0.0 0.0 -0.198564 0.0 0.0 -0.198564 0.0299192 0.987558 -2.16943e-18 -0.181705 0.00541415 0.0 0.0464621 -0.0061252 0.280902 -0.181902 0.967527 0.0453207 -0.0704856 -0.0462073 -0.055663 -0.0150416 -0.109212 -0.143476 0.141374 -0.101608 0.540835 -0.660127 0.063591 0.156389 0.40…
490.0 0.0 0.0 0.0206021 -0.0183902 0.96636 0.0 0.0 0.0 -0.0206021 0.0 0.0 -0.0206021 0.0 0.0 0.0410104 -0.036578 0.00308398 0.0 0.0 0.0 -0.0410104 0.0 0.0 -0.0410104 -0.039657 0.986986 -2.16943e-18 -0.0375049 -0.00173513 0.0 0.0412946 -0.554386 0.49004 -0.351721 0.938557 0.069389 -0.138603 -0.140114 -0.105285 0.0256991 -0.205102 -0.13298 0.453172 -0.86473 0.670642 -0.751496 0.156635 0.695258 0.17…
491.0 0.0 0.0 -0.139526 0.123312 0.945874 0.0 0.0 0.0 0.139526 0.0 0.0 0.139526 0.0 0.0 0.542946 -0.484265 0.0408296 0.0 0.0 0.0 -0.542946 0.0 0.0 -0.542946 0.1066999 0.982032 -2.16943e-18 -0.493847 0.056492 0.0 -0.0034025 -0.000834996 -0.0693048 0.0616782 0.956778 -0.00328802 -0.0030755 -0.0138359 0.091287 -0.000456035 -8.04025e-05 0.0749582 -0.0588939 -0.00417068 0.474159 -0.476959 0.0316064 -0…
492.0 0.0 0.0 0.00134113 -0.00119629 0.9651 0.0 0.0 0.0 -0.00134113 0.0 0.0 -0.00134113 0.0 0.0 -0.0917986 0.0818771 -0.00690326 0.0 0.0 0.0 0.0917986 0.0 0.0 0.0917986 -0.0220355 0.987631 -2.16943e-18 0.0840112 0.00226634 0.0 -0.0188221 0.000480599 0.0872615 0.0665776 0.967993 -0.0181897 -0.13125 -0.0864272 0.139987 -0.151935 -0.036545 0.163675 0.0263188 -0.00233982 -0.182905 0.0775382 -0.028957…
495.0 0.0 0.0 -0.0609772 0.0542133 0.95876 0.0 0.0 0.0 0.0609772 0.0 0.0 0.0609772 0.0 0.0 -0.298537 0.266271 -0.0224499 0.0 0.0 0.0 0.298537 0.0 0.0 0.298537 0.035007300000000005 0.987392 -2.16943e-18 0.27314 -0.00965902 0.0 -0.000730167 0.000100014 -0.210533 0.0689458 0.950679 -0.000677741 0.118543 0.0244838 0.187183 0.124912 0.0372339 0.0208063 -0.0025385 -0.000540458 -1.13089 0.0372872 -0.050…
496.0 0.0 0.0 -0.13966 0.123429 0.945847 0.0 0.0 0.0 0.13966 0.0 0.0 0.13966 0.0 0.0 0.257267 -0.229462 0.0193465 0.0 0.0 0.0 -0.257267 0.0 0.0 -0.257267 0.1068222 0.982018 -2.16943e-18 -0.233999 0.0267994 0.0 0.0508323 -0.00658595 0.300849 -0.197251 0.966075 0.0495095 -0.075823 -0.0438065 -0.0610108 -0.0146135 -0.124886 -0.146086 0.163656 -0.059102 0.558 -0.689111 0.0674901 0.168347 0.323735 -0.…
497.0 0.0 0.0 -0.172304 0.151809 0.938899 0.0 0.0 0.0 0.172304 0.0 0.0 0.172304 0.0 0.0 0.401527 -0.358131 0.0301948 0.0 0.0 0.0 -0.401527 0.0 0.0 -0.401527 0.1364532 0.978134 -2.16943e-18 -0.363651 0.0537246 0.0 -0.00275665 -0.000526169 -0.0568967 0.0806554 0.95609 -0.00264454 -0.0348854 -0.0159361 0.113198 -0.0397456 0.00536866 0.0966725 -0.0490305 -0.00285164 0.349072 -0.259107 0.0309545 -0.04…
498.0 0.0 0.0 -0.178024 0.156757 0.937587 0.0 0.0 0.0 0.178024 0.0 0.0 0.178024 0.0 0.0 0.0350226 -0.0312374 0.0026337 0.0 0.0 0.0 -0.0350226 0.0 0.0 -0.0350226 0.1416311 0.977353 -2.16943e-18 -0.0316916 0.00486738 0.0 0.000313118 -0.00656194 -0.248941 0.170725 0.932904 0.000154561 0.00868509 0.0967799 0.118807 0.0111193 0.0947837 0.119531 0.0344015 -0.158418 -0.233456 0.0455568 0.0134964 0.01011…
499.0 0.0 0.0 -0.173839 0.153138 0.93855 0.0 0.0 0.0 0.173839 0.0 0.0 0.173839 0.0 0.0 0.527796 -0.470752 0.0396902 0.0 0.0 0.0 -0.527796 0.0 0.0 -0.527796 0.137843 0.977927 -2.16943e-18 -0.4779 0.0713529 0.0 -0.00368706 -0.000912737 -0.0898431 0.0833612 0.953412 -0.00354124 -0.00704273 -0.0117845 0.113822 -0.00775766 0.00564838 0.0971417 -0.0568512 -0.00520288 0.428667 -0.420524 0.0295333 -0.054…
501.0 0.0 0.0 0.11543 -0.103226 0.967726 0.0 0.0 0.0 -0.11543 0.0 0.0 -0.11543 0.0 0.0 -0.296671 0.264607 -0.0223097 0.0 0.0 0.0 0.296671 0.0 0.0 0.296671 -0.12605899999999998 0.978871 -2.16943e-18 0.268905 0.038185 0.0 0.108517 -0.451882 0.560803 -0.451959 0.900092 0.0928924 -0.081837 -0.135589 -0.136685 0.0805218 -0.235121 -0.217655 0.608127 -0.71973 0.787786 -1.09092 0.192637 0.763391 0.37231 …
503.0 0.0 0.0 0.0672874 -0.0601399 0.968038 0.0 0.0 0.0 -0.0672874 0.0 0.0 -0.0672874 0.0 0.0 -0.101206 0.0902673 -0.00761066 0.0 0.0 0.0 0.101206 0.0 0.0 0.101206 -0.08228999999999999 0.984015 -2.16943e-18 0.0922541 0.00859667 0.0 -0.0384186 -0.223696 0.319661 -0.134613 0.982805 -0.00174874 -0.151119 -0.133599 0.0609391 -0.130875 -0.08912 0.0766908 -0.0445208 -0.62704 0.240227 -0.371487 0.091835…
505.0 0.0 0.0 -0.270741 0.235801 0.912398 0.0 0.0 0.0 0.270741 0.0 0.0 0.270741 0.0 0.0 0.377345 -0.336562 0.0283764 0.0 0.0 0.0 -0.377345 0.0 0.0 -0.377345 0.224812 0.9606 -2.16943e-18 -0.335134 0.0838309 0.0 0.0546916 -0.0153267 0.315669 -0.21169 0.962227 0.0527596 -0.073688 -0.0433559 -0.098764 -0.00402604 -0.113948 -0.163719 0.146883 -0.307221 0.516237 -0.732156 0.045494 0.207396 0.647791 -0.…
507.0 0.0 0.0 -0.00029063 0.000259168 0.964978 0.0 0.0 0.0 0.00029063 0.0 0.0 0.00029063 0.0 0.0 0.0966039 -0.086163 0.00726461 0.0 0.0 0.0 -0.0966039 0.0 0.0 -0.0966039 -0.020542099999999994 0.98767 -2.16943e-18 -0.0884126 -0.00224071 0.0 0.111413 -0.520119 0.570899 -0.465871 0.892156 0.0915457 -0.0810776 -0.146198 -0.183539 0.0950672 -0.23983 -0.242841 0.783164 -0.189005 0.732204 -1.08444 0.211…
508.0 0.0 0.0 -0.177946 0.15669 0.937605 0.0 0.0 0.0 0.177946 0.0 0.0 0.177946 0.0 0.0 0.0435357 -0.0388304 0.00327389 0.0 0.0 0.0 -0.0435357 0.0 0.0 -0.0435357 0.1415605 0.977364 -2.16943e-18 -0.0393955 0.00604745 0.0 0.00044774 -0.00862115 -0.249586 0.170478 0.933331 0.000230741 0.00692526 0.102037 0.112603 0.0118295 0.096079 0.1157 0.0382288 -0.177112 -0.205712 0.0513363 0.011744 0.0108952 -0.…
509.0 0.0 0.0 -0.204124 0.17924 0.931239 0.0 0.0 0.0 0.204124 0.0 0.0 0.204124 0.0 0.0 0.364748 -0.325326 0.027429 0.0 0.0 0.0 -0.364748 0.0 0.0 -0.364748 0.1651987 0.973418 -2.16943e-18 -0.328621 0.0592883 0.0 0.0433967 -0.00607956 0.286371 -0.169611 0.970578 0.0424069 -0.0865758 -0.0578454 -0.0303722 -0.0370996 -0.117059 -0.116395 0.158635 -0.0774665 0.42813 -0.606929 0.0570922 0.168535 0.25277…
512.0 0.0 0.0 0.0209971 -0.018743 0.966382 0.0 0.0 0.0 -0.0209971 0.0 0.0 -0.0209971 0.0 0.0 -0.316303 0.282118 -0.023786 0.0 0.0 0.0 0.316303 0.0 0.0 0.316303 -0.040018 0.986969 -2.16943e-18 0.289261 0.0134969 0.0 0.00283493 0.000210176 -0.116735 0.00480667 0.961141 0.00273182 0.0945049 0.0275503 0.12201 0.112894 0.018062 -0.043316 0.0189468 0.00227118 -0.61749 0.0962137 -0.00658337 0.0183287 0.…
513.0 0.0 0.0 -0.177375 0.156196 0.937737 0.0 0.0 0.0 0.177375 0.0 0.0 0.177375 0.0 0.0 0.0942825 -0.0840925 0.00709004 0.0 0.0 0.0 -0.0942825 0.0 0.0 -0.0942825 0.1410437 0.977443 -2.16943e-18 -0.0853238 0.0130478 0.0 0.000469108 -0.0151685 -0.233666 0.160326 0.935296 6.23075e-05 -0.00912631 0.121649 0.0981079 0.00498049 0.100496 0.110169 0.0427241 -0.195875 -0.0456694 0.0431558 0.00154858 0.013…
514.0 0.0 0.0 -0.135164 0.119503 0.946732 0.0 0.0 0.0 0.135164 0.0 0.0 0.135164 0.0 0.0 0.373834 -0.33343 0.0281123 0.0 0.0 0.0 -0.373834 0.0 0.0 -0.373834 0.10273170000000001 0.982477 -2.16943e-18 -0.340194 0.0374129 0.0 0.0436445 -0.00718679 0.296373 -0.20181 0.963357 0.0424333 -0.0402876 -0.0892581 -0.0835284 0.00173976 -0.114316 -0.166293 0.193159 -0.206317 0.750318 -0.736531 0.0752016 0.2269…
515.0 0.0 0.0 -0.148267 0.130933 0.944105 0.0 0.0 0.0 0.148267 0.0 0.0 0.148267 0.0 0.0 0.323789 -0.288794 0.0243489 0.0 0.0 0.0 -0.323789 0.0 0.0 -0.323789 0.11464650000000001 0.981088 -2.16943e-18 -0.294202 0.0362623 0.0 0.0106754 -0.00098072 0.15222 -0.0535952 0.974464 0.0104019 -0.0709097 -0.0733847 0.0382936 -0.0646868 -0.0702321 -0.00747873 0.0764279 -0.010783 0.412327 -0.335948 0.0679918 0…
517.0 0.0 0.0 -0.135657 0.119934 0.946636 0.0 0.0 0.0 0.135657 0.0 0.0 0.135657 0.0 0.0 0.304763 -0.271824 0.0229181 0.0 0.0 0.0 -0.304763 0.0 0.0 -0.304763 0.1031802 0.982428 -2.16943e-18 -0.277323 0.030637 0.0 0.0450078 -0.00856716 0.302313 -0.209585 0.961876 0.0438035 -0.0473785 -0.0664277 -0.105486 0.0058097 -0.111735 -0.166718 0.159133 -0.266667 0.702035 -0.747707 0.0712575 0.20673 0.547848 …
518.0 0.0 0.0 0.0356627 -0.0318494 0.967114 0.0 0.0 0.0 -0.0356627 0.0 0.0 -0.0356627 0.0 0.0 -0.0133742 0.0119287 -0.00100574 0.0 0.0 0.0 0.0133742 0.0 0.0 0.0133742 -0.053424999999999986 0.986245 -2.16943e-18 0.0122211 0.00074999 0.0 -0.0362144 -0.32473 0.351034 -0.182185 0.976704 0.00770891 -0.135392 -0.143669 0.00530359 -0.0848641 -0.114502 0.0223717 0.0326912 -0.907935 0.36034 -0.458213 0.09…
520.0 0.0 0.0 -0.232544 0.203522 0.923662 0.0 0.0 0.0 0.232544 0.0 0.0 0.232544 0.0 0.0 0.359998 -0.32109 0.0270718 0.0 0.0 0.0 -0.359998 0.0 0.0 -0.359998 0.190735 0.968436 -2.16943e-18 -0.322548 0.067709 0.0 0.00189788 0.00409176 0.112248 0.0543377 0.969551 0.000771454 -0.136926 -0.0842746 0.123228 -0.167837 -0.0400376 0.106209 0.0116938 -0.00132119 -0.0989483 0.0747023 -0.0178612 0.0114026 0.0…
522.0 0.0 0.0 0.0773519 -0.0691479 0.968144 0.0 0.0 0.0 -0.0773519 0.0 0.0 -0.0773519 0.0 0.0 -0.772449 0.688963 -0.0580882 0.0 0.0 0.0 0.772449 0.0 0.0 0.772449 -0.09146 0.983114 -2.16943e-18 0.703431 0.0726972 0.0 0.000810093 9.57637e-05 -0.155237 -0.0513346 0.958235 0.000784322 0.291393 -0.151565 0.206708 0.240082 -0.0134326 -0.117448 0.0116194 0.00176859 -3.11526 -0.0622069 -0.137598 0.011259…
523.0 0.0 0.0 -0.0550262 0.0489404 0.959514 0.0 0.0 0.0 0.0550262 0.0 0.0 0.0550262 0.0 0.0 -0.259376 0.231342 -0.019505 0.0 0.0 0.0 0.259376 0.0 0.0 0.259376 0.029562000000000005 0.987568 -2.16943e-18 0.237356 -0.0069796 0.0 -0.000279849 5.44172e-05 -0.225967 0.0666258 0.949687 -0.000256777 0.114272 0.0661558 0.179707 0.138836 0.0473954 0.0116999 -0.00488895 -0.00111992 -0.898052 0.0309083 -0.05…
525.0 0.0 0.0 0.0146528 -0.0130768 0.966006 0.0 0.0 0.0 -0.0146528 0.0 0.0 -0.0146528 0.0 0.0 -0.428448 0.382142 -0.0322193 0.0 0.0 0.0 0.428448 0.0 0.0 0.428448 -0.034214999999999995 0.987221 -2.16943e-18 0.391926 0.0157961 0.0 0.00132827 8.41458e-05 -0.14814 0.00267769 0.959165 0.00127376 0.19017 -0.0887538 0.192703 0.155052 0.00729944 -0.047772 0.0155193 0.00230299 -1.44078 0.0412927 -0.011656…
526.0 0.0 0.0 0.0134144 -0.0119711 0.965928 0.0 0.0 0.0 -0.0134144 0.0 0.0 -0.0134144 0.0 0.0 0.107873 -0.096214 0.00811203 0.0 0.0 0.0 -0.107873 0.0 0.0 -0.107873 -0.033083 0.987266 -2.16943e-18 -0.0986823 -0.00385486 0.0 0.11603 -0.330646 0.540338 -0.439733 0.900726 0.0969256 -0.0617519 -0.113676 -0.163803 0.0898341 -0.243118 -0.257124 0.604363 -0.0890961 0.806745 -1.14697 0.186408 0.577608 0.4…
528.0 0.0 0.0 -0.0877395 0.077867 0.95498 0.0 0.0 0.0 0.0877395 0.0 0.0 0.0877395 0.0 0.0 0.170592 -0.152154 0.0128285 0.0 0.0 0.0 -0.170592 0.0 0.0 -0.170592 0.0594784 0.986198 -2.16943e-18 -0.155876 0.00969398 0.0 0.134677 -0.277817 0.486574 -0.394429 0.912534 0.119483 -0.0730827 -0.0756842 -0.139474 0.0958667 -0.250335 -0.27752 0.458249 -0.978656 0.881484 -1.09372 0.155547 0.601202 0.325579 -0…
530.0 0.0 0.0 -0.0793648 0.0704761 0.95623 0.0 0.0 0.0 0.0793648 0.0 0.0 0.0793648 0.0 0.0 0.217541 -0.194029 0.0163591 0.0 0.0 0.0 -0.217541 0.0 0.0 -0.217541 0.0518242 0.986642 -2.16943e-18 -0.198871 0.0106968 0.0 0.0433439 -0.00541611 0.284599 -0.189599 0.966398 0.042199 -0.065562 -0.0438822 -0.0728966 -0.00902757 -0.119196 -0.141977 0.135607 -0.0628246 0.549414 -0.701214 0.0573799 0.142139 0.…
531.0 0.0 0.0 0.0669954 -0.0598787 0.968033 0.0 0.0 0.0 -0.0669954 0.0 0.0 -0.0669954 0.0 0.0 -0.334923 0.298725 -0.0251862 0.0 0.0 0.0 0.334923 0.0 0.0 0.334923 -0.082024 0.984039 -2.16943e-18 0.305308 0.0283601 0.0 0.00442215 0.00014836 -0.0515537 -0.0309522 0.965118 0.00427035 0.078269 0.0108124 0.0747501 0.0925848 0.00524254 -0.0712511 0.038172 0.00213403 -0.391793 0.135889 -0.00483754 0.0368…
532.0 0.0 0.0 -0.0711996 0.0632602 0.95739 0.0 0.0 0.0 0.0711996 0.0 0.0 0.0711996 0.0 0.0 0.339357 -0.302679 0.0255196 0.0 0.0 0.0 -0.339357 0.0 0.0 -0.339357 0.0443582 0.987013 -2.16943e-18 -0.310359 0.014153 0.0 -0.000891239 -0.000145996 -0.0398543 0.0457922 0.960072 -0.000861468 -0.0127093 -0.0122002 0.0684138 -0.0186908 0.011169 0.0516809 -0.0337283 -0.00137911 0.503317 -0.260192 0.0372423 -…
534.0 0.0 0.0 -0.172799 0.152238 0.938787 0.0 0.0 0.0 0.172799 0.0 0.0 0.172799 0.0 0.0 -0.127751 0.113944 -0.00960685 0.0 0.0 0.0 0.127751 0.0 0.0 0.127751 0.1369015 0.978067 -2.16943e-18 0.115692 -0.0171504 0.0 0.000249073 -0.0244057 -0.360064 0.163919 0.921419 -0.00164955 0.130893 0.0736002 0.191462 0.143704 0.079255 0.138699 -0.00551593 -0.134907 -1.21469 -0.0303317 -0.134201 -0.0374193 1.080…
535.0 0.0 0.0 0.0704433 -0.0629645 0.968081 0.0 0.0 0.0 -0.0704433 0.0 0.0 -0.0704433 0.0 0.0 -0.174642 0.155767 -0.0131331 0.0 0.0 0.0 0.174642 0.0 0.0 0.174642 -0.085166 0.983742 -2.16943e-18 0.159148 0.0153369 0.0 -0.0169882 -0.404272 0.393156 -0.233925 0.968277 0.0271273 -0.138784 -0.135217 -0.0406923 -0.0459527 -0.147825 -0.031051 0.178827 -0.706327 0.536461 -0.537206 0.133963 0.389738 -0.00…
538.0 0.0 0.0 -0.0164779 0.0146861 0.96364 0.0 0.0 0.0 0.0164779 0.0 0.0 0.0164779 0.0 0.0 0.168348 -0.150153 0.0126597 0.0 0.0 0.0 -0.168348 0.0 0.0 -0.168348 -0.005724999999999994 0.987925 -2.16943e-18 -0.154116 -0.00141037 0.0 0.119438 -0.225441 0.490404 -0.384141 0.918367 0.109293 -0.0723238 -0.088369 -0.133053 0.0724781 -0.243164 -0.267526 0.450137 -0.334239 0.893676 -1.03474 0.187045 0.4831…
539.0 0.0 0.0 -0.00765375 0.00682422 0.964398 0.0 0.0 0.0 0.00765375 0.0 0.0 0.00765375 0.0 0.0 0.0915077 -0.0816176 0.00688138 0.0 0.0 0.0 -0.0915077 0.0 0.0 -0.0915077 -0.013802800000000004 0.987816 -2.16943e-18 -0.0837619 -0.0015058 0.0 0.0785769 -0.526447 0.530028 -0.412047 0.91605 0.0795536 -0.102296 -0.145949 -0.145462 0.0615275 -0.218006 -0.20022 0.569599 -0.952744 0.733399 -0.916378 0.167…
541.0 0.0 0.0 -0.0620554 0.0551682 0.95862 0.0 0.0 0.0 0.0620554 0.0 0.0 0.0620554 0.0 0.0 0.143192 -0.127716 0.010768 0.0 0.0 0.0 -0.143192 0.0 0.0 -0.143192 0.035993800000000006 0.987356 -2.16943e-18 -0.131005 0.00477416 0.0 0.108233 -0.370433 0.554397 -0.444217 0.900008 0.0922031 -0.0701771 -0.126486 -0.176405 0.0841335 -0.247532 -0.245292 0.666514 -0.0129821 0.869908 -1.09844 0.230179 0.62141…
544.0 0.0 0.0 -0.0396995 0.0353403 0.961313 0.0 0.0 0.0 0.0396995 0.0 0.0 0.0396995 0.0 0.0 0.350202 -0.312353 0.0263352 0.0 0.0 0.0 -0.350202 0.0 0.0 -0.350202 0.015533900000000003 0.987873 -2.16943e-18 -0.320579 0.00451102 0.0 0.0453477 -0.00669409 0.294218 -0.200113 0.963452 0.0440872 -0.0395331 -0.0875992 -0.0777437 0.00221809 -0.115805 -0.167998 0.19723 -0.176538 0.749341 -0.742196 0.0686568…
545.0 0.0 0.0 0.139695 -0.124924 0.966782 0.0 0.0 0.0 -0.139695 0.0 0.0 -0.139695 0.0 0.0 -0.220246 0.196442 -0.0165625 0.0 0.0 0.0 0.220246 0.0 0.0 0.220246 -0.148013 0.975481 -2.16943e-18 0.198886 0.0331834 0.0 0.113146 -0.42715 0.572787 -0.468166 0.892488 0.0920732 -0.0722858 -0.127839 -0.162626 0.0881884 -0.235671 -0.233068 0.636287 -0.44401 0.819198 -1.15472 0.178135 0.70875 0.543675 -0.1383…
547.0 0.0 0.0 0.105309 -0.0941703 0.967963 0.0 0.0 0.0 -0.105309 0.0 0.0 -0.105309 0.0 0.0 -0.506478 0.451738 -0.0380871 0.0 0.0 0.0 0.506478 0.0 0.0 0.506478 -0.116879 0.980127 -2.16943e-18 0.459712 0.06054 0.0 0.00284696 0.000149444 -0.0623122 -0.0728643 0.965264 0.00275842 0.199371 -0.117114 0.180521 0.167622 -0.0139127 -0.143974 0.0450855 0.00283872 -1.31019 0.0916339 0.0502283 0.0435839 0.35…
549.0 0.0 0.0 0.0651895 -0.0582625 0.968004 0.0 0.0 0.0 -0.0651895 0.0 0.0 -0.0651895 0.0 0.0 -0.0626249 0.0558565 -0.00470939 0.0 0.0 0.0 0.0626249 0.0 0.0 0.0626249 -0.08037699999999999 0.984191 -2.16943e-18 0.0570969 0.00519976 0.0 -0.0190737 -0.310545 0.367597 -0.200295 0.975719 0.0201174 -0.139155 -0.136542 0.0281786 -0.0764083 -0.130976 0.0185782 0.00134193 -1.09558 0.404332 -0.511603 0.107…
550.0 0.0 0.0 -0.243657 0.212958 0.920512 0.0 0.0 0.0 0.243657 0.0 0.0 0.243657 0.0 0.0 0.0867915 -0.0774111 0.00652672 0.0 0.0 0.0 -0.0867915 0.0 0.0 -0.0867915 0.20068000000000003 0.96629 -2.16943e-18 -0.0775766 0.0171871 0.0 0.00046597 -0.00434622 -0.319858 0.215981 0.918264 0.000399377 0.0298711 0.0933024 0.166508 0.0335567 0.0879186 0.169844 0.0244062 -0.12302 -0.489386 0.0455782 -0.0149437 …
551.0 0.0 0.0 0.0361749 -0.0323074 0.967136 0.0 0.0 0.0 -0.0361749 0.0 0.0 -0.0361749 0.0 0.0 0.0257374 -0.0229558 0.00193546 0.0 0.0 0.0 -0.0257374 0.0 0.0 -0.0257374 -0.05389300000000001 0.986216 -2.16943e-18 -0.0235177 -0.00145534 0.0 0.0971627 -0.505396 0.5555 -0.452554 0.898235 0.0802192 -0.0778754 -0.137067 -0.196165 0.0903373 -0.227428 -0.233743 0.66277 -0.597493 0.899505 -1.02986 0.194016…
552.0 0.0 0.0 -0.124227 0.109936 0.948809 0.0 0.0 0.0 0.124227 0.0 0.0 0.124227 0.0 0.0 0.261211 -0.232979 0.0196431 0.0 0.0 0.0 -0.261211 0.0 0.0 -0.261211 0.0927728 0.983517 -2.16943e-18 -0.237977 0.0235403 0.0 0.0468268 -0.00764901 0.294261 -0.204997 0.963171 0.0455692 -0.0544354 -0.048875 -0.0930696 0.00327664 -0.108809 -0.172515 0.137862 -0.212974 0.643043 -0.732123 0.0684732 0.175045 0.5277…
554.0 0.0 0.0 -0.135611 0.119894 0.946644 0.0 0.0 0.0 0.135611 0.0 0.0 0.135611 0.0 0.0 0.282769 -0.252208 0.0212642 0.0 0.0 0.0 -0.282769 0.0 0.0 -0.282769 0.1031388 0.982432 -2.16943e-18 -0.257311 0.0284144 0.0 0.0440713 -0.00582275 0.284483 -0.183685 0.966938 0.0429295 -0.0627122 -0.0622399 -0.0622461 -0.0140321 -0.10938 -0.14749 0.170779 -0.0960828 0.60189 -0.664638 0.0663167 0.182995 0.38573…
555.0 0.0 0.0 -0.104857 0.0929399 0.95223 0.0 0.0 0.0 0.104857 0.0 0.0 0.104857 0.0 0.0 0.447089 -0.398768 0.0336211 0.0 0.0 0.0 -0.447089 0.0 0.0 -0.447089 0.0751102584 0.985092 -2.16943e-18 -0.408026 0.032395 0.0 0.0298263 -0.0116463 0.294003 -0.215837 0.961707 0.0292597 -0.00711112 -0.117168 -0.0801694 0.0228886 -0.108397 -0.187409 0.164833 -0.383454 0.880204 -0.800505 0.0919495 0.232083 0.192…
557.0 0.0 0.0 -0.370019 0.317459 0.87744 0.0 0.0 0.0 0.370019 0.0 0.0 0.370019 0.0 0.0 0.826392 -0.737076 0.0621447 0.0 0.0 0.0 -0.826392 0.0 0.0 -0.826392 0.311747 0.934207 -2.16943e-18 -0.712138 0.255433 0.0 0.000113437 -0.00614121 -0.351406 0.294888 0.892691 0.000476703 -0.0132012 0.048044 0.283869 0.00190639 0.0214713 0.298073 0.0712157 -0.344843 0.184288 -0.902218 0.238735 0.0304214 0.344467…
559.0 0.0 0.0 -0.235619 0.206137 0.922801 0.0 0.0 0.0 0.235619 0.0 0.0 0.235619 0.0 0.0 0.411787 -0.367282 0.0309664 0.0 0.0 0.0 -0.411787 0.0 0.0 -0.411787 0.19348900000000002 0.967853 -2.16943e-18 -0.36871 0.0785841 0.0 0.0537696 -0.00822892 0.318629 -0.210504 0.96397 0.0522688 -0.0840217 -0.0343511 -0.0821814 -0.0107147 -0.135971 -0.154946 0.154233 -0.0854498 0.458098 -0.744867 0.0392584 0.165…
561.0 0.0 0.0 -0.117998 0.104477 0.949945 0.0 0.0 0.0 0.117998 0.0 0.0 0.117998 0.0 0.0 0.45588 -0.406609 0.0342821 0.0 0.0 0.0 -0.45588 0.0 0.0 -0.45588 0.087096 0.984061 -2.16943e-18 -0.415579 0.038496 0.0 0.0343082 -0.0107573 0.299572 -0.222279 0.958289 0.0333648 -0.00319718 -0.113322 -0.115309 0.0249085 -0.109497 -0.180139 0.175753 -0.34533 0.888577 -0.831482 0.0611346 0.233218 0.369137 -0.63…
562.0 0.0 0.0 -0.226605 0.198466 0.925303 0.0 0.0 0.0 0.226605 0.0 0.0 0.226605 0.0 0.0 0.223789 -0.199602 0.0168289 0.0 0.0 0.0 -0.223789 0.0 0.0 -0.223789 0.185411 0.969537 -2.16943e-18 -0.200755 0.0408991 0.0 0.000666565 -0.0136257 -0.241028 0.171377 0.932359 0.000391884 -0.0150063 0.121724 0.113327 -0.00191177 0.101864 0.125151 0.0383935 -0.170959 -0.0351213 0.041038 0.00304005 0.013402 -0.06…
563.0 0.0 0.0 -0.0833887 0.0740286 0.955637 0.0 0.0 0.0 0.0833887 0.0 0.0 0.0833887 0.0 0.0 0.195272 -0.174167 0.0146845 0.0 0.0 0.0 -0.195272 0.0 0.0 -0.195272 0.055502300000000004 0.986437 -2.16943e-18 -0.178474 0.0103201 0.0 0.0484783 -0.00603821 0.292283 -0.188402 0.967155 0.0472549 -0.0770492 -0.0429526 -0.058573 -0.016953 -0.120045 -0.139437 0.15844 -0.0636561 0.511105 -0.680911 0.0497354 0…
566.0 0.0 0.0 0.0515353 -0.046045 0.96769 0.0 0.0 0.0 -0.0515353 0.0 0.0 -0.0515353 0.0 0.0 -0.3736 0.333221 -0.0280947 0.0 0.0 0.0 0.3736 0.0 0.0 0.3736 -0.067921 0.98524 -2.16943e-18 0.341013 0.0263664 0.0 0.00245812 0.000114753 -0.0626538 -0.0265784 0.964092 0.00237434 0.119456 -0.0545466 0.102272 0.0978487 0.00783266 -0.0677743 0.0355238 0.00228029 -0.811967 0.12395 0.058609 0.0342982 0.04780…
567.0 0.0 0.0 -0.0357275 0.0318112 0.961745 0.0 0.0 0.0 0.0357275 0.0 0.0 0.0357275 0.0 0.0 -0.301587 0.268992 -0.0226794 0.0 0.0 0.0 0.301587 0.0 0.0 0.301587 0.011897699999999997 0.987917 -2.16943e-18 0.276089 -0.00278817 0.0 -3.49628e-05 8.64822e-05 -0.172795 0.0485496 0.955285 -2.37483e-05 0.107005 0.0176576 0.172013 0.113452 0.0301193 -0.000175167 -0.00064682 -0.000112272 -0.937063 0.0661668…
569.0 0.0 0.0 -0.146213 0.129143 0.944527 0.0 0.0 0.0 0.146213 0.0 0.0 0.146213 0.0 0.0 0.415523 -0.370614 0.0312473 0.0 0.0 0.0 -0.415523 0.0 0.0 -0.415523 0.11277970000000001 0.981316 -2.16943e-18 -0.37765 0.0457603 0.0 -0.00419913 -0.000567117 -0.0525314 0.0671349 0.957451 -0.00403403 -0.0269855 -0.0175815 0.102557 -0.0280849 0.0055227 0.0805492 -0.0646559 -0.00349126 0.393726 -0.320292 0.0319…
570.0 0.0 0.0 -0.0445644 0.0396601 0.960764 0.0 0.0 0.0 0.0445644 0.0 0.0 0.0445644 0.0 0.0 0.14577 -0.130015 0.0109619 0.0 0.0 0.0 -0.14577 0.0 0.0 -0.14577 0.0199871 0.9878 -2.16943e-18 -0.133428 0.00252682 0.0 0.0876191 -0.413759 0.526582 -0.413137 0.915277 0.081784 -0.0841612 -0.131545 -0.139687 0.0670257 -0.231291 -0.197445 0.606503 -0.259353 0.643964 -1.02595 0.192245 0.634183 0.416488 0.17…
571.0 0.0 0.0 -0.156939 0.138479 0.942285 0.0 0.0 0.0 0.156939 0.0 0.0 0.156939 0.0 0.0 -0.301471 0.268889 -0.0226706 0.0 0.0 0.0 0.301471 0.0 0.0 0.301471 0.1225218 0.980082 -2.16943e-18 0.273621 -0.0361371 0.0 -0.00255307 -0.00220479 -0.536313 0.124412 0.915233 -0.00267846 0.388594 0.0285448 0.201656 0.437588 -0.0420522 0.1262 0.0284887 -0.131676 -3.09359 -0.285104 -0.421038 -0.0321904 3.63626 …
572.0 0.0 0.0 0.0491322 -0.0438952 0.967617 0.0 0.0 0.0 -0.0491322 0.0 0.0 -0.0491322 0.0 0.0 -0.318974 0.2845 -0.0239869 0.0 0.0 0.0 0.318974 0.0 0.0 0.318974 -0.065728 0.985407 -2.16943e-18 0.291206 0.0218115 0.0 0.00198113 0.000112435 -0.070984 -0.0180008 0.963586 0.00191406 0.0797027 0.0196306 0.074367 0.0949194 0.0105534 -0.0584764 0.0203119 0.00147557 -0.420452 0.123305 -0.00390292 0.019613…
573.0 0.0 0.0 -0.13352 0.118067 0.94705 0.0 0.0 0.0 0.13352 0.0 0.0 0.13352 0.0 0.0 0.318136 -0.283752 0.0239238 0.0 0.0 0.0 -0.318136 0.0 0.0 -0.318136 0.1012359 0.98264 -2.16943e-18 -0.289561 0.0313629 0.0 0.0346727 -0.00475644 0.271165 -0.175607 0.967701 0.0337722 -0.050637 -0.074151 -0.0593529 -0.0145501 -0.106517 -0.138015 0.151804 -0.0869184 0.628754 -0.652788 0.0643246 0.162549 0.205061 -0…
574.0 0.0 0.0 0.117197 -0.104807 0.967675 0.0 0.0 0.0 -0.117197 0.0 0.0 -0.117197 0.0 0.0 -0.271237 0.241922 -0.020397 0.0 0.0 0.0 0.271237 0.0 0.0 0.271237 -0.12766 0.978642 -2.16943e-18 0.245789 0.0353456 0.0 0.116488 -0.463808 0.566493 -0.466079 0.892763 0.0949451 -0.0752141 -0.128795 -0.163708 0.0936201 -0.234714 -0.240204 0.642803 -0.77907 0.833944 -1.11082 0.180425 0.806155 0.378624 -0.0259…
575.0 0.0 0.0 -0.156954 0.138492 0.942282 0.0 0.0 0.0 0.156954 0.0 0.0 0.156954 0.0 0.0 0.0228918 -0.0204177 0.00172147 0.0 0.0 0.0 -0.0228918 0.0 0.0 -0.0228918 0.1225354 0.980081 -2.16943e-18 -0.020777 0.00274434 0.0 0.000568121 -0.0100479 -0.227825 0.154135 0.936806 0.000249079 -0.00365669 0.11527 0.0939245 0.0066364 0.099369 0.103327 0.0376299 -0.171559 -0.0747197 0.0413594 0.00867607 0.01178…
578.0 0.0 0.0 -0.203486 0.178692 0.931401 0.0 0.0 0.0 0.203486 0.0 0.0 0.203486 0.0 0.0 0.424159 -0.378316 0.0318967 0.0 0.0 0.0 -0.424159 0.0 0.0 -0.424159 0.1646242 0.973522 -2.16943e-18 -0.382192 0.0687016 0.0 0.0393515 -0.0052465 0.278778 -0.180956 0.96745 0.0382683 -0.0549909 -0.0713187 -0.0577715 -0.0134738 -0.116473 -0.133977 0.174919 -0.0538903 0.633517 -0.677509 0.0690821 0.177565 0.2690…
581.0 0.0 0.0 -0.0680541 0.0604779 0.957822 0.0 0.0 0.0 0.0680541 0.0 0.0 0.0680541 0.0 0.0 0.182134 -0.162449 0.0136965 0.0 0.0 0.0 -0.182134 0.0 0.0 -0.182134 0.041481300000000006 0.98714 -2.16943e-18 -0.166594 0.00707199 0.0 0.0468928 -0.00587262 0.286762 -0.182066 0.968178 0.0457512 -0.077798 -0.0449132 -0.0502897 -0.0214933 -0.115666 -0.134324 0.147795 -0.0736193 0.481668 -0.660854 0.0502339…
585.0 0.0 0.0 -0.0171285 0.0152654 0.963581 0.0 0.0 0.0 0.0171285 0.0 0.0 0.0171285 0.0 0.0 -0.374946 0.334422 -0.0281959 0.0 0.0 0.0 0.374946 0.0 0.0 0.374946 -0.005129499999999995 0.987931 -2.16943e-18 0.343251 0.00291788 0.0 0.000945629 0.000145479 -0.160199 0.0296507 0.957074 0.00091504 0.153366 -0.0532383 0.183423 0.128258 0.0198358 -0.0167722 0.0078884 0.00126937 -1.25545 0.0520391 -0.01213…
588.0 0.0 0.0 0.0476282 -0.0425499 0.967569 0.0 0.0 0.0 -0.0476282 0.0 0.0 -0.0476282 0.0 0.0 -0.403853 0.360205 -0.0303698 0.0 0.0 0.0 0.403853 0.0 0.0 0.403853 -0.06435400000000001 0.985508 -2.16943e-18 0.368736 0.027061 0.0 0.00229356 0.00010957 -0.0862644 -0.0238959 0.963649 0.00221193 0.15127 -0.0791855 0.155814 0.123432 0.00273542 -0.073521 0.0328408 0.00285787 -1.03121 0.101278 0.0454131 0…
590.0 0.0 0.0 -0.175772 0.15481 0.938107 0.0 0.0 0.0 0.175772 0.0 0.0 0.175772 0.0 0.0 0.494869 -0.441384 0.0372142 0.0 0.0 0.0 -0.494869 0.0 0.0 -0.494869 0.1395933 0.977664 -2.16943e-18 -0.447956 0.0677677 0.0 -0.00296922 -0.000806485 -0.0939014 0.0915749 0.952312 -0.00284667 -0.0111035 -0.0110913 0.121145 -0.0147848 0.0082934 0.105479 -0.0475496 -0.00454092 0.412972 -0.377326 0.0307036 -0.0454…
591.0 0.0 0.0 0.104184 -0.093164 0.967984 0.0 0.0 0.0 -0.104184 0.0 0.0 -0.104184 0.0 0.0 -0.327175 0.291814 -0.0246035 0.0 0.0 0.0 0.327175 0.0 0.0 0.327175 -0.115858 0.980261 -2.16943e-18 0.297009 0.0387737 0.0 -0.031337 -0.261093 0.340421 -0.1638 0.980195 0.00689666 -0.142745 -0.137149 0.0453632 -0.10541 -0.10861 0.050321 -0.0804307 -1.06146 0.338894 -0.440875 0.104855 0.264541 0.0735528 -0.02…
592.0 0.0 0.0 -0.19429 0.170788 0.9337 0.0 0.0 0.0 0.19429 0.0 0.0 0.19429 0.0 0.0 0.363394 -0.324119 0.0273272 0.0 0.0 0.0 -0.363394 0.0 0.0 -0.363394 0.1563307 0.974973 -2.16943e-18 -0.327967 0.0558457 0.0 0.0404228 -0.00512632 0.272739 -0.169591 0.970164 0.039416 -0.0814008 -0.0416667 -0.0454251 -0.0230626 -0.127659 -0.107911 0.126551 -0.0332829 0.490723 -0.619788 0.0796977 0.127543 0.246876 -…
593.0 0.0 0.0 -0.0133385 0.0118898 0.963918 0.0 0.0 0.0 0.0133385 0.0 0.0 0.0133385 0.0 0.0 0.0939914 -0.0838329 0.00706816 0.0 0.0 0.0 -0.0939914 0.0 0.0 -0.0939914 -0.008598999999999996 0.987895 -2.16943e-18 -0.0860427 -0.00105756 0.0 0.0705162 -0.482829 0.529125 -0.407075 0.918595 0.0710704 -0.0986673 -0.141354 -0.152179 0.0635458 -0.236528 -0.166339 0.622119 -0.260537 0.674914 -0.959865 0.207…
599.0 0.0 0.0 -0.0739543 0.0656957 0.957006 0.0 0.0 0.0 0.0739543 0.0 0.0 0.0739543 0.0 0.0 0.461506 -0.411627 0.0347053 0.0 0.0 0.0 -0.461506 0.0 0.0 -0.461506 0.0468774 0.986895 -2.16943e-18 -0.422016 0.02041 0.0 -0.001009 -0.000317363 -0.039522 0.0394525 0.960459 -0.000984771 -0.00746055 -0.0201007 0.0689172 -0.00873381 0.00616187 0.0463946 -0.0357402 -0.00144947 0.500474 -0.406001 0.0364546 -…
600.0 0.0 0.0 -0.023163 0.0206375 0.963019 0.0 0.0 0.0 0.023163 0.0 0.0 0.023163 0.0 0.0 0.223817 -0.199627 0.016831 0.0 0.0 0.0 -0.223817 0.0 0.0 -0.223817 0.00039510000000000933 0.987961 -2.16943e-18 -0.204904 -0.000505289 0.0 0.0496694 -0.00651217 0.287661 -0.193705 0.966217 0.0483026 -0.0744166 -0.0283575 -0.0615239 -0.00420021 -0.130542 -0.138886 0.123642 -0.0512148 0.514846 -0.716899 0.0669…
601.0 0.0 0.0 -0.146431 0.129334 0.944482 0.0 0.0 0.0 0.146431 0.0 0.0 0.146431 0.0 0.0 -0.12395 0.110554 -0.00932106 0.0 0.0 0.0 0.12395 0.0 0.0 0.12395 0.11297860000000001 0.981292 -2.16943e-18 0.11265 -0.0136749 0.0 -0.00736048 -0.0185134 -0.370413 0.145499 0.923458 -0.00859036 0.136453 0.110389 0.180065 0.17072 0.0909257 0.108069 -0.0608053 -0.0937671 -0.895795 -0.0249978 -0.109515 -0.0790733…
606.0 0.0 0.0 -0.186898 0.16442 0.935494 0.0 0.0 0.0 0.186898 0.0 0.0 0.186898 0.0 0.0 0.623025 -0.555689 0.0468515 0.0 0.0 0.0 -0.623025 0.0 0.0 -0.623025 0.1496553 0.976085 -2.16943e-18 -0.562979 0.0915862 0.0 -0.00459385 -0.00115878 -0.096756 0.0783117 0.953373 -0.0044204 0.00414796 -0.0116589 0.109472 0.0088909 -0.000263602 0.0933825 -0.068691 -0.00678313 0.482963 -0.516118 0.0266721 -0.06578…
607.0 0.0 0.0 -0.227226 0.198995 0.925133 0.0 0.0 0.0 0.227226 0.0 0.0 0.227226 0.0 0.0 0.59748 -0.532905 0.0449305 0.0 0.0 0.0 -0.59748 0.0 0.0 -0.59748 0.185967 0.969423 -2.16943e-18 -0.535916 0.109527 0.0 -0.0034581 -0.00129398 -0.114487 0.0928684 0.950601 -0.00332847 0.00104368 0.00132174 0.117586 -0.00346396 0.0258559 0.0976085 -0.0391618 -0.00456523 0.433834 -0.430427 0.0248335 -0.0374629 -…
610.0 0.0 0.0 -0.200513 0.176139 0.932152 0.0 0.0 0.0 0.200513 0.0 0.0 0.200513 0.0 0.0 0.512581 -0.457182 0.0385461 0.0 0.0 0.0 -0.512581 0.0 0.0 -0.512581 0.16194429999999999 0.973999 -2.16943e-18 -0.462111 0.0816499 0.0 -0.00284593 -0.000843315 -0.107028 0.0998917 0.950426 -0.00272359 -0.00975412 -0.00565148 0.127529 -0.0162888 0.0187173 0.109695 -0.041108 -0.00447264 0.380958 -0.369016 0.0269…
611.0 0.0 0.0 0.0466476 -0.0416727 0.967536 0.0 0.0 0.0 -0.0466476 0.0 0.0 -0.0466476 0.0 0.0 0.0802946 -0.0716165 0.00603816 0.0 0.0 0.0 -0.0802946 0.0 0.0 -0.0802946 -0.063459 0.985574 -2.16943e-18 -0.0733179 -0.00530841 0.0 0.10861 -0.256596 0.495455 -0.381129 0.922292 0.101019 -0.0782143 -0.106426 -0.106872 0.0596709 -0.238025 -0.235047 0.484985 -0.114529 0.783983 -1.00017 0.186284 0.482555 0…
613.0 0.0 0.0 -0.176629 0.155551 0.93791 0.0 0.0 0.0 0.176629 0.0 0.0 0.176629 0.0 0.0 0.34286 -0.305804 0.0257831 0.0 0.0 0.0 -0.34286 0.0 0.0 -0.34286 0.1403685 0.977546 -2.16943e-18 -0.310317 0.0472173 0.0 -0.00307818 -0.000323885 -0.0177951 0.0683104 0.959921 -0.00295801 -0.0627905 -0.0169521 0.104034 -0.0585505 -0.010764 0.0935643 -0.0373327 -0.00070879 0.237584 -0.177847 0.0251214 -0.035830…
614.0 0.0 0.0 -0.048462 0.043119 0.96031 0.0 0.0 0.0 0.048462 0.0 0.0 0.048462 0.0 0.0 0.279592 -0.249374 0.0210253 0.0 0.0 0.0 -0.279592 0.0 0.0 -0.279592 0.023554500000000006 0.987725 -2.16943e-18 -0.2559 0.00584397 0.0 0.0410232 -0.00525386 0.276869 -0.18816 0.965972 0.0399094 -0.0505104 -0.0596225 -0.0661217 -0.00351349 -0.111673 -0.150926 0.145997 -0.0779434 0.663704 -0.697765 0.0895669 0.15…
615.0 0.0 0.0 -0.150597 0.132963 0.943623 0.0 0.0 0.0 0.150597 0.0 0.0 0.150597 0.0 0.0 0.324634 -0.289548 0.0244125 0.0 0.0 0.0 -0.324634 0.0 0.0 -0.324634 0.1167639 0.980824 -2.16943e-18 -0.294885 0.0370444 0.0 -0.00260236 -0.000249248 -0.0105229 0.058488 0.961214 -0.00250531 -0.0558596 -0.0216761 0.0939933 -0.0520994 -0.0152248 0.083753 -0.0254104 -0.00029574 0.281568 -0.215158 0.0308456 -0.02…
616.0 0.0 0.0 -0.0189732 0.016908 0.963413 0.0 0.0 0.0 0.0189732 0.0 0.0 0.0189732 0.0 0.0 -0.355668 0.317228 -0.0267463 0.0 0.0 0.0 0.355668 0.0 0.0 0.355668 -0.003440600000000002 0.987944 -2.16943e-18 0.325608 0.0021672 0.0 0.00117895 0.000150682 -0.150372 0.0318345 0.957324 0.00113735 0.135256 -0.0415753 0.168399 0.111891 0.025542 -0.0130004 0.0113014 0.00170498 -1.12504 0.0667988 0.00699248 0…
617.0 0.0 0.0 -0.208658 0.183128 0.930076 0.0 0.0 0.0 0.208658 0.0 0.0 0.208658 0.0 0.0 -0.0119032 0.0106167 -0.000895121 0.0 0.0 0.0 0.0119032 0.0 0.0 0.0119032 0.1692823 0.972672 -2.16943e-18 0.0107154 -0.00198343 0.0 0.00144941 -0.0487775 -0.402319 0.193367 0.910672 -0.00191456 0.139834 0.0691831 0.193556 0.137448 0.108738 0.163033 0.018879 -0.302957 -1.26961 -0.0800415 -0.115368 -0.0585583 1.…
618.0 0.0 0.0 -0.0202062 0.0180057 0.963298 0.0 0.0 0.0 0.0202062 0.0 0.0 0.0202062 0.0 0.0 0.242694 -0.216464 0.0182506 0.0 0.0 0.0 -0.242694 0.0 0.0 -0.242694 -0.0023118000000000027 0.98795 -2.16943e-18 -0.222183 -0.00120486 0.0 0.04538 -0.00571709 0.282527 -0.189536 0.966078 0.0441651 -0.0646568 -0.0423127 -0.0679242 -0.00649597 -0.11677 -0.146216 0.14003 -0.0736916 0.561159 -0.709788 0.049481…
621.0 0.0 0.0 -0.0447542 0.0398285 0.960743 0.0 0.0 0.0 0.0447542 0.0 0.0 0.0447542 0.0 0.0 0.13806 -0.123139 0.0103821 0.0 0.0 0.0 -0.13806 0.0 0.0 -0.13806 0.020160700000000004 0.987796 -2.16943e-18 -0.126371 0.00241716 0.0 0.121965 -0.511194 0.584937 -0.480683 0.887157 0.096988 -0.0823108 -0.142095 -0.156625 0.0969908 -0.243916 -0.232292 0.780267 -0.481929 0.803788 -1.09534 0.223282 0.856046 0…
623.0 0.0 0.0 0.0499277 -0.0446068 0.967642 0.0 0.0 0.0 -0.0499277 0.0 0.0 -0.0499277 0.0 0.0 -0.338723 0.302115 -0.025472 0.0 0.0 0.0 0.338723 0.0 0.0 0.338723 -0.066454 0.985352 -2.16943e-18 0.309217 0.023408 0.0 0.00161898 0.000104211 -0.0680305 -0.0223873 0.964273 0.00156729 0.0964126 -0.00949884 0.0916097 0.102195 0.00144344 -0.0638201 0.0237431 0.00163969 -0.559388 0.129599 0.0394649 0.0229…
625.0 0.0 0.0 0.147679 -0.132058 0.966357 0.0 0.0 0.0 -0.147679 0.0 0.0 -0.147679 0.0 0.0 -0.122532 0.109289 -0.00921442 0.0 0.0 0.0 0.122532 0.0 0.0 0.122532 -0.15521800000000002 0.974249 -2.16943e-18 0.110498 0.0193442 0.0 0.11221 -0.361673 0.555312 -0.453842 0.897809 0.0884848 -0.0660298 -0.114734 -0.155525 0.0867 -0.235907 -0.237788 0.586685 -0.306176 0.925019 -1.11206 0.203096 0.604185 0.374…
626.0 0.0 0.0 -0.140914 0.124523 0.945598 0.0 0.0 0.0 0.140914 0.0 0.0 0.140914 0.0 0.0 -0.0973246 0.0868058 -0.00731881 0.0 0.0 0.0 0.0973246 0.0 0.0 0.0973246 0.1079625 0.981887 -2.16943e-18 0.0885093 -0.0102492 0.0 -0.0463656 -0.125943 -0.338471 0.177077 0.92053 -0.0503246 0.0382599 0.174857 0.13931 0.103516 0.108144 0.104962 -0.226475 -0.0671306 -0.322412 0.0885537 0.00898869 -0.219505 0.2284…
627.0 0.0 0.0 -0.0580195 0.0515932 0.959139 0.0 0.0 0.0 0.0580195 0.0 0.0 0.0580195 0.0 0.0 -0.250457 0.223387 -0.0188343 0.0 0.0 0.0 0.250457 0.0 0.0 0.250457 0.032301100000000006 0.987484 -2.16943e-18 0.229173 -0.00742562 0.0 5.96912e-05 7.19833e-05 -0.217344 0.0697147 0.949621 6.38829e-05 0.105093 0.0615084 0.171273 0.123831 0.0508729 0.0178675 -0.00249355 -0.000546386 -0.7926 0.0449931 -0.041…
628.0 0.0 0.0 0.0312062 -0.0278656 0.966912 0.0 0.0 0.0 -0.0312062 0.0 0.0 -0.0312062 0.0 0.0 0.126604 -0.112921 0.00952065 0.0 0.0 0.0 -0.126604 0.0 0.0 -0.126604 -0.04935199999999999 0.986486 -2.16943e-18 -0.115719 -0.00658403 0.0 0.107661 -0.211479 0.458769 -0.340785 0.933674 0.106097 -0.0918886 -0.0835632 -0.0915972 0.0483973 -0.23645 -0.229788 0.403332 -0.336485 0.73436 -0.929632 0.162446 0.…
629.0 0.0 0.0 -0.0730624 0.0649072 0.957131 0.0 0.0 0.0 0.0730624 0.0 0.0 0.0730624 0.0 0.0 0.172084 -0.153486 0.0129407 0.0 0.0 0.0 -0.172084 0.0 0.0 -0.172084 0.046061700000000004 0.986934 -2.16943e-18 -0.157366 0.00747001 0.0 0.0451444 -0.00719321 0.293155 -0.191661 0.966279 0.0440703 -0.0723434 -0.0442623 -0.0752394 -0.0153538 -0.109341 -0.15556 0.127747 -0.173732 0.501335 -0.681514 0.0592353…
630.0 0.0 0.0 -0.189241 0.16644 0.934931 0.0 0.0 0.0 0.189241 0.0 0.0 0.189241 0.0 0.0 -0.20595 0.183691 -0.0154875 0.0 0.0 0.0 0.20595 0.0 0.0 0.20595 0.1517724 0.975738 -2.16943e-18 0.18603 -0.0307112 0.0 -0.00132872 -0.00516991 -0.434989 0.169935 0.914022 -0.00173052 0.219096 0.0405968 0.1986 0.22926 0.0474257 0.161487 0.0401633 -0.222804 -2.1117 -0.146557 -0.247959 -0.0309447 2.29386 -0.63841…
631.0 0.0 0.0 0.00978131 -0.00872766 0.965693 0.0 0.0 0.0 -0.00978131 0.0 0.0 -0.00978131 0.0 0.0 0.404206 -0.36052 0.0303963 0.0 0.0 0.0 -0.404206 0.0 0.0 -0.404206 -0.029758999999999994 0.98739 -2.16943e-18 -0.369819 -0.0131009 0.0 0.0321886 -0.00410792 0.258463 -0.167097 0.968769 0.0313679 -0.0296089 -0.10892 -0.0246152 -0.0162772 -0.106912 -0.125357 0.187619 -0.0777146 0.724132 -0.640021 0.07…
632.0 0.0 0.0 0.107418 -0.0960576 0.967921 0.0 0.0 0.0 -0.107418 0.0 0.0 -0.107418 0.0 0.0 0.109808 -0.0979402 0.00825757 0.0 0.0 0.0 -0.109808 0.0 0.0 -0.109808 -0.118793 0.979873 -2.16943e-18 -0.099641 -0.0133357 0.0 0.0984419 -0.252089 0.50617 -0.394192 0.920025 0.0908906 -0.0677873 -0.113287 -0.114045 0.0602785 -0.232558 -0.217264 0.458946 -0.271104 0.87835 -1.01337 0.203044 0.481725 0.220752…
635.0 0.0 0.0 -0.204573 0.179625 0.931125 0.0 0.0 0.0 0.204573 0.0 0.0 0.204573 0.0 0.0 0.0866776 -0.0773096 0.00651815 0.0 0.0 0.0 -0.0866776 0.0 0.0 -0.0866776 0.16560360000000002 0.973345 -2.16943e-18 -0.0780863 0.0141242 0.0 0.00011742 -0.00367383 -0.265058 0.185288 0.92921 5.93659e-05 0.0100274 0.0935793 0.134345 0.0125508 0.0902102 0.136099 0.0260861 -0.11675 -0.279177 0.0429678 0.0187932 0…
639.0 0.0 0.0 -0.231478 0.202616 0.923959 0.0 0.0 0.0 0.231478 0.0 0.0 0.231478 0.0 0.0 0.58709 -0.523638 0.0441492 0.0 0.0 0.0 -0.58709 0.0 0.0 -0.58709 0.18978 0.968635 -2.16943e-18 -0.526134 0.109861 0.0 -0.0034264 -0.0012699 -0.106576 0.0864466 0.951817 -0.00330465 -0.0020795 0.00432253 0.109948 -0.00731998 0.0319842 0.0875607 -0.0317699 -0.00345246 0.427804 -0.407976 0.0256076 -0.0304035 -0.…
641.0 0.0 0.0 0.0431665 -0.0385593 0.967414 0.0 0.0 0.0 -0.0431665 0.0 0.0 -0.0431665 0.0 0.0 -0.354113 0.31584 -0.0266293 0.0 0.0 0.0 0.354113 0.0 0.0 0.354113 -0.060279999999999986 0.985798 -2.16943e-18 0.323424 0.0222853 0.0 0.00178346 0.000118589 -0.089596 -0.0166827 0.964507 0.0017255 0.107266 -0.00661516 0.141183 0.120019 0.000511817 -0.0709035 0.0254812 0.00230295 -0.697841 0.120043 0.0400…
643.0 0.0 0.0 -0.117452 0.103999 0.950043 0.0 0.0 0.0 0.117452 0.0 0.0 0.117452 0.0 0.0 0.243484 -0.217168 0.01831 0.0 0.0 0.0 -0.243484 0.0 0.0 -0.243484 0.08659900000000001 0.984107 -2.16943e-18 -0.221971 0.0204396 0.0 0.0437029 -0.00549617 0.287532 -0.189236 0.966941 0.0425466 -0.0713374 -0.0408549 -0.0677728 -0.0116514 -0.125882 -0.134459 0.137816 -0.0413668 0.521426 -0.699489 0.0568081 0.139…
644.0 0.0 0.0 -0.158154 0.139535 0.942025 0.0 0.0 0.0 0.158154 0.0 0.0 0.158154 0.0 0.0 0.474756 -0.423444 0.0357016 0.0 0.0 0.0 -0.474756 0.0 0.0 -0.474756 0.1236244 0.979936 -2.16943e-18 -0.430828 0.057432 0.0 -0.00392301 -0.000756736 -0.0762729 0.078015 0.954847 -0.00376591 -0.0142964 -0.0151474 0.110959 -0.0162554 0.00645781 0.091333 -0.0592295 -0.00461019 0.420348 -0.373301 0.0312369 -0.0567…
646.0 0.0 0.0 -0.0898064 0.0796895 0.954661 0.0 0.0 0.0 0.0898064 0.0 0.0 0.0898064 0.0 0.0 0.267305 -0.238415 0.0201013 0.0 0.0 0.0 -0.267305 0.0 0.0 -0.267305 0.0613669 0.986079 -2.16943e-18 -0.244214 0.0156946 0.0 0.0395393 -0.00469291 0.27437 -0.175493 0.968394 0.0385282 -0.0604703 -0.064572 -0.050826 -0.0165981 -0.117403 -0.126764 0.164279 -0.0429487 0.596482 -0.661217 0.0687052 0.165219 0.2…
647.0 0.0 0.0 0.0933286 -0.0834483 0.968127 0.0 0.0 0.0 -0.0933286 0.0 0.0 -0.0933286 0.0 0.0 -0.238476 0.212701 -0.0179334 0.0 0.0 0.0 0.238476 0.0 0.0 0.238476 -0.10599599999999999 0.981494 -2.16943e-18 0.216782 0.0259102 0.0 0.116031 -0.422632 0.555924 -0.452382 0.897669 0.0982755 -0.0756607 -0.124574 -0.157272 0.0870238 -0.236044 -0.244931 0.626305 -0.594727 0.840751 -1.09655 0.193831 0.74079…
651.0 0.0 0.0 -0.0916026 0.0812727 0.954382 0.0 0.0 0.0 0.0916026 0.0 0.0 0.0916026 0.0 0.0 0.286904 -0.255896 0.0215752 0.0 0.0 0.0 -0.286904 0.0 0.0 -0.286904 0.0630078 0.985972 -2.16943e-18 -0.26209 0.0173161 0.0 0.0387732 -0.00465757 0.275411 -0.178163 0.967953 0.0377644 -0.0559561 -0.069642 -0.0535759 -0.0143469 -0.118766 -0.128986 0.169031 -0.0439603 0.621535 -0.672474 0.0709455 0.169867 0.…
654.0 0.0 0.0 -0.192259 0.16904 0.934197 0.0 0.0 0.0 0.192259 0.0 0.0 0.192259 0.0 0.0 0.12667 -0.11298 0.00952558 0.0 0.0 0.0 -0.12667 0.0 0.0 -0.12667 0.1544975 0.975284 -2.16943e-18 -0.11436 0.0192342 0.0 -0.000443612 -0.00712329 -0.238938 0.166363 0.934597 -0.000565221 -0.00569433 0.114369 0.10419 0.00480366 0.0969841 0.113744 0.033015 -0.150444 -0.0767395 0.0456662 0.0161986 0.0106486 -0.080…
656.0 0.0 0.0 0.00854637 -0.00762538 0.96561 0.0 0.0 0.0 -0.00854637 0.0 0.0 -0.00854637 0.0 0.0 -0.414543 0.36974 -0.0311736 0.0 0.0 0.0 0.414543 0.0 0.0 0.414543 -0.028629 0.987429 -2.16943e-18 0.379293 0.0129675 0.0 8.78385e-05 8.73863e-05 -0.149864 0.00714052 0.959137 9.56297e-05 0.178592 -0.0736618 0.190352 0.152504 0.00562982 -0.0435434 0.00641592 0.000953616 -1.37406 0.0473618 -0.0166098 0…
657.0 0.0 0.0 0.0681234 -0.0608882 0.96805 0.0 0.0 0.0 -0.0681234 0.0 0.0 -0.0681234 0.0 0.0 -0.13298 0.118607 -0.0100001 0.0 0.0 0.0 0.13298 0.0 0.0 0.13298 -0.083052 0.983943 -2.16943e-18 0.121208 0.011397 0.0 -0.0410615 -0.241981 0.31775 -0.136638 0.982053 -0.00192746 -0.145723 -0.137708 0.0517871 -0.124333 -0.0886028 0.0689456 -0.0208651 -0.612076 0.256302 -0.367304 0.0895186 0.177254 0.14753…
658.0 0.0 0.0 0.0188631 -0.0168368 0.96626 0.0 0.0 0.0 -0.0188631 0.0 0.0 -0.0188631 0.0 0.0 -0.348035 0.31042 -0.0261722 0.0 0.0 0.0 0.348035 0.0 0.0 0.348035 -0.038066 0.987058 -2.16943e-18 0.318311 0.0141717 0.0 0.00249202 0.000181634 -0.12131 0.00380058 0.962075 0.00240301 0.110619 0.00421244 0.161087 0.123217 0.0115988 -0.0515653 0.0241031 0.00296501 -0.826028 0.101319 0.0135349 0.0233489 -0…
662.0 0.0 0.0 0.0154464 -0.0137855 0.966055 0.0 0.0 0.0 -0.0154464 0.0 0.0 -0.0154464 0.0 0.0 0.0677662 -0.0604421 0.00509602 0.0 0.0 0.0 -0.0677662 0.0 0.0 -0.0677662 -0.034941 0.987192 -2.16943e-18 -0.0619877 -0.0025476 0.0 0.0796061 -0.563469 0.532866 -0.412161 0.915978 0.0844902 -0.114198 -0.146735 -0.14533 0.0627546 -0.223718 -0.196677 0.609226 -0.762333 0.747738 -0.891378 0.181424 0.794112 …
667.0 0.0 0.0 0.185428 -0.16573 0.963575 0.0 0.0 0.0 -0.185428 0.0 0.0 -0.185428 0.0 0.0 -0.481547 0.429502 -0.0362123 0.0 0.0 0.0 0.481547 0.0 0.0 0.481547 -0.189139 0.967649 -2.16943e-18 0.431074 0.0923567 0.0 0.00142657 -0.000133349 0.119707 -0.151309 0.96074 0.00137964 0.121618 -0.13302 -0.076212 0.0721061 -0.0162267 -0.179149 0.0434616 -0.0192703 -1.01949 0.16112 -0.052305 0.0433082 1.57503 …
668.0 0.0 0.0 -0.0538435 0.0478919 0.95966 0.0 0.0 0.0 0.0538435 0.0 0.0 0.0538435 0.0 0.0 -0.427555 0.381345 -0.0321521 0.0 0.0 0.0 0.427555 0.0 0.0 0.427555 0.028479700000000004 0.987599 -2.16943e-18 0.391271 -0.0110425 0.0 1.45306e-05 7.93236e-05 -0.316191 0.0536453 0.943951 2.68338e-05 0.26687 -0.0124867 0.199269 0.268457 0.0123794 0.00226834 -0.00411417 -0.0013313 -2.26779 -0.119598 -0.19176…
669.0 0.0 0.0 -0.0818764 0.0726938 0.955862 0.0 0.0 0.0 0.0818764 0.0 0.0 0.0818764 0.0 0.0 -0.451353 0.402571 -0.0339418 0.0 0.0 0.0 0.451353 0.0 0.0 0.451353 0.054120100000000004 0.986516 -2.16943e-18 0.412561 -0.02323 0.0 -0.00106342 -3.17556e-05 -0.392229 0.0704163 0.935498 -0.000974227 0.341758 -0.0386169 0.207334 0.333581 -9.04974e-05 0.031383 -0.0136112 -0.00554794 -2.88963 -0.225635 -0.28…
671.0 0.0 0.0 -0.142818 0.126184 0.945216 0.0 0.0 0.0 0.142818 0.0 0.0 0.142818 0.0 0.0 -0.045427 0.0405173 -0.00341611 0.0 0.0 0.0 0.045427 0.0 0.0 0.045427 0.1096937 0.981685 -2.16943e-18 0.0413032 -0.00486255 0.0 0.00547199 -0.0717672 -0.242445 0.169852 0.931781 0.00362361 -0.0198353 0.12086 0.121253 0.0027033 0.106687 0.127654 0.0127444 0.00249447 -0.0502899 0.0267067 0.00745879 0.0121408 0.0…
672.0 0.0 0.0 0.0125387 -0.0111892 0.965873 0.0 0.0 0.0 -0.0125387 0.0 0.0 -0.0125387 0.0 0.0 0.113308 -0.101062 0.00852078 0.0 0.0 0.0 -0.113308 0.0 0.0 -0.113308 -0.03228099999999999 0.987297 -2.16943e-18 -0.103658 -0.00395832 0.0 0.110868 -0.276142 0.524918 -0.416944 0.909739 0.0994591 -0.0650024 -0.111598 -0.145163 0.0754699 -0.242415 -0.247159 0.529413 -0.146551 0.809597 -1.10598 0.177315 0.…
676.0 0.0 0.0 -0.122352 0.108294 0.949154 0.0 0.0 0.0 0.122352 0.0 0.0 0.122352 0.0 0.0 0.201141 -0.179402 0.0151258 0.0 0.0 0.0 -0.201141 0.0 0.0 -0.201141 0.0910647 0.983685 -2.16943e-18 -0.183284 0.0177833 0.0 0.122861 -0.230921 0.505776 -0.393393 0.915629 0.111499 -0.0718045 -0.103693 -0.119442 0.0678333 -0.245299 -0.267475 0.508379 -0.204194 0.856137 -1.04187 0.190829 0.512044 0.31531 -0.062…
677.0 0.0 0.0 -0.24057 0.21034 0.921398 0.0 0.0 0.0 0.24057 0.0 0.0 0.24057 0.0 0.0 0.622206 -0.554958 0.0467899 0.0 0.0 0.0 -0.622206 0.0 0.0 -0.622206 0.19791999999999998 0.966897 -2.16943e-18 -0.556522 0.121496 0.0 0.0223278 -0.00901598 0.280856 -0.216397 0.96063 0.0216407 0.00932294 -0.11721 -0.0946799 0.0281888 -0.101313 -0.202789 0.137392 -0.312137 0.9348 -0.822553 0.10269 0.187648 0.140978…
680.0 0.0 0.0 -0.215969 0.189386 0.928165 0.0 0.0 0.0 0.215969 0.0 0.0 0.215969 0.0 0.0 0.583857 -0.520754 0.043906 0.0 0.0 0.0 -0.583857 0.0 0.0 -0.583857 0.175859 0.97143 -2.16943e-18 -0.524868 0.101128 0.0 -0.00381286 -0.00123161 -0.103564 0.084253 0.952271 -0.00367305 -0.000560913 -0.000458094 0.110096 -0.00371686 0.024019 0.0888119 -0.0445911 -0.00470573 0.431587 -0.434074 0.0249122 -0.04268…
681.0 0.0 0.0 -0.242811 0.212241 0.920756 0.0 0.0 0.0 0.242811 0.0 0.0 0.242811 0.0 0.0 0.107266 -0.0956727 0.0080664 0.0 0.0 0.0 -0.107266 0.0 0.0 -0.107266 0.199924 0.966457 -2.16943e-18 -0.0958951 0.0211605 0.0 0.00030811 -0.00101888 -0.299779 0.21128 0.920488 0.000282463 0.0127235 0.0973401 0.162278 0.0181127 0.0872548 0.168742 0.0134818 -0.0599171 -0.352449 0.0433163 0.0256083 0.00391284 0.3…
684.0 0.0 0.0 -0.133648 0.118179 0.947026 0.0 0.0 0.0 0.133648 0.0 0.0 0.133648 0.0 0.0 0.291001 -0.25955 0.0218833 0.0 0.0 0.0 -0.291001 0.0 0.0 -0.291001 0.10135240000000001 0.982628 -2.16943e-18 -0.264859 0.0287217 0.0 0.0428087 -0.00520131 0.277028 -0.180993 0.96766 0.0416888 -0.0632217 -0.0532656 -0.0559367 -0.0132336 -0.114445 -0.134447 0.154711 -0.0501164 0.587942 -0.673503 0.0661813 0.157…
685.0 0.0 0.0 -0.0367109 0.0326852 0.961639 0.0 0.0 0.0 0.0367109 0.0 0.0 0.0367109 0.0 0.0 0.196616 -0.175366 0.0147855 0.0 0.0 0.0 -0.196616 0.0 0.0 -0.196616 0.012798000000000004 0.987908 -2.16943e-18 -0.179991 0.00199473 0.0 0.053441 -0.00714521 0.295829 -0.192571 0.967035 0.0520359 -0.0826968 -0.0334972 -0.0477432 -0.0128413 -0.132338 -0.134867 0.137014 -0.060453 0.467917 -0.696093 0.0552955…
688.0 0.0 0.0 -0.334606 0.288734 0.890838 0.0 0.0 0.0 0.334606 0.0 0.0 0.334606 0.0 0.0 0.569624 -0.50806 0.0428357 0.0 0.0 0.0 -0.569624 0.0 0.0 -0.569624 0.281042 0.94461 -2.16943e-18 -0.496796 0.158577 0.0 0.000555702 -0.0130985 -0.319719 0.254809 0.909162 0.000942262 0.00560712 0.0452934 0.230878 0.0241365 0.0149318 0.246892 0.0918822 -0.431148 0.0237766 -0.592384 0.0540145 0.0346775 0.555841…
690.0 0.0 0.0 -0.0259054 0.0230777 0.962753 0.0 0.0 0.0 0.0259054 0.0 0.0 0.0259054 0.0 0.0 -0.281281 0.250881 -0.0211523 0.0 0.0 0.0 0.281281 0.0 0.0 0.281281 0.002905699999999997 0.987964 -2.16943e-18 0.257513 -7.11769e-05 0.0 -4.90445e-05 5.05551e-05 -0.168153 0.0423854 0.955578 -4.07808e-05 0.101891 0.0335593 0.14982 0.11352 0.0344489 -0.0069486 -0.000268086 -4.46987e-05 -0.773224 0.0642346 -…
691.0 0.0 0.0 -0.179075 0.157666 0.937343 0.0 0.0 0.0 0.179075 0.0 0.0 0.179075 0.0 0.0 0.0757531 -0.0675657 0.00569663 0.0 0.0 0.0 -0.0757531 0.0 0.0 -0.0757531 0.1425818 0.977207 -2.16943e-18 -0.0685371 0.0106001 0.0 -0.000237056 -0.00590903 -0.238251 0.164652 0.935092 -0.00035449 -0.00131056 0.109105 0.10377 0.00647708 0.0964644 0.110666 0.0317873 -0.143437 -0.108531 0.0464831 0.0215328 0.0102…
693.0 0.0 0.0 -0.270007 0.235185 0.912626 0.0 0.0 0.0 0.270007 0.0 0.0 0.270007 0.0 0.0 0.441474 -0.39376 0.0331988 0.0 0.0 0.0 -0.441474 0.0 0.0 -0.441474 0.224161 0.960762 -2.16943e-18 -0.392161 0.0977901 0.0 0.0512524 -0.0132979 0.300108 -0.199567 0.964712 0.0490672 -0.0689076 -0.0502563 -0.0671737 -0.0072839 -0.117656 -0.160824 0.17264 -0.116312 0.568758 -0.711827 0.0494434 0.189195 0.448121 …
694.0 0.0 0.0 0.0419069 -0.0374328 0.967367 0.0 0.0 0.0 -0.0419069 0.0 0.0 -0.0419069 0.0 0.0 -0.349127 0.311394 -0.0262544 0.0 0.0 0.0 0.349127 0.0 0.0 0.349127 -0.059129 0.985877 -2.16943e-18 0.318898 0.0215699 0.0 0.00171922 0.000128571 -0.0876599 -0.0155529 0.964328 0.0016651 0.105135 -0.00741879 0.132272 0.115901 0.00137831 -0.0672374 0.0245886 0.00218098 -0.670323 0.122097 0.0438724 0.02379…
695.0 0.0 0.0 -0.178933 0.157543 0.937376 0.0 0.0 0.0 0.178933 0.0 0.0 0.178933 0.0 0.0 0.612953 -0.546706 0.0460941 0.0 0.0 0.0 -0.612953 0.0 0.0 -0.612953 0.1424532 0.977227 -2.16943e-18 -0.554578 0.0856912 0.0 -0.00488784 -0.00113731 -0.0888648 0.0723952 0.95444 -0.00470684 0.00251841 -0.0135871 0.105185 0.00838709 -0.00174197 0.0875389 -0.0708062 -0.00642968 0.479175 -0.514744 0.026966 -0.067…
696.0 0.0 0.0 -0.123183 0.109022 0.949002 0.0 0.0 0.0 0.123183 0.0 0.0 0.123183 0.0 0.0 0.214273 -0.191114 0.0161133 0.0 0.0 0.0 -0.214273 0.0 0.0 -0.214273 0.0918221 0.983611 -2.16943e-18 -0.195234 0.0191066 0.0 0.0485523 -0.00630941 0.295176 -0.181087 0.968789 0.0474109 -0.0882729 -0.0452393 -0.0458814 -0.0291313 -0.120065 -0.130757 0.158172 -0.0621565 0.413994 -0.65237 0.0463789 0.164322 0.345…
698.0 0.0 0.0 -0.0312991 0.0278749 0.96221 0.0 0.0 0.0 0.0312991 0.0 0.0 0.0312991 0.0 0.0 0.0135842 -0.0121161 0.00102153 0.0 0.0 0.0 -0.0135842 0.0 0.0 -0.0135842 0.007843700000000009 0.987949 -2.16943e-18 -0.0124362 7.05156e-05 0.0 -0.0110749 0.000371062 0.0637753 0.0825244 0.964294 -0.0106958 -0.123312 -0.0897815 0.158116 -0.147193 -0.0328866 0.14437 0.0905627 -0.00572438 -0.179723 0.0917831 …
699.0 0.0 0.0 -0.248638 0.217175 0.919066 0.0 0.0 0.0 0.248638 0.0 0.0 0.248638 0.0 0.0 0.550769 -0.491243 0.0414178 0.0 0.0 0.0 -0.550769 0.0 0.0 -0.550769 0.20512999999999998 0.965293 -2.16943e-18 -0.491743 0.111518 0.0 0.0332315 -0.00631556 0.280809 -0.194555 0.964671 0.0320735 -0.0239592 -0.101108 -0.0711202 0.000607464 -0.114093 -0.156182 0.175207 -0.0971349 0.784546 -0.73593 0.0889098 0.186…
702.0 0.0 0.0 0.0525621 -0.0469636 0.967719 0.0 0.0 0.0 -0.0525621 0.0 0.0 -0.0525621 0.0 0.0 0.0349944 -0.0312122 0.00263158 0.0 0.0 0.0 -0.0349944 0.0 0.0 -0.0349944 -0.06885799999999999 0.985167 -2.16943e-18 -0.0319395 -0.00250249 0.0 0.11414 -0.396283 0.559678 -0.455589 0.895692 0.094566 -0.0676682 -0.126537 -0.171457 0.0913379 -0.24427 -0.245507 0.666411 -0.0686463 0.83297 -1.1372 0.226338 0…
703.0 0.0 0.0 0.0425325 -0.0379923 0.967391 0.0 0.0 0.0 -0.0425325 0.0 0.0 -0.0425325 0.0 0.0 -0.0190145 0.0169595 -0.00142989 0.0 0.0 0.0 0.0190145 0.0 0.0 0.0190145 -0.05970099999999999 0.985838 -2.16943e-18 0.0173674 0.00118562 0.0 -0.037322 -0.256701 0.328049 -0.149185 0.981218 0.00244658 -0.144664 -0.138688 0.0478454 -0.114674 -0.0980685 0.0592618 -0.0371678 -0.78301 0.289946 -0.399669 0.097…
705.0 0.0 0.0 -0.165244 0.14569 0.940481 0.0 0.0 0.0 0.165244 0.0 0.0 0.165244 0.0 0.0 0.422394 -0.376742 0.031764 0.0 0.0 0.0 -0.422394 0.0 0.0 -0.422394 0.1300554 0.979056 -2.16943e-18 -0.382939 0.0538141 0.0 -0.0036811 -0.000608127 -0.0585964 0.0760901 0.956314 -0.00353295 -0.0290422 -0.0176033 0.110709 -0.0330889 0.00677242 0.0902916 -0.0618711 -0.00371252 0.375853 -0.297325 0.0312045 -0.0592…
708.0 0.0 0.0 -0.224444 0.196624 0.925892 0.0 0.0 0.0 0.224444 0.0 0.0 0.224444 0.0 0.0 0.466629 -0.416196 0.0350905 0.0 0.0 0.0 -0.466629 0.0 0.0 -0.466629 0.183471 0.96993 -2.16943e-18 -0.418784 0.0843752 0.0 0.0349031 -0.00525086 0.26983 -0.179108 0.96737 0.0339377 -0.0504584 -0.0643528 -0.0689745 -0.0102441 -0.112109 -0.13574 0.13981 -0.100155 0.641979 -0.679387 0.075797 0.153717 0.271212 -0.…
711.0 0.0 0.0 -0.0652642 0.058009 0.958197 0.0 0.0 0.0 0.0652642 0.0 0.0 0.0652642 0.0 0.0 -0.466135 0.415756 -0.0350533 0.0 0.0 0.0 0.466135 0.0 0.0 0.466135 0.038929200000000004 0.987245 -2.16943e-18 0.426412 -0.0169098 0.0 -0.000191504 5.82752e-05 -0.375166 0.0573932 0.938417 -0.000163705 0.334876 -0.0322548 0.205855 0.331323 0.00116064 0.0112889 -0.00694481 -0.0027022 -2.82239 -0.208843 -0.27…
712.0 0.0 0.0 -0.0858813 0.076228 0.955262 0.0 0.0 0.0 0.0858813 0.0 0.0 0.0858813 0.0 0.0 0.139835 -0.124722 0.0105156 0.0 0.0 0.0 -0.139835 0.0 0.0 -0.139835 0.0577804 0.986303 -2.16943e-18 -0.127787 0.0077088 0.0 0.00188542 0.000354894 0.103172 0.0588829 0.968769 0.00172455 -0.132239 -0.0785152 0.117719 -0.162941 -0.0399746 0.110092 0.0315482 -0.00326169 -0.0645481 0.0840602 -0.013876 0.030706…
713.0 0.0 0.0 -0.126932 0.112305 0.948305 0.0 0.0 0.0 0.126932 0.0 0.0 0.126932 0.0 0.0 0.233102 -0.207909 0.0175293 0.0 0.0 0.0 -0.233102 0.0 0.0 -0.233102 0.0952373 0.98327 -2.16943e-18 -0.212311 0.0215817 0.0 0.0443073 -0.00899954 0.287666 -0.186831 0.96699 0.0434321 -0.0721983 -0.0449823 -0.0687631 -0.0152955 -0.110942 -0.146301 0.12004 -0.282461 0.482014 -0.675279 0.0541894 0.176092 0.544825…
714.0 0.0 0.0 0.207113 -0.185018 0.961402 0.0 0.0 0.0 -0.207113 0.0 0.0 -0.207113 0.0 0.0 -0.522448 0.465982 -0.0392881 0.0 0.0 0.0 0.522448 0.0 0.0 0.522448 -0.20850400000000002 0.96328 -2.16943e-18 0.465406 0.110319 0.0 0.001745 -0.00185399 0.135067 -0.169633 0.958529 0.00171731 0.136666 -0.152204 -0.0789995 0.0854252 -0.0135715 -0.195926 0.0510892 -0.151977 -1.1309 0.165757 -0.0613814 0.061982…
718.0 0.0 0.0 0.0617282 -0.055165 0.96794 0.0 0.0 0.0 -0.0617282 0.0 0.0 -0.0617282 0.0 0.0 0.0516438 -0.0460621 0.00388361 0.0 0.0 0.0 -0.0516438 0.0 0.0 -0.0516438 -0.077221 0.984473 -2.16943e-18 -0.0470996 -0.00412499 0.0 0.104991 -0.314795 0.512168 -0.399803 0.917506 0.0958937 -0.0803064 -0.112206 -0.120054 0.066654 -0.240279 -0.220103 0.524839 -0.219099 0.848582 -1.00686 0.20996 0.531617 0.2…
721.0 0.0 0.0 -0.167058 0.147264 0.940078 0.0 0.0 0.0 0.167058 0.0 0.0 0.167058 0.0 0.0 0.322336 -0.287498 0.0242396 0.0 0.0 0.0 -0.322336 0.0 0.0 -0.322336 0.1317 0.978823 -2.16943e-18 -0.292152 0.0415965 0.0 -0.00324128 -0.000256915 -0.00958372 0.0644619 0.960773 -0.00311641 -0.0666038 -0.0190354 0.101712 -0.0602541 -0.0155373 0.0918248 -0.044425 -0.000476082 0.227493 -0.176709 0.0243888 -0.042…
723.0 0.0 0.0 -0.142568 0.125966 0.945266 0.0 0.0 0.0 0.142568 0.0 0.0 0.142568 0.0 0.0 0.402205 -0.358735 0.0302458 0.0 0.0 0.0 -0.402205 0.0 0.0 -0.402205 0.1094663 0.981711 -2.16943e-18 -0.365704 0.0429609 0.0 -0.00339212 -0.000496651 -0.0489833 0.0665024 0.957822 -0.00326123 -0.028237 -0.0176431 0.100134 -0.0301557 0.00365785 0.0808181 -0.057517 -0.00289412 0.405107 -0.305292 0.03369 -0.05514…
725.0 0.0 0.0 -0.148219 0.130891 0.944115 0.0 0.0 0.0 0.148219 0.0 0.0 0.148219 0.0 0.0 -0.0590714 0.052687 -0.00444217 0.0 0.0 0.0 0.0590714 0.0 0.0 0.0590714 0.11460290000000001 0.981093 -2.16943e-18 0.053674 -0.00661305 0.0 0.0035687 -0.041833 -0.244259 0.153037 0.935365 0.00176041 0.00537094 0.125494 0.087717 0.023214 0.10803 0.0968669 0.0670199 -0.333977 -0.16194 0.0460013 -0.00356255 0.0108…
727.0 0.0 0.0 -0.29612 0.257 0.904236 0.0 0.0 0.0 0.29612 0.0 0.0 0.29612 0.0 0.0 0.557997 -0.49769 0.0419614 0.0 0.0 0.0 -0.557997 0.0 0.0 -0.557997 0.24727900000000003 0.954676 -2.16943e-18 -0.492273 0.136501 0.0 0.0404984 -0.0315043 0.299172 -0.211928 0.961749 0.0355214 -0.0310697 -0.0933068 -0.0842942 0.00921203 -0.118772 -0.178596 0.205324 -0.123374 0.791391 -0.77489 0.0893133 0.220061 0.345…
729.0 0.0 0.0 -0.0547182 0.0486674 0.959552 0.0 0.0 0.0 0.0547182 0.0 0.0 0.0547182 0.0 0.0 0.147505 -0.131562 0.0110923 0.0 0.0 0.0 -0.147505 0.0 0.0 -0.147505 0.029280100000000003 0.987576 -2.16943e-18 -0.134984 0.00392767 0.0 0.131723 -0.492279 0.596111 -0.499779 0.876823 0.097795 -0.0653073 -0.142119 -0.180349 0.105759 -0.235112 -0.266288 0.776426 -0.715265 0.921015 -1.14277 0.222039 0.909823…
730.0 0.0 0.0 -0.199576 0.175334 0.932387 0.0 0.0 0.0 0.199576 0.0 0.0 0.199576 0.0 0.0 0.492799 -0.439537 0.0370585 0.0 0.0 0.0 -0.492799 0.0 0.0 -0.492799 0.16109990000000002 0.974148 -2.16943e-18 -0.444349 0.0780826 0.0 -0.00372279 -0.000821452 -0.0954558 0.0921908 0.952036 -0.00356305 -0.0151095 -0.0056126 0.121555 -0.0211405 0.0221953 0.0997527 -0.0435906 -0.00423937 0.361306 -0.342498 0.026…
732.0 0.0 0.0 0.0553972 -0.0495 0.967795 0.0 0.0 0.0 -0.0553972 0.0 0.0 -0.0553972 0.0 0.0 -0.681646 0.607974 -0.0512597 0.0 0.0 0.0 0.681646 0.0 0.0 0.681646 -0.071446 0.98496 -2.16943e-18 0.622 0.0505088 0.0 0.000884222 9.15872e-05 -0.149687 -0.033454 0.958341 0.000853408 0.263918 -0.146999 0.201322 0.208661 -0.00797818 -0.0869451 0.0133117 0.00195749 -2.70673 -0.0392102 -0.105069 0.0128897 2.2…
733.0 0.0 0.0 -0.2766 0.240713 0.910562 0.0 0.0 0.0 0.2766 0.0 0.0 0.2766 0.0 0.0 0.236449 -0.210894 0.0177809 0.0 0.0 0.0 -0.236449 0.0 0.0 -0.236449 0.230012 0.959283 -2.16943e-18 -0.209687 0.0537589 0.0 0.000102958 -0.00226896 -0.272382 0.202666 0.924184 9.93103e-05 -0.0148578 0.114654 0.146574 -0.00678625 0.0998811 0.155857 0.00178363 -0.00722495 -0.0997134 0.038709 0.0299697 0.000738739 0.04…
734.0 0.0 0.0 -0.0794491 0.0705505 0.956218 0.0 0.0 0.0 0.0794491 0.0 0.0 0.0794491 0.0 0.0 0.16667 -0.148656 0.0125336 0.0 0.0 0.0 -0.16667 0.0 0.0 -0.16667 0.0519012 0.986638 -2.16943e-18 -0.152365 0.00820824 0.0 0.0602082 -0.0146324 0.330378 -0.214795 0.963252 0.0590814 -0.0818303 -0.056022 -0.0630299 -0.00838903 -0.151091 -0.152336 0.1685 -0.326636 0.58229 -0.682164 0.110015 0.235962 0.308751…
736.0 0.0 0.0 -0.0785939 0.0697952 0.956343 0.0 0.0 0.0 0.0785939 0.0 0.0 0.0785939 0.0 0.0 0.23013 -0.205258 0.0173058 0.0 0.0 0.0 -0.23013 0.0 0.0 -0.23013 0.0511194 0.98668 -2.16943e-18 -0.210389 0.0111536 0.0 0.0417507 -0.00475109 0.26845 -0.172994 0.968986 0.040702 -0.0669599 -0.0475805 -0.0446034 -0.0167874 -0.114168 -0.123474 0.13655 -0.0367994 0.555992 -0.648867 0.0683454 0.137661 0.30031…
738.0 0.0 0.0 0.0331589 -0.0296111 0.967003 0.0 0.0 0.0 -0.0331589 0.0 0.0 -0.0331589 0.0 0.0 0.0300325 -0.0267866 0.00225845 0.0 0.0 0.0 -0.0300325 0.0 0.0 -0.0300325 -0.051137 0.986382 -2.16943e-18 -0.0274473 -0.00161543 0.0 0.0914435 -0.525283 0.542274 -0.429129 0.909106 0.0862456 -0.097417 -0.143447 -0.148064 0.0718957 -0.2244 -0.212367 0.617335 -0.803695 0.739166 -0.969427 0.179703 0.804729 …
739.0 0.0 0.0 -0.185173 0.162931 0.935907 0.0 0.0 0.0 0.185173 0.0 0.0 0.185173 0.0 0.0 0.586451 -0.523068 0.0441011 0.0 0.0 0.0 -0.586451 0.0 0.0 -0.586451 0.1480962 0.976337 -2.16943e-18 -0.530078 0.0852955 0.0 -0.00399 -0.00106034 -0.098058 0.0833284 0.952831 -0.00383559 0.00031949 -0.0100808 0.112955 0.00219326 0.00355309 0.0974932 -0.0610047 -0.00609654 0.458557 -0.476327 0.0277516 -0.058395…
743.0 0.0 0.0 -0.101295 0.0898073 0.952824 0.0 0.0 0.0 0.101295 0.0 0.0 0.101295 0.0 0.0 0.207815 -0.185355 0.0156277 0.0 0.0 0.0 -0.207815 0.0 0.0 -0.207815 0.07185902000000001 0.985344 -2.16943e-18 -0.18971 0.0143821 0.0 0.0507259 -0.00860744 0.298149 -0.197494 0.964821 0.0495148 -0.0683705 -0.0493417 -0.0752649 -0.00859511 -0.10773 -0.158872 0.155453 -0.243618 0.566666 -0.693847 0.0538026 0.20…
744.0 0.0 0.0 0.0154154 -0.0137578 0.966053 0.0 0.0 0.0 -0.0154154 0.0 0.0 -0.0154154 0.0 0.0 -0.258839 0.230864 -0.0194647 0.0 0.0 0.0 0.258839 0.0 0.0 0.258839 -0.034913 0.987193 -2.16943e-18 0.236768 0.00972347 0.0 0.00286641 6.3699e-07 0.0183663 0.060113 0.963607 0.00276014 -0.078858 -0.0144977 0.085181 -0.0919582 -0.00297912 0.0855188 0.0131791 -0.000219059 0.254909 0.0960055 0.00869468 0.01…
745.0 0.0 0.0 -0.242927 0.212339 0.920722 0.0 0.0 0.0 0.242927 0.0 0.0 0.242927 0.0 0.0 0.253446 -0.226053 0.0190591 0.0 0.0 0.0 -0.253446 0.0 0.0 -0.253446 0.20002799999999998 0.966434 -2.16943e-18 -0.226573 0.0500238 0.0 -0.000312157 -0.00278431 -0.251608 0.177676 0.93104 -0.000333525 -0.0122204 0.126309 0.114295 -0.000374867 0.104415 0.127735 0.0109507 -0.0755148 -0.0912067 0.038263 0.0127436 …
748.0 0.0 0.0 -0.0118886 0.0105981 0.964043 0.0 0.0 0.0 0.0118886 0.0 0.0 0.0118886 0.0 0.0 -0.420354 0.374922 -0.0316106 0.0 0.0 0.0 0.420354 0.0 0.0 0.420354 -0.009926199999999996 0.987877 -2.16943e-18 0.384798 0.00528761 0.0 0.000365945 0.00012011 -0.18158 0.0240067 0.956084 0.000362609 0.189741 -0.0685603 0.199836 0.162529 0.0115846 -0.0254304 0.00130269 0.000234191 -1.55787 0.0207062 -0.0520…
750.0 0.0 0.0 0.113839 -0.101803 0.967769 0.0 0.0 0.0 -0.113839 0.0 0.0 -0.113839 0.0 0.0 -0.316178 0.282006 -0.0237766 0.0 0.0 0.0 0.316178 0.0 0.0 0.316178 -0.12461699999999999 0.979074 -2.16943e-18 0.286651 0.0402398 0.0 0.106655 -0.487143 0.564113 -0.454411 0.89944 0.0912248 -0.0861355 -0.141291 -0.13812 0.0828181 -0.237775 -0.210026 0.645819 -0.656205 0.805483 -1.06348 0.214383 0.783142 0.33…
751.0 0.0 0.0 -0.151514 0.13376 0.943432 0.0 0.0 0.0 0.151514 0.0 0.0 0.151514 0.0 0.0 0.257239 -0.229436 0.0193443 0.0 0.0 0.0 -0.257239 0.0 0.0 -0.257239 0.117596 0.980719 -2.16943e-18 -0.233639 0.0295678 0.0 0.103524 -0.236746 0.478896 -0.359826 0.928911 0.100359 -0.0839348 -0.103086 -0.102252 0.0496472 -0.234938 -0.234151 0.476274 -0.0495941 0.76173 -0.944549 0.180806 0.45774 0.273196 0.04129…
753.0 0.0 0.0 -0.163659 0.144315 0.94083 0.0 0.0 0.0 0.163659 0.0 0.0 0.163659 0.0 0.0 0.296704 -0.264637 0.0223122 0.0 0.0 0.0 -0.296704 0.0 0.0 -0.296704 0.128618 0.979257 -2.16943e-18 -0.269049 0.0373744 0.0 0.0271894 -0.0030983 0.238345 -0.11659 0.975648 0.0266182 -0.0953493 -0.0647019 0.00800029 -0.0627692 -0.107968 -0.0538936 0.105682 -0.0225668 0.373681 -0.443484 0.0871234 0.105605 0.09997…
754.0 0.0 0.0 -0.0173221 0.0154379 0.963564 0.0 0.0 0.0 0.0173221 0.0 0.0 0.0173221 0.0 0.0 0.340334 -0.303551 0.0255931 0.0 0.0 0.0 -0.340334 0.0 0.0 -0.340334 -0.004952200000000004 0.987932 -2.16943e-18 -0.311566 -0.0025882 0.0 0.0420093 -0.00495138 0.275113 -0.187443 0.966057 0.0408491 -0.0483522 -0.0614287 -0.0661092 -0.000709397 -0.121506 -0.140858 0.155069 -0.0404341 0.671571 -0.724444 0.07…
756.0 0.0 0.0 0.0325245 -0.029044 0.966974 0.0 0.0 0.0 -0.0325245 0.0 0.0 -0.0325245 0.0 0.0 -0.15213 0.135688 -0.0114402 0.0 0.0 0.0 0.15213 0.0 0.0 0.15213 -0.050557000000000005 0.986416 -2.16943e-18 0.13904 0.00809479 0.0 0.00789721 0.0522135 0.110928 0.0659739 0.968528 -0.00536905 -0.14606 -0.0825117 0.12655 -0.186664 -0.0354635 0.121635 0.0373118 -0.00413696 -0.0561911 0.121153 -0.0243505 0.…
758.0 0.0 0.0 -0.114597 0.101495 0.950551 0.0 0.0 0.0 0.114597 0.0 0.0 0.114597 0.0 0.0 0.445851 -0.397664 0.033528 0.0 0.0 0.0 -0.445851 0.0 0.0 -0.445851 0.08399583000000001 0.984343 -2.16943e-18 -0.406563 0.0362669 0.0 0.0295276 -0.0105339 0.295525 -0.2163 0.960758 0.02888 -0.0068761 -0.118443 -0.101356 0.0198619 -0.107708 -0.181006 0.16217 -0.369235 0.890626 -0.79259 0.100981 0.226835 0.18955…
759.0 0.0 0.0 0.00348785 -0.00311139 0.965257 0.0 0.0 0.0 -0.00348785 0.0 0.0 -0.00348785 0.0 0.0 -0.0844405 0.0753143 -0.00634993 0.0 0.0 0.0 0.0844405 0.0 0.0 0.0844405 -0.023999999999999994 0.987576 -2.16943e-18 0.0772726 0.00225057 0.0 -0.00534377 0.00735216 0.070451 0.0753835 0.96508 -0.00688962 -0.119056 -0.0939827 0.1531 -0.143044 -0.0379429 0.120833 0.107159 -0.00751792 -0.111323 0.115632…
761.0 0.0 0.0 -0.175098 0.154227 0.938262 0.0 0.0 0.0 0.175098 0.0 0.0 0.175098 0.0 0.0 -0.1537 0.137088 -0.0115582 0.0 0.0 0.0 0.1537 0.0 0.0 0.1537 0.1389825 0.977756 -2.16943e-18 0.139144 -0.0209539 0.0 -0.00154011 -0.0059225 -0.36707 0.165959 0.920253 -0.00186785 0.141815 0.0610886 0.194611 0.148714 0.0758091 0.144827 0.0137241 -0.175584 -1.39544 -0.0373149 -0.164354 -0.0304733 1.2303 -0.2424…
762.0 0.0 0.0 -0.224217 0.19643 0.925954 0.0 0.0 0.0 0.224217 0.0 0.0 0.224217 0.0 0.0 0.206945 -0.184579 0.0155623 0.0 0.0 0.0 -0.206945 0.0 0.0 -0.206945 0.183267 0.969971 -2.16943e-18 -0.185735 0.0373773 0.0 0.000392578 -0.00651021 -0.246139 0.173992 0.93239 0.000258889 -0.0081184 0.11559 0.112995 0.00210259 0.0983562 0.123615 0.0298643 -0.132758 -0.0733721 0.0407678 0.0134089 0.0102121 -0.032…
763.0 0.0 0.0 -0.151882 0.134081 0.943355 0.0 0.0 0.0 0.151882 0.0 0.0 0.151882 0.0 0.0 -0.170503 0.152075 -0.0128218 0.0 0.0 0.0 0.170503 0.0 0.0 0.170503 0.1179308 0.980677 -2.16943e-18 0.154853 -0.0196552 0.0 -0.00132489 -0.00311191 -0.333751 0.146638 0.927338 -0.00147714 0.124976 0.0712013 0.191763 0.139282 0.0731423 0.118118 0.00749324 -0.135148 -1.15943 -0.00602798 -0.140146 -0.0249275 0.89…
765.0 0.0 0.0 0.0740083 -0.0661552 0.968119 0.0 0.0 0.0 -0.0740083 0.0 0.0 -0.0740083 0.0 0.0 -0.430957 0.384379 -0.032408 0.0 0.0 0.0 0.430957 0.0 0.0 0.430957 -0.088414 0.983423 -2.16943e-18 0.392585 0.039246 0.0 0.00277372 0.000137502 -0.0646775 -0.046231 0.96504 0.00268355 0.162476 -0.0957769 0.152846 0.13148 -0.00440821 -0.100566 0.0416334 0.00274435 -1.03826 0.108213 0.0600986 0.0402421 0.2…
767.0 0.0 0.0 -0.0839204 0.0744979 0.955558 0.0 0.0 0.0 0.0839204 0.0 0.0 0.0839204 0.0 0.0 0.280945 -0.250581 0.0211271 0.0 0.0 0.0 -0.280945 0.0 0.0 -0.280945 0.055988300000000005 0.986409 -2.16943e-18 -0.256769 0.0149844 0.0 0.0445337 -0.00587164 0.287198 -0.195621 0.964859 0.0433119 -0.0478304 -0.0697038 -0.0707804 -0.00192504 -0.113492 -0.160473 0.171009 -0.0965687 0.695314 -0.714649 0.07979…
768.0 0.0 0.0 -0.075833 0.0673561 0.956739 0.0 0.0 0.0 0.075833 0.0 0.0 0.075833 0.0 0.0 -0.466126 0.415748 -0.0350527 0.0 0.0 0.0 0.466126 0.0 0.0 0.466126 0.048595200000000005 0.98681 -2.16943e-18 0.426201 -0.021415 0.0 -0.000271818 3.9479e-05 -0.393855 0.0649053 0.935954 -0.000239703 0.348341 -0.036794 0.207485 0.341684 0.000698654 0.0227619 -0.00856836 -0.00351395 -2.93716 -0.228453 -0.291402…
770.0 0.0 0.0 -0.0231097 0.0205901 0.963024 0.0 0.0 0.0 0.0231097 0.0 0.0 0.0231097 0.0 0.0 0.183348 -0.163532 0.0137878 0.0 0.0 0.0 -0.183348 0.0 0.0 -0.183348 0.0003463000000000077 0.987961 -2.16943e-18 -0.167855 -0.000422871 0.0 0.116197 -0.199954 0.46638 -0.355296 0.928657 0.111037 -0.0737852 -0.0992415 -0.0808543 0.0595414 -0.234273 -0.226594 0.410034 -0.504684 0.904768 -0.961491 0.196328 0.…
771.0 0.0 0.0 0.0302918 -0.0270483 0.966868 0.0 0.0 0.0 -0.0302918 0.0 0.0 -0.0302918 0.0 0.0 -0.46978 0.419007 -0.0353275 0.0 0.0 0.0 0.46978 0.0 0.0 0.46978 -0.048516000000000004 0.986533 -2.16943e-18 0.429412 0.0240381 0.0 0.00164452 0.000184537 -0.149883 -0.0106639 0.959823 0.00159036 0.2093 -0.0952821 0.201371 0.177031 0.000843037 -0.067992 0.0197286 0.00296215 -1.61141 0.0338478 -0.0289716 …
773.0 0.0 0.0 -0.0762734 0.0677452 0.956677 0.0 0.0 0.0 0.0762734 0.0 0.0 0.0762734 0.0 0.0 0.250221 -0.223178 0.0188166 0.0 0.0 0.0 -0.250221 0.0 0.0 -0.250221 0.048997900000000004 0.98679 -2.16943e-18 -0.228784 0.0115965 0.0 0.0455994 -0.00610748 0.284556 -0.192484 0.96539 0.0443854 -0.0526433 -0.0619413 -0.0673467 -0.00361302 -0.109058 -0.161188 0.159674 -0.116103 0.671366 -0.694552 0.0808644 …
776.0 0.0 0.0 -0.194065 0.170595 0.933755 0.0 0.0 0.0 0.194065 0.0 0.0 0.194065 0.0 0.0 0.372327 -0.332086 0.027999 0.0 0.0 0.0 -0.372327 0.0 0.0 -0.372327 0.156128 0.975008 -2.16943e-18 -0.336042 0.057143 0.0 0.0179662 -0.00187319 0.183605 -0.0691303 0.976077 0.0175479 -0.0915532 -0.0653705 0.0403853 -0.0718207 -0.0865805 -0.01288 0.091371 -0.0151812 0.355056 -0.342255 0.0710577 0.0904096 -0.019…
777.0 0.0 0.0 -0.167965 0.14805 0.939876 0.0 0.0 0.0 0.167965 0.0 0.0 0.167965 0.0 0.0 0.08694 -0.0775436 0.00653789 0.0 0.0 0.0 -0.08694 0.0 0.0 -0.08694 0.1325219 0.978706 -2.16943e-18 -0.0787887 0.0112908 0.0 0.00528515 -0.0431809 -0.24468 0.171946 0.931331 0.00413107 -0.0174508 0.123702 0.118779 9.3175e-05 0.107064 0.130365 -1.53776e-05 -3.344e-05 -0.0570074 0.0310732 0.00714917 -1.86355e-05 …
778.0 0.0 0.0 -0.0150044 0.0133737 0.963771 0.0 0.0 0.0 0.0150044 0.0 0.0 0.0150044 0.0 0.0 -0.444138 0.396136 -0.0333992 0.0 0.0 0.0 0.444138 0.0 0.0 0.444138 -0.007073999999999997 0.987912 -2.16943e-18 0.406586 0.00431998 0.0 -0.000259765 7.30293e-05 -0.201575 0.0256957 0.954403 -0.000234292 0.211071 -0.0724578 0.202537 0.183204 0.00876639 -0.0233875 -6.89101e-05 -2.02307e-05 -1.76734 -0.004858…
779.0 0.0 0.0 0.086549 -0.0773801 0.968162 0.0 0.0 0.0 -0.086549 0.0 0.0 -0.086549 0.0 0.0 -0.150667 0.134383 -0.0113302 0.0 0.0 0.0 0.150667 0.0 0.0 0.150667 -0.09983099999999999 0.98221 -2.16943e-18 0.137069 0.015441 0.0 0.0201993 -0.434125 0.452446 -0.312001 0.950674 0.0470437 -0.12126 -0.131498 -0.0925938 0.00255488 -0.183988 -0.09489 0.243743 -1.06193 0.649777 -0.735703 0.147294 0.548993 0.1…
780.0 0.0 0.0 0.0816328 -0.0729797 0.968162 0.0 0.0 0.0 -0.0816328 0.0 0.0 -0.0816328 0.0 0.0 -0.136275 0.121546 -0.0102479 0.0 0.0 0.0 0.136275 0.0 0.0 0.136275 -0.09535699999999998 0.982702 -2.16943e-18 0.124043 0.0133563 0.0 -0.0123086 -0.316533 0.3757 -0.212785 0.973849 0.0250152 -0.13688 -0.132023 0.0212457 -0.0668774 -0.137327 0.00594914 0.0195166 -1.13916 0.413915 -0.541302 0.108987 0.3746…
781.0 0.0 0.0 -0.138053 0.122026 0.946165 0.0 0.0 0.0 0.138053 0.0 0.0 0.138053 0.0 0.0 0.286147 -0.255221 0.0215183 0.0 0.0 0.0 -0.286147 0.0 0.0 -0.286147 0.1053601 0.982184 -2.16943e-18 -0.260314 0.0293894 0.0 0.0421612 -0.00511592 0.278605 -0.177099 0.968621 0.0410934 -0.069152 -0.0546562 -0.0489352 -0.0187021 -0.119741 -0.124866 0.159066 -0.0409639 0.550618 -0.657597 0.0632654 0.159962 0.269…
782.0 0.0 0.0 -0.0254023 0.0226301 0.962802 0.0 0.0 0.0 0.0254023 0.0 0.0 0.0254023 0.0 0.0 -0.324435 0.289371 -0.0243975 0.0 0.0 0.0 0.324435 0.0 0.0 0.324435 0.0024452000000000085 0.987964 -2.16943e-18 0.297021 6.73226e-05 0.0 0.000992706 0.000168494 -0.172839 0.0403934 0.956478 0.000961031 0.114576 0.0183637 0.182352 0.125697 0.026511 -0.0133237 0.00126966 0.000222733 -1.02449 0.0625445 -0.029…
784.0 0.0 0.0 -0.214067 0.187759 0.928667 0.0 0.0 0.0 0.214067 0.0 0.0 0.214067 0.0 0.0 0.389657 -0.347543 0.0293022 0.0 0.0 0.0 -0.389657 0.0 0.0 -0.389657 0.1741487 0.971758 -2.16943e-18 -0.350417 0.0668246 0.0 0.0443782 -0.00566707 0.278189 -0.173057 0.969637 0.0432686 -0.0794439 -0.0454995 -0.0373145 -0.0253384 -0.116898 -0.120744 0.14523 -0.0411951 0.478844 -0.635277 0.0606308 0.147069 0.283…
785.0 0.0 0.0 -0.0526594 0.046842 0.959805 0.0 0.0 0.0 0.0526594 0.0 0.0 0.0526594 0.0 0.0 -0.23129 0.206293 -0.017393 0.0 0.0 0.0 0.23129 0.0 0.0 0.23129 0.027396000000000004 0.987629 -2.16943e-18 0.211669 -0.00572289 0.0 -0.0074977 -0.0012186 -0.333862 0.077278 0.938831 -0.0070969 0.166461 0.156008 0.161213 0.236972 0.051393 0.022943 -0.0523234 -0.0177791 -0.661932 -0.0101424 -0.0398312 -0.0518…
786.0 0.0 0.0 0.0337844 -0.0301703 0.967031 0.0 0.0 0.0 -0.0337844 0.0 0.0 -0.0337844 0.0 0.0 0.272828 -0.243341 0.0205167 0.0 0.0 0.0 -0.272828 0.0 0.0 -0.272828 -0.05170799999999999 0.986348 -2.16943e-18 -0.249334 -0.0148312 0.0 0.0756104 -0.149432 0.365576 -0.251487 0.956013 0.08046 -0.0916951 -0.0683264 -0.0623151 0.0208921 -0.187152 -0.170472 0.248989 -0.392675 0.564343 -0.799574 0.0707969 0…
787.0 0.0 0.0 0.0921414 -0.0823856 0.968136 0.0 0.0 0.0 -0.0921414 0.0 0.0 -0.0921414 0.0 0.0 -0.146433 0.130607 -0.0110118 0.0 0.0 0.0 0.146433 0.0 0.0 0.146433 -0.104917 0.981622 -2.16943e-18 0.133131 0.0157518 0.0 0.00963604 -0.42744 0.445023 -0.294964 0.956618 0.0420713 -0.131109 -0.135819 -0.0590874 -0.0135531 -0.181036 -0.0559687 0.220765 -0.884277 0.570186 -0.717043 0.159684 0.481756 0.232…
790.0 0.0 0.0 -0.18323 0.161255 0.936368 0.0 0.0 0.0 0.18323 0.0 0.0 0.18323 0.0 0.0 0.578279 -0.515779 0.0434866 0.0 0.0 0.0 -0.578279 0.0 0.0 -0.578279 0.1463402 0.976618 -2.16943e-18 -0.522854 0.0830914 0.0 -0.00394717 -0.0010343 -0.0965797 0.0829422 0.952975 -0.00379419 -0.000673041 -0.010243 0.112654 0.000896912 0.00389841 0.0969656 -0.0602116 -0.00592641 0.454299 -0.469368 0.0280207 -0.0576…
791.0 0.0 0.0 -0.232606 0.203575 0.923645 0.0 0.0 0.0 0.232606 0.0 0.0 0.232606 0.0 0.0 0.13774 -0.122854 0.0103581 0.0 0.0 0.0 -0.13774 0.0 0.0 -0.13774 0.19079000000000002 0.968424 -2.16943e-18 -0.12341 0.0259141 0.0 0.000286788 -0.000886384 -0.280812 0.199408 0.924521 0.000260777 0.00890142 0.094372 0.152446 0.0125148 0.0876808 0.1568 0.0128933 -0.0564258 -0.305976 0.0359182 0.0286133 0.004184…
792.0 0.0 0.0 0.0365825 -0.0326718 0.967154 0.0 0.0 0.0 -0.0365825 0.0 0.0 -0.0365825 0.0 0.0 -0.000345157 0.000307853 -2.59558e-05 0.0 0.0 0.0 0.000345157 0.0 0.0 0.000345157 -0.054264999999999994 0.986193 -2.16943e-18 0.000315381 1.96457e-05 0.0 0.0357264 -0.525602 0.478742 -0.339502 0.942055 0.0645752 -0.133981 -0.139764 -0.105343 0.0198536 -0.200071 -0.126769 0.419446 -0.80166 0.655515 -0.745…
794.0 0.0 0.0 -0.0577794 0.0513804 0.959169 0.0 0.0 0.0 0.0577794 0.0 0.0 0.0577794 0.0 0.0 0.225387 -0.201028 0.0169491 0.0 0.0 0.0 -0.225387 0.0 0.0 -0.225387 0.0320813 0.987491 -2.16943e-18 -0.206236 0.00663284 0.0 0.0419028 -0.00635564 0.278242 -0.18363 0.967119 0.0408809 -0.0572126 -0.06107 -0.0564017 -0.0119426 -0.1052 -0.151027 0.142005 -0.13821 0.613975 -0.659377 0.081494 0.164344 0.34121…
796.0 0.0 0.0 -0.0449293 0.039984 0.960722 0.0 0.0 0.0 0.0449293 0.0 0.0 0.0449293 0.0 0.0 0.533141 -0.47552 0.0400922 0.0 0.0 0.0 -0.533141 0.0 0.0 -0.533141 0.020321000000000006 0.987793 -2.16943e-18 -0.488001 0.00941973 0.0 0.0145181 -0.00328878 0.242524 -0.189922 0.964562 0.0140818 0.0168615 -0.109137 -0.0747995 0.0216029 -0.090978 -0.181905 0.108651 -0.117058 0.907643 -0.778963 0.0954212 0.1…
797.0 0.0 0.0 -0.170911 0.150602 0.939215 0.0 0.0 0.0 0.170911 0.0 0.0 0.170911 0.0 0.0 0.381553 -0.340315 0.0286928 0.0 0.0 0.0 -0.381553 0.0 0.0 -0.381553 0.135191 0.978319 -2.16943e-18 -0.345632 0.0505703 0.0 -0.00265814 -0.000463376 -0.0465936 0.0774202 0.957135 -0.00255129 -0.0414234 -0.0168328 0.110488 -0.0445321 0.000797254 0.0959091 -0.0459493 -0.00219124 0.327203 -0.236521 0.0302831 -0.0…
798.0 0.0 0.0 -0.108938 0.0965261 0.951537 0.0 0.0 0.0 0.108938 0.0 0.0 0.108938 0.0 0.0 0.347179 -0.309656 0.0261079 0.0 0.0 0.0 -0.347179 0.0 0.0 -0.347179 0.07883392 0.984789 -2.16943e-18 -0.31674 0.0264485 0.0 0.0248805 -0.00276561 0.233855 -0.145682 0.971187 0.0242437 -0.0490504 -0.0741939 -0.0383499 -0.0215075 -0.109086 -0.0919619 0.119254 -0.0250466 0.605563 -0.602118 0.0945907 0.118611 0.…
799.0 0.0 0.0 -0.0759016 0.0674167 0.95673 0.0 0.0 0.0 0.0759016 0.0 0.0 0.0759016 0.0 0.0 0.257544 -0.229709 0.0193673 0.0 0.0 0.0 -0.257544 0.0 0.0 -0.257544 0.04865800000000001 0.986807 -2.16943e-18 -0.235484 0.0118484 0.0 0.0428948 -0.00502261 0.274823 -0.182465 0.967333 0.0417643 -0.0591469 -0.0532058 -0.0557671 -0.00908027 -0.117012 -0.135034 0.149795 -0.0413105 0.611336 -0.684277 0.0707998…
800.0 0.0 0.0 0.0386092 -0.0344839 0.967238 0.0 0.0 0.0 -0.0386092 0.0 0.0 -0.0386092 0.0 0.0 -0.0803385 0.0716556 -0.00604145 0.0 0.0 0.0 0.0803385 0.0 0.0 0.0803385 -0.056116999999999986 0.986076 -2.16943e-18 0.0733983 0.00472147 0.0 -0.00743799 0.0597748 -0.246537 0.175005 0.931302 -0.0183772 -0.00901677 0.127405 0.116214 -0.00659256 0.103936 0.130522 -8.53445e-06 -8.53918e-05 -0.0704705 0.038…
801.0 0.0 0.0 0.00308311 -0.00275029 0.965228 0.0 0.0 0.0 -0.00308311 0.0 0.0 -0.00308311 0.0 0.0 0.0899502 -0.0802285 0.00676426 0.0 0.0 0.0 -0.0899502 0.0 0.0 -0.0899502 -0.023629700000000003 0.987586 -2.16943e-18 -0.0823156 -0.0023641 0.0 0.0930055 -0.488154 0.540951 -0.431224 0.908205 0.0844422 -0.0850262 -0.14513 -0.145794 0.0724717 -0.220667 -0.216757 0.593135 -0.86088 0.857474 -0.973989 0.…
803.0 0.0 0.0 -0.31561 0.273134 0.897604 0.0 0.0 0.0 0.31561 0.0 0.0 0.31561 0.0 0.0 0.462688 -0.412681 0.0347942 0.0 0.0 0.0 -0.462688 0.0 0.0 -0.462688 0.264425 0.949741 -2.16943e-18 -0.405906 0.121119 0.0 0.047426 -0.0856935 0.296373 -0.195168 0.965713 0.0363434 -0.0773101 -0.0578956 -0.0620362 -0.00951149 -0.110593 -0.158864 0.199111 -0.159492 0.522081 -0.668836 0.0537511 0.225143 0.440067 -0…
806.0 0.0 0.0 -0.239766 0.209658 0.921627 0.0 0.0 0.0 0.239766 0.0 0.0 0.239766 0.0 0.0 0.550651 -0.491137 0.0414089 0.0 0.0 0.0 -0.550651 0.0 0.0 -0.550651 0.19720100000000002 0.967054 -2.16943e-18 -0.492607 0.107128 0.0 0.0280231 -0.00526459 0.274863 -0.192267 0.964911 0.0271237 -0.0209281 -0.100042 -0.0796283 0.00113548 -0.110107 -0.157278 0.152416 -0.107889 0.781394 -0.732375 0.0971208 0.1662…
809.0 0.0 0.0 -0.3052 0.264533 0.901185 0.0 0.0 0.0 0.3052 0.0 0.0 0.3052 0.0 0.0 0.727743 -0.649089 0.0547263 0.0 0.0 0.0 -0.727743 0.0 0.0 -0.727743 0.255279 0.952418 -2.16943e-18 -0.640382 0.183847 0.0 -0.0100543 -0.082131 0.128919 -0.101033 0.971571 -0.0193111 0.0156107 -0.0927793 0.00330423 0.0189125 -0.0514424 -0.1166 0.0568665 -0.0114627 0.810925 -0.612716 0.0775395 0.0563189 -0.0398277 -0…
811.0 0.0 0.0 -0.136994 0.121101 0.946374 0.0 0.0 0.0 0.136994 0.0 0.0 0.136994 0.0 0.0 0.213574 -0.190491 0.0160608 0.0 0.0 0.0 -0.213574 0.0 0.0 -0.213574 0.1043965 0.982293 -2.16943e-18 -0.194316 0.0217298 0.0 -0.00993626 -0.0869201 0.107723 0.049991 0.969674 0.0106217 -0.140699 -0.0744022 0.117571 -0.14825 -0.0396409 0.0905324 0.0087562 -0.000946448 -0.149597 0.0587269 -0.01749 0.00854049 0.0…
813.0 0.0 0.0 -0.120812 0.106945 0.949436 0.0 0.0 0.0 0.120812 0.0 0.0 0.120812 0.0 0.0 0.255748 -0.228107 0.0192322 0.0 0.0 0.0 -0.255748 0.0 0.0 -0.255748 0.0896615 0.98382 -2.16943e-18 -0.233078 0.0222523 0.0 0.0474968 -0.00879412 0.30245 -0.208474 0.962298 0.0462624 -0.0546034 -0.0563245 -0.101544 0.00302712 -0.110032 -0.165269 0.152006 -0.267844 0.650618 -0.737382 0.0626685 0.200716 0.576922…
814.0 0.0 0.0 -0.234924 0.205546 0.922996 0.0 0.0 0.0 0.234924 0.0 0.0 0.234924 0.0 0.0 0.463228 -0.413163 0.0348347 0.0 0.0 0.0 -0.463228 0.0 0.0 -0.463228 0.192867 0.967985 -2.16943e-18 -0.414831 0.0881125 0.0 0.0418862 -0.00765511 0.282556 -0.186018 0.966355 0.040812 -0.0542504 -0.0690696 -0.0601018 -0.00823265 -0.112865 -0.149719 0.161973 -0.210913 0.640208 -0.688141 0.0565619 0.198967 0.3230…
815.0 0.0 0.0 -0.0331029 0.0294785 0.962022 0.0 0.0 0.0 0.0331029 0.0 0.0 0.0331029 0.0 0.0 0.162476 -0.144916 0.0122182 0.0 0.0 0.0 -0.162476 0.0 0.0 -0.162476 0.009495000000000003 0.987938 -2.16943e-18 -0.148743 0.00111171 0.0 0.119174 -0.231156 0.520036 -0.410102 0.91006 0.10775 -0.064787 -0.10374 -0.146557 0.076283 -0.251183 -0.264151 0.517505 -0.0426816 0.912464 -1.08055 0.222053 0.487794 0.…
816.0 0.0 0.0 -0.149747 0.132222 0.943799 0.0 0.0 0.0 0.149747 0.0 0.0 0.149747 0.0 0.0 0.32574 -0.290534 0.0244956 0.0 0.0 0.0 -0.32574 0.0 0.0 -0.32574 0.1159913 0.980921 -2.16943e-18 -0.295921 0.0369189 0.0 -0.00257541 -0.000249232 -0.00907082 0.0568213 0.961439 -0.00248025 -0.0552127 -0.0221789 0.0923919 -0.0515761 -0.0153522 0.0819016 -0.0194052 -0.000197713 0.287541 -0.218037 0.0319787 -0.0…
817.0 0.0 0.0 0.0615228 -0.0549812 0.967936 0.0 0.0 0.0 -0.0615228 0.0 0.0 -0.0615228 0.0 0.0 -0.3349 0.298704 -0.0251845 0.0 0.0 0.0 0.3349 0.0 0.0 0.3349 -0.077034 0.984489 -2.16943e-18 0.305437 0.026687 0.0 0.000801311 6.38993e-05 -0.0489326 -0.0324175 0.964853 0.000778737 0.0891827 -0.00961356 0.0686181 0.0948944 -0.00118459 -0.0698402 0.022153 0.00107815 -0.47828 0.13604 0.0330331 0.0213885 …
822.0 0.0 0.0 0.00957895 -0.00854704 0.965679 0.0 0.0 0.0 -0.00957895 0.0 0.0 -0.00957895 0.0 0.0 -0.485627 0.433141 -0.0365192 0.0 0.0 0.0 0.485627 0.0 0.0 0.485627 -0.029574000000000003 0.987396 -2.16943e-18 0.444317 0.0156499 0.0 0.000971798 0.000159357 -0.190422 0.00550373 0.956365 0.000942455 0.229407 -0.0872266 0.205821 0.199047 0.00347875 -0.0501406 0.00799782 0.00152644 -1.90618 -0.010317…
824.0 0.0 0.0 -0.309451 0.26805 0.899734 0.0 0.0 0.0 0.309451 0.0 0.0 0.309451 0.0 0.0 0.24296 -0.216702 0.0182706 0.0 0.0 0.0 -0.24296 0.0 0.0 -0.24296 0.259017 0.951337 -2.16943e-18 -0.213532 0.0622864 0.0 0.00478904 -0.0470533 -0.311873 0.231052 0.912771 0.00491775 -0.0143914 0.113406 0.185744 0.00305952 0.0979898 0.196791 0.0276375 -0.0803115 -0.0174608 -0.0114431 0.0244671 0.0144499 0.009047…
825.0 0.0 0.0 -0.211053 0.18518 0.929455 0.0 0.0 0.0 0.211053 0.0 0.0 0.211053 0.0 0.0 0.459432 -0.409777 0.0345493 0.0 0.0 0.0 -0.459432 0.0 0.0 -0.459432 0.17143750000000002 0.97227 -2.16943e-18 -0.4134 0.0775451 0.0 0.042191 -0.00599659 0.291078 -0.19746 0.964973 0.0409507 -0.0464854 -0.0757697 -0.0680448 -0.00360953 -0.124233 -0.148141 0.18202 -0.069996 0.691956 -0.73557 0.0731701 0.187449 0.…
827.0 0.0 0.0 -0.302058 0.261929 0.902249 0.0 0.0 0.0 0.302058 0.0 0.0 0.302058 0.0 0.0 0.142179 -0.126813 0.0106919 0.0 0.0 0.0 -0.142179 0.0 0.0 -0.142179 0.252513 0.953208 -2.16943e-18 -0.125224 0.0355249 0.0 0.00282916 -0.0212533 -0.324232 0.247223 0.90817 0.00308412 -0.0126643 0.10299 0.205343 0.00411464 0.0789944 0.22176 0.0557378 -0.172007 -0.200186 0.00772572 0.0185099 0.0291045 0.145999 …
829.0 0.0 0.0 0.116391 -0.104086 0.967698 0.0 0.0 0.0 -0.116391 0.0 0.0 -0.116391 0.0 0.0 -0.158646 0.1415 -0.0119302 0.0 0.0 0.0 0.158646 0.0 0.0 0.158646 -0.12693 0.978747 -2.16943e-18 0.143778 0.0205578 0.0 0.126475 -0.414237 0.579713 -0.483097 0.883822 0.0914607 -0.0585813 -0.129262 -0.173904 0.104408 -0.244393 -0.255036 0.6976 -0.152627 0.916375 -1.1879 0.226098 0.675306 0.467433 -0.156098 -…
831.0 0.0 0.0 -0.109844 0.0973219 0.951381 0.0 0.0 0.0 0.109844 0.0 0.0 0.109844 0.0 0.0 0.355911 -0.317444 0.0267645 0.0 0.0 0.0 -0.355911 0.0 0.0 -0.355911 0.07966036 0.984719 -2.16943e-18 -0.324682 0.0274078 0.0 0.00252059 -0.000312301 0.0980359 -0.0278194 0.971219 0.00243862 -0.0408841 -0.0749729 0.0388627 -0.0469214 -0.0503745 0.00592175 0.0555136 -0.00526028 0.52073 -0.332781 0.0642251 0.05…
833.0 0.0 0.0 -0.301351 0.261343 0.902487 0.0 0.0 0.0 0.301351 0.0 0.0 0.301351 0.0 0.0 0.432561 -0.38581 0.0325286 0.0 0.0 0.0 -0.432561 0.0 0.0 -0.432561 0.25189 0.953384 -2.16943e-18 -0.381052 0.10781 0.0 0.0461356 -0.0517228 0.289864 -0.185382 0.967721 0.0393614 -0.0804179 -0.0524513 -0.0477239 -0.0175469 -0.115474 -0.141123 0.182251 -0.061805 0.511059 -0.6431 0.0690145 0.186805 0.327581 -0.1…
834.0 0.0 0.0 -0.196818 0.172963 0.933075 0.0 0.0 0.0 0.196818 0.0 0.0 0.196818 0.0 0.0 0.633098 -0.564674 0.047609 0.0 0.0 0.0 -0.633098 0.0 0.0 -0.633098 0.15861160000000002 0.974582 -2.16943e-18 -0.57113 0.0987373 0.0 -0.0042176 -0.00117148 -0.106786 0.0861234 0.951927 -0.00405356 0.00597504 -0.00969286 0.11567 0.00916173 0.00161303 0.101178 -0.0653805 -0.00711716 0.485081 -0.515177 0.0263433 …
835.0 0.0 0.0 0.00919763 -0.00820667 0.965654 0.0 0.0 0.0 -0.00919763 0.0 0.0 -0.00919763 0.0 0.0 -0.335152 0.298929 -0.0252034 0.0 0.0 0.0 0.335152 0.0 0.0 0.335152 -0.029225 0.987409 -2.16943e-18 0.306646 0.0106838 0.0 0.00214732 0.000187377 -0.126591 0.0118564 0.961178 0.00207192 0.105804 0.00670897 0.158118 0.117053 0.0150363 -0.0408108 0.0194129 0.00249591 -0.807341 0.0976805 0.0142877 0.018…
836.0 0.0 0.0 -0.0106865 0.00952703 0.964145 0.0 0.0 0.0 0.0106865 0.0 0.0 0.0106865 0.0 0.0 -0.326459 0.291176 -0.0245497 0.0 0.0 0.0 0.326459 0.0 0.0 0.326459 -0.011026599999999998 0.987862 -2.16943e-18 0.29884 0.00446574 0.0 0.00114942 0.000150283 -0.151434 0.0283566 0.958679 0.00111097 0.109924 0.0119142 0.171966 0.120558 0.0206903 -0.0242291 0.00629245 0.000961386 -0.914656 0.0803208 -0.0082…
837.0 0.0 0.0 -0.141789 0.125287 0.945422 0.0 0.0 0.0 0.141789 0.0 0.0 0.141789 0.0 0.0 -0.051032 0.0455165 -0.00383761 0.0 0.0 0.0 0.051032 0.0 0.0 0.051032 0.10875860000000001 0.981794 -2.16943e-18 0.046405 -0.0054148 0.0 -0.00343618 -0.0729245 -0.249215 0.174019 0.930926 -0.00465518 -0.0224732 0.129978 0.123555 0.00614132 0.105803 0.125596 -0.0165108 -0.00128819 -0.0674375 0.0366059 0.00718084…
839.0 0.0 0.0 -0.140759 0.124388 0.945629 0.0 0.0 0.0 0.140759 0.0 0.0 0.140759 0.0 0.0 0.383417 -0.341977 0.0288329 0.0 0.0 0.0 -0.383417 0.0 0.0 -0.383417 0.10782130000000001 0.981903 -2.16943e-18 -0.348695 0.0403234 0.0 -0.0028932 -0.000417355 -0.0340827 0.0595775 0.959468 -0.00278645 -0.0332321 -0.0206007 0.093321 -0.0342531 -0.00314009 0.0768574 -0.0398052 -0.00140922 0.393119 -0.288412 0.03…
841.0 0.0 0.0 -0.179791 0.158284 0.937176 0.0 0.0 0.0 0.179791 0.0 0.0 0.179791 0.0 0.0 0.516726 -0.460878 0.0388578 0.0 0.0 0.0 -0.516726 0.0 0.0 -0.516726 0.1432296 0.977106 -2.16943e-18 -0.467452 0.0726397 0.0 -0.00324949 -0.000874609 -0.0969215 0.0913493 0.952106 -0.00311568 -0.00834815 -0.0107114 0.121051 -0.0111721 0.00810648 0.105095 -0.0519418 -0.00512132 0.417536 -0.399731 0.0296189 -0.0…
843.0 0.0 0.0 -0.15653 0.138124 0.942372 0.0 0.0 0.0 0.15653 0.0 0.0 0.15653 0.0 0.0 0.0402844 -0.0359305 0.00302939 0.0 0.0 0.0 -0.0402844 0.0 0.0 -0.0402844 0.12215110000000001 0.980131 -2.16943e-18 -0.0365649 0.00481392 0.0 0.00413724 -0.0705344 -0.246141 0.171487 0.930902 0.00239891 -0.0216195 0.128075 0.120722 0.00391537 0.107733 0.129736 -0.00763874 -0.00142887 -0.0611663 0.0374278 0.004663…
844.0 0.0 0.0 -0.177288 0.156121 0.937757 0.0 0.0 0.0 0.177288 0.0 0.0 0.177288 0.0 0.0 0.112932 -0.100726 0.00849246 0.0 0.0 0.0 -0.112932 0.0 0.0 -0.112932 0.1409652 0.977455 -2.16943e-18 -0.102202 0.0156199 0.0 0.00666796 -0.0600395 -0.242072 0.168267 0.931771 0.00492298 -0.0187924 0.124779 0.116899 0.00214608 0.108528 0.127573 0.00357756 0.000805365 -0.0372029 0.0336921 0.0044652 0.00342204 0…
845.0 0.0 0.0 -0.350143 0.301395 0.885086 0.0 0.0 0.0 0.350143 0.0 0.0 0.350143 0.0 0.0 0.317508 -0.283192 0.0238766 0.0 0.0 0.0 -0.317508 0.0 0.0 -0.317508 0.294558 0.94018 -2.16943e-18 -0.275508 0.0926825 0.0 5.509e-06 -0.000214223 -0.340183 0.294966 0.892204 1.90791e-05 -0.0271354 0.0521726 0.290218 -0.0321311 0.0618948 0.284755 0.00780311 -0.0374193 -0.0243879 -0.351275 0.167604 0.00376415 0.…
847.0 0.0 0.0 -0.185102 0.162871 0.935923 0.0 0.0 0.0 0.185102 0.0 0.0 0.185102 0.0 0.0 0.422862 -0.37716 0.0317993 0.0 0.0 0.0 -0.422862 0.0 0.0 -0.422862 0.14803270000000002 0.976347 -2.16943e-18 -0.382219 0.0614758 0.0 0.0347242 -0.00436868 0.257764 -0.165364 0.969811 0.0338004 -0.0551767 -0.0689591 -0.040078 -0.0161812 -0.1189 -0.108238 0.149564 -0.0337422 0.616993 -0.64792 0.0869781 0.149305…
848.0 0.0 0.0 -0.150141 0.132565 0.943718 0.0 0.0 0.0 0.150141 0.0 0.0 0.150141 0.0 0.0 -0.0735588 0.0656086 -0.00553162 0.0 0.0 0.0 0.0735588 0.0 0.0 0.0735588 0.11634910000000001 0.980876 -2.16943e-18 0.0668218 -0.00836337 0.0 0.000202994 -0.120906 -0.338815 0.159542 0.921712 -0.00898747 0.0560114 0.158427 0.118579 0.103932 0.138367 0.105395 -0.130855 -0.04635 -0.340836 0.0564747 -0.0332276 -0.…
849.0 0.0 0.0 -0.0197294 0.0175812 0.963343 0.0 0.0 0.0 0.0197294 0.0 0.0 0.0197294 0.0 0.0 0.0447149 -0.0398822 0.00336256 0.0 0.0 0.0 -0.0447149 0.0 0.0 -0.0447149 -0.002748399999999998 0.987948 -2.16943e-18 -0.0409358 -0.000241509 0.0 -0.0202317 0.0465065 -0.218521 0.170439 0.932775 -0.0284863 -0.0256867 0.115704 0.141004 -0.00894261 0.0563491 0.145881 -0.0249917 -0.00559807 -0.0753925 0.05347…
850.0 0.0 0.0 -0.278952 0.242682 0.909816 0.0 0.0 0.0 0.278952 0.0 0.0 0.278952 0.0 0.0 -0.0834436 0.0744251 -0.00627496 0.0 0.0 0.0 0.0834436 0.0 0.0 0.0834436 0.23209800000000003 0.958745 -2.16943e-18 0.0739547 -0.0191457 0.0 0.00809125 -0.0878704 -0.65597 0.21466 0.889442 -0.006387 0.400262 0.0282661 0.202672 0.432748 0.00405333 0.196052 0.277224 -0.743053 -3.12668 -0.389781 -0.40271 -0.10269 …
851.0 0.0 0.0 0.057671 -0.0515345 0.967852 0.0 0.0 0.0 -0.057671 0.0 0.0 -0.057671 0.0 0.0 -0.285481 0.254627 -0.0214682 0.0 0.0 0.0 0.285481 0.0 0.0 0.285481 -0.07351999999999999 0.984789 -2.16943e-18 0.260452 0.021746 0.0 -0.00748652 0.0598575 -0.2478 0.174648 0.931329 -0.0182343 -0.00781323 0.128438 0.114663 -0.00637658 0.103481 0.129753 -5.25024e-05 -7.20448e-05 -0.0744257 0.0407266 0.0087721…
854.0 0.0 0.0 0.0979536 -0.0875877 0.968079 0.0 0.0 0.0 -0.0979536 0.0 0.0 -0.0979536 0.0 0.0 -0.200636 0.178952 -0.0150878 0.0 0.0 0.0 0.200636 0.0 0.0 0.200636 -0.1102 0.980982 -2.16943e-18 0.182282 0.0226423 0.0 0.0201646 -0.453628 0.457366 -0.31122 0.95251 0.0509012 -0.131512 -0.137211 -0.0556516 -0.00418147 -0.186011 -0.0739124 0.215738 -1.23565 0.642046 -0.725038 0.150405 0.588798 0.0693086…
855.0 0.0 0.0 -0.148666 0.131281 0.944023 0.0 0.0 0.0 0.148666 0.0 0.0 0.148666 0.0 0.0 0.351356 -0.313382 0.026422 0.0 0.0 0.0 -0.351356 0.0 0.0 -0.351356 0.1150095 0.981043 -2.16943e-18 -0.319235 0.0394772 0.0 -0.0022903 -0.000318234 -0.02268 0.0613269 0.96019 -0.00220524 -0.0452152 -0.0215366 0.095044 -0.0449521 -0.0103224 0.0835497 -0.0296043 -0.000702674 0.331991 -0.243133 0.0336173 -0.02842…
857.0 0.0 0.0 0.0320964 -0.0286613 0.966954 0.0 0.0 0.0 -0.0320964 0.0 0.0 -0.0320964 0.0 0.0 -0.335611 0.299339 -0.0252379 0.0 0.0 0.0 0.335611 0.0 0.0 0.335611 -0.050166 0.986439 -2.16943e-18 0.30674 0.0177264 0.0 0.00143072 0.000114787 -0.0927168 -0.00734335 0.963234 0.00138452 0.0994031 -0.002402 0.121797 0.109056 0.00484301 -0.0532941 0.0193714 0.00180686 -0.666703 0.113874 0.0320145 0.01872…
860.0 0.0 0.0 -0.295306 0.256323 0.904506 0.0 0.0 0.0 0.295306 0.0 0.0 0.295306 0.0 0.0 0.716441 -0.639009 0.0538764 0.0 0.0 0.0 -0.716441 0.0 0.0 -0.716441 0.24656100000000003 0.954875 -2.16943e-18 -0.632196 0.174746 0.0 -0.00603528 -0.0483692 0.172286 -0.136429 0.97075 -0.0121148 0.019466 -0.102897 -0.0174641 0.0216229 -0.0699684 -0.146759 0.07076 -0.010421 0.863382 -0.684445 0.0977685 0.069376…
861.0 0.0 0.0 -0.240371 0.210171 0.921455 0.0 0.0 0.0 0.240371 0.0 0.0 0.240371 0.0 0.0 0.723591 -0.645386 0.054414 0.0 0.0 0.0 -0.723591 0.0 0.0 -0.723591 0.197742 0.966936 -2.16943e-18 -0.647232 0.141164 0.0 0.00354486 -0.00439046 0.235861 -0.199599 0.961459 0.00310354 0.0390594 -0.114725 -0.114544 0.0421831 -0.0833886 -0.208989 0.0857267 -0.156894 0.999442 -0.84719 0.0734973 0.105989 0.178345 …
862.0 0.0 0.0 -0.141806 0.125301 0.945419 0.0 0.0 0.0 0.141806 0.0 0.0 0.141806 0.0 0.0 0.230022 -0.205162 0.0172977 0.0 0.0 0.0 -0.230022 0.0 0.0 -0.230022 0.1087734 0.981792 -2.16943e-18 -0.209166 0.0244101 0.0 0.124149 -0.472207 0.575857 -0.47221 0.888479 0.100019 -0.0789725 -0.132036 -0.175333 0.0968589 -0.244317 -0.256565 0.780799 -0.425031 0.852247 -1.1021 0.206232 0.800695 0.277446 0.09978…
864.0 0.0 0.0 0.0731439 -0.0653816 0.968111 0.0 0.0 0.0 -0.0731439 0.0 0.0 -0.0731439 0.0 0.0 -0.336311 0.299963 -0.0252906 0.0 0.0 0.0 0.336311 0.0 0.0 0.336311 -0.087627 0.983502 -2.16943e-18 0.306392 0.0303621 0.0 0.00574197 0.000139735 -0.0406731 -0.0355533 0.965736 0.00554458 0.0755038 0.00372501 0.0768982 0.0863522 0.00522397 -0.0746845 0.048101 0.00221234 -0.344078 0.142556 -0.000793736 0.…
865.0 0.0 0.0 0.0417048 -0.037252 0.96736 0.0 0.0 0.0 -0.0417048 0.0 0.0 -0.0417048 0.0 0.0 -0.0269911 0.0240739 -0.00202973 0.0 0.0 0.0 0.0269911 0.0 0.0 0.0269911 -0.058944999999999984 0.985889 -2.16943e-18 0.0246544 0.00166259 0.0 -0.0259974 -0.357109 0.368671 -0.207226 0.97304 0.0172305 -0.133606 -0.139224 -0.0142297 -0.0644342 -0.128716 -0.0054279 0.0732908 -0.950477 0.432845 -0.505323 0.105…
866.0 0.0 0.0 -0.137309 0.121377 0.946312 0.0 0.0 0.0 0.137309 0.0 0.0 0.137309 0.0 0.0 -0.0805519 0.0718459 -0.0060575 0.0 0.0 0.0 0.0805519 0.0 0.0 0.0805519 0.1046837 0.98226 -2.16943e-18 0.0732859 -0.00821879 0.0 -0.0404399 -0.0818653 -0.254926 0.172228 0.928542 -0.0397629 -0.0261418 0.148924 0.147085 0.0251763 0.0897987 0.125244 -0.122271 0.0240586 -0.195803 0.0164939 -0.00569618 -0.109563 0…
873.0 0.0 0.0 0.0816879 -0.073029 0.968162 0.0 0.0 0.0 -0.0816879 0.0 0.0 -0.0816879 0.0 0.0 -0.239722 0.213813 -0.0180271 0.0 0.0 0.0 0.239722 0.0 0.0 0.239722 -0.095408 0.982697 -2.16943e-18 0.218203 0.0235072 0.0 0.0892218 -0.521119 0.544242 -0.435249 0.905896 0.0800574 -0.0907574 -0.136334 -0.179432 0.0779466 -0.221031 -0.223498 0.593286 -0.917602 0.812361 -0.98986 0.159712 0.808619 0.320498 …
874.0 0.0 0.0 -0.18875 0.166016 0.935049 0.0 0.0 0.0 0.18875 0.0 0.0 0.18875 0.0 0.0 0.42675 -0.380627 0.0320916 0.0 0.0 0.0 -0.42675 0.0 0.0 -0.42675 0.1513284 0.975811 -2.16943e-18 -0.385503 0.0634473 0.0 0.0438035 -0.00694004 0.294872 -0.201685 0.96273 0.0424915 -0.0435369 -0.0761139 -0.096678 0.00365999 -0.11346 -0.164652 0.182352 -0.167151 0.701083 -0.749153 0.044591 0.207867 0.489957 -0.584…
877.0 0.0 0.0 -0.183385 0.161389 0.936331 0.0 0.0 0.0 0.183385 0.0 0.0 0.183385 0.0 0.0 0.611449 -0.545365 0.045981 0.0 0.0 0.0 -0.611449 0.0 0.0 -0.611449 0.1464803 0.976595 -2.16943e-18 -0.552831 0.0879433 0.0 -0.00459808 -0.00112984 -0.0939148 0.0769901 0.953693 -0.00442477 0.00277752 -0.0120943 0.108444 0.00727346 7.44447e-05 0.0918311 -0.0682148 -0.00653934 0.476683 -0.507346 0.0270077 -0.06…
878.0 0.0 0.0 -0.277894 0.241796 0.910152 0.0 0.0 0.0 0.277894 0.0 0.0 0.277894 0.0 0.0 0.0104071 -0.00928234 0.000782616 0.0 0.0 0.0 -0.0104071 0.0 0.0 -0.0104071 0.23115999999999998 0.958988 -2.16943e-18 -0.00922618 0.0023781 0.0 2.74501e-05 -0.000862181 -0.340577 0.246982 0.907678 3.86241e-05 0.0187614 0.0819596 0.213829 0.0236686 0.0728168 0.219227 0.0103162 -0.0501064 -0.519762 0.056753 -0.0…
881.0 0.0 0.0 0.0390315 -0.0348615 0.967255 0.0 0.0 0.0 -0.0390315 0.0 0.0 -0.0390315 0.0 0.0 -0.455279 0.406072 -0.0342369 0.0 0.0 0.0 0.455279 0.0 0.0 0.455279 -0.056502999999999984 0.986051 -2.16943e-18 0.415937 0.0269322 0.0 0.00193651 0.000180165 -0.128576 -0.0175204 0.96137 0.00187199 0.195606 -0.0965837 0.194079 0.163154 -0.000275935 -0.0741021 0.0253461 0.0032694 -1.44077 0.0562647 -0.001…
882.0 0.0 0.0 -0.320961 0.277542 0.895728 0.0 0.0 0.0 0.320961 0.0 0.0 0.320961 0.0 0.0 0.803285 -0.716467 0.060407 0.0 0.0 0.0 -0.803285 0.0 0.0 -0.803285 0.269116 0.948328 -2.16943e-18 -0.703569 0.214046 0.0 0.00105338 -0.0221809 -0.291405 0.229316 0.917029 0.00139865 0.0111218 0.0349909 0.216328 0.0381792 -0.00804196 0.237897 0.131705 -0.612559 0.284381 -0.795192 0.0444154 0.0498756 0.63617 -0…
884.0 0.0 0.0 -0.136734 0.120874 0.946425 0.0 0.0 0.0 0.136734 0.0 0.0 0.136734 0.0 0.0 -0.066513 0.0593244 -0.00500178 0.0 0.0 0.0 0.066513 0.0 0.0 0.066513 0.10416030000000001 0.982319 -2.16943e-18 0.0605173 -0.00675158 0.0 -0.0338179 -0.0634941 -0.2292 0.170805 0.93121 -0.0325036 -0.0349536 0.120747 0.157775 0.00352081 0.0782492 0.123952 -0.06706 0.0136734 -0.151801 0.0211408 -0.00530668 -0.06…
885.0 0.0 0.0 -0.129594 0.114633 0.947803 0.0 0.0 0.0 0.129594 0.0 0.0 0.129594 0.0 0.0 0.253351 -0.225969 0.019052 0.0 0.0 0.0 -0.253351 0.0 0.0 -0.253351 0.097661 0.983021 -2.16943e-18 -0.23069 0.0240704 0.0 0.0470413 -0.00638845 0.288566 -0.189142 0.966465 0.0458415 -0.0668546 -0.0517942 -0.0634514 -0.0128608 -0.110521 -0.150795 0.156554 -0.109198 0.571547 -0.675197 0.0623929 0.172375 0.42702 …
886.0 0.0 0.0 -0.26475 0.230767 0.914246 0.0 0.0 0.0 0.26475 0.0 0.0 0.26475 0.0 0.0 0.559318 -0.498868 0.0420607 0.0 0.0 0.0 -0.559318 0.0 0.0 -0.559318 0.21948800000000002 0.961915 -2.16943e-18 -0.497487 0.12128 0.0 0.0293739 -0.0156657 0.271929 -0.191829 0.964893 0.0268966 -0.02685 -0.0848513 -0.0847526 0.00362734 -0.11238 -0.151214 0.149645 -0.0643818 0.760233 -0.737218 0.0932536 0.154857 0.2…
887.0 0.0 0.0 -0.141915 0.125396 0.945397 0.0 0.0 0.0 0.141915 0.0 0.0 0.141915 0.0 0.0 0.25477 -0.227235 0.0191587 0.0 0.0 0.0 -0.25477 0.0 0.0 -0.25477 0.1088726 0.981781 -2.16943e-18 -0.231667 0.0270616 0.0 0.0455749 -0.00736345 0.296302 -0.191044 0.966392 0.0444913 -0.0710017 -0.0553135 -0.0631733 -0.018761 -0.108141 -0.157185 0.146005 -0.180556 0.530481 -0.666269 0.060268 0.17871 0.397308 -0…
888.0 0.0 0.0 -0.022635 0.0201676 0.963069 0.0 0.0 0.0 0.022635 0.0 0.0 0.022635 0.0 0.0 0.264675 -0.236069 0.0199035 0.0 0.0 0.0 -0.264675 0.0 0.0 -0.264675 -8.829999999999949e-05 0.98796 -2.16943e-18 -0.242309 -0.000725477 0.0 0.0432315 -0.00508166 0.276017 -0.183726 0.967238 0.0420865 -0.0652085 -0.0418189 -0.0587579 -0.00763072 -0.122898 -0.132551 0.135777 -0.0496345 0.549615 -0.707633 0.0494…
892.0 0.0 0.0 -0.319718 0.276519 0.896166 0.0 0.0 0.0 0.319718 0.0 0.0 0.319718 0.0 0.0 0.43874 -0.391321 0.0329932 0.0 0.0 0.0 -0.43874 0.0 0.0 -0.43874 0.268027 0.948658 -2.16943e-18 -0.384422 0.11643 0.0 0.00110575 -0.0220485 -0.303782 0.238897 0.912826 0.00153846 -0.00278586 0.0631131 0.215966 0.0178408 0.032319 0.232751 0.0922201 -0.427304 0.159713 -0.341558 -0.0180421 0.0343928 -0.0838344 0…
893.0 0.0 0.0 -0.17004 0.149848 0.939411 0.0 0.0 0.0 0.17004 0.0 0.0 0.17004 0.0 0.0 0.594698 -0.530423 0.0447213 0.0 0.0 0.0 -0.594698 0.0 0.0 -0.594698 0.1344024 0.978434 -2.16943e-18 -0.538779 0.0783513 0.0 -0.00294767 -0.00102467 -0.0969799 0.0835454 0.952973 -0.00284238 0.00246971 -0.012383 0.111785 0.00558893 -0.00565678 0.10202 -0.0561488 -0.00554265 0.500841 -0.496716 0.0322006 -0.0537448…
894.0 0.0 0.0 -0.177142 0.155995 0.937791 0.0 0.0 0.0 0.177142 0.0 0.0 0.177142 0.0 0.0 -0.0860353 0.0767367 -0.00646986 0.0 0.0 0.0 0.0860353 0.0 0.0 0.0860353 0.1408326 0.977476 -2.16943e-18 0.0778631 -0.0118884 0.0 0.000410887 -0.0276645 -0.326994 0.171066 0.92149 -0.00114442 0.0907599 0.0720755 0.175708 0.0842167 0.109541 0.13903 -0.0473016 -0.0160108 -0.894975 -0.014066 -0.0800336 -0.0460074…
895.0 0.0 0.0 -0.204593 0.179642 0.93112 0.0 0.0 0.0 0.204593 0.0 0.0 0.204593 0.0 0.0 0.0389792 -0.0347664 0.00293124 0.0 0.0 0.0 -0.0389792 0.0 0.0 -0.0389792 0.1656208 0.973342 -2.16943e-18 -0.0351156 0.00635237 0.0 0.000572095 -0.012446 -0.301397 0.19281 0.924367 0.000250282 0.0383284 0.0921212 0.14553 0.040152 0.0937928 0.143437 0.0460189 -0.232208 -0.521394 0.0402813 -0.0422475 0.00453693 0…
897.0 0.0 0.0 -0.182408 0.160546 0.936562 0.0 0.0 0.0 0.182408 0.0 0.0 0.182408 0.0 0.0 0.417467 -0.372348 0.0313935 0.0 0.0 0.0 -0.417467 0.0 0.0 -0.417467 0.14559719999999998 0.976735 -2.16943e-18 -0.377504 0.0596746 0.0 0.00217907 -0.000625325 0.109631 -0.0247484 0.972013 0.00209862 -0.0565284 -0.076112 0.0441758 -0.0606676 -0.055737 0.0160086 0.068987 -0.0073866 0.457245 -0.296997 0.063605 0.…
899.0 0.0 0.0 0.0914757 -0.0817898 0.96814 0.0 0.0 0.0 -0.0914757 0.0 0.0 -0.0914757 0.0 0.0 -0.178803 0.159478 -0.013446 0.0 0.0 0.0 0.178803 0.0 0.0 0.178803 -0.104312 0.981694 -2.16943e-18 0.162573 0.0191256 0.0 0.059706 -0.49597 0.506794 -0.389658 0.925333 0.0655655 -0.102447 -0.129012 -0.146258 0.0513355 -0.203135 -0.167263 0.423576 -1.19613 0.780725 -0.886028 0.14032 0.738414 0.105146 0.060…
901.0 0.0 0.0 -0.0244774 0.0218072 0.962892 0.0 0.0 0.0 0.0244774 0.0 0.0 0.0244774 0.0 0.0 -0.360309 0.321367 -0.0270952 0.0 0.0 0.0 0.360309 0.0 0.0 0.360309 0.0015983999999999998 0.987963 -2.16943e-18 0.329863 0.000379865 0.0 0.000192365 0.000119098 -0.161752 0.0363686 0.956383 0.000196244 0.143853 -0.0457878 0.180201 0.121192 0.02063 -0.00718094 0.00112901 0.000179931 -1.23173 0.0523177 -0.01…
902.0 0.0 0.0 -0.0675128 0.059999 0.957895 0.0 0.0 0.0 0.0675128 0.0 0.0 0.0675128 0.0 0.0 0.236494 -0.210934 0.0177843 0.0 0.0 0.0 -0.236494 0.0 0.0 -0.236494 0.0409862 0.987161 -2.16943e-18 -0.21632 0.00906563 0.0 0.0430973 -0.00634833 0.287751 -0.195977 0.964487 0.0419443 -0.0548077 -0.0540186 -0.0892231 -0.00322566 -0.107744 -0.165206 0.141802 -0.149592 0.603726 -0.718314 0.0562785 0.165895 0…
904.0 0.0 0.0 -0.210079 0.184345 0.929709 0.0 0.0 0.0 0.210079 0.0 0.0 0.210079 0.0 0.0 -0.0348507 0.031084 -0.00262077 0.0 0.0 0.0 0.0348507 0.0 0.0 0.0348507 0.1705605 0.972434 -2.16943e-18 0.0313646 -0.0058517 0.0 0.000377567 -0.0397709 -0.410856 0.194369 0.909817 -0.00238418 0.147685 0.0664768 0.194423 0.147521 0.102725 0.16715 -0.00406909 -0.209344 -1.35238 -0.0824092 -0.129025 -0.0567507 1.…
905.0 0.0 0.0 -0.0108899 0.00970826 0.964128 0.0 0.0 0.0 0.0108899 0.0 0.0 0.0108899 0.0 0.0 -0.481075 0.429081 -0.0361768 0.0 0.0 0.0 0.481075 0.0 0.0 0.481075 -0.0108404 0.987864 -2.16943e-18 0.440376 0.00649121 0.0 0.000248001 9.44552e-05 -0.21724 0.0220074 0.953343 0.000247768 0.236756 -0.0821108 0.206819 0.205308 0.00694394 -0.0287292 -0.000141023 -3.33162e-05 -2.02636 -0.0337501 -0.107515 -…
906.0 0.0 0.0 -0.0982641 0.08714 0.95332 0.0 0.0 0.0 0.0982641 0.0 0.0 0.0982641 0.0 0.0 0.232558 -0.207423 0.0174884 0.0 0.0 0.0 -0.232558 0.0 0.0 -0.232558 0.06909176 0.98555 -2.16943e-18 -0.212346 0.0154509 0.0 0.0400656 -0.00543004 0.274956 -0.179146 0.96775 0.0390737 -0.0619837 -0.0541985 -0.0624397 -0.0147104 -0.105902 -0.142238 0.134452 -0.100859 0.576771 -0.652346 0.0765131 0.149302 0.383…
908.0 0.0 0.0 -0.174794 0.153964 0.938332 0.0 0.0 0.0 0.174794 0.0 0.0 0.174794 0.0 0.0 0.0695698 -0.0620508 0.00523165 0.0 0.0 0.0 -0.0695698 0.0 0.0 -0.0695698 0.1387076 0.977798 -2.16943e-18 -0.062984 0.00946531 0.0 -0.000427346 -0.00478505 -0.234188 0.161472 0.935472 -0.000513166 -0.00124853 0.107942 0.10439 0.00603068 0.0958466 0.110841 0.0286071 -0.128902 -0.105421 0.0410279 0.0216354 0.009…
914.0 0.0 0.0 -0.294058 0.255285 0.904919 0.0 0.0 0.0 0.294058 0.0 0.0 0.294058 0.0 0.0 0.862741 -0.769497 0.0648781 0.0 0.0 0.0 -0.862741 0.0 0.0 -0.862741 0.24545899999999998 0.955179 -2.16943e-18 -0.761555 0.209479 0.0 -0.00876829 -0.111257 0.0883446 -0.113668 0.967636 -0.0250472 0.0621644 -0.0711531 -0.0335466 0.0713229 -0.0278391 -0.159272 0.0342549 -0.00311969 1.12081 -0.78362 0.0956716 0.0…
915.0 0.0 0.0 -0.186255 0.163865 0.935648 0.0 0.0 0.0 0.186255 0.0 0.0 0.186255 0.0 0.0 0.0447476 -0.0399113 0.00336502 0.0 0.0 0.0 -0.0447476 0.0 0.0 -0.0447476 0.1490741 0.976179 -2.16943e-18 -0.0404391 0.006552 0.0 0.000332705 -0.00730023 -0.259031 0.176789 0.931373 0.000167318 0.0121195 0.0965654 0.122911 0.0149222 0.0941622 0.123822 0.0361883 -0.167504 -0.270761 0.0493495 0.00746414 0.009948…
916.0 0.0 0.0 -0.123391 0.109204 0.948963 0.0 0.0 0.0 0.123391 0.0 0.0 0.123391 0.0 0.0 0.506826 -0.452049 0.0381133 0.0 0.0 0.0 -0.506826 0.0 0.0 -0.506826 0.0920117 0.983592 -2.16943e-18 -0.461785 0.0452895 0.0 -0.00328963 -0.000684682 -0.0565688 0.0508555 0.958404 -0.0031821 -0.00577571 -0.0127834 0.0802327 -0.00493112 0.00742814 0.0592107 -0.0560033 -0.00324545 0.447707 -0.46065 0.0301951 -0.…
918.0 0.0 0.0 -0.0444335 0.0395439 0.960779 0.0 0.0 0.0 0.0444335 0.0 0.0 0.0444335 0.0 0.0 -0.565718 0.504576 -0.042542 0.0 0.0 0.0 0.565718 0.0 0.0 0.565718 0.0198672 0.987802 -2.16943e-18 0.517824 -0.00973858 0.0 -9.91548e-06 5.10635e-05 -0.32447 0.0441073 0.942672 2.03827e-07 0.3303 -0.0931769 0.21501 0.293683 0.00169983 0.00241161 -0.0040751 -0.00134823 -3.06417 -0.188612 -0.253649 -0.004045…
919.0 0.0 0.0 -0.177128 0.155983 0.937794 0.0 0.0 0.0 0.177128 0.0 0.0 0.177128 0.0 0.0 0.323731 -0.288742 0.0243446 0.0 0.0 0.0 -0.323731 0.0 0.0 -0.323731 0.1408202 0.977478 -2.16943e-18 -0.292981 0.0447291 0.0 -0.00224604 -0.000235144 0.0123935 0.0568637 0.962948 -0.00216468 -0.0788869 -0.0196091 0.0932873 -0.0699564 -0.0248772 0.0894639 -0.000566433 -4.54422e-06 0.212917 -0.142539 0.0274431 -…
921.0 0.0 0.0 -0.161394 0.14235 0.941324 0.0 0.0 0.0 0.161394 0.0 0.0 0.161394 0.0 0.0 0.346782 -0.309303 0.026078 0.0 0.0 0.0 -0.346782 0.0 0.0 -0.346782 0.1265646 0.979539 -2.16943e-18 -0.314558 0.0429705 0.0 -0.00391465 -0.00034543 -0.0204093 0.0641156 0.959999 -0.00376286 -0.0547109 -0.0217543 0.103001 -0.0508154 -0.0103491 0.0876522 -0.0575306 -0.00124529 0.270772 -0.220582 0.0269978 -0.0552…
922.0 0.0 0.0 -0.109193 0.0967502 0.951493 0.0 0.0 0.0 0.109193 0.0 0.0 0.109193 0.0 0.0 0.175471 -0.156506 0.0131954 0.0 0.0 0.0 -0.175471 0.0 0.0 -0.175471 0.07906663 0.984769 -2.16943e-18 -0.160083 0.0134084 0.0 0.127567 -0.234713 0.534592 -0.431167 0.900235 0.10967 -0.0536387 -0.104427 -0.170884 0.0896433 -0.253364 -0.29595 0.551683 0.0217157 0.957276 -1.13952 0.216924 0.506459 0.394781 -0.18…
923.0 0.0 0.0 -0.166324 0.146627 0.940241 0.0 0.0 0.0 0.166324 0.0 0.0 0.166324 0.0 0.0 0.0585609 -0.0522317 0.00440378 0.0 0.0 0.0 -0.0585609 0.0 0.0 -0.0585609 0.131035 0.978917 -2.16943e-18 -0.0530828 0.00751818 0.0 0.000301384 -0.0122295 -0.23111 0.157511 0.936148 -4.08546e-05 -0.00603174 0.118113 0.0955737 0.00625657 0.0992869 0.106263 0.0396366 -0.181346 -0.0707959 0.0400985 0.00532005 0.01…
927.0 0.0 0.0 -0.160893 0.141914 0.941434 0.0 0.0 0.0 0.160893 0.0 0.0 0.160893 0.0 0.0 0.419492 -0.374153 0.0315458 0.0 0.0 0.0 -0.419492 0.0 0.0 -0.419492 0.1261094 0.979601 -2.16943e-18 -0.380537 0.051789 0.0 -0.00399618 -0.000596488 -0.0537638 0.0722111 0.956976 -0.00383722 -0.0299946 -0.0189791 0.108161 -0.0327399 0.00516978 0.0867684 -0.0662125 -0.00365413 0.376477 -0.301246 0.0311769 -0.06…
929.0 0.0 0.0 -0.0746341 0.0662965 0.95691 0.0 0.0 0.0 0.0746341 0.0 0.0 0.0746341 0.0 0.0 -0.400992 0.357653 -0.0301546 0.0 0.0 0.0 0.400992 0.0 0.0 0.400992 0.047499 0.986865 -2.16943e-18 0.366668 -0.017983 0.0 -0.000163187 9.51542e-05 -0.327003 0.0715231 0.941051 -0.000135894 0.256661 -0.00969228 0.199951 0.254812 0.0176469 0.0273332 -0.00706111 -0.00236775 -2.22307 -0.117814 -0.191075 -0.0070…
930.0 0.0 0.0 -0.172638 0.152098 0.938824 0.0 0.0 0.0 0.172638 0.0 0.0 0.172638 0.0 0.0 0.450247 -0.401585 0.0338586 0.0 0.0 0.0 -0.450247 0.0 0.0 -0.450247 0.1367554 0.978089 -2.16943e-18 -0.407756 0.0603794 0.0 -0.00322502 -0.000689993 -0.0793302 0.0865267 0.953844 -0.0030908 -0.0207307 -0.0125869 0.117892 -0.0259253 0.0114283 0.0990795 -0.0495628 -0.00400513 0.387916 -0.323352 0.0309205 -0.047…
931.0 0.0 0.0 -0.24392 0.21318 0.920437 0.0 0.0 0.0 0.24392 0.0 0.0 0.24392 0.0 0.0 0.485257 -0.432811 0.0364913 0.0 0.0 0.0 -0.485257 0.0 0.0 -0.485257 0.200915 0.966238 -2.16943e-18 -0.433711 0.0962081 0.0 0.0339376 -0.00807078 0.275822 -0.182174 0.966929 0.0326769 -0.0432916 -0.0834122 -0.0657821 -0.0103293 -0.107021 -0.149247 0.158664 -0.108992 0.69014 -0.66592 0.0906652 0.173601 0.249296 -0.…
932.0 0.0 0.0 -0.00920755 0.00820905 0.96427 0.0 0.0 0.0 0.00920755 0.0 0.0 0.00920755 0.0 0.0 -0.274205 0.244569 -0.0206202 0.0 0.0 0.0 0.274205 0.0 0.0 0.274205 -0.012380500000000003 0.98784 -2.16943e-18 0.251001 0.00412217 0.0 -3.32526e-05 5.56806e-05 -0.171049 0.0332325 0.95597 -2.46199e-05 0.0947807 0.0711006 0.13632 0.127314 0.0354584 -0.020392 -5.55673e-05 -1.00157e-05 -0.558095 0.0702085 …
933.0 0.0 0.0 -0.0443269 0.0394492 0.960792 0.0 0.0 0.0 0.0443269 0.0 0.0 0.0443269 0.0 0.0 -0.256213 0.228521 -0.0192672 0.0 0.0 0.0 0.256213 0.0 0.0 0.256213 0.019769600000000005 0.987804 -2.16943e-18 0.234522 -0.00438557 0.0 -0.000173913 5.78156e-05 -0.198431 0.0589177 0.952015 -0.000157724 0.101719 0.0550664 0.160101 0.119356 0.0462833 0.00709255 -0.00145327 -0.00029387 -0.715792 0.0567573 -0…
934.0 0.0 0.0 0.09033 -0.0807644 0.968147 0.0 0.0 0.0 -0.09033 0.0 0.0 -0.09033 0.0 0.0 -0.20999 0.187295 -0.0157913 0.0 0.0 0.0 0.20999 0.0 0.0 0.20999 -0.10326999999999999 0.981816 -2.16943e-18 0.190955 0.0222428 0.0 0.0706555 -0.525958 0.536445 -0.413781 0.915738 0.0722851 -0.103027 -0.145869 -0.161343 0.0611752 -0.223896 -0.184136 0.550587 -0.752433 0.767848 -0.942905 0.196595 0.731184 0.3400…
935.0 0.0 0.0 -0.0136173 0.0121382 0.963893 0.0 0.0 0.0 0.0136173 0.0 0.0 0.0136173 0.0 0.0 -0.42842 0.382117 -0.0322172 0.0 0.0 0.0 0.42842 0.0 0.0 0.42842 -0.008343699999999996 0.987898 -2.16943e-18 0.392191 0.00471109 0.0 0.000314363 0.000121352 -0.189137 0.025166 0.955412 0.000313895 0.197239 -0.0701412 0.201382 0.169235 0.0113942 -0.0241502 0.000117598 1.95956e-05 -1.63035 0.011951 -0.061961…
936.0 0.0 0.0 -0.0309172 0.0275353 0.962249 0.0 0.0 0.0 0.0309172 0.0 0.0 0.0309172 0.0 0.0 -0.247903 0.22111 -0.0186423 0.0 0.0 0.0 0.247903 0.0 0.0 0.247903 0.007494000000000001 0.987951 -2.16943e-18 0.226952 -0.00120018 0.0 -0.0126523 -0.00180075 -0.299541 0.0829661 0.940908 -0.0119795 0.119481 0.165384 0.15556 0.190349 0.0584307 0.0282773 -0.0682459 -0.0203711 -0.234128 0.086795 0.00870678 -0…
939.0 0.0 0.0 0.0379844 -0.0339252 0.967212 0.0 0.0 0.0 -0.0379844 0.0 0.0 -0.0379844 0.0 0.0 -0.550398 0.490912 -0.04139 0.0 0.0 0.0 0.550398 0.0 0.0 0.550398 -0.055546 0.986112 -2.16943e-18 0.502871 0.0320326 0.0 0.00144037 0.000170023 -0.190613 -0.0195285 0.957249 0.00138852 0.263287 -0.0973655 0.210083 0.234836 -0.00493607 -0.0864442 0.0149345 0.00284854 -2.21587 -0.0419689 -0.105254 0.014548…
940.0 0.0 0.0 -0.0675974 0.0600739 0.957884 0.0 0.0 0.0 0.0675974 0.0 0.0 0.0675974 0.0 0.0 -0.323912 0.288904 -0.0243582 0.0 0.0 0.0 0.323912 0.0 0.0 0.323912 0.041063600000000006 0.987158 -2.16943e-18 0.296281 -0.0124417 0.0 -0.00120871 6.19032e-05 -0.244066 0.072685 0.947896 -0.00112658 0.150833 0.0219669 0.193439 0.158972 0.0314487 0.0252579 -0.00775545 -0.00191256 -1.40963 0.00630451 -0.0912…
941.0 0.0 0.0 -0.290858 0.252621 0.905972 0.0 0.0 0.0 0.290858 0.0 0.0 0.290858 0.0 0.0 0.704504 -0.628362 0.0529787 0.0 0.0 0.0 -0.704504 0.0 0.0 -0.704504 0.242633 0.955951 -2.16943e-18 -0.622421 0.169067 0.0 0.00280992 -0.0344723 0.236556 -0.192827 0.96343 -0.00163022 0.0309919 -0.120543 -0.0916921 0.0341826 -0.0835001 -0.201471 0.0973412 -0.278971 0.93337 -0.818048 0.0916517 0.138608 0.078144…
942.0 0.0 0.0 -0.149502 0.132009 0.94385 0.0 0.0 0.0 0.149502 0.0 0.0 0.149502 0.0 0.0 0.274518 -0.244848 0.0206437 0.0 0.0 0.0 -0.274518 0.0 0.0 -0.274518 0.1157692 0.980949 -2.16943e-18 -0.249395 0.0310525 0.0 0.0500669 -0.00687423 0.296299 -0.194038 0.965704 0.0487527 -0.0740445 -0.0448404 -0.0679951 -0.0152416 -0.110062 -0.155934 0.162693 -0.0961857 0.509854 -0.69707 0.0348885 0.175499 0.3984…
943.0 0.0 0.0 0.103496 -0.0925478 0.967996 0.0 0.0 0.0 -0.103496 0.0 0.0 -0.103496 0.0 0.0 -0.309996 0.276492 -0.0233117 0.0 0.0 0.0 0.309996 0.0 0.0 0.309996 -0.11523299999999999 0.980342 -2.16943e-18 0.281439 0.0365441 0.0 -0.0166553 -0.318574 0.367245 -0.204119 0.974554 0.0221424 -0.137126 -0.131247 0.0175325 -0.0696884 -0.132266 0.00457508 0.0229014 -1.0206 0.397592 -0.527005 0.0998686 0.3420…
944.0 0.0 0.0 -0.13195 0.116694 0.947353 0.0 0.0 0.0 0.13195 0.0 0.0 0.13195 0.0 0.0 0.39611 -0.353299 0.0297875 0.0 0.0 0.0 -0.39611 0.0 0.0 -0.39611 0.09980610000000001 0.982794 -2.16943e-18 -0.360591 0.0384834 0.0 0.030356 -0.00445321 0.271784 -0.180851 0.967281 0.0295323 -0.0319437 -0.101601 -0.0498333 -0.00985137 -0.114085 -0.138901 0.170259 -0.0858224 0.732138 -0.683186 0.0960711 0.179535 0…
945.0 0.0 0.0 -0.0983756 0.0872382 0.953302 0.0 0.0 0.0 0.0983756 0.0 0.0 0.0983756 0.0 0.0 0.470425 -0.419582 0.035376 0.0 0.0 0.0 -0.470425 0.0 0.0 -0.470425 0.06919355 0.985542 -2.16943e-18 -0.429536 0.0313025 0.0 -0.00249332 -0.000432866 -0.0484735 0.0467606 0.959321 -0.00241017 -0.00785093 -0.0157462 0.0759352 -0.0102991 0.0106229 0.0526487 -0.0559096 -0.00277906 0.443544 -0.431632 0.0309705…
946.0 0.0 0.0 -0.0771549 0.0685241 0.95655 0.0 0.0 0.0 0.0771549 0.0 0.0 0.0771549 0.0 0.0 0.153461 -0.136875 0.0115403 0.0 0.0 0.0 -0.153461 0.0 0.0 -0.153461 0.0498039 0.986749 -2.16943e-18 -0.140307 0.00723587 0.0 0.130706 -0.393912 0.583658 -0.485369 0.88127 0.101919 -0.0546802 -0.132112 -0.184961 0.105613 -0.249416 -0.277184 0.756128 0.00411905 0.913052 -1.19838 0.244786 0.700379 0.443175 -0…
947.0 0.0 0.0 0.183213 -0.163757 0.963773 0.0 0.0 0.0 -0.183213 0.0 0.0 -0.183213 0.0 0.0 -0.816773 0.728497 -0.0614213 0.0 0.0 0.0 0.816773 0.0 0.0 0.816773 -0.18715500000000002 0.968072 -2.16943e-18 0.731509 0.15503 0.0 0.00113777 -0.000145176 0.0502499 -0.142844 0.958552 0.00109943 0.217721 -0.203207 0.0381545 0.153867 -0.0313331 -0.196575 0.0372141 -0.0219925 -2.41742 0.154713 -0.0849745 0.03…
950.0 0.0 0.0 -0.23775 0.207947 0.9222 0.0 0.0 0.0 0.23775 0.0 0.0 0.23775 0.0 0.0 0.538931 -0.480684 0.0405276 0.0 0.0 0.0 -0.538931 0.0 0.0 -0.538931 0.195397 0.967444 -2.16943e-18 -0.482333 0.103876 0.0 0.0355305 -0.00625628 0.285352 -0.196088 0.964398 0.0344244 -0.0275822 -0.104139 -0.0686414 0.000148235 -0.113589 -0.161346 0.187839 -0.129757 0.786556 -0.729103 0.091287 0.205013 0.226196 -0.3…
951.0 0.0 0.0 -0.00382062 0.00340709 0.964706 0.0 0.0 0.0 0.00382062 0.0 0.0 0.00382062 0.0 0.0 -0.31888 0.284416 -0.0239798 0.0 0.0 0.0 0.31888 0.0 0.0 0.31888 -0.0173113 0.987746 -2.16943e-18 0.291866 0.00636613 0.0 0.00124334 0.000155104 -0.135315 0.0226475 0.959494 0.00120248 0.103394 0.00738821 0.151774 0.110035 0.0204378 -0.0256631 0.00915625 0.00124408 -0.806848 0.0906543 0.0127482 0.00886…
952.0 0.0 0.0 0.0551104 -0.0492434 0.967788 0.0 0.0 0.0 -0.0551104 0.0 0.0 -0.0551104 0.0 0.0 -0.0942912 0.0841003 -0.0070907 0.0 0.0 0.0 0.0942912 0.0 0.0 0.0942912 -0.07118399999999998 0.984981 -2.16943e-18 0.0860425 0.00696215 0.0 0.00275513 -0.490327 0.445212 -0.291743 0.956032 0.0432452 -0.142334 -0.139609 -0.0802013 -0.016847 -0.170309 -0.0828158 0.224615 -1.32032 0.679246 -0.61541 0.143185…
953.0 0.0 0.0 -0.147841 0.130563 0.944193 0.0 0.0 0.0 0.147841 0.0 0.0 0.147841 0.0 0.0 0.0271456 -0.0242117 0.00204135 0.0 0.0 0.0 -0.0271456 0.0 0.0 -0.0271456 0.11426 0.981135 -2.16943e-18 -0.0246665 0.00302965 0.0 0.00557261 -0.0456191 -0.244176 0.171482 0.931361 0.00434009 -0.0176846 0.123472 0.119032 0.000162946 0.107243 0.130375 -1.49733e-05 -2.24427e-05 -0.0548988 0.0303723 0.00705832 -1.…
954.0 0.0 0.0 -0.293109 0.254495 0.905232 0.0 0.0 0.0 0.293109 0.0 0.0 0.293109 0.0 0.0 0.262474 -0.234106 0.0197381 0.0 0.0 0.0 -0.262474 0.0 0.0 -0.262474 0.24462099999999998 0.955409 -2.16943e-18 -0.231751 0.0635105 0.0 0.00421898 -0.0443896 -0.273785 0.209791 0.921003 0.0042226 -0.0250769 0.107488 0.168194 -0.0076511 0.0922854 0.178604 -0.000163223 6.86749e-06 -0.147828 0.0273502 0.0268425 -0…
955.0 0.0 0.0 0.0499149 -0.0445953 0.967641 0.0 0.0 0.0 -0.0499149 0.0 0.0 -0.0499149 0.0 0.0 -0.325047 0.289916 -0.0244435 0.0 0.0 0.0 0.325047 0.0 0.0 0.325047 -0.06644199999999999 0.985353 -2.16943e-18 0.296732 0.022459 0.0 0.00204689 0.000121215 -0.0750992 -0.0186115 0.96382 0.00197839 0.0830733 0.0209247 0.0862482 0.102114 0.00730142 -0.0620103 0.0211089 0.00162031 -0.458791 0.120737 -0.0046…
956.0 0.0 0.0 -0.0441378 0.0392814 0.960813 0.0 0.0 0.0 0.0441378 0.0 0.0 0.0441378 0.0 0.0 0.23623 -0.210698 0.0177645 0.0 0.0 0.0 -0.23623 0.0 0.0 -0.23623 0.019596600000000006 0.987807 -2.16943e-18 -0.216232 0.00400265 0.0 0.0523818 -0.00870396 0.301299 -0.214597 0.96099 0.0509054 -0.0517035 -0.047072 -0.101109 0.0104088 -0.110619 -0.17747 0.146826 -0.243358 0.661757 -0.773228 0.0508531 0.1892…
957.0 0.0 0.0 0.101574 -0.0908282 0.968028 0.0 0.0 0.0 -0.101574 0.0 0.0 -0.101574 0.0 0.0 -0.175741 0.156747 -0.0132157 0.0 0.0 0.0 0.175741 0.0 0.0 0.175741 -0.11348799999999999 0.980567 -2.16943e-18 0.159591 0.0204107 0.0 0.0152002 -0.392525 0.439419 -0.289844 0.957796 0.0448531 -0.131829 -0.125129 -0.0513393 -0.0147882 -0.1842 -0.0551661 0.209135 -0.831159 0.60226 -0.703792 0.168691 0.451249 …
960.0 0.0 0.0 0.0487305 -0.0435358 0.967604 0.0 0.0 0.0 -0.0487305 0.0 0.0 -0.0487305 0.0 0.0 -0.380878 0.339713 -0.028642 0.0 0.0 0.0 0.380878 0.0 0.0 0.380878 -0.06536099999999999 0.985434 -2.16943e-18 0.34773 0.0259048 0.0 0.0023106 0.000121144 -0.0711826 -0.0244432 0.963961 0.00223231 0.128665 -0.0615544 0.119683 0.105303 0.00671374 -0.0687781 0.0339153 0.00245727 -0.87808 0.115925 0.0576094 …
961.0 0.0 0.0 -0.13755 0.121587 0.946265 0.0 0.0 0.0 0.13755 0.0 0.0 0.13755 0.0 0.0 0.21731 -0.193823 0.0163417 0.0 0.0 0.0 -0.21731 0.0 0.0 -0.21731 0.1049026 0.982236 -2.16943e-18 -0.197702 0.0222199 0.0 0.117962 -0.413085 0.574307 -0.478569 0.885689 0.0904937 -0.0553657 -0.129006 -0.192323 0.0997339 -0.231773 -0.267078 0.693593 -0.449746 0.889 -1.16702 0.211425 0.757964 0.446415 -0.143688 -0.…
962.0 0.0 0.0 0.0157526 -0.0140589 0.966074 0.0 0.0 0.0 -0.0157526 0.0 0.0 -0.0157526 0.0 0.0 -0.427513 0.381307 -0.0321489 0.0 0.0 0.0 0.427513 0.0 0.0 0.427513 -0.035221 0.98718 -2.16943e-18 0.391053 0.0161916 0.0 0.00139256 0.000117609 -0.145567 0.00195821 0.959545 0.00134035 0.18642 -0.08618 0.19501 0.154152 0.00565556 -0.0491098 0.0163011 0.0023764 -1.41397 0.0495377 -0.0146108 0.0157984 0.6…
966.0 0.0 0.0 -0.261398 0.227946 0.915267 0.0 0.0 0.0 0.261398 0.0 0.0 0.261398 0.0 0.0 0.390402 -0.348207 0.0293582 0.0 0.0 0.0 -0.390402 0.0 0.0 -0.390402 0.21650599999999998 0.962636 -2.16943e-18 -0.347525 0.0834885 0.0 0.0519765 -0.00899523 0.300976 -0.195284 0.965603 0.0506135 -0.0774882 -0.0439308 -0.0709185 -0.013086 -0.119085 -0.15414 0.161673 -0.175759 0.506997 -0.69605 0.0370569 0.19271…
968.0 0.0 0.0 0.0255974 -0.022853 0.966632 0.0 0.0 0.0 -0.0255974 0.0 0.0 -0.0255974 0.0 0.0 -0.315921 0.281777 -0.0237573 0.0 0.0 0.0 0.315921 0.0 0.0 0.315921 -0.044225 0.986763 -2.16943e-18 0.288847 0.0148095 0.0 0.00300672 0.000207603 -0.108398 0.00102064 0.961408 0.00289734 0.0914567 0.0267363 0.108664 0.108325 0.0180374 -0.0444088 0.0207391 0.00231427 -0.575862 0.100972 -0.00587652 0.020049…
969.0 0.0 0.0 -0.119908 0.106153 0.9496 0.0 0.0 0.0 0.119908 0.0 0.0 0.119908 0.0 0.0 0.273297 -0.243759 0.0205519 0.0 0.0 0.0 -0.273297 0.0 0.0 -0.273297 0.08883780000000001 0.983898 -2.16943e-18 -0.249092 0.0235541 0.0 0.0484537 -0.00786267 0.297906 -0.203007 0.963052 0.0471575 -0.0553291 -0.058121 -0.0927088 -0.00083889 -0.107071 -0.170411 0.162743 -0.220482 0.618915 -0.738821 0.043006 0.20113…
972.0 0.0 0.0 -0.259969 0.226742 0.915699 0.0 0.0 0.0 0.259969 0.0 0.0 0.259969 0.0 0.0 -0.0918979 0.0819656 -0.00691072 0.0 0.0 0.0 0.0918979 0.0 0.0 0.0918979 0.215233 0.962941 -2.16943e-18 0.081833 -0.0195357 0.0 0.0151245 -0.121377 -0.722759 0.184019 0.888971 -0.0126426 0.522817 -0.0294875 0.209811 0.5551 -0.0222982 0.170043 0.373704 -0.848715 -3.10352 -0.31138 -0.447811 -0.157475 4.06369 -1.…
974.0 0.0 0.0 -0.0669073 0.0594632 0.957977 0.0 0.0 0.0 0.0669073 0.0 0.0 0.0669073 0.0 0.0 0.298418 -0.266165 0.022441 0.0 0.0 0.0 -0.298418 0.0 0.0 -0.298418 0.040432300000000004 0.987184 -2.16943e-18 -0.272969 0.0112741 0.0 0.0384702 -0.00621726 0.280942 -0.190537 0.965755 0.0375041 -0.0404434 -0.082609 -0.0607592 -0.00361549 -0.107564 -0.163701 0.157316 -0.16453 0.729762 -0.688181 0.101762 0.…
975.0 0.0 0.0 -0.133445 0.118001 0.947065 0.0 0.0 0.0 0.133445 0.0 0.0 0.133445 0.0 0.0 0.405772 -0.361917 0.0305141 0.0 0.0 0.0 -0.405772 0.0 0.0 -0.405772 0.101167 0.982648 -2.16943e-18 -0.369328 0.0399743 0.0 0.0304293 -0.00487837 0.276497 -0.188027 0.965834 0.0295832 -0.0274317 -0.10259 -0.0633744 -0.00471128 -0.112603 -0.150151 0.169142 -0.107237 0.761389 -0.704467 0.100863 0.182577 0.181358…
976.0 0.0 0.0 -0.218076 0.191187 0.927606 0.0 0.0 0.0 0.218076 0.0 0.0 0.218076 0.0 0.0 0.372807 -0.332514 0.0280351 0.0 0.0 0.0 -0.372807 0.0 0.0 -0.372807 0.17775200000000002 0.971063 -2.16943e-18 -0.335004 0.0652783 0.0 0.119652 -0.40791 0.563266 -0.466426 0.890568 0.0956722 -0.057717 -0.132117 -0.173261 0.0953129 -0.230933 -0.269888 0.667774 -0.530861 0.972449 -1.10982 0.231341 0.756359 0.239…
978.0 0.0 0.0 0.0986664 -0.0882257 0.96807 0.0 0.0 0.0 -0.0986664 0.0 0.0 -0.0986664 0.0 0.0 -0.568085 0.506687 -0.04272 0.0 0.0 0.0 0.568085 0.0 0.0 0.568085 -0.11084699999999999 0.980901 -2.16943e-18 0.51607 0.0644775 0.0 0.00165777 8.65884e-05 -0.050557 -0.0703534 0.962341 0.0016028 0.209292 -0.153413 0.125141 0.145597 -0.00683691 -0.113009 0.0343647 0.00170225 -1.73999 0.0647074 0.0276583 0.0…
980.0 0.0 0.0 -0.0361194 0.0321596 0.961703 0.0 0.0 0.0 0.0361194 0.0 0.0 0.0361194 0.0 0.0 0.0671362 -0.0598802 0.00504865 0.0 0.0 0.0 -0.0671362 0.0 0.0 -0.0671362 0.012256500000000004 0.987913 -2.16943e-18 -0.0614599 0.000644764 0.0 0.00642513 0.030442 0.0992365 0.0671513 0.967809 -0.00120441 -0.135834 -0.0776773 0.124707 -0.175588 -0.0339931 0.121098 0.0339095 -0.00365948 -0.0634909 0.101363 …
983.0 0.0 0.0 -0.154904 0.13671 0.942718 0.0 0.0 0.0 0.154904 0.0 0.0 0.154904 0.0 0.0 0.0535988 -0.0478059 0.00403063 0.0 0.0 0.0 -0.0535988 0.0 0.0 -0.0535988 0.1206747 0.980325 -2.16943e-18 -0.0486603 0.00632584 0.0 0.00540726 -0.0443552 -0.243699 0.171319 0.931356 0.00421443 -0.0178215 0.123405 0.119413 -0.000243125 0.107186 0.130714 2.75952e-06 -2.70049e-05 -0.053767 0.029813 0.00687724 -9.7…
986.0 0.0 0.0 -0.194335 0.170827 0.933688 0.0 0.0 0.0 0.194335 0.0 0.0 0.194335 0.0 0.0 0.00930833 -0.0083023 0.000699987 0.0 0.0 0.0 -0.00930833 0.0 0.0 -0.00930833 0.1563718 0.974966 -2.16943e-18 -0.0084008 0.00143087 0.0 0.00313062 -0.0704338 -0.384152 0.185129 0.913587 -0.00191607 0.113777 0.0832368 0.181279 0.120641 0.127537 0.143496 0.037771 -0.406607 -1.00076 -0.0343093 -0.0971572 -0.06525…
988.0 0.0 0.0 -0.203897 0.179045 0.931297 0.0 0.0 0.0 0.203897 0.0 0.0 0.203897 0.0 0.0 0.157666 -0.140625 0.0118565 0.0 0.0 0.0 -0.157666 0.0 0.0 -0.157666 0.1649945 0.973455 -2.16943e-18 -0.142056 0.0255957 0.0 -0.000355725 -0.00403517 -0.239954 0.168663 0.933638 -0.000409337 -0.00502449 0.109956 0.112437 0.00353863 0.0950276 0.120899 0.0256978 -0.114675 -0.0915299 0.0395878 0.0203068 0.0088080…
990.0 0.0 0.0 -0.225028 0.197122 0.925733 0.0 0.0 0.0 0.225028 0.0 0.0 0.225028 0.0 0.0 0.531377 -0.473946 0.0399596 0.0 0.0 0.0 -0.531377 0.0 0.0 -0.531377 0.18399500000000002 0.969824 -2.16943e-18 -0.476837 0.0963614 0.0 0.0368744 -0.00633177 0.287425 -0.20036 0.963555 0.0357398 -0.024558 -0.100893 -0.0772734 0.00417791 -0.112817 -0.169038 0.184034 -0.147312 0.801762 -0.749392 0.0860966 0.20466…
992.0 0.0 0.0 0.0689046 -0.0615873 0.968061 0.0 0.0 0.0 -0.0689046 0.0 0.0 -0.0689046 0.0 0.0 -0.352473 0.314378 -0.026506 0.0 0.0 0.0 0.352473 0.0 0.0 0.352473 -0.08376399999999999 0.983876 -2.16943e-18 0.321249 0.0304596 0.0 0.0041979 0.000119162 -0.0455738 -0.0364766 0.965814 0.0040555 0.0913625 -0.0156767 0.091816 0.0964203 -0.000994636 -0.0783336 0.0461868 -0.00585038 -0.531937 0.141425 0.01…
993.0 0.0 0.0 -0.171104 0.15077 0.939171 0.0 0.0 0.0 0.171104 0.0 0.0 0.171104 0.0 0.0 0.0462117 -0.0412172 0.00347512 0.0 0.0 0.0 -0.0462117 0.0 0.0 -0.0462117 0.1353662 0.978293 -2.16943e-18 -0.04186 0.00613292 0.0 0.000242694 -0.00784535 -0.239026 0.163554 0.935155 3.97227e-05 0.00154074 0.107241 0.103729 0.00839503 0.0971742 0.109291 0.0367307 -0.167178 -0.139488 0.047682 0.0179987 0.0113795 …
994.0 0.0 0.0 0.0728283 -0.0650991 0.968108 0.0 0.0 0.0 -0.0728283 0.0 0.0 -0.0728283 0.0 0.0 -0.312325 0.27857 -0.0234869 0.0 0.0 0.0 0.312325 0.0 0.0 0.312325 -0.08733999999999999 0.98353 -2.16943e-18 0.28455 0.0281069 0.0 0.00178487 0.0564415 0.0868279 0.0727724 0.966166 -0.0119575 -0.122471 -0.103331 0.149136 -0.162758 -0.0398131 0.125953 0.101626 -0.00878016 -0.124274 0.119166 -0.038611 0.09…
997.0 0.0 0.0 -0.0940239 0.0834062 0.954 0.0 0.0 0.0 0.0940239 0.0 0.0 0.0940239 0.0 0.0 0.170637 -0.152195 0.0128319 0.0 0.0 0.0 -0.170637 0.0 0.0 -0.170637 0.06521952 0.985823 -2.16943e-18 -0.155853 0.0106762 0.0 0.125531 -0.253774 0.517063 -0.410474 0.908063 0.111319 -0.0698522 -0.0932368 -0.164216 0.0818775 -0.250362 -0.29084 0.515533 -0.37761 0.904748 -1.09079 0.196432 0.550073 0.392418 -0.2…
998.0 0.0 0.0 0.16236 -0.145166 0.965426 0.0 0.0 0.0 -0.16236 0.0 0.0 -0.16236 0.0 0.0 -0.609504 0.54363 -0.0458347 0.0 0.0 0.0 0.609504 0.0 0.0 0.609504 -0.168439 0.971835 -2.16943e-18 0.548171 0.104281 0.0 0.00275712 1.92893e-05 0.0173038 -0.123312 0.96199 0.00265986 0.209201 -0.171736 0.0834688 0.149204 -0.0201528 -0.17754 0.0583036 -0.000993176 -1.54571 0.132734 0.0587216 0.0560777 1.16934 0.…
999.0 0.0 0.0 -0.238835 0.208867 0.921892 0.0 0.0 0.0 0.238835 0.0 0.0 0.238835 0.0 0.0 0.439783 -0.392252 0.0330717 0.0 0.0 0.0 -0.439783 0.0 0.0 -0.439783 0.196367 0.967235 -2.16943e-18 -0.393505 0.0851923 0.0 0.0463639 -0.00706412 0.291146 -0.200643 0.964072 0.0449976 -0.0600283 -0.0430394 -0.0901714 -0.0014091 -0.111025 -0.165822 0.141845 -0.112195 0.600424 -0.730298 0.0605134 0.158103 0.5048…
1000.0 0.0 0.0 -0.0850857 0.0755261 0.955383 0.0 0.0 0.0 0.0850857 0.0 0.0 0.0850857 0.0 0.0 -0.160432 0.143092 -0.0120645 0.0 0.0 0.0 0.160432 0.0 0.0 0.160432 0.0570533 0.986346 -2.16943e-18 0.146616 -0.00872757 0.0 -0.0366326 -0.051312 -0.239476 0.167317 0.930775 -0.0353009 -0.0296084 0.14153 0.142354 0.00791446 0.0956614 0.120812 -0.0856646 0.0422308 -0.0694687 0.0238121 0.00119034 -0.0738008…
1002.0 0.0 0.0 -0.226006 0.197955 0.925466 0.0 0.0 0.0 0.226006 0.0 0.0 0.226006 0.0 0.0 0.417006 -0.371937 0.0313589 0.0 0.0 0.0 -0.417006 0.0 0.0 -0.417006 0.184873 0.969646 -2.16943e-18 -0.374131 0.0759869 0.0 0.049779 -0.00875753 0.296517 -0.194123 0.965413 0.0485419 -0.0658034 -0.0596482 -0.0689668 -0.0104343 -0.110762 -0.154123 0.16454 -0.233867 0.582881 -0.685077 0.0521166 0.207779 0.48994…
1003.0 0.0 0.0 0.0717439 -0.0641285 0.968096 0.0 0.0 0.0 -0.0717439 0.0 0.0 -0.0717439 0.0 0.0 0.0799622 -0.07132 0.00601316 0.0 0.0 0.0 -0.0799622 0.0 0.0 -0.0799622 -0.086352 0.983627 -2.16943e-18 -0.0728587 -0.00711697 0.0 0.113628 -0.24835 0.502681 -0.388033 0.919844 0.106414 -0.0758978 -0.10863 -0.101448 0.0599757 -0.239031 -0.245471 0.495349 -0.211425 0.842929 -1.00443 0.198406 0.503012 0.2…
1005.0 0.0 0.0 -0.140425 0.124097 0.945695 0.0 0.0 0.0 0.140425 0.0 0.0 0.140425 0.0 0.0 0.535033 -0.477208 0.0402345 0.0 0.0 0.0 -0.535033 0.0 0.0 -0.535033 0.10751830000000001 0.981938 -2.16943e-18 -0.4866 0.0561066 0.0 -0.00331165 -0.000818738 -0.0706008 0.0637525 0.956533 -0.00319862 -0.00392194 -0.0134837 0.0930656 -0.00198073 0.000682145 0.0770046 -0.0577187 -0.00416151 0.470916 -0.46628 0.…
1006.0 0.0 0.0 0.100381 -0.0897605 0.968046 0.0 0.0 0.0 -0.100381 0.0 0.0 -0.100381 0.0 0.0 -0.348102 0.31048 -0.0261773 0.0 0.0 0.0 0.348102 0.0 0.0 0.348102 -0.11240499999999999 0.980705 -2.16943e-18 0.316161 0.0400517 0.0 -0.0497969 -0.149526 0.264527 -0.0462409 0.985156 -0.0158299 -0.196767 -0.11096 0.108554 -0.212326 -0.0339136 0.152088 -0.15082 -0.558165 0.128323 -0.153026 0.0460598 0.05502…
1009.0 0.0 0.0 -0.20087 0.176446 0.932062 0.0 0.0 0.0 0.20087 0.0 0.0 0.20087 0.0 0.0 0.357554 -0.31891 0.0268881 0.0 0.0 0.0 -0.357554 0.0 0.0 -0.357554 0.1622665 0.973942 -2.16943e-18 -0.322328 0.0570705 0.0 0.0564265 -0.0105511 0.316537 -0.207546 0.963359 0.0550372 -0.0794139 -0.0445225 -0.080351 -0.0101888 -0.120513 -0.165724 0.166411 -0.27235 0.48203 -0.731301 0.0155252 0.219119 0.521734 -0.…
1010.0 0.0 0.0 -0.152647 0.134747 0.943194 0.0 0.0 0.0 0.152647 0.0 0.0 0.152647 0.0 0.0 0.268742 -0.239696 0.0202094 0.0 0.0 0.0 -0.268742 0.0 0.0 -0.268742 0.1186256 0.980589 -2.16943e-18 -0.244051 0.0311667 0.0 0.048438 -0.00949237 0.305509 -0.193438 0.966269 0.0474322 -0.0776059 -0.0577366 -0.0672672 -0.0219772 -0.112421 -0.152954 0.155305 -0.261776 0.499032 -0.663955 0.0481925 0.207418 0.433…
1013.0 0.0 0.0 -0.0166296 0.0148212 0.963626 0.0 0.0 0.0 0.0166296 0.0 0.0 0.0166296 0.0 0.0 0.136582 -0.121821 0.010271 0.0 0.0 0.0 -0.136582 0.0 0.0 -0.136582 -0.005586099999999997 0.987927 -2.16943e-18 -0.125036 -0.00112528 0.0 0.116223 -0.362906 0.548146 -0.442733 0.899467 0.0991314 -0.0657867 -0.126114 -0.166711 0.0883773 -0.246922 -0.261621 0.657602 -0.0358999 0.914501 -1.09161 0.241156 0.6…
1015.0 0.0 0.0 0.0628882 -0.0562031 0.967963 0.0 0.0 0.0 -0.0628882 0.0 0.0 -0.0628882 0.0 0.0 -0.479134 0.42735 -0.0360309 0.0 0.0 0.0 0.479134 0.0 0.0 0.479134 -0.078279 0.98438 -2.16943e-18 0.43693 0.0387772 0.0 0.00263177 0.000202721 -0.108095 -0.0374571 0.963026 0.00254566 0.200557 -0.104477 0.193069 0.168493 -0.00526841 -0.0999699 0.0353886 0.00385305 -1.43886 0.0639829 0.0117719 0.0342634 …
1016.0 0.0 0.0 -0.145603 0.128612 0.944652 0.0 0.0 0.0 0.145603 0.0 0.0 0.145603 0.0 0.0 0.438581 -0.39118 0.0329813 0.0 0.0 0.0 -0.438581 0.0 0.0 -0.438581 0.1122253 0.981383 -2.16943e-18 -0.398635 0.0480565 0.0 -0.00366104 -0.000621398 -0.0652193 0.0722855 0.956155 -0.0035169 -0.01938 -0.0148049 0.104646 -0.0215944 0.00727188 0.084799 -0.0565375 -0.00376905 0.419276 -0.345334 0.0326138 -0.05415…
1018.0 0.0 0.0 -0.105535 0.0935356 0.952116 0.0 0.0 0.0 0.105535 0.0 0.0 0.105535 0.0 0.0 0.24003 -0.214088 0.0180503 0.0 0.0 0.0 -0.24003 0.0 0.0 -0.24003 0.075728662 0.985043 -2.16943e-18 -0.219047 0.0175404 0.0 0.0481986 -0.00605628 0.293587 -0.200313 0.964634 0.0468651 -0.066201 -0.0374595 -0.0804667 -0.00224811 -0.123312 -0.15223 0.144338 -0.0583156 0.551747 -0.741484 0.0407792 0.149345 0.47…
1019.0 0.0 0.0 -0.0123889 0.0110438 0.964 0.0 0.0 0.0 0.0123889 0.0 0.0 0.0123889 0.0 0.0 -0.0404925 0.0361161 -0.00304503 0.0 0.0 0.0 0.0404925 0.0 0.0 0.0404925 -0.009468299999999999 0.987884 -2.16943e-18 0.0370676 0.000490808 0.0 -0.0184986 0.000463674 0.0832174 0.0698783 0.967432 -0.0178664 -0.131903 -0.0843663 0.142248 -0.152686 -0.0368412 0.16948 0.0270331 -0.00229034 -0.189718 0.0751685 -0…
1021.0 0.0 0.0 -0.0868146 0.0770513 0.955121 0.0 0.0 0.0 0.0868146 0.0 0.0 0.0868146 0.0 0.0 0.260986 -0.232779 0.0196262 0.0 0.0 0.0 -0.260986 0.0 0.0 -0.260986 0.0586333 0.986251 -2.16943e-18 -0.238486 0.0146102 0.0 0.0426866 -0.0060124 0.292193 -0.200227 0.963936 0.0415028 -0.0517951 -0.0589002 -0.0921424 -0.000375947 -0.114637 -0.165886 0.151164 -0.118033 0.653095 -0.732269 0.0717553 0.168089…
1024.0 0.0 0.0 -0.20966 0.183986 0.929817 0.0 0.0 0.0 0.20966 0.0 0.0 0.20966 0.0 0.0 0.567115 -0.505822 0.042647 0.0 0.0 0.0 -0.567115 0.0 0.0 -0.567115 0.1701838 0.972505 -2.16943e-18 -0.510427 0.0950094 0.0 0.031347 -0.0115956 0.299526 -0.224251 0.959412 0.0305113 0.000590431 -0.120319 -0.0971139 0.0258666 -0.109846 -0.187938 0.168846 -0.379701 0.93128 -0.826634 0.0996188 0.233379 0.184357 -0.…
1025.0 0.0 0.0 -0.274002 0.238536 0.91138 0.0 0.0 0.0 0.274002 0.0 0.0 0.274002 0.0 0.0 0.468329 -0.417713 0.0352183 0.0 0.0 0.0 -0.468329 0.0 0.0 -0.468329 0.227707 0.95987 -2.16943e-18 -0.415599 0.1054 0.0 0.0437572 -0.0232703 0.284078 -0.187773 0.966405 0.0402344 -0.0630281 -0.0572374 -0.0617538 -0.00895515 -0.114789 -0.144991 0.176808 -0.0501852 0.604892 -0.686078 0.0674547 0.178541 0.397243 …
1027.0 0.0 0.0 -0.227947 0.19961 0.924934 0.0 0.0 0.0 0.227947 0.0 0.0 0.227947 0.0 0.0 0.415991 -0.371031 0.0312825 0.0 0.0 0.0 -0.415991 0.0 0.0 -0.415991 0.186614 0.969291 -2.16943e-18 -0.373072 0.0765263 0.0 0.0420552 -0.00712333 0.282931 -0.183652 0.967222 0.0410128 -0.066175 -0.0554572 -0.068562 -0.0162518 -0.103085 -0.152015 0.136896 -0.174403 0.558562 -0.65075 0.0705748 0.168087 0.424872 …
1029.0 0.0 0.0 -0.0802175 0.0712291 0.956106 0.0 0.0 0.0 0.0802175 0.0 0.0 0.0802175 0.0 0.0 0.471707 -0.420725 0.0354723 0.0 0.0 0.0 -0.471707 0.0 0.0 -0.471707 0.0526037 0.9866 -2.16943e-18 -0.431205 0.0235622 0.0 -0.00100455 -0.000342349 -0.0455203 0.0443519 0.959784 -0.000980393 -0.006229 -0.0185661 0.0722737 -0.00816802 0.00606939 0.0518815 -0.0355326 -0.00165471 0.501387 -0.415897 0.0363633…
1030.0 0.0 0.0 -0.122198 0.108159 0.949183 0.0 0.0 0.0 0.122198 0.0 0.0 0.122198 0.0 0.0 0.310906 -0.277303 0.0233801 0.0 0.0 0.0 -0.310906 0.0 0.0 -0.310906 0.0909244 0.983698 -2.16943e-18 -0.283308 0.0274442 0.0 0.0436526 -0.00578944 0.288524 -0.192899 0.965344 0.042459 -0.0519302 -0.0694734 -0.0720559 -0.0054249 -0.115707 -0.154768 0.17632 -0.0881989 0.682407 -0.707206 0.0772641 0.186066 0.371…
1031.0 0.0 0.0 -0.111101 0.0984256 0.951163 0.0 0.0 0.0 0.111101 0.0 0.0 0.111101 0.0 0.0 0.179801 -0.160368 0.013521 0.0 0.0 0.0 -0.179801 0.0 0.0 -0.179801 0.08080681 0.984622 -2.16943e-18 -0.164007 0.0140522 0.0 0.124746 -0.245745 0.519077 -0.408004 0.910676 0.112534 -0.0688139 -0.107406 -0.127535 0.0718746 -0.245357 -0.275197 0.545147 -0.126822 0.882197 -1.06906 0.200663 0.530145 0.250233 0.0…
1034.0 0.0 0.0 -0.209083 0.183492 0.929967 0.0 0.0 0.0 0.209083 0.0 0.0 0.209083 0.0 0.0 0.368935 -0.329061 0.0277439 0.0 0.0 0.0 -0.368935 0.0 0.0 -0.368935 0.1696649 0.972601 -2.16943e-18 -0.332093 0.0616167 0.0 0.0493712 -0.00800026 0.30799 -0.195407 0.966485 0.048148 -0.0840166 -0.0461738 -0.0674548 -0.0213535 -0.125961 -0.145746 0.147474 -0.125058 0.443218 -0.68519 0.0551929 0.16853 0.457735…
1035.0 0.0 0.0 -0.0940519 0.0834308 0.953996 0.0 0.0 0.0 0.0940519 0.0 0.0 0.0940519 0.0 0.0 0.179739 -0.160313 0.0135164 0.0 0.0 0.0 -0.179739 0.0 0.0 -0.179739 0.06524503000000001 0.985822 -2.16943e-18 -0.164166 0.0112503 0.0 0.0579764 -0.0117475 0.324682 -0.207343 0.964034 0.0567614 -0.0864455 -0.049342 -0.0748495 -0.01729 -0.125337 -0.158541 0.163221 -0.329334 0.422268 -0.72421 0.0236125 0.23…
1037.0 0.0 0.0 -0.176762 0.155666 0.937879 0.0 0.0 0.0 0.176762 0.0 0.0 0.176762 0.0 0.0 0.488809 -0.435979 0.0367585 0.0 0.0 0.0 -0.488809 0.0 0.0 -0.488809 0.1404888 0.977528 -2.16943e-18 -0.442404 0.0673756 0.0 -0.00458362 -0.00084124 -0.0821482 0.0814947 0.954045 -0.00439448 -0.014742 -0.0127893 0.115087 -0.01694 0.0117341 0.0927676 -0.0597236 -0.00500825 0.386305 -0.370961 0.0277976 -0.05716…
1038.0 0.0 0.0 -0.0330636 0.0294436 0.962027 0.0 0.0 0.0 0.0330636 0.0 0.0 0.0330636 0.0 0.0 0.468713 -0.418055 0.0352472 0.0 0.0 0.0 -0.468713 0.0 0.0 -0.468713 0.009459000000000009 0.987938 -2.16943e-18 -0.429095 0.00319022 0.0 0.0234572 -0.00402511 0.265085 -0.196251 0.962681 0.0227212 0.00112795 -0.107897 -0.0983118 0.0139681 -0.0999174 -0.174521 0.136874 -0.118966 0.882241 -0.760981 0.092228…
1039.0 0.0 0.0 -0.0995805 0.0882986 0.953105 0.0 0.0 0.0 0.0995805 0.0 0.0 0.0995805 0.0 0.0 -0.23017 0.205294 -0.0173088 0.0 0.0 0.0 0.23017 0.0 0.0 0.23017 0.07029365 0.985462 -2.16943e-18 0.210145 -0.0155689 0.0 -0.000463062 -0.000672457 -0.272825 0.102425 0.940719 -0.000498917 0.118232 0.0659343 0.191381 0.135932 0.0624944 0.0576128 0.0013723 -0.0642815 -1.02995 0.0124454 -0.114615 -0.013254 …
1040.0 0.0 0.0 0.0566351 -0.0506076 0.967827 0.0 0.0 0.0 -0.0566351 0.0 0.0 -0.0566351 0.0 0.0 -0.502341 0.448048 -0.037776 0.0 0.0 0.0 0.502341 0.0 0.0 0.502341 -0.07257499999999999 0.984868 -2.16943e-18 0.458338 0.0377901 0.0 0.00244352 0.000228256 -0.131464 -0.0328525 0.961605 0.00236359 0.218426 -0.102452 0.202395 0.1883 -0.00570039 -0.097769 0.0307794 0.00405653 -1.6622 0.036055 -0.0233067 0…
1042.0 0.0 0.0 0.0383413 -0.0342444 0.967227 0.0 0.0 0.0 -0.0383413 0.0 0.0 -0.0383413 0.0 0.0 -0.169462 0.151146 -0.0127435 0.0 0.0 0.0 0.169462 0.0 0.0 0.169462 -0.05587199999999999 0.986091 -2.16943e-18 0.154825 0.00991774 0.0 0.00819156 0.0579264 0.117429 0.0677618 0.968685 -0.00681323 -0.152448 -0.0856058 0.131118 -0.197659 -0.031216 0.122581 0.0157616 -0.00185778 -0.0947945 0.124475 -0.0308…
1043.0 0.0 0.0 -0.0450892 0.0401259 0.960704 0.0 0.0 0.0 0.0450892 0.0 0.0 0.0450892 0.0 0.0 0.256284 -0.228585 0.0192726 0.0 0.0 0.0 -0.256284 0.0 0.0 -0.256284 0.020467400000000004 0.98779 -2.16943e-18 -0.234584 0.00456562 0.0 0.0433002 -0.00618636 0.280356 -0.192281 0.96491 0.0421127 -0.0530081 -0.0516942 -0.0798612 -0.0014099 -0.108796 -0.15751 0.140955 -0.102931 0.623263 -0.712821 0.052986 0…
1044.0 0.0 0.0 0.151379 -0.135363 0.96614 0.0 0.0 0.0 -0.151379 0.0 0.0 -0.151379 0.0 0.0 -0.575709 0.513487 -0.0432933 0.0 0.0 0.0 0.575709 0.0 0.0 0.575709 -0.15855399999999997 0.973659 -2.16943e-18 0.518827 0.0928079 0.0 0.00259473 2.01758e-05 0.0153332 -0.114456 0.962589 0.00250421 0.196361 -0.161547 0.0747331 0.135212 -0.0159682 -0.15985 0.0541542 -0.000817462 -1.44329 0.128207 0.0542734 0.0…
1045.0 0.0 0.0 -0.0936876 0.0831099 0.954053 0.0 0.0 0.0 0.0936876 0.0 0.0 0.0936876 0.0 0.0 0.178527 -0.159232 0.0134252 0.0 0.0 0.0 -0.178527 0.0 0.0 -0.178527 0.0649123 0.985844 -2.16943e-18 -0.163063 0.011115 0.0 0.0419925 -0.00950629 0.293985 -0.161148 0.972226 0.0415645 -0.0988814 -0.0688505 -0.0161898 -0.052724 -0.120226 -0.105205 0.130119 -0.272876 0.367373 -0.556492 0.0563278 0.191652 0.…
1046.0 0.0 0.0 -0.223125 0.195499 0.92625 0.0 0.0 0.0 0.223125 0.0 0.0 0.223125 0.0 0.0 0.424419 -0.378548 0.0319163 0.0 0.0 0.0 -0.424419 0.0 0.0 -0.424419 0.182288 0.970167 -2.16943e-18 -0.381003 0.0762405 0.0 0.04328 -0.010501 0.273545 -0.174353 0.967996 0.0425381 -0.0629559 -0.0632598 -0.0535741 -0.0143112 -0.097988 -0.13785 0.148195 -0.33794 0.564336 -0.636275 0.0573718 0.214622 0.382964 -0.…
1047.0 0.0 0.0 0.0359476 -0.0321041 0.967126 0.0 0.0 0.0 -0.0359476 0.0 0.0 -0.0359476 0.0 0.0 -0.635378 0.566707 -0.0477804 0.0 0.0 0.0 0.635378 0.0 0.0 0.635378 -0.053685 0.986229 -2.16943e-18 0.580587 0.0357958 0.0 0.000706181 0.000139182 -0.157556 -0.0173656 0.957116 0.000691129 0.256426 -0.149531 0.196542 0.195202 -0.00494999 -0.0604769 0.0109802 0.00170752 -2.55645 -0.0363021 -0.0892884 0.0…
1051.0 0.0 0.0 0.0816441 -0.0729898 0.968162 0.0 0.0 0.0 -0.0816441 0.0 0.0 -0.0816441 0.0 0.0 -0.121528 0.108394 -0.00913892 0.0 0.0 0.0 0.121528 0.0 0.0 0.121528 -0.095368 0.982701 -2.16943e-18 0.11062 0.0119122 0.0 -0.0042552 -0.362371 0.404436 -0.247414 0.966964 0.0318235 -0.134204 -0.130446 -0.0264169 -0.0426897 -0.156672 -0.0288404 0.112104 -0.931349 0.522625 -0.609811 0.14314 0.395149 0.07…
1052.0 0.0 0.0 -0.269284 0.234578 0.91285 0.0 0.0 0.0 0.269284 0.0 0.0 0.269284 0.0 0.0 0.723361 -0.645181 0.0543968 0.0 0.0 0.0 -0.723361 0.0 0.0 -0.723361 0.22351900000000002 0.960922 -2.16943e-18 -0.642677 0.159766 0.0 0.00573151 -0.0230897 0.22754 -0.192006 0.964268 0.00242795 0.0348054 -0.112335 -0.0704599 0.0419278 -0.0818984 -0.211097 0.0944342 -0.156806 0.973082 -0.83509 0.0848916 0.11472…
1054.0 0.0 0.0 -0.172094 0.151627 0.938947 0.0 0.0 0.0 0.172094 0.0 0.0 0.172094 0.0 0.0 0.370078 -0.330081 0.0278299 0.0 0.0 0.0 -0.370078 0.0 0.0 -0.370078 0.1362624 0.978162 -2.16943e-18 -0.335179 0.0494461 0.0 -0.00286865 -0.000430901 -0.039832 0.0754731 0.957773 -0.00275344 -0.0467166 -0.0171189 0.1095 -0.0480865 -0.00184472 0.0955416 -0.0449913 -0.00184578 0.302647 -0.221414 0.0289301 -0.04…
1057.0 0.0 0.0 0.0683676 -0.0611067 0.968054 0.0 0.0 0.0 -0.0683676 0.0 0.0 -0.0683676 0.0 0.0 -0.131306 0.117114 -0.0098742 0.0 0.0 0.0 0.131306 0.0 0.0 0.131306 -0.083275 0.983922 -2.16943e-18 0.11968 0.0112828 0.0 -0.0314071 -0.308696 0.345247 -0.178023 0.977742 0.0107106 -0.13651 -0.138787 0.0281443 -0.0881672 -0.109816 0.0274505 7.16715e-05 -0.987158 0.362565 -0.448222 0.0935005 0.311371 0.0…
1058.0 0.0 0.0 -0.0970927 0.0861088 0.953509 0.0 0.0 0.0 0.0970927 0.0 0.0 0.0970927 0.0 0.0 0.322808 -0.287919 0.0242752 0.0 0.0 0.0 -0.322808 0.0 0.0 -0.322808 0.06802207 0.985627 -2.16943e-18 -0.294777 0.0211018 0.0 0.0380698 -0.00493595 0.28181 -0.192208 0.965041 0.0369902 -0.0460017 -0.0682122 -0.0873142 -0.000847284 -0.117742 -0.151353 0.156984 -0.0675251 0.681349 -0.727382 0.0754192 0.1629…
1059.0 0.0 0.0 -0.0163721 0.0145918 0.963649 0.0 0.0 0.0 0.0163721 0.0 0.0 0.0163721 0.0 0.0 0.119426 -0.106519 0.00898086 0.0 0.0 0.0 -0.119426 0.0 0.0 -0.119426 -0.005821899999999991 0.987925 -2.16943e-18 -0.10933 -0.00101209 0.0 0.0905838 -0.535794 0.54224 -0.432209 0.907471 0.0835894 -0.0930147 -0.146133 -0.161162 0.0744481 -0.218433 -0.2219 0.60191 -1.03318 0.80657 -0.953484 0.174405 0.85496…
1061.0 0.0 0.0 0.0116107 -0.0103607 0.965813 0.0 0.0 0.0 -0.0116107 0.0 0.0 -0.0116107 0.0 0.0 -0.139776 0.124669 -0.0105112 0.0 0.0 0.0 0.139776 0.0 0.0 0.139776 -0.031432 0.987329 -2.16943e-18 0.127877 0.00476428 0.0 -0.0179743 0.00165957 0.0912526 0.0647125 0.968373 -0.0176364 -0.132553 -0.0876901 0.140084 -0.156724 -0.0339751 0.161326 0.0319067 -0.00292285 -0.173881 0.07227 -0.0289482 0.03096…
1063.0 0.0 0.0 -0.0819625 0.0727697 0.955849 0.0 0.0 0.0 0.0819625 0.0 0.0 0.0819625 0.0 0.0 0.198574 -0.177112 0.0149328 0.0 0.0 0.0 -0.198574 0.0 0.0 -0.198574 0.054198800000000005 0.986512 -2.16943e-18 -0.181506 0.0102357 0.0 0.0477075 -0.00602974 0.290273 -0.187188 0.96719 0.0465077 -0.074798 -0.0454848 -0.0587331 -0.01752 -0.11603 -0.14118 0.158698 -0.0742645 0.506675 -0.683022 0.0473606 0.1…
1064.0 0.0 0.0 -0.0394574 0.0351252 0.961339 0.0 0.0 0.0 0.0394574 0.0 0.0 0.0394574 0.0 0.0 0.249445 -0.222486 0.0187583 0.0 0.0 0.0 -0.249445 0.0 0.0 -0.249445 0.015312200000000005 0.987876 -2.16943e-18 -0.228346 0.00315786 0.0 0.0448058 -0.00593812 0.284315 -0.196857 0.964517 0.0435297 -0.0563559 -0.0437369 -0.0851477 -0.000391107 -0.112093 -0.158892 0.134447 -0.0798014 0.596962 -0.732679 0.05…
1069.0 0.0 0.0 -0.0341812 0.030437 0.961909 0.0 0.0 0.0 0.0341812 0.0 0.0 0.0341812 0.0 0.0 -0.319347 0.284832 -0.0240149 0.0 0.0 0.0 0.319347 0.0 0.0 0.319347 0.010482199999999997 0.98793 -2.16943e-18 0.292352 -0.00250032 0.0 1.9576e-05 0.000123377 -0.184787 0.0468721 0.955181 3.28168e-05 0.11841 0.021385 0.186184 0.130286 0.027058 -0.00674101 -0.000880486 -0.000164703 -1.06875 0.0535672 -0.0380…
1072.0 0.0 0.0 -0.118618 0.105021 0.949833 0.0 0.0 0.0 0.118618 0.0 0.0 0.118618 0.0 0.0 0.341636 -0.304712 0.025691 0.0 0.0 0.0 -0.341636 0.0 0.0 -0.341636 0.0876613 0.984009 -2.16943e-18 -0.311417 0.029042 0.0 0.0371118 -0.00606952 0.28513 -0.196075 0.964519 0.0361191 -0.0374995 -0.0825096 -0.0833575 0.000760691 -0.108873 -0.170549 0.157427 -0.16594 0.741093 -0.716884 0.0947294 0.183728 0.30973…
1073.0 0.0 0.0 -0.053663 0.0477319 0.959683 0.0 0.0 0.0 0.053663 0.0 0.0 0.053663 0.0 0.0 -0.243261 0.21697 -0.0182933 0.0 0.0 0.0 0.243261 0.0 0.0 0.243261 0.028314500000000006 0.987604 -2.16943e-18 0.222619 -0.00624252 0.0 -0.000620399 -2.65988e-05 -0.243565 0.0691655 0.947497 -0.000584515 0.107839 0.107118 0.168464 0.149731 0.055719 0.0133264 -0.0118109 -0.00291872 -0.762142 0.0252894 -0.05353…
1074.0 0.0 0.0 -0.214204 0.187877 0.928631 0.0 0.0 0.0 0.214204 0.0 0.0 0.214204 0.0 0.0 0.136737 -0.121959 0.0102826 0.0 0.0 0.0 -0.136737 0.0 0.0 -0.136737 0.1742717 0.971734 -2.16943e-18 -0.122964 0.0234667 0.0 4.85567e-05 -0.00136644 -0.258905 0.184312 0.929815 2.90721e-05 0.0034794 0.0964944 0.132461 0.00696192 0.0902883 0.13619 0.0152111 -0.067492 -0.211623 0.0403717 0.0301943 0.00514602 0.…
1075.0 0.0 0.0 -0.258268 0.225308 0.916212 0.0 0.0 0.0 0.258268 0.0 0.0 0.258268 0.0 0.0 0.482543 -0.43039 0.0362873 0.0 0.0 0.0 -0.482543 0.0 0.0 -0.482543 0.21371800000000002 0.963302 -2.16943e-18 -0.429868 0.101848 0.0 0.0298405 -0.00512718 0.260335 -0.165577 0.969284 0.0289117 -0.0483956 -0.0791146 -0.0512744 -0.0198916 -0.107649 -0.121098 0.146478 -0.0517233 0.627624 -0.626395 0.0823159 0.15…
1076.0 0.0 0.0 0.0840228 -0.0751189 0.968165 0.0 0.0 0.0 -0.0840228 0.0 0.0 -0.0840228 0.0 0.0 -0.505801 0.451135 -0.0380362 0.0 0.0 0.0 0.505801 0.0 0.0 0.505801 -0.097533 0.982466 -2.16943e-18 0.46028 0.0506738 0.0 0.00224697 0.000169123 -0.0937163 -0.0554344 0.963872 0.00217761 0.212116 -0.116568 0.192517 0.179181 -0.0123683 -0.123945 0.0353398 0.00331954 -1.48407 0.0630514 0.024568 0.0341964 …
1077.0 0.0 0.0 -0.143487 0.126767 0.945081 0.0 0.0 0.0 0.143487 0.0 0.0 0.143487 0.0 0.0 0.261672 -0.233391 0.0196777 0.0 0.0 0.0 -0.261672 0.0 0.0 -0.261672 0.11030190000000001 0.981613 -2.16943e-18 -0.237899 0.0281688 0.0 0.049898 -0.00659668 0.296109 -0.192214 0.966482 0.0486094 -0.077061 -0.0427088 -0.057907 -0.0176362 -0.115162 -0.148172 0.158831 -0.0754385 0.481217 -0.694965 0.0435572 0.167…
1078.0 0.0 0.0 -0.102749 0.0910864 0.952583 0.0 0.0 0.0 0.102749 0.0 0.0 0.102749 0.0 0.0 0.524286 -0.467622 0.0394263 0.0 0.0 0.0 -0.524286 0.0 0.0 -0.524286 0.07318638000000001 0.985243 -2.16943e-18 -0.478558 0.0369798 0.0 -0.0029347 -0.000561914 -0.0507343 0.0447805 0.959468 -0.00284127 -0.00210247 -0.00958181 0.067047 -0.00139343 0.00303202 0.0523726 -0.0438183 -0.00217415 0.463059 -0.493044 …
1080.0 0.0 0.0 -0.0550449 0.0489569 0.959512 0.0 0.0 0.0 0.0550449 0.0 0.0 0.0550449 0.0 0.0 0.175417 -0.156459 0.0131914 0.0 0.0 0.0 -0.175417 0.0 0.0 -0.175417 0.029579100000000004 0.987568 -2.16943e-18 -0.160525 0.00472336 0.0 0.0529486 -0.00831817 0.302123 -0.195764 0.965766 0.051646 -0.0789594 -0.0433067 -0.065552 -0.0160534 -0.112909 -0.158646 0.148922 -0.180307 0.474956 -0.693954 0.0425056…
1081.0 0.0 0.0 0.159907 -0.142977 0.965595 0.0 0.0 0.0 -0.159907 0.0 0.0 -0.159907 0.0 0.0 -0.20912 0.186519 -0.0157259 0.0 0.0 0.0 0.20912 0.0 0.0 0.20912 -0.16623300000000002 0.972251 -2.16943e-18 0.188164 0.0353175 0.0 0.0546333 -0.161999 0.42448 -0.281606 0.95865 0.0619927 -0.113869 -0.0918277 -0.0100319 -0.023486 -0.180964 -0.0948751 0.113182 -1.3279 0.645609 -0.697053 0.14864 0.43164 0.0130…
1083.0 0.0 0.0 -0.111759 0.0990034 0.951049 0.0 0.0 0.0 0.111759 0.0 0.0 0.111759 0.0 0.0 -0.14873 0.132655 -0.0111845 0.0 0.0 0.0 0.14873 0.0 0.0 0.14873 0.08140710000000001 0.98457 -2.16943e-18 0.135657 -0.0117131 0.0 -0.0316508 -0.00869924 -0.148696 0.152818 0.941375 -0.0298157 -0.0768734 0.0928013 0.145193 -0.0500851 0.049781 0.130799 -0.0570429 -0.00890411 0.0795162 0.0724666 0.0174717 -0.05…
1084.0 0.0 0.0 -0.201594 0.177067 0.93188 0.0 0.0 0.0 0.201594 0.0 0.0 0.201594 0.0 0.0 0.603493 -0.538268 0.0453827 0.0 0.0 0.0 -0.603493 0.0 0.0 -0.603493 0.16291840000000002 0.973827 -2.16943e-18 -0.543967 0.0967193 0.0 -0.00506133 -0.000668921 0.111639 -0.0769077 0.97168 -0.0050098 0.00605011 -0.0820283 0.00897656 -0.00203197 -0.0477355 -0.0715972 0.0397855 -0.00461889 0.743566 -0.532564 0.08…
1085.0 0.0 0.0 -0.101647 0.0901167 0.952766 0.0 0.0 0.0 0.101647 0.0 0.0 0.101647 0.0 0.0 0.482381 -0.430245 0.036275 0.0 0.0 0.0 -0.482381 0.0 0.0 -0.482381 0.07218013000000001 0.98532 -2.16943e-18 -0.440344 0.0335387 0.0 -0.00247897 -0.000462566 -0.0514173 0.0484012 0.959025 -0.00239705 -0.00594122 -0.0148771 0.0763997 -0.00883108 0.0100714 0.054659 -0.0555109 -0.00292157 0.449006 -0.442612 0.0…
1086.0 0.0 0.0 -0.121746 0.107763 0.949265 0.0 0.0 0.0 0.121746 0.0 0.0 0.121746 0.0 0.0 -0.49022 0.437237 -0.0368645 0.0 0.0 0.0 0.49022 0.0 0.0 0.49022 0.0905127 0.983738 -2.16943e-18 0.446725 -0.0430707 0.0 -0.00278877 -0.00238133 -0.611611 0.0823109 0.914909 -0.00302595 0.536316 -0.00986085 0.210348 0.582843 -0.0716924 0.067774 0.0144263 -0.0927697 -3.57101 -0.184426 -0.460707 -0.0368654 2.70…
1089.0 0.0 0.0 -0.127095 0.112448 0.948274 0.0 0.0 0.0 0.127095 0.0 0.0 0.127095 0.0 0.0 0.240451 -0.214464 0.018082 0.0 0.0 0.0 -0.240451 0.0 0.0 -0.240451 0.095386 0.983255 -2.16943e-18 -0.219001 0.0222979 0.0 0.0451183 -0.00548664 0.282338 -0.178413 0.968839 0.0440115 -0.0777422 -0.0444108 -0.0456408 -0.0225918 -0.116837 -0.126951 0.146088 -0.0501748 0.480952 -0.653577 0.0539081 0.149838 0.338…
1090.0 0.0 0.0 0.0182383 -0.0162788 0.966223 0.0 0.0 0.0 -0.0182383 0.0 0.0 -0.0182383 0.0 0.0 0.402751 -0.359222 0.0302869 0.0 0.0 0.0 -0.402751 0.0 0.0 -0.402751 -0.037495 0.987083 -2.16943e-18 -0.368364 -0.0161695 0.0 0.034704 -0.0104588 0.270068 -0.176416 0.967203 0.0342783 -0.0265688 -0.118003 -0.0328197 -0.00788841 -0.0980062 -0.136905 0.186081 -0.348768 0.749273 -0.651138 0.067408 0.250607…
1091.0 0.0 0.0 -0.227896 0.199566 0.924949 0.0 0.0 0.0 0.227896 0.0 0.0 0.227896 0.0 0.0 0.36276 -0.323554 0.0272796 0.0 0.0 0.0 -0.36276 0.0 0.0 -0.36276 0.186568 0.9693 -2.16943e-18 -0.325337 0.0667171 0.0 0.00218392 0.00322629 0.102208 0.0581037 0.968667 0.00125839 -0.132987 -0.0780911 0.118731 -0.157571 -0.0474208 0.113421 0.0519105 -0.00532149 -0.095336 0.0761189 -0.0132594 0.0505143 0.05559…
1093.0 0.0 0.0 -0.216401 0.189756 0.928051 0.0 0.0 0.0 0.216401 0.0 0.0 0.216401 0.0 0.0 0.607775 -0.542087 0.0457047 0.0 0.0 0.0 -0.607775 0.0 0.0 -0.607775 0.176247 0.971355 -2.16943e-18 -0.546324 0.105506 0.0 -0.00305255 -0.00126575 -0.115908 0.0937138 0.950487 -0.00294196 0.00438462 -0.00159117 0.118369 0.00135521 0.0175872 0.102283 -0.0447943 -0.00528137 0.453441 -0.463525 0.0255011 -0.04285…
1094.0 0.0 0.0 0.0771214 -0.0689416 0.968143 0.0 0.0 0.0 -0.0771214 0.0 0.0 -0.0771214 0.0 0.0 -0.16722 0.149147 -0.0125749 0.0 0.0 0.0 0.16722 0.0 0.0 0.16722 -0.09124999999999998 0.983135 -2.16943e-18 0.152283 0.0157024 0.0 -0.0326886 -0.255846 0.335591 -0.15819 0.980949 0.00559966 -0.143585 -0.138368 0.058685 -0.109462 -0.105014 0.0593042 -0.0309865 -0.808467 0.269455 -0.4289 0.101019 0.230308…
1098.0 0.0 0.0 0.0678587 -0.0606512 0.968046 0.0 0.0 0.0 -0.0678587 0.0 0.0 -0.0678587 0.0 0.0 -0.524362 0.467689 -0.039432 0.0 0.0 0.0 0.524362 0.0 0.0 0.524362 -0.08281100000000001 0.983966 -2.16943e-18 0.477958 0.0448138 0.0 0.00189778 0.000148701 -0.129458 -0.0427156 0.961705 0.00183161 0.232001 -0.110465 0.20327 0.201554 -0.0115923 -0.110854 0.0273683 0.00353531 -1.76419 0.0250274 -0.0263824…
1099.0 0.0 0.0 -0.152748 0.134835 0.943173 0.0 0.0 0.0 0.152748 0.0 0.0 0.152748 0.0 0.0 -0.0352328 0.0314249 -0.00264951 0.0 0.0 0.0 0.0352328 0.0 0.0 0.0352328 0.1187173 0.980577 -2.16943e-18 0.0319954 -0.00408929 0.0 0.00149844 -0.0201873 -0.240034 0.155066 0.935753 0.000716812 0.00582753 0.11721 0.0924858 0.0159302 0.105864 0.0987186 0.0500206 -0.240923 -0.150459 0.0444562 0.00469403 0.011031…
1103.0 0.0 0.0 0.152203 -0.136099 0.96609 0.0 0.0 0.0 -0.152203 0.0 0.0 -0.152203 0.0 0.0 -0.279527 0.249316 -0.0210204 0.0 0.0 0.0 0.279527 0.0 0.0 0.279527 -0.159296 0.973526 -2.16943e-18 0.251871 0.0452691 0.0 0.0633973 -0.203552 0.433268 -0.292153 0.955263 0.0709425 -0.118323 -0.0915513 -0.0121735 -0.0109996 -0.194877 -0.110699 0.154098 -1.43956 0.647779 -0.739305 0.146936 0.491559 -0.0067265…
1104.0 0.0 0.0 -0.0405468 0.0360928 0.961219 0.0 0.0 0.0 0.0405468 0.0 0.0 0.0405468 0.0 0.0 -0.290318 0.258941 -0.0218319 0.0 0.0 0.0 0.290318 0.0 0.0 0.290318 0.016309500000000005 0.987862 -2.16943e-18 0.265757 -0.00396481 0.0 -0.000515195 8.9511e-05 -0.171657 0.0526541 0.954512 -0.000478865 0.103717 0.0140045 0.161999 0.105437 0.032928 0.00772806 -0.000355734 -6.43127e-05 -0.889327 0.0696527 -…
1106.0 0.0 0.0 0.0244096 -0.0217917 0.96657 0.0 0.0 0.0 -0.0244096 0.0 0.0 -0.0244096 0.0 0.0 -0.436893 0.389674 -0.0328544 0.0 0.0 0.0 0.436893 0.0 0.0 0.436893 -0.043139 0.986818 -2.16943e-18 0.399476 0.0200059 0.0 0.00161086 0.000123697 -0.138446 -0.00517416 0.960316 0.00155053 0.187265 -0.0870074 0.193453 0.156363 0.00370263 -0.0581318 0.0198014 0.00274203 -1.41143 0.0550227 -0.00896809 0.019…
1109.0 0.0 0.0 -0.202931 0.178215 0.931542 0.0 0.0 0.0 0.202931 0.0 0.0 0.202931 0.0 0.0 0.376143 -0.33549 0.0282859 0.0 0.0 0.0 -0.376143 0.0 0.0 -0.376143 0.16412369999999998 0.973612 -2.16943e-18 -0.338961 0.0607362 0.0 0.0411744 -0.0067156 0.27674 -0.173227 0.969032 0.0402379 -0.0739406 -0.0528482 -0.0537168 -0.0228534 -0.111789 -0.128417 0.134391 -0.148446 0.500594 -0.633141 0.0555322 0.1607…
1110.0 0.0 0.0 0.00191035 -0.00170407 0.965142 0.0 0.0 0.0 -0.00191035 0.0 0.0 -0.00191035 0.0 0.0 -0.479642 0.427803 -0.0360691 0.0 0.0 0.0 0.479642 0.0 0.0 0.479642 -0.02255639999999999 0.987617 -2.16943e-18 0.438946 0.0120914 0.0 0.000703833 0.000103424 -0.197326 0.0119216 0.95545 0.000679746 0.229512 -0.087269 0.207604 0.197612 0.00501313 -0.0411921 0.0092768 -0.0175341 -1.89802 -0.00879949 -…
1111.0 0.0 0.0 -0.065702 0.0583966 0.958138 0.0 0.0 0.0 0.065702 0.0 0.0 0.065702 0.0 0.0 -0.380477 0.339355 -0.0286118 0.0 0.0 0.0 0.380477 0.0 0.0 0.380477 0.039329800000000005 0.987229 -2.16943e-18 0.348047 -0.0139548 0.0 -0.000328311 5.38418e-05 -0.291765 0.067027 0.944599 -0.000297497 0.217147 0.00443183 0.195397 0.221569 0.0212187 0.0198684 -0.00952979 -0.00283076 -1.91771 -0.0673992 -0.153…
1114.0 0.0 0.0 -0.288174 0.250385 0.906849 0.0 0.0 0.0 0.288174 0.0 0.0 0.288174 0.0 0.0 0.3092 -0.275782 0.0232518 0.0 0.0 0.0 -0.3092 0.0 0.0 -0.3092 0.240261 0.956592 -2.16943e-18 -0.273373 0.0734685 0.0 0.00139411 -0.0243998 -0.246832 0.179007 0.930336 0.0010221 -0.0178791 0.11761 0.127812 -0.00483882 0.102422 0.136168 -0.00259099 -0.00224899 -0.0841558 0.0285231 0.00740373 -0.00268887 0.0398…
1116.0 0.0 0.0 -0.248667 0.2172 0.919058 0.0 0.0 0.0 0.248667 0.0 0.0 0.248667 0.0 0.0 0.557704 -0.497428 0.0419393 0.0 0.0 0.0 -0.557704 0.0 0.0 -0.557704 0.20515499999999998 0.965287 -2.16943e-18 -0.497931 0.112937 0.0 0.0289578 -0.00561091 0.265922 -0.186586 0.965145 0.0278384 -0.0246198 -0.0849346 -0.0852473 0.00388379 -0.110055 -0.147974 0.143945 -0.0543333 0.76868 -0.733146 0.0860773 0.1473…
1117.0 0.0 0.0 -0.132587 0.117251 0.947231 0.0 0.0 0.0 0.132587 0.0 0.0 0.132587 0.0 0.0 0.501698 -0.447475 0.0377277 0.0 0.0 0.0 -0.501698 0.0 0.0 -0.501698 0.1003859 0.982732 -2.16943e-18 -0.45668 0.0490325 0.0 -0.0031712 -0.000708026 -0.0650479 0.0609517 0.957128 -0.00306181 -0.00698725 -0.0128009 0.089911 -0.00711871 0.00560464 0.0716758 -0.0556525 -0.00369829 0.453133 -0.438708 0.0317162 -0.…
1118.0 0.0 0.0 -0.0441457 0.0392884 0.960812 0.0 0.0 0.0 0.0441457 0.0 0.0 0.0441457 0.0 0.0 -0.494484 0.441041 -0.0371852 0.0 0.0 0.0 0.494484 0.0 0.0 0.494484 0.019603800000000005 0.987807 -2.16943e-18 0.452623 -0.00838204 0.0 -4.97292e-05 0.000119056 -0.277022 0.0467382 0.946441 -2.74519e-05 0.272908 -0.0836681 0.210297 0.235797 0.0107545 0.00469899 -0.00239544 -0.000671398 -2.44055 -0.108315 …
1119.0 0.0 0.0 -0.145633 0.128639 0.944645 0.0 0.0 0.0 0.145633 0.0 0.0 0.145633 0.0 0.0 -0.0933814 0.0832889 -0.00702228 0.0 0.0 0.0 0.0933814 0.0 0.0 0.0933814 0.1122531 0.98138 -2.16943e-18 0.084876 -0.0102346 0.0 -0.00095658 -0.0990997 -0.322578 0.152656 0.924202 -0.00827618 0.0509076 0.16441 0.102613 0.0935221 0.138057 0.0992639 -0.119315 -0.0400896 -0.268118 0.0631701 -0.0238032 -0.116401 0…
1120.0 0.0 0.0 -0.227103 0.19889 0.925166 0.0 0.0 0.0 0.227103 0.0 0.0 0.227103 0.0 0.0 0.52346 -0.466885 0.0393642 0.0 0.0 0.0 -0.52346 0.0 0.0 -0.52346 0.185857 0.969446 -2.16943e-18 -0.469534 0.0958999 0.0 0.0380154 -0.0118068 0.286652 -0.19708 0.963615 0.0372383 -0.0268968 -0.102785 -0.0786735 0.0060735 -0.108989 -0.153404 0.17792 -0.361018 0.802233 -0.726577 0.0777802 0.243557 0.297426 -0.59…
1123.0 0.0 0.0 -0.133337 0.117906 0.947086 0.0 0.0 0.0 0.133337 0.0 0.0 0.133337 0.0 0.0 0.378062 -0.337201 0.0284303 0.0 0.0 0.0 -0.378062 0.0 0.0 -0.378062 0.1010688 0.982659 -2.16943e-18 -0.34411 0.0372074 0.0 0.0340198 -0.00800212 0.288038 -0.195496 0.964841 0.0332551 -0.0305024 -0.102989 -0.0666955 -0.00126004 -0.107741 -0.165305 0.165429 -0.277364 0.774395 -0.705007 0.0971723 0.215118 0.174…
1124.0 0.0 0.0 -0.14701 0.129838 0.944364 0.0 0.0 0.0 0.14701 0.0 0.0 0.14701 0.0 0.0 0.26674 -0.237911 0.0200588 0.0 0.0 0.0 -0.26674 0.0 0.0 -0.26674 0.1135041 0.981228 -2.16943e-18 -0.242404 0.0295685 0.0 0.0465474 -0.009805 0.29928 -0.195236 0.965507 0.0455813 -0.0657927 -0.0625838 -0.0665238 -0.0140705 -0.104228 -0.151219 0.147631 -0.301747 0.585296 -0.666856 0.0769244 0.207061 0.516533 -0.6…
1127.0 0.0 0.0 -0.30632 0.26546 0.900804 0.0 0.0 0.0 0.30632 0.0 0.0 0.30632 0.0 0.0 0.623517 -0.556128 0.0468885 0.0 0.0 0.0 -0.623517 0.0 0.0 -0.623517 0.256264 0.952135 -2.16943e-18 -0.54849 0.158131 0.0 0.0140906 -0.0671427 0.236046 -0.15838 0.969777 0.00659967 -0.0248829 -0.105615 -0.0356716 -0.000193451 -0.0961136 -0.144118 0.153555 -0.178403 0.750905 -0.637099 0.0808887 0.18232 0.0570329 -…
1128.0 0.0 0.0 -0.0774602 0.0687938 0.956506 0.0 0.0 0.0 0.0774602 0.0 0.0 0.0774602 0.0 0.0 0.552335 -0.492639 0.0415356 0.0 0.0 0.0 -0.552335 0.0 0.0 -0.552335 0.050083 0.986734 -2.16943e-18 -0.504984 0.0261974 0.0 -0.00140865 -0.000501888 -0.0400344 0.036175 0.960585 -0.00137979 -0.00612521 -0.0170853 0.0651323 0.00120233 -0.00416539 0.0473208 -0.0427357 -0.00175938 0.514297 -0.513046 0.036148…
1129.0 0.0 0.0 -0.0230431 0.0205308 0.963031 0.0 0.0 0.0 0.0230431 0.0 0.0 0.0230431 0.0 0.0 0.204573 -0.182463 0.0153839 0.0 0.0 0.0 -0.204573 0.0 0.0 -0.204573 0.0002853000000000022 0.987961 -2.16943e-18 -0.187286 -0.000484306 0.0 0.0643095 -0.0185297 0.32683 -0.224642 0.961259 0.0628553 -0.0851744 -0.0226345 -0.0800313 0.00453016 -0.14832 -0.164611 0.145848 -0.0826025 0.450039 -0.797085 0.0352…
1131.0 0.0 0.0 -0.190557 0.167574 0.934612 0.0 0.0 0.0 0.190557 0.0 0.0 0.190557 0.0 0.0 0.54322 -0.48451 0.0408502 0.0 0.0 0.0 -0.54322 0.0 0.0 -0.54322 0.15296120000000002 0.975541 -2.16943e-18 -0.49057 0.0816506 0.0 -0.00302396 -0.000936411 -0.107197 0.0967286 0.950802 -0.00289862 -0.00442828 -0.00832828 0.124949 -0.0072201 0.00909051 0.110368 -0.0489403 -0.00533405 0.422482 -0.419687 0.028544…
1133.0 0.0 0.0 -0.141685 0.125196 0.945443 0.0 0.0 0.0 0.141685 0.0 0.0 0.141685 0.0 0.0 -0.0420976 0.0375477 -0.00316574 0.0 0.0 0.0 0.0420976 0.0 0.0 0.0420976 0.1086634 0.981805 -2.16943e-18 0.0382811 -0.0044628 0.0 0.00312747 -0.0607337 -0.243944 0.170765 0.931837 0.00169835 -0.018582 0.122608 0.119796 0.00276729 0.106387 0.126112 0.00948257 0.00159622 -0.052546 0.0296364 0.00770573 0.0090007…
1134.0 0.0 0.0 0.112158 -0.100299 0.967813 0.0 0.0 0.0 -0.112158 0.0 0.0 -0.112158 0.0 0.0 -0.460007 0.41029 -0.0345925 0.0 0.0 0.0 0.460007 0.0 0.0 0.460007 -0.123093 0.979287 -2.16943e-18 0.417146 0.0578438 0.0 0.00297708 9.09032e-05 -0.0270065 -0.0783845 0.96593 0.00288273 0.169314 -0.113006 0.13493 0.134072 -0.0117461 -0.136264 0.0504257 0.00142963 -0.966816 0.12753 0.0855645 0.0487014 0.1863…
1135.0 0.0 0.0 0.0192569 -0.0171885 0.966283 0.0 0.0 0.0 -0.0192569 0.0 0.0 -0.0192569 0.0 0.0 -0.319546 0.28501 -0.0240298 0.0 0.0 0.0 0.319546 0.0 0.0 0.319546 -0.038427 0.987042 -2.16943e-18 0.29225 0.0131267 0.0 0.0029102 0.000224904 -0.122458 0.00635613 0.961163 0.00280479 0.0974691 0.0279869 0.135518 0.117978 0.016973 -0.0444997 0.0194097 0.00243905 -0.654271 0.0941186 -0.0102907 0.0187903 …
1138.0 0.0 0.0 -0.0128022 0.0114121 0.963964 0.0 0.0 0.0 0.0128022 0.0 0.0 0.0128022 0.0 0.0 -0.261834 0.233535 -0.0196899 0.0 0.0 0.0 0.261834 0.0 0.0 0.261834 -0.009089899999999998 0.987888 -2.16943e-18 0.239689 0.00307461 0.0 -0.000116566 2.18184e-05 -0.188291 0.0416993 0.953595 -0.000107361 0.0845579 0.105264 0.133272 0.129279 0.0464252 -0.0118178 -0.00277733 -0.000530076 -0.409663 0.0759 -0.…
1139.0 0.0 0.0 -0.0699178 0.0621266 0.957567 0.0 0.0 0.0 0.0699178 0.0 0.0 0.0699178 0.0 0.0 0.176933 -0.15781 0.0133053 0.0 0.0 0.0 -0.176933 0.0 0.0 -0.176933 0.043185900000000006 0.987066 -2.16943e-18 -0.161823 0.00717165 0.0 0.0487051 -0.00821653 0.301962 -0.202206 0.964195 0.0475046 -0.068999 -0.0442983 -0.088248 -0.00785413 -0.110501 -0.166841 0.139628 -0.229893 0.53637 -0.71487 0.053556 0.…
1140.0 0.0 0.0 -0.164096 0.144694 0.940734 0.0 0.0 0.0 0.164096 0.0 0.0 0.164096 0.0 0.0 -0.00124109 0.00110696 -9.33303e-05 0.0 0.0 0.0 0.00124109 0.0 0.0 0.00124109 0.1290147 0.979201 -2.16943e-18 0.00112535 -0.000156827 0.0 0.00147825 -0.017779 -0.245707 0.163224 0.934207 0.000895043 0.00849177 0.105158 0.10718 0.0147107 0.100393 0.109416 0.0539256 -0.251875 -0.213104 0.0477622 0.00458976 0.01…
1141.0 0.0 0.0 -0.187808 0.165204 0.935276 0.0 0.0 0.0 0.187808 0.0 0.0 0.187808 0.0 0.0 0.624477 -0.556984 0.0469606 0.0 0.0 0.0 -0.624477 0.0 0.0 -0.624477 0.1504775 0.97595 -2.16943e-18 -0.564207 0.0923131 0.0 -0.00458818 -0.00116246 -0.0976123 0.0789482 0.953253 -0.00441436 0.00433091 -0.0115562 0.110046 0.00900998 -0.000215833 0.0940694 -0.0687275 -0.00684623 0.483495 -0.516501 0.0266255 -0.…
1142.0 0.0 0.0 -0.1469 0.129742 0.944386 0.0 0.0 0.0 0.1469 0.0 0.0 0.1469 0.0 0.0 0.513977 -0.458427 0.0386511 0.0 0.0 0.0 -0.513977 0.0 0.0 -0.513977 0.1134045 0.98124 -2.16943e-18 -0.467091 0.0569239 0.0 -0.00301318 -0.000788891 -0.0779563 0.0732915 0.955241 -0.00290408 -0.00643406 -0.0125446 0.101947 -0.00649687 0.00226448 0.0872447 -0.0540529 -0.00429422 0.464105 -0.431603 0.032909 -0.051775…
1143.0 0.0 0.0 -0.237977 0.208139 0.922135 0.0 0.0 0.0 0.237977 0.0 0.0 0.237977 0.0 0.0 0.497489 -0.443721 0.0374111 0.0 0.0 0.0 -0.497489 0.0 0.0 -0.497489 0.1956 0.967401 -2.16943e-18 -0.445221 0.095989 0.0 0.0437922 -0.00710906 0.298202 -0.204793 0.963459 0.0424546 -0.042102 -0.0810984 -0.0763809 0.000858802 -0.120574 -0.165699 0.188293 -0.120361 0.721208 -0.752995 0.0761775 0.203888 0.32415 …
1144.0 0.0 0.0 -0.0546509 0.0486077 0.959561 0.0 0.0 0.0 0.0546509 0.0 0.0 0.0546509 0.0 0.0 0.157537 -0.140511 0.0118468 0.0 0.0 0.0 -0.157537 0.0 0.0 -0.157537 0.0292185 0.987578 -2.16943e-18 -0.144165 0.00418511 0.0 0.128618 -0.407129 0.570312 -0.472003 0.886433 0.103204 -0.0605702 -0.129154 -0.186589 0.1047 -0.250004 -0.276671 0.747043 -2.19097e-05 0.857439 -1.16739 0.208185 0.692749 0.515803…
1147.0 0.0 0.0 -0.234243 0.204967 0.923187 0.0 0.0 0.0 0.234243 0.0 0.0 0.234243 0.0 0.0 0.55344 -0.493625 0.0416187 0.0 0.0 0.0 -0.55344 0.0 0.0 -0.55344 0.192257 0.968115 -2.16943e-18 -0.49569 0.104935 0.0 -0.00213509 -0.00110398 -0.0864602 0.0762418 0.954368 -0.0020776 -0.00954997 0.00468416 0.0970865 -0.0197062 0.038226 0.0733762 -0.0133974 -0.00115752 0.442774 -0.348722 0.036646 -0.0128268 -…
1148.0 0.0 0.0 -0.0907676 0.0805368 0.954512 0.0 0.0 0.0 0.0907676 0.0 0.0 0.0907676 0.0 0.0 0.212281 -0.189338 0.0159635 0.0 0.0 0.0 -0.212281 0.0 0.0 -0.212281 0.062245 0.986022 -2.16943e-18 -0.193931 0.0126503 0.0 0.046312 -0.00565752 0.284835 -0.183911 0.967651 0.0451391 -0.0721791 -0.0467838 -0.054202 -0.0168879 -0.116086 -0.136486 0.155874 -0.0590413 0.536882 -0.670932 0.0549194 0.160918 0.…
1149.0 0.0 0.0 -0.230612 0.201878 0.924199 0.0 0.0 0.0 0.230612 0.0 0.0 0.230612 0.0 0.0 0.351102 -0.313155 0.0264029 0.0 0.0 0.0 -0.351102 0.0 0.0 -0.351102 0.189003 0.968797 -2.16943e-18 -0.314705 0.0654281 0.0 0.00289297 -0.000545397 0.0895208 0.06494 0.967524 0.00281962 -0.130129 -0.0754885 0.124211 -0.153891 -0.0430121 0.117882 0.0341763 -0.00306397 -0.169104 0.0663125 -0.0181657 0.0331739 0…
1151.0 0.0 0.0 -0.0510433 0.0454089 0.960002 0.0 0.0 0.0 0.0510433 0.0 0.0 0.0510433 0.0 0.0 0.245243 -0.218737 0.0184423 0.0 0.0 0.0 -0.245243 0.0 0.0 -0.245243 0.025917000000000003 0.987668 -2.16943e-18 -0.224448 0.00570541 0.0 0.0506897 -0.00775561 0.297983 -0.20914 0.962922 0.0493098 -0.0514539 -0.0555955 -0.0766105 0.00434257 -0.115412 -0.176571 0.158272 -0.169599 0.684656 -0.747286 0.079107…
1155.0 0.0 0.0 0.0230398 -0.0205679 0.966496 0.0 0.0 0.0 -0.0230398 0.0 0.0 -0.0230398 0.0 0.0 -0.410113 0.365788 -0.0308405 0.0 0.0 0.0 0.410113 0.0 0.0 0.410113 -0.04188599999999999 0.98688 -2.16943e-18 0.375014 0.0182659 0.0 0.00175089 0.000146815 -0.124302 -0.00348253 0.961099 0.00168941 0.167379 -0.079948 0.181708 0.138164 0.00523623 -0.0530921 0.02226 0.00277707 -1.23099 0.0752921 0.0104135…
1157.0 0.0 0.0 -0.0787817 0.0699611 0.956315 0.0 0.0 0.0 0.0787817 0.0 0.0 0.0787817 0.0 0.0 0.246901 -0.220216 0.0185669 0.0 0.0 0.0 -0.246901 0.0 0.0 -0.246901 0.051291100000000006 0.986671 -2.16943e-18 -0.225719 0.0120089 0.0 0.0427007 -0.00507754 0.273212 -0.179777 0.967504 0.041584 -0.0593958 -0.0549979 -0.0558012 -0.0107432 -0.111 -0.138296 0.150167 -0.0553144 0.610845 -0.667456 0.0724971 0…
1160.0 0.0 0.0 -0.325097 0.280941 0.894262 0.0 0.0 0.0 0.325097 0.0 0.0 0.325097 0.0 0.0 0.619922 -0.552921 0.0466181 0.0 0.0 0.0 -0.619922 0.0 0.0 -0.619922 0.272736 0.947218 -2.16943e-18 -0.54228 0.16743 0.0 0.000669289 -0.0144376 -0.305227 0.244081 0.911857 0.00103111 0.00519171 0.0407401 0.230712 0.0245387 0.00936453 0.247021 0.0953618 -0.450184 0.127873 -0.621381 0.0375565 0.0368098 0.487098…
1161.0 0.0 0.0 -0.195439 0.171777 0.933416 0.0 0.0 0.0 0.195439 0.0 0.0 0.195439 0.0 0.0 0.413036 -0.368395 0.0310603 0.0 0.0 0.0 -0.413036 0.0 0.0 -0.413036 0.15736830000000002 0.974796 -2.16943e-18 -0.372696 0.0639031 0.0 -0.0017734 -0.000497282 -0.0280246 0.065452 0.959572 -0.00171165 -0.0488127 -0.0179074 0.100652 -0.0495883 -5.56168e-05 0.0839204 -0.0497537 -0.00143543 0.303283 -0.231165 0.0…
1162.0 0.0 0.0 -0.0304612 0.0271298 0.962296 0.0 0.0 0.0 0.0304612 0.0 0.0 0.0304612 0.0 0.0 0.131058 -0.116893 0.00985552 0.0 0.0 0.0 -0.131058 0.0 0.0 -0.131058 0.007076600000000002 0.987953 -2.16943e-18 -0.119982 0.000579779 0.0 0.112505 -0.458604 0.571413 -0.470814 0.889655 0.0883069 -0.0680841 -0.133549 -0.191935 0.0965187 -0.23521 -0.255521 0.716037 -0.429089 0.759877 -1.14153 0.191313 0.77…
1163.0 0.0 0.0 0.04301 -0.0384193 0.967408 0.0 0.0 0.0 -0.04301 0.0 0.0 -0.04301 0.0 0.0 -0.282897 0.252322 -0.0212739 0.0 0.0 0.0 0.282897 0.0 0.0 0.282897 -0.06013700000000001 0.985808 -2.16943e-18 0.258383 0.0177631 0.0 -0.0356673 0.0261514 -0.221961 0.146149 0.936274 -0.0384947 -0.0121783 0.140415 0.105825 0.00686271 0.105077 0.0880823 -0.101725 -0.0203738 0.0790745 0.100708 0.0242394 -0.0974…
1166.0 0.0 0.0 0.0941027 -0.0841412 0.96812 0.0 0.0 0.0 -0.0941027 0.0 0.0 -0.0941027 0.0 0.0 -0.0601886 0.0536835 -0.00452618 0.0 0.0 0.0 0.0601886 0.0 0.0 0.0601886 -0.1067 0.981409 -2.16943e-18 0.0547082 0.00658179 0.0 0.11217 -0.43013 0.561734 -0.461217 0.894892 0.0906625 -0.0693248 -0.127667 -0.166343 0.0902488 -0.2322 -0.240863 0.617041 -0.662647 0.866873 -1.11305 0.19244 0.748098 0.38152 -…
1169.0 0.0 0.0 0.0301987 -0.0269651 0.966864 0.0 0.0 0.0 -0.0301987 0.0 0.0 -0.0301987 0.0 0.0 0.00472872 -0.00421764 0.000355599 0.0 0.0 0.0 -0.00472872 0.0 0.0 -0.00472872 -0.048431 0.986537 -2.16943e-18 -0.0043224 -0.000241561 0.0 0.0010732 -0.461688 0.42942 -0.279068 0.958707 0.0406174 -0.13613 -0.136518 -0.0768381 -0.0191895 -0.164716 -0.0770383 0.204668 -1.20432 0.60701 -0.625702 0.116626 0…
1170.0 0.0 0.0 -0.0850881 0.0755282 0.955382 0.0 0.0 0.0 0.0850881 0.0 0.0 0.0850881 0.0 0.0 0.157875 -0.140812 0.0118722 0.0 0.0 0.0 -0.157875 0.0 0.0 -0.157875 0.0570555 0.986346 -2.16943e-18 -0.144279 0.00858884 0.0 0.111544 -0.364441 0.558445 -0.456002 0.895218 0.0912942 -0.0571967 -0.129282 -0.176518 0.0914271 -0.241835 -0.252306 0.651668 -0.0937102 0.874305 -1.1507 0.221255 0.629332 0.40941…
1171.0 0.0 0.0 -0.232799 0.20374 0.923591 0.0 0.0 0.0 0.232799 0.0 0.0 0.232799 0.0 0.0 0.661171 -0.589712 0.04972 0.0 0.0 0.0 -0.661171 0.0 0.0 -0.661171 0.19096400000000002 0.968388 -2.16943e-18 -0.592359 0.124506 0.0 -0.00349196 -0.00152499 -0.129344 0.0982428 0.948976 -0.00336517 0.0116619 0.000348492 0.122631 0.00981541 0.0183641 0.106533 -0.0458232 -0.00603553 0.483343 -0.503275 0.0230463 -…
1172.0 0.0 0.0 0.00911225 -0.00813047 0.965648 0.0 0.0 0.0 -0.00911225 0.0 0.0 -0.00911225 0.0 0.0 0.446202 -0.397977 0.0335544 0.0 0.0 0.0 -0.446202 0.0 0.0 -0.446202 -0.029146999999999992 0.987411 -2.16943e-18 -0.408252 -0.0141889 0.0 0.0310545 -0.005574 0.269943 -0.185807 0.965779 0.0302816 -0.0155532 -0.115069 -0.0510278 -0.00116686 -0.104804 -0.159768 0.180494 -0.17519 0.832223 -0.695616 0.0…
1174.0 0.0 0.0 -0.0163689 0.014589 0.96365 0.0 0.0 0.0 0.0163689 0.0 0.0 0.0163689 0.0 0.0 0.302427 -0.269741 0.0227425 0.0 0.0 0.0 -0.302427 0.0 0.0 -0.302427 -0.005824799999999991 0.987925 -2.16943e-18 -0.276861 -0.00256382 0.0 0.049428 -0.00624483 0.293719 -0.208229 0.96264 0.0479759 -0.0526175 -0.044449 -0.0902251 0.00995275 -0.126928 -0.163897 0.149074 -0.0664795 0.644979 -0.78896 0.0549141 …
1175.0 0.0 0.0 -0.293292 0.254648 0.905172 0.0 0.0 0.0 0.293292 0.0 0.0 0.293292 0.0 0.0 0.280613 -0.250284 0.0211021 0.0 0.0 0.0 -0.280613 0.0 0.0 -0.280613 0.24478300000000003 0.955364 -2.16943e-18 -0.247753 0.0679449 0.0 0.00397726 -0.0441243 -0.272304 0.202431 0.924223 0.00370089 -0.0152699 0.10488 0.153244 -0.00132098 0.0957489 0.159077 -0.000102233 -0.000229267 -0.161216 0.0274218 0.0364505…
1176.0 0.0 0.0 -0.216516 0.189854 0.92802 0.0 0.0 0.0 0.216516 0.0 0.0 0.216516 0.0 0.0 0.164002 -0.146277 0.0123329 0.0 0.0 0.0 -0.164002 0.0 0.0 -0.164002 0.17635 0.971335 -2.16943e-18 -0.147417 0.0284867 0.0 0.000146156 -0.0035888 -0.253105 0.179526 0.931511 8.54811e-05 -0.00212505 0.106648 0.119368 0.00524944 0.0937751 0.12718 0.0249987 -0.111127 -0.126552 0.0487124 0.0294712 0.00845643 -0.02…
1177.0 0.0 0.0 -0.0169805 0.0151336 0.963595 0.0 0.0 0.0 0.0169805 0.0 0.0 0.0169805 0.0 0.0 0.146577 -0.130735 0.0110226 0.0 0.0 0.0 -0.146577 0.0 0.0 -0.146577 -0.005264900000000003 0.98793 -2.16943e-18 -0.134187 -0.00116054 0.0 0.106606 -0.318272 0.510274 -0.400202 0.91621 0.0993946 -0.0767286 -0.114169 -0.131236 0.0680776 -0.23529 -0.243963 0.561364 -0.121885 0.782387 -1.02198 0.181511 0.5548…
1179.0 0.0 0.0 0.0226631 -0.0202313 0.966475 0.0 0.0 0.0 -0.0226631 0.0 0.0 -0.0226631 0.0 0.0 -0.568429 0.506994 -0.0427458 0.0 0.0 0.0 0.568429 0.0 0.0 0.568429 -0.041541999999999996 0.986896 -2.16943e-18 0.51979 0.0251213 0.0 0.00112737 0.00021068 -0.225525 -0.00820616 0.954329 0.00109592 0.282151 -0.0883478 0.211126 0.256216 -0.00157575 -0.0743604 0.00794195 0.00179627 -2.49463 -0.0851554 -0.…
1182.0 0.0 0.0 0.123623 -0.110555 0.967466 0.0 0.0 0.0 -0.123623 0.0 0.0 -0.123623 0.0 0.0 -0.118562 0.105748 -0.00891583 0.0 0.0 0.0 0.118562 0.0 0.0 0.118562 -0.13348100000000002 0.977786 -2.16943e-18 0.107337 0.0161402 0.0 0.0576059 -0.387543 0.490309 -0.360017 0.937229 0.0636874 -0.107787 -0.12497 -0.0809226 0.0316424 -0.221106 -0.113944 0.366984 -0.603029 0.662419 -0.885515 0.200098 0.516834…
1183.0 0.0 0.0 -0.227582 0.199298 0.925035 0.0 0.0 0.0 0.227582 0.0 0.0 0.227582 0.0 0.0 0.420188 -0.374775 0.0315981 0.0 0.0 0.0 -0.420188 0.0 0.0 -0.420188 0.186286 0.969358 -2.16943e-18 -0.376865 0.0771606 0.0 0.0413076 -0.0059935 0.277587 -0.178583 0.968055 0.0402312 -0.069041 -0.0510176 -0.0630548 -0.0188183 -0.106632 -0.138612 0.13863 -0.090946 0.538217 -0.647136 0.0663569 0.151465 0.396106…
1185.0 0.0 0.0 -0.00654615 0.00583695 0.964489 0.0 0.0 0.0 0.00654615 0.0 0.0 0.00654615 0.0 0.0 0.0932627 -0.083183 0.00701336 0.0 0.0 0.0 -0.0932627 0.0 0.0 -0.0932627 -0.0148166 0.987797 -2.16943e-18 -0.0853666 -0.00162924 0.0 0.100772 -0.496634 0.554393 -0.446398 0.900597 0.0869418 -0.0826273 -0.142957 -0.177502 0.0855021 -0.235125 -0.234296 0.733206 -0.215897 0.712323 -1.04527 0.200255 0.737…
1186.0 0.0 0.0 0.0231736 -0.0206874 0.966503 0.0 0.0 0.0 -0.0231736 0.0 0.0 -0.0231736 0.0 0.0 -0.422754 0.377063 -0.0317911 0.0 0.0 0.0 0.422754 0.0 0.0 0.422754 -0.042008000000000004 0.986874 -2.16943e-18 0.386571 0.0188807 0.0 0.00162458 0.000119355 -0.131927 -0.00393137 0.960709 0.00156405 0.176609 -0.0821912 0.188158 0.147141 0.00498036 -0.0557605 0.0201675 0.00266348 -1.31888 0.0659483 -0.0…
1188.0 0.0 0.0 -0.315525 0.273064 0.897633 0.0 0.0 0.0 0.315525 0.0 0.0 0.315525 0.0 0.0 0.218443 -0.194834 0.0164269 0.0 0.0 0.0 -0.218443 0.0 0.0 -0.218443 0.264351 0.949763 -2.16943e-18 -0.19164 0.0571661 0.0 0.000384095 -0.00748246 -0.312879 0.256516 0.907403 0.000635018 -0.0162612 0.0689946 0.231109 -0.00109083 0.0427483 0.246027 0.0369806 -0.17015 -0.0252343 -0.137694 0.00238768 0.0157516 -…
1189.0 0.0 0.0 -0.179229 0.157799 0.937307 0.0 0.0 0.0 0.179229 0.0 0.0 0.179229 0.0 0.0 -0.0338672 0.0302069 -0.00254681 0.0 0.0 0.0 0.0338672 0.0 0.0 0.0338672 0.1427216 0.977185 -2.16943e-18 0.0306404 -0.00474374 0.0 0.00340243 -0.064231 -0.347205 0.174406 0.918817 -0.000868245 0.0837785 0.111222 0.157002 0.0943691 0.128275 0.131846 -0.0282607 -0.159115 -0.813335 -0.0129364 -0.0769 -0.0606201 …
1190.0 0.0 0.0 -0.024242 0.0215977 0.962915 0.0 0.0 0.0 0.024242 0.0 0.0 0.024242 0.0 0.0 -0.532294 0.474764 -0.0400285 0.0 0.0 0.0 0.532294 0.0 0.0 0.532294 0.0013829000000000063 0.987963 -2.16943e-18 0.487315 0.000675928 0.0 6.84717e-05 6.37081e-05 -0.272272 0.0299215 0.948414 7.47429e-05 0.286836 -0.0847569 0.211841 0.255167 0.00429654 -0.0196958 -0.00179166 -0.000493887 -2.60111 -0.118805 -0.…
1191.0 0.0 0.0 -0.198643 0.174532 0.932621 0.0 0.0 0.0 0.198643 0.0 0.0 0.198643 0.0 0.0 0.534514 -0.476744 0.0401955 0.0 0.0 0.0 -0.534514 0.0 0.0 -0.534514 0.1602578 0.974296 -2.16943e-18 -0.482042 0.0842422 0.0 -0.00361527 -0.000932837 -0.103181 0.0929774 0.951437 -0.00346383 -0.00689283 -0.00633244 0.121616 -0.0112387 0.0172857 0.102347 -0.050296 -0.00528272 0.39776 -0.398031 0.02616 -0.04809…
1192.0 0.0 0.0 0.00770355 -0.00687317 0.965553 0.0 0.0 0.0 -0.00770355 0.0 0.0 -0.00770355 0.0 0.0 -0.142801 0.127367 -0.0107386 0.0 0.0 0.0 0.142801 0.0 0.0 0.142801 -0.027857999999999994 0.987455 -2.16943e-18 0.130662 0.00435691 0.0 -0.000307913 -0.00026418 0.0462965 0.0876475 0.962875 -0.000280708 -0.118665 -0.0734615 0.150551 -0.128725 -0.0425571 0.135029 0.0554441 -0.00257688 -0.274703 0.086…
1193.0 0.0 0.0 -0.293562 0.254872 0.905083 0.0 0.0 0.0 0.293562 0.0 0.0 0.293562 0.0 0.0 0.232068 -0.206986 0.0174515 0.0 0.0 0.0 -0.232068 0.0 0.0 -0.232068 0.245021 0.955299 -2.16943e-18 -0.204878 0.0562459 0.0 0.00377167 -0.0337438 -0.28521 0.2212 0.917701 0.00395582 -0.0288224 0.114131 0.173396 -0.00990472 0.0911335 0.18942 -0.000129479 0.00011295 -0.0461471 0.0533865 0.0226972 -0.000105043 0…
1198.0 0.0 0.0 -0.123112 0.10896 0.949015 0.0 0.0 0.0 0.123112 0.0 0.0 0.123112 0.0 0.0 0.232164 -0.207072 0.0174587 0.0 0.0 0.0 -0.232164 0.0 0.0 -0.232164 0.091757 0.983617 -2.16943e-18 -0.211537 0.0206868 0.0 0.0459384 -0.00561361 0.287043 -0.18085 0.968761 0.0448165 -0.0806443 -0.0435101 -0.0455565 -0.0224807 -0.12361 -0.12489 0.153264 -0.0419547 0.480598 -0.658845 0.0594095 0.154836 0.303705…
1201.0 0.0 0.0 -0.1006 0.089196 0.952938 0.0 0.0 0.0 0.1006 0.0 0.0 0.1006 0.0 0.0 0.462776 -0.412759 0.0348007 0.0 0.0 0.0 -0.462776 0.0 0.0 -0.462776 0.07122473 0.985392 -2.16943e-18 -0.422482 0.0317335 0.0 -0.00247952 -0.000425702 -0.0510866 0.0496309 0.958958 -0.00239499 -0.00781168 -0.0144682 0.0776158 -0.0119461 0.012497 0.0550207 -0.0557794 -0.00291868 0.443296 -0.420345 0.0309675 -0.05354…
1202.0 0.0 0.0 -0.134131 0.1186 0.946932 0.0 0.0 0.0 0.134131 0.0 0.0 0.134131 0.0 0.0 0.216519 -0.193118 0.0162822 0.0 0.0 0.0 -0.216519 0.0 0.0 -0.216519 0.1017917 0.98258 -2.16943e-18 -0.197058 0.0214655 0.0 0.120703 -0.476813 0.562165 -0.460802 0.893548 0.100339 -0.0785161 -0.13428 -0.166456 0.0932921 -0.236239 -0.258228 0.731014 -0.487499 0.834517 -1.06317 0.196156 0.810278 0.329527 -0.01663…
1203.0 0.0 0.0 -0.00910829 0.00812059 0.964278 0.0 0.0 0.0 0.00910829 0.0 0.0 0.00910829 0.0 0.0 0.210703 -0.18793 0.0158449 0.0 0.0 0.0 -0.210703 0.0 0.0 -0.210703 -0.01247129999999999 0.987839 -2.16943e-18 -0.192872 -0.00318668 0.0 0.065053 -0.0693229 0.337847 -0.234811 0.958468 0.0663195 -0.082778 -0.0372597 -0.0982822 0.0107157 -0.142283 -0.178532 0.184667 -0.237715 0.486936 -0.80031 0.031627…
1205.0 0.0 0.0 -0.00684479 0.00610315 0.964464 0.0 0.0 0.0 0.00684479 0.0 0.0 0.00684479 0.0 0.0 0.0962872 -0.0858805 0.00724079 0.0 0.0 0.0 -0.0962872 0.0 0.0 -0.0962872 -0.014543299999999995 0.987802 -2.16943e-18 -0.0881354 -0.00165575 0.0 0.0829838 -0.473265 0.520444 -0.408564 0.917302 0.0809104 -0.0943248 -0.130786 -0.140478 0.0660431 -0.221887 -0.195456 0.57679 -0.68565 0.651306 -0.96754 0.1…
1206.0 0.0 0.0 -0.00183964 0.00164064 0.96486 0.0 0.0 0.0 0.00183964 0.0 0.0 0.00183964 0.0 0.0 -0.271961 0.242568 -0.0204515 0.0 0.0 0.0 0.271961 0.0 0.0 0.271961 -0.0191244 0.987705 -2.16943e-18 0.24891 0.00592253 0.0 -0.0323866 -0.0504525 -0.167321 0.158375 0.938991 -0.0303795 -0.0622188 0.0799093 0.162637 -0.0354535 0.054129 0.126217 -0.0483727 -0.00693406 -0.0784155 0.0198439 0.0023833 -0.04…
1207.0 0.0 0.0 -0.0480721 0.0427731 0.960356 0.0 0.0 0.0 0.0480721 0.0 0.0 0.0480721 0.0 0.0 0.198494 -0.177041 0.0149268 0.0 0.0 0.0 -0.198494 0.0 0.0 -0.198494 0.0231977 0.987733 -2.16943e-18 -0.181676 0.00407806 0.0 0.0471839 -0.00587562 0.281535 -0.182549 0.967766 0.0460092 -0.0736615 -0.0410738 -0.0517832 -0.015159 -0.116103 -0.135978 0.138204 -0.0760004 0.50863 -0.672621 0.0553226 0.14784 0…
1208.0 0.0 0.0 -0.195096 0.171482 0.933501 0.0 0.0 0.0 0.195096 0.0 0.0 0.195096 0.0 0.0 0.00463224 -0.00413159 0.000348344 0.0 0.0 0.0 -0.00463224 0.0 0.0 -0.00463224 0.15705829999999998 0.974849 -2.16943e-18 -0.00418007 0.000715243 0.0 0.0032119 -0.0623558 -0.368799 0.18633 0.914803 -0.000774828 0.0979997 0.097026 0.176332 0.105469 0.121738 0.148886 0.0170852 -0.308036 -0.953154 -0.0244692 -0.0…
1210.0 0.0 0.0 -0.180427 0.158834 0.937027 0.0 0.0 0.0 0.180427 0.0 0.0 0.180427 0.0 0.0 0.582615 -0.519646 0.0438126 0.0 0.0 0.0 -0.582615 0.0 0.0 -0.582615 0.1438048 0.977017 -2.16943e-18 -0.527007 0.0822373 0.0 -0.0042107 -0.00105537 -0.093115 0.0794297 0.953542 -0.00404982 -0.000421766 -0.0112662 0.109992 0.00221084 0.00244529 0.0936885 -0.0631407 -0.00599622 0.458602 -0.477746 0.0279141 -0.0…
1211.0 0.0 0.0 -0.00107736 0.00096083 0.964918 0.0 0.0 0.0 0.00107736 0.0 0.0 0.00107736 0.0 0.0 -0.0727961 0.0649283 -0.00547426 0.0 0.0 0.0 0.0727961 0.0 0.0 0.0727961 -0.019822099999999995 0.987688 -2.16943e-18 0.0666248 0.00163608 0.0 -0.0192414 0.0022172 0.087498 0.0654557 0.968197 -0.018996 -0.13051 -0.0854851 0.138652 -0.151671 -0.0368411 0.16777 0.0267829 -0.00238345 -0.182096 0.0754208 -…
1213.0 0.0 0.0 -0.0521668 0.0464052 0.959865 0.0 0.0 0.0 0.0521668 0.0 0.0 0.0521668 0.0 0.0 0.117544 -0.10484 0.00883931 0.0 0.0 0.0 -0.117544 0.0 0.0 -0.117544 0.026945200000000002 0.987641 -2.16943e-18 -0.107574 0.00285544 0.0 0.00307011 0.00885518 0.115233 0.0565255 0.969641 0.000814374 -0.147839 -0.0750426 0.123133 -0.173242 -0.0418738 0.110125 -0.0275662 0.00319036 -0.153501 0.0668852 -0.02…
1214.0 0.0 0.0 -0.22093 0.193625 0.926842 0.0 0.0 0.0 0.22093 0.0 0.0 0.22093 0.0 0.0 0.104319 -0.0930444 0.00784479 0.0 0.0 0.0 -0.104319 0.0 0.0 -0.104319 0.180316 0.97056 -2.16943e-18 -0.0936886 0.0185337 0.0 0.000165702 -0.00415383 -0.289202 0.197979 0.92494 0.00010515 0.0201654 0.0930503 0.146556 0.0230345 0.0892085 0.148596 0.0277116 -0.12654 -0.393935 0.0424183 0.00743713 0.00705108 0.2755…
1216.0 0.0 0.0 -0.196352 0.172563 0.93319 0.0 0.0 0.0 0.196352 0.0 0.0 0.196352 0.0 0.0 0.174575 -0.155707 0.013128 0.0 0.0 0.0 -0.174575 0.0 0.0 -0.174575 0.1581919 0.974654 -2.16943e-18 -0.1575 0.0271532 0.0 0.00334731 -0.027265 -0.246318 0.173352 0.931307 0.00264832 -0.0155201 0.124577 0.11753 -0.000506815 0.106371 0.129867 -7.80025e-07 -0.000167973 -0.0640152 0.0335858 0.00790037 -2.2746e-05 …
1217.0 0.0 0.0 -0.31083 0.269189 0.899259 0.0 0.0 0.0 0.31083 0.0 0.0 0.31083 0.0 0.0 0.524257 -0.467596 0.0394241 0.0 0.0 0.0 -0.524257 0.0 0.0 -0.524257 0.260229 0.950982 -2.16943e-18 -0.46057 0.135036 0.0 0.036452 -0.0730277 0.284796 -0.193961 0.964934 0.0261344 -0.0493008 -0.0814591 -0.0793259 0.000556793 -0.108349 -0.164502 0.194605 -0.114759 0.697535 -0.684072 0.0887954 0.209153 0.333334 -0…
1220.0 0.0 0.0 -0.167641 0.147769 0.939949 0.0 0.0 0.0 0.167641 0.0 0.0 0.167641 0.0 0.0 0.355202 -0.316812 0.0267112 0.0 0.0 0.0 -0.355202 0.0 0.0 -0.355202 0.13222810000000002 0.978748 -2.16943e-18 -0.321914 0.0460254 0.0 -0.00353861 -0.00037587 -0.0271081 0.0685727 0.959209 -0.00339928 -0.0526886 -0.0196613 0.105532 -0.0506984 -0.00709171 0.090925 -0.050988 -0.00144474 0.277635 -0.216136 0.027…
1221.0 0.0 0.0 0.0130716 -0.0116649 0.965907 0.0 0.0 0.0 -0.0130716 0.0 0.0 -0.0130716 0.0 0.0 -0.175699 0.15671 -0.0132126 0.0 0.0 0.0 0.175699 0.0 0.0 0.175699 -0.03276899999999999 0.987278 -2.16943e-18 0.160732 0.00622355 0.0 -0.00483657 -8.79401e-06 0.0636824 0.0804463 0.964301 -0.00465078 -0.122035 -0.0869234 0.153228 -0.140315 -0.0395855 0.126668 0.09068 -0.00543459 -0.140908 0.115818 -0.02…
1222.0 0.0 0.0 -0.208219 0.182751 0.93019 0.0 0.0 0.0 0.208219 0.0 0.0 0.208219 0.0 0.0 -0.0523698 0.0467097 -0.00393821 0.0 0.0 0.0 0.0523698 0.0 0.0 0.0523698 0.1688864 0.972745 -2.16943e-18 0.0471476 -0.00870563 0.0 -1.34541e-05 -0.0338396 -0.400948 0.192869 0.910934 -0.00223003 0.141744 0.059896 0.195975 0.13808 0.103679 0.165521 -0.0306626 -0.11313 -1.32572 -0.0713673 -0.127781 -0.055033 1.4…
1223.0 0.0 0.0 0.0542645 -0.0484866 0.967766 0.0 0.0 0.0 -0.0542645 0.0 0.0 -0.0542645 0.0 0.0 -0.297465 0.265316 -0.0223694 0.0 0.0 0.0 0.297465 0.0 0.0 0.297465 -0.07041199999999999 0.985044 -2.16943e-18 0.271461 0.0217342 0.0 -0.0340848 0.0135571 -0.307157 0.144793 0.930699 -0.0342826 0.0635636 0.16145 0.140487 0.112253 0.0784203 0.0897576 -0.121686 -0.0353311 -0.522032 0.069801 -0.00723022 -0…
1224.0 0.0 0.0 -0.167246 0.147426 0.940037 0.0 0.0 0.0 0.167246 0.0 0.0 0.167246 0.0 0.0 0.580985 -0.518192 0.04369 0.0 0.0 0.0 -0.580985 0.0 0.0 -0.580985 0.1318699 0.978799 -2.16943e-18 -0.526567 0.0750732 0.0 -0.00292646 -0.000992018 -0.0948671 0.0829143 0.953182 -0.00282133 0.000880998 -0.0122262 0.111119 0.00338122 -0.004298 0.100764 -0.0551676 -0.00532708 0.493899 -0.48438 0.032438 -0.05280…
1225.0 0.0 0.0 0.130962 -0.117118 0.967182 0.0 0.0 0.0 -0.130962 0.0 0.0 -0.130962 0.0 0.0 0.0887339 -0.0791436 0.00667279 0.0 0.0 0.0 -0.0887339 0.0 0.0 -0.0887339 -0.140121 0.976762 -2.16943e-18 -0.080242 -0.0126689 0.0 0.0602061 -0.180326 0.412951 -0.283359 0.956704 0.0681945 -0.0935414 -0.109204 0.0016578 -0.00731923 -0.180956 -0.114296 0.257855 -0.545037 0.655002 -0.703165 0.140873 0.367537 …
1226.0 0.0 0.0 -0.237616 0.207833 0.922238 0.0 0.0 0.0 0.237616 0.0 0.0 0.237616 0.0 0.0 0.234231 -0.208915 0.0176141 0.0 0.0 0.0 -0.234231 0.0 0.0 -0.234231 0.195277 0.96747 -2.16943e-18 -0.209638 0.0451184 0.0 0.000197974 -0.00526448 -0.246158 0.17593 0.931431 0.000108701 -0.0116441 0.117484 0.118147 -0.00192032 0.100721 0.128451 0.0262493 -0.114899 -0.0539489 0.0375733 0.011977 0.00945587 -0.0…
1227.0 0.0 0.0 -0.254587 0.222203 0.917312 0.0 0.0 0.0 0.254587 0.0 0.0 0.254587 0.0 0.0 0.539505 -0.481196 0.0405708 0.0 0.0 0.0 -0.539505 0.0 0.0 -0.539505 0.21043800000000001 0.964072 -2.16943e-18 -0.481028 0.112101 0.0 0.0328739 -0.0105713 0.282612 -0.198002 0.963996 0.0311909 -0.0271632 -0.0910015 -0.0856284 0.0043645 -0.110498 -0.167985 0.159325 -0.128636 0.781016 -0.738559 0.0969905 0.1771…
1228.0 0.0 0.0 -0.151163 0.133455 0.943505 0.0 0.0 0.0 0.151163 0.0 0.0 0.151163 0.0 0.0 0.0313253 -0.0279397 0.00235566 0.0 0.0 0.0 -0.0313253 0.0 0.0 -0.0313253 0.1172774 0.98076 -2.16943e-18 -0.0284527 0.00359065 0.0 0.0070879 -0.0579664 -0.244131 0.170914 0.93139 0.00546363 -0.0186959 0.123318 0.118823 0.00141963 0.107712 0.129976 -3.23311e-05 -1.89312e-05 -0.0544617 0.0297104 0.00730448 -3.2…
1229.0 0.0 0.0 0.0809192 -0.0723409 0.96816 0.0 0.0 0.0 -0.0809192 0.0 0.0 -0.0809192 0.0 0.0 -0.257819 0.229955 -0.019388 0.0 0.0 0.0 0.257819 0.0 0.0 0.257819 -0.094708 0.982772 -2.16943e-18 0.234695 0.0251014 0.0 0.0689859 -0.525195 0.516004 -0.391425 0.92397 0.0779031 -0.114013 -0.141523 -0.127418 0.0515732 -0.219233 -0.178978 0.569207 -0.637072 0.71709 -0.862489 0.174729 0.718059 0.178136 0.…
1230.0 0.0 0.0 0.00306902 -0.00273772 0.965227 0.0 0.0 0.0 -0.00306902 0.0 0.0 -0.00306902 0.0 0.0 0.360273 -0.321335 0.0270925 0.0 0.0 0.0 -0.360273 0.0 0.0 -0.360273 -0.023616799999999993 0.987587 -2.16943e-18 -0.329694 -0.00946417 0.0 0.047773 -0.00636708 0.297143 -0.205669 0.962627 0.0463809 -0.045099 -0.0698902 -0.0872499 0.00519178 -0.120797 -0.170325 0.185684 -0.101541 0.708321 -0.771955 0…
1232.0 0.0 0.0 0.00596398 -0.00532076 0.965433 0.0 0.0 0.0 -0.00596398 0.0 0.0 -0.00596398 0.0 0.0 -0.210795 0.188012 -0.0158517 0.0 0.0 0.0 0.210795 0.0 0.0 0.210795 -0.026265999999999998 0.987507 -2.16943e-18 0.192886 0.00609588 0.0 -0.0360111 -0.00374332 -0.227498 0.131285 0.937265 -0.033929 -0.00706098 0.170652 0.0776914 0.031393 0.108884 0.0624298 -0.112234 -0.0228536 0.051139 0.0674947 0.02…
1235.0 0.0 0.0 -0.181439 0.159709 0.93679 0.0 0.0 0.0 0.181439 0.0 0.0 0.181439 0.0 0.0 0.0976261 -0.0870747 0.00734148 0.0 0.0 0.0 -0.0976261 0.0 0.0 -0.0976261 0.14472079999999998 0.976874 -2.16943e-18 -0.0882941 0.0138696 0.0 -0.000410835 -0.00720907 -0.23495 0.162473 0.935183 -0.000550781 -0.00488446 0.113424 0.103014 0.00522656 0.0968275 0.112067 0.0336964 -0.15313 -0.0766061 0.0430379 0.015…
1237.0 0.0 0.0 -0.00538173 0.00479892 0.964582 0.0 0.0 0.0 0.00538173 0.0 0.0 0.00538173 0.0 0.0 0.164855 -0.147038 0.0123971 0.0 0.0 0.0 -0.164855 0.0 0.0 -0.164855 -0.01588239999999999 0.987776 -2.16943e-18 -0.150894 -0.00305562 0.0 0.126561 -0.261246 0.497266 -0.397934 0.912365 0.114661 -0.0657773 -0.0949771 -0.144468 0.0832974 -0.236333 -0.275438 0.492106 -0.424822 0.948335 -1.06862 0.192908 …
1242.0 0.0 0.0 -0.0253959 0.0226244 0.962803 0.0 0.0 0.0 0.0253959 0.0 0.0 0.0253959 0.0 0.0 -0.0149358 0.0133216 -0.00112317 0.0 0.0 0.0 0.0149358 0.0 0.0 0.0149358 0.0024393000000000054 0.987964 -2.16943e-18 0.0136738 3.18686e-06 0.0 -0.00605751 -6.93778e-05 0.0516214 0.0868579 0.962797 -0.00581342 -0.116156 -0.0883571 0.161595 -0.135236 -0.0393153 0.133614 0.0900711 -0.00422084 -0.150413 0.121…
1243.0 0.0 0.0 -0.12502 0.110631 0.948662 0.0 0.0 0.0 0.12502 0.0 0.0 0.12502 0.0 0.0 0.303575 -0.270765 0.0228288 0.0 0.0 0.0 -0.303575 0.0 0.0 -0.303575 0.0934958 0.983446 -2.16943e-18 -0.276552 0.0275777 0.0 0.0376609 -0.00628534 0.280351 -0.18636 0.966274 0.0367427 -0.047514 -0.0752723 -0.0637723 -0.00793548 -0.104231 -0.159843 0.151807 -0.178616 0.681369 -0.671275 0.0878472 0.181852 0.294093…
1245.0 0.0 0.0 -0.205851 0.180721 0.930798 0.0 0.0 0.0 0.205851 0.0 0.0 0.205851 0.0 0.0 0.0445409 -0.0397269 0.00334947 0.0 0.0 0.0 -0.0445409 0.0 0.0 -0.0445409 0.166754 0.973136 -2.16943e-18 -0.0401168 0.00730922 0.0 0.000523957 -0.0112044 -0.298432 0.193273 0.924649 0.000254256 0.0355271 0.0908909 0.145906 0.0372329 0.0922658 0.144143 0.0439638 -0.216879 -0.508526 0.0384435 -0.0340572 0.00585…
1246.0 0.0 0.0 -0.237508 0.207741 0.922268 0.0 0.0 0.0 0.237508 0.0 0.0 0.237508 0.0 0.0 0.503693 -0.449254 0.0378777 0.0 0.0 0.0 -0.503693 0.0 0.0 -0.503693 0.19518000000000002 0.967491 -2.16943e-18 -0.450819 0.0969744 0.0 0.0365231 -0.00521978 0.27314 -0.17916 0.967678 0.0354532 -0.0483925 -0.0769437 -0.0556893 -0.0104859 -0.121356 -0.126617 0.172741 -0.0411484 0.657788 -0.691672 0.0740138 0.17…
1247.0 0.0 0.0 -0.156667 0.138243 0.942343 0.0 0.0 0.0 0.156667 0.0 0.0 0.156667 0.0 0.0 0.321459 -0.286716 0.0241737 0.0 0.0 0.0 -0.321459 0.0 0.0 -0.321459 0.1222752 0.980115 -2.16943e-18 -0.291773 0.0384537 0.0 -0.00325493 -0.000256232 -0.0109622 0.061754 0.960882 -0.00313063 -0.0609756 -0.0211922 0.0993026 -0.0554289 -0.0155761 0.0881025 -0.0432474 -0.00052445 0.248113 -0.201008 0.0268022 -0.…
1248.0 0.0 0.0 -0.231869 0.202948 0.92385 0.0 0.0 0.0 0.231869 0.0 0.0 0.231869 0.0 0.0 0.423653 -0.377865 0.0318587 0.0 0.0 0.0 -0.423653 0.0 0.0 -0.423653 0.19013000000000002 0.968562 -2.16943e-18 -0.379635 0.0794252 0.0 0.0478746 -0.00669604 0.290229 -0.189506 0.966766 0.0465868 -0.0720348 -0.0458132 -0.0578793 -0.0149277 -0.114604 -0.145554 0.156623 -0.0796516 0.537525 -0.684632 0.0595749 0.1…
1249.0 0.0 0.0 -0.214414 0.188057 0.928575 0.0 0.0 0.0 0.214414 0.0 0.0 0.214414 0.0 0.0 0.395006 -0.352314 0.0297044 0.0 0.0 0.0 -0.395006 0.0 0.0 -0.395006 0.17446119999999998 0.971698 -2.16943e-18 -0.355203 0.0678653 0.0 0.047295 -0.00821665 0.288273 -0.185456 0.966917 0.0461849 -0.0682188 -0.057391 -0.0581901 -0.0149793 -0.109668 -0.149494 0.155286 -0.210765 0.553971 -0.660866 0.0527047 0.194…
1250.0 0.0 0.0 -0.102464 0.0908353 0.95263 0.0 0.0 0.0 0.102464 0.0 0.0 0.102464 0.0 0.0 0.234532 -0.209184 0.0176368 0.0 0.0 0.0 -0.234532 0.0 0.0 -0.234532 0.07292579 0.985263 -2.16943e-18 -0.214081 0.0164813 0.0 0.0397384 -0.00675989 0.277111 -0.179107 0.966838 0.038827 -0.0602219 -0.0596217 -0.0741519 -0.013094 -0.10115 -0.14809 0.135721 -0.18418 0.565629 -0.65105 0.0450211 0.168456 0.445853 …
1251.0 0.0 0.0 -0.217543 0.190732 0.927748 0.0 0.0 0.0 0.217543 0.0 0.0 0.217543 0.0 0.0 0.443157 -0.395261 0.0333254 0.0 0.0 0.0 -0.443157 0.0 0.0 -0.443157 0.17727300000000001 0.971156 -2.16943e-18 -0.398262 0.0773844 0.0 0.0407557 -0.00566409 0.283233 -0.193907 0.965178 0.0395549 -0.0542565 -0.0511827 -0.0854159 -0.00146052 -0.118566 -0.150041 0.143102 -0.0618909 0.613029 -0.736704 0.061636 0.…
1252.0 0.0 0.0 -0.228838 0.200368 0.924689 0.0 0.0 0.0 0.228838 0.0 0.0 0.228838 0.0 0.0 0.234116 -0.208813 0.0176055 0.0 0.0 0.0 -0.234116 0.0 0.0 -0.234116 0.187413 0.969126 -2.16943e-18 -0.209923 0.0432552 0.0 0.000961033 -0.0150378 -0.250259 0.175621 0.931229 0.000643542 -0.0135263 0.127444 0.113338 0.00084847 0.105734 0.126649 0.0213374 -0.106348 -0.0889008 0.0372595 0.0113813 0.00549599 0.0…
1255.0 0.0 0.0 -0.287891 0.250149 0.906941 0.0 0.0 0.0 0.287891 0.0 0.0 0.287891 0.0 0.0 0.457204 -0.40779 0.0343817 0.0 0.0 0.0 -0.457204 0.0 0.0 -0.457204 0.24001100000000003 0.956659 -2.16943e-18 -0.404258 0.108521 0.0 0.0435507 -0.0157683 0.289331 -0.187367 0.96605 0.0410891 -0.0633298 -0.0640125 -0.0733183 -0.0124238 -0.111373 -0.149851 0.174994 -0.0678076 0.565996 -0.678835 0.0445314 0.1806…
1256.0 0.0 0.0 0.0357481 -0.0319258 0.967118 0.0 0.0 0.0 -0.0357481 0.0 0.0 -0.0357481 0.0 0.0 -0.401602 0.358197 -0.0302005 0.0 0.0 0.0 0.401602 0.0 0.0 0.401602 -0.05350300000000001 0.98624 -2.16943e-18 0.366975 0.0225522 0.0 0.00202894 0.000113108 -0.101649 -0.0139726 0.962684 0.00195533 0.154035 -0.0761176 0.165765 0.126794 0.00486047 -0.0636278 0.0280329 0.00286354 -1.09467 0.0911499 0.03353…
1257.0 0.0 0.0 -0.0889107 0.0788998 0.9548 0.0 0.0 0.0 0.0889107 0.0 0.0 0.0889107 0.0 0.0 0.171108 -0.152615 0.0128673 0.0 0.0 0.0 -0.171108 0.0 0.0 -0.171108 0.060548500000000005 0.986131 -2.16943e-18 -0.156336 0.00990644 0.0 0.134189 -0.26394 0.524252 -0.431329 0.900136 0.113555 -0.0513193 -0.10126 -0.151822 0.0990589 -0.249015 -0.292394 0.526986 -0.255982 1.01115 -1.14973 0.230055 0.53424 0.3…
1258.0 0.0 0.0 -0.0228281 0.0203395 0.963051 0.0 0.0 0.0 0.0228281 0.0 0.0 0.0228281 0.0 0.0 0.689082 -0.614607 0.051819 0.0 0.0 0.0 -0.689082 0.0 0.0 -0.689082 8.850000000000524e-05 0.98796 -2.16943e-18 -0.630853 -0.00176694 0.0 0.0117673 -0.00995455 0.257237 -0.23067 0.956161 0.0113781 0.0545593 -0.116094 -0.128552 0.0698287 -0.0899708 -0.233623 0.0951266 -0.393117 1.10001 -0.956654 0.0915902 0…
1260.0 0.0 0.0 -0.0484439 0.043103 0.960312 0.0 0.0 0.0 0.0484439 0.0 0.0 0.0484439 0.0 0.0 0.102137 -0.091098 0.00768069 0.0 0.0 0.0 -0.102137 0.0 0.0 -0.102137 0.0235379 0.987726 -2.16943e-18 -0.0934821 0.00213315 0.0 0.00402667 0.0269315 0.111543 0.0605739 0.968966 -0.0026233 -0.1435 -0.0804242 0.122714 -0.180479 -0.0338166 0.113129 0.0208032 -0.00233183 -0.100881 0.0943044 -0.0218354 0.020278…
1261.0 0.0 0.0 -0.0643955 0.0572401 0.958312 0.0 0.0 0.0 0.0643955 0.0 0.0 0.0643955 0.0 0.0 0.279081 -0.248918 0.0209869 0.0 0.0 0.0 -0.279081 0.0 0.0 -0.279081 0.038134600000000005 0.987276 -2.16943e-18 -0.255307 0.00990233 0.0 0.0364237 -0.00439766 0.264809 -0.173686 0.968293 0.035481 -0.0535686 -0.0624307 -0.0515439 -0.0124971 -0.111722 -0.128844 0.139875 -0.0509022 0.621515 -0.658581 0.08777…
1263.0 0.0 0.0 0.0444407 -0.0396988 0.96746 0.0 0.0 0.0 -0.0444407 0.0 0.0 -0.0444407 0.0 0.0 -0.394573 0.351928 -0.0296719 0.0 0.0 0.0 0.394573 0.0 0.0 0.394573 -0.061443999999999985 0.985717 -2.16943e-18 0.360346 0.0252907 0.0 0.00223614 0.00013722 -0.0853164 -0.0211008 0.963585 0.00216065 0.144184 -0.0729251 0.146231 0.117827 0.00477235 -0.069446 0.0322717 0.00278334 -0.993486 0.103002 0.04984…
1264.0 0.0 0.0 -0.197973 0.173956 0.932788 0.0 0.0 0.0 0.197973 0.0 0.0 0.197973 0.0 0.0 0.0563097 -0.0502238 0.00423449 0.0 0.0 0.0 -0.0563097 0.0 0.0 -0.0563097 0.1596542 0.974401 -2.16943e-18 -0.0507879 0.0088407 0.0 2.39392e-05 -0.00386382 -0.26575 0.184307 0.928916 -3.47742e-05 0.0138226 0.0894555 0.138468 0.0147668 0.089256 0.13812 0.0273448 -0.123643 -0.341175 0.0367759 0.0129417 0.0081526…
1265.0 0.0 0.0 -0.164108 0.144705 0.940731 0.0 0.0 0.0 0.164108 0.0 0.0 0.164108 0.0 0.0 0.576602 -0.514284 0.0433605 0.0 0.0 0.0 -0.576602 0.0 0.0 -0.576602 0.1290254 0.9792 -2.16943e-18 -0.522827 0.0728668 0.0 -0.00301185 -0.000980365 -0.091878 0.0805608 0.953615 -0.00290432 0.000327822 -0.0124922 0.108969 0.00292709 -0.004086 0.0980353 -0.0560866 -0.00524695 0.492469 -0.483029 0.0324275 -0.053…
1266.0 0.0 0.0 -0.207033 0.181734 0.930495 0.0 0.0 0.0 0.207033 0.0 0.0 0.207033 0.0 0.0 0.0594255 -0.0530029 0.0044688 0.0 0.0 0.0 -0.0594255 0.0 0.0 -0.0594255 0.1678185 0.972942 -2.16943e-18 -0.0535114 0.00981506 0.0 0.000115744 -0.00519584 -0.284775 0.192226 0.926124 2.72198e-05 0.023531 0.0905816 0.144042 0.0250437 0.0898295 0.143964 0.0315388 -0.146982 -0.430151 0.0371057 -0.00179543 0.0073…
1267.0 0.0 0.0 -0.143988 0.127204 0.944979 0.0 0.0 0.0 0.143988 0.0 0.0 0.143988 0.0 0.0 0.30122 -0.268664 0.0226517 0.0 0.0 0.0 -0.30122 0.0 0.0 -0.30122 0.1107578 0.981559 -2.16943e-18 -0.273838 0.0325634 0.0 0.0441369 -0.0055559 0.284573 -0.185237 0.967044 0.0429713 -0.0643464 -0.0578507 -0.0616998 -0.0125839 -0.118437 -0.138267 0.169323 -0.0577009 0.594717 -0.679194 0.0626724 0.173203 0.33301…
1268.0 0.0 0.0 -0.146338 0.129253 0.944501 0.0 0.0 0.0 0.146338 0.0 0.0 0.146338 0.0 0.0 -0.0752134 0.0670844 -0.00565605 0.0 0.0 0.0 0.0752134 0.0 0.0 0.0752134 0.1128942 0.981302 -2.16943e-18 0.0683569 -0.00829164 0.0 0.0046052 -0.0555405 -0.254283 0.15158 0.934007 0.00185391 0.011145 0.133813 0.086269 0.0336231 0.113088 0.096369 0.068135 -0.363426 -0.211707 0.0374972 -0.0155952 0.00317161 0.01…
1270.0 0.0 0.0 -0.138331 0.122269 0.946111 0.0 0.0 0.0 0.138331 0.0 0.0 0.138331 0.0 0.0 0.375318 -0.334754 0.0282239 0.0 0.0 0.0 -0.375318 0.0 0.0 -0.375318 0.105613 0.982156 -2.16943e-18 -0.341424 0.0386429 0.0 0.0352481 -0.0058169 0.283647 -0.193362 0.96504 0.0342972 -0.0366199 -0.0885812 -0.0800995 -0.00189979 -0.10958 -0.164995 0.162517 -0.152182 0.744513 -0.70676 0.0958138 0.185907 0.26475 …
1272.0 0.0 0.0 -0.212783 0.186661 0.929004 0.0 0.0 0.0 0.212783 0.0 0.0 0.212783 0.0 0.0 0.428301 -0.382011 0.0322082 0.0 0.0 0.0 -0.428301 0.0 0.0 -0.428301 0.1729942 0.971977 -2.16943e-18 -0.385263 0.0729574 0.0 0.0366707 -0.0049169 0.27321 -0.171771 0.968844 0.0356897 -0.0571394 -0.0768768 -0.0463711 -0.0205932 -0.113396 -0.124677 0.171433 -0.0510954 0.611773 -0.636784 0.0733417 0.17379 0.2348…
1273.0 0.0 0.0 -0.170611 0.150343 0.939282 0.0 0.0 0.0 0.170611 0.0 0.0 0.170611 0.0 0.0 -0.157437 0.140421 -0.0118392 0.0 0.0 0.0 0.157437 0.0 0.0 0.157437 0.1349196 0.978359 -2.16943e-18 0.142621 -0.0208237 0.0 -0.00152526 -0.00575622 -0.361016 0.162475 0.921366 -0.00184763 0.137783 0.0611743 0.194431 0.145874 0.0773162 0.140139 0.0158561 -0.18398 -1.34555 -0.0278472 -0.161491 -0.0302841 1.1364…
1274.0 0.0 0.0 -0.251019 0.219188 0.918368 0.0 0.0 0.0 0.251019 0.0 0.0 0.251019 0.0 0.0 0.726568 -0.648041 0.0546379 0.0 0.0 0.0 -0.726568 0.0 0.0 -0.726568 0.207254 0.964808 -2.16943e-18 -0.64835 0.148657 0.0 0.00490544 -0.00440162 0.225341 -0.191214 0.964531 0.00445723 0.0351693 -0.111282 -0.072133 0.0418795 -0.0828137 -0.20951 0.0855551 -0.133197 0.977772 -0.836715 0.0853197 0.102437 0.110566…
1275.0 0.0 0.0 -0.210286 0.184522 0.929655 0.0 0.0 0.0 0.210286 0.0 0.0 0.210286 0.0 0.0 0.383927 -0.342432 0.0288713 0.0 0.0 0.0 -0.383927 0.0 0.0 -0.383927 0.1707469 0.9724 -2.16943e-18 -0.34551 0.0645358 0.0 0.0321854 -0.00395361 0.247533 -0.133927 0.974141 0.0314584 -0.0898439 -0.0548753 -0.00850987 -0.0463168 -0.117693 -0.0700629 0.111813 -0.0242009 0.425496 -0.504494 0.0918159 0.111728 0.12…
1277.0 0.0 0.0 0.0365612 -0.0326527 0.967153 0.0 0.0 0.0 -0.0365612 0.0 0.0 -0.0365612 0.0 0.0 -0.0318504 0.028408 -0.00239515 0.0 0.0 0.0 0.0318504 0.0 0.0 0.0318504 -0.054246 0.986194 -2.16943e-18 0.0291027 0.00181224 0.0 0.0309978 -0.535086 0.480446 -0.336256 0.942679 0.0620462 -0.141469 -0.13707 -0.117689 0.0143866 -0.197928 -0.132957 0.422066 -0.927259 0.578221 -0.73679 0.13192 0.687687 0.28…
1278.0 0.0 0.0 -0.235883 0.206361 0.922727 0.0 0.0 0.0 0.235883 0.0 0.0 0.235883 0.0 0.0 0.108384 -0.09667 0.00815048 0.0 0.0 0.0 -0.108384 0.0 0.0 -0.108384 0.193725 0.967803 -2.16943e-18 -0.0970406 0.0207092 0.0 0.000321275 -0.00264979 -0.299956 0.20852 0.921315 0.000282478 0.0179314 0.0939869 0.160133 0.0224243 0.086332 0.164901 0.0214365 -0.0965977 -0.406761 0.0450704 0.0119974 0.00573534 0.3…
1280.0 0.0 0.0 0.0517487 -0.0462359 0.967696 0.0 0.0 0.0 -0.0517487 0.0 0.0 -0.0517487 0.0 0.0 0.00913925 -0.00815149 0.000687272 0.0 0.0 0.0 -0.00913925 0.0 0.0 -0.00913925 -0.068116 0.985224 -2.16943e-18 -0.00834196 -0.000646773 0.0 0.118703 -0.485292 0.584195 -0.480737 0.886339 0.0930721 -0.0743035 -0.140197 -0.177325 0.101898 -0.250441 -0.231931 0.78893 -0.0450265 0.817904 -1.13674 0.246069 0…
1281.0 0.0 0.0 -0.295692 0.256644 0.904378 0.0 0.0 0.0 0.295692 0.0 0.0 0.295692 0.0 0.0 0.509263 -0.454223 0.0382966 0.0 0.0 0.0 -0.509263 0.0 0.0 -0.509263 0.24690099999999998 0.954781 -2.16943e-18 -0.449332 0.124387 0.0 0.0400431 -0.028198 0.286683 -0.193468 0.965231 0.0358159 -0.0457684 -0.0821007 -0.0693957 -0.00403678 -0.114588 -0.15475 0.195332 -0.0670187 0.705014 -0.703805 0.0790021 0.199…
1283.0 0.0 0.0 -0.0967883 0.0858408 0.953558 0.0 0.0 0.0 0.0967883 0.0 0.0 0.0967883 0.0 0.0 0.181977 -0.162309 0.0136846 0.0 0.0 0.0 -0.181977 0.0 0.0 -0.181977 0.06774414000000001 0.985647 -2.16943e-18 -0.166178 0.0118451 0.0 0.0589242 -0.00888269 0.335264 -0.217669 0.963586 0.0574041 -0.0927187 -0.0379019 -0.0716031 -0.0137015 -0.153584 -0.151161 0.154624 -0.0939134 0.436476 -0.746206 0.058095…
1284.0 0.0 0.0 -0.0807215 0.0716741 0.956032 0.0 0.0 0.0 0.0807215 0.0 0.0 0.0807215 0.0 0.0 -0.207742 0.18529 -0.0156222 0.0 0.0 0.0 0.207742 0.0 0.0 0.207742 0.053064400000000005 0.986575 -2.16943e-18 0.1899 -0.0104726 0.0 -0.00984924 -0.00191904 -0.387768 0.0873904 0.933875 -0.00931154 0.227821 0.125491 0.169981 0.287272 0.0400882 0.0340206 -0.064293 -0.0256034 -1.13073 -0.106935 -0.100349 -0.…
1286.0 0.0 0.0 0.135551 -0.121221 0.966981 0.0 0.0 0.0 -0.135551 0.0 0.0 -0.135551 0.0 0.0 -0.337711 0.301211 -0.0253958 0.0 0.0 0.0 0.337711 0.0 0.0 0.337711 -0.14427 0.976098 -2.16943e-18 0.305167 0.0496173 0.0 0.129698 -0.337721 0.523333 -0.417654 0.9093 0.108351 -0.0802021 -0.112019 -0.0936071 0.0815591 -0.250622 -0.23993 0.557634 -0.332538 0.775953 -1.0662 0.195506 0.581799 0.348308 0.070076…
1288.0 0.0 0.0 0.0482899 -0.0431417 0.96759 0.0 0.0 0.0 -0.0482899 0.0 0.0 -0.0482899 0.0 0.0 -0.499174 0.445224 -0.0375379 0.0 0.0 0.0 0.499174 0.0 0.0 0.499174 -0.064959 0.985464 -2.16943e-18 0.455747 0.0337498 0.0 0.00220618 0.000223672 -0.141766 -0.025982 0.960824 0.00213374 0.220141 -0.0997888 0.203443 0.189996 -0.00410413 -0.0892487 0.0270073 0.00383608 -1.70381 0.0284762 -0.0335419 0.02619…
1291.0 0.0 0.0 -0.0579487 0.0515304 0.959148 0.0 0.0 0.0 0.0579487 0.0 0.0 0.0579487 0.0 0.0 0.232658 -0.207513 0.0174959 0.0 0.0 0.0 -0.232658 0.0 0.0 -0.232658 0.0322362 0.987486 -2.16943e-18 -0.212888 0.00688285 0.0 0.0382528 -0.00488369 0.267697 -0.173905 0.967963 0.0372637 -0.060417 -0.0532134 -0.0619647 -0.0140576 -0.106761 -0.133856 0.131416 -0.0624887 0.56249 -0.651831 0.0517585 0.138028 …
1294.0 0.0 0.0 -0.0594372 0.0528492 0.958958 0.0 0.0 0.0 0.0594372 0.0 0.0 0.0594372 0.0 0.0 0.111506 -0.0994544 0.00838524 0.0 0.0 0.0 -0.111506 0.0 0.0 -0.111506 0.033598300000000005 0.987441 -2.16943e-18 -0.102025 0.00345061 0.0 0.00203924 0.00678275 0.105065 0.0595928 0.968751 0.000366588 -0.13768 -0.077242 0.120579 -0.166927 -0.039358 0.111535 0.0468182 -0.00493477 -0.102941 0.0729925 -0.014…
1295.0 0.0 0.0 -0.178101 0.156824 0.937569 0.0 0.0 0.0 0.178101 0.0 0.0 0.178101 0.0 0.0 0.500303 -0.446231 0.0376228 0.0 0.0 0.0 -0.500303 0.0 0.0 -0.500303 0.14170090000000002 0.977343 -2.16943e-18 -0.452714 0.0695662 0.0 -0.00301904 -0.000823249 -0.0960876 0.0928296 0.952016 -0.00289349 -0.0104115 -0.0109173 0.122463 -0.0141141 0.00857261 0.106712 -0.0483517 -0.00472463 0.411824 -0.381564 0.03…
1296.0 0.0 0.0 -0.290368 0.252213 0.906133 0.0 0.0 0.0 0.290368 0.0 0.0 0.290368 0.0 0.0 0.58484 -0.521631 0.04398 0.0 0.0 0.0 -0.58484 0.0 0.0 -0.58484 0.24220000000000003 0.956069 -2.16943e-18 -0.516768 0.140097 0.0 0.0309882 -0.025761 0.282816 -0.199644 0.963949 0.0272038 -0.0218386 -0.102749 -0.0767155 0.00569136 -0.11441 -0.166052 0.188191 -0.11302 0.802486 -0.755569 0.0862058 0.201396 0.159…
1297.0 0.0 0.0 -0.134225 0.118682 0.946914 0.0 0.0 0.0 0.134225 0.0 0.0 0.134225 0.0 0.0 -0.107158 0.0955763 -0.00805827 0.0 0.0 0.0 0.107158 0.0 0.0 0.107158 0.101877 0.982571 -2.16943e-18 0.0975252 -0.0106327 0.0 -0.0469375 -0.106897 -0.267572 0.168423 0.928035 -0.0475598 -0.0199794 0.167207 0.134496 0.038925 0.104991 0.102885 -0.175502 -0.039681 -0.0909263 0.0597344 0.0197475 -0.168326 0.08947…
1299.0 0.0 0.0 -0.139681 0.123447 0.945843 0.0 0.0 0.0 0.139681 0.0 0.0 0.139681 0.0 0.0 0.609359 -0.5435 0.0458238 0.0 0.0 0.0 -0.609359 0.0 0.0 -0.609359 0.1068409 0.982016 -2.16943e-18 -0.554244 0.063488 0.0 -0.00383123 -0.000985073 -0.06554 0.0519776 0.957707 -0.00371482 0.00384793 -0.017168 0.0839477 0.0112838 -0.00776418 0.0672048 -0.0603304 -0.00405558 0.507541 -0.553862 0.0303248 -0.05788…
1300.0 0.0 0.0 -0.12421 0.109921 0.948812 0.0 0.0 0.0 0.12421 0.0 0.0 0.12421 0.0 0.0 0.343942 -0.306769 0.0258644 0.0 0.0 0.0 -0.343942 0.0 0.0 -0.343942 0.0927576 0.983519 -2.16943e-18 -0.31335 0.0309909 0.0 0.0440576 -0.00690245 0.295734 -0.201494 0.963133 0.0428207 -0.042663 -0.0805433 -0.0833986 0.00160212 -0.113885 -0.168942 0.184904 -0.183576 0.715053 -0.745474 0.0491447 0.213973 0.338242 …
1301.0 0.0 0.0 -0.136955 0.121067 0.946381 0.0 0.0 0.0 0.136955 0.0 0.0 0.136955 0.0 0.0 -0.211865 0.188967 -0.0159322 0.0 0.0 0.0 0.211865 0.0 0.0 0.211865 0.1043614 0.982297 -2.16943e-18 0.192762 -0.0215485 0.0 -0.000615227 -0.00280934 -0.324582 0.132835 0.930511 -0.000826318 0.132827 0.0634796 0.193871 0.152395 0.0621251 0.106329 0.0162688 -0.141226 -1.2942 -0.0104168 -0.166051 -0.0192339 0.95…
1303.0 0.0 0.0 -0.134553 0.118969 0.94685 0.0 0.0 0.0 0.134553 0.0 0.0 0.134553 0.0 0.0 0.200469 -0.178802 0.0150753 0.0 0.0 0.0 -0.200469 0.0 0.0 -0.200469 0.1021755 0.982538 -2.16943e-18 -0.182442 0.0199512 0.0 0.00235786 0.00612877 0.106792 0.0595519 0.968891 0.000796341 -0.140035 -0.0778169 0.124105 -0.169745 -0.0377517 0.111019 0.00222212 -0.000237246 -0.156465 0.0674318 -0.0230716 0.0021637…
1304.0 0.0 0.0 -0.230963 0.202177 0.924102 0.0 0.0 0.0 0.230963 0.0 0.0 0.230963 0.0 0.0 0.470107 -0.419299 0.0353521 0.0 0.0 0.0 -0.470107 0.0 0.0 -0.470107 0.189318 0.968732 -2.16943e-18 -0.421343 0.0877526 0.0 0.0316079 -0.00445743 0.263279 -0.167381 0.969023 0.0307306 -0.0507353 -0.0768183 -0.0479404 -0.0190639 -0.110075 -0.11989 0.1496 -0.0547191 0.613783 -0.63726 0.0683801 0.153671 0.145554…
1307.0 0.0 0.0 0.142775 -0.127677 0.966625 0.0 0.0 0.0 -0.142775 0.0 0.0 -0.142775 0.0 0.0 -0.608559 0.542786 -0.0457636 0.0 0.0 0.0 0.608559 0.0 0.0 0.608559 -0.15079399999999998 0.975013 -2.16943e-18 0.549255 0.0933812 0.0 0.00229867 5.07847e-05 -0.00691724 -0.106702 0.962765 0.00222039 0.209748 -0.162565 0.103054 0.148519 -0.0157064 -0.156631 0.0482719 0.000317648 -1.65952 0.105669 0.0502711 0…
1309.0 0.0 0.0 -0.187365 0.164822 0.935382 0.0 0.0 0.0 0.187365 0.0 0.0 0.187365 0.0 0.0 0.1034 -0.0922249 0.0077757 0.0 0.0 0.0 -0.1034 0.0 0.0 -0.1034 0.1500774 0.976016 -2.16943e-18 -0.0934277 0.0152438 0.0 -0.000751558 -0.00392908 -0.23879 0.166148 0.934381 -0.000788279 -0.00252588 0.108998 0.10871 0.00523239 0.0956276 0.115879 0.0244324 -0.109711 -0.102185 0.0416694 0.0228654 0.00805649 -0.0…
1310.0 0.0 0.0 -0.165744 0.146124 0.94037 0.0 0.0 0.0 0.165744 0.0 0.0 0.165744 0.0 0.0 0.275337 -0.245579 0.0207053 0.0 0.0 0.0 -0.275337 0.0 0.0 -0.275337 0.130509 0.978992 -2.16943e-18 -0.249601 0.0352036 0.0 0.119901 -0.405066 0.581962 -0.478502 0.886143 0.0940187 -0.0622053 -0.132282 -0.181889 0.0993488 -0.251002 -0.249599 0.739922 -0.0279337 0.836608 -1.18584 0.232053 0.693032 0.461072 0.05…
1311.0 0.0 0.0 -0.100039 0.0887025 0.95303 0.0 0.0 0.0 0.100039 0.0 0.0 0.100039 0.0 0.0 0.221697 -0.197737 0.0166716 0.0 0.0 0.0 -0.221697 0.0 0.0 -0.221697 0.07071265 0.98543 -2.16943e-18 -0.202403 0.0150887 0.0 0.0452029 -0.0053561 0.280439 -0.178577 0.968798 0.0440861 -0.0758823 -0.0442274 -0.0399986 -0.0191273 -0.1225 -0.123168 0.145182 -0.0462058 0.505484 -0.661817 0.0626567 0.148022 0.2817…
1312.0 0.0 0.0 -0.0910583 0.0807931 0.954467 0.0 0.0 0.0 0.0910583 0.0 0.0 0.0910583 0.0 0.0 0.267163 -0.238288 0.0200906 0.0 0.0 0.0 -0.267163 0.0 0.0 -0.267163 0.0625106 0.986005 -2.16943e-18 -0.244064 0.0159918 0.0 0.0412532 -0.00558771 0.287035 -0.195549 0.964721 0.0401168 -0.0525469 -0.0575096 -0.0882193 -0.00219569 -0.114136 -0.158884 0.147894 -0.0942104 0.639261 -0.72308 0.0721364 0.160012…
1313.0 0.0 0.0 -0.15898 0.140253 0.941847 0.0 0.0 0.0 0.15898 0.0 0.0 0.15898 0.0 0.0 0.389076 -0.347025 0.0292585 0.0 0.0 0.0 -0.389076 0.0 0.0 -0.389076 0.1243742 0.979836 -2.16943e-18 -0.353037 0.0473589 0.0 -0.003077 -0.000477875 -0.0408586 0.0700253 0.958159 -0.00295735 -0.0379019 -0.0207909 0.105109 -0.0398252 -0.00281315 0.0890018 -0.054392 -0.00229004 0.3556 -0.265827 0.0322491 -0.0521437…
1315.0 0.0 0.0 -0.137452 0.121501 0.946284 0.0 0.0 0.0 0.137452 0.0 0.0 0.137452 0.0 0.0 0.235928 -0.210429 0.0177418 0.0 0.0 0.0 -0.235928 0.0 0.0 -0.235928 0.1048134 0.982246 -2.16943e-18 -0.214643 0.0241025 0.0 0.0579966 -0.0111988 0.323904 -0.206533 0.964611 0.0567515 -0.0888599 -0.0464315 -0.0669213 -0.0174078 -0.132723 -0.156603 0.158173 -0.282711 0.419191 -0.720049 0.0313444 0.216436 0.520…
1318.0 0.0 0.0 -0.165635 0.14603 0.940394 0.0 0.0 0.0 0.165635 0.0 0.0 0.165635 0.0 0.0 0.0568906 -0.050742 0.00427818 0.0 0.0 0.0 -0.0568906 0.0 0.0 -0.0568906 0.1304104 0.979006 -2.16943e-18 -0.0515738 0.00726822 0.0 0.000361421 -0.0128218 -0.230852 0.157224 0.936189 -2.63303e-06 -0.00621356 0.118434 0.0952392 0.00630596 0.0993998 0.106053 0.0405384 -0.185476 -0.0690805 0.0402223 0.00485595 0.0…
1319.0 0.0 0.0 0.207899 -0.185716 0.961316 0.0 0.0 0.0 -0.207899 0.0 0.0 -0.207899 0.0 0.0 -0.392025 0.349655 -0.0294802 0.0 0.0 0.0 0.392025 0.0 0.0 0.392025 -0.209204 0.963114 -2.16943e-18 0.349157 0.0830531 0.0 0.0017008 -0.000499319 0.161532 -0.173036 0.959481 0.00165315 0.0892728 -0.104733 -0.131638 0.0532379 -0.0110931 -0.174142 0.0496485 -0.0966022 -0.67174 0.140736 -0.0554785 0.0577114 1.…
1322.0 0.0 0.0 -0.26954 0.234792 0.912771 0.0 0.0 0.0 0.26954 0.0 0.0 0.26954 0.0 0.0 0.464779 -0.414546 0.0349514 0.0 0.0 0.0 -0.464779 0.0 0.0 -0.464779 0.223746 0.960866 -2.16943e-18 -0.412911 0.102759 0.0 0.0452971 -0.0145175 0.290929 -0.192584 0.965225 0.0430199 -0.0572709 -0.0670714 -0.0741278 -0.00764627 -0.107131 -0.162567 0.18177 -0.157389 0.654887 -0.689837 0.0676807 0.206484 0.419751 -…
1323.0 0.0 0.0 0.057774 -0.0516267 0.967854 0.0 0.0 0.0 -0.057774 0.0 0.0 -0.057774 0.0 0.0 -0.558844 0.498444 -0.0420251 0.0 0.0 0.0 0.558844 0.0 0.0 0.558844 -0.073614 0.984782 -2.16943e-18 0.509844 0.0426214 0.0 0.00101255 0.000129958 -0.0985534 -0.0354834 0.961069 0.000986276 0.211567 -0.141772 0.169792 0.154324 -0.00554876 -0.0770425 0.0212807 0.00205009 -1.91938 0.0368011 -0.0105583 0.02053…
1325.0 0.0 0.0 -0.137229 0.121307 0.946328 0.0 0.0 0.0 0.137229 0.0 0.0 0.137229 0.0 0.0 0.502587 -0.448268 0.0377945 0.0 0.0 0.0 -0.502587 0.0 0.0 -0.502587 0.1046108 0.982269 -2.16943e-18 -0.457256 0.0512428 0.0 -0.00311968 -0.000728832 -0.0692747 0.0654765 0.95649 -0.00300979 -0.00724473 -0.0127648 0.0943432 -0.00748524 0.0044812 0.0773778 -0.0552336 -0.00390505 0.456233 -0.432181 0.0322675 -0…
1328.0 0.0 0.0 -0.333571 0.287887 0.891215 0.0 0.0 0.0 0.333571 0.0 0.0 0.333571 0.0 0.0 0.551538 -0.491928 0.0414756 0.0 0.0 0.0 -0.551538 0.0 0.0 -0.551538 0.280139 0.944898 -2.16943e-18 -0.481181 0.153044 0.0 0.000538196 -0.0127262 -0.319423 0.255058 0.908933 0.000919175 0.00466619 0.0458038 0.23204 0.0227214 0.0162025 0.247694 0.0892669 -0.420131 0.0166927 -0.572883 0.0521398 0.0337892 0.5258…
1329.0 0.0 0.0 -0.0773999 0.0687405 0.956515 0.0 0.0 0.0 0.0773999 0.0 0.0 0.0773999 0.0 0.0 0.321916 -0.287124 0.0242081 0.0 0.0 0.0 -0.321916 0.0 0.0 -0.321916 0.0500279 0.986737 -2.16943e-18 -0.29432 0.0152508 0.0 0.040107 -0.00531776 0.286683 -0.191372 0.965677 0.0390108 -0.0453202 -0.083828 -0.066496 -0.00687135 -0.119819 -0.14787 0.185872 -0.0793205 0.697355 -0.711735 0.0757698 0.193167 0.2…
1331.0 0.0 0.0 -0.0854443 0.0758425 0.955329 0.0 0.0 0.0 0.0854443 0.0 0.0 0.0854443 0.0 0.0 -0.353499 0.315293 -0.0265831 0.0 0.0 0.0 0.353499 0.0 0.0 0.353499 0.057381100000000004 0.986327 -2.16943e-18 0.32305 -0.0193464 0.0 -0.00200437 -5.70031e-05 -0.302236 0.0834631 0.941793 -0.00186869 0.209216 0.0054186 0.196222 0.211995 0.021735 0.0430489 -0.016996 -0.00522325 -1.87098 -0.0662541 -0.14825…
1333.0 0.0 0.0 -0.365129 0.313521 0.879351 0.0 0.0 0.0 0.365129 0.0 0.0 0.365129 0.0 0.0 1.06159 -0.946856 0.0798317 0.0 0.0 0.0 -1.06159 0.0 0.0 -1.06159 0.307529 0.935708 -2.16943e-18 -0.916414 0.323654 0.0 0.000163232 -0.00932663 -0.342543 0.283031 0.897756 0.00063969 0.000365238 0.0327272 0.276042 0.0191259 0.000461443 0.292465 0.102535 -0.499822 0.338589 -1.14186 0.266425 0.0412218 0.527612 …
1334.0 0.0 0.0 0.189684 -0.169519 0.963181 0.0 0.0 0.0 -0.189684 0.0 0.0 -0.189684 0.0 0.0 -0.326773 0.291455 -0.0245733 0.0 0.0 0.0 0.326773 0.0 0.0 0.326773 -0.19294700000000004 0.966825 -2.16943e-18 0.292253 0.0639166 0.0 0.0550841 -0.0232741 0.392152 -0.240242 0.966743 0.0549035 -0.114312 -0.0802832 0.0129432 -0.0544882 -0.161747 -0.0853261 0.036158 -1.08727 0.554563 -0.595585 0.136661 0.3179…
1338.0 0.0 0.0 0.0639581 -0.0571605 0.967983 0.0 0.0 0.0 -0.0639581 0.0 0.0 -0.0639581 0.0 0.0 0.253426 -0.226036 0.0190576 0.0 0.0 0.0 -0.253426 0.0 0.0 -0.253426 -0.079255 0.984292 -2.16943e-18 -0.231081 -0.0207575 0.0 0.116189 -0.235706 0.464409 -0.353316 0.928844 0.109211 -0.0814775 -0.0962695 -0.0874466 0.0638662 -0.247305 -0.23539 0.446755 -0.415577 0.819803 -0.950695 0.166394 0.499474 0.22…
1339.0 0.0 0.0 0.0837761 -0.0748981 0.968164 0.0 0.0 0.0 -0.0837761 0.0 0.0 -0.0837761 0.0 0.0 -0.41746 0.372341 -0.031393 0.0 0.0 0.0 0.41746 0.0 0.0 0.41746 -0.09730799999999999 0.98249 -2.16943e-18 0.3799 0.0417296 0.0 0.00293685 0.000107557 -0.0434428 -0.054374 0.965688 0.00284155 0.147306 -0.0889609 0.125676 0.117868 -0.00380389 -0.105217 0.0452479 0.00203585 -0.890881 0.124565 0.0734258 0.0…
1340.0 0.0 0.0 -0.0738699 0.0656211 0.957018 0.0 0.0 0.0 0.0738699 0.0 0.0 0.0738699 0.0 0.0 0.19834 -0.176903 0.0149152 0.0 0.0 0.0 -0.19834 0.0 0.0 -0.19834 0.0468002 0.986899 -2.16943e-18 -0.181369 0.0087562 0.0 0.0465372 -0.00606107 0.283895 -0.184033 0.967244 0.0453784 -0.0690141 -0.0499438 -0.0576748 -0.0153804 -0.109205 -0.145466 0.150965 -0.098383 0.551665 -0.66226 0.0607405 0.16481 0.405…
1341.0 0.0 0.0 -0.113612 0.10063 0.950725 0.0 0.0 0.0 0.113612 0.0 0.0 0.113612 0.0 0.0 -0.161738 0.144258 -0.0121627 0.0 0.0 0.0 0.161738 0.0 0.0 0.161738 0.08309711 0.984423 -2.16943e-18 0.147499 -0.013011 0.0 -0.0244001 -0.00417526 -0.345036 0.139738 0.928695 -0.0228921 0.106091 0.159675 0.161531 0.155824 0.0829558 0.0854452 -0.12469 -0.0421103 -0.581374 0.0462328 -0.0133874 -0.122537 0.867401…
1342.0 0.0 0.0 -0.116798 0.103426 0.95016 0.0 0.0 0.0 0.116798 0.0 0.0 0.116798 0.0 0.0 0.302986 -0.270239 0.0227845 0.0 0.0 0.0 -0.302986 0.0 0.0 -0.302986 0.0860028 0.984162 -2.16943e-18 -0.276232 0.0252539 0.0 0.0371446 -0.00444637 0.270881 -0.180729 0.967355 0.0361427 -0.0567123 -0.0512012 -0.0702683 -0.00814241 -0.1182 -0.130924 0.131135 -0.033506 0.600963 -0.693863 0.0725928 0.131545 0.3192…
1346.0 0.0 0.0 0.0156773 -0.0139916 0.966069 0.0 0.0 0.0 -0.0156773 0.0 0.0 -0.0156773 0.0 0.0 -0.463892 0.413755 -0.0348846 0.0 0.0 0.0 0.463892 0.0 0.0 0.463892 -0.035153000000000004 0.987183 -2.16943e-18 0.424331 0.0175375 0.0 0.001178 0.000121926 -0.167431 0.00130683 0.958145 0.00113448 0.211514 -0.0899323 0.2038 0.179605 0.0035129 -0.0531233 0.0121623 0.00203675 -1.67207 0.0224216 -0.0473556…
1347.0 0.0 0.0 -0.131019 0.11588 0.947531 0.0 0.0 0.0 0.131019 0.0 0.0 0.131019 0.0 0.0 0.217401 -0.193904 0.0163485 0.0 0.0 0.0 -0.217401 0.0 0.0 -0.217401 0.0989592 0.982884 -2.16943e-18 -0.197926 0.0209371 0.0 0.140213 -0.319314 0.503818 -0.409393 0.90764 0.123127 -0.0700133 -0.10102 -0.123713 0.0953049 -0.246993 -0.277295 0.554497 -0.547561 0.917877 -1.07909 0.190593 0.612561 0.392844 -0.3632…
1348.0 0.0 0.0 0.137091 -0.122597 0.966909 0.0 0.0 0.0 -0.137091 0.0 0.0 -0.137091 0.0 0.0 -0.247773 0.220994 -0.0186326 0.0 0.0 0.0 0.247773 0.0 0.0 0.247773 -0.14566099999999998 0.97587 -2.16943e-18 0.22384 0.0367482 0.0 0.120213 -0.387497 0.520374 -0.413664 0.912764 0.0992564 -0.0949248 -0.104868 -0.0966958 0.0822527 -0.255084 -0.203586 0.521527 -0.894101 0.716299 -1.03249 0.167328 0.658105 0.…
1353.0 0.0 0.0 -0.210156 0.184411 0.929689 0.0 0.0 0.0 0.210156 0.0 0.0 0.210156 0.0 0.0 0.382888 -0.341506 0.0287932 0.0 0.0 0.0 -0.382888 0.0 0.0 -0.382888 0.17063050000000002 0.972421 -2.16943e-18 -0.344584 0.0643167 0.0 0.0526911 -0.0102333 0.303659 -0.203869 0.963433 0.0513828 -0.0648596 -0.0551485 -0.0791269 -0.00351253 -0.108873 -0.157061 0.167138 -0.2863 0.619829 -0.703663 0.0667313 0.221…
1355.0 0.0 0.0 -0.298921 0.259327 0.903302 0.0 0.0 0.0 0.298921 0.0 0.0 0.298921 0.0 0.0 0.873082 -0.77872 0.0656558 0.0 0.0 0.0 -0.873082 0.0 0.0 -0.873082 0.249749 0.953987 -2.16943e-18 -0.769643 0.215736 0.0 -0.00851245 -0.127659 0.085944 -0.110243 0.967347 -0.027052 0.0588629 -0.0687001 -0.037308 0.0706737 -0.025066 -0.156132 0.0353506 -0.00309115 1.14068 -0.7732 0.0963231 0.0343059 -0.022363…
1356.0 0.0 0.0 0.0728272 -0.0650981 0.968108 0.0 0.0 0.0 -0.0728272 0.0 0.0 -0.0728272 0.0 0.0 -0.334943 0.298742 -0.0251877 0.0 0.0 0.0 0.334943 0.0 0.0 0.334943 -0.08733799999999999 0.98353 -2.16943e-18 0.305155 0.0301419 0.0 0.0113811 0.000232251 -0.0248977 0.000933416 0.963287 0.0109564 -0.0219112 0.0718244 0.00846976 -0.00869804 0.0647637 -0.0232378 -0.0385162 -0.000881747 0.435733 0.126334 …
1359.0 0.0 0.0 -0.10452 0.0926433 0.952287 0.0 0.0 0.0 0.10452 0.0 0.0 0.10452 0.0 0.0 0.235828 -0.21034 0.0177343 0.0 0.0 0.0 -0.235828 0.0 0.0 -0.235828 0.07480234000000001 0.985116 -2.16943e-18 -0.215229 0.0170149 0.0 0.0474194 -0.00577158 0.289493 -0.193847 0.966213 0.0461581 -0.0706694 -0.036866 -0.0650199 -0.00551174 -0.131369 -0.136786 0.140417 -0.0363415 0.552285 -0.712823 0.0570112 0.141…
1361.0 0.0 0.0 0.0127269 -0.0113573 0.965885 0.0 0.0 0.0 -0.0127269 0.0 0.0 -0.0127269 0.0 0.0 -0.154885 0.138145 -0.0116473 0.0 0.0 0.0 0.154885 0.0 0.0 0.154885 -0.032454 0.98729 -2.16943e-18 0.141693 0.00543742 0.0 -0.0158176 0.000423775 0.0830495 0.0694585 0.96722 -0.0152752 -0.128324 -0.0898688 0.145649 -0.153884 -0.0317239 0.152963 0.0609711 -0.00503013 -0.141878 0.0893987 -0.0314049 0.0590…
1363.0 0.0 0.0 -0.0534244 0.0475203 0.959712 0.0 0.0 0.0 0.0534244 0.0 0.0 0.0534244 0.0 0.0 -0.413242 0.368579 -0.0310758 0.0 0.0 0.0 0.413242 0.0 0.0 0.413242 0.028096100000000006 0.98761 -2.16943e-18 0.378177 -0.0105143 0.0 6.9494e-05 7.87494e-05 -0.301441 0.0548205 0.945104 7.71477e-05 0.247473 -0.00762097 0.199214 0.250343 0.0146232 0.00366748 -0.00389366 -0.00119829 -2.10882 -0.0934513 -0.1…
1365.0 0.0 0.0 0.0784659 -0.070145 0.96815 0.0 0.0 0.0 -0.0784659 0.0 0.0 -0.0784659 0.0 0.0 -0.454609 0.405475 -0.0341866 0.0 0.0 0.0 0.454609 0.0 0.0 0.454609 -0.09247399999999999 0.983008 -2.16943e-18 0.413942 0.0432455 0.0 0.00228007 9.35538e-05 -0.072146 -0.0502409 0.964643 0.00220115 0.18053 -0.107344 0.167407 0.146704 -0.0082543 -0.107917 0.0372816 0.00270364 -1.16607 0.0979914 0.0485681 0…
1366.0 0.0 0.0 -0.0270886 0.0241303 0.962636 0.0 0.0 0.0 0.0270886 0.0 0.0 0.0270886 0.0 0.0 0.447265 -0.398925 0.0336343 0.0 0.0 0.0 -0.447265 0.0 0.0 -0.447265 0.0039889000000000036 0.987963 -2.16943e-18 -0.409471 0.000597647 0.0 0.0267186 -0.00392521 0.265163 -0.191618 0.964471 0.0259292 -0.0094298 -0.101239 -0.0784879 0.00667291 -0.107269 -0.157846 0.143449 -0.0879997 0.825279 -0.746331 0.095…
1368.0 0.0 0.0 0.182749 -0.163344 0.963814 0.0 0.0 0.0 -0.182749 0.0 0.0 -0.182749 0.0 0.0 -0.604957 0.539574 -0.0454928 0.0 0.0 0.0 0.604957 0.0 0.0 0.604957 -0.18674000000000002 0.968159 -2.16943e-18 0.541858 0.114575 0.0 0.00131479 -0.000142293 0.0917727 -0.14659 0.959829 0.00127327 0.162547 -0.167756 -0.0306287 0.102241 -0.0200508 -0.183547 0.0412695 -0.0234878 -1.47537 0.180177 -0.0583431 0.…
1369.0 0.0 0.0 0.0162871 -0.0145362 0.966106 0.0 0.0 0.0 -0.0162871 0.0 0.0 -0.0162871 0.0 0.0 -0.558576 0.498206 -0.0420049 0.0 0.0 0.0 0.558576 0.0 0.0 0.558576 -0.03570999999999999 0.98716 -2.16943e-18 0.510928 0.0214287 0.0 0.000900967 0.00014794 -0.228979 -0.00284004 0.953857 0.000871215 0.280794 -0.0900877 0.211729 0.253067 -0.00131469 -0.0662106 0.00496846 0.00114561 -2.46995 -0.0832987 -0…
1372.0 0.0 0.0 -0.238393 0.208492 0.922018 0.0 0.0 0.0 0.238393 0.0 0.0 0.238393 0.0 0.0 0.359578 -0.320715 0.0270403 0.0 0.0 0.0 -0.359578 0.0 0.0 -0.359578 0.195972 0.96732 -2.16943e-18 -0.321771 0.0695133 0.0 -9.80223e-05 -0.0118395 0.115911 0.0507756 0.970095 0.00255451 -0.139565 -0.0822385 0.122373 -0.164744 -0.0416794 0.100182 0.0357054 -0.000230404 -0.0856357 0.0745772 -0.025902 0.0337364 …
1373.0 0.0 0.0 -0.175475 0.154553 0.938175 0.0 0.0 0.0 0.175475 0.0 0.0 0.175475 0.0 0.0 0.538001 -0.479855 0.0404577 0.0 0.0 0.0 -0.538001 0.0 0.0 -0.538001 0.13932440000000001 0.977705 -2.16943e-18 -0.487021 0.0735295 0.0 -0.00372296 -0.000941377 -0.0910281 0.0829849 0.953367 -0.00357692 -0.00567106 -0.0113004 0.113148 -0.00583525 0.00528138 0.0967697 -0.0570992 -0.00529493 0.432931 -0.431211 0…
1374.0 0.0 0.0 0.00898019 -0.00801259 0.965639 0.0 0.0 0.0 -0.00898019 0.0 0.0 -0.00898019 0.0 0.0 -0.392164 0.34978 -0.0294908 0.0 0.0 0.0 0.392164 0.0 0.0 0.392164 -0.029025999999999996 0.987416 -2.16943e-18 0.358812 0.0124232 0.0 0.000721763 0.000121263 -0.135023 0.00742666 0.959996 0.000703206 0.158965 -0.0656235 0.177717 0.13408 0.00948895 -0.0413785 0.0106891 0.00143888 -1.21188 0.0639592 0…
1375.0 0.0 0.0 -0.0780778 0.0693394 0.956417 0.0 0.0 0.0 0.0780778 0.0 0.0 0.0780778 0.0 0.0 -0.202924 0.180992 -0.0152599 0.0 0.0 0.0 0.202924 0.0 0.0 0.202924 0.0506476 0.986705 -2.16943e-18 0.185522 -0.00973932 0.0 -0.0187909 -0.00307952 -0.335503 0.107981 0.93507 -0.017729 0.135495 0.153128 0.161552 0.193579 0.0666051 0.0506656 -0.0981631 -0.0326244 -0.585362 0.0248788 -0.0198513 -0.0968514 0…
1377.0 0.0 0.0 -0.12756 0.112854 0.948187 0.0 0.0 0.0 0.12756 0.0 0.0 0.12756 0.0 0.0 0.343542 -0.306412 0.0258343 0.0 0.0 0.0 -0.343542 0.0 0.0 -0.343542 0.0958094 0.983212 -2.16943e-18 -0.31288 0.0320032 0.0 0.0460745 -0.0078059 0.302552 -0.20921 0.962318 0.0447987 -0.0414208 -0.0808649 -0.0854336 0.00340731 -0.116301 -0.176807 0.187164 -0.211994 0.725707 -0.762873 0.0714723 0.222062 0.39399 -0…
1378.0 0.0 0.0 -0.0949995 0.0842655 0.953845 0.0 0.0 0.0 0.0949995 0.0 0.0 0.0949995 0.0 0.0 0.389105 -0.347051 0.0292607 0.0 0.0 0.0 -0.389105 0.0 0.0 -0.389105 0.06611052 0.985762 -2.16943e-18 -0.355369 0.0246918 0.0 0.038615 -0.00613951 0.289555 -0.200448 0.963432 0.0375174 -0.0283837 -0.100961 -0.0821509 0.00428583 -0.113888 -0.170718 0.190419 -0.171731 0.799394 -0.746003 0.0837764 0.216164 0…
1379.0 0.0 0.0 -0.189869 0.166981 0.934779 0.0 0.0 0.0 0.189869 0.0 0.0 0.189869 0.0 0.0 0.0877359 -0.0782535 0.00659774 0.0 0.0 0.0 -0.0877359 0.0 0.0 -0.0877359 0.1523399 0.975644 -2.16943e-18 -0.0792414 0.0131329 0.0 -5.69224e-05 -0.00410717 -0.24553 0.171391 0.933481 -0.000130971 0.00100806 0.104181 0.112685 0.00703255 0.094191 0.118341 0.0268614 -0.120224 -0.146429 0.0463369 0.0240482 0.0088…
1382.0 0.0 0.0 0.0503382 -0.0449741 0.967654 0.0 0.0 0.0 -0.0503382 0.0 0.0 -0.0503382 0.0 0.0 -0.0829049 0.0739446 -0.00623445 0.0 0.0 0.0 0.0829049 0.0 0.0 0.0829049 -0.06682899999999999 0.985323 -2.16943e-18 0.0756806 0.00576033 0.0 0.0783349 -0.507453 0.526754 -0.415565 0.913702 0.0740162 -0.0914922 -0.137977 -0.171951 0.0665812 -0.209834 -0.218527 0.562406 -1.08447 0.830479 -0.904557 0.17278…
1385.0 0.0 0.0 -0.125871 0.111376 0.948503 0.0 0.0 0.0 0.125871 0.0 0.0 0.125871 0.0 0.0 0.295533 -0.263592 0.0222241 0.0 0.0 0.0 -0.295533 0.0 0.0 -0.295533 0.0942711 0.983368 -2.16943e-18 -0.269203 0.0270763 0.0 0.0376382 -0.00690833 0.280389 -0.186041 0.966195 0.0367663 -0.048524 -0.0738139 -0.0672856 -0.00817928 -0.102213 -0.16017 0.147607 -0.210159 0.659949 -0.671113 0.0635632 0.184622 0.247…
1386.0 0.0 0.0 -0.214751 0.188345 0.928487 0.0 0.0 0.0 0.214751 0.0 0.0 0.214751 0.0 0.0 -0.111432 0.0993889 -0.00837972 0.0 0.0 0.0 0.111432 0.0 0.0 0.111432 0.174764 0.97164 -2.16943e-18 0.100197 -0.0191788 0.0 -0.00076112 -0.0333426 -0.454158 0.189847 0.907512 -0.00373821 0.210171 0.0389731 0.199794 0.211712 0.0758381 0.172712 -0.0651699 -0.0410045 -1.89159 -0.162022 -0.203965 -0.0685018 2.324…
1387.0 0.0 0.0 -0.26467 0.2307 0.914271 0.0 0.0 0.0 0.26467 0.0 0.0 0.26467 0.0 0.0 0.830843 -0.741047 0.0624794 0.0 0.0 0.0 -0.830843 0.0 0.0 -0.830843 0.21941700000000003 0.961932 -2.16943e-18 -0.73901 0.180097 0.0 -0.00570968 -0.00888611 0.148694 -0.156042 0.965252 -0.00698716 0.0673345 -0.093616 -0.0720969 0.0628343 -0.0612788 -0.168004 0.0390762 -0.00514728 1.12156 -0.843978 0.100078 0.03802…
1388.0 0.0 0.0 -0.015764 0.0140503 0.963704 0.0 0.0 0.0 0.015764 0.0 0.0 0.015764 0.0 0.0 -0.0424187 0.0378342 -0.00318989 0.0 0.0 0.0 0.0424187 0.0 0.0 0.0424187 -0.006378599999999998 0.987919 -2.16943e-18 0.0388325 0.000383094 0.0 -0.00899193 -9.67973e-06 0.0609185 0.0815556 0.964019 -0.00864709 -0.118106 -0.0916462 0.15784 -0.14047 -0.0367536 0.136424 0.0906513 -0.00565506 -0.166664 0.105123 -…
1390.0 0.0 0.0 -0.0459239 0.0408668 0.960607 0.0 0.0 0.0 0.0459239 0.0 0.0 0.0459239 0.0 0.0 0.16975 -0.151403 0.0127652 0.0 0.0 0.0 -0.16975 0.0 0.0 -0.16975 0.021231400000000004 0.987775 -2.16943e-18 -0.155374 0.00315374 0.0 0.124912 -0.301445 0.47974 -0.383772 0.918231 0.115185 -0.0765764 -0.0891676 -0.11853 0.0851537 -0.241401 -0.259057 0.473112 -0.534693 0.906998 -1.02262 0.193874 0.538409 0…
1393.0 0.0 0.0 -0.107628 0.0953756 0.951761 0.0 0.0 0.0 0.107628 0.0 0.0 0.107628 0.0 0.0 -0.271556 0.242207 -0.020421 0.0 0.0 0.0 0.271556 0.0 0.0 0.271556 0.07763913 0.984888 -2.16943e-18 0.247775 -0.020363 0.0 -0.000932153 -0.00142263 -0.307111 0.105099 0.937501 -0.00102199 0.152468 0.0578869 0.196239 0.174885 0.0506376 0.0662406 0.0103469 -0.102076 -1.52626 -0.0455931 -0.179977 -0.0162911 1.2…
1394.0 0.0 0.0 -0.156103 0.137753 0.942463 0.0 0.0 0.0 0.156103 0.0 0.0 0.156103 0.0 0.0 0.486055 -0.433523 0.0365514 0.0 0.0 0.0 -0.486055 0.0 0.0 -0.486055 0.1217636 0.980182 -2.16943e-18 -0.441202 0.0578945 0.0 -0.00428362 -0.000783301 -0.0736335 0.0737239 0.955401 -0.00411443 -0.0127946 -0.0157962 0.107512 -0.0135412 0.00581668 0.0866889 -0.0632853 -0.00476099 0.422999 -0.391142 0.0305509 -0.…
1395.0 0.0 0.0 -0.103594 0.0918292 0.952442 0.0 0.0 0.0 0.103594 0.0 0.0 0.103594 0.0 0.0 0.279831 -0.249587 0.0210433 0.0 0.0 0.0 -0.279831 0.0 0.0 -0.279831 0.07395738 0.985183 -2.16943e-18 -0.255407 0.0199532 0.0 0.0400696 -0.00693684 0.286526 -0.194905 0.964997 0.0390811 -0.0449694 -0.0733914 -0.0767469 -0.00196981 -0.106342 -0.169384 0.150854 -0.208751 0.703489 -0.698255 0.0905169 0.186903 0…
1396.0 0.0 0.0 -0.148183 0.13086 0.944123 0.0 0.0 0.0 0.148183 0.0 0.0 0.148183 0.0 0.0 0.006383 -0.00569313 0.000480001 0.0 0.0 0.0 -0.006383 0.0 0.0 -0.006383 0.11457020000000001 0.981097 -2.16943e-18 -0.00579981 0.000714369 0.0 0.00729426 -0.0600233 -0.242642 0.170095 0.931355 0.00560195 -0.0193915 0.122671 0.120383 0.000798303 0.107777 0.13105 -1.89022e-05 -1.53006e-05 -0.0524303 0.0269537 0.…
1397.0 0.0 0.0 -0.0387036 0.0344556 0.961422 0.0 0.0 0.0 0.0387036 0.0 0.0 0.0387036 0.0 0.0 0.079273 -0.0707053 0.00596133 0.0 0.0 0.0 -0.079273 0.0 0.0 -0.079273 0.014622200000000002 0.987886 -2.16943e-18 -0.0725683 0.000948858 0.0 0.0043124 0.031513 0.113348 0.0625118 0.968831 -0.00355254 -0.144379 -0.0868151 0.127896 -0.187299 -0.0304406 0.114715 0.0307807 -0.00349396 -0.0113663 0.111259 -0.0…
1398.0 0.0 0.0 -0.150038 0.132476 0.943739 0.0 0.0 0.0 0.150038 0.0 0.0 0.150038 0.0 0.0 0.502331 -0.448039 0.0377753 0.0 0.0 0.0 -0.502331 0.0 0.0 -0.502331 0.1162561 0.980888 -2.16943e-18 -0.45633 0.0570665 0.0 -0.00284082 -0.000766882 -0.0815675 0.0781299 0.954555 -0.00273479 -0.00787174 -0.01218 0.106602 -0.0089673 0.00315366 0.0924092 -0.0517806 -0.00430044 0.461227 -0.412825 0.0334271 -0.04…
1401.0 0.0 0.0 0.0356687 -0.0318548 0.967114 0.0 0.0 0.0 -0.0356687 0.0 0.0 -0.0356687 0.0 0.0 -0.390661 0.348438 -0.0293777 0.0 0.0 0.0 0.390661 0.0 0.0 0.390661 -0.05342999999999999 0.986244 -2.16943e-18 0.356979 0.0219094 0.0 0.00186979 0.000121018 -0.0954618 -0.0138312 0.962913 0.00180521 0.144849 -0.0698667 0.153946 0.119136 0.00621572 -0.0619245 0.0268827 0.00257597 -1.02373 0.0969949 0.041…
1402.0 0.0 0.0 0.00661634 -0.0059029 0.965478 0.0 0.0 0.0 -0.00661634 0.0 0.0 -0.00661634 0.0 0.0 0.0897092 -0.0800135 0.00674613 0.0 0.0 0.0 -0.0897092 0.0 0.0 -0.0897092 -0.026862999999999998 0.987488 -2.16943e-18 -0.0820862 -0.00264781 0.0 0.104675 -0.499726 0.563272 -0.460293 0.894702 0.0853849 -0.0746267 -0.142903 -0.18849 0.0920231 -0.230498 -0.240497 0.700437 -0.46507 0.910329 -1.05077 0.2…
1403.0 0.0 0.0 -0.0602087 0.0535326 0.958859 0.0 0.0 0.0 0.0602087 0.0 0.0 0.0602087 0.0 0.0 0.10157 -0.090592 0.00763803 0.0 0.0 0.0 -0.10157 0.0 0.0 -0.10157 0.034304100000000004 0.987416 -2.16943e-18 -0.0929314 0.00321482 0.0 0.00375266 0.00423096 0.0863086 0.0696927 0.966928 0.00259977 -0.130553 -0.0736644 0.12647 -0.15789 -0.0405855 0.122744 0.0271133 -0.00234027 -0.145872 0.0803135 -0.01977…
1404.0 0.0 0.0 -0.128296 0.113498 0.948048 0.0 0.0 0.0 0.128296 0.0 0.0 0.128296 0.0 0.0 0.39489 -0.352211 0.0296958 0.0 0.0 0.0 -0.39489 0.0 0.0 -0.39489 0.0964794 0.983143 -2.16943e-18 -0.359619 0.0370513 0.0 0.0320949 -0.0055242 0.281615 -0.193101 0.964781 0.031208 -0.0277991 -0.0998349 -0.0733442 -0.00146931 -0.111047 -0.160927 0.168628 -0.13602 0.757411 -0.721783 0.0739035 0.187922 0.0955978…
1405.0 0.0 0.0 -0.131068 0.115922 0.947522 0.0 0.0 0.0 0.131068 0.0 0.0 0.131068 0.0 0.0 0.253928 -0.226484 0.0190954 0.0 0.0 0.0 -0.253928 0.0 0.0 -0.253928 0.09900300000000001 0.98288 -2.16943e-18 -0.23118 0.024466 0.0 0.04136 -0.0051192 0.276181 -0.177271 0.968645 0.0403201 -0.0730686 -0.0415111 -0.0558316 -0.0188313 -0.115739 -0.126314 0.124002 -0.0540112 0.495176 -0.654925 0.0612398 0.12952 …
1406.0 0.0 0.0 -0.0902318 0.0800645 0.954595 0.0 0.0 0.0 0.0902318 0.0 0.0 0.0902318 0.0 0.0 0.192503 -0.171697 0.0144762 0.0 0.0 0.0 -0.192503 0.0 0.0 -0.192503 0.061755500000000005 0.986054 -2.16943e-18 -0.175869 0.0113774 0.0 0.040887 -0.00558775 0.280473 -0.173306 0.969352 0.0399448 -0.0778885 -0.0503171 -0.0453781 -0.0288947 -0.109688 -0.126792 0.129942 -0.098822 0.446537 -0.632532 0.0507055…
1408.0 0.0 0.0 -0.315321 0.272897 0.897704 0.0 0.0 0.0 0.315321 0.0 0.0 0.315321 0.0 0.0 0.654884 -0.584105 0.0492473 0.0 0.0 0.0 -0.654884 0.0 0.0 -0.654884 0.264172 0.949817 -2.16943e-18 -0.574565 0.171265 0.0 0.0141613 -0.0966087 0.258827 -0.186386 0.967005 0.00167467 -0.0159257 -0.114032 -0.0514244 0.0158121 -0.0950871 -0.193627 0.170383 -0.261502 0.815021 -0.707794 0.0833134 0.214483 0.09124…
1409.0 0.0 0.0 0.0244677 -0.0218436 0.966573 0.0 0.0 0.0 -0.0244677 0.0 0.0 -0.0244677 0.0 0.0 0.115661 -0.10316 0.0086977 0.0 0.0 0.0 -0.115661 0.0 0.0 -0.115661 -0.043191999999999994 0.986815 -2.16943e-18 -0.105755 -0.00530241 0.0 0.122936 -0.254045 0.523272 -0.418356 0.90571 0.107023 -0.0653605 -0.0952379 -0.170339 0.0856079 -0.252176 -0.2834 0.534079 -0.115984 0.879343 -1.11106 0.186325 0.516…
1410.0 0.0 0.0 -0.112029 0.0992407 0.951002 0.0 0.0 0.0 0.112029 0.0 0.0 0.112029 0.0 0.0 -0.154298 0.137622 -0.0116032 0.0 0.0 0.0 0.154298 0.0 0.0 0.154298 0.08165364 0.984549 -2.16943e-18 0.140733 -0.0121897 0.0 -0.0367487 -0.00522834 -0.23317 0.15121 0.933997 -0.034548 -0.0193934 0.159266 0.105989 0.00769585 0.114054 0.0907335 -0.127891 -0.0258325 0.0467944 0.0962762 0.0221482 -0.122433 -0.08…
1412.0 0.0 0.0 0.0975386 -0.0872163 0.968084 0.0 0.0 0.0 -0.0975386 0.0 0.0 -0.0975386 0.0 0.0 0.0548689 -0.0489387 0.00412614 0.0 0.0 0.0 -0.0548689 0.0 0.0 -0.0548689 -0.10982199999999999 0.981028 -2.16943e-18 -0.049852 -0.00617139 0.0 0.0990639 -0.297239 0.506112 -0.390406 0.921531 0.0957139 -0.0805587 -0.11454 -0.109116 0.0538737 -0.22593 -0.222487 0.468842 -0.438075 0.783823 -0.996521 0.1685…
1413.0 0.0 0.0 -0.0881709 0.0782475 0.954913 0.0 0.0 0.0 0.0881709 0.0 0.0 0.0881709 0.0 0.0 0.14633 -0.130514 0.011004 0.0 0.0 0.0 -0.14633 0.0 0.0 -0.14633 0.059872600000000005 0.986174 -2.16943e-18 -0.133703 0.00837295 0.0 0.000958362 -0.00091928 0.109423 0.0570207 0.969211 0.00112848 -0.142279 -0.0760634 0.121623 -0.167546 -0.0394825 0.107557 -0.0314316 0.00346433 -0.131924 0.0716052 -0.02478…
1414.0 0.0 0.0 -0.180346 0.158764 0.937046 0.0 0.0 0.0 0.180346 0.0 0.0 0.180346 0.0 0.0 0.144146 -0.128567 0.0108398 0.0 0.0 0.0 -0.144146 0.0 0.0 -0.144146 0.14373180000000002 0.977028 -2.16943e-18 -0.13039 0.020336 0.0 0.00503598 -0.0409443 -0.24592 0.172715 0.931319 0.00395074 -0.0168589 0.124114 0.117838 0.000517676 0.106878 0.129808 -2.31378e-05 -7.90255e-05 -0.0609761 0.0328638 0.00750726 …
1416.0 0.0 0.0 -0.165111 0.145575 0.94051 0.0 0.0 0.0 0.165111 0.0 0.0 0.165111 0.0 0.0 0.493365 -0.440043 0.0371011 0.0 0.0 0.0 -0.493365 0.0 0.0 -0.493365 0.1299353 0.979073 -2.16943e-18 -0.44729 0.0627968 0.0 -0.00381018 -0.000815805 -0.0825062 0.0813916 0.954101 -0.00365699 -0.0117272 -0.0140705 0.113505 -0.0134685 0.00607988 0.0951258 -0.0579533 -0.00487459 0.421902 -0.387443 0.0306881 -0.05…
1418.0 0.0 0.0 -0.130148 0.115118 0.947697 0.0 0.0 0.0 0.130148 0.0 0.0 0.130148 0.0 0.0 0.500543 -0.446445 0.0376409 0.0 0.0 0.0 -0.500543 0.0 0.0 -0.500543 0.0981655 0.982968 -2.16943e-18 -0.455747 0.0478083 0.0 -0.00317417 -0.000695412 -0.0629224 0.0586543 0.957443 -0.00306594 -0.00689023 -0.0126781 0.0875722 -0.0070189 0.00638083 0.0686781 -0.0555068 -0.00356989 0.450632 -0.441584 0.0313802 -…
1419.0 0.0 0.0 -0.305475 0.26476 0.901092 0.0 0.0 0.0 0.305475 0.0 0.0 0.305475 0.0 0.0 0.436197 -0.389053 0.032802 0.0 0.0 0.0 -0.436197 0.0 0.0 -0.436197 0.255521 0.952349 -2.16943e-18 -0.383804 0.1103 0.0 0.0416501 -0.0635096 0.287325 -0.175281 0.969456 0.034383 -0.0887245 -0.0574805 -0.03711 -0.028126 -0.115305 -0.126032 0.166635 -0.103267 0.415722 -0.611578 0.0463841 0.182261 0.264828 0.1454…
1421.0 0.0 0.0 -0.174199 0.153449 0.938468 0.0 0.0 0.0 0.174199 0.0 0.0 0.174199 0.0 0.0 -0.318558 0.284128 -0.0239555 0.0 0.0 0.0 0.318558 0.0 0.0 0.318558 0.1381686 0.977878 -2.16943e-18 0.288427 -0.0431696 0.0 -0.00219837 -0.00840148 -0.598841 0.132966 0.90747 -0.00365063 0.451937 -0.0032155 0.207311 0.499778 -0.0586722 0.147358 0.0948974 -0.270531 -3.36005 -0.271153 -0.487067 -0.0497293 3.778…
1422.0 0.0 0.0 0.0870572 -0.077835 0.968161 0.0 0.0 0.0 -0.0870572 0.0 0.0 -0.0870572 0.0 0.0 -0.0713711 0.0636574 -0.0053671 0.0 0.0 0.0 0.0713711 0.0 0.0 0.0713711 -0.10029300000000001 0.982157 -2.16943e-18 0.0649259 0.00734738 0.0 0.0876828 -0.508102 0.54938 -0.43181 0.90988 0.0823287 -0.0987836 -0.143991 -0.133566 0.0676792 -0.229117 -0.184958 0.574729 -0.838031 0.779264 -0.989621 0.205351 0.…
1426.0 0.0 0.0 -0.0187821 0.0167378 0.96343 0.0 0.0 0.0 0.0187821 0.0 0.0 0.0187821 0.0 0.0 0.19602 -0.174834 0.0147407 0.0 0.0 0.0 -0.19602 0.0 0.0 -0.19602 -0.0036155999999999966 0.987942 -2.16943e-18 -0.179452 -0.00122872 0.0 0.0638526 -0.071838 0.339989 -0.230094 0.959725 0.0656256 -0.0850857 -0.0493289 -0.0870005 0.00727486 -0.156462 -0.168722 0.180025 -0.284379 0.503766 -0.752314 0.0866901 …
1429.0 0.0 0.0 -0.147292 0.130084 0.944306 0.0 0.0 0.0 0.147292 0.0 0.0 0.147292 0.0 0.0 0.403591 -0.359971 0.03035 0.0 0.0 0.0 -0.403591 0.0 0.0 -0.403591 0.1137609 0.981197 -2.16943e-18 -0.366757 0.0448422 0.0 -0.00271196 -0.000495792 -0.0532661 0.071396 0.957172 -0.00260731 -0.0277497 -0.0172297 0.103502 -0.0312202 0.00314695 0.0865805 -0.0505086 -0.00274998 0.409374 -0.296781 0.0346347 -0.048…
1432.0 0.0 0.0 0.157073 -0.140448 0.965783 0.0 0.0 0.0 -0.157073 0.0 0.0 -0.157073 0.0 0.0 -0.443326 0.395412 -0.0333381 0.0 0.0 0.0 0.443326 0.0 0.0 0.443326 -0.16368300000000002 0.972726 -2.16943e-18 0.39911 0.0737408 0.0 0.00440317 -6.13609e-05 0.0459741 -0.115943 0.964989 0.00425381 0.138466 -0.108016 0.0339738 0.102363 -0.0157685 -0.156687 0.0696614 -0.00296834 -0.581457 0.179507 0.080976 0.…
1433.0 0.0 0.0 -0.0942304 0.0835881 0.953967 0.0 0.0 0.0 0.0942304 0.0 0.0 0.0942304 0.0 0.0 -0.210441 0.187696 -0.0158251 0.0 0.0 0.0 0.210441 0.0 0.0 0.210441 0.06540812 0.98581 -2.16943e-18 0.192205 -0.0132063 0.0 -0.00502316 -0.0010337 -0.402299 0.0890006 0.932205 -0.00474724 0.246093 0.116175 0.173248 0.301224 0.0379435 0.0404039 -0.0441588 -0.0184845 -1.53397 -0.170618 -0.161668 -0.0446257 …
1435.0 0.0 0.0 -0.250019 0.218343 0.918662 0.0 0.0 0.0 0.250019 0.0 0.0 0.250019 0.0 0.0 0.55609 -0.495988 0.041818 0.0 0.0 0.0 -0.55609 0.0 0.0 -0.55609 0.206362 0.965012 -2.16943e-18 -0.496338 0.113281 0.0 0.0312 -0.0115813 0.281242 -0.200809 0.963396 0.0293672 -0.0204988 -0.0943617 -0.0890475 0.00815906 -0.109804 -0.171939 0.156001 -0.129198 0.808831 -0.756262 0.0994565 0.173634 0.236772 -0.42…
1437.0 0.0 0.0 -0.222215 0.194722 0.926496 0.0 0.0 0.0 0.222215 0.0 0.0 0.222215 0.0 0.0 0.10339 -0.0922156 0.00777492 0.0 0.0 0.0 -0.10339 0.0 0.0 -0.10339 0.18147000000000002 0.970331 -2.16943e-18 -0.0928304 0.0184879 0.0 0.000194299 -0.00458782 -0.293808 0.199363 0.924284 0.000123371 0.0235022 0.0925522 0.148245 0.0259547 0.0897016 0.149649 0.0286185 -0.13367 -0.420095 0.0415695 0.00100894 0.0…
1438.0 0.0 0.0 0.0785995 -0.0702646 0.968151 0.0 0.0 0.0 -0.0785995 0.0 0.0 -0.0785995 0.0 0.0 -0.535281 0.477428 -0.0402531 0.0 0.0 0.0 0.535281 0.0 0.0 0.535281 -0.092596 0.982995 -2.16943e-18 0.487391 0.0509848 0.0 0.0022573 0.000207911 -0.119445 -0.0515814 0.962606 0.00218803 0.22824 -0.105706 0.20383 0.20252 -0.012533 -0.125267 0.0314972 0.00375713 -1.7466 0.0316489 -0.029048 0.0305212 0.670…
1440.0 0.0 0.0 -0.222405 0.194884 0.926444 0.0 0.0 0.0 0.222405 0.0 0.0 0.222405 0.0 0.0 0.177933 -0.158702 0.0133805 0.0 0.0 0.0 -0.177933 0.0 0.0 -0.177933 0.181641 0.970296 -2.16943e-18 -0.159754 0.0318479 0.0 8.85057e-05 -0.00233703 -0.256323 0.181456 0.930655 4.892e-05 -0.000903751 0.106334 0.123111 0.00570658 0.0943942 0.130647 0.0195235 -0.0861594 -0.13697 0.0449256 0.0320611 0.00654828 0.…
1441.0 0.0 0.0 -0.154908 0.136713 0.942717 0.0 0.0 0.0 0.154908 0.0 0.0 0.154908 0.0 0.0 -0.0990231 0.0883207 -0.00744653 0.0 0.0 0.0 0.0990231 0.0 0.0 0.0990231 0.1206785 0.980324 -2.16943e-18 0.0898992 -0.0116873 0.0 0.00139106 -0.0477711 -0.313449 0.152332 0.925696 -0.00202171 0.073373 0.118335 0.129384 0.0874766 0.123387 0.108941 -0.0659623 -0.0213942 -0.550125 0.0232214 -0.048507 -0.0641856 …
1442.0 0.0 0.0 -0.00123841 0.00110446 0.964906 0.0 0.0 0.0 0.00123841 0.0 0.0 0.00123841 0.0 0.0 -0.275308 0.245553 -0.0207032 0.0 0.0 0.0 0.275308 0.0 0.0 0.275308 -0.019674700000000003 0.987691 -2.16943e-18 0.25197 0.00614692 0.0 0.0017096 0.000180973 -0.165893 0.0304986 0.955845 0.00164166 0.085485 0.0855363 0.122257 0.121693 0.0411398 -0.0203668 0.00143631 0.000243693 -0.413699 0.0837678 -0.0…
1443.0 0.0 0.0 -0.238512 0.208593 0.921984 0.0 0.0 0.0 0.238512 0.0 0.0 0.238512 0.0 0.0 0.630667 -0.562505 0.0474262 0.0 0.0 0.0 -0.630667 0.0 0.0 -0.630667 0.196078 0.967297 -2.16943e-18 -0.564343 0.121987 0.0 -0.00112868 -0.00120159 0.0832216 -0.0559293 0.969844 -0.00120512 0.00666638 -0.0703108 0.00280512 -0.00482478 -0.0338473 -0.0426789 0.0360271 -0.00301153 0.716672 -0.506691 0.0719142 0.0…
1444.0 0.0 0.0 0.0239575 -0.0213877 0.966545 0.0 0.0 0.0 -0.0239575 0.0 0.0 -0.0239575 0.0 0.0 0.00403946 -0.00360288 0.000303767 0.0 0.0 0.0 -0.00403946 0.0 0.0 -0.00403946 -0.042725 0.986839 -2.16943e-18 -0.00369358 -0.000183302 0.0 0.0867679 -0.521938 0.552494 -0.436339 0.905588 0.0778443 -0.0957681 -0.141944 -0.186815 0.079598 -0.240328 -0.208451 0.740313 -0.156934 0.731667 -0.985468 0.221844…
1445.0 0.0 0.0 0.0150804 -0.0134586 0.966033 0.0 0.0 0.0 -0.0150804 0.0 0.0 -0.0150804 0.0 0.0 0.0402406 -0.0358914 0.00302609 0.0 0.0 0.0 -0.0402406 0.0 0.0 -0.0402406 -0.034607 0.987205 -2.16943e-18 -0.0368098 -0.00149933 0.0 0.00805628 -0.48592 0.437805 -0.287456 0.9566 0.0488681 -0.142778 -0.134909 -0.0761922 -0.0136286 -0.172528 -0.0874666 0.280568 -0.950543 0.629877 -0.62493 0.135444 0.5649…
1446.0 0.0 0.0 -0.25288 0.220761 0.917819 0.0 0.0 0.0 0.25288 0.0 0.0 0.25288 0.0 0.0 0.394444 -0.351813 0.0296622 0.0 0.0 0.0 -0.394444 0.0 0.0 -0.394444 0.20891500000000002 0.964426 -2.16943e-18 -0.351829 0.081359 0.0 0.0436315 -0.00837761 0.288434 -0.177019 0.968924 0.0426317 -0.0802777 -0.0545958 -0.0471037 -0.027136 -0.11457 -0.133924 0.145209 -0.164342 0.468333 -0.628106 0.0667533 0.175436 …
1447.0 0.0 0.0 0.0142309 -0.0127 0.96598 0.0 0.0 0.0 -0.0142309 0.0 0.0 -0.0142309 0.0 0.0 0.0843865 -0.0752661 0.00634587 0.0 0.0 0.0 -0.0843865 0.0 0.0 -0.0843865 -0.033829 0.987237 -2.16943e-18 -0.0771946 -0.0030786 0.0 0.0958974 -0.490159 0.539514 -0.427348 0.909882 0.0894513 -0.0928555 -0.141493 -0.133136 0.0742706 -0.233528 -0.20482 0.636745 -0.520784 0.754228 -0.989347 0.200758 0.738482 0.…
1451.0 0.0 0.0 -0.00751899 0.00670411 0.964409 0.0 0.0 0.0 0.00751899 0.0 0.0 0.00751899 0.0 0.0 0.0987279 -0.0880575 0.00742434 0.0 0.0 0.0 -0.0987279 0.0 0.0 -0.0987279 -0.013926099999999997 0.987814 -2.16943e-18 -0.0903707 -0.00163679 0.0 0.0840107 -0.517119 0.541032 -0.425309 0.910267 0.0794519 -0.09671 -0.142237 -0.168764 0.0755857 -0.236528 -0.197486 0.687941 -0.215833 0.808008 -0.952702 0.…
1452.0 0.0 0.0 -0.0919793 0.0816048 0.954323 0.0 0.0 0.0 0.0919793 0.0 0.0 0.0919793 0.0 0.0 0.472991 -0.421871 0.0355689 0.0 0.0 0.0 -0.472991 0.0 0.0 -0.472991 0.0633519 0.985949 -2.16943e-18 -0.432071 0.0287102 0.0 -0.000981069 -0.000389107 -0.0573787 0.0548203 0.958311 -0.000956922 -0.00512096 -0.0146834 0.0797195 -0.00881326 0.00743094 0.0629593 -0.0349518 -0.00204334 0.497125 -0.414062 0.03…
1453.0 0.0 0.0 -0.264737 0.230756 0.91425 0.0 0.0 0.0 0.264737 0.0 0.0 0.264737 0.0 0.0 0.431673 -0.385018 0.0324618 0.0 0.0 0.0 -0.431673 0.0 0.0 -0.431673 0.21947699999999998 0.961917 -2.16943e-18 -0.383954 0.0935971 0.0 0.0471748 -0.0103074 0.288016 -0.187907 0.96667 0.0454372 -0.0693457 -0.0499464 -0.0624433 -0.0138915 -0.110387 -0.148567 0.161606 -0.0910588 0.557192 -0.673601 0.0584334 0.173…
1454.0 0.0 0.0 -0.237835 0.208019 0.922176 0.0 0.0 0.0 0.237835 0.0 0.0 0.237835 0.0 0.0 0.218633 -0.195003 0.0164412 0.0 0.0 0.0 -0.218633 0.0 0.0 -0.218633 0.195473 0.967428 -2.16943e-18 -0.195669 0.0421568 0.0 -3.74975e-05 -0.00219263 -0.252076 0.180593 0.930183 -6.20514e-05 -0.00749768 0.111432 0.1257 -0.00022428 0.0981902 0.13378 0.0183623 -0.0802191 -0.0886331 0.0349579 0.0253929 0.00658625…
1455.0 0.0 0.0 0.0407918 -0.0364355 0.967325 0.0 0.0 0.0 -0.0407918 0.0 0.0 -0.0407918 0.0 0.0 -0.43128 0.384668 -0.0324323 0.0 0.0 0.0 0.43128 0.0 0.0 0.43128 -0.05811100000000001 0.985945 -2.16943e-18 0.393967 0.0262061 0.0 0.00200948 0.000162005 -0.112059 -0.0186499 0.962359 0.00194222 0.177025 -0.0907029 0.181279 0.146108 0.00079195 -0.0725847 0.0277958 0.00313208 -1.25739 0.0767584 0.0211999…
1456.0 0.0 0.0 -0.176727 0.155636 0.937887 0.0 0.0 0.0 0.176727 0.0 0.0 0.176727 0.0 0.0 0.139486 -0.12441 0.0104893 0.0 0.0 0.0 -0.139486 0.0 0.0 -0.139486 0.1404574 0.977533 -2.16943e-18 -0.126245 0.0192218 0.0 0.00346889 -0.0283163 -0.245573 0.172941 0.931313 0.00274541 -0.0158593 0.12427 0.118144 -0.000824167 0.106457 0.130234 -1.38566e-05 -0.000135297 -0.0617913 0.0324532 0.00773543 -3.05413…
1457.0 0.0 0.0 0.233413 -0.20834 0.958207 0.0 0.0 0.0 -0.233413 0.0 0.0 -0.233413 0.0 0.0 -0.566052 0.504873 -0.0425671 0.0 0.0 0.0 0.566052 0.0 0.0 0.566052 -0.23185700000000004 0.957419 -2.16943e-18 0.500931 0.132745 0.0 0.000361393 0.00048077 0.19781 -0.198061 0.957294 0.000347582 0.0656975 -0.0758668 -0.17329 0.045589 -0.026101 -0.196029 0.0253016 0.0166403 -1.28155 0.195427 -0.101264 0.02215…
1458.0 0.0 0.0 -0.152428 0.134556 0.94324 0.0 0.0 0.0 0.152428 0.0 0.0 0.152428 0.0 0.0 0.28028 -0.249987 0.021077 0.0 0.0 0.0 -0.28028 0.0 0.0 -0.28028 0.11842620000000001 0.980614 -2.16943e-18 -0.254536 0.0324489 0.0 0.0495923 -0.00695056 0.293164 -0.191283 0.965806 0.0483002 -0.0727841 -0.0476587 -0.0694605 -0.0147319 -0.105521 -0.158765 0.163001 -0.118459 0.512397 -0.686696 0.0354967 0.18072 …
1459.0 0.0 0.0 -0.11832 0.10476 0.949887 0.0 0.0 0.0 0.11832 0.0 0.0 0.11832 0.0 0.0 -0.1378 0.122907 -0.0103626 0.0 0.0 0.0 0.1378 0.0 0.0 0.1378 0.0873898 0.984034 -2.16943e-18 0.125615 -0.0116768 0.0 -0.0357251 -0.0523202 -0.166713 0.161522 0.938732 -0.0333253 -0.0632491 0.0727253 0.170361 -0.0283426 0.0329293 0.14412 -0.0630982 -0.0110678 -0.142021 0.0420493 -0.0010156 -0.0597659 0.210377 -0.…
1460.0 0.0 0.0 0.103877 -0.0928888 0.96799 0.0 0.0 0.0 -0.103877 0.0 0.0 -0.103877 0.0 0.0 -0.50073 0.446611 -0.0376549 0.0 0.0 0.0 0.50073 0.0 0.0 0.50073 -0.115579 0.980297 -2.16943e-18 0.45458 0.0592021 0.0 0.00278478 0.000144507 -0.0611739 -0.0716444 0.965379 0.00269833 0.196063 -0.115569 0.178785 0.164535 -0.013292 -0.142064 0.0445202 0.00275151 -1.28324 0.0941409 0.0505679 0.0430393 0.34033…
1461.0 0.0 0.0 -0.178551 0.157213 0.937464 0.0 0.0 0.0 0.178551 0.0 0.0 0.178551 0.0 0.0 0.563679 -0.502757 0.0423887 0.0 0.0 0.0 -0.563679 0.0 0.0 -0.563679 0.14210820000000002 0.97728 -2.16943e-18 -0.510027 0.0786081 0.0 -0.00394885 -0.0010065 -0.0925814 0.0811243 0.953432 -0.00379652 -0.00248944 -0.0110148 0.111247 -0.00118209 0.00389683 0.0950869 -0.0598506 -0.00565018 0.447634 -0.457843 0.02…
1462.0 0.0 0.0 -0.0755812 0.0671335 0.956775 0.0 0.0 0.0 0.0755812 0.0 0.0 0.0755812 0.0 0.0 0.215392 -0.192113 0.0161975 0.0 0.0 0.0 -0.215392 0.0 0.0 -0.215392 0.048365000000000005 0.986822 -2.16943e-18 -0.196946 0.00984605 0.0 0.0459645 -0.00716442 0.289214 -0.199529 0.964269 0.0447689 -0.0566639 -0.0472968 -0.0846745 -0.000826745 -0.107357 -0.169118 0.130751 -0.188653 0.613711 -0.717212 0.068…
1463.0 0.0 0.0 -0.0814647 0.0723303 0.955923 0.0 0.0 0.0 0.0814647 0.0 0.0 0.0814647 0.0 0.0 -0.278223 0.248153 -0.0209224 0.0 0.0 0.0 0.278223 0.0 0.0 0.278223 0.053743700000000005 0.986537 -2.16943e-18 0.254317 -0.0142147 0.0 -0.000820852 4.50263e-05 -0.26705 0.0851161 0.944347 -0.000761587 0.137588 0.0636265 0.188837 0.159153 0.0480757 0.034775 -0.00963294 -0.00261242 -1.32716 -0.0214051 -0.11…
1464.0 0.0 0.0 0.0915635 -0.0818684 0.96814 0.0 0.0 0.0 -0.0915635 0.0 0.0 -0.0915635 0.0 0.0 -0.334332 0.298197 -0.0251417 0.0 0.0 0.0 0.334332 0.0 0.0 0.334332 -0.104392 0.981684 -2.16943e-18 0.303981 0.0357883 0.0 0.130929 -0.510614 0.609241 -0.515968 0.869273 0.0892663 -0.0609596 -0.137869 -0.204678 0.113156 -0.230725 -0.261352 0.801464 -0.808258 0.985494 -1.15708 0.234268 0.953549 0.256912 -…
1465.0 0.0 0.0 0.0643961 -0.0575524 0.967991 0.0 0.0 0.0 -0.0643961 0.0 0.0 -0.0643961 0.0 0.0 0.0218051 -0.0194484 0.00163974 0.0 0.0 0.0 -0.0218051 0.0 0.0 -0.0218051 -0.07965399999999999 0.984256 -2.16943e-18 -0.0198817 -0.0017947 0.0 0.123936 -0.410804 0.573467 -0.480334 0.885055 0.0941365 -0.0552336 -0.126652 -0.177707 0.101688 -0.232233 -0.266187 0.661789 -0.525615 0.906095 -1.17936 0.20438…
1466.0 0.0 0.0 0.044779 -0.0400014 0.967472 0.0 0.0 0.0 -0.044779 0.0 0.0 -0.044779 0.0 0.0 -0.571547 0.509775 -0.0429803 0.0 0.0 0.0 0.571547 0.0 0.0 0.571547 -0.06175299999999999 0.985696 -2.16943e-18 0.521956 0.0368107 0.0 0.000816525 0.000132255 -0.120164 -0.0245233 0.959777 0.000797474 0.220941 -0.141078 0.182461 0.163448 -0.00415252 -0.0659726 0.0163017 0.00192011 -2.07791 0.0164559 -0.0346…
1467.0 0.0 0.0 -0.12708 0.112434 0.948277 0.0 0.0 0.0 0.12708 0.0 0.0 0.12708 0.0 0.0 -0.174545 0.15568 -0.0131258 0.0 0.0 0.0 0.174545 0.0 0.0 0.174545 0.0953718 0.983257 -2.16943e-18 0.158975 -0.0161837 0.0 -0.00271986 -0.00201279 -0.335318 0.126126 0.930734 -0.0027155 0.134872 0.0977625 0.184919 0.166048 0.0734817 0.0896041 -0.0124013 -0.0973226 -1.09345 -0.0345061 -0.144652 -0.0360594 1.22449…
1468.0 0.0 0.0 -0.0838498 0.0744356 0.955568 0.0 0.0 0.0 0.0838498 0.0 0.0 0.0838498 0.0 0.0 0.259145 -0.231137 0.0194877 0.0 0.0 0.0 -0.259145 0.0 0.0 -0.259145 0.0559238 0.986413 -2.16943e-18 -0.236846 0.013805 0.0 0.0393846 -0.00476123 0.278823 -0.184643 0.966938 0.0383335 -0.0604925 -0.0517059 -0.0717205 -0.00872837 -0.122552 -0.133878 0.140429 -0.0395357 0.573048 -0.70199 0.0598289 0.14167 0…
1469.0 0.0 0.0 -0.214714 0.188313 0.928496 0.0 0.0 0.0 0.214714 0.0 0.0 0.214714 0.0 0.0 0.552245 -0.492559 0.0415288 0.0 0.0 0.0 -0.552245 0.0 0.0 -0.552245 0.17473080000000002 0.971646 -2.16943e-18 -0.49657 0.0950293 0.0 0.0271855 -0.00764669 0.285872 -0.213724 0.961219 0.0263662 -0.00295374 -0.10766 -0.0988761 0.0186667 -0.105163 -0.196333 0.141713 -0.256459 0.881161 -0.799152 0.103412 0.18317…
1470.0 0.0 0.0 -0.186872 0.164397 0.935501 0.0 0.0 0.0 0.186872 0.0 0.0 0.186872 0.0 0.0 0.0307981 -0.0274695 0.00231602 0.0 0.0 0.0 -0.0307981 0.0 0.0 -0.0307981 0.14963189999999998 0.976088 -2.16943e-18 -0.0278299 0.00452668 0.0 0.000322462 -0.0067699 -0.263155 0.17833 0.930347 0.000166855 0.0164316 0.0926693 0.129395 0.0174154 0.093587 0.128297 0.0359701 -0.167069 -0.325784 0.0432954 0.0041123…
1472.0 0.0 0.0 -0.175812 0.154844 0.938098 0.0 0.0 0.0 0.175812 0.0 0.0 0.175812 0.0 0.0 0.6346 -0.566013 0.0477219 0.0 0.0 0.0 -0.6346 0.0 0.0 -0.6346 0.1396289 0.977659 -2.16943e-18 -0.574437 0.0869251 0.0 -0.00308581 -0.00111732 -0.100622 0.0831458 0.952756 -0.00297851 0.00693581 -0.0143412 0.112526 0.0118877 -0.00930521 0.103001 -0.0591235 -0.00605773 0.523146 -0.534919 0.0314674 -0.0566004 -…
1474.0 0.0 0.0 -0.0856164 0.0759943 0.955303 0.0 0.0 0.0 0.0856164 0.0 0.0 0.0856164 0.0 0.0 0.275175 -0.245435 0.0206932 0.0 0.0 0.0 -0.275175 0.0 0.0 -0.275175 0.0575383 0.986317 -2.16943e-18 -0.25147 0.0151032 0.0 0.0447786 -0.0069103 0.292455 -0.206393 0.962489 0.0435173 -0.0456153 -0.057852 -0.0995472 0.00775492 -0.110911 -0.178191 0.146321 -0.183537 0.682238 -0.758264 0.0698862 0.176306 0.5…
1475.0 0.0 0.0 -0.0968546 0.0858992 0.953548 0.0 0.0 0.0 0.0968546 0.0 0.0 0.0968546 0.0 0.0 0.578526 -0.516 0.0435052 0.0 0.0 0.0 -0.578526 0.0 0.0 -0.578526 0.06780469 0.985643 -2.16943e-18 -0.528299 0.0376921 0.0 -0.00137492 -0.000548954 -0.05885 0.0516478 0.958431 -0.0013433 0.000511457 -0.013843 0.0753964 0.00310436 -0.00495956 0.0648947 -0.0417617 -0.00250927 0.532468 -0.532307 0.0367289 -0…
1477.0 0.0 0.0 -0.0337402 0.0300451 0.961956 0.0 0.0 0.0 0.0337402 0.0 0.0 0.0337402 0.0 0.0 0.255031 -0.227468 0.0191784 0.0 0.0 0.0 -0.255031 0.0 0.0 -0.255031 0.010078500000000004 0.987934 -2.16943e-18 -0.233474 0.0018938 0.0 0.053733 -0.00768288 0.302665 -0.215751 0.960682 0.0521321 -0.0523838 -0.046337 -0.102189 0.0116218 -0.115176 -0.185837 0.159949 -0.163808 0.66894 -0.783091 0.048384 0.18…
1478.0 0.0 0.0 -0.167741 0.147855 0.939926 0.0 0.0 0.0 0.167741 0.0 0.0 0.167741 0.0 0.0 0.580174 -0.517469 0.0436291 0.0 0.0 0.0 -0.580174 0.0 0.0 -0.580174 0.1323187 0.978735 -2.16943e-18 -0.525795 0.0752289 0.0 -0.00289802 -0.0009902 -0.095436 0.0835059 0.953085 -0.00279364 0.000803091 -0.0120934 0.111629 0.00318519 -0.00413265 0.101359 -0.0547371 -0.00531669 0.493136 -0.482931 0.0324591 -0.05…
1479.0 0.0 0.0 0.137616 -0.123067 0.966884 0.0 0.0 0.0 -0.137616 0.0 0.0 -0.137616 0.0 0.0 -0.193278 0.172389 -0.0145345 0.0 0.0 0.0 0.193278 0.0 0.0 0.193278 -0.14613500000000001 0.975792 -2.16943e-18 0.174594 0.0287575 0.0 0.104708 -0.409839 0.553304 -0.442081 0.90427 0.0920726 -0.0829823 -0.125382 -0.133824 0.0745528 -0.235289 -0.213502 0.571311 -0.519051 0.831915 -1.07409 0.190203 0.672397 0.…
1480.0 0.0 0.0 -0.0075792 0.00675778 0.964404 0.0 0.0 0.0 0.0075792 0.0 0.0 0.0075792 0.0 0.0 0.351051 -0.31311 0.026399 0.0 0.0 0.0 -0.351051 0.0 0.0 -0.351051 -0.013870999999999994 0.987815 -2.16943e-18 -0.321335 -0.00580066 0.0 0.0487628 -0.00651012 0.298025 -0.209365 0.96186 0.0473109 -0.0439175 -0.0656392 -0.0933687 0.01005 -0.122889 -0.174136 0.178257 -0.100985 0.718514 -0.787115 0.0607627 …
1481.0 0.0 0.0 0.0729523 -0.0652101 0.968109 0.0 0.0 0.0 -0.0729523 0.0 0.0 -0.0729523 0.0 0.0 -0.522963 0.466442 -0.0393268 0.0 0.0 0.0 0.522963 0.0 0.0 0.522963 -0.08745299999999999 0.983519 -2.16943e-18 0.476449 0.0471217 0.0 0.00195524 0.000189181 -0.120999 -0.0468405 0.962356 0.00189591 0.228847 -0.113075 0.202376 0.198158 -0.012561 -0.116431 0.0289506 0.00349848 -1.71035 0.0324782 -0.013930…
1483.0 0.0 0.0 -0.152103 0.134273 0.943308 0.0 0.0 0.0 0.152103 0.0 0.0 0.152103 0.0 0.0 -0.287358 0.256301 -0.0216093 0.0 0.0 0.0 0.287358 0.0 0.0 0.287358 0.1181315 0.980652 -2.16943e-18 0.260975 -0.0331838 0.0 -0.00206662 -0.00561343 -0.602622 0.109564 0.910721 -0.00308928 0.465779 0.0137969 0.202844 0.534803 -0.063317 0.11606 0.0734631 -0.208284 -3.16889 -0.255502 -0.491272 -0.0439539 3.80804…
1484.0 0.0 0.0 -0.295263 0.256287 0.90452 0.0 0.0 0.0 0.295263 0.0 0.0 0.295263 0.0 0.0 0.564902 -0.503848 0.0424806 0.0 0.0 0.0 -0.564902 0.0 0.0 -0.564902 0.24652200000000002 0.954885 -2.16943e-18 -0.498482 0.137762 0.0 0.0279586 -0.0321081 0.272065 -0.186947 0.964805 0.0242716 -0.0271512 -0.097836 -0.0859563 0.00187155 -0.108663 -0.153431 0.16785 -0.219321 0.725856 -0.719159 0.0514393 0.20403 …
1485.0 0.0 0.0 -0.0624846 0.0555483 0.958564 0.0 0.0 0.0 0.0624846 0.0 0.0 0.0624846 0.0 0.0 0.181648 -0.162016 0.01366 0.0 0.0 0.0 -0.181648 0.0 0.0 -0.181648 0.036386400000000006 0.987342 -2.16943e-18 -0.166186 0.00612767 0.0 0.0494349 -0.00767028 0.303197 -0.204392 0.963796 0.0481466 -0.068033 -0.0436971 -0.0895943 -0.00617102 -0.113615 -0.169695 0.144254 -0.185244 0.551028 -0.723667 0.0514697…
1488.0 0.0 0.0 0.0466071 -0.0416365 0.967535 0.0 0.0 0.0 -0.0466071 0.0 0.0 -0.0466071 0.0 0.0 0.0708536 -0.0631958 0.00532819 0.0 0.0 0.0 -0.0708536 0.0 0.0 -0.0708536 -0.06342199999999999 0.985576 -2.16943e-18 -0.0646974 -0.00468164 0.0 0.116427 -0.282224 0.530706 -0.425697 0.907104 0.10093 -0.0620069 -0.114997 -0.124757 0.0792732 -0.242914 -0.24133 0.520289 -0.242602 0.910623 -1.09695 0.224 0.…
1489.0 0.0 0.0 -0.0827284 0.0734459 0.955735 0.0 0.0 0.0 0.0827284 0.0 0.0 0.0827284 0.0 0.0 0.335024 -0.298815 0.0251938 0.0 0.0 0.0 -0.335024 0.0 0.0 -0.335024 0.0548989 0.986472 -2.16943e-18 -0.306215 0.0175037 0.0 0.042263 -0.00557083 0.287213 -0.194201 0.964853 0.0410798 -0.043784 -0.0809977 -0.0734875 -0.00186899 -0.118146 -0.155456 0.188315 -0.0850491 0.716922 -0.726737 0.0752461 0.196553 …
1490.0 0.0 0.0 -0.00321171 0.00286415 0.964754 0.0 0.0 0.0 0.00321171 0.0 0.0 0.00321171 0.0 0.0 -0.405337 0.361528 -0.0304813 0.0 0.0 0.0 0.405337 0.0 0.0 0.405337 -0.0178686 0.987734 -2.16943e-18 0.370993 0.00831805 0.0 0.000534621 0.000121724 -0.160144 0.0172306 0.957987 0.000523606 0.174473 -0.0673788 0.192578 0.148329 0.0108712 -0.0323776 0.00566283 0.0009042 -1.38738 0.0419286 -0.0250729 0.…
1491.0 0.0 0.0 -0.271085 0.23609 0.912291 0.0 0.0 0.0 0.271085 0.0 0.0 0.271085 0.0 0.0 0.355048 -0.316675 0.0266996 0.0 0.0 0.0 -0.355048 0.0 0.0 -0.355048 0.225119 0.960523 -2.16943e-18 -0.315304 0.0789861 0.0 -0.00509914 -0.0367461 0.115374 0.0522171 0.969816 0.00318946 -0.14414 -0.0823707 0.12139 -0.164253 -0.0399476 0.0992829 -0.0274701 0.00318405 -0.144722 0.0614471 -0.0218121 -0.0268139 0.…
1493.0 0.0 0.0 -0.0931473 0.0826339 0.954139 0.0 0.0 0.0 0.0931473 0.0 0.0 0.0931473 0.0 0.0 0.253565 -0.22616 0.0190681 0.0 0.0 0.0 -0.253565 0.0 0.0 -0.253565 0.0644188 0.985878 -2.16943e-18 -0.23161 0.0156617 0.0 0.0427209 -0.00513151 0.279218 -0.180878 0.967586 0.0416149 -0.0630633 -0.0576552 -0.0574026 -0.0136112 -0.116895 -0.134513 0.163421 -0.0507582 0.594641 -0.670761 0.0652139 0.166089 0…
1499.0 0.0 0.0 -0.0420921 0.0374651 0.961046 0.0 0.0 0.0 0.0420921 0.0 0.0 0.0420921 0.0 0.0 0.21235 -0.189399 0.0159687 0.0 0.0 0.0 -0.21235 0.0 0.0 -0.21235 0.017724000000000004 0.98784 -2.16943e-18 -0.19438 0.00320039 0.0 0.0501508 -0.00664599 0.294868 -0.204594 0.963645 0.0487495 -0.0650115 -0.0327579 -0.0876616 0.00142192 -0.118973 -0.163519 0.134546 -0.0960484 0.562559 -0.750004 0.0493611 0…
1500.0 0.0 0.0 -0.0772026 0.0685662 0.956543 0.0 0.0 0.0 0.0772026 0.0 0.0 0.0772026 0.0 0.0 0.253977 -0.226528 0.0190991 0.0 0.0 0.0 -0.253977 0.0 0.0 -0.253977 0.0498475 0.986747 -2.16943e-18 -0.232207 0.0119864 0.0 0.0442154 -0.00581271 0.284777 -0.19737 0.964442 0.0429832 -0.0549165 -0.0454992 -0.0871386 0.00161921 -0.11469 -0.159091 0.136652 -0.0883583 0.621584 -0.735025 0.0648914 0.147953 0…
1501.0 0.0 0.0 -0.0729919 0.0648449 0.957141 0.0 0.0 0.0 0.0729919 0.0 0.0 0.0729919 0.0 0.0 0.178264 -0.158997 0.0134054 0.0 0.0 0.0 -0.178264 0.0 0.0 -0.178264 0.0459972 0.986937 -2.16943e-18 -0.163018 0.00772676 0.0 0.0495623 -0.00646997 0.296624 -0.190529 0.966739 0.0483238 -0.0782582 -0.0444298 -0.0625873 -0.0177188 -0.11842 -0.144725 0.161429 -0.0864412 0.494831 -0.683381 0.0454992 0.172472…
1502.0 0.0 0.0 -0.13705 0.12115 0.946363 0.0 0.0 0.0 0.13705 0.0 0.0 0.13705 0.0 0.0 0.226306 -0.201847 0.0170182 0.0 0.0 0.0 -0.226306 0.0 0.0 -0.226306 0.104448 0.982287 -2.16943e-18 -0.205899 0.0230369 0.0 0.108994 -0.318505 0.539962 -0.432473 0.904865 0.0950947 -0.0630711 -0.12321 -0.150287 0.0805505 -0.244444 -0.240736 0.594403 -0.0667003 0.873784 -1.10509 0.222426 0.57032 0.383658 -0.078381…
1503.0 0.0 0.0 -0.0430023 0.0382732 0.960943 0.0 0.0 0.0 0.0430023 0.0 0.0 0.0430023 0.0 0.0 -0.275468 0.245695 -0.0207152 0.0 0.0 0.0 0.275468 0.0 0.0 0.275468 0.0185571 0.987826 -2.16943e-18 0.252153 -0.00438116 0.0 -0.00039519 7.13293e-05 -0.19288 0.0561794 0.95297 -0.000365506 0.107556 0.0388791 0.167889 0.121086 0.0383913 0.00564727 -0.00178222 -0.000348308 -0.888706 0.0470598 -0.0385321 -0.…
1504.0 0.0 0.0 -0.106237 0.0941532 0.951997 0.0 0.0 0.0 0.106237 0.0 0.0 0.106237 0.0 0.0 -0.226067 0.201634 -0.0170002 0.0 0.0 0.0 0.226067 0.0 0.0 0.226067 0.07636991 0.984991 -2.16943e-18 0.206293 -0.016665 0.0 -0.000663271 -0.000211774 -0.280056 0.107788 0.939409 -0.000638411 0.118265 0.0729032 0.189319 0.135806 0.0646528 0.063256 -0.0106097 -0.0257294 -1.04794 0.00855058 -0.104733 -0.0155085…
1506.0 0.0 0.0 -0.266063 0.231871 0.913844 0.0 0.0 0.0 0.266063 0.0 0.0 0.266063 0.0 0.0 0.686424 -0.612236 0.0516191 0.0 0.0 0.0 -0.686424 0.0 0.0 -0.686424 0.22065600000000002 0.961629 -2.16943e-18 -0.610345 0.149643 0.0 0.0112861 -0.0271499 0.252496 -0.202195 0.963185 0.00786832 0.0225854 -0.11799 -0.0796885 0.0344976 -0.0895338 -0.212893 0.116713 -0.276613 0.951016 -0.819865 0.0929614 0.15846…
1507.0 0.0 0.0 0.0387748 -0.0346319 0.967245 0.0 0.0 0.0 -0.0387748 0.0 0.0 -0.0387748 0.0 0.0 -0.482613 0.430452 -0.0362925 0.0 0.0 0.0 0.482613 0.0 0.0 0.482613 -0.056268 0.986066 -2.16943e-18 0.440916 0.028436 0.0 0.00183861 0.000197089 -0.145228 -0.017795 0.960398 0.00177845 0.21315 -0.0968293 0.201823 0.182344 -0.00185805 -0.0776993 0.022616 0.0032914 -1.64921 0.0321244 -0.0314598 0.0219384 …
1508.0 0.0 0.0 -0.0200016 0.0178235 0.963318 0.0 0.0 0.0 0.0200016 0.0 0.0 0.0200016 0.0 0.0 0.0285893 -0.0254994 0.00214991 0.0 0.0 0.0 -0.0285893 0.0 0.0 -0.0285893 -0.002499199999999993 0.987949 -2.16943e-18 -0.0261731 -0.000147289 0.0 0.00838258 0.0428928 0.0932336 0.0763517 0.966531 -0.00264434 -0.1374 -0.0814606 0.135705 -0.18297 -0.0302836 0.130943 0.0158882 -0.0015478 -0.11572 0.119832 -0…
1509.0 0.0 0.0 -0.146656 0.12953 0.944436 0.0 0.0 0.0 0.146656 0.0 0.0 0.146656 0.0 0.0 -0.143751 0.128215 -0.0108101 0.0 0.0 0.0 0.143751 0.0 0.0 0.143751 0.11318310000000001 0.981267 -2.16943e-18 0.130642 -0.0158889 0.0 -0.00120495 -0.0147632 -0.332926 0.14367 0.92782 -0.00237026 0.111895 0.105722 0.181685 0.13803 0.0827083 0.108694 -0.0248509 -0.0666488 -0.928563 0.000628133 -0.09737 -0.038191…
1510.0 0.0 0.0 -0.0311351 0.0277291 0.962227 0.0 0.0 0.0 0.0311351 0.0 0.0 0.0311351 0.0 0.0 0.163416 -0.145754 0.0122889 0.0 0.0 0.0 -0.163416 0.0 0.0 -0.163416 0.007693500000000006 0.98795 -2.16943e-18 -0.149605 0.000823746 0.0 0.117598 -0.222244 0.510387 -0.400441 0.913331 0.106448 -0.0669725 -0.0988807 -0.144272 0.073995 -0.249704 -0.26681 0.490227 -0.142935 0.942059 -1.04543 0.221163 0.48271…
1511.0 0.0 0.0 -0.0155655 0.0138735 0.963721 0.0 0.0 0.0 0.0155655 0.0 0.0 0.0155655 0.0 0.0 0.139957 -0.124831 0.0105248 0.0 0.0 0.0 -0.139957 0.0 0.0 -0.139957 -0.006560299999999991 0.987917 -2.16943e-18 -0.128124 -0.00128942 0.0 0.117459 -0.337834 0.551706 -0.449496 0.897177 0.098641 -0.05775 -0.124885 -0.162801 0.0908336 -0.245541 -0.25875 0.638574 -0.0196427 0.958013 -1.12267 0.246762 0.5973…
1513.0 0.0 0.0 -0.178353 0.157042 0.93751 0.0 0.0 0.0 0.178353 0.0 0.0 0.178353 0.0 0.0 0.0985904 -0.0879348 0.007414 0.0 0.0 0.0 -0.0985904 0.0 0.0 -0.0985904 0.1419291 0.977308 -2.16943e-18 -0.089209 0.0137313 0.0 0.000247127 -0.0132584 -0.233248 0.160018 0.935336 -9.85949e-05 -0.00885284 0.121436 0.098224 0.00485754 0.100277 0.11028 0.0410033 -0.187509 -0.0455574 0.0420374 0.00325056 0.0128768…
1516.0 0.0 0.0 -0.0119389 0.0106429 0.964039 0.0 0.0 0.0 0.0119389 0.0 0.0 0.0119389 0.0 0.0 -0.395831 0.35305 -0.0297665 0.0 0.0 0.0 0.395831 0.0 0.0 0.395831 -0.009880199999999992 0.987878 -2.16943e-18 0.362349 0.00496091 0.0 0.000450149 0.000114065 -0.166448 0.0247267 0.957144 0.00044158 0.169757 -0.0621047 0.192879 0.144384 0.0136675 -0.0236042 0.00346308 0.000572136 -1.38253 0.0394908 -0.028…
1518.0 0.0 0.0 -0.0413934 0.0368446 0.961124 0.0 0.0 0.0 0.0413934 0.0 0.0 0.0413934 0.0 0.0 0.149665 -0.133489 0.0112548 0.0 0.0 0.0 -0.149665 0.0 0.0 -0.149665 0.0170844 0.98785 -2.16943e-18 -0.137001 0.00215992 0.0 0.111016 -0.456214 0.551474 -0.449615 0.8986 0.0938048 -0.0763323 -0.130594 -0.167448 0.0898999 -0.234376 -0.245135 0.684578 -0.443254 0.845322 -1.05527 0.186737 0.754067 0.336213 -…
1519.0 0.0 0.0 -0.159855 0.141013 0.941658 0.0 0.0 0.0 0.159855 0.0 0.0 0.159855 0.0 0.0 0.399439 -0.356268 0.0300378 0.0 0.0 0.0 -0.399439 0.0 0.0 -0.399439 0.1251679 0.979729 -2.16943e-18 -0.362397 0.0489373 0.0 -0.00417254 -0.000527031 -0.041051 0.067688 0.958249 -0.00400894 -0.0375625 -0.0220241 0.106979 -0.0378254 -0.000815146 0.0853112 -0.0696257 -0.00295381 0.352929 -0.280029 0.0306216 -0.…
1521.0 0.0 0.0 -0.00152083 0.00135632 0.964885 0.0 0.0 0.0 0.00152083 0.0 0.0 0.00152083 0.0 0.0 -0.337674 0.301179 -0.0253931 0.0 0.0 0.0 0.337674 0.0 0.0 0.337674 -0.019416199999999995 0.987698 -2.16943e-18 0.309051 0.0074521 0.0 0.00219001 0.000189255 -0.145017 0.0206915 0.959774 0.00210818 0.11157 0.0114567 0.175294 0.123857 0.0194103 -0.034662 0.0169267 0.00248681 -0.912221 0.0839894 -0.0054…
1522.0 0.0 0.0 -0.143808 0.127047 0.945016 0.0 0.0 0.0 0.143808 0.0 0.0 0.143808 0.0 0.0 -0.137066 0.122252 -0.0103073 0.0 0.0 0.0 0.137066 0.0 0.0 0.137066 0.110594 0.981578 -2.16943e-18 0.124609 -0.014795 0.0 -0.0040788 -0.015672 -0.354421 0.141826 0.925859 -0.00526028 0.12728 0.111082 0.180705 0.161312 0.0853697 0.105925 -0.039298 -0.0912891 -0.95378 -0.0245656 -0.116914 -0.0585977 1.25969 -1.…
1526.0 0.0 0.0 0.0235956 -0.0210644 0.966526 0.0 0.0 0.0 -0.0235956 0.0 0.0 -0.0235956 0.0 0.0 -0.319701 0.285148 -0.0240415 0.0 0.0 0.0 0.319701 0.0 0.0 0.319701 -0.042394 0.986855 -2.16943e-18 0.292332 0.0144016 0.0 0.00309195 0.00022441 -0.115008 0.00280207 0.961472 0.00298014 0.0950002 0.0269689 0.124872 0.114295 0.0166595 -0.0459988 0.0214605 0.00253668 -0.619535 0.0976022 -0.00713116 0.0207…
1527.0 0.0 0.0 -0.305077 0.264431 0.901227 0.0 0.0 0.0 0.305077 0.0 0.0 0.305077 0.0 0.0 0.479527 -0.4277 0.0360604 0.0 0.0 0.0 -0.479527 0.0 0.0 -0.479527 0.255171 0.95245 -2.16943e-18 -0.421977 0.121089 0.0 0.0386084 -0.0637214 0.282929 -0.185864 0.966416 0.0309945 -0.0586884 -0.0768746 -0.0670899 -0.00612946 -0.098466 -0.144701 0.17155 -0.306292 0.648205 -0.635497 0.0819382 0.230595 0.366708 -…
1528.0 0.0 0.0 -0.211343 0.185428 0.92938 0.0 0.0 0.0 0.211343 0.0 0.0 0.211343 0.0 0.0 0.174111 -0.155293 0.0130931 0.0 0.0 0.0 -0.174111 0.0 0.0 -0.174111 0.1716987 0.972221 -2.16943e-18 -0.156658 0.0294328 0.0 0.000201469 -0.00343193 -0.241509 0.170069 0.93309 0.000125695 -0.00565026 0.111041 0.113945 0.00287431 0.0958431 0.123361 0.0239008 -0.105501 -0.0813156 0.0378588 0.0191891 0.00834398 -…
1529.0 0.0 0.0 -0.231885 0.202961 0.923846 0.0 0.0 0.0 0.231885 0.0 0.0 0.231885 0.0 0.0 0.202253 -0.180394 0.0152094 0.0 0.0 0.0 -0.202253 0.0 0.0 -0.202253 0.190144 0.968559 -2.16943e-18 -0.181238 0.0379207 0.0 5.33355e-06 -0.00194549 -0.253078 0.180897 0.930273 -1.93418e-05 -0.00558267 0.10939 0.125538 0.00212241 0.0951983 0.134259 0.017747 -0.0778658 -0.1024 0.0375038 0.0294819 0.00627241 -0.…
1531.0 0.0 0.0 -0.0989617 0.087754 0.953206 0.0 0.0 0.0 0.0989617 0.0 0.0 0.0989617 0.0 0.0 0.153218 -0.136658 0.011522 0.0 0.0 0.0 -0.153218 0.0 0.0 -0.153218 0.06972868 0.985503 -2.16943e-18 -0.139894 0.0102772 0.0 0.00255745 0.00363672 0.10527 0.0569318 0.969022 0.00160149 -0.134752 -0.0733348 0.112475 -0.160965 -0.0447269 0.111514 0.0389887 -0.00410763 -0.133062 0.0666224 -0.0245575 0.0379793…
1532.0 0.0 0.0 0.0467172 -0.041735 0.967539 0.0 0.0 0.0 -0.0467172 0.0 0.0 -0.0467172 0.0 0.0 -0.691179 0.616477 -0.0519767 0.0 0.0 0.0 0.691179 0.0 0.0 0.691179 -0.06352300000000001 0.985569 -2.16943e-18 0.63112 0.045739 0.0 0.000725022 8.30245e-05 -0.164804 -0.0262531 0.957211 0.000699658 0.270679 -0.145102 0.204016 0.215802 -0.00774985 -0.0778742 0.00951714 0.00154401 -2.82914 -0.0553823 -0.12…
1536.0 0.0 0.0 -0.0321758 0.0286544 0.962119 0.0 0.0 0.0 0.0321758 0.0 0.0 0.0321758 0.0 0.0 0.288729 -0.257523 0.0217124 0.0 0.0 0.0 -0.288729 0.0 0.0 -0.288729 0.00864630000000001 0.987944 -2.16943e-18 -0.264326 0.00173053 0.0 0.0432696 -0.00521275 0.282216 -0.185897 0.967106 0.0421315 -0.0585445 -0.0623645 -0.0529347 -0.00934336 -0.127197 -0.132862 0.167451 -0.0424204 0.64521 -0.692136 0.08317…
1538.0 0.0 0.0 0.0152287 -0.013591 0.966042 0.0 0.0 0.0 -0.0152287 0.0 0.0 -0.0152287 0.0 0.0 -0.389819 0.347687 -0.0293144 0.0 0.0 0.0 0.389819 0.0 0.0 0.389819 -0.034741999999999995 0.9872 -2.16943e-18 0.356582 0.0145772 0.0 0.000816899 0.000121784 -0.124939 0.00223799 0.960719 0.000794849 0.156563 -0.0688461 0.169045 0.130116 0.00838245 -0.0458566 0.0129613 0.00161158 -1.15532 0.070507 0.01739…
1539.0 0.0 0.0 -0.153073 0.135117 0.943105 0.0 0.0 0.0 0.153073 0.0 0.0 0.153073 0.0 0.0 0.382828 -0.341453 0.0287887 0.0 0.0 0.0 -0.382828 0.0 0.0 -0.382828 0.11901220000000001 0.980539 -2.16943e-18 -0.347637 0.0445457 0.0 -0.00285777 -0.000439147 -0.0342531 0.0652367 0.959035 -0.00274976 -0.0383922 -0.021989 0.10017 -0.0395406 -0.00584857 0.0851386 -0.0426818 -0.00151595 0.361459 -0.267976 0.03…
1541.0 0.0 0.0 -0.117442 0.10399 0.950045 0.0 0.0 0.0 0.117442 0.0 0.0 0.117442 0.0 0.0 0.198995 -0.177487 0.0149644 0.0 0.0 0.0 -0.198995 0.0 0.0 -0.198995 0.0865895 0.984108 -2.16943e-18 -0.181412 0.016703 0.0 0.0628694 -0.0129029 0.339901 -0.221503 0.961161 0.0613926 -0.0891225 -0.0428929 -0.0943585 -0.0104166 -0.136315 -0.173868 0.174998 -0.240745 0.430043 -0.765465 0.0172187 0.222113 0.62459…
1543.0 0.0 0.0 -0.174893 0.15405 0.938309 0.0 0.0 0.0 0.174893 0.0 0.0 0.174893 0.0 0.0 0.398306 -0.355257 0.0299526 0.0 0.0 0.0 -0.398306 0.0 0.0 -0.398306 0.1387973 0.977784 -2.16943e-18 -0.360595 0.0542272 0.0 -0.00387459 -0.000539202 -0.0495421 0.076194 0.95694 -0.00371671 -0.0394899 -0.017031 0.111846 -0.0415237 0.00396512 0.0927971 -0.0565974 -0.00288259 0.328191 -0.252395 0.0291742 -0.0542…
1545.0 0.0 0.0 -0.249895 0.218238 0.918698 0.0 0.0 0.0 0.249895 0.0 0.0 0.249895 0.0 0.0 0.216133 -0.192774 0.0162532 0.0 0.0 0.0 -0.216133 0.0 0.0 -0.216133 0.20625100000000002 0.965038 -2.16943e-18 -0.192915 0.0440044 0.0 4.09434e-05 -0.0016134 -0.261271 0.189109 0.928044 2.52504e-05 -0.00938656 0.114093 0.131177 -0.00204499 0.10046 0.139724 0.0157567 -0.0692031 -0.0907268 0.0374 0.0294333 0.00…
1547.0 0.0 0.0 -0.0932214 0.0826992 0.954127 0.0 0.0 0.0 0.0932214 0.0 0.0 0.0932214 0.0 0.0 0.173737 -0.15496 0.013065 0.0 0.0 0.0 -0.173737 0.0 0.0 -0.173737 0.0644865 0.985873 -2.16943e-18 -0.158693 0.0107428 0.0 0.0674811 -0.123374 0.366276 -0.239982 0.959357 0.074032 -0.102507 -0.065866 -0.0643377 0.00134034 -0.183258 -0.158028 0.196624 -0.579883 0.623458 -0.69948 0.133488 0.334404 0.185568 …
1548.0 0.0 0.0 0.0574758 -0.0513598 0.967847 0.0 0.0 0.0 -0.0574758 0.0 0.0 -0.0574758 0.0 0.0 0.12009 -0.107111 0.00903076 0.0 0.0 0.0 -0.12009 0.0 0.0 -0.12009 -0.073342 0.984804 -2.16943e-18 -0.109563 -0.00912623 0.0 0.134957 -0.256075 0.497269 -0.395799 0.912914 0.118289 -0.0814445 -0.072788 -0.131371 0.0853371 -0.253978 -0.272146 0.462953 -0.539196 0.839031 -1.06708 0.151327 0.552208 0.27939…
1549.0 0.0 0.0 0.0301798 -0.0269482 0.966863 0.0 0.0 0.0 -0.0301798 0.0 0.0 -0.0301798 0.0 0.0 -0.478611 0.426883 -0.0359916 0.0 0.0 0.0 0.478611 0.0 0.0 0.478611 -0.048414 0.986538 -2.16943e-18 0.437487 0.024441 0.0 0.00163163 0.000190032 -0.155408 -0.0107689 0.959462 0.00157809 0.215143 -0.0952378 0.202942 0.183244 0.000583163 -0.0690346 0.0190326 0.00296467 -1.67856 0.0259937 -0.038387 0.01847…
1550.0 0.0 0.0 -0.128898 0.114025 0.947934 0.0 0.0 0.0 0.128898 0.0 0.0 0.128898 0.0 0.0 -0.240932 0.214892 -0.0181181 0.0 0.0 0.0 0.240932 0.0 0.0 0.240932 0.0970276 0.983086 -2.16943e-18 0.219398 -0.0227379 0.0 -0.000313035 -0.00113841 -0.306815 0.125264 0.934143 -0.000394665 0.13257 0.0583933 0.196272 0.148591 0.0522273 0.0962916 0.00945236 -0.0871779 -1.33515 -0.000359364 -0.148705 -0.0116801…
1551.0 0.0 0.0 -0.0108318 0.00965647 0.964133 0.0 0.0 0.0 0.0108318 0.0 0.0 0.0108318 0.0 0.0 -0.29338 0.261671 -0.0220622 0.0 0.0 0.0 0.29338 0.0 0.0 0.29338 -0.010893600000000003 0.987864 -2.16943e-18 0.26856 0.00397422 0.0 0.00144946 0.000161281 -0.151777 0.0306392 0.957432 0.00139559 0.0990002 0.0317458 0.14159 0.112259 0.0306174 -0.0177527 0.0022902 0.000352467 -0.720935 0.077196 -0.0177148 …
1554.0 0.0 0.0 0.128193 -0.114642 0.967295 0.0 0.0 0.0 -0.128193 0.0 0.0 -0.128193 0.0 0.0 -0.166934 0.148892 -0.0125534 0.0 0.0 0.0 0.166934 0.0 0.0 0.166934 -0.137617 0.977154 -2.16943e-18 0.151024 0.0234158 0.0 0.111437 -0.421823 0.56475 -0.459071 0.895801 0.087162 -0.0737549 -0.127712 -0.161565 0.0867113 -0.237703 -0.237529 0.618407 -0.392866 0.780049 -1.14255 0.188604 0.678763 0.498522 0.000…
1555.0 0.0 0.0 -0.170594 0.150328 0.939286 0.0 0.0 0.0 0.170594 0.0 0.0 0.170594 0.0 0.0 -0.299523 0.267151 -0.0225242 0.0 0.0 0.0 0.299523 0.0 0.0 0.299523 0.13490380000000002 0.978361 -2.16943e-18 0.271338 -0.0396123 0.0 -0.00220168 -0.00436962 -0.560105 0.134895 0.910862 -0.00276431 0.405977 0.0116734 0.204375 0.448717 -0.0417562 0.14352 0.0616977 -0.207216 -3.22026 -0.292772 -0.451124 -0.0390…
1556.0 0.0 0.0 0.114473 -0.10237 0.967752 0.0 0.0 0.0 -0.114473 0.0 0.0 -0.114473 0.0 0.0 -0.628325 0.560416 -0.0472501 0.0 0.0 0.0 0.628325 0.0 0.0 0.628325 -0.125191 0.978994 -2.16943e-18 0.569596 0.0803277 0.0 0.00177851 4.66261e-05 -0.0515513 -0.0829865 0.962542 0.00171205 0.225241 -0.158041 0.147923 0.164528 -0.00975359 -0.13833 0.0361084 0.00180501 -1.95944 0.0588726 0.0181318 0.0347836 1.6…
1557.0 0.0 0.0 -0.210944 0.185086 0.929484 0.0 0.0 0.0 0.210944 0.0 0.0 0.210944 0.0 0.0 0.112546 -0.100382 0.00846348 0.0 0.0 0.0 -0.112546 0.0 0.0 -0.112546 0.1713396 0.972289 -2.16943e-18 -0.101272 0.0189851 0.0 -2.93135e-05 -0.00268409 -0.265415 0.186681 0.929186 -6.08398e-05 0.00772923 0.0959848 0.13281 0.0113575 0.0900662 0.136097 0.0219363 -0.0975392 -0.249301 0.0467023 0.0228227 0.0070165…
1559.0 0.0 0.0 -0.0946023 0.0839156 0.953908 0.0 0.0 0.0 0.0946023 0.0 0.0 0.0946023 0.0 0.0 0.166838 -0.148806 0.0125462 0.0 0.0 0.0 -0.166838 0.0 0.0 -0.166838 0.06574774 0.985787 -2.16943e-18 -0.152377 0.0105266 0.0 0.112791 -0.38527 0.541477 -0.437884 0.902022 0.0975937 -0.0699674 -0.123686 -0.166219 0.0852415 -0.237194 -0.258012 0.646621 -0.281924 0.874627 -1.0648 0.199217 0.674694 0.345701 …
1560.0 0.0 0.0 -0.153825 0.135771 0.942946 0.0 0.0 0.0 0.153825 0.0 0.0 0.153825 0.0 0.0 -0.173352 0.154617 -0.0130361 0.0 0.0 0.0 0.173352 0.0 0.0 0.173352 0.1196948 0.980451 -2.16943e-18 0.157402 -0.0202895 0.0 -0.00136551 -0.0040331 -0.342796 0.14803 0.926004 -0.0015981 0.131512 0.0671247 0.192667 0.146109 0.0747278 0.120789 0.0139017 -0.165298 -1.22814 -0.0135685 -0.152442 -0.0273026 0.974533…
1561.0 0.0 0.0 -0.279784 0.243378 0.909551 0.0 0.0 0.0 0.279784 0.0 0.0 0.279784 0.0 0.0 0.213971 -0.190845 0.0160906 0.0 0.0 0.0 -0.213971 0.0 0.0 -0.213971 0.23283500000000001 0.958554 -2.16943e-18 -0.189598 0.0492523 0.0 0.00126797 -0.0115661 -0.285296 0.213315 0.920713 0.00124791 -0.0173344 0.117912 0.155461 -0.00431757 0.0974005 0.168894 -0.000113548 7.5385e-05 -0.113955 0.0430589 0.0367162 …
1563.0 0.0 0.0 0.150485 -0.134565 0.966194 0.0 0.0 0.0 -0.150485 0.0 0.0 -0.150485 0.0 0.0 -0.242856 0.216608 -0.0182628 0.0 0.0 0.0 0.242856 0.0 0.0 0.242856 -0.157748 0.973803 -2.16943e-18 0.218896 0.0389541 0.0 0.0948343 -0.32283 0.485138 -0.362257 0.933148 0.0896921 -0.107483 -0.102408 -0.0528466 0.0416848 -0.230611 -0.163226 0.368091 -1.17755 0.737103 -0.887859 0.17596 0.596382 0.151545 -0.0…
1564.0 0.0 0.0 -0.112313 0.0994896 0.950952 0.0 0.0 0.0 0.112313 0.0 0.0 0.112313 0.0 0.0 0.315729 -0.281605 0.0237428 0.0 0.0 0.0 -0.315729 0.0 0.0 -0.315729 0.08191226 0.984526 -2.16943e-18 -0.287965 0.0250246 0.0 0.0341135 -0.00421413 0.271709 -0.175214 0.968596 0.0332312 -0.0497674 -0.0802874 -0.0444688 -0.0157975 -0.1178 -0.127697 0.160084 -0.0494387 0.668386 -0.649302 0.0996261 0.162517 0.1…
1567.0 0.0 0.0 -0.17321 0.152593 0.938694 0.0 0.0 0.0 0.17321 0.0 0.0 0.17321 0.0 0.0 0.00503014 -0.00448649 0.000378266 0.0 0.0 0.0 -0.00503014 0.0 0.0 -0.00503014 0.1372731 0.978012 -2.16943e-18 -0.00455504 0.00067716 0.0 0.00170866 -0.0212717 -0.264988 0.171007 0.931614 0.000987477 0.0199678 0.103256 0.114584 0.0250877 0.102105 0.114256 0.0560235 -0.271026 -0.315054 0.0452465 -0.0127821 0.0103…
1568.0 0.0 0.0 -0.0928643 0.0823846 0.954184 0.0 0.0 0.0 0.0928643 0.0 0.0 0.0928643 0.0 0.0 0.439217 -0.391747 0.0330291 0.0 0.0 0.0 -0.439217 0.0 0.0 -0.439217 0.0641603 0.985895 -2.16943e-18 -0.401195 0.0270152 0.0 -0.000952093 -0.000336877 -0.0592609 0.0580402 0.957941 -0.000925659 -0.00689974 -0.0120368 0.0812823 -0.0123483 0.0105894 0.0652158 -0.0344338 -0.00207749 0.490637 -0.374532 0.0355…
1569.0 0.0 0.0 0.0321507 -0.0287099 0.966956 0.0 0.0 0.0 -0.0321507 0.0 0.0 -0.0321507 0.0 0.0 -0.45868 0.409106 -0.0344927 0.0 0.0 0.0 0.45868 0.0 0.0 0.45868 -0.050214999999999996 0.986436 -2.16943e-18 0.419221 0.0242495 0.0 0.00170955 0.00017796 -0.140517 -0.011953 0.960474 0.00165287 0.200878 -0.0949786 0.197984 0.168514 0.000903732 -0.0683387 0.0214738 0.00302365 -1.51608 0.0454213 -0.015273…
1570.0 0.0 0.0 0.0370787 -0.0331155 0.967175 0.0 0.0 0.0 -0.0370787 0.0 0.0 -0.0370787 0.0 0.0 -0.292492 0.26088 -0.0219954 0.0 0.0 0.0 0.292492 0.0 0.0 0.292492 -0.054719000000000004 0.986164 -2.16943e-18 0.26725 0.0167807 0.0 -0.00433446 0.00016768 0.0317022 0.0966529 0.960643 -0.0041756 -0.111498 -0.0772522 0.166635 -0.125926 -0.0383435 0.14289 0.0832486 -0.00227399 -0.252283 0.119 -0.0271541 …
1574.0 0.0 0.0 -0.0345281 0.0307453 0.961872 0.0 0.0 0.0 0.0345281 0.0 0.0 0.0345281 0.0 0.0 0.275397 -0.245633 0.0207099 0.0 0.0 0.0 -0.275397 0.0 0.0 -0.275397 0.01079970000000001 0.987928 -2.16943e-18 -0.252117 0.00224366 0.0 0.0434143 -0.00531917 0.278733 -0.190303 0.965813 0.042214 -0.058024 -0.0450291 -0.0765323 -0.00206357 -0.11795 -0.146266 0.138136 -0.0524765 0.611102 -0.720803 0.0697394…
1575.0 0.0 0.0 0.143033 -0.127907 0.966611 0.0 0.0 0.0 -0.143033 0.0 0.0 -0.143033 0.0 0.0 -0.0863251 0.0769952 -0.00649165 0.0 0.0 0.0 0.0863251 0.0 0.0 0.0863251 -0.151026 0.974973 -2.16943e-18 0.0779093 0.0132663 0.0 0.0946427 -0.367435 0.526353 -0.414017 0.915242 0.082588 -0.0828907 -0.119209 -0.12208 0.0659023 -0.233087 -0.193686 0.513004 -0.481755 0.756768 -1.02463 0.188916 0.57391 0.350557…
1576.0 0.0 0.0 -0.179409 0.157954 0.937265 0.0 0.0 0.0 0.179409 0.0 0.0 0.179409 0.0 0.0 0.0872662 -0.0778346 0.00656242 0.0 0.0 0.0 -0.0872662 0.0 0.0 -0.0872662 0.1428839 0.97716 -2.16943e-18 -0.0789495 0.0122375 0.0 -0.000491 -0.00579499 -0.234543 0.16224 0.935232 -0.00059314 -0.00370502 0.111225 0.104048 0.00538996 0.0960244 0.112282 0.0307198 -0.138726 -0.0901345 0.0413793 0.0186904 0.010098…
1577.0 0.0 0.0 -0.0779111 0.0691921 0.956441 0.0 0.0 0.0 0.0779111 0.0 0.0 0.0779111 0.0 0.0 0.253591 -0.226183 0.0190701 0.0 0.0 0.0 -0.253591 0.0 0.0 -0.253591 0.05049530000000001 0.986713 -2.16943e-18 -0.231846 0.0121324 0.0 0.0379028 -0.00439199 0.268347 -0.170136 0.969247 0.0369529 -0.0612362 -0.0634041 -0.0430068 -0.0196348 -0.115439 -0.120077 0.15162 -0.0379544 0.577807 -0.641423 0.0727075…
1580.0 0.0 0.0 -0.0241796 0.0215421 0.962921 0.0 0.0 0.0 0.0241796 0.0 0.0 0.0241796 0.0 0.0 0.221164 -0.197261 0.0166315 0.0 0.0 0.0 -0.221164 0.0 0.0 -0.221164 0.001325699999999999 0.987963 -2.16943e-18 -0.202476 -0.000293478 0.0 0.0528767 -0.00764977 0.300475 -0.209133 0.962853 0.0513284 -0.0674464 -0.0303628 -0.0906156 0.00318739 -0.121764 -0.168039 0.132584 -0.110131 0.544137 -0.761573 0.042…
1581.0 0.0 0.0 -0.152078 0.134251 0.943314 0.0 0.0 0.0 0.152078 0.0 0.0 0.152078 0.0 0.0 -0.0465201 0.0414923 -0.00349831 0.0 0.0 0.0 0.0465201 0.0 0.0 0.0465201 0.11810870000000001 0.980654 -2.16943e-18 0.0422492 -0.00537103 0.0 0.00326569 -0.0387669 -0.247031 0.155938 0.934873 0.00165855 0.00714531 0.121842 0.0918753 0.0228105 0.107363 0.0992286 0.0673669 -0.333271 -0.181819 0.0472098 -0.003957…
1582.0 0.0 0.0 0.0248553 -0.0221899 0.966593 0.0 0.0 0.0 -0.0248553 0.0 0.0 -0.0248553 0.0 0.0 0.190993 -0.17035 0.0143627 0.0 0.0 0.0 -0.190993 0.0 0.0 -0.190993 -0.043546 0.986797 -2.16943e-18 -0.174631 -0.00882363 0.0 0.0765703 -0.106064 0.358059 -0.243916 0.956977 0.0793155 -0.0946856 -0.050384 -0.0738527 0.0101086 -0.158675 -0.181433 0.223551 -0.361773 0.418373 -0.808882 0.0232751 0.299395 0…
1583.0 0.0 0.0 0.0180956 -0.0161513 0.966215 0.0 0.0 0.0 -0.0180956 0.0 0.0 -0.0180956 0.0 0.0 -0.463851 0.413719 -0.0348816 0.0 0.0 0.0 0.463851 0.0 0.0 0.463851 -0.037363999999999994 0.987089 -2.16943e-18 0.42425 0.018562 0.0 0.00123416 0.000161827 -0.163856 -0.000638422 0.95851 0.00119444 0.210307 -0.0907385 0.20253 0.178372 0.00318907 -0.0557257 0.0135118 0.00221662 -1.65392 0.0248743 -0.0416…
1585.0 0.0 0.0 0.0369919 -0.0330378 0.967171 0.0 0.0 0.0 -0.0369919 0.0 0.0 -0.0369919 0.0 0.0 0.21978 -0.196027 0.0165275 0.0 0.0 0.0 -0.21978 0.0 0.0 -0.21978 -0.05463900000000001 0.986169 -2.16943e-18 -0.200815 -0.0125917 0.0 0.118146 -0.211431 0.447673 -0.347136 0.929658 0.111188 -0.0834512 -0.0622086 -0.106663 0.0739992 -0.244629 -0.234087 0.370526 -0.607018 0.767397 -1.0206 0.149478 0.46235…
1586.0 0.0 0.0 -0.150066 0.1325 0.943733 0.0 0.0 0.0 0.150066 0.0 0.0 0.150066 0.0 0.0 0.235474 -0.210024 0.0177076 0.0 0.0 0.0 -0.235474 0.0 0.0 -0.235474 0.11628089999999999 0.980885 -2.16943e-18 -0.21391 0.0267565 0.0 0.00158505 0.00506466 0.107644 0.0560923 0.969145 0.00031526 -0.137522 -0.07767 0.118497 -0.16268 -0.0443037 0.109616 0.0548593 -0.00593175 -0.131924 0.0609707 -0.0142493 0.05344…
1588.0 0.0 0.0 -0.185342 0.163078 0.935866 0.0 0.0 0.0 0.185342 0.0 0.0 0.185342 0.0 0.0 0.392458 -0.350042 0.0295128 0.0 0.0 0.0 -0.392458 0.0 0.0 -0.392458 0.1482496 0.976312 -2.16943e-18 -0.354723 0.0571407 0.0 -0.00276284 -0.000504698 -0.0542822 0.0831762 0.956026 -0.00264824 -0.0425573 -0.0124636 0.115108 -0.0463348 0.00666745 0.0997054 -0.0414377 -0.00230118 0.305792 -0.221084 0.0283225 -0.…
1589.0 0.0 0.0 -0.233953 0.20472 0.923269 0.0 0.0 0.0 0.233953 0.0 0.0 0.233953 0.0 0.0 0.0522875 -0.0466363 0.00393202 0.0 0.0 0.0 -0.0522875 0.0 0.0 -0.0522875 0.191997 0.96817 -2.16943e-18 -0.0468343 0.00990033 0.0 0.0137588 -0.141872 -0.662784 0.17429 0.894967 -0.0161679 0.463891 -0.0163548 0.207754 0.499255 -0.00548466 0.159326 0.337651 -0.912878 -2.66679 -0.293694 -0.376949 -0.178819 3.3914…
1592.0 0.0 0.0 -0.138548 0.122458 0.946068 0.0 0.0 0.0 0.138548 0.0 0.0 0.138548 0.0 0.0 0.333916 -0.297827 0.0251105 0.0 0.0 0.0 -0.333916 0.0 0.0 -0.333916 0.1058106 0.982133 -2.16943e-18 -0.303754 0.0344461 0.0 0.0416559 -0.0064753 0.292114 -0.193987 0.965119 0.0405525 -0.0463072 -0.0873014 -0.0706778 -0.00681666 -0.112367 -0.160106 0.18696 -0.174959 0.701485 -0.698834 0.0755031 0.215056 0.319…
1593.0 0.0 0.0 0.0766663 -0.0685342 0.96814 0.0 0.0 0.0 -0.0766663 0.0 0.0 -0.0766663 0.0 0.0 -0.223561 0.199399 -0.0168118 0.0 0.0 0.0 0.223561 0.0 0.0 0.223561 -0.09083499999999999 0.983178 -2.16943e-18 0.2036 0.0209003 0.0 -0.0280405 -0.298841 0.351701 -0.187247 0.97659 0.0107509 -0.133564 -0.133128 0.012314 -0.0798186 -0.12002 0.0257733 0.019206 -0.886048 0.385066 -0.477408 0.113763 0.293444 …
1594.0 0.0 0.0 -0.128341 0.113537 0.94804 0.0 0.0 0.0 0.128341 0.0 0.0 0.128341 0.0 0.0 0.223343 -0.199205 0.0167954 0.0 0.0 0.0 -0.223343 0.0 0.0 -0.223343 0.09652 0.983139 -2.16943e-18 -0.203394 0.0209646 0.0 0.0500814 -0.00662267 0.299163 -0.185274 0.968403 0.0489011 -0.0884032 -0.0445361 -0.045087 -0.0245249 -0.132209 -0.127157 0.158067 -0.0740638 0.456134 -0.650893 0.0569479 0.167014 0.27544…
1595.0 0.0 0.0 -0.194028 0.170563 0.933764 0.0 0.0 0.0 0.194028 0.0 0.0 0.194028 0.0 0.0 0.365992 -0.326436 0.0275226 0.0 0.0 0.0 -0.365992 0.0 0.0 -0.365992 0.1560946 0.975013 -2.16943e-18 -0.330327 0.0561586 0.0 0.0449335 -0.00985753 0.286929 -0.189744 0.965899 0.0439916 -0.063603 -0.05564 -0.0771032 -0.00800692 -0.105684 -0.148394 0.134421 -0.306645 0.574901 -0.673756 0.06046 0.194225 0.514183…
1596.0 0.0 0.0 -0.268909 0.234263 0.912966 0.0 0.0 0.0 0.268909 0.0 0.0 0.268909 0.0 0.0 0.531832 -0.474352 0.0399937 0.0 0.0 0.0 -0.531832 0.0 0.0 -0.531832 0.223186 0.961005 -2.16943e-18 -0.472555 0.117286 0.0 0.0314608 -0.0211694 0.276008 -0.190368 0.965445 0.0283332 -0.0335058 -0.0863998 -0.077305 -0.000911578 -0.110081 -0.155448 0.159182 -0.0891133 0.740043 -0.709442 0.0947948 0.169307 0.239…
1597.0 0.0 0.0 -0.190629 0.167636 0.934594 0.0 0.0 0.0 0.190629 0.0 0.0 0.190629 0.0 0.0 0.451175 -0.402412 0.0339283 0.0 0.0 0.0 -0.451175 0.0 0.0 -0.451175 0.153026 0.97553 -2.16943e-18 -0.407441 0.0678446 0.0 -0.00444081 -0.000722867 -0.0751041 0.0854642 0.954143 -0.00425116 -0.0268863 -0.0123344 0.11998 -0.0328281 0.0183939 0.0951222 -0.0582591 -0.00447075 0.34485 -0.294266 0.0273946 -0.05573…
1598.0 0.0 0.0 -0.209387 0.183752 0.929888 0.0 0.0 0.0 0.209387 0.0 0.0 0.209387 0.0 0.0 0.599693 -0.534878 0.0450969 0.0 0.0 0.0 -0.599693 0.0 0.0 -0.599693 0.169938 0.97255 -2.16943e-18 -0.539776 0.10032 0.0 0.0228565 -0.0120356 0.284643 -0.220864 0.96054 0.0223305 0.0113222 -0.118209 -0.0867915 0.0364703 -0.102735 -0.202705 0.140039 -0.395887 0.957264 -0.839656 0.0954353 0.205201 0.156121 -0.4…
1599.0 0.0 0.0 -0.186563 0.164131 0.935575 0.0 0.0 0.0 0.186563 0.0 0.0 0.186563 0.0 0.0 0.333217 -0.297203 0.0250579 0.0 0.0 0.0 -0.333217 0.0 0.0 -0.333217 0.1493529 0.976134 -2.16943e-18 -0.301118 0.048883 0.0 0.0540095 -0.0133012 0.328494 -0.207231 0.964494 0.05297 -0.0886124 -0.0545885 -0.0729376 -0.0209376 -0.129796 -0.151292 0.141333 -0.34494 0.399706 -0.713418 0.0389835 0.216055 0.603997 …
[truncated: 5,230 more rows]
