# Supplementary material for: Characterization of Human Balance through a Reinforcement Learning-based Muscle Controller
Source: PLoS One. 2025 Apr 1;20(4):e0320211. doi: 10.1371/journal.pone.0320211 (PMC11960994; doi:10.1371/journal.pone.0320211)
Supplement: S1 File — Data for the COM states and trajectories, as well as muscle activations, presented in the figures. (ZIP) [file pone.0320211.s001.zip › FigureData/fig7b_COM_State_cases_succ.csv]

ID rootJoint_rot_x rootJoint_rot_y rootJoint_rot_z rootJoint_pos_x rootJoint_pos_y rootJoint_pos_z hip_flexion_l knee_angle_l ankle_angle_l hip_flexion_r knee_angle_r ankle_angle_r rootJoint_rot_x_dot rootJoint_rot_y_dot rootJoint_rot_z_dot rootJoint_pos_x_dot rootJoint_pos_y_dot rootJoint_pos_z_dot hip_flexion_l_dot knee_angle_l_dot ankle_angle_l_dot hip_flexion_r_dot knee_angle_r_dot ankle_angl…
4.0 0.0 0.0 -0.0551237 0.0490268 0.959502 0.0 0.0 0.0 0.0551237 0.0 0.0 0.0551237 0.0 0.0 -0.206606 0.184276 -0.0155368 0.0 0.0 0.0 0.206606 0.0 0.0 0.206606 0.029651200000000003 0.987566 -2.16943e-18 0.189066 -0.00557805 0.0 -0.000594549 -7.83392e-05 -0.186527 0.145087 0.937642 -0.000559259 -0.0234668 0.0859292 0.134194 -0.0217952 0.0836039 0.134839 -3.46078e-05 -6.55403e-06 -0.00380965 0.001660…
6.0 0.0 0.0 -0.079896 0.0709452 0.956153 0.0 0.0 0.0 0.079896 0.0 0.0 0.079896 0.0 0.0 -0.074023 0.0660226 -0.00556653 0.0 0.0 0.0 0.074023 0.0 0.0 0.074023 0.052309800000000004 0.986616 -2.16943e-18 0.0676683 -0.00367577 0.0 -1.79017e-05 -0.000100877 -0.0770907 0.11217 0.951375 -1.67161e-05 -0.0634635 0.0178766 0.13273 -0.0633355 0.01768 0.132797 2.19512e-05 1.64004e-06 0.037829 -0.00141917 0.00…
10.0 0.0 0.0 -0.204538 0.179595 0.931134 0.0 0.0 0.0 0.204538 0.0 0.0 0.204538 0.0 0.0 0.284114 -0.253407 0.0213654 0.0 0.0 0.0 -0.284114 0.0 0.0 -0.284114 0.1655718 0.973351 -2.16943e-18 -0.255955 0.0462875 0.0 -5.50115e-06 -0.000183889 -0.1093 0.116775 0.94837 -7.06641e-06 -0.0450126 0.0378991 0.126464 -0.0450746 0.0381005 0.126324 -1.05876e-05 -1.19372e-06 0.0299334 -0.00756846 0.00245535 -1.0…
12.0 0.0 0.0 0.0401753 -0.0358843 0.967301 0.0 0.0 0.0 -0.0401753 0.0 0.0 -0.0401753 0.0 0.0 -0.171121 0.152627 -0.0128683 0.0 0.0 0.0 0.171121 0.0 0.0 0.171121 -0.057548 0.985982 -2.16943e-18 0.156323 0.0103016 0.0 0.00582827 0.0586214 -0.0897404 0.114265 0.950549 -0.00612314 -0.048099 0.030521 0.116785 -0.0520184 0.00765961 0.145075 -0.0044664 -0.000403748 -0.171031 0.00628354 -0.0126022 -0.004…
14.0 0.0 0.0 -0.0154614 0.0137808 0.963731 0.0 0.0 0.0 0.0154614 0.0 0.0 0.0154614 0.0 0.0 -0.0768771 0.0685683 -0.00578116 0.0 0.0 0.0 0.0768771 0.0 0.0 0.0768771 -0.006655599999999998 0.987916 -2.16943e-18 0.0703774 0.000715593 0.0 -0.00199243 -0.000342114 -0.112379 0.117955 0.948094 -0.00188597 -0.0452767 0.0410452 0.126934 -0.0439668 0.0454961 0.121148 0.00113216 0.000128752 0.0441998 -0.0181…
15.0 0.0 0.0 -0.213461 0.187241 0.928826 0.0 0.0 0.0 0.213461 0.0 0.0 0.213461 0.0 0.0 0.332903 -0.296924 0.0250343 0.0 0.0 0.0 -0.332903 0.0 0.0 -0.332903 0.1736042 0.971861 -2.16943e-18 -0.299413 0.0569103 0.0 -0.000905763 -0.000360244 -0.10943 0.11722 0.948396 -0.000859619 -0.0441613 0.0352218 0.128545 -0.0360442 0.0204931 0.135147 -0.000793087 -8.72873e-05 -0.114912 -0.000515742 -0.00849451 -…
22.0 0.0 0.0 -0.122601 0.108512 0.949109 0.0 0.0 0.0 0.122601 0.0 0.0 0.122601 0.0 0.0 0.0511475 -0.0456195 0.00384629 0.0 0.0 0.0 -0.0511475 0.0 0.0 -0.0511475 0.0912914 0.983663 -2.16943e-18 -0.0466056 0.00453365 0.0 -3.02237e-05 -4.61793e-06 -0.06825 0.113738 0.951795 -2.80963e-05 -0.0705086 0.00952552 0.139287 -0.0698413 0.00824986 0.139894 -0.000326951 -2.24042e-05 -0.00180676 0.00975624 -0.…
25.0 0.0 0.0 -0.0651781 0.0579329 0.958208 0.0 0.0 0.0 0.0651781 0.0 0.0 0.0651781 0.0 0.0 -0.0242026 0.0215868 -0.00182004 0.0 0.0 0.0 0.0242026 0.0 0.0 0.0242026 0.0388505 0.987248 -2.16943e-18 0.0221402 -0.000876083 0.0 -0.000207622 -7.74864e-05 -0.0763325 0.11681 0.950825 -0.000196925 -0.0669964 0.0122175 0.14119 -0.0621351 0.00292653 0.145616 -0.000914283 -6.99007e-05 -0.0555325 0.0130312 -0…
26.0 0.0 0.0 -0.00810526 0.00722666 0.964361 0.0 0.0 0.0 0.00810526 0.0 0.0 0.00810526 0.0 0.0 0.0230487 -0.0205576 0.00173326 0.0 0.0 0.0 -0.0230487 0.0 0.0 -0.0230487 -0.013389499999999999 0.987823 -2.16943e-18 -0.0210979 -0.000369751 0.0 0.00502449 0.0565638 -0.090548 0.113618 0.950386 -0.00641124 -0.0483757 0.0277139 0.122018 -0.0536577 0.0123945 0.142691 -0.0122284 -0.00117639 -0.164056 0.00…
28.0 0.0 0.0 0.00192869 -0.00172042 0.965143 0.0 0.0 0.0 -0.00192869 0.0 0.0 -0.00192869 0.0 0.0 0.0176422 -0.0157354 0.00132669 0.0 0.0 0.0 -0.0176422 0.0 0.0 -0.0176422 -0.0225732 0.987616 -2.16943e-18 -0.0161453 -0.00044504 0.0 -0.00391118 0.0609905 -0.110665 0.125203 0.947778 -0.0160747 -0.0500126 0.0422476 0.128609 -0.0542798 0.0300426 0.136522 0.0221208 0.00245291 0.0629063 0.0223618 0.0034…
39.0 0.0 0.0 -0.201823 0.177264 0.931822 0.0 0.0 0.0 0.201823 0.0 0.0 0.201823 0.0 0.0 0.315462 -0.281367 0.0237227 0.0 0.0 0.0 -0.315462 0.0 0.0 -0.315462 0.1631253 0.97379 -2.16943e-18 -0.284334 0.050623 0.0 -5.83936e-05 -0.000249401 -0.118901 0.119446 0.947236 -5.78471e-05 -0.0406754 0.0423021 0.127334 -0.0415767 0.0446877 0.125846 -0.000568895 -6.7997e-05 0.0162381 -0.00790512 0.00143247 -0.0…
40.0 0.0 0.0 0.047701 -0.042615 0.967571 0.0 0.0 0.0 -0.047701 0.0 0.0 -0.047701 0.0 0.0 -0.231919 0.206854 -0.0174403 0.0 0.0 0.0 0.231919 0.0 0.0 0.231919 -0.06442099999999999 0.985503 -2.16943e-18 0.211752 0.0155557 0.0 0.00130064 0.0616296 -0.117321 0.124196 0.947218 -0.0108993 -0.0411828 0.0453604 0.123716 -0.0436419 0.0249324 0.143413 0.0247799 0.00304405 -0.138717 -0.0305794 -0.0127366 0.0…
44.0 0.0 0.0 -0.168577 0.14858 0.93974 0.0 0.0 0.0 0.168577 0.0 0.0 0.168577 0.0 0.0 0.249714 -0.222726 0.0187785 0.0 0.0 0.0 -0.249714 0.0 0.0 -0.249714 0.1330765 0.978626 -2.16943e-18 -0.226282 0.0325687 0.0 -4.60226e-05 -0.000117575 -0.0821709 0.112388 0.950981 -4.34985e-05 -0.0602975 0.021756 0.130769 -0.0599918 0.0212732 0.130944 -1.67948e-05 -1.42779e-06 0.041743 -0.00517477 0.0032755 -1.60…
49.0 0.0 0.0 -0.142593 0.125988 0.945261 0.0 0.0 0.0 0.142593 0.0 0.0 0.142593 0.0 0.0 0.151458 -0.135089 0.0113897 0.0 0.0 0.0 -0.151458 0.0 0.0 -0.151458 0.10948930000000001 0.981709 -2.16943e-18 -0.137713 0.0161813 0.0 -1.19806e-05 2.47553e-06 -0.069232 0.11287 0.951841 -1.126e-05 -0.0693525 0.0113749 0.137261 -0.0691178 0.0109267 0.137474 -2.38941e-05 -1.72543e-06 0.0150287 0.00642409 0.00064…
50.0 0.0 0.0 -0.0531683 0.0472933 0.959743 0.0 0.0 0.0 0.0531683 0.0 0.0 0.0531683 0.0 0.0 -0.142512 0.127109 -0.0107169 0.0 0.0 0.0 0.142512 0.0 0.0 0.142512 0.027861800000000006 0.987617 -2.16943e-18 0.13042 -0.00359259 0.0 -7.80493e-05 -8.81478e-05 -0.0665696 0.113532 0.951944 -7.33014e-05 -0.0715475 0.00852088 0.139657 -0.0710719 0.00781056 0.139889 -0.000401669 -2.68395e-05 -0.00163064 0.010…
54.0 0.0 0.0 0.00444476 -0.00396516 0.965325 0.0 0.0 0.0 -0.00444476 0.0 0.0 -0.00444476 0.0 0.0 -0.0566944 0.050567 -0.00426342 0.0 0.0 0.0 0.0566944 0.0 0.0 0.0566944 -0.024875999999999995 0.98755 -2.16943e-18 0.0518804 0.00156071 0.0 0.00160872 0.033292 -0.0387162 0.113835 0.953895 -0.00591519 -0.0866358 -0.0152376 0.150889 -0.0858702 -0.0233509 0.158261 0.000454098 1.74033e-05 -0.179993 0.027…
55.0 0.0 0.0 -0.0506678 0.0450758 0.960047 0.0 0.0 0.0 0.0506678 0.0 0.0 0.0506678 0.0 0.0 -0.163161 0.145527 -0.0122697 0.0 0.0 0.0 0.163161 0.0 0.0 0.163161 0.025573400000000003 0.987677 -2.16943e-18 0.149327 -0.00373975 0.0 -0.000254446 -9.38101e-05 -0.0746823 0.116606 0.950972 -0.000241066 -0.0682332 0.0116805 0.14132 -0.0631522 0.00211235 0.145803 -0.00114659 -8.57504e-05 -0.0594276 0.012715…
57.0 0.0 0.0 -0.136112 0.120331 0.946547 0.0 0.0 0.0 0.136112 0.0 0.0 0.136112 0.0 0.0 0.187288 -0.167047 0.0140841 0.0 0.0 0.0 -0.187288 0.0 0.0 -0.187288 0.1035941 0.982382 -2.16943e-18 -0.170417 0.0189052 0.0 -0.00150088 -0.00012501 -0.122308 0.116022 0.947533 -0.001423 -0.0344189 0.0441746 0.122809 -0.0257255 0.0297274 0.128545 -0.00409861 -0.000505258 -0.162317 -0.000102457 -0.0123877 -0.003…
58.0 0.0 0.0 -0.0661442 0.0587879 0.958079 0.0 0.0 0.0 0.0661442 0.0 0.0 0.0661442 0.0 0.0 -0.109527 0.0976893 -0.00823642 0.0 0.0 0.0 0.109527 0.0 0.0 0.109527 0.0397343 0.987213 -2.16943e-18 0.10019 -0.00406143 0.0 -1.49742e-05 -8.70769e-05 -0.0755241 0.111785 0.951536 -1.41378e-05 -0.0644558 0.0174607 0.132575 -0.0643459 0.0172942 0.132627 6.60692e-05 4.93952e-06 0.038935 -0.00202555 0.0028796…
59.0 0.0 0.0 -0.0751153 0.0667218 0.956842 0.0 0.0 0.0 0.0751153 0.0 0.0 0.0751153 0.0 0.0 0.0541173 -0.0482684 0.00406962 0.0 0.0 0.0 -0.0541173 0.0 0.0 -0.0541173 0.047939 0.986843 -2.16943e-18 -0.0494838 0.00245077 0.0 -0.000754503 -5.87322e-05 -0.107685 0.118582 0.94834 -0.000716098 -0.0467638 0.0337502 0.130855 -0.0385742 0.0183848 0.13802 -0.000203817 -2.1926e-05 -0.121522 -0.000837477 -0.0…
60.0 0.0 0.0 -0.0847079 0.0751928 0.95544 0.0 0.0 0.0 0.0847079 0.0 0.0 0.0847079 0.0 0.0 -0.117718 0.104995 -0.00885241 0.0 0.0 0.0 0.117718 0.0 0.0 0.117718 0.056708100000000004 0.986367 -2.16943e-18 0.107583 -0.0063633 0.0 -0.00121298 -0.017946 -0.149552 0.12772 0.943405 -0.001451 -0.0323762 0.0635885 0.128712 -0.0291884 0.0649791 0.124089 0.00278406 0.000421932 0.0430697 -0.005588 0.00337752 …
62.0 0.0 0.0 -0.0799497 0.0709926 0.956145 0.0 0.0 0.0 0.0799497 0.0 0.0 0.0799497 0.0 0.0 -0.0318293 0.0283892 -0.00239357 0.0 0.0 0.0 0.0318293 0.0 0.0 0.0318293 0.0523589 0.986613 -2.16943e-18 0.0290968 -0.00158212 0.0 -3.06814e-05 -9.00823e-05 -0.067744 0.113514 0.951859 -2.82279e-05 -0.0707229 0.00939636 0.139125 -0.070231 0.0084934 0.139535 -0.000329979 -2.24466e-05 0.000682639 0.00940778 -…
66.0 0.0 0.0 -0.143638 0.126899 0.94505 0.0 0.0 0.0 0.143638 0.0 0.0 0.143638 0.0 0.0 0.128283 -0.114418 0.00964685 0.0 0.0 0.0 -0.128283 0.0 0.0 -0.128283 0.1104396 0.981596 -2.16943e-18 -0.116626 0.0138272 0.0 -1.29767e-05 -2.83943e-06 -0.0663345 0.113089 0.952013 -1.18831e-05 -0.071528 0.0090564 0.138858 -0.0712525 0.00853186 0.139106 -0.000162804 -1.0875e-05 0.00498001 0.00889278 -0.000233478…
72.0 0.0 0.0 -0.0151507 0.013504 0.963758 0.0 0.0 0.0 0.0151507 0.0 0.0 0.0151507 0.0 0.0 -0.0781376 0.0696926 -0.00587595 0.0 0.0 0.0 0.0781376 0.0 0.0 0.0781376 -0.006940000000000002 0.987914 -2.16943e-18 0.0715312 0.000749553 0.0 -0.00253669 -0.000363793 -0.0800583 0.115172 0.950941 -0.00240632 -0.0646256 0.0181851 0.136894 -0.0526428 0.00182395 0.141245 -0.00116682 -9.49221e-05 -0.0934291 0.0…
73.0 0.0 0.0 -0.0621416 0.0552445 0.958608 0.0 0.0 0.0 0.0621416 0.0 0.0 0.0621416 0.0 0.0 -0.171967 0.153381 -0.0129319 0.0 0.0 0.0 0.171967 0.0 0.0 0.171967 0.0360726 0.987354 -2.16943e-18 0.157331 -0.0057471 0.0 1.09792e-05 -0.000167391 -0.0346491 0.104557 0.955221 1.44269e-05 -0.0897675 -0.00237195 0.136841 -0.0899408 -0.00205271 0.136695 2.65327e-05 7.61042e-07 0.0326958 0.0121356 0.00101152…
74.0 0.0 0.0 -0.131063 0.115919 0.947523 0.0 0.0 0.0 0.131063 0.0 0.0 0.131063 0.0 0.0 0.133495 -0.119067 0.0100388 0.0 0.0 0.0 -0.133495 0.0 0.0 -0.133495 0.09899920000000001 0.98288 -2.16943e-18 -0.121536 0.0128617 0.0 -1.04354e-05 7.08904e-06 -0.0711396 0.111863 0.951838 -9.81311e-06 -0.0676018 0.0143104 0.134483 -0.0674121 0.0139463 0.134656 5.02928e-05 3.47429e-06 0.0323017 0.00175354 0.0021…
77.0 0.0 0.0 -0.11702 0.10362 0.95012 0.0 0.0 0.0 0.11702 0.0 0.0 0.11702 0.0 0.0 0.137544 -0.122678 0.0103433 0.0 0.0 0.0 -0.137544 0.0 0.0 -0.137544 0.0862046 0.984143 -2.16943e-18 -0.125396 0.0114921 0.0 1.5388e-05 2.84305e-05 -0.0661185 0.114024 0.9519 1.52944e-05 -0.0729134 0.00918366 0.1399 -0.0705317 0.00425551 0.142446 -6.57775e-05 -4.48845e-06 -0.0178884 0.0119043 -0.00202989 -6.27132e-0…
79.0 0.0 0.0 -0.0432075 0.0384555 0.960919 0.0 0.0 0.0 0.0432075 0.0 0.0 0.0432075 0.0 0.0 -0.000385077 0.000343458 -2.89578e-05 0.0 0.0 0.0 0.000385077 0.0 0.0 0.000385077 0.018745000000000005 0.987822 -2.16943e-18 0.000352484 -6.19678e-06 0.0 -0.00159747 -0.000191287 -0.123029 0.117176 0.947422 -0.00151353 -0.0349233 0.0457777 0.122444 -0.0271117 0.0335894 0.126802 0.00104262 0.000129547 -0.073…
82.0 0.0 0.0 -0.0960876 0.0852238 0.953671 0.0 0.0 0.0 0.0960876 0.0 0.0 0.0960876 0.0 0.0 0.00153487 -0.00136899 0.000115423 0.0 0.0 0.0 -0.00153487 0.0 0.0 -0.00153487 0.06710423 0.985692 -2.16943e-18 -0.00140169 9.8925e-05 0.0 -0.000212482 -8.28352e-05 -0.0753346 0.116678 0.950912 -0.000200955 -0.0677273 0.0118704 0.141271 -0.0626198 0.00210862 0.145921 -0.00112904 -8.5169e-05 -0.0603424 0.012…
84.0 0.0 0.0 -0.215628 0.189095 0.928255 0.0 0.0 0.0 0.215628 0.0 0.0 0.215628 0.0 0.0 0.274961 -0.245244 0.0206771 0.0 0.0 0.0 -0.274961 0.0 0.0 -0.274961 0.17555199999999999 0.971489 -2.16943e-18 -0.247197 0.0475407 0.0 -0.000753207 -0.000227567 -0.130893 0.118203 0.946566 -0.000717154 -0.0308894 0.0517155 0.120222 -0.0248971 0.0403326 0.125605 0.00231584 0.000305475 -0.061586 0.00173574 -0.005…
86.0 0.0 0.0 -0.0698827 0.0620955 0.957572 0.0 0.0 0.0 0.0698827 0.0 0.0 0.0698827 0.0 0.0 -0.191659 0.170945 -0.0144127 0.0 0.0 0.0 0.191659 0.0 0.0 0.191659 0.043153800000000006 0.987067 -2.16943e-18 0.175292 -0.00776239 0.0 -0.000538668 -9.24122e-05 -0.0995823 0.118389 0.948892 -0.000507895 -0.0528878 0.0283207 0.134273 -0.0446867 0.0125237 0.141862 -0.00112966 -0.000112915 -0.112516 0.0029049…
90.0 0.0 0.0 -0.140015 0.123738 0.945777 0.0 0.0 0.0 0.140015 0.0 0.0 0.140015 0.0 0.0 0.056904 -0.0507539 0.00427918 0.0 0.0 0.0 -0.056904 0.0 0.0 -0.056904 0.1071446 0.981981 -2.16943e-18 -0.0517552 0.00594601 0.0 -0.000214118 -2.65148e-05 -0.181086 0.143422 0.938522 -0.000200381 -0.023705 0.0812201 0.133648 -0.0226261 0.0791682 0.134616 4.45043e-05 8.14047e-06 -0.00728908 0.00330003 -0.0005851…
91.0 0.0 0.0 -0.105412 0.0934273 0.952137 0.0 0.0 0.0 0.105412 0.0 0.0 0.105412 0.0 0.0 -0.0741448 0.0661313 -0.00557569 0.0 0.0 0.0 0.0741448 0.0 0.0 0.0741448 0.075616273 0.985052 -2.16943e-18 0.0676637 -0.00540987 0.0 -0.000767209 -0.000212467 -0.117677 0.11846 0.947593 -0.000728651 -0.0395276 0.0405987 0.126762 -0.031696 0.0256793 0.13384 -0.00116507 -0.000137936 -0.117982 -0.00355161 -0.0088…
93.0 0.0 0.0 -0.244853 0.213971 0.920167 0.0 0.0 0.0 0.244853 0.0 0.0 0.244853 0.0 0.0 0.322245 -0.287417 0.0242328 0.0 0.0 0.0 -0.322245 0.0 0.0 -0.322245 0.201749 0.966053 -2.16943e-18 -0.287955 0.0641579 0.0 -3.52153e-06 -0.000376704 -0.10714 0.115547 0.948614 -6.67029e-06 -0.0458315 0.0363364 0.126688 -0.046314 0.0375349 0.125971 -0.000144022 -1.55131e-05 0.0333379 -0.00760422 0.00272508 -0.0…
94.0 0.0 0.0 -0.215829 0.189267 0.928202 0.0 0.0 0.0 0.215829 0.0 0.0 0.215829 0.0 0.0 0.245275 -0.218766 0.0184447 0.0 0.0 0.0 -0.245275 0.0 0.0 -0.245275 0.175733 0.971454 -2.16943e-18 -0.2205 0.0424523 0.0 -1.18886e-05 -0.000140135 -0.196019 0.149688 0.936144 -1.31951e-05 -0.0220684 0.0937147 0.133976 -0.0202786 0.0902934 0.136053 -8.02744e-07 -1.84111e-07 -0.000259067 0.000116421 -1.97179e-05…
97.0 0.0 0.0 -0.0880175 0.0781122 0.954937 0.0 0.0 0.0 0.0880175 0.0 0.0 0.0880175 0.0 0.0 0.131328 -0.117134 0.00987584 0.0 0.0 0.0 -0.131328 0.0 0.0 -0.131328 0.059732400000000005 0.986183 -2.16943e-18 -0.119997 0.00749614 0.0 -1.98425e-06 -2.01485e-06 -0.117362 0.119677 0.947367 1.31826e-06 -0.0427766 0.0439696 0.12622 -0.0413145 0.0405585 0.128168 2.03133e-05 2.30269e-06 0.0160645 -0.00839629…
98.0 0.0 0.0 -0.0888708 0.0788646 0.954806 0.0 0.0 0.0 0.0888708 0.0 0.0 0.0888708 0.0 0.0 -0.0942182 0.0840352 -0.00708521 0.0 0.0 0.0 0.0942182 0.0 0.0 0.0942182 0.060512 0.986134 -2.16943e-18 0.0860844 -0.0054514 0.0 -8.93586e-05 -0.000144683 -0.134174 0.119035 0.946063 -8.63706e-05 -0.0300405 0.05389 0.120387 -0.029201 0.0522153 0.12122 0.00210687 0.000284465 0.0160962 0.00839197 0.000969053 …
102.0 0.0 0.0 -0.0940315 0.0834129 0.953999 0.0 0.0 0.0 0.0940315 0.0 0.0 0.0940315 0.0 0.0 -0.0892122 0.0795702 -0.00670875 0.0 0.0 0.0 0.0892122 0.0 0.0 0.0892122 0.06522647000000001 0.985823 -2.16943e-18 0.0814828 -0.00558234 0.0 -7.86898e-06 -0.00013779 -0.105705 0.115412 0.948769 -6.85961e-06 -0.0467773 0.0361268 0.126407 -0.0465949 0.0357653 0.126585 -1.50777e-05 -1.63295e-06 0.033486 -0.00…
104.0 0.0 0.0 -0.000270042 0.000240805 0.96498 0.0 0.0 0.0 0.000270042 0.0 0.0 0.000270042 0.0 0.0 -0.106337 0.0948444 -0.00799656 0.0 0.0 0.0 0.106337 0.0 0.0 0.106337 -0.020560999999999996 0.987669 -2.16943e-18 0.0973205 0.00246848 0.0 -0.00396498 -0.000539803 -0.0919657 0.120895 0.949432 -0.00374804 -0.060834 0.0221855 0.141207 -0.0488388 0.00988212 0.141472 -0.000656621 -6.17044e-05 -0.203932…
108.0 0.0 0.0 -0.203144 0.178399 0.931488 0.0 0.0 0.0 0.203144 0.0 0.0 0.203144 0.0 0.0 0.307535 -0.274297 0.0231267 0.0 0.0 0.0 -0.307535 0.0 0.0 -0.307535 0.16431610000000002 0.973577 -2.16943e-18 -0.277125 0.0497172 0.0 -6.23892e-05 -0.00022679 -0.0919912 0.113829 0.950067 -6.0209e-05 -0.0548913 0.0281842 0.128758 -0.0543616 0.0272697 0.12914 0.000306677 2.82913e-05 0.0449956 -0.00621399 0.003…
109.0 0.0 0.0 -0.0340992 0.0303642 0.961918 0.0 0.0 0.0 0.0340992 0.0 0.0 0.0340992 0.0 0.0 0.114687 -0.102292 0.00862447 0.0 0.0 0.0 -0.114687 0.0 0.0 -0.114687 0.010407100000000002 0.987931 -2.16943e-18 -0.104992 0.000889329 0.0 -0.0104482 -0.100297 -0.0821725 0.111819 0.951109 0.010265 -0.072185 0.0229902 0.142725 -0.0396658 0.00475641 0.128283 -0.00108731 -9.16487e-05 -0.0695731 0.0050606 -0.…
111.0 0.0 0.0 -0.195096 0.171482 0.933501 0.0 0.0 0.0 0.195096 0.0 0.0 0.195096 0.0 0.0 0.201039 -0.17931 0.0151181 0.0 0.0 0.0 -0.201039 0.0 0.0 -0.201039 0.1570581 0.974849 -2.16943e-18 -0.181414 0.0310414 0.0 -2.00148e-05 -7.21637e-05 -0.195451 0.149443 0.936235 -1.89434e-05 -0.0221049 0.0932223 0.133972 -0.0204195 0.0899751 0.135944 3.23774e-06 6.17762e-07 -0.000388085 0.000175054 -2.95305e-0…
112.0 0.0 0.0 -0.264836 0.230839 0.91422 0.0 0.0 0.0 0.264836 0.0 0.0 0.264836 0.0 0.0 0.344059 -0.306874 0.0258733 0.0 0.0 0.0 -0.344059 0.0 0.0 -0.344059 0.21956399999999998 0.961896 -2.16943e-18 -0.306018 0.0746304 0.0 3.93365e-05 -0.000590897 -0.0665019 0.113871 0.951898 3.10584e-05 -0.0726392 0.00989233 0.139301 -0.0701806 0.00478353 0.14195 -0.000324655 -2.17964e-05 -0.0117778 0.0114085 -0.…
114.0 0.0 0.0 -0.00283669 0.00252975 0.964783 0.0 0.0 0.0 0.00283669 0.0 0.0 0.00283669 0.0 0.0 -0.0298243 0.0266009 -0.00224279 0.0 0.0 0.0 0.0298243 0.0 0.0 0.0298243 -0.018211900000000003 0.987726 -2.16943e-18 0.0272971 0.000622271 0.0 -0.00196333 0.0350775 -0.132892 0.11469 0.946925 -0.00818045 -0.0270782 0.0612511 0.108874 -0.0208633 0.0398606 0.122638 -0.0155717 -0.00208592 -0.0392565 0.014…
116.0 0.0 0.0 -0.197177 0.173272 0.932986 0.0 0.0 0.0 0.197177 0.0 0.0 0.197177 0.0 0.0 0.301771 -0.269156 0.0226932 0.0 0.0 0.0 -0.301771 0.0 0.0 -0.301771 0.15893580000000002 0.974526 -2.16943e-18 -0.272217 0.0471618 0.0 -9.33705e-05 -0.000207412 -0.0972335 0.114485 0.949592 -8.98298e-05 -0.0517553 0.0314101 0.127643 -0.0509038 0.0298704 0.128328 -0.00015409 -1.50692e-05 0.0428519 -0.00609922 0…
118.0 0.0 0.0 -0.0130604 0.0116421 0.963942 0.0 0.0 0.0 0.0130604 0.0 0.0 0.0130604 0.0 0.0 -0.0811911 0.072416 -0.00610557 0.0 0.0 0.0 0.0811911 0.0 0.0 0.0811911 -0.0088535 0.987891 -2.16943e-18 0.0743246 0.000934203 0.0 -0.00280926 -0.000364942 -0.0929588 0.115996 0.94992 -0.00266128 -0.0561272 0.0265285 0.132991 -0.0437922 0.00984226 0.13731 -0.000789974 -7.46524e-05 -0.102333 0.0050779 -0.00…
120.0 0.0 0.0 -0.113962 0.100937 0.950663 0.0 0.0 0.0 0.113962 0.0 0.0 0.113962 0.0 0.0 -0.125344 0.111797 -0.00942587 0.0 0.0 0.0 0.125344 0.0 0.0 0.125344 0.08341612000000001 0.984394 -2.16943e-18 0.114305 -0.0101232 0.0 -7.5764e-05 -0.000232028 -0.0692555 0.114419 0.951635 -6.80358e-05 -0.0702223 0.00939748 0.140141 -0.0689559 0.00706689 0.141203 -0.000458293 -3.18356e-05 -0.0121461 0.0112773 …
121.0 0.0 0.0 -0.145229 0.128287 0.944728 0.0 0.0 0.0 0.145229 0.0 0.0 0.145229 0.0 0.0 0.11052 -0.0985749 0.00831109 0.0 0.0 0.0 -0.11052 0.0 0.0 -0.11052 0.1118862 0.981424 -2.16943e-18 -0.100458 0.0120725 0.0 -1.43398e-05 -8.79317e-06 -0.073288 0.112187 0.951644 -1.2905e-05 -0.0661918 0.0152641 0.134267 -0.0659627 0.0148309 0.134471 3.76127e-05 2.67499e-06 0.0310007 0.00117848 0.00211686 3.588…
122.0 0.0 0.0 -0.145737 0.128729 0.944624 0.0 0.0 0.0 0.145737 0.0 0.0 0.145737 0.0 0.0 0.211267 -0.188433 0.0158873 0.0 0.0 0.0 -0.211267 0.0 0.0 -0.211267 0.1123474 0.981368 -2.16943e-18 -0.192022 0.0231749 0.0 -5.68139e-05 -5.99637e-05 -0.0693541 0.111965 0.951959 -5.32179e-05 -0.0685407 0.0121911 0.135762 -0.0690142 0.0133844 0.135039 3.99879e-05 2.72384e-06 0.0274234 0.00303739 0.00173818 3.…
123.0 0.0 0.0 -0.139274 0.123092 0.945924 0.0 0.0 0.0 0.139274 0.0 0.0 0.139274 0.0 0.0 0.181945 -0.162281 0.0136823 0.0 0.0 0.0 -0.181945 0.0 0.0 -0.181945 0.10647090000000001 0.982058 -2.16943e-18 -0.165497 0.0188892 0.0 -1.93031e-05 -1.20166e-05 -0.075947 0.112146 0.951461 -1.78894e-05 -0.0642928 0.017201 0.133091 -0.0641158 0.0168933 0.13322 5.05038e-05 3.77571e-06 0.0353927 -0.00111674 0.002…
130.0 0.0 0.0 -0.194534 0.170998 0.93364 0.0 0.0 0.0 0.194534 0.0 0.0 0.194534 0.0 0.0 0.196625 -0.175374 0.0147862 0.0 0.0 0.0 -0.196625 0.0 0.0 -0.196625 0.1565509 0.974936 -2.16943e-18 -0.177449 0.0302602 0.0 -2.07294e-05 -6.58448e-05 -0.195432 0.149435 0.936237 -1.95503e-05 -0.0221066 0.093208 0.133972 -0.0204238 0.0899628 0.135942 3.12304e-06 5.94998e-07 -0.00039254 0.000177042 -2.98566e-05 …
136.0 0.0 0.0 -0.052679 0.0468594 0.959803 0.0 0.0 0.0 0.052679 0.0 0.0 0.052679 0.0 0.0 -0.0300725 0.0268223 -0.00226145 0.0 0.0 0.0 0.0300725 0.0 0.0 0.0300725 0.027414 0.987629 -2.16943e-18 0.0275214 -0.000744633 0.0 -2.30853e-05 -8.54676e-05 -0.130702 0.119827 0.946208 -2.20647e-05 -0.0340596 0.0526701 0.122144 -0.0337295 0.0519764 0.122507 -3.86326e-05 -5.09817e-06 0.0387577 0.00743924 0.002…
138.0 0.0 0.0 -0.0801394 0.0711602 0.956117 0.0 0.0 0.0 0.0801394 0.0 0.0 0.0801394 0.0 0.0 -0.105139 0.0937754 -0.00790643 0.0 0.0 0.0 0.105139 0.0 0.0 0.105139 0.052532300000000004 0.986604 -2.16943e-18 0.0961116 -0.00524428 0.0 -1.78969e-05 -0.000112461 -0.193313 0.148308 0.936623 -1.80302e-05 -0.0224681 0.0912811 0.13372 -0.0204737 0.0884196 0.135416 -8.95899e-07 -1.95536e-07 -0.00208047 0.00…
140.0 0.0 0.0 -0.0148116 0.013202 0.963788 0.0 0.0 0.0 0.0148116 0.0 0.0 0.0148116 0.0 0.0 0.0699089 -0.0623532 0.00525715 0.0 0.0 0.0 -0.0699089 0.0 0.0 -0.0699089 -0.007250499999999993 0.98791 -2.16943e-18 -0.0639979 -0.000692319 0.0 -0.00177691 0.0191699 -0.184596 0.144631 0.93809 -0.0053804 -0.0242022 0.0894461 0.129408 -0.0213538 0.0760918 0.137804 -2.60375e-06 -6.23617e-07 -0.00981276 0.004…
141.0 0.0 0.0 -0.163695 0.144347 0.940822 0.0 0.0 0.0 0.163695 0.0 0.0 0.163695 0.0 0.0 0.140217 -0.125063 0.0105443 0.0 0.0 0.0 -0.140217 0.0 0.0 -0.140217 0.1286515 0.979252 -2.16943e-18 -0.127147 0.0176672 0.0 -0.000383006 -2.59451e-05 -0.086286 0.118166 0.949939 -0.000363102 -0.0616414 0.0192702 0.138759 -0.0541772 0.00496541 0.145594 -0.00149497 -0.000129201 -0.0920706 0.00864988 -0.00693585…
147.0 0.0 0.0 -0.0790495 0.0701976 0.956276 0.0 0.0 0.0 0.0790495 0.0 0.0 0.0790495 0.0 0.0 -0.026144 0.0233184 -0.00196603 0.0 0.0 0.0 0.026144 0.0 0.0 0.026144 0.0515359 0.986658 -2.16943e-18 0.0239007 -0.001278 0.0 -8.35752e-05 -8.66928e-05 -0.069766 0.114874 0.951539 -7.8582e-05 -0.0701779 0.00932877 0.140676 -0.0683595 0.00587962 0.142305 -0.00057433 -4.01654e-05 -0.0223594 0.011759 -0.00227…
148.0 0.0 0.0 -0.0299884 0.0267094 0.962344 0.0 0.0 0.0 0.0299884 0.0 0.0 0.0299884 0.0 0.0 -0.0202504 0.0180618 -0.00152283 0.0 0.0 0.0 0.0202504 0.0 0.0 0.0202504 0.006643700000000002 0.987955 -2.16943e-18 0.0185391 -8.08199e-05 0.0 -0.00236733 -0.000451667 -0.099412 0.113217 0.949745 -0.00224648 -0.0502963 0.035036 0.125046 -0.0479365 0.0387046 0.11899 0.00078293 7.8755e-05 0.0704698 -0.020916…
151.0 0.0 0.0 -0.127836 0.113096 0.948135 0.0 0.0 0.0 0.127836 0.0 0.0 0.127836 0.0 0.0 -0.041397 0.0369228 -0.00311305 0.0 0.0 0.0 0.041397 0.0 0.0 0.041397 0.0960603 0.983186 -2.16943e-18 0.0377012 -0.00386679 0.0 -5.2124e-05 -0.000225259 -0.0667796 0.113732 0.951897 -4.64291e-05 -0.0715472 0.00844059 0.139944 -0.0708287 0.00716049 0.140504 -0.000388287 -2.60238e-05 -0.00597826 0.0107637 -0.001…
152.0 0.0 0.0 -0.233215 0.204093 0.923475 0.0 0.0 0.0 0.233215 0.0 0.0 0.233215 0.0 0.0 0.307182 -0.273982 0.0231001 0.0 0.0 0.0 -0.307182 0.0 0.0 -0.307182 0.191336 0.968309 -2.16943e-18 -0.275188 0.0579601 0.0 -0.000213546 -0.000349982 -0.0887227 0.111281 0.950558 -0.000204603 -0.0561095 0.0281099 0.126803 -0.0559832 0.028669 0.126113 0.000261156 2.32379e-05 0.0671877 -0.0111298 0.00535083 0.00…
155.0 0.0 0.0 -0.0457969 0.040754 0.960622 0.0 0.0 0.0 0.0457969 0.0 0.0 0.0457969 0.0 0.0 -0.0634851 0.0566237 -0.00477408 0.0 0.0 0.0 0.0634851 0.0 0.0 0.0634851 0.0211152 0.987778 -2.16943e-18 0.0581088 -0.00117209 0.0 -0.000427103 -0.000244885 -0.0881697 0.118433 0.949769 -0.00040528 -0.0605344 0.0203612 0.138453 -0.052934 0.00589112 0.145315 -0.00142771 -0.000126142 -0.0945208 0.00812494 -0.…
165.0 0.0 0.0 -0.132834 0.117467 0.947183 0.0 0.0 0.0 0.132834 0.0 0.0 0.132834 0.0 0.0 0.0958305 -0.0854732 0.00720645 0.0 0.0 0.0 -0.0958305 0.0 0.0 -0.0958305 0.1006115 0.982708 -2.16943e-18 -0.0872292 0.00938744 0.0 -1.12356e-05 -2.57301e-06 -0.068578 0.112917 0.95188 -1.0261e-05 -0.069843 0.0108519 0.137621 -0.0696248 0.0104371 0.137817 -3.54557e-05 -2.49903e-06 0.0130615 0.00695715 0.000469…
166.0 0.0 0.0 -0.0123436 0.0110034 0.964004 0.0 0.0 0.0 0.0123436 0.0 0.0 0.0123436 0.0 0.0 -0.10323 0.0920733 -0.00776292 0.0 0.0 0.0 0.10323 0.0 0.0 0.10323 -0.009509799999999999 0.987883 -2.16943e-18 0.0944991 0.00125554 0.0 -0.0017592 -0.000361911 -0.0718723 0.114305 0.951568 -0.0016676 -0.0692008 0.0121002 0.139263 -0.0595464 -0.00177758 0.143466 -0.00138027 -0.000100282 -0.0819122 0.0127106…
167.0 0.0 0.0 -0.020902 0.0186251 0.963233 0.0 0.0 0.0 0.020902 0.0 0.0 0.020902 0.0 0.0 -0.129934 0.115891 -0.00977101 0.0 0.0 0.0 0.129934 0.0 0.0 0.129934 -0.001674899999999993 0.987954 -2.16943e-18 0.118953 0.000562295 0.0 -0.00287174 -0.000440953 -0.152133 0.130366 0.943126 -0.00271568 -0.0259173 0.0557282 0.128901 -0.0199446 0.0458633 0.135887 0.00214641 0.000321564 -0.0952825 0.0252106 -0.…
174.0 0.0 0.0 -0.143107 0.126436 0.945158 0.0 0.0 0.0 0.143107 0.0 0.0 0.143107 0.0 0.0 0.195752 -0.174595 0.0147206 0.0 0.0 0.0 -0.195752 0.0 0.0 -0.195752 0.10995640000000001 0.981654 -2.16943e-18 -0.177976 0.0210049 0.0 -2.96788e-05 -3.36617e-05 -0.0717419 0.111974 0.951787 -2.76655e-05 -0.0667829 0.0137131 0.134865 -0.0673484 0.0150138 0.134128 9.35744e-05 6.67672e-06 0.0322602 0.00153558 0.0…
175.0 0.0 0.0 -0.311098 0.269411 0.899167 0.0 0.0 0.0 0.311098 0.0 0.0 0.311098 0.0 0.0 0.40594 -0.362066 0.0305267 0.0 0.0 0.0 -0.40594 0.0 0.0 -0.40594 0.260465 0.950913 -2.16943e-18 -0.356598 0.104656 0.0 -0.00781364 -0.0684998 -0.0320844 0.0987226 0.956026 -0.00701217 -0.096109 0.00017512 0.138983 -0.0793851 -0.00164613 0.123983 9.63614e-05 3.04886e-06 0.0791296 -0.00252737 0.00545584 9.21231…
177.0 0.0 0.0 -0.0803237 0.0713228 0.95609 0.0 0.0 0.0 0.0803237 0.0 0.0 0.0803237 0.0 0.0 0.103349 -0.0921788 0.00777181 0.0 0.0 0.0 -0.103349 0.0 0.0 -0.103349 0.052700800000000006 0.986595 -2.16943e-18 -0.0944743 0.0051724 0.0 -0.00023377 2.69706e-05 -0.0831786 0.117764 0.950213 -0.000220064 -0.0634122 0.0173835 0.139289 -0.0564069 0.00362376 0.14604 -0.00155118 -0.000129186 -0.0854872 0.00973…
179.0 0.0 0.0 0.00211229 -0.00188421 0.965157 0.0 0.0 0.0 -0.00211229 0.0 0.0 -0.00211229 0.0 0.0 -0.161208 0.143784 -0.0121228 0.0 0.0 0.0 0.161208 0.0 0.0 0.161208 -0.022741200000000003 0.987612 -2.16943e-18 0.147529 0.00409369 0.0 -0.00170634 -0.000287969 -0.0548903 0.111158 0.953184 -0.00160945 -0.0784982 0.00264595 0.141025 -0.0720561 -0.00460419 0.141813 -0.000678117 -3.74746e-05 -0.056092 …
180.0 0.0 0.0 -0.197621 0.173654 0.932875 0.0 0.0 0.0 0.197621 0.0 0.0 0.197621 0.0 0.0 0.225653 -0.201264 0.0169691 0.0 0.0 0.0 -0.225653 0.0 0.0 -0.225653 0.1593368 0.974456 -2.16943e-18 -0.203537 0.0353562 0.0 -1.74679e-05 -0.000102838 -0.195396 0.149419 0.936244 -1.75579e-05 -0.0221132 0.0931761 0.133968 -0.0204254 0.0899371 0.135934 9.50459e-07 1.64539e-07 -0.000417015 0.000191581 -3.18191e-…
181.0 0.0 0.0 -0.125851 0.111359 0.948507 0.0 0.0 0.0 0.125851 0.0 0.0 0.125851 0.0 0.0 0.00467871 -0.00417304 0.000351839 0.0 0.0 0.0 -0.00467871 0.0 0.0 -0.00467871 0.0942528 0.98337 -2.16943e-18 -0.00426187 0.000428571 0.0 -3.79386e-05 -0.000108743 -0.0843125 0.112708 0.950782 -3.50974e-05 -0.0590595 0.0230336 0.130394 -0.0586673 0.0223304 0.130702 1.10904e-05 8.98287e-07 0.0394163 -0.00544192…
182.0 0.0 0.0 -0.144486 0.127638 0.944879 0.0 0.0 0.0 0.144486 0.0 0.0 0.144486 0.0 0.0 0.145158 -0.129469 0.0109159 0.0 0.0 0.0 -0.145158 0.0 0.0 -0.145158 0.11121 0.981505 -2.16943e-18 -0.131955 0.0157579 0.0 -0.000472641 -3.69819e-05 -0.0952486 0.118288 0.94922 -0.000447441 -0.0558176 0.0252745 0.135907 -0.0477931 0.00979271 0.143357 -0.00147185 -0.000140631 -0.107744 0.00480761 -0.00791339 -0…
183.0 0.0 0.0 -0.0605828 0.0538641 0.958811 0.0 0.0 0.0 0.0605828 0.0 0.0 0.0605828 0.0 0.0 -0.000361143 0.000322111 -2.71579e-05 0.0 0.0 0.0 0.000361143 0.0 0.0 0.000361143 0.034646500000000004 0.987405 -2.16943e-18 0.000330425 -1.15543e-05 0.0 -0.000724931 -0.000108171 -0.11636 0.118639 0.947671 -0.000688253 -0.0404595 0.0393165 0.127652 -0.0327948 0.02467 0.134626 -0.00104483 -0.000122264 -0.1…
186.0 0.0 0.0 -0.123821 0.109581 0.948884 0.0 0.0 0.0 0.123821 0.0 0.0 0.123821 0.0 0.0 0.0958069 -0.0854522 0.00720468 0.0 0.0 0.0 -0.0958069 0.0 0.0 -0.0958069 0.092403 0.983554 -2.16943e-18 -0.0872888 0.0085987 0.0 -0.000207897 -1.42136e-05 -0.0755701 0.116744 0.950888 -0.000197525 -0.0675366 0.0118643 0.141321 -0.0623611 0.00194347 0.146062 -0.000915483 -6.92785e-05 -0.062922 0.0129173 -0.005…
187.0 0.0 0.0 -0.0527281 0.0469029 0.959797 0.0 0.0 0.0 0.0527281 0.0 0.0 0.0527281 0.0 0.0 0.0364127 -0.0324772 0.00273823 0.0 0.0 0.0 -0.0364127 0.0 0.0 -0.0364127 0.0274589 0.987628 -2.16943e-18 -0.0333236 0.00090326 0.0 -0.00196513 -0.000151942 -0.100027 0.120211 0.948756 -0.00185859 -0.0529901 0.0251002 0.138245 -0.0462603 0.0171695 0.139424 1.31974e-05 1.43151e-06 -0.231143 0.00316925 -0.01…
191.0 0.0 0.0 -0.202496 0.177842 0.931652 0.0 0.0 0.0 0.202496 0.0 0.0 0.202496 0.0 0.0 0.31826 -0.283862 0.0239331 0.0 0.0 0.0 -0.31826 0.0 0.0 -0.31826 0.1637321 0.973682 -2.16943e-18 -0.286822 0.0512651 0.0 -0.000323828 -0.000343768 -0.0684853 0.114976 0.951589 -0.000304798 -0.0714433 0.00804051 0.141983 -0.0676681 0.00145028 0.144793 -0.000834013 -5.72178e-05 -0.0485312 0.0129669 -0.00416631 …
192.0 0.0 0.0 -0.0658473 0.0585251 0.958119 0.0 0.0 0.0 0.0658473 0.0 0.0 0.0658473 0.0 0.0 -0.180538 0.161026 -0.0135765 0.0 0.0 0.0 0.180538 0.0 0.0 0.180538 0.0394627 0.987223 -2.16943e-18 0.165149 -0.0066456 0.0 -0.00011468 -9.93046e-05 -0.0697164 0.115305 0.951487 -0.000107504 -0.0704911 0.00883097 0.141442 -0.0677446 0.00360497 0.143919 -0.00071298 -4.97959e-05 -0.0380979 0.0123594 -0.00339…
193.0 0.0 0.0 -0.075947 0.0674568 0.956723 0.0 0.0 0.0 0.075947 0.0 0.0 0.075947 0.0 0.0 -0.0351466 0.031348 -0.00264302 0.0 0.0 0.0 0.0351466 0.0 0.0 0.0351466 0.048699400000000004 0.986805 -2.16943e-18 0.032136 -0.00161838 0.0 -0.00010262 -8.92426e-05 -0.0698663 0.115164 0.951494 -9.67337e-05 -0.0703092 0.00910478 0.141135 -0.0679546 0.00462868 0.143254 -0.000665301 -4.65766e-05 -0.0316152 0.01…
198.0 0.0 0.0 -0.0882716 0.0783362 0.954898 0.0 0.0 0.0 0.0882716 0.0 0.0 0.0882716 0.0 0.0 0.0665001 -0.0593128 0.00500081 0.0 0.0 0.0 -0.0665001 0.0 0.0 -0.0665001 0.059964500000000004 0.986168 -2.16943e-18 -0.0607615 0.00381124 0.0 -0.000722156 -3.20099e-05 -0.104701 0.118846 0.948521 -0.000685118 -0.0493655 0.0319964 0.13222 -0.0408785 0.015973 0.139746 -0.00092616 -9.74528e-05 -0.121336 -0.0…
199.0 0.0 0.0 -0.0666538 0.0592389 0.958011 0.0 0.0 0.0 0.0666538 0.0 0.0 0.0666538 0.0 0.0 0.0575902 -0.0513659 0.00433078 0.0 0.0 0.0 -0.0575902 0.0 0.0 -0.0575902 0.040200400000000004 0.987193 -2.16943e-18 -0.0526795 0.00216238 0.0 6.1121e-06 -6.06641e-05 -0.129372 0.11679 0.946758 7.964e-06 -0.03064 0.0505108 0.119555 -0.0274525 0.0428702 0.124009 -0.000124206 -1.62024e-05 -0.026095 0.0064897…
202.0 0.0 0.0 -0.0728822 0.0647479 0.957156 0.0 0.0 0.0 0.0728822 0.0 0.0 0.0728822 0.0 0.0 -0.107904 0.0962416 -0.00811436 0.0 0.0 0.0 0.107904 0.0 0.0 0.107904 0.045896900000000004 0.986942 -2.16943e-18 0.0986757 -0.00466621 0.0 -1.74038e-05 -0.000102191 -0.0768182 0.112105 0.951403 -1.60936e-05 -0.0636474 0.0178248 0.132693 -0.0635301 0.0176495 0.132749 2.26575e-05 1.68769e-06 0.0378555 -0.001…
205.0 0.0 0.0 0.0239993 -0.0214252 0.966548 0.0 0.0 0.0 -0.0239993 0.0 0.0 -0.0239993 0.0 0.0 -0.159919 0.142635 -0.0120259 0.0 0.0 0.0 0.159919 0.0 0.0 0.159919 -0.042762999999999995 0.986837 -2.16943e-18 0.146225 0.00726289 0.0 -0.00280407 0.0275545 -0.174336 0.132753 0.940897 -0.00756495 -0.0126996 0.074896 0.118052 -0.00851216 0.0626502 0.126023 -7.70412e-05 -1.28815e-05 -0.110956 0.03716 -0.…
212.0 0.0 0.0 -0.114212 0.101157 0.950619 0.0 0.0 0.0 0.114212 0.0 0.0 0.114212 0.0 0.0 -0.0391298 0.0349007 -0.00294256 0.0 0.0 0.0 0.0391298 0.0 0.0 0.0391298 0.08364464 0.984374 -2.16943e-18 0.0356829 -0.0031692 0.0 -6.47012e-05 -0.000175709 -0.0930456 0.113932 0.949974 -6.14494e-05 -0.0542792 0.0289367 0.128447 -0.0536796 0.0278652 0.128917 0.000239899 2.23796e-05 0.0463924 -0.00604784 0.0036…
215.0 0.0 0.0 -0.0743407 0.0660372 0.956951 0.0 0.0 0.0 0.0743407 0.0 0.0 0.0743407 0.0 0.0 -0.159476 0.14224 -0.0119926 0.0 0.0 0.0 0.159476 0.0 0.0 0.159476 0.047230600000000005 0.986878 -2.16943e-18 0.145827 -0.00710911 0.0 -3.68769e-05 -0.000117788 -0.0660731 0.113567 0.951969 -3.3531e-05 -0.0719622 0.00821368 0.139877 -0.0713544 0.00710007 0.140381 -0.00036379 -2.41281e-05 -0.00476925 0.0105…
219.0 0.0 0.0 -0.0720014 0.0639692 0.957279 0.0 0.0 0.0 0.0720014 0.0 0.0 0.0720014 0.0 0.0 0.0826879 -0.0737511 0.00621813 0.0 0.0 0.0 -0.0826879 0.0 0.0 -0.0826879 0.04509150000000001 0.98698 -2.16943e-18 -0.0756195 0.00350917 0.0 -0.000628413 -2.63594e-05 -0.113437 0.11809 0.947908 -0.000592692 -0.0424389 0.0375189 0.128493 -0.0347598 0.0225993 0.135727 -0.000672501 -7.66173e-05 -0.122173 -0.0…
220.0 0.0 0.0 -0.124044 0.109776 0.948843 0.0 0.0 0.0 0.124044 0.0 0.0 0.124044 0.0 0.0 0.111856 -0.0997668 0.00841158 0.0 0.0 0.0 -0.111856 0.0 0.0 -0.111856 0.0926061 0.983534 -2.16943e-18 -0.101909 0.0100618 0.0 -1.79351e-05 4.29528e-06 -0.0981115 0.114596 0.949454 -1.59194e-05 -0.0514339 0.0314333 0.128164 -0.0509545 0.030421 0.128696 -3.0321e-05 -3.01003e-06 0.0382284 -0.00609151 0.00305971 …
223.0 0.0 0.0 -0.052361 0.0465774 0.959842 0.0 0.0 0.0 0.052361 0.0 0.0 0.052361 0.0 0.0 -0.150396 0.134141 -0.0113098 0.0 0.0 0.0 0.150396 0.0 0.0 0.150396 0.027122900000000005 0.987637 -2.16943e-18 0.137639 -0.00368022 0.0 -0.000377701 -0.000113516 -0.0853704 0.117757 0.950003 -0.000356961 -0.0622051 0.0184175 0.13926 -0.0549478 0.00457053 0.145844 -0.00145178 -0.000124139 -0.0886 0.00933644 -0…
224.0 0.0 0.0 -0.0603924 0.0536954 0.958835 0.0 0.0 0.0 0.0603924 0.0 0.0 0.0603924 0.0 0.0 0.0569329 -0.0507796 0.00428135 0.0 0.0 0.0 -0.0569329 0.0 0.0 -0.0569329 0.0344722 0.987411 -2.16943e-18 -0.0520906 0.00181158 0.0 -0.00205506 -0.00010461 -0.123303 0.116585 0.947472 -0.00194196 -0.0346607 0.0463751 0.121919 -0.0267947 0.0357202 0.124687 0.00187763 0.00023453 -0.0589336 0.00142547 -0.0048…
230.0 0.0 0.0 -0.133259 0.117838 0.947101 0.0 0.0 0.0 0.133259 0.0 0.0 0.133259 0.0 0.0 0.0777818 -0.0693753 0.00584919 0.0 0.0 0.0 -0.0777818 0.0 0.0 -0.0777818 0.1009977 0.982666 -2.16943e-18 -0.0707973 0.00764946 0.0 -3.65928e-05 -4.73141e-06 -0.0666182 0.113856 0.951893 -3.41203e-05 -0.0717723 0.00831066 0.140135 -0.0709011 0.00664369 0.140929 -0.000376312 -2.51576e-05 -0.00915277 0.0109549 -…
237.0 0.0 0.0 -0.0507352 0.0451355 0.960039 0.0 0.0 0.0 0.0507352 0.0 0.0 0.0507352 0.0 0.0 0.0615459 -0.054894 0.00462825 0.0 0.0 0.0 -0.0615459 0.0 0.0 -0.0615459 0.025635000000000005 0.987675 -2.16943e-18 -0.0563275 0.00141447 0.0 -0.00216708 -0.000187265 -0.11794 0.117674 0.947712 -0.00204649 -0.0406988 0.0440676 0.124916 -0.0377477 0.0453151 0.120692 0.000558965 6.6571e-05 0.0401619 -0.00014…
244.0 0.0 0.0 -0.125232 0.110816 0.948622 0.0 0.0 0.0 0.125232 0.0 0.0 0.125232 0.0 0.0 0.121232 -0.10813 0.00911666 0.0 0.0 0.0 -0.121232 0.0 0.0 -0.121232 0.0936884 0.983426 -2.16943e-18 -0.110438 0.0110365 0.0 -1.06609e-05 4.38709e-06 -0.0708232 0.112239 0.951812 -9.99368e-06 -0.0679604 0.0134639 0.135371 -0.0677641 0.0130881 0.13555 3.73039e-05 2.54584e-06 0.0272117 0.00333419 0.00170588 3.55…
247.0 0.0 0.0 -0.128607 0.11377 0.94799 0.0 0.0 0.0 0.128607 0.0 0.0 0.128607 0.0 0.0 0.120534 -0.107507 0.00906418 0.0 0.0 0.0 -0.120534 0.0 0.0 -0.120534 0.0967623 0.983114 -2.16943e-18 -0.109765 0.0113434 0.0 -0.000158923 -2.12664e-05 -0.0744318 0.116026 0.951005 -0.00014973 -0.068054 0.0112012 0.141356 -0.0635648 0.00253116 0.145534 -0.00092763 -6.91454e-05 -0.0541273 0.0129381 -0.00450865 -0…
248.0 0.0 0.0 -0.037539 0.0334209 0.961549 0.0 0.0 0.0 0.037539 0.0 0.0 0.037539 0.0 0.0 0.0444733 -0.0396667 0.00334439 0.0 0.0 0.0 -0.0444733 0.0 0.0 -0.0444733 0.013556100000000001 0.987899 -2.16943e-18 -0.0407125 0.000484909 0.0 -0.00144127 0.00796253 -0.125017 0.120275 0.946841 -0.00287395 -0.0338817 0.0407289 0.128363 -0.0291709 0.0333023 0.131067 -0.00386307 -0.000486251 -0.208847 -0.00078…
251.0 0.0 0.0 -0.130745 0.115641 0.947583 0.0 0.0 0.0 0.130745 0.0 0.0 0.130745 0.0 0.0 0.134079 -0.119588 0.0100828 0.0 0.0 0.0 -0.134079 0.0 0.0 -0.134079 0.09870960000000001 0.982911 -2.16943e-18 -0.122072 0.0128792 0.0 -1.59278e-05 -2.63634e-06 -0.0746902 0.112114 0.951554 -1.50464e-05 -0.0651973 0.0164217 0.133517 -0.0649447 0.0159414 0.133744 3.64317e-05 2.64303e-06 0.0340981 -0.00018021 0.…
252.0 0.0 0.0 -0.160769 0.141806 0.94146 0.0 0.0 0.0 0.160769 0.0 0.0 0.160769 0.0 0.0 0.0815574 -0.0727428 0.00613312 0.0 0.0 0.0 -0.0815574 0.0 0.0 -0.0815574 0.1259969 0.979617 -2.16943e-18 -0.0739851 0.0100596 0.0 -2.60825e-05 -6.97274e-06 -0.195579 0.1495 0.936213 -2.38643e-05 -0.0220859 0.0933295 0.133984 -0.0204046 0.090065 0.135968 3.9145e-07 5.31156e-08 -0.000314391 0.000141773 -2.39399e…
254.0 0.0 0.0 -0.189142 0.166354 0.934955 0.0 0.0 0.0 0.189142 0.0 0.0 0.189142 0.0 0.0 0.292321 -0.260728 0.0219826 0.0 0.0 0.0 -0.292321 0.0 0.0 -0.292321 0.1516825 0.975752 -2.16943e-18 -0.264051 0.0435646 0.0 -5.86721e-05 -0.000185995 -0.0960548 0.114292 0.949705 -5.66012e-05 -0.0523077 0.0305051 0.127916 -0.0518068 0.0296283 0.12829 -0.000440198 -4.24743e-05 0.0451545 -0.00630287 0.00357925 …
255.0 0.0 0.0 0.00888085 -0.00792392 0.965633 0.0 0.0 0.0 -0.00888085 0.0 0.0 -0.00888085 0.0 0.0 -0.230601 0.205678 -0.0173412 0.0 0.0 0.0 0.230601 0.0 0.0 0.230601 -0.028935000000000002 0.987419 -2.16943e-18 0.21099 0.00728412 0.0 -0.00182233 -0.000122718 -0.103915 0.117125 0.948897 -0.00172924 -0.048372 0.0320058 0.13058 -0.0384918 0.0167541 0.135931 -0.000578454 -6.07135e-05 -0.110347 0.00126…
257.0 0.0 0.0 -0.230843 0.202075 0.924135 0.0 0.0 0.0 0.230843 0.0 0.0 0.230843 0.0 0.0 0.306735 -0.273583 0.0230665 0.0 0.0 0.0 -0.306735 0.0 0.0 -0.306735 0.18921100000000002 0.968754 -2.16943e-18 -0.274924 0.0572238 0.0 -3.84014e-06 -0.000271679 -0.122512 0.120868 0.946774 -6.76783e-06 -0.0400727 0.0458995 0.126737 -0.0401721 0.0462089 0.126525 5.70808e-05 6.99629e-06 0.0278269 -0.00321929 0.0…
260.0 0.0 0.0 -0.0035736 0.00318683 0.964726 0.0 0.0 0.0 0.0035736 0.0 0.0 0.0035736 0.0 0.0 -0.186624 0.166454 -0.0140341 0.0 0.0 0.0 0.186624 0.0 0.0 0.186624 -0.017537399999999995 0.987741 -2.16943e-18 0.170813 0.00376796 0.0 -0.00116428 -0.000112481 -0.121789 0.11719 0.947445 -0.00110252 -0.0359573 0.0446258 0.12333 -0.0280876 0.0307733 0.129298 -0.000260194 -3.18757e-05 -0.0916903 -0.0006916…
263.0 0.0 0.0 -0.0941137 0.0834853 0.953986 0.0 0.0 0.0 0.0941137 0.0 0.0 0.0941137 0.0 0.0 0.117152 -0.10449 0.00880984 0.0 0.0 0.0 -0.117152 0.0 0.0 -0.117152 0.06530155 0.985818 -2.16943e-18 -0.107001 0.00733944 0.0 -0.00334504 -0.0419626 -0.0949897 0.108069 0.950363 -0.00370318 -0.0545505 0.0342848 0.125926 -0.045705 0.0345432 0.116768 0.000679911 6.62597e-05 0.0708668 -0.0163743 0.00581497 0…
264.0 0.0 0.0 -0.0054489 0.0048588 0.964577 0.0 0.0 0.0 0.0054489 0.0 0.0 0.0054489 0.0 0.0 0.0607579 -0.0541913 0.004569 0.0 0.0 0.0 -0.0607579 0.0 0.0 -0.0607579 -0.0158209 0.987777 -2.16943e-18 -0.0556126 -0.00112242 0.0 -0.00242593 -0.0355349 -0.11405 0.116776 0.948003 0.00441043 -0.0465621 0.0438676 0.127332 -0.0405067 0.0463608 0.118735 0.00276806 0.000319982 0.0521881 -0.0201103 0.00449984…
270.0 0.0 0.0 -0.190366 0.167409 0.934658 0.0 0.0 0.0 0.190366 0.0 0.0 0.190366 0.0 0.0 0.21493 -0.1917 0.0161627 0.0 0.0 0.0 -0.21493 0.0 0.0 -0.21493 0.15278809999999998 0.975569 -2.16943e-18 -0.194104 0.0322685 0.0 -1.97522e-05 -8.96287e-05 -0.193916 0.148787 0.936485 -1.92709e-05 -0.0222677 0.0919553 0.133897 -0.0206806 0.0889076 0.135738 2.31249e-09 -2.12023e-08 -0.0011133 0.000495136 -8.560…
276.0 0.0 0.0 -0.0529284 0.0470806 0.959773 0.0 0.0 0.0 0.0529284 0.0 0.0 0.0529284 0.0 0.0 -0.14112 0.125868 -0.0106122 0.0 0.0 0.0 0.14112 0.0 0.0 0.14112 0.027642200000000006 0.987623 -2.16943e-18 0.129147 -0.00352652 0.0 -6.71341e-05 -8.47051e-05 -0.0674755 0.113994 0.951817 -6.29199e-05 -0.0712079 0.00865504 0.140087 -0.0703128 0.00704613 0.140799 -0.000417456 -2.82632e-05 -0.008367 0.010976…
278.0 0.0 0.0 -0.090062 0.0799148 0.954622 0.0 0.0 0.0 0.090062 0.0 0.0 0.090062 0.0 0.0 0.0590841 -0.0526984 0.00444313 0.0 0.0 0.0 -0.0590841 0.0 0.0 -0.0590841 0.061600300000000004 0.986064 -2.16943e-18 -0.0539794 0.00348287 0.0 -0.000794086 -5.08714e-05 -0.121923 0.118303 0.947285 -0.000752691 -0.0365567 0.0440368 0.124602 -0.0289678 0.0295145 0.131525 -0.00122325 -0.000150141 -0.104781 -0.00…
281.0 0.0 0.0 -0.101653 0.0901221 0.952765 0.0 0.0 0.0 0.101653 0.0 0.0 0.101653 0.0 0.0 -0.0214696 0.0191492 -0.00161451 0.0 0.0 0.0 0.0214696 0.0 0.0 0.0214696 0.0721857 0.985319 -2.16943e-18 0.0195987 -0.00149285 0.0 -4.65884e-05 -0.000107195 -0.0667052 0.113874 0.951884 -4.28506e-05 -0.0717051 0.00828608 0.140181 -0.0708298 0.00665496 0.140935 -0.000394184 -2.63841e-05 -0.00939223 0.0110379 -…
282.0 0.0 0.0 -0.124586 0.110251 0.948742 0.0 0.0 0.0 0.124586 0.0 0.0 0.124586 0.0 0.0 -0.0154606 0.0137896 -0.00116264 0.0 0.0 0.0 0.0154606 0.0 0.0 0.0154606 0.0930999 0.983485 -2.16943e-18 0.0140849 -0.00139837 0.0 -8.09619e-06 -0.000157349 -0.0684261 0.112413 0.951956 -5.57702e-06 -0.0695947 0.0111999 0.136873 -0.0697347 0.011538 0.136674 -1.47299e-05 -1.07855e-06 0.0205056 0.00553947 0.0010…
284.0 0.0 0.0 -0.192429 0.169186 0.934156 0.0 0.0 0.0 0.192429 0.0 0.0 0.192429 0.0 0.0 0.28316 -0.252556 0.0212936 0.0 0.0 0.0 -0.28316 0.0 0.0 -0.28316 0.1546509 0.975258 -2.16943e-18 -0.255635 0.0430398 0.0 -5.46751e-05 -0.000176203 -0.0888565 0.113474 0.950346 -5.24599e-05 -0.0566898 0.0260283 0.129576 -0.0561868 0.0251432 0.129956 0.000176238 1.56815e-05 0.0392372 -0.00630874 0.00315496 0.00…
290.0 0.0 0.0 -0.149542 0.132044 0.943842 0.0 0.0 0.0 0.149542 0.0 0.0 0.149542 0.0 0.0 0.15091 -0.1346 0.0113484 0.0 0.0 0.0 -0.15091 0.0 0.0 -0.15091 0.1158052 0.980944 -2.16943e-18 -0.137099 0.0170758 0.0 -4.90258e-05 -8.63734e-05 -0.00994821 0.104714 0.956771 -4.31821e-05 -0.1057 -0.0232952 0.149003 -0.109795 -0.0154927 0.145296 -0.000918438 -9.18141e-06 0.000822853 0.038161 -0.00476636 -0.00…
299.0 0.0 0.0 -0.149642 0.132131 0.943821 0.0 0.0 0.0 0.149642 0.0 0.0 0.149642 0.0 0.0 0.196741 -0.175477 0.0147949 0.0 0.0 0.0 -0.196741 0.0 0.0 -0.196741 0.1158959 0.980933 -2.16943e-18 -0.178733 0.0222796 0.0 -2.50531e-05 -4.84618e-05 -0.0817239 0.112342 0.951018 -2.35827e-05 -0.060537 0.0214193 0.130894 -0.0602428 0.0208789 0.131139 1.32668e-05 1.0439e-06 0.0414896 -0.00469753 0.00323036 1.2…
300.0 0.0 0.0 -0.0464866 0.0413661 0.960542 0.0 0.0 0.0 0.0464866 0.0 0.0 0.0464866 0.0 0.0 0.0656851 -0.0585859 0.00493952 0.0 0.0 0.0 -0.0656851 0.0 0.0 -0.0656851 0.021746400000000006 0.987765 -2.16943e-18 -0.0601217 0.00125417 0.0 -0.0005758 0.0076675 -0.0652377 0.1187 0.95145 -0.00218546 -0.0742368 0.000551305 0.149021 -0.0651885 -0.016058 0.156578 -0.002536 -0.000165252 -0.187083 0.0301232 …
303.0 0.0 0.0 -0.0588696 0.0523464 0.95903 0.0 0.0 0.0 0.0588696 0.0 0.0 0.0588696 0.0 0.0 0.0168426 -0.0150222 0.00126656 0.0 0.0 0.0 -0.0168426 0.0 0.0 -0.0168426 0.0330789 0.987458 -2.16943e-18 -0.0154109 0.000512456 0.0 -0.000381094 -4.49618e-06 -0.0915375 0.118112 0.949505 -0.00036138 -0.0583331 0.0230166 0.137014 -0.0505044 0.00776535 0.144431 -0.00202271 -0.000185563 -0.10164 0.00694161 -0…
305.0 0.0 0.0 -0.138093 0.122061 0.946158 0.0 0.0 0.0 0.138093 0.0 0.0 0.138093 0.0 0.0 0.13665 -0.121881 0.0102761 0.0 0.0 0.0 -0.13665 0.0 0.0 -0.13665 0.10539660000000001 0.98218 -2.16943e-18 -0.124313 0.01404 0.0 4.37242e-05 -7.15161e-06 -0.0253115 0.10218 0.956141 4.28415e-05 -0.0942826 -0.00735784 0.137009 -0.0947223 -0.00664476 0.136735 -0.000142924 -3.81348e-06 0.0429328 0.0127922 0.00146…
306.0 0.0 0.0 -0.122627 0.108535 0.949104 0.0 0.0 0.0 0.122627 0.0 0.0 0.122627 0.0 0.0 0.117926 -0.105181 0.00886805 0.0 0.0 0.0 -0.117926 0.0 0.0 -0.117926 0.0913157 0.98366 -2.16943e-18 -0.107454 0.0104557 0.0 -8.92444e-06 6.4497e-06 -0.0690636 0.112437 0.951909 -8.33471e-06 -0.0693031 0.0119513 0.136467 -0.0691247 0.0116089 0.13663 2.53415e-06 8.4064e-08 0.0215926 0.00517524 0.0011812 2.42339…
311.0 0.0 0.0 -0.0685337 0.0609022 0.957756 0.0 0.0 0.0 0.0685337 0.0 0.0 0.0685337 0.0 0.0 0.0248191 -0.0221367 0.0018664 0.0 0.0 0.0 -0.0248191 0.0 0.0 -0.0248191 0.0419199 0.987121 -2.16943e-18 -0.022701 0.000974578 0.0 -0.00064944 -8.1942e-05 -0.109551 0.118885 0.948149 -0.000616509 -0.0455613 0.0345581 0.130694 -0.037836 0.0197827 0.137736 -0.000899589 -9.89924e-05 -0.122338 -0.00161882 -0.0…
312.0 0.0 0.0 -0.176929 0.155811 0.93784 0.0 0.0 0.0 0.176929 0.0 0.0 0.176929 0.0 0.0 0.187195 -0.166963 0.0140771 0.0 0.0 0.0 -0.187195 0.0 0.0 -0.187195 0.1406404 0.977505 -2.16943e-18 -0.169419 0.0258306 0.0 -1.30849e-05 -3.78079e-05 -0.105893 0.116035 0.948729 -1.19017e-05 -0.0468242 0.0361512 0.126618 -0.0467255 0.0359809 0.126688 -1.74152e-05 -1.88247e-06 0.0339459 -0.0073298 0.00276219 -1…
315.0 0.0 0.0 -0.0923618 0.0819418 0.954263 0.0 0.0 0.0 0.0923618 0.0 0.0 0.0923618 0.0 0.0 -0.147642 0.131685 -0.0111027 0.0 0.0 0.0 0.147642 0.0 0.0 0.147642 0.0637013 0.985926 -2.16943e-18 0.134866 -0.00901334 0.0 -3.39792e-05 -0.000149836 -0.0803995 0.11222 0.951131 -3.10583e-05 -0.0613301 0.0204769 0.131307 -0.0610114 0.0199309 0.131533 0.000162289 1.30434e-05 0.0411691 -0.00377438 0.0031510…
316.0 0.0 0.0 -0.245188 0.214255 0.92007 0.0 0.0 0.0 0.245188 0.0 0.0 0.245188 0.0 0.0 0.346 -0.308604 0.0260192 0.0 0.0 0.0 -0.346 0.0 0.0 -0.346 0.202048 0.965986 -2.16943e-18 -0.309159 0.0689909 0.0 3.24882e-05 -0.000513102 -0.0875483 0.113032 0.950575 4.14363e-05 -0.0580736 0.0288795 0.126794 -0.0553574 0.022846 0.130111 3.5653e-05 2.97686e-06 0.0433949 -0.00857895 0.00354437 3.40143e-05 -0.0…
319.0 0.0 0.0 -0.118938 0.105302 0.949776 0.0 0.0 0.0 0.118938 0.0 0.0 0.118938 0.0 0.0 -0.0975279 0.0869872 -0.0073341 0.0 0.0 0.0 0.0975279 0.0 0.0 0.0975279 0.0879536 0.983981 -2.16943e-18 0.0888985 -0.00831922 0.0 -0.000224373 -0.000243715 -0.0748395 0.116602 0.950957 -0.000209777 -0.0679712 0.0114548 0.141438 -0.0628202 0.00167593 0.146061 -0.000917284 -6.87435e-05 -0.0629368 0.0129283 -0.00…
323.0 0.0 0.0 -0.125282 0.11086 0.948613 0.0 0.0 0.0 0.125282 0.0 0.0 0.125282 0.0 0.0 0.0291073 -0.0259615 0.00218887 0.0 0.0 0.0 -0.0291073 0.0 0.0 -0.0291073 0.09373390000000001 0.983422 -2.16943e-18 -0.0265156 0.00265113 0.0 -2.41478e-05 -2.82902e-05 -0.0980418 0.114617 0.949512 -2.22467e-05 -0.0511089 0.0315637 0.127639 -0.0508719 0.0311238 0.127841 -0.000245247 -2.41597e-05 0.0413836 -0.006…
326.0 0.0 0.0 0.0344983 -0.0308085 0.967063 0.0 0.0 0.0 -0.0344983 0.0 0.0 -0.0344983 0.0 0.0 -0.270606 0.241359 -0.0203496 0.0 0.0 0.0 0.270606 0.0 0.0 0.270606 -0.052361000000000005 0.986309 -2.16943e-18 0.247292 0.014887 0.0 -0.00104831 -1.39061e-05 -0.07685 0.111779 0.951479 -0.00100147 -0.0640713 0.0183852 0.132724 -0.062317 0.01831 0.131027 0.000419601 3.22961e-05 0.0412001 -0.00313664 0.00…
327.0 0.0 0.0 -0.0865208 0.0767921 0.955165 0.0 0.0 0.0 0.0865208 0.0 0.0 0.0865208 0.0 0.0 -0.0787851 0.0702701 -0.00592464 0.0 0.0 0.0 0.0787851 0.0 0.0 0.0787851 0.058364700000000005 0.986267 -2.16943e-18 0.0719942 -0.00438928 0.0 -3.91485e-05 -0.000110345 -0.0973476 0.11453 0.949576 -3.73901e-05 -0.0515214 0.0311083 0.127816 -0.0511806 0.0305052 0.128076 -0.000453247 -4.43189e-05 0.0421496 -0…
329.0 0.0 0.0 -0.209446 0.183803 0.929873 0.0 0.0 0.0 0.209446 0.0 0.0 0.209446 0.0 0.0 0.268935 -0.239868 0.0202239 0.0 0.0 0.0 -0.268935 0.0 0.0 -0.268935 0.16999160000000002 0.97254 -2.16943e-18 -0.242062 0.0450032 0.0 -6.08927e-06 -0.000175708 -0.105366 0.115607 0.948769 -6.64515e-06 -0.0471863 0.035759 0.126845 -0.0469722 0.0353266 0.127062 -1.43443e-05 -1.54908e-06 0.0323625 -0.00691887 0.0…
330.0 0.0 0.0 0.0179108 -0.0159863 0.966204 0.0 0.0 0.0 -0.0179108 0.0 0.0 -0.0179108 0.0 0.0 -0.235269 0.209842 -0.0176922 0.0 0.0 0.0 0.235269 0.0 0.0 0.235269 -0.03719499999999999 0.987096 -2.16943e-18 0.215185 0.00937505 0.0 -0.00400595 -0.000288559 -0.130468 0.117865 0.946945 -0.00379673 -0.0313767 0.0525934 0.119849 -0.0205716 0.0422458 0.119345 0.00436617 0.000576415 -0.0362534 0.00923529 …
331.0 0.0 0.0 -0.155891 0.137568 0.942509 0.0 0.0 0.0 0.155891 0.0 0.0 0.155891 0.0 0.0 0.135678 -0.121014 0.010203 0.0 0.0 0.0 -0.135678 0.0 0.0 -0.135678 0.1215707 0.980208 -2.16943e-18 -0.123161 0.0161345 0.0 -7.20034e-06 -1.01779e-05 -0.0682799 0.112197 0.951995 -5.96857e-06 -0.0697533 0.0117541 0.136331 -0.0696411 0.0115461 0.136426 6.38455e-06 3.36518e-07 0.0237141 0.00496664 0.00133601 6.0…
337.0 0.0 0.0 0.0402192 -0.0359236 0.967302 0.0 0.0 0.0 -0.0402192 0.0 0.0 -0.0402192 0.0 0.0 -0.163948 0.146229 -0.0123289 0.0 0.0 0.0 0.163948 0.0 0.0 0.163948 -0.057587999999999986 0.98598 -2.16943e-18 0.149769 0.00987631 0.0 -0.00511986 0.0609648 -0.200659 0.137304 0.938743 -0.015321 0.00176546 0.106527 0.102566 -0.00211274 0.0855412 0.114477 -0.0164011 -0.0032145 -0.120051 0.0157961 -0.01226…
342.0 0.0 0.0 -0.134239 0.118695 0.946911 0.0 0.0 0.0 0.134239 0.0 0.0 0.134239 0.0 0.0 0.122478 -0.109241 0.00921037 0.0 0.0 0.0 -0.122478 0.0 0.0 -0.122478 0.1018903 0.982569 -2.16943e-18 -0.111468 0.0121544 0.0 1.07061e-05 -6.11183e-05 -0.0359711 0.105694 0.954986 1.25032e-05 -0.0894292 -0.00293976 0.138392 -0.0892371 -0.00335061 0.138611 -7.13147e-05 -2.70407e-06 0.0148606 0.0138819 -0.000307…
349.0 0.0 0.0 -0.104979 0.0930474 0.95221 0.0 0.0 0.0 0.104979 0.0 0.0 0.104979 0.0 0.0 0.0207724 -0.0185273 0.00156208 0.0 0.0 0.0 -0.0207724 0.0 0.0 -0.0207724 0.0752218769 0.985083 -2.16943e-18 -0.0189573 0.00150743 0.0 -0.000310213 -6.81081e-05 -0.080732 0.117457 0.950429 -0.000293917 -0.0648327 0.0156111 0.140046 -0.0579914 0.00251739 0.146293 -0.00138712 -0.000112127 -0.084258 0.0102353 -0.…
350.0 0.0 0.0 -0.18702 0.164525 0.935465 0.0 0.0 0.0 0.18702 0.0 0.0 0.18702 0.0 0.0 0.237274 -0.21163 0.017843 0.0 0.0 0.0 -0.237274 0.0 0.0 -0.237274 0.149766 0.976067 -2.16943e-18 -0.214402 0.0349061 0.0 -9.29729e-06 -0.000111926 -0.0695295 0.112395 0.951882 -7.87437e-06 -0.0688207 0.0120474 0.136354 -0.0688558 0.0121661 0.13627 6.33294e-07 -3.28661e-08 0.0226905 0.00482574 0.00128383 6.0938e-…
352.0 0.0 0.0 -0.153538 0.135522 0.943007 0.0 0.0 0.0 0.153538 0.0 0.0 0.153538 0.0 0.0 0.0663235 -0.0591553 0.00498753 0.0 0.0 0.0 -0.0663235 0.0 0.0 -0.0663235 0.1194347 0.980485 -2.16943e-18 -0.0602232 0.00774539 0.0 9.0564e-05 -0.00118109 -0.19619 0.149739 0.936132 6.56974e-05 -0.022094 0.0937349 0.13395 -0.0201317 0.0904045 0.135966 8.72276e-07 1.48293e-07 -0.00058267 0.000261456 -4.43128e-0…
356.0 0.0 0.0 -0.0409674 0.0364663 0.961172 0.0 0.0 0.0 0.0409674 0.0 0.0 0.0409674 0.0 0.0 -0.206924 0.184559 -0.0155607 0.0 0.0 0.0 0.206924 0.0 0.0 0.206924 0.0166945 0.987856 -2.16943e-18 0.189416 -0.00290557 0.0 -0.000133503 -0.000109054 -0.105008 0.120307 0.948096 -0.000126396 -0.0516545 0.033544 0.12772 -0.0359447 0.00338742 0.142202 -0.00184732 -0.0001924 -0.193037 0.0266904 -0.0148344 -0…
360.0 0.0 0.0 -0.020333 0.0181185 0.963287 0.0 0.0 0.0 0.020333 0.0 0.0 0.020333 0.0 0.0 -0.119681 0.106746 -0.00900004 0.0 0.0 0.0 0.119681 0.0 0.0 0.119681 -0.0021957999999999978 0.987951 -2.16943e-18 0.109567 0.000580277 0.0 -0.000243243 -0.000238869 -0.0801981 0.117485 0.950459 -0.000229645 -0.0650267 0.0148149 0.140494 -0.0587995 0.00280444 0.146273 -0.00130191 -0.000104548 -0.0755214 0.0115…
363.0 0.0 0.0 -0.0722152 0.0641582 0.957249 0.0 0.0 0.0 0.0722152 0.0 0.0 0.0722152 0.0 0.0 0.0271817 -0.024244 0.00204407 0.0 0.0 0.0 -0.0271817 0.0 0.0 -0.0271817 0.04528700000000001 0.986971 -2.16943e-18 -0.0248579 0.00115887 0.0 -0.000645796 -8.26925e-05 -0.106905 0.11888 0.948346 -0.000613136 -0.0476369 0.0331173 0.131563 -0.039623 0.0177884 0.138869 -0.000965207 -0.000103655 -0.120811 -0.00…
367.0 0.0 0.0 -0.0971575 0.0861659 0.953499 0.0 0.0 0.0 0.0971575 0.0 0.0 0.0971575 0.0 0.0 -0.0733186 0.0653944 -0.00551356 0.0 0.0 0.0 0.0733186 0.0 0.0 0.0733186 0.06808131 0.985623 -2.16943e-18 0.0669516 -0.00479713 0.0 -8.47829e-05 -0.000158561 -0.133429 0.11927 0.946141 -8.24691e-05 -0.0306301 0.0539228 0.120202 -0.0300783 0.0529366 0.120634 0.00191315 0.000256886 0.0253125 0.00825087 0.001…
371.0 0.0 0.0 -0.0837437 0.074342 0.955584 0.0 0.0 0.0 0.0837437 0.0 0.0 0.0837437 0.0 0.0 0.127514 -0.113732 0.00958906 0.0 0.0 0.0 -0.127514 0.0 0.0 -0.127514 0.0558269 0.986418 -2.16943e-18 -0.116542 0.00678045 0.0 -7.83133e-06 -1.88224e-05 -0.118893 0.120265 0.94715 -4.13452e-06 -0.0421654 0.0441652 0.126944 -0.0413376 0.0422576 0.128023 2.95931e-05 3.462e-06 0.0192322 -0.00699201 0.00164136 …
372.0 0.0 0.0 -0.0824042 0.0731597 0.955784 0.0 0.0 0.0 0.0824042 0.0 0.0 0.0824042 0.0 0.0 0.126762 -0.113061 0.00953248 0.0 0.0 0.0 -0.126762 0.0 0.0 -0.126762 0.0546025 0.986489 -2.16943e-18 -0.115864 0.00658525 0.0 -1.35967e-06 -4.5491e-05 -0.106666 0.115544 0.948673 3.19067e-06 -0.0468574 0.0381095 0.125466 -0.0456414 0.0353286 0.12703 -4.67102e-06 -5.73035e-07 0.0345353 -0.00785247 0.002817…
375.0 0.0 0.0 -0.0417846 0.037192 0.96108 0.0 0.0 0.0 0.0417846 0.0 0.0 0.0417846 0.0 0.0 0.0100753 -0.00898635 0.000757661 0.0 0.0 0.0 -0.0100753 0.0 0.0 -0.0100753 0.0174425 0.987844 -2.16943e-18 -0.00922272 0.000149011 0.0 -0.00234969 -0.000155177 -0.0796479 0.115325 0.950934 -0.00222922 -0.0647896 0.0173053 0.137502 -0.0534054 0.0015542 0.141843 -0.00145844 -0.000117915 -0.091501 0.0105783 -0…
376.0 0.0 0.0 -0.14388 0.12711 0.945001 0.0 0.0 0.0 0.14388 0.0 0.0 0.14388 0.0 0.0 0.050925 -0.0454211 0.00382956 0.0 0.0 0.0 -0.050925 0.0 0.0 -0.050925 0.11065910000000001 0.98157 -2.16943e-18 -0.0462963 0.00550023 0.0 -2.72718e-05 -7.26015e-06 -0.194413 0.148998 0.936403 -2.48853e-05 -0.0222096 0.092376 0.13392 -0.0206051 0.089261 0.135806 6.85418e-07 1.12644e-07 -0.000816811 0.000375815 -6.2…
383.0 0.0 0.0 -0.108871 0.096467 0.951548 0.0 0.0 0.0 0.108871 0.0 0.0 0.108871 0.0 0.0 -0.0038271 0.00341347 -0.000287798 0.0 0.0 0.0 0.0038271 0.0 0.0 0.0038271 0.07877249 0.984794 -2.16943e-18 0.00349158 -0.000291318 0.0 -0.0001559 -9.56121e-05 -0.0728789 0.116038 0.951169 -0.000146864 -0.0688157 0.0103971 0.141369 -0.0651197 0.00334889 0.144718 -0.000893432 -6.52161e-05 -0.0459009 0.0126321 -…
384.0 0.0 0.0 -0.0879864 0.0780848 0.954942 0.0 0.0 0.0 0.0879864 0.0 0.0 0.0879864 0.0 0.0 0.033095 -0.0295181 0.00248874 0.0 0.0 0.0 -0.033095 0.0 0.0 -0.033095 0.05970400000000001 0.986184 -2.16943e-18 -0.0302396 0.00188811 0.0 8.95683e-05 -2.89608e-05 -0.0501553 0.114112 0.952911 8.70108e-05 -0.0822084 -0.00715193 0.149579 -0.0751609 -0.0208341 0.156214 -0.00092633 -4.63732e-05 -0.183184 0.02…
385.0 0.0 0.0 -0.0890026 0.0789808 0.954785 0.0 0.0 0.0 0.0890026 0.0 0.0 0.0890026 0.0 0.0 -0.0387783 0.0345872 -0.00291613 0.0 0.0 0.0 0.0387783 0.0 0.0 0.0387783 0.060632500000000006 0.986126 -2.16943e-18 0.0354303 -0.00224836 0.0 -6.44619e-05 -0.000107611 -0.0677203 0.114349 0.951751 -6.00314e-05 -0.0712847 0.00845932 0.140605 -0.0699559 0.0059584 0.141775 -0.000490999 -3.33422e-05 -0.0170555…
386.0 0.0 0.0 -0.0469954 0.0418177 0.960482 0.0 0.0 0.0 0.0469954 0.0 0.0 0.0469954 0.0 0.0 0.012649 -0.0112819 0.000951208 0.0 0.0 0.0 -0.012649 0.0 0.0 -0.012649 0.0222122 0.987755 -2.16943e-18 -0.0115776 0.000247408 0.0 -0.00129633 -0.000151613 -0.119583 0.118528 0.947394 -0.00122674 -0.0401653 0.0445305 0.125443 -0.0385712 0.0456376 0.122726 0.000738495 8.89519e-05 0.0385855 0.000737238 0.002…
387.0 0.0 0.0 -0.094454 0.0837851 0.953932 0.0 0.0 0.0 0.094454 0.0 0.0 0.094454 0.0 0.0 0.0892841 -0.0796343 0.00671416 0.0 0.0 0.0 -0.0892841 0.0 0.0 -0.0892841 0.06561234 0.985796 -2.16943e-18 -0.0815461 0.00562129 0.0 -0.000707833 -1.59064e-05 -0.101308 0.118601 0.948808 -0.000671581 -0.0515386 0.0297753 0.133218 -0.0430259 0.0137817 0.14069 -0.00121172 -0.000123346 -0.11614 0.00177577 -0.008…
390.0 0.0 0.0 -0.0520596 0.0463102 0.959878 0.0 0.0 0.0 0.0520596 0.0 0.0 0.0520596 0.0 0.0 -0.211184 0.18836 -0.015881 0.0 0.0 0.0 0.211184 0.0 0.0 0.211184 0.026847100000000006 0.987644 -2.16943e-18 0.193272 -0.00510948 0.0 -5.31564e-05 8.9987e-05 -0.113351 0.117542 0.947935 -5.24659e-05 -0.0426626 0.039369 0.1267 -0.0436036 0.0417409 0.125267 -0.000167984 -1.91458e-05 0.026244 -0.00848774 0.00…
391.0 0.0 0.0 -0.028195 0.0251144 0.962526 0.0 0.0 0.0 0.028195 0.0 0.0 0.028195 0.0 0.0 0.102503 -0.091425 0.00770826 0.0 0.0 0.0 -0.102503 0.0 0.0 -0.102503 0.005001800000000001 0.987961 -2.16943e-18 -0.0938417 0.000240794 0.0 -0.00599419 -0.0700307 -0.123297 0.115211 0.94763 0.00710384 -0.0415161 0.0491768 0.126773 -0.0177232 0.0326586 0.119387 0.00192607 0.000241925 -0.0708079 0.00192334 -0.0…
393.0 0.0 0.0 0.0455619 -0.0407016 0.967499 0.0 0.0 0.0 -0.0455619 0.0 0.0 -0.0455619 0.0 0.0 -0.224422 0.200167 -0.0168765 0.0 0.0 0.0 0.224422 0.0 0.0 0.224422 -0.06246800000000001 0.985645 -2.16943e-18 0.204938 0.0146144 0.0 0.00696911 0.0607867 -0.0119979 0.10771 0.956425 -0.00737024 -0.0954271 -0.0312344 0.149407 -0.110106 -0.0265507 0.159481 0.00340587 4.17163e-05 -0.149082 0.0246519 -0.012…
396.0 0.0 0.0 -0.309895 0.268417 0.899581 0.0 0.0 0.0 0.309895 0.0 0.0 0.309895 0.0 0.0 0.389342 -0.347262 0.0292785 0.0 0.0 0.0 -0.389342 0.0 0.0 -0.389342 0.259408 0.951223 -2.16943e-18 -0.342138 0.0999656 0.0 -0.00638371 -0.0651887 -0.0683505 0.104651 0.952798 -0.00637614 -0.0744011 0.0208667 0.132847 -0.059599 0.0207859 0.118029 0.000545606 3.84731e-05 0.0907708 -0.0176021 0.00741123 0.000520…
398.0 0.0 0.0 -0.192254 0.169035 0.934199 0.0 0.0 0.0 0.192254 0.0 0.0 0.192254 0.0 0.0 0.175318 -0.15637 0.0131839 0.0 0.0 0.0 -0.175318 0.0 0.0 -0.175318 0.154493 0.975284 -2.16943e-18 -0.158281 0.0266203 0.0 0.00118452 -0.0106601 -0.225127 0.160926 0.931667 0.000899792 -0.0190668 0.118037 0.132323 -0.0116284 0.1079 0.138891 1.49286e-06 -1.4487e-05 -0.00394931 0.00150359 -0.000163555 -4.09797e-…
399.0 0.0 0.0 0.0354627 -0.0316706 0.967105 0.0 0.0 0.0 -0.0354627 0.0 0.0 -0.0354627 0.0 0.0 -0.0958049 0.0854504 -0.00720453 0.0 0.0 0.0 0.0958049 0.0 0.0 0.0958049 -0.053242 0.986256 -2.16943e-18 0.0875459 0.00535499 0.0 -0.00706652 0.0641573 -0.218758 0.158557 0.933235 -0.0186037 -0.013314 0.114575 0.127625 -0.0159204 0.0990174 0.137538 -8.3955e-06 -1.17827e-05 -0.0260572 0.00889683 -0.002165…
402.0 0.0 0.0 -0.0702014 0.0623774 0.957528 0.0 0.0 0.0 0.0702014 0.0 0.0 0.0702014 0.0 0.0 -0.00866329 0.00772697 -0.000651479 0.0 0.0 0.0 0.00866329 0.0 0.0 0.00866329 0.043445300000000006 0.987055 -2.16943e-18 0.00792337 -0.000353398 0.0 -0.000307598 -7.48315e-05 -0.081615 0.117711 0.950332 -0.00029199 -0.0643044 0.0158183 0.140193 -0.057668 0.0031204 0.14625 -0.00140095 -0.000114498 -0.080300…
405.0 0.0 0.0 -0.0460365 0.0409667 0.960594 0.0 0.0 0.0 0.0460365 0.0 0.0 0.0460365 0.0 0.0 -0.0266273 0.0237495 -0.00200237 0.0 0.0 0.0 0.0266273 0.0 0.0 0.0266273 0.021334500000000006 0.987773 -2.16943e-18 0.0243723 -0.000497446 0.0 -0.00024692 -0.000109769 -0.128053 0.119925 0.946397 -0.000233564 -0.0360965 0.0503366 0.123898 -0.0359855 0.0510177 0.1231 0.000461944 5.95169e-05 0.0408304 0.0050…
406.0 0.0 0.0 -0.0799494 0.0709924 0.956145 0.0 0.0 0.0 0.0799494 0.0 0.0 0.0799494 0.0 0.0 0.0858255 -0.0765496 0.00645408 0.0 0.0 0.0 -0.0858255 0.0 0.0 -0.0858255 0.05235870000000001 0.986613 -2.16943e-18 -0.0784574 0.00426604 0.0 -0.00253964 -0.0266332 -0.0596465 0.103825 0.953539 -0.00240973 -0.0745463 0.0144833 0.130174 -0.069371 0.0157011 0.123741 -0.000127957 -7.83229e-06 0.0836439 -0.015…
407.0 0.0 0.0 0.00842991 -0.00752144 0.965602 0.0 0.0 0.0 -0.00842991 0.0 0.0 -0.00842991 0.0 0.0 -0.0618709 0.055184 -0.00465269 0.0 0.0 0.0 0.0618709 0.0 0.0 0.0618709 -0.028521999999999992 0.987433 -2.16943e-18 0.05661 0.00192882 0.0 0.000900966 0.0417229 -0.0909223 0.110343 0.950761 -0.00728653 -0.0504261 0.0332289 0.118476 -0.0530219 0.024555 0.12848 0.00983796 0.000902598 0.0745352 -0.00354…
412.0 0.0 0.0 -0.247266 0.216014 0.919467 0.0 0.0 0.0 0.247266 0.0 0.0 0.247266 0.0 0.0 0.326416 -0.291137 0.0245465 0.0 0.0 0.0 -0.326416 0.0 0.0 -0.326416 0.203905 0.96557 -2.16943e-18 -0.291524 0.0656919 0.0 -0.000187195 -0.000332685 -0.0646858 0.113178 0.952088 -0.00017529 -0.072904 0.00729807 0.140368 -0.072155 0.00641383 0.1405 -0.000408291 -2.6513e-05 -0.00650313 0.0110736 -0.001185 -0.000…
414.0 0.0 0.0 0.0176796 -0.0157798 0.96619 0.0 0.0 0.0 -0.0176796 0.0 0.0 -0.0176796 0.0 0.0 -0.0915321 0.0816394 -0.00688322 0.0 0.0 0.0 0.0915321 0.0 0.0 0.0915321 -0.036984 0.987105 -2.16943e-18 0.0837192 0.00362803 0.0 -0.00275041 0.0464113 -0.119728 0.121391 0.947397 -0.011561 -0.0400776 0.0477 0.122179 -0.0407332 0.0363301 0.129896 0.000187386 2.22302e-05 0.00936861 -0.0031555 0.000766838 0…
415.0 0.0 0.0 -0.00840349 0.00749245 0.964337 0.0 0.0 0.0 0.00840349 0.0 0.0 0.00840349 0.0 0.0 -0.23624 0.210708 -0.0177653 0.0 0.0 0.0 0.23624 0.0 0.0 0.23624 -0.013116500000000003 0.987828 -2.16943e-18 0.216246 0.00372532 0.0 -0.000594578 -5.98073e-05 -0.0434183 0.113894 0.953462 -0.000563167 -0.0871927 -0.0107273 0.15147 -0.0821625 -0.018374 0.153925 -0.000148592 -6.51351e-06 -0.128703 0.0258…
418.0 0.0 0.0 -0.0190796 0.0170027 0.963403 0.0 0.0 0.0 0.0190796 0.0 0.0 0.0190796 0.0 0.0 -0.158784 0.141623 -0.0119406 0.0 0.0 0.0 0.158784 0.0 0.0 0.158784 -0.0033432999999999935 0.987944 -2.16943e-18 0.145364 0.000952062 0.0 -0.000539997 -0.00012584 -0.114209 0.117674 0.947893 -0.00051125 -0.0414764 0.0381199 0.12769 -0.0341092 0.0235599 0.134877 -0.00100974 -0.000115835 -0.116787 -0.0025337…
419.0 0.0 0.0 -0.00891615 0.00794936 0.964294 0.0 0.0 0.0 0.00891615 0.0 0.0 0.00891615 0.0 0.0 -0.0346094 0.0308688 -0.00260263 0.0 0.0 0.0 0.0346094 0.0 0.0 0.0346094 -0.012647199999999997 0.987836 -2.16943e-18 0.0316805 0.000529521 0.0 -0.00309644 0.00952786 -0.121948 0.117124 0.947627 -0.00478027 -0.0354383 0.0451767 0.122613 -0.0272329 0.0354772 0.124079 0.0019021 0.000235046 -0.0545122 0.00…
422.0 0.0 0.0 -0.181303 0.159591 0.936822 0.0 0.0 0.0 0.181303 0.0 0.0 0.181303 0.0 0.0 0.191055 -0.170406 0.0143674 0.0 0.0 0.0 -0.191055 0.0 0.0 -0.191055 0.1445978 0.976893 -2.16943e-18 -0.172796 0.0271194 0.0 -2.23236e-05 -4.71504e-05 -0.132311 0.119947 0.946127 -2.10175e-05 -0.0323176 0.0533193 0.121363 -0.032182 0.0530826 0.121461 0.000592193 7.88342e-05 0.0302102 0.00728003 0.00219196 0.00…
424.0 0.0 0.0 -0.0686806 0.0610322 0.957736 0.0 0.0 0.0 0.0686806 0.0 0.0 0.0686806 0.0 0.0 0.0311542 -0.0277871 0.00234279 0.0 0.0 0.0 -0.0311542 0.0 0.0 -0.0311542 0.0420543 0.987116 -2.16943e-18 -0.0284953 0.00122753 0.0 -0.000491561 -6.16522e-05 -0.0941009 0.118853 0.949285 -0.000466839 -0.0567965 0.024449 0.136566 -0.0488259 0.00918926 0.143849 -0.0017349 -0.000163774 -0.105348 0.00519303 -0…
425.0 0.0 0.0 -0.235461 0.206002 0.922846 0.0 0.0 0.0 0.235461 0.0 0.0 0.235461 0.0 0.0 0.27182 -0.242442 0.0204409 0.0 0.0 0.0 -0.27182 0.0 0.0 -0.27182 0.19334800000000002 0.967883 -2.16943e-18 -0.243393 0.0518347 0.0 -3.09362e-06 -0.000229023 -0.196535 0.149905 0.936061 -6.5057e-06 -0.0219889 0.0940783 0.134028 -0.0201938 0.0906817 0.136096 8.01333e-08 -9.88602e-09 -9.30981e-05 4.16822e-05 -7.…
426.0 0.0 0.0 -0.0648425 0.0576358 0.958253 0.0 0.0 0.0 0.0648425 0.0 0.0 0.0648425 0.0 0.0 -0.0239949 0.0214015 -0.00180441 0.0 0.0 0.0 0.0239949 0.0 0.0 0.0239949 0.0385435 0.98726 -2.16943e-18 0.0219504 -0.000861196 0.0 -0.000225665 -8.17849e-05 -0.0766183 0.116916 0.95079 -0.000214057 -0.0670344 0.0126302 0.141104 -0.0617686 0.002565 0.145899 -0.00112281 -8.61493e-05 -0.0610553 0.0127941 -0.0…
427.0 0.0 0.0 -0.198864 0.174722 0.932566 0.0 0.0 0.0 0.198864 0.0 0.0 0.198864 0.0 0.0 0.284056 -0.253355 0.021361 0.0 0.0 0.0 -0.284056 0.0 0.0 -0.284056 0.16045710000000002 0.974261 -2.16943e-18 -0.256161 0.0448252 0.0 -3.58602e-05 -0.000176932 -0.0984722 0.114694 0.94947 -3.52858e-05 -0.0508397 0.0317159 0.127651 -0.0505914 0.0313194 0.127798 -0.000459708 -4.54707e-05 0.0412552 -0.00658239 0.…
428.0 0.0 0.0 -0.102363 0.0907466 0.952647 0.0 0.0 0.0 0.102363 0.0 0.0 0.102363 0.0 0.0 0.0435641 -0.0388558 0.00327602 0.0 0.0 0.0 -0.0435641 0.0 0.0 -0.0435641 0.07283374000000001 0.98527 -2.16943e-18 -0.0397656 0.00305738 0.0 -0.000940449 -7.12935e-05 -0.107467 0.117815 0.948428 -0.000892196 -0.0465279 0.0337415 0.130432 -0.0381858 0.0186685 0.137153 -0.000718427 -7.76514e-05 -0.119446 -0.000…
429.0 0.0 0.0 0.0249638 -0.0222869 0.966599 0.0 0.0 0.0 -0.0249638 0.0 0.0 -0.0249638 0.0 0.0 -0.143485 0.127977 -0.0107901 0.0 0.0 0.0 0.143485 0.0 0.0 0.143485 -0.043645 0.986792 -2.16943e-18 0.131192 0.00664305 0.0 -0.00314722 0.0362339 -0.17338 0.141948 0.939752 -0.0109063 -0.0263609 0.080111 0.1297 -0.0248787 0.0665817 0.138247 -3.79803e-06 -8.29016e-07 -0.0123222 0.00468825 -0.000908064 -3.…
430.0 0.0 0.0 -0.160763 0.141801 0.941462 0.0 0.0 0.0 0.160763 0.0 0.0 0.160763 0.0 0.0 0.175991 -0.15697 0.0132345 0.0 0.0 0.0 -0.175991 0.0 0.0 -0.175991 0.1259916 0.979617 -2.16943e-18 -0.159651 0.0217065 0.0 -0.000123662 -3.9234e-05 -0.0724615 0.115552 0.951206 -0.000115915 -0.0690545 0.0101832 0.1414 -0.0653583 0.00303062 0.144853 -0.000887336 -6.4394e-05 -0.0469774 0.0126735 -0.00400371 -0.…
434.0 0.0 0.0 -0.233928 0.204699 0.923276 0.0 0.0 0.0 0.233928 0.0 0.0 0.233928 0.0 0.0 0.296038 -0.264043 0.0222621 0.0 0.0 0.0 -0.296038 0.0 0.0 -0.296038 0.191975 0.968174 -2.16943e-18 -0.265165 0.0560466 0.0 1.99581e-09 -0.000291414 -0.111248 0.117206 0.948162 -2.81977e-06 -0.043928 0.0387727 0.126455 -0.0440937 0.0392172 0.126175 -4.04042e-06 -4.83204e-07 0.0263489 -0.00742637 0.00217154 -3.…
436.0 0.0 0.0 -0.104727 0.0928257 0.952252 0.0 0.0 0.0 0.104727 0.0 0.0 0.104727 0.0 0.0 -0.135682 0.121018 -0.0102033 0.0 0.0 0.0 0.135682 0.0 0.0 0.135682 0.07499170000000001 0.985101 -2.16943e-18 0.123829 -0.00981512 0.0 -0.000186118 -0.00020079 -0.0739953 0.116321 0.951053 -0.000173564 -0.0682722 0.0109696 0.141374 -0.0640689 0.00299031 0.145146 -0.000974215 -7.21989e-05 -0.0504121 0.0127351 …
438.0 0.0 0.0 -0.266044 0.231855 0.91385 0.0 0.0 0.0 0.266044 0.0 0.0 0.266044 0.0 0.0 0.319733 -0.285176 0.0240439 0.0 0.0 0.0 -0.319733 0.0 0.0 -0.319733 0.22063900000000003 0.961633 -2.16943e-18 -0.284297 0.0696972 0.0 -0.00028388 -0.000524746 -0.102221 0.114782 0.949146 -0.000272958 -0.0486855 0.034103 0.126895 -0.0484618 0.0347347 0.126034 -0.000322543 -3.31403e-05 0.0430673 -0.00789946 0.00…
440.0 0.0 0.0 -0.00785596 0.00700446 0.964382 0.0 0.0 0.0 0.00785596 0.0 0.0 0.00785596 0.0 0.0 -0.0235796 0.0210311 -0.00177318 0.0 0.0 0.0 0.0235796 0.0 0.0 0.0235796 -0.013617699999999996 0.987819 -2.16943e-18 0.0215837 0.000383648 0.0 -0.000386695 0.0266291 -0.134997 0.122185 0.945611 -0.00531222 -0.0233198 0.0395081 0.124639 -0.0224456 0.0325734 0.129731 5.11375e-05 1.30912e-05 -0.108279 0.0…
442.0 0.0 0.0 -0.115837 0.102582 0.950331 0.0 0.0 0.0 0.115837 0.0 0.0 0.115837 0.0 0.0 0.123498 -0.110151 0.00928708 0.0 0.0 0.0 -0.123498 0.0 0.0 -0.123498 0.08512615 0.984241 -2.16943e-18 -0.112603 0.0101853 0.0 -6.78466e-05 2.74006e-05 -0.068871 0.114759 0.951617 -6.43941e-05 -0.0707369 0.00886695 0.1408 -0.0689982 0.00552188 0.142404 -0.000565828 -3.90609e-05 -0.0230204 0.0117418 -0.00232149…
445.0 0.0 0.0 -0.00578188 0.00515565 0.96455 0.0 0.0 0.0 0.00578188 0.0 0.0 0.00578188 0.0 0.0 -0.239318 0.213453 -0.0179967 0.0 0.0 0.0 0.239318 0.0 0.0 0.239318 -0.015516199999999994 0.987783 -2.16943e-18 0.219053 0.00434814 0.0 -0.00152485 -9.31434e-05 -0.128412 0.11694 0.946992 -0.0014447 -0.0312114 0.0497869 0.120093 -0.026112 0.0434568 0.121307 0.00328217 0.000425835 -0.0197697 0.00726452 -…
446.0 0.0 0.0 -0.165621 0.146018 0.940397 0.0 0.0 0.0 0.165621 0.0 0.0 0.165621 0.0 0.0 0.120205 -0.107214 0.00903944 0.0 0.0 0.0 -0.120205 0.0 0.0 -0.120205 0.1303975 0.979008 -2.16943e-18 -0.108971 0.0153556 0.0 -2.70577e-05 -6.30482e-06 -0.195168 0.149323 0.93628 -2.4774e-05 -0.0221317 0.0929985 0.133959 -0.0204769 0.089785 0.135909 4.65078e-07 6.86185e-08 -0.000481005 0.000216373 -3.69708e-05…
452.0 0.0 0.0 0.0497639 -0.0444602 0.967637 0.0 0.0 0.0 -0.0497639 0.0 0.0 -0.0497639 0.0 0.0 -0.23396 0.208674 -0.0175938 0.0 0.0 0.0 0.23396 0.0 0.0 0.23396 -0.06630399999999999 0.985363 -2.16943e-18 0.213582 0.0161332 0.0 -0.00444084 0.0577291 -0.153898 0.134908 0.942962 -0.0152657 -0.0270409 0.0643697 0.126663 -0.0294143 0.0503952 0.136003 -1.53601e-05 -2.5974e-06 -0.0419694 0.00855533 -0.003…
455.0 0.0 0.0 -0.0564259 0.050181 0.959339 0.0 0.0 0.0 0.0564259 0.0 0.0 0.0564259 0.0 0.0 -0.135538 0.120889 -0.0101924 0.0 0.0 0.0 0.135538 0.0 0.0 0.135538 0.030842800000000004 0.98753 -2.16943e-18 0.124026 -0.00382083 0.0 -1.56298e-05 -9.41785e-05 -0.069235 0.112633 0.951873 -1.40307e-05 -0.069018 0.0112699 0.137035 -0.0692572 0.0118335 0.13671 -8.30974e-05 -5.81956e-06 0.018622 0.00556168 0.…
457.0 0.0 0.0 -0.129967 0.11496 0.947732 0.0 0.0 0.0 0.129967 0.0 0.0 0.129967 0.0 0.0 0.00939818 -0.00838244 0.000706743 0.0 0.0 0.0 -0.00939818 0.0 0.0 -0.00939818 0.0980009 0.982985 -2.16943e-18 -0.00855725 0.000896099 0.0 -1.27047e-05 -0.000108461 -0.102622 0.115409 0.949061 -1.16108e-05 -0.0485217 0.0341337 0.127061 -0.0484676 0.0340782 0.127061 -3.26478e-05 -3.38518e-06 0.0367683 -0.0070228…
458.0 0.0 0.0 -0.0228131 0.0203261 0.963052 0.0 0.0 0.0 0.0228131 0.0 0.0 0.0228131 0.0 0.0 0.0880418 -0.0785264 0.00662075 0.0 0.0 0.0 -0.0880418 0.0 0.0 -0.0880418 7.469999999999699e-05 0.98796 -2.16943e-18 -0.0806021 -0.00022697 0.0 -0.00126588 -0.0318199 -0.127425 0.117316 0.947022 0.00447805 -0.0347623 0.0513143 0.121333 -0.0283844 0.0486731 0.117559 0.00114204 0.000148296 0.0261298 0.007151…
459.0 0.0 0.0 -0.12952 0.114569 0.947817 0.0 0.0 0.0 0.12952 0.0 0.0 0.12952 0.0 0.0 0.105556 -0.0941474 0.00793779 0.0 0.0 0.0 -0.105556 0.0 0.0 -0.105556 0.0975941 0.983028 -2.16943e-18 -0.0961154 0.0100216 0.0 -0.000166668 -1.26603e-05 -0.0732908 0.116234 0.951115 -0.000158312 -0.0687039 0.0106049 0.141462 -0.0644642 0.00247875 0.145346 -0.00095775 -7.02943e-05 -0.0525003 0.0128168 -0.00439018…
465.0 0.0 0.0 -0.0508657 0.0452513 0.960023 0.0 0.0 0.0 0.0508657 0.0 0.0 0.0508657 0.0 0.0 0.0214941 -0.019171 0.00161635 0.0 0.0 0.0 -0.0214941 0.0 0.0 -0.0214941 0.0257545 0.987672 -2.16943e-18 -0.0196716 0.000496551 0.0 -0.00120379 -0.000133295 -0.151501 0.132563 0.942752 -0.00113238 -0.0314681 0.0591439 0.134039 -0.0294843 0.0584995 0.132684 -0.000696403 -0.000106626 -0.0150565 0.00337744 -0…
469.0 0.0 0.0 -0.133095 0.117695 0.947133 0.0 0.0 0.0 0.133095 0.0 0.0 0.133095 0.0 0.0 -0.059545 0.0531094 -0.00447778 0.0 0.0 0.0 0.059545 0.0 0.0 0.059545 0.1008487 0.982682 -2.16943e-18 0.054199 -0.00584708 0.0 -0.00456952 -0.0361546 -0.0178361 0.104518 0.95627 -0.00364289 -0.104219 -0.0183339 0.151018 -0.0971525 -0.0162056 0.14177 -0.00166424 -3.08003e-05 -0.00634739 0.0324282 -0.00418175 -0…
470.0 0.0 0.0 -0.0590399 0.0524972 0.959009 0.0 0.0 0.0 0.0590399 0.0 0.0 0.0590399 0.0 0.0 -0.129792 0.115764 -0.00976032 0.0 0.0 0.0 0.129792 0.0 0.0 0.129792 0.033234700000000006 0.987453 -2.16943e-18 0.118758 -0.00396928 0.0 -1.84386e-05 -8.99516e-05 -0.0751286 0.112097 0.951527 -1.70202e-05 -0.0647089 0.0164051 0.133485 -0.0648079 0.0166928 0.133294 1.30946e-05 9.29084e-07 0.0359899 -0.00045…
471.0 0.0 0.0 -0.000913382 0.000814585 0.964931 0.0 0.0 0.0 0.000913382 0.0 0.0 0.000913382 0.0 0.0 -0.110552 0.0986039 -0.00831353 0.0 0.0 0.0 0.110552 0.0 0.0 0.110552 -0.019972199999999996 0.987684 -2.16943e-18 0.10118 0.00250123 0.0 -0.0036381 -0.000519806 -0.0629382 0.117639 0.951885 -0.00343179 -0.0784456 0.0034188 0.148511 -0.0647533 -0.0122591 0.150456 -0.00197515 -0.000126143 -0.143724 0…
477.0 0.0 0.0 -0.0588744 0.0523507 0.95903 0.0 0.0 0.0 0.0588744 0.0 0.0 0.0588744 0.0 0.0 -0.0697757 0.0622344 -0.00524713 0.0 0.0 0.0 0.0697757 0.0 0.0 0.0697757 0.0330833 0.987458 -2.16943e-18 0.0638444 -0.00212332 0.0 -5.84229e-05 -0.000148357 -0.0668199 0.113979 0.951863 -5.44395e-05 -0.071678 0.0082194 0.140337 -0.070713 0.0064484 0.141141 -0.0004243 -2.84434e-05 -0.0112666 0.0112395 -0.001…
478.0 0.0 0.0 -0.0972572 0.0862536 0.953483 0.0 0.0 0.0 0.0972572 0.0 0.0 0.0972572 0.0 0.0 0.0236371 -0.0210824 0.00177751 0.0 0.0 0.0 -0.0236371 0.0 0.0 -0.0236371 0.06817231 0.985616 -2.16943e-18 -0.0215843 0.00154869 0.0 1.23557e-05 -0.000138302 -0.0538929 0.115456 0.952473 1.55133e-05 -0.0814025 -0.00421908 0.149568 -0.0742315 -0.018027 0.156206 -9.26708e-05 -5.3527e-06 -0.15746 0.0258401 -0…
480.0 0.0 0.0 -0.0511169 0.0454741 0.959993 0.0 0.0 0.0 0.0511169 0.0 0.0 0.0511169 0.0 0.0 -0.060074 0.0535813 -0.00451757 0.0 0.0 0.0 0.060074 0.0 0.0 0.060074 0.025984300000000002 0.987666 -2.16943e-18 0.05498 -0.00140163 0.0 -0.000180173 -0.000216064 -0.0725884 0.116099 0.951182 -0.000169946 -0.0691092 0.0102089 0.141564 -0.0649822 0.00238706 0.145255 -0.000957693 -6.96181e-05 -0.0517433 0.01…
481.0 0.0 0.0 -0.0445716 0.0396664 0.960763 0.0 0.0 0.0 0.0445716 0.0 0.0 0.0445716 0.0 0.0 -0.02263 0.0201842 -0.00170178 0.0 0.0 0.0 0.02263 0.0 0.0 0.02263 0.0199936 0.9878 -2.16943e-18 0.0207141 -0.000392425 0.0 0.000248705 -6.06552e-05 -0.0589349 0.111695 0.952687 0.000238032 -0.0759235 0.00548781 0.139451 -0.072788 -0.00162751 0.143433 -0.000600246 -3.55702e-05 -0.0404312 0.0122244 -0.00362…
483.0 0.0 0.0 -0.242236 0.211753 0.920921 0.0 0.0 0.0 0.242236 0.0 0.0 0.242236 0.0 0.0 0.348651 -0.31097 0.0262186 0.0 0.0 0.0 -0.348651 0.0 0.0 -0.348651 0.199409 0.966571 -2.16943e-18 -0.311732 0.0685995 0.0 -0.000132508 -0.000401177 -0.0764839 0.11108 0.951496 -0.000125896 -0.0636861 0.0182507 0.131989 -0.0635247 0.0184239 0.131651 0.000391566 2.99922e-05 0.0426685 -0.00323621 0.00321409 0.00…
487.0 0.0 0.0 -0.0677001 0.0601647 0.95787 0.0 0.0 0.0 0.0677001 0.0 0.0 0.0677001 0.0 0.0 -0.127522 0.11374 -0.00958967 0.0 0.0 0.0 0.127522 0.0 0.0 0.127522 0.0411575 0.987154 -2.16943e-18 0.116643 -0.00491021 0.0 -1.82128e-05 -9.61834e-05 -0.0781575 0.11202 0.951318 -1.68864e-05 -0.0627114 0.0189888 0.131932 -0.0625731 0.0187696 0.132012 1.78186e-05 1.3411e-06 0.0411481 -0.00286328 0.00307443 …
488.0 0.0 0.0 -0.104828 0.092914 0.952235 0.0 0.0 0.0 0.104828 0.0 0.0 0.104828 0.0 0.0 -0.00153494 0.00136905 -0.000115428 0.0 0.0 0.0 0.00153494 0.0 0.0 0.00153494 0.07508337 0.985094 -2.16943e-18 0.00140083 -0.000111177 0.0 -0.000202947 -9.49249e-05 -0.0751786 0.116628 0.95093 -0.000191672 -0.0676947 0.0115987 0.141353 -0.0628525 0.00235109 0.145754 -0.000903423 -6.80202e-05 -0.0571946 0.01304…
493.0 0.0 0.0 -0.121318 0.107388 0.949344 0.0 0.0 0.0 0.121318 0.0 0.0 0.121318 0.0 0.0 0.129855 -0.11582 0.00976506 0.0 0.0 0.0 -0.129855 0.0 0.0 -0.129855 0.09012210000000001 0.983776 -2.16943e-18 -0.118338 0.0113583 0.0 -1.35969e-05 2.81832e-05 -0.0678191 0.113207 0.951895 -1.27668e-05 -0.070534 0.00995017 0.138455 -0.0701862 0.00927302 0.138783 -0.000111192 -7.60862e-06 0.00664116 0.00835731 …
494.0 0.0 0.0 0.0578032 -0.0516528 0.967855 0.0 0.0 0.0 -0.0578032 0.0 0.0 -0.0578032 0.0 0.0 -0.193121 0.172249 -0.0145227 0.0 0.0 0.0 0.193121 0.0 0.0 0.193121 -0.073641 0.984779 -2.16943e-18 0.176188 0.0147339 0.0 -0.00457379 -0.0540152 -0.120141 0.117782 0.947412 0.00557583 -0.0460977 0.0482599 0.128907 -0.0326616 0.0457537 0.11789 0.00114484 0.000140471 0.042643 -0.00516067 0.00335911 0.0010…
500.0 0.0 0.0 -0.168789 0.148764 0.939692 0.0 0.0 0.0 0.168789 0.0 0.0 0.168789 0.0 0.0 0.224866 -0.200563 0.01691 0.0 0.0 0.0 -0.224866 0.0 0.0 -0.224866 0.1332682 0.978598 -2.16943e-18 -0.20376 0.0293711 0.0 -2.60378e-05 -8.54778e-05 -0.07935 0.112312 0.951195 -2.45972e-05 -0.0620337 0.0194632 0.131974 -0.0617577 0.0189738 0.132185 0.000225467 1.78985e-05 0.038994 -0.00274741 0.00293599 0.00021…
502.0 0.0 0.0 -0.100604 0.0891996 0.952937 0.0 0.0 0.0 0.100604 0.0 0.0 0.100604 0.0 0.0 -0.130619 0.116502 -0.00982255 0.0 0.0 0.0 0.130619 0.0 0.0 0.130619 0.07122847 0.985392 -2.16943e-18 0.119246 -0.0089573 0.0 -4.19269e-05 -0.000179635 -0.0883469 0.113299 0.950406 -3.88746e-05 -0.0568794 0.0257527 0.129529 -0.0565213 0.0251438 0.129778 0.000103861 9.17427e-06 0.0410741 -0.0067766 0.00330232 …
504.0 0.0 0.0 -0.205108 0.180084 0.930988 0.0 0.0 0.0 0.205108 0.0 0.0 0.205108 0.0 0.0 0.320615 -0.285963 0.0241102 0.0 0.0 0.0 -0.320615 0.0 0.0 -0.320615 0.16608509999999999 0.973258 -2.16943e-18 -0.288808 0.0523988 0.0 -0.000381766 -0.000261473 -0.0308267 0.105247 0.955428 -0.000360062 -0.0923483 -0.00681232 0.140091 -0.0918743 -0.00646594 0.139264 -0.000202653 -6.35046e-06 0.0219109 0.017916…
506.0 0.0 0.0 -0.134118 0.118589 0.946935 0.0 0.0 0.0 0.134118 0.0 0.0 0.134118 0.0 0.0 0.166858 -0.148824 0.0125477 0.0 0.0 0.0 -0.166858 0.0 0.0 -0.166858 0.1017797 0.982581 -2.16943e-18 -0.15186 0.0165401 0.0 -8.29546e-06 1.10691e-06 -0.0697307 0.111923 0.95193 -7.44752e-06 -0.0686033 0.0131897 0.135196 -0.0684548 0.0129069 0.13533 3.91747e-05 2.62461e-06 0.0299012 0.00315634 0.00189767 3.7373…
510.0 0.0 0.0 -0.0936423 0.08307 0.954061 0.0 0.0 0.0 0.0936423 0.0 0.0 0.0936423 0.0 0.0 0.00544615 -0.00485754 0.000409551 0.0 0.0 0.0 -0.00544615 0.0 0.0 -0.00544615 0.06487090000000001 0.985847 -2.16943e-18 -0.00497443 0.00033885 0.0 -0.000149601 -7.5383e-05 -0.0731756 0.116024 0.95115 -0.000141268 -0.0685784 0.0105936 0.141231 -0.0650612 0.00388009 0.144424 -0.000856527 -6.2783e-05 -0.042952…
511.0 0.0 0.0 -0.0986305 0.0874626 0.95326 0.0 0.0 0.0 0.0986305 0.0 0.0 0.0986305 0.0 0.0 -0.0889234 0.0793126 -0.00668704 0.0 0.0 0.0 0.0889234 0.0 0.0 0.0889234 0.06942633000000001 0.985525 -2.16943e-18 0.0811926 -0.00593774 0.0 -7.8508e-06 -0.00015458 -0.120408 0.120633 0.946976 -8.36791e-06 -0.0411392 0.0442066 0.127393 -0.0411575 0.0443102 0.127305 2.60346e-05 3.10692e-06 0.0200394 -0.00623…
516.0 0.0 0.0 -0.129113 0.114213 0.947894 0.0 0.0 0.0 0.129113 0.0 0.0 0.129113 0.0 0.0 0.0821919 -0.0733087 0.00618083 0.0 0.0 0.0 -0.0821919 0.0 0.0 -0.0821919 0.0972231 0.983066 -2.16943e-18 -0.0748443 0.00777293 0.0 -1.26518e-05 -2.76999e-06 -0.0691859 0.112981 0.951829 -1.15796e-05 -0.0694278 0.0111583 0.137507 -0.069184 0.0106945 0.137726 -3.22648e-05 -2.29777e-06 0.0131452 0.00678902 0.000…
519.0 0.0 0.0 -0.181002 0.159331 0.936892 0.0 0.0 0.0 0.181002 0.0 0.0 0.181002 0.0 0.0 0.183945 -0.164064 0.0138326 0.0 0.0 0.0 -0.183945 0.0 0.0 -0.183945 0.1443256 0.976935 -2.16943e-18 -0.166373 0.02606 0.0 -2.71363e-05 -1.48793e-05 -0.19352 0.148613 0.936549 -2.48576e-05 -0.0223023 0.0916459 0.133867 -0.0207552 0.0886458 0.135679 -7.72777e-07 -1.72557e-07 -0.0011855 0.000582136 -9.03098e-05 …
521.0 0.0 0.0 -0.00725912 0.00647247 0.964431 0.0 0.0 0.0 0.00725912 0.0 0.0 0.00725912 0.0 0.0 0.0370047 -0.0330053 0.00278275 0.0 0.0 0.0 -0.0370047 0.0 0.0 -0.0370047 -0.014163999999999996 0.987809 -2.16943e-18 -0.0338721 -0.000622297 0.0 0.000171206 0.0563731 -0.054813 0.111136 0.953535 -0.0118914 -0.074412 0.00621577 0.133251 -0.0820688 -0.000821929 0.141694 0.00929026 0.000512258 0.00773577…
524.0 0.0 0.0 -0.159758 0.140929 0.941679 0.0 0.0 0.0 0.159758 0.0 0.0 0.159758 0.0 0.0 0.163025 -0.145405 0.0122595 0.0 0.0 0.0 -0.163025 0.0 0.0 -0.163025 0.1250804 0.979741 -2.16943e-18 -0.147909 0.0199588 0.0 -9.77995e-06 -7.51757e-06 -0.0706019 0.112099 0.951846 -8.80853e-06 -0.0680472 0.0135011 0.1352 -0.0678916 0.0132091 0.135335 3.88767e-05 2.64291e-06 0.0288426 0.00306079 0.00183618 3.70…
527.0 0.0 0.0 -0.11115 0.0984686 0.951155 0.0 0.0 0.0 0.11115 0.0 0.0 0.11115 0.0 0.0 0.146032 -0.130249 0.0109816 0.0 0.0 0.0 -0.146032 0.0 0.0 -0.146032 0.08085147000000001 0.984618 -2.16943e-18 -0.133204 0.0114195 0.0 -4.07258e-06 -2.9251e-05 -0.125108 0.121051 0.946575 -6.63978e-06 -0.038961 0.0495712 0.124551 -0.0376518 0.0464576 0.126356 6.56845e-05 8.20542e-06 0.0377817 0.00293935 0.002964…
529.0 0.0 0.0 -0.0670972 0.0596313 0.957951 0.0 0.0 0.0 0.0670972 0.0 0.0 0.0670972 0.0 0.0 -0.0804031 0.0717132 -0.00604631 0.0 0.0 0.0 0.0804031 0.0 0.0 0.0804031 0.040606 0.987177 -2.16943e-18 0.0735458 -0.00305156 0.0 -1.03994e-05 -9.99501e-05 -0.0697042 0.112491 0.951857 -9.40177e-06 -0.0687265 0.0120051 0.136477 -0.0687583 0.012119 0.136394 -3.87931e-06 -3.41892e-07 0.0214054 0.004977 0.001…
533.0 0.0 0.0 -0.0757901 0.0673182 0.956746 0.0 0.0 0.0 0.0757901 0.0 0.0 0.0757901 0.0 0.0 -0.0110366 0.0098438 -0.000829954 0.0 0.0 0.0 0.0110366 0.0 0.0 0.0110366 0.048556 0.986812 -2.16943e-18 0.0100913 -0.000506618 0.0 -0.000323102 -8.24247e-05 -0.0826078 0.117829 0.950245 -0.000306596 -0.0637753 0.0165685 0.139909 -0.0570128 0.00363267 0.146077 -0.00133305 -0.000110283 -0.081222 0.0104009 -…
536.0 0.0 0.0 -0.167643 0.147771 0.939948 0.0 0.0 0.0 0.167643 0.0 0.0 0.167643 0.0 0.0 0.190135 -0.169585 0.0142981 0.0 0.0 0.0 -0.190135 0.0 0.0 -0.190135 0.13223000000000001 0.978747 -2.16943e-18 -0.172316 0.0246372 0.0 -1.41729e-05 -4.42905e-05 -0.0732407 0.112137 0.951655 -1.29579e-05 -0.0661446 0.0151904 0.134247 -0.0659815 0.0149001 0.134373 3.44616e-05 2.44518e-06 0.0311243 0.00117879 0.0…
537.0 0.0 0.0 -0.0823106 0.0730771 0.955798 0.0 0.0 0.0 0.0823106 0.0 0.0 0.0823106 0.0 0.0 0.132112 -0.117833 0.0099348 0.0 0.0 0.0 -0.132112 0.0 0.0 -0.132112 0.054517 0.986494 -2.16943e-18 -0.120754 0.00685188 0.0 0.00117963 9.87989e-05 -0.160275 0.130418 0.94245 0.00111671 -0.0208384 0.0693507 0.119352 -0.0185544 0.0598459 0.125853 -0.00149469 -0.00023317 -0.0549062 0.0168134 -0.00485867 -0.0…
540.0 0.0 0.0 -0.0604301 0.0537288 0.95883 0.0 0.0 0.0 0.0604301 0.0 0.0 0.0604301 0.0 0.0 -0.0612611 0.0546401 -0.00460683 0.0 0.0 0.0 0.0612611 0.0 0.0 0.0612611 0.0345067 0.987409 -2.16943e-18 0.0560506 -0.00195141 0.0 -0.000136961 -0.000157613 -0.0709925 0.11556 0.951364 -0.000129123 -0.0697932 0.00949241 0.141362 -0.0668157 0.00386461 0.14401 -0.000752717 -5.35338e-05 -0.0390421 0.0123735 -0…
542.0 0.0 0.0 -0.104658 0.092765 0.952264 0.0 0.0 0.0 0.104658 0.0 0.0 0.104658 0.0 0.0 0.113753 -0.101459 0.00855425 0.0 0.0 0.0 -0.113753 0.0 0.0 -0.113753 0.074928696 0.985106 -2.16943e-18 -0.103816 0.00822163 0.0 -0.00206963 -0.0215536 -0.0716787 0.107464 0.952244 -0.00200277 -0.0681628 0.019863 0.130386 -0.0637272 0.0205956 0.125186 0.000345217 2.48671e-05 0.0709902 -0.0125842 0.00574114 0.0…
543.0 0.0 0.0 -0.0114068 0.0101688 0.964084 0.0 0.0 0.0 0.0114068 0.0 0.0 0.0114068 0.0 0.0 -0.019814 0.0176725 -0.00149001 0.0 0.0 0.0 0.019814 0.0 0.0 0.019814 -0.010367299999999996 0.987871 -2.16943e-18 0.0181379 0.000257979 0.0 -0.0029352 -0.00418806 -0.0141896 0.0976102 0.957524 -0.0067182 -0.100328 -0.0118167 0.136783 -0.0958385 -0.0101666 0.130608 -0.000351787 -5.25287e-06 0.0659864 0.0036…
546.0 0.0 0.0 -0.0946361 0.0839454 0.953903 0.0 0.0 0.0 0.0946361 0.0 0.0 0.0946361 0.0 0.0 -0.0794436 0.0708574 -0.00597416 0.0 0.0 0.0 0.0794436 0.0 0.0 0.0794436 0.06577864 0.985785 -2.16943e-18 0.0725576 -0.00501495 0.0 -1.52306e-05 -0.000123977 -0.126769 0.120914 0.946425 -1.5468e-05 -0.0374924 0.0495952 0.124719 -0.0374267 0.049525 0.124722 1.68194e-05 2.12398e-06 0.0397463 0.00329504 0.003…
548.0 0.0 0.0 -0.080402 0.071392 0.956079 0.0 0.0 0.0 0.080402 0.0 0.0 0.080402 0.0 0.0 -0.0178519 0.0159225 -0.00134246 0.0 0.0 0.0 0.0178519 0.0 0.0 0.0178519 0.052772400000000004 0.986591 -2.16943e-18 0.0163189 -0.000894731 0.0 -0.000104694 -8.2343e-05 -0.0701487 0.11523 0.951466 -9.87013e-05 -0.0701537 0.00923662 0.14113 -0.0677289 0.00462186 0.143318 -0.000671088 -4.71707e-05 -0.0322368 0.01…
553.0 0.0 0.0 -0.115106 0.101941 0.950461 0.0 0.0 0.0 0.115106 0.0 0.0 0.115106 0.0 0.0 -0.11567 0.103168 -0.00869837 0.0 0.0 0.0 0.11567 0.0 0.0 0.11567 0.08445976000000001 0.984301 -2.16943e-18 0.105472 -0.0094626 0.0 -0.000184375 -0.000235656 -0.0731023 0.116175 0.951135 -0.000171156 -0.068806 0.0104846 0.141499 -0.0646304 0.00257307 0.145232 -0.000966569 -7.07629e-05 -0.0515343 0.0128268 -0.0…
556.0 0.0 0.0 -0.0870865 0.0772911 0.955079 0.0 0.0 0.0 0.0870865 0.0 0.0 0.0870865 0.0 0.0 -0.0759433 0.0677355 -0.00571094 0.0 0.0 0.0 0.0759433 0.0 0.0 0.0759433 0.0588817 0.986235 -2.16943e-18 0.0693949 -0.00427022 0.0 -1.18572e-05 -0.000113998 -0.102706 0.115401 0.949055 -1.16311e-05 -0.0484965 0.0342731 0.126981 -0.0484559 0.0342466 0.126966 -3.25917e-05 -3.38292e-06 0.0376821 -0.00737273 0…
558.0 0.0 0.0 -0.0280231 0.0249615 0.962543 0.0 0.0 0.0 0.0280231 0.0 0.0 0.0280231 0.0 0.0 0.0305967 -0.0272898 0.00230087 0.0 0.0 0.0 -0.0305967 0.0 0.0 -0.0305967 0.004844500000000002 0.987961 -2.16943e-18 -0.0280112 6.70616e-05 0.0 0.000958114 0.0231103 -0.0863671 0.12017 0.949612 -0.00382939 -0.0607849 0.0155083 0.141923 -0.0567415 0.00107533 0.152323 -0.00220927 -0.000193475 -0.233146 0.014…
560.0 0.0 0.0 -0.167735 0.147851 0.939928 0.0 0.0 0.0 0.167735 0.0 0.0 0.167735 0.0 0.0 0.169727 -0.151383 0.0127635 0.0 0.0 0.0 -0.169727 0.0 0.0 -0.169727 0.1323139 0.978735 -2.16943e-18 -0.153819 0.0220071 0.0 -2.27404e-05 -9.8258e-06 -0.0845628 0.112685 0.950766 -2.10371e-05 -0.0588948 0.0233189 0.130191 -0.0586066 0.0227738 0.130446 -6.31121e-07 -9.34011e-08 0.0407627 -0.00601815 0.00324826 …
564.0 0.0 0.0 -0.125179 0.11077 0.948632 0.0 0.0 0.0 0.125179 0.0 0.0 0.125179 0.0 0.0 0.0578696 -0.0516151 0.00435179 0.0 0.0 0.0 -0.0578696 0.0 0.0 -0.0578696 0.09364 0.983431 -2.16943e-18 -0.0527174 0.0052654 0.0 -5.08309e-05 -5.3056e-06 -0.0671508 0.114245 0.951804 -4.76954e-05 -0.0716174 0.00819834 0.140627 -0.0703674 0.00580477 0.141769 -0.000465614 -3.13544e-05 -0.0166816 0.0115378 -0.0018…
565.0 0.0 0.0 -0.141113 0.124697 0.945558 0.0 0.0 0.0 0.141113 0.0 0.0 0.141113 0.0 0.0 0.118755 -0.10592 0.00893036 0.0 0.0 0.0 -0.118755 0.0 0.0 -0.118755 0.10814370000000001 0.981866 -2.16943e-18 -0.107996 0.0125276 0.0 -1.2281e-05 -3.00373e-06 -0.0682129 0.113058 0.951887 -1.11819e-05 -0.0701619 0.0103817 0.138045 -0.0699178 0.00991731 0.138264 -6.50556e-05 -4.50146e-06 0.00997245 0.00762151 …
568.0 0.0 0.0 -0.260383 0.22709 0.915574 0.0 0.0 0.0 0.260383 0.0 0.0 0.260383 0.0 0.0 0.333234 -0.297218 0.0250592 0.0 0.0 0.0 -0.333234 0.0 0.0 -0.333234 0.215601 0.962853 -2.16943e-18 -0.296708 0.0709617 0.0 -0.00242561 -0.0213588 -0.0602864 0.110228 0.952682 -0.00216409 -0.0766434 0.00564012 0.141726 -0.0668687 -0.00396271 0.14152 -0.000800285 -4.92283e-05 -0.0578877 0.0132074 -0.00487014 -0.…
576.0 0.0 0.0 -0.0726979 0.064585 0.957182 0.0 0.0 0.0 0.0726979 0.0 0.0 0.0726979 0.0 0.0 0.137927 -0.12302 0.0103721 0.0 0.0 0.0 -0.137927 0.0 0.0 -0.137927 0.0457284 0.98695 -2.16943e-18 -0.126133 0.00594131 0.0 -0.00245502 -0.0574649 -0.127315 0.119741 0.946745 0.00836192 -0.040753 0.0538437 0.124961 -0.030167 0.0515903 0.116561 -0.000285359 -3.71129e-05 0.0590626 0.00227169 0.00454298 -0.000…
577.0 0.0 0.0 -0.0861303 0.0764476 0.955225 0.0 0.0 0.0 0.0861303 0.0 0.0 0.0861303 0.0 0.0 -0.0622099 0.0554863 -0.00467818 0.0 0.0 0.0 0.0622099 0.0 0.0 0.0622099 0.0580079 0.986289 -2.16943e-18 0.056849 -0.00344364 0.0 -1.5371e-05 -0.000112639 -0.0752066 0.112101 0.951518 -1.39772e-05 -0.0647564 0.016634 0.133381 -0.0646677 0.0165143 0.133411 4.82205e-05 3.56692e-06 0.0347059 -0.000702826 0.00…
579.0 0.0 0.0 -0.102191 0.090595 0.952676 0.0 0.0 0.0 0.102191 0.0 0.0 0.102191 0.0 0.0 0.118035 -0.105278 0.00887624 0.0 0.0 0.0 -0.118035 0.0 0.0 -0.118035 0.07267649 0.985282 -2.16943e-18 -0.107745 0.00826526 0.0 -0.000201913 2.75348e-05 -0.0696304 0.115467 0.951481 -0.000191982 -0.0706843 0.00867387 0.141718 -0.0675686 0.00296908 0.144303 -0.000802951 -5.6007e-05 -0.042155 0.0125203 -0.003687…
580.0 0.0 0.0 -0.173597 0.152928 0.938605 0.0 0.0 0.0 0.173597 0.0 0.0 0.173597 0.0 0.0 0.24763 -0.220866 0.0186218 0.0 0.0 0.0 -0.24763 0.0 0.0 -0.24763 0.1376233 0.97796 -2.16943e-18 -0.224228 0.0334228 0.0 -3.30788e-05 -0.000122051 -0.0816141 0.11235 0.951025 -3.14161e-05 -0.0606228 0.0213191 0.130972 -0.0603007 0.0207575 0.13121 2.16321e-05 1.727e-06 0.0412327 -0.00457586 0.00320495 2.06348e-…
582.0 0.0 0.0 -0.0517815 0.0460635 0.959912 0.0 0.0 0.0 0.0517815 0.0 0.0 0.0517815 0.0 0.0 0.0788555 -0.0703329 0.00592993 0.0 0.0 0.0 -0.0788555 0.0 0.0 -0.0788555 0.0265926 0.987651 -2.16943e-18 -0.0721676 0.00188779 0.0 0.000382807 0.00728422 -0.0466046 0.102382 0.954676 -0.00112864 -0.079757 0.00879635 0.127683 -0.0792939 0.00585508 0.130166 4.34513e-05 1.83284e-06 0.0686435 -0.00600769 0.00…
583.0 0.0 0.0 -0.120849 0.106977 0.949429 0.0 0.0 0.0 0.120849 0.0 0.0 0.120849 0.0 0.0 0.0828024 -0.0738532 0.00622674 0.0 0.0 0.0 -0.0828024 0.0 0.0 -0.0828024 0.0896946 0.983817 -2.16943e-18 -0.0754623 0.00720728 0.0 -0.000224632 -1.87442e-05 -0.0766304 0.116948 0.950786 -0.00021338 -0.066985 0.0125103 0.141186 -0.0615008 0.00199924 0.146209 -0.0010232 -7.8511e-05 -0.0671812 0.01251 -0.0053896…
584.0 0.0 0.0 -0.0940855 0.0834605 0.95399 0.0 0.0 0.0 0.0940855 0.0 0.0 0.0940855 0.0 0.0 0.0817046 -0.0728741 0.00614419 0.0 0.0 0.0 -0.0817046 0.0 0.0 -0.0817046 0.06527577000000001 0.985819 -2.16943e-18 -0.0746255 0.0051166 0.0 -0.000715477 -2.76568e-05 -0.115884 0.118562 0.947721 -0.000678256 -0.0405805 0.0387711 0.127841 -0.0330636 0.0244304 0.134657 -0.00105517 -0.000122943 -0.118262 -0.00…
586.0 0.0 0.0 -0.141389 0.124938 0.945503 0.0 0.0 0.0 0.141389 0.0 0.0 0.141389 0.0 0.0 0.210019 -0.187321 0.0157935 0.0 0.0 0.0 -0.210019 0.0 0.0 -0.210019 0.1083945 0.981837 -2.16943e-18 -0.190986 0.0222078 0.0 -7.53387e-05 -7.0728e-05 -0.0659462 0.113028 0.952033 -7.35393e-05 -0.0717522 0.00843513 0.139323 -0.0715546 0.00828702 0.139272 -0.000377779 -2.50138e-05 0.00280857 0.00943077 -0.000422…
587.0 0.0 0.0 -0.218293 0.191373 0.927548 0.0 0.0 0.0 0.218293 0.0 0.0 0.218293 0.0 0.0 0.244259 -0.21786 0.0183683 0.0 0.0 0.0 -0.244259 0.0 0.0 -0.244259 0.17794700000000002 0.971025 -2.16943e-18 -0.219482 0.0428173 0.0 -1.11911e-05 -0.000147148 -0.196138 0.149735 0.936124 -1.28442e-05 -0.0220307 0.0937701 0.134006 -0.0202796 0.090426 0.136041 2.15308e-06 4.0283e-07 -0.000185972 8.37092e-05 -1.…
589.0 0.0 0.0 -0.0795782 0.0706646 0.956199 0.0 0.0 0.0 0.0795782 0.0 0.0 0.0795782 0.0 0.0 -0.0468332 0.0417716 -0.00352186 0.0 0.0 0.0 0.0468332 0.0 0.0 0.0468332 0.052019300000000004 0.986632 -2.16943e-18 0.0428135 -0.002312 0.0 -1.43037e-05 -9.58717e-05 -0.0680331 0.112995 0.951908 -1.27125e-05 -0.0701805 0.0101669 0.138099 -0.0700842 0.0100269 0.138142 -0.000173423 -1.18755e-05 0.0102308 0.0…
594.0 0.0 0.0 -0.16291 0.143665 0.940994 0.0 0.0 0.0 0.16291 0.0 0.0 0.16291 0.0 0.0 0.15508 -0.138319 0.011662 0.0 0.0 0.0 -0.15508 0.0 0.0 -0.15508 0.1279392 0.979351 -2.16943e-18 -0.140641 0.0194295 0.0 -2.44849e-05 -1.06103e-05 -0.0818607 0.112422 0.950998 -2.2587e-05 -0.0604759 0.0214075 0.130982 -0.0601462 0.0207827 0.131275 5.80601e-06 4.33373e-07 0.0406328 -0.00444652 0.00315757 5.54015e-…
595.0 0.0 0.0 0.0388898 -0.0347348 0.967249 0.0 0.0 0.0 -0.0388898 0.0 0.0 -0.0388898 0.0 0.0 -0.0655457 0.0584616 -0.00492904 0.0 0.0 0.0 0.0655457 0.0 0.0 0.0655457 -0.05637299999999999 0.986059 -2.16943e-18 0.0598823 0.00386891 0.0 -0.000700865 -0.00207369 -0.131369 0.118081 0.946523 -0.000807153 -0.0305461 0.0517755 0.120303 -0.0276096 0.0478761 0.121254 0.00294326 0.000390078 -0.00185471 0.0…
596.0 0.0 0.0 -0.207569 0.182194 0.930357 0.0 0.0 0.0 0.207569 0.0 0.0 0.207569 0.0 0.0 0.34397 -0.306794 0.0258666 0.0 0.0 0.0 -0.34397 0.0 0.0 -0.34397 0.1683015 0.972853 -2.16943e-18 -0.309707 0.0569782 0.0 -0.00561458 -0.0574 -0.0237272 0.104676 0.95615 0.00723804 -0.100988 -0.0106064 0.146052 -0.0899385 -0.0111485 0.135476 -0.00105194 -2.60167e-05 0.0138888 0.0168902 -0.000911763 -0.00100588…
597.0 0.0 0.0 -0.0884293 0.0784753 0.954874 0.0 0.0 0.0 0.0884293 0.0 0.0 0.0884293 0.0 0.0 -0.122459 0.109223 -0.00920889 0.0 0.0 0.0 0.122459 0.0 0.0 0.122459 0.0601087 0.986159 -2.16943e-18 0.11189 -0.00703598 0.0 -1.42207e-06 -0.000141624 -0.0699584 0.111922 0.951857 1.00217e-06 -0.0687255 0.0128892 0.135846 -0.0683048 0.0120306 0.136284 2.21683e-05 1.44414e-06 0.0239347 0.00445667 0.00139791…
598.0 0.0 0.0 -0.156916 0.138459 0.94229 0.0 0.0 0.0 0.156916 0.0 0.0 0.156916 0.0 0.0 0.224063 -0.199847 0.0168496 0.0 0.0 0.0 -0.224063 0.0 0.0 -0.224063 0.1225012 0.980085 -2.16943e-18 -0.203365 0.0268536 0.0 -3.69646e-05 -8.31291e-05 -0.0786275 0.112122 0.951273 -3.47064e-05 -0.0624277 0.0191807 0.131929 -0.0622611 0.0189652 0.131976 0.000259776 2.04396e-05 0.0405373 -0.00308693 0.00306039 0.…
602.0 0.0 0.0 -0.235678 0.206187 0.922785 0.0 0.0 0.0 0.235678 0.0 0.0 0.235678 0.0 0.0 0.326587 -0.29129 0.0245593 0.0 0.0 0.0 -0.326587 0.0 0.0 -0.326587 0.193542 0.967842 -2.16943e-18 -0.292419 0.0623418 0.0 -0.00036094 -0.000378833 -0.0869907 0.112582 0.950583 -0.000344203 -0.0577417 0.02548 0.129353 -0.0570132 0.0252301 0.128868 0.000148894 1.29685e-05 0.046143 -0.00823152 0.00373286 0.00014…
603.0 0.0 0.0 -0.0340653 0.030334 0.961921 0.0 0.0 0.0 0.0340653 0.0 0.0 0.0340653 0.0 0.0 -0.192808 0.171969 -0.0144992 0.0 0.0 0.0 0.192808 0.0 0.0 0.192808 0.010375999999999996 0.987931 -2.16943e-18 0.17651 -0.00148912 0.0 0.000196544 -6.39624e-05 -0.0670617 0.110102 0.952331 0.000188163 -0.0699511 0.0145281 0.132558 -0.0690633 0.0119875 0.134213 0.000417021 2.7864e-05 0.040191 0.000668137 0.0…
604.0 0.0 0.0 -0.0976409 0.0865914 0.953421 0.0 0.0 0.0 0.0976409 0.0 0.0 0.0976409 0.0 0.0 -0.135147 0.12054 -0.010163 0.0 0.0 0.0 0.135147 0.0 0.0 0.135147 0.06852266 0.985591 -2.16943e-18 0.123406 -0.00890211 0.0 -4.00609e-05 -0.000156439 -0.0867026 0.113126 0.950551 -3.70434e-05 -0.057785 0.0245196 0.130023 -0.0574187 0.0238849 0.13029 4.01132e-05 3.45358e-06 0.0391834 -0.00616472 0.00314108 …
605.0 0.0 0.0 -0.00208775 0.00186189 0.964841 0.0 0.0 0.0 0.00208775 0.0 0.0 0.00208775 0.0 0.0 -0.00671042 0.00598516 -0.000504623 0.0 0.0 0.0 0.00671042 0.0 0.0 0.00671042 -0.018897299999999992 0.98771 -2.16943e-18 0.00614169 0.00014461 0.0 -0.0035811 0.0537867 -0.138784 0.147321 0.942888 -0.0146808 -0.0444469 0.0466076 0.146699 -0.0530219 0.0341779 0.154582 -0.00088708 -0.000124173 -0.0386687 …
608.0 0.0 0.0 -0.258407 0.225426 0.91617 0.0 0.0 0.0 0.258407 0.0 0.0 0.258407 0.0 0.0 0.316508 -0.2823 0.0238014 0.0 0.0 0.0 -0.316508 0.0 0.0 -0.316508 0.21384199999999998 0.963272 -2.16943e-18 -0.281948 0.0668431 0.0 -5.87003e-05 -0.000384897 -0.0995635 0.114489 0.949375 -5.79514e-05 -0.0501908 0.0324302 0.127384 -0.0499715 0.0322203 0.127372 -0.000456717 -4.56816e-05 0.0430013 -0.00685047 0.0…
609.0 0.0 0.0 -0.0562585 0.0500326 0.95936 0.0 0.0 0.0 0.0562585 0.0 0.0 0.0562585 0.0 0.0 0.132311 -0.118011 0.00994977 0.0 0.0 0.0 -0.132311 0.0 0.0 -0.132311 0.030689600000000004 0.987534 -2.16943e-18 -0.121074 0.00370959 0.0 -0.00332726 -0.0584437 -0.121014 0.119238 0.947307 0.00786583 -0.0454435 0.0498278 0.127442 -0.0335203 0.0472753 0.117996 0.000446191 5.54987e-05 0.0598386 -0.00301102 0.…
612.0 0.0 0.0 -0.140652 0.124294 0.94565 0.0 0.0 0.0 0.140652 0.0 0.0 0.140652 0.0 0.0 0.205032 -0.182872 0.0154184 0.0 0.0 0.0 -0.205032 0.0 0.0 -0.205032 0.1077242 0.981914 -2.16943e-18 -0.186467 0.021543 0.0 -1.31713e-05 -8.06897e-05 -0.0854362 0.112228 0.950688 -1.04861e-05 -0.0585364 0.0242289 0.129795 -0.0579012 0.0229 0.130488 8.47477e-06 6.71851e-07 0.0404705 -0.00600549 0.00322742 8.0857…
619.0 0.0 0.0 -0.0932546 0.0827284 0.954122 0.0 0.0 0.0 0.0932546 0.0 0.0 0.0932546 0.0 0.0 0.0281804 -0.0251347 0.00211917 0.0 0.0 0.0 -0.0281804 0.0 0.0 -0.0281804 0.0645168 0.985871 -2.16943e-18 -0.0257402 0.00174336 0.0 3.23171e-06 -0.000285185 -0.0756597 0.109417 0.951712 4.46354e-06 -0.0643634 0.0211783 0.128896 -0.06374 0.0198562 0.129594 2.90294e-05 2.09033e-06 0.0596655 -0.008335 0.00467…
620.0 0.0 0.0 -0.075639 0.0671847 0.956767 0.0 0.0 0.0 0.075639 0.0 0.0 0.075639 0.0 0.0 -0.00506966 0.00452174 -0.000381238 0.0 0.0 0.0 0.00506966 0.0 0.0 0.00506966 0.0484179 0.986819 -2.16943e-18 0.00463548 -0.000232014 0.0 -0.000294729 -7.67977e-05 -0.0809822 0.117638 0.950386 -0.000279797 -0.0646838 0.0154188 0.140342 -0.0582231 0.00305593 0.146235 -0.00147002 -0.00011927 -0.0775067 0.011128…
622.0 0.0 0.0 -0.105577 0.0935727 0.952109 0.0 0.0 0.0 0.105577 0.0 0.0 0.105577 0.0 0.0 0.0429555 -0.0383129 0.00323025 0.0 0.0 0.0 -0.0429555 0.0 0.0 -0.0429555 0.075767148 0.98504 -2.16943e-18 -0.0392002 0.00314067 0.0 -1.94338e-05 -3.26828e-05 -0.086804 0.112649 0.950549 -1.71658e-05 -0.0577555 0.0248437 0.129768 -0.0572892 0.0238967 0.130247 1.68463e-05 1.42321e-06 0.0398969 -0.00628342 0.00…
624.0 0.0 0.0 -0.0548405 0.0487758 0.959537 0.0 0.0 0.0 0.0548405 0.0 0.0 0.0548405 0.0 0.0 -0.0927978 0.0827683 -0.00697839 0.0 0.0 0.0 0.0927978 0.0 0.0 0.0927978 0.029392 0.987573 -2.16943e-18 0.0849202 -0.00248135 0.0 -9.56383e-06 -0.000166227 -0.0706611 0.112282 0.951818 -8.3994e-06 -0.0679209 0.0129171 0.135717 -0.068058 0.013258 0.135512 1.90168e-05 1.26913e-06 0.0262069 0.0035153 0.001623…
633.0 0.0 0.0 -0.107767 0.0954975 0.951737 0.0 0.0 0.0 0.107767 0.0 0.0 0.107767 0.0 0.0 0.0710926 -0.063409 0.00534616 0.0 0.0 0.0 -0.0710926 0.0 0.0 -0.0710926 0.07776567000000001 0.984877 -2.16943e-18 -0.0648659 0.00533998 0.0 2.4531e-06 -6.81376e-06 -0.0662655 0.109983 0.952368 2.7563e-06 -0.0706108 0.0134818 0.133447 -0.070121 0.0124458 0.133992 6.70791e-05 4.28897e-06 0.0411081 0.000406417 …
634.0 0.0 0.0 -0.0766251 0.0680559 0.956626 0.0 0.0 0.0 0.0766251 0.0 0.0 0.0766251 0.0 0.0 0.118826 -0.105983 0.00893569 0.0 0.0 0.0 -0.118826 0.0 0.0 -0.118826 0.0493194 0.986774 -2.16943e-18 -0.108644 0.0055452 0.0 -0.000322198 -1.00765e-06 -0.0779517 0.117094 0.950663 -0.000303613 -0.0663426 0.0133527 0.141035 -0.0603813 0.0021542 0.146267 -0.00119039 -9.29231e-05 -0.0718816 0.011997 -0.00568…
636.0 0.0 0.0 -0.139407 0.123208 0.945898 0.0 0.0 0.0 0.139407 0.0 0.0 0.139407 0.0 0.0 -0.0259636 0.0231575 -0.00195246 0.0 0.0 0.0 0.0259636 0.0 0.0 0.0259636 0.1065921 0.982044 -2.16943e-18 0.023616 -0.00269864 0.0 -0.00296027 -0.0303971 -0.181365 0.143145 0.938437 -0.00332087 -0.0285875 0.083448 0.137254 -0.0190512 0.078284 0.132818 -1.50905e-05 -2.81029e-06 -0.00103344 0.000402365 -9.666e-05…
637.0 0.0 0.0 -0.0439486 0.0391134 0.960835 0.0 0.0 0.0 0.0439486 0.0 0.0 0.0439486 0.0 0.0 -0.0318945 0.0284474 -0.00239847 0.0 0.0 0.0 0.0318945 0.0 0.0 0.0318945 0.0194234 0.98781 -2.16943e-18 0.0291946 -0.000534894 0.0 -0.000673007 -0.000172862 -0.110947 0.118886 0.948045 -0.000639344 -0.0445572 0.0354767 0.130171 -0.0368723 0.0208268 0.137126 -0.000609476 -6.79257e-05 -0.122886 -0.00245323 -…
638.0 0.0 0.0 -0.139474 0.123266 0.945884 0.0 0.0 0.0 0.139474 0.0 0.0 0.139474 0.0 0.0 0.108516 -0.0967876 0.0081604 0.0 0.0 0.0 -0.108516 0.0 0.0 -0.108516 0.1066527 0.982037 -2.16943e-18 -0.0987033 0.0112857 0.0 -1.67519e-05 -3.35005e-06 -0.0683094 0.113308 0.951848 -1.53918e-05 -0.0702049 0.010077 0.13849 -0.0698567 0.00941297 0.138804 -0.000197256 -1.35528e-05 0.00582602 0.00832968 -0.000118…
640.0 0.0 0.0 -0.157429 0.138905 0.94218 0.0 0.0 0.0 0.157429 0.0 0.0 0.157429 0.0 0.0 0.0707286 -0.0630843 0.00531879 0.0 0.0 0.0 -0.0707286 0.0 0.0 -0.0707286 0.1229662 0.980024 -2.16943e-18 -0.0641905 0.00850961 0.0 -0.00159007 -0.0151632 -0.188389 0.146241 0.937335 -0.00175446 -0.0252011 0.0881004 0.135927 -0.019942 0.0845641 0.134169 -1.46712e-05 -2.84279e-06 -0.000113524 7.86024e-05 -1.1736…
642.0 0.0 0.0 -0.144027 0.127238 0.944972 0.0 0.0 0.0 0.144027 0.0 0.0 0.144027 0.0 0.0 0.14658 -0.130738 0.0110228 0.0 0.0 0.0 -0.14658 0.0 0.0 -0.14658 0.1107927 0.981555 -2.16943e-18 -0.133255 0.0158512 0.0 7.68737e-06 -0.000138027 -0.0242394 0.102574 0.956157 1.07649e-05 -0.095329 -0.0085968 0.138218 -0.0957212 -0.00785476 0.13787 -9.08917e-05 -2.35378e-06 0.0439976 0.0166313 0.00108797 -8.68…
645.0 0.0 0.0 -0.135561 0.11985 0.946654 0.0 0.0 0.0 0.135561 0.0 0.0 0.135561 0.0 0.0 0.100939 -0.0900299 0.00759064 0.0 0.0 0.0 -0.100939 0.0 0.0 -0.100939 0.1030933 0.982437 -2.16943e-18 -0.0918522 0.0101384 0.0 -2.59301e-05 -3.28305e-06 -0.0675278 0.113592 0.951864 -2.41998e-05 -0.0709542 0.00923616 0.139299 -0.0703765 0.00813178 0.139825 -0.000324518 -2.20038e-05 -0.000858853 0.00975176 -0.0…
648.0 0.0 0.0 -0.0170033 0.0151539 0.963592 0.0 0.0 0.0 0.0170033 0.0 0.0 0.0170033 0.0 0.0 0.00362046 -0.00322917 0.000272259 0.0 0.0 0.0 -0.00362046 0.0 0.0 -0.00362046 -0.0052441000000000015 0.98793 -2.16943e-18 -0.00331441 -2.85899e-05 0.0 -0.00248286 0.0276155 -0.179292 0.14253 0.938946 -0.00746052 -0.025056 0.0858631 0.128547 -0.0218173 0.0722859 0.13705 -2.40545e-06 -5.8602e-07 -0.0108493 …
649.0 0.0 0.0 -0.128019 0.113256 0.9481 0.0 0.0 0.0 0.128019 0.0 0.0 0.128019 0.0 0.0 0.116588 -0.103987 0.00876743 0.0 0.0 0.0 -0.116588 0.0 0.0 -0.116588 0.0962274 0.983169 -2.16943e-18 -0.106178 0.0109097 0.0 1.38679e-05 -8.47573e-05 -0.0442738 0.105571 0.954449 1.54297e-05 -0.0837134 0.00355438 0.134485 -0.0833605 0.00279819 0.134888 1.05095e-05 2.74685e-07 0.0281427 0.00493818 0.00148206 1.0…
650.0 0.0 0.0 -0.0557967 0.0496233 0.959418 0.0 0.0 0.0 0.0557967 0.0 0.0 0.0557967 0.0 0.0 -0.118103 0.105339 -0.00888137 0.0 0.0 0.0 0.118103 0.0 0.0 0.118103 0.030267100000000005 0.987547 -2.16943e-18 0.108075 -0.00326135 0.0 -1.19805e-05 -0.000109685 -0.0687793 0.112527 0.951918 -1.05851e-05 -0.0693377 0.0111874 0.136981 -0.0695304 0.0116431 0.136718 -2.8916e-05 -2.0519e-06 0.019429 0.0056304…
652.0 0.0 0.0 -0.104359 0.0925016 0.952314 0.0 0.0 0.0 0.104359 0.0 0.0 0.104359 0.0 0.0 -0.0110522 0.00985773 -0.000831129 0.0 0.0 0.0 0.0110522 0.0 0.0 0.0110522 0.074655305 0.985128 -2.16943e-18 0.010087 -0.00079579 0.0 -0.000120787 -9.95321e-05 -0.0696858 0.115361 0.951481 -0.000113456 -0.0705676 0.00876382 0.141556 -0.0676276 0.0031677 0.14421 -0.000766948 -5.35344e-05 -0.0407603 0.0124515 -…
653.0 0.0 0.0 -0.0460254 0.0409569 0.960596 0.0 0.0 0.0 0.0460254 0.0 0.0 0.0460254 0.0 0.0 0.0295592 -0.0263645 0.00222285 0.0 0.0 0.0 -0.0295592 0.0 0.0 -0.0295592 0.0213244 0.987773 -2.16943e-18 -0.0270559 0.00055192 0.0 -0.00203942 -0.000188563 -0.106929 0.115707 0.948817 -0.00192846 -0.0470567 0.0384883 0.125825 -0.0452771 0.0420863 0.120427 -0.000571949 -6.1676e-05 0.0517518 -0.0190667 0.00…
655.0 0.0 0.0 -0.0977386 0.0866774 0.953405 0.0 0.0 0.0 0.0977386 0.0 0.0 0.0977386 0.0 0.0 0.100695 -0.0898119 0.00757226 0.0 0.0 0.0 -0.100695 0.0 0.0 -0.100695 0.0686119 0.985585 -2.16943e-18 -0.0919468 0.00664176 0.0 -0.00067865 -8.4499e-06 -0.110396 0.118665 0.948121 -0.000643348 -0.0446811 0.0351396 0.13008 -0.037033 0.0205775 0.136984 -0.000640451 -7.10146e-05 -0.121302 -0.00187943 -0.0088…
659.0 0.0 0.0 -0.13871 0.1226 0.946036 0.0 0.0 0.0 0.13871 0.0 0.0 0.13871 0.0 0.0 0.187697 -0.167411 0.0141148 0.0 0.0 0.0 -0.187697 0.0 0.0 -0.187697 0.1059582 0.982117 -2.16943e-18 -0.17074 0.0193902 0.0 -6.92851e-05 -1.88605e-05 -0.0661959 0.111991 0.952177 -6.53005e-05 -0.0708029 0.00996011 0.137098 -0.0712996 0.0112288 0.136323 -0.000132341 -8.83982e-06 0.0217172 0.0055283 0.00114912 -0.000…
660.0 0.0 0.0 0.0538497 -0.0481155 0.967755 0.0 0.0 0.0 -0.0538497 0.0 0.0 -0.0538497 0.0 0.0 -0.119516 0.106598 -0.00898757 0.0 0.0 0.0 0.119516 0.0 0.0 0.119516 -0.070034 0.985074 -2.16943e-18 0.109071 0.00868714 0.0 -0.0118973 -0.128446 -0.0331256 0.10844 0.955173 0.0169178 -0.103162 -0.00678297 0.154159 -0.0779079 -0.0102329 0.132202 -0.00167619 -5.74348e-05 -0.0303236 0.0148629 -0.0034252 -0…
661.0 0.0 0.0 -0.176195 0.155176 0.93801 0.0 0.0 0.0 0.176195 0.0 0.0 0.176195 0.0 0.0 0.223002 -0.1989 0.0167698 0.0 0.0 0.0 -0.223002 0.0 0.0 -0.223002 0.1399762 0.977606 -2.16943e-18 -0.201849 0.0306234 0.0 -1.10654e-05 -8.81313e-05 -0.0699646 0.112599 0.951825 -9.78673e-06 -0.0686113 0.0120732 0.136554 -0.068569 0.0120333 0.136551 -3.871e-06 -3.4147e-07 0.0203088 0.00516311 0.0010996 -3.68705…
663.0 0.0 0.0 -0.00466096 0.00415633 0.96464 0.0 0.0 0.0 0.00466096 0.0 0.0 0.00466096 0.0 0.0 0.013393 -0.0119455 0.00100716 0.0 0.0 0.0 -0.013393 0.0 0.0 -0.013393 -0.016542199999999993 0.987763 -2.16943e-18 -0.0122586 -0.000257077 0.0 0.00447142 0.0575752 -0.0957454 0.11048 0.950361 -0.00682739 -0.0436232 0.0361809 0.113957 -0.0540683 0.0322147 0.128445 0.000400917 3.77924e-05 0.0726757 -0.016…
664.0 0.0 0.0 -0.0466341 0.041497 0.960525 0.0 0.0 0.0 0.0466341 0.0 0.0 0.0466341 0.0 0.0 -0.0764499 0.0681873 -0.00574904 0.0 0.0 0.0 0.0764499 0.0 0.0 0.0764499 0.021881500000000005 0.987762 -2.16943e-18 0.0699746 -0.00147004 0.0 -0.000102839 -0.000215615 -0.0681677 0.114869 0.951652 -9.62245e-05 -0.0712968 0.0081808 0.141348 -0.0691833 0.00422205 0.143191 -0.000656621 -4.48515e-05 -0.0309174 …
665.0 0.0 0.0 -0.135715 0.119984 0.946624 0.0 0.0 0.0 0.135715 0.0 0.0 0.135715 0.0 0.0 0.167145 -0.14908 0.0125693 0.0 0.0 0.0 -0.167145 0.0 0.0 -0.167145 0.1032329 0.982422 -2.16943e-18 -0.152095 0.0168115 0.0 -1.18604e-05 -3.83389e-07 -0.0719457 0.112003 0.951763 -1.08883e-05 -0.0670839 0.0146512 0.13443 -0.066882 0.0142666 0.134612 4.30383e-05 2.9983e-06 0.0316016 0.0015999 0.00212987 4.10577…
666.0 0.0 0.0 -0.0608985 0.0541436 0.95877 0.0 0.0 0.0 0.0608985 0.0 0.0 0.0608985 0.0 0.0 0.0238879 -0.0213061 0.00179637 0.0 0.0 0.0 -0.0238879 0.0 0.0 -0.0238879 0.0349353 0.987394 -2.16943e-18 -0.0218558 0.000771161 0.0 4.11684e-06 -4.00209e-05 -0.118442 0.118911 0.947293 3.2189e-06 -0.0422813 0.0455699 0.125205 -0.0399707 0.0401454 0.128318 3.54579e-05 4.10751e-06 0.0183284 -0.00503374 0.001…
670.0 0.0 0.0 -0.117651 0.104173 0.950007 0.0 0.0 0.0 0.117651 0.0 0.0 0.117651 0.0 0.0 -0.0720215 0.0642375 -0.00541602 0.0 0.0 0.0 0.0720215 0.0 0.0 0.0720215 0.08677990000000001 0.98409 -2.16943e-18 0.0656568 -0.00605896 0.0 -0.00164108 -0.000351234 -0.156124 0.130774 0.942612 -0.00155167 -0.0255627 0.0619393 0.127447 -0.0223829 0.0576033 0.131162 -0.00208629 -0.000330517 -0.0763675 0.00151724…
673.0 0.0 0.0 -0.206707 0.181455 0.930579 0.0 0.0 0.0 0.206707 0.0 0.0 0.206707 0.0 0.0 0.34379 -0.306633 0.025853 0.0 0.0 0.0 -0.34379 0.0 0.0 -0.34379 0.1675255 0.972995 -2.16943e-18 -0.309594 0.0566815 0.0 -0.00489573 -0.0570882 -0.0395888 0.113002 0.954067 0.00790123 -0.0928436 -0.0108577 0.153997 -0.0780121 -0.0205953 0.148837 -0.00104488 -4.26659e-05 -0.12778 0.0234783 -0.0105108 -0.0009973…
674.0 0.0 0.0 0.0473992 -0.042345 0.967561 0.0 0.0 0.0 -0.0473992 0.0 0.0 -0.0473992 0.0 0.0 -0.122417 0.109186 -0.00920574 0.0 0.0 0.0 0.122417 0.0 0.0 0.122417 -0.064145 0.985524 -2.16943e-18 0.111774 0.00817719 0.0 0.00635163 0.0550089 -0.0661434 0.109442 0.952729 -0.00548081 -0.0643261 0.0158835 0.123946 -0.070206 0.00408557 0.14322 0.0299251 0.00200546 -0.0289257 -0.0179107 0.00232833 0.0285…
675.0 0.0 0.0 -0.064496 0.057329 0.958299 0.0 0.0 0.0 0.064496 0.0 0.0 0.064496 0.0 0.0 0.062531 -0.0557727 0.00470233 0.0 0.0 0.0 -0.062531 0.0 0.0 -0.062531 0.038226500000000004 0.987272 -2.16943e-18 -0.057204 0.00222447 0.0 -0.00146392 -0.000101736 -0.130145 0.12386 0.945798 -0.00138198 -0.0374773 0.0476246 0.130246 -0.0357993 0.0489228 0.127252 2.14303e-05 2.79616e-06 0.00674974 -0.00266263 0…
678.0 0.0 0.0 -0.0996098 0.0883244 0.9531 0.0 0.0 0.0 0.0996098 0.0 0.0 0.0996098 0.0 0.0 0.055358 -0.049375 0.00416292 0.0 0.0 0.0 -0.055358 0.0 0.0 -0.055358 0.07032044 0.98546 -2.16943e-18 -0.0505417 0.00374595 0.0 -0.00054758 -4.84657e-05 -0.126638 0.116004 0.947138 -0.000517982 -0.0316439 0.0486896 0.119718 -0.0269179 0.0395689 0.124104 0.00297796 0.000379653 -0.0411106 0.00480882 -0.0035197…
679.0 0.0 0.0 -0.100114 0.0887677 0.953018 0.0 0.0 0.0 0.100114 0.0 0.0 0.100114 0.0 0.0 -0.02523 0.0225032 -0.0018973 0.0 0.0 0.0 0.02523 0.0 0.0 0.02523 0.07078033 0.985425 -2.16943e-18 0.0230341 -0.00171886 0.0 -1.80254e-05 -0.00010853 -0.069834 0.113117 0.951766 -1.59188e-05 -0.0689065 0.0111438 0.137649 -0.0687497 0.0108917 0.137743 -0.000185022 -1.29992e-05 0.011303 0.00688308 0.000367449 -…
682.0 0.0 0.0 -0.0563697 0.0501312 0.959347 0.0 0.0 0.0 0.0563697 0.0 0.0 0.0563697 0.0 0.0 0.0365896 -0.032635 0.00275154 0.0 0.0 0.0 -0.0365896 0.0 0.0 -0.0365896 0.030791400000000003 0.987531 -2.16943e-18 -0.033482 0.00102958 0.0 -0.00386584 -0.0260399 -0.0205128 0.106038 0.955918 -0.00315817 -0.102302 -0.0182706 0.151646 -0.0967987 -0.015734 0.143559 -0.00151294 -3.2037e-05 -0.0154219 0.03429…
683.0 0.0 0.0 -0.151369 0.133634 0.943462 0.0 0.0 0.0 0.151369 0.0 0.0 0.151369 0.0 0.0 0.14112 -0.125868 0.0106123 0.0 0.0 0.0 -0.14112 0.0 0.0 -0.14112 0.1174646 0.980736 -2.16943e-18 -0.128176 0.0162023 0.0 -2.67199e-05 -4.25328e-06 -0.0670108 0.113597 0.9519 -2.47713e-05 -0.0713292 0.00887968 0.139514 -0.070727 0.00772902 0.140061 -0.000338189 -2.27526e-05 -0.00240361 0.0100485 -0.000813756 -…
686.0 0.0 0.0 -0.159114 0.140369 0.941818 0.0 0.0 0.0 0.159114 0.0 0.0 0.159114 0.0 0.0 0.208985 -0.186398 0.0157157 0.0 0.0 0.0 -0.208985 0.0 0.0 -0.208985 0.1244958 0.97982 -2.16943e-18 -0.189624 0.0254634 0.0 -1.85547e-05 -6.57777e-05 -0.0773899 0.11212 0.95136 -1.74683e-05 -0.0633018 0.0183143 0.13243 -0.0631066 0.0179712 0.132576 2.87933e-05 2.17593e-06 0.0385735 -0.00196101 0.00283735 2.746…
687.0 0.0 0.0 0.0287102 -0.0256348 0.966791 0.0 0.0 0.0 -0.0287102 0.0 0.0 -0.0287102 0.0 0.0 -0.137312 0.122471 -0.0103258 0.0 0.0 0.0 0.137312 0.0 0.0 0.137312 -0.04707 0.986613 -2.16943e-18 0.125523 0.00682756 0.0 -0.00322915 0.0482336 -0.134474 0.126706 0.945531 -0.0123057 -0.0343751 0.055044 0.123882 -0.0354804 0.0420996 0.132589 -7.77895e-07 -3.47337e-07 -0.0106132 0.00208284 -0.000856342 -…
689.0 0.0 0.0 -0.0515992 0.0459019 0.959934 0.0 0.0 0.0 0.0515992 0.0 0.0 0.0515992 0.0 0.0 -0.133058 0.118678 -0.010006 0.0 0.0 0.0 0.133058 0.0 0.0 0.133058 0.026425800000000006 0.987655 -2.16943e-18 0.121774 -0.00316321 0.0 -2.72769e-05 -9.05389e-05 -0.0677559 0.112974 0.951932 -2.51335e-05 -0.0703057 0.00989126 0.138224 -0.0703321 0.0100488 0.138092 -0.000290448 -1.97726e-05 0.0102523 0.00760…
692.0 0.0 0.0 -0.0570734 0.0507548 0.959258 0.0 0.0 0.0 0.0570734 0.0 0.0 0.0570734 0.0 0.0 -0.0704487 0.0628347 -0.00529774 0.0 0.0 0.0 0.0704487 0.0 0.0 0.0704487 0.031435300000000006 0.987511 -2.16943e-18 0.064464 -0.0020277 0.0 -7.25294e-05 -0.000161206 -0.0682119 0.11434 0.951718 -6.78207e-05 -0.0709167 0.00877827 0.140411 -0.0696559 0.00644603 0.14148 -0.00047902 -3.27692e-05 -0.0143801 0.0…
697.0 0.0 0.0 -0.134622 0.119029 0.946837 0.0 0.0 0.0 0.134622 0.0 0.0 0.134622 0.0 0.0 -0.0352845 0.031471 -0.0026534 0.0 0.0 0.0 0.0352845 0.0 0.0 0.0352845 0.1022381 0.982531 -2.16943e-18 0.0321113 -0.00351383 0.0 -6.42599e-05 -0.000227142 -0.093921 0.11402 0.949898 -6.15787e-05 -0.0536592 0.0293311 0.128309 -0.053121 0.0284005 0.128699 -3.74412e-05 -3.5551e-06 0.0456445 -0.00586471 0.00356716…
700.0 0.0 0.0 -0.0666308 0.0592186 0.958014 0.0 0.0 0.0 0.0666308 0.0 0.0 0.0666308 0.0 0.0 -0.107813 0.0961606 -0.00810753 0.0 0.0 0.0 0.107813 0.0 0.0 0.107813 0.040179400000000004 0.987194 -2.16943e-18 0.0986199 -0.00404586 0.0 -1.79024e-05 -0.000101995 -0.0777208 0.112095 0.95134 -1.67335e-05 -0.0629956 0.0184567 0.132312 -0.0628904 0.0183086 0.132353 2.14212e-05 1.61365e-06 0.0394527 -0.0023…
701.0 0.0 0.0 -0.156728 0.138295 0.94233 0.0 0.0 0.0 0.156728 0.0 0.0 0.156728 0.0 0.0 0.0887442 -0.0791528 0.00667356 0.0 0.0 0.0 -0.0887442 0.0 0.0 -0.0887442 0.1223302 0.980108 -2.16943e-18 -0.0805482 0.0106207 0.0 -2.68795e-05 -7.62585e-06 -0.195151 0.149315 0.936283 -2.45498e-05 -0.0221336 0.0929843 0.133958 -0.0204798 0.0897732 0.135906 9.78827e-07 1.70048e-07 -0.00048622 0.000220474 -3.730…
704.0 0.0 0.0 -0.110351 0.0977677 0.951293 0.0 0.0 0.0 0.110351 0.0 0.0 0.110351 0.0 0.0 -0.0720978 0.0643055 -0.00542175 0.0 0.0 0.0 0.0720978 0.0 0.0 0.0720978 0.08012345 0.98468 -2.16943e-18 0.0657688 -0.00558547 0.0 -0.000798822 -0.0117293 -0.119497 0.118621 0.947241 -0.000903957 -0.0410677 0.0428583 0.127951 -0.0395139 0.0447176 0.12452 0.000145138 1.74436e-05 0.0202363 -0.0069668 0.00165392…
706.0 0.0 0.0 -0.162264 0.143105 0.941135 0.0 0.0 0.0 0.162264 0.0 0.0 0.162264 0.0 0.0 0.158813 -0.141649 0.0119428 0.0 0.0 0.0 -0.158813 0.0 0.0 -0.158813 0.1273536 0.979431 -2.16943e-18 -0.144039 0.0198041 0.0 -1.6954e-05 -9.84231e-06 -0.0756267 0.112155 0.951482 -1.5498e-05 -0.0645547 0.0170205 0.133213 -0.064302 0.0165432 0.133436 3.13301e-05 2.2967e-06 0.0350299 -0.000731128 0.00252881 2.98…
707.0 0.0 0.0 -0.139194 0.123023 0.94594 0.0 0.0 0.0 0.139194 0.0 0.0 0.139194 0.0 0.0 0.199612 -0.178038 0.0150108 0.0 0.0 0.0 -0.199612 0.0 0.0 -0.199612 0.10639860000000001 0.982066 -2.16943e-18 -0.181567 0.0207089 0.0 -6.71614e-06 -0.000119123 -0.105942 0.115309 0.948739 -6.02229e-06 -0.0467782 0.0364262 0.126345 -0.0464572 0.0357388 0.12671 -1.31899e-05 -1.44096e-06 0.0335028 -0.00711582 0.0…
709.0 0.0 0.0 -0.0667576 0.0593307 0.957997 0.0 0.0 0.0 0.0667576 0.0 0.0 0.0667576 0.0 0.0 0.0953451 -0.0850403 0.00716995 0.0 0.0 0.0 -0.0953451 0.0 0.0 -0.0953451 0.040295300000000006 0.98719 -2.16943e-18 -0.0872147 0.00358904 0.0 -0.000927513 -7.09759e-05 -0.18003 0.142726 0.938686 -0.000873927 -0.0244771 0.080647 0.134035 -0.0222937 0.0782033 0.134283 -3.6772e-05 -6.7199e-06 -0.00764895 0.00…
710.0 0.0 0.0 -0.125994 0.111483 0.94848 0.0 0.0 0.0 0.125994 0.0 0.0 0.125994 0.0 0.0 -0.0953273 0.0850244 -0.00716862 0.0 0.0 0.0 0.0953273 0.0 0.0 0.0953273 0.0943824 0.983357 -2.16943e-18 0.0868331 -0.00874435 0.0 -0.00439034 -0.0351968 -0.0283546 0.109319 0.954944 -0.00349083 -0.0978188 -0.0198423 0.15665 -0.0881903 -0.0230549 0.150179 0.000647234 1.91555e-05 -0.126245 0.026042 -0.0108662 0.…
715.0 0.0 0.0 -0.0517396 0.0460264 0.959917 0.0 0.0 0.0 0.0517396 0.0 0.0 0.0517396 0.0 0.0 -0.0297195 0.0265075 -0.00223491 0.0 0.0 0.0 0.0297195 0.0 0.0 0.0297195 0.026554300000000003 0.987652 -2.16943e-18 0.027199 -0.000710344 0.0 -0.00026687 -0.00274436 -0.0749567 0.112432 0.951432 -0.000246736 -0.0655522 0.0151645 0.135443 -0.0645175 0.0142438 0.135324 -3.04112e-05 -2.33675e-06 0.0219588 0.0…
716.0 0.0 0.0 0.00547591 -0.00488523 0.965398 0.0 0.0 0.0 -0.00547591 0.0 0.0 -0.00547591 0.0 0.0 -0.0051309 0.00457635 -0.000385843 0.0 0.0 0.0 0.0051309 0.0 0.0 0.0051309 -0.025818999999999995 0.987521 -2.16943e-18 0.00469507 0.000146087 0.0 -0.00699261 0.0641971 -0.216402 0.156693 0.933809 -0.0183907 -0.0119215 0.111284 0.127168 -0.0159434 0.0955898 0.137181 -1.72754e-05 -1.70461e-05 -0.039840…
717.0 0.0 0.0 -0.0929577 0.0824668 0.954169 0.0 0.0 0.0 0.0929577 0.0 0.0 0.0929577 0.0 0.0 0.138024 -0.123106 0.0103794 0.0 0.0 0.0 -0.138024 0.0 0.0 -0.138024 0.0642456 0.98589 -2.16943e-18 -0.126075 0.00850129 0.0 -4.6611e-05 -5.33877e-06 -0.0667882 0.113346 0.951963 -4.05629e-05 -0.0711953 0.00895116 0.139088 -0.0709696 0.00864189 0.13917 -0.000346873 -2.32631e-05 0.00337733 0.00910575 -0.000…
719.0 0.0 0.0 -0.140343 0.124025 0.945712 0.0 0.0 0.0 0.140343 0.0 0.0 0.140343 0.0 0.0 0.024122 -0.0215149 0.00181397 0.0 0.0 0.0 -0.024122 0.0 0.0 -0.024122 0.1074432 0.981947 -2.16943e-18 -0.0219386 0.00252776 0.0 -2.12432e-05 -6.79019e-05 -0.194677 0.149112 0.936361 -2.0413e-05 -0.0221867 0.0925876 0.133932 -0.0205525 0.0894398 0.135839 9.94079e-08 -3.12123e-09 -0.000733527 0.000330342 -5.644…
720.0 0.0 0.0 -0.0945977 0.0839116 0.953909 0.0 0.0 0.0 0.0945977 0.0 0.0 0.0945977 0.0 0.0 0.0180251 -0.016077 0.00135549 0.0 0.0 0.0 -0.0180251 0.0 0.0 -0.0180251 0.06574353000000001 0.985787 -2.16943e-18 -0.0164628 0.00113722 0.0 -1.89961e-05 -8.10299e-05 -0.0845243 0.112143 0.950782 -1.68316e-05 -0.0589327 0.0235747 0.129935 -0.0585167 0.0227462 0.130345 1.1829e-05 9.58276e-07 0.0406264 -0.00…
722.0 0.0 0.0 -0.0759809 0.0674867 0.956718 0.0 0.0 0.0 0.0759809 0.0 0.0 0.0759809 0.0 0.0 -0.0736436 0.0656843 -0.005538 0.0 0.0 0.0 0.0736436 0.0 0.0 0.0736436 0.04873040000000001 0.986804 -2.16943e-18 0.0673354 -0.00339333 0.0 -1.07075e-05 -9.60342e-05 -0.0718324 0.111854 0.95179 -9.77416e-06 -0.0669937 0.0145583 0.134319 -0.0669818 0.0145825 0.134282 3.95538e-05 2.7537e-06 0.0328583 0.001316…
724.0 0.0 0.0 -0.109566 0.0970781 0.951429 0.0 0.0 0.0 0.109566 0.0 0.0 0.109566 0.0 0.0 -0.0223386 0.0199243 -0.00167986 0.0 0.0 0.0 0.0223386 0.0 0.0 0.0223386 0.07940722 0.984741 -2.16943e-18 0.020379 -0.00171459 0.0 -0.000235104 -0.000155114 -0.186869 0.145834 0.937594 -0.0002225 -0.0231244 0.0861499 0.133909 -0.021951 0.0839707 0.134926 0.000113188 2.14067e-05 -0.00356767 0.0017596 -0.000263…
726.0 0.0 0.0 -0.00880977 0.00785455 0.964303 0.0 0.0 0.0 0.00880977 0.0 0.0 0.00880977 0.0 0.0 -0.112863 0.100665 -0.0084873 0.0 0.0 0.0 0.112863 0.0 0.0 0.112863 -0.012744599999999995 0.987834 -2.16943e-18 0.103312 0.00173779 0.0 -0.00143919 -0.000396085 -0.123681 0.118319 0.947121 -0.00136059 -0.037083 0.0476116 0.123399 -0.0347806 0.0476579 0.121034 0.00043638 5.43429e-05 0.0352116 0.00447171…
728.0 0.0 0.0 -0.116416 0.10309 0.950228 0.0 0.0 0.0 0.116416 0.0 0.0 0.116416 0.0 0.0 0.0990224 -0.0883202 0.00744648 0.0 0.0 0.0 -0.0990224 0.0 0.0 -0.0990224 0.0856541 0.984193 -2.16943e-18 -0.0902818 0.00821899 0.0 -9.96763e-06 1.23447e-06 -0.0669911 0.112862 0.951998 -9.32104e-06 -0.070969 0.00987665 0.138135 -0.0707598 0.00947716 0.138325 -5.25199e-05 -3.58733e-06 0.0105754 0.0077845 0.0002…
731.0 0.0 0.0 -0.0103204 0.00920078 0.964176 0.0 0.0 0.0 0.0103204 0.0 0.0 0.0103204 0.0 0.0 -0.0995557 0.0887959 -0.00748659 0.0 0.0 0.0 0.0995557 0.0 0.0 0.0995557 -0.011361799999999991 0.987857 -2.16943e-18 0.0911327 0.00139522 0.0 -0.00228276 -0.000473918 -0.093069 0.116199 0.949841 -0.00216231 -0.0558961 0.0258691 0.133459 -0.0446974 0.0098179 0.138285 -0.000692435 -6.52908e-05 -0.101063 0.0…
735.0 0.0 0.0 -0.028039 0.0249757 0.962541 0.0 0.0 0.0 0.028039 0.0 0.0 0.028039 0.0 0.0 -0.069175 0.0616986 -0.00520196 0.0 0.0 0.0 0.069175 0.0 0.0 0.069175 0.004859100000000005 0.987961 -2.16943e-18 0.0633296 -0.000152625 0.0 -0.000543718 -0.000278332 -0.133405 0.118402 0.946322 -0.000518867 -0.0292141 0.0532099 0.119535 -0.025505 0.0463841 0.122646 0.00380187 0.000511094 -0.0251319 0.00557823…
737.0 0.0 0.0 -0.0325496 0.0289867 0.96208 0.0 0.0 0.0 0.0325496 0.0 0.0 0.0325496 0.0 0.0 -0.225275 0.200928 -0.0169407 0.0 0.0 0.0 0.225275 0.0 0.0 0.225275 0.008988499999999996 0.987942 -2.16943e-18 0.206235 -0.0014273 0.0 -0.000317011 -0.000146305 -0.143732 0.128482 0.943858 -0.000300124 -0.0349819 0.0598301 0.128888 -0.0326721 0.0554542 0.130796 0.00199005 0.000287589 3.63615e-05 -0.0152808 …
740.0 0.0 0.0 -0.135705 0.119976 0.946626 0.0 0.0 0.0 0.135705 0.0 0.0 0.135705 0.0 0.0 0.128608 -0.114709 0.00967135 0.0 0.0 0.0 -0.128608 0.0 0.0 -0.128608 0.1032242 0.982423 -2.16943e-18 -0.117029 0.0129343 0.0 -1.679e-05 -2.80334e-05 -0.0998832 0.1149 0.949281 -1.49785e-05 -0.0503513 0.0322604 0.128026 -0.0499577 0.0314396 0.128452 -3.26828e-05 -3.30021e-06 0.0347707 -0.00576192 0.00278986 -3…
741.0 0.0 0.0 -0.193967 0.17051 0.933779 0.0 0.0 0.0 0.193967 0.0 0.0 0.193967 0.0 0.0 0.186616 -0.166446 0.0140335 0.0 0.0 0.0 -0.186616 0.0 0.0 -0.186616 0.1560393 0.975023 -2.16943e-18 -0.168432 0.0286243 0.0 -2.53484e-05 -1.37318e-05 -0.195611 0.149514 0.936207 -2.3264e-05 -0.0220829 0.0933553 0.133986 -0.0203984 0.0900866 0.135973 1.45649e-06 2.64525e-07 -0.00029912 0.000139072 -2.25843e-05 …
742.0 0.0 0.0 -0.10118 0.0897062 0.952843 0.0 0.0 0.0 0.10118 0.0 0.0 0.10118 0.0 0.0 -0.0585504 0.0522223 -0.00440299 0.0 0.0 0.0 0.0585504 0.0 0.0 0.0585504 0.07175408 0.985352 -2.16943e-18 0.05345 -0.00404591 0.0 -4.00072e-05 -0.000167132 -0.0851807 0.112891 0.950693 -3.78184e-05 -0.0586185 0.0235269 0.130328 -0.0582664 0.0229259 0.130575 -3.12414e-06 -3.0568e-07 0.0392114 -0.00586504 0.003131…
746.0 0.0 0.0 -0.151179 0.133469 0.943501 0.0 0.0 0.0 0.151179 0.0 0.0 0.151179 0.0 0.0 0.0859017 -0.0766176 0.00645981 0.0 0.0 0.0 -0.0859017 0.0 0.0 -0.0859017 0.1172923 0.980758 -2.16943e-18 -0.0780241 0.00984774 0.0 -2.72093e-05 -1.41486e-05 -0.193356 0.148536 0.936577 -2.46925e-05 -0.0223146 0.0915161 0.133848 -0.0207754 0.0885308 0.13565 9.29013e-07 1.61633e-07 -0.00127992 0.000621684 -9.84…
747.0 0.0 0.0 -0.0410092 0.0365035 0.961167 0.0 0.0 0.0 0.0410092 0.0 0.0 0.0410092 0.0 0.0 -0.089286 0.0796361 -0.00671431 0.0 0.0 0.0 0.089286 0.0 0.0 0.089286 0.016732800000000006 0.987856 -2.16943e-18 0.0817318 -0.00125715 0.0 -0.000353603 -0.00023675 -0.0818031 0.117595 0.950337 -0.000335121 -0.0642401 0.0163343 0.139808 -0.0571439 0.00285162 0.146189 -0.00142898 -0.000117053 -0.0874087 0.00…
749.0 0.0 0.0 -0.136426 0.120605 0.946485 0.0 0.0 0.0 0.136426 0.0 0.0 0.136426 0.0 0.0 -0.0438252 0.0390886 -0.00329565 0.0 0.0 0.0 0.0438252 0.0 0.0 0.0438252 0.1038799 0.98235 -2.16943e-18 0.039876 -0.0044363 0.0 -0.00371766 -0.0360286 -0.053081 0.102273 0.954231 -0.00351035 -0.0794175 0.0122902 0.130815 -0.0708263 0.0113943 0.123068 -1.53728e-05 -9.03487e-07 0.0869065 -0.0165657 0.00720557 -1…
752.0 0.0 0.0 -0.167147 0.147341 0.940059 0.0 0.0 0.0 0.167147 0.0 0.0 0.167147 0.0 0.0 0.126396 -0.112735 0.00950494 0.0 0.0 0.0 -0.126396 0.0 0.0 -0.126396 0.1317808 0.978812 -2.16943e-18 -0.114558 0.0163212 0.0 -2.70376e-05 -6.39313e-06 -0.195198 0.149335 0.936275 -2.47493e-05 -0.0221285 0.0930229 0.133961 -0.0204718 0.0898057 0.135913 5.92863e-07 9.37748e-08 -0.000467062 0.000210201 -3.59363e…
755.0 0.0 0.0 -0.0313066 0.0278815 0.962209 0.0 0.0 0.0 0.0313066 0.0 0.0 0.0313066 0.0 0.0 0.11392 -0.101607 0.00856675 0.0 0.0 0.0 -0.11392 0.0 0.0 -0.11392 0.007850499999999996 0.987949 -2.16943e-18 -0.104292 0.00059213 0.0 -0.011571 -0.112517 -0.0502696 0.101785 0.954575 0.0123726 -0.0901053 0.0127732 0.138878 -0.0626447 0.00851383 0.11552 0.00175027 9.37935e-05 0.0873029 -0.0173616 0.0073352…
757.0 0.0 0.0 -0.171377 0.151006 0.93911 0.0 0.0 0.0 0.171377 0.0 0.0 0.171377 0.0 0.0 0.131198 -0.117019 0.00986612 0.0 0.0 0.0 -0.131198 0.0 0.0 -0.131198 0.135613 0.978257 -2.16943e-18 -0.118839 0.0174442 0.0 -2.69378e-05 -6.36086e-06 -0.19537 0.14941 0.936247 -2.46681e-05 -0.0221098 0.0931621 0.133972 -0.0204427 0.0899248 0.135937 -5.52992e-07 -1.33425e-07 -0.000389208 0.000178522 -2.97492e-0…
760.0 0.0 0.0 0.0349818 -0.0312407 0.967084 0.0 0.0 0.0 -0.0349818 0.0 0.0 -0.0349818 0.0 0.0 -0.203375 0.181395 -0.0152938 0.0 0.0 0.0 0.203375 0.0 0.0 0.203375 -0.052803 0.986283 -2.16943e-18 0.185848 0.0112782 0.0 0.00636759 0.0534925 0.0433978 0.0950956 0.961415 -0.00694832 -0.134369 -0.0436899 0.145214 -0.156012 -0.0218057 0.145042 0.000441684 -1.96909e-05 -0.0513417 0.0435779 -0.0105947 0.0…
764.0 0.0 0.0 -0.0319345 0.0284398 0.962144 0.0 0.0 0.0 0.0319345 0.0 0.0 0.0319345 0.0 0.0 -0.189902 0.169378 -0.0142807 0.0 0.0 0.0 0.189902 0.0 0.0 0.189902 0.008425299999999997 0.987946 -2.16943e-18 0.173852 -0.00109623 0.0 -0.00118276 -0.000181207 -0.185479 0.144936 0.937804 -0.00111242 -0.024173 0.0853625 0.134499 -0.0215708 0.082654 0.13459 -1.97444e-05 -3.73159e-06 -0.0037549 0.00165486 -…
766.0 0.0 0.0 -0.055598 0.0494472 0.959443 0.0 0.0 0.0 0.055598 0.0 0.0 0.055598 0.0 0.0 -0.0472088 0.0421065 -0.0035501 0.0 0.0 0.0 0.0472088 0.0 0.0 0.0472088 0.030085200000000006 0.987553 -2.16943e-18 0.0432003 -0.00129506 0.0 -0.000265843 -0.000109902 -0.0780305 0.117154 0.950659 -0.00025217 -0.0663534 0.0136668 0.140804 -0.0603202 0.00214828 0.146284 -0.00105126 -8.21441e-05 -0.0720934 0.011…
769.0 0.0 0.0 -0.0607616 0.0540224 0.958788 0.0 0.0 0.0 0.0607616 0.0 0.0 0.0607616 0.0 0.0 -0.178865 0.159533 -0.0134506 0.0 0.0 0.0 0.178865 0.0 0.0 0.178865 0.03481 0.987399 -2.16943e-18 0.16365 -0.0057518 0.0 -0.000508205 -0.000118583 -0.0918603 0.116842 0.949666 -0.000481041 -0.0573016 0.0245177 0.134764 -0.0485519 0.0077126 0.142812 -0.00160703 -0.000148089 -0.11094 0.00551761 -0.00815074 -…
772.0 0.0 0.0 -0.101631 0.0901025 0.952768 0.0 0.0 0.0 0.101631 0.0 0.0 0.101631 0.0 0.0 -0.102197 0.0911519 -0.00768523 0.0 0.0 0.0 0.102197 0.0 0.0 0.102197 0.07216535 0.985321 -2.16943e-18 0.0932916 -0.007104 0.0 -4.90508e-06 -0.000169747 -0.109995 0.117001 0.948284 -5.29273e-06 -0.0448015 0.0383879 0.12646 -0.0448538 0.0385622 0.126337 -9.59064e-06 -1.09464e-06 0.0295299 -0.00822883 0.0024431…
774.0 0.0 0.0 -0.043751 0.038938 0.960857 0.0 0.0 0.0 0.043751 0.0 0.0 0.043751 0.0 0.0 -0.072345 0.064526 -0.00544034 0.0 0.0 0.0 0.072345 0.0 0.0 0.072345 0.019242500000000003 0.987813 -2.16943e-18 0.066221 -0.00120019 0.0 -0.000332889 -0.000228307 -0.0820988 0.117777 0.95029 -0.000315473 -0.064062 0.0161762 0.140081 -0.0572733 0.00325457 0.146208 -0.00143809 -0.000118235 -0.0818332 0.0106545 -…
775.0 0.0 0.0 -0.0311358 0.0277297 0.962227 0.0 0.0 0.0 0.0311358 0.0 0.0 0.0311358 0.0 0.0 -0.12853 0.114638 -0.00966543 0.0 0.0 0.0 0.12853 0.0 0.0 0.12853 0.007694199999999998 0.98795 -2.16943e-18 0.117667 -0.000647981 0.0 -0.00100743 -0.000298087 -0.149727 0.121171 0.944447 -0.000957896 -0.025757 0.0723983 0.113276 -0.0219907 0.0667073 0.115188 0.0117977 0.00178415 0.0529774 0.00923762 0.0041…
783.0 0.0 0.0 -0.0224374 0.0199917 0.963088 0.0 0.0 0.0 0.0224374 0.0 0.0 0.0224374 0.0 0.0 -0.0825132 0.0735952 -0.00620499 0.0 0.0 0.0 0.0825132 0.0 0.0 0.0825132 -0.0002691999999999972 0.987959 -2.16943e-18 0.0755405 0.000241097 0.0 -0.00140296 -0.0160574 -0.0957654 0.112305 0.949822 -0.00144884 -0.0541127 0.0317144 0.128494 -0.050392 0.0312699 0.125191 -0.000544229 -5.2584e-05 0.055461 -0.010…
788.0 0.0 0.0 -0.0650403 0.0578109 0.958227 0.0 0.0 0.0 0.0650403 0.0 0.0 0.0650403 0.0 0.0 0.0672182 -0.0599533 0.00505481 0.0 0.0 0.0 -0.0672182 0.0 0.0 -0.0672182 0.038724400000000006 0.987253 -2.16943e-18 -0.0614905 0.00242468 0.0 -0.00262987 -0.000191272 -0.145501 0.118983 0.945227 -0.00248116 -0.0262166 0.0689445 0.113182 -0.016399 0.0545646 0.117714 0.00407482 0.000600066 -0.021604 0.00727…
789.0 0.0 0.0 -0.199412 0.175193 0.932428 0.0 0.0 0.0 0.199412 0.0 0.0 0.199412 0.0 0.0 0.23162 -0.206586 0.0174178 0.0 0.0 0.0 -0.23162 0.0 0.0 -0.23162 0.16095120000000002 0.974174 -2.16943e-18 -0.208854 0.036665 0.0 -1.54281e-05 -0.000104459 -0.195467 0.149453 0.936233 -1.59248e-05 -0.0221377 0.0932872 0.133937 -0.0203787 0.0899117 0.135983 -9.9637e-07 -2.2087e-07 -0.000442236 0.000203319 -3.3…
793.0 0.0 0.0 -0.0363359 0.0323519 0.961679 0.0 0.0 0.0 0.0363359 0.0 0.0 0.0363359 0.0 0.0 0.0516991 -0.0461115 0.00388777 0.0 0.0 0.0 -0.0516991 0.0 0.0 -0.0516991 0.012454699999999999 0.987911 -2.16943e-18 -0.0473279 0.000506755 0.0 0.00241984 0.0175275 -0.0183223 0.10333 0.956518 -0.0015259 -0.0970032 -0.0139733 0.139651 -0.102184 -0.0125042 0.143389 0.000668512 1.23433e-05 0.043422 0.0313623…
795.0 0.0 0.0 -0.124301 0.110001 0.948795 0.0 0.0 0.0 0.124301 0.0 0.0 0.124301 0.0 0.0 0.0123857 -0.0110471 0.000931403 0.0 0.0 0.0 -0.0123857 0.0 0.0 -0.0123857 0.0928406 0.983511 -2.16943e-18 -0.011284 0.00111704 0.0 -1.38498e-05 -8.49249e-05 -0.101527 0.115179 0.949174 -1.2802e-05 -0.0491444 0.0336241 0.127099 -0.0490636 0.0335078 0.127133 -3.56604e-05 -3.65605e-06 0.0389338 -0.00731194 0.003…
802.0 0.0 0.0 -0.0809914 0.0719125 0.955992 0.0 0.0 0.0 0.0809914 0.0 0.0 0.0809914 0.0 0.0 0.0738662 -0.0658828 0.00555474 0.0 0.0 0.0 -0.0738662 0.0 0.0 -0.0738662 0.0533112 0.986561 -2.16943e-18 -0.0675209 0.00374195 0.0 -4.01263e-05 -1.29341e-05 -0.07482 0.115821 0.950987 -3.60803e-05 -0.067971 0.012245 0.140603 -0.0624227 0.00103523 0.146264 -0.00105062 -7.86777e-05 -0.0706231 0.0118049 -0.0…
804.0 0.0 0.0 -0.0954873 0.0846952 0.953767 0.0 0.0 0.0 0.0954873 0.0 0.0 0.0954873 0.0 0.0 0.112066 -0.0999545 0.0084274 0.0 0.0 0.0 -0.112066 0.0 0.0 -0.112066 0.06655608 0.985731 -2.16943e-18 -0.102347 0.00716143 0.0 -1.05247e-05 2.33917e-05 -0.0614846 0.111845 0.952461 -9.69333e-06 -0.0745209 0.00676952 0.139288 -0.0743592 0.00647223 0.139423 -0.000100945 -6.28277e-06 0.00043951 0.00947493 -0…
805.0 0.0 0.0 -0.209336 0.183709 0.929901 0.0 0.0 0.0 0.209336 0.0 0.0 0.209336 0.0 0.0 0.198282 -0.176852 0.0149108 0.0 0.0 0.0 -0.198282 0.0 0.0 -0.198282 0.1698926 0.972559 -2.16943e-18 -0.178473 0.0331607 0.0 8.43379e-05 -0.00100498 -0.210793 0.155625 0.933797 6.13633e-05 -0.0201914 0.105945 0.133955 -0.016633 0.0994276 0.138048 -8.15508e-07 -2.2816e-07 8.58492e-05 4.53044e-05 9.8747e-06 -7.8…
807.0 0.0 0.0 -0.169805 0.149644 0.939464 0.0 0.0 0.0 0.169805 0.0 0.0 0.169805 0.0 0.0 0.108807 -0.0970472 0.00818228 0.0 0.0 0.0 -0.108807 0.0 0.0 -0.108807 0.1341893 0.978465 -2.16943e-18 -0.0985794 0.0143121 0.0 -0.001268 -0.011637 -0.189907 0.146911 0.937095 -0.00138986 -0.0244208 0.0890827 0.135602 -0.0201703 0.085959 0.134448 -2.49691e-07 -6.41899e-08 -0.000152594 6.66138e-05 -1.21895e-05 …
808.0 0.0 0.0 0.0260183 -0.0232291 0.966654 0.0 0.0 0.0 -0.0260183 0.0 0.0 -0.0260183 0.0 0.0 -0.118124 0.105357 -0.0088829 0.0 0.0 0.0 0.118124 0.0 0.0 0.118124 -0.044608999999999996 0.986743 -2.16943e-18 0.107998 0.00558278 0.0 0.00367413 0.0519544 -0.0501584 0.103549 0.95461 -0.00726707 -0.0707083 0.00886464 0.122575 -0.0801006 0.00971898 0.131027 -0.0151503 -0.000842836 0.058791 -0.00897732 0…
810.0 0.0 0.0 -0.144507 0.127657 0.944874 0.0 0.0 0.0 0.144507 0.0 0.0 0.144507 0.0 0.0 0.112584 -0.100416 0.00846631 0.0 0.0 0.0 -0.112584 0.0 0.0 -0.112584 0.1112292 0.981503 -2.16943e-18 -0.102343 0.012224 0.0 -1.13959e-05 -3.9415e-06 -0.069438 0.112781 0.951838 -1.01382e-05 -0.0691644 0.011643 0.137011 -0.0689525 0.0112406 0.137201 -1.51122e-05 -1.12395e-06 0.0168462 0.00598643 0.000801759 -1…
812.0 0.0 0.0 -0.0896765 0.0795749 0.954681 0.0 0.0 0.0 0.0896765 0.0 0.0 0.0896765 0.0 0.0 -0.100386 0.0895367 -0.00754905 0.0 0.0 0.0 0.100386 0.0 0.0 0.100386 0.0612481 0.986087 -2.16943e-18 0.0917154 -0.00588218 0.0 -8.56516e-07 -0.000210408 -0.102931 0.113897 0.949161 -8.79148e-07 -0.0484364 0.0371683 0.124251 -0.0483364 0.0369813 0.124333 1.73118e-05 1.73481e-06 0.0590585 -0.0163967 0.00493…
818.0 0.0 0.0 -0.0286973 0.0255612 0.962475 0.0 0.0 0.0 0.0286973 0.0 0.0 0.0286973 0.0 0.0 -0.0969093 0.0864355 -0.00728758 0.0 0.0 0.0 0.0969093 0.0 0.0 0.0969093 0.005461800000000003 0.987959 -2.16943e-18 0.0887202 -0.000272224 0.0 -0.00150201 -0.000377498 -0.189626 0.128863 0.939687 -0.00142271 -0.0103255 0.106511 0.10151 -0.00231225 0.0916299 0.107228 -0.00314795 -0.000614008 -0.0178233 0.00…
819.0 0.0 0.0 -0.0156848 0.0139797 0.963711 0.0 0.0 0.0 0.0156848 0.0 0.0 0.0156848 0.0 0.0 0.0698331 -0.0622856 0.00525145 0.0 0.0 0.0 -0.0698331 0.0 0.0 -0.0698331 -0.006451100000000001 0.987919 -2.16943e-18 -0.0639291 -0.000635747 0.0 -0.00310467 0.0338506 -0.182805 0.14415 0.938628 -0.00931878 -0.0225302 0.0878857 0.127517 -0.0223467 0.0728624 0.137172 -8.471e-06 -1.71534e-06 -0.0192784 0.007…
820.0 0.0 0.0 -0.229903 0.201275 0.924395 0.0 0.0 0.0 0.229903 0.0 0.0 0.229903 0.0 0.0 0.328162 -0.292695 0.0246778 0.0 0.0 0.0 -0.328162 0.0 0.0 -0.328162 0.188368 0.968929 -2.16943e-18 -0.294186 0.0609447 0.0 -0.00113079 -0.010293 -0.0603485 0.111097 0.952567 -0.000993447 -0.0761574 0.00566396 0.14108 -0.0734667 0.00492558 0.139111 -0.000423973 -2.5749e-05 -0.00833236 0.0100872 -0.0012665 -0.0…
821.0 0.0 0.0 -0.167335 0.147503 0.940017 0.0 0.0 0.0 0.167335 0.0 0.0 0.167335 0.0 0.0 0.18888 -0.168466 0.0142038 0.0 0.0 0.0 -0.18888 0.0 0.0 -0.18888 0.1319505 0.978787 -2.16943e-18 -0.171186 0.0244218 0.0 -6.68865e-06 -4.05227e-05 -0.0756216 0.112157 0.951482 -6.0579e-06 -0.064465 0.0168243 0.133317 -0.0644214 0.016762 0.133333 2.5365e-05 1.8751e-06 0.0353275 -0.000712203 0.00254133 2.41943e…
823.0 0.0 0.0 -0.0957353 0.0849135 0.953727 0.0 0.0 0.0 0.0957353 0.0 0.0 0.0957353 0.0 0.0 0.0361201 -0.0322163 0.00271623 0.0 0.0 0.0 -0.0361201 0.0 0.0 -0.0361201 0.06678248 0.985715 -2.16943e-18 -0.0329868 0.00231637 0.0 -2.44984e-06 -7.32318e-05 -0.129753 0.122934 0.945819 -8.15344e-07 -0.0369463 0.0480137 0.128736 -0.0366141 0.0472504 0.129169 8.51996e-08 -2.23212e-08 0.00344684 -0.00171494…
826.0 0.0 0.0 -0.107817 0.0955409 0.951729 0.0 0.0 0.0 0.107817 0.0 0.0 0.107817 0.0 0.0 -0.0198516 0.017706 -0.00149284 0.0 0.0 0.0 0.0198516 0.0 0.0 0.0198516 0.07781079 0.984874 -2.16943e-18 0.0181128 -0.00149201 0.0 -2.96446e-05 -0.000126722 -0.0978367 0.114528 0.949538 -2.83318e-05 -0.0511984 0.0314931 0.127596 -0.0509751 0.0311216 0.127743 -0.000402553 -3.95618e-05 0.0428947 -0.00707343 0.0…
828.0 0.0 0.0 -0.0217357 0.0193672 0.963155 0.0 0.0 0.0 0.0217357 0.0 0.0 0.0217357 0.0 0.0 -0.0284939 0.0254143 -0.00214274 0.0 0.0 0.0 0.0284939 0.0 0.0 0.0284939 -0.0009115999999999985 0.987957 -2.16943e-18 0.026086 0.000101561 0.0 -0.00343744 -0.000429492 -0.109561 0.116612 0.948591 -0.00325263 -0.046343 0.0397811 0.126641 -0.0423814 0.0436164 0.118805 0.000122631 1.35362e-05 0.0492035 -0.018…
830.0 0.0 0.0 -0.129484 0.114537 0.947823 0.0 0.0 0.0 0.129484 0.0 0.0 0.129484 0.0 0.0 0.116748 -0.10413 0.00877946 0.0 0.0 0.0 -0.116748 0.0 0.0 -0.116748 0.09756100000000001 0.983031 -2.16943e-18 -0.106307 0.0110804 0.0 6.92449e-06 -9.49938e-05 -0.0369249 0.105718 0.954921 9.25287e-06 -0.0887663 -0.00229895 0.138042 -0.0886392 -0.0025685 0.138184 -1.58409e-05 -7.36229e-07 0.0138858 0.0129213 -…
832.0 0.0 0.0 -0.118908 0.105276 0.949781 0.0 0.0 0.0 0.118908 0.0 0.0 0.118908 0.0 0.0 0.0452258 -0.0403379 0.00340098 0.0 0.0 0.0 -0.0452258 0.0 0.0 -0.0452258 0.0879258 0.983984 -2.16943e-18 -0.0412243 0.00385655 0.0 -4.06601e-05 -6.37002e-06 -0.0681668 0.114026 0.951763 -3.80655e-05 -0.0707587 0.00915811 0.139823 -0.0698298 0.00738117 0.140669 -0.000371485 -2.54135e-05 -0.00741872 0.0106708 -…
838.0 0.0 0.0 -0.179128 0.157712 0.93733 0.0 0.0 0.0 0.179128 0.0 0.0 0.179128 0.0 0.0 0.25949 -0.231444 0.0195136 0.0 0.0 0.0 -0.25949 0.0 0.0 -0.25949 0.1426303 0.977199 -2.16943e-18 -0.23477 0.0363227 0.0 -3.64263e-05 -0.000136048 -0.0842358 0.112723 0.950785 -3.47433e-05 -0.0591265 0.0229683 0.130449 -0.0587864 0.0223781 0.130697 -1.58686e-05 -1.38079e-06 0.0398235 -0.00562521 0.00316178 -1.5…
840.0 0.0 0.0 -0.0487521 0.0433764 0.960276 0.0 0.0 0.0 0.0487521 0.0 0.0 0.0487521 0.0 0.0 -0.201804 0.179994 -0.0151757 0.0 0.0 0.0 0.201804 0.0 0.0 0.201804 0.023820100000000004 0.987719 -2.16943e-18 0.184703 -0.00427166 0.0 -2.18189e-05 -3.63341e-05 -0.189882 0.146864 0.93717 -2.01943e-05 -0.0229517 0.0886685 0.133476 -0.0212268 0.0862855 0.134873 -2.78977e-05 -5.37628e-06 9.68117e-05 0.00159…
842.0 0.0 0.0 -0.0231805 0.0206531 0.963017 0.0 0.0 0.0 0.0231805 0.0 0.0 0.0231805 0.0 0.0 -0.152218 0.135766 -0.0114468 0.0 0.0 0.0 0.152218 0.0 0.0 0.152218 0.0004110999999999976 0.987961 -2.16943e-18 0.139355 0.000341212 0.0 -0.000696916 -0.000125107 -0.103782 0.118634 0.948618 -0.000661616 -0.0496932 0.0312136 0.132408 -0.0413618 0.0154975 0.139783 -0.000705473 -7.3544e-05 -0.118369 0.000827…
846.0 0.0 0.0 0.000530402 -0.000473135 0.96504 0.0 0.0 0.0 -0.000530402 0.0 0.0 -0.000530402 0.0 0.0 -0.241257 0.215183 -0.0181426 0.0 0.0 0.0 0.241257 0.0 0.0 0.241257 -0.021293499999999993 0.987651 -2.16943e-18 0.220796 0.0057772 0.0 -0.000132356 -3.64042e-05 -0.133637 0.118519 0.946131 -0.000126284 -0.032802 0.0599198 0.11659 -0.0305855 0.0549103 0.11938 0.00114405 0.000153899 0.0564649 0.0074…
852.0 0.0 0.0 -0.175647 0.154702 0.938136 0.0 0.0 0.0 0.175647 0.0 0.0 0.175647 0.0 0.0 0.237429 -0.211768 0.0178547 0.0 0.0 0.0 -0.237429 0.0 0.0 -0.237429 0.1394795 0.977681 -2.16943e-18 -0.214925 0.0324867 0.0 -1.77969e-05 -0.000104062 -0.0780921 0.112059 0.951318 -1.6744e-05 -0.0627584 0.0188513 0.132051 -0.0626277 0.0186486 0.132122 1.69975e-05 1.27686e-06 0.0405044 -0.00272225 0.00302529 1.…
853.0 0.0 0.0 -0.140176 0.12388 0.945745 0.0 0.0 0.0 0.140176 0.0 0.0 0.140176 0.0 0.0 0.0450835 -0.0402109 0.00339028 0.0 0.0 0.0 -0.0450835 0.0 0.0 -0.0450835 0.1072919 0.981964 -2.16943e-18 -0.0410035 0.0047175 0.0 -2.84033e-05 -1.17237e-05 -0.191375 0.147688 0.936899 -2.5523e-05 -0.0225345 0.0899039 0.133731 -0.0210939 0.0871099 0.135408 2.00939e-06 3.72085e-07 -0.00255995 0.00114405 -0.00020…
856.0 0.0 0.0 -0.101923 0.0903592 0.95272 0.0 0.0 0.0 0.101923 0.0 0.0 0.101923 0.0 0.0 0.0836032 -0.0745674 0.00628696 0.0 0.0 0.0 -0.0836032 0.0 0.0 -0.0836032 0.07243174000000001 0.985301 -2.16943e-18 -0.0763161 0.00583375 0.0 -0.000678402 -4.49104e-05 -0.111409 0.118174 0.948049 -0.000642408 -0.0441104 0.0362794 0.129383 -0.0361811 0.0210611 0.136665 -0.00101282 -0.000113401 -0.124072 -0.0028…
858.0 0.0 0.0 -0.187468 0.164911 0.935358 0.0 0.0 0.0 0.187468 0.0 0.0 0.187468 0.0 0.0 0.291894 -0.260346 0.0219504 0.0 0.0 0.0 -0.291894 0.0 0.0 -0.291894 0.1501706 0.976001 -2.16943e-18 -0.263737 0.0430595 0.0 -5.1009e-05 -0.000192824 -0.0907582 0.11363 0.950184 -4.89548e-05 -0.0555607 0.027406 0.128971 -0.0551378 0.0266816 0.12927 0.000218782 1.98991e-05 0.0439028 -0.00672357 0.0034975 0.0002…
859.0 0.0 0.0 0.0271271 -0.02422 0.966712 0.0 0.0 0.0 -0.0271271 0.0 0.0 -0.0271271 0.0 0.0 -0.233924 0.208642 -0.0175911 0.0 0.0 0.0 0.233924 0.0 0.0 0.233924 -0.045623 0.98669 -2.16943e-18 0.21386 0.0112929 0.0 0.00041973 0.0290334 -0.0975151 0.112677 0.949892 -0.00517714 -0.0506765 0.0395925 0.11886 -0.0485957 0.0271775 0.128959 -0.00575767 -0.00057332 0.0173902 -0.0233965 0.00257757 -0.005492…
863.0 0.0 0.0 -0.0714785 0.0635068 0.957352 0.0 0.0 0.0 0.0714785 0.0 0.0 0.0714785 0.0 0.0 -0.149331 0.133192 -0.0112297 0.0 0.0 0.0 0.149331 0.0 0.0 0.149331 0.0446133 0.987002 -2.16943e-18 0.136569 -0.00626603 0.0 -5.39682e-05 -0.000123743 -0.0684689 0.114267 0.951652 -4.88421e-05 -0.0709781 0.00862847 0.140876 -0.0692712 0.005323 0.142473 -0.000567833 -3.897e-05 -0.0234034 0.0118181 -0.002356…
867.0 0.0 0.0 -0.222971 0.195367 0.926291 0.0 0.0 0.0 0.222971 0.0 0.0 0.222971 0.0 0.0 0.323149 -0.288223 0.0243008 0.0 0.0 0.0 -0.323149 0.0 0.0 -0.323149 0.182149 0.970195 -2.16943e-18 -0.290101 0.0580042 0.0 -0.000101885 -0.000214694 -0.0946558 0.113915 0.94982 -9.77017e-05 -0.0533046 0.0296718 0.128353 -0.0526684 0.0286567 0.128729 -0.00010761 -1.02526e-05 0.0460725 -0.00562429 0.00358509 -0…
868.0 0.0 0.0 0.0356567 -0.0318441 0.967114 0.0 0.0 0.0 -0.0356567 0.0 0.0 -0.0356567 0.0 0.0 -0.0930305 0.0829758 -0.00699589 0.0 0.0 0.0 0.0930305 0.0 0.0 0.0930305 -0.05341900000000001 0.986245 -2.16943e-18 0.0850096 0.00521641 0.0 0.00278236 0.0645807 -0.103854 0.118439 0.948796 -0.0101503 -0.0441439 0.0338418 0.124816 -0.0472893 0.0193954 0.142455 -0.00427539 -0.000471079 -0.226186 -0.003465…
869.0 0.0 0.0 -0.155527 0.137251 0.942586 0.0 0.0 0.0 0.155527 0.0 0.0 0.155527 0.0 0.0 0.244362 -0.217951 0.018376 0.0 0.0 0.0 -0.244362 0.0 0.0 -0.244362 0.1212401 0.980251 -2.16943e-18 -0.221829 0.0289782 0.0 0.000514497 -0.000154373 -0.0728366 0.11401 0.951555 0.000501859 -0.067725 0.0160991 0.134578 -0.0595985 -0.00223991 0.144793 -0.00213435 -0.000155744 -0.0860834 0.0115914 -0.00674511 -0.…
870.0 0.0 0.0 -0.0245306 0.0218545 0.962887 0.0 0.0 0.0 0.0245306 0.0 0.0 0.0245306 0.0 0.0 -0.213529 0.190451 -0.0160574 0.0 0.0 0.0 0.213529 0.0 0.0 0.213529 0.0016470999999999986 0.987963 -2.16943e-18 0.195486 0.000214726 0.0 -1.52638e-05 -0.000136478 -0.194533 0.148553 0.936379 -1.63255e-05 -0.0221801 0.0924956 0.133942 -0.0206173 0.0893489 0.13585 -5.92112e-07 -1.38361e-07 -0.000656458 0.000…
871.0 0.0 0.0 -0.191158 0.168092 0.934466 0.0 0.0 0.0 0.191158 0.0 0.0 0.191158 0.0 0.0 0.307988 -0.274701 0.0231607 0.0 0.0 0.0 -0.307988 0.0 0.0 -0.307988 0.15350380000000002 0.97545 -2.16943e-18 -0.27811 0.0464604 0.0 -0.000263425 -0.000272813 -0.159821 0.133625 0.941815 -0.000250224 -0.0273937 0.0661919 0.13111 -0.0259358 0.0635602 0.132279 -6.477e-05 -1.04539e-05 -0.0128055 0.00618776 -0.001…
872.0 0.0 0.0 0.02599 -0.0232039 0.966653 0.0 0.0 0.0 -0.02599 0.0 0.0 -0.02599 0.0 0.0 -0.195109 0.174022 -0.0146722 0.0 0.0 0.0 0.195109 0.0 0.0 0.195109 -0.044584 0.986744 -2.16943e-18 0.178384 0.00921621 0.0 -0.000206567 0.0247222 -0.0660927 0.103646 0.953378 -0.00510832 -0.0651774 0.0224897 0.118907 -0.0652716 0.0202899 0.121195 0.000387671 2.54075e-05 0.104469 -0.021991 0.00871137 0.0003702…
875.0 0.0 0.0 -0.119242 0.105569 0.949721 0.0 0.0 0.0 0.119242 0.0 0.0 0.119242 0.0 0.0 -0.0403638 0.0360013 -0.00303536 0.0 0.0 0.0 0.0403638 0.0 0.0 0.0403638 0.0882307 0.983955 -2.16943e-18 0.0367913 -0.00345426 0.0 -0.000195913 -0.000202975 -0.07417 0.116388 0.951032 -0.000183769 -0.0682291 0.0110793 0.141398 -0.0638034 0.0026771 0.14537 -0.00104668 -7.7744e-05 -0.0526679 0.0129764 -0.0044205…
876.0 0.0 0.0 -0.258944 0.225878 0.916009 0.0 0.0 0.0 0.258944 0.0 0.0 0.258944 0.0 0.0 0.349541 -0.311763 0.0262855 0.0 0.0 0.0 -0.349541 0.0 0.0 -0.349541 0.21432 0.963159 -2.16943e-18 -0.311335 0.0739864 0.0 8.24587e-05 -0.0264299 -0.064969 0.111935 0.952547 0.00542351 -0.0712399 0.0121759 0.134182 -0.0705778 0.0134815 0.132204 2.24809e-05 1.39985e-06 0.044873 -0.00109778 0.00319215 2.14545e-0…
879.0 0.0 0.0 -0.106139 0.0940671 0.952014 0.0 0.0 0.0 0.106139 0.0 0.0 0.106139 0.0 0.0 0.0737048 -0.0657388 0.0055426 0.0 0.0 0.0 -0.0737048 0.0 0.0 -0.0737048 0.07628044 0.984998 -2.16943e-18 -0.0672582 0.00542672 0.0 -4.30966e-05 -2.55324e-06 -0.0691661 0.114121 0.951681 -4.07919e-05 -0.0700885 0.00971667 0.139593 -0.0691167 0.00785573 0.140481 -0.000364083 -2.52739e-05 -0.006416 0.0104325 -0…
880.0 0.0 0.0 -0.0651275 0.057888 0.958215 0.0 0.0 0.0 0.0651275 0.0 0.0 0.0651275 0.0 0.0 0.0221233 -0.0197323 0.00166367 0.0 0.0 0.0 -0.0221233 0.0 0.0 -0.0221233 0.038804200000000004 0.98725 -2.16943e-18 -0.0202381 0.000799792 0.0 -0.00105836 -0.000119764 -0.126291 0.117366 0.947035 -0.00100416 -0.033248 0.047917 0.121817 -0.0262717 0.0355413 0.127205 0.00131245 0.000167074 -0.0747925 0.000706…
883.0 0.0 0.0 0.0253593 -0.0226403 0.96662 0.0 0.0 0.0 -0.0253593 0.0 0.0 -0.0253593 0.0 0.0 -0.231598 0.206567 -0.0174161 0.0 0.0 0.0 0.231598 0.0 0.0 0.231598 -0.04400699999999999 0.986774 -2.16943e-18 0.211752 0.0108062 0.0 -0.00134871 0.0230221 -0.118704 0.11835 0.94762 -0.00561948 -0.0406885 0.049619 0.11983 -0.0368467 0.0396788 0.125688 1.86914e-05 2.01967e-06 0.0400273 0.0044452 0.00314926…
889.0 0.0 0.0 -0.195886 0.172161 0.933306 0.0 0.0 0.0 0.195886 0.0 0.0 0.195886 0.0 0.0 0.232519 -0.207389 0.0174854 0.0 0.0 0.0 -0.232519 0.0 0.0 -0.232519 0.1577712 0.974727 -2.16943e-18 -0.209793 0.036068 0.0 -1.77938e-05 -0.00010633 -0.194875 0.149195 0.936329 -1.79988e-05 -0.022168 0.0927488 0.133939 -0.0205128 0.089575 0.135862 2.24394e-06 4.19968e-07 -0.000660278 0.000294738 -5.07507e-05 2…
890.0 0.0 0.0 -0.00957437 0.00853595 0.964239 0.0 0.0 0.0 0.00957437 0.0 0.0 0.00957437 0.0 0.0 -0.126812 0.113107 -0.00953629 0.0 0.0 0.0 0.126812 0.0 0.0 0.126812 -0.012044699999999992 0.987846 -2.16943e-18 0.116082 0.00186381 0.0 -0.00107975 -0.000218448 -0.10154 0.117554 0.948919 -0.0010227 -0.0507442 0.0302712 0.132212 -0.0416931 0.0143784 0.13904 -0.000673239 -6.87907e-05 -0.11499 0.0019259…
891.0 0.0 0.0 -0.135291 0.119614 0.946707 0.0 0.0 0.0 0.135291 0.0 0.0 0.135291 0.0 0.0 0.0797005 -0.0710866 0.00599348 0.0 0.0 0.0 -0.0797005 0.0 0.0 -0.0797005 0.10284760000000001 0.982464 -2.16943e-18 -0.0725276 0.00798558 0.0 -1.02179e-05 -4.065e-06 -0.0689966 0.112685 0.951881 -8.98398e-06 -0.0694461 0.011498 0.136996 -0.0692577 0.0111407 0.137165 -1.21142e-05 -9.13429e-07 0.0175887 0.005976…
896.0 0.0 0.0 0.0270176 -0.0241221 0.966706 0.0 0.0 0.0 -0.0270176 0.0 0.0 -0.0270176 0.0 0.0 -0.188415 0.168052 -0.0141688 0.0 0.0 0.0 0.188415 0.0 0.0 0.188415 -0.045522999999999994 0.986695 -2.16943e-18 0.172255 0.00907705 0.0 -0.00243532 0.0256553 -0.188907 0.147919 0.93723 -0.00707384 -0.0245776 0.092233 0.131312 -0.020371 0.0809731 0.138295 -2.18983e-06 -5.48461e-07 -0.0037328 0.0015509 -0.…
898.0 0.0 0.0 -0.0669842 0.0595312 0.957966 0.0 0.0 0.0 0.0669842 0.0 0.0 0.0669842 0.0 0.0 -0.130993 0.116835 -0.00985064 0.0 0.0 0.0 0.130993 0.0 0.0 0.130993 0.0405026 0.987181 -2.16943e-18 0.119821 -0.00495806 0.0 -1.77864e-05 -9.58888e-05 -0.0760502 0.112058 0.951465 -1.63211e-05 -0.0641154 0.0172562 0.132962 -0.0641049 0.0173098 0.132896 2.17943e-05 1.6032e-06 0.0376469 -0.00125575 0.002723…
900.0 0.0 0.0 -0.114936 0.101792 0.950491 0.0 0.0 0.0 0.114936 0.0 0.0 0.114936 0.0 0.0 -0.0350951 0.031302 -0.00263915 0.0 0.0 0.0 0.0350951 0.0 0.0 0.0350951 0.08430510000000001 0.984315 -2.16943e-18 0.0320015 -0.0028656 0.0 -4.07839e-05 -0.000170283 -0.0974234 0.114471 0.949577 -3.89376e-05 -0.0514464 0.0312406 0.127685 -0.051134 0.0307174 0.127894 -0.0004857 -4.75286e-05 0.0433784 -0.00679541…
903.0 0.0 0.0 0.0105589 -0.00942177 0.965744 0.0 0.0 0.0 -0.0105589 0.0 0.0 -0.0105589 0.0 0.0 -0.0904003 0.08063 -0.00679811 0.0 0.0 0.0 0.0904003 0.0 0.0 0.0904003 -0.030469999999999997 0.987364 -2.16943e-18 0.0827074 0.00299431 0.0 -0.00134108 0.01963 -0.15408 0.137191 0.9417 -0.00627024 -0.0411512 0.0765655 0.128457 -0.0417151 0.0779921 0.126998 -0.00106418 -0.000165292 0.142985 -0.0022484 0.…
907.0 0.0 0.0 -0.141428 0.124972 0.945495 0.0 0.0 0.0 0.141428 0.0 0.0 0.141428 0.0 0.0 0.184019 -0.164131 0.0138383 0.0 0.0 0.0 -0.184019 0.0 0.0 -0.184019 0.10843 0.981832 -2.16943e-18 -0.167342 0.0194651 0.0 -2.07539e-05 -1.45516e-05 -0.0783917 0.112248 0.951272 -1.93209e-05 -0.0627028 0.018945 0.132202 -0.0624085 0.0183896 0.132461 2.30068e-05 1.752e-06 0.0385655 -0.0022395 0.00285883 2.19469…
909.0 0.0 0.0 -0.104618 0.0927294 0.952271 0.0 0.0 0.0 0.104618 0.0 0.0 0.104618 0.0 0.0 0.0507833 -0.0452947 0.0038189 0.0 0.0 0.0 -0.0507833 0.0 0.0 -0.0507833 0.074891711 0.985109 -2.16943e-18 -0.0463472 0.00366853 0.0 -1.75233e-05 -2.16965e-05 -0.139926 0.126808 0.944515 -1.55404e-05 -0.0330519 0.0532476 0.129782 -0.0327244 0.0525276 0.130173 -4.45771e-06 -6.55081e-07 -0.0054633 0.00275773 -0…
910.0 0.0 0.0 -0.199593 0.175349 0.932383 0.0 0.0 0.0 0.199593 0.0 0.0 0.199593 0.0 0.0 0.27662 -0.246723 0.0208018 0.0 0.0 0.0 -0.27662 0.0 0.0 -0.27662 0.1611148 0.974146 -2.16943e-18 -0.249424 0.0438338 0.0 -1.32213e-05 -0.000182567 -0.188117 0.145905 0.937415 -1.4598e-05 -0.0229368 0.0872125 0.133635 -0.0216953 0.0847804 0.135081 0.000412423 7.84632e-05 -0.00380343 0.00140513 -0.000248244 0.0…
911.0 0.0 0.0 -0.11044 0.0978453 0.951278 0.0 0.0 0.0 0.11044 0.0 0.0 0.11044 0.0 0.0 0.0380734 -0.0339585 0.00286312 0.0 0.0 0.0 -0.0380734 0.0 0.0 -0.0380734 0.0802041 0.984673 -2.16943e-18 -0.034731 0.00295265 0.0 -9.76474e-06 -1.2288e-05 -0.0674987 0.112803 0.95197 -8.8145e-06 -0.0705679 0.0102815 0.137837 -0.0703951 0.00995779 0.137987 -4.11466e-05 -2.84771e-06 0.0126453 0.00729582 0.0004096…
912.0 0.0 0.0 -0.214116 0.187802 0.928654 0.0 0.0 0.0 0.214116 0.0 0.0 0.214116 0.0 0.0 0.338006 -0.301475 0.0254181 0.0 0.0 0.0 -0.338006 0.0 0.0 -0.338006 0.1741931 0.971749 -2.16943e-18 -0.303964 0.0579817 0.0 -0.000419932 -0.000302841 -0.124386 0.117494 0.947236 -0.000403417 -0.0335515 0.0464247 0.121623 -0.0275965 0.034166 0.12792 0.000760503 9.4995e-05 -0.0740173 0.00156364 -0.00599899 0.00…
913.0 0.0 0.0 -0.113773 0.100771 0.950696 0.0 0.0 0.0 0.113773 0.0 0.0 0.113773 0.0 0.0 0.0119716 -0.0106778 0.000900267 0.0 0.0 0.0 -0.0119716 0.0 0.0 -0.0119716 0.08324383 0.98441 -2.16943e-18 -0.0109175 0.000964808 0.0 -4.97448e-05 -7.1652e-05 -0.0668315 0.114058 0.951851 -4.61173e-05 -0.0717259 0.0081654 0.140449 -0.0706791 0.0061902 0.141376 -0.000425933 -2.85545e-05 -0.0130014 0.0114191 -0.…
917.0 0.0 0.0 -0.0319568 0.0284597 0.962142 0.0 0.0 0.0 0.0319568 0.0 0.0 0.0319568 0.0 0.0 -0.226304 0.201845 -0.017018 0.0 0.0 0.0 0.226304 0.0 0.0 0.226304 0.008445800000000003 0.987945 -2.16943e-18 0.207177 -0.001311 0.0 -1.75369e-05 -1.08458e-05 -0.113881 0.117869 0.947861 -1.69538e-05 -0.0426488 0.0399673 0.126614 -0.0431815 0.041276 0.125837 -1.43199e-06 -1.8961e-07 0.0219628 -0.00842152 0…
920.0 0.0 0.0 -0.0468443 0.0416836 0.9605 0.0 0.0 0.0 0.0468443 0.0 0.0 0.0468443 0.0 0.0 0.061905 -0.0552144 0.00465526 0.0 0.0 0.0 -0.061905 0.0 0.0 -0.061905 0.0220739 0.987758 -2.16943e-18 -0.0566613 0.00120227 0.0 -0.0022154 0.00454552 -0.119631 0.117131 0.947752 -0.00296027 -0.0369092 0.0430931 0.123765 -0.0284833 0.0308679 0.127542 0.000264763 3.183e-05 -0.0792359 0.000372405 -0.00627667 0…
924.0 0.0 0.0 -0.00705383 0.00628949 0.964447 0.0 0.0 0.0 0.00705383 0.0 0.0 0.00705383 0.0 0.0 -0.0772091 0.0688644 -0.00580612 0.0 0.0 0.0 0.0772091 0.0 0.0 0.0772091 -0.0143519 0.987806 -2.16943e-18 0.0706728 0.00131291 0.0 -0.00449753 -0.00060955 -0.142304 0.121341 0.9454 -0.00425578 -0.0307378 0.066634 0.117076 -0.021718 0.0618788 0.112759 0.00879183 0.00126717 0.053673 0.00852361 0.00405379…
925.0 0.0 0.0 -0.0465939 0.0414613 0.960529 0.0 0.0 0.0 0.0465939 0.0 0.0 0.0465939 0.0 0.0 0.0140711 -0.0125503 0.00105815 0.0 0.0 0.0 -0.0140711 0.0 0.0 -0.0140711 0.021844600000000006 0.987763 -2.16943e-18 -0.0128793 0.000270051 0.0 -0.00139003 -5.41299e-05 -0.0687116 0.108833 0.952471 -0.00131835 -0.0684785 0.0170352 0.130394 -0.0667838 0.0184136 0.127304 0.00028541 1.96562e-05 0.0625206 -0.0…
926.0 0.0 0.0 -0.0133671 0.0119153 0.963915 0.0 0.0 0.0 0.0133671 0.0 0.0 0.0133671 0.0 0.0 -0.148562 0.132505 -0.0111718 0.0 0.0 0.0 0.148562 0.0 0.0 0.148562 -0.008572799999999992 0.987895 -2.16943e-18 0.135998 0.00166768 0.0 -0.000185153 -0.000218422 -0.0799302 0.116902 0.950489 -0.000172084 -0.0651198 0.0147148 0.140412 -0.0589359 0.00260952 0.14633 -0.00133822 -0.000107091 -0.0758066 0.01166…
928.0 0.0 0.0 -0.158727 0.140033 0.941902 0.0 0.0 0.0 0.158727 0.0 0.0 0.158727 0.0 0.0 0.154083 -0.13743 0.0115871 0.0 0.0 0.0 -0.154083 0.0 0.0 -0.154083 0.1241447 0.979867 -2.16943e-18 -0.139816 0.0187199 0.0 -1.07104e-05 -3.65494e-06 -0.0711689 0.112005 0.951818 -9.57621e-06 -0.0676142 0.0140595 0.134775 -0.0674384 0.0137272 0.134931 4.54393e-05 3.13658e-06 0.0305053 0.00225925 0.00200912 4.3…
937.0 0.0 0.0 -0.115413 0.102211 0.950406 0.0 0.0 0.0 0.115413 0.0 0.0 0.115413 0.0 0.0 -0.00856575 0.00763997 -0.000644144 0.0 0.0 0.0 0.00856575 0.0 0.0 0.00856575 0.08473997 0.984276 -2.16943e-18 0.00781036 -0.000703139 0.0 -7.115e-06 -0.000118491 -0.112364 0.117607 0.948022 -7.16377e-06 -0.0436254 0.0395832 0.126457 -0.0436293 0.0396439 0.126399 -3.32486e-06 -4.14992e-07 0.0250847 -0.00794521…
938.0 0.0 0.0 -0.0781269 0.0693827 0.95641 0.0 0.0 0.0 0.0781269 0.0 0.0 0.0781269 0.0 0.0 0.0667557 -0.0595409 0.00502003 0.0 0.0 0.0 -0.0667557 0.0 0.0 -0.0667557 0.0506925 0.986703 -2.16943e-18 -0.0610308 0.00320693 0.0 0.000190146 -2.29357e-06 -0.0560745 0.109352 0.953142 0.000182195 -0.077375 0.00692063 0.136602 -0.0768216 0.00514913 0.137821 -0.000115903 -6.70234e-06 0.00993285 0.006251 0.0…
948.0 0.0 0.0 0.0167977 -0.0149922 0.966137 0.0 0.0 0.0 -0.0167977 0.0 0.0 -0.0167977 0.0 0.0 -0.192434 0.171636 -0.014471 0.0 0.0 0.0 0.192434 0.0 0.0 0.192434 -0.036177 0.98714 -2.16943e-18 0.176015 0.00747221 0.0 -0.00275017 0.00396302 -0.0429885 0.111706 0.954008 -0.00350008 -0.0876442 -0.00537354 0.146424 -0.0806036 -0.0106211 0.144601 -0.000549413 -2.39078e-05 -0.074244 0.0177883 -0.0064780…
949.0 0.0 0.0 -0.129579 0.114621 0.947805 0.0 0.0 0.0 0.129579 0.0 0.0 0.129579 0.0 0.0 0.0811609 -0.0723891 0.0061033 0.0 0.0 0.0 -0.0811609 0.0 0.0 -0.0811609 0.0976482 0.983022 -2.16943e-18 -0.0739018 0.00770992 0.0 -2.51911e-05 -3.34815e-06 -0.0655617 0.113505 0.952012 -2.34744e-05 -0.0723059 0.00797782 0.139943 -0.0717098 0.00683818 0.140486 -0.000335558 -2.20878e-05 -0.00510921 0.0106812 -0…
958.0 0.0 0.0 -0.121223 0.107305 0.949361 0.0 0.0 0.0 0.121223 0.0 0.0 0.121223 0.0 0.0 0.126169 -0.112533 0.00948793 0.0 0.0 0.0 -0.126169 0.0 0.0 -0.126169 0.09003620000000001 0.983784 -2.16943e-18 -0.114981 0.0110251 0.0 -9.04677e-06 2.35542e-05 -0.0674185 0.112715 0.951988 -8.44996e-06 -0.0706273 0.0104528 0.137645 -0.0703971 0.0100033 0.137863 -3.23158e-05 -2.25757e-06 0.0139781 0.00706971 0…
959.0 0.0 0.0 -0.127061 0.112418 0.94828 0.0 0.0 0.0 0.127061 0.0 0.0 0.127061 0.0 0.0 -0.0586677 0.0523269 -0.00441181 0.0 0.0 0.0 0.0586677 0.0 0.0 0.0586677 0.095355 0.983258 -2.16943e-18 0.0534342 -0.00543863 0.0 -8.81963e-05 -0.000265226 -0.0686154 0.114554 0.951661 -8.04931e-05 -0.0707851 0.00882558 0.140638 -0.069262 0.00601924 0.141919 -0.000537049 -3.69465e-05 -0.0186736 0.0117523 -0.002…
963.0 0.0 0.0 -0.0627348 0.0557698 0.958531 0.0 0.0 0.0 0.0627348 0.0 0.0 0.0627348 0.0 0.0 -0.0241279 0.0215202 -0.00181442 0.0 0.0 0.0 0.0241279 0.0 0.0 0.0241279 0.0366153 0.987334 -2.16943e-18 0.0220739 -0.000819445 0.0 -0.000222041 -7.60491e-05 -0.0770257 0.116985 0.950752 -0.000210667 -0.0666863 0.0126421 0.14115 -0.0615014 0.00272964 0.145874 -0.000935497 -7.21674e-05 -0.060388 0.012879 -0…
964.0 0.0 0.0 -0.02543 0.0226547 0.962799 0.0 0.0 0.0 0.02543 0.0 0.0 0.02543 0.0 0.0 -0.047345 0.042228 -0.00356034 0.0 0.0 0.0 0.047345 0.0 0.0 0.047345 0.0024705000000000005 0.987964 -2.16943e-18 0.0433444 8.62632e-06 0.0 -0.00201001 -0.000427313 -0.125761 0.116673 0.947253 -0.0019064 -0.0331608 0.0481735 0.121074 -0.0277891 0.0431809 0.120672 0.0024879 0.000316608 -0.0130333 0.00488113 -0.001…
965.0 0.0 0.0 -0.0599537 0.0533068 0.958892 0.0 0.0 0.0 0.0599537 0.0 0.0 0.0599537 0.0 0.0 -0.116863 0.104233 -0.00878811 0.0 0.0 0.0 0.116863 0.0 0.0 0.116863 0.034070800000000005 0.987425 -2.16943e-18 0.106925 -0.00367162 0.0 -1.69578e-05 -0.000100503 -0.0760324 0.11211 0.951459 -1.57681e-05 -0.0641925 0.0172399 0.133037 -0.0640967 0.0171091 0.133071 3.48603e-05 2.59378e-06 0.0363904 -0.001174…
967.0 0.0 0.0 -0.0478176 0.0425473 0.960386 0.0 0.0 0.0 0.0478176 0.0 0.0 0.0478176 0.0 0.0 -0.00475909 0.00424473 -0.000357883 0.0 0.0 0.0 0.00475909 0.0 0.0 0.00475909 0.022964700000000005 0.987738 -2.16943e-18 0.00435587 -9.66667e-05 0.0 -0.000469789 -7.32033e-05 -0.124854 0.119218 0.946775 -0.000444611 -0.0373954 0.0479283 0.124435 -0.0368431 0.0483832 0.123421 0.00040906 5.13808e-05 0.038676…
970.0 0.0 0.0 -0.171573 0.151176 0.939065 0.0 0.0 0.0 0.171573 0.0 0.0 0.171573 0.0 0.0 0.260709 -0.232532 0.0196053 0.0 0.0 0.0 -0.260709 0.0 0.0 -0.260709 0.1357912 0.978231 -2.16943e-18 -0.236142 0.0347104 0.0 -0.000344734 -0.000142023 -0.064117 0.113789 0.95206 -0.000326419 -0.0736493 0.00613183 0.141732 -0.0710509 0.0019935 0.143266 -0.000687142 -4.41556e-05 -0.0372237 0.0121587 -0.00334763 …
971.0 0.0 0.0 -0.276079 0.240276 0.910726 0.0 0.0 0.0 0.276079 0.0 0.0 0.276079 0.0 0.0 0.345023 -0.307733 0.0259457 0.0 0.0 0.0 -0.345023 0.0 0.0 -0.345023 0.22954999999999998 0.959401 -2.16943e-18 -0.306014 0.0782848 0.0 -0.000653547 -0.00623877 -0.0781965 0.110199 0.95149 -0.000630664 -0.0629085 0.0212184 0.130056 -0.0616397 0.0216831 0.12831 7.25618e-05 5.64776e-06 0.0565148 -0.00841741 0.004…
973.0 0.0 0.0 -0.059838 0.0532043 0.958907 0.0 0.0 0.0 0.059838 0.0 0.0 0.059838 0.0 0.0 0.129395 -0.11541 0.00973048 0.0 0.0 0.0 -0.129395 0.0 0.0 -0.129395 0.033965 0.987428 -2.16943e-18 -0.118392 0.00405164 0.0 0.000884861 -0.0143215 -0.120949 0.117943 0.94769 0.00349563 -0.0373593 0.0522564 0.116105 -0.0321898 0.0385951 0.12421 2.06379e-05 2.26835e-06 0.0265107 0.00872911 0.00191583 1.96879e-…
977.0 0.0 0.0 -0.0482344 0.0429171 0.960337 0.0 0.0 0.0 0.0482344 0.0 0.0 0.0482344 0.0 0.0 -0.0382647 0.0341291 -0.00287751 0.0 0.0 0.0 0.0382647 0.0 0.0 0.0382647 0.023346200000000004 0.98773 -2.16943e-18 0.0350224 -0.000791831 0.0 -1.32469e-05 -0.000153096 -0.124786 0.118906 0.946814 -1.37056e-05 -0.0368507 0.0480526 0.123637 -0.0366686 0.0477025 0.123803 7.39451e-06 9.08415e-07 0.0341223 0.00…
979.0 0.0 0.0 -0.0662225 0.0588572 0.958069 0.0 0.0 0.0 0.0662225 0.0 0.0 0.0662225 0.0 0.0 -0.0301432 0.0268854 -0.00226677 0.0 0.0 0.0 0.0301432 0.0 0.0 0.0301432 0.039805900000000005 0.98721 -2.16943e-18 0.0275734 -0.00111992 0.0 -0.000193756 -8.07336e-05 -0.074347 0.116468 0.951009 -0.00018369 -0.068193 0.0112255 0.141392 -0.0634959 0.00225087 0.145665 -0.00106939 -7.96141e-05 -0.0557071 0.01…
981.0 0.0 0.0 -0.185581 0.163284 0.935809 0.0 0.0 0.0 0.185581 0.0 0.0 0.185581 0.0 0.0 0.189842 -0.169324 0.0142761 0.0 0.0 0.0 -0.189842 0.0 0.0 -0.189842 0.1484654 0.976277 -2.16943e-18 -0.171582 0.0276813 0.0 -2.42564e-05 -3.77135e-05 -0.194557 0.149061 0.93638 -2.25263e-05 -0.0221973 0.0924914 0.133927 -0.0205778 0.0893589 0.135825 1.14022e-06 2.01977e-07 -0.000764216 0.000350867 -5.86057e-0…
982.0 0.0 0.0 -0.0442051 0.0393411 0.960806 0.0 0.0 0.0 0.0442051 0.0 0.0 0.0442051 0.0 0.0 -0.0485476 0.0433006 -0.00365078 0.0 0.0 0.0 0.0485476 0.0 0.0 0.0485476 0.0196582 0.987806 -2.16943e-18 0.0444377 -0.000825575 0.0 -9.5983e-06 -0.000219264 -0.128746 0.12011 0.946323 -1.13675e-05 -0.0357592 0.0512545 0.123303 -0.035539 0.0508119 0.123524 2.92214e-05 3.76185e-06 0.0410907 0.00593777 0.0031…
984.0 0.0 0.0 -0.131533 0.116329 0.947433 0.0 0.0 0.0 0.131533 0.0 0.0 0.131533 0.0 0.0 0.0744525 -0.0664057 0.00559883 0.0 0.0 0.0 -0.0744525 0.0 0.0 -0.0744525 0.09942680000000001 0.982835 -2.16943e-18 -0.0677795 0.00720507 0.0 -1.62397e-05 -4.04728e-06 -0.0686656 0.113285 0.951826 -1.47787e-05 -0.0699353 0.0103455 0.138307 -0.0696047 0.00971564 0.138606 -0.000169776 -1.17337e-05 0.00702509 0.0…
985.0 0.0 0.0 -0.118852 0.105227 0.949791 0.0 0.0 0.0 0.118852 0.0 0.0 0.118852 0.0 0.0 0.0906457 -0.0808488 0.00681655 0.0 0.0 0.0 -0.0906457 0.0 0.0 -0.0906457 0.0878752 0.983989 -2.16943e-18 -0.0826259 0.00772505 0.0 -2.93055e-05 -7.84696e-05 -0.0105581 0.103649 0.956878 -2.48034e-05 -0.104996 -0.0208887 0.146501 -0.108047 -0.0150709 0.143734 -0.000736436 -8.0055e-06 0.0228248 0.0369864 -0.003…
987.0 0.0 0.0 -0.0475465 0.0423067 0.960418 0.0 0.0 0.0 0.0475465 0.0 0.0 0.0475465 0.0 0.0 0.0589515 -0.0525801 0.00443315 0.0 0.0 0.0 -0.0589515 0.0 0.0 -0.0589515 0.022716600000000003 0.987744 -2.16943e-18 -0.0539572 0.00118279 0.0 -0.00246186 0.00166957 -0.132512 0.120882 0.946129 -0.00266263 -0.0353197 0.0568935 0.12131 -0.0330896 0.060565 0.115379 -0.00171847 -0.000231246 0.0706995 -0.00182…
989.0 0.0 0.0 -0.13572 0.119989 0.946623 0.0 0.0 0.0 0.13572 0.0 0.0 0.13572 0.0 0.0 0.0338452 -0.0301872 0.00254516 0.0 0.0 0.0 -0.0338452 0.0 0.0 -0.0338452 0.1032377 0.982421 -2.16943e-18 -0.0307977 0.00340432 0.0 -1.6042e-05 -3.24899e-05 -0.122225 0.120937 0.946788 -1.42716e-05 -0.0404084 0.0458519 0.126834 -0.0402954 0.0456513 0.126921 2.70932e-05 3.28649e-06 0.0298915 -0.0030158 0.0024352 2…
991.0 0.0 0.0 -0.0218203 0.0194425 0.963147 0.0 0.0 0.0 0.0218203 0.0 0.0 0.0218203 0.0 0.0 -0.0626626 0.0558901 -0.00471223 0.0 0.0 0.0 0.0626626 0.0 0.0 0.0626626 -0.0008341999999999933 0.987957 -2.16943e-18 0.0573672 0.000218496 0.0 -0.00174265 -0.000348907 -0.0645972 0.113526 0.952126 -0.00164882 -0.0737916 0.00678779 0.141888 -0.0666047 -0.00203472 0.143504 -0.000740846 -4.82226e-05 -0.05830…
995.0 0.0 0.0 -0.135342 0.119659 0.946697 0.0 0.0 0.0 0.135342 0.0 0.0 0.135342 0.0 0.0 0.04455 -0.0397351 0.00335016 0.0 0.0 0.0 -0.04455 0.0 0.0 -0.04455 0.10289380000000001 0.982459 -2.16943e-18 -0.0405404 0.00446574 0.0 -1.44492e-05 -8.62175e-06 -0.118737 0.120003 0.947196 -1.2657e-05 -0.0417045 0.0433835 0.12711 -0.0415939 0.0431774 0.127204 1.76111e-05 2.05145e-06 0.020234 -0.00743814 0.001…
996.0 0.0 0.0 -0.0454841 0.0404764 0.960658 0.0 0.0 0.0 0.0454841 0.0 0.0 0.0454841 0.0 0.0 0.000486687 -0.000434086 3.65988e-05 0.0 0.0 0.0 -0.000486687 0.0 0.0 -0.000486687 0.020828900000000004 0.987783 -2.16943e-18 -0.000445474 8.8461e-06 0.0 -2.54107e-05 -5.16934e-05 -0.189481 0.147039 0.937177 -2.23075e-05 -0.0228609 0.0882104 0.133915 -0.0215932 0.0857258 0.135397 -1.84212e-07 -4.94829e-08 …
1001.0 0.0 0.0 -0.10465 0.0927581 0.952265 0.0 0.0 0.0 0.10465 0.0 0.0 0.10465 0.0 0.0 0.0842516 -0.0751458 0.00633572 0.0 0.0 0.0 -0.0842516 0.0 0.0 -0.0842516 0.074921584 0.985107 -2.16943e-18 -0.0768917 0.00608877 0.0 -0.00166321 -0.000139613 -0.150066 0.119539 0.944701 -0.00157365 -0.0239147 0.0733977 0.110862 -0.0154781 0.0583294 0.117474 0.00415159 0.000630342 -0.0102255 0.00900472 -0.00142…
1004.0 0.0 0.0 -0.0701706 0.0623501 0.957533 0.0 0.0 0.0 0.0701706 0.0 0.0 0.0701706 0.0 0.0 0.0425487 -0.0379501 0.00319966 0.0 0.0 0.0 -0.0425487 0.0 0.0 -0.0425487 0.0434171 0.987056 -2.16943e-18 -0.0389147 0.00173447 0.0 -0.000253103 -4.46801e-05 -0.107533 0.115778 0.948614 -0.000240218 -0.0455921 0.0368564 0.126353 -0.0457664 0.0382021 0.125177 -0.000596044 -6.44175e-05 0.0369016 -0.00796797…
1007.0 0.0 0.0 -0.12946 0.114516 0.947828 0.0 0.0 0.0 0.12946 0.0 0.0 0.12946 0.0 0.0 0.0492633 -0.043939 0.0037046 0.0 0.0 0.0 -0.0492633 0.0 0.0 -0.0492633 0.0975393 0.983033 -2.16943e-18 -0.0448577 0.00467443 0.0 -1.56065e-05 -9.52955e-06 -0.0743873 0.112127 0.951574 -1.40005e-05 -0.0654047 0.0161582 0.133685 -0.065162 0.015699 0.133901 3.80054e-05 2.75063e-06 0.0334233 0.000124576 0.00235457 …
1008.0 0.0 0.0 -0.126699 0.1121 0.948348 0.0 0.0 0.0 0.126699 0.0 0.0 0.126699 0.0 0.0 -0.0692223 0.0617408 -0.00520552 0.0 0.0 0.0 0.0692223 0.0 0.0 0.0692223 0.0950246 0.983292 -2.16943e-18 0.0630497 -0.00639419 0.0 -0.000129123 -0.00025914 -0.0706348 0.115369 0.951413 -0.00011962 -0.0699208 0.00941952 0.141204 -0.0673214 0.00454563 0.143476 -0.000699781 -4.95273e-05 -0.0338849 0.0121824 -0.003…
1011.0 0.0 0.0 -0.0616412 0.0548014 0.958674 0.0 0.0 0.0 0.0616412 0.0 0.0 0.0616412 0.0 0.0 -0.128371 0.114497 -0.0096535 0.0 0.0 0.0 0.128371 0.0 0.0 0.128371 0.0356148 0.98737 -2.16943e-18 0.117448 -0.00423137 0.0 -1.82826e-05 -9.14934e-05 -0.076113 0.112042 0.951463 -1.68906e-05 -0.0640298 0.0172589 0.132936 -0.0640551 0.0173899 0.132829 2.09155e-05 1.53781e-06 0.0381767 -0.00125858 0.0027632…
1012.0 0.0 0.0 -0.0161823 0.0144228 0.963666 0.0 0.0 0.0 0.0161823 0.0 0.0 0.0161823 0.0 0.0 -0.24195 0.2158 -0.0181946 0.0 0.0 0.0 0.24195 0.0 0.0 0.24195 -0.005995600000000004 0.987923 -2.16943e-18 0.221496 0.00209246 0.0 2.64131e-05 -0.000519257 -0.107207 0.115223 0.948578 1.77198e-05 -0.0471137 0.0388828 0.125489 -0.0459277 0.036156 0.127029 -9.87176e-06 -1.14249e-06 0.0403647 -0.0105391 0.00…
1014.0 0.0 0.0 -0.0729764 0.0648312 0.957143 0.0 0.0 0.0 0.0729764 0.0 0.0 0.0729764 0.0 0.0 0.137155 -0.122331 0.010314 0.0 0.0 0.0 -0.137155 0.0 0.0 -0.137155 0.0459831 0.986938 -2.16943e-18 -0.125425 0.00594297 0.0 -0.000884246 -0.0446776 -0.120915 0.117505 0.947643 0.00748831 -0.0390695 0.0476314 0.122829 -0.0324261 0.0455809 0.118196 0.00184886 0.000226847 0.0301506 0.00206385 0.00213337 0.0…
1017.0 0.0 0.0 0.00880907 -0.00785985 0.965628 0.0 0.0 0.0 -0.00880907 0.0 0.0 -0.00880907 0.0 0.0 -0.0758902 0.067688 -0.00570694 0.0 0.0 0.0 0.0758902 0.0 0.0 0.0758902 -0.028868999999999992 0.987421 -2.16943e-18 0.0694363 0.0023922 0.0 -0.00300597 0.0330601 -0.181244 0.144391 0.938554 -0.009054 -0.0252223 0.0869577 0.129576 -0.0216782 0.0742585 0.137488 -1.34148e-06 -3.83373e-07 -0.00868164 0.…
1020.0 0.0 0.0 -0.202414 0.177772 0.931673 0.0 0.0 0.0 0.202414 0.0 0.0 0.202414 0.0 0.0 0.319647 -0.2851 0.0240374 0.0 0.0 0.0 -0.319647 0.0 0.0 -0.319647 0.16365790000000002 0.973695 -2.16943e-18 -0.288076 0.0514648 0.0 -0.000225254 -0.000258166 -0.0695838 0.110598 0.952091 -0.000213221 -0.0678291 0.0136634 0.133831 -0.0682714 0.0154123 0.13252 0.000165067 1.14621e-05 0.0409022 -0.000781761 0.0…
1022.0 0.0 0.0 -0.214107 0.187793 0.928656 0.0 0.0 0.0 0.214107 0.0 0.0 0.214107 0.0 0.0 0.271923 -0.242533 0.0204486 0.0 0.0 0.0 -0.271923 0.0 0.0 -0.271923 0.17418430000000001 0.971751 -2.16943e-18 -0.244537 0.0466433 0.0 -0.000751735 -0.000220935 -0.130066 0.118261 0.946627 -0.000715602 -0.0313929 0.0508541 0.120759 -0.0253072 0.0392892 0.126231 0.00160074 0.000209719 -0.0652967 0.00148085 -0.…
1023.0 0.0 0.0 -0.0016463 0.00146822 0.964875 0.0 0.0 0.0 0.0016463 0.0 0.0 0.0016463 0.0 0.0 -0.0481794 0.0429723 -0.00362309 0.0 0.0 0.0 0.0481794 0.0 0.0 0.0481794 -0.019301399999999996 0.987701 -2.16943e-18 0.0440956 0.00105774 0.0 -0.00178915 0.0197353 -0.0870981 0.121228 0.949628 -0.00582532 -0.0623451 0.0171336 0.142499 -0.0542672 0.00337762 0.148168 -0.00126072 -0.000110232 -0.200878 0.01…
1026.0 0.0 0.0 0.0707761 -0.0632623 0.968085 0.0 0.0 0.0 -0.0707761 0.0 0.0 -0.0707761 0.0 0.0 -0.262583 0.234203 -0.0197462 0.0 0.0 0.0 0.262583 0.0 0.0 0.262583 -0.08547 0.983713 -2.16943e-18 0.239278 0.0231394 0.0 -0.00488671 0.0493171 -0.19715 0.150084 0.936602 -0.0143475 -0.0178708 0.0974925 0.127619 -0.0206944 0.0818624 0.137706 -9.77268e-06 -2.08169e-06 -0.0283693 0.0101513 -0.00227334 -9.…
1028.0 0.0 0.0 -0.118811 0.105191 0.949799 0.0 0.0 0.0 0.118811 0.0 0.0 0.118811 0.0 0.0 0.135005 -0.120414 0.0101524 0.0 0.0 0.0 -0.135005 0.0 0.0 -0.135005 0.08783730000000001 0.983992 -2.16943e-18 -0.123061 0.0115003 0.0 -1.77638e-05 2.69021e-05 -0.0680385 0.113018 0.951907 -1.65383e-05 -0.0701828 0.0101745 0.138099 -0.0700878 0.0100346 0.138143 -0.00016833 -1.15287e-05 0.010263 0.00756187 0.0…
1032.0 0.0 0.0 -0.0179182 0.0159686 0.963509 0.0 0.0 0.0 0.0179182 0.0 0.0 0.0179182 0.0 0.0 -0.046503 0.041477 -0.00349703 0.0 0.0 0.0 0.046503 0.0 0.0 0.046503 -0.004406499999999994 0.987937 -2.16943e-18 0.0425723 0.000328275 0.0 -0.003923 -0.000577704 -0.13245 0.119066 0.946562 -0.00371561 -0.0318678 0.0539954 0.12091 -0.0203341 0.0414607 0.121868 0.00243213 0.000326657 -0.0582989 0.00508331 -…
1033.0 0.0 0.0 -0.0439251 0.0390925 0.960838 0.0 0.0 0.0 0.0439251 0.0 0.0 0.0439251 0.0 0.0 0.00332266 -0.00296355 0.000249864 0.0 0.0 0.0 -0.00332266 0.0 0.0 -0.00332266 0.0194019 0.987811 -2.16943e-18 -0.00304139 5.56518e-05 0.0 -0.00147191 -0.00017476 -0.12779 0.116946 0.946999 -0.00139352 -0.0319621 0.0493064 0.120698 -0.0274507 0.0441849 0.121289 0.00284739 0.000367821 -0.0142783 0.00560512…
1036.0 0.0 0.0 0.00897112 -0.0080045 0.965639 0.0 0.0 0.0 -0.00897112 0.0 0.0 -0.00897112 0.0 0.0 -0.0707405 0.063095 -0.00531969 0.0 0.0 0.0 0.0707405 0.0 0.0 0.0707405 -0.029017 0.987416 -2.16943e-18 0.0647243 0.00224036 0.0 0.000586693 0.0348905 -0.0980051 0.119194 0.949038 -0.0064299 -0.0518132 0.027569 0.13256 -0.049486 0.0147553 0.143033 -0.00320152 -0.000319838 -0.241335 0.00139258 -0.0176…
1041.0 0.0 0.0 -0.247187 0.215947 0.91949 0.0 0.0 0.0 0.247187 0.0 0.0 0.247187 0.0 0.0 0.337106 -0.300672 0.0253504 0.0 0.0 0.0 -0.337106 0.0 0.0 -0.337106 0.20383400000000002 0.965586 -2.16943e-18 -0.301077 0.0678194 0.0 -0.000194015 -0.000408825 -0.0992771 0.114612 0.94942 -0.000186955 -0.0505684 0.0328224 0.127102 -0.0498379 0.0319499 0.127239 -7.57014e-05 -7.57191e-06 0.0446503 -0.00721538 0…
1048.0 0.0 0.0 -0.00892971 0.00796144 0.964293 0.0 0.0 0.0 0.00892971 0.0 0.0 0.00892971 0.0 0.0 0.0677449 -0.0604231 0.00509441 0.0 0.0 0.0 -0.0677449 0.0 0.0 -0.0677449 -0.012634800000000002 0.987836 -2.16943e-18 -0.0620118 -0.00103565 0.0 -0.00284561 -0.0396688 -0.125116 0.118508 0.946925 0.00469078 -0.0420106 0.0534014 0.12441 -0.0331907 0.0524406 0.116489 -0.00160695 -0.000204619 0.0713092 -…
1049.0 0.0 0.0 -0.167436 0.147592 0.939994 0.0 0.0 0.0 0.167436 0.0 0.0 0.167436 0.0 0.0 0.277048 -0.247105 0.020834 0.0 0.0 0.0 -0.277048 0.0 0.0 -0.277048 0.13204290000000002 0.978774 -2.16943e-18 -0.251092 0.0358473 0.0 -0.00713066 -0.0673241 -0.0207643 0.106265 0.956129 0.00825265 -0.104426 -0.0162813 0.152328 -0.0911874 -0.0164077 0.13913 -0.00204284 -4.41269e-05 -0.0145821 0.0276797 -0.0040…
1050.0 0.0 0.0 0.00324383 -0.00289368 0.965239 0.0 0.0 0.0 -0.00324383 0.0 0.0 -0.00324383 0.0 0.0 0.0139597 -0.0124509 0.00104977 0.0 0.0 0.0 -0.0139597 0.0 0.0 -0.0139597 -0.023776699999999998 0.987582 -2.16943e-18 -0.0127748 -0.000368947 0.0 -0.00615442 0.0617605 -0.19827 0.150476 0.936521 -0.0173715 -0.0170054 0.0985319 0.126861 -0.0210643 0.0822436 0.137398 -1.01179e-05 -2.17131e-06 -0.02955…
1053.0 0.0 0.0 -0.116425 0.103099 0.950226 0.0 0.0 0.0 0.116425 0.0 0.0 0.116425 0.0 0.0 0.0416644 -0.0371614 0.00313317 0.0 0.0 0.0 -0.0416644 0.0 0.0 -0.0416644 0.0856626 0.984193 -2.16943e-18 -0.0379867 0.00345856 0.0 -2.94189e-05 -9.1404e-06 -0.0684035 0.1137 0.951789 -2.74018e-05 -0.0703731 0.0096704 0.13916 -0.0697396 0.00846146 0.139734 -0.000323388 -2.22111e-05 -0.000781576 0.00957259 -0.…
1055.0 0.0 0.0 0.0196255 -0.0175178 0.966304 0.0 0.0 0.0 -0.0196255 0.0 0.0 -0.0196255 0.0 0.0 -0.23592 0.210422 -0.0177412 0.0 0.0 0.0 0.23592 0.0 0.0 0.23592 -0.03876399999999999 0.987026 -2.16943e-18 0.215764 0.00977096 0.0 -0.00343099 -0.000200508 -0.0778023 0.118504 0.950743 -0.00325218 -0.0694222 0.015399 0.142343 -0.0561532 -0.000761906 0.145196 -0.00230394 -0.000181476 -0.145569 0.0126361…
1056.0 0.0 0.0 -0.0465406 0.041414 0.960536 0.0 0.0 0.0 0.0465406 0.0 0.0 0.0465406 0.0 0.0 -0.0602904 0.0537743 -0.00453384 0.0 0.0 0.0 0.0602904 0.0 0.0 0.0602904 0.0217959 0.987764 -2.16943e-18 0.0551838 -0.00115415 0.0 -0.000392678 -0.000238768 -0.0857481 0.118164 0.949978 -0.000372463 -0.0619801 0.0187842 0.139048 -0.0545971 0.00472773 0.145716 -0.00148589 -0.00012762 -0.0904801 0.00899806 -…
1060.0 0.0 0.0 -0.109164 0.0967244 0.951498 0.0 0.0 0.0 0.109164 0.0 0.0 0.109164 0.0 0.0 0.0884598 -0.0788991 0.00665217 0.0 0.0 0.0 -0.0884598 0.0 0.0 -0.0884598 0.07903984 0.984771 -2.16943e-18 -0.0807026 0.00675719 0.0 -2.89916e-05 -2.34373e-06 -0.0683951 0.113713 0.951789 -2.73575e-05 -0.0703896 0.00966291 0.139176 -0.0697484 0.00843589 0.13976 -0.000324416 -2.22782e-05 -0.000908299 0.009591…
1062.0 0.0 0.0 0.019496 -0.0174021 0.966296 0.0 0.0 0.0 -0.019496 0.0 0.0 -0.019496 0.0 0.0 -0.129079 0.115128 -0.00970671 0.0 0.0 0.0 0.129079 0.0 0.0 0.129079 -0.038645 0.987032 -2.16943e-18 0.118051 0.00533068 0.0 -0.00180479 0.0293305 -0.122971 0.118082 0.947416 -0.00722265 -0.0343063 0.0472394 0.120099 -0.0278776 0.0322661 0.128645 6.47257e-05 7.72131e-06 -0.0764361 0.00116604 -0.00623978 6.…
1065.0 0.0 0.0 -0.0608407 0.0540925 0.958777 0.0 0.0 0.0 0.0608407 0.0 0.0 0.0608407 0.0 0.0 -0.17893 0.159591 -0.0134555 0.0 0.0 0.0 0.17893 0.0 0.0 0.17893 0.0348824 0.987396 -2.16943e-18 0.163709 -0.00576685 0.0 -0.000145455 -9.46062e-05 -0.0684883 0.116981 0.95134 -0.000136874 -0.0713838 0.00407531 0.145932 -0.0633224 -0.0113581 0.153302 -0.00226574 -0.000154725 -0.192216 0.0254251 -0.0146728…
1066.0 0.0 0.0 -0.0776358 0.0689489 0.956481 0.0 0.0 0.0 0.0776358 0.0 0.0 0.0776358 0.0 0.0 0.0582531 -0.0519572 0.00438064 0.0 0.0 0.0 -0.0582531 0.0 0.0 -0.0582531 0.0502435 0.986726 -2.16943e-18 -0.0532587 0.00277231 0.0 -0.000730784 -5.0317e-05 -0.101818 0.118605 0.94877 -0.000693511 -0.0512665 0.0302858 0.132949 -0.0426262 0.0140734 0.140511 -0.00124797 -0.000127698 -0.117872 0.00127548 -0.…
1067.0 0.0 0.0 -0.173806 0.153108 0.938558 0.0 0.0 0.0 0.173806 0.0 0.0 0.173806 0.0 0.0 0.197203 -0.17589 0.0148297 0.0 0.0 0.0 -0.197203 0.0 0.0 -0.197203 0.1378126 0.977932 -2.16943e-18 -0.178561 0.026654 0.0 -1.05946e-05 -6.21425e-05 -0.0701977 0.112418 0.951832 -9.17857e-06 -0.0683946 0.0125696 0.136074 -0.0683153 0.0124474 0.136116 1.13724e-05 7.17196e-07 0.0233968 0.00443836 0.00136351 1.0…
1068.0 0.0 0.0 -0.203196 0.178443 0.931475 0.0 0.0 0.0 0.203196 0.0 0.0 0.203196 0.0 0.0 0.255435 -0.227828 0.0192087 0.0 0.0 0.0 -0.255435 0.0 0.0 -0.255435 0.1643622 0.973569 -2.16943e-18 -0.230174 0.0413063 0.0 -4.1878e-05 -0.00014237 -0.0687266 0.113729 0.951763 -3.90949e-05 -0.0701341 0.00977324 0.139143 -0.0695125 0.00864499 0.139649 -0.000347761 -2.39947e-05 -0.000563716 0.00950647 -0.0006…
1070.0 0.0 0.0 -0.181775 0.159999 0.936711 0.0 0.0 0.0 0.181775 0.0 0.0 0.181775 0.0 0.0 0.259242 -0.231223 0.019495 0.0 0.0 0.0 -0.259242 0.0 0.0 -0.259242 0.1450243 0.976826 -2.16943e-18 -0.234449 0.0369087 0.0 -1.32811e-05 -0.000137547 -0.0750916 0.111636 0.951586 -1.22993e-05 -0.0646766 0.0173341 0.132486 -0.0646634 0.0173712 0.132435 6.41347e-05 4.75525e-06 0.040279 -0.00230359 0.00298856 6.…
1071.0 0.0 0.0 0.0520068 -0.0464668 0.967703 0.0 0.0 0.0 -0.0520068 0.0 0.0 -0.0520068 0.0 0.0 -0.135144 0.120537 -0.0101628 0.0 0.0 0.0 0.135144 0.0 0.0 0.135144 -0.06835200000000001 0.985206 -2.16943e-18 0.123351 0.00959578 0.0 -0.00147586 -0.00779881 -0.122413 0.116585 0.947512 -0.000329159 -0.0356652 0.0462204 0.122167 -0.0271569 0.0336898 0.126166 0.00108621 0.000134484 -0.0697366 0.00046815…
1079.0 0.0 0.0 0.00294785 -0.00262962 0.965218 0.0 0.0 0.0 -0.00294785 0.0 0.0 -0.00294785 0.0 0.0 -0.200947 0.179229 -0.0151112 0.0 0.0 0.0 0.200947 0.0 0.0 0.200947 -0.023505899999999996 0.98759 -2.16943e-18 0.183892 0.00525648 0.0 -0.00178626 -0.000113195 -0.128621 0.120595 0.946406 -0.00169465 -0.0384912 0.0556011 0.121803 -0.0362114 0.0569089 0.118195 -0.00387648 -0.000504205 0.0774234 -0.00…
1082.0 0.0 0.0 -0.0744171 0.0661048 0.95694 0.0 0.0 0.0 0.0744171 0.0 0.0 0.0744171 0.0 0.0 0.0682035 -0.0608321 0.0051289 0.0 0.0 0.0 -0.0682035 0.0 0.0 -0.0682035 0.0473006 0.986874 -2.16943e-18 -0.062366 0.00304514 0.0 -4.74935e-05 -5.85346e-06 -0.118373 0.119332 0.947286 -4.40047e-05 -0.0408944 0.0418101 0.127513 -0.0419265 0.0444087 0.125944 -0.000150635 -1.79335e-05 0.0178906 -0.00808105 0.…
1087.0 0.0 0.0 -0.0856036 0.075983 0.955304 0.0 0.0 0.0 0.0856036 0.0 0.0 0.0856036 0.0 0.0 0.102372 -0.0913081 0.0076984 0.0 0.0 0.0 -0.102372 0.0 0.0 -0.102372 0.057526600000000004 0.986318 -2.16943e-18 -0.0935535 0.00561757 0.0 2.55238e-05 3.1239e-05 -0.0710856 0.111125 0.951881 2.5216e-05 -0.0681204 0.01609 0.13317 -0.0665487 0.0126811 0.135006 0.00033544 2.37251e-05 0.0322988 0.00120024 0.00…
1088.0 0.0 0.0 -0.194111 0.170634 0.933744 0.0 0.0 0.0 0.194111 0.0 0.0 0.194111 0.0 0.0 0.246431 -0.219797 0.0185316 0.0 0.0 0.0 -0.246431 0.0 0.0 -0.246431 0.15616970000000002 0.975001 -2.16943e-18 -0.222413 0.0378313 0.0 -1.00285e-05 -0.000118318 -0.0698181 0.112553 0.951841 -8.91538e-06 -0.0686799 0.012 0.13655 -0.0687062 0.0121037 0.136471 -3.87351e-06 -3.39387e-07 0.0207871 0.0050223 0.0011…
1092.0 0.0 0.0 -0.0624698 0.0555352 0.958566 0.0 0.0 0.0 0.0624698 0.0 0.0 0.0624698 0.0 0.0 -0.0117702 0.0104981 -0.000885122 0.0 0.0 0.0 0.0117702 0.0 0.0 0.0117702 0.0363729 0.987343 -2.16943e-18 0.0107684 -0.000396894 0.0 -2.47869e-05 -7.21674e-05 -0.188008 0.145871 0.93743 -2.3711e-05 -0.0229371 0.0871153 0.133654 -0.0217383 0.0847142 0.135082 0.00107177 0.000203915 -0.00376903 0.0014575 -0.…
1095.0 0.0 0.0 -0.196944 0.173071 0.933044 0.0 0.0 0.0 0.196944 0.0 0.0 0.196944 0.0 0.0 0.29989 -0.267478 0.0225517 0.0 0.0 0.0 -0.29989 0.0 0.0 -0.29989 0.15872550000000002 0.974562 -2.16943e-18 -0.270531 0.0468047 0.0 -3.38984e-05 -0.000200514 -0.0987411 0.114722 0.949446 -3.342e-05 -0.0506734 0.03188 0.127591 -0.0504815 0.0316021 0.127674 -0.000441534 -4.37923e-05 0.0414366 -0.00679838 0.0033…
1096.0 0.0 0.0 -0.0596141 0.053006 0.958935 0.0 0.0 0.0 0.0596141 0.0 0.0 0.0596141 0.0 0.0 -0.13795 0.123041 -0.0103738 0.0 0.0 0.0 0.13795 0.0 0.0 0.13795 0.0337601 0.987435 -2.16943e-18 0.12622 -0.00429127 0.0 -1.58163e-05 -8.80445e-05 -0.0714632 0.112257 0.951766 -1.42833e-05 -0.0672588 0.013372 0.135402 -0.0675189 0.013985 0.135048 2.70757e-05 1.87437e-06 0.027443 0.00273938 0.00176335 2.582…
1097.0 0.0 0.0 -0.2009 0.176471 0.932055 0.0 0.0 0.0 0.2009 0.0 0.0 0.2009 0.0 0.0 0.258558 -0.230614 0.0194436 0.0 0.0 0.0 -0.258558 0.0 0.0 -0.258558 0.1622932 0.973938 -2.16943e-18 -0.233084 0.0412764 0.0 -0.000506134 -0.000169694 -0.0923043 0.118462 0.949467 -0.000480758 -0.0579682 0.0238666 0.136526 -0.0496538 0.00799528 0.144076 -0.00182046 -0.000168579 -0.107891 0.00506984 -0.00791721 -0.0…
1100.0 0.0 0.0 0.0264688 -0.0236317 0.966678 0.0 0.0 0.0 -0.0264688 0.0 0.0 -0.0264688 0.0 0.0 -0.213537 0.190458 -0.016058 0.0 0.0 0.0 0.213537 0.0 0.0 0.213537 -0.04502099999999999 0.986722 -2.16943e-18 0.195228 0.0101802 0.0 0.00230691 0.0275167 -0.00496249 0.105687 0.957114 -0.00410429 -0.106216 -0.0282281 0.149724 -0.117224 -0.0151807 0.14771 -6.88654e-05 -4.75191e-07 -0.023431 0.039389 -0.0…
1101.0 0.0 0.0 -0.115852 0.102595 0.950329 0.0 0.0 0.0 0.115852 0.0 0.0 0.115852 0.0 0.0 0.12251 -0.10927 0.00921279 0.0 0.0 0.0 -0.12251 0.0 0.0 -0.12251 0.08513949 0.98424 -2.16943e-18 -0.111702 0.0101055 0.0 -6.76813e-05 3.14232e-05 -0.0681752 0.114708 0.951673 -6.42907e-05 -0.0711854 0.00841522 0.141004 -0.0693919 0.00496307 0.142661 -0.000592641 -4.04928e-05 -0.0255711 0.011809 -0.0025052 -0…
1102.0 0.0 0.0 0.0377767 -0.0337395 0.967204 0.0 0.0 0.0 -0.0377767 0.0 0.0 -0.0377767 0.0 0.0 -0.250197 0.223156 -0.0188148 0.0 0.0 0.0 0.250197 0.0 0.0 0.250197 -0.055356 0.986124 -2.16943e-18 0.228596 0.0145137 0.0 -0.00300881 0.034191 -0.175624 0.141631 0.939623 -0.00916758 -0.0250134 0.083512 0.127194 -0.0225383 0.0693614 0.136139 -5.20235e-06 -1.08319e-06 -0.0117686 0.00656465 -0.000916838 …
1105.0 0.0 0.0 -0.0867656 0.077008 0.955128 0.0 0.0 0.0 0.0867656 0.0 0.0 0.0867656 0.0 0.0 -0.00236362 0.00210816 -0.000177744 0.0 0.0 0.0 0.00236362 0.0 0.0 0.00236362 0.0585884 0.986253 -2.16943e-18 0.00215985 -0.000132211 0.0 -0.000333344 -8.5329e-05 -0.0834269 0.117965 0.950169 -0.000316098 -0.0632934 0.0170106 0.139805 -0.0564239 0.00387115 0.14607 -0.00141245 -0.000118015 -0.082796 0.01030…
1107.0 0.0 0.0 -0.12935 0.11442 0.947849 0.0 0.0 0.0 0.12935 0.0 0.0 0.12935 0.0 0.0 0.0849701 -0.0757866 0.00638975 0.0 0.0 0.0 -0.0849701 0.0 0.0 -0.0849701 0.0974392 0.983044 -2.16943e-18 -0.0773722 0.00805402 0.0 -1.21005e-05 -2.57797e-06 -0.0707771 0.112558 0.951773 -1.1093e-05 -0.0681115 0.0129058 0.136035 -0.0678955 0.0124952 0.136228 1.39691e-05 9.0414e-07 0.0224643 0.00435959 0.00130811 …
1108.0 0.0 0.0 0.0113193 -0.0101006 0.965794 0.0 0.0 0.0 -0.0113193 0.0 0.0 -0.0113193 0.0 0.0 -0.0875488 0.0780866 -0.00658367 0.0 0.0 0.0 0.0875488 0.0 0.0 0.0875488 -0.031166 0.987339 -2.16943e-18 0.0800963 0.00296077 0.0 0.00217261 0.0306785 -0.0333395 0.110421 0.954711 -0.00473987 -0.0898412 -0.0121736 0.145477 -0.0879855 -0.0210272 0.149887 0.00796191 0.000280648 -0.203832 0.0156444 -0.0138…
1112.0 0.0 0.0 -0.00643743 0.00574004 0.964497 0.0 0.0 0.0 0.00643743 0.0 0.0 0.00643743 0.0 0.0 0.0328672 -0.029315 0.00247162 0.0 0.0 0.0 -0.0328672 0.0 0.0 -0.0328672 -0.014916100000000002 0.987795 -2.16943e-18 -0.0300844 -0.000577438 0.0 0.00429342 0.0579957 -0.0905234 0.109453 0.950705 -0.00717052 -0.0481847 0.0325373 0.116823 -0.0553232 0.0229861 0.133702 -0.0282311 -0.00258306 -0.0266462 -…
1113.0 0.0 0.0 -0.169145 0.149072 0.939612 0.0 0.0 0.0 0.169145 0.0 0.0 0.169145 0.0 0.0 0.110402 -0.0984695 0.0083022 0.0 0.0 0.0 -0.110402 0.0 0.0 -0.110402 0.13359110000000002 0.978552 -2.16943e-18 -0.100034 0.0144558 0.0 0.000235633 -0.0026285 -0.198106 0.1505 0.93585 0.000176441 -0.021952 0.0952102 0.133905 -0.0195139 0.0915459 0.136123 1.31486e-06 2.34723e-07 -0.000887411 0.000378131 -6.703…
1115.0 0.0 0.0 -0.187749 0.165153 0.93529 0.0 0.0 0.0 0.187749 0.0 0.0 0.187749 0.0 0.0 0.300632 -0.26814 0.0226075 0.0 0.0 0.0 -0.300632 0.0 0.0 -0.300632 0.1504241 0.975959 -2.16943e-18 -0.27162 0.0444248 0.0 -0.000317412 -0.000273684 -0.075049 0.116371 0.950938 -0.000299497 -0.0679673 0.0116555 0.141456 -0.0623918 0.00131416 0.146216 -0.00101221 -7.60711e-05 -0.0683123 0.0124401 -0.0054633 -0.…
1121.0 0.0 0.0 -0.0209275 0.0186478 0.963231 0.0 0.0 0.0 0.0209275 0.0 0.0 0.0209275 0.0 0.0 -0.0427245 0.0381069 -0.00321289 0.0 0.0 0.0 0.0427245 0.0 0.0 0.0427245 -0.0016515000000000002 0.987954 -2.16943e-18 0.0391139 0.000183894 0.0 -0.0041928 -0.000482262 -0.13943 0.120258 0.945847 -0.00396707 -0.0282815 0.0584173 0.11992 -0.0150393 0.0425052 0.122542 -0.0065345 -0.000920831 -0.141824 -0.001…
1122.0 0.0 0.0 -0.110501 0.0978987 0.951267 0.0 0.0 0.0 0.110501 0.0 0.0 0.110501 0.0 0.0 0.0576403 -0.0514106 0.00433455 0.0 0.0 0.0 -0.0576403 0.0 0.0 -0.0576403 0.08025947 0.984669 -2.16943e-18 -0.0525798 0.00447328 0.0 -0.000358962 -2.39293e-05 -0.0844616 0.117957 0.950098 -0.000340925 -0.0626942 0.018035 0.13922 -0.0553542 0.00396724 0.145942 -0.00150067 -0.000126934 -0.0906889 0.00923465 -0…
1125.0 0.0 0.0 -0.172804 0.152242 0.938786 0.0 0.0 0.0 0.172804 0.0 0.0 0.172804 0.0 0.0 0.244312 -0.217907 0.0183723 0.0 0.0 0.0 -0.244312 0.0 0.0 -0.244312 0.1369058 0.978067 -2.16943e-18 -0.22125 0.0327997 0.0 -3.79374e-05 -0.000112625 -0.0865837 0.113138 0.950559 -3.61882e-05 -0.0578514 0.024385 0.130106 -0.0574835 0.0237316 0.130389 2.92055e-05 2.50046e-06 0.0387507 -0.00599828 0.00310267 2.…
1126.0 0.0 0.0 -0.0981117 0.0870059 0.953344 0.0 0.0 0.0 0.0981117 0.0 0.0 0.0981117 0.0 0.0 0.0375798 -0.0335182 0.002826 0.0 0.0 0.0 -0.0375798 0.0 0.0 -0.0375798 0.06895258 0.98556 -2.16943e-18 -0.034314 0.00249153 0.0 -6.24385e-05 -3.24689e-05 -0.129573 0.117777 0.946611 -5.82479e-05 -0.0316944 0.0506559 0.120669 -0.0310163 0.0492616 0.121383 0.00157509 0.00020529 0.0195158 0.00916946 0.00122…
1130.0 0.0 0.0 -0.0232077 0.0206773 0.963015 0.0 0.0 0.0 0.0232077 0.0 0.0 0.0232077 0.0 0.0 -0.234075 0.208776 -0.0176024 0.0 0.0 0.0 0.234075 0.0 0.0 0.234075 0.00043600000000000583 0.987961 -2.16943e-18 0.214295 0.000518869 0.0 -1.40852e-05 3.09364e-05 -0.111479 0.117332 0.948128 -1.47965e-05 -0.0440841 0.0393556 0.126259 -0.0439025 0.0389809 0.126451 -4.64949e-06 -5.6622e-07 0.0259998 -0.0080…
1132.0 0.0 0.0 -0.0310406 0.027645 0.962236 0.0 0.0 0.0 0.0310406 0.0 0.0 0.0310406 0.0 0.0 0.0754231 -0.0672715 0.00567182 0.0 0.0 0.0 -0.0754231 0.0 0.0 -0.0754231 0.007607000000000003 0.98795 -2.16943e-18 -0.0690489 0.000373669 0.0 -0.00362578 0.0400587 -0.180944 0.140597 0.939933 -0.0107582 -0.0165322 0.0904276 0.117134 -0.0201787 0.0711591 0.130293 -8.90853e-05 -1.65151e-05 -0.0176098 0.0130…
1136.0 0.0 0.0 -0.0217721 0.0193996 0.963151 0.0 0.0 0.0 0.0217721 0.0 0.0 0.0217721 0.0 0.0 -0.223815 0.199625 -0.0168309 0.0 0.0 0.0 0.223815 0.0 0.0 0.223815 -0.0008782999999999985 0.987957 -2.16943e-18 0.204901 0.000790294 0.0 -0.00107353 -8.45772e-05 -0.174565 0.140341 0.939542 -0.00100892 -0.0254817 0.0766113 0.133629 -0.022972 0.0739147 0.133802 1.7512e-05 3.08028e-06 -0.00893018 0.0040290…
1137.0 0.0 0.0 -0.0467809 0.0416274 0.960508 0.0 0.0 0.0 0.0467809 0.0 0.0 0.0467809 0.0 0.0 0.0147484 -0.0131544 0.00110908 0.0 0.0 0.0 -0.0147484 0.0 0.0 -0.0147484 0.022015900000000005 0.987759 -2.16943e-18 -0.0134991 0.000285575 0.0 -0.00196517 -0.000197538 -0.114609 0.116768 0.948115 -0.00185867 -0.040753 0.0396701 0.126014 -0.0311941 0.0252145 0.130885 -0.000697196 -8.10103e-05 -0.102027 -0…
1145.0 0.0 0.0 -0.107202 0.0950006 0.951834 0.0 0.0 0.0 0.107202 0.0 0.0 0.107202 0.0 0.0 -0.073506 0.0655615 -0.00552765 0.0 0.0 0.0 0.073506 0.0 0.0 0.073506 0.07724973 0.98492 -2.16943e-18 0.067071 -0.00548333 0.0 -0.000647593 -0.000205863 -0.105179 0.119025 0.948452 -0.000614499 -0.0490918 0.0319658 0.132444 -0.0408696 0.016291 0.139888 -0.00101663 -0.000107432 -0.120035 6.26448e-05 -0.008778…
1146.0 0.0 0.0 -0.117899 0.104391 0.949963 0.0 0.0 0.0 0.117899 0.0 0.0 0.117899 0.0 0.0 0.0622996 -0.0555663 0.00468493 0.0 0.0 0.0 -0.0622996 0.0 0.0 -0.0622996 0.0870057 0.984069 -2.16943e-18 -0.0567927 0.00525516 0.0 -1.13851e-05 -2.20803e-06 -0.0693098 0.11281 0.951843 -1.05084e-05 -0.0692716 0.0115169 0.137116 -0.0690559 0.0111066 0.13731 -1.84897e-05 -1.35508e-06 0.0161892 0.00615774 0.000…
1150.0 0.0 0.0 0.0257285 -0.0229702 0.966639 0.0 0.0 0.0 -0.0257285 0.0 0.0 -0.0257285 0.0 0.0 -0.129786 0.115759 -0.00975993 0.0 0.0 0.0 0.129786 0.0 0.0 0.129786 -0.044343999999999995 0.986757 -2.16943e-18 0.118663 0.00609959 0.0 -0.004207 0.0462321 -0.181393 0.144568 0.938734 -0.0126394 -0.0234317 0.0864173 0.128491 -0.0238205 0.0725071 0.137445 -1.01388e-06 -3.43093e-07 -0.0131949 0.00645498 …
1152.0 0.0 0.0 -0.129217 0.114304 0.947874 0.0 0.0 0.0 0.129217 0.0 0.0 0.129217 0.0 0.0 0.158421 -0.141299 0.0119132 0.0 0.0 0.0 -0.158421 0.0 0.0 -0.158421 0.09731770000000001 0.983056 -2.16943e-18 -0.144257 0.0149969 0.0 -3.25808e-05 1.04664e-05 -0.0689119 0.112869 0.951868 -3.05365e-05 -0.0693582 0.0107353 0.137588 -0.0695348 0.0112125 0.137286 -0.000243126 -1.68432e-05 0.0148827 0.00649188 0…
1153.0 0.0 0.0 -0.0385139 0.0342871 0.961443 0.0 0.0 0.0 0.0385139 0.0 0.0 0.0385139 0.0 0.0 0.0186314 -0.0166177 0.00140108 0.0 0.0 0.0 -0.0186314 0.0 0.0 -0.0186314 0.014448500000000003 0.987888 -2.16943e-18 -0.0170556 0.000219772 0.0 -0.00372054 -0.000291919 -0.0834733 0.120145 0.950116 -0.00352804 -0.0664351 0.0170859 0.143381 -0.0535367 0.00238062 0.145147 -0.00175339 -0.000148482 -0.18849 0…
1154.0 0.0 0.0 -0.098005 0.086912 0.953362 0.0 0.0 0.0 0.098005 0.0 0.0 0.098005 0.0 0.0 0.101085 -0.0901594 0.00760156 0.0 0.0 0.0 -0.101085 0.0 0.0 -0.101085 0.06885518 0.985567 -2.16943e-18 -0.0923007 0.00669205 0.0 -0.000695833 -8.31702e-06 -0.107616 0.118683 0.948323 -0.000659804 -0.0470779 0.0339859 0.130853 -0.0387337 0.0180587 0.138427 -0.000903913 -9.77597e-05 -0.124764 -0.00162756 -0.00…
1156.0 0.0 0.0 0.0195304 -0.0174329 0.966298 0.0 0.0 0.0 -0.0195304 0.0 0.0 -0.0195304 0.0 0.0 -0.0630484 0.0562342 -0.00474124 0.0 0.0 0.0 0.0630484 0.0 0.0 0.0630484 -0.038677 0.98703 -2.16943e-18 0.057662 0.00260575 0.0 -0.00207199 0.0602633 -0.0943766 0.118576 0.949995 -0.0141843 -0.0615076 0.0533141 0.112748 -0.0651679 0.0335918 0.127833 -0.0157827 -0.00151315 0.240006 0.016194 0.0199254 -0.…
1158.0 0.0 0.0 -0.0122405 0.0109116 0.964013 0.0 0.0 0.0 0.0122405 0.0 0.0 0.0122405 0.0 0.0 -0.235389 0.209948 -0.0177012 0.0 0.0 0.0 0.235389 0.0 0.0 0.235389 -0.00960409999999999 0.987882 -2.16943e-18 0.215479 0.00288511 0.0 0.000155118 -2.36061e-05 -0.0513375 0.10582 0.953892 0.000150349 -0.0788419 0.00760139 0.132647 -0.0786738 0.00671877 0.133362 0.000102873 5.09869e-06 0.038372 -9.09145e-0…
1159.0 0.0 0.0 -0.123924 0.109671 0.948865 0.0 0.0 0.0 0.123924 0.0 0.0 0.123924 0.0 0.0 0.118752 -0.105917 0.00893012 0.0 0.0 0.0 -0.118752 0.0 0.0 -0.118752 0.0924967 0.983545 -2.16943e-18 -0.108192 0.0106691 0.0 -9.33659e-06 -4.27054e-06 -0.0702795 0.112368 0.951833 -8.76111e-06 -0.0683892 0.0128612 0.135862 -0.0682223 0.0125465 0.136006 1.5265e-05 9.93674e-07 0.0247141 0.00411466 0.00147692 1…
1164.0 0.0 0.0 -0.164603 0.145135 0.940622 0.0 0.0 0.0 0.164603 0.0 0.0 0.164603 0.0 0.0 0.132226 -0.117935 0.0099434 0.0 0.0 0.0 -0.132226 0.0 0.0 -0.132226 0.1294748 0.979137 -2.16943e-18 -0.119886 0.0167692 0.0 -2.6932e-05 -1.16666e-05 -0.19436 0.148975 0.936412 -2.47432e-05 -0.0222147 0.092333 0.133916 -0.0206126 0.0892243 0.135798 1.0924e-06 1.92795e-07 -0.000843618 0.000387554 -6.49333e-05 …
1165.0 0.0 0.0 -0.195805 0.172092 0.933326 0.0 0.0 0.0 0.195805 0.0 0.0 0.195805 0.0 0.0 0.190721 -0.170108 0.0143422 0.0 0.0 0.0 -0.190721 0.0 0.0 -0.190721 0.1576979 0.974739 -2.16943e-18 -0.172083 0.0295704 0.0 -2.24787e-05 -4.25234e-05 -0.195638 0.149525 0.936204 -2.09395e-05 -0.0220816 0.0933743 0.133985 -0.0203894 0.090102 0.135974 6.11706e-08 -1.2358e-08 -0.000306422 0.000139472 -2.32871e-…
1167.0 0.0 0.0 0.0266226 -0.0237691 0.966686 0.0 0.0 0.0 -0.0266226 0.0 0.0 -0.0266226 0.0 0.0 -0.0439806 0.0392272 -0.00330734 0.0 0.0 0.0 0.0439806 0.0 0.0 0.0439806 -0.045161999999999994 0.986714 -2.16943e-18 0.0402093 0.00210291 0.0 -0.00591635 0.0625331 -0.188421 0.144547 0.938363 -0.0172124 -0.0173676 0.0932566 0.122648 -0.0193669 0.0772497 0.133262 -1.65865e-05 -3.32109e-06 -0.0252365 0.01…
1168.0 0.0 0.0 -0.119991 0.106225 0.949585 0.0 0.0 0.0 0.119991 0.0 0.0 0.119991 0.0 0.0 0.0503785 -0.0449336 0.00378846 0.0 0.0 0.0 -0.0503785 0.0 0.0 -0.0503785 0.0889127 0.983891 -2.16943e-18 -0.0459164 0.00434565 0.0 -5.41722e-05 -5.23574e-06 -0.0680277 0.114377 0.951726 -5.09471e-05 -0.0710805 0.00866624 0.140499 -0.0697758 0.00616792 0.141691 -0.000469261 -3.20132e-05 -0.0159575 0.0114954 -…
1173.0 0.0 0.0 -0.089666 0.0795657 0.954683 0.0 0.0 0.0 0.089666 0.0 0.0 0.089666 0.0 0.0 -0.16654 0.148541 -0.0125238 0.0 0.0 0.0 0.16654 0.0 0.0 0.16654 0.061238600000000004 0.986087 -2.16943e-18 0.152155 -0.00975692 0.0 -0.000155349 -0.000133796 -0.0724115 0.115973 0.951211 -0.000144418 -0.0691024 0.0101463 0.141439 -0.065392 0.00307775 0.144794 -0.000890623 -6.4592e-05 -0.0467393 0.012672 -0.…
1178.0 0.0 0.0 -0.0929132 0.0824277 0.954176 0.0 0.0 0.0 0.0929132 0.0 0.0 0.0929132 0.0 0.0 0.0810235 -0.0722665 0.00609296 0.0 0.0 0.0 -0.0810235 0.0 0.0 -0.0810235 0.064205 0.985892 -2.16943e-18 -0.0740092 0.00498718 0.0 -0.00088902 -0.000109866 -0.123583 0.117348 0.94725 -0.00084334 -0.034822 0.0456688 0.122925 -0.0274819 0.0319655 0.129277 -6.6018e-05 -8.13038e-06 -0.0902547 -0.000352365 -0.…
1180.0 0.0 0.0 -0.0353279 0.0314562 0.961787 0.0 0.0 0.0 0.0353279 0.0 0.0 0.0353279 0.0 0.0 -0.177126 0.157983 -0.0133199 0.0 0.0 0.0 0.177126 0.0 0.0 0.177126 0.011531899999999998 0.987921 -2.16943e-18 0.162152 -0.00157274 0.0 -2.02648e-05 -7.53342e-05 -0.194751 0.148955 0.936394 -1.97664e-05 -0.0223201 0.092409 0.133798 -0.0201812 0.0893779 0.135604 2.92819e-06 5.54641e-07 -0.0018372 0.0008102…
1181.0 0.0 0.0 -0.154586 0.136433 0.942786 0.0 0.0 0.0 0.154586 0.0 0.0 0.154586 0.0 0.0 0.106525 -0.0950123 0.00801071 0.0 0.0 0.0 -0.106525 0.0 0.0 -0.106525 0.12038599999999999 0.980362 -2.16943e-18 -0.0967144 0.0125416 0.0 -2.50824e-05 -1.20652e-05 -0.130849 0.120262 0.9462 -2.30115e-05 -0.0336939 0.0522355 0.12236 -0.0335155 0.0519011 0.122514 -0.000115501 -1.52225e-05 0.036552 0.00763964 0.…
1184.0 0.0 0.0 -0.213704 0.187449 0.928762 0.0 0.0 0.0 0.213704 0.0 0.0 0.213704 0.0 0.0 0.285286 -0.254452 0.0214535 0.0 0.0 0.0 -0.285286 0.0 0.0 -0.285286 0.173822 0.97182 -2.16943e-18 -0.256574 0.0488322 0.0 -3.39417e-06 -0.00019209 -0.115868 0.11889 0.947576 -5.50001e-06 -0.0423798 0.0413641 0.126935 -0.0424557 0.0415954 0.126778 -1.10565e-06 -1.70362e-07 0.0190138 -0.00856367 0.0016446 -1.0…
1187.0 0.0 0.0 -0.0306541 0.0273014 0.962276 0.0 0.0 0.0 0.0306541 0.0 0.0 0.0306541 0.0 0.0 0.0476702 -0.042518 0.0035848 0.0 0.0 0.0 -0.0476702 0.0 0.0 -0.0476702 0.007253200000000001 0.987952 -2.16943e-18 -0.0436415 0.000219305 0.0 0.00213303 0.02908 -0.0587282 0.0983565 0.954352 -0.00366252 -0.0648395 0.019242 0.114716 -0.0698951 0.0183356 0.120704 -0.0017158 -0.000101609 0.13578 -0.0322607 0…
1194.0 0.0 0.0 -0.134296 0.118745 0.9469 0.0 0.0 0.0 0.134296 0.0 0.0 0.134296 0.0 0.0 0.112682 -0.100504 0.0084737 0.0 0.0 0.0 -0.112682 0.0 0.0 -0.112682 0.1019418 0.982564 -2.16943e-18 -0.102552 0.0111881 0.0 -0.000705067 -6.59812e-05 -0.113883 0.11673 0.94806 -0.000667764 -0.0409296 0.0386393 0.126321 -0.033063 0.023507 0.133576 -0.00105087 -0.000120392 -0.115006 -0.00192293 -0.00856235 -0.00…
1195.0 0.0 0.0 -0.208195 0.182731 0.930196 0.0 0.0 0.0 0.208195 0.0 0.0 0.208195 0.0 0.0 0.199027 -0.177517 0.0149669 0.0 0.0 0.0 -0.199027 0.0 0.0 -0.199027 0.1688648 0.972749 -2.16943e-18 -0.179182 0.0330808 0.0 -1.68315e-05 -8.33898e-05 -0.197503 0.150304 0.935904 -1.69334e-05 -0.0218562 0.0948832 0.134059 -0.0200006 0.0913104 0.136242 -3.01906e-08 -3.37135e-08 0.000135138 -5.64604e-05 1.03578…
1196.0 0.0 0.0 -0.0248738 0.0221599 0.962854 0.0 0.0 0.0 0.0248738 0.0 0.0 0.0248738 0.0 0.0 -0.126053 0.112429 -0.00947917 0.0 0.0 0.0 0.126053 0.0 0.0 0.126053 0.001961299999999999 0.987964 -2.16943e-18 0.115401 8.71515e-05 0.0 -0.000388197 -0.000280634 -0.185762 0.145064 0.93777 -0.000367628 -0.0234001 0.0852508 0.133994 -0.0219704 0.0829966 0.134837 8.79545e-05 1.65291e-05 -0.00355436 0.00195…
1197.0 0.0 0.0 -0.152513 0.13463 0.943222 0.0 0.0 0.0 0.152513 0.0 0.0 0.152513 0.0 0.0 0.141784 -0.12646 0.0106622 0.0 0.0 0.0 -0.141784 0.0 0.0 -0.141784 0.11850350000000001 0.980604 -2.16943e-18 -0.12876 0.0164258 0.0 -2.25569e-05 -4.37529e-06 -0.0681286 0.113497 0.951835 -2.07578e-05 -0.0704507 0.00973266 0.1389 -0.0699692 0.00881383 0.139336 -0.00028473 -1.94856e-05 0.00211399 0.00902844 -0.…
1199.0 0.0 0.0 0.0107732 -0.00961304 0.965758 0.0 0.0 0.0 -0.0107732 0.0 0.0 -0.0107732 0.0 0.0 -0.0805106 0.0718091 -0.0060544 0.0 0.0 0.0 0.0805106 0.0 0.0 0.0805106 -0.030666 0.987357 -2.16943e-18 0.0736587 0.00268252 0.0 -0.00383531 0.0368235 -0.206879 0.15422 0.934636 -0.0104496 -0.0191014 0.105125 0.13093 -0.018071 0.0929622 0.138669 -3.58496e-06 -8.81399e-07 -0.00883601 0.00370829 -0.00068…
1200.0 0.0 0.0 -0.116623 0.103272 0.950191 0.0 0.0 0.0 0.116623 0.0 0.0 0.116623 0.0 0.0 0.0249077 -0.0222157 0.00187306 0.0 0.0 0.0 -0.0249077 0.0 0.0 -0.0249077 0.0858433 0.984176 -2.16943e-18 -0.0227087 0.00207208 0.0 -5.81318e-05 -3.56396e-05 -0.0672167 0.114359 0.951784 -5.43726e-05 -0.0716435 0.00810532 0.140813 -0.0702697 0.00548726 0.142055 -0.00051202 -3.45058e-05 -0.0194047 0.011698 -0.…
1204.0 0.0 0.0 -0.1489 0.131484 0.943975 0.0 0.0 0.0 0.1489 0.0 0.0 0.1489 0.0 0.0 0.0583862 -0.0520759 0.00439064 0.0 0.0 0.0 -0.0583862 0.0 0.0 -0.0583862 0.1152214 0.981017 -2.16943e-18 -0.053047 0.00657246 0.0 -2.70545e-05 -6.34985e-06 -0.195118 0.149301 0.936288 -2.47797e-05 -0.0221369 0.0929572 0.133956 -0.0204852 0.0897504 0.135902 -5.62795e-07 -1.34934e-07 -0.000502591 0.00022718 -3.8716e…
1209.0 0.0 0.0 -0.0709828 0.0630685 0.95742 0.0 0.0 0.0 0.0709828 0.0 0.0 0.0709828 0.0 0.0 0.0834346 -0.0744171 0.00627428 0.0 0.0 0.0 -0.0834346 0.0 0.0 -0.0834346 0.0441599 0.987022 -2.16943e-18 -0.0763059 0.00346314 0.0 -0.000795645 1.58224e-05 -0.102847 0.11823 0.948718 -0.000754514 -0.0502391 0.030689 0.132555 -0.0417106 0.0148915 0.139814 -0.000910507 -9.41404e-05 -0.117584 0.00131491 -0.0…
1212.0 0.0 0.0 0.00157221 -0.00140243 0.965117 0.0 0.0 0.0 -0.00157221 0.0 0.0 -0.00157221 0.0 0.0 -0.0388685 0.0346676 -0.00292291 0.0 0.0 0.0 0.0388685 0.0 0.0 0.0388685 -0.022247000000000003 0.987625 -2.16943e-18 0.035571 0.000967812 0.0 0.00299134 0.0387691 -0.0198956 0.109157 0.955713 -0.00597494 -0.0949517 -0.0257436 0.151001 -0.0999337 -0.0267116 0.156989 0.00289586 5.11748e-05 -0.168735 0…
1215.0 0.0 0.0 -0.0581743 0.0517304 0.959119 0.0 0.0 0.0 0.0581743 0.0 0.0 0.0581743 0.0 0.0 -0.0232932 0.0207757 -0.00175165 0.0 0.0 0.0 0.0232932 0.0 0.0 0.0232932 0.032442700000000005 0.987479 -2.16943e-18 0.0213137 -0.000693905 0.0 0.000204433 -6.36068e-05 -0.102037 0.121891 0.948026 0.000195042 -0.0437401 0.0074238 0.143873 -0.039053 -0.00161199 0.147794 -0.00110704 -0.000111353 -0.130889 0.…
1218.0 0.0 0.0 -0.178252 0.156954 0.937534 0.0 0.0 0.0 0.178252 0.0 0.0 0.178252 0.0 0.0 0.27719 -0.247231 0.0208447 0.0 0.0 0.0 -0.27719 0.0 0.0 -0.27719 0.1418372 0.977322 -2.16943e-18 -0.250817 0.0385805 0.0 -0.000691801 -0.000197337 -0.10669 0.118661 0.948352 -0.000656793 -0.0479286 0.0329886 0.131775 -0.0397194 0.0174285 0.139117 -0.000988404 -0.000105985 -0.122189 -0.00076713 -0.00895712 -0…
1219.0 0.0 0.0 -0.120003 0.106235 0.949583 0.0 0.0 0.0 0.120003 0.0 0.0 0.120003 0.0 0.0 0.0826835 -0.0737471 0.0062178 0.0 0.0 0.0 -0.0826835 0.0 0.0 -0.0826835 0.0889235 0.98389 -2.16943e-18 -0.07536 0.00713317 0.0 -0.000176714 -2.1047e-05 -0.114836 0.117901 0.947762 -0.000167496 -0.0422494 0.040456 0.126703 -0.0428552 0.0425291 0.125232 0.000343073 3.95781e-05 0.0243722 -0.00847415 0.0020248 0…
1231.0 0.0 0.0 -0.0868178 0.0770541 0.95512 0.0 0.0 0.0 0.0868178 0.0 0.0 0.0868178 0.0 0.0 0.125762 -0.11217 0.00945728 0.0 0.0 0.0 -0.125762 0.0 0.0 -0.125762 0.0586362 0.98625 -2.16943e-18 -0.11492 0.00704058 0.0 -0.000860075 -0.00765646 -0.10024 0.114259 0.949304 -0.00087328 -0.0508665 0.0328537 0.128466 -0.0487844 0.0326672 0.126556 -0.000305798 -3.08462e-05 0.0407783 -0.00761416 0.0032982 -…
1233.0 0.0 0.0 -0.0248921 0.0221762 0.962852 0.0 0.0 0.0 0.0248921 0.0 0.0 0.0248921 0.0 0.0 0.0180131 -0.0160663 0.00135459 0.0 0.0 0.0 -0.0180131 0.0 0.0 -0.0180131 0.0019780999999999965 0.987964 -2.16943e-18 -0.016491 -1.21519e-05 0.0 -0.00102596 0.0177017 -0.11596 0.115266 0.948206 -0.00436573 -0.0374389 0.043074 0.12038 -0.0306443 0.0274909 0.129168 -3.76742e-05 -4.48403e-06 -0.0782796 0.001…
1234.0 0.0 0.0 -0.0990904 0.0878673 0.953185 0.0 0.0 0.0 0.0990904 0.0 0.0 0.0990904 0.0 0.0 0.0546175 -0.0487145 0.00410724 0.0 0.0 0.0 -0.0546175 0.0 0.0 -0.0546175 0.06984623000000001 0.985495 -2.16943e-18 -0.0498675 0.00366994 0.0 -9.74046e-06 2.49631e-05 -0.0737621 0.111577 0.951634 -9.28847e-06 -0.0660071 0.0163693 0.133452 -0.0653435 0.0149932 0.134163 5.28891e-05 3.79645e-06 0.0333202 0.0…
1236.0 0.0 0.0 -0.0614148 0.0546009 0.958703 0.0 0.0 0.0 0.0614148 0.0 0.0 0.0614148 0.0 0.0 -0.0459781 0.0410088 -0.00345755 0.0 0.0 0.0 0.0459781 0.0 0.0 0.0459781 0.035407600000000004 0.987378 -2.16943e-18 0.042066 -0.00150601 0.0 -0.000181042 -8.69197e-05 -0.0737282 0.116307 0.951074 -0.000171572 -0.0684506 0.0108196 0.141435 -0.0641056 0.00252681 0.145378 -0.00130823 -9.65417e-05 -0.0529853 …
1238.0 0.0 0.0 -0.108357 0.0960162 0.951636 0.0 0.0 0.0 0.108357 0.0 0.0 0.108357 0.0 0.0 0.116728 -0.104112 0.00877797 0.0 0.0 0.0 -0.116728 0.0 0.0 -0.116728 0.07830434 0.984833 -2.16943e-18 -0.106499 0.00883069 0.0 2.78644e-06 -2.37548e-05 -0.0612279 0.11091 0.952598 4.41616e-06 -0.0745276 0.00842801 0.13738 -0.0742291 0.00780657 0.137702 -2.65781e-05 -1.75379e-06 0.0154686 0.00676211 0.000594…
1239.0 0.0 0.0 -0.012569 0.0112043 0.963984 0.0 0.0 0.0 0.012569 0.0 0.0 0.012569 0.0 0.0 -0.0043111 0.00384516 -0.000324195 0.0 0.0 0.0 0.0043111 0.0 0.0 0.0043111 -0.009303400000000003 0.987886 -2.16943e-18 0.00394648 5.1544e-05 0.0 -0.00335296 0.0329353 -0.202259 0.151982 0.935421 -0.00924799 -0.0197271 0.101784 0.130271 -0.0189461 0.0891029 0.138351 -7.12775e-07 -2.60312e-07 -0.010764 0.00448…
1240.0 0.0 0.0 -0.0900717 0.0799234 0.95462 0.0 0.0 0.0 0.0900717 0.0 0.0 0.0900717 0.0 0.0 0.00717338 -0.00639809 0.000539438 0.0 0.0 0.0 -0.00717338 0.0 0.0 -0.00717338 0.0616092 0.986063 -2.16943e-18 -0.00655361 0.000422918 0.0 2.75749e-05 -0.000131664 -0.0534288 0.114338 0.952662 2.98779e-05 -0.0801784 -0.00492378 0.148587 -0.0724046 -0.0198737 0.155763 -0.00122393 -6.52249e-05 -0.181111 0.02…
1241.0 0.0 0.0 -0.145343 0.128385 0.944705 0.0 0.0 0.0 0.145343 0.0 0.0 0.145343 0.0 0.0 0.176981 -0.157853 0.013309 0.0 0.0 0.0 -0.176981 0.0 0.0 -0.176981 0.11198920000000001 0.981411 -2.16943e-18 -0.160867 0.0193505 0.0 -2.05741e-05 -1.43672e-05 -0.0787689 0.1121 0.951264 -1.94718e-05 -0.0624048 0.0194942 0.131732 -0.0621188 0.0189545 0.131984 3.77194e-05 2.92029e-06 0.0407948 -0.00309893 0.00…
1244.0 0.0 0.0 -0.0125475 0.0111851 0.963986 0.0 0.0 0.0 0.0125475 0.0 0.0 0.0125475 0.0 0.0 -0.0857685 0.0764987 -0.00644979 0.0 0.0 0.0 0.0857685 0.0 0.0 0.0857685 -0.0093231 0.987885 -2.16943e-18 0.0785144 0.00102714 0.0 -0.00210766 -0.000409348 -0.106313 0.115601 0.948887 -0.00199697 -0.047486 0.0383501 0.125788 -0.0451643 0.0409686 0.120821 -0.000638589 -6.85941e-05 0.0502391 -0.0168701 0.00…
1253.0 0.0 0.0 -0.0505226 0.044947 0.960064 0.0 0.0 0.0 0.0505226 0.0 0.0 0.0505226 0.0 0.0 0.0529681 -0.0472434 0.0039832 0.0 0.0 0.0 -0.0529681 0.0 0.0 -0.0529681 0.025440500000000005 0.98768 -2.16943e-18 -0.0484773 0.00120702 0.0 -0.00829645 -0.0549524 -0.170806 0.139304 0.940056 -0.00890214 -0.0363092 0.077246 0.14136 -0.0154674 0.06908 0.128543 -2.41062e-05 -4.22042e-06 -0.000515887 0.000231…
1254.0 0.0 0.0 -0.0446221 0.0397113 0.960758 0.0 0.0 0.0 0.0446221 0.0 0.0 0.0446221 0.0 0.0 -0.052648 0.0469579 -0.00395913 0.0 0.0 0.0 0.052648 0.0 0.0 0.052648 0.020039800000000003 0.987799 -2.16943e-18 0.0481906 -0.000915399 0.0 1.65785e-05 -0.000366725 -0.124855 0.121794 0.946348 1.30656e-05 -0.0400134 0.0465119 0.128407 -0.0394927 0.0453077 0.12909 -9.59638e-06 -1.26756e-06 0.0160532 -0.007…
1259.0 0.0 0.0 -0.141662 0.125176 0.945448 0.0 0.0 0.0 0.141662 0.0 0.0 0.141662 0.0 0.0 0.185231 -0.165211 0.0139294 0.0 0.0 0.0 -0.185231 0.0 0.0 -0.185231 0.108643 0.981808 -2.16943e-18 -0.168439 0.0196327 0.0 -2.02626e-05 -1.5387e-05 -0.07773 0.112296 0.951314 -1.88412e-05 -0.0631659 0.0183594 0.132589 -0.0628749 0.0178107 0.132845 2.91652e-05 2.21338e-06 0.036884 -0.00163023 0.00270712 2.782…
1262.0 0.0 0.0 0.0452037 -0.0403813 0.967487 0.0 0.0 0.0 -0.0452037 0.0 0.0 -0.0452037 0.0 0.0 -0.110414 0.0984805 -0.00830313 0.0 0.0 0.0 0.110414 0.0 0.0 0.110414 -0.06213999999999999 0.985668 -2.16943e-18 0.100831 0.00715407 0.0 -0.00449968 0.0535726 -0.154657 0.119959 0.944688 -0.01386 -0.0188588 0.0841409 0.0995213 -0.0174955 0.0615108 0.114943 -0.0164735 -0.00256793 0.0214619 0.01137 0.0026…
1269.0 0.0 0.0 -0.0399067 0.0355242 0.96129 0.0 0.0 0.0 0.0399067 0.0 0.0 0.0399067 0.0 0.0 0.0907399 -0.0809328 0.00682364 0.0 0.0 0.0 -0.0907399 0.0 0.0 -0.0907399 0.0157235 0.98787 -2.16943e-18 -0.083064 0.00118604 0.0 0.00221453 0.0315945 -0.100148 0.114623 0.949595 -0.00397787 -0.046383 0.0372751 0.119736 -0.0505017 0.0275818 0.131915 0.011208 0.00113268 0.0204667 -0.0134216 0.000949914 0.01…
1271.0 0.0 0.0 -0.0177672 0.0158342 0.963523 0.0 0.0 0.0 0.0177672 0.0 0.0 0.0177672 0.0 0.0 -0.23996 0.214026 -0.018045 0.0 0.0 0.0 0.23996 0.0 0.0 0.23996 -0.004544699999999999 0.987936 -2.16943e-18 0.219677 0.00172709 0.0 -0.000178301 4.12859e-05 -0.101137 0.114624 0.949259 -0.00017309 -0.0491391 0.0335243 0.126825 -0.0490323 0.0339292 0.12631 -0.000323875 -3.29173e-05 0.0437561 -0.00751011 0.…
1276.0 0.0 0.0 -0.250117 0.218426 0.918633 0.0 0.0 0.0 0.250117 0.0 0.0 0.250117 0.0 0.0 0.300611 -0.268122 0.022606 0.0 0.0 0.0 -0.300611 0.0 0.0 -0.300611 0.20645000000000002 0.964992 -2.16943e-18 -0.268305 0.0612638 0.0 -6.94982e-05 -0.000266996 -0.0666551 0.114057 0.951863 -6.3913e-05 -0.0718363 0.00796743 0.140584 -0.0707585 0.00601609 0.141456 -0.000462131 -3.08959e-05 -0.013861 0.0115842 -…
1279.0 0.0 0.0 -0.150179 0.132598 0.94371 0.0 0.0 0.0 0.150179 0.0 0.0 0.150179 0.0 0.0 0.128305 -0.114438 0.00964856 0.0 0.0 0.0 -0.128305 0.0 0.0 -0.128305 0.1163835 0.980872 -2.16943e-18 -0.116554 0.0145923 0.0 -1.73561e-05 -4.6708e-06 -0.0672251 0.113309 0.951923 -1.57025e-05 -0.0709958 0.00935573 0.138918 -0.0706261 0.00865136 0.139251 -0.000237716 -1.6064e-05 0.0032921 0.00897963 -0.0003449…
1282.0 0.0 0.0 -0.0595426 0.0529426 0.958944 0.0 0.0 0.0 0.0595426 0.0 0.0 0.0595426 0.0 0.0 0.027487 -0.0245162 0.00206702 0.0 0.0 0.0 -0.027487 0.0 0.0 -0.027487 0.0336947 0.987437 -2.16943e-18 -0.0251499 0.000853251 0.0 -5.73876e-05 -5.25413e-05 -0.0810461 0.115883 0.950595 -5.37169e-05 -0.0638276 0.0180441 0.136891 -0.0560398 0.00211802 0.145028 -0.00165708 -0.000134381 -0.0955872 0.00897202 …
1285.0 0.0 0.0 -0.104767 0.0928608 0.952245 0.0 0.0 0.0 0.104767 0.0 0.0 0.104767 0.0 0.0 0.0680268 -0.0606746 0.00511562 0.0 0.0 0.0 -0.0680268 0.0 0.0 -0.0680268 0.075028158 0.985098 -2.16943e-18 -0.0620837 0.00492347 0.0 -0.000675233 -6.35263e-05 -0.11471 0.116493 0.948031 -0.00063964 -0.0399282 0.0389892 0.125791 -0.032384 0.0244387 0.132788 -0.00125516 -0.00014476 -0.109455 -0.000972467 -0.0…
1287.0 0.0 0.0 -0.0826893 0.0734113 0.955741 0.0 0.0 0.0 0.0826893 0.0 0.0 0.0826893 0.0 0.0 0.0724052 -0.0645797 0.00544487 0.0 0.0 0.0 -0.0724052 0.0 0.0 -0.0724052 0.0548631 0.986474 -2.16943e-18 -0.0661791 0.00378031 0.0 -0.00072439 -2.99942e-05 -0.0969939 0.118586 0.949128 -0.000687485 -0.0548189 0.0272325 0.134729 -0.0459941 0.0107952 0.142332 -0.00162714 -0.000158572 -0.113752 0.00318926 -…
1289.0 0.0 0.0 -0.138326 0.122264 0.946112 0.0 0.0 0.0 0.138326 0.0 0.0 0.138326 0.0 0.0 0.0785384 -0.07005 0.00590608 0.0 0.0 0.0 -0.0785384 0.0 0.0 -0.0785384 0.1056083 0.982156 -2.16943e-18 -0.0714458 0.00808597 0.0 -9.10334e-06 -4.79072e-06 -0.0686657 0.112556 0.951921 -7.78726e-06 -0.0696341 0.0114781 0.136873 -0.0694679 0.0111636 0.137021 -1.21554e-05 -9.20112e-07 0.0190188 0.00579189 0.000…
1290.0 0.0 0.0 0.00697611 -0.00622397 0.965503 0.0 0.0 0.0 -0.00697611 0.0 0.0 -0.00697611 0.0 0.0 -0.281788 0.251333 -0.0211905 0.0 0.0 0.0 0.281788 0.0 0.0 0.281788 -0.027191999999999994 0.987477 -2.16943e-18 0.25784 0.00840989 0.0 0.000400422 3.88074e-05 -0.0516048 0.108732 0.953583 0.000385349 -0.0792156 0.00389561 0.137025 -0.0786601 0.0014311 0.138937 -8.18525e-05 -4.41908e-06 -0.00505878 0…
1292.0 0.0 0.0 -0.0654339 0.0581592 0.958174 0.0 0.0 0.0 0.0654339 0.0 0.0 0.0654339 0.0 0.0 -0.0638349 0.0569356 -0.00480038 0.0 0.0 0.0 0.0638349 0.0 0.0 0.0638349 0.0390845 0.987239 -2.16943e-18 0.0583946 -0.00232562 0.0 -1.11759e-05 -9.95443e-05 -0.0694342 0.112691 0.95185 -1.00739e-05 -0.0690078 0.0115189 0.136975 -0.0690218 0.0115983 0.136909 -1.93411e-05 -1.40625e-06 0.0179377 0.00573293 0…
1293.0 0.0 0.0 -0.0967452 0.0858029 0.953565 0.0 0.0 0.0 0.0967452 0.0 0.0 0.0967452 0.0 0.0 0.020641 -0.0184102 0.00155221 0.0 0.0 0.0 -0.020641 0.0 0.0 -0.020641 0.06770480000000001 0.98565 -2.16943e-18 -0.0188491 0.00134274 0.0 -0.000725872 -0.000101087 -0.118565 0.117778 0.94756 -0.000687516 -0.0385094 0.0411294 0.126095 -0.0309313 0.0265774 0.133062 -0.000238541 -2.85853e-05 -0.112318 -0.002…
1298.0 0.0 0.0 -0.159185 0.140431 0.941803 0.0 0.0 0.0 0.159185 0.0 0.0 0.159185 0.0 0.0 0.0833008 -0.0742977 0.00626422 0.0 0.0 0.0 -0.0833008 0.0 0.0 -0.0833008 0.12456030000000001 0.979811 -2.16943e-18 -0.0755828 0.010155 0.0 -2.67845e-05 -6.75367e-06 -0.195456 0.149447 0.936233 -2.44459e-05 -0.0221001 0.0932304 0.133977 -0.0204275 0.0899828 0.13595 9.078e-08 -6.37717e-09 -0.00036127 0.0001624…
1302.0 0.0 0.0 -0.14604 0.128993 0.944562 0.0 0.0 0.0 0.14604 0.0 0.0 0.14604 0.0 0.0 0.138247 -0.123306 0.0103962 0.0 0.0 0.0 -0.138247 0.0 0.0 -0.138247 0.1126229 0.981335 -2.16943e-18 -0.125649 0.0152031 0.0 5.13933e-06 -8.43102e-05 -0.0155115 0.102773 0.956685 8.29837e-06 -0.10115 -0.0159524 0.142668 -0.102443 -0.0135142 0.141522 -0.000258765 -4.09731e-06 0.041681 0.0305807 -0.000934449 -0.00…
1305.0 0.0 0.0 -0.0221296 0.0197178 0.963118 0.0 0.0 0.0 0.0221296 0.0 0.0 0.0221296 0.0 0.0 -0.210296 0.187568 -0.0158143 0.0 0.0 0.0 0.210296 0.0 0.0 0.210296 -0.0005509999999999959 0.987958 -2.16943e-18 0.192525 0.000673721 0.0 -2.44104e-05 -3.47699e-05 -0.194843 0.148992 0.93638 -2.27804e-05 -0.0223139 0.0924797 0.133799 -0.0201581 0.0894415 0.135608 3.63735e-06 6.94666e-07 -0.00180359 0.0008…
1306.0 0.0 0.0 -0.169606 0.149472 0.939509 0.0 0.0 0.0 0.169606 0.0 0.0 0.169606 0.0 0.0 0.209181 -0.186573 0.0157304 0.0 0.0 0.0 -0.209181 0.0 0.0 -0.209181 0.1340092 0.978491 -2.16943e-18 -0.189524 0.0274773 0.0 -1.79635e-05 -6.44497e-05 -0.0843049 0.112215 0.95079 -1.58453e-05 -0.0590806 0.0232627 0.130175 -0.058602 0.0222942 0.130663 8.15856e-06 6.43282e-07 0.0401916 -0.00555883 0.00318623 7.…
1308.0 0.0 0.0 -0.137002 0.121109 0.946372 0.0 0.0 0.0 0.137002 0.0 0.0 0.137002 0.0 0.0 0.171047 -0.15256 0.0128627 0.0 0.0 0.0 -0.171047 0.0 0.0 -0.171047 0.1044043 0.982292 -2.16943e-18 -0.155623 0.0174043 0.0 -2.07054e-05 -4.47458e-06 -0.0772598 0.112322 0.951345 -1.92514e-05 -0.0635005 0.0179748 0.132838 -0.0631837 0.0173717 0.133123 3.85848e-05 2.92601e-06 0.0349829 -0.00142181 0.00257238 3…
1314.0 0.0 0.0 -0.199568 0.175327 0.932389 0.0 0.0 0.0 0.199568 0.0 0.0 0.199568 0.0 0.0 0.234408 -0.209073 0.0176275 0.0 0.0 0.0 -0.234408 0.0 0.0 -0.234408 0.161092 0.97415 -2.16943e-18 -0.211363 0.0371394 0.0 -1.60219e-05 -0.000115181 -0.195376 0.14941 0.936247 -1.65316e-05 -0.0221159 0.0931592 0.133965 -0.0204267 0.0899226 0.13593 3.78335e-07 5.10921e-08 -0.000432146 0.000197445 -3.30646e-05 …
1316.0 0.0 0.0 -0.105373 0.0933937 0.952143 0.0 0.0 0.0 0.105373 0.0 0.0 0.105373 0.0 0.0 0.00831449 -0.00741587 0.000625249 0.0 0.0 0.0 -0.00831449 0.0 0.0 -0.00831449 0.07558139500000001 0.985054 -2.16943e-18 -0.00758773 0.000606365 0.0 -0.000278975 -8.1954e-05 -0.0802112 0.117531 0.950455 -0.000264071 -0.0650268 0.0147317 0.140595 -0.0588588 0.00293582 0.146218 -0.00126453 -0.000101572 -0.0740…
1317.0 0.0 0.0 -0.121387 0.107448 0.949331 0.0 0.0 0.0 0.121387 0.0 0.0 0.121387 0.0 0.0 0.0813123 -0.0725241 0.00611468 0.0 0.0 0.0 -0.0813123 0.0 0.0 -0.0813123 0.0901849 0.98377 -2.16943e-18 -0.0741004 0.00711744 0.0 -0.000224736 -1.25297e-05 -0.0763986 0.116902 0.950809 -0.000213508 -0.0671197 0.0124008 0.141198 -0.0615656 0.00175272 0.146288 -0.00105374 -8.06053e-05 -0.0688651 0.0124203 -0.0…
1320.0 0.0 0.0 -0.0840936 0.0746507 0.955532 0.0 0.0 0.0 0.0840936 0.0 0.0 0.0840936 0.0 0.0 -0.163868 0.146158 -0.0123229 0.0 0.0 0.0 0.163868 0.0 0.0 0.163868 0.056146600000000005 0.9864 -2.16943e-18 0.149765 -0.00876595 0.0 -0.000308619 -0.000135003 -0.0470919 0.115366 0.952959 -0.000290511 -0.0851598 -0.0109286 0.153275 -0.0790615 -0.0215337 0.157778 -0.000480015 -2.2648e-05 -0.168989 0.02814…
1321.0 0.0 0.0 0.0220054 -0.0196437 0.966439 0.0 0.0 0.0 -0.0220054 0.0 0.0 -0.0220054 0.0 0.0 -0.107696 0.0960566 -0.00809876 0.0 0.0 0.0 0.107696 0.0 0.0 0.107696 -0.04093999999999999 0.986925 -2.16943e-18 0.0984842 0.00469478 0.0 -0.00400462 0.0499466 -0.160274 0.135444 0.942137 -0.0131954 -0.0256724 0.0707543 0.125277 -0.0264335 0.0554014 0.135339 -1.62882e-05 -2.83977e-06 -0.0286915 0.010775…
1324.0 0.0 0.0 -0.195337 0.171689 0.933442 0.0 0.0 0.0 0.195337 0.0 0.0 0.195337 0.0 0.0 0.243582 -0.217256 0.0183174 0.0 0.0 0.0 -0.243582 0.0 0.0 -0.243582 0.157276 0.974812 -2.16943e-18 -0.219796 0.0376634 0.0 -6.49643e-05 -0.00011801 -0.0941556 0.114123 0.949868 -6.19757e-05 -0.0535902 0.0294695 0.128335 -0.0529467 0.0282894 0.12887 -2.33369e-05 -2.23424e-06 0.0459742 -0.00544877 0.00354747 -…
1326.0 0.0 0.0 -0.118244 0.104694 0.949901 0.0 0.0 0.0 0.118244 0.0 0.0 0.118244 0.0 0.0 0.148984 -0.132882 0.0112036 0.0 0.0 0.0 -0.148984 0.0 0.0 -0.148984 0.08732100000000001 0.98404 -2.16943e-18 -0.13581 0.0126142 0.0 -0.000949582 2.2889e-06 -0.124501 0.117806 0.947131 -0.000897237 -0.0346949 0.0464099 0.122965 -0.0272937 0.0327194 0.129243 -0.000356592 -4.46713e-05 -0.0900409 -0.000531008 -0…
1327.0 0.0 0.0 0.028671 -0.0255997 0.966789 0.0 0.0 0.0 -0.028671 0.0 0.0 -0.028671 0.0 0.0 -0.233837 0.208564 -0.0175845 0.0 0.0 0.0 0.233837 0.0 0.0 0.233837 -0.047034999999999993 0.986614 -2.16943e-18 0.213763 0.0116187 0.0 -0.00280633 0.0327393 -0.171268 0.140564 0.94012 -0.0087604 -0.0269047 0.0798389 0.1284 -0.023497 0.0663824 0.136769 -6.60445e-06 -1.33807e-06 -0.0108024 0.00537418 -0.0008…
1330.0 0.0 0.0 -0.0311275 0.0277223 0.962228 0.0 0.0 0.0 0.0311275 0.0 0.0 0.0311275 0.0 0.0 -0.12172 0.108565 -0.00915337 0.0 0.0 0.0 0.12172 0.0 0.0 0.12172 0.007686600000000002 0.98795 -2.16943e-18 0.111433 -0.000612723 0.0 -0.000358259 -0.00027163 -0.162758 0.135208 0.941379 -0.000340474 -0.0268839 0.0682692 0.131473 -0.0252066 0.0653975 0.132661 -2.75199e-05 -4.53059e-06 -0.0113229 0.0060855…
1332.0 0.0 0.0 -0.0374755 0.0333645 0.961556 0.0 0.0 0.0 0.0374755 0.0 0.0 0.0374755 0.0 0.0 -0.152022 0.135592 -0.0114321 0.0 0.0 0.0 0.152022 0.0 0.0 0.152022 0.0134979 0.9879 -2.16943e-18 0.139167 -0.00164872 0.0 -0.000237668 -8.16933e-05 -0.0687488 0.115367 0.951557 -0.000225276 -0.0712499 0.00814219 0.141939 -0.0677128 0.00172606 0.144814 -0.000838304 -5.77241e-05 -0.0477303 0.0129285 -0.004…
1335.0 0.0 0.0 -0.169056 0.148995 0.939632 0.0 0.0 0.0 0.169056 0.0 0.0 0.169056 0.0 0.0 0.197149 -0.175841 0.0148256 0.0 0.0 0.0 -0.197149 0.0 0.0 -0.197149 0.1335105 0.978563 -2.16943e-18 -0.178637 0.0257985 0.0 1.17874e-05 -0.000116861 -0.0200734 0.0992734 0.956846 1.47323e-05 -0.0958255 -0.00853255 0.134485 -0.0961498 -0.00793669 0.134213 -6.69272e-05 -1.53757e-06 0.0646195 0.00764754 0.00334…
1336.0 0.0 0.0 -0.0179071 0.0159588 0.96351 0.0 0.0 0.0 0.0179071 0.0 0.0 0.0179071 0.0 0.0 0.037078 -0.0330706 0.00278827 0.0 0.0 0.0 -0.037078 0.0 0.0 -0.037078 -0.004416599999999993 0.987937 -2.16943e-18 -0.0339439 -0.000262116 0.0 -0.000298479 0.0495851 -0.161016 0.137901 0.942015 -0.00963827 -0.0229654 0.0705706 0.123871 -0.0274778 0.0499546 0.142176 0.00330257 0.000545976 -0.125816 -0.02588…
1337.0 0.0 0.0 -0.0916352 0.0813015 0.954377 0.0 0.0 0.0 0.0916352 0.0 0.0 0.0916352 0.0 0.0 -0.0731685 0.0652605 -0.00550227 0.0 0.0 0.0 0.0731685 0.0 0.0 0.0731685 0.0630376 0.98597 -2.16943e-18 0.06684 -0.00441827 0.0 -9.00159e-06 -0.000121659 -0.120507 0.12077 0.94695 -9.27662e-06 -0.041197 0.0442064 0.12755 -0.0411842 0.0442363 0.127506 2.41442e-05 2.87651e-06 0.0233403 -0.00561092 0.0019232…
1343.0 0.0 0.0 -0.191298 0.168212 0.934432 0.0 0.0 0.0 0.191298 0.0 0.0 0.191298 0.0 0.0 0.195854 -0.174686 0.0147282 0.0 0.0 0.0 -0.195854 0.0 0.0 -0.195854 0.1536297 0.975429 -2.16943e-18 -0.176849 0.0295694 0.0 -2.13924e-05 -6.42589e-05 -0.195115 0.149299 0.936289 -2.01316e-05 -0.022141 0.0929512 0.133952 -0.0204778 0.0897443 0.135897 2.07869e-07 1.82383e-08 -0.00052507 0.0002387 -4.03321e-05 …
1344.0 0.0 0.0 -0.108895 0.0964885 0.951544 0.0 0.0 0.0 0.108895 0.0 0.0 0.108895 0.0 0.0 0.0552125 -0.0492452 0.00415198 0.0 0.0 0.0 -0.0552125 0.0 0.0 -0.0552125 0.07879479 0.984792 -2.16943e-18 -0.050372 0.00420399 0.0 -0.00037044 -2.25872e-05 -0.0851051 0.117982 0.950049 -0.000351827 -0.0622856 0.018515 0.138976 -0.0548278 0.00422101 0.145806 -0.00151751 -0.000129339 -0.0926766 0.00893865 -0.…
1345.0 0.0 0.0 -0.228583 0.200151 0.92476 0.0 0.0 0.0 0.228583 0.0 0.0 0.228583 0.0 0.0 0.254919 -0.227368 0.0191699 0.0 0.0 0.0 -0.254919 0.0 0.0 -0.254919 0.18718400000000002 0.969174 -2.16943e-18 -0.228589 0.0470406 0.0 -7.80883e-06 -0.000178091 -0.196718 0.149984 0.93603 -1.00605e-05 -0.0219632 0.0942255 0.134043 -0.0201657 0.0908041 0.136129 -5.11262e-07 -1.27992e-07 -1.68416e-05 6.69754e-06…
1349.0 0.0 0.0 -0.105133 0.0931828 0.952184 0.0 0.0 0.0 0.105133 0.0 0.0 0.105133 0.0 0.0 -0.0764242 0.0681644 -0.0057471 0.0 0.0 0.0 0.0764242 0.0 0.0 0.0764242 0.075362397 0.985072 -2.16943e-18 0.0697454 -0.00555678 0.0 -0.000782557 -0.000212877 -0.122716 0.118372 0.947215 -0.000743343 -0.0358656 0.0441129 0.124628 -0.0285378 0.0301611 0.131241 -0.000680156 -8.39851e-05 -0.102421 -0.00175208 -0…
1350.0 0.0 0.0 -0.0551462 0.0490468 0.959499 0.0 0.0 0.0 0.0551462 0.0 0.0 0.0551462 0.0 0.0 0.0883044 -0.0787605 0.00664049 0.0 0.0 0.0 -0.0883044 0.0 0.0 -0.0883044 0.029671800000000005 0.987565 -2.16943e-18 -0.0808075 0.00238591 0.0 -0.000659347 0.00692271 -0.139143 0.129952 0.944065 -0.00194297 -0.0417274 0.0625918 0.128031 -0.039198 0.0544455 0.131825 0.00107033 0.000150056 0.0627204 -0.0090…
1351.0 0.0 0.0 -0.207871 0.182453 0.93028 0.0 0.0 0.0 0.207871 0.0 0.0 0.207871 0.0 0.0 0.236635 -0.21106 0.017795 0.0 0.0 0.0 -0.236635 0.0 0.0 -0.236635 0.16857339999999998 0.972803 -2.16943e-18 -0.213052 0.0392627 0.0 -1.36203e-05 -0.000128543 -0.19576 0.149575 0.936185 -1.45151e-05 -0.0220734 0.0934658 0.133988 -0.0203551 0.0901776 0.135987 1.34884e-06 2.43124e-07 -0.000303557 0.00013636 -2.3…
1352.0 0.0 0.0 -0.153153 0.135187 0.943088 0.0 0.0 0.0 0.153153 0.0 0.0 0.153153 0.0 0.0 0.187245 -0.167007 0.0140808 0.0 0.0 0.0 -0.187245 0.0 0.0 -0.187245 0.1190851 0.98053 -2.16943e-18 -0.170031 0.0218013 0.0 -1.45137e-05 -2.92233e-05 -0.0738655 0.112035 0.951623 -1.35633e-05 -0.0657144 0.0158931 0.133738 -0.0655215 0.0155387 0.133899 3.93843e-05 2.82828e-06 0.0336342 0.000235738 0.00236054 3…
1354.0 0.0 0.0 0.0319454 -0.0285264 0.966947 0.0 0.0 0.0 -0.0319454 0.0 0.0 -0.0319454 0.0 0.0 -0.238948 0.213123 -0.0179689 0.0 0.0 0.0 0.238948 0.0 0.0 0.238948 -0.050028 0.986447 -2.16943e-18 0.218395 0.0125879 0.0 0.00335728 0.0353018 -0.0265377 0.109866 0.955084 -0.00469446 -0.091567 -0.0215703 0.150141 -0.0951913 -0.0262835 0.158519 0.00211799 5.13148e-05 -0.174636 0.025319 -0.0137358 0.002…
1357.0 0.0 0.0 0.0198152 -0.0176873 0.966315 0.0 0.0 0.0 -0.0198152 0.0 0.0 -0.0198152 0.0 0.0 -0.209937 0.187247 -0.0157872 0.0 0.0 0.0 0.209937 0.0 0.0 0.209937 -0.038937 0.987019 -2.16943e-18 0.191999 0.00873125 0.0 -0.00372482 0.0129413 -0.138891 0.121888 0.945745 -0.0059184 -0.027346 0.054587 0.122107 -0.0174585 0.0414895 0.125285 -0.00681875 -0.000955761 -0.165448 -0.00164634 -0.0136084 -0.…
1358.0 0.0 0.0 -0.0218099 0.0194332 0.963148 0.0 0.0 0.0 0.0218099 0.0 0.0 0.0218099 0.0 0.0 -0.238552 0.21277 -0.0179391 0.0 0.0 0.0 0.238552 0.0 0.0 0.238552 -0.0008437000000000028 0.987957 -2.16943e-18 0.218393 0.000834071 0.0 -1.73189e-05 0.00017553 -0.0992534 0.110153 0.949912 -2.18904e-05 -0.0475363 0.0362802 0.120562 -0.0486059 0.0388063 0.119106 -2.89464e-05 -2.92899e-06 0.0820071 -0.0199…
1360.0 0.0 0.0 -0.0268263 0.0238969 0.962662 0.0 0.0 0.0 0.0268263 0.0 0.0 0.0268263 0.0 0.0 -0.14552 0.129792 -0.0109431 0.0 0.0 0.0 0.14552 0.0 0.0 0.14552 0.0037487999999999966 0.987963 -2.16943e-18 0.133223 -0.000159503 0.0 -0.00167621 -0.0163382 -0.0776901 0.108528 0.951705 -0.00164824 -0.0638279 0.022865 0.129 -0.0601283 0.0232263 0.124912 0.000260613 2.03384e-05 0.0695495 -0.0123152 0.0055…
1362.0 0.0 0.0 -0.10953 0.0970465 0.951435 0.0 0.0 0.0 0.10953 0.0 0.0 0.10953 0.0 0.0 0.00371783 -0.00331601 0.000279581 0.0 0.0 0.0 -0.00371783 0.0 0.0 -0.00371783 0.07937433 0.984743 -2.16943e-18 -0.0033917 0.000285238 0.0 -0.000151964 -8.4327e-05 -0.0727368 0.115993 0.951185 -0.000143178 -0.0688793 0.0103344 0.141352 -0.065256 0.00342088 0.14464 -0.000881072 -6.41893e-05 -0.0451939 0.0126033 …
1364.0 0.0 0.0 -0.0877878 0.0779096 0.954972 0.0 0.0 0.0 0.0877878 0.0 0.0 0.0877878 0.0 0.0 0.12349 -0.110144 0.00928647 0.0 0.0 0.0 -0.12349 0.0 0.0 -0.12349 0.059522500000000006 0.986196 -2.16943e-18 -0.112837 0.00702287 0.0 -2.67978e-05 -4.62393e-05 -0.0550487 0.108577 0.953321 -2.35312e-05 -0.0771064 0.00581012 0.136399 -0.0778446 0.00742075 0.135525 -0.000269971 -1.49642e-05 0.0183475 0.003…
1367.0 0.0 0.0 -0.265901 0.231735 0.913893 0.0 0.0 0.0 0.265901 0.0 0.0 0.265901 0.0 0.0 0.293182 -0.261495 0.0220473 0.0 0.0 0.0 -0.293182 0.0 0.0 -0.293182 0.22051199999999999 0.961664 -2.16943e-18 -0.260698 0.0638724 0.0 -3.29279e-07 -0.000262388 -0.196626 0.149945 0.936046 -3.97258e-06 -0.02198 0.0941484 0.134033 -0.0201726 0.0907401 0.136108 3.56782e-07 4.51257e-08 -7.24484e-05 3.30707e-05 -…
1370.0 0.0 0.0 -0.141254 0.12482 0.94553 0.0 0.0 0.0 0.141254 0.0 0.0 0.141254 0.0 0.0 0.204745 -0.182617 0.0153968 0.0 0.0 0.0 -0.204745 0.0 0.0 -0.204745 0.10827200000000001 0.981851 -2.16943e-18 -0.186193 0.021625 0.0 -7.49614e-06 -0.000127917 -0.0523807 0.103694 0.954061 -2.50794e-06 -0.0765866 0.00956934 0.129451 -0.0768129 0.0100808 0.129165 -6.24776e-05 -3.37693e-06 0.0659659 -0.00903455 0…
1371.0 0.0 0.0 0.0345291 -0.030836 0.967064 0.0 0.0 0.0 -0.0345291 0.0 0.0 -0.0345291 0.0 0.0 -0.218525 0.194907 -0.0164331 0.0 0.0 0.0 0.218525 0.0 0.0 0.218525 -0.052389000000000005 0.986308 -2.16943e-18 0.199698 0.012028 0.0 0.00337191 0.051788 -0.0875461 0.117153 0.950135 -0.00727405 -0.0563649 0.025669 0.128866 -0.0552499 0.0045406 0.148946 0.000188005 1.59377e-05 -0.157322 0.00450055 -0.011…
1376.0 0.0 0.0 -0.13971 0.123473 0.945837 0.0 0.0 0.0 0.13971 0.0 0.0 0.13971 0.0 0.0 0.162553 -0.144984 0.012224 0.0 0.0 0.0 -0.162553 0.0 0.0 -0.162553 0.10686770000000001 0.982013 -2.16943e-18 -0.14785 0.0169404 0.0 -1.74064e-05 2.36451e-07 -0.0764325 0.111943 0.951451 -1.63762e-05 -0.06396 0.0180391 0.132405 -0.0636921 0.0175279 0.132648 3.58314e-05 2.66594e-06 0.0390909 -0.00200077 0.0028855…
1380.0 0.0 0.0 -0.0521577 0.0463971 0.959867 0.0 0.0 0.0 0.0521577 0.0 0.0 0.0521577 0.0 0.0 0.0646153 -0.0576317 0.00485907 0.0 0.0 0.0 -0.0646153 0.0 0.0 -0.0646153 0.0269369 0.987642 -2.16943e-18 -0.0591346 0.00156913 0.0 -0.00275815 -0.000264385 -0.105154 0.11653 0.948958 -0.00260869 -0.0473053 0.0336946 0.129191 -0.036135 0.0188644 0.13282 -0.000435143 -4.6387e-05 -0.103867 0.000703892 -0.00…
1381.0 0.0 0.0 -0.0343007 0.0305432 0.961896 0.0 0.0 0.0 0.0343007 0.0 0.0 0.0343007 0.0 0.0 0.0361457 -0.0322391 0.00271816 0.0 0.0 0.0 -0.0361457 0.0 0.0 -0.0361457 0.010591500000000004 0.987929 -2.16943e-18 -0.0330902 0.000286955 0.0 -0.000442593 0.00996896 -0.0673123 0.114683 0.951784 -0.00268843 -0.0714736 0.0079992 0.140852 -0.0703227 0.00599166 0.141706 -0.000522998 -3.53004e-05 -0.0172166…
1383.0 0.0 0.0 -0.118096 0.104564 0.949927 0.0 0.0 0.0 0.118096 0.0 0.0 0.118096 0.0 0.0 0.0522777 -0.0466276 0.00393129 0.0 0.0 0.0 -0.0522777 0.0 0.0 -0.0522777 0.0871856 0.984053 -2.16943e-18 -0.0476559 0.00441919 0.0 -4.84221e-05 -4.33876e-06 -0.0669658 0.114193 0.951824 -4.55879e-05 -0.0717181 0.00813057 0.14061 -0.0705253 0.00584634 0.1417 -0.000450469 -3.02535e-05 -0.015872 0.0115408 -0.00…
1384.0 0.0 0.0 -0.0755332 0.0670912 0.956782 0.0 0.0 0.0 0.0755332 0.0 0.0 0.0755332 0.0 0.0 0.0797805 -0.0711579 0.0059995 0.0 0.0 0.0 -0.0797805 0.0 0.0 -0.0797805 0.048321100000000006 0.986824 -2.16943e-18 -0.0729482 0.00364345 0.0 -0.000849006 -2.89992e-05 -0.103215 0.118237 0.948731 -0.000804273 -0.0498731 0.0313977 0.131856 -0.0411847 0.0154054 0.139149 -0.00110227 -0.000114404 -0.117689 0.…
1389.0 0.0 0.0 -0.145098 0.128172 0.944754 0.0 0.0 0.0 0.145098 0.0 0.0 0.145098 0.0 0.0 0.167654 -0.149534 0.0126076 0.0 0.0 0.0 -0.167654 0.0 0.0 -0.167654 0.1117666 0.981438 -2.16943e-18 -0.152393 0.0182934 0.0 -1.77162e-05 -8.03581e-06 -0.0764128 0.112078 0.951436 -1.67558e-05 -0.064002 0.0177607 0.132706 -0.0637385 0.0172615 0.13294 6.20744e-05 4.6821e-06 0.0373506 -0.00150531 0.00273589 5.9…
1391.0 0.0 0.0 -0.140036 0.123757 0.945773 0.0 0.0 0.0 0.140036 0.0 0.0 0.140036 0.0 0.0 0.107901 -0.0962389 0.00811414 0.0 0.0 0.0 -0.107901 0.0 0.0 -0.107901 0.1071645 0.981979 -2.16943e-18 -0.0981375 0.0112769 0.0 -3.84076e-05 -4.25689e-06 -0.0676823 0.11395 0.951806 -3.59628e-05 -0.0710723 0.00894091 0.139869 -0.0701837 0.00724053 0.140679 -0.000366856 -2.49196e-05 -0.00727663 0.0107063 -0.00…
1392.0 0.0 0.0 -0.0214193 0.0190856 0.963185 0.0 0.0 0.0 0.0214193 0.0 0.0 0.0214193 0.0 0.0 -0.104031 0.0927876 -0.00782314 0.0 0.0 0.0 0.104031 0.0 0.0 0.104031 -0.0012011999999999995 0.987956 -2.16943e-18 0.0952398 0.000400929 0.0 0.000125824 -0.000378722 -0.0660773 0.11634 0.951518 0.000125472 -0.0733198 0.00331151 0.146152 -0.0649496 -0.0134529 0.154547 -0.00236476 -0.000155924 -0.193498 0.0…
1399.0 0.0 0.0 -0.0817263 0.0725613 0.955884 0.0 0.0 0.0 0.0817263 0.0 0.0 0.0817263 0.0 0.0 -0.0408799 0.0364617 -0.00307417 0.0 0.0 0.0 0.0408799 0.0 0.0 0.0408799 0.0539829 0.986524 -2.16943e-18 0.0373668 -0.00209838 0.0 -5.56062e-05 -9.7574e-05 -0.0680151 0.114184 0.951752 -5.18423e-05 -0.0709585 0.00883153 0.1402 -0.069858 0.00676431 0.141165 -0.000430706 -2.9387e-05 -0.0115825 0.011205 -0.0…
1400.0 0.0 0.0 -0.0451005 0.0401359 0.960703 0.0 0.0 0.0 0.0451005 0.0 0.0 0.0451005 0.0 0.0 0.000160854 -0.000143469 1.20962e-05 0.0 0.0 0.0 -0.000160854 0.0 0.0 -0.000160854 0.020477800000000004 0.98779 -2.16943e-18 -0.000147234 2.86724e-06 0.0 -0.000274272 -0.000107244 -0.133653 0.118915 0.946188 -0.000259745 -0.0297644 0.0533245 0.120181 -0.0282413 0.0506877 0.12129 0.00248787 0.000334691 0.0…
1407.0 0.0 0.0 0.0389111 -0.0347538 0.96725 0.0 0.0 0.0 -0.0389111 0.0 0.0 -0.0389111 0.0 0.0 -0.257187 0.229391 -0.0193405 0.0 0.0 0.0 0.257187 0.0 0.0 0.257187 -0.056392999999999985 0.986058 -2.16943e-18 0.234965 0.0151857 0.0 -0.00232566 0.00987838 -0.0714099 0.115771 0.951628 -0.00428308 -0.0692928 0.0114704 0.13956 -0.0596285 -0.00174983 0.143094 -0.00111697 -8.07126e-05 -0.0803863 0.0132993…
1411.0 0.0 0.0 0.0163604 -0.0146017 0.966111 0.0 0.0 0.0 -0.0163604 0.0 0.0 -0.0163604 0.0 0.0 -0.270771 0.241506 -0.020362 0.0 0.0 0.0 0.270771 0.0 0.0 0.270771 -0.035777 0.987157 -2.16943e-18 0.247673 0.0104057 0.0 -0.00231349 -5.5292e-05 -0.0969326 0.11701 0.949514 -0.00219805 -0.0534382 0.0283501 0.132385 -0.0422752 0.0122577 0.137288 -0.00123209 -0.00012111 -0.105387 0.00366349 -0.00775375 -…
1415.0 0.0 0.0 -0.167589 0.147724 0.93996 0.0 0.0 0.0 0.167589 0.0 0.0 0.167589 0.0 0.0 0.248344 -0.221503 0.0186755 0.0 0.0 0.0 -0.248344 0.0 0.0 -0.248344 0.1321816 0.978754 -2.16943e-18 -0.225072 0.0321677 0.0 -5.61861e-05 -0.000115312 -0.0842039 0.112651 0.950799 -5.32207e-05 -0.059112 0.023051 0.130322 -0.0587473 0.0224736 0.130533 1.1865e-05 9.62187e-07 0.0405283 -0.00579615 0.00322046 1.13…
1417.0 0.0 0.0 0.0493642 -0.0441028 0.967624 0.0 0.0 0.0 -0.0493642 0.0 0.0 -0.0493642 0.0 0.0 -0.136885 0.122091 -0.0102937 0.0 0.0 0.0 0.136885 0.0 0.0 0.136885 -0.06593899999999998 0.985391 -2.16943e-18 0.124966 0.00938922 0.0 -0.00537631 0.0492231 -0.216843 0.158345 0.933311 -0.014406 -0.0152051 0.112731 0.129413 -0.0163633 0.0984429 0.1385 -3.65803e-06 -1.58491e-05 -0.0192336 0.00705235 -0.0…
1420.0 0.0 0.0 -0.157848 0.139269 0.942091 0.0 0.0 0.0 0.157848 0.0 0.0 0.157848 0.0 0.0 0.0701104 -0.062533 0.0052723 0.0 0.0 0.0 -0.0701104 0.0 0.0 -0.0701104 0.1233468 0.979973 -2.16943e-18 -0.0636259 0.00846191 0.0 -0.00175952 -0.017023 -0.18764 0.1459 0.937454 -0.00194744 -0.0256065 0.0876441 0.13608 -0.0198157 0.0838905 0.134004 -9.67356e-06 -1.87535e-06 -0.000153241 6.8966e-05 -1.36131e-05…
1423.0 0.0 0.0 -0.075684 0.0672244 0.956761 0.0 0.0 0.0 0.075684 0.0 0.0 0.075684 0.0 0.0 -0.0672487 0.0599805 -0.0050571 0.0 0.0 0.0 0.0672487 0.0 0.0 0.0672487 0.0484589 0.986817 -2.16943e-18 0.0614891 -0.00308041 0.0 -1.18793e-05 -9.73607e-05 -0.0721467 0.112146 0.95173 -1.07981e-05 -0.0668834 0.0143093 0.134773 -0.0668525 0.0142974 0.134753 3.34344e-05 2.33216e-06 0.0297396 0.00196245 0.00197…
1424.0 0.0 0.0 -0.055496 0.0493568 0.959456 0.0 0.0 0.0 0.055496 0.0 0.0 0.055496 0.0 0.0 -0.182139 0.162453 -0.0136968 0.0 0.0 0.0 0.182139 0.0 0.0 0.182139 0.029991900000000002 0.987555 -2.16943e-18 0.166674 -0.00497953 0.0 -2.49499e-06 -0.000113071 -0.0517166 0.107158 0.953737 6.79023e-07 -0.0787869 0.00561489 0.134941 -0.0792452 0.00657322 0.13444 -4.06051e-05 -2.2099e-06 0.0254158 0.00198309…
1425.0 0.0 0.0 -0.0880422 0.078134 0.954933 0.0 0.0 0.0 0.0880422 0.0 0.0 0.0880422 0.0 0.0 -0.0325072 0.0289939 -0.00244454 0.0 0.0 0.0 0.0325072 0.0 0.0 0.0325072 0.059755 0.986181 -2.16943e-18 0.0297024 -0.00185624 0.0 -7.7144e-05 -0.000101905 -0.0692186 0.11469 0.951602 -7.21584e-05 -0.0704432 0.00913709 0.140585 -0.0688175 0.00606404 0.142031 -0.000546406 -3.79175e-05 -0.0197417 0.0116425 -0…
1427.0 0.0 0.0 -0.0548332 0.0487693 0.959538 0.0 0.0 0.0 0.0548332 0.0 0.0 0.0548332 0.0 0.0 -0.0321588 0.0286831 -0.00241834 0.0 0.0 0.0 0.0321588 0.0 0.0 0.0321588 0.029385400000000006 0.987573 -2.16943e-18 0.0294289 -0.000859691 0.0 -0.000286444 -0.000146403 -0.0763896 0.114997 0.951018 -0.000270601 -0.0662015 0.0140862 0.138594 -0.0587915 -0.000139946 0.145406 -0.00129503 -9.90193e-05 -0.0880…
1428.0 0.0 0.0 -0.139139 0.122974 0.945951 0.0 0.0 0.0 0.139139 0.0 0.0 0.139139 0.0 0.0 0.0597465 -0.0532891 0.00449293 0.0 0.0 0.0 -0.0597465 0.0 0.0 -0.0597465 0.1063482 0.982072 -2.16943e-18 -0.0543459 0.00619544 0.0 -0.000802459 -5.81097e-05 -0.12847 0.1182 0.946769 -0.000759503 -0.0324424 0.0497813 0.12129 -0.0256621 0.0368134 0.12747 0.00113827 0.000147226 -0.077484 2.76911e-05 -0.0063117 …
1430.0 0.0 0.0 -0.0513677 0.0456965 0.959962 0.0 0.0 0.0 0.0513677 0.0 0.0 0.0513677 0.0 0.0 0.101468 -0.0905016 0.00763041 0.0 0.0 0.0 -0.101468 0.0 0.0 -0.101468 0.026213900000000005 0.987661 -2.16943e-18 -0.0928635 0.00239071 0.0 -0.00226141 0.022759 -0.197367 0.151953 0.936509 -0.00632492 -0.0184803 0.0981532 0.127753 -0.0202841 0.0823497 0.137921 -8.68271e-06 -1.85942e-06 -0.0244934 0.008718…
1431.0 0.0 0.0 -0.168792 0.148767 0.939691 0.0 0.0 0.0 0.168792 0.0 0.0 0.168792 0.0 0.0 0.22894 -0.204197 0.0172163 0.0 0.0 0.0 -0.22894 0.0 0.0 -0.22894 0.1332717 0.978598 -2.16943e-18 -0.207451 0.0299039 0.0 -1.54372e-05 -8.95274e-05 -0.0760043 0.111875 0.95149 -1.43954e-05 -0.0641584 0.0176714 0.132543 -0.0640462 0.0174979 0.132603 5.88378e-05 4.4133e-06 0.0389073 -0.00201437 0.00287455 5.612…
1434.0 0.0 0.0 -0.0306647 0.0273108 0.962275 0.0 0.0 0.0 0.0306647 0.0 0.0 0.0306647 0.0 0.0 -0.0681757 0.0608073 -0.00512681 0.0 0.0 0.0 0.0681757 0.0 0.0 0.0681757 0.007262900000000003 0.987952 -2.16943e-18 0.0624141 -0.000314303 0.0 -0.000378412 -0.000270613 -0.125242 0.116086 0.947217 -0.000362012 -0.0328511 0.0479112 0.120286 -0.0271577 0.0360186 0.12648 0.00189624 0.000238715 -0.0644802 0.0…
1436.0 0.0 0.0 -0.135712 0.119982 0.946625 0.0 0.0 0.0 0.135712 0.0 0.0 0.135712 0.0 0.0 0.0891521 -0.0795166 0.00670424 0.0 0.0 0.0 -0.0891521 0.0 0.0 -0.0891521 0.1032303 0.982422 -2.16943e-18 -0.0811248 0.0089667 0.0 -2.0919e-05 -4.03554e-06 -0.0680827 0.113451 0.951844 -1.92418e-05 -0.0704549 0.0097533 0.138837 -0.0700092 0.00890255 0.139241 -0.000267414 -1.82919e-05 0.00280466 0.00889238 -0.…
1439.0 0.0 0.0 -0.0598803 0.0532417 0.958901 0.0 0.0 0.0 0.0598803 0.0 0.0 0.0598803 0.0 0.0 -0.00162628 0.00145051 -0.000122296 0.0 0.0 0.0 0.00162628 0.0 0.0 0.00162628 0.0340036 0.987427 -2.16943e-18 0.00148799 -5.09853e-05 0.0 -0.00252905 -0.00033135 -0.152542 0.129845 0.942804 -0.00238833 -0.0380934 0.0800459 0.119772 -0.0316782 0.0699682 0.121296 0.000564032 7.36883e-05 0.12263 0.00583492 0…
1448.0 0.0 0.0 -0.0212311 0.0189181 0.963203 0.0 0.0 0.0 0.0212311 0.0 0.0 0.0212311 0.0 0.0 0.0281491 -0.0251067 0.00211681 0.0 0.0 0.0 -0.0281491 0.0 0.0 -0.0281491 -0.0013734999999999997 0.987955 -2.16943e-18 -0.0257703 -0.000113335 0.0 -0.00356548 0.0396607 -0.179283 0.142415 0.939186 -0.0107169 -0.0231763 0.0856053 0.126929 -0.0231357 0.0705953 0.13661 -5.14052e-06 -1.09057e-06 -0.0165647 0.…
1449.0 0.0 0.0 -0.134674 0.119075 0.946827 0.0 0.0 0.0 0.134674 0.0 0.0 0.134674 0.0 0.0 0.179422 -0.160031 0.0134926 0.0 0.0 0.0 -0.179422 0.0 0.0 -0.179422 0.1022861 0.982526 -2.16943e-18 -0.163286 0.0178765 0.0 -8.9394e-05 -8.96681e-06 -0.0661577 0.112397 0.952128 -8.447e-05 -0.0710324 0.00937318 0.137879 -0.0713996 0.0104365 0.13718 -0.000238765 -1.58881e-05 0.0164101 0.00695109 0.000683955 -…
1450.0 0.0 0.0 -0.080365 0.0713593 0.956084 0.0 0.0 0.0 0.080365 0.0 0.0 0.080365 0.0 0.0 0.116621 -0.104017 0.00876993 0.0 0.0 0.0 -0.116621 0.0 0.0 -0.116621 0.05273850000000001 0.986593 -2.16943e-18 -0.106607 0.00584108 0.0 -2.47745e-05 3.80273e-05 -0.121785 0.120438 0.946871 -2.00074e-05 -0.0398743 0.0445021 0.127209 -0.0406207 0.0463521 0.126104 -1.0334e-06 -1.4321e-07 0.0263513 -0.0038582 0…
1471.0 0.0 0.0 -0.0935091 0.0829527 0.954082 0.0 0.0 0.0 0.0935091 0.0 0.0 0.0935091 0.0 0.0 -0.125422 0.111867 -0.00943174 0.0 0.0 0.0 0.125422 0.0 0.0 0.125422 0.06474930000000001 0.985855 -2.16943e-18 0.11456 -0.00778829 0.0 -9.30635e-05 -0.000142423 -0.0928043 0.114007 0.949981 -8.82836e-05 -0.0547981 0.0292738 0.128392 -0.0538517 0.0275228 0.129193 0.000149917 1.39315e-05 0.0423758 -0.006208…
1473.0 0.0 0.0 -0.0630297 0.056031 0.958492 0.0 0.0 0.0 0.0630297 0.0 0.0 0.0630297 0.0 0.0 0.0981636 -0.0875542 0.0073819 0.0 0.0 0.0 -0.0981636 0.0 0.0 -0.0981636 0.036885100000000004 0.987324 -2.16943e-18 -0.0898061 0.00336038 0.0 -0.00103939 0.00043029 -0.0816139 0.116681 0.950516 -0.00106139 -0.0641909 0.0176586 0.138335 -0.0551669 0.00231174 0.144645 -0.00154729 -0.000127011 -0.0967027 0.00…
1476.0 0.0 0.0 -0.050774 0.0451699 0.960034 0.0 0.0 0.0 0.050774 0.0 0.0 0.050774 0.0 0.0 -0.0243178 0.0216896 -0.0018287 0.0 0.0 0.0 0.0243178 0.0 0.0 0.0243178 0.025670500000000006 0.987674 -2.16943e-18 0.0222559 -0.000559743 0.0 -0.000663939 -0.000106695 -0.111514 0.118766 0.948019 -0.000630437 -0.0439837 0.0358313 0.129808 -0.0363826 0.0213073 0.136723 -0.000693795 -7.77104e-05 -0.122351 -0.0…
1482.0 0.0 0.0 -0.0635567 0.0564975 0.958423 0.0 0.0 0.0 0.0635567 0.0 0.0 0.0635567 0.0 0.0 0.0437603 -0.0390307 0.00329077 0.0 0.0 0.0 -0.0437603 0.0 0.0 -0.0437603 0.0373672 0.987305 -2.16943e-18 -0.0400338 0.00151912 0.0 6.17294e-05 8.65677e-06 -0.0669546 0.111842 0.95207 5.96182e-05 -0.0712891 0.0118603 0.136441 -0.0698934 0.0087543 0.138151 -3.69309e-05 -2.65988e-06 0.0162799 0.00701376 0.0…
1486.0 0.0 0.0 -0.0715329 0.063555 0.957344 0.0 0.0 0.0 0.0715329 0.0 0.0 0.0715329 0.0 0.0 0.0613811 -0.0547471 0.00461586 0.0 0.0 0.0 -0.0613811 0.0 0.0 -0.0613811 0.044663 0.986999 -2.16943e-18 -0.0561353 0.00257864 0.0 -0.000899241 -6.28955e-05 -0.114927 0.118063 0.947875 -0.000852384 -0.0409586 0.0386934 0.127379 -0.033067 0.0241744 0.133996 -0.000684224 -7.90667e-05 -0.11432 -0.00209352 -0.…
1487.0 0.0 0.0 -0.0627925 0.0558209 0.958523 0.0 0.0 0.0 0.0627925 0.0 0.0 0.0627925 0.0 0.0 0.0458578 -0.0409015 0.00344851 0.0 0.0 0.0 -0.0458578 0.0 0.0 -0.0458578 0.0366681 0.987332 -2.16943e-18 -0.0419539 0.00155987 0.0 -0.000820509 -6.77017e-05 -0.121017 0.118486 0.947337 -0.000776359 -0.0371984 0.0429838 0.125395 -0.0295979 0.0285934 0.132175 -0.00107542 -0.000130994 -0.107524 -0.00228581 …
1492.0 0.0 0.0 -0.204802 0.179821 0.931066 0.0 0.0 0.0 0.204802 0.0 0.0 0.204802 0.0 0.0 0.265747 -0.237026 0.0199842 0.0 0.0 0.0 -0.265747 0.0 0.0 -0.265747 0.1658096 0.973308 -2.16943e-18 -0.239397 0.0433585 0.0 -8.87657e-06 -0.000156569 -0.121717 0.120778 0.94685 -1.03374e-05 -0.0405453 0.0454148 0.126899 -0.0405502 0.0454948 0.126823 2.86291e-05 3.46304e-06 0.0300646 -0.00335115 0.00246141 2.…
1494.0 0.0 0.0 -0.0882035 0.0782762 0.954908 0.0 0.0 0.0 0.0882035 0.0 0.0 0.0882035 0.0 0.0 -0.0616912 0.0550237 -0.00463918 0.0 0.0 0.0 0.0616912 0.0 0.0 0.0616912 0.0599024 0.986172 -2.16943e-18 0.0563679 -0.0035318 0.0 -5.78383e-05 -0.000118208 -0.0680265 0.114185 0.951751 -5.36993e-05 -0.070953 0.00883538 0.140202 -0.0698467 0.00676585 0.141164 -0.000431817 -2.94677e-05 -0.0116313 0.0112016 …
1495.0 0.0 0.0 -0.157526 0.13899 0.942159 0.0 0.0 0.0 0.157526 0.0 0.0 0.157526 0.0 0.0 0.140256 -0.125098 0.0105473 0.0 0.0 0.0 -0.140256 0.0 0.0 -0.140256 0.1230551 0.980012 -2.16943e-18 -0.12729 0.0168872 0.0 -7.93678e-06 -1.01519e-05 -0.0693096 0.112119 0.951933 -6.68115e-06 -0.0689778 0.0125734 0.135766 -0.0688551 0.0123451 0.135871 2.32906e-05 1.513e-06 0.0267366 0.00405993 0.00161413 2.222…
1496.0 0.0 0.0 -0.0604628 0.0537577 0.958826 0.0 0.0 0.0 0.0604628 0.0 0.0 0.0604628 0.0 0.0 0.00215831 -0.00192504 0.000162305 0.0 0.0 0.0 -0.00215831 0.0 0.0 -0.00215831 0.0345366 0.987408 -2.16943e-18 -0.00197473 6.88152e-05 0.0 -0.000964048 -0.000115601 -0.129997 0.117418 0.946716 -0.000914673 -0.0309738 0.051006 0.120147 -0.0251898 0.0408916 0.124466 0.00258595 0.000339106 -0.051553 0.002973…
1497.0 0.0 0.0 -0.0574914 0.0511252 0.959205 0.0 0.0 0.0 0.0574914 0.0 0.0 0.0574914 0.0 0.0 0.0300632 -0.026814 0.00226075 0.0 0.0 0.0 -0.0300632 0.0 0.0 -0.0300632 0.0318178 0.987499 -2.16943e-18 -0.0275089 0.000876797 0.0 -7.41385e-06 -2.97261e-05 -0.0885308 0.112732 0.950408 -5.16615e-06 -0.057125 0.0270994 0.128608 -0.0558095 0.0242318 0.130159 1.49183e-05 1.24281e-06 0.0402823 -0.00704072 0…
1498.0 0.0 0.0 -0.0825332 0.0732735 0.955764 0.0 0.0 0.0 0.0825332 0.0 0.0 0.0825332 0.0 0.0 0.102415 -0.091346 0.0077016 0.0 0.0 0.0 -0.102415 0.0 0.0 -0.102415 0.0547204 0.986482 -2.16943e-18 -0.0936092 0.00533251 0.0 -3.00837e-05 1.03072e-05 -0.193939 0.148497 0.936494 -2.61262e-05 -0.0223001 0.0919186 0.133853 -0.0205807 0.0889036 0.135666 3.89794e-07 5.62357e-08 -0.00130648 0.000632291 -9.96…
1505.0 0.0 0.0 -0.144521 0.127669 0.944872 0.0 0.0 0.0 0.144521 0.0 0.0 0.144521 0.0 0.0 0.114279 -0.101928 0.00859376 0.0 0.0 0.0 -0.114279 0.0 0.0 -0.114279 0.1112418 0.981501 -2.16943e-18 -0.103884 0.0124094 0.0 -1.64509e-05 -4.03396e-06 -0.0667467 0.113261 0.951962 -1.49584e-05 -0.0713162 0.00909515 0.13902 -0.0709601 0.00841632 0.139342 -0.000233781 -1.56868e-05 0.00279456 0.00911375 -0.0003…
1512.0 0.0 0.0 -0.068498 0.0608706 0.957761 0.0 0.0 0.0 0.068498 0.0 0.0 0.068498 0.0 0.0 -0.0492106 0.043892 -0.00370064 0.0 0.0 0.0 0.0492106 0.0 0.0 0.0492106 0.0418873 0.987123 -2.16943e-18 0.045011 -0.00193076 0.0 -7.20769e-05 -8.831e-05 -0.0672324 0.114494 0.951766 -6.7793e-05 -0.0717081 0.00793385 0.141067 -0.0700994 0.0048904 0.142499 -0.000580567 -3.9123e-05 -0.0238176 0.0118848 -0.00240…
1514.0 0.0 0.0 0.000904574 -0.000806887 0.965068 0.0 0.0 0.0 -0.000904574 0.0 0.0 -0.000904574 0.0 0.0 -0.15007 0.13385 -0.0112852 0.0 0.0 0.0 0.15007 0.0 0.0 0.15007 -0.021636000000000002 0.987642 -2.16943e-18 0.13734 0.00364499 0.0 -0.00241478 -0.000381952 -0.104031 0.116627 0.94899 -0.00228734 -0.048104 0.0325251 0.12999 -0.0374429 0.0176702 0.134157 -0.000592179 -6.23926e-05 -0.105376 0.00117…
1515.0 0.0 0.0 -0.274436 0.2389 0.911243 0.0 0.0 0.0 0.274436 0.0 0.0 0.274436 0.0 0.0 0.336627 -0.300245 0.0253144 0.0 0.0 0.0 -0.336627 0.0 0.0 -0.336627 0.228093 0.959773 -2.16943e-18 -0.298693 0.0758894 0.0 -0.000484558 -0.00363285 -0.10141 0.114113 0.949278 -0.000489711 -0.0492077 0.0341381 0.126619 -0.0484487 0.0348742 0.125115 -0.000362455 -3.69629e-05 0.0482514 -0.00898288 0.00389619 -0.0…
1517.0 0.0 0.0 -0.165401 0.145827 0.940446 0.0 0.0 0.0 0.165401 0.0 0.0 0.165401 0.0 0.0 0.176535 -0.157455 0.0132754 0.0 0.0 0.0 -0.176535 0.0 0.0 -0.176535 0.130198 0.979036 -2.16943e-18 -0.160042 0.0225162 0.0 -1.67116e-05 -1.1492e-05 -0.0761776 0.111852 0.951481 -1.54589e-05 -0.0640975 0.0179896 0.132337 -0.0638606 0.0175439 0.132545 3.41062e-05 2.52325e-06 0.0398477 -0.00215007 0.00294686 3.…
1520.0 0.0 0.0 -0.0584236 0.0519513 0.959087 0.0 0.0 0.0 0.0584236 0.0 0.0 0.0584236 0.0 0.0 -0.0244008 0.0217636 -0.00183494 0.0 0.0 0.0 0.0244008 0.0 0.0 0.0244008 0.0326708 0.987472 -2.16943e-18 0.022327 -0.000732468 0.0 -0.00212434 -0.0219662 -0.0663545 0.106039 0.952804 -0.0020351 -0.0708159 0.0172002 0.130379 -0.0665412 0.0184159 0.124856 0.000310897 2.07217e-05 0.0732559 -0.0127794 0.00594…
1523.0 0.0 0.0 -0.0961563 0.0852843 0.95366 0.0 0.0 0.0 0.0961563 0.0 0.0 0.0961563 0.0 0.0 0.0440297 -0.039271 0.00331103 0.0 0.0 0.0 -0.0440297 0.0 0.0 -0.0440297 0.06716704 0.985688 -2.16943e-18 -0.040209 0.00284055 0.0 -0.000187202 -4.46727e-05 -0.186537 0.145224 0.937653 -0.000175395 -0.0230741 0.0858832 0.1338 -0.0220118 0.0837595 0.134859 4.52072e-05 8.52886e-06 -0.00353283 0.00187888 -0.0…
1524.0 0.0 0.0 -0.15472 0.13655 0.942757 0.0 0.0 0.0 0.15472 0.0 0.0 0.15472 0.0 0.0 0.20436 -0.182273 0.0153679 0.0 0.0 0.0 -0.20436 0.0 0.0 -0.20436 0.1205078 0.980346 -2.16943e-18 -0.185535 0.0240849 0.0 -1.96856e-05 -6.00707e-05 -0.0788073 0.112105 0.95126 -1.85785e-05 -0.0623319 0.0194104 0.131781 -0.0621176 0.0190284 0.131947 1.8244e-05 1.38771e-06 0.041042 -0.00301752 0.00308061 1.74044e-0…
1525.0 0.0 0.0 -0.159117 0.140372 0.941818 0.0 0.0 0.0 0.159117 0.0 0.0 0.159117 0.0 0.0 0.192382 -0.17159 0.0144671 0.0 0.0 0.0 -0.192382 0.0 0.0 -0.192382 0.1244989 0.979819 -2.16943e-18 -0.174559 0.023441 0.0 -1.17139e-05 -3.99102e-05 -0.0690097 0.112855 0.951858 -1.06533e-05 -0.0694595 0.0111464 0.137375 -0.0693112 0.0108823 0.13749 -2.87914e-05 -2.05186e-06 0.0147195 0.00654189 0.000614407 -…
1530.0 0.0 0.0 -0.0474176 0.0421924 0.960433 0.0 0.0 0.0 0.0474176 0.0 0.0 0.0474176 0.0 0.0 -0.103631 0.0924305 -0.00779304 0.0 0.0 0.0 0.103631 0.0 0.0 0.103631 0.022598600000000003 0.987746 -2.16943e-18 0.0948516 -0.00206701 0.0 -1.26417e-05 -0.000217174 -0.0685902 0.112697 0.951909 -1.08015e-05 -0.0695285 0.0107552 0.137416 -0.0697299 0.0112425 0.137129 -0.00015051 -1.03994e-05 0.0162652 0.00…
1533.0 0.0 0.0 -0.0699189 0.0621276 0.957567 0.0 0.0 0.0 0.0699189 0.0 0.0 0.0699189 0.0 0.0 -0.100137 0.0893139 -0.00753027 0.0 0.0 0.0 0.100137 0.0 0.0 0.100137 0.0431869 0.987066 -2.16943e-18 0.0915852 -0.00405896 0.0 -1.63292e-05 -0.00010214 -0.0754154 0.112118 0.951502 -1.51763e-05 -0.0645991 0.0167292 0.133337 -0.0645188 0.0166291 0.133356 3.93572e-05 2.9091e-06 0.035101 -0.000602032 0.0025…
1534.0 0.0 0.0 -0.0468065 0.04165 0.960505 0.0 0.0 0.0 0.0468065 0.0 0.0 0.0468065 0.0 0.0 0.0713534 -0.0636416 0.00536577 0.0 0.0 0.0 -0.0713534 0.0 0.0 -0.0713534 0.022039200000000002 0.987759 -2.16943e-18 -0.0653094 0.00138329 0.0 0.000231327 0.00933115 -0.0493951 0.108832 0.953775 -0.00175226 -0.080259 0.00215829 0.137601 -0.0798009 -0.000297934 0.139604 -0.000181247 -9.14951e-06 -0.0156177 0…
1535.0 0.0 0.0 -0.250621 0.218852 0.918485 0.0 0.0 0.0 0.250621 0.0 0.0 0.250621 0.0 0.0 0.291005 -0.259553 0.0218835 0.0 0.0 0.0 -0.291005 0.0 0.0 -0.291005 0.20690000000000003 0.964889 -2.16943e-18 -0.2597 0.0594369 0.0 1.68546e-06 -0.00027823 -0.195991 0.149671 0.93615 -2.95045e-06 -0.0220564 0.0936409 0.133991 -0.0202908 0.0903214 0.136009 5.51999e-07 8.43717e-08 -0.000288765 0.000128689 -2.1…
1537.0 0.0 0.0 -0.0530095 0.0471524 0.959763 0.0 0.0 0.0 0.0530095 0.0 0.0 0.0530095 0.0 0.0 -0.210216 0.187496 -0.0158082 0.0 0.0 0.0 0.210216 0.0 0.0 0.210216 0.027716400000000002 0.987621 -2.16943e-18 0.192381 -0.00526879 0.0 -0.000473908 -2.17058e-05 -0.0520789 0.10673 0.953783 -0.000454357 -0.0783305 0.00591842 0.134605 -0.0786732 0.00826763 0.132592 -0.000164244 -8.66564e-06 0.0345051 -3.25…
1540.0 0.0 0.0 -0.140097 0.12381 0.945761 0.0 0.0 0.0 0.140097 0.0 0.0 0.140097 0.0 0.0 -0.00781149 0.00696724 -0.000587424 0.0 0.0 0.0 0.00781149 0.0 0.0 0.00781149 0.1072194 0.981972 -2.16943e-18 0.00710463 -0.000816822 0.0 2.35743e-05 -0.00835613 -0.190871 0.147296 0.937046 -0.000120715 -0.0234252 0.0893153 0.134015 -0.0202199 0.0866278 0.134603 0.00276364 0.00053528 -0.00112823 0.000364566 0.…
1542.0 0.0 0.0 0.0624932 -0.0558496 0.967955 0.0 0.0 0.0 -0.0624932 0.0 0.0 -0.0624932 0.0 0.0 -0.256861 0.229099 -0.0193159 0.0 0.0 0.0 0.256861 0.0 0.0 0.256861 -0.077919 0.984411 -2.16943e-18 0.234244 0.0206957 0.0 0.00845289 0.0903989 -0.0652348 0.102712 0.953608 -0.010164 -0.0545885 0.021067 0.109759 -0.0735875 0.0151744 0.133797 0.027281 0.00181175 0.0695547 -0.0242419 0.0036802 0.0260821 -…
1544.0 0.0 0.0 0.0205506 -0.0183442 0.966357 0.0 0.0 0.0 -0.0205506 0.0 0.0 -0.0205506 0.0 0.0 -0.212447 0.189486 -0.015976 0.0 0.0 0.0 0.212447 0.0 0.0 0.212447 -0.03960999999999999 0.986988 -2.16943e-18 0.194288 0.00897854 0.0 -0.00153262 0.0131493 -0.1001 0.119111 0.948975 -0.00405823 -0.0519743 0.0291756 0.133074 -0.0432469 0.0133097 0.140202 -0.000857235 -8.62849e-05 -0.116363 0.00239774 -0.…
1546.0 0.0 0.0 -0.0816207 0.072468 0.9559 0.0 0.0 0.0 0.0816207 0.0 0.0 0.0816207 0.0 0.0 0.0483933 -0.043163 0.00363918 0.0 0.0 0.0 -0.0483933 0.0 0.0 -0.0483933 0.0538864 0.986529 -2.16943e-18 -0.0442347 0.00247937 0.0 -0.000917025 -8.18808e-05 -0.129907 0.117548 0.946712 -0.00086929 -0.0311166 0.0510141 0.120187 -0.0252351 0.0404851 0.124823 0.00274019 0.000359017 -0.0543283 0.00257999 -0.0046…
1552.0 0.0 0.0 -0.0317394 0.0282664 0.962164 0.0 0.0 0.0 0.0317394 0.0 0.0 0.0317394 0.0 0.0 -0.0796644 0.0710544 -0.00599077 0.0 0.0 0.0 0.0796644 0.0 0.0 0.0796644 0.008246799999999999 0.987947 -2.16943e-18 0.0729315 -0.000445647 0.0 2.82661e-06 -0.000240991 -0.0697533 0.112592 0.951742 5.43919e-06 -0.0694294 0.0115451 0.137689 -0.0685757 0.00979025 0.13859 -3.18709e-05 -2.30849e-06 0.00835362 …
1553.0 0.0 0.0 0.00734061 -0.00654926 0.965528 0.0 0.0 0.0 -0.00734061 0.0 0.0 -0.00734061 0.0 0.0 -0.198098 0.176688 -0.014897 0.0 0.0 0.0 0.198098 0.0 0.0 0.198098 -0.027525999999999995 0.987466 -2.16943e-18 0.181261 0.00597826 0.0 -0.00361233 -0.000294349 -0.0921188 0.118569 0.949676 -0.00342831 -0.0599779 0.0259298 0.136712 -0.0462568 0.00886933 0.140008 -0.00197483 -0.000184394 -0.149915 0.0…
1558.0 0.0 0.0 -0.145864 0.128839 0.944598 0.0 0.0 0.0 0.145864 0.0 0.0 0.145864 0.0 0.0 0.204923 -0.182775 0.0154102 0.0 0.0 0.0 -0.204923 0.0 0.0 -0.204923 0.11246249999999999 0.981354 -2.16943e-18 -0.186252 0.0225025 0.0 -0.000703247 -8.15818e-05 -0.0822175 0.116979 0.95038 -0.000667545 -0.0639627 0.0173714 0.138954 -0.0557751 0.00272536 0.145405 -0.00161022 -0.000132856 -0.0943958 0.00916247 …
1562.0 0.0 0.0 -0.204972 0.179967 0.931023 0.0 0.0 0.0 0.204972 0.0 0.0 0.204972 0.0 0.0 0.300294 -0.267839 0.0225821 0.0 0.0 0.0 -0.300294 0.0 0.0 -0.300294 0.1659629 0.97328 -2.16943e-18 -0.27051 0.0490411 0.0 -4.91254e-05 -0.000218429 -0.0973817 0.114479 0.949581 -4.80459e-05 -0.0514789 0.0311997 0.127719 -0.0511228 0.0306142 0.127945 -0.000519826 -5.08461e-05 0.0434323 -0.00661341 0.00347523 …
1565.0 0.0 0.0 -0.14816 0.130841 0.944127 0.0 0.0 0.0 0.14816 0.0 0.0 0.14816 0.0 0.0 0.0420532 -0.0375081 0.0031624 0.0 0.0 0.0 -0.0420532 0.0 0.0 -0.0420532 0.11454980000000001 0.9811 -2.16943e-18 -0.0382111 0.00470563 0.0 -0.00299827 -0.0308125 -0.182988 0.143813 0.938179 -0.00336738 -0.0284032 0.0847074 0.137444 -0.0187759 0.0795487 0.13291 8.50175e-06 1.5707e-06 -0.000141328 4.48736e-05 -2.3…
1566.0 0.0 0.0 -0.117516 0.104055 0.950031 0.0 0.0 0.0 0.117516 0.0 0.0 0.117516 0.0 0.0 0.024717 -0.0220456 0.00185872 0.0 0.0 0.0 -0.024717 0.0 0.0 -0.024717 0.0866573 0.984102 -2.16943e-18 -0.022533 0.00207634 0.0 -4.09373e-05 -3.57737e-05 -0.0681285 0.113959 0.951774 -3.80137e-05 -0.0707402 0.00919115 0.139733 -0.0698756 0.00755018 0.140508 -0.000366902 -2.50877e-05 -0.00621845 0.0105429 -0.0…
1571.0 0.0 0.0 -0.081908 0.0727216 0.955857 0.0 0.0 0.0 0.081908 0.0 0.0 0.081908 0.0 0.0 -0.074205 0.066185 -0.00558022 0.0 0.0 0.0 0.074205 0.0 0.0 0.074205 0.054149 0.986514 -2.16943e-18 0.0678272 -0.00382128 0.0 -2.544e-05 -0.000103708 -0.0790779 0.112244 0.951223 -2.38073e-05 -0.062183 0.0193367 0.131977 -0.061947 0.0189344 0.132142 0.00023637 1.87013e-05 0.0394189 -0.00281601 0.00296849 0.0…
1572.0 0.0 0.0 0.0165976 -0.0148135 0.966125 0.0 0.0 0.0 -0.0165976 0.0 0.0 -0.0165976 0.0 0.0 -0.118861 0.106015 -0.00893837 0.0 0.0 0.0 0.118861 0.0 0.0 0.118861 -0.035994 0.987148 -2.16943e-18 0.108721 0.00459364 0.0 -0.00033384 0.0277011 -0.0909932 0.120882 0.949368 -0.00599931 -0.0581061 0.0200526 0.139212 -0.0533363 0.00709799 0.147406 -0.00221668 -0.000201173 -0.241979 0.0091007 -0.0177999…
1573.0 0.0 0.0 -0.0630046 0.0560087 0.958495 0.0 0.0 0.0 0.0630046 0.0 0.0 0.0630046 0.0 0.0 0.0292846 -0.0261195 0.0022022 0.0 0.0 0.0 -0.0292846 0.0 0.0 -0.0292846 0.0368621 0.987324 -2.16943e-18 -0.0267913 0.00100181 0.0 0.000104473 -3.93978e-05 -0.0714219 0.114166 0.951495 9.98279e-05 -0.0694797 0.0130894 0.137874 -0.0621016 -0.00227201 0.145859 -0.0014573 -0.000104262 -0.0800839 0.0121295 -0…
1578.0 0.0 0.0 0.0378899 -0.0338407 0.967208 0.0 0.0 0.0 -0.0378899 0.0 0.0 -0.0378899 0.0 0.0 -0.0901613 0.0804168 -0.00678013 0.0 0.0 0.0 0.0901613 0.0 0.0 0.0901613 -0.055459999999999995 0.986118 -2.16943e-18 0.0823763 0.0052395 0.0 0.00106027 0.0655335 -0.121216 0.111865 0.94834 -0.0110387 -0.0270853 0.0523547 0.106505 -0.028911 0.0345808 0.125606 -0.00212783 -0.000269145 -0.0198083 0.0135762…
1579.0 0.0 0.0 -0.0477953 0.0425274 0.960389 0.0 0.0 0.0 0.0477953 0.0 0.0 0.0477953 0.0 0.0 -0.148975 0.132874 -0.0112029 0.0 0.0 0.0 0.148975 0.0 0.0 0.148975 0.0229443 0.987739 -2.16943e-18 0.136353 -0.00302293 0.0 -0.000424777 -0.000111487 -0.0896895 0.118065 0.949651 -0.000401975 -0.0595205 0.0214309 0.137888 -0.0518241 0.00668478 0.144931 -0.00139449 -0.000125347 -0.0983644 0.00724786 -0.00…
1584.0 0.0 0.0 -0.058397 0.0519276 0.959091 0.0 0.0 0.0 0.058397 0.0 0.0 0.058397 0.0 0.0 0.0418772 -0.0373512 0.00314917 0.0 0.0 0.0 -0.0418772 0.0 0.0 -0.0418772 0.032646400000000006 0.987472 -2.16943e-18 -0.038318 0.00125605 0.0 -0.00165907 -0.000215157 -0.120438 0.116647 0.947647 -0.00157201 -0.0365533 0.0438123 0.123456 -0.0281574 0.0306344 0.128219 0.000252881 3.05946e-05 -0.0846519 -6.2174…
1587.0 0.0 0.0 -0.0950454 0.0843059 0.953838 0.0 0.0 0.0 0.0950454 0.0 0.0 0.0950454 0.0 0.0 -0.136962 0.122159 -0.0102996 0.0 0.0 0.0 0.136962 0.0 0.0 0.136962 0.06615242 0.985759 -2.16943e-18 0.125087 -0.00869706 0.0 -3.96478e-05 -0.000149607 -0.0878813 0.113271 0.950445 -3.69932e-05 -0.0571388 0.0253671 0.129708 -0.0567781 0.0247405 0.129972 8.04367e-05 7.0587e-06 0.0401297 -0.00654593 0.00322…
1590.0 0.0 0.0 -0.177429 0.156243 0.937725 0.0 0.0 0.0 0.177429 0.0 0.0 0.177429 0.0 0.0 0.172896 -0.15421 0.0130018 0.0 0.0 0.0 -0.172896 0.0 0.0 -0.172896 0.14109280000000002 0.977436 -2.16943e-18 -0.156467 0.0239358 0.0 -2.73611e-05 -1.19258e-05 -0.193823 0.148749 0.936499 -2.50876e-05 -0.0222729 0.091885 0.133896 -0.0207077 0.0888484 0.135731 -5.1871e-07 -1.23261e-07 -0.00111397 0.000502355 -…
1591.0 0.0 0.0 -0.110407 0.0978163 0.951284 0.0 0.0 0.0 0.110407 0.0 0.0 0.110407 0.0 0.0 0.0184518 -0.0164575 0.00138757 0.0 0.0 0.0 -0.0184518 0.0 0.0 -0.0184518 0.08017391 0.984676 -2.16943e-18 -0.0168319 0.0014304 0.0 -0.000269881 -6.39337e-05 -0.0794831 0.117412 0.950522 -0.000255477 -0.0654976 0.0144203 0.140648 -0.0594297 0.00280857 0.146187 -0.00109845 -8.74372e-05 -0.0712953 0.0117398 -0…
1601.0 0.0 0.0 -0.0336987 0.0300081 0.96196 0.0 0.0 0.0 0.0336987 0.0 0.0 0.0336987 0.0 0.0 -0.144789 0.129141 -0.0108882 0.0 0.0 0.0 0.144789 0.0 0.0 0.144789 0.010040400000000005 0.987934 -2.16943e-18 0.13255 -0.00106966 0.0 -0.000839771 -0.00017095 -0.18397 0.144493 0.938059 -0.00079067 -0.0240146 0.0840903 0.134058 -0.0219379 0.0816009 0.134458 1.64364e-05 3.05649e-06 -0.00394256 0.00214794 -…
1602.0 0.0 0.0 -0.185099 0.162868 0.935924 0.0 0.0 0.0 0.185099 0.0 0.0 0.185099 0.0 0.0 0.22836 -0.203679 0.0171727 0.0 0.0 0.0 -0.22836 0.0 0.0 -0.22836 0.1480295 0.976348 -2.16943e-18 -0.206411 0.0331982 0.0 -1.02345e-05 -0.000102706 -0.0704958 0.11233 0.951823 -8.74053e-06 -0.0681119 0.0128343 0.135825 -0.0681085 0.012875 0.13578 1.65492e-05 1.08576e-06 0.0251481 0.00394226 0.00152039 1.579e-…
1607.0 0.0 0.0 -0.118561 0.104971 0.949844 0.0 0.0 0.0 0.118561 0.0 0.0 0.118561 0.0 0.0 -0.0446859 0.0398562 -0.00336038 0.0 0.0 0.0 0.0446859 0.0 0.0 0.0446859 0.0876095 0.984013 -2.16943e-18 0.0407334 -0.00379637 0.0 -0.00020922 -0.000208373 -0.0745921 0.116507 0.950986 -0.000196386 -0.0681394 0.0114956 0.141316 -0.0634217 0.00253565 0.145554 -0.00115404 -8.62046e-05 -0.0545665 0.0131351 -0.00…
1609.0 0.0 0.0 -0.229464 0.200901 0.924517 0.0 0.0 0.0 0.229464 0.0 0.0 0.229464 0.0 0.0 0.249953 -0.222939 0.0187965 0.0 0.0 0.0 -0.249953 0.0 0.0 -0.249953 0.187974 0.969011 -2.16943e-18 -0.224095 0.0463218 0.0 -7.24907e-06 -0.00017276 -0.199668 0.151182 0.935561 -9.49588e-06 -0.021585 0.0966816 0.134069 -0.0194851 0.0926692 0.136534 -5.27262e-07 -1.38314e-07 0.000274522 -0.000125562 2.06736e-0…
1613.0 0.0 0.0 -0.112093 0.0992965 0.950991 0.0 0.0 0.0 0.112093 0.0 0.0 0.112093 0.0 0.0 0.159072 -0.141879 0.0119622 0.0 0.0 0.0 -0.159072 0.0 0.0 -0.159072 0.08171165 0.984544 -2.16943e-18 -0.145086 0.012576 0.0 -0.00137511 -0.0356235 -0.105222 0.117021 0.948992 0.00556373 -0.0477057 0.0344563 0.128917 -0.0354686 0.0189637 0.132136 -0.000827628 -8.85769e-05 -0.0972944 0.000273357 -0.00721733 -…
1614.0 0.0 0.0 -0.00946933 0.00844235 0.964248 0.0 0.0 0.0 0.00946933 0.0 0.0 0.00946933 0.0 0.0 -0.188842 0.168432 -0.0142009 0.0 0.0 0.0 0.188842 0.0 0.0 0.188842 -0.012140799999999993 0.987844 -2.16943e-18 0.172863 0.00279365 0.0 -0.00128887 -0.000318276 -0.162133 0.135201 0.941466 -0.0012192 -0.0279163 0.0682556 0.13202 -0.024728 0.0648668 0.132204 -0.00023394 -3.8342e-05 -0.0112822 0.0055309…
1616.0 0.0 0.0 -0.0103595 0.0092356 0.964173 0.0 0.0 0.0 0.0103595 0.0 0.0 0.0103595 0.0 0.0 -0.0202288 0.0180425 -0.0015212 0.0 0.0 0.0 0.0202288 0.0 0.0 0.0202288 -0.011326000000000003 0.987857 -2.16943e-18 0.0185173 0.000282772 0.0 -0.000380365 0.0222651 -0.0803555 0.114403 0.950965 -0.00489615 -0.0629502 0.0215608 0.131856 -0.0539515 0.00108904 0.143334 -0.00212024 -0.000170644 -0.101885 0.00…
1624.0 0.0 0.0 0.0253199 -0.0226051 0.966618 0.0 0.0 0.0 -0.0253199 0.0 0.0 -0.0253199 0.0 0.0 -0.141376 0.126096 -0.0106314 0.0 0.0 0.0 0.141376 0.0 0.0 0.141376 -0.043970999999999996 0.986776 -2.16943e-18 0.129261 0.00659143 0.0 -0.00456774 0.0429154 -0.211371 0.157284 0.934115 -0.0122927 -0.0168109 0.108477 0.129788 -0.0174886 0.0946804 0.138578 -6.31415e-06 -5.35239e-06 -0.0168772 0.00662281 …
1625.0 0.0 0.0 0.0320191 -0.0285922 0.96695 0.0 0.0 0.0 -0.0320191 0.0 0.0 -0.0320191 0.0 0.0 -0.107697 0.0960569 -0.00809879 0.0 0.0 0.0 0.107697 0.0 0.0 0.107697 -0.05009499999999999 0.986443 -2.16943e-18 0.0984326 0.00568074 0.0 0.00770812 0.0640523 -0.0238833 0.109462 0.955476 -0.00716114 -0.0895734 -0.020862 0.144907 -0.101393 -0.0239531 0.160171 -0.0412466 -0.00101327 -0.114088 0.027428 -0.…
1629.0 0.0 0.0 -0.154745 0.136571 0.942752 0.0 0.0 0.0 0.154745 0.0 0.0 0.154745 0.0 0.0 0.0721533 -0.0643551 0.00542593 0.0 0.0 0.0 -0.0721533 0.0 0.0 -0.0721533 0.1205299 0.980343 -2.16943e-18 -0.0655066 0.00850523 0.0 -2.69364e-05 -6.47616e-06 -0.195358 0.149405 0.936249 -2.46466e-05 -0.0221112 0.0931522 0.133971 -0.0204447 0.0899163 0.135935 -3.08892e-08 -3.0118e-08 -0.000394059 0.000180792 -…
1631.0 0.0 0.0 -0.0773997 0.0687403 0.956515 0.0 0.0 0.0 0.0773997 0.0 0.0 0.0773997 0.0 0.0 -0.178303 0.159033 -0.0134084 0.0 0.0 0.0 0.178303 0.0 0.0 0.178303 0.0500277 0.986737 -2.16943e-18 0.163018 -0.00844712 0.0 -1.72585e-05 -0.000116949 -0.194139 0.148375 0.936441 -1.63986e-05 -0.0222122 0.0921847 0.133926 -0.0207014 0.0890824 0.135807 1.05126e-07 -1.89783e-10 -0.000769181 0.000351787 -5.9…
1635.0 0.0 0.0 -0.143145 0.12647 0.94515 0.0 0.0 0.0 0.143145 0.0 0.0 0.143145 0.0 0.0 0.11383 -0.101527 0.00856002 0.0 0.0 0.0 -0.11383 0.0 0.0 -0.11383 0.1099916 0.981649 -2.16943e-18 -0.103493 0.0122184 0.0 -1.13598e-05 -3.57526e-06 -0.0694588 0.112771 0.951838 -1.01799e-05 -0.0691458 0.0116724 0.136984 -0.0689342 0.0112706 0.137173 -1.38989e-05 -1.04057e-06 0.0170257 0.00594037 0.000817438 -1…
1638.0 0.0 0.0 -0.0904929 0.0802947 0.954555 0.0 0.0 0.0 0.0904929 0.0 0.0 0.0904929 0.0 0.0 -0.0681503 0.0607847 -0.0051249 0.0 0.0 0.0 0.0681503 0.0 0.0 0.0681503 0.061994 0.986039 -2.16943e-18 0.0622604 -0.00404413 0.0 -1.41713e-05 -0.000117235 -0.131999 0.120072 0.946136 -1.48568e-05 -0.0325431 0.0527944 0.1218 -0.0324788 0.0527236 0.121805 -3.54554e-05 -4.72341e-06 0.0336266 0.00781547 0.002…
1639.0 0.0 0.0 -0.115896 0.102634 0.950321 0.0 0.0 0.0 0.115896 0.0 0.0 0.115896 0.0 0.0 0.106771 -0.0952309 0.00802915 0.0 0.0 0.0 -0.106771 0.0 0.0 -0.106771 0.08517989000000001 0.984237 -2.16943e-18 -0.0973506 0.00881147 0.0 -1.28568e-05 7.82498e-06 -0.0677085 0.113129 0.951913 -1.20633e-05 -0.0705641 0.00995486 0.13837 -0.0702759 0.00940085 0.138635 -0.000100971 -6.90348e-06 0.00770408 0.0081…
1641.0 0.0 0.0 -0.0516671 0.045962 0.959926 0.0 0.0 0.0 0.0516671 0.0 0.0 0.0516671 0.0 0.0 -0.000606324 0.000540793 -4.55956e-05 0.0 0.0 0.0 0.000606324 0.0 0.0 0.000606324 0.0264879 0.987653 -2.16943e-18 0.000554902 -1.44519e-05 0.0 0.000138374 -7.2488e-05 -0.0717419 0.109722 0.951995 0.000133301 -0.0670955 0.0186148 0.130289 -0.0654468 0.0146244 0.132632 0.000515887 3.69406e-05 0.0449095 -0.00…
1644.0 0.0 0.0 -0.220199 0.193001 0.927038 0.0 0.0 0.0 0.220199 0.0 0.0 0.220199 0.0 0.0 0.314689 -0.280678 0.0236646 0.0 0.0 0.0 -0.314689 0.0 0.0 -0.314689 0.17966 0.970689 -2.16943e-18 -0.282662 0.0557022 0.0 -0.000137858 -0.000265912 -0.0988702 0.114618 0.949454 -0.000132909 -0.0508083 0.0326342 0.127115 -0.0501166 0.0316198 0.127433 -0.000208676 -2.07437e-05 0.0459276 -0.00704327 0.00364149 …
1645.0 0.0 0.0 -0.0775624 0.0688841 0.956492 0.0 0.0 0.0 0.0775624 0.0 0.0 0.0775624 0.0 0.0 0.0388293 -0.0346327 0.00291996 0.0 0.0 0.0 -0.0388293 0.0 0.0 -0.0388293 0.0501765 0.986729 -2.16943e-18 -0.0355003 0.00184531 0.0 -0.000555919 -6.01826e-05 -0.0990143 0.118793 0.948939 -0.000527881 -0.0531907 0.0277699 0.134561 -0.0450786 0.0122402 0.141971 -0.00125743 -0.000124972 -0.111009 0.0034087 -…
1648.0 0.0 0.0 -0.0311476 0.0277402 0.962225 0.0 0.0 0.0 0.0311476 0.0 0.0 0.0311476 0.0 0.0 -0.167048 0.148993 -0.012562 0.0 0.0 0.0 0.167048 0.0 0.0 0.167048 0.0077050000000000035 0.98795 -2.16943e-18 0.15293 -0.000843973 0.0 -0.000270421 -0.000100752 -0.0930516 0.116726 0.949574 -0.00025581 -0.0562237 0.025188 0.134175 -0.0480641 0.00878622 0.142414 -0.00103673 -9.66509e-05 -0.106656 0.0054053…
1649.0 0.0 0.0 -0.051968 0.0462289 0.95989 0.0 0.0 0.0 0.051968 0.0 0.0 0.051968 0.0 0.0 -0.00980531 0.00874556 -0.000737359 0.0 0.0 0.0 0.00980531 0.0 0.0 0.00980531 0.0267632 0.987646 -2.16943e-18 0.00897366 -0.000236411 0.0 -0.000593049 -7.74663e-05 -0.0978256 0.11851 0.949027 -0.000562576 -0.0541331 0.0271028 0.134987 -0.0458603 0.0113953 0.142418 -0.00140047 -0.000137414 -0.111257 0.00369956…
1652.0 0.0 0.0 -0.213722 0.187464 0.928758 0.0 0.0 0.0 0.213722 0.0 0.0 0.213722 0.0 0.0 0.28603 -0.255117 0.0215095 0.0 0.0 0.0 -0.28603 0.0 0.0 -0.28603 0.173838 0.971817 -2.16943e-18 -0.257243 0.0489642 0.0 -3.04636e-06 -0.000196945 -0.114735 0.118496 0.947717 -5.21595e-06 -0.0428194 0.0408083 0.126798 -0.0429018 0.0410538 0.126634 -2.85498e-07 -7.49973e-08 0.0206166 -0.00888135 0.0017808 -2.7…
1654.0 0.0 0.0 0.0621029 -0.0555003 0.967948 0.0 0.0 0.0 -0.0621029 0.0 0.0 -0.0621029 0.0 0.0 -0.291632 0.260113 -0.0219307 0.0 0.0 0.0 0.291632 0.0 0.0 0.291632 -0.07756300000000001 0.984443 -2.16943e-18 0.265963 0.0233935 0.0 -0.00329362 0.0433453 -0.152199 0.133885 0.942969 -0.0113336 -0.0298965 0.0646394 0.127531 -0.0295465 0.0531135 0.134976 -6.40587e-06 -1.18597e-06 -0.0200989 0.00355377 -…
1659.0 0.0 0.0 -0.153196 0.135224 0.943079 0.0 0.0 0.0 0.153196 0.0 0.0 0.153196 0.0 0.0 0.101449 -0.0904846 0.00762897 0.0 0.0 0.0 -0.101449 0.0 0.0 -0.101449 0.11912400000000001 0.980525 -2.16943e-18 -0.092122 0.0118159 0.0 -1.40867e-05 -1.19323e-05 -0.119857 0.120636 0.947023 -1.25229e-05 -0.0414232 0.0436579 0.127674 -0.0413138 0.0434557 0.127766 1.8107e-05 2.13096e-06 0.0185685 -0.00638917 0…
1660.0 0.0 0.0 -0.104721 0.09282 0.952253 0.0 0.0 0.0 0.104721 0.0 0.0 0.104721 0.0 0.0 -0.0754343 0.0672815 -0.00567266 0.0 0.0 0.0 0.0754343 0.0 0.0 0.0754343 0.074985811 0.985102 -2.16943e-18 0.0688443 -0.0054564 0.0 -0.000758739 -0.000212835 -0.117537 0.118607 0.947583 -0.000720601 -0.0397525 0.0403973 0.127048 -0.031982 0.0255952 0.13407 -0.00151401 -0.000179048 -0.117286 -0.00320297 -0.0088…
1664.0 0.0 0.0 -0.162539 0.143343 0.941075 0.0 0.0 0.0 0.162539 0.0 0.0 0.162539 0.0 0.0 0.241254 -0.215179 0.0181423 0.0 0.0 0.0 -0.241254 0.0 0.0 -0.241254 0.1276026 0.979397 -2.16943e-18 -0.218801 0.0301447 0.0 -0.000824344 -0.000156435 -0.121352 0.117977 0.947337 -0.000782183 -0.0367682 0.0432563 0.125028 -0.0291749 0.0288987 0.131782 -0.000947828 -0.000115775 -0.106138 -0.00207693 -0.0082215…
1666.0 0.0 0.0 -0.130488 0.115416 0.947632 0.0 0.0 0.0 0.130488 0.0 0.0 0.130488 0.0 0.0 -0.0312115 0.0278382 -0.0023471 0.0 0.0 0.0 0.0312115 0.0 0.0 0.0312115 0.09847550000000001 0.982935 -2.16943e-18 0.0284172 -0.00299077 0.0 -1.35743e-05 -0.000210493 -0.0759318 0.111802 0.951504 -1.12344e-05 -0.0640765 0.0175004 0.132561 -0.0641625 0.0177576 0.132387 1.57411e-05 1.14214e-06 0.0401408 -0.00207…
1670.0 0.0 0.0 -0.0974062 0.0863848 0.953459 0.0 0.0 0.0 0.0974062 0.0 0.0 0.0974062 0.0 0.0 0.0887595 -0.0791664 0.00667471 0.0 0.0 0.0 -0.0887595 0.0 0.0 -0.0887595 0.0683084 0.985606 -2.16943e-18 -0.0810502 0.00582756 0.0 -0.000696012 -2.58724e-05 -0.111577 0.118548 0.948049 -0.000659938 -0.0436907 0.0359301 0.129482 -0.0360875 0.021484 0.136315 -0.00075437 -8.45717e-05 -0.120552 -0.00229092 -…
1678.0 0.0 0.0 -0.141099 0.124685 0.945561 0.0 0.0 0.0 0.141099 0.0 0.0 0.141099 0.0 0.0 0.138999 -0.123976 0.0104527 0.0 0.0 0.0 -0.138999 0.0 0.0 -0.138999 0.1081308 0.981867 -2.16943e-18 -0.126406 0.0146613 0.0 -5.82247e-06 3.40409e-06 -0.0726292 0.110465 0.951855 -5.32152e-06 -0.0665094 0.0176115 0.131579 -0.0659309 0.0164014 0.132211 0.000247215 1.7597e-05 0.0450908 -0.00371425 0.00335459 0.…
1679.0 0.0 0.0 -0.0441927 0.0393301 0.960807 0.0 0.0 0.0 0.0441927 0.0 0.0 0.0441927 0.0 0.0 0.0238177 -0.0212435 0.00179109 0.0 0.0 0.0 -0.0238177 0.0 0.0 -0.0238177 0.019646800000000006 0.987806 -2.16943e-18 -0.0218014 0.000404761 0.0 -0.00220526 -0.000320082 -0.114746 0.118496 0.947838 -0.00208544 -0.04469 0.0433641 0.126423 -0.0429208 0.0475424 0.120451 0.00273734 0.000317806 0.0535021 -0.019…
1682.0 0.0 0.0 -0.138611 0.122514 0.946055 0.0 0.0 0.0 0.138611 0.0 0.0 0.138611 0.0 0.0 0.131073 -0.116906 0.00985666 0.0 0.0 0.0 -0.131073 0.0 0.0 -0.131073 0.1058683 0.982127 -2.16943e-18 -0.119232 0.0135287 0.0 -0.000701702 -5.68915e-05 -0.113238 0.116397 0.948156 -0.00066467 -0.0410765 0.0383952 0.126065 -0.0331646 0.0231698 0.13337 -0.000936886 -0.000106642 -0.11343 -0.00157617 -0.00845699 …
1685.0 0.0 0.0 0.0783929 -0.0700797 0.96815 0.0 0.0 0.0 -0.0783929 0.0 0.0 -0.0783929 0.0 0.0 -0.271199 0.241888 -0.0203942 0.0 0.0 0.0 0.271199 0.0 0.0 0.271199 -0.092408 0.983015 -2.16943e-18 0.246941 0.0257804 0.0 0.00313963 0.0317604 -0.0885213 0.120784 0.949513 -0.00419539 -0.0572513 0.0177035 0.138625 -0.0572789 0.00337919 0.153021 -0.00193205 -0.000178676 -0.231043 0.012224 -0.017084 -0.00…
1686.0 0.0 0.0 -0.141571 0.125097 0.945466 0.0 0.0 0.0 0.141571 0.0 0.0 0.141571 0.0 0.0 0.204335 -0.182251 0.015366 0.0 0.0 0.0 -0.204335 0.0 0.0 -0.204335 0.1085605 0.981817 -2.16943e-18 -0.185813 0.0216407 0.0 -0.000207198 -8.37221e-05 -0.0649172 0.113845 0.951989 -0.000195831 -0.0731147 0.00672516 0.141385 -0.0715356 0.00418974 0.142337 -0.000590391 -3.84243e-05 -0.0240935 0.0120323 -0.002446…
1693.0 0.0 0.0 -0.00337179 0.00300689 0.964741 0.0 0.0 0.0 0.00337179 0.0 0.0 0.00337179 0.0 0.0 0.0100879 -0.00899757 0.000758607 0.0 0.0 0.0 -0.0100879 0.0 0.0 -0.0100879 -0.01772209999999999 0.987737 -2.16943e-18 -0.00923316 -0.000205538 0.0 0.0072602 0.0581786 0.0112555 0.0938343 0.959643 -0.00630056 -0.105254 -0.0276754 0.132386 -0.122234 -0.0200875 0.141852 0.000944933 -9.95022e-06 0.097243…
1694.0 0.0 0.0 -0.147517 0.13028 0.94426 0.0 0.0 0.0 0.147517 0.0 0.0 0.147517 0.0 0.0 0.141635 -0.126327 0.010651 0.0 0.0 0.0 -0.141635 0.0 0.0 -0.141635 0.1139653 0.981172 -2.16943e-18 -0.128705 0.0157658 0.0 -7.83294e-05 -6.2835e-05 -0.0109366 0.106075 0.956523 -7.16969e-05 -0.105293 -0.0252268 0.151521 -0.109988 -0.0162548 0.147243 -0.00068373 -7.48137e-06 -0.0317801 0.0374277 -0.00673274 -0.…
1699.0 0.0 0.0 0.0398538 -0.0355967 0.967288 0.0 0.0 0.0 -0.0398538 0.0 0.0 -0.0398538 0.0 0.0 -0.232947 0.20777 -0.0175176 0.0 0.0 0.0 0.232947 0.0 0.0 0.232947 -0.057253999999999985 0.986002 -2.16943e-18 0.212806 0.0139551 0.0 0.000603872 0.053243 -0.134896 0.123118 0.946255 -0.00936056 -0.0179201 0.0439682 0.11561 -0.0263894 0.0350022 0.127491 6.52595e-05 2.56514e-05 -0.0426179 0.0454949 -0.00…
1700.0 0.0 0.0 0.0229571 -0.020494 0.966491 0.0 0.0 0.0 -0.0229571 0.0 0.0 -0.0229571 0.0 0.0 -0.148751 0.132674 -0.0111861 0.0 0.0 0.0 0.148751 0.0 0.0 0.148751 -0.04181 0.986883 -2.16943e-18 0.136021 0.00661394 0.0 0.00105954 0.0290598 -0.0271291 0.11165 0.955175 -0.00554358 -0.0930984 -0.0187271 0.149169 -0.0905902 -0.0277241 0.155674 0.000529622 1.41905e-05 -0.181255 0.025389 -0.0141128 0.000…
1701.0 0.0 0.0 -0.00685115 0.00610882 0.964464 0.0 0.0 0.0 0.00685115 0.0 0.0 0.00685115 0.0 0.0 -6.97787e-05 0.0 0.0 0.0 0.0 0.0 6.97787e-05 0.0 0.0 6.97787e-05 -0.014537399999999992 0.987802 -2.16943e-18 1.67153e-06 6.87313e-06 0.0 0.00345399 0.0501157 -0.0800542 0.115078 0.950908 -0.00695468 -0.0587778 0.018313 0.131133 -0.0595159 0.00177018 0.148472 -0.0031426 -0.000252006 -0.194301 0.0105537…
1704.0 0.0 0.0 0.00269289 -0.00240216 0.965199 0.0 0.0 0.0 -0.00269289 0.0 0.0 -0.00269289 0.0 0.0 0.0346531 -0.0309078 0.00260591 0.0 0.0 0.0 -0.0346531 0.0 0.0 -0.0346531 -0.0232725 0.987597 -2.16943e-18 -0.0317122 -0.000898389 0.0 0.00135113 0.0203638 -0.0964468 0.11492 0.949456 -0.00297613 -0.0535542 0.034448 0.125377 -0.0544527 0.0277421 0.131766 0.00899346 0.000881645 0.0321515 -0.0227076 0…
1705.0 0.0 0.0 -0.157871 0.139289 0.942086 0.0 0.0 0.0 0.157871 0.0 0.0 0.157871 0.0 0.0 0.1341 -0.119607 0.0100843 0.0 0.0 0.0 -0.1341 0.0 0.0 -0.1341 0.1233676 0.97997 -2.16943e-18 -0.121697 0.0161879 0.0 -3.0829e-05 -1.07553e-05 -0.0886609 0.113404 0.95037 -2.85341e-05 -0.0566953 0.025845 0.129565 -0.0563234 0.0251393 0.129897 0.000100088 8.87129e-06 0.0399763 -0.00642189 0.00320738 9.54548e-0…
1713.0 0.0 0.0 -0.031996 0.0284945 0.962138 0.0 0.0 0.0 0.031996 0.0 0.0 0.031996 0.0 0.0 -0.233503 0.208266 -0.0175594 0.0 0.0 0.0 0.233503 0.0 0.0 0.233503 0.008481600000000006 0.987945 -2.16943e-18 0.213768 -0.00136107 0.0 -0.000331136 0.000131885 -0.0668103 0.109856 0.952368 -0.000311293 -0.0695089 0.0124873 0.133927 -0.0699485 0.0145471 0.1323 7.57953e-05 5.01744e-06 0.0430985 -0.00107814 0.…
1715.0 0.0 0.0 -0.0946773 0.0839817 0.953896 0.0 0.0 0.0 0.0946773 0.0 0.0 0.0946773 0.0 0.0 -0.126171 0.112534 -0.00948803 0.0 0.0 0.0 0.126171 0.0 0.0 0.126171 0.06581625 0.985782 -2.16943e-18 0.115234 -0.00796939 0.0 -6.5036e-05 -0.000146778 -0.0950482 0.114246 0.949786 -6.19621e-05 -0.052998 0.029874 0.128233 -0.0523953 0.0287833 0.128717 -0.000191735 -1.83236e-05 0.0452085 -0.00561751 0.0035…
1718.0 0.0 0.0 -0.185592 0.163293 0.935807 0.0 0.0 0.0 0.185592 0.0 0.0 0.185592 0.0 0.0 0.224662 -0.200381 0.0168946 0.0 0.0 0.0 -0.224662 0.0 0.0 -0.224662 0.1484752 0.976276 -2.16943e-18 -0.203053 0.0327608 0.0 -8.45777e-06 -9.91605e-05 -0.0703796 0.111684 0.951914 -7.00833e-06 -0.067965 0.0138298 0.134567 -0.0679854 0.0139145 0.134501 4.31565e-05 2.94033e-06 0.0334875 0.00180649 0.00224205 4.…
1719.0 0.0 0.0 -0.073211 0.0650387 0.95711 0.0 0.0 0.0 0.073211 0.0 0.0 0.073211 0.0 0.0 0.0875877 -0.0781213 0.00658659 0.0 0.0 0.0 -0.0875877 0.0 0.0 -0.0875877 0.0461977 0.986928 -2.16943e-18 -0.0800959 0.003814 0.0 -0.00136729 -6.36316e-05 -0.122608 0.116193 0.947468 -0.00129613 -0.0349818 0.0456594 0.122166 -0.0272614 0.032822 0.127267 0.000950254 0.00011749 -0.0771953 0.00055528 -0.00618035…
1722.0 0.0 0.0 -0.224572 0.196732 0.925857 0.0 0.0 0.0 0.224572 0.0 0.0 0.224572 0.0 0.0 0.282004 -0.251525 0.0212067 0.0 0.0 0.0 -0.282004 0.0 0.0 -0.282004 0.183586 0.969907 -2.16943e-18 -0.253083 0.0510239 0.0 -6.57196e-06 -0.000214153 -0.195068 0.149275 0.9363 -9.70538e-06 -0.0221544 0.0929002 0.133941 -0.0204646 0.0897029 0.135878 1.19789e-06 2.13298e-07 -0.00061435 0.000276695 -4.72826e-05 …
1723.0 0.0 0.0 -0.0380771 0.033899 0.961491 0.0 0.0 0.0 0.0380771 0.0 0.0 0.0380771 0.0 0.0 -0.0267543 0.0238627 -0.00201192 0.0 0.0 0.0 0.0267543 0.0 0.0 0.0267543 0.014048600000000001 0.987893 -2.16943e-18 0.0244917 -0.00030489 0.0 -0.00083168 -0.000236394 -0.129205 0.118103 0.946727 -0.000789585 -0.0318445 0.0503582 0.120857 -0.02558 0.0386889 0.12625 0.00165568 0.000215528 -0.0656812 0.001568…
1725.0 0.0 0.0 0.0245468 -0.0219143 0.966577 0.0 0.0 0.0 -0.0245468 0.0 0.0 -0.0245468 0.0 0.0 -0.218862 0.195208 -0.0164584 0.0 0.0 0.0 0.218862 0.0 0.0 0.218862 -0.043264 0.986812 -2.16943e-18 0.200116 0.0100494 0.0 0.00125628 0.0261678 -0.0268918 0.112158 0.954907 -0.00470538 -0.0951016 -0.0199411 0.152167 -0.0999543 -0.0156584 0.152755 0.00039216 1.04488e-05 -0.0524296 0.0400217 -0.00788443 0…
1726.0 0.0 0.0 -0.160711 0.141756 0.941473 0.0 0.0 0.0 0.160711 0.0 0.0 0.160711 0.0 0.0 0.158747 -0.14159 0.0119378 0.0 0.0 0.0 -0.158747 0.0 0.0 -0.158747 0.1259443 0.979624 -2.16943e-18 -0.144009 0.0195722 0.0 -1.40649e-05 -9.31205e-06 -0.0737566 0.111882 0.95165 -1.28251e-05 -0.0657729 0.0161454 0.133436 -0.0655616 0.0157474 0.133622 4.45021e-05 3.19423e-06 0.0355158 -0.000307974 0.00252703 4…
1728.0 0.0 0.0 -0.0878508 0.0779652 0.954962 0.0 0.0 0.0 0.0878508 0.0 0.0 0.0878508 0.0 0.0 -0.136654 0.121884 -0.0102763 0.0 0.0 0.0 0.136654 0.0 0.0 0.136654 0.059580100000000004 0.986192 -2.16943e-18 0.124864 -0.00777933 0.0 -1.40368e-05 -0.000144973 -0.194552 0.148838 0.936423 -1.46257e-05 -0.0223328 0.0922548 0.1338 -0.0202353 0.0892403 0.135596 1.39316e-06 2.5221e-07 -0.00190615 0.00081767…
1730.0 0.0 0.0 0.0200156 -0.0178662 0.966326 0.0 0.0 0.0 -0.0200156 0.0 0.0 -0.0200156 0.0 0.0 -0.0114951 0.0102527 -0.000864433 0.0 0.0 0.0 0.0114951 0.0 0.0 0.0114951 -0.03912 0.98701 -2.16943e-18 0.0105128 0.000480187 0.0 -0.00411754 0.0455074 -0.180364 0.143533 0.939158 -0.0126608 -0.021889 0.086273 0.126062 -0.022984 0.0706043 0.136261 -1.07076e-05 -2.11283e-06 -0.0214564 0.0102148 -0.001644…
1733.0 0.0 0.0 -0.0483857 0.0430513 0.960319 0.0 0.0 0.0 0.0483857 0.0 0.0 0.0483857 0.0 0.0 0.0261517 -0.0233253 0.00196661 0.0 0.0 0.0 -0.0261517 0.0 0.0 -0.0261517 0.023484700000000004 0.987727 -2.16943e-18 -0.0239357 0.000544793 0.0 -0.00203578 -0.000256649 -0.119873 0.119907 0.947197 -0.00192541 -0.0437315 0.0487442 0.125191 -0.0411461 0.0502559 0.121069 0.00432268 0.000523705 0.0794821 -0.0…
1735.0 0.0 0.0 -0.136836 0.120964 0.946405 0.0 0.0 0.0 0.136836 0.0 0.0 0.136836 0.0 0.0 -0.0499394 0.044542 -0.00375544 0.0 0.0 0.0 0.0499394 0.0 0.0 0.0499394 0.1042535 0.982309 -2.16943e-18 0.0454371 -0.00507388 0.0 -0.00426608 -0.0452101 -0.172212 0.139052 0.939868 -0.00483788 -0.0322302 0.0774551 0.137985 -0.0185797 0.0707983 0.130901 -5.64905e-05 -1.00094e-05 -0.00199169 0.000888241 -0.0001…
1737.0 0.0 0.0 -0.0432019 0.0384505 0.96092 0.0 0.0 0.0 0.0432019 0.0 0.0 0.0432019 0.0 0.0 -0.129525 0.115526 -0.00974025 0.0 0.0 0.0 0.129525 0.0 0.0 0.129525 0.018739900000000004 0.987822 -2.16943e-18 0.118562 -0.00208368 0.0 -0.000170593 -0.000186295 -0.0664289 0.114576 0.95182 -0.00016062 -0.0723166 0.00724415 0.141575 -0.0703366 0.00378291 0.143053 -0.000658594 -4.3844e-05 -0.0301159 0.0122…
1739.0 0.0 0.0 -0.072827 0.0646992 0.957164 0.0 0.0 0.0 0.072827 0.0 0.0 0.072827 0.0 0.0 0.0668289 -0.0596061 0.00502553 0.0 0.0 0.0 -0.0668289 0.0 0.0 -0.0668289 0.0458465 0.986944 -2.16943e-18 -0.0611138 0.00288659 0.0 3.79911e-05 -9.5092e-06 -0.0672849 0.114441 0.951755 3.7534e-05 -0.0724593 0.00964887 0.140149 -0.0692337 0.00293733 0.143635 -0.000569685 -3.85401e-05 -0.0288016 0.0119484 -0.0…
1741.0 0.0 0.0 -0.188345 0.165667 0.935147 0.0 0.0 0.0 0.188345 0.0 0.0 0.188345 0.0 0.0 0.297764 -0.265582 0.0223919 0.0 0.0 0.0 -0.297764 0.0 0.0 -0.297764 0.1509627 0.975871 -2.16943e-18 -0.269002 0.0441614 0.0 -7.60584e-05 -0.000201252 -0.0900388 0.113635 0.95024 -7.26781e-05 -0.0560066 0.0267696 0.129337 -0.0554931 0.0259401 0.12965 0.000178282 1.60792e-05 0.0402332 -0.00654933 0.00322938 0.…
1742.0 0.0 0.0 -0.114577 0.101477 0.950555 0.0 0.0 0.0 0.114577 0.0 0.0 0.114577 0.0 0.0 -0.126876 0.113163 -0.00954105 0.0 0.0 0.0 0.126876 0.0 0.0 0.126876 0.08397736 0.984345 -2.16943e-18 0.115696 -0.0103181 0.0 -0.00207694 -0.0144241 -0.138267 0.118406 0.945939 -0.00228053 -0.0277128 0.0563453 0.120091 -0.0165638 0.0411912 0.124061 -0.00671184 -0.000936523 -0.151245 -0.000891757 -0.0125376 -0…
1745.0 0.0 0.0 0.0235554 -0.0210286 0.966524 0.0 0.0 0.0 -0.0235554 0.0 0.0 -0.0235554 0.0 0.0 -0.198123 0.17671 -0.0148988 0.0 0.0 0.0 0.198123 0.0 0.0 0.198123 -0.04235799999999999 0.986857 -2.16943e-18 0.181162 0.00891755 0.0 -0.00361293 -0.00939506 -0.0854717 0.109079 0.951229 -0.00716958 -0.058905 0.0282179 0.126735 -0.0535461 0.0314435 0.118106 0.000525035 4.57035e-05 0.0891102 -0.0200401 0…
1746.0 0.0 0.0 -0.20532 0.180265 0.930934 0.0 0.0 0.0 0.20532 0.0 0.0 0.20532 0.0 0.0 0.317416 -0.28311 0.0238697 0.0 0.0 0.0 -0.317416 0.0 0.0 -0.317416 0.1662758 0.973223 -2.16943e-18 -0.285916 0.0519365 0.0 -6.39994e-05 -0.000246362 -0.0342819 0.103352 0.955418 -5.74745e-05 -0.0890075 -0.00159462 0.134945 -0.0895942 -0.00018849 0.134122 0.00016389 5.53351e-06 0.0514771 0.0080772 0.00263616 0.0…
1747.0 0.0 0.0 0.00601184 -0.00536346 0.965436 0.0 0.0 0.0 -0.00601184 0.0 0.0 -0.00601184 0.0 0.0 -0.190786 0.170166 -0.0143471 0.0 0.0 0.0 0.190786 0.0 0.0 0.190786 -0.02631 0.987506 -2.16943e-18 0.174578 0.00552563 0.0 -0.00389275 -0.000276654 -0.104684 0.120124 0.948566 -0.00369374 -0.0517321 0.0323138 0.134684 -0.039457 0.0187908 0.135889 -0.00159939 -0.000169935 -0.188951 -0.00123687 -0.013…
1753.0 0.0 0.0 -0.150838 0.133172 0.943573 0.0 0.0 0.0 0.150838 0.0 0.0 0.150838 0.0 0.0 0.140402 -0.125228 0.0105583 0.0 0.0 0.0 -0.140402 0.0 0.0 -0.140402 0.1169827 0.980797 -2.16943e-18 -0.127532 0.0160522 0.0 -1.71076e-05 -3.84359e-06 -0.0682944 0.113317 0.951848 -1.56434e-05 -0.0702195 0.0100541 0.138512 -0.0698664 0.00938133 0.138831 -0.000203369 -1.39679e-05 0.00563475 0.00836819 -0.00013…
1757.0 0.0 0.0 -0.0540032 0.0480335 0.959641 0.0 0.0 0.0 0.0540032 0.0 0.0 0.0540032 0.0 0.0 0.0647458 -0.0577481 0.00486889 0.0 0.0 0.0 -0.0647458 0.0 0.0 -0.0647458 0.0286258 0.987595 -2.16943e-18 -0.059251 0.00168165 0.0 -0.00222644 -0.000225119 -0.111663 0.116578 0.948409 -0.00210357 -0.0425084 0.0377259 0.1268 -0.0325524 0.0234417 0.131103 -0.000324324 -3.65668e-05 -0.100915 -0.00109162 -0.0…
1759.0 0.0 0.0 -0.00952528 0.00849221 0.964243 0.0 0.0 0.0 0.00952528 0.0 0.0 0.00952528 0.0 0.0 -0.153133 0.136583 -0.0115156 0.0 0.0 0.0 0.153133 0.0 0.0 0.153133 -0.012089599999999992 0.987845 -2.16943e-18 0.140176 0.00225754 0.0 -0.000782081 -0.00021986 -0.0887659 0.117271 0.949853 -0.000740962 -0.0599005 0.0220122 0.136812 -0.0511068 0.00615378 0.143867 -0.00150556 -0.00013426 -0.104624 0.00…
1760.0 0.0 0.0 -0.0697434 0.0619724 0.957591 0.0 0.0 0.0 0.0697434 0.0 0.0 0.0697434 0.0 0.0 -0.105046 0.0936926 -0.00789945 0.0 0.0 0.0 0.105046 0.0 0.0 0.105046 0.043026400000000006 0.987073 -2.16943e-18 0.0960761 -0.00424109 0.0 -1.69614e-05 -0.000101063 -0.0758981 0.112178 0.95146 -1.57263e-05 -0.0642917 0.0169941 0.133248 -0.064191 0.0168525 0.133287 3.00644e-05 2.22513e-06 0.0353775 -0.0007…
1761.0 0.0 0.0 -0.0335255 0.0298542 0.961978 0.0 0.0 0.0 0.0335255 0.0 0.0 0.0335255 0.0 0.0 -0.0233172 0.0207971 -0.00175346 0.0 0.0 0.0 0.0233172 0.0 0.0 0.0233172 0.009881899999999999 0.987935 -2.16943e-18 0.0213463 -0.000168565 0.0 -0.00178273 -0.000348469 -0.130943 0.119665 0.946345 -0.00168795 -0.0349518 0.0551299 0.121059 -0.033034 0.0574438 0.116807 -0.000560801 -7.41532e-05 0.0622289 0.0…
1763.0 0.0 0.0 -0.112618 0.0997576 0.950899 0.0 0.0 0.0 0.112618 0.0 0.0 0.112618 0.0 0.0 0.0203257 -0.018129 0.0015285 0.0 0.0 0.0 -0.0203257 0.0 0.0 -0.0203257 0.08219061 0.984502 -2.16943e-18 -0.0185379 0.00161667 0.0 -8.03646e-05 -5.08828e-05 -0.0694639 0.114853 0.951563 -7.54607e-05 -0.0703778 0.00914744 0.140755 -0.0685371 0.00564019 0.14242 -0.000583762 -4.06458e-05 -0.023476 0.0117478 -0.…
1766.0 0.0 0.0 -0.147175 0.129982 0.94433 0.0 0.0 0.0 0.147175 0.0 0.0 0.147175 0.0 0.0 0.107953 -0.0962857 0.00811808 0.0 0.0 0.0 -0.107953 0.0 0.0 -0.107953 0.1136544 0.98121 -2.16943e-18 -0.0981021 0.011983 0.0 -1.46793e-05 -4.76565e-06 -0.0735158 0.112184 0.951629 -1.31279e-05 -0.0660329 0.0154377 0.134163 -0.0657933 0.0149825 0.134377 3.84148e-05 2.74419e-06 0.031389 0.000987312 0.00215654 3…
1767.0 0.0 0.0 -0.019361 0.0172532 0.963377 0.0 0.0 0.0 0.019361 0.0 0.0 0.019361 0.0 0.0 -0.18005 0.16059 -0.0135398 0.0 0.0 0.0 0.18005 0.0 0.0 0.18005 -0.0030856999999999968 0.987946 -2.16943e-18 0.164833 0.00103319 0.0 -0.000940956 -0.000148745 -0.114738 0.117566 0.947899 -0.000891815 -0.0410848 0.0386017 0.1274 -0.0330012 0.0238326 0.134075 -0.000792967 -9.15526e-05 -0.11723 -0.00272075 -0.0…
1769.0 0.0 0.0 -0.030942 0.0275574 0.962247 0.0 0.0 0.0 0.030942 0.0 0.0 0.030942 0.0 0.0 -0.15107 0.134743 -0.0113605 0.0 0.0 0.0 0.15107 0.0 0.0 0.15107 0.007516800000000004 0.987951 -2.16943e-18 0.138303 -0.000734818 0.0 -0.00189458 -0.021997 -0.10712 0.113367 0.948873 -0.00207132 -0.0471336 0.0384522 0.126238 -0.0427518 0.0398597 0.120414 7.86657e-05 8.47625e-06 0.0444254 -0.0108517 0.0036126…
1770.0 0.0 0.0 -0.0642936 0.0571499 0.958326 0.0 0.0 0.0 0.0642936 0.0 0.0 0.0642936 0.0 0.0 0.000256053 -0.000228379 1.92552e-05 0.0 0.0 0.0 -0.000256053 0.0 0.0 -0.000256053 0.0380413 0.98728 -2.16943e-18 -0.000234241 9.06137e-06 0.0 -0.000668797 -9.88092e-05 -0.112517 0.118842 0.947934 -0.000634949 -0.0433054 0.0364126 0.129552 -0.0357478 0.0219668 0.136433 -0.00102782 -0.000116213 -0.12197 -0…
1771.0 0.0 0.0 -0.0178231 0.0158839 0.963518 0.0 0.0 0.0 0.0178231 0.0 0.0 0.0178231 0.0 0.0 -0.0783525 0.0698842 -0.00589211 0.0 0.0 0.0 0.0783525 0.0 0.0 0.0783525 -0.0044936 0.987936 -2.16943e-18 0.0717296 0.000559928 0.0 -0.00243163 -0.000488452 -0.111886 0.116521 0.948401 -0.00230525 -0.0425594 0.0381173 0.126712 -0.0322266 0.023762 0.130707 -0.000247023 -2.78993e-05 -0.0998056 -0.00109494 -…
1774.0 0.0 0.0 -0.0871922 0.0773843 0.955063 0.0 0.0 0.0 0.0871922 0.0 0.0 0.0871922 0.0 0.0 -0.0920369 0.0820896 -0.00692118 0.0 0.0 0.0 0.0920369 0.0 0.0 0.0920369 0.0589782 0.986229 -2.16943e-18 0.0841003 -0.00518403 0.0 -0.000192001 -0.00014273 -0.136125 0.119195 0.945889 -0.000182794 -0.0290286 0.0555727 0.119658 -0.0275584 0.0527381 0.12102 0.00312163 0.000427758 0.0096619 0.00745775 0.0004…
1779.0 0.0 0.0 -0.128824 0.11396 0.947948 0.0 0.0 0.0 0.128824 0.0 0.0 0.128824 0.0 0.0 0.172935 -0.154244 0.0130047 0.0 0.0 0.0 -0.172935 0.0 0.0 -0.172935 0.09696060000000001 0.983093 -2.16943e-18 -0.15748 0.0163091 0.0 -0.000382895 -2.73682e-05 -0.0794452 0.116745 0.95054 -0.000361834 -0.0655699 0.0145638 0.140554 -0.0588857 0.00205538 0.146371 -0.00139901 -0.000111295 -0.0814636 0.0110081 -0.…
1784.0 0.0 0.0 -0.110546 0.0979381 0.95126 0.0 0.0 0.0 0.110546 0.0 0.0 0.110546 0.0 0.0 -0.0359798 0.0320911 -0.00270568 0.0 0.0 0.0 0.0359798 0.0 0.0 0.0359798 0.08030046 0.984665 -2.16943e-18 0.0328208 -0.00279375 0.0 -1.48566e-05 -0.000159806 -0.189639 0.147113 0.937153 -1.58408e-05 -0.0228631 0.0883146 0.133928 -0.0215514 0.085833 0.135406 1.51501e-06 2.76344e-07 -0.00372773 0.0014392 -0.000…
1787.0 0.0 0.0 -0.129716 0.114741 0.947779 0.0 0.0 0.0 0.129716 0.0 0.0 0.129716 0.0 0.0 0.140823 -0.125603 0.0105899 0.0 0.0 0.0 -0.140823 0.0 0.0 -0.140823 0.0977726 0.983009 -2.16943e-18 -0.128226 0.0133951 0.0 -1.15302e-05 1.71922e-05 -0.0716639 0.111958 0.951789 -1.075e-05 -0.067282 0.0145575 0.13444 -0.0670568 0.0141206 0.134651 4.77467e-05 3.32147e-06 0.0317481 0.00165463 0.00213771 4.5549…
1794.0 0.0 0.0 -0.0860819 0.0764049 0.955232 0.0 0.0 0.0 0.0860819 0.0 0.0 0.0860819 0.0 0.0 -0.0225421 0.0201058 -0.00169517 0.0 0.0 0.0 0.0225421 0.0 0.0 0.0225421 0.057963600000000004 0.986291 -2.16943e-18 0.0205996 -0.00124683 0.0 -8.03676e-05 -9.52331e-05 -0.0691534 0.114761 0.951597 -7.52924e-05 -0.0705381 0.00901859 0.140734 -0.0687984 0.00572395 0.142287 -0.000572581 -3.96915e-05 -0.02217…
1798.0 0.0 0.0 -0.071879 0.063861 0.957296 0.0 0.0 0.0 0.071879 0.0 0.0 0.071879 0.0 0.0 0.0295268 -0.0263356 0.00222042 0.0 0.0 0.0 -0.0295268 0.0 0.0 -0.0295268 0.044979500000000006 0.986985 -2.16943e-18 -0.0270029 0.00124978 0.0 -0.000465984 -6.68567e-05 -0.0926266 0.11874 0.949407 -0.000442571 -0.0576539 0.0233234 0.137071 -0.0498455 0.00837658 0.144204 -0.00141899 -0.000131794 -0.102535 0.00…
1800.0 0.0 0.0 -0.127915 0.113165 0.94812 0.0 0.0 0.0 0.127915 0.0 0.0 0.127915 0.0 0.0 -0.0443042 0.0395159 -0.00333168 0.0 0.0 0.0 0.0443042 0.0 0.0 0.0443042 0.0961324 0.983179 -2.16943e-18 0.0403486 -0.00414154 0.0 -7.6815e-05 -0.000232735 -0.0675414 0.11435 0.951763 -6.97746e-05 -0.071407 0.00829164 0.140718 -0.0700626 0.00581399 0.141849 -0.000515739 -3.49277e-05 -0.0176493 0.0116945 -0.001…
1801.0 0.0 0.0 0.0537921 -0.048064 0.967753 0.0 0.0 0.0 -0.0537921 0.0 0.0 -0.0537921 0.0 0.0 -0.229465 0.204665 -0.0172558 0.0 0.0 0.0 0.229465 0.0 0.0 0.229465 -0.069981 0.985078 -2.16943e-18 0.209413 0.0166669 0.0 -0.00567962 0.0552354 -0.204457 0.153717 0.935393 -0.0156957 -0.0169113 0.103237 0.128239 -0.0190632 0.0884827 0.137709 -7.16458e-06 -1.63361e-06 -0.0221673 0.00923625 -0.00173063 -6…
1802.0 0.0 0.0 -0.24226 0.211773 0.920914 0.0 0.0 0.0 0.24226 0.0 0.0 0.24226 0.0 0.0 0.273909 -0.244305 0.020598 0.0 0.0 0.0 -0.273909 0.0 0.0 -0.273909 0.199431 0.966566 -2.16943e-18 -0.244903 0.0538994 0.0 -5.50148e-06 -0.000197538 -0.197742 0.150399 0.935868 -8.28782e-06 -0.0218325 0.0950772 0.13405 -0.0199279 0.0914541 0.136265 -2.85682e-07 -8.51206e-08 0.000113 -4.38938e-05 8.46026e-06 -2.7…
1803.0 0.0 0.0 -0.0985263 0.0873708 0.953277 0.0 0.0 0.0 0.0985263 0.0 0.0 0.0985263 0.0 0.0 0.0831644 -0.0741761 0.00625397 0.0 0.0 0.0 -0.0831644 0.0 0.0 -0.0831644 0.06933114 0.985532 -2.16943e-18 -0.0759349 0.00554528 0.0 -4.68012e-05 -4.72305e-06 -0.0887922 0.11308 0.95035 -4.32915e-05 -0.0566639 0.0258358 0.129676 -0.0562605 0.0251173 0.129989 9.21147e-05 8.17489e-06 0.0393332 -0.00633006 0…
1805.0 0.0 0.0 -0.198608 0.174502 0.932629 0.0 0.0 0.0 0.198608 0.0 0.0 0.198608 0.0 0.0 0.336246 -0.299905 0.0252857 0.0 0.0 0.0 -0.336246 0.0 0.0 -0.336246 0.1602265 0.974301 -2.16943e-18 -0.30324 0.0529836 0.0 -0.00503708 -0.0628202 -0.0257958 0.106627 0.955852 0.00907581 -0.0999178 -0.0105191 0.146901 -0.0891885 -0.0121209 0.13771 -0.00107719 -2.88123e-05 0.00421348 0.0207274 -0.00192782 -0.0…
1811.0 0.0 0.0 -0.0889569 0.0789406 0.954793 0.0 0.0 0.0 0.0889569 0.0 0.0 0.0889569 0.0 0.0 0.00835754 -0.00745427 0.000628487 0.0 0.0 0.0 -0.00835754 0.0 0.0 -0.00835754 0.0605908 0.986129 -2.16943e-18 -0.007636 0.00048422 0.0 -0.00069814 -0.000122371 -0.118232 0.118059 0.947547 -0.000661477 -0.0388993 0.0405174 0.12676 -0.031538 0.0263786 0.133529 -0.00132742 -0.000157866 -0.113093 -0.00243081…
1814.0 0.0 0.0 -0.0927139 0.082252 0.954207 0.0 0.0 0.0 0.0927139 0.0 0.0 0.0927139 0.0 0.0 0.119894 -0.106936 0.00901605 0.0 0.0 0.0 -0.119894 0.0 0.0 -0.119894 0.06402290000000001 0.985905 -2.16943e-18 -0.109516 0.00735794 0.0 -0.000265042 2.52997e-06 -0.0732046 0.115991 0.951115 -0.000249933 -0.068909 0.0105599 0.141639 -0.0641846 0.00176855 0.145702 -0.000910445 -6.67509e-05 -0.0572027 0.0129…
1816.0 0.0 0.0 -0.185942 0.163595 0.935723 0.0 0.0 0.0 0.185942 0.0 0.0 0.185942 0.0 0.0 0.223587 -0.199422 0.0168137 0.0 0.0 0.0 -0.223587 0.0 0.0 -0.223587 0.1487912 0.976225 -2.16943e-18 -0.202069 0.0326747 0.0 -1.80706e-05 -9.8507e-05 -0.0775363 0.112291 0.951328 -1.64055e-05 -0.0631907 0.0179916 0.132788 -0.0630441 0.0177558 0.132875 3.6335e-05 2.76853e-06 0.0367736 -0.00149051 0.00269875 3.…
1818.0 0.0 0.0 -0.131562 0.116355 0.947427 0.0 0.0 0.0 0.131562 0.0 0.0 0.131562 0.0 0.0 0.0109153 -0.00973555 0.000820827 0.0 0.0 0.0 -0.0109153 0.0 0.0 -0.0109153 0.0994531 0.982832 -2.16943e-18 -0.00993691 0.0010566 0.0 -1.10155e-05 -0.000109349 -0.103839 0.115604 0.948941 -1.00126e-05 -0.047907 0.0349968 0.126801 -0.0478705 0.0349753 0.126785 -2.32328e-05 -2.44736e-06 0.0370497 -0.00761508 0.…
1822.0 0.0 0.0 -0.228197 0.199823 0.924866 0.0 0.0 0.0 0.228197 0.0 0.0 0.228197 0.0 0.0 0.343861 -0.306697 0.0258583 0.0 0.0 0.0 -0.343861 0.0 0.0 -0.343861 0.186839 0.969245 -2.16943e-18 -0.308368 0.0633343 0.0 -0.00155076 -0.00679209 -0.122336 0.116139 0.947437 -0.00158013 -0.0361123 0.0454012 0.123358 -0.0273164 0.0322934 0.12765 0.000435572 5.37848e-05 -0.0804167 -0.000372658 -0.00639335 0.0…
1823.0 0.0 0.0 -0.119045 0.105396 0.949756 0.0 0.0 0.0 0.119045 0.0 0.0 0.119045 0.0 0.0 -0.0397856 0.0354856 -0.00299188 0.0 0.0 0.0 0.0397856 0.0 0.0 0.0397856 0.08805110000000001 0.983972 -2.16943e-18 0.036265 -0.00339763 0.0 -0.000191664 -0.000292926 -0.073033 0.116045 0.951159 -0.000179187 -0.0687666 0.0105484 0.141325 -0.0647366 0.0029777 0.144865 -0.000883071 -6.46171e-05 -0.0481606 0.0126…
1826.0 0.0 0.0 -0.0243689 0.0217106 0.962903 0.0 0.0 0.0 0.0243689 0.0 0.0 0.0243689 0.0 0.0 -0.195428 0.174306 -0.0146962 0.0 0.0 0.0 0.195428 0.0 0.0 0.195428 0.0014991000000000032 0.987963 -2.16943e-18 0.178914 0.000225446 0.0 -2.17697e-05 -6.6493e-05 -0.194658 0.148724 0.936376 -2.00556e-05 -0.0222244 0.0925046 0.133896 -0.0204578 0.0893941 0.135771 9.71416e-08 -2.73929e-09 -0.00104452 0.0004…
1827.0 0.0 0.0 -0.132221 0.116931 0.947301 0.0 0.0 0.0 0.132221 0.0 0.0 0.132221 0.0 0.0 0.15623 -0.139345 0.0117485 0.0 0.0 0.0 -0.15623 0.0 0.0 -0.15623 0.1000535 0.982768 -2.16943e-18 -0.142217 0.0152169 0.0 -1.40706e-05 3.90881e-06 -0.0735449 0.111945 0.951658 -1.30405e-05 -0.0659428 0.0158942 0.133645 -0.0657072 0.0154436 0.133859 4.39085e-05 3.13906e-06 0.0342934 9.86568e-05 0.00241576 4.18…
1828.0 0.0 0.0 -0.00952671 0.00849349 0.964243 0.0 0.0 0.0 0.00952671 0.0 0.0 0.00952671 0.0 0.0 -0.0888255 0.0792254 -0.00667968 0.0 0.0 0.0 0.0888255 0.0 0.0 0.0888255 -0.012088299999999996 0.987845 -2.16943e-18 0.0813093 0.00130938 0.0 -0.00260661 -0.000481864 -0.123714 0.116693 0.94748 -0.00246894 -0.0346223 0.0469589 0.121784 -0.0281825 0.0417785 0.120495 0.00239484 0.000299978 -0.0149614 0.…
1832.0 0.0 0.0 -0.141073 0.124662 0.945566 0.0 0.0 0.0 0.141073 0.0 0.0 0.141073 0.0 0.0 0.0134064 -0.0119574 0.00100816 0.0 0.0 0.0 -0.0134064 0.0 0.0 -0.0134064 0.1081073 0.98187 -2.16943e-18 -0.0121919 0.00141376 0.0 -1.59924e-05 -0.000120531 -0.194888 0.1492 0.936327 -1.64837e-05 -0.0221673 0.0927587 0.133938 -0.0205078 0.0895833 0.135862 3.92453e-07 5.44783e-08 -0.000662754 0.000295718 -5.11…
1839.0 0.0 0.0 -0.0431247 0.038382 0.960929 0.0 0.0 0.0 0.0431247 0.0 0.0 0.0431247 0.0 0.0 -0.146242 0.130436 -0.0109974 0.0 0.0 0.0 0.146242 0.0 0.0 0.146242 0.018669200000000004 0.987824 -2.16943e-18 0.133864 -0.00234229 0.0 -0.00019329 -8.36682e-05 -0.0697725 0.11548 0.951466 -0.000183057 -0.0706037 0.00874348 0.141709 -0.0674412 0.00292809 0.144358 -0.000811463 -5.67143e-05 -0.0426589 0.0125…
1842.0 0.0 0.0 -0.187576 0.165005 0.935332 0.0 0.0 0.0 0.187576 0.0 0.0 0.187576 0.0 0.0 0.170411 -0.151994 0.0128149 0.0 0.0 0.0 -0.170411 0.0 0.0 -0.170411 0.1502684 0.975985 -2.16943e-18 -0.15397 0.0251554 0.0 0.000497618 -0.00518077 -0.200923 0.151586 0.935445 0.000376095 -0.0217598 0.0973854 0.133749 -0.0185047 0.0931753 0.136302 1.28907e-06 2.2746e-07 -0.00179788 0.000763283 -0.000135257 1.…
1844.0 0.0 0.0 -0.186584 0.164149 0.93557 0.0 0.0 0.0 0.186584 0.0 0.0 0.186584 0.0 0.0 0.215646 -0.192339 0.0162166 0.0 0.0 0.0 -0.215646 0.0 0.0 -0.215646 0.1493716 0.976131 -2.16943e-18 -0.194872 0.0316394 0.0 -1.24161e-05 -8.99207e-05 -0.103209 0.115499 0.949004 -1.17249e-05 -0.0482388 0.0345939 0.126906 -0.0481778 0.0345182 0.12692 -2.75142e-05 -2.87523e-06 0.0372117 -0.00738592 0.00301729 -…
1846.0 0.0 0.0 -0.155604 0.137318 0.94257 0.0 0.0 0.0 0.155604 0.0 0.0 0.155604 0.0 0.0 0.192709 -0.171881 0.0144917 0.0 0.0 0.0 -0.192709 0.0 0.0 -0.192709 0.1213098 0.980242 -2.16943e-18 -0.174937 0.0228663 0.0 -1.77437e-05 -4.02338e-05 -0.076229 0.112116 0.951444 -1.66216e-05 -0.0641166 0.0175026 0.132895 -0.0638952 0.0170983 0.133077 5.96253e-05 4.48737e-06 0.0362466 -0.00132523 0.00264992 5.…
1847.0 0.0 0.0 -0.0711428 0.06321 0.957398 0.0 0.0 0.0 0.0711428 0.0 0.0 0.0711428 0.0 0.0 -0.0162635 0.0145058 -0.00122302 0.0 0.0 0.0 0.0162635 0.0 0.0 0.0162635 0.04430630000000001 0.987016 -2.16943e-18 0.0148738 -0.000677434 0.0 -0.000233585 -8.14465e-05 -0.076776 0.116951 0.950774 -0.000221531 -0.0670031 0.0128115 0.14105 -0.0615321 0.00235184 0.146034 -0.00112787 -8.67122e-05 -0.0644162 0.0…
1848.0 0.0 0.0 -0.144826 0.127935 0.94481 0.0 0.0 0.0 0.144826 0.0 0.0 0.144826 0.0 0.0 0.111743 -0.099666 0.00840308 0.0 0.0 0.0 -0.111743 0.0 0.0 -0.111743 0.11151910000000001 0.981468 -2.16943e-18 -0.101575 0.0121651 0.0 -1.14487e-05 -4.0111e-06 -0.0704581 0.11251 0.951802 -1.01764e-05 -0.0683182 0.012756 0.136072 -0.068115 0.0123704 0.136254 1.46807e-05 9.49122e-07 0.0227076 0.00448547 0.0013…
1850.0 0.0 0.0 -0.0609903 0.054225 0.958758 0.0 0.0 0.0 0.0609903 0.0 0.0 0.0609903 0.0 0.0 -0.147659 0.1317 -0.011104 0.0 0.0 0.0 0.147659 0.0 0.0 0.147659 0.0350193 0.987391 -2.16943e-18 0.135098 -0.00477922 0.0 -3.9947e-05 -9.48197e-05 -0.0677773 0.113266 0.951892 -3.69405e-05 -0.0704848 0.00959689 0.138721 -0.0702766 0.00931086 0.138797 -0.000331605 -2.25714e-05 0.0054767 0.00852439 -0.000159…
1852.0 0.0 0.0 -0.0702273 0.0624003 0.957525 0.0 0.0 0.0 0.0702273 0.0 0.0 0.0702273 0.0 0.0 -0.117026 0.104378 -0.00880033 0.0 0.0 0.0 0.117026 0.0 0.0 0.117026 0.043468900000000005 0.987053 -2.16943e-18 0.107031 -0.00477655 0.0 -2.57736e-05 -0.000103317 -0.0793477 0.112219 0.951207 -2.41382e-05 -0.0620009 0.0196067 0.131795 -0.0617596 0.0191938 0.131965 0.000236427 1.87707e-05 0.0401094 -0.0031…
1855.0 0.0 0.0 -0.145489 0.128513 0.944675 0.0 0.0 0.0 0.145489 0.0 0.0 0.145489 0.0 0.0 0.0413896 -0.0369163 0.0031125 0.0 0.0 0.0 -0.0413896 0.0 0.0 -0.0413896 0.1121218 0.981395 -2.16943e-18 -0.0376204 0.00453089 0.0 0.000132224 -0.00160619 -0.196083 0.149684 0.936157 9.75584e-05 -0.0221345 0.0936183 0.133918 -0.0200951 0.0903122 0.135915 1.54059e-06 2.80916e-07 -0.000776054 0.000354657 -5.872…
1856.0 0.0 0.0 -0.172394 0.151887 0.938879 0.0 0.0 0.0 0.172394 0.0 0.0 0.172394 0.0 0.0 0.246357 -0.219731 0.0185261 0.0 0.0 0.0 -0.246357 0.0 0.0 -0.246357 0.1365346 0.978122 -2.16943e-18 -0.223115 0.0329828 0.0 -3.31188e-05 -0.000114924 -0.0836224 0.112609 0.950845 -3.15152e-05 -0.0594568 0.0226103 0.130524 -0.0591402 0.0220561 0.130759 -1.81622e-05 -1.56467e-06 0.0404225 -0.00549451 0.0031975…
1863.0 0.0 0.0 -0.0535192 0.0476044 0.9597 0.0 0.0 0.0 0.0535192 0.0 0.0 0.0535192 0.0 0.0 -0.0791919 0.0706329 -0.00595523 0.0 0.0 0.0 0.0791919 0.0 0.0 0.0791919 0.028182900000000004 0.987608 -2.16943e-18 0.0724721 -0.00202179 0.0 -1.87083e-05 -0.000156178 -0.0683333 0.113029 0.951883 -1.68661e-05 -0.0699454 0.0102514 0.13808 -0.0699034 0.0102458 0.138043 -0.00024517 -1.68401e-05 0.0103539 0.00…
1872.0 0.0 0.0 -0.215886 0.189315 0.928187 0.0 0.0 0.0 0.215886 0.0 0.0 0.215886 0.0 0.0 0.246522 -0.219878 0.0185384 0.0 0.0 0.0 -0.246522 0.0 0.0 -0.246522 0.175784 0.971444 -2.16943e-18 -0.221618 0.0426807 0.0 -1.16027e-05 -0.000148979 -0.195945 0.149653 0.936155 -1.29707e-05 -0.0220534 0.0936142 0.133996 -0.0203168 0.0902989 0.136012 -4.00871e-07 -1.04411e-07 -0.000247951 0.000112817 -1.88931…
1876.0 0.0 0.0 -0.0700427 0.0622371 0.95755 0.0 0.0 0.0 0.0700427 0.0 0.0 0.0700427 0.0 0.0 -0.0356552 0.0318016 -0.00268127 0.0 0.0 0.0 0.0356552 0.0 0.0 0.0356552 0.043300200000000004 0.987061 -2.16943e-18 0.0326102 -0.00144929 0.0 -7.63064e-05 -8.67611e-05 -0.0691515 0.114697 0.951605 -7.18615e-05 -0.0704958 0.00908859 0.140619 -0.068857 0.00598495 0.142082 -0.000549992 -3.81283e-05 -0.0201985…
1879.0 0.0 0.0 -0.0232789 0.0207407 0.963008 0.0 0.0 0.0 0.0232789 0.0 0.0 0.0232789 0.0 0.0 -0.10089 0.0899857 -0.00758691 0.0 0.0 0.0 0.10089 0.0 0.0 0.10089 0.0005012000000000072 0.987961 -2.16943e-18 0.0923644 0.000217063 0.0 -0.00093575 -0.000308608 -0.125084 0.117919 0.947094 -0.000890481 -0.0343151 0.0470737 0.122505 -0.0267904 0.0330885 0.128954 5.61453e-05 7.02096e-06 -0.0904276 -0.00091…
1882.0 0.0 0.0 -0.134373 0.118812 0.946885 0.0 0.0 0.0 0.134373 0.0 0.0 0.134373 0.0 0.0 0.082222 -0.0733355 0.00618309 0.0 0.0 0.0 -0.082222 0.0 0.0 -0.082222 0.1020122 0.982556 -2.16943e-18 -0.0748297 0.00816953 0.0 -1.30144e-05 -4.01837e-06 -0.0684111 0.113113 0.951866 -1.16696e-05 -0.0700392 0.0104249 0.138077 -0.0697804 0.00993272 0.13831 -8.2077e-05 -5.68103e-06 0.00943443 0.00767255 0.0001…
1884.0 0.0 0.0 -0.0240812 0.0214546 0.962931 0.0 0.0 0.0 0.0240812 0.0 0.0 0.0240812 0.0 0.0 0.0105918 -0.00944703 0.000796502 0.0 0.0 0.0 -0.0105918 0.0 0.0 -0.0105918 0.0012356000000000034 0.987963 -2.16943e-18 -0.00969678 -1.50091e-05 0.0 -0.00167838 0.0114847 -0.107582 0.117944 0.948562 -0.00382524 -0.0454858 0.0342361 0.129033 -0.0369655 0.0191486 0.135587 -0.000307191 -3.32046e-05 -0.118165…
1887.0 0.0 0.0 -0.132043 0.116775 0.947335 0.0 0.0 0.0 0.132043 0.0 0.0 0.132043 0.0 0.0 0.0127208 -0.0113459 0.000956604 0.0 0.0 0.0 -0.0127208 0.0 0.0 -0.0127208 0.0998912 0.982785 -2.16943e-18 -0.01158 0.00123695 0.0 -9.83469e-06 -0.000105952 -0.10624 0.116084 0.948695 -8.93272e-06 -0.0466364 0.0363665 0.126562 -0.0466088 0.0363607 0.126539 -1.89989e-05 -2.05657e-06 0.0342706 -0.00767394 0.002…
1889.0 0.0 0.0 -0.11189 0.0991184 0.951026 0.0 0.0 0.0 0.11189 0.0 0.0 0.11189 0.0 0.0 0.0415947 -0.0370992 0.00312792 0.0 0.0 0.0 -0.0415947 0.0 0.0 -0.0415947 0.08152661 0.98456 -2.16943e-18 -0.0379384 0.00328073 0.0 -1.04411e-05 -8.7771e-06 -0.0690073 0.11274 0.951873 -9.48901e-06 -0.0694556 0.0114067 0.137108 -0.0692702 0.0110572 0.137271 -1.72448e-05 -1.26537e-06 0.0167219 0.00614051 0.00077…
1890.0 0.0 0.0 -0.135906 0.120151 0.946587 0.0 0.0 0.0 0.135906 0.0 0.0 0.135906 0.0 0.0 0.13595 -0.121256 0.0102234 0.0 0.0 0.0 -0.13595 0.0 0.0 -0.13595 0.103407 0.982403 -2.16943e-18 -0.123706 0.0136975 0.0 -0.000393343 -2.35284e-05 -0.0888182 0.117955 0.949726 -0.000372459 -0.0602188 0.0212815 0.137859 -0.0523919 0.00616984 0.145139 -0.00142885 -0.00012716 -0.0983599 0.0071192 -0.00730824 -0.…
1891.0 0.0 0.0 -0.0633694 0.0563317 0.958448 0.0 0.0 0.0 0.0633694 0.0 0.0 0.0633694 0.0 0.0 -0.0520023 0.0463819 -0.00391057 0.0 0.0 0.0 0.0520023 0.0 0.0 0.0520023 0.037195900000000004 0.987312 -2.16943e-18 0.0475742 -0.00179632 0.0 -8.65749e-05 -9.05807e-05 -0.0693945 0.114885 0.951564 -8.16351e-05 -0.0704472 0.00905259 0.140851 -0.0685716 0.00550006 0.142526 -0.000597675 -4.15712e-05 -0.02431…
1894.0 0.0 0.0 -0.100003 0.0886705 0.953036 0.0 0.0 0.0 0.100003 0.0 0.0 0.100003 0.0 0.0 0.064213 -0.0572729 0.00482881 0.0 0.0 0.0 -0.064213 0.0 0.0 -0.064213 0.0706795 0.985433 -2.16943e-18 -0.0586245 0.0043682 0.0 -2.2176e-05 -8.60242e-06 -0.150666 0.131027 0.942962 -1.92017e-05 -0.0301868 0.0588899 0.132014 -0.0296128 0.0575712 0.132757 -1.60475e-05 -2.45256e-06 -0.0163694 0.00502487 -0.0012…
1895.0 0.0 0.0 -0.103888 0.0920875 0.952393 0.0 0.0 0.0 0.103888 0.0 0.0 0.103888 0.0 0.0 -0.129219 0.115253 -0.00971728 0.0 0.0 0.0 0.129219 0.0 0.0 0.129219 0.07422542900000001 0.985162 -2.16943e-18 0.117938 -0.00924857 0.0 -1.12859e-05 -0.000186097 -0.0714305 0.112466 0.951739 -8.24177e-06 -0.0674403 0.0131329 0.135794 -0.0675232 0.0133726 0.135632 1.17283e-05 7.85624e-07 0.0240068 0.00350144 …
1904.0 0.0 0.0 -0.202187 0.177577 0.93173 0.0 0.0 0.0 0.202187 0.0 0.0 0.202187 0.0 0.0 0.211577 -0.18871 0.0159106 0.0 0.0 0.0 -0.211577 0.0 0.0 -0.211577 0.1634534 0.973731 -2.16943e-18 -0.190688 0.0340218 0.0 -1.70341e-05 -9.63748e-05 -0.195738 0.149566 0.936188 -1.66032e-05 -0.0220742 0.0934509 0.133988 -0.0203635 0.0901641 0.135986 2.23097e-07 2.01969e-08 -0.000296324 0.000133645 -2.25093e-0…
1905.0 0.0 0.0 -0.172805 0.152242 0.938786 0.0 0.0 0.0 0.172805 0.0 0.0 0.172805 0.0 0.0 0.245424 -0.218899 0.0184559 0.0 0.0 0.0 -0.245424 0.0 0.0 -0.245424 0.1369064 0.978066 -2.16943e-18 -0.222257 0.0329491 0.0 -3.34939e-05 -0.000113931 -0.0827768 0.112497 0.950921 -3.1845e-05 -0.0599395 0.0220584 0.130712 -0.0596117 0.0214824 0.130959 -1.64782e-05 -1.4104e-06 0.0407349 -0.0050818 0.00319875 -…
1908.0 0.0 0.0 -0.0936902 0.0831122 0.954053 0.0 0.0 0.0 0.0936902 0.0 0.0 0.0936902 0.0 0.0 -0.0836548 0.0746135 -0.00629084 0.0 0.0 0.0 0.0836548 0.0 0.0 0.0836548 0.0649147 0.985844 -2.16943e-18 0.0764087 -0.00520852 0.0 -7.55614e-06 -0.00012162 -0.11909 0.120342 0.947124 -7.82855e-06 -0.0416023 0.0430856 0.127658 -0.0416025 0.0431407 0.127602 1.30451e-05 1.51486e-06 0.0174049 -0.007382 0.0014…
1912.0 0.0 0.0 0.0269626 -0.024073 0.966703 0.0 0.0 0.0 -0.0269626 0.0 0.0 -0.0269626 0.0 0.0 -0.0299335 0.0266983 -0.002251 0.0 0.0 0.0 0.0299335 0.0 0.0 0.0299335 -0.045473 0.986698 -2.16943e-18 0.0273662 0.00144056 0.0 0.00276297 0.0252335 -0.0565268 0.114149 0.952608 -0.00310636 -0.0753023 -0.000208997 0.142545 -0.0717039 -0.0178653 0.156639 -0.00174863 -9.95355e-05 -0.175082 0.0277626 -0.013…
1916.0 0.0 0.0 -0.202713 0.178028 0.931597 0.0 0.0 0.0 0.202713 0.0 0.0 0.202713 0.0 0.0 0.241587 -0.215476 0.0181673 0.0 0.0 0.0 -0.241587 0.0 0.0 -0.241587 0.1639272 0.973647 -2.16943e-18 -0.217714 0.0389618 0.0 -1.4848e-05 -0.00012626 -0.195419 0.149428 0.936241 -1.58806e-05 -0.0221118 0.0931928 0.133968 -0.0204177 0.0899513 0.135935 7.32885e-07 1.21228e-07 -0.000421078 0.000191666 -3.21962e-0…
1918.0 0.0 0.0 -0.0494568 0.0440016 0.960192 0.0 0.0 0.0 0.0494568 0.0 0.0 0.0494568 0.0 0.0 0.0356093 -0.0317607 0.00267782 0.0 0.0 0.0 -0.0356093 0.0 0.0 -0.0356093 0.024465 0.987704 -2.16943e-18 -0.0325911 0.000776721 0.0 -0.0022717 -9.30239e-05 -0.0725188 0.114391 0.951561 -0.00215443 -0.068889 0.0126717 0.139095 -0.0582118 -0.00165035 0.142714 -0.0012273 -9.02965e-05 -0.0840101 0.0127753 -0.…
1922.0 0.0 0.0 -0.0722725 0.0642089 0.957241 0.0 0.0 0.0 0.0722725 0.0 0.0 0.0722725 0.0 0.0 -0.0696464 0.0621191 -0.00523741 0.0 0.0 0.0 0.0696464 0.0 0.0 0.0696464 0.0453394 0.986968 -2.16943e-18 0.063692 -0.00297298 0.0 -1.32011e-05 -9.22037e-05 -0.0730799 0.112188 0.951659 -1.21475e-05 -0.0662482 0.0149173 0.134462 -0.0661848 0.014841 0.134474 2.67054e-05 1.87716e-06 0.0304487 0.00131769 0.00…
1925.0 0.0 0.0 -0.139842 0.123588 0.945811 0.0 0.0 0.0 0.139842 0.0 0.0 0.139842 0.0 0.0 0.0570063 -0.0508452 0.00428688 0.0 0.0 0.0 -0.0570063 0.0 0.0 -0.0570063 0.1069879 0.981999 -2.16943e-18 -0.0518493 0.00594777 0.0 -0.000233994 -2.87862e-05 -0.184973 0.144922 0.93792 -0.000218983 -0.0231726 0.0845709 0.133654 -0.0220343 0.0824066 0.134675 -4.00628e-05 -7.51324e-06 -0.00533171 0.00218405 -0.…
1927.0 0.0 0.0 -0.0899 0.079772 0.954647 0.0 0.0 0.0 0.0899 0.0 0.0 0.0899 0.0 0.0 -0.0130611 0.0116494 -0.000982192 0.0 0.0 0.0 0.0130611 0.0 0.0 0.0130611 0.061452400000000004 0.986074 -2.16943e-18 0.0119327 -0.000767986 0.0 -0.000142286 -9.41966e-05 -0.071514 0.115777 0.951299 -0.000134141 -0.0695886 0.00967949 0.141493 -0.0661471 0.00311888 0.144609 -0.000850066 -6.08874e-05 -0.0448886 0.0126…
1932.0 0.0 0.0 -0.0663294 0.0589518 0.958054 0.0 0.0 0.0 0.0663294 0.0 0.0 0.0663294 0.0 0.0 0.0254157 -0.0226688 0.00191126 0.0 0.0 0.0 -0.0254157 0.0 0.0 -0.0254157 0.0399037 0.987206 -2.16943e-18 -0.0232488 0.000946759 0.0 -0.000600492 -8.21613e-05 -0.100394 0.118843 0.94883 -0.000570217 -0.0524843 0.0291284 0.133881 -0.0440145 0.0129233 0.141609 -0.00123391 -0.000124399 -0.116199 0.00198913 -…
1935.0 0.0 0.0 -0.0516247 0.0459245 0.959931 0.0 0.0 0.0 0.0516247 0.0 0.0 0.0516247 0.0 0.0 -0.027463 0.0244948 -0.00206521 0.0 0.0 0.0 0.027463 0.0 0.0 0.027463 0.026449100000000003 0.987654 -2.16943e-18 0.0251339 -0.00065352 0.0 -0.000756158 -0.000118866 -0.120625 0.11853 0.947358 -0.000717882 -0.037369 0.0423846 0.125763 -0.0299534 0.0282246 0.132499 -0.00105355 -0.000127875 -0.10858 -0.00224…
1937.0 0.0 0.0 -0.239896 0.209769 0.92159 0.0 0.0 0.0 0.239896 0.0 0.0 0.239896 0.0 0.0 0.338451 -0.301872 0.0254515 0.0 0.0 0.0 -0.338451 0.0 0.0 -0.338451 0.19731700000000002 0.967029 -2.16943e-18 -0.302767 0.0658844 0.0 -0.00036666 -0.000388961 -0.0853828 0.112177 0.950757 -0.000349586 -0.0585334 0.0246777 0.129342 -0.0578784 0.0246105 0.128746 2.62793e-05 2.22144e-06 0.048063 -0.00834408 0.00…
1939.0 0.0 0.0 -0.0807278 0.0716797 0.956031 0.0 0.0 0.0 0.0807278 0.0 0.0 0.0807278 0.0 0.0 -0.0536234 0.0478278 -0.00403248 0.0 0.0 0.0 0.0536234 0.0 0.0 0.0536234 0.0530702 0.986574 -2.16943e-18 0.0490178 -0.00270356 0.0 -1.21544e-05 -0.000102403 -0.0723561 0.112136 0.951717 -1.09416e-05 -0.066726 0.01446 0.134674 -0.0666877 0.0144343 0.13466 3.26223e-05 2.2827e-06 0.0299886 0.0017937 0.002002…
1942.0 0.0 0.0 -0.204835 0.17985 0.931058 0.0 0.0 0.0 0.204835 0.0 0.0 0.204835 0.0 0.0 0.243367 -0.217064 0.0183012 0.0 0.0 0.0 -0.243367 0.0 0.0 -0.243367 0.1658395 0.973302 -2.16943e-18 -0.219235 0.0397143 0.0 -1.44217e-05 -0.000129962 -0.195487 0.149457 0.93623 -1.56222e-05 -0.0221044 0.0932465 0.133972 -0.0204055 0.0899969 0.135944 7.55435e-07 1.25637e-07 -0.000398583 0.00017966 -3.04544e-05…
1943.0 0.0 0.0 0.0141617 -0.0126383 0.965975 0.0 0.0 0.0 -0.0141617 0.0 0.0 -0.0141617 0.0 0.0 -0.0804749 0.0717773 -0.00605172 0.0 0.0 0.0 0.0804749 0.0 0.0 0.0804749 -0.03376599999999999 0.987239 -2.16943e-18 0.0736166 0.0029308 0.0 -0.00481367 0.0443123 -0.215644 0.157542 0.933431 -0.0127337 -0.0159428 0.111773 0.129903 -0.0165713 0.0980205 0.138654 -6.04156e-06 -1.22344e-05 -0.0163842 0.00624…
1945.0 0.0 0.0 -0.0195288 0.0174026 0.963361 0.0 0.0 0.0 0.0195288 0.0 0.0 0.0195288 0.0 0.0 -0.110986 0.0989904 -0.00834612 0.0 0.0 0.0 0.110986 0.0 0.0 0.110986 -0.002932099999999993 0.987947 -2.16943e-18 0.101606 0.000619827 0.0 -0.000962423 -0.00031419 -0.125265 0.117902 0.947081 -0.000915508 -0.034349 0.0475465 0.122251 -0.0267159 0.0333864 0.128766 -0.000391945 -4.94174e-05 -0.0902997 -0.00…
1946.0 0.0 0.0 -0.103341 0.0916068 0.952484 0.0 0.0 0.0 0.103341 0.0 0.0 0.103341 0.0 0.0 0.0940484 -0.0838837 0.00707244 0.0 0.0 0.0 -0.0940484 0.0 0.0 -0.0940484 0.07372655 0.985201 -2.16943e-18 -0.0858415 0.00668438 0.0 -0.00019026 -9.57703e-06 -0.186019 0.144959 0.937744 -0.000177651 -0.0231007 0.0855091 0.133684 -0.0220303 0.0833602 0.134758 2.42726e-05 4.56225e-06 -0.00372597 0.00201704 -0.…
1947.0 0.0 0.0 -0.0906677 0.0804487 0.954528 0.0 0.0 0.0 0.0906677 0.0 0.0 0.0906677 0.0 0.0 0.0516184 -0.0460395 0.0038817 0.0 0.0 0.0 -0.0516184 0.0 0.0 -0.0516184 0.062153700000000006 0.986028 -2.16943e-18 -0.0471567 0.00307134 0.0 -1.34956e-05 -0.000100881 -0.0781973 0.11178 0.951291 -1.30089e-05 -0.0629179 0.0190709 0.132096 -0.0624149 0.0180541 0.132609 2.5032e-05 1.89237e-06 0.0385074 -0.0…
1948.0 0.0 0.0 -0.143109 0.126438 0.945157 0.0 0.0 0.0 0.143109 0.0 0.0 0.143109 0.0 0.0 0.0161203 -0.014378 0.00121225 0.0 0.0 0.0 -0.0161203 0.0 0.0 -0.0161203 0.109959 0.981653 -2.16943e-18 -0.0146564 0.00172981 0.0 -0.00191922 -0.0187709 -0.186489 0.145408 0.937635 -0.00212731 -0.026062 0.0868601 0.136206 -0.0197663 0.0828927 0.133837 -2.50926e-06 -5.02721e-07 -0.000350543 0.000155668 -2.8000…
1951.0 0.0 0.0 -0.0127803 0.0113925 0.963966 0.0 0.0 0.0 0.0127803 0.0 0.0 0.0127803 0.0 0.0 -0.248192 0.221368 -0.018664 0.0 0.0 0.0 0.248192 0.0 0.0 0.248192 -0.009109999999999993 0.987888 -2.16943e-18 0.227201 0.0029194 0.0 -5.35595e-05 0.000126463 -0.0828643 0.112077 0.950926 -5.49559e-05 -0.0598326 0.022215 0.130538 -0.0595111 0.0216893 0.13074 -4.31297e-06 -3.99473e-07 0.041544 -0.0052463 0…
1952.0 0.0 0.0 -0.164112 0.144709 0.94073 0.0 0.0 0.0 0.164112 0.0 0.0 0.164112 0.0 0.0 0.252422 -0.225141 0.0189821 0.0 0.0 0.0 -0.252422 0.0 0.0 -0.252422 0.12902950000000002 0.979199 -2.16943e-18 -0.22888 0.0319003 0.0 -0.000756698 -0.000162615 -0.076376 0.115426 0.950974 -0.000718099 -0.0660286 0.0120481 0.140512 -0.0582342 -0.00136659 0.146124 -0.00164694 -0.000126073 -0.192924 0.0152522 -0.…
1953.0 0.0 0.0 0.0194775 -0.0173856 0.966295 0.0 0.0 0.0 -0.0194775 0.0 0.0 -0.0194775 0.0 0.0 -0.0026127 0.00233032 -0.000196475 0.0 0.0 0.0 0.0026127 0.0 0.0 0.0026127 -0.038627999999999996 0.987033 -2.16943e-18 0.00238949 0.000107855 0.0 -0.00205814 -0.0295873 -0.137369 0.119692 0.945744 0.00306055 -0.0336623 0.0611575 0.120429 -0.0279312 0.0629695 0.112839 0.00426234 0.000593221 0.0589418 -0.…
1954.0 0.0 0.0 -0.0637287 0.0566498 0.9584 0.0 0.0 0.0 0.0637287 0.0 0.0 0.0637287 0.0 0.0 -0.0805954 0.0718847 -0.00606077 0.0 0.0 0.0 0.0805954 0.0 0.0 0.0805954 0.037524600000000005 0.987299 -2.16943e-18 0.0737316 -0.00281051 0.0 -1.26096e-05 -0.000111022 -0.0730381 0.112022 0.951683 -1.16958e-05 -0.0661907 0.0151061 0.134174 -0.0662025 0.0151893 0.134102 2.89774e-05 2.04057e-06 0.0324048 0.00…
1957.0 0.0 0.0 -0.0684897 0.0608633 0.957762 0.0 0.0 0.0 0.0684897 0.0 0.0 0.0684897 0.0 0.0 -0.0574962 0.0512821 -0.00432371 0.0 0.0 0.0 0.0574962 0.0 0.0 0.0574962 0.041879700000000006 0.987123 -2.16943e-18 0.0525895 -0.00225541 0.0 -1.22241e-05 -9.7791e-05 -0.0686339 0.112868 0.951883 -1.09742e-05 -0.0696737 0.0107311 0.137628 -0.0696504 0.0107357 0.137599 -7.65895e-05 -5.32158e-06 0.0136838 0…
1962.0 0.0 0.0 -0.0829408 0.0736333 0.955704 0.0 0.0 0.0 0.0829408 0.0 0.0 0.0829408 0.0 0.0 -0.152925 0.136397 -0.0115 0.0 0.0 0.0 0.152925 0.0 0.0 0.152925 0.055093 0.986461 -2.16943e-18 0.139773 -0.00801943 0.0 -1.40705e-05 -0.000140967 -0.19503 0.149043 0.936345 -1.45445e-05 -0.0222892 0.0926556 0.13382 -0.020159 0.0895847 0.135653 8.56974e-07 1.46345e-07 -0.00155818 0.000738663 -0.000119035 …
1963.0 0.0 0.0 -0.141292 0.124853 0.945522 0.0 0.0 0.0 0.141292 0.0 0.0 0.141292 0.0 0.0 0.0845222 -0.0753871 0.00635607 0.0 0.0 0.0 -0.0845222 0.0 0.0 -0.0845222 0.10830680000000001 0.981847 -2.16943e-18 -0.0768631 0.00893011 0.0 -1.2952e-05 -4.68347e-06 -0.0723763 0.112179 0.95171 -1.14901e-05 -0.0668385 0.0146458 0.134621 -0.066623 0.0142367 0.134813 3.76752e-05 2.63837e-06 0.029948 0.00187903…
1968.0 0.0 0.0 -0.115304 0.102115 0.950426 0.0 0.0 0.0 0.115304 0.0 0.0 0.115304 0.0 0.0 -0.0221973 0.0197982 -0.00166923 0.0 0.0 0.0 0.0221973 0.0 0.0 0.0221973 0.08464067 0.984285 -2.16943e-18 0.02024 -0.00181991 0.0 -6.15523e-06 -0.000146348 -0.1152 0.118569 0.947672 -6.56419e-06 -0.0424991 0.0409792 0.126772 -0.042526 0.0410959 0.126681 -2.5095e-06 -3.3093e-07 0.0193521 -0.00814665 0.00165855…
1970.0 0.0 0.0 0.000401819 -0.000358445 0.96503 0.0 0.0 0.0 -0.000401819 0.0 0.0 -0.000401819 0.0 0.0 -0.158741 0.141585 -0.0119373 0.0 0.0 0.0 0.158741 0.0 0.0 0.158741 -0.021175899999999998 0.987654 -2.16943e-18 0.145278 0.00378257 0.0 -0.00174396 -0.000334068 -0.124437 0.118897 0.946954 -0.00164988 -0.0380199 0.0488728 0.123873 -0.0350917 0.0485147 0.121281 0.000377067 4.72623e-05 0.035214 0.0…
1975.0 0.0 0.0 0.0816184 -0.0729667 0.968162 0.0 0.0 0.0 -0.0816184 0.0 0.0 -0.0816184 0.0 0.0 -0.285312 0.254476 -0.0214555 0.0 0.0 0.0 0.285312 0.0 0.0 0.285312 -0.095344 0.982704 -2.16943e-18 0.259703 0.0279597 0.0 0.00398271 0.0457851 -0.102599 0.119367 0.948662 -0.00553092 -0.0462716 0.0317612 0.127861 -0.0496388 0.0176127 0.145444 -0.0030431 -0.000314473 -0.242408 -0.00245204 -0.01779 -0.00…
1976.0 0.0 0.0 0.0231397 -0.0206571 0.966501 0.0 0.0 0.0 -0.0231397 0.0 0.0 -0.0231397 0.0 0.0 -0.0270963 0.0241678 -0.00203764 0.0 0.0 0.0 0.0270963 0.0 0.0 0.0270963 -0.041977 0.986875 -2.16943e-18 0.0247772 0.00120931 0.0 0.00330795 0.0640781 -0.101455 0.112439 0.949771 -0.00924122 -0.0421823 0.0414959 0.112838 -0.0482688 0.0302599 0.130226 -0.00828977 -0.00085136 0.0294326 -0.0196008 0.002696…
1977.0 0.0 0.0 -0.0948571 0.0841401 0.953868 0.0 0.0 0.0 0.0948571 0.0 0.0 0.0948571 0.0 0.0 -0.0620066 0.055305 -0.00466289 0.0 0.0 0.0 0.0620066 0.0 0.0 0.0620066 0.06598049 0.985771 -2.16943e-18 0.0566311 -0.00392674 0.0 -0.0005878 -0.000158263 -0.0997818 0.118562 0.948914 -0.000557809 -0.0525107 0.028537 0.133887 -0.0442263 0.0127203 0.14141 -0.00120235 -0.000120457 -0.113545 0.00288216 -0.00…
1984.0 0.0 0.0 -0.0985742 0.087413 0.953269 0.0 0.0 0.0 0.0985742 0.0 0.0 0.0985742 0.0 0.0 -0.00134682 0.00120126 -0.000101281 0.0 0.0 0.0 0.00134682 0.0 0.0 0.00134682 0.06937493 0.985529 -2.16943e-18 0.00122974 -8.98631e-05 0.0 -0.000189442 -8.64943e-05 -0.0746372 0.116482 0.950987 -0.000178962 -0.0679455 0.0113104 0.141349 -0.0634318 0.00268958 0.145452 -0.000994138 -7.43074e-05 -0.0533698 0.…
1985.0 0.0 0.0 -0.0448703 0.0399316 0.960729 0.0 0.0 0.0 0.0448703 0.0 0.0 0.0448703 0.0 0.0 -0.137546 0.12268 -0.0103434 0.0 0.0 0.0 0.137546 0.0 0.0 0.137546 0.020267 0.987794 -2.16943e-18 0.1259 -0.00242278 0.0 -0.000148787 -9.14647e-05 -0.0681507 0.114798 0.951668 -0.000140661 -0.0712612 0.00826014 0.141222 -0.0692755 0.00469428 0.142799 -0.000640789 -4.37678e-05 -0.0276424 0.0120686 -0.00266…
1987.0 0.0 0.0 -0.0681696 0.0605801 0.957806 0.0 0.0 0.0 0.0681696 0.0 0.0 0.0681696 0.0 0.0 -0.00584306 0.00521155 -0.000439398 0.0 0.0 0.0 0.00584306 0.0 0.0 0.00584306 0.0415869 0.987136 -2.16943e-18 0.00534449 -0.000227495 0.0 -0.000683281 -0.000124363 -0.186775 0.145628 0.937602 -0.000642938 -0.0235287 0.086197 0.134248 -0.0217051 0.0837877 0.134824 -3.10266e-05 -5.88679e-06 -0.00362331 0.00…
1989.0 0.0 0.0 -0.0816633 0.0725057 0.955893 0.0 0.0 0.0 0.0816633 0.0 0.0 0.0816633 0.0 0.0 0.0799423 -0.0713022 0.00601166 0.0 0.0 0.0 -0.0799423 0.0 0.0 -0.0799423 0.0539254 0.986527 -2.16943e-18 -0.0730724 0.00409886 0.0 -0.00074563 -1.98703e-05 -0.097255 0.118349 0.949146 -0.000707524 -0.0542554 0.027249 0.134413 -0.0455418 0.0111081 0.141831 -0.00128052 -0.000125127 -0.112795 0.00367369 -0.…
1992.0 0.0 0.0 -0.0887921 0.0787952 0.954818 0.0 0.0 0.0 0.0887921 0.0 0.0 0.0887921 0.0 0.0 0.0175399 -0.0156442 0.001319 0.0 0.0 0.0 -0.0175399 0.0 0.0 -0.0175399 0.060440100000000004 0.986138 -2.16943e-18 -0.0160257 0.00101358 0.0 -0.000762462 -0.000110401 -0.122128 0.117909 0.947263 -0.000722277 -0.0363875 0.044046 0.124625 -0.0289426 0.0297461 0.131469 -0.0011338 -0.000139379 -0.104428 -0.00…
1996.0 0.0 0.0 -0.0721045 0.0640604 0.957265 0.0 0.0 0.0 0.0721045 0.0 0.0 0.0721045 0.0 0.0 -0.0855518 0.0763055 -0.0064335 0.0 0.0 0.0 0.0855518 0.0 0.0 0.0855518 0.0451858 0.986975 -2.16943e-18 0.0782382 -0.00363878 0.0 -2.88105e-05 -9.87396e-05 -0.0793772 0.112319 0.951192 -2.73415e-05 -0.0620265 0.019481 0.131976 -0.061743 0.0189874 0.132185 0.000224852 1.7856e-05 0.0389939 -0.00277008 0.002…
2001.0 0.0 0.0 -0.0361209 0.0321609 0.961702 0.0 0.0 0.0 0.0361209 0.0 0.0 0.0361209 0.0 0.0 0.0940264 -0.0838642 0.00707079 0.0 0.0 0.0 -0.0940264 0.0 0.0 -0.0940264 0.012257900000000002 0.987913 -2.16943e-18 -0.0860766 0.000903138 0.0 -0.00325336 0.0295512 -0.218061 0.159139 0.933275 -0.00850791 -0.014113 0.114246 0.127997 -0.0159422 0.0981885 0.138219 -9.89953e-06 -8.66083e-06 -0.0238949 0.008…
2003.0 0.0 0.0 0.0236699 -0.0211308 0.96653 0.0 0.0 0.0 -0.0236699 0.0 0.0 -0.0236699 0.0 0.0 -0.242815 0.216572 -0.0182597 0.0 0.0 0.0 0.242815 0.0 0.0 0.242815 -0.042462 0.986852 -2.16943e-18 0.222027 0.0109546 0.0 -0.00424345 -0.000176422 -0.13625 0.118669 0.946321 -0.00404852 -0.0294833 0.0581832 0.118183 -0.0156407 0.0411357 0.121338 -0.00510345 -0.000703106 -0.114421 0.00107012 -0.00993574 …
2007.0 0.0 0.0 -0.127583 0.112874 0.948183 0.0 0.0 0.0 0.127583 0.0 0.0 0.127583 0.0 0.0 0.168 -0.149843 0.0126336 0.0 0.0 0.0 -0.168 0.0 0.0 -0.168 0.0958297 0.98321 -2.16943e-18 -0.153006 0.0156538 0.0 -0.00116708 -6.9684e-05 -0.105134 0.114181 0.949076 -0.00110652 -0.0455746 0.0350891 0.125832 -0.0361232 0.0183697 0.133086 -0.00274474 -0.00029072 -0.161538 0.00153445 -0.0118878 -0.00261828 0.1…
2009.0 0.0 0.0 -0.0369483 0.0328961 0.961613 0.0 0.0 0.0 0.0369483 0.0 0.0 0.0369483 0.0 0.0 -0.0672939 0.0600208 -0.0050605 0.0 0.0 0.0 0.0672939 0.0 0.0 0.0672939 0.013015400000000003 0.987905 -2.16943e-18 0.0616037 -0.000697343 0.0 -0.000184937 -0.000228607 -0.0720685 0.1154 0.951259 -0.000174201 -0.0692904 0.0101666 0.141269 -0.0639277 -0.000116542 0.146185 -0.000943173 -6.80428e-05 -0.069288…
2014.0 0.0 0.0 -0.117511 0.104051 0.950032 0.0 0.0 0.0 0.117511 0.0 0.0 0.117511 0.0 0.0 0.044583 -0.0397645 0.00335264 0.0 0.0 0.0 -0.044583 0.0 0.0 -0.044583 0.0866528 0.984102 -2.16943e-18 -0.0406436 0.00374498 0.0 -5.55682e-05 -7.37336e-06 -0.0676968 0.114384 0.951748 -5.22951e-05 -0.0713132 0.00841354 0.140654 -0.0699579 0.00581885 0.141892 -0.000498847 -3.38608e-05 -0.0179002 0.0115948 -0.0…
2016.0 0.0 0.0 0.00244544 -0.00218141 0.965181 0.0 0.0 0.0 -0.00244544 0.0 0.0 -0.00244544 0.0 0.0 -0.0244263 0.0217863 -0.00183686 0.0 0.0 0.0 0.0244263 0.0 0.0 0.0244263 -0.0230461 0.987603 -2.16943e-18 0.0223535 0.000627726 0.0 0.00396364 0.0534227 -0.0917759 0.116793 0.950173 -0.00694069 -0.0497072 0.0289047 0.123284 -0.0505764 0.00512229 0.146695 -0.012299 -0.00121361 -0.181669 0.00323937 -0…
2017.0 0.0 0.0 -0.202084 0.177488 0.931756 0.0 0.0 0.0 0.202084 0.0 0.0 0.202084 0.0 0.0 0.238435 -0.212665 0.0179303 0.0 0.0 0.0 -0.238435 0.0 0.0 -0.238435 0.16336040000000002 0.973748 -2.16943e-18 -0.214898 0.0383184 0.0 -1.50518e-05 -0.000122734 -0.195482 0.149455 0.93623 -1.58548e-05 -0.0221045 0.093243 0.133972 -0.0204074 0.0899939 0.135944 9.48967e-07 1.63961e-07 -0.000397189 0.00017945 -3…
2018.0 0.0 0.0 -0.06932 0.0615978 0.957649 0.0 0.0 0.0 0.06932 0.0 0.0 0.06932 0.0 0.0 0.0725721 -0.0647286 0.00545742 0.0 0.0 0.0 -0.0725721 0.0 0.0 -0.0725721 0.042639100000000006 0.98709 -2.16943e-18 -0.0663764 0.0029019 0.0 -0.000576837 -6.93838e-05 -0.129611 0.120494 0.94614 -0.0005436 -0.0381937 0.0558372 0.122096 -0.0374796 0.0563126 0.120903 -0.00366446 -0.000479024 0.0786999 -0.00550058 …
2020.0 0.0 0.0 -0.106654 0.094519 0.951927 0.0 0.0 0.0 0.106654 0.0 0.0 0.106654 0.0 0.0 -0.0175193 0.0156259 -0.00131745 0.0 0.0 0.0 0.0175193 0.0 0.0 0.0175193 0.07674962 0.98496 -2.16943e-18 0.0159863 -0.00129813 0.0 -1.15288e-05 -0.000100981 -0.0730295 0.112152 0.951667 -1.00884e-05 -0.0662638 0.014923 0.134426 -0.0662132 0.014873 0.134421 5.55465e-05 3.98856e-06 0.0307608 0.00123783 0.002095…
2022.0 0.0 0.0 -0.127798 0.113062 0.948142 0.0 0.0 0.0 0.127798 0.0 0.0 0.127798 0.0 0.0 -0.00534613 0.00476833 -0.000402029 0.0 0.0 0.0 0.00534613 0.0 0.0 0.00534613 0.0960259 0.98319 -2.16943e-18 0.00486887 -0.000499185 0.0 -3.15105e-05 -0.000139709 -0.0822004 0.112228 0.950997 -2.88294e-05 -0.0601749 0.0219432 0.130486 -0.0598955 0.0214692 0.130679 1.72899e-05 1.38326e-06 0.0428342 -0.00536873…
2023.0 0.0 0.0 -0.15148 0.133731 0.943439 0.0 0.0 0.0 0.15148 0.0 0.0 0.15148 0.0 0.0 0.230397 -0.205496 0.0173258 0.0 0.0 0.0 -0.230397 0.0 0.0 -0.230397 0.1175658 0.980723 -2.16943e-18 -0.20926 0.0264756 0.0 -0.00081528 -0.000115083 -0.112141 0.118311 0.948021 -0.000773268 -0.043325 0.036465 0.129163 -0.0354516 0.0218327 0.135913 -0.000908072 -0.000102397 -0.120738 -0.00241492 -0.00889085 -0.00…
2026.0 0.0 0.0 -0.170308 0.15008 0.939351 0.0 0.0 0.0 0.170308 0.0 0.0 0.170308 0.0 0.0 0.218468 -0.194856 0.0164288 0.0 0.0 0.0 -0.218468 0.0 0.0 -0.218468 0.1346446 0.978399 -2.16943e-18 -0.197918 0.028836 0.0 -7.94034e-06 -7.91536e-05 -0.0670563 0.112529 0.952037 -6.85302e-06 -0.0707079 0.010267 0.137549 -0.0707154 0.0103188 0.137504 -2.88852e-05 -2.00969e-06 0.0160573 0.00671118 0.000680175 -…
2027.0 0.0 0.0 -0.059227 0.0526631 0.958985 0.0 0.0 0.0 0.059227 0.0 0.0 0.059227 0.0 0.0 -0.0509345 0.0454296 -0.00383028 0.0 0.0 0.0 0.0509345 0.0 0.0 0.0509345 0.033406000000000005 0.987447 -2.16943e-18 0.0466043 -0.0015664 0.0 -0.000113297 -9.77451e-05 -0.0708747 0.115362 0.951398 -0.000107058 -0.0697292 0.00960579 0.141064 -0.0672179 0.00483867 0.143317 -0.00068668 -4.87665e-05 -0.0322332 0.…
2030.0 0.0 0.0 -0.202905 0.178194 0.931548 0.0 0.0 0.0 0.202905 0.0 0.0 0.202905 0.0 0.0 0.285841 -0.254947 0.0214952 0.0 0.0 0.0 -0.285841 0.0 0.0 -0.285841 0.1641007 0.973616 -2.16943e-18 -0.257586 0.0461484 0.0 -5.08131e-06 -0.000196362 -0.109355 0.116803 0.948362 -6.75654e-06 -0.0449787 0.0378797 0.126505 -0.0450513 0.0381066 0.12635 -1.07761e-05 -1.21433e-06 0.0296116 -0.00743365 0.00242707 …
2031.0 0.0 0.0 -0.0943969 0.0837348 0.953941 0.0 0.0 0.0 0.0943969 0.0 0.0 0.0943969 0.0 0.0 -0.156881 0.139925 -0.0117974 0.0 0.0 0.0 0.156881 0.0 0.0 0.156881 0.06556019 0.9858 -2.16943e-18 0.143285 -0.00986897 0.0 -0.000118329 -0.000159567 -0.0707139 0.115389 0.951406 -0.000108439 -0.0698626 0.00946765 0.141175 -0.0672478 0.00451598 0.14351 -0.000700183 -4.96096e-05 -0.0341551 0.0121736 -0.003…
2032.0 0.0 0.0 -0.104222 0.0923815 0.952337 0.0 0.0 0.0 0.104222 0.0 0.0 0.104222 0.0 0.0 0.136599 -0.121836 0.0102723 0.0 0.0 0.0 -0.136599 0.0 0.0 -0.136599 0.074530576 0.985138 -2.16943e-18 -0.124671 0.00981847 0.0 -2.28894e-05 2.10557e-05 -0.129789 0.116922 0.946726 -1.98974e-05 -0.0300755 0.0501399 0.119778 -0.0278324 0.0448348 0.122839 0.00302728 0.000395036 -0.0161148 0.00718648 -0.0016262…
2037.0 0.0 0.0 -0.129626 0.114661 0.947797 0.0 0.0 0.0 0.129626 0.0 0.0 0.129626 0.0 0.0 0.010485 -0.00935179 0.000788472 0.0 0.0 0.0 -0.010485 0.0 0.0 -0.010485 0.0976901 0.983018 -2.16943e-18 -0.00954717 0.000996468 0.0 -2.68603e-05 -0.000105258 -0.0987124 0.114767 0.949442 -2.49201e-05 -0.050719 0.0318233 0.127662 -0.0505095 0.0314687 0.127805 -0.000340391 -3.37545e-05 0.0400846 -0.00660933 0.…
2038.0 0.0 0.0 -0.17582 0.154852 0.938096 0.0 0.0 0.0 0.17582 0.0 0.0 0.17582 0.0 0.0 0.281718 -0.25127 0.0211852 0.0 0.0 0.0 -0.281718 0.0 0.0 -0.281718 0.1396368 0.977657 -2.16943e-18 -0.255009 0.0385908 0.0 -3.29428e-05 -0.000265369 -0.106213 0.115263 0.948726 -3.12497e-05 -0.0463221 0.0361091 0.126481 -0.0468915 0.0375933 0.125565 -0.000501883 -5.35592e-05 0.039367 -0.00900623 0.00323564 -0.0…
2039.0 0.0 0.0 0.0132377 -0.0118132 0.965917 0.0 0.0 0.0 -0.0132377 0.0 0.0 -0.0132377 0.0 0.0 -0.221887 0.197906 -0.0166859 0.0 0.0 0.0 0.221887 0.0 0.0 0.221887 -0.03292099999999999 0.987272 -2.16943e-18 0.202985 0.00789332 0.0 -0.00618652 -0.0362768 -0.0924755 0.114734 0.949982 -0.00614831 -0.0601024 0.0254187 0.138138 -0.0428222 0.0153667 0.130828 -0.000369227 -3.55138e-05 -0.0233952 0.005085…
2042.0 0.0 0.0 -0.0818886 0.0727045 0.95586 0.0 0.0 0.0 0.0818886 0.0 0.0 0.0818886 0.0 0.0 0.126028 -0.112407 0.00947728 0.0 0.0 0.0 -0.126028 0.0 0.0 -0.126028 0.05413130000000001 0.986515 -2.16943e-18 -0.115196 0.00648772 0.0 3.57293e-05 7.61871e-05 -0.07182 0.111475 0.951844 3.783e-05 -0.0676109 0.0169284 0.132557 -0.065932 0.0132425 0.134564 0.000392085 2.80522e-05 0.0344837 0.000238548 0.00…
2043.0 0.0 0.0 -0.0476518 0.0424002 0.960405 0.0 0.0 0.0 0.0476518 0.0 0.0 0.0476518 0.0 0.0 -0.0614867 0.0548412 -0.0046238 0.0 0.0 0.0 0.0614867 0.0 0.0 0.0614867 0.022813 0.987742 -2.16943e-18 0.0562774 -0.00123959 0.0 -0.000316105 -0.000235752 -0.0815599 0.117748 0.950331 -0.000299471 -0.0643274 0.0156438 0.140337 -0.0578509 0.00332387 0.146176 -0.0013492 -0.000110203 -0.077133 0.0112166 -0.0…
2044.0 0.0 0.0 -0.0977322 0.0866718 0.953406 0.0 0.0 0.0 0.0977322 0.0 0.0 0.0977322 0.0 0.0 -0.10272 0.091618 -0.00772453 0.0 0.0 0.0 0.10272 0.0 0.0 0.10272 0.06860607 0.985585 -2.16943e-18 0.0937958 -0.00677472 0.0 -8.23196e-06 -0.000140253 -0.107506 0.116381 0.948559 -8.13086e-06 -0.0459669 0.0369756 0.126549 -0.0459748 0.0370525 0.126479 -1.54606e-05 -1.69925e-06 0.0321974 -0.0075193 0.00263…
2046.0 0.0 0.0 -0.0482332 0.042916 0.960337 0.0 0.0 0.0 0.0482332 0.0 0.0 0.0482332 0.0 0.0 0.0234674 -0.0209311 0.00176475 0.0 0.0 0.0 -0.0234674 0.0 0.0 -0.0234674 0.0233451 0.98773 -2.16943e-18 -0.0214789 0.000485597 0.0 -0.00175979 -0.000486866 -0.0562854 0.111276 0.953052 -0.00166729 -0.0777424 0.00332888 0.140989 -0.0709649 -0.00441896 0.141939 -0.00070273 -3.98489e-05 -0.0560452 0.0130521 …
2050.0 0.0 0.0 -0.034092 0.0303577 0.961918 0.0 0.0 0.0 0.034092 0.0 0.0 0.034092 0.0 0.0 -0.19734 0.176012 -0.01484 0.0 0.0 0.0 0.19734 0.0 0.0 0.19734 0.010400500000000007 0.987931 -2.16943e-18 0.180658 -0.00152894 0.0 -2.24581e-05 -5.61541e-05 -0.194782 0.148942 0.936384 -2.14544e-05 -0.0223039 0.0924623 0.133811 -0.0202144 0.0894164 0.135629 9.41847e-08 -4.42447e-09 -0.00164757 0.000761779 -0…
2054.0 0.0 0.0 -0.0571573 0.0508292 0.959248 0.0 0.0 0.0 0.0571573 0.0 0.0 0.0571573 0.0 0.0 -0.118905 0.106054 -0.00894164 0.0 0.0 0.0 0.118905 0.0 0.0 0.118905 0.0315121 0.987509 -2.16943e-18 0.108803 -0.00343152 0.0 -1.42711e-05 -0.000101862 -0.0738754 0.112129 0.951611 -1.31242e-05 -0.0656433 0.0155355 0.134035 -0.0656181 0.0155452 0.133999 5.05544e-05 3.67085e-06 0.0320828 0.000378504 0.0022…
2056.0 0.0 0.0 -0.222368 0.194853 0.926454 0.0 0.0 0.0 0.222368 0.0 0.0 0.222368 0.0 0.0 0.266078 -0.237321 0.0200091 0.0 0.0 0.0 -0.266078 0.0 0.0 -0.266078 0.181608 0.970303 -2.16943e-18 -0.238895 0.047616 0.0 -7.51062e-06 -0.000184777 -0.195904 0.149635 0.936163 -1.0001e-05 -0.0220602 0.0935779 0.133991 -0.0203198 0.0902695 0.136003 4.15454e-07 5.74545e-08 -0.000278457 0.000126028 -2.1282e-05 …
2059.0 0.0 0.0 -0.0440271 0.0391831 0.960826 0.0 0.0 0.0 0.0440271 0.0 0.0 0.0440271 0.0 0.0 0.0355897 -0.0317432 0.00267634 0.0 0.0 0.0 -0.0355897 0.0 0.0 -0.0355897 0.0194953 0.987809 -2.16943e-18 -0.0325769 0.000599421 0.0 -0.00470386 -0.00039085 -0.133614 0.119678 0.946439 -0.00444822 -0.032102 0.0552542 0.121154 -0.0173528 0.0379813 0.123626 -0.00296186 -0.000401073 -0.111765 0.000814619 -0.…
2060.0 0.0 0.0 -0.0171954 0.015325 0.963575 0.0 0.0 0.0 0.0171954 0.0 0.0 0.0171954 0.0 0.0 -0.116466 0.103879 -0.00875826 0.0 0.0 0.0 0.116466 0.0 0.0 0.116466 -0.005068199999999995 0.987931 -2.16943e-18 0.106621 0.000899222 0.0 -0.00111479 -0.000332069 -0.124036 0.11729 0.947226 -0.00106 -0.0347034 0.0461667 0.122778 -0.0270903 0.032685 0.128635 0.000494527 6.16974e-05 -0.0875012 -0.000586466 -…
2070.0 0.0 0.0 -0.219218 0.192163 0.927301 0.0 0.0 0.0 0.219218 0.0 0.0 0.219218 0.0 0.0 0.249169 -0.222239 0.0187375 0.0 0.0 0.0 -0.249169 0.0 0.0 -0.249169 0.17877900000000002 0.970862 -2.16943e-18 -0.223853 0.043885 0.0 -9.85894e-06 -0.000160753 -0.196116 0.149726 0.936128 -1.169e-05 -0.0220341 0.0937511 0.134004 -0.020282 0.0904106 0.136037 -8.59428e-07 -1.95794e-07 -0.0001997 8.98285e-05 -1.…
2075.0 0.0 0.0 -0.227982 0.199639 0.924925 0.0 0.0 0.0 0.227982 0.0 0.0 0.227982 0.0 0.0 0.375769 -0.335156 0.0282578 0.0 0.0 0.0 -0.375769 0.0 0.0 -0.375769 0.186646 0.969284 -2.16943e-18 -0.336998 0.0691388 0.0 -0.00353342 -0.03796 -0.0224602 0.101598 0.95659 0.00476777 -0.0983229 -0.00786343 0.139163 -0.0922476 -0.00614989 0.131329 -0.000473019 -1.11448e-05 0.0520675 0.00640926 0.00270063 -0.0…
2077.0 0.0 0.0 -0.0589939 0.0524565 0.959015 0.0 0.0 0.0 0.0589939 0.0 0.0 0.0589939 0.0 0.0 0.0548149 -0.0488905 0.00412208 0.0 0.0 0.0 -0.0548149 0.0 0.0 -0.0548149 0.0331926 0.987454 -2.16943e-18 -0.0501551 0.00167404 0.0 -0.00152748 -0.000293841 -0.142917 0.120976 0.945135 -0.0014434 -0.0290357 0.065286 0.116926 -0.0269466 0.0661471 0.113957 0.00865856 0.00125018 0.0579365 0.00373964 0.004504…
2078.0 0.0 0.0 -0.155353 0.1371 0.942623 0.0 0.0 0.0 0.155353 0.0 0.0 0.155353 0.0 0.0 0.105168 -0.0938018 0.00790866 0.0 0.0 0.0 -0.105168 0.0 0.0 -0.105168 0.1210822 0.980271 -2.16943e-18 -0.0954727 0.012455 0.0 -2.8481e-05 -1.26866e-05 -0.191144 0.147598 0.936936 -2.6087e-05 -0.0225571 0.0896922 0.133737 -0.0211274 0.0869208 0.1354 2.73677e-06 5.1227e-07 -0.00294527 0.00116831 -0.000237503 2.6…
2079.0 0.0 0.0 -0.0719768 0.0639475 0.957283 0.0 0.0 0.0 0.0719768 0.0 0.0 0.0719768 0.0 0.0 -0.103924 0.0926921 -0.0078151 0.0 0.0 0.0 0.103924 0.0 0.0 0.103924 0.045069 0.986981 -2.16943e-18 0.0950405 -0.00440808 0.0 -1.63731e-05 -0.000101571 -0.0755101 0.112091 0.951499 -1.51395e-05 -0.0645141 0.0168278 0.133248 -0.0644222 0.0167033 0.13328 3.6529e-05 2.6989e-06 0.0354377 -0.000659334 0.002549…
2080.0 0.0 0.0 0.0537377 -0.0480153 0.967752 0.0 0.0 0.0 -0.0537377 0.0 0.0 -0.0537377 0.0 0.0 -0.211504 0.188645 -0.0159051 0.0 0.0 0.0 0.211504 0.0 0.0 0.211504 -0.06993100000000001 0.985082 -2.16943e-18 0.193022 0.0153518 0.0 0.00229298 0.0450653 -0.0515689 0.111802 0.953534 -0.00762163 -0.0762781 0.00161631 0.136647 -0.08246 -0.00361315 0.14571 0.0302411 0.00157059 -0.037549 0.0129737 -0.0061…
2082.0 0.0 0.0 -0.0702283 0.0624012 0.957525 0.0 0.0 0.0 0.0702283 0.0 0.0 0.0702283 0.0 0.0 0.13609 -0.121381 0.010234 0.0 0.0 0.0 -0.13609 0.0 0.0 -0.13609 0.043469900000000006 0.987053 -2.16943e-18 -0.124466 0.0055548 0.0 -0.00189327 -0.0587581 -0.126794 0.120722 0.946711 0.00922204 -0.0415109 0.0538718 0.125116 -0.0316399 0.051355 0.117698 2.71244e-05 3.47231e-06 0.0597473 0.000188851 0.00468…
2085.0 0.0 0.0 -0.16183 0.142728 0.94123 0.0 0.0 0.0 0.16183 0.0 0.0 0.16183 0.0 0.0 0.200042 -0.178422 0.0150432 0.0 0.0 0.0 -0.200042 0.0 0.0 -0.200042 0.12696000000000002 0.979485 -2.16943e-18 -0.181443 0.0248667 0.0 -1.34402e-05 -5.44519e-05 -0.0680298 0.113039 0.951902 -1.22027e-05 -0.0702391 0.0101859 0.138135 -0.070076 0.00989956 0.138257 -0.000130473 -8.94755e-06 0.00972995 0.00769658 0.0…
2086.0 0.0 0.0 -0.201101 0.176644 0.932004 0.0 0.0 0.0 0.201101 0.0 0.0 0.201101 0.0 0.0 0.312388 -0.278626 0.0234916 0.0 0.0 0.0 -0.312388 0.0 0.0 -0.312388 0.162474 0.973906 -2.16943e-18 -0.2816 0.0499263 0.0 -8.4235e-05 -0.000237447 -0.0871203 0.113137 0.950521 -8.0566e-05 -0.0576072 0.0249959 0.129794 -0.0572274 0.0245003 0.129907 7.02783e-05 6.10783e-06 0.0410371 -0.00692463 0.00330993 6.702…
2092.0 0.0 0.0 -0.158449 0.139791 0.941961 0.0 0.0 0.0 0.158449 0.0 0.0 0.158449 0.0 0.0 0.215034 -0.191794 0.0161706 0.0 0.0 0.0 -0.215034 0.0 0.0 -0.215034 0.1238925 0.9799 -2.16943e-18 -0.19513 0.0260707 0.0 -2.99382e-05 -7.19804e-05 -0.0827043 0.112496 0.950927 -2.84071e-05 -0.0599763 0.021995 0.130739 -0.0596458 0.0213954 0.131007 -1.6599e-05 -1.4191e-06 0.040632 -0.00497029 0.00318569 -1.58…
2095.0 0.0 0.0 -0.113798 0.100794 0.950692 0.0 0.0 0.0 0.113798 0.0 0.0 0.113798 0.0 0.0 -0.0618764 0.0551888 -0.0046531 0.0 0.0 0.0 0.0618764 0.0 0.0 0.0618764 0.08326707 0.984408 -2.16943e-18 0.0564278 -0.00498812 0.0 -0.000540758 -0.000236382 -0.0937632 0.118556 0.949348 -0.000512396 -0.0571469 0.02505 0.135986 -0.0486668 0.00888943 0.143659 -0.00201546 -0.000189667 -0.110071 0.00410705 -0.008…
2097.0 0.0 0.0 -0.0763925 0.0678504 0.95666 0.0 0.0 0.0 0.0763925 0.0 0.0 0.0763925 0.0 0.0 -0.154903 0.138162 -0.0116487 0.0 0.0 0.0 0.154903 0.0 0.0 0.154903 0.0491067 0.986784 -2.16943e-18 0.141631 -0.00719589 0.0 -0.000106743 -0.000126234 -0.119594 0.119798 0.947131 -0.000101755 -0.0404856 0.0423781 0.127766 -0.0416715 0.0455889 0.125738 0.000219212 2.63451e-05 0.0194392 -0.00650406 0.0016380…
2100.0 0.0 0.0 -0.127348 0.112669 0.948227 0.0 0.0 0.0 0.127348 0.0 0.0 0.127348 0.0 0.0 0.0130018 -0.0115965 0.000977733 0.0 0.0 0.0 -0.0130018 0.0 0.0 -0.0130018 0.095616 0.983232 -2.16943e-18 -0.0118416 0.00120869 0.0 -4.77686e-05 -9.24438e-05 -0.0913701 0.113713 0.950127 -4.46277e-05 -0.0552258 0.0278474 0.128805 -0.0547399 0.0269576 0.129207 0.000299489 2.74374e-05 0.0442225 -0.00650471 0.00…
2101.0 0.0 0.0 -0.0922235 0.0818199 0.954284 0.0 0.0 0.0 0.0922235 0.0 0.0 0.0922235 0.0 0.0 -0.0286458 0.0255498 -0.00215416 0.0 0.0 0.0 0.0286458 0.0 0.0 0.0286458 0.063575 0.985935 -2.16943e-18 0.0261671 -0.00174517 0.0 -0.000121141 -0.000105309 -0.0708691 0.115475 0.951383 -0.00011394 -0.0698129 0.00948566 0.141263 -0.0670135 0.00416188 0.143785 -0.000715932 -5.08325e-05 -0.0368489 0.0122807 …
2103.0 0.0 0.0 -0.143358 0.126655 0.945107 0.0 0.0 0.0 0.143358 0.0 0.0 0.143358 0.0 0.0 0.142738 -0.127311 0.0107339 0.0 0.0 0.0 -0.142738 0.0 0.0 -0.142738 0.1101847 0.981627 -2.16943e-18 -0.129772 0.0153489 0.0 -0.000508953 -3.25031e-05 -0.0928813 0.115566 0.949773 -0.000482131 -0.055062 0.0253439 0.132719 -0.0464246 0.00870874 0.14071 -0.000931262 -8.67295e-05 -0.106749 0.00657866 -0.00790458…
2104.0 0.0 0.0 -0.105956 0.093906 0.952045 0.0 0.0 0.0 0.105956 0.0 0.0 0.105956 0.0 0.0 -0.0415094 0.0370231 -0.00312151 0.0 0.0 0.0 0.0415094 0.0 0.0 0.0415094 0.076113203 0.985012 -2.16943e-18 0.0378793 -0.0030493 0.0 -1.305e-05 -0.000154053 -0.194297 0.148943 0.936424 -1.42067e-05 -0.0222292 0.092269 0.133905 -0.0206026 0.0891702 0.135779 3.67362e-06 7.0141e-07 -0.000952993 0.000426037 -7.351…
2110.0 0.0 0.0 -0.062476 0.0555407 0.958565 0.0 0.0 0.0 0.062476 0.0 0.0 0.062476 0.0 0.0 -0.127976 0.114144 -0.00962378 0.0 0.0 0.0 0.127976 0.0 0.0 0.127976 0.036378600000000004 0.987342 -2.16943e-18 0.117082 -0.00431609 0.0 -8.77214e-06 -9.17992e-05 -0.0698381 0.111406 0.951989 -7.62049e-06 -0.068192 0.0138034 0.134278 -0.0682985 0.0140694 0.134118 4.43844e-05 2.99858e-06 0.0358728 0.00120143 …
2112.0 0.0 0.0 -0.0799621 0.0710035 0.956143 0.0 0.0 0.0 0.0799621 0.0 0.0 0.0799621 0.0 0.0 0.0171181 -0.015268 0.00128728 0.0 0.0 0.0 -0.0171181 0.0 0.0 -0.0171181 0.052370200000000006 0.986613 -2.16943e-18 -0.0156486 0.000851071 0.0 -2.07395e-06 -0.000116236 -0.0918462 0.118705 0.949145 -5.53775e-07 -0.0581568 0.0216576 0.133822 -0.043125 -0.00723174 0.147163 0.00739436 0.000680982 -0.175473 0…
2113.0 0.0 0.0 -0.046541 0.0414145 0.960536 0.0 0.0 0.0 0.046541 0.0 0.0 0.046541 0.0 0.0 -0.194995 0.17392 -0.0146636 0.0 0.0 0.0 0.194995 0.0 0.0 0.194995 0.021796300000000005 0.987764 -2.16943e-18 0.178479 -0.0037329 0.0 -0.000490543 -7.57847e-05 -0.0712174 0.118855 0.950867 -0.000465159 -0.0719617 0.00547302 0.147826 -0.0625087 -0.0116924 0.155531 -0.00268964 -0.000191747 -0.17886 0.0261146 -…
2114.0 0.0 0.0 -0.173824 0.153124 0.938554 0.0 0.0 0.0 0.173824 0.0 0.0 0.173824 0.0 0.0 0.199964 -0.178352 0.0150373 0.0 0.0 0.0 -0.199964 0.0 0.0 -0.199964 0.137829 0.977929 -2.16943e-18 -0.181061 0.0270304 0.0 -9.71113e-06 -5.87227e-05 -0.0711771 0.112482 0.951756 -8.52185e-06 -0.0677063 0.0131192 0.135818 -0.0676297 0.013001 0.135857 2.41899e-05 1.65962e-06 0.0238477 0.00384378 0.00143965 2.3…
2117.0 0.0 0.0 0.0272889 -0.0243646 0.96672 0.0 0.0 0.0 -0.0272889 0.0 0.0 -0.0272889 0.0 0.0 -0.157116 0.140135 -0.0118152 0.0 0.0 0.0 0.157116 0.0 0.0 0.157116 -0.04577099999999999 0.986682 -2.16943e-18 0.143639 0.00760817 0.0 -0.00348511 0.0384925 -0.180525 0.143073 0.938936 -0.0104716 -0.0234748 0.0867583 0.127315 -0.0221631 0.0724251 0.136474 -4.3914e-06 -9.55189e-07 -0.014088 0.0069523 -0.0…
2121.0 0.0 0.0 -0.0594568 0.0528666 0.958955 0.0 0.0 0.0 0.0594568 0.0 0.0 0.0594568 0.0 0.0 -0.0768766 0.0685679 -0.00578112 0.0 0.0 0.0 0.0768766 0.0 0.0 0.0768766 0.0336161 0.98744 -2.16943e-18 0.0703404 -0.00238037 0.0 -1.84644e-05 -0.000136673 -0.0684378 0.113012 0.951878 -1.67306e-05 -0.0698599 0.0103376 0.138013 -0.0698316 0.0103573 0.137964 -0.000234603 -1.61412e-05 0.0108428 0.00727973 0…
2124.0 0.0 0.0 -0.0716805 0.0636854 0.957324 0.0 0.0 0.0 0.0716805 0.0 0.0 0.0716805 0.0 0.0 -0.0062171 0.00554516 -0.000467526 0.0 0.0 0.0 0.0062171 0.0 0.0 0.0062171 0.044798000000000004 0.986993 -2.16943e-18 0.00568573 -0.000262021 0.0 -0.000261001 -7.18279e-05 -0.0788595 0.117315 0.950579 -0.000247692 -0.0658278 0.0139976 0.140776 -0.0598935 0.00264515 0.146189 -0.00107655 -8.50199e-05 -0.070…
2128.0 0.0 0.0 -0.114148 0.1011 0.95063 0.0 0.0 0.0 0.114148 0.0 0.0 0.114148 0.0 0.0 -0.01113 0.00992709 -0.000836977 0.0 0.0 0.0 0.01113 0.0 0.0 0.01113 0.08358579000000001 0.984379 -2.16943e-18 0.0101496 -0.000900786 0.0 -7.01186e-06 -0.000119743 -0.110535 0.117124 0.948226 -7.05918e-06 -0.0445431 0.0387232 0.126406 -0.0445496 0.0387893 0.126346 -9.80447e-06 -1.12617e-06 0.028725 -0.0081931 0.…
2130.0 0.0 0.0 -0.156191 0.137829 0.942445 0.0 0.0 0.0 0.156191 0.0 0.0 0.156191 0.0 0.0 0.221024 -0.197136 0.016621 0.0 0.0 0.0 -0.221024 0.0 0.0 -0.221024 0.1218434 0.980172 -2.16943e-18 -0.200625 0.026344 0.0 -1.9385e-05 -7.87427e-05 -0.0789946 0.112158 0.95124 -1.80176e-05 -0.0621924 0.0194029 0.131836 -0.0620049 0.0190801 0.13197 0.000158067 1.24477e-05 0.0403696 -0.00308421 0.00305078 0.000…
2132.0 0.0 0.0 -0.179867 0.158351 0.937158 0.0 0.0 0.0 0.179867 0.0 0.0 0.179867 0.0 0.0 0.165704 -0.147794 0.0124609 0.0 0.0 0.0 -0.165704 0.0 0.0 -0.165704 0.1432989 0.977096 -2.16943e-18 -0.149901 0.0233056 0.0 -2.70484e-05 -5.97519e-06 -0.195261 0.149363 0.936265 -2.48465e-05 -0.0221215 0.0930745 0.133964 -0.020461 0.0898497 0.135921 7.69991e-07 1.28815e-07 -0.000434778 0.000198693 -3.33457e-…
2136.0 0.0 0.0 -0.154669 0.136505 0.942768 0.0 0.0 0.0 0.154669 0.0 0.0 0.154669 0.0 0.0 0.0896131 -0.0799278 0.00673891 0.0 0.0 0.0 -0.0896131 0.0 0.0 -0.0896131 0.1204612 0.980352 -2.16943e-18 -0.0813588 0.0105572 0.0 -2.70261e-05 -7.33479e-06 -0.1949 0.149207 0.936324 -2.46474e-05 -0.022159 0.0927773 0.133945 -0.020522 0.0895986 0.135873 6.4854e-07 1.04975e-07 -0.000605362 0.00027176 -4.66836e…
2140.0 0.0 0.0 -0.097702 0.0866452 0.953411 0.0 0.0 0.0 0.097702 0.0 0.0 0.097702 0.0 0.0 -0.00713266 0.00636177 -0.000536376 0.0 0.0 0.0 0.00713266 0.0 0.0 0.00713266 0.06857849 0.985587 -2.16943e-18 0.006513 -0.000470226 0.0 -0.000234472 -9.47968e-05 -0.0767262 0.116944 0.950778 -0.000221756 -0.0670342 0.0127792 0.141064 -0.061567 0.00233256 0.146039 -0.00113133 -8.69216e-05 -0.0644259 0.012377…
2144.0 0.0 0.0 -0.131399 0.116212 0.947458 0.0 0.0 0.0 0.131399 0.0 0.0 0.131399 0.0 0.0 -0.0235218 0.0209796 -0.00176884 0.0 0.0 0.0 0.0235218 0.0 0.0 0.0235218 0.0993048 0.982848 -2.16943e-18 0.0214139 -0.00227343 0.0 -3.75651e-05 -0.000197051 -0.085283 0.112791 0.950698 -3.47906e-05 -0.0585264 0.0237899 0.130075 -0.0582387 0.0233248 0.13025 2.46048e-05 2.06664e-06 0.0408355 -0.00649466 0.00327…
2145.0 0.0 0.0 -0.138581 0.122487 0.946061 0.0 0.0 0.0 0.138581 0.0 0.0 0.138581 0.0 0.0 0.0487283 -0.0434618 0.00366437 0.0 0.0 0.0 -0.0487283 0.0 0.0 -0.0487283 0.1058406 0.98213 -2.16943e-18 -0.0443266 0.00502818 0.0 -1.69135e-05 -8.4099e-06 -0.0751905 0.112184 0.95151 -1.4847e-05 -0.0648544 0.0166251 0.133471 -0.0645882 0.0161199 0.13371 2.87794e-05 2.09247e-06 0.033701 -0.000280515 0.0024037…
2146.0 0.0 0.0 -0.116535 0.103195 0.950207 0.0 0.0 0.0 0.116535 0.0 0.0 0.116535 0.0 0.0 -0.0177115 0.0157973 -0.00133191 0.0 0.0 0.0 0.0177115 0.0 0.0 0.0177115 0.0857624 0.984184 -2.16943e-18 0.016148 -0.001472 0.0 -6.68814e-06 -0.000139844 -0.109218 0.116757 0.948377 -6.84554e-06 -0.0451342 0.038008 0.126396 -0.0451575 0.038115 0.126311 -1.08771e-05 -1.22764e-06 0.0306579 -0.00806284 0.0025251…
2148.0 0.0 0.0 -0.153413 0.135413 0.943033 0.0 0.0 0.0 0.153413 0.0 0.0 0.153413 0.0 0.0 0.218928 -0.195267 0.0164634 0.0 0.0 0.0 -0.218928 0.0 0.0 -0.218928 0.1193208 0.980499 -2.16943e-18 -0.198795 0.0255419 0.0 -7.57056e-05 -7.73907e-05 -0.0800209 0.112238 0.951161 -7.15891e-05 -0.0615953 0.0201835 0.131493 -0.0612348 0.0196849 0.131628 0.000188179 1.50595e-05 0.0408546 -0.00363675 0.0031192 0…
2151.0 0.0 0.0 -0.171468 0.151085 0.939089 0.0 0.0 0.0 0.171468 0.0 0.0 0.171468 0.0 0.0 0.250743 -0.223643 0.0188559 0.0 0.0 0.0 -0.250743 0.0 0.0 -0.250743 0.1356955 0.978245 -2.16943e-18 -0.227119 0.0333596 0.0 -4.02605e-05 -0.000121327 -0.0892128 0.113425 0.950326 -3.8362e-05 -0.056406 0.0263482 0.129326 -0.0560282 0.0256793 0.129615 0.000142343 1.27114e-05 0.041707 -0.006784 0.00334662 0.000…
2152.0 0.0 0.0 0.0263183 -0.0234973 0.96667 0.0 0.0 0.0 -0.0263183 0.0 0.0 -0.0263183 0.0 0.0 -0.22191 0.197927 -0.0166877 0.0 0.0 0.0 0.22191 0.0 0.0 0.22191 -0.04488399999999999 0.986729 -2.16943e-18 0.202885 0.0105488 0.0 0.000158616 0.0280408 -0.0930821 0.111079 0.950459 -0.00526233 -0.0516057 0.0356169 0.119291 -0.0506812 0.027953 0.126043 -0.000272942 -2.57282e-05 0.0606267 -0.0145063 0.004…
2155.0 0.0 0.0 -0.178817 0.157443 0.937403 0.0 0.0 0.0 0.178817 0.0 0.0 0.178817 0.0 0.0 0.289278 -0.258013 0.0217537 0.0 0.0 0.0 -0.289278 0.0 0.0 -0.289278 0.1423486 0.977243 -2.16943e-18 -0.261733 0.0404109 0.0 -4.48661e-06 -0.000139801 -0.0708506 0.112421 0.951775 -2.74378e-06 -0.0681251 0.0132213 0.135806 -0.0677433 0.012453 0.136192 2.12616e-05 1.41019e-06 0.023269 0.00416054 0.00137745 2.0…
2158.0 0.0 0.0 -0.159028 0.140294 0.941837 0.0 0.0 0.0 0.159028 0.0 0.0 0.159028 0.0 0.0 0.171028 -0.152544 0.0128613 0.0 0.0 0.0 -0.171028 0.0 0.0 -0.171028 0.1244175 0.97983 -2.16943e-18 -0.155186 0.0208252 0.0 -0.00018575 -2.85102e-05 -0.0764072 0.116442 0.950811 -0.000174916 -0.0670215 0.0123275 0.141176 -0.061848 0.00232861 0.145998 -0.000921089 -7.04775e-05 -0.061856 0.0128703 -0.00504424 -…
2164.0 0.0 0.0 -0.0552566 0.0491446 0.959485 0.0 0.0 0.0 0.0552566 0.0 0.0 0.0552566 0.0 0.0 -0.116165 0.10361 -0.00873562 0.0 0.0 0.0 0.116165 0.0 0.0 0.116165 0.029772800000000002 0.987562 -2.16943e-18 0.106303 -0.00315041 0.0 -1.11407e-05 -0.000115108 -0.0691425 0.112334 0.951918 -9.83798e-06 -0.0689849 0.0117135 0.136466 -0.0692087 0.012233 0.136169 -4.63309e-06 -3.88647e-07 0.0230365 0.00479…
2167.0 0.0 0.0 -0.0927592 0.082292 0.9542 0.0 0.0 0.0 0.0927592 0.0 0.0 0.0927592 0.0 0.0 0.133023 -0.118646 0.0100033 0.0 0.0 0.0 -0.133023 0.0 0.0 -0.133023 0.0640643 0.985902 -2.16943e-18 -0.121509 0.00816917 0.0 -2.76953e-05 4.62386e-05 -0.125832 0.120963 0.946517 -2.27903e-05 -0.0377734 0.0483893 0.125269 -0.03796 0.0489313 0.124912 1.68922e-05 2.12006e-06 0.0386747 0.00294864 0.00301734 1.6…
2174.0 0.0 0.0 -0.11873 0.105119 0.949813 0.0 0.0 0.0 0.11873 0.0 0.0 0.11873 0.0 0.0 0.0961279 -0.0857385 0.00722882 0.0 0.0 0.0 -0.0961279 0.0 0.0 -0.0961279 0.0877634 0.983999 -2.16943e-18 -0.0876241 0.00818152 0.0 -0.000338561 -2.54979e-05 -0.0801887 0.115381 0.950699 -0.000320506 -0.0640356 0.0168665 0.137454 -0.0559747 0.00134229 0.144912 -0.00133757 -0.00010738 -0.0955904 0.0105138 -0.0072…
2177.0 0.0 0.0 -0.00431449 0.00384743 0.964667 0.0 0.0 0.0 0.00431449 0.0 0.0 0.00431449 0.0 0.0 -0.0393818 0.0351255 -0.00296151 0.0 0.0 0.0 0.0393818 0.0 0.0 0.0393818 -0.016859299999999994 0.987756 -2.16943e-18 0.0360459 0.000768417 0.0 -0.000957635 0.0208311 -0.0920073 0.114248 0.950124 -0.00503852 -0.0552339 0.0303005 0.126996 -0.053446 0.0263128 0.129195 2.32887e-05 2.03472e-06 0.0435072 -0…
2179.0 0.0 0.0 -0.112323 0.0994984 0.950951 0.0 0.0 0.0 0.112323 0.0 0.0 0.112323 0.0 0.0 -0.0881292 0.0786043 -0.00662732 0.0 0.0 0.0 0.0881292 0.0 0.0 0.0881292 0.0819214 0.984526 -2.16943e-18 0.0803794 -0.00698589 0.0 -0.000535974 -0.000226436 -0.133571 0.11839 0.946308 -0.000510109 -0.0290637 0.0532601 0.119499 -0.0250602 0.045687 0.123062 0.00374089 0.000503473 -0.0317113 0.00491506 -0.00288…
2180.0 0.0 0.0 -0.226414 0.198303 0.925355 0.0 0.0 0.0 0.226414 0.0 0.0 0.226414 0.0 0.0 0.322825 -0.287935 0.0242765 0.0 0.0 0.0 -0.322825 0.0 0.0 -0.322825 0.185239 0.969572 -2.16943e-18 -0.289609 0.0589434 0.0 -5.81204e-06 -0.000297691 -0.105771 0.115901 0.948757 -8.27876e-06 -0.0466304 0.03578 0.126675 -0.0470411 0.0367972 0.126065 -6.91451e-05 -7.36103e-06 0.0359725 -0.00802839 0.00293535 -6…
2184.0 0.0 0.0 0.0579009 -0.0517403 0.967857 0.0 0.0 0.0 -0.0579009 0.0 0.0 -0.0579009 0.0 0.0 -0.298905 0.2666 -0.0224777 0.0 0.0 0.0 0.298905 0.0 0.0 0.298905 -0.07373 0.984772 -2.16943e-18 0.272694 0.0228312 0.0 -0.0049323 -0.0379944 -0.0759558 0.107359 0.952048 -0.00856 -0.0675955 0.02363 0.130725 -0.0572109 0.0245769 0.119322 0.00075821 5.90735e-05 0.0897922 -0.0156474 0.00718772 0.000723727…
2186.0 0.0 0.0 -0.123206 0.109042 0.948997 0.0 0.0 0.0 0.123206 0.0 0.0 0.123206 0.0 0.0 0.00233508 -0.0020827 0.000175598 0.0 0.0 0.0 -0.00233508 0.0 0.0 -0.00233508 0.0918429 0.983609 -2.16943e-18 -0.0021276 0.000208266 0.0 -3.08913e-05 -0.000105678 -0.0861992 0.112706 0.95064 -2.86163e-05 -0.05794 0.024774 0.12942 -0.0576575 0.0242801 0.129629 0.000137867 1.18867e-05 0.0428799 -0.00739955 0.00…
2189.0 0.0 0.0 -0.145477 0.128502 0.944677 0.0 0.0 0.0 0.145477 0.0 0.0 0.145477 0.0 0.0 0.144122 -0.128546 0.010838 0.0 0.0 0.0 -0.144122 0.0 0.0 -0.144122 0.1121113 0.981397 -2.16943e-18 -0.130998 0.0157754 0.0 1.98312e-05 -8.3927e-05 -0.0316207 0.108841 0.954847 2.20052e-05 -0.0927484 -0.0129411 0.147365 -0.0928664 -0.0127752 0.147315 -2.78544e-05 -1.02353e-06 -0.0169227 0.0339224 -0.00466476 …
2191.0 0.0 0.0 -0.0483683 0.0430359 0.960321 0.0 0.0 0.0 0.0483683 0.0 0.0 0.0483683 0.0 0.0 -0.0652767 0.0582216 -0.00490881 0.0 0.0 0.0 0.0652767 0.0 0.0 0.0652767 0.023468800000000005 0.987727 -2.16943e-18 0.0597454 -0.0013588 0.0 -0.000199958 -0.000223423 -0.0743938 0.116447 0.95101 -0.000188804 -0.0680939 0.0111646 0.141401 -0.0636205 0.00268118 0.145407 -0.000960611 -7.15725e-05 -0.0533189 …
2193.0 0.0 0.0 0.0290742 -0.0259601 0.966809 0.0 0.0 0.0 -0.0290742 0.0 0.0 -0.0290742 0.0 0.0 -0.0988123 0.0881328 -0.00743069 0.0 0.0 0.0 0.0988123 0.0 0.0 0.0988123 -0.047403 0.986594 -2.16943e-18 0.0903275 0.00494614 0.0 0.00525586 0.0662634 -0.0382045 0.0989717 0.956026 -0.00885638 -0.0749073 0.00683045 0.116946 -0.0856291 0.000750647 0.132627 0.0112476 0.000509026 0.122791 -0.0143192 0.0085…
2196.0 0.0 0.0 -0.0258462 0.023025 0.962759 0.0 0.0 0.0 0.0258462 0.0 0.0 0.0258462 0.0 0.0 0.0673503 -0.0600712 0.00506474 0.0 0.0 0.0 -0.0673503 0.0 0.0 -0.0673503 0.002851500000000007 0.987964 -2.16943e-18 -0.0616593 1.33903e-05 0.0 -0.00412024 0.0435546 -0.188321 0.147693 0.938288 -0.0120305 -0.0177756 0.0922489 0.123931 -0.0233047 0.0737687 0.136119 -1.00461e-05 -2.05255e-06 -0.0270102 0.015…
2197.0 0.0 0.0 -0.132186 0.1169 0.947308 0.0 0.0 0.0 0.132186 0.0 0.0 0.132186 0.0 0.0 0.0127155 -0.0113412 0.000956206 0.0 0.0 0.0 -0.0127155 0.0 0.0 -0.0127155 0.1000212 0.982771 -2.16943e-18 -0.011575 0.00123809 0.0 -8.99417e-06 -0.000106349 -0.107931 0.116488 0.948512 -8.17639e-06 -0.0457808 0.0372495 0.126513 -0.0457612 0.0372593 0.126483 -1.31447e-05 -1.45691e-06 0.031936 -0.00761683 0.0026…
2198.0 0.0 0.0 -0.111825 0.0990615 0.951037 0.0 0.0 0.0 0.111825 0.0 0.0 0.111825 0.0 0.0 -0.112663 0.100486 -0.00847225 0.0 0.0 0.0 0.112663 0.0 0.0 0.112663 0.08146745 0.984565 -2.16943e-18 0.10276 -0.00887949 0.0 -0.000248579 -0.000219607 -0.0768153 0.116944 0.950772 -0.000232828 -0.0670336 0.0129309 0.141003 -0.0615303 0.00246613 0.14596 -0.000916798 -7.05336e-05 -0.0633828 0.0122212 -0.00509…
2203.0 0.0 0.0 -0.143622 0.126885 0.945054 0.0 0.0 0.0 0.143622 0.0 0.0 0.143622 0.0 0.0 0.163702 -0.146009 0.0123104 0.0 0.0 0.0 -0.163702 0.0 0.0 -0.163702 0.11042460000000001 0.981598 -2.16943e-18 -0.148827 0.0176425 0.0 -1.704e-05 -2.89265e-06 -0.0758772 0.112062 0.951476 -1.61043e-05 -0.0643665 0.0173958 0.1329 -0.0641035 0.0168953 0.133136 3.34264e-05 2.46242e-06 0.0366927 -0.00120698 0.002…
2207.0 0.0 0.0 -0.064274 0.0571326 0.958328 0.0 0.0 0.0 0.064274 0.0 0.0 0.064274 0.0 0.0 0.0332898 -0.0296919 0.0025034 0.0 0.0 0.0 -0.0332898 0.0 0.0 -0.0332898 0.0380235 0.98728 -2.16943e-18 -0.0304541 0.00117749 0.0 -2.01806e-05 -8.79029e-05 -0.194786 0.14868 0.936344 -1.75475e-05 -0.0221745 0.0926666 0.133937 -0.0205238 0.0895113 0.135847 6.30199e-09 -2.02277e-08 -0.000702427 0.00031426 -5.4…
2208.0 0.0 0.0 -0.180596 0.15898 0.936987 0.0 0.0 0.0 0.180596 0.0 0.0 0.180596 0.0 0.0 0.25068 -0.223587 0.0188512 0.0 0.0 0.0 -0.25068 0.0 0.0 -0.25068 0.14395829999999998 0.976993 -2.16943e-18 -0.226748 0.0354225 0.0 -4.1417e-05 -0.000131501 -0.0845831 0.112904 0.950737 -3.95098e-05 -0.0589857 0.0229878 0.130637 -0.058576 0.0222622 0.13095 -3.2951e-05 -2.83551e-06 0.0380891 -0.00515555 0.00301…
2211.0 0.0 0.0 -0.183949 0.161876 0.936197 0.0 0.0 0.0 0.183949 0.0 0.0 0.183949 0.0 0.0 0.21381 -0.190701 0.0160785 0.0 0.0 0.0 -0.21381 0.0 0.0 -0.21381 0.14699020000000002 0.976514 -2.16943e-18 -0.193295 0.0308607 0.0 -3.3174e-05 -8.76836e-05 -0.0839717 0.112717 0.950805 -3.09013e-05 -0.0592807 0.0227442 0.130562 -0.0589279 0.0221081 0.130844 -2.49055e-05 -2.13842e-06 0.0394944 -0.00533263 0.0…
2219.0 0.0 0.0 -0.155108 0.136887 0.942675 0.0 0.0 0.0 0.155108 0.0 0.0 0.155108 0.0 0.0 0.150592 -0.134316 0.0113245 0.0 0.0 0.0 -0.150592 0.0 0.0 -0.150592 0.1208599 0.9803 -2.16943e-18 -0.136713 0.0178011 0.0 -1.81499e-05 -1.70798e-05 -0.14261 0.128049 0.944118 -1.59452e-05 -0.0324038 0.0545934 0.130472 -0.0320731 0.0538642 0.130869 -7.13275e-06 -1.05038e-06 -0.00858882 0.00283934 -0.00068467 …
2224.0 0.0 0.0 -0.167483 0.147632 0.939984 0.0 0.0 0.0 0.167483 0.0 0.0 0.167483 0.0 0.0 0.203438 -0.181451 0.0152986 0.0 0.0 0.0 -0.203438 0.0 0.0 -0.203438 0.13208530000000002 0.978768 -2.16943e-18 -0.184377 0.0263316 0.0 -0.000214579 -9.9262e-05 -0.174116 0.140047 0.939618 -0.000202187 -0.024866 0.0762126 0.132848 -0.0235705 0.0736716 0.134089 4.55626e-05 8.00666e-06 -0.00980439 0.00448268 -0.…
2227.0 0.0 0.0 -0.155381 0.137124 0.942617 0.0 0.0 0.0 0.155381 0.0 0.0 0.155381 0.0 0.0 0.236579 -0.21101 0.0177908 0.0 0.0 0.0 -0.236579 0.0 0.0 -0.236579 0.12110770000000001 0.980268 -2.16943e-18 -0.214768 0.028024 0.0 -0.000128937 -0.000117075 -0.0646199 0.112002 0.952263 -0.000120793 -0.0720754 0.00864238 0.13812 -0.0724206 0.00980253 0.137303 -0.000270944 -1.76058e-05 0.0153569 0.0069692 0.…
2232.0 0.0 0.0 -0.154989 0.136783 0.9427 0.0 0.0 0.0 0.154989 0.0 0.0 0.154989 0.0 0.0 0.158904 -0.14173 0.0119496 0.0 0.0 0.0 -0.158904 0.0 0.0 -0.158904 0.1207516 0.980315 -2.16943e-18 -0.144261 0.0187664 0.0 -0.000228268 -2.51216e-05 -0.0778135 0.116657 0.950684 -0.000215364 -0.0663475 0.0134208 0.140821 -0.0602919 0.0017404 0.146442 -0.00126889 -9.88506e-05 -0.0753678 0.0118255 -0.00592186 -0…
2234.0 0.0 0.0 -0.157371 0.138855 0.942193 0.0 0.0 0.0 0.157371 0.0 0.0 0.157371 0.0 0.0 0.115902 -0.103376 0.00871585 0.0 0.0 0.0 -0.115902 0.0 0.0 -0.115902 0.122914 0.980031 -2.16943e-18 -0.105189 0.0139386 0.0 -0.000146955 -1.5693e-05 -0.0728893 0.116034 0.951169 -0.000138822 -0.0687962 0.0104135 0.141342 -0.0651396 0.00340683 0.144689 -0.000886902 -6.47482e-05 -0.0455127 0.0126036 -0.0038951…
2236.0 0.0 0.0 -0.169797 0.149637 0.939466 0.0 0.0 0.0 0.169797 0.0 0.0 0.169797 0.0 0.0 0.271478 -0.242137 0.0204152 0.0 0.0 0.0 -0.271478 0.0 0.0 -0.271478 0.134182 0.978466 -2.16943e-18 -0.24596 0.0357073 0.0 1.36649e-05 -0.00017632 -0.0528097 0.106676 0.953784 1.85063e-05 -0.0779837 0.00865383 0.132192 -0.0776796 0.00799529 0.132546 5.20654e-05 2.56023e-06 0.0440301 -0.00215502 0.00316869 4.9…
2240.0 0.0 0.0 -0.07254 0.0644454 0.957204 0.0 0.0 0.0 0.07254 0.0 0.0 0.07254 0.0 0.0 0.0203302 -0.0181329 0.00152883 0.0 0.0 0.0 -0.0203302 0.0 0.0 -0.0203302 0.045584 0.986957 -2.16943e-18 -0.0185918 0.0008728 0.0 -0.000665313 -8.889e-05 -0.110263 0.118775 0.948111 -0.000631647 -0.0450321 0.0352572 0.130179 -0.0372449 0.0203667 0.137275 -0.0012413 -0.000137544 -0.12265 -0.00206207 -0.00903103 …
2242.0 0.0 0.0 -0.0836835 0.0742888 0.955593 0.0 0.0 0.0 0.0836835 0.0 0.0 0.0836835 0.0 0.0 -0.15044 0.13418 -0.0113131 0.0 0.0 0.0 0.15044 0.0 0.0 0.15044 0.0557718 0.986421 -2.16943e-18 0.137496 -0.00799122 0.0 -1.41917e-05 -0.000139638 -0.195008 0.149034 0.936349 -1.46057e-05 -0.0222902 0.0926382 0.133819 -0.0201627 0.089569 0.135651 7.85485e-07 1.32079e-07 -0.00157271 0.000740581 -0.00012046…
2247.0 0.0 0.0 -0.173811 0.153113 0.938557 0.0 0.0 0.0 0.173811 0.0 0.0 0.173811 0.0 0.0 0.164304 -0.146546 0.0123556 0.0 0.0 0.0 -0.164304 0.0 0.0 -0.164304 0.1378171 0.977931 -2.16943e-18 -0.148772 0.022208 0.0 -2.7389e-05 -1.2296e-05 -0.193355 0.148536 0.936577 -2.50659e-05 -0.0223139 0.091515 0.133848 -0.0207753 0.0885307 0.135649 -9.24974e-07 -2.02025e-07 -0.00127957 0.00062165 -9.86468e-05 …
2258.0 0.0 0.0 -0.0590031 0.0524647 0.959013 0.0 0.0 0.0 0.0590031 0.0 0.0 0.0590031 0.0 0.0 -0.0842973 0.0751865 -0.00633916 0.0 0.0 0.0 0.0842973 0.0 0.0 0.0842973 0.033201 0.987454 -2.16943e-18 0.0771313 -0.00257514 0.0 -1.28005e-05 -0.00013314 -0.0687929 0.112814 0.951879 -1.14281e-05 -0.0694905 0.0108299 0.137506 -0.0695504 0.0110137 0.13738 -0.000109192 -7.58102e-06 0.0147248 0.00654836 0.0…
2265.0 0.0 0.0 -0.217731 0.190893 0.927697 0.0 0.0 0.0 0.217731 0.0 0.0 0.217731 0.0 0.0 0.290175 -0.258813 0.0218211 0.0 0.0 0.0 -0.290175 0.0 0.0 -0.290175 0.17744300000000002 0.971123 -2.16943e-18 -0.260768 0.0507196 0.0 -2.64037e-06 -0.000207539 -0.116128 0.119074 0.94753 -4.9461e-06 -0.0424023 0.0415055 0.127076 -0.0424943 0.0417741 0.126898 5.72288e-07 2.42327e-08 0.0184968 -0.00861722 0.00…
2267.0 0.0 0.0 -0.160708 0.141753 0.941474 0.0 0.0 0.0 0.160708 0.0 0.0 0.160708 0.0 0.0 0.098897 -0.0882083 0.00743705 0.0 0.0 0.0 -0.098897 0.0 0.0 -0.098897 0.1259417 0.979624 -2.16943e-18 -0.0897155 0.0121929 0.0 -2.69179e-05 -6.22849e-06 -0.195275 0.149368 0.936262 -2.46513e-05 -0.0221202 0.0930852 0.133965 -0.0204588 0.0898592 0.135923 9.57401e-07 1.65881e-07 -0.000427592 0.000196311 -3.279…
2268.0 0.0 0.0 -0.0611919 0.0544035 0.958732 0.0 0.0 0.0 0.0611919 0.0 0.0 0.0611919 0.0 0.0 0.0838918 -0.0748248 0.00630866 0.0 0.0 0.0 -0.0838918 0.0 0.0 -0.0838918 0.035203700000000004 0.987385 -2.16943e-18 -0.0767544 0.00273076 0.0 -0.00175323 -9.23282e-06 -0.0761953 0.115396 0.951139 -0.00166528 -0.0668467 0.0143981 0.138932 -0.0569884 -8.77128e-05 0.143539 -0.00133295 -0.000102653 -0.086524…
2272.0 0.0 0.0 -0.196584 0.172762 0.933133 0.0 0.0 0.0 0.196584 0.0 0.0 0.196584 0.0 0.0 0.298001 -0.265793 0.0224096 0.0 0.0 0.0 -0.298001 0.0 0.0 -0.298001 0.1584009 0.974618 -2.16943e-18 -0.268843 0.0464131 0.0 -7.59016e-05 -0.000198555 -0.095976 0.114343 0.949701 -7.31381e-05 -0.0526306 0.0308388 0.12783 -0.0519653 0.0296525 0.128347 -0.000880889 -8.49024e-05 0.0446895 -0.00596455 0.00346796 …
2275.0 0.0 0.0 -0.102489 0.0908577 0.952626 0.0 0.0 0.0 0.102489 0.0 0.0 0.102489 0.0 0.0 0.056411 -0.0503141 0.00424211 0.0 0.0 0.0 -0.056411 0.0 0.0 -0.056411 0.07294904 0.985261 -2.16943e-18 -0.0514919 0.00396549 0.0 -0.00141744 -0.000119964 -0.14614 0.116215 0.94522 -0.00134158 -0.0259298 0.0776602 0.101215 -0.0163873 0.059478 0.108816 4.11634e-05 -2.10892e-07 0.0478114 0.0112411 0.00373731 3…
2279.0 0.0 0.0 -0.0753022 0.066887 0.956815 0.0 0.0 0.0 0.0753022 0.0 0.0 0.0753022 0.0 0.0 -0.115763 0.103251 -0.00870535 0.0 0.0 0.0 0.115763 0.0 0.0 0.115763 0.048109900000000004 0.986835 -2.16943e-18 0.10585 -0.00526224 0.0 -3.48023e-05 -0.00010773 -0.0841451 0.112723 0.950792 -3.28603e-05 -0.0591761 0.0228831 0.130493 -0.0588321 0.0222739 0.130756 -1.94592e-05 -1.68293e-06 0.0396527 -0.00549…
2280.0 0.0 0.0 -0.161157 0.142144 0.941376 0.0 0.0 0.0 0.161157 0.0 0.0 0.161157 0.0 0.0 0.136163 -0.121447 0.0102395 0.0 0.0 0.0 -0.136163 0.0 0.0 -0.136163 0.1263494 0.979569 -2.16943e-18 -0.123514 0.0168429 0.0 -1.20627e-05 -1.03439e-05 -0.116077 0.119 0.947545 -1.07237e-05 -0.0424157 0.0416494 0.126895 -0.0423199 0.0414728 0.126975 4.18101e-07 1.61594e-09 0.0185475 -0.00852096 0.00160807 4.00…
2281.0 0.0 0.0 -0.00665505 0.00593402 0.96448 0.0 0.0 0.0 0.00665505 0.0 0.0 0.00665505 0.0 0.0 -0.0961424 0.0857514 -0.00722991 0.0 0.0 0.0 0.0961424 0.0 0.0 0.0961424 -0.014716899999999991 0.987799 -2.16943e-18 0.0880026 0.00166996 0.0 -0.0027167 -0.000370093 -0.106068 0.115766 0.948945 -0.00257149 -0.0478097 0.0381607 0.126138 -0.0449664 0.0418942 0.119529 -0.000538663 -5.78336e-05 0.054333 -0…
2282.0 0.0 0.0 -0.0736667 0.0654415 0.957046 0.0 0.0 0.0 0.0736667 0.0 0.0 0.0736667 0.0 0.0 0.00804242 -0.0071732 0.00060479 0.0 0.0 0.0 -0.00804242 0.0 0.0 -0.00804242 0.0466144 0.986908 -2.16943e-18 -0.00735435 0.000353558 0.0 -4.16508e-06 -6.0216e-05 -0.0715212 0.111702 0.951776 -3.77289e-06 -0.0675998 0.0144942 0.134679 -0.0670273 0.0133107 0.135289 4.89078e-05 3.38415e-06 0.0289342 0.002481…
2283.0 0.0 0.0 -0.0277018 0.0246758 0.962575 0.0 0.0 0.0 0.0277018 0.0 0.0 0.0277018 0.0 0.0 0.105149 -0.0937843 0.00790718 0.0 0.0 0.0 -0.105149 0.0 0.0 -0.105149 0.004550399999999996 0.987962 -2.16943e-18 -0.0962635 0.000199536 0.0 -0.00652605 -0.0748594 -0.111139 0.112819 0.948837 0.00810329 -0.0485056 0.041331 0.129462 -0.0281005 0.0348735 0.115398 0.00112182 0.000127426 0.00394421 0.00019309…
2289.0 0.0 0.0 0.00281659 -0.00251252 0.965208 0.0 0.0 0.0 -0.00281659 0.0 0.0 -0.00281659 0.0 0.0 -0.182919 0.163149 -0.0137555 0.0 0.0 0.0 0.182919 0.0 0.0 0.182919 -0.023385799999999998 0.987593 -2.16943e-18 0.167395 0.00476292 0.0 -0.00162892 -0.000195115 -0.117266 0.119125 0.947528 -0.00154185 -0.0434722 0.0452753 0.125735 -0.0425775 0.0493292 0.120768 0.00316155 0.000374766 0.0598108 -0.017…
2290.0 0.0 0.0 -0.0777762 0.0690729 0.956461 0.0 0.0 0.0 0.0777762 0.0 0.0 0.0777762 0.0 0.0 0.0937053 -0.0835777 0.00704664 0.0 0.0 0.0 -0.0937053 0.0 0.0 -0.0937053 0.0503718 0.986719 -2.16943e-18 -0.0856707 0.00447154 0.0 -0.000924371 -3.49752e-05 -0.124441 0.117705 0.947127 -0.000873421 -0.0347757 0.0463305 0.123063 -0.0273819 0.0325755 0.129412 -0.000280067 -3.50615e-05 -0.090823 -0.00067718…
2295.0 0.0 0.0 -0.0244642 0.0217954 0.962894 0.0 0.0 0.0 0.0244642 0.0 0.0 0.0244642 0.0 0.0 -0.0707088 0.0630666 -0.0053173 0.0 0.0 0.0 0.0707088 0.0 0.0 0.0707088 0.0015862999999999988 0.987963 -2.16943e-18 0.0647339 7.54023e-05 0.0 -1.25307e-06 -0.000257428 -0.189727 0.146714 0.937194 -3.49712e-06 -0.0228875 0.0885287 0.133477 -0.0212363 0.086118 0.134895 -2.81462e-05 -5.41922e-06 -0.00031974 …
2296.0 0.0 0.0 -0.0840374 0.0746011 0.95554 0.0 0.0 0.0 0.0840374 0.0 0.0 0.0840374 0.0 0.0 -0.00412713 0.00368108 -0.00031036 0.0 0.0 0.0 0.00412713 0.0 0.0 0.00412713 0.0560952 0.986403 -2.16943e-18 0.00377195 -0.000220564 0.0 -0.000231013 -9.84568e-05 -0.143975 0.121225 0.944898 -0.000219919 -0.0280929 0.0650266 0.117125 -0.0282806 0.0664617 0.115871 0.00720869 0.00104662 0.0542032 0.00356151 …
2298.0 0.0 0.0 0.0202956 -0.0181164 0.966342 0.0 0.0 0.0 -0.0202956 0.0 0.0 -0.0202956 0.0 0.0 -0.215123 0.191872 -0.0161772 0.0 0.0 0.0 0.215123 0.0 0.0 0.215123 -0.039376999999999995 0.986999 -2.16943e-18 0.196737 0.00904144 0.0 -0.00247046 0.0109681 -0.182153 0.145111 0.938339 -0.00438976 -0.0247292 0.082631 0.134508 -0.0218711 0.0802344 0.134028 -2.87076e-05 -5.32616e-06 -0.00466174 0.0022989…
2300.0 0.0 0.0 -0.0802077 0.0712205 0.956107 0.0 0.0 0.0 0.0802077 0.0 0.0 0.0802077 0.0 0.0 -0.166403 0.148418 -0.0125135 0.0 0.0 0.0 0.166403 0.0 0.0 0.166403 0.052594800000000004 0.986601 -2.16943e-18 0.152115 -0.0083105 0.0 -9.95027e-06 -4.06827e-05 -0.113907 0.117685 0.947833 -7.77212e-06 -0.0431882 0.0407663 0.126381 -0.0428552 0.0400368 0.126776 2.07799e-07 -2.69889e-08 0.0235621 -0.007728…
2301.0 0.0 0.0 -0.115704 0.102466 0.950355 0.0 0.0 0.0 0.115704 0.0 0.0 0.115704 0.0 0.0 0.0905754 -0.0807861 0.00681127 0.0 0.0 0.0 -0.0905754 0.0 0.0 -0.0905754 0.08500467 0.984252 -2.16943e-18 -0.0825857 0.00745906 0.0 -2.26271e-05 -5.56617e-06 -0.0680455 0.113496 0.951841 -2.13376e-05 -0.0705102 0.00967953 0.138929 -0.0700268 0.00875716 0.139367 -0.000287113 -1.96243e-05 0.00193008 0.00907967…
2302.0 0.0 0.0 -0.115069 0.101909 0.950468 0.0 0.0 0.0 0.115069 0.0 0.0 0.115069 0.0 0.0 0.0385193 -0.0343562 0.00289665 0.0 0.0 0.0 -0.0385193 0.0 0.0 -0.0385193 0.08442579 0.984304 -2.16943e-18 -0.0351235 0.00314984 0.0 -3.69897e-05 -1.23813e-05 -0.0678292 0.113892 0.951804 -3.45866e-05 -0.0709333 0.00910955 0.139708 -0.0701064 0.007531 0.140458 -0.000361455 -2.46085e-05 -0.00566937 0.0104741 -…
2305.0 0.0 0.0 -0.0977728 0.0867076 0.953399 0.0 0.0 0.0 0.0977728 0.0 0.0 0.0977728 0.0 0.0 0.0257308 -0.0229498 0.00193496 0.0 0.0 0.0 -0.0257308 0.0 0.0 -0.0257308 0.06864316000000001 0.985582 -2.16943e-18 -0.0234953 0.00169799 0.0 -1.43414e-05 -6.08843e-05 -0.123773 0.120871 0.946611 -1.29213e-05 -0.0399341 0.0472756 0.126483 -0.0396544 0.0466784 0.126799 2.75804e-05 3.39163e-06 0.0335315 -0.…
2306.0 0.0 0.0 -0.191208 0.168135 0.934454 0.0 0.0 0.0 0.191208 0.0 0.0 0.191208 0.0 0.0 0.296392 -0.264358 0.0222887 0.0 0.0 0.0 -0.296392 0.0 0.0 -0.296392 0.153549 0.975443 -2.16943e-18 -0.267636 0.0447245 0.0 -9.74903e-05 -0.000202753 -0.0934057 0.113966 0.949943 -9.3365e-05 -0.0542281 0.0295015 0.128197 -0.0532889 0.0277916 0.128964 0.000518792 4.86169e-05 0.0447169 -0.00619598 0.00351378 0.…
2308.0 0.0 0.0 -0.138213 0.122166 0.946134 0.0 0.0 0.0 0.138213 0.0 0.0 0.138213 0.0 0.0 0.050967 -0.0454586 0.00383272 0.0 0.0 0.0 -0.050967 0.0 0.0 -0.050967 0.1055062 0.982168 -2.16943e-18 -0.046365 0.00524214 0.0 -0.00073428 -5.04179e-05 -0.117235 0.118631 0.947604 -0.000695202 -0.0399043 0.0400592 0.127231 -0.0322425 0.0253951 0.134224 -0.00127256 -0.000150061 -0.118502 -0.00351467 -0.008865…
2311.0 0.0 0.0 -0.0489255 0.0435302 0.960255 0.0 0.0 0.0 0.0489255 0.0 0.0 0.0489255 0.0 0.0 0.0108262 -0.00965616 0.000814134 0.0 0.0 0.0 -0.0108262 0.0 0.0 -0.0108262 0.023978700000000006 0.987715 -2.16943e-18 -0.00990875 0.000230881 0.0 -1.76886e-05 -0.000126482 -0.191546 0.148087 0.936898 -1.57563e-05 -0.0229774 0.0892167 0.134122 -0.0207199 0.0868197 0.135496 1.84304e-06 3.38939e-07 -0.00579…
2313.0 0.0 0.0 0.0404094 -0.0360936 0.96731 0.0 0.0 0.0 -0.0404094 0.0 0.0 -0.0404094 0.0 0.0 -0.111509 0.0994574 -0.00838549 0.0 0.0 0.0 0.111509 0.0 0.0 0.111509 -0.057761999999999994 0.985968 -2.16943e-18 0.101864 0.00673674 0.0 -0.00278093 0.0682331 -0.182437 0.125743 0.941241 -0.0141924 -0.00487325 0.1022 0.0954057 -0.00461932 0.0819275 0.111917 -0.0277651 -0.00518241 -0.0626116 0.0124904 -0…
2316.0 0.0 0.0 -0.213239 0.187051 0.928884 0.0 0.0 0.0 0.213239 0.0 0.0 0.213239 0.0 0.0 0.205805 -0.183562 0.0154765 0.0 0.0 0.0 -0.205805 0.0 0.0 -0.205805 0.173404 0.971899 -2.16943e-18 -0.185109 0.0351415 0.0 -1.44765e-05 -0.000101081 -0.198828 0.150838 0.935694 -1.52406e-05 -0.0216853 0.095991 0.13406 -0.019686 0.0921458 0.136418 -1.92496e-07 -6.91354e-08 0.000228686 -0.000103098 1.76726e-05…
2317.0 0.0 0.0 -0.0742268 0.0659365 0.956967 0.0 0.0 0.0 0.0742268 0.0 0.0 0.0742268 0.0 0.0 -0.0863842 0.0770479 -0.00649609 0.0 0.0 0.0 0.0863842 0.0 0.0 0.0863842 0.0471265 0.986883 -2.16943e-18 0.0789915 -0.00384183 0.0 -3.60476e-05 -0.000104082 -0.0836703 0.112579 0.950845 -3.43532e-05 -0.0594097 0.0226861 0.130449 -0.0590562 0.0220605 0.130719 6.95754e-06 5.43394e-07 0.0403753 -0.00543531 0…
2319.0 0.0 0.0 -0.0922024 0.0818013 0.954288 0.0 0.0 0.0 0.0922024 0.0 0.0 0.0922024 0.0 0.0 0.00184852 -0.00164874 0.000139009 0.0 0.0 0.0 -0.00184852 0.0 0.0 -0.00184852 0.0635557 0.985936 -2.16943e-18 -0.00168858 0.000112581 0.0 -0.000110692 -7.59944e-05 -0.0709522 0.115395 0.951388 -0.000104246 -0.0696968 0.00963152 0.141083 -0.0671413 0.00476329 0.143393 -0.000689992 -4.9054e-05 -0.0329492 0…
2320.0 0.0 0.0 -0.0724725 0.0643857 0.957214 0.0 0.0 0.0 0.0724725 0.0 0.0 0.0724725 0.0 0.0 -0.140377 0.125205 -0.0105563 0.0 0.0 0.0 0.140377 0.0 0.0 0.140377 0.0455223 0.98696 -2.16943e-18 0.128374 -0.0060179 0.0 -1.70718e-05 -0.000101489 -0.0764251 0.112153 0.951425 -1.5614e-05 -0.0639454 0.0174799 0.132943 -0.0638145 0.0172747 0.133016 3.08273e-05 2.3e-06 0.0366887 -0.0012073 0.00266235 2.94…
2322.0 0.0 0.0 -0.05827 0.0518152 0.959107 0.0 0.0 0.0 0.05827 0.0 0.0 0.05827 0.0 0.0 0.0678107 -0.0604817 0.00509936 0.0 0.0 0.0 -0.0678107 0.0 0.0 -0.0678107 0.032530300000000005 0.987476 -2.16943e-18 -0.0620477 0.00202602 0.0 -0.00269915 -0.000180865 -0.102631 0.116549 0.949139 -0.00255335 -0.0490746 0.0318433 0.13028 -0.0377899 0.0166411 0.134166 -0.000469163 -4.88239e-05 -0.104329 0.0019575…
2325.0 0.0 0.0 -0.0208766 0.0186025 0.963236 0.0 0.0 0.0 0.0208766 0.0 0.0 0.0208766 0.0 0.0 -0.185945 0.165848 -0.0139831 0.0 0.0 0.0 0.185945 0.0 0.0 0.185945 -0.001698099999999994 0.987953 -2.16943e-18 0.170231 0.000809011 0.0 -5.12961e-05 -0.000128015 -0.0681659 0.111751 0.952007 -4.56333e-05 -0.0694388 0.0108453 0.136817 -0.0700338 0.0122752 0.135979 -0.000152299 -1.04601e-05 0.0234522 0.004…
2328.0 0.0 0.0 -0.126646 0.112054 0.948358 0.0 0.0 0.0 0.126646 0.0 0.0 0.126646 0.0 0.0 0.0677087 -0.0603908 0.00509169 0.0 0.0 0.0 -0.0677087 0.0 0.0 -0.0677087 0.0949769 0.983297 -2.16943e-18 -0.0616713 0.00625115 0.0 -3.79911e-05 -4.2869e-06 -0.067693 0.113936 0.951807 -3.55844e-05 -0.0710575 0.00896541 0.13984 -0.0701806 0.00728738 0.14064 -0.000364846 -2.47879e-05 -0.00697349 0.0106736 -0.0…
2334.0 0.0 0.0 -0.0851171 0.0755538 0.955378 0.0 0.0 0.0 0.0851171 0.0 0.0 0.0851171 0.0 0.0 0.0851882 -0.0759812 0.00640616 0.0 0.0 0.0 -0.0851882 0.0 0.0 -0.0851882 0.05708200000000001 0.986344 -2.16943e-18 -0.077852 0.00463674 0.0 -0.000331952 4.73125e-06 -0.0959915 0.117689 0.949291 -0.000314782 -0.0545708 0.0268122 0.133847 -0.0464191 0.0105151 0.141987 -0.00128582 -0.000123691 -0.109473 0.0…
2335.0 0.0 0.0 -0.0730732 0.0649168 0.95713 0.0 0.0 0.0 0.0730732 0.0 0.0 0.0730732 0.0 0.0 -0.0286396 0.0255443 -0.0021537 0.0 0.0 0.0 0.0286396 0.0 0.0 0.0286396 0.046071600000000004 0.986934 -2.16943e-18 0.0261901 -0.0012435 0.0 -0.000221422 -8.64933e-05 -0.0766862 0.116928 0.950784 -0.000209891 -0.0668837 0.0124513 0.141199 -0.0617027 0.00255073 0.145915 -0.0009313 -7.15245e-05 -0.0609773 0.0…
2336.0 0.0 0.0 -0.112671 0.0998042 0.95089 0.0 0.0 0.0 0.112671 0.0 0.0 0.112671 0.0 0.0 -0.122302 0.109084 -0.00919709 0.0 0.0 0.0 0.122302 0.0 0.0 0.122302 0.08223905000000001 0.984498 -2.16943e-18 0.111544 -0.00973355 0.0 -0.000134853 -0.000224575 -0.070027 0.115412 0.951451 -0.000124057 -0.0703672 0.0089366 0.141527 -0.0673789 0.00329836 0.144174 -0.00076463 -5.36368e-05 -0.040625 0.0124928 -…
2337.0 0.0 0.0 -0.0494905 0.0440315 0.960188 0.0 0.0 0.0 0.0494905 0.0 0.0 0.0494905 0.0 0.0 -0.187807 0.167509 -0.0141231 0.0 0.0 0.0 0.187807 0.0 0.0 0.187807 0.0244959 0.987703 -2.16943e-18 0.171888 -0.00410229 0.0 -0.000218151 -6.61188e-05 -0.0743764 0.116468 0.951009 -0.000206571 -0.0683388 0.0115829 0.141212 -0.0634591 0.00230541 0.145606 -0.000975295 -7.26477e-05 -0.0566263 0.0124467 -0.00…
2340.0 0.0 0.0 -0.00806442 0.00719025 0.964365 0.0 0.0 0.0 0.00806442 0.0 0.0 0.00806442 0.0 0.0 -0.196873 0.175595 -0.0148049 0.0 0.0 0.0 0.196873 0.0 0.0 0.196873 -0.013426899999999992 0.987823 -2.16943e-18 0.18021 0.00316563 0.0 -0.00129158 -0.000259238 -0.1067 0.116031 0.948704 -0.00122458 -0.0459199 0.0341839 0.128663 -0.0368349 0.018737 0.135011 -0.000432925 -4.64814e-05 -0.113847 -0.000166…
2345.0 0.0 0.0 -0.0456189 0.0405961 0.960643 0.0 0.0 0.0 0.0456189 0.0 0.0 0.0456189 0.0 0.0 -0.111189 0.0991716 -0.0083614 0.0 0.0 0.0 0.111189 0.0 0.0 0.111189 0.0209523 0.987781 -2.16943e-18 0.101773 -0.00203471 0.0 -0.00010509 -0.000217005 -0.0660204 0.114147 0.9519 -9.82123e-05 -0.0723294 0.00742867 0.140986 -0.0710824 0.00524684 0.141918 -0.000521877 -3.45486e-05 -0.0182952 0.0119461 -0.002…
2347.0 0.0 0.0 -0.109898 0.0973697 0.951372 0.0 0.0 0.0 0.109898 0.0 0.0 0.109898 0.0 0.0 0.0340118 -0.0303359 0.00255769 0.0 0.0 0.0 -0.0340118 0.0 0.0 -0.0340118 0.07971 0.984715 -2.16943e-18 -0.0310274 0.00262086 0.0 -4.02117e-05 -1.81331e-05 -0.0678046 0.113978 0.951794 -3.77028e-05 -0.0709887 0.00896273 0.139886 -0.0700896 0.00724791 0.1407 -0.000372515 -2.53486e-05 -0.007521 0.0107295 -0.00…
2354.0 0.0 0.0 -0.146395 0.129302 0.94449 0.0 0.0 0.0 0.146395 0.0 0.0 0.146395 0.0 0.0 0.126032 -0.11241 0.00947757 0.0 0.0 0.0 -0.126032 0.0 0.0 -0.126032 0.11294509999999999 0.981296 -2.16943e-18 -0.114542 0.0139003 0.0 -1.3103e-05 -3.63311e-06 -0.068515 0.113104 0.95186 -1.18463e-05 -0.0699611 0.0105118 0.138016 -0.0697012 0.0100174 0.13825 -7.19723e-05 -4.99595e-06 0.00979145 0.00758543 0.00…
2355.0 0.0 0.0 -0.182971 0.161032 0.936429 0.0 0.0 0.0 0.182971 0.0 0.0 0.182971 0.0 0.0 0.250484 -0.223412 0.0188364 0.0 0.0 0.0 -0.250484 0.0 0.0 -0.250484 0.14610620000000002 0.976655 -2.16943e-18 -0.226485 0.0359327 0.0 -1.62127e-05 -0.000131819 -0.0771787 0.111873 0.951406 -1.52484e-05 -0.0633274 0.0184902 0.132068 -0.0632599 0.018421 0.132068 1.95915e-05 1.45929e-06 0.0412164 -0.00273915 0.…
2356.0 0.0 0.0 -0.106785 0.0946349 0.951904 0.0 0.0 0.0 0.106785 0.0 0.0 0.106785 0.0 0.0 -0.101019 0.0901009 -0.00759662 0.0 0.0 0.0 0.101019 0.0 0.0 0.101019 0.07686997000000001 0.984951 -2.16943e-18 0.0921785 -0.00749735 0.0 -4.44073e-06 -0.000181228 -0.118383 0.120075 0.947213 -4.89902e-06 -0.041935 0.0428842 0.127485 -0.0419876 0.0430635 0.127357 1.52663e-05 1.76959e-06 0.0199107 -0.00782086…
2360.0 0.0 0.0 0.0589809 -0.0527066 0.967882 0.0 0.0 0.0 -0.0589809 0.0 0.0 -0.0589809 0.0 0.0 -0.298574 0.266304 -0.0224528 0.0 0.0 0.0 0.298574 0.0 0.0 0.298574 -0.07471499999999999 0.984689 -2.16943e-18 0.272367 0.0231001 0.0 -0.00164422 0.0246131 -0.133578 0.11719 0.946595 -0.00614048 -0.0290675 0.0608626 0.111845 -0.023819 0.0477887 0.119668 5.36252e-05 7.05878e-06 0.00366197 0.00934908 -7.8…
2361.0 0.0 0.0 -0.191477 0.168367 0.934388 0.0 0.0 0.0 0.191477 0.0 0.0 0.191477 0.0 0.0 0.234631 -0.209272 0.0176443 0.0 0.0 0.0 -0.234631 0.0 0.0 -0.234631 0.1537919 0.975402 -2.16943e-18 -0.211858 0.035462 0.0 -7.36205e-06 -0.000108218 -0.112809 0.117801 0.94796 -7.57012e-06 -0.0435916 0.0399833 0.126469 -0.0435897 0.0400286 0.12642 -2.12901e-06 -2.84019e-07 0.0255229 -0.00854462 0.00214133 -2…
2366.0 0.0 0.0 -0.0726599 0.0645514 0.957187 0.0 0.0 0.0 0.0726599 0.0 0.0 0.0726599 0.0 0.0 -0.152958 0.136426 -0.0115024 0.0 0.0 0.0 0.152958 0.0 0.0 0.152958 0.045693700000000004 0.986951 -2.16943e-18 0.139878 -0.00658345 0.0 5.0429e-06 -0.000189384 -0.0218097 0.0989825 0.956772 9.22875e-06 -0.0944124 -0.00696439 0.13324 -0.0947431 -0.00632816 0.132933 3.40655e-05 5.87191e-07 0.0709984 0.00454…
2368.0 0.0 0.0 0.016892 -0.0150764 0.966143 0.0 0.0 0.0 -0.016892 0.0 0.0 -0.016892 0.0 0.0 -0.256637 0.2289 -0.0192991 0.0 0.0 0.0 0.256637 0.0 0.0 0.256637 -0.03626399999999999 0.987136 -2.16943e-18 0.234739 0.00998737 0.0 -1.39115e-05 3.41284e-05 -0.202606 0.154408 0.935381 -1.66231e-05 -0.0195213 0.101909 0.130278 -0.0185964 0.0887786 0.138636 -6.0416e-06 -1.33385e-06 -0.0103418 0.00444782 -0…
2370.0 0.0 0.0 -0.185816 0.163487 0.935753 0.0 0.0 0.0 0.185816 0.0 0.0 0.185816 0.0 0.0 0.30559 -0.272562 0.0229804 0.0 0.0 0.0 -0.30559 0.0 0.0 -0.30559 0.1486779 0.976243 -2.16943e-18 -0.276186 0.0446238 0.0 -0.00040526 -0.000280534 -0.176185 0.140804 0.939286 -0.000385773 -0.0247163 0.0776523 0.133355 -0.0231856 0.0752049 0.134265 1.48109e-05 2.62861e-06 -0.00925236 0.00403776 -0.000742178 1.…
2371.0 0.0 0.0 -0.118444 0.104869 0.949865 0.0 0.0 0.0 0.118444 0.0 0.0 0.118444 0.0 0.0 0.100886 -0.0899827 0.00758666 0.0 0.0 0.0 -0.100886 0.0 0.0 -0.100886 0.0875033 0.984023 -2.16943e-18 -0.0919641 0.00856028 0.0 -1.93631e-05 -8.58692e-06 -0.0674764 0.113431 0.951889 -1.82839e-05 -0.0708722 0.00935223 0.139053 -0.0704521 0.00855372 0.139427 -0.000302042 -2.04632e-05 0.00181198 0.00922453 -0.…
2372.0 0.0 0.0 -0.0592854 0.0527148 0.958977 0.0 0.0 0.0 0.0592854 0.0 0.0 0.0592854 0.0 0.0 -0.17989 0.160447 -0.0135277 0.0 0.0 0.0 0.17989 0.0 0.0 0.17989 0.0334594 0.987445 -2.16943e-18 0.164596 -0.0055418 0.0 -0.000182776 -8.31183e-05 -0.0731971 0.118227 0.950853 -0.000172576 -0.069044 0.0063782 0.145945 -0.0611787 -0.00868055 0.153133 -0.00208294 -0.000152099 -0.201897 0.0237014 -0.0152834 …
2373.0 0.0 0.0 -0.0676525 0.0601226 0.957876 0.0 0.0 0.0 0.0676525 0.0 0.0 0.0676525 0.0 0.0 -0.108071 0.0963906 -0.00812692 0.0 0.0 0.0 0.108071 0.0 0.0 0.108071 0.041114000000000005 0.987156 -2.16943e-18 0.0988516 -0.00415654 0.0 -1.8248e-05 -8.91073e-05 -0.0774753 0.112176 0.951347 -1.7146e-05 -0.0632477 0.0182497 0.13253 -0.0630651 0.0179397 0.132651 1.92781e-05 1.45028e-06 0.0383508 -0.00173…
2376.0 0.0 0.0 -0.152646 0.134745 0.943195 0.0 0.0 0.0 0.152646 0.0 0.0 0.152646 0.0 0.0 0.0964961 -0.0860669 0.00725651 0.0 0.0 0.0 -0.0964961 0.0 0.0 -0.0964961 0.11862420000000001 0.980589 -2.16943e-18 -0.0876306 0.0111908 0.0 -0.000226781 -3.18801e-05 -0.179034 0.142605 0.93884 -0.000212581 -0.024071 0.0796695 0.133515 -0.0229106 0.0774644 0.134554 4.26762e-05 7.71423e-06 -0.00855146 0.003685…
2380.0 0.0 0.0 -0.110059 0.0975108 0.951344 0.0 0.0 0.0 0.110059 0.0 0.0 0.110059 0.0 0.0 0.0840255 -0.0749441 0.00631872 0.0 0.0 0.0 -0.0840255 0.0 0.0 -0.0840255 0.07985661000000001 0.984703 -2.16943e-18 -0.0766514 0.0064871 0.0 -3.63315e-05 -1.9993e-06 -0.0674716 0.113893 0.951829 -3.4372e-05 -0.0711926 0.00887639 0.139843 -0.0703448 0.00725302 0.140617 -0.000360678 -2.44255e-05 -0.00669081 0.…
2382.0 0.0 0.0 -0.0772525 0.0686103 0.956536 0.0 0.0 0.0 0.0772525 0.0 0.0 0.0772525 0.0 0.0 -0.0739425 0.0659509 -0.00556048 0.0 0.0 0.0 0.0739425 0.0 0.0 0.0739425 0.0498931 0.986744 -2.16943e-18 0.0676043 -0.00349307 0.0 -8.09009e-06 -0.000102044 -0.0695711 0.112059 0.951922 -7.11383e-06 -0.0686704 0.0126311 0.135662 -0.0687236 0.0127828 0.135563 2.30579e-05 1.5127e-06 0.0278345 0.00372841 0.0…
2383.0 0.0 0.0 -0.0669816 0.059529 0.957967 0.0 0.0 0.0 0.0669816 0.0 0.0 0.0669816 0.0 0.0 -0.0452859 0.0403914 -0.0034055 0.0 0.0 0.0 0.0452859 0.0 0.0 0.0452859 0.0405003 0.987181 -2.16943e-18 0.0414238 -0.00171396 0.0 -9.23633e-05 -8.53111e-05 -0.0694154 0.114988 0.951549 -8.71653e-05 -0.070501 0.00896071 0.141018 -0.0684211 0.0050117 0.142885 -0.000631381 -4.39221e-05 -0.0279814 0.0119162 -0…
2388.0 0.0 0.0 -0.0968544 0.085899 0.953548 0.0 0.0 0.0 0.0968544 0.0 0.0 0.0968544 0.0 0.0 0.000924089 -0.000824214 6.94915e-05 0.0 0.0 0.0 -0.000924089 0.0 0.0 -0.000924089 0.06780449000000001 0.985643 -2.16943e-18 -0.000843859 6.0206e-05 0.0 -0.000141337 -8.09912e-05 -0.0721237 0.115836 0.951248 -0.000133263 -0.0691913 0.0100397 0.141344 -0.0658199 0.00360817 0.144402 -0.000835125 -6.03321e-05…
2392.0 0.0 0.0 -0.0429346 0.0382132 0.96095 0.0 0.0 0.0 0.0429346 0.0 0.0 0.0429346 0.0 0.0 -0.0114786 0.010238 -0.000863191 0.0 0.0 0.0 0.0114786 0.0 0.0 0.0114786 0.018495200000000003 0.987827 -2.16943e-18 0.0105071 -0.00018185 0.0 -0.00218702 -0.022102 -0.060378 0.104937 0.953367 -0.00205616 -0.074049 0.0136307 0.131206 -0.0698464 0.0150567 0.125544 1.13473e-05 6.21323e-07 0.0706591 -0.0117866…
2397.0 0.0 0.0 -0.00731849 0.0065254 0.964426 0.0 0.0 0.0 0.00731849 0.0 0.0 0.00731849 0.0 0.0 -0.109463 0.0976326 -0.00823164 0.0 0.0 0.0 0.109463 0.0 0.0 0.109463 -0.014109700000000003 0.98781 -2.16943e-18 0.100197 0.00183486 0.0 -0.00243399 -0.000539364 -0.125046 0.116684 0.947342 -0.00230836 -0.0339926 0.0482752 0.121147 -0.027988 0.0434403 0.119949 0.00279547 0.000353687 -0.00689369 0.00474…
2398.0 0.0 0.0 -0.101286 0.0897997 0.952825 0.0 0.0 0.0 0.101286 0.0 0.0 0.101286 0.0 0.0 -0.0927729 0.0827461 -0.00697652 0.0 0.0 0.0 0.0927729 0.0 0.0 0.0927729 0.07185114000000001 0.985345 -2.16943e-18 0.0846907 -0.00641974 0.0 -4.23745e-06 -0.000163981 -0.115185 0.118685 0.947655 -4.81129e-06 -0.0427333 0.0411204 0.126849 -0.0427861 0.0412937 0.126727 2.19328e-06 2.10425e-07 0.0206357 -0.0089…
2399.0 0.0 0.0 -0.0898525 0.0797301 0.954654 0.0 0.0 0.0 0.0898525 0.0 0.0 0.0898525 0.0 0.0 0.0599723 -0.0534905 0.00450992 0.0 0.0 0.0 -0.0599723 0.0 0.0 -0.0599723 0.061409000000000005 0.986076 -2.16943e-18 -0.0547915 0.00352375 0.0 -0.000795532 -5.22489e-05 -0.126113 0.118037 0.946987 -0.000753886 -0.0335526 0.0474843 0.12234 -0.0265751 0.0341625 0.128677 0.000466563 5.91065e-05 -0.0861549 -0…
2411.0 0.0 0.0 -0.0327068 0.0291264 0.962064 0.0 0.0 0.0 0.0327068 0.0 0.0 0.0327068 0.0 0.0 -0.143559 0.128043 -0.0107956 0.0 0.0 0.0 0.143559 0.0 0.0 0.143559 0.00913230000000001 0.987941 -2.16943e-18 0.131425 -0.000930209 0.0 -0.000354076 -0.000125284 -0.175891 0.140925 0.939332 -0.000333383 -0.0247196 0.0774527 0.133256 -0.0232837 0.0750281 0.134238 3.29233e-05 5.84479e-06 -0.0090529 0.004155…
2412.0 0.0 0.0 -0.177487 0.156293 0.937711 0.0 0.0 0.0 0.177487 0.0 0.0 0.177487 0.0 0.0 0.156048 -0.139182 0.0117348 0.0 0.0 0.0 -0.156048 0.0 0.0 -0.156048 0.1411452 0.977428 -2.16943e-18 -0.141218 0.0216114 0.0 -2.69643e-05 -6.51824e-06 -0.195317 0.149387 0.936255 -2.476e-05 -0.0221156 0.0931192 0.133968 -0.0204517 0.0898881 0.135929 7.32461e-07 1.213e-07 -0.000409366 0.00018857 -3.13601e-05 6…
2413.0 0.0 0.0 -0.0144114 0.0128455 0.963824 0.0 0.0 0.0 0.0144114 0.0 0.0 0.0144114 0.0 0.0 -0.134582 0.120036 -0.0101206 0.0 0.0 0.0 0.134582 0.0 0.0 0.134582 -0.007616799999999993 0.987906 -2.16943e-18 0.123202 0.00138209 0.0 -0.000715947 -0.00027463 -0.130446 0.117875 0.946589 -0.000680068 -0.0312277 0.051267 0.120556 -0.0251116 0.0394918 0.126208 0.00216854 0.000284982 -0.0652268 0.00143197 …
2417.0 0.0 0.0 -0.0711894 0.0632512 0.957392 0.0 0.0 0.0 0.0711894 0.0 0.0 0.0711894 0.0 0.0 0.0991171 -0.0884046 0.0074536 0.0 0.0 0.0 -0.0991171 0.0 0.0 -0.0991171 0.044348900000000004 0.987014 -2.16943e-18 -0.0906476 0.0041328 0.0 -0.000633392 4.04764e-05 -0.0791939 0.116898 0.950617 -0.000602082 -0.0657149 0.0149476 0.140097 -0.05818 0.00149358 0.146007 -0.00149627 -0.000118807 -0.0879275 0.0…
2419.0 0.0 0.0 0.0533438 -0.0476629 0.967741 0.0 0.0 0.0 -0.0533438 0.0 0.0 -0.0533438 0.0 0.0 -0.178992 0.159647 -0.0134602 0.0 0.0 0.0 0.178992 0.0 0.0 0.178992 -0.06957200000000001 0.98511 -2.16943e-18 0.163357 0.0129276 0.0 -0.00703337 0.0616061 -0.226591 0.16161 0.932292 -0.018055 -0.0105546 0.118753 0.126887 -0.0146513 0.101837 0.137444 -1.08949e-05 -1.27087e-05 -0.0439266 0.00958949 0.0012…
2422.0 0.0 0.0 -0.0954356 0.0846496 0.953775 0.0 0.0 0.0 0.0954356 0.0 0.0 0.0954356 0.0 0.0 -0.155605 0.138787 -0.0117015 0.0 0.0 0.0 0.155605 0.0 0.0 0.155605 0.06650881 0.985734 -2.16943e-18 0.142109 -0.00993632 0.0 -0.00017321 -0.000171443 -0.0735479 0.1162 0.951101 -0.00016067 -0.0684661 0.0107235 0.141365 -0.0645151 0.0032131 0.144921 -0.00130024 -9.57226e-05 -0.0479619 0.0126551 -0.0041017…
2425.0 0.0 0.0 -0.0749896 0.0666107 0.956859 0.0 0.0 0.0 0.0749896 0.0 0.0 0.0749896 0.0 0.0 -0.0096312 0.00859027 -0.000724266 0.0 0.0 0.0 0.0096312 0.0 0.0 0.0096312 0.047824000000000005 0.986849 -2.16943e-18 0.00880663 -0.000435054 0.0 -0.000286477 -7.86885e-05 -0.0805958 0.117597 0.950418 -0.00027181 -0.0648806 0.0150918 0.140474 -0.0586131 0.00310348 0.14619 -0.00153502 -0.000123884 -0.07435…
2426.0 0.0 0.0 -0.000766127 0.000683255 0.964942 0.0 0.0 0.0 0.000766127 0.0 0.0 0.000766127 0.0 0.0 0.0329592 -0.029397 0.00247853 0.0 0.0 0.0 -0.0329592 0.0 0.0 -0.0329592 -0.020106899999999997 0.987681 -2.16943e-18 -0.0301648 -0.000750139 0.0 0.00637443 0.0557537 -0.00392908 0.102026 0.957619 -0.00667672 -0.0984408 -0.0308401 0.143891 -0.111442 -0.0275066 0.153634 0.00102307 3.54959e-06 -0.138…
2428.0 0.0 0.0 -0.0657252 0.0584171 0.958135 0.0 0.0 0.0 0.0657252 0.0 0.0 0.0657252 0.0 0.0 0.0430583 -0.0384046 0.00323798 0.0 0.0 0.0 -0.0430583 0.0 0.0 -0.0430583 0.039351000000000004 0.987228 -2.16943e-18 -0.0393882 0.00158017 0.0 -2.15356e-05 -5.83105e-05 -0.195046 0.148818 0.936305 -1.77146e-05 -0.0221574 0.0928667 0.133938 -0.0204558 0.0896845 0.135866 1.76149e-06 3.25911e-07 -0.00065535 …
2431.0 0.0 0.0 -0.0834334 0.074068 0.95563 0.0 0.0 0.0 0.0834334 0.0 0.0 0.0834334 0.0 0.0 -0.11225 0.100119 -0.00844123 0.0 0.0 0.0 0.11225 0.0 0.0 0.11225 0.0555432 0.986435 -2.16943e-18 0.102594 -0.00593698 0.0 -5.23105e-06 -0.000131557 -0.118924 0.119835 0.947145 -5.73527e-06 -0.041816 0.0433721 0.127419 -0.0415874 0.0428845 0.127677 1.45027e-05 1.67827e-06 0.0183215 -0.00762637 0.00157467 1.…
2434.0 0.0 0.0 -0.122213 0.108172 0.94918 0.0 0.0 0.0 0.122213 0.0 0.0 0.122213 0.0 0.0 -0.0854095 0.0761785 -0.00642279 0.0 0.0 0.0 0.0854095 0.0 0.0 0.0854095 0.0909383 0.983697 -2.16943e-18 0.077828 -0.00754042 0.0 -0.00025111 -0.00024117 -0.0765279 0.11691 0.950798 -0.000235414 -0.0670692 0.012482 0.141201 -0.0613871 0.00168465 0.146311 -0.00109665 -8.40308e-05 -0.0702268 0.0123598 -0.0055897…
2438.0 0.0 0.0 -0.176443 0.15539 0.937953 0.0 0.0 0.0 0.176443 0.0 0.0 0.176443 0.0 0.0 0.220829 -0.196962 0.0166063 0.0 0.0 0.0 -0.220829 0.0 0.0 -0.220829 0.1402002 0.977572 -2.16943e-18 -0.199874 0.0303745 0.0 -1.11923e-05 -8.59242e-05 -0.0688463 0.112773 0.95188 -9.81327e-06 -0.0694898 0.0110449 0.137343 -0.0694406 0.0109909 0.137347 -3.663e-05 -2.58575e-06 0.0154656 0.00645657 0.000670659 -3…
2439.0 0.0 0.0 -0.185323 0.163061 0.935871 0.0 0.0 0.0 0.185323 0.0 0.0 0.185323 0.0 0.0 0.168866 -0.150615 0.0126987 0.0 0.0 0.0 -0.168866 0.0 0.0 -0.168866 0.14823170000000002 0.976315 -2.16943e-18 -0.15263 0.0245833 0.0 -2.50546e-05 -9.2955e-06 -0.195671 0.149539 0.936198 -2.32409e-05 -0.0220756 0.0934024 0.133989 -0.0203877 0.0901251 0.135983 1.15713e-06 2.0511e-07 -0.000287588 0.00012895 -2.…
2440.0 0.0 0.0 -0.128337 0.113534 0.94804 0.0 0.0 0.0 0.128337 0.0 0.0 0.128337 0.0 0.0 0.0503049 -0.044868 0.00378293 0.0 0.0 0.0 -0.0503049 0.0 0.0 -0.0503049 0.09651670000000001 0.983139 -2.16943e-18 -0.0458115 0.00472182 0.0 -1.11763e-05 -4.52536e-06 -0.0707288 0.112412 0.951796 -9.85831e-06 -0.0680919 0.0131081 0.135764 -0.0678942 0.0127327 0.135941 2.43315e-05 1.63234e-06 0.0246255 0.003943…
2442.0 0.0 0.0 -0.178477 0.157149 0.937482 0.0 0.0 0.0 0.178477 0.0 0.0 0.178477 0.0 0.0 0.201926 -0.180102 0.0151848 0.0 0.0 0.0 -0.201926 0.0 0.0 -0.201926 0.14204080000000002 0.97729 -2.16943e-18 -0.182708 0.0281461 0.0 -9.79107e-06 -6.93754e-05 -0.0707174 0.112128 0.951834 -8.29177e-06 -0.0679105 0.0133903 0.135289 -0.0678577 0.0133217 0.135304 3.23387e-05 2.19593e-06 0.0284054 0.00310773 0.0…
2444.0 0.0 0.0 -0.200555 0.176175 0.932142 0.0 0.0 0.0 0.200555 0.0 0.0 0.200555 0.0 0.0 0.232515 -0.207385 0.0174851 0.0 0.0 0.0 -0.232515 0.0 0.0 -0.232515 0.16198210000000002 0.973993 -2.16943e-18 -0.209619 0.0370465 0.0 -1.61776e-05 -0.000114798 -0.195486 0.149457 0.936229 -1.66397e-05 -0.0221036 0.0932473 0.133973 -0.0204076 0.0899974 0.135946 -1.74127e-07 -5.8668e-08 -0.000393004 0.00017672…
2446.0 0.0 0.0 -0.0375404 0.0334222 0.961549 0.0 0.0 0.0 0.0375404 0.0 0.0 0.0375404 0.0 0.0 -0.0959929 0.085618 -0.00721866 0.0 0.0 0.0 0.0959929 0.0 0.0 0.0959929 0.013557400000000004 0.987899 -2.16943e-18 0.0878753 -0.00104677 0.0 -0.000379994 -0.000240953 -0.082796 0.117838 0.950235 -0.000360178 -0.063706 0.0167837 0.139821 -0.0566074 0.00335884 0.146141 -0.00146829 -0.000121748 -0.0862649 0.…
2449.0 0.0 0.0 -0.0713032 0.0633518 0.957376 0.0 0.0 0.0 0.0713032 0.0 0.0 0.0713032 0.0 0.0 -0.171144 0.152647 -0.01287 0.0 0.0 0.0 0.171144 0.0 0.0 0.171144 0.044452900000000004 0.987009 -2.16943e-18 0.156519 -0.00715387 0.0 -6.4685e-06 -0.000119814 -0.102452 0.114869 0.949032 -5.30283e-06 -0.0491184 0.0342852 0.127336 -0.0483878 0.032674 0.128216 -1.41142e-05 -1.49359e-06 0.0334198 -0.00623581…
2451.0 0.0 0.0 -0.16859 0.148592 0.939737 0.0 0.0 0.0 0.16859 0.0 0.0 0.16859 0.0 0.0 0.228432 -0.203744 0.0171781 0.0 0.0 0.0 -0.228432 0.0 0.0 -0.228432 0.1330884 0.978624 -2.16943e-18 -0.206997 0.0297957 0.0 -3.67767e-05 -8.97982e-05 -0.0829055 0.112538 0.950907 -3.49123e-05 -0.0598552 0.022071 0.130745 -0.0594528 0.0213413 0.13107 -7.33513e-07 -1.02531e-07 0.0398378 -0.00469155 0.00311623 -6.…
2452.0 0.0 0.0 -0.0879758 0.0780754 0.954943 0.0 0.0 0.0 0.0879758 0.0 0.0 0.0879758 0.0 0.0 0.13959 -0.124504 0.0104972 0.0 0.0 0.0 -0.13959 0.0 0.0 -0.13959 0.059694300000000006 0.986185 -2.16943e-18 -0.127547 0.00796246 0.0 -2.32199e-06 -1.74688e-05 -0.18742 0.146941 0.937517 -6.52544e-07 -0.0246829 0.091669 0.130485 -0.0205264 0.0789534 0.138397 -3.25282e-06 -7.40694e-07 -0.00530471 0.0024212…
2453.0 0.0 0.0 -0.102472 0.0908424 0.952629 0.0 0.0 0.0 0.102472 0.0 0.0 0.102472 0.0 0.0 0.12547 -0.111909 0.00943533 0.0 0.0 0.0 -0.12547 0.0 0.0 -0.12547 0.07293322 0.985262 -2.16943e-18 -0.114529 0.00881808 0.0 9.13151e-05 -3.74846e-05 -0.0361044 0.112875 0.953988 8.94247e-05 -0.0900647 -0.0182582 0.154491 -0.0871067 -0.0240228 0.157299 0.00117164 4.18594e-05 -0.175789 0.0272376 -0.0139834 0.…
2454.0 0.0 0.0 -0.00817597 0.00728968 0.964355 0.0 0.0 0.0 0.00817597 0.0 0.0 0.00817597 0.0 0.0 0.0565865 -0.0504707 0.0042553 0.0 0.0 0.0 -0.0565865 0.0 0.0 -0.0565865 -0.013324799999999998 0.987824 -2.16943e-18 -0.0517971 -0.000904108 0.0 0.00339809 0.0283081 -0.0157358 0.0991295 0.957226 -0.00309288 -0.0950615 -0.0113238 0.132575 -0.101555 -0.0112052 0.138987 0.000855716 1.34841e-05 0.067335 …
2458.0 0.0 0.0 -0.132442 0.117124 0.947258 0.0 0.0 0.0 0.132442 0.0 0.0 0.132442 0.0 0.0 0.0890991 -0.0794693 0.00670025 0.0 0.0 0.0 -0.0890991 0.0 0.0 -0.0890991 0.1002546 0.982746 -2.16943e-18 -0.0811054 0.00869624 0.0 -4.04692e-05 -3.90066e-06 -0.0671856 0.114008 0.951833 -3.80089e-05 -0.0714416 0.00848912 0.140194 -0.070479 0.00664672 0.141072 -0.000397205 -2.67753e-05 -0.0104476 0.011081 -0.…
2459.0 0.0 0.0 -0.0487479 0.0433726 0.960276 0.0 0.0 0.0 0.0487479 0.0 0.0 0.0487479 0.0 0.0 -0.0154899 0.0138158 -0.00116484 0.0 0.0 0.0 0.0154899 0.0 0.0 0.0154899 0.023816200000000003 0.987719 -2.16943e-18 0.0141772 -0.00032782 0.0 -0.000705132 -0.000113517 -0.132083 0.117856 0.946477 -0.000669056 -0.0299312 0.052488 0.119673 -0.0252724 0.0440002 0.123496 0.00317672 0.000422977 -0.0367196 0.00…
2461.0 0.0 0.0 -0.145036 0.128118 0.944767 0.0 0.0 0.0 0.145036 0.0 0.0 0.145036 0.0 0.0 0.192586 -0.171772 0.0144825 0.0 0.0 0.0 -0.192586 0.0 0.0 -0.192586 0.1117105 0.981445 -2.16943e-18 -0.175058 0.021003 0.0 -1.72953e-05 -3.11683e-05 -0.0762592 0.111993 0.951458 -1.60097e-05 -0.0640663 0.0177628 0.132614 -0.0638406 0.0173461 0.132804 6.34951e-05 4.78094e-06 0.037845 -0.00174519 0.00278441 6.…
2467.0 0.0 0.0 -0.0278665 0.0248222 0.962558 0.0 0.0 0.0 0.0278665 0.0 0.0 0.0278665 0.0 0.0 -0.190278 0.169713 -0.0143089 0.0 0.0 0.0 0.190278 0.0 0.0 0.190278 0.0047011 0.987962 -2.16943e-18 0.174199 -0.000389769 0.0 -2.16565e-05 -7.17927e-05 -0.193531 0.14842 0.936585 -2.09137e-05 -0.0224507 0.0914322 0.133765 -0.0204489 0.0885592 0.13547 2.92837e-06 5.53521e-07 -0.00209593 0.00104989 -0.00015…
2469.0 0.0 0.0 -0.0119496 0.0106524 0.964038 0.0 0.0 0.0 0.0119496 0.0 0.0 0.0119496 0.0 0.0 -0.136581 0.121819 -0.0102709 0.0 0.0 0.0 0.136581 0.0 0.0 0.136581 -0.009870400000000001 0.987878 -2.16943e-18 0.125028 0.00171042 0.0 -0.000939129 -0.000309597 -0.110614 0.117678 0.948211 -0.000891227 -0.0440615 0.0357907 0.129064 -0.0359051 0.0210437 0.135644 -0.00100705 -0.00011209 -0.11944 -0.0017904…
2470.0 0.0 0.0 -0.0678456 0.0602935 0.95785 0.0 0.0 0.0 0.0678456 0.0 0.0 0.0678456 0.0 0.0 -0.124735 0.111254 -0.00938005 0.0 0.0 0.0 0.124735 0.0 0.0 0.124735 0.041290600000000004 0.987148 -2.16943e-18 0.114093 -0.00481949 0.0 -3.05334e-05 -9.7699e-05 -0.0801236 0.112233 0.951149 -2.86567e-05 -0.0614961 0.0202072 0.131467 -0.061182 0.0196519 0.131706 0.000191291 1.53283e-05 0.0405511 -0.0034414…
2475.0 0.0 0.0 -0.147483 0.13025 0.944267 0.0 0.0 0.0 0.147483 0.0 0.0 0.147483 0.0 0.0 0.059582 -0.0531425 0.00448057 0.0 0.0 0.0 -0.059582 0.0 0.0 -0.059582 0.1139339 0.981175 -2.16943e-18 -0.0541429 0.00663036 0.0 -2.70517e-05 -6.48371e-06 -0.194978 0.149241 0.936311 -2.47542e-05 -0.0221511 0.0928415 0.133949 -0.0205088 0.0896528 0.135883 -1.93377e-07 -6.13456e-08 -0.000566656 0.000256278 -4.3…
2478.0 0.0 0.0 0.0322729 -0.0288191 0.966962 0.0 0.0 0.0 -0.0322729 0.0 0.0 -0.0322729 0.0 0.0 -0.264685 0.236078 -0.0199043 0.0 0.0 0.0 0.264685 0.0 0.0 0.264685 -0.050327 0.98643 -2.16943e-18 0.241914 0.0140229 0.0 -0.000145209 3.37329e-05 -0.130801 0.119042 0.946303 -0.000133862 -0.0341353 0.0550281 0.119979 -0.0344979 0.0564893 0.118877 -0.00043248 -5.69522e-05 0.0624845 0.00444344 0.00486563…
2481.0 0.0 0.0 0.01165 -0.0103958 0.965816 0.0 0.0 0.0 -0.01165 0.0 0.0 -0.01165 0.0 0.0 -0.00872502 0.00778202 -0.000656121 0.0 0.0 0.0 0.00872502 0.0 0.0 0.00872502 -0.031467999999999996 0.987328 -2.16943e-18 0.00798221 0.000297706 0.0 -0.00716378 0.0644415 -0.220755 0.159704 0.932894 -0.0187663 -0.0130017 0.11602 0.127866 -0.0155301 0.100628 0.137655 -1.07125e-05 -8.37486e-06 -0.025611 0.00852…
2484.0 0.0 0.0 -0.115061 0.101902 0.950469 0.0 0.0 0.0 0.115061 0.0 0.0 0.115061 0.0 0.0 0.143385 -0.127888 0.0107825 0.0 0.0 0.0 -0.143385 0.0 0.0 -0.143385 0.08441908000000001 0.984305 -2.16943e-18 -0.130744 0.0117241 0.0 -0.000149739 0.000113023 -0.0674072 0.111733 0.952101 -0.000141167 -0.0698949 0.0107246 0.136647 -0.0704261 0.0123287 0.135571 -0.000157537 -1.07034e-05 0.0258042 0.00438779 0…
2485.0 0.0 0.0 -0.0767103 0.0681312 0.956614 0.0 0.0 0.0 0.0767103 0.0 0.0 0.0767103 0.0 0.0 0.0223285 -0.0199153 0.0016791 0.0 0.0 0.0 -0.0223285 0.0 0.0 -0.0223285 0.049397300000000005 0.98677 -2.16943e-18 -0.0204151 0.00104374 0.0 -0.00044732 -0.000166613 -0.116717 0.120097 0.947379 -0.000424205 -0.040892 0.0364861 0.13124 -0.0358888 0.0268655 0.135853 -0.0018796 -0.000220199 -0.215433 -0.0028…
2491.0 0.0 0.0 -0.000284094 0.000253339 0.964979 0.0 0.0 0.0 0.000284094 0.0 0.0 0.000284094 0.0 0.0 -0.239513 0.213626 -0.0180113 0.0 0.0 0.0 0.239513 0.0 0.0 0.239513 -0.0205481 0.98767 -2.16943e-18 0.219204 0.00555688 0.0 0.000252815 -9.34768e-06 -0.0595327 0.11258 0.952616 0.000241306 -0.0757064 0.00579319 0.139527 -0.0725069 -0.00147317 0.143596 -0.000586205 -3.50942e-05 -0.040607 0.0122876 …
2497.0 0.0 0.0 -0.00996176 0.00888118 0.964207 0.0 0.0 0.0 0.00996176 0.0 0.0 0.00996176 0.0 0.0 -0.0810251 0.072268 -0.00609309 0.0 0.0 0.0 0.0810251 0.0 0.0 0.0810251 -0.011690099999999995 0.987851 -2.16943e-18 0.0741695 0.00116213 0.0 -0.00316964 -0.000485205 -0.0805674 0.115642 0.950901 -0.00299564 -0.065102 0.0191413 0.137011 -0.0516697 0.00186103 0.140823 -0.00177658 -0.000145168 -0.104399 …
2513.0 0.0 0.0 -0.0204271 0.0182024 0.963278 0.0 0.0 0.0 0.0204271 0.0 0.0 0.0204271 0.0 0.0 0.086373 -0.0770379 0.00649525 0.0 0.0 0.0 -0.086373 0.0 0.0 -0.086373 -0.002109600000000003 0.987951 -2.16943e-18 -0.0790735 -0.000411334 0.0 -0.00277916 -0.0527894 -0.12949 0.119056 0.946572 0.0069399 -0.0394795 0.0558926 0.123834 -0.0290339 0.0543333 0.114878 -0.000793893 -0.000105378 0.058262 0.001059…
2514.0 0.0 0.0 -0.112059 0.0992672 0.950997 0.0 0.0 0.0 0.112059 0.0 0.0 0.112059 0.0 0.0 0.0242623 -0.0216401 0.00182453 0.0 0.0 0.0 -0.0242623 0.0 0.0 -0.0242623 0.08168115000000001 0.984546 -2.16943e-18 -0.0221293 0.00191741 0.0 -6.57979e-05 -3.78884e-05 -0.0682461 0.114559 0.951687 -6.17224e-05 -0.071053 0.00862736 0.140731 -0.0695213 0.00570751 0.142117 -0.000532074 -3.64038e-05 -0.0202275 0…
2518.0 0.0 0.0 -0.0903133 0.0801364 0.954583 0.0 0.0 0.0 0.0903133 0.0 0.0 0.0903133 0.0 0.0 0.0714668 -0.0637428 0.0053743 0.0 0.0 0.0 -0.0714668 0.0 0.0 -0.0714668 0.06183 0.986049 -2.16943e-18 -0.0652911 0.00422921 0.0 -0.000716369 -2.83566e-05 -0.104624 0.118698 0.948549 -0.000679606 -0.0491359 0.0317449 0.132163 -0.0408358 0.0161135 0.139484 -0.000716132 -7.52746e-05 -0.119168 0.000337206 -0…
2519.0 0.0 0.0 -0.0149583 0.0133326 0.963775 0.0 0.0 0.0 0.0149583 0.0 0.0 0.0149583 0.0 0.0 -0.0154762 0.0138035 -0.00116381 0.0 0.0 0.0 0.0154762 0.0 0.0 0.0154762 -0.007116200000000003 0.987912 -2.16943e-18 0.0141676 0.000151185 0.0 -0.00384105 0.0122604 -0.170385 0.140148 0.940196 -0.005998 -0.0273541 0.0736554 0.134529 -0.0224039 0.0707487 0.132453 -4.32511e-05 -7.46862e-06 -0.00960483 0.003…
2521.0 0.0 0.0 -0.103487 0.0917356 0.95246 0.0 0.0 0.0 0.103487 0.0 0.0 0.103487 0.0 0.0 0.0574842 -0.0512713 0.00432281 0.0 0.0 0.0 -0.0574842 0.0 0.0 -0.0574842 0.07386017 0.98519 -2.16943e-18 -0.0524674 0.0040933 0.0 -0.000703221 -4.94355e-05 -0.113824 0.118388 0.947897 -0.000666833 -0.0420837 0.0378242 0.128229 -0.0343364 0.0229956 0.135303 -0.00127054 -0.000145399 -0.120163 -0.00264519 -0.00…
2525.0 0.0 0.0 -0.0602054 0.0535297 0.958859 0.0 0.0 0.0 0.0602054 0.0 0.0 0.0602054 0.0 0.0 -0.169957 0.151588 -0.0127808 0.0 0.0 0.0 0.169957 0.0 0.0 0.169957 0.0343011 0.987417 -2.16943e-18 0.155503 -0.00537887 0.0 -0.00259385 -0.0313846 -0.0838218 0.105972 0.951514 -0.00275506 -0.0592996 0.0287057 0.124944 -0.0544983 0.032989 0.115815 0.000121379 1.02861e-05 0.1114 -0.0239063 0.00907672 0.000…
2526.0 0.0 0.0 -0.0538713 0.0479166 0.959657 0.0 0.0 0.0 0.0538713 0.0 0.0 0.0538713 0.0 0.0 -0.0968279 0.0863628 -0.00728145 0.0 0.0 0.0 0.0968279 0.0 0.0 0.0968279 0.028505100000000005 0.987599 -2.16943e-18 0.0886107 -0.00250323 0.0 -7.06392e-06 -0.00018205 -0.0688563 0.112162 0.95196 -5.81483e-06 -0.0691463 0.0118302 0.136224 -0.069357 0.0123166 0.135948 1.75026e-06 4.18454e-08 0.0251095 0.004…
2530.0 0.0 0.0 -0.143627 0.12689 0.945053 0.0 0.0 0.0 0.143627 0.0 0.0 0.143627 0.0 0.0 0.0952286 -0.0849364 0.00716119 0.0 0.0 0.0 -0.0952286 0.0 0.0 -0.0952286 0.1104295 0.981598 -2.16943e-18 -0.0865756 0.0102634 0.0 -1.46222e-05 -4.70809e-06 -0.0730857 0.112236 0.951653 -1.30805e-05 -0.0663434 0.0150255 0.134455 -0.0661007 0.0145643 0.134673 3.85812e-05 2.73964e-06 0.0299721 0.00157199 0.00201…
2535.0 0.0 0.0 -0.16888 0.148843 0.939672 0.0 0.0 0.0 0.16888 0.0 0.0 0.16888 0.0 0.0 0.149149 -0.133029 0.011216 0.0 0.0 0.0 -0.149149 0.0 0.0 -0.149149 0.133351 0.978586 -2.16943e-18 -0.135148 0.0194935 0.0 -2.73227e-05 -1.16374e-05 -0.193934 0.148796 0.936481 -2.5122e-05 -0.0222601 0.0919765 0.133901 -0.0206869 0.0889242 0.135746 -1.26669e-07 -4.649e-08 -0.00107901 0.000474983 -8.32794e-05 -1.…
2542.0 0.0 0.0 -0.0366821 0.0326595 0.961642 0.0 0.0 0.0 0.0366821 0.0 0.0 0.0366821 0.0 0.0 -0.0995328 0.0887754 -0.00748487 0.0 0.0 0.0 0.0995328 0.0 0.0 0.0995328 0.012771600000000001 0.987908 -2.16943e-18 0.0911168 -0.00100716 0.0 -0.000383797 -0.000242025 -0.0811867 0.117608 0.950382 -0.000363673 -0.0646301 0.0157826 0.140138 -0.0576576 0.00266987 0.146272 -0.00146012 -0.00011871 -0.0843975 …
2545.0 0.0 0.0 -0.0395793 0.0352334 0.961326 0.0 0.0 0.0 0.0395793 0.0 0.0 0.0395793 0.0 0.0 0.0419391 -0.0374063 0.00315382 0.0 0.0 0.0 -0.0419391 0.0 0.0 -0.0419391 0.015423800000000001 0.987875 -2.16943e-18 -0.0383915 0.000535608 0.0 -0.00222323 0.00455849 -0.126563 0.117065 0.947152 -0.00296211 -0.0329743 0.0491007 0.120754 -0.0280856 0.0448321 0.120112 0.00279486 0.000357781 -0.00471079 0.00…
2547.0 0.0 0.0 0.00190762 -0.00170163 0.965142 0.0 0.0 0.0 -0.00190762 0.0 0.0 -0.00190762 0.0 0.0 0.0386881 -0.0345067 0.00290934 0.0 0.0 0.0 -0.0386881 0.0 0.0 -0.0386881 -0.0225539 0.987617 -2.16943e-18 -0.0354055 -0.000975195 0.0 -0.000363131 -0.0105556 -0.127269 0.118331 0.946823 0.00124332 -0.034315 0.050088 0.121682 -0.0323247 0.049245 0.120521 0.00115856 0.000148675 0.028909 0.00672111 0.…
2548.0 0.0 0.0 -0.0576112 0.0512314 0.95919 0.0 0.0 0.0 0.0576112 0.0 0.0 0.0576112 0.0 0.0 0.0283032 -0.0252442 0.0021284 0.0 0.0 0.0 -0.0283032 0.0 0.0 -0.0283032 0.0319274 0.987496 -2.16943e-18 -0.0258983 0.000828568 0.0 -0.00100424 -4.84143e-05 -0.125647 0.117414 0.947077 -0.000950492 -0.0336851 0.0473662 0.122155 -0.0265235 0.0343781 0.127969 0.000682873 8.63537e-05 -0.0813324 0.000203915 -0…
2550.0 0.0 0.0 -0.0824277 0.0731804 0.95578 0.0 0.0 0.0 0.0824277 0.0 0.0 0.0824277 0.0 0.0 -0.0421004 0.0375502 -0.00316595 0.0 0.0 0.0 0.0421004 0.0 0.0 0.0421004 0.054624000000000006 0.986487 -2.16943e-18 0.0384808 -0.00218801 0.0 -2.12805e-05 -0.00010173 -0.0692238 0.113251 0.951791 -1.92917e-05 -0.069447 0.0106108 0.138113 -0.0692056 0.0101936 0.138287 -0.000248352 -1.7278e-05 0.00820782 0.0…
2552.0 0.0 0.0 -0.200023 0.175718 0.932275 0.0 0.0 0.0 0.200023 0.0 0.0 0.200023 0.0 0.0 0.321533 -0.286782 0.0241793 0.0 0.0 0.0 -0.321533 0.0 0.0 -0.321533 0.1615024 0.974077 -2.16943e-18 -0.289899 0.0510755 0.0 -0.00015727 -0.000327169 -0.0532008 0.109295 0.953342 -0.000144874 -0.0783194 0.00215937 0.139433 -0.0773878 0.000834827 0.139823 -0.000372511 -1.98964e-05 -0.0212917 0.0104254 -0.00221…
2553.0 0.0 0.0 -0.119033 0.105385 0.949759 0.0 0.0 0.0 0.119033 0.0 0.0 0.119033 0.0 0.0 -0.0589618 0.0525893 -0.00443393 0.0 0.0 0.0 0.0589618 0.0 0.0 0.0589618 0.0880394 0.983973 -2.16943e-18 0.0537443 -0.00503456 0.0 -0.00048837 -0.000236714 -0.0924184 0.118613 0.949438 -0.000462347 -0.0578039 0.0234129 0.136932 -0.0498257 0.00821516 0.144141 -0.00170955 -0.000158588 -0.103376 0.0057931 -0.007…
2554.0 0.0 0.0 0.0315719 -0.0281925 0.966929 0.0 0.0 0.0 -0.0315719 0.0 0.0 -0.0315719 0.0 0.0 -0.0383224 0.0341805 -0.00288184 0.0 0.0 0.0 0.0383224 0.0 0.0 0.0383224 -0.049685999999999994 0.986466 -2.16943e-18 0.0350268 0.00200575 0.0 -0.00208704 -0.0227245 -0.131293 0.119307 0.94627 0.00200844 -0.0371877 0.0568328 0.122149 -0.0326327 0.0595313 0.114853 -0.00284265 -0.000378324 0.0695169 -0.005…
2555.0 0.0 0.0 -0.0783964 0.0696208 0.956371 0.0 0.0 0.0 0.0783964 0.0 0.0 0.0783964 0.0 0.0 -0.0246415 0.0219783 -0.00185304 0.0 0.0 0.0 0.0246415 0.0 0.0 0.0246415 0.0509389 0.98669 -2.16943e-18 0.0225279 -0.00118985 0.0 -7.65706e-05 -8.45175e-05 -0.0690992 0.114704 0.951608 -7.19586e-05 -0.0705357 0.00904081 0.140654 -0.068872 0.00588736 0.142142 -0.000554971 -3.84432e-05 -0.0207809 0.0117107 …
2556.0 0.0 0.0 -0.0643565 0.0572056 0.958317 0.0 0.0 0.0 0.0643565 0.0 0.0 0.0643565 0.0 0.0 0.00458636 -0.00409067 0.000344894 0.0 0.0 0.0 -0.00458636 0.0 0.0 -0.00458636 0.038098900000000005 0.987277 -2.16943e-18 -0.00419567 0.000162569 0.0 -0.00107153 -0.000122131 -0.121041 0.117296 0.947464 -0.00101699 -0.0365442 0.0436134 0.124169 -0.0287473 0.029648 0.130323 -0.000569459 -6.94201e-05 -0.097…
2557.0 0.0 0.0 -0.0753884 0.0669631 0.956803 0.0 0.0 0.0 0.0753884 0.0 0.0 0.0753884 0.0 0.0 -0.104 0.0927601 -0.00782083 0.0 0.0 0.0 0.104 0.0 0.0 0.104 0.0481886 0.986831 -2.16943e-18 0.0950946 -0.00473576 0.0 -8.94116e-06 -0.000127327 -0.122695 0.121031 0.94668 -8.564e-06 -0.0405107 0.0457822 0.127475 -0.0403247 0.0454043 0.127666 3.37563e-05 4.11815e-06 0.0252566 -0.00405718 0.0020849 3.21853…
2559.0 0.0 0.0 -0.124845 0.110477 0.948694 0.0 0.0 0.0 0.124845 0.0 0.0 0.124845 0.0 0.0 0.0768403 -0.0685355 0.00577839 0.0 0.0 0.0 -0.0768403 0.0 0.0 -0.0768403 0.093336 0.983461 -2.16943e-18 -0.0700014 0.00696813 0.0 -1.11505e-05 -6.80509e-06 -0.0685123 0.112909 0.951886 -1.02356e-05 -0.0698823 0.0108094 0.137637 -0.0696745 0.0104162 0.137822 -3.69493e-05 -2.59898e-06 0.0130387 0.00697892 0.00…
2560.0 0.0 0.0 -0.131124 0.115972 0.947511 0.0 0.0 0.0 0.131124 0.0 0.0 0.131124 0.0 0.0 0.0983106 -0.0876853 0.00739296 0.0 0.0 0.0 -0.0983106 0.0 0.0 -0.0983106 0.0990547 0.982874 -2.16943e-18 -0.0895031 0.00947734 0.0 -1.29391e-05 -2.13617e-06 -0.0683413 0.113108 0.951872 -1.19798e-05 -0.0700885 0.0103878 0.138094 -0.0698288 0.00989341 0.138328 -8.23981e-05 -5.69659e-06 0.00936878 0.00770148 0…
2566.0 0.0 0.0 -0.0831639 0.0738302 0.955671 0.0 0.0 0.0 0.0831639 0.0 0.0 0.0831639 0.0 0.0 -0.0133771 0.0119313 -0.00100595 0.0 0.0 0.0 0.0133771 0.0 0.0 0.0133771 0.0552969 0.986449 -2.16943e-18 0.0122264 -0.000704224 0.0 -0.000105368 -8.16869e-05 -0.0701112 0.115234 0.951468 -9.93147e-05 -0.0701831 0.00920651 0.141152 -0.0677333 0.00454357 0.143363 -0.000674212 -4.73642e-05 -0.0327005 0.01210…
2567.0 0.0 0.0 -0.0499739 0.0444603 0.96013 0.0 0.0 0.0 0.0499739 0.0 0.0 0.0499739 0.0 0.0 0.0261606 -0.0233332 0.00196727 0.0 0.0 0.0 -0.0261606 0.0 0.0 -0.0261606 0.024938300000000004 0.987693 -2.16943e-18 -0.0239429 0.000583004 0.0 -0.00165534 -0.000264715 -0.100261 0.113727 0.949494 -0.00156832 -0.0500435 0.0340353 0.126545 -0.0478048 0.0351275 0.123194 -0.000392963 -3.96662e-05 0.0525218 -0…
2571.0 0.0 0.0 -0.0868533 0.0770854 0.955115 0.0 0.0 0.0 0.0868533 0.0 0.0 0.0868533 0.0 0.0 0.121119 -0.108029 0.00910817 0.0 0.0 0.0 -0.121119 0.0 0.0 -0.121119 0.0586686 0.986248 -2.16943e-18 -0.110677 0.00678461 0.0 -0.000719038 -7.67477e-06 -0.0997277 0.118588 0.948943 -0.000680319 -0.0525118 0.0286625 0.133724 -0.0439777 0.0127243 0.14112 -0.00115512 -0.000115743 -0.114247 0.00284577 -0.008…
2572.0 0.0 0.0 -0.093633 0.0830618 0.954062 0.0 0.0 0.0 0.093633 0.0 0.0 0.093633 0.0 0.0 -0.147136 0.131234 -0.0110646 0.0 0.0 0.0 0.147136 0.0 0.0 0.147136 0.0648624 0.985848 -2.16943e-18 0.134392 -0.00915329 0.0 -3.97011e-05 -0.000150172 -0.0824262 0.112548 0.950941 -3.6574e-05 -0.0601925 0.0216967 0.130978 -0.0598023 0.0210137 0.131268 -2.3302e-05 -1.96931e-06 0.0398194 -0.0045394 0.00310683 …
2574.0 0.0 0.0 0.0470459 -0.042029 0.96755 0.0 0.0 0.0 -0.0470459 0.0 0.0 -0.0470459 0.0 0.0 -0.296864 0.264779 -0.0223242 0.0 0.0 0.0 0.296864 0.0 0.0 0.296864 -0.063823 0.985547 -2.16943e-18 0.271062 0.0197341 0.0 -0.000637756 7.58792e-05 -0.0671608 0.11012 0.95241 -0.0006263 -0.0693095 0.0135273 0.13308 -0.069176 0.0154702 0.130994 9.42728e-05 6.29189e-06 0.0479032 -0.00359949 0.0035911 8.9952…
2580.0 0.0 0.0 -0.128611 0.113773 0.947989 0.0 0.0 0.0 0.128611 0.0 0.0 0.128611 0.0 0.0 -0.0774809 0.0691069 -0.00582657 0.0 0.0 0.0 0.0774809 0.0 0.0 0.0774809 0.0967659 0.983114 -2.16943e-18 0.0705581 -0.00729198 0.0 -0.00278779 -0.0267102 -0.050492 0.102085 0.954455 -0.00259387 -0.0798307 0.0107095 0.130091 -0.0733394 0.00980919 0.124461 -0.000228928 -1.1763e-05 0.0883072 -0.0152385 0.0071946…
2585.0 0.0 0.0 -0.0518108 0.0460895 0.959909 0.0 0.0 0.0 0.0518108 0.0 0.0 0.0518108 0.0 0.0 -0.0852288 0.0760174 -0.00640921 0.0 0.0 0.0 0.0852288 0.0 0.0 0.0852288 0.026619500000000004 0.98765 -2.16943e-18 0.0780004 -0.00204266 0.0 -8.74173e-06 -0.000188308 -0.0695183 0.112406 0.951882 -7.41874e-06 -0.0687567 0.0118733 0.136453 -0.0689443 0.012318 0.136195 -2.72038e-06 -2.55194e-07 0.0224677 0.…
2587.0 0.0 0.0 -0.237145 0.207433 0.922371 0.0 0.0 0.0 0.237145 0.0 0.0 0.237145 0.0 0.0 0.272505 -0.243053 0.0204924 0.0 0.0 0.0 -0.272505 0.0 0.0 -0.272505 0.194855 0.967561 -2.16943e-18 -0.243919 0.0523762 0.0 -3.70893e-06 -0.000222665 -0.19659 0.149929 0.936051 -7.0017e-06 -0.0219817 0.0941227 0.134032 -0.0201841 0.0907187 0.136105 4.82143e-07 7.01123e-08 -7.19296e-05 3.23386e-05 -5.40122e-06…
2588.0 0.0 0.0 -0.0880432 0.0781349 0.954933 0.0 0.0 0.0 0.0880432 0.0 0.0 0.0880432 0.0 0.0 0.0861419 -0.0768317 0.00647787 0.0 0.0 0.0 -0.0861419 0.0 0.0 -0.0861419 0.0597559 0.986181 -2.16943e-18 -0.0787094 0.00491898 0.0 -0.000898722 -3.69056e-05 -0.120751 0.117909 0.94744 -0.000851583 -0.0370332 0.0434788 0.124478 -0.0292195 0.0288552 0.131276 -0.00103405 -0.000125729 -0.104294 -0.00188507 -…
2596.0 0.0 0.0 -0.0841944 0.0747396 0.955517 0.0 0.0 0.0 0.0841944 0.0 0.0 0.0841944 0.0 0.0 -0.0259296 0.0231271 -0.0019499 0.0 0.0 0.0 0.0259296 0.0 0.0 0.0259296 0.0562387 0.986394 -2.16943e-18 0.0236978 -0.00138946 0.0 -4.80865e-05 -9.42929e-05 -0.067598 0.11397 0.951809 -4.46246e-05 -0.0711301 0.00880332 0.139981 -0.0702092 0.00707931 0.140783 -0.000387372 -2.62767e-05 -0.00836518 0.0108419 …
2598.0 0.0 0.0 -0.0717535 0.06375 0.957314 0.0 0.0 0.0 0.0717535 0.0 0.0 0.0717535 0.0 0.0 -0.0335196 0.0298969 -0.00252068 0.0 0.0 0.0 0.0335196 0.0 0.0 0.0335196 0.04486470000000001 0.98699 -2.16943e-18 0.0306546 -0.00141493 0.0 -0.000184456 -8.65702e-05 -0.073523 0.116308 0.951089 -0.000174728 -0.0686216 0.0107222 0.141498 -0.0640951 0.00207773 0.145612 -0.000901573 -6.63821e-05 -0.055445 0.01…
2605.0 0.0 0.0 -0.197455 0.173511 0.932917 0.0 0.0 0.0 0.197455 0.0 0.0 0.197455 0.0 0.0 0.271774 -0.242401 0.0204374 0.0 0.0 0.0 -0.271774 0.0 0.0 -0.271774 0.15918670000000001 0.974482 -2.16943e-18 -0.245146 0.0425419 0.0 -8.10144e-06 -0.000153765 -0.106862 0.11624 0.948628 -9.15799e-06 -0.0462581 0.0365418 0.126629 -0.0462811 0.0366553 0.126538 -1.25608e-05 -1.37518e-06 0.0326511 -0.00727899 0…
2611.0 0.0 0.0 -0.16492 0.14541 0.940552 0.0 0.0 0.0 0.16492 0.0 0.0 0.16492 0.0 0.0 0.135999 -0.121301 0.0102271 0.0 0.0 0.0 -0.135999 0.0 0.0 -0.135999 0.1297622 0.979097 -2.16943e-18 -0.123301 0.0172868 0.0 -2.73302e-05 -1.17252e-05 -0.194006 0.148826 0.936469 -2.51239e-05 -0.0222517 0.0920364 0.133903 -0.0206732 0.0889739 0.135755 7.6542e-07 1.28471e-07 -0.00105092 0.000458535 -8.13517e-05 7.…
2614.0 0.0 0.0 -0.0674389 0.0599336 0.957905 0.0 0.0 0.0 0.0674389 0.0 0.0 0.0674389 0.0 0.0 0.0695261 -0.0620118 0.00522836 0.0 0.0 0.0 -0.0695261 0.0 0.0 -0.0695261 0.040918500000000003 0.987164 -2.16943e-18 -0.0635956 0.00266047 0.0 -0.00148064 -8.38186e-05 -0.0919873 0.116782 0.949766 -0.00140305 -0.05724 0.0249593 0.13452 -0.0470515 0.00831839 0.140955 -0.00111944 -0.000103891 -0.107338 0.00…
2617.0 0.0 0.0 -0.0151801 0.0135302 0.963756 0.0 0.0 0.0 0.0151801 0.0 0.0 0.0151801 0.0 0.0 -0.205564 0.183347 -0.0154584 0.0 0.0 0.0 0.205564 0.0 0.0 0.205564 -0.0069130999999999915 0.987914 -2.16943e-18 0.188184 0.00196639 0.0 -2.52124e-05 9.26928e-05 -0.124296 0.120318 0.946654 -2.11974e-05 -0.0391173 0.0482734 0.125194 -0.0388422 0.0476895 0.125502 3.84539e-05 4.77357e-06 0.0403144 0.0009478…
2619.0 0.0 0.0 -0.0142243 0.0126789 0.96384 0.0 0.0 0.0 0.0142243 0.0 0.0 0.0142243 0.0 0.0 -0.253411 0.226022 -0.0190565 0.0 0.0 0.0 0.253411 0.0 0.0 0.253411 -0.007788099999999992 0.987904 -2.16943e-18 0.231983 0.0026458 0.0 -2.49671e-06 1.5351e-05 -0.0743939 0.112051 0.951589 8.32415e-06 -0.0658276 0.017397 0.132876 -0.064621 0.0148413 0.134225 6.07204e-05 4.38841e-06 0.0335536 -0.000198709 0.…
2622.0 0.0 0.0 -0.00254019 0.00226536 0.964806 0.0 0.0 0.0 0.00254019 0.0 0.0 0.00254019 0.0 0.0 -0.147812 0.131837 -0.0111155 0.0 0.0 0.0 0.147812 0.0 0.0 0.147812 -0.018483299999999994 0.98772 -2.16943e-18 0.135286 0.00312415 0.0 -0.00182206 -0.000387008 -0.116446 0.115222 0.94802 -0.00172517 -0.0411235 0.0469515 0.120105 -0.0394413 0.0492764 0.11689 0.00128386 0.000148611 0.0259232 -0.0329673 …
2623.0 0.0 0.0 -0.0566739 0.0504008 0.959308 0.0 0.0 0.0 0.0566739 0.0 0.0 0.0566739 0.0 0.0 -0.123858 0.110471 -0.00931411 0.0 0.0 0.0 0.123858 0.0 0.0 0.123858 0.0310698 0.987523 -2.16943e-18 0.113337 -0.00351968 0.0 -1.08109e-05 -8.76152e-05 -0.0715535 0.112032 0.951788 -9.95637e-06 -0.0671789 0.0139344 0.134853 -0.0673157 0.0142743 0.134646 5.51229e-05 3.88442e-06 0.0305096 0.00198651 0.00202…
2624.0 0.0 0.0 -0.0891863 0.0791428 0.954757 0.0 0.0 0.0 0.0891863 0.0 0.0 0.0891863 0.0 0.0 -0.0150701 0.0134413 -0.00113327 0.0 0.0 0.0 0.0150701 0.0 0.0 0.0150701 0.0608003 0.986115 -2.16943e-18 0.0137688 -0.00087629 0.0 -9.38082e-05 -7.34835e-05 -0.0703259 0.1151 0.951471 -8.84275e-05 -0.0699324 0.00948518 0.140839 -0.0677958 0.00541987 0.142762 -0.000625549 -4.40925e-05 -0.0269042 0.0119273 …
[truncated: 2,798 more rows]
