# Supplementary material for: Characterization of Human Balance through a Reinforcement Learning-based Muscle Controller
Source: PLoS One. 2025 Apr 1;20(4):e0320211. doi: 10.1371/journal.pone.0320211 (PMC11960994; doi:10.1371/journal.pone.0320211)
Supplement: S1 File — Data for the COM states and trajectories, as well as muscle activations, presented in the figures. (ZIP) [file pone.0320211.s001.zip › FigureData/fig7b_COM_State_Trajectories_point_cloud.xyz]

0.029651200000000003 0.189066 0
0.0357145 0.171136 0
0.040926800000000006 0.144619 0
0.0454127 0.126227 0
0.049382 0.113396 0
0.05302760000000001 0.106285 0
0.0564672 0.100646 0
0.0597579 0.0965731 0
0.0628701 0.0900354 0
0.06572747000000001 0.0815431 0
0.06829454 0.0730113 0
0.07055065 0.0629235 0
0.07247666 0.0531344 0
0.07408735 0.0440747 0
0.075433762 0.0374195 0
0.07660099000000001 0.0331806 0
0.07766562 0.0310273 0
0.07867455000000001 0.029706 0
0.07965267000000001 0.0290857 0
0.08059347 0.0271171 0
0.08148342 0.0264765 0
0.0823769 0.0272239 0
0.08331271 0.0291896 0
0.08433923 0.0321504 0
0.08544360000000001 0.0342667 0
0.0866133 0.0355351 0
0.0878141 0.0361121 0
0.0890022 0.0348143 0
0.0900956 0.0304334 0
0.091007 0.0242472 0
0.0916864 0.0178693 0
0.0921872 0.0125832 0
0.0925253 0.00799069 0
0.092666 0.00149398 0
0.0926453 -0.00206584 0
0.0925358 -0.00415217 0
0.0923796 -0.00505809 0
0.0922104 -0.00488959 0
0.09205250000000001 -0.00478205 0
0.09191550000000001 -0.00346543 0
0.0918158 -0.00290623 0
0.09172720000000001 -0.00195919 0
0.0916861 -0.000794305 0
0.0916634 -0.000639451 0
0.0916407 -0.000804931 0
0.0915963 -0.00211757 0
0.0914863 -0.00436432 0
0.091304 -0.00658484 0
0.0910388 -0.00924402 0
0.0906965 -0.0107698 0
0.0902925 -0.0132839 0
0.08981610000000001 -0.0150458 0
0.0892988 -0.0157833 0
0.08877550000000001 -0.0154153 0
0.0882854 -0.0137477 0
0.0878367 -0.0135221 0
0.087378 -0.0137942 0
0.08693580000000001 -0.012952 0
0.08649570000000001 -0.0136298 0
0.0860434 -0.0138738 0
0.08554790000000001 -0.0157242 0
0.08500073 -0.016904 0
0.08443353 -0.0167496 0
0.08386861000000001 -0.0174538 0
0.08325978 -0.0189085 0
0.08262559 -0.0192448 0
0.08196758 -0.0200739 0
0.08128935000000001 -0.0205415 0
0.08060486 -0.0204689 0
0.07992698000000001 -0.0203344 0
0.07924545000000001 -0.020513 0
0.0785631 -0.0205557 0
0.07785882000000001 -0.0216207 0
0.07712205 -0.0225038 0
0.07635972 -0.0231683 0
0.07557995 -0.0235539 0
0.074792763 -0.0236227 0
0.07400819 -0.0234519 0
0.07323055 -0.0231838 0
0.07246418 -0.0227617 0
0.07171428 -0.0222105 0
0.07098804 -0.0213557 0
0.07029592 -0.020169 0
0.0696466 -0.0187984 0
0.06904834 -0.0171046 0
0.06851521000000001 -0.0148684 0
0.06806557 -0.0121808 0
0.06770956 -0.00928185 0
0.0674526 -0.00626625 0
0.06729749 -0.00311092 0
0.06726214 0.00085805 0
0.06736763 0.00535851 0
0.06763559000000001 0.010567 0
0.06808579000000001 0.016209 0
0.06872717 0.0220305 0
0.06956488 0.0279449 0
0.07059803 0.0336306 0
0.07180838 0.0386172 0
0.07317503 0.0428922 0
0.074657502 0.045701 0
0.07621691 0.0476187 0
0.07782871000000001 0.0489297 0
0.07947846 0.0500197 0
0.08116833 0.0513776 0
0.08290516 0.0526725 0
0.08467591000000001 0.0534412 0
0.0864634 0.0537426 0
0.0882516 0.0533666 0
0.0899989 0.0513826 0
0.0916602 0.0483695 0
0.09321120000000001 0.0448641 0
0.094643 0.0413199 0
0.0959647 0.0373496 0
0.09707360000000001 0.030222 0
0.09837510000000001 0.040996 0
0.0997671 0.042241 0
0.10121240000000001 0.0442501 0
0.10269510000000001 0.0442709 0
0.1041414 0.0426691 0
0.1055243 0.0402541 0
0.10680890000000001 0.0370044 0
0.1079801 0.033373 0
0.1090266 0.0297413 0
0.109959 0.0264104 0
0.1107869 0.0235292 0
0.1115251 0.0209296 0
0.1121828 0.0187033 0
0.1127694 0.0165983 0
0.11328550000000001 0.0144275 0
0.1137252 0.0120612 0
0.1140858 0.0096949 0
0.11436940000000001 0.00744282 0
0.11458180000000001 0.005438 0
0.114731 0.00364338 0
0.11482600000000001 0.00215503 0
0.1148731 0.000752624 0
0.1148758 -0.000493216 0
0.1148419 -0.00147529 0
0.1147765 -0.00239631 0
0.1146817 -0.00322532 0
0.114563 -0.00384271 0
0.114425 -0.00441547 0
0.1142675 -0.00500778 0
0.1140899 -0.00562017 0
0.11389160000000001 -0.0062622 0
0.1136768 -0.00665177 0
0.1134396 -0.00757497 0
0.1131782 -0.00797082 0
0.11291300000000001 -0.00789139 0
0.1126553 -0.00755082 0
0.1124116 -0.007077 0
0.1121849 -0.00653902 0
0.11197660000000001 -0.00598109 0
0.1117871 -0.00542444 0
0.1116158 -0.00488919 0
0.1114618 -0.00438396 0
0.11132410000000001 -0.0039066 0
0.1112019 -0.00345267 0
0.11109440000000001 -0.00302119 0
0.11100070000000001 -0.00262968 0
0.1109193 -0.00228068 0
0.1108487 -0.00197989 0
0.1107871 -0.00174226 0
0.110732 -0.00157619 0
0.1106821 -0.00142369 0
0.11063790000000001 -0.00123645 0
0.1106006 -0.00101097 0
0.1105716 -0.000735778 0
0.11055190000000001 -0.000458068 0
0.1105418 -0.000167995 0
0.11054140000000001 0.000132473 0
0.1105514 0.000456004 0
0.1105727 0.000810172 0
0.1106065 0.00119899 0
0.1106538 0.00161865 0
0.11071510000000001 0.00203867 0
0.11079040000000001 0.00246141 0
0.1108799 0.00288164 0
0.1109831 0.00328887 0
0.11109959999999999 0.00367504 0
0.1112284 0.00403256 0
0.11136860000000001 0.00436174 0
0.1115194 0.0046648 0
0.1116798 0.0049383 0
0.1118491 0.00520544 0
0.1120273 0.00547477 0
0.1122145 0.00574291 0
0.1124103 0.00598933 0
0.1126141 0.00621998 0
0.11282510000000001 0.00642917 0
0.1130428 0.00661705 0
0.1132663 0.00678128 0
0.11349490000000001 0.00692173 0
0.1137278 0.00704183 0
0.1139642 0.00713017 0
0.1142028 0.00717852 0
0.1144424 0.00719167 0
0.114682 0.00717649 0
0.11492060000000001 0.00714138 0
0.1151578 0.00708866 0
0.1153931 0.00702978 0
0.1156263 0.00696412 0
0.1158573 0.00689918 0
0.1160862 0.00683983 0
0.11631330000000001 0.00679024 0
0.1165389 0.00675175 0
0.1167634 0.00672377 0
0.1169872 0.0067024 0
0.1172102 0.00668042 0
0.1174325 0.00665935 0
0.11765400000000001 0.00663766 0
0.11787500000000001 0.00661778 0
0.1180953 0.00660353 0
0.11831530000000001 0.00659676 0
0.1185351 0.00659367 0
0.1187548 0.00659046 0
0.11897450000000001 0.00658505 0
0.1191938 0.00657361 0
0.11941260000000001 0.00655371 0
0.1196306 0.00652629 0
0.1198475 0.00649132 0
0.12006320000000001 0.00644911 0
0.1202773 0.00639821 0
0.1204895 0.00633729 0
0.1206995 0.00626756 0
0.1209071 0.00619084 0
0.121112 0.00610892 0
0.12131410000000001 0.00602279 0
0.1215133 0.00593408 0
0.1217095 0.00584422 0
0.1219027 0.0057547 0
0.12209300000000001 0.00566693 0
0.12228040000000001 0.00558189 0
0.122465 0.00550026 0
0.1226469 0.00542248 0
0.1228264 0.00534866 0
0.12300340000000001 0.00527859 0
0.12317810000000001 0.00521186 0
0.12335070000000001 0.00514834 0
0.1235213 0.00508807 0
0.1236899 0.00503111 0
0.12385660000000001 0.00497689 0
0.12402160000000001 0.00492505 0
0.12418480000000001 0.00487516 0
0.1243465 0.00482683 0
0.1245065 0.0047797 0
0.1246651 0.00473347 0
0.124822 0.00468779 0
0.1249775 0.00464238 0
0.1251314 0.00459709 0
0.1252839 0.00455177 0
0.1254348 0.00450631 0
0.1255842 0.00446067 0
0.1257321 0.00441491 0
0.1258784 0.00436908 0
0.1260232 0.00432474 0
0.1261667 0.00428137 0
0.1263085 0.00423203 0
0.1264486 0.00417902 0
0.1265869 0.00412276 0
0.1267233 0.00406252 0
0.12685760000000001 0.00400001 0
0.12698979999999999 0.00393515 0
0.1271198 0.00386726 0
0.1272474 0.00379616 0
0.1273727 0.00372193 0
0.1274954 0.0036448 0
0.1276155 0.00356509 0
0.1277329 0.00348313 0
0.1278475 0.00339931 0
0.1279593 0.00331401 0
0.1280682 0.00322767 0
0.12817430000000002 0.0031406 0
0.12827739999999999 0.00305376 0
0.1283777 0.00296914 0
0.1284752 0.00288855 0
0.1285702 0.00281303 0
0.12866260000000002 0.00274015 0
0.1287528 0.00267308 0
0.1288407 0.0026106 0
0.1289267 0.00255244 0
0.1290108 0.00249853 0
0.12909320000000002 0.00244796 0
0.129174 0.00240055 0
0.1292532 0.00235623 0
0.129331 0.00231523 0
0.1294075 0.00227775 0
0.1294828 0.00224395 0
0.1295571 0.00221362 0
0.1296304 0.00218574 0
0.1297028 0.00215949 0
0.1297743 0.00213422 0
0.129845 0.00210951 0
0.1299149 0.00208507 0
0.1299839 0.00206066 0
0.1300522 0.00203615 0
0.1301196 0.00201144 0
0.1301862 0.00198645 0
0.130252 0.00196117 0
0.1303169 0.00193558 0
0.130381 0.00190973 0
0.052309800000000004 0.0676683 0
0.0546547 0.0724829 0
0.057007 0.0685348 0
0.059195700000000004 0.0626988 0
0.0611628 0.0556599 0
0.0628985 0.0488928 0
0.0644215 0.042921 0
0.06575861000000001 0.0377532 0
0.06694362000000001 0.0337027 0
0.0680063 0.0302332 0
0.06895294 0.026835 0
0.06979445000000001 0.0238872 0
0.07054200000000001 0.0211593 0
0.07120485 0.0188217 0
0.0717965 0.0168361 0
0.072328 0.0152113 0
0.07281104000000001 0.0139095 0
0.07325577 0.012907 0
0.07367244 0.0122148 0
0.07407107 0.0118074 0
0.074460441 0.011626 0
0.07484737400000001 0.0116465 0
0.0752387603 0.0118792 0
0.07564198600000001 0.0123378 0
0.076063763 0.0129729 0
0.07650994 0.0137834 0
0.07698545 0.0147183 0
0.0774943 0.0157506 0
0.07803923 0.0168868 0
0.07862392 0.0181352 0
0.07925159 0.0194663 0
0.07992372 0.0207812 0
0.08063825000000001 0.0220091 0
0.08139085 0.023078 0
0.08217628 0.0239868 0
0.08299121000000001 0.0248795 0
0.08383435 0.0256599 0
0.08470101000000001 0.0262983 0
0.0855852 0.0267083 0
0.08647880000000001 0.026873 0
0.0873734 0.0267588 0
0.0882594 0.0264081 0
0.0891311 0.0259067 0
0.0899823 0.0251477 0
0.09080450000000001 0.0242549 0
0.09159780000000001 0.02341 0
0.0923619 0.0224974 0
0.0930922 0.0213986 0
0.0937833 0.0201056 0
0.0944265 0.0186081 0
0.0950245 0.0173616 0
0.09558 0.0160905 0
0.0960933 0.0147513 0
0.0965627 0.0134578 0
0.0969873 0.0121322 0
0.09737090000000001 0.01098 0
0.09771930000000001 0.00999901 0
0.09803680000000001 0.00909881 0
0.09832250000000001 0.00809869 0
0.09857250000000001 0.00694965 0
0.0987842 0.00580143 0
0.0989572 0.00463795 0
0.099092 0.00351439 0
0.0991898 0.00240395 0
0.0992499 0.00125683 0
0.099272 0.000129448 0
0.0992574 -0.000943813 0
0.09920770000000001 -0.00198338 0
0.0991235 -0.00301459 0
0.0990052 -0.00403114 0
0.0988533 -0.00503025 0
0.0986686 -0.00600086 0
0.0984521 -0.00692711 0
0.0982066 -0.00773902 0
0.0979367 -0.00840078 0
0.09764690000000001 -0.00894728 0
0.0973405 -0.00939792 0
0.0970207 -0.00976634 0
0.0966897 -0.0100715 0
0.09634960000000001 -0.0103099 0
0.0960027 -0.0104874 0
0.0956507 -0.0106246 0
0.0952945 -0.0107413 0
0.0949345 -0.010853 0
0.09457080000000001 -0.0109671 0
0.0942032 -0.0110849 0
0.0938317 -0.0112059 0
0.0934561 -0.0113284 0
0.0930764 -0.0114501 0
0.0926928 -0.0115677 0
0.0923053 -0.0116776 0
0.09191440000000001 -0.0117766 0
0.0915204 -0.0118598 0
0.0911242 -0.0119092 0
0.090727 -0.0119203 0
0.0903299 -0.0118998 0
0.0899337 -0.0119021 0
0.08953610000000001 -0.011933 0
0.0891381 -0.0119808 0
0.08873790000000001 -0.0120188 0
0.08833780000000001 -0.0119734 0
0.08794110000000001 -0.0118264 0
0.0875509 -0.0115848 0
0.08717040000000001 -0.0112483 0
0.0868028 -0.0108161 0
0.086451 -0.0103007 0
0.086117 -0.0097454 0
0.08580270000000001 -0.00912779 0
0.085509 -0.00849365 0
0.0852389 -0.00772772 0
0.08499623 -0.00685313 0
0.08478429 -0.00588885 0
0.08460668 -0.00479804 0
0.08446762000000001 -0.00358938 0
0.08437015 -0.00230362 0
0.08431683000000001 -0.000954509 0
0.08430949 0.000451774 0
0.08435043 0.00193434 0
0.08444226 0.00349856 0
0.08458778 0.00514524 0
0.08478928000000001 0.00685917 0
0.08504882 0.00862816 0
0.0853682 0.0104457 0
0.0857473 0.0121785 0
0.0861814 0.0137702 0
0.0866664 0.0152397 0
0.0871989 0.016639 0
0.0877769 0.0179653 0
0.088398 0.0192328 0
0.0890567 0.020184 0
0.0897414 0.0208432 0
0.0904429 0.0211933 0
0.0911522 0.0213338 0
0.09186140000000001 0.0211981 0
0.0925628 0.020905 0
0.093253 0.0205499 0
0.0939315 0.0201813 0
0.0945947 0.019621 0
0.0952352 0.0188263 0
0.09584430000000001 0.0177601 0
0.0964147 0.0165751 0
0.0969479 0.0154961 0
0.0974439 0.0143642 0
0.0979022 0.0132128 0
0.09832160000000001 0.0120579 0
0.0987032 0.010951 0
0.099048 0.00980344 0
0.0993574 0.00885066 0
0.0996361 0.00794103 0
0.099885 0.00703506 0
0.10010240000000001 0.00605643 0
0.1002867 0.00503701 0
0.1004367 0.00401345 0
0.1005527 0.00299986 0
0.1006351 0.00199409 0
0.1006836 0.000965077 0
0.1006978 -6.22606e-05 0
0.1006781 -0.00106291 0
0.1006253 -0.00206501 0
0.1005384 -0.00309468 0
0.1004178 -0.00407797 0
0.1002657 -0.00499378 0
0.10008410000000001 -0.00585477 0
0.0998743 -0.00668107 0
0.09963820000000001 -0.0074321 0
0.0993791 -0.00806492 0
0.0991013 -0.00856261 0
0.0988084 -0.00897818 0
0.09850310000000001 -0.00931162 0
0.0981879 -0.00957646 0
0.09786500000000001 -0.00978336 0
0.09753590000000001 -0.00994623 0
0.09720200000000001 -0.0100801 0
0.096864 -0.0101922 0
0.09652250000000001 -0.0102907 0
0.09617790000000001 -0.0103809 0
0.0958305 -0.0104589 0
0.0954806 -0.0105395 0
0.09512770000000001 -0.0106302 0
0.0947717 -0.0107302 0
0.0944122 -0.0108383 0
0.0940491 -0.010951 0
0.0936821 -0.0110655 0
0.0933113 -0.011179 0
0.0929369 -0.0112869 0
0.092559 -0.0113862 0
0.09217790000000001 -0.0114735 0
0.0917943 -0.0115446 0
0.0914088 -0.0115836 0
0.09102260000000001 -0.0115804 0
0.0906371 -0.0115473 0
0.09025330000000001 -0.0114972 0
0.0898694 -0.0115287 0
0.0894852 -0.0115511 0
0.0890995 -0.0115877 0
0.0887136 -0.0115525 0
0.0883307 -0.0114193 0
0.0879538 -0.0111928 0
0.087586 -0.0108791 0
0.0872301 -0.0104792 0
0.0868893 -0.00998804 0
0.0865657 -0.00943348 0
0.0862615 -0.00883365 0
0.0859782 -0.00817611 0
0.08571780000000001 -0.00746358 0
0.08548220000000001 -0.00667527 0
0.0852751 -0.00577671 0
0.08509956 -0.00478378 0
0.08495896 -0.00368128 0
0.08485746 -0.00245558 0
0.08479794 -0.00116285 0
0.08478285 0.000194309 0
0.08481411 0.00161544 0
0.08489412 0.00311237 0
0.08502547 0.00468755 0
0.0852103 0.00632204 0
0.0854506 0.00801826 0
0.0857487 0.00977334 0
0.0861046 0.0114766 0
0.0865156 0.0130826 0
0.0869779 0.0145688 0
0.0874882 0.0159768 0
0.08804490000000001 0.0173433 0
0.0886459 0.0186439 0
0.08928610000000001 0.0196702 0
0.08995510000000001 0.0203984 0
0.09064370000000001 0.020862 0
0.09134310000000001 0.0210649 0
0.0920449 0.0210196 0
0.09274160000000001 0.0207821 0
0.09342790000000001 0.0204211 0
0.0941004 0.0199116 0
0.0947521 0.0192293 0
0.09537870000000001 0.0184025 0
0.0959737 0.0173459 0
0.0965313 0.0162407 0
0.09705520000000001 0.015255 0
0.0975445 0.0141944 0
0.0979975 0.013057 0
0.0984116 0.0118889 0
0.0987873 0.0107386 0
0.0991248 0.00960569 0
0.09942720000000001 0.00862955 0
0.0997005 0.0078072 0
0.09994510000000001 0.00691796 0
0.10015840000000001 0.00593635 0
0.1003383 0.00490124 0
0.100484 0.00389275 0
0.1005964 0.00290513 0
0.1006763 0.00193628 0
0.1007238 0.000957481 0
0.1007384 -3.52887e-05 0
0.1007201 -0.00100939 0
0.1006694 -0.00198983 0
0.1005852 -0.00301278 0
0.1004674 -0.00399692 0
0.1003178 -0.00491713 0
0.1001387 -0.00577984 0
0.0999315 -0.00660467 0
0.09969800000000001 -0.00735653 0
0.09944130000000001 -0.00799253 0
0.0991659 -0.008491 0
0.0988754 -0.00890558 0
0.09857250000000001 -0.00923707 0
0.09825990000000001 -0.00949887 0
0.0979396 -0.0097018 0
0.0976134 -0.00985896 0
0.09728250000000001 -0.00998616 0
0.0969477 -0.0100917 0
0.0966097 -0.0101829 0
0.0962688 -0.010268 0
0.0959253 -0.0103411 0
0.0955793 -0.0104137 0
0.0952308 -0.0104965 0
0.0948794 -0.0105909 0
0.0945246 -0.0106947 0
0.09416630000000001 -0.0108046 0
0.0938042 -0.0109174 0
0.0934384 -0.0110303 0
0.09306890000000001 -0.0111391 0
0.0926959 -0.0112397 0
0.0923197 -0.0113292 0
0.0919408 -0.0114039 0
0.0915598 -0.0114516 0
0.0911779 -0.0114595 0
0.0907963 -0.0114346 0
0.0904162 -0.0113745 0
0.0900354 -0.0114627 0
0.0896535 -0.0114455 0
0.0892722 -0.0114479 0
0.0888911 -0.0114249 0
0.0885116 -0.0113279 0
0.0881373 -0.0111272 0
0.0877713 -0.0108359 0
0.08741650000000001 -0.0104656 0
0.0870754 -0.0100089 0
0.0867511 -0.00946555 0
0.0864452 -0.00889017 0
0.08615980000000001 -0.00826022 0
0.085896 -0.00756901 0
0.0856568 -0.00681199 0
0.1655718 -0.255955 0
0.1575231 -0.220638 0
0.1507736 -0.188976 0
0.14476529999999999 -0.17291 0
0.1393066 -0.155388 0
0.13441 -0.139827 0
0.1299842 -0.126822 0
0.1259469 -0.116356 0
0.12222620000000001 -0.107585 0
0.11877570000000001 -0.100083 0
0.1155558 -0.0936661 0
0.11254030000000001 -0.0874112 0
0.1097376 -0.0811953 0
0.1071314 -0.0754975 0
0.1047117 -0.0700058 0
0.10246440000000001 -0.0652508 0
0.1003556 -0.0616075 0
0.09836220000000001 -0.0583082 0
0.09646590000000001 -0.0557494 0
0.0946442 -0.0537561 0
0.0928792 -0.0522897 0
0.0911573 -0.0511224 0
0.0894713 -0.0501216 0
0.08781520000000001 -0.0493227 0
0.08618110000000001 -0.0488118 0
0.08456141 -0.0483806 0
0.08295733 -0.047931 0
0.08136586 -0.0476299 0
0.07978296 -0.047389 0
0.07820807 -0.047169 0
0.07663816 -0.0470867 0
0.075071472 -0.0469517 0
0.07350769 -0.0468362 0
0.07195087 -0.0465415 0
0.07041427 -0.0456465 0
0.06891971000000001 -0.0439303 0
0.06749772 -0.0413907 0
0.06616639 -0.0385431 0
0.0649314 -0.0356645 0
0.0637901 -0.0328753 0
0.0627431 -0.0300456 0
0.0617902 -0.0272407 0
0.0609301 -0.0244766 0
0.0601637 -0.0215804 0
0.0595059 -0.0179471 0
0.0589794 -0.0137346 0
0.0586054 -0.00885204 0
0.05840290000000001 -0.0034894 0
0.058384700000000005 0.00215277 0
0.05855730000000001 0.00794595 0
0.0589248 0.0138205 0
0.0594856 0.0195319 0
0.0602325 0.0248777 0
0.0611472 0.0296551 0
0.0622122 0.03385 0
0.0634019 0.0372276 0
0.0646982 0.0402878 0
0.06608595 0.0427256 0
0.06754706 0.0447507 0
0.06906742 0.0463094 0
0.07062931 0.0472512 0
0.07221103000000001 0.0475342 0
0.07379508 0.0475272 0
0.075383507 0.047811 0
0.07697974 0.0478659 0
0.07856068000000001 0.0468692 0
0.08010076000000001 0.0456505 0
0.08159068 0.0437961 0
0.08301501 0.0417744 0
0.08437159 0.039734 0
0.085661 0.0377487 0
0.08688180000000001 0.0355392 0
0.0880282 0.0333119 0
0.0890997 0.0311346 0
0.0900995 0.0290217 0
0.0910314 0.0270331 0
0.09190100000000001 0.0253089 0
0.0927203 0.0238946 0
0.093489 0.0223565 0
0.0942062 0.0207943 0
0.0948713 0.0192183 0
0.0954845 0.017683 0
0.0960469 0.0161557 0
0.096559 0.014668 0
0.0970193 0.0130326 0
0.0974235 0.0112954 0
0.0977706 0.00964474 0
0.09806530000000001 0.00811675 0
0.0983092 0.0065964 0
0.0985036 0.00516448 0
0.0986528 0.00385449 0
0.0987574 0.00247231 0
0.098816 0.00112312 0
0.0988305 -0.000172596 0
0.09880320000000001 -0.00139297 0
0.0987368 -0.00251551 0
0.0986349 -0.00353835 0
0.0984999 -0.00451032 0
0.09833230000000001 -0.00549662 0
0.0981318 -0.00647987 0
0.0978993 -0.00741318 0
0.0976367 -0.00829302 0
0.0973463 -0.00907631 0
0.09703200000000001 -0.00973131 0
0.0966977 -0.0102864 0
0.0963463 -0.0107613 0
0.0959807 -0.0111406 0
0.0956042 -0.0114304 0
0.0952189 -0.0116684 0
0.0948264 -0.0118688 0
0.0944277 -0.0120443 0
0.09402340000000001 -0.0122035 0
0.0936141 -0.0123522 0
0.0931999 -0.0124936 0
0.09278120000000001 -0.012629 0
0.092358 -0.0127569 0
0.09193080000000001 -0.0128751 0
0.0914998 -0.0129809 0
0.0910657 -0.01306 0
0.0906295 -0.0131072 0
0.0901922 -0.0131322 0
0.0897545 -0.0131268 0
0.0893157 -0.0132032 0
0.0888747 -0.0132664 0
0.08843100000000001 -0.0133504 0
0.0879856 -0.0133603 0
0.0875416 -0.0132689 0
0.0871026 -0.0130673 0
0.0866722 -0.0127532 0
0.0862542 -0.0123365 0
0.08585090000000001 -0.0118627 0
0.0854645 -0.0113238 0
0.08509669 -0.0107412 0
0.08475042 -0.0100479 0
0.08442874 -0.00926655 0
0.08413473 -0.00839331 0
0.08387207 -0.00739145 0
0.0836451 -0.00625682 0
0.08345822 -0.00499547 0
0.08331455 -0.00367558 0
0.08321582 -0.00230039 0
0.0831643 -0.000852619 0
0.08316268 0.000685047 0
0.08321417 0.00232436 0
0.0833218 0.00404897 0
0.08348835 0.00585686 0
0.08371638 0.0077368 0
0.08400843000000001 0.00968807 0
0.08436479000000001 0.0115742 0
0.08478158 0.0133196 0
0.0852536 0.0148993 0
0.08577610000000001 0.0163709 0
0.0863462 0.0177455 0
0.08696040000000001 0.0190369 0
0.0876156 0.0202082 0
0.0883058 0.0211186 0
0.08902070000000001 0.0217135 0
0.08974950000000001 0.0219614 0
0.0904822 0.0219799 0
0.09121220000000001 0.0217956 0
0.091932 0.0214266 0
0.0926387 0.0210105 0
0.0933315 0.0205978 0
0.0940091 0.020073 0
0.0946655 0.019328 0
0.09529270000000001 0.0183416 0
0.0958804 0.0170131 0
0.0964277 0.0158981 0
0.09693650000000001 0.0147396 0
0.0974068 0.0135716 0
0.0978379 0.0123907 0
0.0982297 0.011239 0
0.09858420000000001 0.0100965 0
0.09890270000000001 0.009107 0
0.099191 0.00823982 0
0.09945000000000001 0.007353 0
0.09967780000000001 0.00636507 0
0.0998719 0.00532018 0
0.10003100000000001 0.00427714 0
0.1001554 0.00324044 0
0.1002455 0.00221431 0
0.10030120000000001 0.00118185 0
0.1003223 0.000135883 0
0.1003088 -0.000893498 0
0.1002614 -0.0018987 0
0.1001805 -0.00291006 0
0.1000656 -0.00392245 0
0.0999182 -0.00486087 0
0.0997408 -0.00573295 0
0.0995345 -0.00660753 0
0.09929980000000001 -0.00741323 0
0.09904070000000001 -0.00807744 0
0.0987623 -0.00858901 0
0.0984681 -0.00902488 0
0.0981611 -0.00936901 0
0.09784380000000001 -0.0096459 0
0.0975183 -0.00986427 0
0.0971863 -0.010042 0
0.096849 -0.0101898 0
0.0965071 -0.0103157 0
0.09616140000000001 -0.010419 0
0.0958126 -0.0105017 0
0.09546110000000001 -0.0105846 0
0.0951068 -0.0106759 0
0.0947492 -0.010778 0
0.0943881 -0.0108884 0
0.0940232 -0.0110043 0
0.0936544 -0.0111239 0
0.0932816 -0.0112427 0
0.0929049 -0.0113565 0
0.09252450000000001 -0.011462 0
0.0921409 -0.011556 0
0.0917545 -0.0116233 0
0.0913665 -0.0116551 0
0.0909779 -0.0116559 0
0.0905897 -0.0116295 0
0.0902029 -0.0115949 0
0.0898157 -0.0116239 0
0.08942810000000001 -0.0116697 0
0.08903810000000001 -0.0117209 0
0.0886477 -0.0116907 0
0.08826010000000001 -0.011561 0
0.0878784 -0.0113357 0
0.0875059 -0.011021 0
0.0871454 -0.010616 0
0.0868001 -0.0101178 0
0.0864722 -0.00956388 0
0.08616370000000001 -0.0089606 0
0.0858762 -0.00829672 0
0.0856122 -0.00755542 0
0.0853742 -0.0067523 0
0.08516454 -0.00584048 0
0.08498709 -0.00483824 0
0.08484491 -0.00372392 0
0.08474226 -0.00247693 0
0.08468251 -0.00116328 0
0.08466759 0.000206844 0
0.08469959 0.00164592 0
0.08478098 0.00316407 0
0.08491441 0.00476111 0
0.08510193 0.00641465 0
0.085346 0.00814494 0
0.0856485 0.00991059 0
0.08600920000000001 0.0116276 0
0.08642530000000001 0.0132337 0
0.0868926 0.0147173 0
0.08740790000000001 0.0161234 0
0.0879693 0.0174851 0
0.088575 0.0187848 0
0.0892207 0.0198736 0
0.089897 0.0206312 0
0.0905933 0.0210842 0
0.09129960000000001 0.0212541 0
0.0920079 0.0212289 0
0.09271180000000001 0.020991 0
0.0934036 0.0205386 0
0.094079 0.0200143 0
0.0947346 0.0193561 0
0.095366 0.0185774 0
0.0959683 0.0175954 0
0.0965353 0.0165402 0
0.0970689 0.0155042 0
0.097565 0.0143665 0
0.0980227 0.0131937 0
0.09844130000000001 0.0120186 0
0.0988219 0.0109193 0
0.0991645 0.00972881 0
0.0994723 0.00880123 0
0.0997487 0.00786787 0
0.09999430000000001 0.00692288 0
0.1002079 0.00593776 0
0.1003885 0.00494338 0
0.10053590000000001 0.00395041 0
0.1006502 0.00295796 0
0.10073170000000001 0.00197952 0
0.1007805 0.00099713 0
0.1007961 -1.47515e-05 0
0.1007778 -0.00103658 0
0.1007254 -0.00205698 0
0.1006388 -0.0030866 0
0.1005181 -0.00409707 0
0.1003647 -0.00504606 0
0.100181 -0.0059227 0
0.099969 -0.00674985 0
0.0997306 -0.0075011 0
0.0994691 -0.008139 0
0.09918880000000001 -0.00863329 0
0.0988936 -0.00904363 0
0.0985863 -0.00937002 0
0.0982693 -0.00962647 0
0.0979448 -0.0098243 0
0.0976146 -0.00997699 0
0.0972799 -0.0101007 0
0.09694130000000001 -0.0102027 0
0.09659970000000001 -0.0102912 0
0.0962552 -0.0103758 0
0.09590800000000001 -0.0104508 0
0.0955584 -0.0105271 0
0.0952061 -0.0106133 0
0.09485070000000001 -0.0107101 0
0.0944919 -0.010815 0
-0.057548 0.156323 0
-0.052601999999999996 0.137216 0
-0.048443 0.11408 0
-0.044973 0.0957465 0
-0.042088 0.0784965 0
-0.039726 0.0644646 0
-0.037802 0.0514934 0
-0.036288 0.0404892 0
-0.035070000000000004 0.0341079 0
-0.03391999999999999 0.0367966 0
-0.032575999999999994 0.0444124 0
-0.03103199999999999 0.0469252 0
-0.029398999999999995 0.0508297 0
-0.027665999999999996 0.052895 0
-0.025857999999999992 0.0553812 0
-0.023942199999999997 0.0594086 0
-0.021887599999999993 0.0625724 0
-0.019829699999999992 0.060859 0
-0.0178658 0.0567281 0
-0.016049599999999997 0.0523417 0
-0.014324799999999999 0.0527464 0
-0.01258759999999999 0.0517635 0
-0.010859999999999995 0.0527335 0
-0.009026199999999998 0.0571626 0
-0.007065799999999997 0.0601871 0
-0.0049897 0.0645679 0
-0.002735399999999999 0.070588 0
-0.00025749999999999384 0.0780535 0
0.002499399999999999 0.0870715 0
0.005564700000000006 0.0964842 0
0.008960200000000001 0.106005 0
0.012615200000000007 0.11135 0
0.0164008 0.11418 0
0.020311100000000006 0.119703 0
0.024347200000000006 0.122075 0
0.0284576 0.124468 0
0.032645400000000005 0.1266 0
0.036895300000000006 0.128097 0
0.041153100000000005 0.126797 0
0.0453031 0.121957 0
0.049259800000000006 0.115693 0
0.0529311 0.104974 0
0.0562174 0.093889 0
0.059201100000000006 0.0850916 0
0.0619311 0.0790221 0
0.06445340000000001 0.0727821 0
0.06679386000000001 0.0680333 0
0.06897941 0.0631274 0
0.07097942 0.0571177 0
0.072779 0.0512732 0
0.07439548900000001 0.0460301 0
0.075848366 0.0414631 0
0.07715921 0.0374047 0
0.07833578000000001 0.0334396 0
0.07938632000000001 0.0298381 0
0.08031725 0.026211 0
0.08112989000000001 0.022904 0
0.08184441 0.0201207 0
0.08246867000000001 0.0174955 0
0.08300875 0.0150247 0
0.08346643000000001 0.0125607 0
0.08384080000000001 0.00997231 0
0.08412359 0.00711223 0
0.08430771000000001 0.00404205 0
0.08438812 0.000946769 0
0.08436498 -0.00217081 0
0.08423902 -0.00522327 0
0.08401278000000001 -0.00817821 0
0.08369127 -0.0109391 0
0.08328032 -0.0135576 0
0.08278568 -0.0159373 0
0.08221485 -0.0181665 0
0.08157229 -0.0202159 0
0.08086416 -0.0222037 0
0.08009157 -0.0239587 0
0.07926765000000001 -0.025338 0
0.07840344 -0.0263956 0
0.07750744 -0.0272645 0
0.07658491 -0.028008 0
0.07564037800000001 -0.0285892 0
0.07468090100000001 -0.0289508 0
0.07371303 -0.0290895 0
0.07274437 -0.0289627 0
0.07178639 -0.0284834 0
0.07085099 -0.0275742 0
0.06995934000000001 -0.0258413 0
0.06913594 -0.0235361 0
0.06839579 -0.0209824 0
0.06774161000000001 -0.0183609 0
0.06717611 -0.0156685 0
0.06670823000000001 -0.0124367 0
0.06636108 -0.00846271 0
0.0661597 -0.00371309 0
0.06613119 0.00183913 0
0.06629582 0.00781103 0
0.06666292 0.0139571 0
0.06723582 0.0200983 0
0.06800909000000001 0.0259789 0
0.06897278 0.0314632 0
0.07011196 0.0365072 0
0.07140683 0.0407215 0
0.07282243000000001 0.0438756 0
0.074333067 0.0465064 0
0.07591333 0.0480444 0
0.07753569 0.0492172 0
0.07918969000000001 0.0498701 0
0.08085495000000001 0.0500042 0
0.08252656 0.0503763 0
0.08421689 0.0509084 0
0.0859136 0.0508114 0
0.0876005 0.0503906 0
0.0892716 0.0499043 0
0.0909144 0.048538 0
0.0924893 0.0460219 0
0.0939603 0.0424149 0
0.09530720000000001 0.0385855 0
0.09653020000000001 0.0349594 0
0.0976359 0.0316628 0
0.0986371 0.028795 0
0.0995614 0.0266895 0
0.10041220000000001 0.0244598 0
0.1011849 0.0219602 0
0.10186970000000001 0.0192201 0
0.1024574 0.0163655 0
0.10296090000000001 0.0140305 0
0.103396 0.0122308 0
0.10377600000000001 0.0106749 0
0.1041086 0.00941625 0
0.1044077 0.00864265 0
0.1046899 0.00839444 0
0.1049736 0.00870793 0
0.1052762 0.0094763 0
0.1056145 0.0110206 0
0.1060236 0.013455 0
0.1065217 0.0162835 0
0.10710030000000001 0.0183029 0
0.1077429 0.0201789 0
0.1084299 0.0205452 0
0.1091035 0.0199169 0
0.1097532 0.0189216 0
0.11033180000000001 0.0155858 0
0.1107677 0.0106311 0
0.11102300000000001 0.00487553 0
0.111094 -0.000354509 0
0.1109943 -0.00567795 0
0.1105943 -0.0146053 0
0.1100256 -0.0197988 0
0.1092632 -0.0247643 0
0.1082842 -0.0318087 0
0.1071579 -0.0358114 0
0.1058811 -0.0403111 0
0.1044989 -0.0422072 0
0.1030639 -0.0438643 0
0.1015748 -0.0453786 0
0.10003680000000001 -0.0468659 0
0.0984464 -0.0485004 0
0.0968034 -0.0499768 0
0.09511420000000001 -0.0513059 0
0.0933841 -0.0524063 0
0.0916266 -0.0530529 0
0.089843 -0.0539435 0
0.0880267 -0.0551442 0
0.0861678 -0.0562193 0
0.08428062 -0.057146 0
0.08235458 -0.0582395 0
0.08042359 -0.0572271 0
0.07853062000000001 -0.0560151 0
0.07672573 -0.0523768 0
0.075057707 -0.0478921 0
0.07351384 -0.0446156 0
0.07210127000000001 -0.0406916 0
0.07079449 -0.0378732 0
0.06958917 -0.0343372 0
0.06850792 -0.0305834 0
0.06751828 -0.028815 0
0.06661428 -0.0250813 0
0.06583347 -0.0222825 0
0.0651427 -0.0187575 0
0.0645856 -0.0147477 0
0.0641678 -0.0103539 0
0.0639104 -0.00529874 0
0.06382460000000001 -7.30243e-05 0
0.0639161 0.00535097 0
0.0641908 0.0108564 0
0.0646458 0.016117 0
0.06526723000000001 0.0208792 0
0.06604233000000001 0.0253119 0
0.06695507 0.0290912 0
0.06797989 0.0321187 0
0.06910209 0.0349766 0
0.07030644 0.037103 0
0.0715794 0.0391628 0
0.07291682000000001 0.0409301 0
0.07429957400000001 0.0418268 0
0.07569790600000001 0.0419991 0
0.07709853 0.0420224 0
0.07849973 0.0420253 0
0.07989693 0.041773 0
0.0812819 0.0413294 0
0.08265196 0.040905 0
0.08400911 0.0405509 0
0.08534800000000001 0.039749 0
0.0866524 0.0385206 0
0.0879045 0.0366197 0
0.0890861 0.0344363 0
0.0901912 0.0320782 0
0.09121950000000001 0.0297641 0
0.0921727 0.0275864 0
0.0930561 0.0255595 0
0.09387430000000001 0.0236953 0
0.09463550000000001 0.0220318 0
0.0953364 0.0200801 0
0.0959649 0.0178887 0
0.0965285 0.0160447 0
0.0970297 0.0141781 0
0.09746930000000001 0.0123205 0
0.0978469 0.0104708 0
0.09816760000000001 0.00901709 0
0.0984463 0.00768514 0
0.0986756 0.00616654 0
0.0988584 0.00485708 0
0.0989952 0.00341063 0
0.099085 0.00207578 0
0.099133 0.000867022 0
0.0991398 -0.000429295 0
0.09910060000000001 -0.00186089 0
0.0990143 -0.00324282 0
0.09888240000000001 -0.00460698 0
0.0987041 -0.00602999 0
0.0984775 -0.00749306 0
0.0982026 -0.00892836 0
0.0978792 -0.0103774 0
0.0975114 -0.0116062 0
0.0971034 -0.0128114 0
0.0966563 -0.0139251 0
0.0961766 -0.0147896 0
0.0956703 -0.015556 0
0.0951369 -0.0164262 0
0.09456980000000001 -0.0175915 0
0.093958 -0.0190945 0
0.0932898 -0.0209505 0
0.0925859 -0.0215301 0
0.0918473 -0.0226735 0
0.09107860000000001 -0.0234492 0
0.0902584 -0.025783 0
0.0893657 -0.0273073 0
0.0884527 -0.0274549 0
0.0875303 -0.0278977 0
0.08659420000000001 -0.0281776 0
0.0856503 -0.0285326 0
0.08468692 -0.0294885 0
0.08367825000000001 -0.0308782 0
0.08262865 -0.0321762 0
0.08152166 -0.0340971 0
0.08036017000000001 -0.0353966 0
0.07916322 -0.0365023 0
0.07792353 -0.0377672 0
0.07664479 -0.0388857 0
0.075328467 -0.039996 0
0.0739809 -0.0407686 0
0.07261146 -0.0413972 0
0.07122328 -0.0419323 0
0.06981855000000001 -0.0423097 0
0.06840742 -0.0422741 0
0.06701218 -0.0412239 0
0.06566999 -0.0392417 0
0.0644017 -0.0369166 0
0.0632113 -0.0345057 0
0.0621029 -0.0320245 0
0.0610769 -0.0296463 0
0.0601309 -0.0271374 0
0.059285500000000005 -0.023636 0
0.058569500000000004 -0.019359 0
0.058012400000000006 -0.014187 0
0.0576402 -0.00830745 0
0.0574756 -0.00176966 0
0.0575392 0.00530093 0
0.0578443 0.0126617 0
0.058395300000000004 0.0200464 0
0.0591816 0.0267185 0
0.0601773 0.0326438 0
0.061364300000000004 0.038236 0
0.06273290000000001 0.0433684 0
0.0642462 0.0470756 0
0.06587936 0.0505042 0
0.06759949 0.0524337 0
0.06937204 0.0537602 0
0.07117603 0.0542819 0
0.07296946 0.0524381 0
0.074678986 0.0505403 0
0.07634603000000001 0.049508 0
0.07797396000000001 0.0479431 0
0.07955399 0.0469471 0
0.08109064 0.0451541 0
0.08258809 0.044674 0
0.08404654 0.0426429 0
0.0854336 0.0407761 0
0.0867458 0.0381135 0
0.0879752 0.0355957 0
0.089112 0.0327646 0
0.0901544 0.0299556 0
-0.006655599999999998 0.0703774 0
-0.004293499999999992 0.0706268 0
-0.002061300000000002 0.0631206 0
-0.00016019999999999923 0.0512918 0
0.001365199999999997 0.0410262 0
0.002558600000000008 0.0313779 0
0.003501299999999999 0.0265331 0
0.0043715 0.0264889 0
0.0053298999999999985 0.0320985 0
0.006536300000000009 0.040237 0
0.008034800000000009 0.0495725 0
0.0098636 0.0598329 0
0.01203230000000001 0.0699122 0
0.0145331 0.0794193 0
0.017317200000000005 0.0866102 0
0.020275800000000004 0.0900863 0
0.023308000000000002 0.0912204 0
0.026342400000000002 0.0908312 0
0.029399400000000006 0.0930919 0
0.0326035 0.0992568 0
0.0360132 0.105521 0
0.0396641 0.112766 0
0.043521300000000006 0.11672 0
0.047365500000000005 0.114442 0
0.0511406 0.111612 0
0.054784 0.107215 0
0.0582854 0.103273 0
0.0616607 0.0990276 0
0.0647592 0.0886847 0
0.06754443 0.0792242 0
0.07004709 0.0718108 0
0.07236084000000001 0.0674262 0
0.074586701 0.0658941 0
0.07670141 0.0608213 0
0.07856308000000001 0.0524957 0
0.08018881 0.0454663 0
0.08159349 0.0394311 0
0.08281852 0.0342471 0
0.08387388 0.0293274 0
0.08476833 0.0246522 0
0.0855071 0.019905 0
0.08609750000000001 0.0158795 0
0.0865646 0.0123444 0
0.08692 0.00915688 0
0.087169 0.005914 0
0.08730890000000001 0.00267412 0
0.0873459 -0.000254912 0
0.0872885 -0.00311209 0
0.0871162 -0.00713911 0
0.0868124 -0.0107954 0
0.0863933 -0.01422 0
0.0858588 -0.0176434 0
0.08521630000000001 -0.0206704 0
0.08448138000000001 -0.023291 0
0.08366335 -0.0256196 0
0.08277522 -0.0275429 0
0.08183033 -0.029025 0
0.0808406 -0.0302211 0
0.07981222 -0.0313876 0
0.07875141000000001 -0.0321525 0
0.07766993 -0.0327484 0
0.07656650000000001 -0.0334021 0
0.075447977 -0.033693 0
0.07432517 -0.0336606 0
0.07320782 -0.0333365 0
0.07210794000000001 -0.0326746 0
0.07103181 -0.0318827 0
0.06998959 -0.0305928 0
0.06900393 -0.0284922 0
0.06809767 -0.0259397 0
0.06728045 -0.0231641 0
0.06655828 -0.0202898 0
0.06593239000000001 -0.0173721 0
0.06540404 -0.0144523 0
0.06497420000000001 -0.0113824 0
0.06466 -0.00755417 0
0.0644834 -0.00316411 0
0.06446450000000001 0.00187052 0
0.0646208 0.0073057 0
0.0649609 0.0128539 0
0.06548748 0.0184646 0
0.06619746 0.023829 0
0.06708130000000001 0.0288176 0
0.06812073 0.0332201 0
0.06929818 0.0370002 0
0.07058729 0.0400844 0
0.07196698 0.0424506 0
0.07341953 0.0445132 0
0.074930317 0.0459853 0
0.07648374000000001 0.0471244 0
0.0780697 0.0479191 0
0.07967961 0.0485154 0
0.08129711 0.0484443 0
0.08290552000000001 0.0480117 0
0.08448826000000001 0.0469013 0
0.0860204 0.0450257 0
0.08747970000000001 0.0427237 0
0.0888622 0.0403514 0
0.0901643 0.0379026 0
0.0913793 0.0351351 0
0.09250140000000001 0.0323444 0
0.0935314 0.0296766 0
0.0944825 0.027588 0
0.09537190000000001 0.0258222 0
0.0962009 0.0239739 0
0.0969658 0.0219672 0
0.0976554 0.0195649 0
0.09826370000000001 0.0171426 0
0.0987918 0.0146751 0
0.099243 0.0125729 0
0.0996294 0.0107131 0
0.0999564 0.00899958 0
0.1002205 0.00687596 0
0.1004111 0.00465607 0
0.1005269 0.00239419 0
0.100569 0.000288516 0
0.1005456 -0.00157307 0
0.1004628 -0.00328409 0
0.10032540000000001 -0.00486634 0
0.1001364 -0.00639088 0
0.099897 -0.00789975 0
0.09960770000000001 -0.00937694 0
0.0992701 -0.010803 0
0.0988855 -0.012219 0
0.0984485 -0.0138866 0
0.0979613 -0.0152584 0
0.0974273 -0.016709 0
0.0968485 -0.0179187 0
0.0962337 -0.0188833 0
0.0955897 -0.0197251 0
0.09492 -0.020376 0
0.0942328 -0.0208141 0
0.093533 -0.0211378 0
0.0928242 -0.0213702 0
0.0921079 -0.0216474 0
0.0913785 -0.0221065 0
0.0906328 -0.022629 0
0.0898697 -0.0231262 0
0.0890881 -0.0237285 0
0.0882903 -0.0240787 0
0.08748360000000001 -0.0243224 0
0.0866677 -0.0246173 0
0.0858435 -0.0248128 0
0.08501072 -0.0251619 0
0.08416425 -0.0255735 0
0.0833063 -0.0259158 0
0.08243911000000001 -0.0260606 0
0.08157249 -0.025912 0
0.08071294 -0.0256595 0
0.07986282 -0.0253482 0
0.07902483 -0.0249241 0
0.07820305 -0.0243792 0
0.07740202 -0.0237248 0
0.07662346 -0.0230167 0
0.075872547 -0.0220363 0
0.07515908880000001 -0.020818 0
0.07448727200000001 -0.0194962 0
0.07386363 -0.0179606 0
0.07329424 -0.0162583 0
0.07278558 -0.0142724 0
0.07235108 -0.0118322 0
0.0720042 -0.00908338 0
0.07175293 -0.00613645 0
0.07160165 -0.00308476 0
0.07155227 -2.79959e-05 0
0.07160743 0.00327494 0
0.07178301000000001 0.00711562 0
0.07209361 0.0113966 0
0.07255594 0.0161592 0
0.07318190000000001 0.0211568 0
0.07397562 0.0262197 0
0.074938171 0.0312503 0
0.0760642 0.0359956 0
0.07733687 0.0399305 0
0.07871263 0.0422164 0
0.08014697 0.0436198 0
0.08161848000000001 0.0445792 0
0.08312145 0.0456103 0
0.08466071 0.0466591 0
0.0862306 0.047448 0
0.08782240000000001 0.0480023 0
0.0894228 0.0478832 0
0.0909977 0.0465734 0
0.0925134 0.0443777 0
0.09394330000000001 0.0415683 0
0.0952775 0.0386522 0
0.0965136 0.0357177 0
0.0976583 0.0331925 0
0.0987244 0.0309407 0
0.0997204 0.028846 0
0.1006414 0.0264931 0
0.1014809 0.0239028 0
0.1022203 0.0205856 0
0.1028434 0.0170367 0
0.103352 0.0137887 0
0.103765 0.0111693 0
0.10409840000000001 0.00903944 0
0.1043663 0.00709097 0
0.1045654 0.00494772 0
0.1046915 0.00268016 0
0.1047371 7.40409e-05 0
0.1046868 -0.00296708 0
0.1045329 -0.00613234 0
0.1042769 -0.00900913 0
0.1039336 -0.0113802 0
0.1035198 -0.0132934 0
0.10304830000000001 -0.0148655 0
0.1025301 -0.0161088 0
0.1019771 -0.0169474 0
0.1013964 -0.0179385 0
0.1007757 -0.019241 0
0.1001165 -0.0202193 0
0.09941900000000001 -0.021814 0
0.0986579 -0.0236735 0
0.097843 -0.0251336 0
0.0969834 -0.0263315 0
0.0960896 -0.0272056 0
0.09517110000000001 -0.027847 0
0.0942335 -0.028369 0
0.09328 -0.0288014 0
0.0923138 -0.0291866 0
0.09133340000000001 -0.029612 0
0.09033630000000001 -0.0302267 0
0.0893172 -0.0308885 0
0.0882771 -0.0315083 0
0.08721580000000001 -0.0321219 0
0.086136 -0.0326382 0
0.08503994000000001 -0.0330968 0
0.08393079 -0.0334173 0
0.08281507 -0.0335179 0
0.08169438 -0.0336968 0
0.08056562 -0.034047 0
0.07942391 -0.0344323 0
0.07827004 -0.0347611 0
0.07711227 -0.0347123 0
0.07596093300000001 -0.0343644 0
0.074825272 -0.0337918 0
0.07370984 -0.0331334 0
0.07261997 -0.0322668 0
0.07156341000000001 -0.0310781 0
0.07055891 -0.0291326 0
0.06963084 -0.0265678 0
0.068793 -0.0237771 0
0.06805153 -0.0208371 0
0.06740829000000001 -0.0178796 0
0.06686399 -0.0149088 0
0.06641847000000001 -0.0119326 0
0.06607781 -0.00856102 0
0.06586046000000001 -0.00459281 0
0.06578532000000001 -5.31811e-05 0
0.0658712 0.00502023 0
0.06613112 0.0103587 0
0.06657099 0.0157872 0
0.06719305 0.0212588 0
0.06799399 0.0264896 0
0.06896424000000001 0.0313395 0
0.07008269 0.035414 0
0.07132847 0.0389539 0
0.07267728 0.0417412 0
0.07411009 0.0439898 0
0.075606721 0.0456317 0
0.07714886 0.0467716 0
0.07872320000000001 0.0476372 0
0.08032493 0.0483814 0
0.08194582 0.048793 0
0.08357479000000001 0.0488856 0
0.08519238 0.048072 0
0.08676790000000001 0.0464767 0
0.0882792 0.0442386 0
0.08970650000000001 0.0415581 0
0.0910443 0.0389018 0
0.0922922 0.0361151 0
0.0934471 0.0333403 0
0.0945115 0.0307456 0
0.0954987 0.0286112 0
0.0964175 0.026621 0
0.0972701 0.0246121 0
0.09805330000000001 0.0224135 0
0.0987529 0.0196979 0
0.09935820000000001 0.0168722 0
0.09987180000000001 0.0141146 0
0.1002995 0.0117269 0
0.1006557 0.00979783 0
0.1009506 0.00796346 0
0.1011823 0.00600639 0
0.1013426 0.00363383 0
0.10142040000000001 0.0011371 0
0.1014139 -0.00135393 0
0.1013291 -0.00359873 0
0.1011732 -0.00560523 0
0.10095470000000001 -0.00738655 0
0.1006795 -0.00902663 0
0.10035140000000001 -0.0105612 0
0.0999742 -0.0119863 0
0.0995511 -0.0133222 0
0.0990847 -0.0145999 0
0.0985743 -0.0160343 0
0.0980121 -0.0176136 0
0.0973974 -0.019202 0
0.096732 -0.0206037 0
0.0960251 -0.021706 0
0.1736042 -0.299413 0
0.1641317 -0.263453 0
0.15594059999999998 -0.23214 0
0.1485204 -0.214524 0
0.1416838 -0.196668 0
0.135426 -0.180116 0
0.1296644 -0.166771 0
0.1243048 -0.155713 0
0.1192789 -0.146593 0
0.1145274 -0.139133 0
0.1100026 -0.132866 0
0.1056731 -0.12731 0
0.1015125 -0.122568 0
0.0975207 -0.11715 0
0.0937006 -0.112508 0
0.0900121 -0.109146 0
0.086424 -0.10642 0
0.08291447 -0.104364 0
0.07946536 -0.102715 0
0.076067412 -0.101291 0
0.07271216 -0.100146 0
0.06938872 -0.099414 0
0.06608956 -0.0986585 0
0.0628322 -0.0968502 0
0.059645300000000005 -0.094431 0
0.0565388 -0.0920173 0
0.053510100000000005 -0.0897908 0
0.05055130000000001 -0.0877798 0
0.04765710000000001 -0.0859313 0
0.0448229 -0.0841938 0
0.0420449 -0.0825611 0
0.0393195 -0.0810287 0
0.0366442 -0.0795503 0
0.0340181 -0.0780715 0
0.031440300000000004 -0.0766448 0
0.028909200000000003 -0.0752886 0
0.0264181 -0.0742103 0
0.0239607 -0.0732855 0
0.021534700000000004 -0.0722041 0
0.019159100000000005 -0.0702971 0
0.0168617 -0.0675744 0
0.014669800000000004 -0.0638968 0
0.012620500000000007 -0.0591704 0
0.010746500000000006 -0.0533093 0
0.009085900000000008 -0.0463053 0
0.0076904 -0.0375356 0
0.006609400000000001 -0.0273401 0
0.005891099999999996 -0.0163742 0
0.005539299999999997 -0.00504514 0
0.005581000000000003 0.00704404 0
0.006012900000000002 0.0181963 0
0.006794400000000006 0.0280284 0
0.007884700000000008 0.0365765 0
0.009238700000000002 0.0439737 0
0.01083010000000001 0.0514404 0
0.012666300000000005 0.0580776 0
0.014709800000000002 0.0642931 0
0.016967700000000002 0.0709787 0
0.0194596 0.0782034 0
0.0222047 0.0862357 0
0.0251945 0.0904672 0
0.0282508 0.0934186 0
0.031402900000000004 0.0948242 0
0.0345584 0.0946889 0
0.037718400000000006 0.0946387 0
0.0407917 0.0897606 0
0.043688000000000005 0.0845784 0
0.0463654 0.0764613 0
0.048775700000000005 0.0687156 0
0.0509003 0.0597146 0
0.0526879 0.0488245 0
0.0541923 0.0422394 0
0.05552120000000001 0.0380737 0
0.0567033 0.0329634 0
0.057737500000000004 0.0295332 0
0.058661200000000004 0.0261858 0
0.0594813 0.0231102 0
0.060188700000000005 0.0195987 0
0.0607899 0.0166326 0
0.061293200000000006 0.0138341 0
0.0617132 0.0116032 0
0.0620662 0.00978731 0
0.0623652 0.00831659 0
0.06262000000000001 0.00713648 0
0.06284290000000001 0.00635825 0
0.0630445 0.00585339 0
0.0632342 0.00560809 0
0.0634218 0.00571638 0
0.0636169 0.00604299 0
0.0638296 0.0067452 0
0.0640722 0.00780068 0
0.0643529 0.00901749 0
0.0646843 0.0109067 0
0.0650908 0.0134564 0
0.06559314000000001 0.0166121 0
0.06621003 0.0203082 0
0.06695884 0.0244548 0
0.06784866 0.0287163 0
0.06887851 0.0328128 0
0.07003663 0.0363407 0
0.07129873 0.039014 0
0.07263223 0.0408163 0
0.07401676 0.0420826 0
0.07543966 0.0432204 0
0.0768997 0.0443374 0
0.07839297 0.0451638 0
0.07990779 0.0456725 0
0.08143759 0.0460943 0
0.08298148 0.0465139 0
0.08452829 0.0461488 0
0.086046 0.0449054 0
0.0875122 0.0430445 0
0.0889098 0.0408328 0
0.09022730000000001 0.0383929 0
0.0914635 0.0359085 0
0.0926149 0.0333008 0
0.0936781 0.0306876 0
0.0946623 0.028549 0
0.0955802 0.0266273 0
0.09643560000000001 0.0247559 0
0.0972269 0.0227615 0
0.09794230000000001 0.0202848 0
0.0985703 0.0175957 0
0.09910920000000001 0.0149294 0
0.0995644 0.0125192 0
0.09994700000000001 0.0104416 0
0.1002603 0.00859591 0
0.1005154 0.00661981 0
0.1006968 0.00444487 0
0.10080610000000001 0.00214754 0
0.1008373 -9.8381e-05 0
0.1007995 -0.00206643 0
0.1006977 -0.00391633 0
0.10053770000000001 -0.00556531 0
0.1003255 -0.00708005 0
0.10006390000000001 -0.00853808 0
0.0997543 -0.00996031 0
0.0993954 -0.0114615 0
0.0989903 -0.0127547 0
0.098544 -0.0139807 0
0.0980544 -0.0153549 0
0.0975193 -0.0166537 0
0.0969431 -0.017858 0
0.0963305 -0.0188012 0
0.095691 -0.019504 0
0.09503120000000001 -0.0200304 0
0.0943573 -0.0203545 0
0.0936756 -0.0205324 0
0.092987 -0.0207765 0
0.0922906 -0.0210102 0
0.0915856 -0.0212863 0
0.0908713 -0.0215589 0
0.0901465 -0.0219513 0
0.089409 -0.0222505 0
0.08866450000000001 -0.0224107 0
0.0879143 -0.0226204 0
0.08715640000000001 -0.022822 0
0.0863931 -0.022994 0
0.0856197 -0.0233467 0
0.08483883 -0.0235127 0
0.08405306 -0.0235986 0
0.08326619 -0.0235794 0
0.08248249 -0.0234177 0
0.08170725000000001 -0.023091 0
0.08094419 -0.0226963 0
0.08019541000000001 -0.0222338 0
0.07946436 -0.0216256 0
0.07875631 -0.0208677 0
0.07807617 -0.0199583 0
0.07742755 -0.018968 0
0.07681357 -0.0178853 0
0.0762389 -0.0166202 0
0.075709261 -0.0151866 0
0.0752307052 -0.0135719 0
0.074808295 -0.0118233 0
0.07444677100000001 -0.00993013 0
0.07415041 -0.00791501 0
0.07392397 -0.00576105 0
0.07377183 -0.00345197 0
0.07370049000000001 -0.000938563 0
0.07371641000000001 0.0017744 0
0.0738246 0.00458926 0
0.07402739 0.00743228 0
0.074330375 0.0106476 0
0.074746376 0.0141698 0
0.0752855142 0.0180186 0
0.075955835 0.0219793 0
0.07675232 0.0254913 0
0.07765212 0.0282916 0
0.07863584 0.0304262 0
0.07967525 0.0318003 0
0.08075694 0.0330229 0
0.08187972 0.0342807 0
0.08304328 0.0354724 0
0.08424475000000001 0.0365211 0
0.0854771 0.03731 0
0.0867231 0.0373742 0
0.0879608 0.0368422 0
0.0891709 0.0357677 0
0.0903398 0.0344063 0
0.09145980000000001 0.0328592 0
0.0925262 0.0312401 0
0.0935371 0.029497 0
0.0944874 0.0275644 0
0.095374 0.0257193 0
0.0962036 0.0242401 0
0.0969912 0.0230277 0
0.09773290000000001 0.0215752 0
0.0984242 0.0200002 0
0.09905800000000001 0.0181436 0
0.0996271 0.0161374 0
0.1001282 0.0140731 0
0.1005647 0.0122641 0
0.10094600000000001 0.0106615 0
0.1012716 0.00900705 0
0.1015402 0.00721096 0
0.1017507 0.00549111 0
0.101904 0.00380737 0
0.10200340000000001 0.00225927 0
0.1020537 0.000846289 0
0.1020583 -0.000487234 0
0.10202 -0.00173274 0
0.1019404 -0.00305085 0
0.1018134 -0.00446183 0
0.1016426 -0.00571304 0
0.1014302 -0.00697541 0
0.1011759 -0.00819474 0
0.1008841 -0.00923129 0
0.1005591 -0.0102685 0
0.1001985 -0.0112752 0
0.0998085 -0.012058 0
0.0993945 -0.0127269 0
0.0989609 -0.0132462 0
0.09851170000000001 -0.0136706 0
0.0980497 -0.0140177 0
0.0975776 -0.0142802 0
0.0970984 -0.0144565 0
0.0966133 -0.0146652 0
0.0961203 -0.0148946 0
0.0956203 -0.0150942 0
0.0951143 -0.0152596 0
0.0946033 -0.0153872 0
0.0940885 -0.0154964 0
0.0935702 -0.0155972 0
0.09304860000000001 -0.0156941 0
0.09252360000000001 -0.0158115 0
0.0919935 -0.0159888 0
0.0914573 -0.0161828 0
0.0909143 -0.0163903 0
0.09036480000000001 -0.0165672 0
0.0898104 -0.0166851 0
0.0892531 -0.0167505 0
0.0886929 -0.0168691 0
0.0881283 -0.0170156 0
0.0875585 -0.01716 0
0.0869856 -0.0171891 0
0.0864143 -0.0170735 0
0.0858491 -0.0168252 0
0.0852941 -0.0164711 0
0.08475205 -0.0160451 0
0.08422604 -0.0155269 0
0.08371838000000001 -0.0149317 0
0.08323203 -0.0142689 0
0.08276929000000001 -0.0135161 0
0.0823333 -0.0126474 0
0.08192903 -0.0116218 0
0.08156148 -0.0104657 0
0.08123406 -0.00920808 0
0.08095054 -0.00784631 0
0.08071342000000001 -0.00641853 0
0.08052519 -0.00493319 0
0.08038728 -0.00340077 0
0.08030212 -0.00178502 0
0.08027238 -7.21812e-05 0
0.08030169000000001 0.00175048 0
0.08039347000000001 0.00367551 0
0.08055165 0.00571347 0
0.08077763 0.00773755 0
0.08106982 0.0096714 0
0.08142404 0.0114796 0
0.08183646 0.0131577 0
0.08230241 0.014712 0
0.08281932 0.0162208 0
0.08338516 0.0176386 0
0.08399623 0.0189465 0
0.08464862000000001 0.0201275 0
0.0853378 0.0211594 0
0.08605850000000001 0.0220151 0
0.0868034 0.0226121 0
0.08756270000000001 0.022903 0
0.0883283 0.0230152 0
0.0890947 0.0229557 0
0.08985570000000001 0.0227069 0
0.0906052 0.0222652 0
0.0913371 0.021692 0
0.09205 0.0211402 0
0.0927441 0.0205381 0
0.0934157 0.0197788 0
0.0940587 0.0188345 0
0.0946652 0.0175955 0
0.0952303 0.0164466 0
0.0912914 -0.0466056 0
0.0899665 -0.0276738 0
0.0893409 -0.0144677 0
0.0888312 -0.0153467 0
0.0884414 -0.00809222 0
0.0882117 -0.00723397 0
0.0879712 -0.00631962 0
0.0878365 -0.00195061 0
0.0878179 0.000449898 0
0.08787700000000001 0.0032012 0
0.0880408 0.00633052 0
0.08829340000000001 0.00873701 0
0.088634 0.011523 0
0.0890602 0.0139072 0
0.0895657 0.0162614 0
0.09014710000000001 0.0184674 0
0.0907988 0.0204771 0
0.0915141 0.0223126 0
0.09228900000000001 0.0240766 0
0.0931197 0.025664 0
0.09399650000000001 0.0268326 0
0.0949065 0.0276603 0
0.0958322 0.0277947 0
0.0967554 0.0275602 0
0.0976641 0.0269729 0
0.09855 0.0262159 0
0.0994074 0.0252809 0
0.100231 0.0241904 0
0.1010171 0.0231091 0
0.1017724 0.0222212 0
0.1024938 0.0211155 0
0.1031739 0.0197498 0
0.10379870000000001 0.0178202 0
0.1043511 0.0154466 0
0.10482050000000001 0.0129285 0
0.1052106 0.0106846 0
0.1055359 0.00896253 0
0.1058095 0.00759092 0
0.10604050000000001 0.00629954 0
0.1062262 0.00489269 0
0.106362 0.0032924 0
0.10644100000000001 0.00152688 0
0.1064627 -0.00012338 0
0.1064315 -0.00166721 0
0.1063498 -0.00314847 0
0.1062207 -0.00450226 0
0.1060486 -0.00575518 0
0.1058343 -0.00706459 0
0.1055749 -0.00840541 0
0.1052737 -0.0095983 0
0.1049336 -0.0107188 0
0.10455980000000001 -0.0116823 0
0.1041538 -0.0125845 0
0.1037236 -0.0131561 0
0.10327810000000001 -0.0135374 0
0.102822 -0.0137982 0
0.1023589 -0.0139662 0
0.10189200000000001 -0.014025 0
0.1014245 -0.0140349 0
0.1009563 -0.0140467 0
0.10048850000000001 -0.0140298 0
0.1000209 -0.0140355 0
0.09955270000000001 -0.0140572 0
0.0990828 -0.0141558 0
0.0986085 -0.0142984 0
0.0981294 -0.0144488 0
0.09764500000000001 -0.0146088 0
0.09715510000000001 -0.0147794 0
0.0966599 -0.0149245 0
0.09616040000000001 -0.0150393 0
0.0956573 -0.0151432 0
0.09515090000000001 -0.0152392 0
0.0946414 -0.0153308 0
0.0941289 -0.0154205 0
0.0936135 -0.0155088 0
0.0930951 -0.0155937 0
0.092574 -0.0156738 0
0.0920504 -0.0157483 0
0.0915242 -0.0158271 0
0.0909953 -0.0159152 0
0.0904635 -0.0159885 0
0.08993000000000001 -0.0160187 0
0.0893964 -0.0160054 0
0.0888609 -0.0161456 0
0.0883207 -0.0162431 0
0.087779 -0.0162402 0
0.0872387 -0.0161758 0
0.08670220000000001 -0.0159999 0
0.0861741 -0.0156833 0
0.0856584 -0.0152637 0
0.08515744 -0.0147962 0
0.08467282000000001 -0.014288 0
0.08420613 -0.0137187 0
0.08375966 -0.0130749 0
0.08333645 -0.0123357 0
0.08293995 -0.0114767 0
0.08257415 -0.0104878 0
0.08224373 -0.00936779 0
0.08195262 -0.00812878 0
0.08170445 -0.00680162 0
0.08150232 -0.00537172 0
0.08134886000000001 -0.00388698 0
0.08124568 -0.00236276 0
0.08119462000000001 -0.000773341 0
0.08119860000000001 0.000927508 0
0.08126111 0.00273296 0
0.08138555 0.00463763 0
0.08157516000000001 0.00665007 0
0.08183197 0.00863709 0
0.08215335 0.0105404 0
0.08253628 0.0123216 0
0.08297601 0.0139707 0
0.08346994 0.0155782 0
0.08401577 0.0170695 0
0.08460882 0.0184315 0
0.08524570000000001 0.0197102 0
0.0859226 0.0208329 0
0.0866336 0.0217525 0
0.0873708 0.0224141 0
0.0881246 0.0227664 0
0.0888862 0.0229015 0
0.08964860000000001 0.0228285 0
0.0904057 0.0225944 0
0.0911505 0.0221102 0
0.0918773 0.0215487 0
0.09258620000000001 0.0210239 0
0.0932753 0.0203434 0
0.0939383 0.0194774 0
0.09457 0.0184715 0
0.0951631 0.0171794 0
0.0957157 0.0160508 0
0.0962291 0.0148639 0
0.0967033 0.0137063 0
0.09713920000000001 0.0124951 0
0.0975354 0.0113871 0
0.0978955 0.0102899 0
0.0982218 0.00937703 0
0.09851850000000001 0.00849139 0
0.09878590000000001 0.00760485 0
0.09902280000000001 0.0066589 0
0.0992271 0.00563194 0
0.0993966 0.00459407 0
0.0995322 0.00359842 0
0.0996348 0.00259653 0
0.09970290000000001 0.00154093 0
0.0997359 0.000497961 0
0.099735 -0.000500104 0
0.0997011 -0.00148093 0
0.0996345 -0.00246613 0
0.0995354 -0.00342842 0
0.0994047 -0.00436198 0
0.0992432 -0.00528288 0
0.0990511 -0.00619264 0
0.09883 -0.00701016 0
0.09858420000000001 -0.00768273 0
0.0983184 -0.00822743 0
0.09803590000000001 -0.00868233 0
0.0977399 -0.00904918 0
0.0974329 -0.00934535 0
0.0971171 -0.00958217 0
0.0967942 -0.00977661 0
0.09646550000000001 -0.00993761 0
0.0961319 -0.0100632 0
0.0957948 -0.0101613 0
0.0954546 -0.0102463 0
0.0951116 -0.0103338 0
0.0947654 -0.0104331 0
0.09441580000000001 -0.0105468 0
0.09406210000000001 -0.0106688 0
0.09370440000000001 -0.0107949 0
0.0933424 -0.0109217 0
0.09297620000000001 -0.0110451 0
0.0926061 -0.0111619 0
0.0922322 -0.0112678 0
0.0918551 -0.0113597 0
0.0914751 -0.0114349 0
0.0910932 -0.0114808 0
0.0907104 -0.0114783 0
0.09032860000000001 -0.0114314 0
0.0899477 -0.0114378 0
0.0895659 -0.0114537 0
0.089184 -0.0114845 0
0.08880110000000001 -0.0114862 0
0.08841940000000001 -0.011402 0
0.0880424 -0.0112182 0
0.087673 -0.0109443 0
0.0873143 -0.0105842 0
0.0869692 -0.0101328 0
0.0866406 -0.00959798 0
0.0863303 -0.00902441 0
0.0860399 -0.00840783 0
0.08577130000000001 -0.00771954 0
0.08552710000000001 -0.00693925 0
0.0853107 -0.00606871 0
0.08512483 -0.00511049 0
0.08497277 -0.00404494 0
0.0848583 -0.00286083 0
0.0847851 -0.001583 0
0.08475556000000001 -0.0002471 0
0.08477169000000001 0.00115104 0
0.0848358 0.00262464 0
0.08495046 0.00417636 0
0.08511821 0.0058017 0
0.0853411 0.00748773 0
0.085621 0.00922118 0
0.08595900000000001 0.0109615 0
0.0863535 0.012602 0
0.0868005 0.0141258 0
0.0872966 0.0155568 0
0.0878394 0.0169391 0
0.0884272 0.0182536 0
0.0890566 0.0194309 0
0.0897204 0.0203218 0
0.0904085 0.0208986 0
0.09111040000000001 0.0211672 0
0.0918172 0.0212134 0
0.0925219 0.0210568 0
0.0932182 0.0207275 0
0.093902 0.0203291 0
0.0945699 0.0197615 0
0.09521550000000001 0.0190056 0
0.0958324 0.0180532 0
0.096414 0.0169154 0
0.096959 0.0158939 0
0.0974708 0.0148867 0
0.0979467 0.0137622 0
0.0983847 0.012603 0
0.0987841 0.0114582 0
0.0991455 0.0103003 0
0.0994688 0.00920305 0
0.0997586 0.00825642 0
0.1000198 0.00745257 0
0.1002519 0.00653134 0
0.1004515 0.005501 0
0.1006164 0.00443457 0
0.1007458 0.00339045 0
0.1008414 0.00240281 0
0.1009044 0.00141526 0
0.100934 0.000418462 0
0.1009312 -0.000535817 0
0.100897 -0.00147497 0
0.10083030000000001 -0.00248572 0
0.1007296 -0.00349237 0
0.10059670000000001 -0.00442117 0
0.1004341 -0.00528688 0
0.1002432 -0.00612164 0
0.1000251 -0.0069131 0
0.0997822 -0.0076082 0
0.0995184 -0.00817216 0
0.0992378 -0.00863013 0
0.0989434 -0.00900677 0
0.0986377 -0.0093084 0
0.0983231 -0.00954676 0
0.0980015 -0.0097319 0
0.0976745 -0.00987731 0
0.0973432 -0.00999612 0
0.0970082 -0.0100965 0
0.09667010000000001 -0.0101854 0
0.0963291 -0.0102725 0
0.0959852 -0.0103558 0
0.0956386 -0.0104375 0
0.0952892 -0.0105281 0
0.09493660000000001 -0.010627 0
0.0945806 -0.0107324 0
0.094221 -0.0108426 0
0.0938577 -0.0109547 0
0.09349060000000001 -0.0110657 0
0.09312000000000001 -0.0111721 0
0.0927459 -0.0112704 0
0.0923688 -0.0113572 0
0.091989 -0.0114302 0
0.09160700000000001 -0.0114872 0
0.0912236 -0.0115173 0
0.0908399 -0.0115005 0
0.0904575 -0.0114413 0
0.09007670000000001 -0.0114273 0
0.08969540000000001 -0.0114319 0
0.08931460000000001 -0.0114484 0
0.088933 -0.0114422 0
0.0885529 -0.0113525 0
0.0881775 -0.0111647 0
0.08781 -0.0108886 0
0.08745320000000001 -0.0105294 0
0.0871098 -0.0100823 0
0.086783 -0.00954569 0
0.0864744 -0.00897213 0
0.0861861 -0.00834477 0
0.0859192 -0.00767582 0
0.0856763 -0.00691331 0
0.08546050000000001 -0.00605265 0
0.08527470000000001 -0.00512169 0
0.08512187 -0.00407814 0
0.08500563 -0.00293175 0
0.08492973000000001 -0.00167097 0
0.08489696000000001 -0.000349065 0
0.0849094 0.00103139 0
0.08496915000000001 0.00248427 0
0.08507872 0.00401331 0
0.0852406 0.00561603 0
0.0854569 0.00727836 0
0.0857294 0.00898906 0
0.0388505 0.0221402 0
0.0396989 0.0302075 0
0.0407481 0.0318279 0
0.041726200000000005 0.0268129 0
0.042556300000000005 0.0234259 0
0.043274900000000005 0.0195264 0
0.0438493 0.0157003 0
0.044335200000000005 0.0138306 0
0.0447858 0.0137623 0
0.04528070000000001 0.0161306 0
0.045885800000000004 0.0202723 0
0.046657500000000005 0.0257451 0
0.047612100000000004 0.0313706 0
0.04875600000000001 0.0368438 0
0.050070100000000006 0.0416562 0
0.051532400000000006 0.0457687 0
0.0531184 0.0489665 0
0.054792600000000004 0.0512217 0
0.0565357 0.0530576 0
0.0583235 0.054067 0
0.060140700000000005 0.0548885 0
0.061988800000000004 0.0559108 0
0.06386560000000001 0.0566041 0
0.06576022000000001 0.0570406 0
0.06767133 0.0575747 0
0.06959058 0.0574489 0
0.07149137 0.0564375 0
0.07333819 0.0543889 0
0.07510690440000001 0.0517725 0
0.07678501 0.0490299 0
0.07837178 0.0463197 0
0.07986754 0.0435855 0
0.08127269000000001 0.0408874 0
0.08258692000000001 0.0381469 0
0.0838117 0.0354943 0
0.08495008 0.0329538 0
0.0860066 0.0305622 0
0.0869863 0.0283708 0
0.0878961 0.0263576 0
0.0887421 0.024569 0
0.0895316 0.022935 0
0.09026870000000001 0.0214074 0
0.0909559 0.0199253 0
0.0915934 0.018399 0
0.0921804 0.016889 0
0.0927154 0.0153199 0
0.0931959 0.0135631 0
0.0936173 0.0118178 0
0.0939811 0.0100895 0
0.0942873 0.0083787 0
0.09453790000000001 0.00674719 0
0.09473490000000001 0.00515366 0
0.0948794 0.0036091 0
0.0949739 0.00213791 0
0.09502000000000001 0.000712095 0
0.0950198 -0.00064425 0
0.09497560000000001 -0.00193703 0
0.0948888 -0.00320328 0
0.0947601 -0.00445522 0
0.0945903 -0.00565686 0
0.0943819 -0.00678031 0
0.0941369 -0.00786829 0
0.0938563 -0.008902 0
0.09354280000000001 -0.00984463 0
0.0931999 -0.0106689 0
0.0928321 -0.0113508 0
0.0924431 -0.011947 0
0.0920356 -0.0124673 0
0.09161180000000001 -0.012932 0
0.0911734 -0.013348 0
0.09072190000000001 -0.0137234 0
0.0902585 -0.0140614 0
0.0897844 -0.0143697 0
0.0893005 -0.0146582 0
0.0888076 -0.0148924 0
0.08830840000000001 -0.0150456 0
0.08780400000000001 -0.0152315 0
0.0872922 -0.0154402 0
0.086773 -0.015699 0
0.0862464 -0.0158672 0
0.0857181 -0.0158212 0
0.08519298 -0.0156586 0
0.08467579 -0.0153658 0
0.08416954 -0.0150034 0
0.08367683000000001 -0.0145558 0
0.08320048000000001 -0.0140209 0
0.08274392 -0.0133856 0
0.08231059 -0.0126294 0
0.0819048 -0.0117336 0
0.08153112 -0.0107061 0
0.08119378000000001 -0.00955793 0
0.08089664 -0.00830211 0
0.08064334000000001 -0.00693505 0
0.08043650000000001 -0.00551649 0
0.08027823 -0.00404336 0
0.08017002000000001 -0.00251301 0
0.08011503 -0.000865232 0
0.08011701 0.000897742 0
0.08017961 0.00276791 0
0.08030649000000001 0.00475424 0
0.0805009 0.00681195 0
0.08076320000000001 0.00879693 0
0.0810893 0.0106679 0
0.08147593 0.0124147 0
0.08191826 0.0140378 0
0.08241346000000001 0.0155815 0
0.08295876 0.0170542 0
0.08355175000000001 0.0184405 0
0.08418893 0.0197093 0
0.08486556 0.0208249 0
0.0855769 0.0217849 0
0.0863167 0.0225448 0
0.0870773 0.0230411 0
0.08785 0.0232843 0
0.0886271 0.0233249 0
0.0894023 0.0231852 0
0.09016940000000001 0.0228376 0
0.0909221 0.0223548 0
0.09165780000000001 0.0218385 0
0.0923762 0.021313 0
0.0930723 0.0204977 0
0.0937383 0.0195107 0
0.09436800000000001 0.0183051 0
0.0949538 0.0169799 0
0.0954999 0.0158549 0
0.0960067 0.0146393 0
0.0964726 0.0134223 0
0.0968978 0.0121828 0
0.0972832 0.0110375 0
0.0976317 0.00996089 0
0.0979478 0.00906985 0
0.09823420000000001 0.00819176 0
0.0984911 0.00727259 0
0.098716 0.00626362 0
0.0989072 0.00525222 0
0.0990641 0.00421582 0
0.0991868 0.0031973 0
0.0992755 0.00216013 0
0.09932830000000001 0.00106514 0
0.09934480000000001 -1.61761e-05 0
0.099326 -0.00105403 0
0.099273 -0.00207616 0
0.09918590000000001 -0.00310172 0
0.09906480000000001 -0.0041117 0
0.0989103 -0.0051014 0
0.09872320000000001 -0.00607439 0
0.0985044 -0.00699321 0
0.0982571 -0.00777926 0
0.09798660000000001 -0.00840287 0
0.097697 -0.00892685 0
0.0973918 -0.00935239 0
0.0970739 -0.00969941 0
0.09674540000000001 -0.00998359 0
0.09640860000000001 -0.0102029 0
0.0960656 -0.0103643 0
0.0957179 -0.0104882 0
0.0953665 -0.0105898 0
0.09501190000000001 -0.0106873 0
0.0946539 -0.0107898 0
0.0942924 -0.0109001 0
0.0939271 -0.0110154 0
0.0935579 -0.0111337 0
0.0931848 -0.0112516 0
0.0928078 -0.0113666 0
0.0924271 -0.0114748 0
0.09204290000000001 -0.0115727 0
0.09165580000000001 -0.0116561 0
0.0912662 -0.0117156 0
0.0908753 -0.0117316 0
0.0904845 -0.0117135 0
0.09009500000000001 -0.011673 0
0.0897049 -0.0117202 0
0.08931420000000001 -0.0117504 0
0.0889217 -0.0117932 0
0.08852890000000001 -0.0117645 0
0.0881387 -0.0116373 0
0.0877545 -0.0114152 0
0.08737930000000001 -0.0111029 0
0.0870161 -0.0106972 0
0.08666800000000001 -0.010199 0
0.0863372 -0.00965392 0
0.08602570000000001 -0.00905319 0
0.08573460000000001 -0.00842011 0
0.08546630000000001 -0.00769211 0
0.08522400000000001 -0.00685821 0
0.0850113 -0.0059286 0
0.08483133000000001 -0.00489742 0
0.08468792 -0.00374418 0
0.0845848 -0.00248782 0
0.08452492 -0.00115713 0
0.08451028000000001 0.000217261 0
0.08454274 0.00166269 0
0.08462483 0.00318868 0
0.08475932 0.0047962 0
0.08494865 0.00647523 0
0.08519464 0.00820296 0
0.0854994 0.00999521 0
0.0858633 0.0117184 0
0.0862823 0.0133276 0
0.08675290000000001 0.0148155 0
0.0872714 0.0162222 0
0.087836 0.0175774 0
0.0884448 0.0188788 0
0.08909360000000001 0.0199667 0
0.089773 0.0207188 0
0.0904721 0.0211668 0
0.091181 0.0213295 0
0.0918917 0.021297 0
0.09259780000000001 0.0210695 0
0.0932929 0.0206666 0
0.09397330000000001 0.0201816 0
0.094635 0.0195572 0
0.0952736 0.0187832 0
0.0958819 0.0177532 0
0.09645200000000001 0.0165642 0
0.09698670000000001 0.0155874 0
0.09748760000000001 0.0145598 0
0.09795290000000001 0.0134464 0
0.0983808 0.0122943 0
0.0987696 0.0111546 0
0.0991214 0.0100159 0
0.09943740000000001 0.00904124 0
0.0997226 0.00813841 0
0.09997800000000001 0.00723405 0
0.10020280000000001 0.00629639 0
0.1003956 0.0053113 0
0.1005554 0.00432473 0
0.1006822 0.00333072 0
0.1007759 0.00234515 0
0.1008368 0.00135141 0
0.1008642 0.000344286 0
0.1008584 -0.000644058 0
0.1008198 -0.00162182 0
0.1007484 -0.0026122 0
0.1006442 -0.00358766 0
0.1005084 -0.00449931 0
0.1003435 -0.00534166 0
0.1001513 -0.00614478 0
0.0999334 -0.00688534 0
0.0996924 -0.00752376 0
0.0994324 -0.00802784 0
0.0991573 -0.00844932 0
0.0988695 -0.00878712 0
0.0985718 -0.00905437 0
0.0982662 -0.00926296 0
0.0979545 -0.00942487 0
0.0976381 -0.00955092 0
0.0973179 -0.00965204 0
0.0969947 -0.00973766 0
0.0966687 -0.0098184 0
0.0963399 -0.00990251 0
0.0960082 -0.00999966 0
0.0956732 -0.0100999 0
0.0953347 -0.0102047 0
0.0949927 -0.0103165 0
0.0946468 -0.0104336 0
0.094297 -0.0105543 0
0.0939431 -0.0106755 0
0.09358520000000001 -0.0107948 0
0.0932235 -0.0109084 0
0.0928581 -0.0110149 0
0.0924893 -0.0111088 0
0.0921177 -0.0111883 0
0.09174370000000001 -0.0112496 0
0.09136820000000001 -0.011276 0
0.0909926 -0.0112566 0
0.0906183 -0.011203 0
0.0902459 -0.011168 0
0.0898731 -0.0111731 0
0.08950090000000001 -0.0111959 0
0.0891273 -0.0112125 0
0.0887544 -0.011148 0
0.0883854 -0.0109868 0
0.0880234 -0.0107345 0
0.08767130000000001 -0.0103987 0
0.0873318 -0.00998151 0
0.0870078 -0.00947496 0
0.0867016 -0.00890554 0
0.0864152 -0.00829262 0
0.08615020000000001 -0.00762385 0
0.0859084 -0.00689671 0
0.0856918 -0.00610613 0
0.0855037 -0.00520583 0
0.08534710000000001 -0.00421784 0
0.0852252 -0.0031313 0
0.08514144 -0.00193457 0
0.08509923 -0.000653133 0
0.08510086 0.000691521 0
0.08514862000000001 0.00210653 0
0.08524480000000001 0.00359255 0
0.0853919 0.00515192 0
0.0855917 0.00675789 0
0.0858463 0.00843617 0
0.0861576 0.0101512 0
0.0865252 0.0117999 0
0.0869459 0.0133514 0
0.0874166 0.0148077 0
0.0879347 0.0162071 0
0.08849860000000001 0.0175457 0
0.0891058 0.0188107 0
0.089751 0.0198217 0
-0.013389499999999999 -0.0210979 0
-0.014025999999999997 -0.0143272 0
-0.014501699999999992 -0.0164874 0
-0.015112799999999996 -0.01835 0
-0.015613299999999997 -0.0116634 0
-0.015830399999999994 -0.000630871 0
-0.0157592 0.00347853 0
-0.015575099999999995 0.00754117 0
-0.0152278 0.0129643 0
-0.014690300000000003 0.0188165 0
-0.013935799999999998 0.0260454 0
-0.013007900000000003 0.0289454 0
-0.01202679999999999 0.0295551 0
-0.011047199999999993 0.0290857 0
-0.010090199999999994 0.028199 0
-0.009132799999999996 0.0290283 0
-0.008146500000000001 0.0305509 0
-0.007059999999999997 0.0348572 0
-0.0058001999999999915 0.0406479 0
-0.004321400000000003 0.0479175 0
-0.0025907000000000013 0.0557054 0
-0.0005765999999999966 0.0649914 0
0.0017714000000000063 0.0755485 0
0.004482200000000006 0.0865125 0
0.007552400000000001 0.0969269 0
0.010936100000000004 0.104075 0
0.014534100000000001 0.111634 0
0.018277800000000004 0.113142 0
0.0221289 0.117465 0
0.0260955 0.120167 0
0.030137800000000006 0.122239 0
0.034254700000000006 0.124589 0
0.038420800000000005 0.124816 0
0.0425321 0.121523 0
0.0464981 0.116522 0
0.0502823 0.110639 0
0.053844100000000006 0.103044 0
0.0571216 0.0939732 0
0.060107 0.0857165 0
0.0628331 0.0780711 0
0.06529975 0.0703095 0
0.06752173 0.0636637 0
0.06957181 0.0596224 0
0.07146171 0.0539901 0
0.07315306 0.0471962 0
0.074610068 0.0408259 0
0.07587513 0.0357523 0
0.07697124 0.0303707 0
0.0778789 0.0245861 0
0.07863442 0.0209816 0
0.07927167 0.0175357 0
0.07980469 0.014564 0
0.08023196 0.0112337 0
0.08055712000000001 0.00849393 0
0.08079425 0.00578886 0
0.08093365 0.002691 0
0.08096816 -0.000460865 0
0.08089779 -0.00363954 0
0.08071615 -0.00715167 0
0.08041166 -0.0109569 0
0.07997902 -0.014814 0
0.07941695 -0.0187391 0
0.07871943 -0.0228726 0
0.07787628 -0.0272659 0
0.07691047000000001 -0.0304313 0
0.075841563 -0.0334237 0
0.07468076600000001 -0.0360084 0
0.07344748000000001 -0.0377961 0
0.07216033000000001 -0.0393155 0
0.07082528 -0.0406943 0
0.06944798 -0.0419445 0
0.06803186 -0.0430133 0
0.06658334 -0.0437977 0
0.0651188 -0.0440248 0
0.0636622 -0.043185 0
0.06225170000000001 -0.0413843 0
0.0609091 -0.0392022 0
0.059640900000000004 -0.0368778 0
0.058451 -0.0345303 0
0.0573364 -0.0323769 0
0.0562964 -0.0300935 0
0.055346000000000006 -0.0269317 0
0.0545157 -0.022907 0
0.0538362 -0.0179421 0
0.0533363 -0.0122339 0
0.053039600000000006 -0.0057341 0
0.0529719 0.00141999 0
0.05314970000000001 0.00894832 0
0.0535823 0.0166635 0
0.0542566 0.0234345 0
0.05514960000000001 0.029728 0
0.0562458 0.0356668 0
0.0575335 0.0411583 0
0.05898880000000001 0.0457382 0
0.060583000000000005 0.0495109 0
0.062287300000000004 0.0524454 0
0.0640733 0.0545179 0
0.06591338000000001 0.0556241 0
0.06777195 0.0557667 0
0.06961974 0.0542515 0
0.07138119 0.0518398 0
0.0730843 0.0505082 0
0.07474657600000001 0.048882 0
0.07635156 0.0475413 0
0.07789859 0.0451966 0
0.07937809 0.0440225 0
0.08081813 0.0424438 0
0.08218753000000001 0.0401758 0
0.08348342 0.0376246 0
0.08468759000000001 0.0347836 0
0.0857961 0.0321799 0
0.0868233 0.0296304 0
0.0877634 0.0269135 0
0.0886156 0.0243815 0
0.0893845 0.0219387 0
0.0900739 0.0196386 0
0.0906937 0.0176849 0
0.09124550000000001 0.0156377 0
0.09173390000000001 0.0137746 0
0.0921603 0.0119287 0
0.0925291 0.0102988 0
0.0928453 0.00874225 0
0.0931098 0.00719499 0
0.09332180000000001 0.00558466 0
0.0934783 0.00387496 0
0.0935764 0.0020881 0
0.0936138 0.000232563 0
0.0935871 -0.00176436 0
0.09349070000000001 -0.00394135 0
0.0933196 -0.00621785 0
0.0930719 -0.00853582 0
0.0927457 -0.0109405 0
0.0923371 -0.0134571 0
0.0918475 -0.0157344 0
0.09128750000000001 -0.0177538 0
0.0906605 -0.0197773 0
0.0899783 -0.0212165 0
0.0892421 -0.022822 0
0.0884538 -0.0245226 0
0.0876045 -0.0262179 0
0.0867152 -0.0269201 0
0.08581140000000001 -0.0273478 0
0.08488523 -0.0282491 0
0.08393229 -0.0287598 0
0.08295826 -0.029772 0
0.08193812 -0.0312497 0
0.08087881000000001 -0.0322642 0
0.07978624000000001 -0.0332177 0
0.07866112 -0.0343543 0
0.077498 -0.035345 0
0.07630346 -0.0362494 0
0.075082225 -0.0369309 0
0.07384204 -0.0374626 0
0.07258479 -0.0379649 0
0.07131338000000001 -0.0383226 0
0.07003358 -0.0384697 0
0.06875177 -0.0383592 0
0.06748283000000001 -0.0376577 0
0.06625439 -0.0360016 0
0.0650923 -0.0337888 0
0.0640069 -0.0313791 0
0.0630033 -0.0288494 0
0.0620867 -0.0262354 0
0.061256200000000004 -0.0236955 0
0.060517100000000004 -0.0206547 0
0.0598939 -0.0167863 0
0.059414100000000004 -0.0120776 0
0.059103600000000006 -0.00666309 0
0.0589857 -0.000605658 0
0.05907660000000001 0.00581658 0
0.0593881 0.0125785 0
0.0599239 0.0192478 0
0.0606804 0.0257495 0
0.061642100000000005 0.031543 0
0.0627854 0.0366394 0
0.0640898 0.0411622 0
0.06552278 0.0444476 0
0.06705591 0.0473086 0
0.06866666 0.0490337 0
0.07032325 0.0502081 0
0.07200736 0.0506978 0
0.07369726 0.0506539 0
0.07538934600000001 0.0509303 0
0.07709332 0.0512156 0
0.07879760000000001 0.0509794 0
0.08048985 0.0505649 0
0.08216946 0.0502064 0
0.08382802 0.0491732 0
0.0854316 0.0470234 0
0.08695080000000001 0.0442089 0
0.08836580000000001 0.0408366 0
0.0896659 0.0373926 0
0.09085410000000001 0.0341845 0
0.0919374 0.0310748 0
0.0929195 0.0280391 0
0.0938081 0.0255194 0
0.09462680000000001 0.023619 0
0.0953836 0.0217605 0
0.09606920000000001 0.0196089 0
0.09667680000000001 0.0170924 0
0.0972094 0.0150271 0
0.0976782 0.0131882 0
0.0980902 0.0117279 0
0.09845960000000001 0.0104841 0
0.09878690000000001 0.00925184 0
0.09908070000000001 0.00849616 0
0.0993566 0.00812071 0
0.0996253 0.00806097 0
0.0998971 0.00835246 0
0.1001891 0.00919967 0
0.1005203 0.0107268 0
0.1009105 0.0125074 0
0.10134660000000001 0.0135894 0
0.1018052 0.013595 0
0.1022379 0.0124243 0
0.1026263 0.0107959 0
0.10294700000000001 0.00838319 0
0.103178 0.00553634 0
0.1033008 0.00189645 0
0.1032926 -0.00224001 0
0.1031505 -0.00621347 0
0.1028703 -0.010369 0
0.1024439 -0.0141398 0
0.1019243 -0.0171562 0
0.10128780000000001 -0.0207796 0
0.1005606 -0.0224966 0
0.0997789 -0.0245166 0
0.09893460000000001 -0.0254578 0
0.098095 -0.0249884 0
0.0972691 -0.024551 0
0.0964687 -0.0234378 0
0.0957099 -0.0220939 0
0.09498870000000001 -0.0213545 0
0.0942896 -0.020434 0
0.0936449 -0.0182601 0
0.0930677 -0.0167081 0
0.0925434 -0.0145893 0
0.0920898 -0.0127565 0
0.0916062 -0.0162967 0
0.0910325 -0.0174902 0
0.0904514 -0.0172518 0
0.0898752 -0.0173815 0
0.0892754 -0.0186952 0
0.0886181 -0.0207489 0
0.0878879 -0.0229719 0
0.08707290000000001 -0.0259098 0
0.08620040000000001 -0.0272365 0
0.08525 -0.0295206 0
0.08423952 -0.0308951 0
0.08319866000000001 -0.0309887 0
0.08215664 -0.0314679 0
0.08109139 -0.03227 0
0.0800289 -0.0312873 0
0.07900662 -0.0301707 0
0.07801696 -0.0292714 0
0.07705891000000001 -0.028198 0
0.076130485 -0.0279014 0
0.0751879701 -0.0285992 0
0.074218141 -0.0295909 0
0.07320989 -0.0309421 0
0.0721556 -0.0322807 0
0.07106139 -0.0333687 0
0.06995267000000001 -0.0331798 0
0.06883498 -0.033583 0
0.06772463000000001 -0.0330853 0
0.06664474000000001 -0.031639 0
0.06561093 -0.0299834 0
0.0646593 -0.0272623 0
0.0638028 -0.024239 0
0.0630454 -0.0213334 0
0.062379500000000004 -0.0188561 0
0.061790500000000005 -0.0165338 0
0.061276300000000006 -0.0144012 0
0.060882500000000006 -0.00969333 0
0.060628600000000005 -0.00567263 0
0.0605252 -0.000547206 0
0.0606341 0.00652618 0
0.0609506 0.0122824 0
0.0614699 0.0185274 0
0.062187900000000004 0.0238955 0
0.0630604 0.0282292 0
0.0640751 0.0321503 0
0.06519130000000001 0.0344793 0
0.06638746000000001 0.037885 0
0.06768966 0.0399121 0
0.06905557 0.0419239 0
0.07047703 0.0431213 0
0.07192533000000001 0.0437646 0
0.07341906000000001 0.046265 0
0.074985732 0.0473866 0
0.07657354000000001 0.0475903 0
0.07812898 0.0457356 0
0.07962012 0.0435434 0
0.08104907 0.0424768 0
0.08245693 0.0418761 0
0.08382814 0.0403751 0
0.08513967 0.0383243 0
0.0863691 0.0354401 0
0.0874868 0.0317192 0
0.08850190000000001 0.0291536 0
0.0894297 0.0268366 0
-0.0225732 -0.0161453 0
-0.0230529 -0.0100431 0
-0.02343429999999999 -0.0146468 0
-0.023970699999999998 -0.0152064 0
-0.024356599999999992 -0.00759499 0
-0.024460499999999996 0.000340664 0
-0.024430999999999994 0.000759136 0
-0.0243554 0.00336643 0
-0.024224999999999997 0.00443404 0
-0.024021199999999993 0.00799957 0
-0.02365049999999999 0.0140339 0
-0.023079299999999997 0.0199768 0
-0.0223183 0.0246256 0
-0.021486599999999995 0.0247706 0
-0.0206996 0.0221741 0
-0.020001599999999994 0.0199299 0
-0.019302 0.022127 0
-0.018558199999999997 0.0222192 0
-0.01777759999999999 0.0253914 0
-0.016822099999999993 0.0316143 0
-0.015685400000000002 0.0362939 0
-0.014375399999999997 0.0423108 0
-0.01285109999999999 0.048931 0
-0.0110923 0.0564217 0
-0.009072399999999994 0.0643862 0
-0.006793399999999991 0.072008 0
-0.004242099999999999 0.0801563 0
-0.0014471999999999957 0.0874296 0
0.0016010000000000052 0.0948383 0
0.004862400000000003 0.100029 0
0.008279000000000009 0.104973 0
0.011881700000000009 0.110757 0
0.015628200000000002 0.114315 0
0.019487900000000002 0.116892 0
0.023426600000000006 0.119312 0
0.0274391 0.121067 0
0.031482100000000006 0.121217 0
0.0354845 0.118496 0
0.039344300000000006 0.113041 0
0.0430014 0.106697 0
0.0464383 0.0995494 0
0.049620000000000004 0.0916632 0
0.05252760000000001 0.0813262 0
0.05503 0.0702891 0
0.057223800000000005 0.0618925 0
0.059152 0.0545691 0
0.0608964 0.0505446 0
0.0625088 0.0463644 0
0.0639721 0.0416754 0
0.06528333 0.0375522 0
0.06644151000000001 0.0321765 0
0.06742563 0.0272248 0
0.0682642 0.0234516 0
0.06899121 0.0207806 0
0.06963576 0.017528 0
0.07017831000000001 0.0150031 0
0.07062497000000001 0.0119944 0
0.07097795 0.00941314 0
0.07125897 0.00763776 0
0.07148828 0.00620867 0
0.07166901 0.00471111 0
0.07180323000000001 0.00345287 0
0.07189572 0.00210856 0
0.07193443000000001 0.000391756 0
0.0719193 -0.00114303 0
0.07185713 -0.00242918 0
0.07175905 -0.00333677 0
0.07163332 -0.00408314 0
0.07148813 -0.00454254 0
0.07133035 -0.00482794 0
0.07116725 -0.00489376 0
0.07100529 -0.00476242 0
0.07085165 -0.00440224 0
0.07071571 -0.00372106 0
0.07060734 -0.00277534 0
0.07053555 -0.0015506 0
0.07050889 -9.0089e-05 0
0.07053374 0.00153361 0
0.0706165 0.00340577 0
0.07077375 0.00597546 0
0.07102641 0.00909036 0
0.071393 0.012837 0
0.07189468 0.0170758 0
0.07254009 0.0215051 0
0.07333923 0.0261904 0
0.07429228 0.0307546 0
0.07539130000000001 0.0347684 0
0.0766052 0.0377123 0
0.07789486 0.0393972 0
0.07923098 0.0405889 0
0.0805997 0.0414438 0
0.08199364 0.0421577 0
0.08341027000000001 0.0428109 0
0.08484579 0.0433047 0
0.0862977 0.0437949 0
0.08776600000000001 0.044259 0
0.0892472 0.0445761 0
0.0907268 0.0439552 0
0.0921628 0.0420562 0
0.0935159 0.0391978 0
0.09476480000000001 0.0359114 0
0.09590080000000001 0.03251 0
0.0969285 0.0293382 0
0.0978557 0.0267547 0
0.0987177 0.0249233 0
0.0995122 0.022776 0
0.1002307 0.0204075 0
0.1008651 0.0177696 0
0.1014086 0.0151846 0
0.1018786 0.013185 0
0.1022913 0.0117104 0
0.10266 0.0104968 0
0.102993 0.00960127 0
0.1033053 0.00923603 0
0.1036151 0.00943981 0
0.1039456 0.0105183 0
0.10432340000000001 0.0120987 0
0.1047575 0.0139221 0
0.1052525 0.0156043 0
0.105792 0.0165886 0
0.10634930000000001 0.0168377 0
0.1069069 0.0160167 0
0.1073916 0.0132373 0
0.1077884 0.0103812 0
0.1080545 0.00563057 0
0.10815430000000001 0.00051637 0
0.10807610000000001 -0.00513048 0
0.1078101 -0.0105258 0
0.1073208 -0.0176914 0
0.10662250000000001 -0.0241403 0
0.10572480000000001 -0.0284335 0
0.1047454 -0.0302887 0
0.10370660000000001 -0.0317088 0
0.1026437 -0.0317815 0
0.1015868 -0.0320026 0
0.1004942 -0.0332951 0
0.0993987 -0.0323646 0
0.098336 -0.0315595 0
0.0972882 -0.0313845 0
0.0962505 -0.0308176 0
0.09524 -0.0299297 0
0.0942429 -0.029933 0
0.09323680000000001 -0.0303191 0
0.0922355 -0.0298449 0
0.09124070000000001 -0.0298299 0
0.090253 -0.029435 0
0.0892894 -0.0284309 0
0.08837 -0.0267714 0
0.0875046 -0.0253906 0
0.08667330000000001 -0.0246749 0
0.0858501 -0.0248277 0
0.08501621000000001 -0.024678 0
0.08417183 -0.0258729 0
0.08330029 -0.0262959 0
0.08241532 -0.0267001 0
0.08153728 -0.0258321 0
0.08070412 -0.024201 0
0.07993462 -0.0219982 0
0.07925254000000001 -0.0189033 0
0.07867613 -0.0159353 0
0.07819572 -0.0129621 0
0.0778023 -0.0110207 0
0.07746005 -0.00953313 0
0.07716763 -0.00808426 0
0.07692967 -0.00634789 0
0.07674884 -0.0046088 0
0.07663015000000001 -0.0020628 0
0.07658789 -0.000573555 0
0.07659438 0.000857067 0
0.07665185000000001 0.00257962 0
0.07679074 0.00550478 0
0.07700479 0.00743466 0
0.07730443000000001 0.0104573 0
0.07771030000000001 0.0137956 0
0.07822242 0.0166166 0
0.07881322 0.0185757 0
0.07945881 0.01994 0
0.08013497 0.0205094 0
0.0808319 0.0216339 0
0.08155266 0.0215361 0
0.08227031 0.0215715 0
0.08299257 0.0217099 0
0.08372494 0.0219726 0
0.08446645 0.0224804 0
0.0852228 0.0229964 0
0.0859987 0.0234855 0
0.0867777 0.0231368 0
0.087531 0.0220606 0
0.08824760000000001 0.0210241 0
0.0889292 0.0198975 0
0.089566 0.0183203 0
0.09014140000000001 0.0162841 0
0.0906428 0.0138907 0
0.0910714 0.011807 0
0.09142610000000001 0.00960924 0
0.0917305 0.00824603 0
0.0919556 0.00542657 0
0.0921073 0.00427561 0
0.09223880000000001 0.00356358 0
0.0923509 0.00335398 0
0.0924613 0.00321353 0
0.0925672 0.0032323 0
0.0926772 0.0033099 0
0.09278420000000001 0.00307464 0
0.09288 0.00267847 0
0.0929609 0.00217071 0
0.0930211 0.00142648 0
0.0930388 -0.000301476 0
0.0930078 -0.00146658 0
0.0929336 -0.00312098 0
0.0927935 -0.00509241 0
0.0926001 -0.0063756 0
0.09236820000000001 -0.00744216 0
0.0921038 -0.00835904 0
0.09180970000000001 -0.00924294 0
0.0914885 -0.00996047 0
0.0911455 -0.0106053 0
0.0907776 -0.0114734 0
0.0903755 -0.0126433 0
0.0899269 -0.014265 0
0.0894265 -0.0155793 0
0.08887500000000001 -0.0172699 0
0.0882819 -0.0179832 0
0.0876589 -0.0194982 0
0.0869771 -0.0211402 0
0.0862713 -0.0210302 0
0.0855733 -0.0209512 0
0.08487535 -0.0209159 0
0.08418457 -0.0205538 0
0.08349965000000001 -0.0206645 0
0.08279924 -0.0213783 0
0.08205589 -0.0230544 0
0.08126188000000001 -0.0246511 0
0.08040134 -0.0267096 0
0.07949213000000001 -0.0276162 0
0.07856169 -0.0283211 0
0.07760032 -0.0293635 0
0.0766069 -0.030231 0
0.075582712 -0.0310691 0
0.07453532 -0.0316956 0
0.07347077 -0.0321164 0
0.07239105 -0.0326182 0
0.07129621 -0.0330483 0
0.07019159 -0.0332549 0
0.06908011 -0.0333853 0
0.06797175 -0.033125 0
0.06687673 -0.0324659 0
0.06581984 -0.0308531 0
0.06482750000000001 -0.028689 0
0.0639121 -0.026281 0
0.0630791 -0.0237305 0
0.062333 -0.0211448 0
0.061673500000000006 -0.0185211 0
0.061113200000000006 -0.015128 0
0.060678300000000004 -0.0110091 0
0.0603973 -0.00598654 0
0.060293700000000006 -0.000375435 0
0.060386800000000004 0.00573615 0
0.0606879 0.0120651 0
0.0612031 0.0185456 0
0.061931400000000005 0.0248131 0
0.06286130000000001 0.0305663 0
0.0639685 0.0354599 0
0.06523057 0.0398059 0
0.06661392000000001 0.0428221 0
0.06808906 0.0454443 0
0.0696358 0.0470853 0
0.07122832 0.048372 0
0.07285623000000001 0.0491328 0
0.074497074 0.0492665 0
0.07614522 0.0496921 0
0.07781106 0.0501382 0
0.07948083 0.0499724 0
0.08114003 0.049589 0
0.08278657 0.0492147 0
0.08441104 0.048128 0
0.0859797 0.0459674 0
0.0874637 0.0431665 0
0.0888456 0.0399134 0
0.09011820000000001 0.0367133 0
0.0912847 0.0335367 0
0.0923487 0.030496 0
0.0933123 0.0275932 0
0.0941893 0.0253389 0
0.0950068 0.0236393 0
0.0957582 0.0215713 0
0.0964386 0.0193886 0
0.09704410000000001 0.0171448 0
0.0975781 0.0150554 0
0.098051 0.0134583 0
0.098474 0.0119836 0
0.09884960000000001 0.0107219 0
0.0991891 0.00977425 0
0.0995041 0.00919834 0
0.099806 0.00898834 0
0.1001091 0.00927829 0
0.100438 0.0104821 0
0.10081470000000001 0.0120412 0
0.1012403 0.0133395 0
0.10169450000000001 0.0137077 0
0.1021416 0.0130938 0
0.1631253 -0.284334 0
0.1541366 -0.249243 0
0.1464125 -0.218408 0
0.13943270000000002 -0.201785 0
0.13301200000000002 -0.184399 0
0.1271314 -0.170011 0
0.1216681 -0.158776 0
0.1165443 -0.149348 0
0.1117146 -0.141062 0
0.1071459 -0.133612 0
0.1028107 -0.126942 0
0.09869 -0.120687 0
0.0947713 -0.114786 0
0.0910434 -0.109295 0
0.0874863 -0.104454 0
0.08408552 -0.0998573 0
0.08083493 -0.0954663 0
0.07772053000000001 -0.0917608 0
0.074720545 -0.0884254 0
0.07183099 -0.0852184 0
0.06904944 -0.0819164 0
0.06637783 -0.0785427 0
0.0638203 -0.0750898 0
0.0613755 -0.0717516 0
0.059041 -0.0684555 0
0.0568148 -0.0652266 0
0.054693200000000004 -0.0621776 0
0.0526711 -0.0592814 0
0.0507415 -0.0565937 0
0.048900900000000004 -0.0539315 0
0.047148800000000005 -0.051293 0
0.0454841 -0.0486791 0
0.0439044 -0.0461411 0
0.042424100000000006 -0.0427423 0
0.0410654 -0.0388135 0
0.0398526 -0.0340164 0
0.038817000000000004 -0.0282631 0
0.037988400000000005 -0.0216432 0
0.0373946 -0.0141842 0
0.0370638 -0.00590506 0
0.037009400000000005 0.00321046 0
0.0372156 0.00954946 0
0.0376613 0.0169272 0
0.038363100000000004 0.0249537 0
0.0393405 0.0330651 0
0.0405642 0.0398405 0
0.0420031 0.0459547 0
0.043625800000000006 0.0511006 0
0.045421500000000004 0.0563398 0
0.047388 0.0613237 0
0.0495105 0.065602 0
0.0517567 0.068744 0
0.0540759 0.0699442 0
0.0563562 0.0667141 0
0.0585091 0.063383 0
0.060532300000000004 0.0576673 0
0.0623613 0.0527796 0
0.0640568 0.0490954 0
0.06562542 0.0452293 0
0.06708733 0.0424729 0
0.06846566 0.040337 0
0.06977904 0.0384476 0
0.071037 0.0369309 0
0.07223134 0.034935 0
0.07335103 0.0329568 0
0.074407891 0.0305042 0
0.075378947 0.0280276 0
0.07628479 0.0264979 0
0.07714485 0.0251697 0
0.07796049000000001 0.0238649 0
0.07873755 0.0228974 0
0.07948991 0.0222235 0
0.08021691 0.0214776 0
0.08092294 0.0209295 0
0.08161154000000001 0.0204105 0
0.08228247 0.0198709 0
0.08293574000000001 0.0193623 0
0.08357241 0.018842 0
0.08419145 0.0183402 0
0.08479451 0.017871 0
0.0853825 0.0174383 0
0.085957 0.0170674 0
0.0865207 0.0167759 0
0.0870757 0.0165522 0
0.0876247 0.0164017 0
0.08816940000000001 0.0162894 0
0.08871090000000001 0.0162114 0
0.0892501 0.0161511 0
0.0897867 0.0160451 0
0.0903188 0.0158835 0
0.0908434 0.0156011 0
0.0913572 0.0152383 0
0.0918571 0.0147754 0
0.0923403 0.0142391 0
0.092804 0.0136137 0
0.093245 0.0128852 0
0.0936601 0.0120963 0
0.0940507 0.0113775 0
0.0944159 0.0106034 0
0.0947539 0.00971574 0
0.0950627 0.00888317 0
0.0953434 0.00801973 0
0.0955956 0.00716881 0
0.0958186 0.00625698 0
0.0960094 0.00526056 0
0.0961664 0.00422374 0
0.0962902 0.00325944 0
0.09638250000000001 0.00232564 0
0.096444 0.00140776 0
0.0964748 0.000488674 0
0.096475 -0.000436779 0
0.0964438 -0.00140511 0
0.0963793 -0.00241648 0
0.0962809 -0.00344617 0
0.09614800000000001 -0.00446289 0
0.0959821 -0.00543996 0
0.09578400000000001 -0.00638977 0
0.0955551 -0.00729573 0
0.0952967 -0.00815893 0
0.0950098 -0.0090109 0
0.0946948 -0.00984362 0
0.09435260000000001 -0.0106471 0
0.0939842 -0.0114066 0
0.09359150000000001 -0.0121192 0
0.0931757 -0.0127823 0
0.0927394 -0.0133501 0
0.0922857 -0.0138486 0
0.09181600000000001 -0.0142992 0
0.0913322 -0.014705 0
0.0908355 -0.0150783 0
0.0903268 -0.0154207 0
0.0898072 -0.0157432 0
0.0892769 -0.0160544 0
0.0887371 -0.0163116 0
0.08819 -0.0165037 0
0.0876341 -0.0168931 0
0.08706760000000001 -0.0170753 0
0.0864945 -0.0172932 0
0.0859162 -0.0173939 0
0.0853363 -0.0173694 0
0.0847601 -0.0171871 0
0.08419113 -0.0169323 0
0.08363279 -0.0165611 0
0.08308845000000001 -0.0160922 0
0.08256133 -0.015546 0
0.08205406 -0.0149173 0
0.08156938 -0.0141659 0
0.08111275 -0.0132558 0
0.08068846 -0.0122156 0
0.08030087 -0.0110601 0
0.0799543 -0.00977239 0
0.07965125 -0.0084422 0
0.07939403 -0.00703795 0
0.07918493 -0.00555674 0
0.07902685000000001 -0.00399288 0
0.07892276000000001 -0.00232942 0
0.07887572 -0.000566036 0
0.07888937 0.00130007 0
0.07896713 0.00328084 0
0.07911271 0.0053445 0
0.07932656 0.00737731 0
0.07960666 0.00930528 0
0.07994851 0.0111036 0
0.08034827 0.0127749 0
0.08080140000000001 0.0143263 0
0.08130481 0.0157905 0
0.08185583 0.0171939 0
0.08245264000000001 0.0185374 0
0.08309191 0.0197421 0
0.08376851 0.0207894 0
0.08447816 0.0217317 0
0.0852165 0.0225142 0
0.08597740000000001 0.0230895 0
0.0867532 0.023424 0
0.0875365 0.023542 0
0.0883203 0.0234759 0
0.089099 0.0231944 0
0.0898657 0.0227552 0
0.09061340000000001 0.0221547 0
0.0913407 0.0215155 0
0.09204480000000001 0.0207734 0
0.09272230000000001 0.0199271 0
0.0933706 0.0190198 0
0.0939828 0.0177365 0
0.0945511 0.0165062 0
0.0950803 0.0153273 0
0.0955693 0.0141023 0
0.0960175 0.0128963 0
0.0964255 0.0116849 0
0.0967943 0.0105364 0
0.0971268 0.00950255 0
0.0974271 0.0085937 0
0.09769710000000001 0.00766986 0
0.0979371 0.00676642 0
0.0981463 0.00582906 0
0.0983237 0.00484566 0
0.09846730000000001 0.00381916 0
0.09857650000000001 0.00278149 0
0.0986506 0.00171034 0
0.0986883 0.00060878 0
0.0986896 -0.000474664 0
0.098655 -0.00155315 0
0.0985839 -0.00264635 0
0.0984771 -0.00373187 0
0.0983319 -0.00490593 0
0.098149 -0.00600804 0
0.0979315 -0.00696598 0
0.0976847 -0.00777954 0
0.0974132 -0.00845857 0
0.09712080000000001 -0.00904219 0
0.0968107 -0.00952451 0
0.0964864 -0.00989741 0
0.0961513 -0.0101859 0
0.0958073 -0.0104441 0
0.0954545 -0.0107098 0
0.0950927 -0.0109855 0
0.0947222 -0.011225 0
0.0943446 -0.0114184 0
0.093961 -0.0115861 0
0.093572 -0.0117445 0
0.09317800000000001 -0.0118889 0
0.09277930000000001 -0.0120342 0
0.0923747 -0.0122409 0
0.09196280000000001 -0.0124606 0
0.0915437 -0.01268 0
0.0911178 -0.0128613 0
0.0906866 -0.0129989 0
0.0902513 -0.0131112 0
0.089813 -0.0131823 0
0.0893728 -0.0132418 0
0.0889293 -0.0133463 0
0.0884827 -0.013476 0
0.0880316 -0.0135716 0
0.087579 -0.013566 0
0.0871287 -0.0134454 0
0.08668440000000001 -0.0132053 0
0.0862502 -0.012853 0
0.0858293 -0.0124047 0
0.0854239 -0.0119158 0
0.08503645 -0.0113515 0
0.0846688 -0.0107107 0
0.0843241 -0.0099835 0
0.08400494 -0.00918303 0
0.08371440000000001 -0.00826743 0
0.08345656 -0.00722439 0
0.08323596 -0.00604732 0
0.08305628000000001 -0.00477594 0
0.08292008000000001 -0.00344113 0
0.08283 -0.00202127 0
0.08278857 -0.000524744 0
0.08279869000000001 0.00106216 0
0.08286310000000001 0.00273048 0
0.08298458 0.00447807 0
0.08316574 0.00630865 0
0.08340952 0.00822263 0
0.08371774 0.0101758 0
0.08409017 0.0120415 0
0.08452171 0.0137409 0
0.08500704 0.0152822 0
0.0855419 0.0167324 0
0.0861235 0.0180718 0
0.08674810000000001 0.0193422 0
0.0874125 0.0204469 0
0.0881085 0.0212094 0
0.0888235 0.0216437 0
0.08954870000000001 0.0218335 0
0.0902766 0.0218252 0
0.0910001 0.021573 0
0.091712 0.0211663 0
0.0924092 0.0207155 0
0.0930923 0.0203177 0
0.09376000000000001 0.0197162 0
0.0944016 0.0188157 0
0.09500940000000001 0.017704 0
0.0955774 0.0165018 0
0.0961099 0.0155013 0
0.0966066 0.0144002 0
0.09706590000000001 0.0132384 0
0.097486 0.0120854 0
0.0978667 0.0108266 0
0.09820770000000001 0.00974392 0
0.098515 0.00875237 0
0.0987924 0.00795396 0
0.0990419 0.00706413 0
0.0992601 0.0060907 0
0.0994455 0.00506908 0
0.09959660000000001 0.00404871 0
0.0997142 0.00306331 0
0.0997992 0.00207869 0
0.09985060000000001 0.00105745 0
0.099868 3.75196e-05 0
0.0998516 -0.000980821 0
0.0998005 -0.00203361 0
0.0997142 -0.00308844 0
0.099593 -0.00412855 0
0.0994375 -0.00513152 0
0.0992497 -0.00609253 0
0.0990306 -0.00703336 0
0.0987807 -0.0078715 0
0.0985072 -0.00848112 0
0.0982158 -0.00896958 0
-0.06442099999999999 0.211752 0
-0.057735999999999996 0.184368 0
-0.05226299999999999 0.148687 0
-0.047775 0.122466 0
-0.04403499999999999 0.103437 0
-0.040884000000000004 0.086449 0
-0.03830499999999999 0.0694568 0
-0.036252999999999994 0.0547867 0
-0.034665 0.0413308 0
-0.03354 0.0271112 0
-0.032825999999999994 0.0170765 0
-0.032314999999999997 0.0143458 0
-0.031806 0.0184373 0
-0.031080999999999998 0.0238652 0
-0.030265 0.0247885 0
-0.02935399999999999 0.0290221 0
-0.02839599999999999 0.028429 0
-0.027401999999999996 0.0314519 0
-0.026265999999999998 0.0362178 0
-0.024975999999999998 0.0410569 0
-0.023531499999999997 0.0446556 0
-0.022051299999999996 0.0437196 0
-0.020662399999999997 0.0394196 0
-0.01939289999999999 0.0370709 0
-0.0181679 0.0366357 0
-0.016954999999999998 0.0368469 0
-0.0157046 0.0382777 0
-0.014375100000000002 0.041653 0
-0.0129103 0.0460546 0
-0.011295799999999995 0.0508238 0
-0.009499300000000002 0.056938 0
-0.007473899999999992 0.0645582 0
-0.005164099999999991 0.0737802 0
-0.0025382999999999933 0.083246 0
0.00039110000000000533 0.0919726 0
0.0035816000000000042 0.0988924 0
0.006993899999999997 0.103968 0
0.010586899999999996 0.111232 0
0.014350700000000001 0.115055 0
0.0182504 0.118668 0
0.022269200000000003 0.122353 0
0.0264032 0.125286 0
0.030618000000000006 0.127314 0
0.0348745 0.128574 0
0.039200200000000004 0.132086 0
0.0436411 0.133504 0
0.048041600000000004 0.129639 0
0.0522208 0.121163 0
0.0560909 0.111306 0
0.059599700000000005 0.100255 0
0.0627485 0.0893995 0
0.06558692 0.0818441 0
0.06846048 0.0871853 0
0.07131009 0.0845327 0
0.07409827000000001 0.0817592 0
0.0767299 0.0761365 0
0.07915095 0.0694938 0
0.08135855 0.0633609 0
0.08336135 0.0572984 0
0.08517852000000001 0.0523031 0
0.0868245 0.0467232 0
0.0882973 0.0423244 0
0.0896374 0.037914 0
0.09081020000000001 0.0325628 0
0.0918058 0.0277013 0
0.0926329 0.0224003 0
0.0933012 0.0179759 0
0.093823 0.013471 0
0.0941892 0.00876976 0
0.0944033 0.00440234 0
0.09448390000000001 0.000680767 0
0.0944471 -0.002634 0
0.0943108 -0.00529937 0
0.0940964 -0.00736175 0
0.09382080000000001 -0.00902371 0
0.0934961 -0.0103501 0
0.093135 -0.0111736 0
0.0927628 -0.0110748 0
0.0923986 -0.0108502 0
0.092041 -0.0104453 0
0.09170400000000001 -0.00987155 0
0.09138 -0.00958473 0
0.0910801 -0.00837264 0
0.0908322 -0.00652048 0
0.0906513 -0.00445738 0
0.09053810000000001 -0.0024927 0
0.0904855 -0.000881944 0
0.0904759 0.000122537 0
0.09047770000000001 -0.000195721 0
0.0904467 -0.00181425 0
0.0903342 -0.00499749 0
0.0901199 -0.0071996 0
0.0898314 -0.00973393 0
0.089482 -0.0110202 0
0.0891033 -0.0115913 0
0.0887082 -0.0120192 0
0.0883271 -0.0107401 0
0.0879815 -0.010269 0
0.0876505 -0.00932593 0
0.08738660000000001 -0.00644361 0
0.0872287 -0.00325973 0
0.0871707 -0.000423189 0
0.0872047 0.00237541 0
0.08732870000000001 0.00463269 0
0.0875003 0.00565768 0
0.08770420000000001 0.00650103 0
0.0879309 0.00694084 0
0.0881654 0.00715004 0
0.088412 0.00754866 0
0.0886644 0.00752722 0
0.08891070000000001 0.00715392 0
0.0891271 0.00574482 0
0.0892819 0.00349762 0
0.0893396 -3.51118e-05 0
0.0892838 -0.00266369 0
0.0891364 -0.00570413 0
0.08891450000000001 -0.00735725 0
0.0886518 -0.00827958 0
0.0883628 -0.00887571 0
0.0880943 -0.0074742 0
0.08783780000000001 -0.00794563 0
0.0875792 -0.00716682 0
0.0873805 -0.00486867 0
0.087252 -0.00298856 0
0.087185 -0.00107988 0
0.0871857 0.000954921 0
0.0872419 0.00218113 0
0.0873234 0.00267458 0
0.08741410000000001 0.00274867 0
0.0875018 0.00239206 0
0.08757190000000001 0.00183596 0
0.0876286 0.00156318 0
0.0876729 0.00105119 0
0.0876975 0.000390907 0
0.08769060000000001 -0.000846974 0
0.0876294 -0.00287212 0
0.08748260000000001 -0.00593797 0
0.08726350000000001 -0.00786261 0
0.086957 -0.010222 0
0.08659030000000001 -0.0115696 0
0.08618920000000001 -0.0124293 0
0.0857799 -0.0120485 0
0.0853724 -0.0125275 0
0.08495268 -0.0123748 0
0.08456914 -0.0105653 0
0.08425437000000001 -0.00847804 0
0.08400539 -0.00659164 0
0.08381793 -0.00472131 0
0.08368419 -0.00364166 0
0.08356624 -0.0034017 0
0.08345364 -0.0033838 0
0.08333047 -0.00407241 0
0.0831851 -0.00466147 0
0.08302099 -0.00519916 0
0.08283373000000001 -0.00609885 0
0.0826061 -0.00696231 0
0.08234304 -0.00871515 0
0.0820319 -0.00978759 0
0.08168942 -0.0106138 0
0.08133641 -0.00989387 0
0.08100509 -0.00978385 0
0.08069313 -0.00877944 0
0.08043264 -0.00681621 0
0.08024896000000001 -0.00440582 0
0.08013968 -0.00215613 0
0.08011377 0.000281668 0
0.08014078000000001 0.00129874 0
0.08020100000000001 0.002229 0
0.08028636 0.00274826 0
0.0803883 0.00327543 0
0.08050066 0.00337396 0
0.08064868 0.0044554 0
0.08079777 0.00449597 0
0.08095269000000001 0.00488201 0
0.08112597 0.00550974 0
0.08134728000000001 0.00708481 0
0.08159794000000001 0.00802236 0
0.0818966 0.00991765 0
0.08227094 0.0124483 0
0.08272158 0.0144103 0
0.08323451 0.0162054 0
0.08379210000000001 0.0171047 0
0.08436999 0.0174375 0
0.08494131 0.016694 0
0.0854656 0.0146628 0
0.0859439 0.0134974 0
0.08636200000000001 0.011859 0
0.0867433 0.0111573 0
0.0871078 0.0106938 0
0.08746860000000001 0.0108215 0
0.0878276 0.0107808 0
0.0881991 0.0116931 0
0.0886123 0.0129959 0
0.08906560000000001 0.0140838 0
0.0895489 0.0148391 0
0.0900504 0.0150589 0
0.0905432 0.0144761 0
0.0910096 0.0135304 0
0.0914389 0.0122244 0
0.0918159 0.0104444 0
0.0921255 0.00816662 0
0.09235 0.00544484 0
0.0924825 0.00265169 0
0.092518 -0.000323019 0
0.0924852 -0.00208435 0
0.0923697 -0.00463483 0
0.0921794 -0.00678999 0
0.09190860000000001 -0.00920777 0
0.0915933 -0.00945168 0
0.0912751 -0.0097219 0
0.09094250000000001 -0.0101376 0
0.090603 -0.0102578 0
0.0902544 -0.0107158 0
0.089882 -0.0116533 0
0.089473 -0.012776 0
0.0890221 -0.0143159 0
0.0885115 -0.0162516 0
0.0879345 -0.0181872 0
0.0872947 -0.0202462 0
0.08658070000000001 -0.0224639 0
0.08579790000000001 -0.0244151 0
0.08495412000000001 -0.0261363 0
0.08405252 -0.0279267 0
0.08310256 -0.0296931 0
0.08207676 -0.0315714 0
0.08100459 -0.0328501 0
0.07988498000000001 -0.0341206 0
0.07874529000000001 -0.0340375 0
0.07761981 -0.0335513 0
0.07650513 -0.0333727 0
0.075394555 -0.0332613 0
0.074280424 -0.0336774 0
0.07312349 -0.0354785 0
0.07192587 -0.0361879 0
0.07070976 -0.0366628 0
0.06949593 -0.0360856 0
0.0683055 -0.0353835 0
0.06713403 -0.0349473 0
0.0659868 -0.033891 0
0.06488100000000001 -0.0323319 0
0.0638384 -0.030226 0
0.0628696 -0.0279323 0
0.061981400000000006 -0.0254176 0
0.061175900000000005 -0.0230094 0
0.060452500000000006 -0.0203847 0
0.0598341 -0.0167784 0
0.059348200000000004 -0.0124169 0
0.05902450000000001 -0.00715458 0
0.05888600000000001 -0.00130314 0
0.0589529 0.00508204 0
0.05924020000000001 0.0118609 0
0.0597525 0.0185671 0
0.060488 0.0251703 0
0.061431400000000004 0.0310326 0
0.06255920000000001 0.0362145 0
0.063852 0.0409065 0
0.0652797 0.0443725 0
0.06681346 0.0473455 0
0.06842531 0.0490937 0
0.07008681 0.0504362 0
0.0717793 0.050943 0
0.0734765 0.0508367 0
0.07517165640000001 0.0510281 0
0.07687996 0.0513713 0
0.07858935 0.0511653 0
0.08028822000000001 0.0507307 0
0.0819764 0.0505125 0
0.0836465 0.0495609 0
0.0852644 0.0474797 0
0.0867989 0.0446588 0
0.08822920000000001 0.0413102 0
0.0895452 0.0378762 0
0.090752 0.0347358 0
0.0918548 0.0316095 0
0.0928554 0.028584 0
0.0937567 0.0258337 0
0.09458430000000001 0.0239513 0
0.09534880000000001 0.0220417 0
0.09604560000000001 0.0198415 0
0.0966654 0.0175318 0
0.09720680000000001 0.0151509 0
0.0976757 0.0131563 0
0.0980845 0.0114671 0
0.0984392 0.00992002 0
0.0987464 0.00861061 0
0.0990154 0.00764205 0
0.09925830000000001 0.00700719 0
0.0994854 0.00668994 0
0.09970960000000001 0.00683534 0
0.0999464 0.00739509 0
0.100207 0.00825191 0
0.10051 0.0099479 0
0.10086690000000001 0.0114246 0
0.1012677 0.0122263 0
0.1016647 0.0115052 0
0.1020284 0.00998683 0
0.1023257 0.00802811 0
0.1025545 0.00577289 0
0.1026978 0.00283397 0
0.102727 -0.000975566 0
0.1026268 -0.00480906 0
0.1330765 -0.226282 0
0.12595040000000002 -0.194935 0
0.11999699999999999 -0.166972 0
0.1146292 -0.155964 0
0.1096454 -0.144152 0
0.1049847 -0.136548 0
0.1005481 -0.130079 0
0.0963251 -0.123671 0
0.0923172 -0.117133 0
0.08852850000000001 -0.110536 0
0.0849579 -0.104087 0
0.08159512000000001 -0.0980391 0
0.07842706 -0.0923802 0
0.07544057900000001 -0.0871151 0
0.07262298 -0.082209 0
0.06996423 -0.0775566 0
0.06745722 -0.073082 0
0.0650976 -0.0687118 0
0.0628827 -0.0644 0
0.060810300000000005 -0.0601848 0
0.0588756 -0.0561058 0
0.0570753 -0.0521162 0
0.0554064 -0.0482262 0
0.0538635 -0.0445105 0
0.0524424 -0.0409352 0
0.05113430000000001 -0.0376917 0
0.0499342 -0.0343284 0
0.0488605 -0.0302199 0
0.047931800000000004 -0.0256089 0
0.047169600000000006 -0.0202748 0
0.0465951 -0.014378 0
0.0462297 -0.00776909 0
0.046093 -0.000694072 0
0.0461974 0.0066758 0
0.0465409 0.0134887 0
0.047104400000000005 0.0199663 0
0.047877 0.0259933 0
0.0488422 0.0315072 0
0.049981700000000004 0.0364476 0
0.0512725 0.0406361 0
0.0526939 0.0443677 0
0.054235000000000005 0.0478224 0
0.0558828 0.0508013 0
0.0576203 0.0531886 0
0.0594186 0.0543488 0
0.061227500000000004 0.0540719 0
0.06302060000000001 0.0535422 0
0.0647968 0.0530408 0
0.06654840000000001 0.0520164 0
0.06825759 0.0504422 0
0.06990012000000001 0.0481716 0
0.07147156 0.0463149 0
0.07298291 0.0443838 0
0.074424846 0.0422645 0
0.075800794 0.0404612 0
0.07711946 0.0387452 0
0.07838114 0.0370566 0
0.07958785 0.0354531 0
0.0807433 0.0339704 0
0.0818504 0.032538 0
0.08290979 0.0311012 0
0.08392023 0.0296145 0
0.08488194 0.028191 0
0.0857965 0.0267637 0
0.0866626 0.0252853 0
0.0874782 0.0237311 0
0.088241 0.0221293 0
0.0889482 0.0203897 0
0.08959840000000001 0.0187976 0
0.09019970000000001 0.0173703 0
0.0907524 0.0159036 0
0.09125820000000001 0.0145227 0
0.09171850000000001 0.0131865 0
0.09213640000000001 0.0119674 0
0.09251490000000001 0.0107923 0
0.0928522 0.00953363 0
0.0931462 0.00815163 0
0.09339360000000001 0.00676607 0
0.09359500000000001 0.00538072 0
0.0937497 0.00396733 0
0.09385750000000001 0.00257895 0
0.0939197 0.00121445 0
0.0939359 -0.000170002 0
0.0939064 -0.00152635 0
0.0938322 -0.00285043 0
0.0937151 -0.0040994 0
0.0935579 -0.00526051 0
0.09336330000000001 -0.00635199 0
0.0931332 -0.00739227 0
0.09286950000000001 -0.00837191 0
0.0925742 -0.0092971 0
0.0922486 -0.0101772 0
0.0918957 -0.0109421 0
0.0915189 -0.0116218 0
0.0911207 -0.0122291 0
0.0907034 -0.0127754 0
0.0902689 -0.0132681 0
0.0898188 -0.0137119 0
0.0893548 -0.0141017 0
0.08887880000000001 -0.0144373 0
0.0883926 -0.0147174 0
0.0878981 -0.0149446 0
0.087394 -0.0152714 0
0.0868811 -0.0154831 0
0.08636150000000001 -0.0157018 0
0.0858353 -0.0158562 0
0.085306 -0.0158651 0
0.08477923 -0.015717 0
0.08425862 -0.0154946 0
0.08374815000000001 -0.0151297 0
0.08325176000000001 -0.0146487 0
0.08277293000000001 -0.0140819 0
0.08231489 -0.0134156 0
0.08188124000000001 -0.0126143 0
0.08147676000000001 -0.0116722 0
0.0811055 -0.0106157 0
0.08077196 -0.0094256 0
0.08047994 -0.00812795 0
0.08023249 -0.00675775 0
0.08003198 -0.00531844 0
0.07988057 -0.00382926 0
0.07978033 -0.00225565 0
0.07973475000000001 -0.000561864 0
0.07974763 0.00124723 0
0.07982263 0.00316768 0
0.07996336 0.00518436 0
0.08017233 0.00723804 0
0.08044832 0.00920778 0
0.08078789 0.0110518 0
0.08118645000000001 0.0127631 0
0.08164004 0.014354 0
0.0821451 0.015866 0
0.08269928 0.0172988 0
0.08329974 0.0186488 0
0.08394311 0.0198805 0
0.0846248 0.0209542 0
0.08534 0.0218952 0
0.0860831 0.0226321 0
0.0868468 0.0231388 0
0.0876227 0.023381 0
0.0884032 0.0234252 0
0.08918190000000001 0.0232908 0
0.0899525 0.0229325 0
0.0907072 0.022381 0
0.0914428 0.0218171 0
0.0921607 0.0212972 0
0.0928591 0.0206256 0
0.0935319 0.0197732 0
0.09417220000000001 0.0186543 0
0.0947695 0.0172916 0
0.0953251 0.01613 0
0.0958413 0.0149649 0
0.0963189 0.0137809 0
0.0967577 0.0126421 0
0.0971577 0.0114454 0
0.09752050000000001 0.0104068 0
0.0978501 0.00943898 0
0.0981495 0.00859645 0
0.0984199 0.00768569 0
0.09866040000000001 0.00677695 0
0.09886980000000001 0.00582026 0
0.0990467 0.00483854 0
0.0991905 0.00383348 0
0.0993001 0.00279472 0
0.099375 0.00174625 0
0.0994146 0.00068863 0
0.0994194 -0.000351796 0
0.0993898 -0.00136527 0
0.0993272 -0.00233438 0
0.099233 -0.00326765 0
0.0991077 -0.0042096 0
0.09895100000000001 -0.00514015 0
0.098764 -0.0060192 0
0.0985495 -0.0067983 0
0.0983111 -0.00745388 0
0.0980527 -0.00801097 0
0.0977774 -0.0084697 0
0.0974883 -0.00884635 0
0.09718790000000001 -0.00915154 0
0.0968784 -0.00939925 0
0.0965614 -0.009605 0
0.0962382 -0.00977685 0
0.0959098 -0.00991393 0
0.0955774 -0.0100257 0
0.0952414 -0.010125 0
0.0949022 -0.010228 0
0.0945593 -0.0103438 0
0.0942123 -0.0104732 0
0.0938609 -0.0106099 0
0.0935049 -0.0107492 0
0.09314420000000001 -0.0108871 0
0.092779 -0.0110203 0
0.09240960000000001 -0.011144 0
0.0920363 -0.011248 0
0.0916601 -0.0113185 0
0.0912821 -0.0113592 0
0.0909032 -0.0113695 0
0.0905244 -0.0113547 0
0.09014660000000001 -0.0113324 0
0.0897679 -0.0113775 0
0.0893881 -0.0114416 0
0.0890056 -0.0114992 0
0.0886226 -0.0114682 0
0.0882424 -0.0113364 0
0.08786830000000001 -0.0111069 0
0.0875035 -0.0107878 0
0.0871508 -0.0103779 0
0.0868135 -0.00987374 0
0.08649380000000001 -0.00931813 0
0.08619360000000001 -0.00871058 0
0.0859145 -0.00804175 0
0.0856592 -0.00729207 0
0.0854304 -0.00645261 0
0.08523030000000001 -0.00557758 0
0.085062 -0.00454522 0
0.08492972 -0.00343055 0
0.08483656 -0.00220095 0
0.08478598 -0.000886096 0
0.0847804 0.000489319 0
0.08482194 0.0019353 0
0.08491311 0.0034621 0
0.08505627 0.00505432 0
0.0852538 0.00671478 0
0.0855077 0.00843297 0
0.0858195 0.010193 0
0.0861894 0.0118838 0
0.08661340000000001 0.0134604 0
0.0870879 0.0149232 0
0.0876097 0.016315 0
0.0881773 0.0176622 0
0.0887887 0.0189485 0
0.089439 0.0199835 0
0.090118 0.0206854 0
0.09081510000000001 0.021085 0
0.09152070000000001 0.0212107 0
0.0922268 0.0211447 0
0.0929275 0.0208948 0
0.0936176 0.0205362 0
0.094293 0.0200077 0
0.0949479 0.0193191 0
0.0955764 0.0184167 0
0.09617020000000001 0.0172685 0
0.0967253 0.0161791 0
0.0972462 0.0151064 0
0.0977288 0.0139611 0
0.0981731 0.0127939 0
0.0985785 0.0116248 0
0.0989455 0.0104729 0
0.0992727 0.00923821 0
0.0995625 0.0082411 0
0.0998224 0.00740023 0
0.10005320000000001 0.00649975 0
0.10025 0.0053673 0
0.1004107 0.00432771 0
0.1005361 0.00325258 0
0.10062660000000001 0.00223704 0
0.100684 0.00124417 0
0.1007073 0.000204464 0
0.10069600000000001 -0.000827354 0
0.1006508 -0.00182869 0
0.1005723 -0.00285808 0
0.1004581 -0.00392817 0
0.1003096 -0.00492415 0
0.100129 -0.00585554 0
0.0999183 -0.00673517 0
0.0996791 -0.00756518 0
0.0994135 -0.00831645 0
0.099125 -0.0089467 0
0.09881770000000001 -0.00944714 0
0.0984955 -0.0098537 0
0.0981611 -0.010182 0
0.097817 -0.0104454 0
0.097465 -0.0106608 0
0.09710640000000001 -0.0108375 0
0.0967427 -0.0109766 0
0.0963749 -0.0110818 0
0.096004 -0.0111667 0
0.09563050000000001 -0.0112446 0
0.0952543 -0.0113225 0
0.0948756 -0.0114041 0
0.094494 -0.0114912 0
0.09410940000000001 -0.0115834 0
0.0937217 -0.0116795 0
0.0933307 -0.0117768 0
0.09293660000000001 -0.0118711 0
0.09253940000000001 -0.0119595 0
0.0921395 -0.0120362 0
0.0917374 -0.012083 0
0.09133440000000001 -0.0120964 0
0.0909313 -0.0120879 0
0.0905288 -0.0120594 0
0.0901277 -0.0120237 0
0.08972630000000001 -0.0120486 0
0.0893241 -0.0121114 0
0.0889195 -0.0121577 0
0.0885147 -0.0121135 0
0.0881132 -0.0119693 0
0.0877183 -0.0117277 0
0.08733300000000001 -0.0113924 0
0.0869606 -0.0109617 0
0.0866041 -0.0104395 0
0.10948930000000001 -0.137713 0
0.105198 -0.113705 0
0.1018059 -0.0949216 0
0.098708 -0.0906223 0
0.09583660000000001 -0.0820037 0
0.0932396 -0.0749723 0
0.0908177 -0.0703769 0
0.0885689 -0.0647978 0
0.0865056 -0.0593844 0
0.08461816 -0.0540321 0
0.08290914 -0.0487095 0
0.08137513 -0.0435402 0
0.08001116 -0.038528 0
0.07881358000000001 -0.0335453 0
0.07778216 -0.0285622 0
0.07691662 -0.0235936 0
0.07621714 -0.0186056 0
0.075683859 -0.0136414 0
0.07531433 -0.00879327 0
0.07510741630000001 -0.00384359 0
0.075068192 0.00121611 0
0.07519745223 0.00628909 0
0.075497487 0.0114493 0
0.075969217 0.0165743 0
0.07661032000000001 0.0216249 0
0.07741554 0.0263872 0
0.07837258 0.0307242 0
0.07946446 0.034493 0
0.08066588000000001 0.0372423 0
0.0819396 0.0389706 0
0.08325778 0.039964 0
0.08460290000000001 0.0407161 0
0.0859749 0.0415715 0
0.0873659 0.0417525 0
0.0887464 0.0410021 0
0.0900876 0.0394812 0
0.0913726 0.0377151 0
0.0925952 0.0357835 0
0.0937549 0.0338823 0
0.0948505 0.031865 0
0.0958734 0.0296306 0
0.0968229 0.0276014 0
0.097716 0.0260493 0
0.09855810000000001 0.0245313 0
0.0993461 0.0227832 0
0.10006670000000001 0.0204931 0
0.1007027 0.0178386 0
0.10124760000000001 0.0150707 0
0.1017042 0.0125004 0
0.1020838 0.0104761 0
0.1024032 0.0087797 0
0.1026676 0.00716066 0
0.1028752 0.00526407 0
0.1030114 0.00303934 0
0.10307250000000001 0.000682356 0
0.1030548 -0.00158062 0
0.10296570000000001 -0.00361946 0
0.1028148 -0.0052776 0
0.1026162 -0.00652305 0
0.1023796 -0.0076456 0
0.1021016 -0.0090003 0
0.10177810000000001 -0.0103107 0
0.1014133 -0.0115335 0
0.1010048 -0.0129482 0
0.10054930000000001 -0.0142636 0
0.1000555 -0.0152809 0
0.0995306 -0.0161578 0
0.0989777 -0.0169544 0
0.0984014 -0.0175565 0
0.09780810000000001 -0.0180196 0
0.0971992 -0.0184803 0
0.0965767 -0.0188349 0
0.09594430000000001 -0.0190979 0
0.0953036 -0.0193261 0
0.0946561 -0.0195186 0
0.0940024 -0.0196956 0
0.09334300000000001 -0.0198633 0
0.0926781 -0.0200349 0
0.09200710000000001 -0.0202243 0
0.0913294 -0.0204393 0
0.09064420000000001 -0.0206756 0
0.089951 -0.0209069 0
0.0892487 -0.0212428 0
0.088537 -0.0214085 0
0.0878228 -0.0214839 0
0.0871032 -0.0216771 0
0.0863783 -0.0217942 0
0.0856493 -0.0219341 0
0.08491848 -0.0219061 0
0.08418989 -0.021778 0
0.08346675 -0.0215874 0
0.08275193 -0.0212915 0
0.08204874000000001 -0.0208958 0
0.08136034 -0.0204192 0
0.08068922 -0.0198545 0
0.08003897 -0.019159 0
0.07941487 -0.0183102 0
0.07882099000000001 -0.0173526 0
0.07826033 -0.0162908 0
0.07773684 -0.0151355 0
0.07725424 -0.0138516 0
0.0768166 -0.012438 0
0.07642892 -0.0108643 0
0.07609621800000001 -0.0091472 0
0.075823295 -0.00729297 0
0.07561380000000001 -0.00534974 0
0.07547063700000001 -0.00332294 0
0.075397294 -0.00117586 0
0.075397057 0.00107073 0
0.07547363800000001 0.00341296 0
0.075629457 0.00581102 0
0.075865607 0.00823722 0
0.076181159 0.0105263 0
0.07656856000000001 0.0125773 0
0.07702055000000001 0.0144128 0
0.07752973 0.016024 0
0.07808849 0.0174079 0
0.07868919 0.0185623 0
0.07932659 0.0196382 0
0.07999933000000001 0.0206766 0
0.080705 0.0216035 0
0.08143951 0.0224276 0
0.08220066000000001 0.0232063 0
0.08298683 0.0239178 0
0.08379445 0.0244951 0
0.08461823 0.0248969 0
0.0854522 0.0251161 0
0.0862905 0.0251686 0
0.0871259 0.0249396 0
0.08795030000000001 0.0245429 0
0.08876 0.0240669 0
0.08955160000000001 0.0234578 0
0.09032090000000001 0.0227559 0
0.09106610000000001 0.0219868 0
0.0917826 0.0210469 0
0.0924658 0.0200054 0
0.0931111 0.0187522 0
0.0937115 0.017408 0
0.0942711 0.0162338 0
0.0947901 0.0150177 0
0.0952687 0.013788 0
0.0957061 0.0125615 0
0.0961032 0.0113547 0
0.0964625 0.0102979 0
0.0967893 0.00936597 0
0.0970855 0.00848253 0
0.0973518 0.00754191 0
0.09758710000000001 0.00660908 0
0.0977899 0.00560269 0
0.0979589 0.0045806 0
0.098093 0.00351479 0
0.09819130000000001 0.00244208 0
0.0982542 0.00138072 0
0.0982817 0.00032823 0
0.0982747 -0.000690808 0
0.0982341 -0.00169977 0
0.0981593 -0.00274359 0
0.0980495 -0.00378788 0
0.0979052 -0.00481271 0
0.0977274 -0.00579533 0
0.0975183 -0.00669094 0
0.0972814 -0.00746246 0
0.09702090000000001 -0.0081197 0
0.0967403 -0.00867616 0
0.0964427 -0.00914531 0
0.0961309 -0.00953564 0
0.0958073 -0.00984577 0
0.0954749 -0.0100839 0
0.0951353 -0.0102772 0
0.09478980000000001 -0.0104441 0
0.0944389 -0.0106002 0
0.0940829 -0.0107537 0
0.0937219 -0.0109055 0
0.0933558 -0.0110553 0
0.0929848 -0.0112012 0
0.092609 -0.0113411 0
0.0922287 -0.0114725 0
0.0918442 -0.0115929 0
0.09145600000000001 -0.0116982 0
0.0910646 -0.0117851 0
0.0906709 -0.0118356 0
0.0902762 -0.0118392 0
0.0898822 -0.011816 0
0.089487 -0.0118841 0
0.0890904 -0.0119251 0
0.0886921 -0.0119712 0
0.0882933 -0.0119455 0
0.087897 -0.0118229 0
0.0875065 -0.0116072 0
0.0871249 -0.0112921 0
0.0867556 -0.0108772 0
0.0864014 -0.0103794 0
0.08606430000000001 -0.00985119 0
0.085746 -0.00925744 0
0.08544850000000001 -0.00859293 0
0.08517507 -0.00783073 0
0.08492855 -0.00697873 0
0.08471208 -0.00603111 0
0.08452961 -0.00494764 0
0.0843854 -0.00374671 0
0.08428263 -0.00246359 0
0.08422391 -0.00111765 0
0.08421115 0.000289308 0
0.08424669 0.00177399 0
0.08433322 0.00334096 0
0.08447354 0.00499063 0
0.0846701 0.00671177 0
0.0849251 0.00849865 0
0.0852401 0.0103066 0
0.0856147 0.0120586 0
0.0860452 0.013667 0
0.0865269 0.0151493 0
0.0870566 0.0165595 0
0.0876321 0.0178884 0
0.0882508 0.0191703 0
0.0889079 0.0201499 0
0.089592 0.0208388 0
0.09029390000000001 0.0212189 0
0.0910044 0.0213783 0
0.0917153 0.021258 0
0.0924191 0.0209791 0
0.0931115 0.0205857 0
0.09378900000000001 0.0200972 0
0.09444820000000001 0.0194874 0
0.09508470000000001 0.018735 0
0.0956908 0.0176443 0
0.0962564 0.0164339 0
0.09678600000000001 0.0154148 0
0.09728020000000001 0.0143473 0
0.09773860000000001 0.0132209 0
0.09815940000000001 0.0121198 0
0.0985432 0.0109966 0
0.0988909 0.00995114 0
0.0992056 0.00900013 0
0.09949 0.00813661 0
0.0997452 0.00722162 0
0.0999691 0.00626456 0
0.1001607 0.00526537 0
0.1003184 0.00424903 0
0.1004427 0.00326226 0
0.1005344 0.00228118 0
0.1005925 0.0012575 0
0.1006167 0.000244658 0
0.1006076 -0.000736294 0
0.100566 -0.00171562 0
0.1004913 -0.00271211 0
0.100384 -0.00367119 0
0.1002458 -0.00456671 0
0.1000786 -0.00541557 0
0.0998836 -0.00624231 0
0.099662 -0.00699932 0
0.09941710000000001 -0.0076403 0
0.0991534 -0.00814513 0
0.0988742 -0.00857033 0
0.0985824 -0.00890964 0
0.0982805 -0.00918029 0
0.09797070000000001 -0.00939292 0
0.09765460000000001 -0.00955946 0
0.0973335 -0.00969231 0
0.0970085 -0.00980364 0
0.09668 -0.00990079 0
0.0963484 -0.0099924 0
0.0960136 -0.0100884 0
0.0956758 -0.0101761 0
0.095335 -0.0102699 0
0.094991 -0.010374 0
0.0946433 -0.0104866 0
0.0942917 -0.0106057 0
0.0939361 -0.0107268 0
0.0935765 -0.0108479 0
0.0932129 -0.0109647 0
0.0928456 -0.0110739 0
0.0924748 -0.0111728 0
0.0921009 -0.0112585 0
0.0917245 -0.011327 0
0.0913461 -0.0113748 0
0.0909668 -0.0113771 0
0.09058830000000001 -0.0113336 0
0.0902117 -0.0112823 0
0.0898349 -0.0113103 0
0.0894582 -0.0113195 0
0.08908060000000001 -0.0113357 0
0.0887035 -0.0112784 0
0.08833 -0.011125 0
0.08796330000000001 -0.0108804 0
0.0876062 -0.0105519 0
0.0872614 -0.0101407 0
0.08693200000000001 -0.00963885 0
0.08662020000000001 -0.00907752 0
0.086328 -0.00847071 0
0.0860561 -0.00784526 0
0.08580700000000001 -0.0071184 0
0.0855838 -0.00629011 0
0.0853897 -0.00537924 0
0.08522740000000001 -0.00438401 0
0.08510024000000001 -0.00328318 0
0.08501161 -0.00207565 0
0.08496480000000001 -0.000786162 0
0.08496209 0.000563241 0
0.08500558 0.00197945 0
0.08509764 0.00347086 0
0.027861800000000006 0.13042 0
0.032087300000000006 0.120349 0
0.035755300000000004 0.101443 0
0.0388499 0.0855204 0
0.0414628 0.0722669 0
0.0436643 0.0604788 0
0.045475 0.0489314 0
0.046921000000000004 0.0385212 0
0.048040400000000004 0.0291534 0
0.0488526 0.0201911 0
0.049389100000000005 0.0125617 0
0.04968840000000001 0.00586382 0
0.0497759 -0.000200103 0
0.0496703 -0.00592843 0
0.0493767 -0.0114735 0
0.0489227 -0.015096 0
0.048372200000000004 -0.0179863 0
0.0477234 -0.0203379 0
0.047038800000000006 -0.0205396 0
0.046371300000000004 -0.0188571 0
0.04581980000000001 -0.0140411 0
0.04546070000000001 -0.0075954 0
0.0453345 -0.000303817 0
0.0454562 0.00730822 0
0.045836 0.0151608 0
0.046483500000000004 0.0234091 0
0.0474063 0.0314904 0
0.04858660000000001 0.038828 0
0.0500057 0.0458881 0
0.05165 0.052242 0
0.0534867 0.0574922 0
0.0554822 0.0617241 0
0.057593200000000004 0.0645172 0
0.059767600000000004 0.0656279 0
0.061952400000000005 0.0653594 0
0.06411850000000001 0.0646322 0
0.06626272 0.0641506 0
0.06840412 0.0643096 0
0.07055085 0.0641687 0
0.07266633 0.0626758 0
0.074710476 0.0599244 0
0.076657 0.05697 0
0.07849621 0.053495 0
0.08020982 0.0495536 0
0.08179345 0.045718 0
0.0832556 0.0422548 0
0.08460269000000001 0.0387617 0
0.0858354 0.0354314 0
0.0869642 0.0325046 0
0.088003 0.0300061 0
0.0889664 0.0279108 0
0.089864 0.0260032 0
0.09069540000000001 0.0240466 0
0.0914596 0.0219184 0
0.0921527 0.0198228 0
0.0927791 0.0178582 0
0.09334150000000001 0.01593 0
0.0938315 0.0136237 0
0.0942443 0.0112496 0
0.094579 0.00896467 0
0.0948403 0.00684394 0
0.0950333 0.00485612 0
0.09516240000000001 0.00300802 0
0.0952325 0.00130492 0
0.09524780000000001 -0.000292777 0
0.0952108 -0.00186164 0
0.09512090000000001 -0.00343687 0
0.0949792 -0.00501579 0
0.0947833 -0.00664354 0
0.09453450000000001 -0.00819577 0
0.09423430000000001 -0.00974043 0
0.0938842 -0.0111646 0
0.09349060000000001 -0.0123555 0
0.0930619 -0.0132931 0
0.0926049 -0.0140653 0
0.0921246 -0.01471 0
0.0916244 -0.0152632 0
0.0911072 -0.0157388 0
0.09057520000000001 -0.0161515 0
0.09003040000000001 -0.0165251 0
0.0894736 -0.0168623 0
0.0889065 -0.0171427 0
0.0883312 -0.0173554 0
0.08775000000000001 -0.0175062 0
0.0871626 -0.017731 0
0.0865679 -0.0179635 0
0.085965 -0.0181801 0
0.0853573 -0.0182522 0
0.08474975 -0.0181711 0
0.08414651000000001 -0.0179985 0
0.08355133000000001 -0.0176985 0
0.08296780000000001 -0.0173044 0
0.08239945 -0.0168016 0
0.08184966 -0.0162001 0
0.0813219 -0.0154728 0
0.08082076 -0.0146095 0
0.08035072 -0.0136137 0
0.07991568 -0.0124983 0
0.07952042000000001 -0.0112542 0
0.07916707 -0.00997286 0
0.07885856000000001 -0.00858238 0
0.0785979 -0.00709914 0
0.07838838000000001 -0.00554152 0
0.07823273 -0.00386859 0
0.0781348 -0.00208407 0
0.07809791 -0.000210048 0
0.07812547 0.00177563 0
0.07822091 0.00384901 0
0.07838606000000001 0.00595404 0
0.07862022 0.00795802 0
0.07891823 0.00982002 0
0.07927632 0.011548 0
0.07968949 0.0131576 0
0.08015496 0.0146697 0
0.08066895 0.0160926 0
0.0812291 0.0174367 0
0.08183289 0.0187223 0
0.08247711 0.0198562 0
0.08315662 0.0208558 0
0.08386819000000001 0.0217857 0
0.08460871 0.0225911 0
0.0853729 0.0232133 0
0.0861547 0.0236571 0
0.0869471 0.0238549 0
0.08774280000000001 0.0238658 0
0.0885359 0.0237182 0
0.0893213 0.0234093 0
0.0900932 0.0229245 0
0.0908458 0.0222529 0
0.0915741 0.0215037 0
0.0922767 0.0207052 0
0.0929516 0.019839 0
0.0935955 0.0188013 0
0.0941983 0.0174525 0
0.0947593 0.0162609 0
0.0952796 0.0150674 0
0.0957603 0.0138784 0
0.09620200000000001 0.0127121 0
0.09660450000000001 0.0115227 0
0.0969685 0.0103818 0
0.0972949 0.00931371 0
0.0975906 0.00849248 0
0.0978582 0.00762052 0
0.0980964 0.00670584 0
0.098303 0.00573576 0
0.0984765 0.00471266 0
0.0986153 0.00366825 0
0.09871930000000001 0.00262713 0
0.0987886 0.00158051 0
0.0988229 0.000529588 0
0.0988224 -0.000507275 0
0.0987875 -0.00153973 0
0.0987178 -0.00258026 0
0.09861410000000001 -0.00359409 0
0.0984765 -0.00460564 0
0.0983058 -0.00558351 0
0.09810350000000001 -0.0064903 0
0.097873 -0.00728653 0
0.09761800000000001 -0.00796277 0
0.0973422 -0.00854153 0
0.0970488 -0.00902541 0
0.0967407 -0.009429 0
0.0964204 -0.00976621 0
0.0960898 -0.0100437 0
0.0957511 -0.0102606 0
0.095406 -0.0104339 0
0.0950555 -0.010587 0
0.09470010000000001 -0.0107326 0
0.0943399 -0.010878 0
0.0939747 -0.0110253 0
0.0936047 -0.0111739 0
0.0932297 -0.0113224 0
0.09284980000000001 -0.0114645 0
0.09246560000000001 -0.011584 0
0.0920777 -0.0116792 0
0.091687 -0.0117573 0
0.09129280000000001 -0.0119276 0
0.0908935 -0.0119842 0
0.0904954 -0.0119127 0
0.0900976 -0.0119715 0
0.0896977 -0.0119906 0
0.08929720000000001 -0.0120845 0
0.0888926 -0.0121806 0
0.0884861 -0.0121913 0
0.0880812 -0.0120946 0
0.0876812 -0.0119005 0
0.0872894 -0.0116119 0
0.08690880000000001 -0.011226 0
0.0865428 -0.0107479 0
0.0861934 -0.0102211 0
0.0858626 -0.00963798 0
0.0855523 -0.0089874 0
0.08526510000000001 -0.00825311 0
0.08500406 -0.00743175 0
0.08477155 -0.00652946 0
0.08457141 -0.0055114 0
0.08440741 -0.0043645 0
0.08428292 -0.00313961 0
0.08420131 -0.00182024 0
0.08416473000000001 -0.000428457 0
0.08417616 0.00105219 0
0.08423833 0.00260947 0
0.08435381 0.00423872 0
0.08452467 0.00593317 0
0.08475329000000001 0.00769744 0
0.08504163000000001 0.00951158 0
0.08539050000000001 0.0113179 0
0.08579780000000001 0.0130028 0
0.0862584 0.0145399 0
0.0867683 0.0159721 0
0.0873246 0.0173314 0
0.0879253 0.0186407 0
0.0885676 0.019822 0
0.0892445 0.0207125 0
0.08994540000000001 0.021273 0
0.0906594 0.0215165 0
0.0913772 0.0215271 0
0.09209200000000001 0.0213603 0
0.0927984 0.0210357 0
0.0934924 0.0206397 0
0.09417110000000001 0.0201185 0
0.0948303 0.0194477 0
0.0954628 0.0185293 0
0.09606 0.0173556 0
0.0966174 0.0162446 0
0.09714120000000001 0.0152333 0
0.09762900000000001 0.0141276 0
0.0980789 0.0129619 0
0.09848960000000001 0.0117663 0
0.0988608 0.0105829 0
0.0991929 0.00943283 0
0.0994904 0.00849702 0
0.0997585 0.00764297 0
0.0999974 0.00673346 0
0.1002039 0.00571494 0
0.1003761 0.00465551 0
0.1005128 0.00360848 0
0.1006156 0.00261415 0
0.1006856 0.00162995 0
0.1007223 0.000621279 0
0.1007255 -0.000374405 0
0.1006956 -0.00138329 0
0.1006312 -0.00243791 0
0.1005302 -0.00354971 0
0.1003953 -0.00447012 0
0.1002313 -0.00533994 0
0.1000372 -0.00624522 0
0.0998151 -0.00702267 0
0.0995693 -0.00766895 0
0.0993039 -0.00821961 0
0.09902140000000001 -0.00869479 0
0.0987246 -0.00908826 0
0.0984156 -0.00942247 0
0.0980966 -0.00969766 0
0.0977693 -0.00992393 0
0.0974351 -0.0101119 0
0.0970952 -0.0102728 0
0.09675030000000001 -0.0104138 0
0.09640090000000001 -0.0105434 0
0.0960472 -0.010671 0
0.09568950000000001 -0.0107862 0
0.095328 -0.0108996 0
0.0949628 -0.0110147 0
0.0945936 -0.0111318 0
0.0942205 -0.0112524 0
0.09384340000000001 -0.0113749 0
0.0934622 -0.0114963 0
0.09307700000000001 -0.0116104 0
0.0926884 -0.011701 0
0.0922971 -0.0117678 0
0.091904 -0.0118168 0
0.09150950000000001 -0.0118513 0
0.0911141 -0.0118744 0
0.0907179 -0.0118967 0
0.0903207 -0.0119708 0
0.0899199 -0.0120593 0
0.0895166 -0.0121207 0
0.0891133 -0.0121013 0
0.0887106 -0.0120629 0
0.0883101 -0.0119525 0
0.0879153 -0.0117379 0
0.0875291 -0.0114381 0
0.0871543 -0.0110544 0
0.08679400000000001 -0.0105811 0
0.08645040000000001 -0.0100434 0
0.0861254 -0.00946284 0
0.0858209 -0.00882426 0
0.0855387 -0.00811294 0
0.085282 -0.00730501 0
0.08505357000000001 -0.0064204 0
0.08485621 -0.00544112 0
0.08469382 -0.00434055 0
0.08456976000000001 -0.00314013 0
0.08448739 -0.00184828 0
0.08444955 -0.000481482 0
0.08445868000000001 0.000967362 0
0.08451742000000001 0.00249027 0
0.08462827 0.00408498 0
0.08479345 0.00574539 0
0.08501506 0.00746706 0
0.0852951 0.00925071 0
-0.024875999999999995 0.0518804 0
-0.023112999999999995 0.054212 0
-0.021415299999999998 0.0466298 0
-0.0200945 0.0340668 0
-0.0190404 0.0296022 0
-0.018087199999999998 0.0305943 0
-0.016929799999999995 0.0390255 0
-0.015460199999999993 0.0487103 0
-0.013694299999999993 0.0563476 0
-0.0116676 0.0648852 0
-0.009391999999999998 0.0699272 0
-0.0070482999999999935 0.0702996 0
-0.004720099999999991 0.0693642 0
-0.0024565000000000003 0.0662889 0
-0.0002975999999999951 0.0642651 0
0.0018513000000000002 0.0641914 0
0.004025000000000001 0.0653888 0
0.0062749 0.0695393 0
0.008670999999999998 0.0738595 0
0.011213899999999999 0.0787531 0
0.0139501 0.0852514 0
0.016908900000000004 0.092191 0
0.0201321 0.100928 0
0.0236648 0.110196 0
0.027411900000000003 0.11442 0
0.031236400000000004 0.114451 0
0.0350248 0.113146 0
0.038780800000000004 0.112072 0
0.042591300000000006 0.115728 0
0.046440800000000004 0.11531 0
0.05029120000000001 0.11477 0
0.0540205 0.108839 0
0.0575239 0.101717 0
0.0608623 0.0976784 0
0.0640429 0.0935223 0
0.06704584 0.086699 0
0.07000054 0.091459 0
0.07308025 0.0931098 0
0.076172635 0.0908277 0
0.07902608 0.080386 0
0.08149623 0.0684782 0
0.0835476 0.056171 0
0.0852532 0.047334 0
0.0867202 0.040869 0
0.0879665 0.0342958 0
0.0890264 0.029722 0
0.0899212 0.0243735 0
0.09065480000000001 0.0199379 0
0.0912507 0.0161068 0
0.0917284 0.0126996 0
0.0920826 0.0087544 0
0.09231160000000001 0.00525935 0
0.0924401 0.00271294 0
0.09250420000000001 0.000665043 0
0.09245700000000001 -0.00326103 0
0.0923154 -0.00497061 0
0.092115 -0.00722993 0
0.0918193 -0.0102785 0
0.0914445 -0.0120014 0
0.09101530000000001 -0.0138985 0
0.0905061 -0.0164841 0
0.0899295 -0.0179064 0
0.0893131 -0.0190569 0
0.0886483 -0.0206383 0
0.087933 -0.0222108 0
0.0871693 -0.0235169 0
0.0863662 -0.0246424 0
0.0855241 -0.0261809 0
0.08462296 -0.0275895 0
0.08368498 -0.0286319 0
0.08272002 -0.0290767 0
0.08175664 -0.028616 0
0.08081473 -0.0280577 0
0.07987906 -0.0281389 0
0.07894327000000001 -0.0280095 0
0.07800715 -0.0281092 0
0.07706969 -0.0280902 0
0.07613513400000001 -0.0279947 0
0.075200197619 -0.0280681 0
0.07426508700000001 -0.0280088 0
0.07333357 -0.0279615 0
0.07240295000000001 -0.0277765 0
0.07148862 -0.0270589 0
0.07060219000000001 -0.026113 0
0.06974939000000001 -0.0250333 0
0.06894076 -0.0234495 0
0.06819647000000001 -0.0211876 0
0.06753505 -0.0185654 0
0.06696413000000001 -0.015807 0
0.06648607000000001 -0.0129686 0
0.06610426 -0.0100779 0
0.06582435 -0.00673217 0
0.06567029 -0.00261514 0
0.06566526 0.00218879 0
0.06583191000000001 0.00761985 0
0.06618476000000001 0.0133381 0
0.06673206000000001 0.0192274 0
0.06747462 0.0250443 0
0.0684085 0.0306519 0
0.0695205 0.0356403 0
0.07078466 0.0398118 0
0.07217326 0.0430369 0
0.07364568 0.0451412 0
0.0751841177 0.0469666 0
0.07677354 0.0482767 0
0.07839979 0.0492022 0
0.08005286 0.0499591 0
0.08173342 0.0508725 0
0.08344312000000001 0.0515582 0
0.08516296000000001 0.0515426 0
0.0868727 0.050935 0
0.0885344 0.0487868 0
0.0901116 0.0459898 0
0.091591 0.042959 0
0.0929688 0.0398731 0
0.094241 0.0366296 0
0.09540610000000001 0.0335828 0
0.0964824 0.0311724 0
0.0974845 0.0290839 0
0.0984209 0.0270789 0
0.0992854 0.024843 0
0.1000712 0.02239 0
0.10077080000000001 0.0199178 0
0.10140260000000001 0.0181007 0
0.1019806 0.0166889 0
0.10251060000000001 0.0150819 0
0.10298080000000001 0.0131992 0
0.1033836 0.0109238 0
0.1036932 0.00771501 0
0.1038891 0.00422277 0
0.1039742 0.00113224 0
0.1039638 -0.00156101 0
0.1038731 -0.00368344 0
0.1037218 -0.00523714 0
0.1035272 -0.00632123 0
0.1033027 -0.00706123 0
0.1030586 -0.00752149 0
0.1028035 -0.00767102 0
0.1025467 -0.00772944 0
0.1022859 -0.00798884 0
0.1020018 -0.00913303 0
0.10166410000000001 -0.0112048 0
0.1012467 -0.0136809 0
0.1007586 -0.0154192 0
0.1002196 -0.0168403 0
0.09963530000000001 -0.0181102 0
0.0990237 -0.0187799 0
0.0983782 -0.019856 0
0.0977088 -0.0201198 0
0.0970393 -0.0200378 0
0.0963733 -0.0199479 0
0.0957163 -0.0194101 0
0.0950788 -0.0189203 0
0.09445150000000001 -0.0187747 0
0.0938249 -0.01884 0
0.093194 -0.0190396 0
0.0925522 -0.0194962 0
0.0918897 -0.0202628 0
0.0911979 -0.0212227 0
0.090473 -0.0223879 0
0.0896999 -0.0239109 0
0.0888818 -0.0249779 0
0.08803570000000001 -0.025712 0
0.0871703 -0.0261356 0
0.0862953 -0.0263675 0
0.0854047 -0.0271006 0
0.08448994 -0.0277411 0
0.08355441 -0.0283431 0
0.08259981 -0.0288826 0
0.08162944 -0.0292986 0
0.0806486 -0.0295144 0
0.0796625 -0.0296279 0
0.07867202000000001 -0.0297517 0
0.07767885000000001 -0.0298396 0
0.07668173 -0.029959 0
0.075682016 -0.0299847 0
0.074685132 -0.0298475 0
0.07369137 -0.0297528 0
0.07270733 -0.0292301 0
0.07174961 -0.0282994 0
0.07082244 -0.0273246 0
0.06993282 -0.0260123 0
0.06909832 -0.0240069 0
0.0683414 -0.0214461 0
0.06767375 -0.0187089 0
0.06709946 -0.0158643 0
0.06662065 -0.0129699 0
0.06623952 -0.0100227 0
0.06596582000000001 -0.0064418 0
0.06582338 -0.00223187 0
0.06583566 0.00279623 0
0.06602436 0.00831867 0
0.0664014 0.0140832 0
0.06697385 0.019982 0
0.06774111000000001 0.025761 0
0.06869773 0.0312924 0
0.06983037 0.0362231 0
0.07111077 0.0402207 0
0.0725124 0.0434296 0
0.0739949 0.0453565 0
0.075541441 0.0472719 0
0.0771421 0.0485941 0
0.07877641 0.0493454 0
0.08043181 0.0499957 0
0.08211573 0.0510058 0
0.08382952 0.0516715 0
0.0855529 0.0516428 0
0.0872632 0.050833 0
0.0889284 0.0490653 0
0.09051820000000001 0.0463826 0
0.0920057 0.0430375 0
0.093375 0.0393875 0
0.0946279 0.0361738 0
0.0957873 0.0336647 0
0.0968698 0.0313597 0
0.09787560000000001 0.0291463 0
0.09881090000000001 0.0269576 0
0.0996688 0.0245862 0
0.1004428 0.0219524 0
0.1011263 0.0194176 0
0.1017402 0.0175146 0
0.1022989 0.0161273 0
0.10281030000000001 0.0145299 0
0.10326250000000001 0.0126758 0
0.103649 0.0105008 0
0.10394540000000001 0.00733427 0
0.10412840000000001 0.00381324 0
0.10419790000000001 0.000621074 0
0.1041692 -0.00214599 0
0.1040575 -0.00436242 0
0.1038818 -0.00601367 0
0.1036596 -0.00719079 0
0.1034046 -0.00802302 0
0.1031267 -0.00858176 0
0.10283500000000001 -0.00886466 0
0.10254200000000001 -0.00870868 0
0.1022525 -0.00866242 0
0.1019563 -0.00930964 0
0.1016161 -0.0111586 0
0.1012035 -0.0134902 0
0.1007205 -0.0153142 0
0.1001837 -0.0168013 0
0.09960060000000001 -0.0180671 0
0.098988 -0.0186622 0
0.09834520000000001 -0.0198369 0
0.0976715 -0.0203393 0
0.0969951 -0.0202276 0
0.0963249 -0.0199966 0
0.0956651 -0.0194806 0
0.0950289 -0.0187879 0
0.0944087 -0.0185037 0
0.0937934 -0.0184227 0
0.0931793 -0.01846 0
0.0925591 -0.0187985 0
0.0919214 -0.0194745 0
0.0912574 -0.0203468 0
0.0905642 -0.0213872 0
0.08982520000000001 -0.0228594 0
0.08904290000000001 -0.0238934 0
0.0882333 -0.0245991 0
0.087406 -0.0249678 0
0.0865708 -0.0251449 0
0.0857238 -0.0257225 0
0.08485713 -0.0262346 0
0.08397404 -0.0267131 0
0.08307575 -0.0271468 0
0.08216403 -0.0275102 0
0.08124332000000001 -0.0276956 0
0.08031869 -0.027767 0
0.079391 -0.027849 0
0.0784619 -0.0278855 0
0.07753122 -0.0279314 0
0.07659992 -0.0279135 0
0.07567139 -0.0278122 0
0.074751303 -0.027419 0
0.07384411 -0.0269717 0
0.07295779000000001 -0.0262189 0
0.07209822 -0.0253378 0
0.07127287 -0.0241858 0
0.07049043 -0.0227009 0
0.06976975 -0.0205088 0
0.06913151000000001 -0.017848 0
0.06858524 -0.0150439 0
0.06813401000000001 -0.012146 0
0.06778010000000001 -0.00922122 0
0.0675255 -0.00609566 0
0.06738957000000001 -0.00218216 0
0.06739341 0.0022983 0
0.0675589 0.0074648 0
0.06790392 0.0130373 0
0.06843980000000001 0.0188557 0
0.06917025 0.0247031 0
0.07009528000000001 0.0304643 0
0.07120474 0.0357396 0
0.07247943 0.0402658 0
0.07388306 0.0435184 0
0.075376623 0.0458903 0
0.07693795 0.0475466 0
0.07854445 0.0487589 0
0.08018877 0.0498315 0
0.08186551 0.0507028 0
0.025573400000000003 0.149327 0
0.030377100000000004 0.135963 0
0.034513100000000005 0.114198 0
0.037997500000000003 0.0966813 0
0.0409488 0.0813392 0
0.0434205 0.0676981 0
0.045447600000000005 0.054905 0
0.04707410000000001 0.0433209 0
0.0483263 0.0325304 0
0.049236300000000004 0.022568 0
0.049826800000000004 0.0134502 0
0.050131800000000004 0.0054641 0
0.050188500000000004 -0.0015568 0
0.050026100000000004 -0.00787132 0
0.0496538 -0.0139608 0
0.04912420000000001 -0.0172781 0
0.048521800000000004 -0.0186487 0
0.04785300000000001 -0.0211458 0
0.047144500000000006 -0.0203252 0
0.046541200000000005 -0.0158468 0
0.046109800000000006 -0.00972849 0
0.0459214 -0.00160831 0
0.0460333 0.00777507 0
0.0464522 0.0170641 0
0.0471843 0.0265509 0
0.048240500000000006 0.0363889 0
0.04961360000000001 0.045425 0
0.0512794 0.053953 0
0.053219 0.0618297 0
0.0553975 0.0682797 0
0.0577712 0.0734921 0
0.060289 0.077122 0
0.0629005 0.0791319 0
0.06554158 0.0789124 0
0.06814279000000001 0.0771691 0
0.07068434 0.0755391 0
0.07319214 0.0751003 0
0.075702307 0.0752361 0
0.07817035 0.0725901 0
0.08052059 0.0685045 0
0.08273389 0.0644627 0
0.08480165 0.0596774 0
0.0866947 0.0543189 0
0.08842810000000001 0.0501163 0
0.0900296 0.0462891 0
0.09150720000000001 0.0425092 0
0.092858 0.0386959 0
0.0940803 0.0347828 0
0.0951734 0.0309232 0
0.0961292 0.0265813 0
0.09693650000000001 0.0221936 0
0.0976056 0.0181999 0
0.0981522 0.0148838 0
0.0985954 0.0118376 0
0.0989381 0.00889461 0
0.0991844 0.00597922 0
0.0993294 0.00286141 0
0.0993677 -0.000560358 0
0.0992812 -0.0044727 0
0.0990613 -0.00844668 0
0.0987201 -0.0117142 0
0.09829070000000001 -0.0138729 0
0.0977945 -0.0157102 0
0.0972471 -0.0170214 0
0.09665950000000001 -0.0181997 0
0.096015 -0.0207288 0
0.0952716 -0.0236551 0
0.0944365 -0.0262473 0
0.0935298 -0.0279506 0
0.0925768 -0.0290906 0
0.091592 -0.0301574 0
0.0905561 -0.0318636 0
0.08947000000000001 -0.0331087 0
0.0883506 -0.0340029 0
0.087204 -0.0347644 0
0.0860248 -0.0359291 0
0.08480987000000001 -0.0368627 0
0.08356971 -0.0374661 0
0.08230858 -0.0382428 0
0.08101881 -0.0390882 0
0.07970515 -0.0396565 0
0.07837813 -0.0399523 0
0.07703921 -0.0403568 0
0.075685606 -0.0408844 0
0.074311457 -0.0415437 0
0.07291659 -0.0421381 0
0.07150626 -0.0424747 0
0.07009036 -0.0424438 0
0.06868157 -0.0420584 0
0.06729511 -0.0409968 0
0.06596179 -0.038938 0
0.0647061 -0.0364427 0
0.06353740000000001 -0.0337435 0
0.06246 -0.0309352 0
0.061479700000000005 -0.0280236 0
0.060593400000000006 -0.0252334 0
0.05980100000000001 -0.0224033 0
0.0591158 -0.0187451 0
0.0585646 -0.0144057 0
0.0581725 -0.00923689 0
0.0579639 -0.00347094 0
0.0579541 0.00263995 0
0.0581525 0.00902071 0
0.058568800000000004 0.0156526 0
0.059200300000000004 0.0217546 0
0.0600232 0.0272771 0
0.0610237 0.0323264 0
0.062187000000000006 0.0368871 0
0.0634738 0.0400508 0
0.0648669 0.0431889 0
0.06634339 0.0450867 0
0.06787064000000001 0.0464893 0
0.06944455000000001 0.0478705 0
0.07105949 0.0488161 0
0.07269621 0.0492899 0
0.074341615 0.0493962 0
0.075990494 0.0495556 0
0.07764232 0.049428 0
0.07926985 0.0482708 0
0.08085013 0.0465951 0
0.08236789 0.0445864 0
0.08381727 0.0424144 0
0.08519170000000001 0.04011 0
0.0864847 0.0376445 0
0.0876977 0.0352838 0
0.0888343 0.0330462 0
0.0898963 0.0307831 0
0.0908825 0.0285213 0
0.0917965 0.0265132 0
0.0926526 0.0249361 0
0.09345590000000001 0.0233711 0
0.0942063 0.0217636 0
0.09490080000000001 0.0200279 0
0.0955387 0.0183727 0
0.0961208 0.0166482 0
0.0966465 0.0150261 0
0.0971181 0.0133336 0
0.0975306 0.0115317 0
0.0978831 0.00970576 0
0.09817580000000001 0.00795442 0
0.0984115 0.00628737 0
0.0985937 0.00474426 0
0.0987265 0.00331137 0
0.0988131 0.00196112 0
0.0988556 0.000654783 0
0.0988546 -0.000655265 0
0.0988095 -0.00197126 0
0.0987216 -0.00323162 0
0.0985926 -0.00444368 0
0.0984243 -0.00558473 0
0.0982191 -0.00666977 0
0.0979777 -0.0077585 0
0.0977006 -0.00880208 0
0.0973909 -0.00970496 0
0.09705430000000001 -0.0104397 0
0.0966951 -0.0110643 0
0.0963171 -0.0115803 0
0.0959236 -0.01199 0
0.0955183 -0.0123015 0
0.0951037 -0.0125576 0
0.0946813 -0.0127713 0
0.09425230000000001 -0.0129574 0
0.0938175 -0.0131268 0
0.09337720000000001 -0.013285 0
0.09293180000000001 -0.0134356 0
0.09248150000000001 -0.0135791 0
0.09202650000000001 -0.0137137 0
0.0915675 -0.0138244 0
0.0911053 -0.0139019 0
0.0906407 -0.0139651 0
0.0901743 -0.0140168 0
0.0897066 -0.0140444 0
0.0892378 -0.0140941 0
0.0887665 -0.0141944 0
0.08829100000000001 -0.0143329 0
0.0878118 -0.0143974 0
0.08733250000000001 -0.014346 0
0.0868571 -0.0141695 0
0.0863897 -0.0138696 0
0.0859343 -0.0134596 0
0.08549330000000001 -0.0129946 0
0.08506925 -0.0124607 0
0.08466417 -0.0118459 0
0.08428108000000001 -0.011147 0
0.08392162 -0.0104199 0
0.08358986 -0.00952045 0
0.08328963 -0.00850519 0
0.08302646 -0.00731823 0
0.08280470000000001 -0.00602775 0
0.08262714 -0.00467249 0
0.08249574 -0.00326485 0
0.08241261 -0.00178537 0
0.08238023 -0.000221952 0
0.08240165 0.00143481 0
0.08247973 0.00317439 0
0.08261739 0.00499936 0
0.08281747 0.0069185 0
0.083083 0.00891086 0
0.08341413 0.0108403 0
0.08380755000000001 0.0126528 0
0.08425895 0.0143243 0
0.08476356 0.0158615 0
0.0853177 0.0172995 0
0.0859181 0.0186451 0
0.0865615 0.0198669 0
0.087241 0.0208428 0
0.0879501 0.0216433 0
0.0886793 0.0220579 0
0.0894186 0.0222606 0
0.09015970000000001 0.0221885 0
0.090896 0.0219853 0
0.0916231 0.0216657 0
0.0923379 0.0212513 0
0.09303800000000001 0.0207908 0
0.0937205 0.020176 0
0.09437770000000001 0.0192647 0
0.0950002 0.0181451 0
0.0955822 0.0168635 0
0.0961249 0.0158077 0
0.0966323 0.0147241 0
0.09710250000000001 0.0135779 0
0.0975342 0.0124036 0
0.09792630000000001 0.0112189 0
0.09828010000000001 0.0100992 0
0.0985988 0.00912034 0
0.09888820000000001 0.00828285 0
0.0991492 0.00743668 0
0.0993798 0.00645675 0
0.099578 0.00546517 0
0.09974240000000001 0.00445526 0
0.0998736 0.00346411 0
0.0999718 0.00248021 0
0.1000369 0.00147061 0
0.1000679 0.000438216 0
0.1000646 -0.000585375 0
0.1000269 -0.00162936 0
0.0999544 -0.00266151 0
0.0998485 -0.00363291 0
0.0997113 -0.00454793 0
0.0995441 -0.00543816 0
0.0993463 -0.00643343 0
0.0991159 -0.00728173 0
0.09886310000000001 -0.00783059 0
0.0985922 -0.00838847 0
0.09830430000000001 -0.00883523 0
0.0980043 -0.00913338 0
0.09769520000000001 -0.00939928 0
0.0973779 -0.00961956 0
0.0970545 -0.00976877 0
0.0967265 -0.00991316 0
0.09639350000000001 -0.0100525 0
0.09605630000000001 -0.0101782 0
0.0957144 -0.0103277 0
0.0953676 -0.0104726 0
0.095016 -0.0106191 0
0.09465960000000001 -0.010766 0
0.0942982 -0.0109131 0
0.0939319 -0.0110601 0
0.0935608 -0.0112047 0
0.0931849 -0.011345 0
0.0928045 -0.0114727 0
0.09242030000000001 -0.0115727 0
0.09203320000000001 -0.0116457 0
0.0916441 -0.0116973 0
0.0912535 -0.0117326 0
0.0908621 -0.0117553 0
0.09047000000000001 -0.0117671 0
0.090078 -0.0117755 0
0.0896846 -0.0118187 0
0.0892896 -0.0118949 0
0.0888922 -0.0119347 0
0.08849510000000001 -0.0118802 0
0.0881016 -0.0117262 0
0.0877149 -0.0114748 0
0.08733830000000001 -0.0111301 0
0.0869747 -0.0106903 0
0.0866275 -0.0101595 0
0.0862982 -0.00959657 0
0.0859891 -0.0089728 0
0.0857016 -0.00828355 0
0.08543880000000001 -0.0074999 0
0.0852035 -0.00663736 0
0.0849984 -0.00568599 0
0.08482703 -0.00462802 0
0.08469261 -0.00347097 0
0.08459907 -0.00218868 0
0.0845494 -0.000847175 0
0.08454577 0.000569773 0
0.08459086 0.00206906 0
0.08468719 0.00364048 0
0.0848372 0.00527758 0
0.08504273 0.0069736 0
0.085306 0.00873754 0
0.0856287 0.0105287 0
0.0860101 0.0122383 0
0.0864458 0.0138081 0
0.0869317 0.0152626 0
0.0874649 0.0166533 0
0.08804340000000001 0.0179826 0
0.0886644 0.0191855 0
0.0893205 0.0201048 0
0.1035941 -0.170417 0
0.0981744 -0.149182 0
0.093545 -0.132963 0
0.0891841 -0.12864 0
0.08502822 -0.12099 0
0.08110257 -0.115728 0
0.07730955 -0.111711 0
0.07366868 -0.107171 0
0.07017190000000001 -0.102836 0
0.06681933000000001 -0.0985049 0
0.0636101 -0.0942388 0
0.0605412 -0.0901025 0
0.057607900000000004 -0.0861016 0
0.054805000000000006 -0.0822586 0
0.0521278 -0.0785434 0
0.049573900000000004 -0.0749018 0
0.0471395 -0.0713488 0
0.04481790000000001 -0.068115 0
0.042601400000000005 -0.0650069 0
0.040485400000000005 -0.0621381 0
0.038457000000000005 -0.059672 0
0.0365078 -0.0574058 0
0.0346385 -0.0547582 0
0.032868400000000006 -0.0514805 0
0.031223600000000004 -0.0472712 0
0.029736200000000004 -0.0420901 0
0.028437300000000006 -0.0359742 0
0.027360600000000006 -0.0287839 0
0.02654 -0.0206223 0
0.026007000000000002 -0.0115492 0
0.025787700000000004 -0.00177642 0
0.025916500000000002 0.00907764 0
0.026428200000000006 0.020967 0
0.027323400000000005 0.0321623 0
0.0285867 0.0430854 0
0.030207300000000006 0.0534427 0
0.032152900000000005 0.0624832 0
0.0343716 0.0700976 0
0.0368375 0.0774265 0
0.0395309 0.0836092 0
0.0424121 0.0888447 0
0.0454584 0.0935496 0
0.0486554 0.0984742 0
0.0519444 0.0984581 0
0.0552163 0.0974621 0
0.058440500000000006 0.0954328 0
0.061549000000000006 0.0911329 0
0.0645122 0.0870133 0
0.06733103 0.0820727 0
0.06997304 0.0767209 0
0.07244029 0.0715549 0
0.074731367 0.0660716 0
0.07680548000000001 0.0581034 0
0.07861001000000001 0.0510036 0
0.08023672 0.0468663 0
0.08172203 0.042477 0
0.0830691 0.0385991 0
0.08429865 0.0354299 0
0.0854085 0.0310376 0
0.0863903 0.0284117 0
0.0872854 0.025347 0
0.088073 0.0221267 0
0.0887541 0.0189274 0
0.0893333 0.015926 0
0.0898071 0.012616 0
0.0901678 0.009205 0
0.09041740000000001 0.0059835 0
0.0905676 0.00323767 0
0.0906319 0.000758296 0
0.0906086 -0.00217462 0
0.0904819 -0.00524463 0
0.0902554 -0.00817069 0
0.0899342 -0.010936 0
0.0895252 -0.0134182 0
0.0890385 -0.0156993 0
0.0884742 -0.0180367 0
0.0878321 -0.0203766 0
0.0871152 -0.0224662 0
0.0863352 -0.0242291 0
0.0854998 -0.0257922 0
0.08461567 -0.0271633 0
0.08368886 -0.0283697 0
0.08272397000000001 -0.0294478 0
0.08172632 -0.0303347 0
0.08070378 -0.0309668 0
0.07966023 -0.0316167 0
0.07859442 -0.0322717 0
0.07750984 -0.0328175 0
0.07640627 -0.0333314 0
0.07529050820000001 -0.0335984 0
0.07417121 -0.0335567 0
0.07305723 -0.0332623 0
0.07195856 -0.0326486 0
0.07088296000000001 -0.031879 0
0.06983724000000001 -0.0308612 0
0.06883504 -0.029207 0
0.06790151 -0.0267975 0
0.06705583000000001 -0.0240297 0
0.06630546000000001 -0.0211026 0
0.06565387 -0.0181068 0
0.06510300000000001 -0.0150782 0
0.0646529 -0.0120217 0
0.0643162 -0.00825938 0
0.06411460000000001 -0.00393014 0
0.064071 0.00115477 0
0.0642061 0.00673963 0
0.06452920000000001 0.0124257 0
0.06504660000000001 0.0183376 0
0.06575855 0.0240626 0
0.06665652 0.0294535 0
0.06772618 0.0343299 0
0.06894523 0.0384212 0
0.07028853 0.0417946 0
0.07172642 0.0442576 0
0.07324007 0.0463598 0
0.074812765 0.0478373 0
0.07642651 0.0489095 0
0.07807362 0.0498348 0
0.0797524 0.0507114 0
0.08145035 0.0510658 0
0.08315411 0.0511359 0
0.08484804 0.0503513 0
0.08649420000000001 0.0484257 0
0.0880674 0.046066 0
0.0895551 0.0433574 0
0.0909486 0.0404052 0
0.0922382 0.037122 0
0.0934208 0.0341241 0
0.0945172 0.0318818 0
0.0955464 0.0299662 0
0.0965125 0.028023 0
0.0974074 0.0257409 0
0.09821970000000001 0.0230356 0
0.0989304 0.0198496 0
0.0995341 0.0166094 0
0.1000351 0.0136635 0
0.1004501 0.0114383 0
0.1007972 0.00949455 0
0.1010808 0.00760256 0
0.10129830000000001 0.00548184 0
0.1014366 0.00287566 0
0.1014852 0.000136163 0
0.1014423 -0.00255985 0
0.1013135 -0.00498663 0
0.1011104 -0.00703765 0
0.1008444 -0.00879208 0
0.1005239 -0.0103218 0
0.1001564 -0.0116348 0
0.099748 -0.0127942 0
0.09930330000000001 -0.0138521 0
0.0988215 -0.0150128 0
0.09829940000000001 -0.0163232 0
0.0977291 -0.01785 0
0.09710540000000001 -0.0194527 0
0.0964329 -0.0207806 0
0.0957231 -0.0217128 0
0.0949873 -0.0223703 0
0.0942328 -0.0228484 0
0.0934653 -0.0231658 0
0.0926894 -0.0233659 0
0.0919078 -0.0235327 0
0.0911183 -0.0238451 0
0.0903172 -0.024222 0
0.0895027 -0.0246369 0
0.0886736 -0.0250816 0
0.08783200000000001 -0.025374 0
0.0869829 -0.0255709 0
0.0861272 -0.0257582 0
0.0852666 -0.0258612 0
0.08440205 -0.0260276 0
0.08353016 -0.0262604 0
0.08265086 -0.026461 0
0.08176809 -0.0264777 0
0.08088849000000001 -0.0262864 0
0.0800168 -0.0260036 0
0.07915638 -0.0256216 0
0.07831094000000001 -0.0251057 0
0.07748497 -0.024453 0
0.07668221 -0.0246875 0
0.07589680900000001 -0.0232315 0
0.075143363 -0.0220593 0
0.074431395 -0.0206729 0
0.07377094000000001 -0.0190034 0
0.07316579000000001 -0.0173521 0
0.07261911 -0.0155052 0
0.07213577 -0.0135317 0
0.07172464 -0.011166 0
0.07140009 -0.0083895 0
0.07117339 -0.00535747 0
0.07105007 -0.00218882 0
0.07103276 0.000990325 0
0.07112738 0.00461793 0
0.07135289 0.00876251 0
0.07172494 0.0134164 0
0.07226032 0.0185025 0
0.07297082 0.0238712 0
0.07386077 0.0292587 0
0.074929918 0.0345637 0
0.07616848500000001 0.0394038 0
0.07755139 0.0429323 0
0.07901417000000001 0.0446042 0
0.08052859 0.0460963 0
0.08208427 0.0471477 0
0.08367376 0.0482189 0
0.08530120000000001 0.0493577 0
0.0869603 0.0501192 0
0.08863940000000001 0.0506339 0
0.09032760000000001 0.0504717 0
0.0919794 0.0485779 0
0.0935509 0.0458123 0
0.0950232 0.0426857 0
0.0963881 0.0394441 0
0.09765270000000001 0.0367557 0
0.0988393 0.0345446 0
0.099954 0.0323916 0
0.100991 0.0299261 0
0.1019413 0.0270821 0
0.1027817 0.0228982 0
0.1034094 0.0156944 0
0.103848 0.0113692 0
0.1041538 0.00736424 0
0.1043477 0.00453462 0
0.1044552 0.00212402 0
0.1044866 -6.3924e-05 0
0.1044428 -0.00259308 0
0.10431460000000001 -0.00473812 0
0.1041297 -0.00631821 0
0.1038867 -0.0082059 0
0.1035806 -0.0100314 0
0.1032187 -0.0115844 0
0.1028037 -0.0132411 0
0.1023305 -0.0150868 0
0.1017927 -0.0171294 0
0.1011819 -0.0194646 0
0.10048570000000001 -0.0226223 0
0.099657 -0.0267066 0
0.0987166 -0.0294053 0
0.0977054 -0.0309927 0
0.0966598 -0.0315888 0
0.0956047 -0.0316438 0
0.09455430000000001 -0.031347 0
0.09352200000000001 -0.0306488 0
0.0925046 -0.0304697 0
0.09148790000000001 -0.0305798 0
0.090463 -0.0309418 0
0.0894234 -0.0314314 0
0.0883655 -0.0320457 0
0.087285 -0.0327541 0
0.0861809 -0.0334538 0
0.08505394000000001 -0.0341355 0
0.08390462 -0.0348004 0
0.08273207 -0.0355594 0
0.08153713 -0.0360381 0
0.08033348 -0.0361599 0
0.07912192 -0.0364974 0
0.07789975 -0.0369018 0
0.07666136 -0.037367 0
0.07541262700000001 -0.0375733 0
0.07416026 -0.0375561 0
0.0729146 -0.0371632 0
0.07168878000000001 -0.0364043 0
0.07048978 -0.0355211 0
0.06933043 -0.0339588 0
0.06823804 -0.0315559 0
0.06723292 -0.0288164 0
0.06632181000000001 -0.0259255 0
0.06550849 -0.0229655 0
0.06479560000000001 -0.0199401 0
0.0641828 -0.01694 0
0.06367160000000001 -0.0138202 0
0.0632765 -0.00994773 0
0.0630217 -0.00546923 0
0.0629272 -0.000366633 0
0.06301090000000001 0.00518752 0
0.06328310000000001 0.0109019 0
0.06374830000000001 0.0167298 0
0.06440470000000001 0.0223498 0
0.06524423 0.0276791 0
0.06625453 0.0324984 0
0.06740993 0.0364765 0
0.06869029 0.0399644 0
0.07007148 0.0427181 0
0.07153782 0.0450338 0
0.07306967 0.0466885 0
0.07464520200000001 0.0477256 0
0.07625014000000001 0.0485555 0
0.07788382 0.049333 0
0.07953669000000001 0.0497448 0
0.08119652000000001 0.0497973 0
0.08284612000000001 0.0490672 0
0.08445493 0.0474746 0
0.0860009 0.045337 0
0.0874669 0.0427528 0
0.08884510000000001 0.0401252 0
0.09013550000000001 0.0374221 0
0.09133340000000001 0.0346207 0
0.0924397 0.0319463 0
0.09346370000000001 0.0297022 0
0.0944199 0.0277646 0
0.0953129 0.0258674 0
0.0961401 0.0238178 0
0.0397343 0.10019 0
0.043054 0.0969489 0
0.0460706 0.0848923 0
0.0486921 0.0729545 0
0.05094460000000001 0.0631073 0
0.052887500000000004 0.0539564 0
0.0545355 0.0455851 0
0.05592370000000001 0.0381649 0
0.0570716 0.0311179 0
0.0579947 0.024687 0
0.05871370000000001 0.0188538 0
0.0592515 0.0138141 0
0.059628200000000006 0.00884219 0
0.0598326 0.00387783 0
0.0598906 -0.000164451 0
0.059816600000000004 -0.00386695 0
0.059640700000000005 -0.00644798 0
0.0593944 -0.0081474 0
0.0590994 -0.00935105 0
0.0587717 -0.0101634 0
0.058426900000000004 -0.0103949 0
0.0580778 -0.0103586 0
0.057740400000000004 -0.00979631 0
0.05743430000000001 -0.00854859 0
0.0571822 -0.00645264 0
0.0570263 -0.00292766 0
0.057005200000000006 0.00166382 0
0.05715580000000001 0.00723643 0
0.057503900000000004 0.0134762 0
0.0580657 0.0197433 0
0.05882710000000001 0.0256127 0
0.0597789 0.031153 0
0.0609034 0.0358748 0
0.0621675 0.0394434 0
0.0635248 0.0417338 0
0.0649569 0.0439932 0
0.06644441000000001 0.0451449 0
0.06797518 0.0466643 0
0.06955261 0.0477947 0
0.07115781 0.0484954 0
0.0727931 0.0495409 0
0.07445399800000001 0.0499763 0
0.076119438 0.0499016 0
0.07777623 0.0493721 0
0.07939775 0.047924 0
0.08096191 0.0459818 0
0.08245856 0.0439124 0
0.0838839 0.0417205 0
0.0852345 0.0394402 0
0.0865077 0.0370719 0
0.08770030000000001 0.0346158 0
0.0888109 0.0321435 0
0.0898388 0.0297215 0
0.0907903 0.0275426 0
0.09167710000000001 0.0258316 0
0.0925127 0.02434 0
0.0932959 0.0227665 0
0.09402350000000001 0.021045 0
0.09469530000000001 0.0193648 0
0.0953116 0.0177336 0
0.09587470000000001 0.016142 0
0.0963852 0.0145734 0
0.09683850000000001 0.0127665 0
0.0972344 0.0110442 0
0.0975719 0.0093193 0
0.0978541 0.00769548 0
0.0980824 0.00609372 0
0.09825880000000001 0.00458087 0
0.0983866 0.00316354 0
0.09846740000000001 0.00175913 0
0.0985018 0.000383388 0
0.0984917 -0.000913545 0
0.0984397 -0.00213171 0
0.0983482 -0.00329984 0
0.0982181 -0.00443919 0
0.0980505 -0.00556378 0
0.09784570000000001 -0.00666446 0
0.0976047 -0.00773489 0
0.0973291 -0.00873169 0
0.0970229 -0.00958018 0
0.0966911 -0.0102771 0
0.0963379 -0.0108707 0
0.09596690000000001 -0.0113439 0
0.0955822 -0.0117075 0
0.0951867 -0.0119983 0
0.0947825 -0.0122386 0
0.09437090000000001 -0.0124424 0
0.09395300000000001 -0.0126225 0
0.0935294 -0.0127861 0
0.0931006 -0.0129398 0
0.09266680000000001 -0.0130844 0
0.0922283 -0.0132218 0
0.0917854 -0.0133496 0
0.0913384 -0.0134652 0
0.0908878 -0.0135699 0
0.090434 -0.0136574 0
0.0899779 -0.0137029 0
0.0895211 -0.013703 0
0.0890629 -0.0137933 0
0.0886019 -0.0138617 0
0.08813850000000001 -0.0139447 0
0.08767330000000001 -0.0139527 0
0.0872094 -0.013871 0
0.0867502 -0.0136657 0
0.0863004 -0.0133248 0
0.0858638 -0.0128829 0
0.0854419 -0.0124245 0
0.08503704000000001 -0.0118764 0
0.08465168 -0.0112512 0
0.08428867000000001 -0.0105395 0
0.08395090000000001 -0.00974203 0
0.08364205 -0.00881859 0
0.08336564 -0.00778344 0
0.08312653 -0.00659999 0
0.08292872 -0.00530722 0
0.08277518 -0.00395373 0
0.08266791 -0.00253756 0
0.08260934 -0.00104048 0
0.08260224000000001 0.000544311 0
0.08264954000000001 0.00221639 0
0.08275425 0.00397822 0
0.08291907 0.00582249 0
0.08314712 0.00777495 0
0.08344120000000001 0.00976282 0
0.08380019 0.0116559 0
0.08421992 0.0134149 0
0.08469543 0.0150147 0
0.0852222 0.0165026 0
0.0857967 0.0178839 0
0.0864157 0.0191862 0
0.0870759 0.0203566 0
0.0877714 0.0212918 0
0.08849280000000001 0.0219195 0
0.0892285 0.0221697 0
0.0899685 0.0222116 0
0.0907068 0.0220737 0
0.0914365 0.0216844 0
0.0921496 0.0211465 0
0.0928458 0.020685 0
0.0935261 0.0201466 0
0.094185 0.0194106 0
0.0948161 0.0184971 0
0.0954103 0.0171923 0
0.0959631 0.0160968 0
0.0964787 0.0149335 0
0.096956 0.0138038 0
0.0973952 0.01264 0
0.09779660000000001 0.0115502 0
0.0981621 0.0104532 0
0.0984927 0.00947057 0
0.0987922 0.00857096 0
0.0990622 0.00767821 0
0.0993019 0.00674419 0
0.0995094 0.00574414 0
0.0996833 0.0047363 0
0.0998234 0.00371944 0
0.09992960000000001 0.00270072 0
0.1000014 0.00166023 0
0.1000383 0.000607699 0
0.1000405 -0.000420404 0
0.100009 -0.00141567 0
0.0999446 -0.00239816 0
0.09984760000000001 -0.00336795 0
0.099719 -0.00429355 0
0.0995603 -0.00517988 0
0.0993723 -0.00605976 0
0.0991557 -0.00687911 0
0.098914 -0.00756716 0
0.098652 -0.00811374 0
0.09837320000000001 -0.0085761 0
0.0980806 -0.00894606 0
0.097777 -0.00924422 0
0.0974646 -0.00948033 0
0.0971453 -0.00966861 0
0.0968202 -0.00982538 0
0.0964903 -0.00995717 0
0.0961564 -0.0100708 0
0.095819 -0.0101651 0
0.0954788 -0.0102487 0
0.0951356 -0.010339 0
0.0947892 -0.010443 0
0.0944392 -0.0105588 0
0.0940851 -0.0106823 0
0.0937269 -0.0108098 0
0.0933644 -0.0109374 0
0.0929977 -0.0110607 0
0.0926271 -0.0111771 0
0.0922527 -0.0112822 0
0.0918751 -0.0113736 0
0.0914948 -0.0114393 0
0.091113 -0.011464 0
0.090731 -0.0114519 0
0.0903501 -0.0114018 0
0.08997000000000001 -0.0114205 0
0.0895889 -0.0114408 0
0.0892068 -0.0114922 0
0.0888236 -0.01149 0
0.088442 -0.0113983 0
0.08806510000000001 -0.0112086 0
0.0876962 -0.0109292 0
0.0873381 -0.0105646 0
0.08699370000000001 -0.0101087 0
0.086666 -0.00956893 0
0.08635670000000001 -0.00899277 0
0.0860677 -0.008366 0
0.0858005 -0.00767637 0
0.0855571 -0.00692621 0
0.0853412 -0.0060566 0
0.08515569 -0.00509731 0
0.08500409 -0.00402884 0
0.08489013000000001 -0.00284856 0
0.08481717 -0.00157781 0
0.08478772 -0.000245965 0
0.08480382 0.00114851 0
0.08486775 0.00261686 0
0.08498202 0.00416173 0
0.08514909000000001 0.00577928 0
0.0853708 0.00744605 0
0.0856495 0.00919019 0
0.0859864 0.0109183 0
0.08637940000000001 0.0125585 0
0.086825 0.014081 0
0.0873194 0.0155106 0
0.0878607 0.016893 0
0.088447 0.0182081 0
0.0890749 0.0193918 0
0.0897376 0.0202893 0
0.09042460000000001 0.0208635 0
0.0911256 0.0211436 0
0.09183150000000001 0.0211845 0
0.09253510000000001 0.0210239 0
0.0932306 0.0207177 0
0.0939138 0.020283 0
0.0945791 0.0196629 0
0.0952209 0.0188853 0
0.0958335 0.017892 0
0.0964082 0.016672 0
0.0969455 0.0156389 0
0.0974473 0.0145755 0
0.09791230000000001 0.0134277 0
0.09833940000000001 0.0122873 0
0.0987283 0.0111396 0
0.0990789 0.00998354 0
0.0993922 0.00890831 0
0.09967390000000001 0.00805018 0
0.0999262 0.00713606 0
0.1001467 0.0061475 0
0.1003328 0.0050724 0
0.1004834 0.00401245 0
0.1005988 0.00296594 0
0.10068 0.00196228 0
0.100728 0.00096073 0
0.1007422 -5.68283e-05 0
0.1007229 -0.00104706 0
0.1006708 -0.00204042 0
0.10058410000000001 -0.00313217 0
0.1004568 -0.00437756 0
0.1002944 -0.00528731 0
0.1001035 -0.00615211 0
0.09988230000000001 -0.00705518 0
0.099634 -0.00776932 0
0.0993652 -0.00831433 0
0.0990788 -0.00883457 0
0.0987765 -0.00926649 0
0.09846160000000001 -0.00960086 0
0.09813630000000001 -0.00989434 0
0.0978022 -0.01013 0
0.097461 -0.0103274 0
0.0971137 -0.0105039 0
0.0967607 -0.0106626 0
0.09640270000000001 -0.0108144 0
0.09603980000000001 -0.0109506 0
0.0956727 -0.0110692 0
0.0953018 -0.0111828 0
0.0949271 -0.0112949 0
0.0945487 -0.0114076 0
0.0941665 -0.0115225 0
0.0937805 -0.0116365 0
0.09339070000000001 -0.0117497 0
0.0929972 -0.0118578 0
0.0926003 -0.0119581 0
0.09220020000000001 -0.012048 0
0.0917973 -0.0121249 0
0.0913922 -0.0121799 0
0.09098590000000001 -0.0121958 0
0.09057950000000001 -0.0121848 0
0.09017420000000001 -0.0121378 0
0.089769 -0.0121713 0
0.0893631 -0.0121976 0
0.0889558 -0.0122413 0
0.0885479 -0.0122199 0
0.0881423 -0.0121048 0
0.0877423 -0.0118936 0
0.087351 -0.0115912 0
0.0869714 -0.0111922 0
0.08660670000000001 -0.010702 0
0.086259 -0.0101616 0
0.0859304 -0.00956683 0
0.0856218 -0.00895188 0
0.0853357 -0.00822841 0
0.08507567 -0.00739037 0
0.047939 -0.0494838 0
0.0464189 -0.0387684 0
0.0452611 -0.0326674 0
0.0441352 -0.0346998 0
0.043007800000000006 -0.0325934 0
0.0419309 -0.0327916 0
0.0408504 -0.0304816 0
0.0399735 -0.022494 0
0.0393582 -0.0142094 0
0.0390604 -0.00376664 0
0.0391313 0.00782993 0
0.039609700000000005 0.0204276 0
0.0405061 0.0329321 0
0.0418149 0.0450006 0
0.043525400000000006 0.0569034 0
0.045618200000000005 0.0678363 0
0.048054900000000005 0.0775558 0
0.050780900000000004 0.086065 0
0.0537156 0.0903859 0
0.056788700000000004 0.0938392 0
0.0600074 0.0990958 0
0.0633554 0.10079 0
0.06668682000000001 0.0990178 0
0.06994947 0.0968366 0
0.07313754 0.0945391 0
0.07625235 0.0924722 0
0.07928794 0.0893816 0
0.08218552 0.0846278 0
0.08490600000000001 0.0786984 0
0.08741020000000001 0.0719615 0
0.0896961 0.0654872 0
0.091783 0.0599321 0
0.0936763 0.0540309 0
0.0953755 0.0481807 0
0.0968895 0.0432505 0
0.09824770000000001 0.0383156 0
0.099444 0.0335269 0
0.10047110000000001 0.0283926 0
0.1013285 0.023427 0
0.1020283 0.0188657 0
0.1025844 0.0147807 0
0.1030128 0.0113104 0
0.1033264 0.00740521 0
0.1034978 0.00323683 0
0.1035475 -3.18109e-05 0
0.1034901 -0.00328855 0
0.1033235 -0.00640262 0
0.1030563 -0.00974227 0
0.10265640000000001 -0.014032 0
0.1021191 -0.0178772 0
0.1014688 -0.020802 0
0.1007496 -0.0221904 0
0.0999877 -0.0233991 0
0.0991943 -0.0241208 0
0.09838050000000001 -0.0247108 0
0.0975225 -0.0271921 0
0.09656 -0.030333 0
0.0955015 -0.0329371 0
0.09438250000000001 -0.0339972 0
0.0932348 -0.0347811 0
0.0920696 -0.035211 0
0.0908664 -0.0369002 0
0.089611 -0.0382337 0
0.0883271 -0.0387569 0
0.0870252 -0.0393232 0
0.0857022 -0.0402184 0
0.08433987 -0.0414346 0
0.08294301 -0.0422912 0
0.08152224 -0.0429654 0
0.08007413000000001 -0.0438798 0
0.07859492 -0.0447522 0
0.0770976 -0.0450425 0
0.075591029 -0.0454105 0
0.0740708 -0.0457768 0
0.07253532 -0.0464798 0
0.07097307 -0.0472263 0
0.06939107 -0.0476603 0
0.06779892 -0.0478097 0
0.06621803 -0.0469665 0
0.0646806 -0.0451316 0
0.0632173 -0.0427054 0
0.061837100000000006 -0.0401198 0
0.060546300000000004 -0.0373976 0
0.0593433 -0.034835 0
0.058226200000000006 -0.0322932 0
0.0571945 -0.0297002 0
0.056256 -0.0266016 0
0.0554361 -0.0226497 0
0.0547604 -0.0179687 0
0.054255300000000006 -0.0125004 0
0.0539409 -0.00656047 0
0.0538346 -4.7981e-05 0
0.053954300000000004 0.00697535 0
0.054310300000000006 0.0139072 0
0.0548835 0.0201003 0
0.055655 0.025837 0
0.056612300000000004 0.031245 0
0.0577443 0.0361978 0
0.0590183 0.0399291 0
0.060416000000000004 0.0435254 0
0.061906600000000006 0.0456393 0
0.0634651 0.0477067 0
0.06508330000000001 0.049149 0
0.06673238000000001 0.0496384 0
0.0683931 0.0500202 0
0.07006466 0.050204 0
0.07173628 0.0500507 0
0.07339895 0.0496733 0
0.075042653 0.048997 0
0.07664961 0.0473586 0
0.07819403 0.0453386 0
0.07967293 0.0434346 0
0.08108499 0.041396 0
0.08242769 0.0392837 0
0.08369993 0.037167 0
0.08490124 0.0350367 0
0.0860332 0.0329988 0
0.0870968 0.0309371 0
0.0880929 0.0289576 0
0.0890245 0.0270753 0
0.089895 0.0252807 0
0.09070410000000001 0.0234019 0
0.0914562 0.0218445 0
0.09215680000000001 0.0203161 0
0.09280580000000001 0.0187083 0
0.0934017 0.0171669 0
0.0939477 0.0156824 0
0.094447 0.0143821 0
0.09490380000000001 0.0130802 0
0.0953158 0.0117154 0
0.09567980000000001 0.0101545 0
0.0959904 0.00858033 0
0.0962506 0.00711542 0
0.0964628 0.00569015 0
0.0966278 0.00428649 0
0.09674680000000001 0.00292288 0
0.0968202 0.00153568 0
0.0968469 0.000140912 0
0.09682740000000001 -0.00124055 0
0.0967621 -0.00259306 0
0.0966532 -0.00386668 0
0.09650310000000001 -0.00506559 0
0.0963146 -0.00617177 0
0.0960909 -0.00718689 0
0.0958349 -0.00811433 0
0.0955494 -0.00896101 0
0.09523680000000001 -0.00974408 0
0.0948994 -0.0104567 0
0.0945392 -0.0111115 0
0.0941583 -0.0116981 0
0.0937595 -0.0121948 0
0.0933452 -0.012637 0
0.0929169 -0.0130376 0
0.0924758 -0.013407 0
0.0920231 -0.0137379 0
0.09156 -0.0140279 0
0.0910878 -0.0142877 0
0.09060750000000001 -0.0145097 0
0.0901204 -0.0147129 0
0.0896262 -0.0149277 0
0.0891253 -0.0151155 0
0.088619 -0.0152565 0
0.08810670000000001 -0.0154718 0
0.0875877 -0.0156874 0
0.08706130000000001 -0.0158694 0
0.086531 -0.0159219 0
0.0860016 -0.0158214 0
0.0854781 -0.0155755 0
0.08496409 -0.0152504 0
0.08446279000000001 -0.0148246 0
0.08397703000000001 -0.0143114 0
0.08351005 -0.0137033 0
0.08306532 -0.013011 0
0.08264522 -0.0122066 0
0.08225450000000001 -0.0112588 0
0.08189745 -0.0101804 0
0.08157859 -0.00897842 0
0.08130159 -0.00767673 0
0.08106993 -0.00626812 0
0.08088594 -0.00481333 0
0.08075175 -0.00330001 0
0.08066918000000001 -0.00172041 0
0.08064103 -4.77801e-05 0
0.08067021 0.00172485 0
0.08076063 0.00361636 0
0.08091604000000001 0.00561673 0
0.08113907000000001 0.0076571 0
0.08142897 0.00961577 0
0.08178184000000001 0.0114508 0
0.08219374 0.0131553 0
0.08266011000000001 0.0147378 0
0.08317832 0.0162722 0
0.08374617000000001 0.0177025 0
0.08435946 0.0190173 0
0.0850145 0.0202145 0
0.0857068 0.0212557 0
0.0864306 0.0220984 0
0.087177 0.0226338 0
0.0879373 0.0229574 0
0.0887044 0.0230424 0
0.0894714 0.0229646 0
0.0902322 0.0226791 0
0.0909808 0.0222611 0
0.0917126 0.0216802 0
0.0924246 0.021096 0
0.0931155 0.0203608 0
0.0937779 0.0194283 0
0.09440710000000001 0.0183818 0
0.0949972 0.017087 0
0.0955468 0.0159677 0
0.0960575 0.0147782 0
0.0965287 0.0135978 0
0.0969608 0.0124163 0
0.09735350000000001 0.0112576 0
0.0977095 0.0101748 0
0.0980318 0.00924568 0
0.0983239 0.00834841 0
0.09858650000000001 0.00746105 0
0.0988189 0.0065157 0
0.0990192 0.00554167 0
0.09918640000000001 0.00453767 0
0.09932 0.0035233 0
0.09941910000000001 0.00247219 0
0.09948280000000001 0.00139978 0
0.09951070000000001 0.000332675 0
0.0995033 -0.000728038 0
0.0994604 -0.00179311 0
0.0993819 -0.0028591 0
0.0992682 -0.00389289 0
0.0991213 -0.00487352 0
0.098942 -0.00582368 0
0.0987326 -0.00668041 0
0.0984969 -0.00740193 0
0.0982392 -0.00801734 0
0.09796250000000001 -0.00854266 0
0.0976698 -0.00898588 0
0.0973636 -0.00935921 0
0.0970461 -0.00967069 0
0.096719 -0.0099321 0
0.0963839 -0.0101584 0
0.09604180000000001 -0.0103557 0
0.0956936 -0.0105261 0
0.09534000000000001 -0.0106786 0
0.0949815 -0.0108289 0
0.0946179 -0.0109818 0
0.0942492 -0.0111383 0
0.0938753 -0.0112909 0
0.09349650000000001 -0.0114303 0
0.09311320000000001 -0.0115571 0
0.0927259 -0.0116749 0
0.0923347 -0.0118044 0
0.0919363 -0.0120529 0
0.0915334 -0.0120971 0
0.09113 -0.0121373 0
0.09072340000000001 -0.0122421 0
0.090315 -0.0122632 0
0.08990580000000001 -0.0122905 0
0.08949510000000001 -0.0123536 0
0.0890823 -0.0124248 0
0.0886672 -0.012468 0
0.0882521 -0.0124274 0
0.0878401 -0.0122903 0
0.0874343 -0.0120543 0
0.08703820000000001 -0.0117168 0
0.08665500000000001 -0.0112831 0
0.0862874 -0.010779 0
0.0859374 -0.0102253 0
0.0856071 -0.00960362 0
0.08529880000000001 -0.00890323 0
0.08501513000000001 -0.00815996 0
0.08475603000000001 -0.00737478 0
0.08452704 -0.00638071 0
0.08433387 -0.00526672 0
0.08417904000000001 -0.00405608 0
0.08406652 -0.00274845 0
0.08399884 -0.00136409 0
0.0839787 9.55803e-05 0
0.08400847 0.00162434 0
0.08409039 0.00321831 0
0.0842268 0.00488263 0
0.08441976000000001 0.00661283 0
0.08467171 0.00841734 0
0.08498462000000001 0.0102583 0
0.0853581 0.0120432 0
0.0857888 0.0136848 0
0.0862714 0.0151804 0
0.08680210000000001 0.0165838 0
0.0873781 0.017902 0
0.0879973 0.0191852 0
0.0886562 0.0202718 0
0.08934600000000001 0.0210381 0
0.09005550000000001 0.0214731 0
0.09077450000000001 0.0216242 0
0.0914944 0.0215532 0
0.0922087 0.0213144 0
0.0929124 0.0209402 0
0.0936012 0.0204302 0
0.09427160000000001 0.019835 0
0.09492010000000001 0.0191018 0
0.095541 0.018196 0
0.0961279 0.0170675 0
0.056708100000000004 0.107583 0
0.0602815 0.104737 0
0.063568 0.0929579 0
0.06645322000000001 0.0809788 0
0.06896341 0.0704077 0
0.07114513 0.0610743 0
0.07302462 0.0522503 0
0.074617502 0.0438072 0
0.075935169 0.0358206 0
0.07699934 0.0284498 0
0.07782799 0.0217542 0
0.07844669 0.0157181 0
0.07887007 0.0100384 0
0.07911464 0.00502567 0
0.0792079 0.000918566 0
0.07917533 -0.00259439 0
0.07903332 -0.00571409 0
0.07879373 -0.00845238 0
0.07847166 -0.0107012 0
0.0780812 -0.0126179 0
0.07763149 -0.0142781 0
0.07712399 -0.0159023 0
0.07656819000000001 -0.0175376 0
0.075960952 -0.0189552 0
0.07532266700000001 -0.0192176 0
0.074685705 -0.0188119 0
0.07408575 -0.0171544 0
0.07354402 -0.0154231 0
0.07306255 -0.0135427 0
0.07263984 -0.0118564 0
0.07227646 -0.0100202 0
0.07197377 -0.00818529 0
0.07173514 -0.00621058 0
0.071568 -0.00384335 0
0.07148821 -0.00104527 0
0.07150613 0.00196619 0
0.0716248 0.0050475 0
0.07185654 0.00871091 0
0.07221666 0.0127846 0
0.07272194 0.0173654 0
0.07338525 0.0221643 0
0.074207574 0.0269758 0
0.07519334953000001 0.0318767 0
0.07633382 0.0361463 0
0.07759464 0.0391473 0
0.07893315000000001 0.0408417 0
0.08031697 0.0420547 0
0.08173822 0.0431581 0
0.08319716 0.0443468 0
0.08469360000000001 0.0453265 0
0.0862171 0.0460316 0
0.0877646 0.0467886 0
0.0893224 0.04648 0
0.0908462 0.0449249 0
0.0923052 0.0426631 0
0.0936796 0.0399789 0
0.0949639 0.0372529 0
0.0961563 0.034451 0
0.0972606 0.0320727 0
0.0982958 0.0301585 0
0.0992688 0.0282486 0
0.100173 0.0260498 0
0.1009968 0.0234143 0
0.1017193 0.0200889 0
0.102327 0.0166475 0
0.1028275 0.0136778 0
0.1032407 0.0112981 0
0.1035812 0.0092827 0
0.1038575 0.0073618 0
0.10406760000000001 0.00530755 0
0.1042059 0.00307212 0
0.1042647 0.000409767 0
0.10422680000000001 -0.00251045 0
0.1040913 -0.00546772 0
0.1038634 -0.00795892 0
0.1035692 -0.00953443 0
0.10322680000000001 -0.0109185 0
0.102846 -0.0118154 0
0.10243920000000001 -0.0126309 0
0.1019857 -0.0146331 0
0.1014606 -0.0167304 0
0.10087 -0.0185228 0
0.1002323 -0.0196175 0
0.0995653 -0.0202896 0
0.0988778 -0.0211583 0
0.0981502 -0.0223738 0
0.0973937 -0.022933 0
0.0966216 -0.0233386 0
0.0958383 -0.023763 0
0.0950346 -0.0243992 0
0.09421310000000001 -0.0248221 0
0.0933813 -0.0251375 0
0.0925334 -0.0257445 0
0.09166550000000001 -0.0262331 0
0.0907867 -0.0265386 0
0.0898898 -0.0272564 0
0.0889694 -0.0279135 0
0.0880293 -0.0284735 0
0.0870679 -0.0291899 0
0.08608160000000001 -0.029922 0
0.08507469000000001 -0.0304473 0
0.08405202 -0.0308818 0
0.0830168 -0.0312393 0
0.08196949 -0.0315727 0
0.08090957 -0.0319785 0
0.07983392 -0.0324754 0
0.07875068 -0.0325412 0
0.07766441 -0.0325717 0
0.07658208 -0.032381 0
0.075509835 -0.0319489 0
0.074455202 -0.031324 0
0.0734233 -0.0306069 0
0.07241953000000001 -0.0296314 0
0.07145235 -0.0284511 0
0.07052971000000001 -0.0268421 0
0.06967321 -0.0245141 0
0.06890418000000001 -0.0216989 0
0.06823267000000001 -0.0187009 0
0.06766296000000001 -0.0156197 0
0.06719618000000001 -0.0125158 0
0.0668326 -0.00942221 0
0.06657966 -0.00580813 0
0.06645881000000001 -0.00155291 0
0.06649091 0.00332432 0
0.06669505 0.00873482 0
0.06708567 0.0144683 0
0.06767006 0.0203021 0
0.06844768 0.0260726 0
0.06941632 0.0316658 0
0.07056001 0.036572 0
0.07185685 0.040777 0
0.07327396 0.0439541 0
0.074781266 0.0461687 0
0.07634929 0.0477522 0
0.07796609 0.0491755 0
0.07962986 0.0505375 0
0.08133081 0.0513501 0
0.08304911000000001 0.0517049 0
0.08478223 0.0523154 0
0.0865373 0.0526408 0
0.0882692 0.0511425 0
0.0899323 0.0487297 0
0.0915028 0.0456658 0
0.09296700000000001 0.0423547 0
0.0943187 0.0395347 0
0.0958785 0.0519162 0
0.09771360000000001 0.0586084 0
0.09976850000000001 0.0632226 0
0.10186010000000001 0.0613692 0
0.10383300000000001 0.0573983 0
0.1056778 0.0534893 0
0.1073825 0.0491644 0
0.1089466 0.0449014 0
0.11037140000000001 0.04064 0
0.1116394 0.0356802 0
0.11274490000000001 0.0309435 0
0.1136963 0.0264024 0
0.1144944 0.0217917 0
0.1151427 0.0172898 0
0.1156505 0.0132489 0
0.1160191 0.00915353 0
0.1162559 0.00532859 0
0.1163739 0.00180521 0
0.11636650000000001 -0.00196382 0
0.116249 -0.00485866 0
0.11604210000000001 -0.00737409 0
0.1157595 -0.00942489 0
0.11541580000000001 -0.0110817 0
0.11502090000000001 -0.0125135 0
0.1145825 -0.0137056 0
0.11410790000000001 -0.0147012 0
0.11360210000000001 -0.0155698 0
0.11306920000000001 -0.0163429 0
0.11251130000000001 -0.0171246 0
0.111923 -0.018183 0
0.11129330000000001 -0.0195831 0
0.1106115 -0.0212849 0
0.1098703 -0.0231073 0
0.10907520000000001 -0.0245931 0
0.1082332 -0.0257425 0
0.1073767 -0.0254423 0
0.106539 -0.0249058 0
0.1057186 -0.0242834 0
0.1049234 -0.023472 0
0.1041558 -0.0226313 0
0.1034158 -0.0218237 0
0.10270080000000001 -0.0211447 0
0.1020046 -0.0206913 0
0.101319 -0.0204937 0
0.1006364 -0.0204961 0
0.099951 -0.0206316 0
0.0992587 -0.0209539 0
0.0985506 -0.0215034 0
0.0978251 -0.021982 0
0.0970853 -0.0223956 0
0.0963295 -0.0229335 0
0.09555720000000001 -0.0233558 0
0.09477390000000001 -0.0236177 0
0.0939831 -0.0238408 0
0.0931845 -0.0240611 0
0.09237880000000001 -0.0242869 0
0.09156500000000001 -0.0245354 0
0.09074270000000001 -0.0248001 0
0.08991160000000001 -0.025062 0
0.0890721 -0.0252961 0
0.0882253 -0.0255009 0
0.0873724 -0.0256637 0
0.08651500000000001 -0.0257816 0
0.08565160000000001 -0.0260076 0
0.08478129000000001 -0.0262135 0
0.08390446 -0.0263613 0
0.08302452 -0.0264014 0
0.08214528 -0.0263241 0
0.08127083 -0.026123 0
0.08040561 -0.0257899 0
0.07955298000000001 -0.0253712 0
0.07871533 -0.0248856 0
0.07789648 -0.0242538 0
0.07710057000000001 -0.0235114 0
0.07633121 -0.0226698 0
0.075592488 -0.0216679 0
0.07488971700000001 -0.0204974 0
0.074229399 -0.0191333 0
0.07361804000000001 -0.0175807 0
0.07306108 -0.0158793 0
0.07256341000000001 -0.0140354 0
0.07213103 -0.0119264 0
0.07177677 -0.00937691 0
0.07151457 -0.00646127 0
0.07135406 -0.00332161 0
0.07129953 -0.000119559 0
0.07135195 0.00313957 0
0.07152241000000001 0.00697116 0
0.07182861 0.0112583 0
0.07228631 0.0160407 0
0.07291059 0.0211926 0
0.07370928 0.0264838 0
0.074685713 0.0318016 0
0.07583513 0.036832 0
0.07713931 0.0409897 0
0.07855374 0.0433881 0
0.08002592 0.0447222 0
0.08153400000000001 0.0456593 0
0.08307179 0.046613 0
0.08464659000000001 0.0478337 0
0.0862599 0.0488497 0
0.0879048 0.049852 0
0.0895756 0.0501038 0
0.09122620000000001 0.048812 0
0.09281160000000001 0.0463567 0
0.09430190000000001 0.0432366 0
0.0956859 0.04002 0
0.097114 0.0454839 0
0.0990332 0.0628604 0
0.10129250000000001 0.0722109 0
0.1038183 0.0777815 0
0.1063963 0.0761366 0
0.1088476 0.0708188 0
0.1110814 0.0638715 0
0.1130868 0.0570682 0
0.1148932 0.0515839 0
0.11651890000000001 0.0461466 0
0.11795820000000001 0.0403186 0
0.1191948 0.0342079 0
0.1202316 0.0283387 0
0.1210774 0.0229131 0
0.1217503 0.0177353 0
0.12225369999999999 0.0127759 0
0.1225947 0.00784572 0
0.1227644 0.0025696 0
0.1228003 -0.000181465 0
0.12274499999999999 -0.00312574 0
0.1225829 -0.00636537 0
0.122326 -0.00876382 0
0.1220036 -0.0104308 0
0.12162880000000001 -0.0120878 0
0.1211957 -0.0136958 0
0.1207229 -0.0146277 0
0.12021680000000001 -0.0156243 0
0.119688 -0.0157958 0
0.119178 -0.0149439 0
0.1186797 -0.0150581 0
0.1181935 -0.0140906 0
0.1177396 -0.013268 0
0.11730499999999999 -0.0128895 0
0.1168759 -0.013028 0
0.11641950000000001 -0.0144658 0
0.1159139 -0.015756 0
0.1153766 -0.0163537 0
0.11482780000000001 -0.0165253 0
0.11427960000000001 -0.0163357 0
0.1137464 -0.0157741 0
0.11322570000000001 -0.0153771 0
0.1127205 -0.0149621 0
0.1122308 -0.0144156 0
0.1117622 -0.013721 0
0.11131840000000001 -0.0129473 0
0.1108997 -0.0122065 0
0.110505 -0.0115732 0
0.1101248 -0.0112999 0
0.10974990000000001 -0.0112476 0
0.0523589 0.0290968 0
0.0534747 0.0391629 0
0.0548438 0.0419879 0
0.0561955 0.0387159 0
0.057430300000000004 0.0356372 0
0.058555300000000005 0.0318968 0
0.0595483 0.0282253 0
0.0604518 0.0261924 0
0.0613219 0.0262631 0
0.0622104 0.027098 0
0.0631299 0.0280319 0
0.0640774 0.0287876 0
0.0650489 0.0294655 0
0.06604173 0.0300579 0
0.06705466 0.0306724 0
0.06809180000000001 0.0315117 0
0.06915808 0.0323491 0
0.07024919 0.0330563 0
0.07136196 0.0336518 0
0.07248823 0.0338716 0
0.07361542 0.0337161 0
0.07473386800000001 0.0333926 0
0.075843012 0.0331938 0
0.0769484 0.033172 0
0.07805532 0.0332621 0
0.07916685 0.0334222 0
0.08028313000000001 0.0335495 0
0.08140228000000001 0.0335954 0
0.08252106000000001 0.033534 0
0.08363639 0.0333759 0
0.08474086 0.0328763 0
0.08582340000000001 0.0321009 0
0.0868714 0.0308216 0
0.0878736 0.0293761 0
0.0888269 0.0278882 0
0.08972920000000001 0.0263628 0
0.0905822 0.0249228 0
0.0913871 0.0234348 0
0.09213940000000001 0.0217871 0
0.0928364 0.0202037 0
0.0934855 0.0188375 0
0.09408810000000001 0.0174326 0
0.0946436 0.0159986 0
0.0951522 0.0146121 0
0.09561520000000001 0.0133031 0
0.0960396 0.0122111 0
0.0964274 0.0111453 0
0.09677820000000001 0.009963 0
0.0970893 0.00875598 0
0.09735970000000001 0.00751668 0
0.0975882 0.00626454 0
0.09777570000000001 0.00504815 0
0.0979226 0.0038184 0
0.0980283 0.0025952 0
0.0980943 0.0014316 0
0.0981224 0.000315746 0
0.0981135 -0.000802671 0
0.0980665 -0.00195866 0
0.0979815 -0.00307951 0
0.0978599 -0.0041595 0
0.09770190000000001 -0.00526051 0
0.0975084 -0.00627762 0
0.0972835 -0.00714617 0
0.0970323 -0.0078819 0
0.0967581 -0.00851862 0
0.09646460000000001 -0.00904941 0
0.0961549 -0.00950424 0
0.0958312 -0.00988861 0
0.0954959 -0.0102015 0
0.0951514 -0.0104506 0
0.0947991 -0.01067 0
0.09443990000000001 -0.010873 0
0.09407410000000001 -0.0110683 0
0.0937019 -0.011258 0
0.0933234 -0.0114435 0
0.0929388 -0.0116242 0
0.0925484 -0.0117987 0
0.0921522 -0.0119642 0
0.09175080000000001 -0.0121172 0
0.0913445 -0.0122547 0
0.090934 -0.0123714 0
0.0905203 -0.0124472 0
0.0901046 -0.0124863 0
0.0896884 -0.0124885 0
0.0892704 -0.0126106 0
0.0888468 -0.0127619 0
0.08842040000000001 -0.0128065 0
0.0879939 -0.0127861 0
0.0875693 -0.0126829 0
0.0871497 -0.0124828 0
0.08673890000000001 -0.0121718 0
0.0863401 -0.0117656 0
0.0859557 -0.0112974 0
0.08558740000000001 -0.0107983 0
0.0852373 -0.0102129 0
0.08490834 -0.00953427 0
0.08460366 -0.00876294 0
0.08432599 -0.00791308 0
0.08407872 -0.00694571 0
0.08386629000000001 -0.00582901 0
0.08369328000000001 -0.00459304 0
0.08356274 -0.00328949 0
0.08347655000000001 -0.00193301 0
0.08343688 -0.000507703 0
0.08344633 0.00100491 0
0.083508 0.00261725 0
0.08362518000000001 0.00432776 0
0.08380067000000001 0.00611438 0
0.08403698 0.00796554 0
0.08433549 0.00985258 0
0.08469686 0.0117139 0
0.08511752 0.0134119 0
0.0855921 0.0149703 0
0.0861169 0.0164321 0
0.08668870000000001 0.0177893 0
0.0873043 0.0190818 0
0.0879608 0.0202399 0
0.0886508 0.0210457 0
0.0893612 0.0215282 0
0.0900832 0.0217548 0
0.0908087 0.021754 0
0.0915302 0.0215351 0
0.0922413 0.0211385 0
0.0929371 0.0206653 0
0.0936182 0.0202474 0
0.0942839 0.0197058 0
0.0949274 0.0189111 0
0.0955391 0.0178342 0
0.0961114 0.0166494 0
0.0966474 0.0155699 0
0.09714600000000001 0.0144437 0
0.0976066 0.0133033 0
0.0980293 0.0121524 0
0.0984154 0.0110733 0
0.0987652 0.0100102 0
0.0990811 0.00901973 0
0.09936590000000001 0.00813971 0
0.0996221 0.00726284 0
0.09984760000000001 0.00632042 0
0.10004110000000001 0.00532181 0
0.1002004 0.00428947 0
0.1003259 0.00329297 0
0.1004182 0.00228082 0
0.1004757 0.00122408 0
0.1004984 0.000196822 0
0.1004877 -0.000785858 0
0.1004446 -0.0017512 0
0.1003694 -0.00270874 0
0.1002629 -0.00363225 0
0.10012650000000001 -0.0044971 0
0.0999621 -0.00531912 0
0.0997707 -0.00612688 0
0.0995531 -0.00687532 0
0.0993125 -0.00751124 0
0.099053 -0.00802171 0
0.0987778 -0.00845145 0
0.0984899 -0.00879736 0
0.0981916 -0.00907436 0
0.0978852 -0.00929317 0
0.0975723 -0.0094657 0
0.0972543 -0.00960476 0
0.09693210000000001 -0.00972058 0
0.0966063 -0.00982278 0
0.09627720000000001 -0.00991961 0
0.0959448 -0.0100184 0
0.09560930000000001 -0.0101071 0
0.0952708 -0.0102017 0
0.094929 -0.0103074 0
0.0945835 -0.0104224 0
0.094234 -0.0105433 0
0.0938805 -0.0106668 0
0.0935228 -0.0107898 0
0.0931611 -0.0109089 0
0.0927956 -0.0110202 0
0.0924266 -0.0111199 0
0.09205450000000001 -0.0112053 0
0.0916798 -0.0112713 0
0.0913036 -0.0113001 0
0.09092700000000001 -0.011286 0
0.0905517 -0.0112359 0
0.0901774 -0.011277 0
0.08979970000000001 -0.0113398 0
0.0894216 -0.0113468 0
0.08904390000000001 -0.0113228 0
0.08866790000000001 -0.0112408 0
0.0882957 -0.0110805 0
0.0879307 -0.0108197 0
0.0875759 -0.0104798 0
0.08723360000000001 -0.0100642 0
0.0869068 -0.00956135 0
0.0865976 -0.00900148 0
0.0863078 -0.00839797 0
0.08603910000000001 -0.00773841 0
0.08579350000000001 -0.00701112 0
0.0855727 -0.00623615 0
0.0853803 -0.005338 0
0.08521920000000001 -0.00435058 0
0.08509298 -0.00325734 0
0.08500523 -0.00204887 0
0.08495928 -0.000761418 0
0.08495742 0.000589704 0
0.08500179000000001 0.00200575 0
0.0850947 0.00349549 0
0.0852387 0.00506084 0
0.0854355 0.00667614 0
0.0856876 0.00836344 0
0.08599670000000001 0.010092 0
0.0863626 0.0117576 0
0.0867822 0.0133222 0
0.087252 0.0147835 0
0.08776930000000001 0.0161832 0
0.0883326 0.0175319 0
0.0889395 0.0188109 0
0.0895852 0.0198477 0
0.0902598 0.0205538 0
0.0909525 0.0209295 0
0.0916512 0.0209637 0
0.0923481 0.0208479 0
0.0930396 0.0206603 0
0.0937222 0.0203202 0
0.0943909 0.0198123 0
0.09503930000000001 0.0191233 0
0.09566150000000001 0.018244 0
0.0962504 0.0171422 0
0.0968026 0.0161176 0
0.0973219 0.0150801 0
0.0978038 0.0139367 0
0.0982475 0.0127865 0
0.09865260000000001 0.0116105 0
0.09901950000000001 0.0104822 0
0.099348 0.00933287 0
0.09964200000000001 0.00838466 0
0.0999067 0.00753776 0
0.1001417 0.0066133 0
0.1003443 0.00559746 0
0.1005128 0.00455607 0
0.1006465 0.00352042 0
0.10074630000000001 0.00252341 0
0.1008133 0.00154122 0
0.100847 0.000533942 0
0.1008475 -0.000449674 0
0.10081580000000001 -0.00141412 0
0.1007509 -0.00244164 0
0.1006508 -0.00350004 0
0.1005168 -0.00447387 0
0.1003518 -0.00537295 0
0.1001576 -0.00623383 0
0.0999353 -0.00704909 0
0.0996875 -0.00776314 0
0.0994183 -0.00834 0
0.0991319 -0.00880997 0
0.09883130000000001 -0.00919653 0
0.0985191 -0.00950727 0
0.0981978 -0.00975207 0
0.0978693 -0.00994317 0
0.0975351 -0.0100956 0
0.0971964 -0.0102213 0
0.0968538 -0.0103273 0
0.09650790000000001 -0.0104219 0
0.096159 -0.0105063 0
0.0958075 -0.0105824 0
0.09545340000000001 -0.0106639 0
0.0950964 -0.0107542 0
0.0947363 -0.0108524 0
0.0943728 -0.0109573 0
0.0940057 -0.0110664 0
0.093635 -0.0111769 0
0.0932606 -0.011285 0
0.0928827 -0.0113881 0
0.0925015 -0.0114814 0
0.0921174 -0.0115626 0
0.0917309 -0.0116275 0
0.0913427 -0.0116608 0
0.09095410000000001 -0.011653 0
0.0905663 -0.0116146 0
0.0901801 -0.0115761 0
0.0897935 -0.0116025 0
0.089407 -0.0116236 0
0.089019 -0.0116502 0
0.0886313 -0.0115981 0
0.0882472 -0.0114465 0
0.08786970000000001 -0.0112028 0
0.08750190000000001 -0.0108733 0
0.0871465 -0.0104563 0
0.0868067 -0.00994726 0
0.0864845 -0.00938747 0
0.0861821 -0.00877769 0
0.0859008 -0.00810758 0
0.0856423 -0.0074103 0
0.0854094 -0.00658569 0
0.0852055 -0.00566399 0
0.0850342 -0.00464885 0
0.08489856 -0.0035189 0
0.08480292 -0.00227053 0
0.08474984 -0.000961158 0
0.08474167 0.000407698 0
0.0847803 0.00184267 0
0.08486815 0.00335406 0
0.08500783 0.00494393 0
0.0852015 0.00659204 0
0.085451 0.00830163 0
0.1104396 -0.116626 0
0.1068606 -0.0917444 0
0.1042212 -0.0721005 0
0.1018806 -0.0679844 0
0.0997814 -0.0581765 0
0.09799240000000001 -0.0505851 0
0.096376 -0.0464133 0
0.09491920000000001 -0.0414105 0
0.0936221 -0.0364188 0
0.0925001 -0.0311749 0
0.09154810000000001 -0.0261829 0
0.0907608 -0.0212937 0
0.0901351 -0.0164636 0
0.08967130000000001 -0.0115798 0
0.08937200000000001 -0.00657922 0
0.089241 -0.00159553 0
0.0892711 0.0031613 0
0.08946 0.00790645 0
0.0898029 0.0123881 0
0.0902893 0.0165455 0
0.0909035 0.0199069 0
0.0916122 0.0224359 0
0.0923968 0.0244602 0
0.0932341 0.02564 0
0.0941028 0.0263945 0
0.0949871 0.0266016 0
0.0958701 0.0263577 0
0.0967399 0.0258639 0
0.0975946 0.0255107 0
0.09843940000000001 0.0251761 0
0.0992683 0.0245571 0
0.10007160000000001 0.0236544 0
0.1008396 0.0225009 0
0.1015717 0.0215179 0
0.1022707 0.0204616 0
0.10293050000000001 0.0191926 0
0.103538 0.0173378 0
0.1040774 0.0151089 0
0.1045358 0.0125931 0
0.1049148 0.0103402 0
0.1052281 0.00863078 0
0.10549030000000001 0.00719388 0
0.1057091 0.00603355 0
0.1058885 0.00468514 0
0.10601540000000001 0.00302589 0
0.106085 0.00115231 0
0.10608880000000001 -0.000790049 0
0.1060323 -0.00246269 0
0.1059259 -0.00381498 0
0.10577790000000001 -0.00498473 0
0.1055932 -0.00603312 0
0.1053738 -0.00716829 0
0.1051096 -0.00853524 0
0.1048075 -0.00954157 0
0.1044688 -0.0107586 0
0.1040893 -0.0119033 0
0.1036788 -0.0126502 0
0.1032465 -0.0132434 0
0.1027959 -0.0137256 0
0.1023314 -0.0141219 0
0.1018547 -0.014442 0
0.1013703 -0.0145893 0
0.1008825 -0.014693 0
0.1003907 -0.0147967 0
0.09989690000000001 -0.0148232 0
0.09940210000000001 -0.0148823 0
0.098904 -0.0150023 0
0.09840180000000001 -0.0151262 0
0.09789540000000001 -0.0152551 0
0.0973846 -0.0153933 0
0.0968692 -0.0155233 0
0.0963499 -0.01563 0
0.0958273 -0.0157237 0
0.0953017 -0.0158141 0
0.0947731 -0.0159032 0
0.0942415 -0.0159953 0
0.0937067 -0.0160903 0
0.0931688 -0.0161871 0
0.09262770000000001 -0.0162825 0
0.09208340000000001 -0.0163763 0
0.0915359 -0.0164781 0
0.0909848 -0.0165927 0
0.09043000000000001 -0.0166942 0
0.08987250000000001 -0.0167529 0
0.089313 -0.0168486 0
0.08874950000000001 -0.0169509 0
0.0881825 -0.0170431 0
0.0876147 -0.0170502 0
0.08704540000000001 -0.0170678 0
0.086479 -0.0169054 0
0.08592040000000001 -0.0166029 0
0.0853738 -0.0161962 0
0.08484125 -0.015756 0
0.08432436 -0.0152646 0
0.08382478 -0.0147126 0
0.08334487 -0.0140862 0
0.08288795 -0.0133533 0
0.08245727 -0.0125013 0
0.08205747000000001 -0.0115074 0
0.08169284 -0.0103962 0
0.08136732 -0.00916588 0
0.08108427 -0.00786232 0
0.08084649000000001 -0.00644276 0
0.08065719 -0.00496555 0
0.08051796 -0.00345115 0
0.08043055 -0.00186448 0
0.08039821 -0.000160615 0
0.08042452 0.00165076 0
0.08051307 0.00357034 0
0.08066741000000001 0.00559787 0
0.08088972 0.00762353 0
0.08117793000000001 0.00955208 0
0.08152856 0.0113805 0
0.08193793 0.0130768 0
0.08240166 0.0146593 0
0.0829174 0.0162009 0
0.0834831 0.017647 0
0.08409476 0.0189711 0
0.08474831000000001 0.0201727 0
0.0854394 0.0212265 0
0.08616270000000001 0.0221003 0
0.0869105 0.0227123 0
0.08767430000000001 0.023075 0
0.0884461 0.0232002 0
0.0892184 0.0231281 0
0.08998540000000001 0.0228909 0
0.0907419 0.0224615 0
0.0914829 0.0219649 0
0.0922045 0.0213836 0
0.09290520000000001 0.0206885 0
0.09358050000000001 0.0198593 0
0.0942256 0.0189019 0
0.09483470000000001 0.0176775 0
0.09540320000000001 0.0165575 0
0.0959345 0.0154029 0
0.0964257 0.0141626 0
0.0968759 0.0129452 0
0.0972855 0.0117222 0
0.0976571 0.0106522 0
0.0979937 0.00965818 0
0.0982988 0.00872175 0
0.09857300000000001 0.00779909 0
0.0988175 0.00690487 0
0.0990315 0.00597411 0
0.0992141 0.00502081 0
0.0993643 0.00404246 0
0.0994819 0.0030552 0
0.0995659 0.00202888 0
0.0996147 0.000951842 0
0.0996279 -0.000100453 0
0.0996067 -0.00112005 0
0.0995518 -0.00212483 0
0.0994636 -0.0031119 0
0.09934280000000001 -0.00408312 0
0.09919 -0.00503284 0
0.0990061 -0.00595161 0
0.0987928 -0.00678742 0
0.0985538 -0.0074963 0
0.09829370000000001 -0.00806522 0
0.0980162 -0.0085453 0
0.0977244 -0.00893212 0
0.09742100000000001 -0.00924585 0
0.09710830000000001 -0.00949696 0
0.0967881 -0.00970208 0
0.09646160000000001 -0.00987295 0
0.0961301 -0.0100068 0
0.09579470000000001 -0.0101109 0
0.0954561 -0.0102008 0
0.0951145 -0.0102903 0
0.0947698 -0.010391 0
0.0944215 -0.0105064 0
0.0940692 -0.0106317 0
0.09371260000000001 -0.0107615 0
0.09335170000000001 -0.0108924 0
0.0929864 -0.0110202 0
0.092617 -0.0111413 0
0.0922437 -0.011252 0
0.091867 -0.0113485 0
0.0914874 -0.0114287 0
0.0911055 -0.0114814 0
0.0907227 -0.0114859 0
0.0903404 -0.0114451 0
0.0899593 -0.0114435 0
0.0895771 -0.0114665 0
0.08919490000000001 -0.0114963 0
0.0888114 -0.0115067 0
0.0884289 -0.0114319 0
0.08805070000000001 -0.011257 0
0.0876799 -0.010991 0
0.0873196 -0.0106385 0
0.08697250000000001 -0.0101942 0
0.0866418 -0.00966321 0
0.08632920000000001 -0.00909567 0
0.08603630000000001 -0.00848325 0
0.0857651 -0.00779974 0
0.0855182 -0.00702522 0
0.0852989 -0.00615979 0
0.08510982 -0.00520699 0
0.08495446000000001 -0.00414675 0
0.08483652 -0.00296675 0
0.08475975000000001 -0.00169078 0
0.08472657 -0.000356236 0
0.08473902 0.00103933 0
0.08479935 0.00250965 0
0.08491011 0.00405813 0
0.08507388 0.0056815 0
0.0852928 0.00736832 0
0.0855687 0.0090998 0
0.0859028 0.0108526 0
0.0862939 0.0125014 0
0.0867377 0.0140344 0
0.0872308 0.0154703 0
0.08777070000000001 0.0168541 0
0.0883558 0.0181719 0
0.0889827 0.0193671 0
0.0896437 0.0202005 0
0.0903274 0.0207698 0
0.0910251 0.0210449 0
0.09172820000000001 0.0211164 0
0.0924293 0.020937 0
0.0931215 0.0206099 0
0.0938017 0.0202367 0
0.094468 0.0197659 0
0.0951157 0.0191062 0
0.0957369 0.0181958 0
0.09632210000000001 0.0169484 0
0.09686650000000001 0.01583 0
0.097374 0.0147313 0
0.0978444 0.0135887 0
0.0982766 0.0124433 0
0.0986705 0.0112857 0
0.09902630000000001 0.0101574 0
0.09934570000000001 0.00907503 0
0.09963230000000001 0.00819337 0
0.09988920000000001 0.00727526 0
0.1001147 0.00630875 0
0.1003067 0.00525953 0
0.1004639 0.00421922 0
0.1005863 0.00318084 0
0.1006747 0.00217654 0
0.1007296 0.00116212 0
0.1007504 0.000138991 0
0.10073760000000001 -0.000854083 0
0.1006918 -0.00185832 0
0.100611 -0.00293444 0
0.10049280000000001 -0.00412607 0
0.10033700000000001 -0.00511941 0
0.10015170000000001 -0.00596418 0
0.0999373 -0.00684849 0
0.0996949 -0.00762947 0
0.0994296 -0.00823138 0
0.0991466 -0.00872878 0
0.0988475 -0.00917771 0
0.0985352 -0.00952811 0
0.09821260000000001 -0.00981471 0
0.0978811 -0.0100536 0
0.0975425 -0.0102484 0
0.0971978 -0.0104199 0
0.0968478 -0.0105718 0
0.096493 -0.0107128 0
0.09613350000000001 -0.010845 0
0.09577000000000001 -0.0109606 0
0.09540280000000001 -0.0110727 0
0.0950318 -0.0111837 0
0.09465710000000001 -0.0112957 0
0.0942786 -0.0114091 0
0.0938964 -0.011523 0
0.09351040000000001 -0.0116361 0
0.0931207 -0.011745 0
0.0927275 -0.0118472 0
0.092331 -0.0119392 0
0.0919317 -0.0120187 0
0.09153 -0.012082 0
0.0911266 -0.0121237 0
0.0907223 -0.0121298 0
0.0903186 -0.012088 0
0.0899163 -0.0120757 0
0.0895131 -0.0120993 0
0.0891099 -0.0121225 0
0.0887056 -0.0121275 0
0.0883025 -0.0120481 0
0.0879038 -0.0118688 0
0.08751250000000001 -0.0116023 0
0.0871322 -0.0112329 0
0.0867655 -0.0107758 0
0.0864153 -0.010247 0
0.0860833 -0.00968213 0
0.0857711 -0.00905534 0
0.085481 -0.00835976 0
0.0852159 -0.00756564 0
0.08497868 -0.00668422 0
0.08477262 -0.0057054 0
0.08460147 -0.00459408 0
0.08446951 -0.00336873 0
0.08437964 -0.00206818 0
0.0843344 -0.000706153 0
0.08433571000000001 0.000719797 0
0.08438596000000001 0.00222327 0
0.08448781 0.00380835 0
0.08464395 0.00547181 0
0.08485676 0.00720484 0
-0.006940000000000002 0.0715312 0
-0.004542499999999991 0.0715436 0
-0.002284300000000003 0.0637993 0
-0.0003604999999999997 0.0519792 0
0.0011868000000000017 0.0416214 0
0.0023960999999999982 0.0317567 0
0.003342700000000004 0.0263532 0
0.004203399999999996 0.0260902 0
0.005139500000000005 0.0312626 0
0.0063156000000000045 0.0392456 0
0.0077792 0.0484861 0
0.009571300000000005 0.0587404 0
0.011704199999999998 0.0688725 0
0.014171200000000002 0.0784563 0
0.0169283 0.0859529 0
0.019870900000000004 0.0897514 0
0.022894500000000005 0.091029 0
0.025925700000000003 0.0907745 0
0.0289728 0.0921607 0
0.0321692 0.0982143 0
0.035546100000000004 0.103874 0
0.039154100000000004 0.11223 0
0.0429987 0.117038 0
0.04684150000000001 0.114592 0
0.0506351 0.112467 0
0.05430120000000001 0.109269 0
0.057934700000000006 0.108418 0
0.06152200000000001 0.106853 0
0.0650396 0.103346 0
0.06833891 0.0946614 0
0.07133612 0.0860742 0
0.07408429 0.0794867 0
0.07662301 0.0728879 0
0.0789536 0.067363 0
0.08108755000000001 0.0602456 0
0.08334941 0.0691438 0
0.08563 0.0677623 0
0.0878593 0.0656722 0
0.08997290000000001 0.0608557 0
0.0918772 0.0537156 0
0.09353800000000001 0.0464976 0
0.0949837 0.0404189 0
0.0962196 0.0342798 0
0.0972631 0.02871 0
0.09813150000000001 0.0237182 0
0.0988339 0.0186278 0
0.099373 0.0140899 0
0.09977240000000001 0.0101328 0
0.100047 0.0065469 0
0.1002036 0.00303133 0
0.1002454 -0.00032092 0
0.1001814 -0.0033119 0
0.10002370000000001 -0.0059828 0
0.0997806 -0.00842492 0
0.0994626 -0.010621 0
0.0990612 -0.013421 0
0.098563 -0.0162376 0
0.09795910000000001 -0.0202202 0
0.0972141 -0.0241167 0
0.09635540000000001 -0.0271209 0
0.0954122 -0.0292582 0
0.09440860000000001 -0.0307812 0
0.0933645 -0.0317372 0
0.0922966 -0.032241 0
0.09121800000000001 -0.0324632 0
0.0901318 -0.0327199 0
0.0890282 -0.0336165 0
0.08788560000000001 -0.0348921 0
0.0867019 -0.0360326 0
0.0854845 -0.0369388 0
0.08423948 -0.0377047 0
0.08297143 -0.0383253 0
0.08168547000000001 -0.0388102 0
0.08038417 -0.0392111 0
0.07907371 -0.0393655 0
0.07775571 -0.0397211 0
0.07642305 -0.0403076 0
0.07506794800000001 -0.0410006 0
0.07369244 -0.0415084 0
0.07230550000000001 -0.0416611 0
0.07092366 -0.0412347 0
0.06955872 -0.0405479 0
0.06823354000000001 -0.0388444 0
0.0669776 -0.0365207 0
0.06580387 -0.0339625 0
0.0647181 -0.0312304 0
0.0637251 -0.028421 0
0.06282700000000001 -0.0255859 0
0.062022100000000004 -0.0228244 0
0.061309800000000005 -0.0199405 0
0.060708000000000005 -0.016232 0
0.0602404 -0.01191 0
0.059930000000000004 -0.00686064 0
0.059796100000000005 -0.00136558 0
0.0598508 0.00442177 0
0.060100600000000004 0.0103003 0
0.0605472 0.0162127 0
0.061187000000000005 0.0217578 0
0.062 0.0266958 0
0.0629727 0.0312639 0
0.0640816 0.034951 0
0.06530747 0.0382017 0
0.0666243 0.0406699 0
0.06802637 0.0432198 0
0.06950109 0.0450261 0
0.0710212 0.0460105 0
0.07256429 0.0465585 0
0.07412324 0.0468952 0
0.075689608 0.0470327 0
0.07725529 0.0468708 0
0.07880659000000001 0.0461265 0
0.08032002 0.0446367 0
0.08177853 0.0428802 0
0.08317204 0.0408369 0
0.08449752 0.0387876 0
0.0857536 0.0367058 0
0.08693970000000001 0.0345916 0
0.0880564 0.0325477 0
0.08910710000000001 0.0306012 0
0.0900927 0.0286618 0
0.0910157 0.0268258 0
0.09187820000000001 0.0250338 0
0.0926829 0.0234151 0
0.0934355 0.0217999 0
0.0941339 0.020219 0
0.094778 0.0185384 0
0.0953669 0.0169104 0
0.0959021 0.0153063 0
0.0963852 0.013782 0
0.09681780000000001 0.0123116 0
0.0972033 0.0108529 0
0.097539 0.00940524 0
0.0978271 0.00791333 0
0.0980635 0.00636873 0
0.0982503 0.00490072 0
0.09838730000000001 0.00340478 0
0.0984756 0.00197524 0
0.09851750000000001 0.000616889 0
0.098515 -0.000698122 0
0.0984689 -0.00200556 0
0.0983793 -0.00329476 0
0.0982468 -0.00462781 0
0.0980684 -0.00598648 0
0.09784520000000001 -0.00734731 0
0.0975781 -0.0085904 0
0.0972727 -0.00965501 0
0.0969342 -0.0105934 0
0.09656630000000001 -0.0114202 0
0.0961728 -0.0121344 0
0.0957573 -0.0127546 0
0.0953223 -0.0133048 0
0.09486990000000001 -0.0138074 0
0.0944015 -0.0142711 0
0.093918 -0.0147128 0
0.0934203 -0.0151245 0
0.0929094 -0.0155086 0
0.092386 -0.0158747 0
0.0918506 -0.0162282 0
0.0913034 -0.0165985 0
0.0907432 -0.0170034 0
0.09016880000000001 -0.0174388 0
0.0895803 -0.0178424 0
0.0889798 -0.0181731 0
0.08836920000000001 -0.0184456 0
0.08774900000000001 -0.0187576 0
0.08711830000000001 -0.0190731 0
0.08647590000000001 -0.0194128 0
0.08582590000000001 -0.0195546 0
0.08517271 -0.0195998 0
0.0845205 -0.0195094 0
0.08387369 -0.0192791 0
0.08323604 -0.0189591 0
0.08261137 -0.0185456 0
0.08200141 -0.0180552 0
0.08141014 -0.0174247 0
0.0808422 -0.0166584 0
0.08030202 -0.0157655 0
0.07979338 -0.0147648 0
0.07931979 -0.0136686 0
0.0788838 -0.0125162 0
0.07848767000000001 -0.011277 0
0.07813563 -0.00988557 0
0.07783221 -0.00835875 0
0.07758207 -0.0067134 0
0.07738832 -0.00497923 0
0.07725396 -0.00315965 0
0.07718201000000001 -0.00124192 0
0.07717564 0.000770658 0
0.07723784 0.00285837 0
0.07737042000000001 0.00499425 0
0.07757454 0.00712782 0
0.07784761 0.0091231 0
0.07818387 0.0109298 0
0.07857659 0.0125226 0
0.07901922 0.0139486 0
0.07950806 0.0153068 0
0.08004052 0.0165716 0
0.08061303 0.0177135 0
0.08122153 0.0187391 0
0.08186294000000001 0.0196945 0
0.08253439 0.020538 0
0.08323179 0.0212639 0
0.08395197 0.021916 0
0.08469255 0.0224799 0
0.08544940000000001 0.022895 0
0.086215 0.0230368 0
0.0869829 0.0230327 0
0.0877488 0.0229287 0
0.0885085 0.0226529 0
0.0892558 0.0221965 0
0.0899857 0.0216266 0
0.0906952 0.0209919 0
0.09138270000000001 0.020296 0
0.0920453 0.0194749 0
0.09267790000000001 0.018541 0
0.09327780000000001 0.0175006 0
0.0938393 0.0162421 0
0.0943599 0.0151252 0
0.0948432 0.0139498 0
0.0952857 0.0126859 0
0.0956852 0.0113745 0
0.0960406 0.0100376 0
0.0963521 0.0087465 0
0.0966214 0.00749502 0
0.0968524 0.00642177 0
0.0970453 0.00524977 0
0.0972005 0.00411134 0
0.0973176 0.00296673 0
0.0973961 0.00178565 0
0.0974344 0.000582861 0
0.097433 -0.000622774 0
0.0973909 -0.00183341 0
0.0973093 -0.00300123 0
0.0971891 -0.00414097 0
0.0970312 -0.00531161 0
0.0968324 -0.00654507 0
0.0965927 -0.0078156 0
0.0963078 -0.00919452 0
0.0959786 -0.010479 0
0.09560880000000001 -0.0116298 0
0.09520290000000001 -0.0126549 0
0.0947654 -0.0135292 0
0.0943013 -0.0142631 0
0.09381500000000001 -0.0148694 0
0.0933097 -0.0154106 0
0.0927874 -0.0158959 0
0.0922496 -0.0163486 0
0.091697 -0.0167833 0
0.0911303 -0.0171972 0
0.0905498 -0.0176176 0
0.08995500000000001 -0.0180499 0
0.0893463 -0.0184684 0
0.0887211 -0.0189707 0
0.0880839 -0.0192213 0
0.0874385 -0.019521 0
0.08678280000000001 -0.019799 0
0.0861176 -0.0200909 0
0.0854439 -0.0202887 0
0.08476583 -0.0203634 0
0.08408753000000001 -0.020307 0
0.08341328 -0.0201225 0
0.08274621 -0.0199271 0
0.08208651 -0.0196274 0
0.08144004 -0.019146 0
0.08081326 -0.0184914 0
0.08020948 -0.017732 0
0.07963351 -0.0168462 0
0.0790883 -0.0158776 0
0.07857686 -0.0148199 0
0.07810235 -0.0136901 0
0.07766678 -0.01246 0
0.07727547 -0.011053 0
0.07693364 -0.0094988 0
0.07664644 -0.00779413 0
0.07641745 -0.00600917 0
0.07624989 -0.00412244 0
0.076146949 -0.0021361 0
0.07611193000000001 -5.5336e-05 0
0.07614765800000001 0.00210413 0
0.07625696 0.00434063 0
0.07644132000000001 0.00660934 0
0.07670139000000001 0.00886109 0
0.07703395 0.0109473 0
0.07743198 0.0128007 0
0.07788748000000001 0.0144201 0
0.07839355 0.0158445 0
0.07894309000000001 0.0170587 0
0.07953045 0.0181223 0
0.08015161 0.0191026 0
0.08080438000000001 0.0200193 0
0.08148627 0.0208482 0
0.08219465000000001 0.0216148 0
0.08292724 0.0222988 0
0.08368021 0.0228219 0
0.08444802 0.0232297 0
0.0852279 0.0235394 0
0.08601450000000001 0.0236394 0
0.0868015 0.0235755 0
0.08758260000000001 0.0232844 0
0.0883514 0.0228736 0
0.08910570000000001 0.022416 0
0.0360726 0.157331 0
0.0411373 0.143675 0
0.0455372 0.12219 0
0.0493069 0.105997 0
0.0525904 0.0919022 0
0.05543340000000001 0.0796412 0
0.0579031 0.0691484 0
0.060018 0.0580808 0
0.06175170000000001 0.0463929 0
0.0630675 0.0332953 0
0.063969 0.0215589 0
0.0645104 0.0116192 0
0.0647592 0.00399696 0
0.0647796 -0.00224778 0
0.06461030000000001 -0.00751076 0
0.06428120000000001 -0.0119662 0
0.0637948 -0.0169521 0
0.0631723 -0.0201771 0
0.0624844 -0.0204249 0
0.0617973 -0.0210407 0
0.0610981 -0.0203921 0
0.0604492 -0.0190257 0
0.0598587 -0.0158027 0
0.0594196 -0.0103835 0
0.05919440000000001 -0.00310702 0
0.05923830000000001 0.0053013 0
0.0595583 0.0136358 0
0.060161900000000004 0.0220442 0
0.0610356 0.0299742 0
0.0621685 0.0374894 0
0.06353020000000001 0.0436595 0
0.0650749 0.0483962 0
0.06674787 0.0515256 0
0.06850794 0.0537429 0
0.07031834000000001 0.0546911 0
0.07216170000000001 0.0559001 0
0.07404401000000001 0.0569109 0
0.075953543 0.0576305 0
0.07789948000000001 0.0590779 0
0.07988651000000001 0.0599577 0
0.08188834 0.0599318 0
0.08386011 0.0582725 0
0.08575150000000001 0.055233 0
0.0875279 0.0515241 0
0.089176 0.0475962 0
0.0906917 0.0436246 0
0.0920851 0.0403517 0
0.0933813 0.0375393 0
0.0945844 0.034821 0
0.0956985 0.0321166 0
0.09672230000000001 0.0293985 0
0.0976535 0.0265404 0
0.0984757 0.0229426 0
0.0991732 0.0191941 0
0.0997523 0.0158498 0
0.1002324 0.0131417 0
0.1006283 0.0107828 0
0.10094800000000001 0.00848518 0
0.1011892 0.00608161 0
0.1013481 0.00355681 0
0.10141610000000001 0.000487918 0
0.1013762 -0.00270538 0
0.1012296 -0.00589209 0
0.10098570000000001 -0.00843425 0
0.1006718 -0.0102754 0
0.1003031 -0.0117158 0
0.0998931 -0.0127883 0
0.0994488 -0.0139675 0
0.0989424 -0.0163848 0
0.09835340000000001 -0.0187797 0
0.0976925 -0.0206814 0
0.0969789 -0.0219887 0
0.09623040000000001 -0.0227886 0
0.0954537 -0.0239496 0
0.0946323 -0.0251822 0
0.0937806 -0.0258723 0
0.0929073 -0.02647 0
0.0920122 -0.0272254 0
0.09109020000000001 -0.0280295 0
0.0901465 -0.028508 0
0.0891879 -0.0290397 0
0.0882043 -0.0299237 0
0.0871952 -0.0305377 0
0.0861686 -0.0311094 0
0.08511699 -0.0319327 0
0.08404059 -0.0325848 0
0.08294592 -0.0330697 0
0.08183698 -0.0334546 0
0.08071408000000001 -0.0338505 0
0.07957723 -0.0343391 0
0.07842536 -0.0347546 0
0.0772575 -0.035243 0
0.07608255600000001 -0.0353265 0
0.074906713 -0.0351877 0
0.07374121 -0.0347436 0
0.07259269 -0.0341811 0
0.07146574 -0.0334168 0
0.07036956 -0.0323757 0
0.06931810000000001 -0.0306361 0
0.06833872 -0.0281198 0
0.06744953000000001 -0.0253011 0
0.06665724 -0.0223371 0
0.06596540000000001 -0.0192935 0
0.0653753 -0.0162443 0
0.0648866 -0.0131908 0
0.064509 -0.00952478 0
0.0642646 -0.00523016 0
0.064176 -0.000237362 0
0.06426420000000001 0.00533008 0
0.0645416 0.0110826 0
0.0650145 0.0170093 0
0.06568185 0.0227441 0
0.06653821 0.0282793 0
0.06757061 0.0332763 0
0.06875796 0.0375529 0
0.07007493000000001 0.0410804 0
0.07149545 0.0439335 0
0.07299859 0.0460008 0
0.074559386 0.0475701 0
0.076169808 0.0488993 0
0.07781771 0.0498686 0
0.07949136 0.0504663 0
0.08118172 0.0509447 0
0.08288942 0.0514434 0
0.08460088 0.0511343 0
0.0862797 0.0495538 0
0.0878925 0.0472745 0
0.08941930000000001 0.0444676 0
0.0908447 0.0412173 0
0.0921592 0.037879 0
0.09336710000000001 0.0349215 0
0.09449260000000001 0.0327894 0
0.09555150000000001 0.0308011 0
0.096543 0.0287284 0
0.0974623 0.0265025 0
0.09830330000000001 0.0239717 0
0.0990466 0.020809 0
0.099682 0.0175696 0
0.1002139 0.0145528 0
0.1006548 0.0121083 0
0.1010222 0.0100941 0
0.1013262 0.00820648 0
0.1015637 0.00610051 0
0.1017264 0.0036801 0
0.101802 0.000969506 0
0.101786 -0.00180925 0
0.1016802 -0.00434317 0
0.1014984 -0.00634425 0
0.101258 -0.00795439 0
0.1009695 -0.00925171 0
0.10064110000000001 -0.0103774 0
0.10027240000000001 -0.0118981 0
0.0998397 -0.013998 0
0.0993363 -0.0160476 0
0.09877280000000001 -0.0176211 0
0.09816330000000001 -0.0188218 0
0.0975213 -0.0196517 0
0.0968489 -0.0206245 0
0.09614700000000001 -0.0214137 0
0.0954239 -0.0219039 0
0.0946849 -0.022423 0
0.0939276 -0.0230034 0
0.0931522 -0.0234565 0
0.0923654 -0.0237486 0
0.0915649 -0.0242781 0
0.0907462 -0.024854 0
0.0899051 -0.0255372 0
0.0890447 -0.026064 0
0.0881654 -0.0266606 0
0.08726740000000001 -0.0271819 0
0.0863537 -0.0276298 0
0.0854254 -0.0280325 0
0.08448583 -0.0283393 0
0.08353384 -0.0287441 0
0.08257095 -0.0290435 0
0.08159572 -0.0293986 0
0.080613 -0.0295539 0
0.07962766 -0.0295353 0
0.07864456 -0.0294206 0
0.07766784 -0.0291736 0
0.07670324 -0.0287183 0
0.075756935 -0.0280762 0
0.07483407 -0.0272775 0
0.07394121000000001 -0.0263044 0
0.07308504 -0.0250853 0
0.07227254 -0.0236673 0
0.07150978000000001 -0.0220961 0
0.07081319 -0.0197578 0
0.07020124 -0.0170027 0
0.06968624 -0.0140121 0
0.06927338000000001 -0.0108918 0
0.06896583 -0.00768248 0
0.06876607 -0.00444404 0
0.06868289 -0.00063134 0
0.06873837000000001 0.00382618 0
0.06895155 0.00880315 0
0.0693395 0.0142764 0
0.06991667 0.0200809 0
0.07068651000000001 0.0258442 0
0.07164994000000001 0.0316495 0
0.07280187 0.0369994 0
0.07411344 0.041365 0
0.075561583 0.0449693 0
0.07709418 0.0467797 0
0.07868486000000001 0.0485074 0
0.08032295 0.0496362 0
0.08199327000000001 0.0505393 0
0.08369594 0.0515899 0
0.0854332 0.0525747 0
0.0872041 0.0536171 0
0.08899370000000001 0.0533521 0
0.09074 0.0513817 0
0.0924017 0.0484061 0
0.0939528 0.0449106 0
0.0954248 0.0476402 0
0.09708620000000001 0.0504828 0
0.0987719 0.0516462 0
0.1005249 0.0529175 0
0.1022451 0.0501338 0
0.1038705 0.0477449 0
0.1054185 0.0452595 0
0.1068487 0.0409192 0
0.1081363 0.0365417 0
0.1092869 0.0329008 0
0.1103089 0.0286336 0
0.1111806 0.0239273 0
0.11189950000000001 0.0195563 0
0.11247760000000001 0.0153322 0
0.1129156 0.0111233 0
0.11321200000000001 0.00694742 0
0.1133776 0.00320228 0
0.1134259 -8.21903e-05 0
0.11337130000000001 -0.00297105 0
0.11323150000000001 -0.0052447 0
0.1130207 -0.00727488 0
0.1127465 -0.00903292 0
0.112421 -0.0103951 0
0.1120523 -0.0116599 0
0.11164370000000001 -0.012764 0
0.1112036 -0.0135885 0
0.11073640000000001 -0.0144302 0
0.11023720000000001 -0.0155126 0
0.10969780000000001 -0.0168175 0
0.1091134 -0.0182008 0
0.1084799 -0.019773 0
0.10779150000000001 -0.0214242 0
0.10706 -0.0221922 0
0.106318 -0.0223148 0
0.1055728 -0.0223552 0
0.1048309 -0.02213 0
0.1040987 -0.0217262 0
0.103385 -0.021223 0
0.1026814 -0.0209434 0
0.1019929 -0.0204193 0
0.10132000000000001 -0.0199868 0
0.1006605 -0.0196177 0
0.1000116 -0.019351 0
0.0993697 -0.0191883 0
0.09873130000000001 -0.0191381 0
0.0980926 -0.0191991 0
0.0974503 -0.0193473 0
0.09680050000000001 -0.0196645 0
0.0961377 -0.0200796 0
0.09545920000000001 -0.0206353 0
0.0947626 -0.0211098 0
0.0940529 -0.021462 0
0.0933319 -0.0217776 0
0.0926012 -0.0220628 0
0.0918608 -0.0223548 0
0.09111050000000001 -0.0226559 0
0.09034990000000001 -0.0229926 0
0.08957670000000001 -0.0233546 0
0.0887942 -0.0236031 0
0.0880032 -0.0238348 0
0.08720610000000001 -0.0239858 0
0.0864044 -0.024125 0
0.085596 -0.0243584 0
0.08478051 -0.0245604 0
0.08395913 -0.024687 0
0.08313579 -0.0246814 0
0.0823117 -0.024718 0
0.08149026000000001 -0.0245735 0
0.08067821 -0.0241496 0
0.07988146 -0.0236611 0
0.07910189000000001 -0.0231189 0
0.07834229000000001 -0.0224546 0
0.07760734 -0.0216725 0
0.07690005 -0.0207817 0
0.0762237 -0.0198114 0
0.075582117 -0.0186784 0
0.074982065 -0.0173433 0
0.07442935 -0.0158466 0
0.07392947 -0.0141899 0
0.07348737 -0.0123897 0
0.07310779 -0.0104474 0
0.07279535000000001 -0.00835695 0
0.07255805 -0.00594941 0
0.07240735000000001 -0.00319172 0
0.07235324 -0.000195321 0
0.07240026000000001 0.00285718 0
0.07254988 0.00603235 0
0.09899920000000001 -0.121536 0
0.0951851 -0.101611 0
0.0921238 -0.0867127 0
0.0892662 -0.0844062 0
0.0865745 -0.0772152 0
0.08411374 -0.0714687 0
0.08177658 -0.0687607 0
0.07956445000000001 -0.0642455 0
0.07749838 -0.0599182 0
0.07558091 -0.0552818 0
0.07381457 -0.0508097 0
0.07219607 -0.0464599 0
0.07071681 -0.0424426 0
0.06936885000000001 -0.0385781 0
0.06815132 -0.0345997 0
0.06707121 -0.0303843 0
0.06613442 -0.0259146 0
0.06535793000000001 -0.0208596 0
0.0647563 -0.0154402 0
0.06434190000000001 -0.00966564 0
0.06412380000000001 -0.00369414 0
0.0641066 0.002362 0
0.0642906 0.00837854 0
0.0646718 0.0141674 0
0.06524248 0.019729 0
0.06599178 0.0248696 0
0.06690155 0.0293846 0
0.06795457 0.0334166 0
0.06913073 0.0369319 0
0.07041974000000001 0.0401884 0
0.07180944 0.0428905 0
0.07326909000000001 0.0444377 0
0.07476482500000001 0.0451901 0
0.07628056 0.045747 0
0.07781438 0.0462704 0
0.07936724 0.0468385 0
0.08092605 0.0464754 0
0.08245326 0.045178 0
0.08393086 0.0435314 0
0.0853484 0.0415947 0
0.086698 0.0394934 0
0.0879756 0.0373094 0
0.0891815 0.0351931 0
0.0903167 0.0330218 0
0.09137920000000001 0.0308447 0
0.0923684 0.028649 0
0.09328840000000001 0.0267628 0
0.0941558 0.0252905 0
0.09497 0.023765 0
0.09573330000000001 0.022094 0
0.0964372 0.0202681 0
0.0970787 0.0183526 0
0.0976554 0.016374 0
0.098169 0.0145811 0
0.098627 0.0129535 0
0.0990265 0.0111158 0
0.099363 0.00918986 0
0.0996367 0.00732232 0
0.09984960000000001 0.00556087 0
0.1000064 0.00395439 0
0.1001119 0.00246064 0
0.1001689 0.00104784 0
0.1001808 -0.000251268 0
0.1001514 -0.00143975 0
0.1000824 -0.00268213 0
0.0999695 -0.00401955 0
0.099813 -0.00529768 0
0.0996149 -0.00651631 0
0.0993769 -0.00769383 0
0.0991011 -0.00878211 0
0.0987906 -0.00979123 0
0.09844800000000001 -0.0106996 0
0.0980775 -0.0114729 0
0.0976837 -0.0120999 0
0.0972713 -0.012612 0
0.0968434 -0.0130251 0
0.0964036 -0.0133317 0
0.095955 -0.013563 0
0.0954997 -0.0137452 0
0.09503890000000001 -0.0138945 0
0.0945735 -0.0140227 0
0.0941041 -0.0141393 0
0.0936309 -0.0142499 0
0.0931541 -0.0143585 0
0.0926737 -0.0144633 0
0.0921899 -0.0145649 0
0.0917028 -0.0146603 0
0.0912126 -0.0147532 0
0.0907193 -0.0148506 0
0.09022290000000001 -0.0149352 0
0.0897242 -0.014978 0
0.0892251 -0.014981 0
0.0887242 -0.0150643 0
0.0882208 -0.0151406 0
0.0877155 -0.0151663 0
0.0872108 -0.0151153 0
0.0867064 -0.0150852 0
0.086208 -0.014815 0
0.0857213 -0.0143864 0
0.08525060000000001 -0.0138675 0
0.08479733 -0.0133333 0
0.08436281000000001 -0.0127467 0
0.08394895000000001 -0.0120904 0
0.08355859 -0.0113456 0
0.08319531000000001 -0.0104759 0
0.08286294 -0.00948202 0
0.08256629 -0.0083494 0
0.08230932 -0.00710102 0
0.08209558 -0.00576545 0
0.08192788000000001 -0.00434951 0
0.0818085 -0.00286904 0
0.08173942000000001 -0.00133132 0
0.08172307000000001 0.00027704 0
0.08176226 0.00198696 0
0.08186013 0.00379403 0
0.08201987000000001 0.00569417 0
0.08224441 0.00769103 0
0.08253548000000001 0.0096484 0
0.08288984 0.0115112 0
0.08330423 0.0132381 0
0.0837741 0.014871 0
0.08429712 0.0164077 0
0.08486901000000001 0.0178203 0
0.0854865 0.0191489 0
0.0861459 0.0203467 0
0.0868419 0.021342 0
0.0875663 0.0220197 0
0.0883066 0.0223589 0
0.0890553 0.0225384 0
0.0898062 0.0225025 0
0.0905523 0.0222537 0
0.0912874 0.0218803 0
0.0920087 0.0214258 0
0.092713 0.0208702 0
0.0933969 0.0202049 0
0.0940565 0.0193948 0
0.0946858 0.018404 0
0.0952781 0.017206 0
0.0958329 0.0161604 0
0.096351 0.0150236 0
0.0968311 0.0138643 0
0.0972718 0.0126841 0
0.0976735 0.0115052 0
0.0980377 0.0104268 0
0.0983673 0.0094567 0
0.0986668 0.00857648 0
0.0989367 0.00768055 0
0.0991767 0.00676071 0
0.0993859 0.00582326 0
0.09956330000000001 0.00486652 0
0.09970860000000001 0.00389788 0
0.09982150000000001 0.00292239 0
0.0999014 0.00191411 0
0.09994710000000001 0.000883298 0
0.0999589 -0.000122424 0
0.0999376 -0.00110112 0
0.0998839 -0.00207618 0
0.0997978 -0.00303857 0
0.0996802 -0.00396699 0
0.0995321 -0.00486886 0
0.0993543 -0.00575415 0
0.099148 -0.00656466 0
0.0989169 -0.0072451 0
0.0986657 -0.00778647 0
0.09839790000000001 -0.00824286 0
0.0981166 -0.00860604 0
0.0978244 -0.00889895 0
0.0975236 -0.00913198 0
0.0972158 -0.00931765 0
0.0969026 -0.00946711 0
0.0965847 -0.00959465 0
0.0962629 -0.00970708 0
0.09593750000000001 -0.00981417 0
0.0956087 -0.00990764 0
0.0952769 -0.0099986 0
0.0949419 -0.0101008 0
0.0946032 -0.010218 0
0.0942605 -0.0103461 0
0.0939133 -0.0104795 0
0.0935617 -0.0106141 0
0.0932057 -0.0107457 0
0.0928454 -0.0108707 0
0.09248100000000001 -0.0109861 0
0.0921131 -0.0110879 0
0.09174210000000001 -0.0111728 0
0.0913685 -0.0112378 0
0.0909935 -0.0112628 0
0.0906184 -0.0112361 0
0.090245 -0.0111778 0
0.0898718 -0.0112133 0
0.08949800000000001 -0.0112271 0
0.0891233 -0.0112557 0
0.08874850000000001 -0.0112189 0
0.0883766 -0.0110907 0
0.08801060000000001 -0.0108689 0
0.0876535 -0.0105613 0
0.0873081 -0.0101713 0
0.08697730000000001 -0.00969094 0
0.08666360000000001 -0.00914021 0
0.086369 -0.00854622 0
0.08609460000000001 -0.00792517 0
0.0858424 -0.00721618 0
0.0856156 -0.00640973 0
0.0854172 -0.0055162 0
0.08525 -0.00454237 0
0.08511718 -0.00346157 0
0.08502221 -0.00227557 0
0.08496855 -0.000996266 0
0.08495863000000001 0.000343622 0
0.08499458 0.00174697 0
0.08507865 0.00322509 0
0.08521340000000001 0.00477928 0
0.08540120000000001 0.00640201 0
0.0856437 0.00807018 0
0.085943 0.00979942 0
0.0862995 0.0114806 0
0.0867101 0.0130622 0
0.0871716 0.0145412 0
0.08768100000000001 0.0159507 0
0.0882368 0.0173131 0
0.0888366 0.0186059 0
0.0894761 0.0196583 0
0.0901441 0.0203502 0
0.0908314 0.0208373 0
0.0915295 0.0210067 0
0.0922296 0.0209814 0
0.09292500000000001 0.0207406 0
0.0936101 0.0203919 0
0.0942828 0.0200027 0
0.0949403 0.0194604 0
0.09557560000000001 0.0186722 0
0.0961794 0.0175929 0
0.0967443 0.0163813 0
0.0972732 0.0153663 0
0.09776370000000001 0.0141741 0
0.098215 0.0130011 0
0.0986271 0.0118202 0
0.0990007 0.0106875 0
0.0993364 0.00955552 0
0.0996366 0.00855061 0
0.0999069 0.00770473 0
0.1001472 0.0067676 0
0.1003551 0.00576067 0
0.1005288 0.00470626 0
0.1006677 0.00367664 0
0.10077230000000001 0.00265845 0
0.1008436 0.00167059 0
0.10088180000000001 0.000667657 0
0.1008868 -0.000315307 0
0.1008594 -0.00128753 0
0.10079840000000001 -0.00233125 0
0.1007005 -0.0035386 0
0.10056230000000001 -0.00464122 0
0.1003921 -0.0055174 0
0.1001927 -0.00641433 0
0.0999636 -0.0072639 0
0.0997094 -0.00792468 0
0.09943590000000001 -0.00845452 0
0.09914500000000001 -0.00895748 0
0.0988391 -0.00935836 0
0.0985216 -0.00967248 0
0.0981943 -0.00994259 0
0.097859 -0.0101585 0
0.0975171 -0.0103413 0
0.0971696 -0.0105033 0
0.09681690000000001 -0.010648 0
0.0964596 -0.0107863 0
0.09609780000000001 -0.0109106 0
0.0957322 -0.0110205 0
0.0953631 -0.0111275 0
0.0949903 -0.011234 0
0.094614 -0.0113416 0
0.0942341 -0.0114509 0
0.0938506 -0.0115604 0
0.0934634 -0.0116684 0
0.09307270000000001 -0.0117721 0
0.0926787 -0.0118684 0
0.0922817 -0.0119544 0
0.0918819 -0.0120274 0
0.09148010000000001 -0.0120841 0
0.09107670000000001 -0.0121178 0
0.0906728 -0.0121149 0
0.0902698 -0.0120622 0
0.089868 -0.0120681 0
0.08946520000000001 -0.0120799 0
0.0890625 -0.0121059 0
0.088659 -0.0120932 0
0.0882574 -0.0119947 0
0.0878607 -0.0118018 0
0.0874722 -0.0115115 0
0.087095 -0.0111295 0
0.0867321 -0.0106565 0
0.0863859 -0.0101237 0
0.0860582 -0.0095475 0
0.0857507 -0.00891046 0
0.0854657 -0.00819998 0
0.085206 -0.00739558 0
0.08497478 -0.00649893 0
0.08477520000000001 -0.00550336 0
0.08461106 -0.00437722 0
0.08448653 -0.00314006 0
0.0862046 -0.125396 0
0.08219029 -0.110629 0
0.07873054 -0.100565 0
0.07537571500000001 -0.10044 0
0.07210362000000001 -0.0958205 0
0.06897899 -0.0925818 0
0.06590324 -0.0916209 0
0.0629145 -0.0881173 0
0.06002010000000001 -0.0851931 0
0.057241200000000006 -0.0817755 0
0.054567000000000004 -0.0787919 0
0.0519863 -0.076176 0
0.0494898 -0.0737175 0
0.0470767 -0.0711306 0
0.0447538 -0.0683404 0
0.0425265 -0.0653862 0
0.040398 -0.0624474 0
0.038363600000000005 -0.0596594 0
0.036437800000000006 -0.0560139 0
0.034643200000000006 -0.0516927 0
0.0330132 -0.0461925 0
0.0315847 -0.0396699 0
0.0303922 -0.0320691 0
0.0294697 -0.0234923 0
0.028848600000000002 -0.0139841 0
0.0285515 -0.00403709 0
0.0286046 0.00685205 0
0.0290322 0.0183539 0
0.0298449 0.0298655 0
0.0310345 0.0404476 0
0.032534900000000005 0.049008 0
0.034313300000000005 0.0570117 0
0.036339500000000004 0.064111 0
0.038604000000000006 0.0715117 0
0.0411037 0.0778071 0
0.043794400000000004 0.0832587 0
0.04665280000000001 0.0878115 0
0.049637600000000004 0.0907015 0
0.0526731 0.0909737 0
0.05568000000000001 0.0891983 0
0.058593900000000004 0.0855282 0
0.061363400000000005 0.0809174 0
0.0639855 0.0765779 0
0.06645548 0.0717472 0
0.06870914 0.0635292 0
0.07072188 0.0576995 0
0.0725578 0.0529246 0
0.074259527 0.0495839 0
0.075874177 0.0474747 0
0.07739063 0.0436291 0
0.07877875000000001 0.0398792 0
0.08004113 0.0360413 0
0.08116717 0.0318102 0
0.08217346 0.0291522 0
0.08311404 0.0272539 0
0.08398559 0.0252411 0
0.08479637000000001 0.0235003 0
0.0855511 0.0218805 0
0.086255 0.0204281 0
0.0869073 0.0187235 0
0.08749760000000001 0.0167964 0
0.088024 0.01486 0
0.0884837 0.0128111 0
0.0888719 0.0105537 0
0.0891844 0.00830571 0
0.0894228 0.0061401 0
0.089592 0.00412948 0
0.0896958 0.00220096 0
0.0897356 0.000301017 0
0.08971420000000001 -0.00147338 0
0.0896351 -0.00317641 0
0.0895003 -0.0048098 0
0.0893128 -0.0063416 0
0.089077 -0.00770325 0
0.0887999 -0.00884717 0
0.0884865 -0.00988254 0
0.08814090000000001 -0.0107888 0
0.0877667 -0.0116135 0
0.08736640000000001 -0.0123521 0
0.086943 -0.0130139 0
0.0864989 -0.013588 0
0.086037 -0.0141134 0
0.0855559 -0.0147089 0
0.08505560000000001 -0.0152741 0
0.08453793 -0.0157376 0
0.08400767 -0.0160348 0
0.08346994 -0.0161857 0
0.08292955 -0.0162045 0
0.08239091 -0.0160903 0
0.08185797 -0.0158548 0
0.08133512 -0.0155056 0
0.08082625 -0.0150297 0
0.08033602000000001 -0.0143957 0
0.07986913 -0.0136276 0
0.0794302 -0.0127043 0
0.07902454 -0.0116425 0
0.07865613 -0.0104841 0
0.07832724 -0.00927079 0
0.07804056000000001 -0.00796059 0
0.0777998 -0.00652133 0
0.07760922 -0.00496292 0
0.07747285000000001 -0.00329143 0
0.07739398 -0.00152103 0
0.07737592 0.0003513 0
0.07742211 0.00233451 0
0.07753634000000001 0.00441531 0
0.07772026 0.00651509 0
0.07797296000000001 0.00850244 0
0.07828833 0.01032 0
0.07866174000000001 0.0119629 0
0.07908777 0.0135202 0
0.07956467 0.0149923 0
0.08008832 0.0163482 0
0.08065628 0.0176682 0
0.08126733 0.0188849 0
0.08191673000000001 0.0200303 0
0.0826026 0.0210417 0
0.08331827 0.0218464 0
0.08405954 0.0226124 0
0.08482553000000001 0.0232826 0
0.0856095 0.0237024 0
0.0864027 0.0238649 0
0.08719930000000001 0.023927 0
0.0879951 0.0238133 0
0.0887845 0.0235576 0
0.0895611 0.0230256 0
0.0903167 0.0223553 0
0.0910493 0.0216703 0
0.0917596 0.020972 0
0.0924432 0.020093 0
0.0930958 0.0191145 0
0.0937116 0.0178643 0
0.0942838 0.0166069 0
0.09481590000000001 0.0154044 0
0.095307 0.0141758 0
0.09575840000000001 0.012989 0
0.0961698 0.0118047 0
0.0965433 0.0106856 0
0.0968814 0.00968906 0
0.09718840000000001 0.00880376 0
0.0974661 0.00792225 0
0.0977146 0.00702194 0
0.0979328 0.00611224 0
0.09812 0.00515267 0
0.0982738 0.00411406 0
0.0983926 0.00307107 0
0.0984773 0.00206806 0
0.0985288 0.0010624 0
0.098546 2.11867e-05 0
0.0985283 -0.00103343 0
0.0984754 -0.00208658 0
0.09838730000000001 -0.0031562 0
0.0982631 -0.00423891 0
0.0981033 -0.00528249 0
0.0979103 -0.00623185 0
0.0976877 -0.00706666 0
0.0974393 -0.00778458 0
0.0971689 -0.00839238 0
0.09688000000000001 -0.00890142 0
0.0965757 -0.00932799 0
0.0962585 -0.00967676 0
0.0959309 -0.00995079 0
0.0955954 -0.0101608 0
0.0952537 -0.0103307 0
0.0949068 -0.0104742 0
0.09455530000000001 -0.0106105 0
0.0941993 -0.0107482 0
0.09383860000000001 -0.01089 0
0.0934731 -0.0110332 0
0.0931029 -0.0111728 0
0.09272820000000001 -0.0113083 0
0.0923491 -0.0114366 0
0.0919658 -0.0115544 0
0.0915789 -0.0116585 0
0.0911888 -0.011747 0
0.0907961 -0.0118113 0
0.0904018 -0.0118497 0
0.0900063 -0.0118945 0
0.08960800000000001 -0.011992 0
0.0892067 -0.0120854 0
0.0888029 -0.0121306 0
0.0883989 -0.0120988 0
0.0879974 -0.0119855 0
0.0876012 -0.0117847 0
0.0872131 -0.0115048 0
0.0868357 -0.0111442 0
0.0864718 -0.0106963 0
0.0861237 -0.0101986 0
0.08579250000000001 -0.00967816 0
0.0854796 -0.0091013 0
0.08518738000000001 -0.00843596 0
0.08491932 -0.00766236 0
0.08467857000000001 -0.00679936 0
0.0844683 -0.00584204 0
0.08429234000000001 -0.00474008 0
0.08415519 -0.00355533 0
0.08405853 -0.00228714 0
0.08400572 -0.000932117 0
0.08399949000000001 0.000492925 0
0.084042 0.00200096 0
0.08413621 0.00357266 0
0.08428407 0.0052123 0
0.08448755000000001 0.00691182 0
0.08474883 0.008677 0
0.08506947000000001 0.0104707 0
0.0854488 0.0121602 0
0.0858814 0.0136999 0
0.08636390000000001 0.0151485 0
0.0868931 0.0165248 0
0.08746770000000001 0.0178816 0
0.0880863 0.0191492 0
0.0887419 0.0201062 0
0.08942510000000001 0.0208163 0
0.0901261 0.0211905 0
0.0908347 0.021293 0
0.0915435 0.0212276 0
0.0922472 0.0210003 0
0.0929413 0.0206785 0
0.0936212 0.0201683 0
0.0942829 0.0195644 0
0.0949217 0.0187905 0
0.0955309 0.017815 0
0.0961048 0.0167109 0
0.0966448 0.0157388 0
0.0971471 0.0144984 0
0.09760830000000001 0.0132793 0
0.09802910000000001 0.0120677 0
0.098411 0.0109644 0
0.09875590000000001 0.0098072 0
0.0990651 0.00883952 0
0.0993439 0.00793769 0
0.0995923 0.00702856 0
0.0998092 0.00604371 0
0.0999929 0.00502847 0
0.1001433 0.00403442 0
0.1002594 0.00298363 0
0.1003411 0.00198501 0
0.10039100000000001 0.00105763 0
0.1004096 9.66432e-05 0
0.1003948 -0.000942957 0
0.1003448 -0.00200225 0
0.1002599 -0.00303823 0
0.1001406 -0.00407162 0
0.0999867 -0.00510839 0
0.09979880000000001 -0.00611045 0
0.0995782 -0.00706855 0
0.09932730000000001 -0.00792125 0
0.0990505 -0.00862482 0
0.0987534 -0.00914632 0
0.098441 -0.00956632 0
0.0981161 -0.00990114 0
0.0977813 -0.0101655 0
0.0974386 -0.0103795 0
0.0970895 -0.0105534 0
0.09673520000000001 -0.0106971 0
0.0963765 -0.0108116 0
0.0960145 -0.010902 0
0.0956497 -0.0109883 0
0.0952819 -0.0110786 0
0.0949109 -0.0111765 0
0.0945366 -0.0112815 0
0.0941587 -0.0113929 0
0.093777 -0.011508 0
0.0933914 -0.0116243 0
0.093002 -0.0117378 0
0.09260890000000001 -0.011846 0
0.0922124 -0.0119455 0
0.0918127 -0.0120327 0
0.0914104 -0.0121045 0
0.0910061 -0.0121557 0
0.0906004 -0.0121881 0
0.090194 -0.0122062 0
0.0897855 -0.0122932 0
0.0893744 -0.0123798 0
0.0889607 -0.012425 0
0.0885469 -0.0123953 0
0.0881354 -0.0122876 0
0.087729 -0.0120935 0
0.08733060000000001 -0.0118205 0
0.0869425 -0.0114685 0
0.0865677 -0.0110311 0
0.0862086 -0.0105233 0
0.0858666 -0.0100045 0
0.08554250000000001 -0.00944195 0
0.0852386 -0.0087991 0
0.08495808 -0.00804497 0
0.08470424 -0.0072032 0
0.08447993000000001 -0.00627558 0
0.08428905 -0.00520358 0
0.08413626 -0.0040238 0
0.08402361 -0.00277758 0
0.08395416 -0.00143934 0
0.08393081000000001 -2.09082e-05 0
0.08395606 0.00146515 0
0.08403204 0.00302033 0
0.0841612 0.00464882 0
0.08434586000000001 0.00634421 0
0.08458808000000001 0.00809958 0
0.08488946 0.00989428 0
0.0852504 0.0116542 0
0.08566610000000001 0.0131864 0
0.018745000000000005 0.000352484 0
0.0188561 0.00856158 0
0.0192159 0.01141 0
0.0194591 0.00411794 0
0.0195687 0.00289894 0
0.0196324 0.0019623 0
0.0197849 0.00810666 0
0.020214700000000002 0.0176952 0
0.0209953 0.0288605 0
0.0221608 0.0407456 0
0.023726500000000005 0.0528291 0
0.025685 0.0640838 0
0.0280095 0.0745867 0
0.0306366 0.0819581 0
0.033456700000000006 0.0865169 0
0.036397200000000005 0.0894609 0
0.039418400000000006 0.0917184 0
0.0425827 0.0983183 0
0.0460024 0.106991 0
0.0496935 0.113876 0
0.053467 0.113144 0
0.0572289 0.111951 0
0.060892100000000005 0.107947 0
0.06447080000000001 0.108601 0
0.06809126 0.10861 0
0.07170376 0.107346 0
0.07518180840000001 0.100958 0
0.07838846000000001 0.0921333 0
0.08131970000000001 0.0844984 0
0.08401424 0.0777058 0
0.0864703 0.0701402 0
0.08869160000000001 0.0634902 0
0.0907149 0.0579717 0
0.0925244 0.0507484 0
0.0940908 0.0438816 0
0.0954544 0.0381009 0
0.0966169 0.0318895 0
0.0975698 0.0258284 0
0.0983343 0.0204434 0
0.0989244 0.0153996 0
0.0993614 0.0110053 0
0.0996539 0.00687201 0
0.09981380000000001 0.00306748 0
0.099846 -0.00115773 0
0.09972980000000001 -0.00535225 0
0.09950210000000001 -0.00806161 0
0.09918840000000001 -0.0107024 0
0.09878050000000001 -0.0138521 0
0.0982528 -0.0178176 0
0.0975825 -0.022199 0
0.0967749 -0.0259399 0
0.0958553 -0.0289706 0
0.0948612 -0.0304441 0
0.0938271 -0.0315073 0
0.0927618 -0.0323794 0
0.0916667 -0.0332844 0
0.0905378 -0.034634 0
0.0893413 -0.037079 0
0.0880682 -0.0391189 0
0.0867366 -0.040657 0
0.0853592 -0.0418764 0
0.0839467 -0.0427776 0
0.08250962 -0.0433748 0
0.08105728000000001 -0.0437132 0
0.07959683000000001 -0.0439285 0
0.07813008 -0.0440777 0
0.07665653 -0.0443703 0
0.075168519 -0.0449723 0
0.07365871 -0.0456186 0
0.07213104000000001 -0.0460215 0
0.07059698 -0.0459526 0
0.06907465 -0.0453396 0
0.06758858000000001 -0.0437155 0
0.06617152 -0.0413059 0
0.0648397 -0.0386746 0
0.0635966 -0.0359432 0
0.0624458 -0.033164 0
0.0613895 -0.0303484 0
0.0604244 -0.0276511 0
0.0595499 -0.0249015 0
0.0587794 -0.0213648 0
0.0581377 -0.0172013 0
0.057649200000000005 -0.0122267 0
0.05733680000000001 -0.00670455 0
0.0572154 -0.000804266 0
0.0572944 0.00530494 0
0.057583800000000004 0.0117883 0
0.058086700000000005 0.0179384 0
0.058784600000000006 0.0235839 0
0.0596614 0.0286398 0
0.0607007 0.0333034 0
0.0618774 0.0369688 0
0.0631708 0.0402726 0
0.0645532 0.0425137 0
0.06601208 0.0448144 0
0.06753521 0.0463477 0
0.06909456 0.0470639 0
0.0706705 0.0475319 0
0.07226299 0.0478851 0
0.07386116000000001 0.0479546 0
0.075457043 0.0477891 0
0.07704026 0.0470825 0
0.07858303 0.0454905 0
0.08006591 0.0435579 0
0.08148351000000001 0.0416198 0
0.08283529 0.0395552 0
0.08411717 0.0374901 0
0.0853309 0.035451 0
0.08647780000000001 0.0334839 0
0.08756 0.0315539 0
0.0885776 0.0296111 0
0.08953130000000001 0.0277209 0
0.0904225 0.0258716 0
0.09125370000000001 0.024123 0
0.09202830000000001 0.0225106 0
0.0927515 0.0209818 0
0.0934236 0.0194508 0
0.09404380000000001 0.0178682 0
0.0946125 0.0163453 0
0.0951309 0.0148569 0
0.0956034 0.0135642 0
0.09603 0.0121195 0
0.0964088 0.0106701 0
0.09673860000000001 0.00919679 0
0.09701960000000001 0.00772249 0
0.0972509 0.00623379 0
0.0974332 0.00479114 0
0.0975683 0.0033764 0
0.0976561 0.00197204 0
0.09769850000000001 0.000655904 0
0.09769850000000001 -0.000594188 0
0.09765650000000001 -0.00185944 0
0.09757260000000001 -0.00311848 0
0.097446 -0.00442715 0
0.0972749 -0.00576389 0
0.0970613 -0.00696382 0
0.09681050000000001 -0.00800969 0
0.09652720000000001 -0.00892696 0
0.0962151 -0.00974214 0
0.0958778 -0.0104402 0
0.0955193 -0.0110233 0
0.0951428 -0.0115412 0
0.09474840000000001 -0.0120848 0
0.0943369 -0.0125728 0
0.09391000000000001 -0.0130175 0
0.0934691 -0.0134105 0
0.09301580000000001 -0.0137628 0
0.0925512 -0.0140951 0
0.0920759 -0.0144035 0
0.0915908 -0.0146948 0
0.0910951 -0.0150348 0
0.090588 -0.0153816 0
0.0900693 -0.0157245 0
0.08954000000000001 -0.0160101 0
0.0890026 -0.0162181 0
0.0884585 -0.0164382 0
0.08790590000000001 -0.0166877 0
0.0873452 -0.0169509 0
0.086777 -0.0171129 0
0.086206 -0.01712 0
0.0856372 -0.0169835 0
0.08507457 -0.0167561 0
0.08452158 -0.0164147 0
0.08398169 -0.0159736 0
0.08345801 -0.0154475 0
0.08295347 -0.014848 0
0.08247058 -0.0141317 0
0.08201425 -0.0132684 0
0.08158869 -0.0122768 0
0.08119827 -0.0111668 0
0.08084714 -0.00993281 0
0.08053830000000001 -0.00863077 0
0.0802737 -0.00731723 0
0.08005295 -0.00594703 0
0.07988213 -0.004377 0
0.07976376 -0.00277513 0
0.07970155000000001 -0.00104775 0
0.07969770000000001 0.000747629 0
0.07975637000000001 0.0026822 0
0.07988075 0.00468768 0
0.08007275 0.00671907 0
0.08033096 0.00865589 0
0.08065151000000001 0.0104684 0
0.08103025 0.0121537 0
0.08146296 0.0137162 0
0.08194603 0.0151826 0
0.08247683 0.0165875 0
0.08305351 0.0179378 0
0.08367339 0.0191768 0
0.08433162 0.0202424 0
0.08502159000000001 0.0211196 0
0.08573990000000001 0.0219352 0
0.08648170000000001 0.0225117 0
0.0872391 0.0228965 0
0.08800480000000001 0.0230135 0
0.0887708 0.0229365 0
0.0895302 0.0226071 0
0.09027550000000001 0.0221454 0
0.0910048 0.0216572 0
0.0917181 0.0211649 0
0.0924114 0.0204637 0
0.093079 0.0196388 0
0.093718 0.0187557 0
0.0943248 0.0176785 0
0.094892 0.016479 0
0.095421 0.0152863 0
0.095907 0.0139943 0
0.0963509 0.0127286 0
0.0967523 0.0114555 0
0.097112 0.010221 0
0.097433 0.00912772 0
0.09771740000000001 0.00805459 0
0.0979711 0.00720562 0
0.0981966 0.00637262 0
0.0983913 0.00532408 0
0.0985507 0.00429743 0
0.0986762 0.00327751 0
0.0987672 0.00222494 0
0.0988224 0.00114443 0
0.09884180000000001 6.21608e-05 0
0.0988241 -0.00106897 0
0.0987684 -0.00221784 0
0.0986743 -0.00336531 0
0.0985422 -0.00449707 0
0.0983726 -0.00564884 0
0.0981635 -0.00681923 0
0.0979169 -0.00790824 0
0.09763630000000001 -0.00886345 0
0.0973261 -0.00968383 0
0.0969907 -0.0103871 0
0.0966336 -0.0109948 0
0.0962578 -0.0115095 0
0.0958664 -0.0119452 0
0.09546160000000001 -0.0123151 0
0.0950452 -0.0126483 0
0.09461810000000001 -0.0129561 0
0.0941812 -0.0132464 0
0.09373490000000001 -0.0135156 0
0.0932799 -0.01377 0
0.0928166 -0.0140136 0
0.09234540000000001 -0.0142508 0
0.0918659 -0.0145104 0
0.0913776 -0.0147814 0
0.0908801 -0.015054 0
0.0903738 -0.0153095 0
0.0898588 -0.0156193 0
0.0893337 -0.0158284 0
0.0888032 -0.0160226 0
0.088266 -0.0161908 0
0.08772390000000001 -0.0163429 0
0.08717720000000001 -0.0164315 0
0.08662990000000001 -0.0163832 0
0.08608650000000001 -0.016208 0
0.0855506 -0.0159378 0
0.08502489 -0.0155958 0
0.08451236000000001 -0.0151604 0
0.08401552000000001 -0.0146412 0
0.08353749 -0.0140521 0
0.0830806 -0.0133843 0
0.08264771 -0.0125949 0
0.0822442 -0.0116444 0
0.08187402 -0.0105799 0
0.0815416 -0.00939465 0
0.0812504 -0.00811049 0
0.08100344000000001 -0.00674524 0
0.08080303 -0.00532812 0
0.08065075000000001 -0.00386388 0
0.08054902 -0.00231154 0
0.08050065 -0.000661963 0
0.08050917 0.00109618 0
0.08057805 0.00295786 0
0.08071116 0.00493535 0
0.08091098000000001 0.00695352 0
0.08117728 0.00889953 0
0.08150602 0.0107237 0
0.08189358000000001 0.0124181 0
0.08233504 0.0139822 0
0.08282737 0.0154709 0
0.08336815 0.0168969 0
0.08395512000000001 0.018238 0
0.08458466 0.01946 0
0.0852522 0.0205267 0
0.0859528 0.0214424 0
0.0866797 0.0220906 0
0.0874232 0.0224957 0
0.088175 0.0226063 0
0.0889293 0.0226375 0
0.0896808 0.0224473 0
0.0904235 0.0221229 0
0.0911526 0.0216388 0
0.0918634 0.0210498 0
0.0925537 0.0204204 0
0.09322180000000001 0.019701 0
0.093864 0.018854 0
0.0944739 0.0177587 0
0.09504270000000001 0.0164802 0
0.09557210000000001 0.0153603 0
0.0960627 0.0141786 0
0.09651380000000001 0.0129778 0
0.0969247 0.0117571 0
0.09729360000000001 0.0104495 0
0.06710423 -0.00140169 0
0.06727269 0.0140098 0
0.06792942 0.0237341 0
0.06871014 0.0228678 0
0.06950702 0.025071 0
0.07034108 0.0242728 0
0.07112714 0.023451 0
0.0719322 0.0246444 0
0.07278316 0.0265589 0
0.07371186 0.028889 0
0.07470447100000001 0.0305931 0
0.075755557 0.0322892 0
0.07685348 0.0334675 0
0.07799085 0.0346099 0
0.07916101 0.0355029 0
0.08035372 0.0360014 0
0.08156155 0.0364215 0
0.08277969 0.036632 0
0.08400461000000001 0.0368514 0
0.08523560000000001 0.0369856 0
0.0864674 0.0369038 0
0.0876905 0.0364507 0
0.0888887 0.035423 0
0.090046 0.0340598 0
0.0911551 0.032564 0
0.0922121 0.0309275 0
0.0932123 0.0291394 0
0.0941512 0.0273249 0
0.0950318 0.0256676 0
0.095864 0.0243546 0
0.0966525 0.0230316 0
0.0973945 0.0215817 0
0.09808410000000001 0.0198908 0
0.0987137 0.0180076 0
0.09927820000000001 0.0159796 0
0.0997761 0.0140372 0
0.1002137 0.0123288 0
0.1005964 0.0107215 0
0.1009245 0.00905175 0
0.1011965 0.00730274 0
0.1014079 0.00550856 0
0.1015637 0.00394881 0
0.10167040000000001 0.00254237 0
0.1017316 0.00121089 0
0.1017504 -2.83328e-06 0
0.1017309 -0.00110354 0
0.1016737 -0.00231771 0
0.10157350000000001 -0.00361361 0
0.1014312 -0.0048684 0
0.1012466 -0.0061321 0
0.1010216 -0.00728771 0
0.10076020000000001 -0.00832291 0
0.10046640000000001 -0.00923964 0
0.1001442 -0.0100371 0
0.0997978 -0.0106892 0
0.0994318 -0.0112393 0
0.09904850000000001 -0.0117196 0
0.09865080000000001 -0.0121178 0
0.0982403 -0.0125331 0
0.0978144 -0.0129526 0
0.0973791 -0.0131322 0
0.0969383 -0.0133222 0
0.0964911 -0.0134871 0
0.0960401 -0.0135562 0
0.09558620000000001 -0.0136915 0
0.0951274 -0.0138266 0
0.0946643 -0.0139585 0
0.0941966 -0.0141024 0
0.093724 -0.014252 0
0.0932463 -0.0144059 0
0.0927635 -0.0145602 0
0.0922756 -0.0147106 0
0.0917829 -0.0148533 0
0.0912855 -0.014988 0
0.09078370000000001 -0.0151229 0
0.09027750000000001 -0.0152482 0
0.08976780000000001 -0.0153244 0
0.08925670000000001 -0.0153366 0
0.088744 -0.0154309 0
0.0882282 -0.0155168 0
0.0877094 -0.0156025 0
0.08718870000000001 -0.0156137 0
0.0866701 -0.0154805 0
0.0861587 -0.015203 0
0.0856583 -0.0148205 0
0.08517147 -0.0143877 0
0.08470016 -0.0138953 0
0.08424659000000001 -0.0133236 0
0.08381342 -0.0126726 0
0.08340377 -0.0119245 0
0.08302121 -0.0110529 0
0.08266968000000001 -0.0100544 0
0.08235404 -0.00891682 0
0.08207813 -0.00766792 0
0.08184556 -0.00632808 0
0.08165932000000001 -0.00489569 0
0.08152177000000001 -0.00340811 0
0.08143479 -0.00186868 0
0.08140053 -0.000261445 0
0.08142181 0.00145084 0
0.08150188 0.00326194 0
0.08164402 0.00517036 0
0.08185132 0.0071823 0
0.0821258 0.00916295 0
0.08246423 0.011039 0
0.08286333 0.012795 0
0.08331875 0.0144401 0
0.08382779 0.0160106 0
0.08438717 0.0174538 0
0.08499257 0.0187955 0
0.0856409 0.0200327 0
0.0863275 0.0210906 0
0.0870458 0.0219333 0
0.0877868 0.0224707 0
0.0885406 0.0227155 0
0.0892989 0.0227598 0
0.0900552 0.0226143 0
0.09080450000000001 0.0223585 0
0.0915427 0.0219503 0
0.0922654 0.0214539 0
0.0929706 0.0208871 0
0.093654 0.0201196 0
0.094307 0.0190557 0
0.0949222 0.0178551 0
0.09549490000000001 0.0166645 0
0.0960319 0.0156208 0
0.09653020000000001 0.0144083 0
0.0969891 0.0132111 0
0.0974079 0.0119989 0
0.09778680000000001 0.0108577 0
0.0981297 0.00978968 0
0.09844030000000001 0.00890844 0
0.0987209 0.00800651 0
0.0989716 0.00708639 0
0.09919030000000001 0.0060886 0
0.0993761 0.00509825 0
0.09952820000000001 0.00408287 0
0.099647 0.00309358 0
0.0997329 0.00210046 0
0.0997846 0.00104966 0
0.0998011 -3.75392e-06 0
0.0997831 -0.00101998 0
0.0997316 -0.00202128 0
0.0996464 -0.0030382 0
0.0995277 -0.00402496 0
0.0993769 -0.00497148 0
0.099195 -0.00589701 0
0.0989826 -0.00678643 0
0.09874250000000001 -0.00755949 0
0.0984794 -0.00817083 0
0.09819800000000001 -0.00867643 0
0.0979013 -0.00908806 0
0.0975924 -0.00941914 0
0.0972737 -0.00968341 0
0.09694710000000001 -0.00989768 0
0.096614 -0.0100726 0
0.0962759 -0.0102057 0
0.0959339 -0.0103052 0
0.0955889 -0.010388 0
0.0952413 -0.0104683 0
0.0948909 -0.010558 0
0.0945372 -0.0106609 0
0.09418 -0.0107737 0
0.09381880000000001 -0.0108918 0
0.0934538 -0.0110121 0
0.0930847 -0.0111306 0
0.09271170000000001 -0.0112443 0
0.0923351 -0.0113483 0
0.0919553 -0.01144 0
0.0915727 -0.0115148 0
0.0911882 -0.0115551 0
0.0908029 -0.0115532 0
0.09041840000000001 -0.0115156 0
0.0900351 -0.0115051 0
0.0896509 -0.0115308 0
0.0892665 -0.0115661 0
0.0888804 -0.0115881 0
0.088495 -0.0115254 0
0.0881135 -0.0113621 0
0.087739 -0.0111063 0
0.0873746 -0.0107639 0
0.08702320000000001 -0.0103305 0
0.08668780000000001 -0.00980485 0
0.0863704 -0.00924368 0
0.08607300000000001 -0.00862435 0
0.0857967 -0.00796696 0
0.0855436 -0.00722402 0
0.0853174 -0.00637127 0
0.08512117 -0.00542495 0
0.08495818000000001 -0.0043823 0
0.08483219 -0.00321372 0
0.084747 -0.0019471 0
0.08470519 -0.000614884 0
0.08470878 0.000767553 0
0.08475976 0.00222251 0
0.08486067 0.00375587 0
0.08501414 0.00536744 0
0.0852222 0.00703249 0
0.0854868 0.00876341 0
0.08580990000000001 0.0105289 0
0.08619070000000001 0.0122053 0
0.08662500000000001 0.0137607 0
0.0871093 0.0152101 0
0.0876406 0.0165988 0
0.0882174 0.0179307 0
0.0888371 0.0191788 0
0.08949270000000001 0.0200739 0
0.09017320000000001 0.0207044 0
0.0908697 0.0210291 0
0.091573 0.0211443 0
0.0922757 0.0209998 0
0.09297040000000001 0.0206844 0
0.0936514 0.0201963 0
0.0943143 0.0196312 0
0.0949576 0.0189979 0
0.0955757 0.0180835 0
0.0961575 0.0168843 0
0.0966996 0.0157584 0
0.09720580000000001 0.0146964 0
0.0976752 0.0135835 0
0.0981071 0.0124329 0
0.09850110000000001 0.011293 0
0.0988574 0.0101628 0
0.09917590000000001 0.00906273 0
0.09946250000000001 0.00817817 0
0.099719 0.00727967 0
0.0999447 0.00630554 0
0.1001367 0.00527232 0
0.1002943 0.00422465 0
0.1004167 0.00317708 0
0.10050490000000001 0.0021708 0
0.1005598 0.00116591 0
0.1005807 0.000136739 0
0.10056760000000001 -0.000866566 0
0.10052140000000001 -0.00186114 0
0.100441 -0.00291844 0
0.1003252 -0.00396519 0
0.1001759 -0.00493263 0
0.0999956 -0.00583083 0
0.09978590000000001 -0.00670017 0
0.0995481 -0.00751817 0
0.0992848 -0.00822231 0
0.0990007 -0.00877523 0
0.0987001 -0.00922599 0
0.098386 -0.00959158 0
0.09806100000000001 -0.00988366 0
0.0977274 -0.0101148 0
0.0973869 -0.0103024 0
0.09704070000000001 -0.0104559 0
0.0966899 -0.0105835 0
0.0963353 -0.0106815 0
0.09597800000000001 -0.010758 0
0.09561810000000001 -0.0108325 0
0.0952557 -0.0109128 0
0.0948904 -0.0110011 0
0.0945221 -0.0110968 0
0.0941505 -0.0111989 0
0.09377550000000001 -0.0113049 0
0.0933968 -0.0114118 0
0.0930147 -0.0115155 0
0.0926292 -0.0116125 0
0.09224070000000001 -0.0116996 0
0.0918494 -0.0117734 0
0.0914561 -0.0118275 0
0.0910615 -0.0118402 0
0.0906672 -0.0118172 0
0.0902743 -0.0117587 0
0.08988170000000001 -0.0118329 0
0.0894852 -0.011918 0
0.0890877 -0.0119231 0
0.0886912 -0.011869 0
0.0882976 -0.0117458 0
0.0879095 -0.0115358 0
0.0875301 -0.0112341 0
0.0871621 -0.0108522 0
0.08680840000000001 -0.0103825 0
0.0864715 -0.00984469 0
0.08615310000000001 -0.00926633 0
0.085855 -0.00863114 0
0.085578 -0.00798263 0
0.0853254 -0.00719317 0
0.08510078 -0.00630217 0
0.08490754 -0.00532183 0
0.08474892 -0.004224 0
0.08462925 -0.00300188 0
0.08455146000000001 -0.00171092 0
0.08451798 -0.000358776 0
0.08453061 0.00105228 0
0.08459169 0.00254156 0
0.08470391000000001 0.00411152 0
0.08486985 0.00575834 0
0.0850915 0.0074573 0
0.0853709 0.00922286 0
0.08570950000000001 0.0109874 0
0.0861053 0.0126558 0
0.0865543 0.0141881 0
0.0870524 0.0156214 0
0.0875973 0.0169966 0
0.08818720000000001 0.0183219 0
0.0888192 0.0195306 0
0.0894855 0.0203829 0
0.17555199999999999 -0.247197 0
0.1678142 -0.210674 0
0.1614233 -0.177703 0
0.15579700000000002 -0.161341 0
0.1507261 -0.14366 0
0.1462261 -0.127746 0
0.142206 -0.114266 0
0.1386229 -0.101568 0
0.1354296 -0.0911294 0
0.1325395 -0.0829519 0
0.1299072 -0.0754538 0
0.1275139 -0.0685662 0
0.1253496 -0.0616664 0
0.1234051 -0.0554555 0
0.121656 -0.0499126 0
0.12007590000000001 -0.0453334 0
0.11863280000000001 -0.0414903 0
0.1173118 -0.0380439 0
0.1160965 -0.0350966 0
0.1149719 -0.0325844 0
0.1139213 -0.0305931 0
0.1129374 -0.0285781 0
0.11201620000000001 -0.0268236 0
0.11115040000000001 -0.0252429 0
0.11033380000000001 -0.0238502 0
0.10956070000000001 -0.022641 0
0.1088237 -0.0216594 0
0.1081169 -0.0208097 0
0.1074365 -0.020074 0
0.10677700000000001 -0.0195821 0
0.1061305 -0.0192243 0
0.1054957 -0.0189111 0
0.1048689 -0.0187127 0
0.10424850000000001 -0.0185242 0
0.1036344 -0.0183369 0
0.1030264 -0.0181514 0
0.10242480000000001 -0.0179521 0
0.1018301 -0.0177381 0
0.101243 -0.0175389 0
0.1006592 -0.0174823 0
0.1000788 -0.0173253 0
0.0995053 -0.017136 0
0.0989332 -0.0171891 0
0.09836030000000001 -0.0171725 0
0.0977884 -0.017178 0
0.0972144 -0.0172524 0
0.09663870000000001 -0.017292 0
0.0960616 -0.0173388 0
0.0954828 -0.0173895 0
0.0949023 -0.0174478 0
0.0943196 -0.0175142 0
0.0937346 -0.0175876 0
0.09314710000000001 -0.0176674 0
0.0925568 -0.0177529 0
0.0919635 -0.0178534 0
0.0913665 -0.0179722 0
0.0907654 -0.0180962 0
0.0901598 -0.0182121 0
0.089552 -0.0182635 0
0.08894300000000001 -0.0182711 0
0.0883333 -0.0183239 0
0.0877208 -0.0184132 0
0.0871061 -0.0184624 0
0.0864915 -0.0183968 0
0.0858814 -0.0182037 0
0.0852794 -0.0178999 0
0.08468846000000001 -0.0175449 0
0.08411118000000001 -0.0170935 0
0.0835504 -0.0165568 0
0.08300878 -0.0159482 0
0.08248931000000001 -0.0152427 0
0.0819952 -0.0144149 0
0.08153129 -0.0134429 0
0.08110183 -0.0123467 0
0.08071075 -0.011141 0
0.08036164 -0.00984006 0
0.0800574 -0.00846113 0
0.07980017 -0.00701522 0
0.07959262 -0.00549709 0
0.07943697 -0.0039135 0
0.07933605 -0.00222394 0
0.07929336000000001 -0.000424532 0
0.07931248 0.00148021 0
0.07939700000000001 0.00350303 0
0.07955032000000001 0.00559347 0
0.07977288 0.00762807 0
0.08006085 0.00954619 0
0.08041088 0.0113342 0
0.08081774 0.0129909 0
0.08127843 0.0145466 0
0.08178916 0.0160202 0
0.0823479 0.0174204 0
0.08295198000000001 0.0187475 0
0.08359784 0.0199338 0
0.08428064 0.0209676 0
0.08499616 0.0219038 0
0.0857395 0.0226391 0
0.0865036 0.023163 0
0.0872808 0.023429 0
0.08806320000000001 0.0234916 0
0.0888444 0.0233762 0
0.0896193 0.0231213 0
0.0903821 0.0226608 0
0.0911273 0.0220948 0
0.0918523 0.0214257 0
0.0925521 0.0206099 0
0.09322330000000001 0.0197131 0
0.09386320000000001 0.0187319 0
0.0944639 0.0173726 0
0.0950219 0.0162002 0
0.09554 0.0149859 0
0.09601770000000001 0.0137937 0
0.0964569 0.0126445 0
0.0968577 0.0114949 0
0.0972225 0.0104761 0
0.0975534 0.00946135 0
0.09785340000000001 0.00860665 0
0.098124 0.00768796 0
0.0983648 0.00678721 0
0.0985747 0.00584278 0
0.0987524 0.00486354 0
0.0988967 0.00383688 0
0.0990062 0.00278442 0
0.0990804 0.00171502 0
0.0991185 0.000629435 0
0.0991207 -0.000438489 0
0.09908800000000001 -0.00146609 0
0.09902180000000001 -0.00245156 0
0.09892300000000001 -0.00343228 0
0.0987912 -0.00442265 0
0.0986268 -0.00538583 0
0.0984313 -0.0062886 0
0.0982075 -0.00708144 0
0.0979595 -0.00774539 0
0.09769130000000001 -0.00830513 0
0.0974061 -0.0087683 0
0.097107 -0.00914862 0
0.09679650000000001 -0.00945896 0
0.0964766 -0.0097166 0
0.096149 -0.00991848 0
0.0958156 -0.0100718 0
0.0954777 -0.0101967 0
0.0951359 -0.0103036 0
0.0947906 -0.0104123 0
0.0944416 -0.0105304 0
0.0940884 -0.0106587 0
0.0937308 -0.0107928 0
0.0933687 -0.0109287 0
0.0930021 -0.0110635 0
0.0926312 -0.0111916 0
0.09225610000000001 -0.01131 0
0.0918773 -0.0114143 0
0.09149560000000001 -0.0114856 0
0.091112 -0.0115213 0
0.0907278 -0.0115291 0
0.0903438 -0.0115073 0
0.0899606 -0.0115089 0
0.0895761 -0.0115459 0
0.0891903 -0.0116187 0
0.0888022 -0.0116549 0
0.08841450000000001 -0.011598 0
0.08803040000000001 -0.011441 0
0.0876533 -0.0111882 0
0.08728620000000001 -0.0108449 0
0.0869321 -0.0104073 0
0.08659420000000001 -0.00988084 0
0.0862742 -0.00931883 0
0.0859743 -0.00869649 0
0.08569600000000001 -0.00800739 0
0.0854424 -0.0072291 0
0.0852151 -0.0064065 0
0.08501813 -0.00544256 0
0.08485481 -0.00438613 0
0.08472901000000001 -0.00319697 0
0.08464468 -0.00191591 0
0.08460413 -0.000573328 0
0.08460942 0.000827358 0
0.08466276 0.00230283 0
0.08476675 0.0038597 0
0.08492382 0.00548595 0
0.08513616 0.00717457 0
0.0854061 0.00893363 0
0.085735 0.0107047 0
0.0861218 0.0123894 0
0.0865622 0.0139389 0
0.0870522 0.0153814 0
0.0875892 0.0167633 0
0.08817130000000001 0.0180894 0
0.0887947 0.019243 0
0.08945220000000001 0.0201297 0
0.0901347 0.0207505 0
0.09083240000000001 0.0210613 0
0.0915357 0.0211009 0
0.0922367 0.0209518 0
0.0929291 0.0206046 0
0.09360850000000001 0.0201965 0
0.09427390000000001 0.0197663 0
0.0949226 0.0191616 0
0.0955468 0.0182984 0
0.0961359 0.01711 0
0.09668560000000001 0.0160093 0
0.0971996 0.0149129 0
0.0976767 0.0138098 0
0.0981161 0.0126539 0
0.0985169 0.0114859 0
0.0988791 0.0103256 0
0.0992025 0.00917026 0
0.09949140000000001 0.00825179 0
0.0997514 0.00737911 0
0.0999813 0.00646767 0
0.10017870000000001 0.0054316 0
0.1003414 0.00436788 0
0.1004685 0.00332112 0
0.1005616 0.00231714 0
0.1006213 0.00131458 0
0.1006472 0.00028903 0
0.10063910000000001 -0.000716522 0
0.1005981 -0.00170283 0
0.10052320000000001 -0.00273976 0
0.1004139 -0.00376409 0
0.1002712 -0.0047382 0
0.1000972 -0.00564118 0
0.0998943 -0.00648519 0
0.0996638 -0.00730159 0
0.0994073 -0.00803202 0
0.0991287 -0.00863343 0
0.0988326 -0.00910058 0
0.0985221 -0.00949104 0
0.0982002 -0.00980133 0
0.09786900000000001 -0.0100485 0
0.0975305 -0.0102457 0
0.0971861 -0.0104072 0
0.0968368 -0.0105417 0
0.0964835 -0.0106507 0
0.096127 -0.0107345 0
0.0957679 -0.0108103 0
0.0954062 -0.0108888 0
0.09504180000000001 -0.0109743 0
0.0946745 -0.0110675 0
0.0943039 -0.0111673 0
0.09392990000000001 -0.0112721 0
0.0935523 -0.0113798 0
0.09317120000000001 -0.0114859 0
0.0927867 -0.0115864 0
0.0923989 -0.011678 0
0.0920083 -0.0117568 0
0.0916156 -0.011804 0
0.0912218 -0.0118158 0
0.0908281 -0.0118035 0
0.0904353 -0.0117635 0
0.0900437 -0.0117566 0
0.0896513 -0.0117783 0
0.089258 -0.0118368 0
0.08886290000000001 -0.0118541 0
0.0884688 -0.0117807 0
0.0880789 -0.0116084 0
0.08769640000000001 -0.011343 0
0.0873244 -0.0109884 0
0.0869657 -0.0105412 0
0.0866235 -0.0100045 0
0.0862995 -0.00943687 0
0.0859958 -0.00880987 0
0.0857137 -0.00811846 0
0.0854564 -0.00734082 0
0.08522550000000001 -0.00651673 0
0.08502475000000001 -0.00555492 0
0.08485772 -0.00449695 0
0.08472822 -0.00330803 0
0.0846402 -0.00202628 0
0.08459599000000001 -0.000681316 0
0.08459768000000001 0.000718968 0
0.08464738000000001 0.00219335 0
0.08474770000000001 0.0037488 0
0.08490113 0.00537731 0
0.08510984 0.00706627 0
0.0853762 0.00882854 0
0.08570180000000001 0.010609 0
0.08608550000000001 0.012304 0
0.0865233 0.0138624 0
0.0870108 0.0153091 0
0.0875454 0.0166943 0
0.0881253 0.0180232 0
0.0887481 0.0192716 0
0.08940820000000001 0.020253 0
0.0900953 0.0209003 0
0.0907985 0.0212374 0
0.0915083 0.0213202 0
0.0922174 0.0212137 0
0.0929186 0.020871 0
0.0936063 0.0204272 0
0.0942788 0.0199716 0
0.0949326 0.0192934 0
0.0955602 0.0183985 0
0.09615380000000001 0.0172672 0
0.0967089 0.0161352 0
0.0972273 0.0150521 0
0.0977081 0.0139056 0
0.0981504 0.0127312 0
0.0985544 0.0115831 0
0.0989198 0.0104238 0
0.0992462 0.00925723 0
0.043153800000000006 0.175292 0
0.048801500000000005 0.160525 0
0.0537319 0.137484 0
0.058017400000000004 0.121348 0
0.0618367 0.108788 0
0.06530188 0.100487 0
0.06856868 0.0955729 0
0.07162331000000001 0.0878603 0
0.074412008 0.0796231 0
0.07690806 0.0702925 0
0.07906527 0.0596383 0
0.08086976 0.0490316 0
0.08231604000000001 0.0384451 0
0.08343469 0.0292669 0
0.0842814 0.0222225 0
0.08492787 0.0171376 0
0.0854498 0.0145521 0
0.0859023 0.0127932 0
0.08630890000000001 0.0118078 0
0.0866927 0.0109238 0
0.0870462 0.0102315 0
0.087408 0.011525 0
0.0878197 0.0133153 0
0.0883158 0.0166305 0
0.0889288 0.0200825 0
0.0896417 0.0225935 0
0.0904448 0.0251423 0
0.0913386 0.0285137 0
0.0923514 0.0316333 0
0.0934097 0.0315242 0
0.0944249 0.0290291 0
0.09531150000000001 0.0240829 0
0.0960468 0.020117 0
0.0966336 0.0155456 0
0.0970999 0.0129465 0
0.09751370000000001 0.0121401 0
0.097912 0.0117028 0
0.0983117 0.0127887 0
0.0987493 0.0132141 0
0.0991621 0.0119225 0
0.09957450000000001 0.0126016 0
0.0999878 0.0121744 0
0.1003825 0.0114311 0
0.1007448 0.0102751 0
0.10105510000000001 0.00827904 0
0.1012817 0.00588422 0
0.1014226 0.00239889 0
0.1014309 -0.0016012 0
0.10132440000000001 -0.00431724 0
0.10115940000000001 -0.00534556 0
0.1009709 -0.00531438 0
0.10080220000000001 -0.00452329 0
0.1006418 -0.00527771 0
0.100469 -0.0048131 0
0.1003143 -0.00472427 0
0.1001367 -0.0060513 0
0.0999054 -0.00750221 0
0.0995862 -0.0117378 0
0.0991229 -0.0156272 0
0.09855520000000001 -0.0180492 0
0.0979584 -0.0174708 0
0.09737610000000001 -0.0179697 0
0.0967621 -0.0184639 0
0.0961578 -0.0183001 0
0.0955284 -0.0193048 0
0.0948669 -0.0203517 0
0.0941752 -0.0209922 0
0.0934707 -0.021238 0
0.0927602 -0.0213884 0
0.09203410000000001 -0.0222725 0
0.0912733 -0.0232906 0
0.0904843 -0.0239587 0
0.08967850000000001 -0.0243347 0
0.088857 -0.0250753 0
0.0880045 -0.0260036 0
0.0871248 -0.0267085 0
0.0862214 -0.0275136 0
0.08529020000000001 -0.0282925 0
0.08433568 -0.0289394 0
0.08336121 -0.0294952 0
0.08236995 -0.0299388 0
0.0813637 -0.0304179 0
0.08033968 -0.0309838 0
0.07929894 -0.0314269 0
0.07824545000000001 -0.0317321 0
0.07718339 -0.0319899 0
0.076114339 -0.0320719 0
0.075051096 -0.0317113 0
0.07400348 -0.0311359 0
0.07297726 -0.0304347 0
0.07197907 -0.029475 0
0.07101653000000001 -0.0282929 0
0.07009816 -0.0267336 0
0.06924524 -0.0244098 0
0.06847997 -0.0215807 0
0.06781251 -0.0185801 0
0.06724665 -0.0155016 0
0.06678322 -0.0124233 0
0.0664242 -0.00923237 0
0.06618101 -0.00545779 0
0.06607449 -0.00103161 0
0.06612784000000001 0.00406475 0
0.06635920000000001 0.00961163 0
0.06678032 0.0154107 0
0.06739672000000001 0.0212939 0
0.06820884 0.0271218 0
0.06921008000000001 0.0325484 0
0.07038034 0.0372704 0
0.07169675 0.0412457 0
0.07312496 0.0442151 0
0.07464222200000001 0.0465591 0
0.07622468 0.0482245 0
0.07785636 0.0495676 0
0.07952903 0.0506756 0
0.0812315 0.0513663 0
0.08295203000000001 0.0518457 0
0.08469201 0.0525379 0
0.0864499 0.0527112 0
0.0881823 0.0511474 0
0.0898447 0.0486101 0
0.09141260000000001 0.045532 0
0.0928714 0.0421665 0
0.0942181 0.0392783 0
0.0953431 0.0272422 0
0.0961733 0.0222746 0
0.0968252 0.0176223 0
0.09739410000000001 0.0168589 0
0.0979294 0.0151001 0
0.098391 0.0128146 0
0.0987766 0.0104472 0
0.09909180000000001 0.00860397 0
0.09935050000000001 0.00700648 0
0.09955460000000001 0.00525601 0
0.09969610000000001 0.00330967 0
0.0997725 0.00140827 0
0.09979060000000001 -0.000201116 0
0.099758 -0.00168112 0
0.0996759 -0.00317365 0
0.0995448 -0.00451736 0
0.0993709 -0.00593086 0
0.0991429 -0.00767838 0
0.0988601 -0.00916227 0
0.0985335 -0.0103971 0
0.0981615 -0.0119048 0
0.097736 -0.0135013 0
0.0972711 -0.0142161 0
0.0967903 -0.0146402 0
0.0962922 -0.0152355 0
0.0957747 -0.0157545 0
0.0952434 -0.0161109 0
0.09469910000000001 -0.0165518 0
0.0941394 -0.0167987 0
0.093576 -0.0170927 0
0.09299940000000001 -0.0174543 0
0.09241740000000001 -0.0173693 0
0.09184540000000001 -0.0169545 0
0.0912873 -0.0165771 0
0.0907409 -0.0162073 0
0.09020890000000001 -0.0157382 0
0.0896888 -0.0155314 0
0.0891731 -0.0154183 0
0.0886601 -0.0153838 0
0.0881476 -0.0153815 0
0.0876335 -0.0154532 0
0.087117 -0.0155461 0
0.0865974 -0.0156136 0
0.0860771 -0.0155915 0
0.0855593 -0.0154653 0
0.08504762 -0.015228 0
0.08454525 -0.0149058 0
0.08405469 -0.0145254 0
0.08357806000000001 -0.014073 0
0.08311782000000001 -0.0135384 0
0.08267657 -0.0129379 0
0.08225849 -0.0121861 0
0.08186679000000001 -0.0113211 0
0.08150673 -0.0103071 0
0.08118260000000001 -0.0091648 0
0.08089834 -0.00792488 0
0.08065721000000001 -0.00658219 0
0.0804623 -0.00515334 0
0.08031613 -0.00367768 0
0.08021973 -0.00216807 0
0.08017557 -0.000556614 0
0.08018731 0.00117587 0
0.0802587 0.00301754 0
0.08039333 0.00496604 0
0.08059423 0.00699467 0
0.08086225 0.00895719 0
0.08119331 0.0107979 0
0.08158406 0.0125331 0
0.08203112 0.0142014 0
0.08253238 0.0157745 0
0.08308355 0.0172125 0
0.08368138 0.0185751 0
0.08432309 0.0198574 0
0.08500474 0.0209655 0
0.0857199 0.0218771 0
0.08646090000000001 0.0224981 0
0.08721670000000001 0.0228146 0
0.08798020000000001 0.0229552 0
0.0887439 0.0228637 0
0.0895017 0.022605 0
0.0902496 0.0222952 0
0.0909851 0.0218569 0
0.0917049 0.0213628 0
0.0924059 0.0207229 0
0.0930823 0.0198708 0
0.0937263 0.0188273 0
0.0943315 0.0175348 0
0.0948934 0.0163475 0
0.0954191 0.0152564 0
0.0959063 0.0140986 0
0.0963556 0.0129145 0
0.0967643 0.0117209 0
0.0971351 0.0106018 0
0.0974701 0.00958635 0
0.0977751 0.00875621 0
0.0980511 0.00788412 0
0.0982976 0.00695383 0
0.0985126 0.00598502 0
0.0986953 0.00501809 0
0.0988453 0.00403405 0
0.0989626 0.00305283 0
0.0990468 0.00203982 0
0.0990968 0.00101834 0
0.0991132 1.80143e-05 0
0.0990965 -0.000973912 0
0.0990466 -0.00196692 0
0.09896390000000001 -0.00294465 0
0.09884870000000001 -0.00392204 0
0.09870100000000001 -0.00488945 0
0.0985215 -0.00582616 0
0.0983121 -0.00667382 0
0.0980768 -0.0073843 0
0.0978204 -0.00796025 0
0.0975463 -0.00844365 0
0.0972578 -0.00883534 0
0.0969576 -0.00915265 0
0.09664790000000001 -0.00940646 0
0.0963307 -0.00961219 0
0.0960072 -0.00978161 0
0.09567880000000001 -0.0099134 0
0.0953465 -0.0100168 0
0.0950111 -0.0101067 0
0.0946727 -0.010195 0
0.0943312 -0.0102943 0
0.0939861 -0.0104092 0
0.093637 -0.0105352 0
0.0932836 -0.0106658 0
0.0929258 -0.0107971 0
0.0925638 -0.010925 0
0.0921975 -0.0110458 0
0.0918275 -0.011156 0
0.09145400000000001 -0.0112536 0
0.0910775 -0.0113338 0
0.09069870000000001 -0.0113937 0
0.09031840000000001 -0.0114224 0
0.0899379 -0.0114112 0
0.08955830000000001 -0.0113751 0
0.0891787 -0.0113996 0
0.0887984 -0.0114281 0
0.0884173 -0.0114237 0
0.0880378 -0.0113392 0
0.08766260000000001 -0.0111699 0
0.0872946 -0.0109109 0
0.08693680000000001 -0.010569 0
0.0865918 -0.0101388 0
0.0862628 -0.00961801 0
0.08595130000000001 -0.00907172 0
0.08565930000000001 -0.00846454 0
0.0853883 -0.00779761 0
0.08514131 -0.00703791 0
0.08492127000000001 -0.00618473 0
0.08473111 -0.00524939 0
0.08457401 -0.00420688 0
0.08445363 -0.00305127 0
0.08437383 -0.00178478 0
0.08433742 -0.000451988 0
0.08434647 0.000931451 0
0.08440288 0.00238368 0
0.08450909000000001 0.00391231 0
0.08466766 0.00551668 0
0.08488086 0.00718674 0
0.08515061 0.00890382 0
0.0854778 0.0106415 0
0.08586200000000001 0.0122916 0
0.0862987 0.0138266 0
0.0867851 0.0152733 0
0.0873186 0.0166672 0
0.0878976 0.0179908 0
0.0885187 0.0192016 0
0.0891748 0.0200911 0
0.08985660000000001 0.0207561 0
0.0905541 0.0210419 0
0.09125760000000001 0.0211406 0
0.09195980000000001 0.0209798 0
0.092653 0.0206311 0
0.0933329 0.0201972 0
0.0939977 0.0197297 0
0.0946448 0.0191144 0
0.1071446 -0.0517552 0
0.1057353 -0.0266501 0
0.1052556 -0.00768094 0
0.1050272 -0.00533539 0
0.10503760000000001 0.00564323 0
0.1052815 0.00723766 0
0.1055547 0.0100862 0
0.1059819 0.0151365 0
0.10654150000000001 0.0179634 0
0.1071774 0.0200433 0
0.1078736 0.0215117 0
0.10860510000000001 0.0222364 0
0.10935030000000001 0.0223924 0
0.11009050000000001 0.0220073 0
0.110813 0.0215079 0
0.1115225 0.0211072 0
0.1122201 0.020704 0
0.1128905 0.0194966 0
0.1135062 0.017491 0
0.1140468 0.0150964 0
0.1145092 0.0128471 0
0.1149024 0.0109504 0
0.11523820000000001 0.00934674 0
0.115527 0.00805845 0
0.11577190000000001 0.00663456 0
0.1159633 0.00490095 0
0.1160947 0.00305753 0
0.1161654 0.00130003 0
0.1161808 -0.000274741 0
0.1161467 -0.00169019 0
0.1160666 -0.00303306 0
0.1159453 -0.00415833 0
0.11578920000000001 -0.00514616 0
0.1156013 -0.00608936 0
0.1153802 -0.00715348 0
0.1151199 -0.00840098 0
0.11481630000000001 -0.00972301 0
0.114475 -0.0107024 0
0.1141008 -0.0117024 0
0.1136953 -0.0125029 0
0.1132753 -0.0126199 0
0.1128561 -0.0125237 0
0.11244090000000001 -0.0123883 0
0.1120328 -0.012075 0
0.1116381 -0.011613 0
0.11126040000000001 -0.011066 0
0.110902 -0.0104622 0
0.1105642 -0.00983473 0
0.1102473 -0.00922078 0
0.1099498 -0.0086672 0
0.1096694 -0.00819811 0
0.109403 -0.00781969 0
0.1091474 -0.00755426 0
0.10889889999999999 -0.00736494 0
0.1086564 -0.00720348 0
0.1084182 -0.00708982 0
0.1081845 -0.00693772 0
0.10795640000000001 -0.00675583 0
0.1077347 -0.00654831 0
0.1075205 -0.00631457 0
0.10731450000000001 -0.00605954 0
0.1071172 -0.00578947 0
0.1069291 -0.00551309 0
0.1067503 -0.00523348 0
0.1065806 -0.00496628 0
0.1064196 -0.00470704 0
0.1062672 -0.0044536 0
0.1061231 -0.0042066 0
0.1059872 -0.0039662 0
0.10585910000000001 -0.0037321 0
0.10573880000000001 -0.00350492 0
0.1056258 -0.00328657 0
0.1055199 -0.00307789 0
0.10542080000000001 -0.00287994 0
0.10532810000000001 -0.00269649 0
0.10524120000000001 -0.00252895 0
0.1051596 -0.00237707 0
0.1050828 -0.00224098 0
0.1050103 -0.00211968 0
0.1049416 -0.0020113 0
0.1048763 -0.00191275 0
0.10481410000000001 -0.00182087 0
0.104755 -0.00173425 0
0.1046986 -0.00165137 0
0.104645 -0.0015712 0
0.104594 -0.0014925 0
0.1045456 -0.00141478 0
0.1044998 -0.00133769 0
0.10445660000000001 -0.0012607 0
0.1044159 -0.00118386 0
0.1043778 -0.00110801 0
0.1043422 -0.00103348 0
0.104309 -0.000960301 0
0.1042783 -0.000888425 0
0.1042499 -0.000819986 0
0.1042237 -0.000755613 0
0.1041996 -0.000694975 0
0.1041775 -0.000636393 0
0.10415730000000001 -0.000579753 0
0.1041389 -0.000525058 0
0.1041223 -0.000472054 0
0.1041075 -0.000420839 0
0.1040944 -0.000371192 0
0.1040829 -0.000323137 0
0.1040729 -0.00027659 0
0.1040645 -0.000231698 0
0.1040575 -0.00018818 0
0.104052 -0.000146267 0
0.1040478 -0.00010585 0
0.104045 -6.70056e-05 0
0.10404340000000001 -2.94737e-05 0
0.1040431 6.63201e-06 0
0.1040439 4.14742e-05 0
0.1040459 7.51683e-05 0
0.104049 0.000107252 0
0.10405310000000001 0.000137738 0
0.1040582 0.000167004 0
0.1040643 0.000195596 0
0.1040713 0.000223305 0
0.10407920000000001 0.000250434 0
0.104088 0.00027691 0
0.1040977 0.000302893 0
0.1041082 0.00032846 0
0.1041196 0.000353809 0
0.1041319 0.000379213 0
0.1041449 0.00040417 0
0.1041589 0.000429018 0
0.1041736 0.000453856 0
0.1041891 0.000478518 0
0.1042055 0.000503326 0
0.1042227 0.00052845 0
0.1042408 0.000553353 0
0.10425970000000001 0.000578522 0
0.1042794 0.0006036 0
0.1043 0.00062884 0
0.10432140000000001 0.00065438 0
0.10434360000000001 0.000680123 0
0.10436680000000001 0.000705992 0
0.1043907 0.000731809 0
0.1044156 0.000757978 0
0.1044413 0.000784259 0
0.1044679 0.000811162 0
0.1044954 0.00083807 0
0.1045238 0.000865297 0
0.1045532 0.000892854 0
0.1045834 0.000921051 0
0.1046146 0.000949491 0
0.1046468 0.000978347 0
0.1046799 0.00100785 0
0.104714 0.0010377 0
0.1047491 0.00106778 0
0.1047852 0.00109858 0
0.10482240000000001 0.0011308 0
0.1048607 0.00116345 0
0.10490000000000001 0.0011968 0
0.1049405 0.00123073 0
0.1049821 0.00126481 0
0.1050249 0.00130028 0
0.1050689 0.00133717 0
0.1051141 0.00137415 0
0.1051606 0.00141227 0
0.1052083 0.00145157 0
0.1052574 0.00149162 0
0.10530780000000001 0.00153256 0
0.1053597 0.0015743 0
0.1054129 0.00161722 0
0.1054676 0.00166176 0
0.1055237 0.00170649 0
0.1055814 0.0017529 0
0.1056407 0.00180054 0
0.1057015 0.00184943 0
0.1057641 0.00189939 0
0.1058283 0.00195027 0
0.10589420000000001 0.00200268 0
0.1059619 0.00205718 0
0.1060314 0.00211279 0
0.1061028 0.00216963 0
0.1061762 0.00222807 0
0.1062515 0.00228835 0
0.1063288 0.00235023 0
0.10640830000000001 0.00241356 0
0.1064899 0.00247851 0
0.1065736 0.00254501 0
0.1066597 0.00261281 0
0.10674800000000001 0.00268227 0
0.1068386 0.00275344 0
0.1069317 0.00282658 0
0.1070272 0.00290106 0
0.1071252 0.00297937 0
0.107226 0.00306357 0
0.1073297 0.00315328 0
0.1074364 0.0032484 0
0.1075465 0.00334878 0
0.1076599 0.00345424 0
0.10777700000000001 0.0035646 0
0.1078978 0.00367931 0
0.1080225 0.00379789 0
0.1081512 0.00392112 0
0.1082841 0.00404708 0
0.1084213 0.00417643 0
0.1085628 0.00430945 0
0.1087089 0.00444562 0
0.1088595 0.00458515 0
0.1090148 0.00472805 0
0.109175 0.00487496 0
0.1093401 0.00502701 0
0.10951040000000001 0.00518416 0
0.109686 0.00534453 0
0.109867 0.00550443 0
0.1100532 0.00566232 0
0.1102447 0.00581843 0
0.1104413 0.00597459 0
0.1106433 0.00613518 0
0.1108506 0.00629828 0
0.1110634 0.00646153 0
0.11128160000000001 0.0066169 0
0.11150460000000001 0.00675864 0
0.1117322 0.00688767 0
0.1119639 0.00700497 0
0.1121993 0.00711053 0
0.1124375 0.00716067 0
0.11267640000000001 0.00717794 0
0.112916 0.00719658 0
0.1131563 0.00723008 0
0.1133987 0.00731509 0
0.11364360000000001 0.00737719 0
0.11388980000000001 0.00739521 0
0.1141363 0.0073945 0
0.1143826 0.00738289 0
0.1146283 0.00735862 0
0.1148731 0.00732638 0
0.1151167 0.00729037 0
0.115359 0.0072536 0
0.1156002 0.00722048 0
0.11584040000000001 0.00719299 0
0.11607980000000001 0.00717102 0
0.1163185 0.00715282 0
0.11655650000000001 0.0071297 0
0.1167937 0.00710522 0
0.1170301 0.00708113 0
0.1172658 0.00705818 0
0.11750060000000001 0.00703559 0
0.1177348 0.00701335 0
0.1179682 0.00699149 0
0.1182008 0.00697002 0
0.1184328 0.00694877 0
0.1186641 0.00692687 0
0.11889350000000001 0.00684283 0
0.1191206 0.00678242 0
0.11934520000000001 0.00669785 0
0.1195674 0.00664576 0
0.1197884 0.00662078 0
0.1200088 0.00660581 0
0.12022820000000001 0.00656511 0
0.120446 0.00650748 0
0.12066170000000001 0.00644239 0
0.1208753 0.00637474 0
0.1210866 0.00630668 0
0.1212956 0.00623696 0
0.1215022 0.00616691 0
0.1217066 0.0060978 0
0.1219086 0.00603078 0
0.12210850000000001 0.0059664 0
0.1223063 0.00590464 0
0.122502 0.00584501 0
0.1226958 0.00578606 0
0.1228876 0.00572592 0
0.1230774 0.00566487 0
0.1232651 0.00560336 0
0.1234508 0.00554193 0
0.12363450000000001 0.00548313 0
0.1238162 0.00542273 0
0.1239959 0.00536217 0
0.1241735 0.0053015 0
0.1243492 0.00524161 0
0.1245229 0.00518257 0
0.1246946 0.00512469 0
0.1248644 0.00506803 0
0.1250324 0.00501257 0
0.1251985 0.00495823 0
0.1253628 0.00490494 0
0.1255254 0.00485229 0
0.1256862 0.00480012 0
0.1258453 0.00474888 0
0.1260027 0.00469845 0
0.1261584 0.00464864 0
0.1263125 0.0045959 0
0.1264645 0.00452819 0
0.1266143 0.00446388 0
0.1267618 0.00439306 0
0.1269072 0.00433217 0
0.1270506 0.00427428 0
0.127192 0.00421767 0
0.1273316 0.00416263 0
0.1274694 0.00410967 0
0.1276054 0.00405411 0
0.1277395 0.00399659 0
0.1278717 0.00393873 0
0.128002 0.00388147 0
0.1281304 0.00382373 0
0.1282568 0.00376428 0
0.075616273 0.0676637 0
0.07798768 0.0756786 0
0.08052348000000001 0.0753627 0
0.08293525 0.0690453 0
0.08513096 0.0630031 0
0.0871225 0.0567535 0
0.0889183 0.0513277 0
0.0905389 0.046254 0
0.091998 0.0416016 0
0.0933091 0.0374156 0
0.0944891 0.0336877 0
0.09555280000000001 0.0303825 0
0.0965123 0.027424 0
0.0973791 0.0247254 0
0.0981596 0.0222738 0
0.098859 0.0197819 0
0.0994726 0.0171661 0
0.1000005 0.0146623 0
0.1004486 0.0123755 0
0.1008247 0.0103361 0
0.10113720000000001 0.00853277 0
0.1013931 0.00692525 0
0.1015987 0.00550878 0
0.10175980000000001 0.00424941 0
0.1018819 0.00314438 0
0.1019681 0.00207534 0
0.1020179 0.000959042 0
0.1020298 -0.000191304 0
0.1020033 -0.00133489 0
0.1019388 -0.00248565 0
0.1018357 -0.00363258 0
0.1016957 -0.00469835 0
0.1015221 -0.00565255 0
0.101318 -0.00654429 0
0.10108500000000001 -0.00738377 0
0.1008243 -0.00822806 0
0.1005374 -0.00878186 0
0.100235 -0.00951225 0
0.0999043 -0.010141 0
0.09956190000000001 -0.0103798 0
0.0992126 -0.0105562 0
0.0988585 -0.0106743 0
0.0985007 -0.0107956 0
0.0981383 -0.0109496 0
0.0977699 -0.011153 0
0.09739350000000001 -0.0114443 0
0.0970052 -0.0118461 0
0.0966023 -0.0123207 0
0.0961824 -0.0128641 0
0.0957433 -0.0134617 0
0.0952837 -0.0140814 0
0.0948035 -0.0147018 0
0.0943037 -0.0152411 0
0.0937876 -0.0156985 0
0.09325710000000001 -0.0161091 0
0.0927113 -0.0166179 0
0.0921514 -0.0169292 0
0.0915826 -0.0172206 0
0.0910032 -0.0175096 0
0.0904156 -0.0177475 0
0.0898192 -0.0180353 0
0.0892135 -0.0182898 0
0.0886003 -0.0184852 0
0.0879818 -0.0186186 0
0.0873587 -0.0187748 0
0.0867291 -0.0189806 0
0.08609230000000001 -0.0192094 0
0.08545 -0.0193046 0
0.08480866000000001 -0.0191549 0
0.08417357 -0.0189255 0
0.08354801 -0.0186002 0
0.08293485 -0.0181816 0
0.08233722 -0.0176816 0
0.08175797 -0.0170871 0
0.08120049 -0.0163691 0
0.08066943 -0.015508 0
0.08016938 -0.0145209 0
0.079704 -0.0134104 0
0.07927787 -0.0121862 0
0.0788934 -0.0109101 0
0.07855349 -0.00952709 0
0.07826133 -0.00804694 0
0.07802048 -0.00645908 0
0.07783456 -0.00476981 0
0.07770687 -0.00297391 0
0.07764086 -0.00107767 0
0.07763989 0.000927492 0
0.0777076 0.00303664 0
0.07784656000000001 0.00519178 0
0.0780567 0.00728555 0
0.07833397 0.00922335 0
0.07867262 0.0109847 0
0.07906763 0.0126234 0
0.07951581 0.0141751 0
0.08001407 0.0156339 0
0.08055919 0.0169896 0
0.08114822000000001 0.018287 0
0.08177853 0.0194562 0
0.08244512 0.0204796 0
0.08314423 0.0214164 0
0.08387334 0.0222815 0
0.08462906 0.0230097 0
0.0854061 0.0235667 0
0.08619790000000001 0.0239094 0
0.0869975 0.0240432 0
0.0877985 0.0240049 0
0.0885953 0.0237942 0
0.08938070000000001 0.0232904 0
0.0901449 0.0226152 0
0.0908872 0.0219923 0
0.0916097 0.0214016 0
0.0923103 0.0206517 0
0.0929832 0.0197608 0
0.0936221 0.0185928 0
0.0942172 0.0172268 0
0.09477050000000001 0.0160519 0
0.0952836 0.0148367 0
0.0957564 0.0136301 0
0.0961891 0.0124234 0
0.0965818 0.0111979 0
0.0969351 0.010107 0
0.09725510000000001 0.00916125 0
0.09754560000000001 0.00833279 0
0.0978073 0.00742945 0
0.0980391 0.00650734 0
0.0982392 0.00554762 0
0.0984069 0.00454918 0
0.0985405 0.00351812 0
0.0986397 0.00248196 0
0.0987042 0.00143905 0
0.0987339 0.000394565 0
0.0987288 -0.00064599 0
0.0986895 -0.00165678 0
0.09861700000000001 -0.00264405 0
0.09851120000000001 -0.00365495 0
0.0983716 -0.00466696 0
0.0981987 -0.00565355 0
0.097994 -0.00656805 0
0.0977609 -0.00735959 0
0.0975038 -0.00801872 0
0.0972264 -0.0085795 0
0.09693210000000001 -0.00904087 0
0.0966239 -0.00942427 0
0.0963042 -0.00973527 0
0.09597520000000001 -0.00997591 0
0.0956394 -0.0101599 0
0.0952981 -0.010307 0
0.0949523 -0.010434 0
0.0946024 -0.0105578 0
0.09424830000000001 -0.0106866 0
0.0938898 -0.0108197 0
0.09352680000000001 -0.0109549 0
0.0931594 -0.0110903 0
0.0927874 -0.0112211 0
0.0924113 -0.0113457 0
0.09203120000000001 -0.0114591 0
0.0916475 -0.0115541 0
0.0912613 -0.0116131 0
0.0908738 -0.0116354 0
0.090486 -0.0116274 0
0.0900975 -0.011704 0
0.0897067 -0.0117313 0
0.0893152 -0.0117539 0
0.08892320000000001 -0.0117816 0
0.0885307 -0.0117667 0
0.0881398 -0.0116689 0
0.08775430000000001 -0.0114621 0
0.0873773 -0.0111641 0
0.0870117 -0.0107769 0
0.08666070000000001 -0.0102974 0
0.08632630000000001 -0.00976585 0
0.0860108 -0.00918041 0
0.08571580000000001 -0.00853072 0
0.0854437 -0.00780485 0
0.08519624 -0.00703772 0
0.08497722 -0.00612945 0
0.08479022 -0.00511747 0
0.08463909 -0.00398264 0
0.08452795 -0.00273262 0
0.08445964 -0.00141284 0
0.08443644 -4.08182e-05 0
0.08446016 0.00139722 0
0.08453324000000001 0.00291446 0
0.08465843 0.00451494 0
0.08483797 0.00617782 0
0.08507414 0.00790982 0
0.0853691 0.0096983 0
0.0857233 0.0114472 0
0.086134 0.0130879 0
0.0865969 0.0145951 0
0.0871083 0.0160139 0
0.0876661 0.017373 0
0.0882682 0.0186847 0
0.0889114 0.0198226 0
0.0895871 0.0206444 0
0.0902848 0.0211547 0
0.0909942 0.0213662 0
0.0917067 0.0213599 0
0.09241540000000001 0.0211058 0
0.09311330000000001 0.0207244 0
0.0937953 0.0202449 0
0.0944603 0.0196725 0
0.0951028 0.0189035 0
0.0957157 0.0179153 0
0.096292 0.0167634 0
0.0968316 0.015709 0
0.09733620000000001 0.0146486 0
0.0978029 0.0134722 0
0.0982311 0.0123106 0
0.0986205 0.0111548 0
0.098971 0.00993744 0
0.0992822 0.00884066 0
0.0995612 0.00795858 0
0.0998112 0.00707651 0
0.1000299 0.00610451 0
0.1002145 0.00502758 0
0.1003635 0.00395926 0
0.1004771 0.00291368 0
0.1005566 0.00191642 0
0.1006033 0.000925749 0
0.1006163 -9.24687e-05 0
0.10059570000000001 -0.00108912 0
0.1005422 -0.00209307 0
0.1004537 -0.00315917 0
0.1003301 -0.00419487 0
0.1001731 -0.00516782 0
0.0999848 -0.00607398 0
0.0997672 -0.00693351 0
0.09952180000000001 -0.00773799 0
0.0992514 -0.00843286 0
0.0989603 -0.00898446 0
0.098653 -0.00942428 0
0.0983324 -0.00978138 0
0.09800120000000001 -0.010065 0
0.0976617 -0.01029 0
0.0973154 -0.0104723 0
0.0969637 -0.0106212 0
0.0966075 -0.0107368 0
0.0962481 -0.0108215 0
0.0958862 -0.0108935 0
0.0955219 -0.0109651 0
0.0951551 -0.0110422 0
0.0947856 -0.0111274 0
0.0944131 -0.0112192 0
0.0940375 -0.0113167 0
0.09365860000000001 -0.0114179 0
0.0932763 -0.01152 0
0.0928907 -0.0116178 0
0.0925019 -0.0117088 0
0.0921102 -0.0117888 0
0.0917163 -0.0118459 0
0.091321 -0.0118672 0
0.0909255 -0.0118589 0
0.09053080000000001 -0.0118229 0
0.0901376 -0.0117921 0
0.0897438 -0.0118182 0
0.08934980000000001 -0.0118605 0
0.08895360000000001 -0.0118978 0
0.0885576 -0.0118502 0
0.08816500000000001 -0.0117018 0
0.087779 -0.0114587 0
0.0874027 -0.0111268 0
0.0870389 -0.0107021 0
0.08669110000000001 -0.0101852 0
0.08636100000000001 -0.00962562 0
0.08605070000000001 -0.00901119 0
0.0857617 -0.00833364 0
0.0854968 -0.00758041 0
0.0852575 -0.00677449 0
0.08504771 -0.00584111 0
0.08487075000000001 -0.00480545 0
0.08473046000000001 -0.00364459 0
0.08463093000000001 -0.00237848 0
0.08457467 -0.00104429 0
0.08456401000000001 0.000341506 0
0.08460079000000001 0.00179666 0
0.08468749 0.00333028 0
0.08482682 0.00494513 0
0.08502069000000001 0.00661114 0
0.0852716 0.00836042 0
0.08558160000000001 0.0101395 0
0.0859499 0.0118556 0
0.0863734 0.0134504 0
0.0868478 0.0149243 0
0.0873699 0.0163281 0
0.0879379 0.017679 0
0.08855 0.0189802 0
0.08920030000000001 0.019975 0
0.0898794 0.0207074 0
0.09057710000000001 0.0210958 0
0.0912837 0.021264 0
0.0919912 0.021165 0
0.0926921 0.0208996 0
0.0933822 0.0205412 0
0.09406 0.0201549 0
0.0947222 0.0195882 0
0.0953609 0.0187313 0
0.0959652 0.0175753 0
0.09652820000000001 0.0163327 0
0.0970537 0.015277 0
0.0975428 0.0141744 0
0.201749 -0.287955 0
0.192502 -0.257059 0
0.18452400000000002 -0.226836 0
0.177259 -0.209587 0
0.1706532 -0.187844 0
0.1647289 -0.169291 0
0.1593694 -0.153134 0
0.154549 -0.137306 0
0.1501907 -0.125447 0
0.1461842 -0.115852 0
0.1424599 -0.108025 0
0.13897510000000002 -0.101652 0
0.1356788 -0.096542 0
0.13254 -0.0921396 0
0.1295426 -0.0879578 0
0.1266767 -0.0843146 0
0.12392500000000001 -0.0810042 0
0.12127450000000001 -0.0782783 0
0.11870420000000001 -0.0761332 0
0.1161988 -0.0743331 0
0.1137482 -0.0728481 0
0.1113403 -0.0717549 0
0.1089636 -0.0709333 0
0.1066103 -0.070345 0
0.1042721 -0.0700169 0
0.1019389 -0.0700128 0
0.0996027 -0.0701479 0
0.0972616 -0.070335 0
0.0949123 -0.0706317 0
0.0925523 -0.0709606 0
0.09018140000000001 -0.0712925 0
0.0877985 -0.0716857 0
0.08540060000000001 -0.0721929 0
0.0829836 -0.0728235 0
0.08054386000000001 -0.0737237 0
0.07806933 -0.0746232 0
0.075573665 -0.0751099 0
0.07306295 -0.0756465 0
0.07052741 -0.0763283 0
0.06799035 -0.0758068 0
0.06548770000000001 -0.0742733 0
0.0630493 -0.0720449 0
0.060691800000000004 -0.0694774 0
0.0584225 -0.0667525 0
0.0562463 -0.0638579 0
0.0541671 -0.0609549 0
0.052182400000000004 -0.058272 0
0.0502841 -0.0557165 0
0.04847 -0.0532004 0
0.046741000000000005 -0.050635 0
0.0450961 -0.0481197 0
0.043548500000000004 -0.0447495 0
0.042125600000000006 -0.0406623 0
0.0408576 -0.0354966 0
0.0397812 -0.0292269 0
0.038930200000000005 -0.0220784 0
0.0383323 -0.014 0
0.0380187 -0.00513041 0
0.0379924 0.00332683 0
0.0382551 0.0121423 0
0.0388193 0.0212198 0
0.0396899 0.0302089 0
0.040839200000000006 0.0386069 0
0.0422376 0.0448529 0
0.043864 0.0522168 0
0.0457079 0.057936 0
0.0477375 0.0635467 0
0.0499506 0.0688202 0
0.052321000000000006 0.0729217 0
0.054792900000000005 0.0747838 0
0.057286500000000004 0.0743853 0
0.059726100000000004 0.0719228 0
0.062267600000000006 0.0801811 0
0.0650032 0.0829145 0
0.06777808 0.0835793 0
0.0705022 0.0794685 0
0.07326719000000001 0.0852663 0
0.076124008 0.0867 0
0.07906644 0.0887524 0
0.08197775 0.0849356 0
0.08467985 0.0775946 0
0.087148 0.0709783 0
0.0894093 0.0650787 0
0.09148110000000001 0.0595652 0
0.0933765 0.0545384 0
0.09510690000000001 0.0496593 0
0.09665760000000001 0.0436627 0
0.0980393 0.03921 0
0.0992663 0.0344897 0
0.1003198 0.0289573 0
0.101186 0.0234861 0
0.1018812 0.0185844 0
0.1024208 0.0141251 0
0.1028216 0.0100747 0
0.1030774 0.0055285 0
0.10319 0.00149866 0
0.1031807 -0.00176988 0
0.1030721 -0.00461548 0
0.1028647 -0.00767653 0
0.1025569 -0.0105379 0
0.1021517 -0.0140965 0
0.10160240000000001 -0.0185211 0
0.1009169 -0.0223177 0
0.10011880000000001 -0.0251651 0
0.0992564 -0.0264991 0
0.0983519 -0.0276589 0
0.09741720000000001 -0.0283502 0
0.0964576 -0.0295137 0
0.0954236 -0.0326019 0
0.09446840000000001 -0.0256879 0
0.09371 -0.0202891 0
0.0931273 -0.0147362 0
0.092673 -0.0149501 0
0.0921391 -0.0161657 0
0.0915967 -0.0168323 0
0.0910172 -0.017581 0
0.0904498 -0.0164693 0
0.0899073 -0.0161212 0
0.0893813 -0.0154005 0
0.08888510000000001 -0.0144492 0
0.0884123 -0.0139895 0
0.08795460000000001 -0.0134843 0
0.08751400000000001 -0.012787 0
0.0870742 -0.0135971 0
0.0866201 -0.0135786 0
0.0861676 -0.0134852 0
0.08573030000000001 -0.0126851 0
0.085328 -0.0114743 0
0.08496858 -0.0101679 0
0.08465158 -0.00891852 0
0.08437663000000001 -0.0076417 0
0.0841402 -0.00661481 0
0.0839344 -0.00579147 0
0.08375250000000001 -0.00515536 0
0.08359258 -0.00444124 0
0.08345848 -0.00362353 0
0.08335375 -0.00268689 0
0.08328238 -0.00163773 0
0.08324723 -0.000514424 0
0.08325076000000001 0.000676794 0
0.08329539 0.00194612 0
0.08338397 0.00330845 0
0.08351924000000001 0.00474515 0
0.08370394 0.00626521 0
0.08394053 0.00785394 0
0.08423121 0.00950739 0
0.08457744 0.0111733 0
0.08497803000000001 0.0127596 0
0.0854293 0.0142256 0
0.0859276 0.0156017 0
0.086471 0.0169276 0
0.0870578 0.0182072 0
0.0876862 0.0194289 0
0.0883514 0.0204035 0
0.0890435 0.0210532 0
0.08975240000000001 0.0214264 0
0.09046860000000001 0.0215132 0
0.0911843 0.0214197 0
0.0918936 0.0211367 0
0.092591 0.0206929 0
0.093273 0.0201929 0
0.0939342 0.0195116 0
0.0945694 0.0186311 0
0.09517 0.0174481 0
0.09572900000000001 0.0162397 0
0.0962524 0.0152211 0
0.0967389 0.014097 0
0.09718850000000001 0.0129691 0
0.0976004 0.0118283 0
0.0979744 0.010694 0
0.0983106 0.009576 0
0.0986126 0.00863029 0
0.0988847 0.0077551 0
0.099127 0.00682347 0
0.09933650000000001 0.00580798 0
0.0995119 0.00475191 0
0.0996518 0.00370092 0
0.0997575 0.00269832 0
0.09983020000000001 0.00170614 0
0.0998692 0.000683896 0
0.0998742 -0.000330575 0
0.0998453 -0.0013647 0
0.0997808 -0.00244381 0
0.099681 -0.00349701 0
0.0995459 -0.00453727 0
0.0993781 -0.00546889 0
0.0991808 -0.00631992 0
0.09895580000000001 -0.00713237 0
0.0987049 -0.00786428 0
0.0984319 -0.00846753 0
0.098141 -0.00895689 0
0.0978349 -0.00937333 0
0.0975163 -0.00971567 0
0.09718740000000001 -0.00999833 0
0.09685 -0.0102299 0
0.09650550000000001 -0.0104244 0
0.09615510000000001 -0.0105895 0
0.0957996 -0.0107325 0
0.09543950000000001 -0.0108657 0
0.0950752 -0.0109852 0
0.094707 -0.0111002 0
0.0943351 -0.0112159 0
0.0939592 -0.0113353 0
0.0935793 -0.0114581 0
0.0931952 -0.0115848 0
0.092807 -0.0117008 0
0.0924152 -0.0118007 0
0.0920203 -0.0118889 0
0.0916225 -0.0120062 0
0.0912184 -0.0121909 0
0.090812 -0.0121738 0
0.0904067 -0.0121824 0
0.0899991 -0.01226 0
0.0895906 -0.0122593 0
0.08918190000000001 -0.0122715 0
0.088772 -0.0123232 0
0.0883603 -0.0123824 0
0.0879472 -0.0123881 0
0.0875356 -0.0123027 0
0.08712840000000001 -0.0121214 0
0.086729 -0.0118452 0
0.0863405 -0.0114702 0
0.0859662 -0.0110028 0
0.0856083 -0.010475 0
0.08526890000000001 -0.00989661 0
0.08494996 -0.00925198 0
0.08465369 -0.00852906 0
0.08438334 -0.00771678 0
0.08414111 -0.00684038 0
0.08392917 -0.00590021 0
0.08375261 -0.00472653 0
0.08361639 -0.00351936 0
0.08352161 -0.00220671 0
0.08347227 -0.000806263 0
0.0834712 0.000680079 0
0.08352088 0.00223143 0
0.08362355 0.00384882 0
0.08378119 0.00553025 0
0.08399607 0.0072758 0
0.08427015 0.00908175 0
0.08460502 0.0109118 0
0.08499944000000001 0.0126333 0
0.0854483 0.0142027 0
0.08594740000000001 0.0156523 0
0.0864933 0.0170317 0
0.08708400000000001 0.0183352 0
0.0877166 0.019554 0
0.0883858 0.0205164 0
0.0890812 0.0211298 0
0.0897907 0.0213912 0
0.0905046 0.021414 0
0.09121660000000001 0.0213059 0
0.091922 0.0210267 0
0.0926151 0.0205649 0
0.0932902 0.0199838 0
0.0939445 0.0193109 0
0.0945738 0.0184851 0
0.0951722 0.0174614 0
0.09573480000000001 0.0164021 0
0.09626380000000001 0.0154064 0
0.0967567 0.0142537 0
0.0972114 0.0131156 0
0.0976273 0.0119303 0
0.0980054 0.0108245 0
0.0983462 0.00973807 0
0.0986535 0.00877002 0
0.09892970000000001 0.0078783 0
0.0991761 0.00695168 0
0.0993913 0.0060127 0
0.09957490000000001 0.00503719 0
0.0997254 0.00404481 0
0.0998433 0.00307908 0
0.0999291 0.00210854 0
0.0999817 0.00109836 0
0.1000007 9.1573e-05 0
0.0999858 -0.000942049 0
0.0999358 -0.00200393 0
0.0998507 -0.00304729 0
0.099731 -0.00406963 0
0.0995791 -0.00498075 0
0.0993985 -0.00580293 0
0.0991914 -0.00657571 0
0.09895970000000001 -0.00727756 0
0.0987065 -0.00786688 0
0.0984356 -0.00835316 0
0.0981497 -0.00877024 0
0.0978512 -0.00911466 0
0.0975422 -0.00940084 0
0.0972246 -0.0096367 0
0.09689990000000001 -0.00983137 0
0.0965693 -0.009994 0
0.0962337 -0.0101346 0
0.0958936 -0.0102622 0
0.0955494 -0.0103856 0
0.0952008 -0.0105242 0
0.09484770000000001 -0.0106599 0
0.09449010000000001 -0.0107929 0
0.094128 -0.0109269 0
0.0937615 -0.0110614 0
0.0933904 -0.0111978 0
0.093015 -0.0113255 0
0.175733 -0.2205 0
0.1688773 -0.184128 0
0.16337600000000002 -0.1511 0
0.1586234 -0.135498 0
0.15439930000000002 -0.118602 0
0.15071869999999998 -0.103609 0
0.147484 -0.0912722 0
0.1446483 -0.0796083 0
0.1421904 -0.0685209 0
0.1400823 -0.0587969 0
0.1382742 -0.0502811 0
0.1367326 -0.0426493 0
0.1354416 -0.0353978 0
0.1343523 -0.0302132 0
0.1334283 -0.0257225 0
0.1326255 -0.0226815 0
0.1319082 -0.0205458 0
0.1312508 -0.0189809 0
0.1306443 -0.0174818 0
0.1300884 -0.0159241 0
0.1295809 -0.0145584 0
0.1291226 -0.0130014 0
0.1287213 -0.0111769 0
0.1283726 -0.00989418 0
0.1280637 -0.00870405 0
0.1277928 -0.00765693 0
0.1275504 -0.006984 0
0.1273262 -0.00652628 0
0.12711450000000002 -0.00621804 0
0.1269108 -0.00603379 0
0.1267126 -0.00587464 0
0.1265194 -0.00572494 0
0.1263319 -0.00552588 0
0.1261522 -0.00525031 0
0.1259835 -0.00488937 0
0.1258262 -0.00457014 0
0.12568020000000002 -0.00419372 0
0.1255495 -0.0036598 0
0.1254397 -0.00293554 0
0.1253561 -0.00211954 0
0.1252996 -0.00131714 0
0.12526900000000002 -0.000567114 0
0.1252624 0.000124904 0
0.1252779 0.00076259 0
0.1253136 0.0013342 0
0.1253669 0.00182728 0
0.1254354 0.00224793 0
0.1255168 0.00260799 0
0.1256093 0.00291837 0
0.1257114 0.00318796 0
0.1258218 0.00341941 0
0.1259393 0.00361269 0
0.126062 0.00374237 0
0.1261883 0.00382652 0
0.1263168 0.0038749 0
0.1264461 0.00388638 0
0.1265757 0.00388882 0
0.1267053 0.00388318 0
0.12683450000000002 0.00386957 0
0.1269631 0.00384809 0
0.1270909 0.00382101 0
0.1272177 0.00378947 0
0.1273434 0.00375462 0
0.1274679 0.00371798 0
0.1275911 0.00368081 0
0.1277132 0.00364399 0
0.127834 0.00360806 0
0.1279536 0.00357331 0
0.1280721 0.00353984 0
0.12818960000000001 0.00350752 0
0.1283059 0.00347598 0
0.1284212 0.00344465 0
0.1285355 0.0034128 0
0.1286486 0.00337958 0
0.1287607 0.00334424 0
0.1288715 0.00330618 0
0.128981 0.00326489 0
0.129089 0.00321998 0
0.12919550000000002 0.00317115 0
0.1293003 0.00311855 0
0.1294032 0.00306189 0
0.1295042 0.00300134 0
0.1296031 0.00293708 0
0.1296999 0.00286949 0
0.1297943 0.00279895 0
0.1298863 0.00272672 0
0.1299759 0.00265506 0
0.1300631 0.00258595 0
0.1301481 0.00251955 0
0.13023099999999999 0.00245631 0
0.1303118 0.00239659 0
0.1303907 0.00234063 0
0.1304678 0.0022885 0
0.1305432 0.00224006 0
0.13061709999999999 0.0021951 0
0.13068950000000001 0.002153 0
0.1307605 0.0021145 0
0.1308304 0.00207844 0
0.1308991 0.00204534 0
0.1309667 0.00201553 0
0.1310334 0.00198906 0
0.1310993 0.00196497 0
0.13116440000000001 0.00194223 0
0.1312287 0.00192011 0
0.1312923 0.00189817 0
0.1313552 0.00187619 0
0.13141740000000002 0.00185406 0
0.1314788 0.00183178 0
0.1315394 0.00180945 0
0.1315987 0.00174789 0
0.1316564 0.00173407 0
0.13171470000000002 0.00175812 0
0.1317735 0.00176864 0
0.1318327 0.00177873 0
0.1318921 0.00178441 0
0.1319516 0.00178796 0
0.1320113 0.00179305 0
0.1320712 0.00180287 0
0.1321315 0.00181556 0
0.1321922 0.00182586 0
0.13225320000000002 0.00183186 0
0.1323143 0.00183291 0
0.1323753 0.00182894 0
0.1324361 0.00182025 0
0.13249660000000002 0.0018072 0
0.1325565 0.00179025 0
0.1326158 0.00176923 0
0.1326744 0.00174489 0
0.13273210000000002 0.00171736 0
0.1327888 0.00168754 0
0.1328445 0.00165604 0
0.1328991 0.00162348 0
0.1329526 0.00159022 0
0.133005 0.00155672 0
0.13305630000000002 0.00152362 0
0.13310650000000002 0.00149104 0
0.1331556 0.00145926 0
0.1332037 0.00142857 0
0.1332508 0.00139902 0
0.1332969 0.00137076 0
0.1333422 0.0013437 0
0.13338650000000002 0.00131785 0
0.13343 0.00129293 0
0.1334726 0.00126876 0
0.1335145 0.00124582 0
0.1335556 0.00122377 0
0.133596 0.0012021 0
0.1336357 0.00118101 0
0.1336747 0.0011607 0
0.1337131 0.00114076 0
0.1337507 0.00112075 0
0.1337877 0.00110051 0
0.1338241 0.00108048 0
0.1338597 0.00106042 0
0.1338947 0.00104027 0
0.13392900000000002 0.00101994 0
0.1339626 0.00099963 0
0.1339956 0.000979329 0
0.1340279 0.000959048 0
0.1340595 0.00093883 0
0.1340904 0.000919198 0
0.1341207 0.000900187 0
0.1341504 0.000881645 0
0.1341795 0.000863748 0
0.134208 0.000846685 0
0.13423590000000002 0.000830463 0
0.1342633 0.000815103 0
0.1342902 0.000800422 0
0.1343166 0.000786549 0
0.1343426 0.000773236 0
0.1343681 0.000760453 0
0.1343933 0.000748132 0
0.134418 0.000736449 0
0.13444230000000001 0.000725108 0
0.1344663 0.000714113 0
0.1344899 0.000703249 0
0.1345132 0.00069259 0
0.1345361 0.000682119 0
0.1345586 0.000671781 0
0.1345808 0.00066147 0
0.13460270000000002 0.000651148 0
0.1346242 0.000640884 0
0.1346454 0.000630739 0
0.1346662 0.000620632 0
0.1346867 0.000610618 0
0.13470690000000002 0.000600701 0
0.1347268 0.000590916 0
0.1347463 0.000581307 0
0.1347655 0.000571774 0
0.1347844 0.000562326 0
0.134803 0.000553149 0
0.1348212 0.000544214 0
0.1348392 0.000535478 0
0.1348569 0.000526932 0
0.1348743 0.000518612 0
0.1348915 0.000510472 0
0.1349083 0.000502536 0
0.13492500000000002 0.000494782 0
0.1349413 0.000487184 0
0.1349574 0.000479769 0
0.13497330000000002 0.000472472 0
0.1349889 0.000465302 0
0.1350043 0.000458269 0
0.1350194 0.000451324 0
0.1350344 0.000444488 0
0.135049 0.000437789 0
0.1350635 0.000431214 0
0.1350778 0.000424705 0
0.1350918 0.000418264 0
0.1351056 0.000411902 0
0.1351193 0.000405622 0
0.1351327 0.000399413 0
0.1351459 0.00039328 0
0.1351589 0.000387284 0
0.1351717 0.000381288 0
0.1351843 0.000375338 0
0.1351967 0.000369495 0
0.1352089 0.000363777 0
0.1352209 0.000358224 0
0.1352328 0.000352869 0
0.1352444 0.000347654 0
0.1352559 0.000342658 0
0.1352673 0.000337897 0
0.1352784 0.000333266 0
0.1352895 0.000328766 0
0.1353004 0.000324395 0
0.13531110000000002 0.000320148 0
0.1353217 0.000315944 0
0.1353321 0.000311858 0
0.1353425 0.000307877 0
0.1353527 0.000303957 0
0.1353627 0.000300143 0
0.1353727 0.000296376 0
0.13538250000000002 0.000292675 0
0.13539220000000002 0.000288963 0
0.1354017 0.000285195 0
0.1354112 0.00028159 0
0.1354205 0.000278102 0
0.1354297 0.000274426 0
0.1354388 0.000270841 0
0.1354477 0.000267361 0
0.1354566 0.000264018 0
0.1354653 0.000260517 0
0.1354739 0.000257106 0
0.1354825 0.000253855 0
0.1354909 0.00025054 0
0.1354992 0.000247155 0
0.1355073 0.000244034 0
0.1355154 0.000241024 0
0.13552340000000002 0.000237959 0
0.1355313 0.000234989 0
0.135539 0.000232064 0
0.13554670000000002 0.000229067 0
0.13555430000000002 0.00022636 0
0.1355618 0.000223786 0
0.1355692 0.00022116 0
0.1355766 0.000218591 0
0.1355838 0.000216093 0
0.13559100000000002 0.000213598 0
0.135598 0.000211231 0
0.135605 0.000208866 0
0.1356119 0.00020635 0
0.1356188 0.000203873 0
0.1356255 0.000201447 0
0.1356322 0.000199246 0
0.1356388 0.000197199 0
0.1356453 0.000195111 0
0.1356518 0.000192777 0
0.1356582 0.000190592 0
0.1356645 0.000188528 0
0.1356707 0.000186466 0
0.1356769 0.000184313 0
0.135683 0.00018221 0
0.1356891 0.000180145 0
0.135695 0.000178187 0
0.1357009 0.000176268 0
0.13570680000000002 0.000174409 0
0.13571260000000002 0.000172534 0
0.13571830000000001 0.000170624 0
0.1357239 0.000168661 0
0.1357295 0.000166807 0
0.135735 0.000165008 0
0.1357405 0.000163217 0
0.1357459 0.000161287 0
0.13575130000000002 0.000159402 0
0.1357565 0.000157611 0
0.1357618 0.000155872 0
0.1357669 0.000154085 0
0.135772 0.000152341 0
0.1357771 0.000150734 0
0.13578210000000002 0.000149236 0
0.135787 0.000147588 0
0.1357919 0.000145809 0
0.1357967 0.000144082 0
0.13580150000000002 0.00014256 0
0.1358062 0.000141081 0
0.1358109 0.000139554 0
0.1358155 0.000137904 0
0.1358201 0.000136472 0
0.13582460000000002 0.000135029 0
0.1358291 0.000133499 0
0.059732400000000005 -0.119997 0
0.05586390000000001 -0.10893 0
0.052367300000000006 -0.103313 0
0.048913200000000004 -0.103581 0
0.0454972 -0.101189 0
0.0421752 -0.0986388 0
0.038906800000000005 -0.097011 0
0.0357366 -0.0936647 0
0.0326298 -0.0925526 0
0.029574200000000002 -0.0910079 0
0.026587900000000005 -0.0880749 0
0.023724500000000003 -0.0837798 0
0.021023400000000005 -0.0783973 0
0.018515700000000003 -0.0721731 0
0.016237800000000004 -0.0647626 0
0.0142329 -0.0557682 0
0.012547799999999998 -0.0453846 0
0.011230400000000001 -0.0338273 0
0.01032000000000001 -0.0212751 0
0.009820099999999998 -0.00912583 0
0.009734400000000004 0.00321782 0
0.010031100000000001 0.0139831 0
0.010666900000000007 0.0234458 0
0.011593199999999998 0.0309958 0
0.012737400000000003 0.0370303 0
0.014082900000000002 0.0432441 0
0.015643800000000006 0.0503082 0
0.017458500000000002 0.0582971 0
0.0195508 0.0668362 0
0.021934100000000005 0.0758063 0
0.024621300000000006 0.083926 0
0.0274608 0.0867592 0
0.030393100000000006 0.0884595 0
0.0333549 0.0893787 0
0.036367100000000006 0.0911739 0
0.0394009 0.0902961 0
0.0423755 0.0866796 0
0.045161900000000005 0.0810677 0
0.047771100000000004 0.075605 0
0.050097100000000006 0.0653183 0
0.0521027 0.0550632 0
0.053745600000000004 0.0451121 0
0.055095000000000005 0.036571 0
0.056219000000000005 0.0317603 0
0.057224500000000005 0.0285656 0
0.05810510000000001 0.0246111 0
0.0588699 0.0214188 0
0.0595236 0.0179914 0
0.060057900000000004 0.0142881 0
0.0604816 0.0114476 0
0.060819700000000004 0.00898858 0
0.061079400000000006 0.0068661 0
0.0612781 0.00524227 0
0.061428800000000006 0.00394394 0
0.06153840000000001 0.00279821 0
0.061618000000000006 0.00210393 0
0.0616767 0.00153814 0
0.061726 0.00150989 0
0.061778700000000006 0.00179407 0
0.061848400000000005 0.0024482 0
0.0619474 0.00346052 0
0.0620811 0.0045961 0
0.0622636 0.0063544 0
0.0625189 0.00901834 0
0.06288 0.0125283 0
0.0633678 0.0166635 0
0.0640039 0.0212716 0
0.0647929 0.0259088 0
0.06573989 0.0305334 0
0.06682728 0.0343792 0
0.06803141 0.0374555 0
0.06931996 0.0396488 0
0.07067617 0.0415628 0
0.07208969 0.0430677 0
0.07354486 0.0441662 0
0.07503609800000001 0.0452799 0
0.07656349 0.046253 0
0.07811606 0.0467816 0
0.07967765 0.0468587 0
0.08123926000000001 0.0468465 0
0.08279210000000001 0.0462392 0
0.08431425000000001 0.045139 0
0.0857876 0.0434165 0
0.08720420000000001 0.0416014 0
0.0885518 0.0393493 0
0.0898197 0.036845 0
0.09100140000000001 0.0342085 0
0.09209540000000001 0.0316049 0
0.0931059 0.0292425 0
0.0940472 0.0273398 0
0.0949273 0.0254972 0
0.095747 0.0236946 0
0.096501 0.0216455 0
0.0971804 0.0192929 0
0.0977806 0.0169018 0
0.0983025 0.0145551 0
0.0987524 0.0125685 0
0.0991397 0.0107623 0
0.0994629 0.00874424 0
0.0997169 0.0065938 0
0.0998996 0.004456 0
0.10001270000000001 0.00246046 0
0.1000624 0.000647818 0
0.10005710000000001 -0.00084139 0
0.1000062 -0.00212993 0
0.0999128 -0.00342553 0
0.09977430000000001 -0.00484028 0
0.0995877 -0.00628576 0
0.0993489 -0.00797279 0
0.0990539 -0.00961318 0
0.0987093 -0.0109767 0
0.0983193 -0.0123653 0
0.0978828 -0.0137364 0
0.0974057 -0.0148002 0
0.0968963 -0.0157013 0
0.0963605 -0.0163855 0
0.095804 -0.0169634 0
0.0952306 -0.0173843 0
0.0946463 -0.0176441 0
0.09405480000000001 -0.0178365 0
0.093457 -0.0180178 0
0.0928541 -0.0181392 0
0.0922473 -0.0182787 0
0.0916349 -0.0184677 0
0.0910156 -0.0186919 0
0.09038850000000001 -0.0189306 0
0.0897537 -0.0191424 0
0.0891121 -0.0193433 0
0.0884635 -0.0195808 0
0.0878056 -0.0198714 0
0.08713850000000001 -0.0201357 0
0.086464 -0.0203083 0
0.0857859 -0.0203516 0
0.08510884 -0.0202602 0
0.08443631 -0.0200741 0
0.08377125 -0.0198157 0
0.08311557 -0.0195108 0
0.08247198 -0.0190894 0
0.08184391 -0.0186212 0
0.08123262 -0.0180754 0
0.08064169 -0.0173926 0
0.08007591 -0.0165683 0
0.07953987 -0.0156138 0
0.0790376 -0.0145322 0
0.07857275 -0.0133722 0
0.07814817 -0.0121402 0
0.07776596000000001 -0.0108214 0
0.07743004 -0.00936652 0
0.07714521 -0.00776287 0
0.07691625 -0.00604016 0
0.07674635 -0.0042258 0
0.07663862 -0.00232202 0
0.0765963 -0.000312538 0
0.07662258000000001 0.0017983 0
0.07672107 0.00399814 0
0.07689335 0.00623106 0
0.07713946 0.00838774 0
0.07745411 0.0103637 0
0.07783101 0.0121228 0
0.07826258 0.0136714 0
0.07874359 0.0151041 0
0.07927094 0.0164638 0
0.07984119 0.0176774 0
0.08044956 0.0187692 0
0.08109317 0.0197903 0
0.08176843 0.0206642 0
0.08247017000000001 0.0213994 0
0.08319668000000001 0.0221944 0
0.08394814 0.0228644 0
0.08472063 0.0234282 0
0.085507 0.0237107 0
0.0862993 0.023829 0
0.0870945 0.0238699 0
0.0878874 0.0236944 0
0.08867130000000001 0.0233408 0
0.0894402 0.022803 0
0.0901883 0.0221353 0
0.0909144 0.0214818 0
0.09161720000000001 0.0207277 0
0.09229380000000001 0.0199121 0
0.0929411 0.0189544 0
0.0935517 0.0177207 0
0.0941197 0.0165142 0
0.09464890000000001 0.0153143 0
0.09513740000000001 0.0141103 0
0.0955868 0.0129411 0
0.0959975 0.0117937 0
0.0963711 0.0106965 0
0.0967094 0.00969577 0
0.0970153 0.00871305 0
0.0972912 0.00788721 0
0.097538 0.0069661 0
0.09775450000000001 0.00605924 0
0.097939 0.00504576 0
0.09808900000000001 0.00401615 0
0.0982057 0.00303517 0
0.09828980000000001 0.00205377 0
0.0983404 0.00102699 0
0.0983562 -2.39836e-05 0
0.09833710000000001 -0.00106986 0
0.09828300000000001 -0.00213264 0
0.0981928 -0.0032261 0
0.0980662 -0.00430803 0
0.09790460000000001 -0.00532555 0
0.0977104 -0.0062658 0
0.0974863 -0.00712309 0
0.0972354 -0.00787554 0
0.0969614 -0.0085189 0
0.0966677 -0.00906243 0
0.09635740000000001 -0.00952549 0
0.09603300000000001 -0.00990804 0
0.09569710000000001 -0.010214 0
0.0953523 -0.0104582 0
0.095 -0.0106666 0
0.0946411 -0.0108548 0
0.0942762 -0.0110333 0
0.0939054 -0.0112075 0
0.0935289 -0.0113785 0
0.0931467 -0.0115451 0
0.09275910000000001 -0.0117061 0
0.0923663 -0.0118587 0
0.0919684 -0.0120215 0
0.0915643 -0.0121917 0
0.09115670000000001 -0.0122751 0
0.0907459 -0.012359 0
0.0903332 -0.0124134 0
0.0899166 -0.0125707 0
0.0894949 -0.0127293 0
0.0890682 -0.0128617 0
0.0886383 -0.0129186 0
0.0882078 -0.0128978 0
0.08777940000000001 -0.0127988 0
0.08735570000000001 -0.0126251 0
0.086939 -0.0123761 0
0.086532 -0.0120462 0
0.0861374 -0.0116356 0
0.085757 -0.0111942 0
0.0853914 -0.0107331 0
0.08504263000000001 -0.010197 0
0.08471456000000001 -0.00950787 0
0.0844105 -0.00875636 0
0.08413279 -0.00792649 0
0.08388466 -0.00697505 0
0.08367084 -0.00589382 0
0.08349484 -0.00470649 0
0.08335989 -0.00343132 0
0.08326877 -0.00208301 0
0.08322393 -0.000663829 0
0.08322786 0.000834307 0
0.08328321 0.00240976 0
0.08339292000000001 0.00408544 0
0.08355927 0.00582398 0
0.08378529 0.00763533 0
0.08407233 0.00950247 0
0.08442182000000001 0.0113498 0
0.08483052 0.0130614 0
0.08529350000000001 0.0146162 0
0.0858062 0.0160663 0
0.0863656 0.0174118 0
0.086968 0.0186589 0
0.0876104 0.0198057 0
0.0882863 0.0206934 0
0.08898690000000001 0.021266 0
0.08970030000000001 0.0214928 0
0.0904181 0.0215592 0
0.09113450000000001 0.0214157 0
0.0918438 0.0211608 0
0.0925425 0.0207908 0
0.0932279 0.0203768 0
0.0938981 0.0198428 0
0.09454610000000001 0.0190585 0
0.0951642 0.0180731 0
0.0957453 0.0168602 0
0.0962885 0.0158219 0
0.0967949 0.0146608 0
0.0972631 0.0135278 0
0.0976935 0.0123881 0
0.09808650000000001 0.0112865 0
0.098444 0.0102476 0
0.09876700000000001 0.00918906 0
0.0990599 0.00843898 0
0.09932450000000001 0.0075041 0
0.0995584 0.00657961 0
0.0997601 0.00556189 0
0.0999269 0.00449517 0
0.1000587 0.00347994 0
0.10015840000000001 0.00255865 0
0.1002276 0.0016297 0
0.1002645 0.000623692 0
0.1002673 -0.000397929 0
0.1002374 -0.00134723 0
0.1001755 -0.0023321 0
0.1000796 -0.00337106 0
0.0999495 -0.00438516 0
0.099786 -0.00537496 0
0.0995895 -0.00636517 0
0.09936110000000001 -0.00726511 0
0.0991057 -0.0080009 0
0.09882840000000001 -0.00858276 0
0.09853400000000001 -0.00904391 0
0.0982259 -0.00941386 0
0.060512 0.0860844 0
0.06345010000000001 0.0887436 0
0.06629317 0.081991 0
0.06888021 0.0731895 0
0.07116678 0.0646982 0
0.07318454 0.0568427 0
0.074954878 0.0498621 0
0.07650592 0.0436327 0
0.07786256 0.0381796 0
0.07904875 0.0332843 0
0.08007542000000001 0.0285884 0
0.08095103000000001 0.0242067 0
0.0816838 0.0200019 0
0.0822811 0.016089 0
0.08275503000000001 0.0125967 0
0.0831214 0.00962167 0
0.08339669 0.00706886 0
0.08358557 0.00420098 0
0.08367533 0.00142914 0
0.08367939 -0.00104996 0
0.08359912 -0.00367021 0
0.08343227 -0.00616528 0
0.0831881 -0.00835686 0
0.08287162000000001 -0.0106693 0
0.08247993 -0.0126432 0
0.08203175 -0.0140968 0
0.08153857 -0.0154057 0
0.08100468000000001 -0.0165233 0
0.08043649 -0.0174787 0
0.07984071000000001 -0.0181841 0
0.07922264 -0.0188003 0
0.07858622 -0.0193085 0
0.07793718000000001 -0.019589 0
0.07728001000000001 -0.0198156 0
0.07661782 -0.0198624 0
0.075958021 -0.0196861 0
0.075307619 -0.0193231 0
0.074671401 -0.0188225 0
0.07405438 -0.0181741 0
0.07346264000000001 -0.0173058 0
0.07290403000000001 -0.0162018 0
0.072386 -0.0148897 0
0.07191510000000001 -0.0133922 0
0.07149712 -0.0117269 0
0.07113772 -0.00989268 0
0.0708443 -0.00774973 0
0.07063 -0.00518138 0
0.07050774 -0.00227878 0
0.07048417 0.00075981 0
0.0705653 0.00397401 0
0.0707634 0.00779162 0
0.07109657 0.0120767 0
0.07158210000000001 0.0168891 0
0.07223497000000001 0.0220224 0
0.07305888 0.0271825 0
0.07405802 0.032459 0
0.0752284265 0.0374155 0
0.07654791 0.0412928 0
0.07796946 0.0435896 0
0.07944524 0.0447574 0
0.08095518 0.0457812 0
0.08249997 0.0468582 0
0.08408324 0.048047 0
0.0857025 0.0491195 0
0.0873583 0.0501107 0
0.0890363 0.050378 0
0.0906984 0.0492458 0
0.0922994 0.0468662 0
0.0938085 0.043846 0
0.09521400000000001 0.0406769 0
0.09651370000000001 0.0376101 0
0.0978141 0.0439819 0
0.099509 0.0573952 0
0.1015738 0.0667184 0
0.1039582 0.0739803 0
0.1063853 0.0713473 0
0.1086883 0.0667999 0
0.1108217 0.0616961 0
0.1127785 0.0560962 0
0.1145536 0.0506263 0
0.1161373 0.0446876 0
0.117524 0.0387629 0
0.1187136 0.0329449 0
0.11971090000000001 0.0272561 0
0.1205203 0.0216227 0
0.1211425 0.0160648 0
0.1215881 0.0109798 0
0.1218686 0.0061061 0
0.12198880000000001 0.00140936 0
0.1219604 -0.00281546 0
0.121803 -0.00635648 0
0.1215369 -0.00938543 0
0.1211776 -0.0119689 0
0.1207458 -0.0137843 0
0.1202519 -0.0157957 0
0.11969460000000001 -0.0174436 0
0.11909710000000001 -0.0183324 0
0.1184702 -0.0192657 0
0.11781430000000001 -0.0199805 0
0.11714540000000001 -0.0201574 0
0.1164714 -0.0203717 0
0.1157857 -0.0207431 0
0.11509240000000001 -0.0208627 0
0.1143919 -0.0212258 0
0.1136737 -0.02188 0
0.11293520000000001 -0.0223503 0
0.1121896 -0.022328 0
0.1114498 -0.0220673 0
0.1107192 -0.0217721 0
0.1100025 -0.0212044 0
0.1093073 -0.0205515 0
0.1086327 -0.0199499 0
0.1079781 -0.0193593 0
0.1073423 -0.0188307 0
0.10672480000000001 -0.0182922 0
0.10612390000000001 -0.0177656 0
0.10554240000000001 -0.017147 0
0.1049822 -0.0165014 0
0.1044432 -0.0158817 0
0.1039235 -0.0153451 0
0.1034196 -0.0149361 0
0.1029264 -0.0146944 0
0.10243870000000001 -0.0145966 0
0.1019524 -0.0145933 0
0.1014649 -0.0147003 0
0.1009684 -0.0150725 0
0.1004604 -0.0153682 0
0.0999448 -0.0155566 0
0.0994226 -0.0157693 0
0.0988933 -0.0159871 0
0.0983567 -0.0161908 0
0.0978141 -0.0163617 0
0.0972662 -0.0164985 0
0.0967146 -0.0165883 0
0.0961607 -0.016646 0
0.0956051 -0.0166877 0
0.0950484 -0.0167206 0
0.09449060000000001 -0.0167511 0
0.0939317 -0.0167834 0
0.0933718 -0.0168189 0
0.09281060000000001 -0.0168578 0
0.092248 -0.0168978 0
0.0916841 -0.0169493 0
0.091118 -0.0170215 0
0.0905493 -0.017109 0
0.0899756 -0.0173007 0
0.0893983 -0.0173069 0
0.0888222 -0.0172981 0
0.0882438 -0.0173914 0
0.0876632 -0.0174471 0
0.087081 -0.0174722 0
0.0864997 -0.0173913 0
0.0859232 -0.017194 0
0.085355 -0.016898 0
0.08479812 -0.016509 0
0.08425457 -0.0160972 0
0.08372625 -0.0156083 0
0.08321523 -0.0150514 0
0.08272436 -0.0144104 0
0.08225682000000001 -0.0136638 0
0.08181618 -0.0127884 0
0.08140723 -0.0117701 0
0.08103421000000001 -0.010638 0
0.08070091 -0.00939257 0
0.08041079000000001 -0.0080528 0
0.08016661 -0.00663903 0
0.07997076 -0.00516201 0
0.07982501 -0.00364727 0
0.0797313 -0.00204774 0
0.07969308 -0.000329611 0
0.07971402 0.001497 0
0.07979775 0.00343403 0
0.07994778 0.00547578 0
0.08016606 0.00749832 0
0.08044979000000001 0.00941117 0
0.08079531000000001 0.0112034 0
0.08119875 0.012903 0
0.08165759 0.0145307 0
0.08216854 0.0160387 0
0.0827283 0.0174624 0
0.08333427 0.0188196 0
0.08398346000000001 0.0200513 0
0.08467051 0.0211061 0
0.0853901 0.022004 0
0.0861359 0.0226814 0
0.0868995 0.023094 0
0.0876728 0.0232732 0
0.0884485 0.0232537 0
0.08922000000000001 0.0230249 0
0.0899812 0.0226606 0
0.09072720000000001 0.0221176 0
0.09145400000000001 0.0215503 0
0.0921619 0.0209737 0
0.0928462 0.0201331 0
0.0934997 0.0191172 0
0.0941148 0.0178499 0
0.0946871 0.0166333 0
0.0952216 0.0155129 0
0.09571750000000001 0.0143586 0
0.0961746 0.013151 0
0.0965918 0.011939 0
0.0969686 0.0107716 0
0.0973087 0.00971418 0
0.09761740000000001 0.0088658 0
0.0978968 0.00798028 0
0.0981467 0.00705788 0
0.0983648 0.00607269 0
0.0985502 0.00509324 0
0.0987024 0.00408984 0
0.0988213 0.00309342 0
0.0989067 0.00207184 0
0.0989574 0.00102543 0
0.0989736 4.54008e-07 0
0.098956 -0.00100323 0
0.098905 -0.00200751 0
0.09882060000000001 -0.00300861 0
0.0987027 -0.00401155 0
0.0985517 -0.00499517 0
0.0983684 -0.00594779 0
0.09815470000000001 -0.00681629 0
0.0979142 -0.00755328 0
0.0976519 -0.00814209 0
0.0973715 -0.00864042 0
0.0970762 -0.00904284 0
0.0967689 -0.0093699 0
0.09645190000000001 -0.00963133 0
0.096127 -0.00984541 0
0.0957958 -0.0100078 0
0.0954601 -0.0101296 0
0.0951207 -0.0102292 0
0.0947781 -0.0103173 0
0.09443270000000001 -0.0104105 0
0.0940839 -0.0105166 0
0.0937313 -0.0106349 0
0.0933747 -0.0107594 0
0.09301390000000001 -0.0108853 0
0.09264900000000001 -0.0110098 0
0.09228 -0.0111295 0
0.0919071 -0.0112402 0
0.0915307 -0.0113393 0
0.0911513 -0.0114237 0
0.0907694 -0.0114894 0
0.0903858 -0.0115292 0
0.0900015 -0.0115316 0
0.0896179 -0.0114861 0
0.0892346 -0.0115115 0
0.08885080000000001 -0.011531 0
0.0884658 -0.0115501 0
0.0880819 -0.0114873 0
0.0877012 -0.0113458 0
0.0873269 -0.011112 0
0.08696190000000001 -0.0107933 0
0.08660910000000001 -0.0103853 0
0.0862715 -0.00988678 0
0.085951 -0.00934876 0
0.0856494 -0.0087546 0
0.0853686 -0.00810428 0
0.0851109 -0.00736739 0
0.08487949 -0.00653358 0
0.08467745 -0.00561256 0
0.08450789 -0.00459059 0
0.0843744 -0.00345217 0
0.08428102 -0.00219671 0
0.0842307 -0.000873672 0
0.08422553 0.000501348 0
0.0842674 0.00194261 0
0.08435871 0.00346073 0
0.08450207 0.00505697 0
0.08469986 0.00672206 0
0.08495405 0.00843608 0
0.0852661 0.010203 0
0.0856363 0.011893 0
0.0860605 0.0134674 0
0.0865354 0.014936 0
0.0870578 0.0163372 0
0.0876261 0.0176869 0
0.08823840000000001 0.0189737 0
0.0888896 0.0200181 0
0.0895698 0.0207213 0
0.0902683 0.0211277 0
0.09097530000000001 0.0212562 0
0.0916831 0.0212007 0
0.0923856 0.0209494 0
0.0930761 0.0205014 0
0.0937509 0.0200268 0
0.0944082 0.0194367 0
0.09504270000000001 0.0186546 0
0.0956464 0.0175909 0
0.09621110000000001 0.0164533 0
0.0967408 0.0154128 0
0.0972343 0.0143039 0
0.0976911 0.0131955 0
0.0981104 0.0120541 0
0.098492 0.0109247 0
0.0988356 0.00977545 0
0.09914390000000001 0.00880675 0
0.0994222 0.00794165 0
0.0996713 0.00704806 0
0.0998888 0.00605496 0
0.10007260000000001 0.00501738 0
0.1002218 0.00398879 0
0.06522647000000001 0.0814828 0
0.06803821 0.0860591 0
0.07082449 0.0811029 0
0.07339965 0.0731703 0
0.07569353300000001 0.0650783 0
0.07773018000000001 0.0575668 0
0.07952836 0.0508081 0
0.08111445 0.0447814 0
0.08251056 0.0393762 0
0.08373951 0.0347104 0
0.08482251 0.0305449 0
0.0857739 0.0267385 0
0.0865988 0.0229745 0
0.0873012 0.0193738 0
0.0878868 0.0159692 0
0.0883637 0.0128495 0
0.08874270000000001 0.0101012 0
0.08903760000000001 0.00776552 0
0.08925960000000001 0.00568127 0
0.08941400000000001 0.00369778 0
0.08950140000000001 0.00152037 0
0.0895109 -0.000735187 0
0.0894509 -0.00276712 0
0.0893224 -0.00484237 0
0.0891258 -0.00682664 0
0.0888669 -0.00856237 0
0.0885541 -0.0101397 0
0.08818870000000001 -0.0116863 0
0.08777460000000001 -0.0129566 0
0.0873163 -0.0144931 0
0.08681 -0.0157602 0
0.0862682 -0.0166362 0
0.0857028 -0.0172568 0
0.0851169 -0.0178473 0
0.08451215000000001 -0.0184123 0
0.08388839000000001 -0.0189607 0
0.08324765 -0.0194393 0
0.08259244 -0.019824 0
0.08192629 -0.0201017 0
0.08125243 -0.0202796 0
0.08057324 -0.0204204 0
0.07989134 -0.0204588 0
0.07921013 -0.0203902 0
0.07853272 -0.0202408 0
0.07786215 -0.0199694 0
0.07720375 -0.0195277 0
0.07656269 -0.0189371 0
0.07594292300000001 -0.0182258 0
0.07534832100000001 -0.0174746 0
0.074782457 -0.0164685 0
0.074254783 -0.0152003 0
0.07377286000000001 -0.0137419 0
0.07334242 -0.012125 0
0.07296849 -0.0103614 0
0.07265578 -0.00845776 0
0.07240941000000001 -0.00640072 0
0.07223585 -0.00407598 0
0.07214586 -0.00142619 0
0.07214849000000001 0.0014506 0
0.07224823 0.00439491 0
0.07245215 0.00772876 0
0.07277425 0.0114881 0
0.07323054 0.0157344 0
0.07383449 0.020286 0
0.074591753 0.0249439 0
0.075506504 0.0296645 0
0.07657169 0.0338751 0
0.07775789 0.036987 0
0.07902808 0.0388567 0
0.08034439 0.0400052 0
0.08170002 0.0412552 0
0.08309533000000001 0.0424421 0
0.08452792 0.0434106 0
0.0859881 0.0441592 0
0.0874752 0.0450309 0
0.0889776 0.0448958 0
0.0904528 0.0436121 0
0.0918744 0.0417081 0
0.093222 0.0392785 0
0.09448720000000001 0.0367946 0
0.0956677 0.0341485 0
0.0967592 0.0316239 0
0.0977783 0.0296942 0
0.0987381 0.0279346 0
0.0996358 0.0259822 0
0.1004645 0.0237397 0
0.1012036 0.0207214 0
0.1018349 0.017411 0
0.1023598 0.0143588 0
0.1027932 0.0118101 0
0.10315060000000001 0.00985387 0
0.1034483 0.00805201 0
0.1036835 0.00617267 0
0.10385520000000001 0.00415617 0
0.1039511 0.00158301 0
0.1039564 -0.00112427 0
0.1038696 -0.0039269 0
0.10369350000000001 -0.00643858 0
0.1034471 -0.00818134 0
0.10314770000000001 -0.00963975 0
0.1028077 -0.0106622 0
0.1024375 -0.0115005 0
0.10203000000000001 -0.0131217 0
0.1015585 -0.0150779 0
0.1010235 -0.0168729 0
0.1004389 -0.0180791 0
0.09982060000000001 -0.0189133 0
0.0991798 -0.0196371 0
0.0985052 -0.0207432 0
0.09780130000000001 -0.0214022 0
0.09707940000000001 -0.0218461 0
0.09634480000000001 -0.0223017 0
0.0955906 -0.0229098 0
0.0948197 -0.0232509 0
0.0940402 -0.0235864 0
0.0932432 -0.0241973 0
0.0924288 -0.0245988 0
0.09160410000000001 -0.0249112 0
0.0907642 -0.0254726 0
0.08990530000000001 -0.0260283 0
0.0890283 -0.0265946 0
0.0881306 -0.0272386 0
0.0872121 -0.0278421 0
0.0862744 -0.0283814 0
0.0853203 -0.0288324 0
0.08435303 -0.0291925 0
0.08337109000000001 -0.0296661 0
0.08237705000000001 -0.029984 0
0.08137041 -0.0303422 0
0.08035643 -0.0304868 0
0.07933889000000001 -0.0305349 0
0.07832247 -0.0304288 0
0.07731217 -0.0301753 0
0.0763143 -0.0297029 0
0.075335357 -0.0290411 0
0.074380377 -0.0282524 0
0.07345583 -0.0272251 0
0.07256984 -0.025967 0
0.07172869 -0.0245273 0
0.07094203 -0.022644 0
0.07022957 -0.020104 0
0.06960977 -0.0171786 0
0.0690904 -0.0141107 0
0.06867468 -0.0109749 0
0.06836342000000001 -0.00782721 0
0.06815917 -0.00450376 0
0.06807867000000001 -0.00048201 0
0.06814083 0.00407995 0
0.06836611000000001 0.00926897 0
0.06877197 0.0148545 0
0.06936803 0.0206568 0
0.07015882 0.0265007 0
0.07114344 0.0322562 0
0.07231396 0.0374861 0
0.07363985 0.0417241 0
0.075095637 0.0451478 0
0.07663609 0.0470409 0
0.07823373 0.0486795 0
0.07987788 0.0498351 0
0.08155607000000001 0.0508011 0
0.08326624 0.0517534 0
0.08500649 0.052606 0
0.0867774 0.0536763 0
0.0885682 0.0534741 0
0.09031900000000001 0.0515325 0
0.09198590000000001 0.0485719 0
0.0935427 0.0450294 0
0.09497620000000001 0.0401952 0
0.0961362 0.0276201 0
0.09703250000000001 0.0241518 0
0.0977513 0.019906 0
0.0984108 0.019559 0
0.0990285 0.0175271 0
0.0995708 0.0149889 0
0.1000234 0.0124891 0
0.1004035 0.0103925 0
0.1007137 0.00840461 0
0.1009646 0.00670282 0
0.1011548 0.00475148 0
0.1012788 0.00279695 0
0.1013397 0.000977657 0
0.1013429 -0.000689442 0
0.1012927 -0.00222225 0
0.10119500000000001 -0.00357242 0
0.10105030000000001 -0.00500265 0
0.1008583 -0.00647594 0
0.1006153 -0.00801771 0
0.1003248 -0.00934694 0
0.0999887 -0.0107748 0
0.09960290000000001 -0.0122939 0
0.0991696 -0.0135673 0
0.09870480000000001 -0.0142481 0
0.0982194 -0.0148543 0
0.097713 -0.0155073 0
0.09718550000000001 -0.0160978 0
0.09664060000000001 -0.0165594 0
0.0960817 -0.0169481 0
0.0955151 -0.0170378 0
0.0949412 -0.0174119 0
0.09435460000000001 -0.0176488 0
0.0937727 -0.0172585 0
0.0932045 -0.0168831 0
0.0926465 -0.0166086 0
0.092099 -0.0162482 0
0.0915617 -0.0160656 0
0.091027 -0.0160213 0
0.0904929 -0.0160502 0
0.0899561 -0.0161743 0
0.0894141 -0.0163475 0
0.0888665 -0.0164956 0
0.088315 -0.0165905 0
0.0877609 -0.016669 0
0.08720230000000001 -0.0168322 0
0.08663860000000001 -0.0169885 0
0.0860706 -0.0170673 0
0.0855023 -0.0170163 0
0.08493783 -0.0168352 0
0.08438092 -0.0165639 0
0.08383445 -0.0162164 0
0.08330128 -0.0157729 0
0.08278374000000001 -0.0152718 0
0.08228531 -0.0146509 0
0.08180947000000001 -0.0139124 0
0.08136074 -0.0130268 0
0.08094378 -0.0120099 0
0.0805626 -0.0108809 0
0.08022125000000001 -0.00963336 0
0.07992317 -0.00828822 0
0.07967073000000001 -0.00689759 0
0.07946627 -0.00542334 0
0.07931188 -0.00390359 0
0.07920998 -0.00228498 0
0.07916416 -0.000550109 0
0.079178 0.00129157 0
0.07925529 0.0032547 0
0.07939973 0.0053177 0
0.07961282 0.0073427 0
0.07989145 0.0092609 0
0.08023207 0.0110633 0
0.08063089 0.0127688 0
0.0810844 0.0143392 0
0.08158873 0.0158449 0
0.08214222 0.017278 0
0.08274196 0.0186245 0
0.08338409000000001 0.0198344 0
0.08406404 0.0208951 0
0.08477752000000001 0.0218481 0
0.0855191 0.0225868 0
0.08628140000000001 0.0231046 0
0.08705650000000001 0.0233609 0
0.0878363 0.0234111 0
0.0886147 0.023287 0
0.0893854 0.0229173 0
0.0901402 0.0223714 0
0.0908746 0.0217599 0
0.09159 0.0212153 0
0.0922857 0.0205548 0
0.0929567 0.019735 0
0.0935971 0.0187171 0
0.0941974 0.0173927 0
0.0947569 0.0162561 0
0.09527730000000001 0.0150694 0
0.0957581 0.0138825 0
0.0961999 0.0127134 0
0.0966027 0.0115274 0
0.0969686 0.0105287 0
0.0973008 0.0094756 0
0.0976014 0.00863445 0
0.0978727 0.00770576 0
0.0981142 0.00681602 0
0.09832550000000001 0.00589738 0
0.0985056 0.00494909 0
0.09865360000000001 0.00397281 0
0.0987683 0.00295425 0
0.0988485 0.00190858 0
0.0988937 0.000858712 0
0.0989044 -0.000159885 0
0.0988818 -0.00114633 0
0.0988266 -0.00211523 0
0.0987392 -0.00308396 0
0.0986194 -0.0040534 0
0.0984677 -0.00499604 0
0.0982853 -0.00589162 0
0.0980746 -0.00668936 0
0.0978396 -0.00735963 0
0.0975843 -0.00791848 0
0.0973119 -0.00838294 0
0.0970257 -0.00876381 0
0.0967279 -0.00907402 0
0.096421 -0.00932585 0
0.09610640000000001 -0.00953428 0
0.0957855 -0.00970675 0
0.0954595 -0.00984316 0
0.0951294 -0.00995454 0
0.0947958 -0.0100538 0
0.094459 -0.010156 0
0.09411850000000001 -0.0102706 0
0.093774 -0.0103995 0
0.09342500000000001 -0.0105359 0
0.0930715 -0.010675 0
0.0927133 -0.0108127 0
-0.020560999999999996 0.0973205 0
-0.017372600000000002 0.0923144 0
-0.014519999999999991 0.0794195 0
-0.012093800000000002 0.0668918 0
-0.010071399999999994 0.0550161 0
-0.008448499999999998 0.0431961 0
-0.0071682 0.0345854 0
-0.006121599999999991 0.029468 0
-0.0051442999999999905 0.0300684 0
-0.004057999999999992 0.0361162 0
-0.002711999999999992 0.0445654 0
-0.0010620999999999964 0.0542924 0
0.0009274000000000088 0.0646254 0
0.0032522999999999996 0.0744288 0
0.0058939000000000075 0.0830378 0
0.008751599999999998 0.0874233 0
0.011685200000000007 0.0879404 0
0.014584300000000001 0.0857269 0
0.017425800000000005 0.0846002 0
0.020313500000000005 0.0885348 0
0.023368700000000006 0.0934366 0
0.026568 0.097951 0
0.0299677 0.106665 0
0.0336324 0.112919 0
0.037513200000000003 0.119679 0
0.041546200000000005 0.120344 0
0.0455433 0.119322 0
0.04946400000000001 0.115913 0
0.0532583 0.112036 0
0.0571175 0.11879 0
0.061097000000000005 0.119153 0
0.0650053 0.115039 0
0.06873262000000001 0.1085 0
0.07219371000000001 0.0994096 0
0.075340581 0.0903393 0
0.07821206 0.0826356 0
0.08088185 0.0791687 0
0.08361314 0.0855116 0
0.086468 0.0856801 0
0.08931940000000001 0.0846406 0
0.0920408 0.0784568 0
0.0945136 0.0703515 0
0.0967284 0.0628185 0
0.09867480000000001 0.0541679 0
0.1003199 0.0451644 0
0.101676 0.0366741 0
0.1027557 0.0287805 0
0.1035863 0.0213898 0
0.1041724 0.014196 0
0.1045225 0.00719252 0
0.1046493 0.000862115 0
0.1045824 -0.00450575 0
0.10435 -0.00907687 0
0.1039847 -0.0125438 0
0.1035148 -0.0154317 0
0.1029555 -0.0179704 0
0.1023169 -0.0201414 0
0.10161590000000001 -0.0217881 0
0.10086310000000001 -0.0234185 0
0.1000567 -0.0248714 0
0.0992016 -0.0263101 0
0.0983045 -0.0273785 0
0.0973759 -0.028288 0
0.096412 -0.0295878 0
0.0954024 -0.0315166 0
0.09430090000000001 -0.0342454 0
0.0931279 -0.0358636 0
0.0919248 -0.0361112 0
0.0907201 -0.0361607 0
0.0895176 -0.0359425 0
0.0883562 -0.0343228 0
0.0872031 -0.034822 0
0.0860493 -0.0344847 0
0.08488829 -0.0353817 0
0.08368976 -0.0364087 0
0.08247263 -0.0363978 0
0.08126335 -0.0362674 0
0.08005570000000001 -0.0361375 0
0.0788591 -0.0359272 0
0.07764424 -0.0368443 0
0.07640756 -0.0373375 0
0.0751520423 -0.037894 0
0.07388254 -0.0382249 0
0.07260835 -0.0382948 0
0.07132949000000001 -0.0384256 0
0.07004775 -0.0384603 0
0.06876826 -0.0382788 0
0.06750371000000001 -0.0375483 0
0.06627936000000001 -0.0358203 0
0.0651225 -0.0336171 0
0.064043 -0.0311793 0
0.063048 -0.0285617 0
0.0621417 -0.025945 0
0.061322800000000004 -0.0232979 0
0.06059200000000001 -0.0206231 0
0.0599627 -0.017172 0
0.059460400000000004 -0.0130314 0
0.0591097 -0.00812153 0
0.058933400000000004 -0.00262867 0
0.058947200000000005 0.0032258 0
0.0591598 0.00927758 0
0.0595766 0.0153568 0
0.060187000000000004 0.0208989 0
0.0609714 0.0258439 0
0.061918100000000004 0.0305612 0
0.06300700000000001 0.0344366 0
0.06421740000000001 0.0378263 0
0.06552639 0.0404772 0
0.06691879 0.0428172 0
0.06837724 0.0444879 0
0.06987964 0.0455012 0
0.07140592 0.0460253 0
0.07294791 0.0464095 0
0.074499684 0.0466563 0
0.076054854 0.0465758 0
0.07759689 0.0458285 0
0.07909991000000001 0.0443712 0
0.08054545 0.0424162 0
0.08192228 0.0403091 0
0.08322993000000001 0.0382874 0
0.08446908 0.0361736 0
0.0856354 0.0339604 0
0.08673170000000001 0.0319671 0
0.0877658 0.0302321 0
0.08874610000000001 0.0286684 0
0.08967320000000001 0.0270311 0
0.090545 0.025376 0
0.0913611 0.0236859 0
0.0921187 0.0218859 0
0.092819 0.0202769 0
0.0934658 0.0186221 0
0.0940551 0.0168543 0
0.0945848 0.0150434 0
0.095055 0.0133018 0
0.0954701 0.0117164 0
0.09583610000000001 0.0103419 0
0.0961571 0.00897512 0
0.0964313 0.00756267 0
0.0966567 0.00602098 0
0.09683040000000001 0.00447095 0
0.0969522 0.00291357 0
0.0970221 0.00136044 0
0.0970406 -0.000169181 0
0.0970085 -0.00167789 0
0.0969263 -0.00317467 0
0.0967948 -0.00465788 0
0.0966128 -0.00618352 0
0.09637960000000001 -0.00773469 0
0.0960953 -0.00922805 0
0.0957634 -0.0105964 0
0.0953881 -0.0118421 0
0.09497330000000001 -0.012967 0
0.09452350000000001 -0.013951 0
0.0940433 -0.0148044 0
0.0935363 -0.0155674 0
0.0930049 -0.0162709 0
0.092451 -0.0169215 0
0.0918764 -0.0175246 0
0.0912821 -0.0180988 0
0.0906689 -0.0186739 0
0.0900359 -0.0192778 0
0.0893819 -0.019964 0
0.0887064 -0.0204901 0
0.0880173 -0.0208638 0
0.0873138 -0.02132 0
0.0865952 -0.0217646 0
0.0858629 -0.0221377 0
0.0851196 -0.02241 0
0.08436834 -0.0226173 0
0.08361318000000001 -0.0226605 0
0.0828595 -0.0225461 0
0.08211096 -0.0223562 0
0.08137049 -0.0220702 0
0.08064165000000001 -0.0216481 0
0.07992952 -0.021085 0
0.07923823 -0.0203985 0
0.07857111 -0.0196299 0
0.07793092 -0.0187776 0
0.07732339 -0.017692 0
0.07675439 -0.0164676 0
0.07622903 -0.0150856 0
0.075752662 -0.0135386 0
0.07532989300000001 -0.0118746 0
0.074965512 -0.0100465 0
0.074664902 -0.00803731 0
0.074436079 -0.00577413 0
0.074287552 -0.00323945 0
0.074227209 -0.00051828 0
0.074258313 0.0022575 0
0.074381976 0.00501107 0
0.074598886 0.00793226 0
0.07492088100000001 0.0112487 0
0.07535823800000001 0.0148636 0
0.07592196400000001 0.0187937 0
0.07662005000000001 0.022867 0
0.07745093 0.0267421 0
0.07840046 0.0299206 0
0.07944077000000001 0.0322157 0
0.08053988000000001 0.0335372 0
0.08167801000000001 0.0346647 0
0.08285347 0.0357895 0
0.08406291 0.0367076 0
0.0852999 0.0374468 0
0.0865568 0.0378656 0
0.087816 0.0376396 0
0.0890577 0.036841 0
0.09026390000000001 0.035555 0
0.0914226 0.0340249 0
0.092527 0.0323213 0
0.09357280000000001 0.0305402 0
0.09455720000000001 0.0286224 0
0.0954776 0.026722 0
0.0963349 0.0248628 0
0.0971349 0.0232835 0
0.0978874 0.021895 0
0.09858890000000001 0.0202649 0
0.0992342 0.0185397 0
0.0998184 0.0166288 0
0.1003369 0.0146102 0
0.1007875 0.0125855 0
0.10117580000000001 0.0108514 0
0.1015106 0.0093167 0
0.1017951 0.00780315 0
0.1020248 0.00605883 0
0.1021954 0.00424616 0
0.1023056 0.00247243 0
0.1023584 0.000791147 0
0.1023568 -0.000786655 0
0.1023046 -0.00225688 0
0.1022044 -0.00368599 0
0.1020564 -0.00512351 0
0.1018603 -0.00657174 0
0.1016161 -0.00800536 0
0.1013246 -0.00940469 0
0.1009873 -0.0107699 0
0.10060380000000001 -0.0122083 0
0.1001699 -0.013676 0
0.0996945 -0.014767 0
0.09918360000000001 -0.015825 0
0.09863910000000001 -0.0167669 0
0.0980667 -0.0175184 0
0.0974708 -0.0181862 0
0.0968546 -0.0187469 0
0.096221 -0.0192315 0
0.0955725 -0.0196509 0
0.09491 -0.0201133 0
0.0942321 -0.0205021 0
0.0935443 -0.0207617 0
0.0928451 -0.0211836 0
0.0921313 -0.0216185 0
0.0914032 -0.022076 0
0.09065680000000001 -0.0226915 0
0.08989 -0.0232809 0
0.0891048 -0.0238067 0
0.088303 -0.0242703 0
0.0874872 -0.0246526 0
0.0866601 -0.0249597 0
0.0858221 -0.0252807 0
0.08497274 -0.0256554 0
0.0841113 -0.02599 0
0.08324071 -0.0261909 0
0.08236849 -0.0261449 0
0.08149911 -0.0260004 0
0.08063674 -0.0257326 0
0.07978562 -0.0253351 0
0.07894983 -0.0248106 0
0.07813433 -0.0241356 0
0.07734317 -0.0233299 0
0.07658189 -0.0223622 0
0.075855592 -0.0212226 0
0.0751710527 -0.0198756 0
0.074533932 -0.0183824 0
0.07395077 -0.0166266 0
0.07343221 -0.0145011 0
0.07299214 -0.0119614 0
0.07264184 -0.00917913 0
0.07238706 -0.00624548 0
0.07223138 -0.00324436 0
0.07217506 -0.000268298 0
0.07222092000000001 0.00293197 0
0.07238172 0.00659331 0
0.07267199 0.0106933 0
0.07310745 0.0152538 0
0.07369901000000001 0.0200148 0
0.07445072900000001 0.0248387 0
0.075362705 0.0296071 0
0.07642944 0.0341021 0
0.07763613 0.0379542 0
0.0789479 0.0402976 0
0.08031711 0.0416498 0
0.08172429 0.0426886 0
0.08316419 0.0436941 0
0.08463705 0.0445848 0
0.0861348 0.0452077 0
0.08765010000000001 0.0456762 0
0.0891692 0.0453573 0
0.0906612 0.0441352 0
0.0921003 0.0422499 0
0.0934658 0.0397857 0
0.09474590000000001 0.0371818 0
0.0959372 0.0344321 0
0.16431610000000002 -0.277125 0
0.15556720000000002 -0.2419 0
0.14809450000000002 -0.210813 0
0.14136579999999999 -0.194313 0
0.1351949 -0.176827 0
0.1295791 -0.161672 0
0.12440280000000001 -0.149939 0
0.1195803 -0.140196 0
0.1150578 -0.131806 0
0.11079530000000001 -0.124512 0
0.1067604 -0.118054 0
0.1029301 -0.112133 0
0.0992941 -0.106263 0
0.095851 -0.10075 0
0.0925782 -0.0959295 0
0.089462 -0.0913011 0
0.0864963 -0.0869363 0
0.08366779 -0.0830522 0
0.08096262 -0.0794725 0
0.0783742 -0.0760838 0
0.075889629 -0.0733303 0
0.07349272 -0.0706452 0
0.07119098 -0.0676122 0
0.06899434 -0.064328 0
0.06690865 -0.0609199 0
0.0649371 -0.0575194 0
0.06307700000000001 -0.05418 0
0.0613264 -0.0509492 0
0.059682200000000005 -0.0478571 0
0.0581372 -0.0449538 0
0.0566889 -0.0420249 0
0.0553381 -0.0391232 0
0.0540847 -0.0361963 0
0.0529292 -0.033121 0
0.0518907 -0.0292883 0
0.050989400000000004 -0.0248845 0
0.0502461 -0.0198791 0
0.04967780000000001 -0.0144097 0
0.049299300000000004 -0.00849699 0
0.0491286 -0.0019878 0
0.049180800000000004 0.00486056 0
0.0494627 0.0116974 0
0.04996060000000001 0.0178643 0
0.050660500000000004 0.0237524 0
0.0515489 0.0291595 0
0.052608600000000005 0.034041 0
0.0538203 0.0382565 0
0.05515830000000001 0.0416688 0
0.056601700000000005 0.0447195 0
0.0581392 0.0473118 0
0.0597591 0.0496022 0
0.0614374 0.0508283 0
0.0631413 0.051258 0
0.0648461 0.050934 0
0.0665353 0.0504705 0
0.06821383 0.0502422 0
0.06987771000000001 0.0494353 0
0.0714961 0.0476469 0
0.07304923 0.045621 0
0.07453259400000001 0.0435581 0
0.075949266 0.0415168 0
0.07729774 0.0395726 0
0.07858616 0.0378288 0
0.0798151 0.0360031 0
0.08098423 0.0342719 0
0.08209901 0.0327086 0
0.08316162 0.0311182 0
0.08417154 0.0295481 0
0.0851297 0.0280489 0
0.086038 0.0265475 0
0.0868971 0.0250995 0
0.0877088 0.0236862 0
0.0884716 0.0221073 0
0.089177 0.0203613 0
0.089829 0.0188653 0
0.0904313 0.0173896 0
0.0909857 0.0159873 0
0.091495 0.0146622 0
0.0919613 0.0133998 0
0.0923837 0.0119995 0
0.0927603 0.0106646 0
0.0930936 0.00941344 0
0.0933841 0.00806308 0
0.0936291 0.00670703 0
0.0938283 0.00530101 0
0.09398000000000001 0.00387406 0
0.0940848 0.00248776 0
0.0941435 0.00110265 0
0.0941562 -0.000265529 0
0.0941242 -0.00158033 0
0.09404900000000001 -0.00286498 0
0.09393180000000001 -0.00409398 0
0.0937749 -0.00524457 0
0.093581 -0.00633035 0
0.09335170000000001 -0.00736977 0
0.09308860000000001 -0.0083517 0
0.092794 -0.00927557 0
0.0924692 -0.0101549 0
0.09211710000000001 -0.0109138 0
0.0917414 -0.0115827 0
0.0913448 -0.0121773 0
0.0909295 -0.0127106 0
0.0904973 -0.0131893 0
0.0900486 -0.01372 0
0.0895845 -0.014073 0
0.0891111 -0.0143349 0
0.0886277 -0.0146464 0
0.0881354 -0.0148601 0
0.0876373 -0.0150611 0
0.0871302 -0.0153302 0
0.0866147 -0.0155964 0
0.08609130000000001 -0.0157815 0
0.085564 -0.0158247 0
0.08503784 -0.0157304 0
0.08451646 -0.0155323 0
0.08400399 -0.0152088 0
0.08350411 -0.0147778 0
0.08301905 -0.0143335 0
0.08255199 -0.013701 0
0.0821075 -0.01298 0
0.08168994 -0.0120877 0
0.08130453 -0.0110575 0
0.08095541 -0.00991203 0
0.08064602 -0.00868665 0
0.08037978 -0.00732941 0
0.08015938 -0.00593299 0
0.07998712000000001 -0.00446476 0
0.07986471 -0.00294288 0
0.07979508 -0.00131176 0
0.0797819 0.000435602 0
0.07982888 0.00229426 0
0.07993948000000001 0.00425606 0
0.08011726 0.00630536 0
0.08036275 0.00830774 0
0.0806733 0.0102152 0
0.08104527 0.0119919 0
0.08147401 0.0136391 0
0.08195588000000001 0.0151799 0
0.08248792 0.016663 0
0.08306818 0.0180659 0
0.08369332 0.0193641 0
0.08435915000000001 0.0205147 0
0.08506085000000001 0.0215238 0
0.0857933 0.0223601 0
0.08654970000000001 0.0229723 0
0.0873221 0.0233293 0
0.0881024 0.023463 0
0.08888370000000001 0.0233987 0
0.0896589 0.0230883 0
0.0904197 0.0226049 0
0.09116360000000001 0.0220675 0
0.0918901 0.0215714 0
0.09259880000000001 0.0209751 0
0.0932845 0.0201876 0
0.0939407 0.0192242 0
0.09456 0.0179653 0
0.0951355 0.0167215 0
0.09567210000000001 0.0155447 0
0.0961683 0.014343 0
0.0966251 0.0131603 0
0.0970422 0.0119573 0
0.0974204 0.0108241 0
0.0977621 0.00976137 0
0.09807160000000001 0.0088793 0
0.0983514 0.00797867 0
0.0986019 0.00708609 0
0.0988215 0.00613334 0
0.0990092 0.00516804 0
0.0991638 0.00415943 0
0.0992848 0.00314495 0
0.0993715 0.00210111 0
0.0994227 0.00102831 0
0.09943840000000001 -3.02879e-05 0
0.0994192 -0.00106599 0
0.0993662 -0.00205977 0
0.0992807 -0.00301363 0
0.09916370000000001 -0.00396185 0
0.099015 -0.00491007 0
0.0988352 -0.00582472 0
0.0986261 -0.00666298 0
0.0983912 -0.00738089 0
0.09813440000000001 -0.00797812 0
0.0978595 -0.00847954 0
0.0975694 -0.00888941 0
0.0972671 -0.00922247 0
0.09695490000000001 -0.00949114 0
0.0966345 -0.00971287 0
0.0963075 -0.00989315 0
0.09597520000000001 -0.0100332 0
0.0956388 -0.0101448 0
0.095299 -0.0102411 0
0.094956 -0.0103384 0
0.0946095 -0.0104473 0
0.0942592 -0.0105699 0
0.09390470000000001 -0.0106996 0
0.0935458 -0.0108336 0
0.0931824 -0.0109667 0
0.0928146 -0.011095 0
0.0924427 -0.0112157 0
0.09206700000000001 -0.0113227 0
0.0916883 -0.0113961 0
0.0913076 -0.0114361 0
0.0909262 -0.0114457 0
0.0905449 -0.0114319 0
0.09016450000000001 -0.0114011 0
0.08978370000000001 -0.011442 0
0.0894018 -0.0115016 0
0.0890172 -0.011564 0
0.0886319 -0.0115419 0
0.0882491 -0.0114189 0
0.08787210000000001 -0.0111987 0
0.0875041 -0.0108879 0
0.0871479 -0.0104863 0
0.0868069 -0.00999057 0
0.08648320000000001 -0.00943905 0
0.0861789 -0.00883692 0
0.08589530000000001 -0.00818294 0
0.0856354 -0.00743545 0
0.08540160000000001 -0.00660478 0
0.0851963 -0.00573315 0
0.08502271 -0.00470915 0
0.08488488 -0.00359764 0
0.08478614000000001 -0.00236802 0
0.08472996 -0.00105472 0
0.08471863 0.000313626 0
0.08475418 0.00175232 0
0.08483913 0.00327245 0
0.08497594 0.00486172 0
0.08516693 0.00651884 0
0.0854143 0.00823742 0
0.08571970000000001 0.0100005 0
0.0860834 0.0117062 0
0.0865018 0.0133013 0
0.0869713 0.0147763 0
0.0874883 0.0161763 0
0.0880514 0.0175318 0
0.0886586 0.0188275 0
0.08930550000000001 0.0198999 0
0.0899823 0.0206359 0
0.0906783 0.0210659 0
0.0913837 0.021218 0
0.0920906 0.0211787 0
0.09279280000000001 0.0209529 0
0.0934831 0.020474 0
0.094156 0.0199356 0
0.0948086 0.0192629 0
0.0954371 0.0184831 0
0.09603600000000001 0.0174879 0
0.09659970000000001 0.0164551 0
0.0971289 0.0153291 0
0.0976181 0.0141385 0
0.0980676 0.0129344 0
0.0984776 0.0117681 0
0.0988498 0.010653 0
0.099185 0.00954599 0
0.0994848 0.00854553 0
0.0997541 0.00766065 0
0.0999928 0.00671263 0
0.10019900000000001 0.00570374 0
0.1003709 0.00465544 0
0.10050790000000001 0.00362002 0
0.1006106 0.00259351 0
0.1006794 0.00158564 0
0.1007145 0.000570466 0
0.1007155 -0.000462615 0
0.1006822 -0.00148136 0
0.10061500000000001 -0.00250805 0
0.1005124 -0.00358818 0
0.10037470000000001 -0.00460697 0
0.1002045 -0.00554903 0
0.10000400000000001 -0.00643058 0
0.09977470000000001 -0.00727413 0
0.0995188 -0.00802929 0
0.0992398 -0.00865304 0
0.0989428 -0.00913222 0
0.0986311 -0.00953122 0
0.0983077 -0.00984775 0
0.097975 -0.0100986 0
0.09763480000000001 -0.0102967 0
0.0972887 -0.0104571 0
0.0969378 -0.0105896 0
0.0965828 -0.0107002 0
0.09622460000000001 -0.0107871 0
0.0958637 -0.0108626 0
0.09550030000000001 -0.0109399 0
0.0951343 -0.0110242 0
0.09476520000000001 -0.0111161 0
0.09439310000000001 -0.0112155 0
0.0940175 -0.0113203 0
0.09363830000000001 -0.0114285 0
0.0932555 -0.0115366 0
0.0928692 -0.0116394 0
0.0924797 -0.0117341 0
0.0920871 -0.0118206 0
0.0916922 -0.0118691 0
0.09129620000000001 -0.0118835 0
0.0909002 -0.0118771 0
0.0905048 -0.0118474 0
0.0901106 -0.0118246 0
0.08971570000000001 -0.0118502 0
0.0893202 -0.0119074 0
0.010407100000000002 -0.104992 0
0.006948999999999997 -0.0991439 0
0.003690899999999997 -0.098993 0
0.0003322000000000047 -0.101054 0
-0.0029577999999999965 -0.0966569 0
-0.006228399999999995 -0.0976277 0
-0.009341599999999992 -0.0898861 0
-0.012198 -0.0807314 0
-0.014768400000000001 -0.0744791 0
-0.017162999999999998 -0.0696147 0
-0.0193923 -0.0644754 0
-0.0214815 -0.0609953 0
-0.0234317 -0.0560378 0
-0.0252 -0.0503173 0
-0.026781 -0.0449335 0
-0.028190999999999994 -0.0399301 0
-0.02945099999999999 -0.0360089 0
-0.030591999999999994 -0.0326647 0
-0.031628 -0.029745 0
-0.032566 -0.0266217 0
-0.03339299999999999 -0.0231588 0
-0.034102999999999994 -0.019625 0
-0.03469 -0.0157834 0
-0.035142999999999994 -0.0115831 0
-0.03544699999999999 -0.0068856 0
-0.035577 -0.00144188 0
-0.035536 0.00391855 0
-0.0353 0.00978204 0
-0.03489199999999999 0.0145835 0
-0.03432299999999999 0.0189382 0
-0.033660999999999996 0.0204146 0
-0.03297499999999999 0.0202513 0
-0.03232499999999999 0.0187784 0
-0.03172 0.0174849 0
-0.031142000000000003 0.0181168 0
-0.030534999999999993 0.0180078 0
-0.02993 0.0185598 0
-0.029294 0.0194422 0
-0.028646999999999992 0.0193338 0
-0.02799299999999999 0.0200722 0
-0.027304999999999996 0.0212953 0
-0.02656499999999999 0.0232416 0
-0.025736999999999996 0.0264585 0
-0.024782 0.0308912 0
-0.023656499999999997 0.0365968 0
-0.0223299 0.0428347 0
-0.020787699999999992 0.0494749 0
-0.019013500000000003 0.056625 0
-0.017005999999999993 0.0629943 0
-0.014820399999999997 0.067487 0
-0.012503600000000004 0.0713265 0
-0.010061199999999992 0.0748396 0
-0.0075122999999999995 0.0779322 0
-0.004863999999999993 0.0806816 0
-0.0021438999999999903 0.0822658 0
0.0006160000000000054 0.0832351 0
0.0034080000000000082 0.0842872 0
0.006248799999999999 0.0861688 0
0.009155400000000008 0.0880803 0
0.012113100000000002 0.0871074 0
0.014961000000000002 0.0848983 0
0.017781200000000004 0.0839971 0
0.020545800000000003 0.0821242 0
0.0232585 0.0805146 0
0.025882300000000004 0.0767102 0
0.028353700000000003 0.0722308 0
0.0306627 0.0662889 0
0.0327751 0.0610304 0
0.034770800000000004 0.0598932 0
0.0367229 0.0569753 0
0.038547700000000004 0.0535179 0
0.0402944 0.0512099 0
0.041954000000000005 0.0484878 0
0.0435139 0.0453499 0
0.044979200000000004 0.0419305 0
0.046279200000000006 0.0366589 0
0.04743410000000001 0.0328399 0
0.04847 0.0298247 0
0.0494257 0.0277044 0
0.050313000000000004 0.0254685 0
0.0511211 0.0227469 0
0.05181960000000001 0.0194588 0
0.0524226 0.0172121 0
0.0529789 0.0164544 0
0.0535171 0.0159241 0
0.054006200000000004 0.0133383 0
0.0544096 0.0114269 0
0.0547826 0.0112953 0
0.055166900000000005 0.0114473 0
0.0555008 0.00879536 0
0.0557889 0.00888552 0
0.0561019 0.0090861 0
0.056384100000000006 0.00826734 0
0.05667900000000001 0.00950036 0
0.056992600000000004 0.00910792 0
0.0572954 0.00930476 0
0.057624100000000004 0.0103507 0
0.057977 0.0107876 0
0.05834980000000001 0.0116444 0
0.0587569 0.0126627 0
0.059197700000000006 0.0138314 0
0.059685600000000005 0.0153984 0
0.0602301 0.0172111 0
0.0608379 0.0191876 0
0.0615136 0.0212218 0
0.0622544 0.0230901 0
0.0630527 0.0246697 0
0.0638981 0.0258766 0
0.0647779 0.0267997 0
0.0656882 0.0277221 0
0.06662388 0.0283626 0
0.06758245 0.0291141 0
0.06856466 0.0297656 0
0.06956517000000001 0.0301903 0
0.07056801 0.0298875 0
0.07155147 0.0291055 0
0.07250306000000001 0.0280352 0
0.07341792 0.0269277 0
0.074297583 0.0259266 0
0.0751455744 0.0250181 0
0.075965291 0.0242352 0
0.07676299 0.0237026 0
0.07754834000000001 0.0234731 0
0.07832898 0.0233622 0
0.07910405000000001 0.0231446 0
0.07987083 0.0228794 0
0.08062844 0.0225816 0
0.08137398 0.0221636 0
0.0821033 0.0216162 0
0.08281342 0.021026 0
0.0835034 0.0204054 0
0.08417117 0.0196938 0
0.08481452 0.018956 0
0.0854328 0.0181894 0
0.0860252 0.0174071 0
0.0865911 0.0165913 0
0.08712890000000001 0.0157173 0
0.0876359 0.014749 0
0.0881055 0.0135286 0
0.0885355 0.0123427 0
0.08892610000000001 0.011174 0
0.0892799 0.0101625 0
0.0896012 0.00917841 0
0.0898887 0.00813781 0
0.090141 0.00706424 0
0.0903572 0.00596993 0
0.0905368 0.00486527 0
0.0906782 0.00368733 0
0.09077940000000001 0.00245366 0
0.0908398 0.0012367 0
0.0908602 5.29071e-05 0
0.090842 -0.00109052 0
0.0907858 -0.00222434 0
0.0906918 -0.00336989 0
0.0905582 -0.00458357 0
0.0903837 -0.0058273 0
0.0901679 -0.00705282 0
0.0899118 -0.00824808 0
0.0896165 -0.00939556 0
0.0892844 -0.0104663 0
0.0889172 -0.0115084 0
0.0885162 -0.0124903 0
0.08808350000000001 -0.0134181 0
0.0876205 -0.0143165 0
0.087128 -0.0151889 0
0.0866063 -0.0160564 0
0.0860557 -0.0169396 0
0.085477 -0.0177261 0
0.08487385 -0.0184224 0
0.08424912000000001 -0.0190133 0
0.08360577 -0.0195569 0
0.08294453 -0.0200745 0
0.08226419 -0.0206701 0
0.08156755 -0.0210764 0
0.08086091000000001 -0.0212916 0
0.08014921 -0.0213744 0
0.07943808000000001 -0.0212656 0
0.07873369000000001 -0.0209775 0
0.07804168 -0.0205377 0
0.07736662 -0.0199613 0
0.07671126 -0.0193477 0
0.07608000300000001 -0.018546 0
0.075478079 -0.0175783 0
0.074911143 -0.0164543 0
0.074384225 -0.015186 0
0.07390219 -0.0137714 0
0.0734698 -0.0122066 0
0.07309301 -0.0104425 0
0.07277973 -0.00840016 0
0.0725393 -0.006116 0
0.07237847 -0.0036557 0
0.07230148 -0.00108651 0
0.07230918 0.00141862 0
0.07240203 0.00402083 0
0.07257914 0.0064261 0
0.07283424000000001 0.00876866 0
0.07316840000000001 0.0111713 0
0.07358353000000001 0.0136125 0
0.07407998 0.0160476 0
0.074657766 0.0184965 0
0.075314873 0.0207539 0
0.076037413 0.0224077 0
0.07679918000000001 0.0231514 0
0.07757455 0.0232764 0
0.0783448 0.0229069 0
0.0790983 0.0223172 0
0.07982777 0.0214875 0
0.08052809 0.020587 0
0.08119937 0.0197858 0
0.08184864 0.0192229 0
0.08248144 0.0188074 0
0.0831031 0.0185092 0
0.08371358000000001 0.0181354 0
0.08430891 0.0175606 0
0.08488169000000001 0.0168764 0
0.0854326 0.0162072 0
0.0859605 0.015516 0
0.0864657 0.0148454 0
0.0869488 0.0141821 0
0.0874087 0.0134259 0
0.0878382 0.0124318 0
0.0882365 0.0115215 0
0.0886034 0.0105492 0
0.088938 0.00961675 0
0.08924470000000001 0.00883334 0
0.089523 0.00791773 0
0.0897703 0.00697263 0
0.0899852 0.00598055 0
0.0901671 0.00498845 0
0.0903158 0.0039841 0
0.09043000000000001 0.00292125 0
0.0905083 0.00183535 0
0.0905504 0.000744419 0
0.0905563 -0.000331546 0
0.0905267 -0.00139209 0
0.09046180000000001 -0.00245051 0
0.0903615 -0.00351447 0
0.0902255 -0.00459418 0
0.0900529 -0.00570291 0
0.0898443 -0.0067534 0
0.0896011 -0.00777407 0
0.0893253 -0.00871116 0
0.08901980000000001 -0.0095732 0
0.08868530000000001 -0.0104472 0
0.0883221 -0.0112975 0
0.0879308 -0.0121368 0
0.0875117 -0.0129601 0
0.0870659 -0.0137475 0
0.0865937 -0.0145395 0
0.0860958 -0.0152922 0
0.0855737 -0.0159958 0
0.08502927 -0.0166258 0
0.08446413 -0.0172529 0
0.0838782 -0.0178384 0
0.08327404000000001 -0.0183509 0
0.08265354 -0.018822 0
0.08201923 -0.019171 0
0.08137757000000001 -0.0192993 0
0.08073426 -0.0192814 0
0.08009378 -0.0191192 0
0.0794618 -0.0187909 0
0.07884323 -0.0183153 0
0.07824286 -0.0177051 0
0.07766409 -0.0170098 0
0.07711035000000001 -0.016215 0
0.0765844 -0.0153465 0
0.07609041400000001 -0.0143126 0
0.07563396900000001 -0.0130985 0
0.07522056440000001 -0.011737 0
0.07485465200000001 -0.0102609 0
0.07453934000000001 -0.00871371 0
0.074276993 -0.00708202 0
0.07407112 -0.0053352 0
0.07392685 -0.0033988 0
0.07385011 -0.0012865 0
0.07384744 0.00102465 0
0.07392356 0.00343934 0
0.07408111 0.0058855 0
0.074319858 0.00832218 0
0.074640232 0.0107597 0
0.075040618 0.0131423 0
0.075518904 0.0153965 0
0.07606502500000001 0.0171823 0
0.07666152 0.0184919 0
0.0772916 0.0192048 0
0.07793781 0.0194944 0
0.07858762 0.0194593 0
0.07923292 0.0192675 0
0.07987198000000001 0.0191058 0
0.08050507 0.0188941 0
0.08113082 0.0186743 0
0.08174968 0.0184898 0
0.08236450000000001 0.0184124 0
0.08297639 0.0182936 0
0.08358135 0.0179954 0
0.08417331 0.0175368 0
0.08474792 0.0169703 0
0.085303 0.0163762 0
0.0858382 0.0157745 0
0.0863532 0.0151629 0
0.0868476 0.0145465 0
0.1570581 -0.181414 0
0.1514537 -0.147775 0
0.1471202 -0.117482 0
0.1434312 -0.104736 0
0.14021250000000002 -0.0888514 0
0.1375067 -0.0751192 0
0.1351854 -0.0647924 0
0.1332077 -0.0544998 0
0.1315593 -0.0450315 0
0.1302136 -0.0362577 0
0.1291519 -0.0279898 0
0.128354 -0.0203597 0
0.127797 -0.0135779 0
0.1274436 -0.00812935 0
0.1272461 -0.00407579 0
0.12716660000000002 -0.000977468 0
0.1271722 0.00116042 0
0.1272472 0.00315612 0
0.1273776 0.00455328 0
0.1275381 0.00493341 0
0.1276976 0.00463217 0
0.1278437 0.00416705 0
0.1279722 0.0036063 0
0.1280799 0.00292338 0
0.1281613 0.00205232 0
0.128213 0.00110391 0
0.1282369 0.000360237 0
0.1282329 -0.000612847 0
0.1281926 -0.00176064 0
0.1281141 -0.00288711 0
0.127998 -0.00404781 0
0.1278412 -0.00530706 0
0.1276442 -0.00644624 0
0.1274104 -0.0075335 0
0.1271397 -0.00865897 0
0.1268296 -0.00987362 0
0.12648310000000001 -0.0108473 0
0.1261058 -0.0117284 0
0.1257017 -0.0124412 0
0.1252792 -0.0128338 0
0.1248493 -0.0129176 0
0.1244195 -0.0128653 0
0.12399260000000001 -0.0127376 0
0.1235725 -0.0124529 0
0.1231649 -0.0120034 0
0.1227737 -0.0114969 0
0.1223995 -0.0109705 0
0.1220442 -0.0103601 0
0.1217112 -0.00964618 0
0.1214028 -0.00888999 0
0.1211199 -0.00812114 0
0.12086340000000001 -0.00729891 0
0.12063570000000001 -0.0064008 0
0.1204385 -0.00547544 0
0.12027260000000001 -0.00452098 0
0.1201393 -0.00352252 0
0.1200398 -0.00250166 0
0.1199738 -0.00152221 0
0.1199395 -0.00059807 0
0.1199351 0.000275437 0
0.11995890000000001 0.00109899 0
0.12000930000000001 0.00187198 0
0.1200842 0.00257261 0
0.12018100000000001 0.00319102 0
0.120297 0.00372561 0
0.1204294 0.00418172 0
0.12057570000000001 0.00455414 0
0.1207326 0.00483071 0
0.1208975 0.00503393 0
0.12106800000000001 0.00518601 0
0.1212433 0.00531485 0
0.1214224 0.00542132 0
0.12160470000000001 0.00550949 0
0.1217892 0.00555601 0
0.12197430000000001 0.00555262 0
0.122159 0.00553056 0
0.1223426 0.00548769 0
0.12252460000000001 0.0054368 0
0.1227048 0.00538239 0
0.1228833 0.00532956 0
0.1230601 0.00528101 0
0.1232353 0.00523737 0
0.1234092 0.00519764 0
0.1235817 0.00515721 0
0.1237529 0.00511813 0
0.1239229 0.0050821 0
0.1240917 0.00505296 0
0.1242597 0.0050266 0
0.1244268 0.00500387 0
0.1245932 0.00498077 0
0.1247588 0.00495643 0
0.1249236 0.00493026 0
0.12508740000000002 0.00490232 0
0.1252503 0.00487256 0
0.1254122 0.00484072 0
0.1255729 0.00480666 0
0.1257325 0.00477025 0
0.1258908 0.00473076 0
0.1260478 0.00468818 0
0.12620320000000002 0.0046429 0
0.1263572 0.00459599 0
0.1265095 0.00454739 0
0.1266602 0.00449607 0
0.1268091 0.00444146 0
0.12695620000000002 0.00438464 0
0.1271013 0.00432602 0
0.1272444 0.00426623 0
0.1273856 0.00420541 0
0.1275247 0.00414383 0
0.1276617 0.0040812 0
0.1277966 0.00401728 0
0.1279294 0.00395159 0
0.1280599 0.00388522 0
0.1281882 0.00381838 0
0.1283143 0.00375053 0
0.1284381 0.00368639 0
0.1285598 0.00361453 0
0.128679 0.00354313 0
0.12879580000000002 0.00346993 0
0.1289102 0.0033961 0
0.129022 0.00332145 0
0.1291314 0.00324607 0
0.1292383 0.00316997 0
0.1293426 0.00309336 0
0.1294443 0.0030163 0
0.1295435 0.00293901 0
0.1296401 0.00286169 0
0.12973410000000002 0.00278536 0
0.1298257 0.00271181 0
0.1299148 0.00264242 0
0.1300017 0.00257694 0
0.1300865 0.00251544 0
0.1301693 0.00245788 0
0.1302503 0.00240426 0
0.1303295 0.00235445 0
0.1304072 0.00230818 0
0.1304834 0.00226542 0
0.1305581 0.00222486 0
0.13063170000000002 0.00218804 0
0.130704 0.0021538 0
0.1307752 0.00212223 0
0.1308454 0.00209292 0
0.1309147 0.00206571 0
0.13098310000000002 0.00204002 0
0.13105060000000002 0.0020155 0
0.1311174 0.00199119 0
0.1311833 0.00196691 0
0.1312484 0.00194274 0
0.1313128 0.00191879 0
0.1313763 0.00189497 0
0.131439 0.00187119 0
0.131501 0.00184741 0
0.13156210000000002 0.00182366 0
0.1316225 0.00180005 0
0.1316821 0.00177664 0
0.1317409 0.00175364 0
0.131799 0.00173137 0
0.1318558 0.00167652 0
0.1319111 0.00166114 0
0.1319669 0.00168091 0
0.132023 0.00168828 0
0.13207950000000002 0.00169492 0
0.132136 0.00169775 0
0.1321926 0.00169879 0
0.13224930000000001 0.00170142 0
0.1323061 0.00170879 0
0.13236330000000002 0.00171942 0
0.1324207 0.00172849 0
0.1324784 0.00173373 0
0.1325363 0.00173441 0
0.132594 0.00173033 0
0.1326515 0.00172172 0
0.1327087 0.00170876 0
0.1327654 0.00169179 0
0.1328214 0.00167113 0
0.13287670000000001 0.00164737 0
0.1329311 0.00162098 0
0.1329846 0.00159265 0
0.1330372 0.00156265 0
0.1330887 0.0015317 0
0.1331392 0.00150009 0
0.1331887 0.00146854 0
0.133237 0.00143716 0
0.1332844 0.00140641 0
0.1333307 0.00137629 0
0.1333761 0.00134728 0
0.1334205 0.00131933 0
0.133464 0.00129249 0
0.1335066 0.00126681 0
0.1335484 0.00124245 0
0.1335894 0.00121898 0
0.13362960000000002 0.00119646 0
0.1336691 0.00117461 0
0.1337079 0.00115313 0
0.133746 0.00113195 0
0.1337833 0.0011109 0
0.13382 0.00108998 0
0.1338559 0.00106939 0
0.1338912 0.00104908 0
0.1339258 0.00102881 0
0.13395980000000002 0.00100847 0
0.133993 0.000988291 0
0.1340256 0.000968499 0
0.1340575 0.000948594 0
0.1340888 0.000929005 0
0.1341194 0.000909405 0
0.1341494 0.000890259 0
0.1341787 0.000871252 0
0.1342074 0.000852547 0
0.1342355 0.000834231 0
0.134263 0.000816485 0
0.13428990000000002 0.000799315 0
0.1343163 0.000782894 0
0.13434210000000002 0.000767179 0
0.1343674 0.00075221 0
0.13439220000000002 0.000737738 0
0.1344165 0.000723984 0
0.13444040000000002 0.000710953 0
0.1344639 0.000698567 0
0.134487 0.00068663 0
0.1345096 0.000675283 0
0.134532 0.000664319 0
0.1345539 0.000653783 0
0.13457550000000001 0.000643658 0
0.13459680000000002 0.00063371 0
0.1346177 0.000623988 0
0.1346384 0.000614468 0
0.13465870000000002 0.000605021 0
0.1346787 0.000595516 0
0.1346984 0.000586125 0
0.1347177 0.000576835 0
0.1347368 0.000567736 0
0.1347556 0.000558659 0
0.134774 0.000549623 0
0.1347922 0.000540673 0
0.13481 0.00053184 0
0.1348276 0.000523112 0
0.1348449 0.000514598 0
0.1348619 0.000506228 0
0.13487860000000002 0.000498031 0
0.1348951 0.000489831 0
0.1349113 0.000481851 0
0.1349272 0.000474217 0
0.1349429 0.000466718 0
0.1349583 0.00045931 0
0.1349735 0.000452049 0
0.1349884 0.000445094 0
0.1350031 0.000438367 0
0.13501760000000002 0.000431704 0
0.1350319 0.000425212 0
0.1350459 0.000418735 0
0.1350598 0.000412319 0
0.1350734 0.000406075 0
0.1350868 0.000399995 0
0.1351001 0.000393921 0
0.13511309999999999 0.000387983 0
0.1351259 0.00038216 0
0.1351385 0.000376287 0
0.135151 0.000370432 0
0.1351632 0.000364832 0
0.1351753 0.000359274 0
0.1351872 0.000353793 0
0.1351989 0.000348393 0
0.1352104 0.000343059 0
0.1352217 0.000337796 0
0.1352329 0.000332607 0
0.1352439 0.000327488 0
0.1352547 0.000322498 0
0.1352654 0.000317643 0
0.1352759 0.000312693 0
0.1352862 0.000307865 0
0.1352964 0.000303233 0
0.1353064 0.00029859 0
0.1353163 0.000294032 0
0.135326 0.000289583 0
0.1353356 0.000285165 0
0.135345 0.000280881 0
0.1353543 0.000276654 0
0.1353634 0.000272465 0
0.1353724 0.000268387 0
0.1353813 0.000264347 0
0.1353901 0.000260307 0
0.1353987 0.000256349 0
0.1354071 0.000252575 0
0.1354155 0.000248929 0
0.1354237 0.000245386 0
0.1354318 0.000241879 0
0.1354398 0.000238499 0
0.1354477 0.000235198 0
0.1354555 0.000231945 0
0.1354632 0.000228761 0
0.1354708 0.000225688 0
0.1354782 0.000222746 0
0.1354856 0.000219729 0
0.1354929 0.000216759 0
0.1355 0.000213915 0
0.1355071 0.000211123 0
0.1355141 0.000208376 0
0.135521 0.000205588 0
0.1355278 0.000202855 0
0.1355345 0.00020021 0
0.21956399999999998 -0.306018 0
0.209443 -0.287555 0
0.200397 -0.259951 0
0.19201000000000001 -0.243664 0
0.184274 -0.221048 0
0.17727500000000002 -0.20089 0
0.1708672 -0.184502 0
0.1650113 -0.167977 0
0.159657 -0.154424 0
0.15471980000000002 -0.142762 0
0.1501212 -0.134088 0
0.1457638 -0.128089 0
0.14157039999999999 -0.123939 0
0.1374984 -0.120674 0
0.1335266 -0.117797 0
0.1296475 -0.115113 0
0.12585380000000002 -0.112681 0
0.1221368 -0.110532 0
0.1184862 -0.108645 0
0.1148943 -0.10702 0
0.11135110000000001 -0.105708 0
0.10784730000000001 -0.104634 0
0.1043752 -0.103783 0
0.1009298 -0.103001 0
0.0975017 -0.102804 0
0.0940749 -0.102764 0
0.0906542 -0.102534 0
0.0872386 -0.102441 0
0.08382736 -0.102262 0
0.08042093 -0.102194 0
0.07701052 -0.102585 0
0.07357666 -0.103324 0
0.07012611 -0.103292 0
0.06669929000000001 -0.102193 0
0.0633233 -0.100406 0
0.0600121 -0.0982838 0
0.0567734 -0.095974 0
0.0536171 -0.0935808 0
0.0505403 -0.0911759 0
0.0475401 -0.0889299 0
0.0446126 -0.0868401 0
0.0417522 -0.0848674 0
0.0389568 -0.0829733 0
0.036222500000000005 -0.0811912 0
0.0335441 -0.0795865 0
0.030916100000000002 -0.0781621 0
0.028334200000000004 -0.0768031 0
0.0257922 -0.0758135 0
0.023277600000000002 -0.0750652 0
0.020786200000000005 -0.0744016 0
0.0183281 -0.0730465 0
0.0159293 -0.0708373 0
0.013621600000000005 -0.0676503 0
0.0114393 -0.063363 0
0.009418700000000002 -0.0579316 0
0.007598199999999999 -0.0516781 0
0.006010700000000008 -0.0436464 0
0.004713900000000007 -0.0343468 0
0.003752199999999997 -0.0233379 0
0.0031860000000000083 -0.0110953 0
0.003035999999999997 0.00167187 0
0.0032906000000000046 0.0128445 0
0.0038911999999999974 0.0225226 0
0.004787399999999997 0.030534 0
0.005929400000000001 0.0371979 0
0.007270399999999996 0.0426558 0
0.008780700000000002 0.0478127 0
0.010485599999999998 0.0541095 0
0.012393000000000001 0.0601482 0
0.014521200000000005 0.0673023 0
0.016895200000000006 0.0747845 0
0.0195214 0.0825715 0
0.0223526 0.0849632 0
0.025234400000000004 0.0878799 0
0.0281862 0.0888295 0
0.031165200000000004 0.0900857 0
0.034195 0.0913209 0
0.037211 0.0892139 0
0.0401212 0.0852041 0
0.0428737 0.0805896 0
0.045428 0.0730691 0
0.0477544 0.0671006 0
0.0498723 0.0603751 0
0.05181910000000001 0.0610363 0
0.053816 0.0585031 0
0.055708600000000004 0.0549669 0
0.0574794 0.0517226 0
0.059158100000000005 0.0490486 0
0.0607214 0.0448711 0
0.0621491 0.0411641 0
0.0634586 0.0376229 0
0.0646504 0.0341791 0
0.0657533 0.0324408 0
0.06679922 0.0301102 0
0.06776967 0.0287105 0
0.06870836 0.0275873 0
0.06960295 0.0262277 0
0.07046085 0.025384 0
0.07129647 0.0247374 0
0.07210631 0.0239318 0
0.07289465 0.0234359 0
0.0736671 0.0229435 0
0.074424688 0.0225599 0
0.0751717273 0.0222947 0
0.07591165300000001 0.0221335 0
0.07664873 0.0221146 0
0.07738791 0.02225 0
0.07813404 0.0225212 0
0.07889126 0.022909 0
0.07966333 0.0234076 0
0.08045383 0.0240084 0
0.08126562 0.0246714 0
0.08209995 0.0253525 0
0.08295685 0.0260258 0
0.08383582 0.026675 0
0.08473548 0.027267 0
0.0856537 0.027793 0
0.0865863 0.0281176 0
0.0875261 0.0282375 0
0.0884637 0.0279779 0
0.08938650000000001 0.0273757 0
0.0902828 0.0264068 0
0.09114370000000001 0.0252975 0
0.0919673 0.0241972 0
0.092754 0.0230652 0
0.0935016 0.0218721 0
0.0942086 0.020618 0
0.0948703 0.0191842 0
0.0954874 0.0179237 0
0.09606150000000001 0.016632 0
0.09659200000000001 0.0153086 0
0.0970791 0.014012 0
0.09752240000000001 0.0127103 0
0.0979242 0.0114983 0
0.09828980000000001 0.0105236 0
0.0986239 0.00956987 0
0.09892490000000001 0.0085396 0
0.0991887 0.00736021 0
0.0994138 0.00618998 0
0.0995993 0.00500184 0
0.0997455 0.00384604 0
0.099855 0.00278841 0
0.0999302 0.00177335 0
0.0999709 0.000713065 0
0.0999757 -0.000370556 0
0.099945 -0.00141303 0
0.0998801 -0.00242603 0
0.0997814 -0.00345473 0
0.09964790000000001 -0.00449704 0
0.0994802 -0.00550515 0
0.0992799 -0.00645472 0
0.0990497 -0.00729959 0
0.09879360000000001 -0.00800588 0
0.0985168 -0.00855263 0
0.0982235 -0.00901127 0
0.0979164 -0.00938202 0
0.0975983 -0.00968271 0
0.0972712 -0.00992563 0
0.0969367 -0.0101277 0
0.0965961 -0.0102977 0
0.09625030000000001 -0.0104389 0
0.09590030000000001 -0.0105534 0
0.0955467 -0.0106559 0
0.0951897 -0.0107612 0
0.0948291 -0.0108746 0
0.0944645 -0.0109967 0
0.09409580000000001 -0.0111247 0
0.0937228 -0.0112557 0
0.0933453 -0.0113867 0
0.09296360000000001 -0.0115137 0
0.0925778 -0.0116344 0
0.0921881 -0.0117447 0
0.091795 -0.0118426 0
0.0913988 -0.0119227 0
0.09100040000000001 -0.0119822 0
0.0906004 -0.0120188 0
0.0901995 -0.0120507 0
0.089796 -0.012146 0
0.0893896 -0.0122383 0
0.0889807 -0.0122866 0
0.08857140000000001 -0.0122598 0
0.0881644 -0.0121541 0
0.0877624 -0.011963 0
0.08736820000000001 -0.0116929 0
0.0869843 -0.0113462 0
0.08661340000000001 -0.0109158 0
0.08625820000000001 -0.0104097 0
0.0859198 -0.0098973 0
0.0855992 -0.00934107 0
0.0852985 -0.00870664 0
0.08502089 -0.00796329 0
0.08476969000000001 -0.00712845 0
0.08454774000000001 -0.00620744 0
0.08435901 -0.00514232 0
0.08420758 -0.00399675 0
0.08409577 -0.00275643 0
0.08402705 -0.00142039 0
0.08400426 -6.25941e-06 0
0.08402991 0.00147764 0
0.08410623 0.00302733 0
0.08423544000000001 0.00464266 0
0.0844196 0.00632124 0
0.08466074 0.00805824 0
0.08496048 0.00983864 0
0.0853193 0.0115848 0
0.08573420000000001 0.0132082 0
0.086199 0.0146057 0
0.0867111 0.0160183 0
0.0872678 0.0173287 0
0.0878693 0.0186942 0
0.0885126 0.0197993 0
0.0891863 0.020568 0
0.0898822 0.0211192 0
0.0905898 0.0212869 0
0.0912993 0.0212633 0
0.092004 0.0210233 0
0.0926989 0.0206984 0
0.0933822 0.0203257 0
0.0940512 0.0198409 0
0.0947012 0.01917 0
0.09532460000000001 0.0182663 0
0.0959135 0.0171129 0
0.0964643 0.0160611 0
0.0969807 0.014976 0
0.0974589 0.0138246 0
0.0978987 0.0126609 0
0.0982999 0.0115035 0
0.0986635 0.0103907 0
0.0989903 0.00931255 0
0.0992847 0.00841327 0
0.0995496 0.00754762 0
0.0997855 0.00664394 0
0.0999898 0.00567329 0
0.1001616 0.00466856 0
0.100299 0.00362019 0
0.1004018 0.00261668 0
0.1004728 0.00169538 0
0.1005132 0.000764692 0
0.10052140000000001 -0.000234745 0
0.10049570000000001 -0.0012537 0
0.1004365 -0.0022443 0
0.1003445 -0.00323634 0
0.1002188 -0.00425106 0
0.1000598 -0.00522862 0
0.0998691 -0.00616384 0
0.0996481 -0.00704314 0
0.0993995 -0.00780942 0
0.0991282 -0.00840875 0
0.0988398 -0.00886444 0
0.0985374 -0.009245 0
0.0982239 -0.00954281 0
0.0979015 -0.00978092 0
0.0975721 -0.00996913 0
0.097237 -0.0101239 0
0.0968972 -0.0102528 0
0.0965535 -0.0103641 0
0.0962062 -0.0104701 0
0.09585550000000001 -0.0105685 0
0.0955015 -0.0106677 0
0.09514410000000001 -0.010774 0
0.094783 -0.0108891 0
0.094418 -0.0110097 0
0.0940489 -0.0111339 0
0.0936756 -0.0112595 0
0.0932982 -0.011383 0
0.09291680000000001 -0.0115009 0
0.0925315 -0.0116108 0
0.0921429 -0.0117089 0
0.0917511 -0.0117925 0
0.09135700000000001 -0.0118593 0
0.09096090000000001 -0.0119033 0
0.0905639 -0.01192 0
0.0901658 -0.0119754 0
0.089765 -0.0120585 0
0.0893618 -0.0121324 0
0.0889569 -0.0121506 0
0.0885527 -0.0120957 0
0.0881517 -0.0119602 0
0.0877566 -0.011742 0
0.08737020000000001 -0.0114489 0
0.0869948 -0.0110814 0
0.0866331 -0.0106306 0
0.0862876 -0.0101146 0
0.0859593 -0.00958749 0
0.0856493 -0.00901429 0
0.0853598 -0.00836125 0
0.08509394 -0.00760362 0
0.08485499 -0.00675263 0
0.08464595 -0.00581264 0
0.08447051 -0.00473914 0
0.08433275 -0.00358208 0
0.08423498 -0.0023276 0
0.08418063 -0.000988794 0
0.08417188 0.000417932 0
0.08421204 0.00191123 0
0.08430288 0.003466 0
0.08444681 0.00508519 0
0.0846457 0.00676366 0
0.08490158 0.00850139 0
0.0852159 0.0102711 0
0.0855885 0.0119712 0
-0.018211900000000003 0.0272971 0
-0.017254199999999997 0.0315659 0
-0.016256099999999996 0.0267241 0
-0.0155362 0.0178574 0
-0.014935199999999996 0.0180554 0
-0.014298400000000003 0.0226813 0
-0.013352699999999995 0.0334497 0
-0.01209049999999999 0.0412983 0
-0.010587799999999994 0.0488269 0
-0.008792499999999995 0.0579358 0
-0.006787399999999999 0.0611624 0
-0.004733399999999999 0.0621034 0
-0.002675700000000003 0.0607952 0
-0.0007004000000000038 0.0578839 0
0.0012126000000000081 0.0567526 0
0.0031406000000000073 0.0577518 0
0.005114000000000007 0.0607849 0
0.007219100000000006 0.0652626 0
0.009482000000000004 0.0705024 0
0.011943599999999999 0.0768703 0
0.0146296 0.0842215 0
0.017581700000000006 0.0927524 0
0.020849400000000004 0.102909 0
0.024449400000000003 0.110921 0
0.028235300000000005 0.115838 0
0.0321123 0.116195 0
0.0359792 0.115791 0
0.039826600000000004 0.11502 0
0.0436293 0.112908 0
0.047314 0.107298 0
0.0507789 0.101186 0
0.0540577 0.0957195 0
0.05715050000000001 0.0902095 0
0.060088100000000005 0.0871108 0
0.0629282 0.0832853 0
0.06561552000000001 0.0780434 0
0.06810718 0.0717275 0
0.07040503000000001 0.0657964 0
0.07245299000000001 0.0580837 0
0.07426569400000001 0.0510214 0
0.075851878 0.0447765 0
0.07725265 0.0396564 0
0.07848835 0.0346942 0
0.0795619 0.0301644 0
0.08049562 0.0260673 0
0.08130377 0.0227312 0
0.08200339000000001 0.0194388 0
0.08260044 0.016626 0
0.08310813 0.0139119 0
0.0835221 0.0110824 0
0.08384408 0.00837881 0
0.08407613 0.00567223 0
0.08421764000000001 0.00295492 0
0.08426969000000001 0.000317637 0
0.0842364 -0.00216316 0
0.08412355 -0.00447297 0
0.08393426000000001 -0.00679548 0
0.08366343 -0.00936163 0
0.08330599 -0.0118438 0
0.08285954000000001 -0.0117934 0
0.08259208 -0.0064873 0
0.08239058 -0.00550366 0
0.08224435000000001 -0.00347602 0
0.08212957 -0.00314814 0
0.08202475000000001 -0.00269122 0
0.08196476 -0.000918323 0
0.08197117000000001 0.00116106 0
0.08204744 0.00338362 0
0.08219862 0.00544437 0
0.08240863 0.00711447 0
0.082678 0.00895558 0
0.08300607 0.0105417 0
0.08338168 0.0119486 0
0.08380449000000001 0.0132936 0
0.08426782000000001 0.0144378 0
0.08476764 0.0154925 0
0.0853013 0.0164738 0
0.0858661 0.0173529 0
0.0864587 0.0181554 0
0.0870752 0.0187855 0
0.0877084 0.0191663 0
0.08835080000000001 0.0193394 0
0.0889935 0.0191949 0
0.0896267 0.0187609 0
0.0902419 0.018175 0
0.0908375 0.0176196 0
0.0914144 0.0170407 0
0.091972 0.0164798 0
0.0925117 0.0159265 0
0.0930299 0.0151852 0
0.0935203 0.0141837 0
0.0939711 0.0129442 0
0.0943772 0.0115521 0
0.0947403 0.0103313 0
0.0950618 0.00908816 0
0.095346 0.00806005 0
0.09559880000000001 0.00717469 0
0.095824 0.00640761 0
0.0960268 0.00580038 0
0.096211 0.00528204 0
0.0963789 0.004823 0
0.0965319 0.00436586 0
0.096669 0.00387663 0
0.0967893 0.00336238 0
0.096892 0.00282141 0
0.0969762 0.00225123 0
0.0970405 0.001621 0
0.0970826 0.000935903 0
0.0971017 0.000247491 0
0.0970983 -0.000419715 0
0.097076 -0.000751696 0
0.09691150000000001 -0.00761677 0
0.0965589 -0.0129152 0
0.0960798 -0.0153394 0
0.0955397 -0.0169708 0
0.0949536 -0.0179424 0
0.0943446 -0.0184906 0
0.09372040000000001 -0.0189529 0
0.0930842 -0.0191342 0
0.0924455 -0.0192323 0
0.0918002 -0.0194995 0
0.0911425 -0.020001 0
0.0904614 -0.0208882 0
0.089744 -0.022149 0
0.08897920000000001 -0.023714 0
0.08815680000000001 -0.0255938 0
0.0872663 -0.0277638 0
0.0863008 -0.0299623 0
0.08525490000000001 -0.0327122 0
0.08412106 -0.0351313 0
0.0829163 -0.0369286 0
0.0816621 -0.0382606 0
0.08036275 -0.0395921 0
0.07902515 -0.0405601 0
0.07765183 -0.041973 0
0.07622244 -0.0436034 0
0.074744593 -0.0449361 0
0.07322991000000001 -0.0458505 0
0.07169309 -0.0463381 0
0.07013917 -0.0469084 0
0.06856614 -0.0475334 0
0.06697238 -0.0480728 0
0.06536397000000001 -0.0482178 0
0.0637641 -0.0475467 0
0.0622074 -0.0457916 0
0.060718600000000005 -0.043572 0
0.059304800000000005 -0.041257 0
0.0579692 -0.0389193 0
0.056709300000000004 -0.0367368 0
0.055522 -0.0345571 0
0.0544096 -0.0322791 0
0.053381200000000004 -0.0293878 0
0.052465300000000006 -0.0255876 0
0.0516915 -0.0209117 0
0.051088400000000006 -0.0154318 0
0.050679 -0.00930902 0
0.0504878 -0.00235153 0
0.050540600000000005 0.00523496 0
0.0508499 0.0129205 0
0.051399 0.0197001 0
0.0521683 0.0260723 0
0.053144500000000004 0.0321025 0
0.0543144 0.0376893 0
0.0556571 0.0424521 0
0.05714620000000001 0.0465144 0
0.058757500000000004 0.0498299 0
0.060466900000000004 0.0524235 0
0.0622498 0.0542472 0
0.0640754 0.0550823 0
0.06591383 0.0551529 0
0.06784709 0.0633186 0
0.07002536000000001 0.0661247 0
0.07227023 0.0685989 0
0.074565014 0.0685173 0
0.07682320000000001 0.0669692 0
0.07900743 0.0640559 0
0.08112278 0.0670712 0
0.08349471 0.0722859 0
0.0859163 0.0733382 0
0.08834360000000001 0.072035 0
0.09064420000000001 0.0660028 0
0.09272430000000001 0.0592592 0
0.09459400000000001 0.0536652 0
0.096308 0.0496511 0
0.0979034 0.0462388 0
0.09938050000000001 0.0424324 0
0.10072590000000001 0.0383969 0
0.1019468 0.0348951 0
0.1030195 0.0297732 0
0.1039481 0.0262431 0
0.10476160000000001 0.0228441 0
0.1054656 0.0194822 0
0.106057 0.016285 0
0.1065477 0.0133051 0
0.1069423 0.0104887 0
0.1072434 0.00771674 0
0.1074528 0.00494433 0
0.1075664 0.00201329 0
0.1075832 -0.000827599 0
0.10751140000000001 -0.00330676 0
0.107363 -0.00545258 0
0.1071469 -0.00735463 0
0.10687050000000001 -0.00908667 0
0.1065403 -0.0106713 0
0.10615440000000001 -0.012421 0
0.105709 -0.0141967 0
0.1052109 -0.0155588 0
0.1046775 -0.0163976 0
0.1041165 -0.0172201 0
0.1035277 -0.0180646 0
0.1029147 -0.0185952 0
0.1022928 -0.0186953 0
0.1016696 -0.0186841 0
0.1010489 -0.0185372 0
0.1004357 -0.0182586 0
0.0998327 -0.0179353 0
0.099241 -0.0175854 0
0.0986611 -0.0172207 0
0.0980936 -0.0168508 0
0.0975382 -0.0165041 0
0.0969929 -0.0162431 0
0.09645490000000001 -0.0160562 0
0.09592200000000001 -0.0159342 0
0.09539160000000001 -0.0159146 0
0.0948595 -0.0160314 0
0.0943211 -0.0162798 0
0.09377250000000001 -0.0166327 0
0.0932105 -0.0170825 0
0.0926315 -0.0176492 0
0.0920314 -0.0183492 0
0.09140480000000001 -0.0192391 0
0.0907447 -0.0203427 0
0.0900566 -0.0212108 0
0.0893246 -0.0224925 0
0.0885601 -0.0235173 0
0.0877557 -0.0245728 0
0.0869369 -0.0244105 0
0.0861278 -0.0242224 0
0.08531720000000001 -0.0244389 0
0.08450299 -0.0243879 0
0.08368734 -0.0246593 0
0.08285256 -0.0254834 0
0.08198101 -0.0269903 0
0.08104574 -0.0288832 0
0.08005248000000001 -0.0305972 0
0.07900899 -0.0317986 0
0.07794295 -0.0320501 0
0.07687199 -0.0323787 0
0.075782853 -0.0328494 0
0.074679812 -0.0333728 0
0.07355872000000001 -0.0337721 0
0.07242838 -0.0340009 0
0.07129181 -0.0342652 0
0.07014581 -0.034477 0
0.06899620000000001 -0.0345092 0
0.06784809 -0.0343676 0
0.06670897 -0.0339865 0
0.06559035 -0.0330029 0
0.06452100000000001 -0.0310902 0
0.0635231 -0.0287533 0
0.062607 -0.0262942 0
0.061774300000000004 -0.0237118 0
0.061030100000000004 -0.0210692 0
0.0603734 -0.0184236 0
0.0598167 -0.0150067 0
0.059386800000000003 -0.0108311 0
0.059113 -0.00573527 0
0.0590188 -7.76063e-05 0
0.0591216 0.00602353 0
0.05943280000000001 0.0123867 0
0.059959900000000003 0.0189452 0
0.060702700000000005 0.0251902 0
0.061640400000000005 0.0306887 0
0.0627511 0.0355699 0
0.064015 0.0397701 0
0.06539167 0.0424929 0
0.06685547 0.0451155 0
0.06838691000000001 0.0465088 0
0.06995161 0.0475215 0
0.07155512 0.0485596 0
0.07318552 0.0491965 0
0.07483363 0.0496709 0
0.07649669 0.0500196 0
0.07816139 0.0497836 0
0.07981335 0.049358 0
0.08144353 0.0483462 0
0.08302442 0.0465332 0
0.08453571 0.0441949 0
0.08595910000000001 0.0413328 0
0.0872835 0.0383249 0
0.0885109 0.0355156 0
0.0896464 0.0327579 0
0.0906894 0.029959 0
0.0916387 0.0272533 0
0.09251140000000001 0.0253113 0
0.0933244 0.0235679 0
0.09408180000000001 0.0218884 0
0.0947803 0.0201449 0
0.0954197 0.0184173 0
0.0960059 0.0168748 0
0.09654650000000001 0.015664 0
0.15893580000000002 -0.272217 0
0.1503392 -0.237572 0
0.1430093 -0.206611 0
0.1364155 -0.190355 0
0.1303756 -0.172958 0
0.1248678 -0.159131 0
0.119756 -0.148509 0
0.1149655 -0.139573 0
0.11045920000000001 -0.131377 0
0.1062155 -0.123772 0
0.1022141 -0.116766 0
0.0984387 -0.110138 0
0.094885 -0.103413 0
0.0915504 -0.0970907 0
0.0884171 -0.0912715 0
0.0854721 -0.085769 0
0.08270312 -0.0807667 0
0.08008849 -0.0763497 0
0.07761658 -0.0722939 0
0.07527283430000001 -0.0685942 0
0.07304839 -0.0650408 0
0.07094422 -0.0613538 0
0.06896408 -0.0576077 0
0.06710853 -0.0538686 0
0.06537579 -0.0502632 0
0.0637621 -0.0467333 0
0.0622653 -0.0432309 0
0.06088590000000001 -0.0396889 0
0.059622900000000006 -0.0362282 0
0.0584729 -0.0329062 0
0.0574306 -0.029777 0
0.0564906 -0.0267132 0
0.055663000000000004 -0.0230389 0
0.0549629 -0.0190771 0
0.054402900000000004 -0.0146787 0
0.05399520000000001 -0.0099809 0
0.0537467 -0.00513953 0
0.053662100000000004 -0.000154507 0
0.05374570000000001 0.00493983 0
0.053998700000000004 0.00999704 0
0.0544187 0.0149232 0
0.0549997 0.0196318 0
0.055731300000000004 0.0239406 0
0.0565948 0.0275829 0
0.057573200000000005 0.0308072 0
0.0586469 0.0334056 0
0.0598119 0.036395 0
0.061075000000000004 0.0391689 0
0.0624189 0.0411912 0
0.0638123 0.0422068 0
0.06522576000000001 0.0425074 0
0.06664383 0.0425966 0
0.06806722 0.0427727 0
0.06949383 0.0427919 0
0.07091642000000001 0.0425044 0
0.07231715 0.0414913 0
0.07367617 0.0400739 0
0.07498877600000001 0.038766 0
0.07625404000000001 0.0372141 0
0.07746917 0.0358311 0
0.07864353 0.0347107 0
0.07978136 0.033621 0
0.08088326 0.0325613 0
0.08195143 0.0316058 0
0.08298975 0.0307526 0
0.0839993 0.0298783 0
0.08497755 0.0288565 0
0.08591950000000001 0.027709 0
0.0868217 0.0264958 0
0.0876823 0.0252135 0
0.0884996 0.0239055 0
0.08927260000000001 0.0225594 0
0.0899996 0.021132 0
0.0906759 0.0195249 0
0.0913 0.0180761 0
0.0918783 0.0167121 0
0.09240960000000001 0.0152932 0
0.09289510000000001 0.0139291 0
0.093337 0.0126761 0
0.09373880000000001 0.0115041 0
0.0941015 0.0103334 0
0.0944245 0.0091285 0
0.0947067 0.00785813 0
0.0949468 0.00660876 0
0.09514510000000001 0.00534489 0
0.0953007 0.00405918 0
0.09541380000000001 0.00279167 0
0.0954847 0.00151222 0
0.0955123 0.000216331 0
0.09549730000000001 -0.00105871 0
0.0954397 -0.00232228 0
0.0953412 -0.00351903 0
0.0952038 -0.0046609 0
0.0950288 -0.00577812 0
0.094817 -0.00686677 0
0.09457 -0.00789404 0
0.09428980000000001 -0.00886884 0
0.0939774 -0.00981642 0
0.09363490000000001 -0.0106733 0
0.0932659 -0.0114104 0
0.0928746 -0.0120274 0
0.09246410000000001 -0.0125673 0
0.0920367 -0.0130422 0
0.0915945 -0.0134655 0
0.091139 -0.0138452 0
0.0906715 -0.0141852 0
0.0901933 -0.0144889 0
0.0897056 -0.0147648 0
0.0892092 -0.015001 0
0.08870610000000001 -0.0151719 0
0.0881982 -0.0153033 0
0.087684 -0.0155282 0
0.0871634 -0.0157201 0
0.08663610000000001 -0.0158959 0
0.08610480000000001 -0.0159522 0
0.0855738 -0.0158891 0
0.08504766 -0.0156684 0
0.08453059 -0.0153465 0
0.08402593 -0.0149311 0
0.0835367 -0.0144224 0
0.0830657 -0.01384 0
0.08261624000000001 -0.0131498 0
0.0821917 -0.0123312 0
0.08179711 -0.011362 0
0.08143678 -0.0102765 0
0.08111486 -0.00906849 0
0.08083498 -0.00775921 0
0.08060033 -0.00635988 0
0.0804134 -0.00490393 0
0.08027593000000001 -0.00340772 0
0.08018986 -0.00182702 0
0.08015871000000001 -0.000126214 0
0.08018615 0.00168602 0
0.08027597 0.00361431 0
0.08043159 0.00563241 0
0.08065551 0.00768091 0
0.08094575 0.00962222 0
0.08129877 0.0114479 0
0.08171034 0.0131465 0
0.08217631 0.0147169 0
0.08269353 0.016237 0
0.08326012 0.0176644 0
0.08387222 0.0189822 0
0.08452602000000001 0.0201779 0
0.0852171 0.0212192 0
0.0859403 0.0221027 0
0.0866884 0.0227289 0
0.0874531 0.0231146 0
0.0882266 0.0232622 0
0.0890012 0.0231985 0
0.0897708 0.0229749 0
0.0905292 0.0225422 0
0.0912708 0.0219957 0
0.091994 0.0214223 0
0.0926957 0.0207184 0
0.0933718 0.0198821 0
0.0940179 0.0189645 0
0.0946272 0.0176698 0
0.0951949 0.0165315 0
0.0957246 0.0153338 0
0.0962147 0.0141758 0
0.096666 0.0129944 0
0.0970777 0.0117681 0
0.09744900000000001 0.0106259 0
0.0977843 0.00955917 0
0.09808800000000001 0.00873077 0
0.0983626 0.00782229 0
0.0986074 0.00690823 0
0.0988204 0.00591644 0
0.0990005 0.00493112 0
0.09914730000000001 0.00392718 0
0.09926070000000001 0.00292259 0
0.0993403 0.00190052 0
0.0993852 0.000842986 0
0.09939490000000001 -0.000208572 0
0.0993697 -0.00124344 0
0.0993106 -0.00224857 0
0.0992185 -0.00322588 0
0.0990939 -0.00420354 0
0.0989367 -0.00517386 0
0.0987478 -0.00610515 0
0.0985293 -0.00694723 0
0.09828490000000001 -0.00766225 0
0.098019 -0.00824741 0
0.0977352 -0.00873742 0
0.0974368 -0.00913423 0
0.09712660000000001 -0.00945534 0
0.0968068 -0.00971396 0
0.0964792 -0.00992187 0
0.0961456 -0.010079 0
0.0958075 -0.0101989 0
0.0954658 -0.0102969 0
0.0951211 -0.0103862 0
0.0947733 -0.010482 0
0.094422 -0.0105905 0
0.094067 -0.0107094 0
0.09370790000000001 -0.0108339 0
0.0933446 -0.0109615 0
0.09297720000000001 -0.0110856 0
0.09260560000000001 -0.0112037 0
0.0922303 -0.0113127 0
0.09185170000000001 -0.0113985 0
0.0914708 -0.0114501 0
0.0910887 -0.0114744 0
0.0907062 -0.0114711 0
0.0903245 -0.0114328 0
0.0899434 -0.011447 0
0.08956120000000001 -0.0114863 0
0.0891772 -0.011558 0
0.0887915 -0.0115708 0
0.088407 -0.0114885 0
0.08802700000000001 -0.0113074 0
0.0876547 -0.0110328 0
0.0872931 -0.0106692 0
0.0869453 -0.0102124 0
0.086614 -0.00967453 0
0.0863013 -0.00909662 0
0.086009 -0.00846102 0
0.0857387 -0.00775825 0
0.0854937 -0.00696015 0
0.08527570000000001 -0.00613556 0
0.08508804 -0.00515265 0
0.08493449 -0.00409238 0
0.08481855 -0.00290085 0
0.08474415 -0.0016126 0
0.08471383 -0.000265601 0
0.08472953 0.00114235 0
0.08479351 0.00262574 0
0.08490839 0.00418943 0
0.08507633 0.00581248 0
0.0852997 0.00750716 0
0.0855805 0.00925307 0
0.0859196 0.0109935 0
0.0863153 0.0126402 0
0.08676350000000001 0.0141622 0
0.0872607 0.0155898 0
0.08780460000000001 0.0169682 0
0.08839330000000001 0.0182739 0
0.0890222 0.0193956 0
0.0896846 0.0202771 0
0.0903707 0.0208231 0
0.0910706 0.021125 0
0.0917751 0.0211151 0
0.0924758 0.020919 0
0.09316630000000001 0.0205285 0
0.09384300000000001 0.0201132 0
0.094505 0.0196384 0
0.0951485 0.0189787 0
0.0957654 0.0180579 0
0.09634670000000001 0.0168843 0
0.0968909 0.0158675 0
0.0974003 0.0147903 0
0.0978729 0.0136629 0
0.0983076 0.0125119 0
0.098704 0.0113584 0
0.0990627 0.0102567 0
0.0993848 0.00916537 0
0.09967390000000001 0.00824101 0
0.0999319 0.00730942 0
0.1001593 0.00638128 0
0.100355 0.00540946 0
0.10051840000000001 0.00443418 0
0.10064880000000001 0.00344164 0
0.1007465 0.00247102 0
0.10081190000000001 0.00148821 0
0.1008435 0.00045975 0
0.100841 -0.00055796 0
0.1008049 -0.00155378 0
0.1007355 -0.00256265 0
0.1006322 -0.00358095 0
0.100496 -0.00452886 0
0.1003296 -0.00540271 0
0.100135 -0.00622588 0
0.09991370000000001 -0.0070063 0
0.0996678 -0.00769083 0
0.0994015 -0.00824127 0
0.0991188 -0.00868829 0
0.09882250000000001 -0.00905458 0
0.0985154 -0.00934655 0
0.0981997 -0.00957634 0
0.0978773 -0.00975403 0
0.0975497 -0.009893 0
0.0972179 -0.0100072 0
0.0968826 -0.0101041 0
0.0965443 -0.0101918 0
0.09620300000000001 -0.010281 0
0.09585880000000001 -0.0103687 0
0.0955117 -0.0104566 0
0.09516150000000001 -0.0105529 0
0.094808 -0.0106575 0
0.0944509 -0.0107687 0
0.09409000000000001 -0.0108845 0
0.09372520000000001 -0.0110014 0
0.09335650000000001 -0.0111171 0
0.0929841 -0.0112259 0
0.0926082 -0.0113254 0
0.09222920000000001 -0.0114248 0
0.0918453 -0.0115773 0
0.0914596 -0.0115507 0
0.09107570000000001 -0.0114913 0
0.0906931 -0.0114668 0
-0.0088535 0.0743246 0
-0.006371500000000002 0.0736852 0
-0.004055000000000003 0.0652513 0
-0.0020849000000000006 0.053335 0
-0.0004962999999999912 0.0426857 0
0.000741500000000006 0.0324605 0
0.0017024000000000067 0.0264216 0
0.0025610000000000077 0.025989 0
0.0034877999999999992 0.0308391 0
0.004647499999999999 0.0387153 0
0.0060937000000000074 0.0479656 0
0.0078685 0.0582348 0
0.009986300000000004 0.06847 0
0.01244010000000001 0.0780667 0
0.015184300000000005 0.0855567 0
0.018110800000000003 0.0891532 0
0.021105200000000005 0.0898643 0
0.024089400000000004 0.0890779 0
0.027084900000000002 0.0904834 0
0.030218300000000003 0.0960141 0
0.0335287 0.102245 0
0.0370853 0.110614 0
0.040884500000000004 0.116635 0
0.0447912 0.116329 0
0.04863970000000001 0.114377 0
0.0523907 0.110791 0
0.056027900000000005 0.107611 0
0.0595615 0.104411 0
0.06295780000000001 0.0993663 0
0.06616605 0.0929412 0
0.06911511000000001 0.0843637 0
0.07174471 0.0748261 0
0.07409973 0.0679472 0
0.07624982 0.0613858 0
0.07823127 0.0637823 0
0.08042604 0.0662822 0
0.08264173 0.0668301 0
0.08486205000000001 0.0658533 0
0.08697930000000001 0.0611405 0
0.0889111 0.0550217 0
0.090632 0.04867 0
0.0921531 0.0430699 0
0.0934966 0.0376481 0
0.0946482 0.0320575 0
0.09563440000000001 0.0273417 0
0.0964623 0.0227601 0
0.0971463 0.0184674 0
0.0976939 0.0146065 0
0.0981101 0.010522 0
0.0983899 0.00648316 0
0.09853880000000001 0.00265416 0
0.0985646 -0.000872898 0
0.0984801 -0.00396248 0
0.0983005 -0.00664017 0
0.09803780000000001 -0.0090001 0
0.0976891 -0.0119827 0
0.0972298 -0.0154575 0
0.0966472 -0.0194246 0
0.0959324 -0.023113 0
0.0951109 -0.0259315 0
0.0942056 -0.0282144 0
0.0932315 -0.0300442 0
0.0922065 -0.0313196 0
0.0911454 -0.0322662 0
0.0900541 -0.0332228 0
0.0889254 -0.0344758 0
0.0877516 -0.0359589 0
0.0865224 -0.0376495 0
0.0852435 -0.0389887 0
0.0839233 -0.0401469 0
0.08256757 -0.0411152 0
0.08118427 -0.0418469 0
0.07977826 -0.0424329 0
0.07835879 -0.0426978 0
0.07693077000000001 -0.0430284 0
0.075486501 -0.0437268 0
0.07401438 -0.0445911 0
0.07251713 -0.045181 0
0.07100759000000001 -0.0453268 0
0.06950292 -0.044926 0
0.06802541000000001 -0.0435818 0
0.06660868 -0.0414039 0
0.06527138 -0.0389044 0
0.0640191 -0.0362626 0
0.06285650000000001 -0.0335353 0
0.061786600000000004 -0.0307906 0
0.060806 -0.0281214 0
0.0599145 -0.0254869 0
0.0591193 -0.022233 0
0.0584447 -0.0183121 0
0.0579136 -0.0136567 0
0.0575492 -0.00837633 0
0.0573679 -0.00270504 0
0.0573805 0.00334209 0
0.05759790000000001 0.00948895 0
0.0580243 0.0157115 0
0.058647500000000005 0.021305 0
0.059447400000000004 0.0263256 0
0.0604094 0.0310259 0
0.061515 0.0349425 0
0.0627404 0.0382656 0
0.06406590000000001 0.041006 0
0.06547653 0.0433759 0
0.06695316 0.0450218 0
0.06847324 0.0460324 0
0.07001728 0.0465467 0
0.07157619 0.0468928 0
0.07314285000000001 0.0470826 0
0.07471262000000001 0.0470478 0
0.07627335 0.0464765 0
0.07779878 0.0450429 0
0.07926716 0.0431126 0
0.08066934 0.0411239 0
0.08200523 0.0391568 0
0.08327498 0.0371314 0
0.08447647 0.0350704 0
0.08561 0.0331003 0
0.08668200000000001 0.0313287 0
0.0876953 0.0295661 0
0.0886503 0.0278329 0
0.08954780000000001 0.0261287 0
0.09038940000000001 0.0244767 0
0.091175 0.0227596 0
0.0919022 0.0210647 0
0.0925764 0.0194689 0
0.0931947 0.0177244 0
0.0937538 0.0159547 0
0.0942555 0.0142638 0
0.0947037 0.0127375 0
0.0951044 0.0114 0
0.0954625 0.0101432 0
0.0957766 0.00878271 0
0.0960438 0.0073131 0
0.09626190000000001 0.00583721 0
0.0964303 0.00434012 0
0.0965486 0.00283668 0
0.09661700000000001 0.00133876 0
0.09663540000000001 -0.000157185 0
0.096604 -0.00165074 0
0.09652340000000001 -0.00311118 0
0.0963939 -0.00459577 0
0.0962142 -0.00610706 0
0.09598390000000001 -0.00762132 0
0.09570530000000001 -0.00900122 0
0.09538340000000001 -0.0102332 0
0.0950226 -0.0113413 0
0.0946269 -0.0123297 0
0.0942006 -0.0131884 0
0.0937478 -0.0139251 0
0.0932721 -0.0145762 0
0.0927756 -0.0151785 0
0.0922598 -0.0157341 0
0.09172630000000001 -0.016248 0
0.0911733 -0.0168845 0
0.0906028 -0.0172912 0
0.0900206 -0.0176525 0
0.089423 -0.0181773 0
0.08880930000000001 -0.0185965 0
0.0881828 -0.0190167 0
0.0875423 -0.0193706 0
0.0868906 -0.0197311 0
0.0862265 -0.0200786 0
0.08555270000000001 -0.020331 0
0.08487066 -0.0205416 0
0.08418451 -0.0205974 0
0.08349865000000001 -0.020516 0
0.08281848 -0.0202776 0
0.08214799 -0.0199552 0
0.08148966 -0.0195456 0
0.0808471 -0.0190038 0
0.08022527 -0.0183152 0
0.07962866 -0.0174924 0
0.07906121 -0.0165639 0
0.07852608 -0.0155482 0
0.07802684 -0.0144376 0
0.07756631 -0.0132112 0
0.07715002 -0.0118037 0
0.07678325 -0.0102443 0
0.07647126 -0.00853446 0
0.07621772 -0.0067405 0
0.076026025 -0.00483562 0
0.075899593 -0.00283922 0
0.075841272 -0.00074449 0
0.07585451800000001 0.00143431 0
0.07594139400000001 0.00368131 0
0.076104488 0.00597588 0
0.07634412 0.00829595 0
0.07666027 0.0104981 0
0.07704519 0.0124728 0
0.07749223000000001 0.0142167 0
0.07799325 0.0157467 0
0.07854104 0.0170264 0
0.07912703 0.0180695 0
0.0797465 0.0190492 0
0.08039684 0.0199217 0
0.08107446 0.0206975 0
0.08177717000000001 0.0214391 0
0.08250450000000001 0.0221632 0
0.08325458000000001 0.0227978 0
0.08402371 0.0233156 0
0.08480763000000001 0.0236771 0
0.0856003 0.0238652 0
0.0863962 0.0238746 0
0.0871894 0.0237142 0
0.0879741 0.0233465 0
0.0887425 0.0227821 0
0.0894907 0.0221562 0
0.0902175 0.0214971 0
0.0909215 0.0207878 0
0.0916006 0.0200037 0
0.0922526 0.0191602 0
0.0928745 0.0181963 0
0.09346020000000001 0.0169795 0
0.09400320000000001 0.0157343 0
0.0945072 0.014565 0
0.09496840000000001 0.0132023 0
0.0953848 0.0118803 0
0.09575700000000001 0.0105477 0
0.0960859 0.00927788 0
0.0963734 0.00804846 0
0.0966192 0.00680395 0
0.0968238 0.00550104 0
0.09698570000000001 0.00430486 0
0.0971095 0.00316875 0
0.09719430000000001 0.00198109 0
0.09724050000000001 0.000858443 0
0.0972486 -0.000363893 0
0.0972137 -0.00166037 0
0.09713630000000001 -0.00292001 0
0.0970174 -0.00414164 0
0.0968592 -0.00528333 0
0.09666340000000001 -0.00642547 0
0.0964285 -0.00760035 0
0.0961546 -0.00880904 0
0.0958383 -0.0100991 0
0.0954797 -0.011343 0
0.0950811 -0.0125024 0
0.09464610000000001 -0.0135279 0
0.0941795 -0.0144025 0
0.0936863 -0.0151323 0
0.0931707 -0.015764 0
0.0926352 -0.0163283 0
0.092082 -0.016836 0
0.0915125 -0.0173059 0
0.0909278 -0.0177533 0
0.09032520000000001 -0.0183626 0
0.08970550000000001 -0.0187648 0
0.0890743 -0.0191182 0
0.0884298 -0.0195166 0
0.0877744 -0.0197768 0
0.0871101 -0.0200943 0
0.0864337 -0.0204677 0
0.085746 -0.0207542 0
0.08505054000000001 -0.020935 0
0.08435112 -0.020996 0
0.08365236000000001 -0.0209028 0
0.08295852000000001 -0.0207311 0
0.08227121 -0.0204764 0
0.08159495 -0.0200953 0
0.08093473000000001 -0.0195414 0
0.08029436000000001 -0.0188767 0
0.07967877000000001 -0.0180735 0
0.0790917 -0.0171663 0
0.07853606 -0.0161772 0
0.0780152 -0.0151022 0
0.07753153 -0.0139318 0
0.07709032 -0.0125755 0
0.07669687 -0.0110684 0
0.07635666 -0.00939709 0
0.076074039 -0.00761918 0
0.07585258 -0.00573946 0
0.075695643 -0.00376059 0
0.075606486 -0.00167632 0
0.075588372 0.000492771 0
0.075643997 0.00274528 0
0.075775888 0.00505093 0
0.075984854 0.00737999 0
0.07627199 0.00969539 0
0.07663301 0.0118243 0
0.07706085 0.0137025 0
0.07754696 0.0153606 0
0.07808516 0.0168271 0
0.07866563 0.0179106 0
0.07927887 0.0188381 0
0.07992181000000001 0.0196934 0
0.08059164 0.0204622 0
0.08128633 0.0211946 0
0.08200572 0.0219386 0
0.08274843 0.0225713 0
0.08350996000000001 0.0230906 0
0.08428723 0.0235166 0
0.08507628 0.0237961 0
0.0858717 0.0239077 0
0.0866671 0.0238085 0
0.087456 0.0235081 0
0.0882314 0.0230315 0
0.0889895 0.0224957 0
0.0897291 0.021895 0
0.0904453 0.0211125 0
0.09113360000000001 0.0202596 0
0.0917941 0.0194315 0
0.08341612000000001 0.114305 0
0.0872217 0.113201 0
0.0908386 0.103787 0
0.0941101 0.0932406 0
0.0970254 0.0823764 0
0.0996022 0.0727785 0
0.1018818 0.0647242 0
0.1039078 0.057136 0
0.1056732 0.0490035 0
0.107152 0.040194 0
0.108334 0.0310899 0
0.1092121 0.0222246 0
0.1098082 0.0139985 0
0.11013700000000001 0.00622367 0
0.1102212 -0.000630694 0
0.1101009 -0.00613762 0
0.10983580000000001 -0.00946187 0
0.1094751 -0.011916 0
0.1090479 -0.01351 0
0.1085818 -0.0143542 0
0.10809460000000001 -0.0148142 0
0.1076036 -0.0146921 0
0.1071111 -0.014961 0
0.1066132 -0.0147605 0
0.1061417 -0.0132892 0
0.10573830000000001 -0.0110382 0
0.10540000000000001 -0.00927263 0
0.1051449 -0.00597738 0
0.1049944 -0.00347224 0
0.1049188 -0.00121499 0
0.1049277 0.00151978 0
0.10501390000000001 0.00335852 0
0.1051468 0.00441457 0
0.10530250000000001 0.00486782 0
0.1054702 0.00509484 0
0.1056289 0.00436451 0
0.10575570000000001 0.00329229 0
0.1058478 0.00250507 0
0.10591600000000001 0.00181592 0
0.1059667 0.00133657 0
0.1060108 0.00128327 0
0.1060401 0.000238962 0
0.1060287 -0.000718537 0
0.1059814 -0.00206664 0
0.1058917 -0.00312089 0
0.1057772 -0.00368437 0
0.1056484 -0.00397375 0
0.1055095 -0.00444302 0
0.10535 -0.00512028 0
0.10516210000000001 -0.00616821 0
0.1049369 -0.00727858 0
0.1046768 -0.00824609 0
0.1043874 -0.00906042 0
0.10407050000000001 -0.00998673 0
0.1037169 -0.0111545 0
0.1033262 -0.012232 0
0.102898 -0.0134493 0
0.1024265 -0.0147488 0
0.101915 -0.0158482 0
0.10137 -0.0167969 0
0.1007932 -0.0177291 0
0.1001898 -0.018396 0
0.099569 -0.0188031 0
0.0989372 -0.0190803 0
0.0982971 -0.0193087 0
0.0976499 -0.0195171 0
0.0969965 -0.0196723 0
0.0963387 -0.0197929 0
0.095677 -0.0199081 0
0.0950117 -0.0200093 0
0.09434300000000001 -0.0201146 0
0.0936706 -0.0202257 0
0.0929944 -0.0203507 0
0.0923136 -0.0205041 0
0.0916271 -0.020691 0
0.09093380000000001 -0.0209091 0
0.09023300000000001 -0.0211391 0
0.0895242 -0.02138 0
0.0888087 -0.0215325 0
0.0880889 -0.0216501 0
0.0873638 -0.0218287 0
0.0866345 -0.0219257 0
0.08590110000000001 -0.0220715 0
0.08516485 -0.022082 0
0.08443013 -0.0219744 0
0.08370002 -0.021804 0
0.08297781 -0.0215182 0
0.08226695 -0.0211235 0
0.08157119 -0.0206385 0
0.08089269 -0.0200778 0
0.08023487 -0.0193926 0
0.07960274 -0.0185565 0
0.07900021 -0.0176476 0
0.07842789 -0.0166609 0
0.07789293 -0.0154646 0
0.07739984 -0.0141534 0
0.07695236 -0.0127319 0
0.07655464000000001 -0.011174 0
0.07621113 -0.00948404 0
0.075926601 -0.007651 0
0.07570486900000001 -0.00572506 0
0.07554875900000001 -0.00372014 0
0.075461744 -0.00160031 0
0.075447018 0.000627655 0
0.07550844400000001 0.00294779 0
0.07564849800000001 0.00533605 0
0.07586873400000001 0.00776013 0
0.07616903800000001 0.0100939 0
0.07654327 0.0122223 0
0.07698432000000001 0.0140932 0
0.07748297 0.0157206 0
0.07803252000000001 0.017149 0
0.07862525000000001 0.0183407 0
0.07925553 0.0194268 0
0.07992147000000001 0.0204828 0
0.08062103000000001 0.021428 0
0.0813498 0.0222559 0
0.08210525 0.0230386 0
0.08288608 0.0237689 0
0.08368927000000001 0.0243766 0
0.08450970000000001 0.0248105 0
0.0853412 0.0250712 0
0.0861766 0.0250591 0
0.0870088 0.024879 0
0.087834 0.0246495 0
0.0886484 0.0242185 0
0.089445 0.0235994 0
0.0902184 0.0228395 0
0.0909644 0.0219732 0
0.0916803 0.0210473 0
0.092365 0.0200694 0
0.0930131 0.0188761 0
0.093618 0.0175004 0
0.0941797 0.0163164 0
0.0947019 0.015116 0
0.095184 0.0139052 0
0.0956261 0.0127248 0
0.0960285 0.0115014 0
0.09639210000000001 0.0104183 0
0.09672230000000001 0.00944199 0
0.0970213 0.0085754 0
0.0972905 0.00762196 0
0.09752820000000001 0.0066766 0
0.097733 0.00564859 0
0.0979031 0.00460246 0
0.0980375 0.003516 0
0.0981356 0.00242704 0
0.0981978 0.00135808 0
0.0982247 0.000309427 0
0.0982143 -0.000885544 0
0.09816620000000001 -0.00191563 0
0.0980855 -0.00288541 0
0.0979711 -0.00393764 0
0.09782170000000001 -0.00495913 0
0.0976404 -0.00585306 0
0.09743070000000001 -0.00668836 0
0.09719370000000001 -0.00747963 0
0.0969323 -0.00814742 0
0.09665080000000001 -0.00870644 0
0.0963517 -0.00920186 0
0.0960375 -0.00961392 0
0.09571070000000001 -0.00997719 0
0.0953726 -0.0102772 0
0.0950257 -0.0105261 0
0.0946708 -0.0107518 0
0.0943088 -0.0109608 0
0.09394 -0.0111592 0
0.0935647 -0.0113492 0
0.09318320000000001 -0.0115327 0
0.09279580000000001 -0.0117079 0
0.0924027 -0.0118738 0
0.09200420000000001 -0.0120273 0
0.0916009 -0.0121651 0
0.09119250000000001 -0.0123583 0
0.0907785 -0.0124449 0
0.0903641 -0.0124203 0
0.0899504 -0.0124214 0
0.0895354 -0.0124565 0
0.08911960000000001 -0.0125393 0
0.08869930000000001 -0.0126694 0
0.0882758 -0.0127265 0
0.0878521 -0.0126805 0
0.0874317 -0.0125359 0
0.08701790000000001 -0.0122902 0
0.0866142 -0.01194 0
0.0862237 -0.0114957 0
0.0858486 -0.0110061 0
0.0854912 -0.0104512 0
0.08515345 -0.00982181 0
0.08483657 -0.00917936 0
0.08454459 -0.00836955 0
0.08428087000000001 -0.00746487 0
0.08404979 -0.00643176 0
0.08385539 -0.00526275 0
0.08370189 -0.00399391 0
0.08359162 -0.00267302 0
0.08352636000000001 -0.00129743 0
0.08350836 0.000153237 0
0.08354043 0.00169853 0
0.08362583 0.00334391 0
0.08376765 0.00508163 0
0.08396838000000001 0.0068793 0
0.08423052 0.00875723 0
0.08455594 0.0106681 0
0.08494368000000001 0.0124706 0
0.08538860000000001 0.0141186 0
0.0858858 0.0156195 0
0.08643110000000001 0.0170218 0
0.0870214 0.0183229 0
0.0876542 0.019583 0
0.08832570000000001 0.0206268 0
0.0890266 0.0213514 0
0.0897459 0.021749 0
0.0904733 0.021858 0
0.0912005 0.0217584 0
0.0919188 0.0212997 0
0.0926154 0.0206064 0
0.0932906 0.0199733 0
0.0939466 0.0194778 0
0.0945869 0.0188971 0
0.0952012 0.0179998 0
0.0957813 0.016867 0
0.0963254 0.0158669 0
0.0968347 0.0147823 0
0.09730720000000001 0.0136579 0
0.0977417 0.0125026 0
0.0981377 0.011346 0
0.0984962 0.0102461 0
0.0988198 0.00925784 0
0.09911310000000001 0.00839822 0
0.0993771 0.00750892 0
0.09961120000000001 0.00657776 0
0.0998136 0.00560919 0
0.09998370000000001 0.00464411 0
0.1001214 0.00366665 0
0.1002266 0.00269492 0
0.10029940000000001 0.00171154 0
0.1003386 0.000692561 0
0.1003439 -0.000324386 0
0.10031570000000001 -0.00131279 0
0.10025500000000001 -0.00227309 0
0.10016270000000001 -0.00321567 0
0.1000395 -0.00412538 0
0.0998869 -0.00498343 0
0.0997062 -0.00581531 0
0.0994983 -0.00660275 0
0.09926600000000001 -0.00728403 0
0.0990134 -0.00782728 0
0.0987442 -0.00828586 0
0.0984614 -0.00865494 0
0.0981675 -0.00894997 0
0.09786500000000001 -0.00918182 0
0.0975556 -0.00936351 0
0.09724100000000001 -0.00950733 0
0.09692200000000001 -0.00962391 0
0.0965994 -0.00972575 0
0.0962735 -0.00982095 0
0.0959444 -0.00992033 0
0.09561220000000001 -0.0100117 0
0.0952769 -0.0101052 0
0.0949383 -0.0102106 0
0.09459590000000001 -0.0103271 0
0.0942496 -0.0104513 0
0.0938991 -0.0105801 0
0.09354420000000001 -0.0107084 0
0.0931851 -0.0108335 0
0.092822 -0.0109488 0
0.0924552 -0.0110565 0
0.0920852 -0.01114 0
0.091713 -0.0111899 0
0.0913395 -0.0112102 0
0.090966 -0.0112012 0
0.0905932 -0.0111632 0
0.090222 -0.0111326 0
0.08985030000000001 -0.0111565 0
0.0894779 -0.011215 0
0.0891033 -0.0112484 0
0.0887291 -0.0111915 0
0.0883585 -0.0110367 0
0.0879948 -0.0107873 0
0.087641 -0.0104522 0
0.08729970000000001 -0.0100328 0
0.086974 -0.00952263 0
0.0866663 -0.00895202 0
0.0863783 -0.00833656 0
0.08611150000000001 -0.00768035 0
0.085868 -0.00693621 0
0.08565120000000001 -0.00609914 0
0.0854632 -0.00519835 0
0.08530650000000001 -0.00423579 0
0.08518418 -0.00313345 0
0.08510043 -0.00194142 0
0.08505773 -0.000664315 0
0.08505923 0.00069156 0
0.08510723 0.00212281 0
0.08520420000000001 0.00362781 0
0.0853526 0.00519828 0
0.0855543 0.00682365 0
0.0858111 0.00850636 0
0.0861249 0.0102282 0
0.0864951 0.0118809 0
0.1118862 -0.100458 0
0.10885890000000001 -0.0745579 0
0.1068129 -0.0539421 0
0.1050693 -0.0502702 0
0.1035718 -0.0397171 0
0.1023932 -0.0327589 0
0.1013624 -0.028941 0
0.1005019 -0.0231158 0
0.09981480000000001 -0.0183795 0
0.0992904 -0.0132766 0
0.0989385 -0.00815823 0
0.0987498 -0.00344971 0
0.0987141 0.000979724 0
0.0988161 0.00486441 0
0.09904070000000001 0.00834177 0
0.0993734 0.0114029 0
0.0998012 0.0140846 0
0.1003069 0.016066 0
0.1008696 0.0175507 0
0.1014694 0.0183389 0
0.10209120000000001 0.0189359 0
0.1027309 0.0194603 0
0.1033877 0.0199298 0
0.1040567 0.0201757 0
0.1047283 0.0200822 0
0.1053898 0.019662 0
0.1060382 0.0192215 0
0.1066668 0.0185285 0
0.1072641 0.0173421 0
0.1078135 0.0156401 0
0.1082951 0.0134031 0
0.1087001 0.0110317 0
0.1090316 0.00909887 0
0.1093066 0.00750746 0
0.10953470000000001 0.00631842 0
0.10972570000000001 0.00515109 0
0.1098747 0.00384393 0
0.1099778 0.00235956 0
0.1100264 0.00061624 0
0.1100164 -0.0011161 0
0.1099509 -0.00272743 0
0.10983280000000001 -0.00426387 0
0.1096667 -0.0055964 0
0.1094599 -0.00673357 0
0.1092172 -0.00779154 0
0.1089344 -0.00904764 0
0.108617 -0.00992198 0
0.1082718 -0.0107686 0
0.1078969 -0.0116607 0
0.10749700000000001 -0.0122587 0
0.1070807 -0.0126852 0
0.10665140000000001 -0.0130446 0
0.1062122 -0.0132681 0
0.105769 -0.0133034 0
0.1053259 -0.0132827 0
0.1048838 -0.0132396 0
0.1044439 -0.0131491 0
0.1040081 -0.0129969 0
0.103578 -0.0128282 0
0.1031514 -0.0127752 0
0.10272790000000001 -0.0126238 0
0.10230990000000001 -0.0125068 0
0.1018933 -0.0124771 0
0.10147890000000001 -0.0123929 0
0.1010666 -0.0123611 0
0.1006547 -0.0123523 0
0.1002432 -0.0123488 0
0.0998307 -0.0124112 0
0.0994157 -0.0124803 0
0.0989987 -0.0125469 0
0.0985792 -0.0126181 0
0.0981574 -0.0126904 0
0.0977331 -0.0127654 0
0.09730660000000001 -0.012822 0
0.09687860000000001 -0.0128545 0
0.0964498 -0.012875 0
0.0960204 -0.0128901 0
0.0955906 -0.0129045 0
0.0951602 -0.0129206 0
0.0947293 -0.0129401 0
0.0942977 -0.0129619 0
0.0938653 -0.0129853 0
0.0934322 -0.0130069 0
0.09299840000000001 -0.0130257 0
0.09256400000000001 -0.013038 0
0.0921295 -0.0130412 0
0.091695 -0.0130331 0
0.0912609 -0.01302 0
0.0908275 -0.0129855 0
0.09039610000000001 -0.0128951 0
0.089967 -0.01287 0
0.0895382 -0.0128501 0
0.0891101 -0.0128483 0
0.0886826 -0.0127955 0
0.0882575 -0.0126908 0
0.0878384 -0.0124549 0
0.0874289 -0.0121242 0
0.0870319 -0.0117048 0
0.0866504 -0.0112026 0
0.08628630000000001 -0.0106495 0
0.0859413 -0.0100596 0
0.085617 -0.00941014 0
0.08531570000000001 -0.00868265 0
0.08504015000000001 -0.00786372 0
0.08479351 -0.00695536 0
0.0845789 -0.00594685 0
0.08440065000000001 -0.0047824 0
0.0842629 -0.00353069 0
0.0841681 -0.00220543 0
0.0841186 -0.000824201 0
0.08411637 0.000624314 0
0.08416393 0.00215605 0
0.08426414 0.00377489 0
0.08441979000000001 0.00547355 0
0.08463317000000001 0.00723581 0
0.08490626 0.00906212 0
0.0852407 0.010899 0
0.0856346 0.0126176 0
0.086083 0.0141933 0
0.0865819 0.0156532 0
0.087128 0.0170389 0
0.08771910000000001 0.0183513 0
0.08835230000000001 0.0195672 0
0.0890209 0.0204726 0
0.0897153 0.021135 0
0.090425 0.0213943 0
0.0911397 0.0214645 0
0.0918526 0.0212983 0
0.0925568 0.0209521 0
0.09324640000000001 0.0204642 0
0.09392020000000001 0.0200055 0
0.094577 0.0194149 0
0.09521 0.018599 0
0.0958118 0.0175427 0
0.0963762 0.016514 0
0.0969078 0.0154869 0
0.09740460000000001 0.0144031 0
0.0978643 0.0132666 0
0.0982856 0.0120995 0
0.0986687 0.0109777 0
0.09901470000000001 0.00986904 0
0.0993268 0.00893372 0
0.0996088 0.00806045 0
0.09986210000000001 0.00717912 0
0.1000847 0.00623203 0
0.1002754 0.00524759 0
0.1004329 0.00425273 0
0.1005577 0.00329106 0
0.1006508 0.00232946 0
0.1007108 0.00132117 0
0.1007374 0.000331892 0
0.10073170000000001 -0.000625546 0
0.10069410000000001 -0.00158373 0
0.1006244 -0.00255243 0
0.1005228 -0.00348666 0
0.10039110000000001 -0.00436307 0
0.100231 -0.00519286 0
0.1000438 -0.00599676 0
0.0998307 -0.00673848 0
0.09959470000000001 -0.00737292 0
0.0993398 -0.00787774 0
0.09906960000000001 -0.00830146 0
0.0987867 -0.00864106 0
0.0984938 -0.00891012 0
0.098193 -0.00912042 0
0.097886 -0.00928421 0
0.0975743 -0.00941377 0
0.0972586 -0.00951798 0
0.0969398 -0.00960534 0
0.0966182 -0.00968793 0
0.0962938 -0.00977391 0
0.0959663 -0.00987227 0
0.0956355 -0.00997042 0
0.09530140000000001 -0.0100742 0
0.0949637 -0.0101861 0
0.0946222 -0.0103048 0
0.0942766 -0.0104273 0
0.09392700000000001 -0.0105501 0
0.0935732 -0.010671 0
0.09321560000000001 -0.0107859 0
0.0928542 -0.0108926 0
0.0924895 -0.0109875 0
0.0921219 -0.0110677 0
0.0917519 -0.0111312 0
0.0913802 -0.0111712 0
0.0910079 -0.0111615 0
0.0906367 -0.0111081 0
0.09026780000000001 -0.0110542 0
0.0898987 -0.0110735 0
0.08953 -0.0110779 0
0.0891605 -0.0110894 0
0.0887917 -0.0110258 0
0.0884268 -0.0108662 0
0.0880688 -0.0106164 0
0.08772060000000001 -0.0102841 0
0.0873848 -0.00987325 0
0.08706420000000001 -0.0093734 0
0.0867614 -0.00880597 0
0.0864782 -0.00819689 0
0.0862164 -0.00753478 0
0.0859767 -0.00684429 0
0.0857625 -0.00603376 0
0.0855766 -0.00513709 0
0.0854222 -0.00415994 0
0.085302 -0.00308201 0
0.0852196 -0.00190533 0
0.08517793 -0.000643278 0
0.08517965 0.000686306 0
0.085227 0.00208948 0
0.0853224 0.00356274 0
0.0854683 0.00511002 0
0.0856667 0.00671325 0
0.0859194 0.00836694 0
0.0862282 0.01008 0
0.0865935 0.0117242 0
0.08701160000000001 0.0132746 0
0.0874799 0.0147343 0
0.0879955 0.0161344 0
0.088557 0.0174707 0
0.0891615 0.0187325 0
0.0898038 0.0196914 0
0.0904717 0.0203204 0
0.09115680000000001 0.0207351 0
0.09185080000000001 0.0208726 0
0.09254520000000001 0.0207714 0
0.09323290000000001 0.0204943 0
0.09390960000000001 0.0201426 0
0.0945725 0.0196505 0
0.09521650000000001 0.0190092 0
0.0958351 0.0181324 0
0.09641960000000001 0.0169852 0
0.09696650000000001 0.0159563 0
0.0974807 0.0149633 0
0.0979599 0.013873 0
0.09840180000000001 0.0127354 0
0.0988053 0.0115682 0
0.0991705 0.0104168 0
0.0994969 0.00927253 0
0.0997896 0.008335 0
0.1000527 0.00751515 0
0.1002867 0.0065754 0
0.10048860000000001 0.00558769 0
0.1006572 0.00457101 0
0.1007917 0.00355286 0
0.10089300000000001 0.00258059 0
0.1009623 0.00161631 0
0.1009989 0.000629963 0
0.10100300000000001 -0.000327307 0
0.1009757 -0.00126893 0
0.1009159 -0.00228091 0
0.10082160000000001 -0.00331435 0
0.1006943 -0.00426257 0
0.1005367 -0.00514207 0
0.1003504 -0.00598764 0
0.1001367 -0.00678204 0
0.0998982 -0.00747973 0
0.09963860000000001 -0.00804634 0
0.09936210000000001 -0.00850876 0
0.09907160000000001 -0.00888913 0
0.0987698 -0.0091945 0
0.098459 -0.00943614 0
0.098141 -0.00962416 0
0.0978176 -0.0097705 0
0.0974899 -0.00988693 0
0.09715850000000001 -0.00998631 0
0.0968241 -0.0100734 0
0.0964869 -0.0101571 0
0.0961468 -0.0102479 0
0.0958036 -0.0103365 0
0.0954575 -0.0104286 0
0.0951082 -0.0105283 0
0.0947555 -0.010634 0
0.0943992 -0.0107452 0
0.0940391 -0.0108583 0
0.0936752 -0.0109714 0
0.09330770000000001 -0.0110809 0
0.09293660000000001 -0.0111835 0
0.09256220000000001 -0.0112766 0
0.092185 -0.0113565 0
0.09180540000000001 -0.0114203 0
0.091424 -0.0114647 0
0.0910417 -0.0114679 0
0.09066010000000001 -0.0114251 0
0.0902806 -0.0113602 0
0.0899014 -0.0113871 0
0.089522 -0.0113936 0
0.089142 -0.0114103 0
0.0887623 -0.0113597 0
0.0883859 -0.0112163 0
0.08801590000000001 -0.010981 0
0.08765540000000001 -0.0106616 0
0.0873068 -0.0102601 0
0.0869732 -0.00976889 0
0.0866571 -0.00921024 0
0.0863603 -0.00860891 0
0.0860843 -0.0079659 0
0.08583070000000001 -0.00725776 0
0.0856025 -0.00645029 0
0.0854029 -0.00555162 0
0.08523460000000001 -0.00457147 0
0.08510096 -0.00348108 0
0.1123474 -0.192022 0
0.1062662 -0.167071 0
0.1011128 -0.146705 0
0.0963312 -0.14042 0
0.09180930000000001 -0.131448 0
0.0875418 -0.12571 0
0.08343747 -0.120595 0
0.07950878 -0.115363 0
0.07575479 -0.11016 0
0.07217029 -0.105165 0
0.06874912 -0.10035 0
0.06548528 -0.0957178 0
0.0623724 -0.0912879 0
0.0594036 -0.0870666 0
0.056572700000000004 -0.082985 0
0.053875900000000004 -0.0790208 0
0.051309600000000004 -0.0751853 0
0.0488682 -0.0715006 0
0.0465453 -0.0680767 0
0.0443306 -0.0649645 0
0.042216300000000005 -0.0620276 0
0.0401953 -0.0594154 0
0.038254500000000004 -0.0571252 0
0.036387 -0.0550134 0
0.0345986 -0.0523339 0
0.0329088 -0.0490875 0
0.031343800000000005 -0.0448705 0
0.029935500000000004 -0.0397423 0
0.028714800000000006 -0.0336309 0
0.027715100000000006 -0.0265055 0
0.026969700000000006 -0.0183826 0
0.026509200000000004 -0.009523 0
0.026354700000000002 -0.000455011 0
0.026501000000000004 0.00892537 0
0.026973500000000004 0.0191638 0
0.0277998 0.029889 0
0.028978000000000004 0.0401124 0
0.030480600000000004 0.0493685 0
0.0322741 0.0575458 0
0.034316000000000006 0.0644241 0
0.0365797 0.0711482 0
0.0390616 0.0772479 0
0.0417328 0.0826079 0
0.0445696 0.0873438 0
0.0475361 0.0891545 0
0.0505515 0.0907424 0
0.0535452 0.0885804 0
0.0564452 0.0853695 0
0.059214300000000004 0.0808863 0
0.061823 0.0758926 0
0.0642711 0.0711511 0
0.06656534 0.0665053 0
0.06869986 0.0617265 0
0.07066945000000001 0.0567109 0
0.07249857 0.0533951 0
0.07422258 0.0501544 0
0.07583514200000001 0.0467396 0
0.07733348000000001 0.0433517 0
0.07872267000000001 0.0401731 0
0.08000661 0.0370344 0
0.08118787000000001 0.0340152 0
0.08227112 0.0311661 0
0.08326292 0.0285898 0
0.08417919 0.0265617 0
0.08503197 0.0247453 0
0.0858272 0.0230756 0
0.0865669 0.0213872 0
0.08724710000000001 0.0195173 0
0.0878618 0.0174365 0
0.0884055 0.01528 0
0.08887590000000001 0.013079 0
0.089274 0.0108644 0
0.0895948 0.0085422 0
0.089843 0.00649914 0
0.0900267 0.00462983 0
0.09014810000000001 0.00274599 0
0.0902081 0.000974744 0
0.09021 -0.000772675 0
0.09015490000000001 -0.00242801 0
0.09004720000000001 -0.00393723 0
0.0898912 -0.00533439 0
0.08969060000000001 -0.00661647 0
0.0894495 -0.00777386 0
0.0891716 -0.00884162 0
0.0888592 -0.0098301 0
0.0885157 -0.0107294 0
0.08814340000000001 -0.01155 0
0.0877453 -0.0122893 0
0.08732380000000001 -0.0129589 0
0.08688130000000001 -0.0135502 0
0.0864205 -0.0140605 0
0.0859437 -0.0145394 0
0.0854496 -0.0150563 0
0.0849382 -0.015635 0
0.08440723 -0.0161533 0
0.08386355000000001 -0.0163976 0
0.08331616 -0.016414 0
0.08277004 -0.0163128 0
0.08223051 -0.0160384 0
0.08170271 -0.0156298 0
0.08119 -0.0151422 0
0.08069549000000001 -0.0145204 0
0.08022461 -0.0137436 0
0.07978192 -0.012822 0
0.07937280000000001 -0.0117425 0
0.07900151 -0.0105614 0
0.07867056 -0.00932097 0
0.07838267 -0.00798639 0
0.07814127 -0.00653707 0
0.07795025 -0.00498261 0
0.0778133 -0.00330456 0
0.07773405 -0.00152394 0
0.07771606 0.00035794 0
0.07776236 0.00233751 0
0.0778768 0.00441855 0
0.07806061 0.00651225 0
0.07831356 0.00851199 0
0.07862945 0.0103453 0
0.07900462 0.0120443 0
0.07943391 0.0136319 0
0.07991498 0.0151282 0
0.08044379 0.0165238 0
0.08101797000000001 0.0178502 0
0.08163456000000001 0.019074 0
0.08228942 0.0201516 0
0.08297821 0.0211205 0
0.08369815 0.0220265 0
0.0844463 0.0228098 0
0.0852175 0.0234158 0
0.0860059 0.0238509 0
0.08680460000000001 0.0240374 0
0.0876062 0.0240436 0
0.0884051 0.0239093 0
0.0891946 0.0234833 0
0.0899675 0.022922 0
0.0907208 0.0223312 0
0.0914536 0.0216469 0
0.0921598 0.0207625 0
0.092835 0.0198177 0
0.0934761 0.0186787 0
0.09407470000000001 0.0173181 0
0.0946305 0.0161476 0
0.0951475 0.0149715 0
0.0956251 0.0137834 0
0.0960627 0.0125681 0
0.09646010000000001 0.0113652 0
0.096819 0.0102614 0
0.0971436 0.00928623 0
0.0974382 0.00844786 0
0.0977036 0.00753734 0
0.0979387 0.00659424 0
0.0981412 0.0056035 0
0.09831010000000001 0.0045668 0
0.0984436 0.00349701 0
0.0985415 0.00243007 0
0.0986038 0.00136456 0
0.0986307 0.00030271 0
0.0986224 -0.000747524 0
0.0985791 -0.00179723 0
0.0985009 -0.00286142 0
0.098385 -0.00401756 0
0.0982324 -0.00507092 0
0.0980463 -0.00603823 0
0.09782940000000001 -0.00691436 0
0.0975854 -0.00766785 0
0.0973186 -0.00830133 0
0.0970317 -0.00886308 0
0.09672800000000001 -0.0093261 0
0.09641 -0.0097236 0
0.0960798 -0.0100624 0
0.0957393 -0.0103493 0
0.0953901 -0.0105842 0
0.0950337 -0.0107905 0
0.09467060000000001 -0.0109835 0
0.0943013 -0.0111699 0
0.0939258 -0.0113531 0
0.09354420000000001 -0.0115339 0
0.0931568 -0.0116993 0
0.09276430000000001 -0.0118457 0
0.09236710000000001 -0.0119785 0
0.09196570000000001 -0.0120954 0
0.0915607 -0.0122006 0
0.0911521 -0.0123164 0
0.0907397 -0.012423 0
0.0903241 -0.0125069 0
0.0899066 -0.0125411 0
0.08948690000000001 -0.0126387 0
0.08906420000000001 -0.0127323 0
0.0886379 -0.0128328 0
0.0882097 -0.0128419 0
0.0877831 -0.0127444 0
0.0873616 -0.0125421 0
0.0869487 -0.0122288 0
0.0865482 -0.0118137 0
0.0861626 -0.0113262 0
0.0857941 -0.0107859 0
0.08544500000000001 -0.0101735 0
0.08511754 -0.00948088 0
0.08481472000000001 -0.00870314 0
0.08453918 -0.00784937 0
0.08429391 -0.00687968 0
0.0840838 -0.00576817 0
0.08391225000000001 -0.00455882 0
0.08378268 -0.00326232 0
0.08369768 -0.0018889 0
0.08365993000000001 -0.000435711 0
0.083672 0.00109341 0
0.08373649 0.00270651 0
0.08385631 0.00440401 0
0.08403413 0.00618055 0
0.08427239 0.00802635 0
0.08457311 0.00991895 0
0.08493636 0.0117608 0
0.0853586 0.0134588 0
0.08583450000000001 0.0149992 0
0.0863598 0.0164372 0
0.0869314 0.0177812 0
0.0875467 0.0190692 0
0.0882026 0.0202104 0
0.0888918 0.0210582 0
0.08960280000000001 0.0215139 0
0.0903227 0.0216456 0
0.0910435 0.0215919 0
0.0917605 0.021435 0
0.0924683 0.0210265 0
0.09315960000000001 0.0205086 0
0.09383430000000001 0.0200198 0
0.0944913 0.0194198 0
0.0951246 0.0185994 0
0.095726 0.0175251 0
0.09628980000000001 0.0164339 0
0.0968193 0.0153975 0
0.09731200000000001 0.0142631 0
0.0977664 0.0130977 0
0.09818170000000001 0.0119124 0
0.0985602 0.0108773 0
0.09890370000000001 0.00981487 0
0.0992137 0.00886406 0
0.09949240000000001 0.00793095 0
0.0997417 0.00706244 0
0.0999607 0.00613454 0
0.1001489 0.00518541 0
0.1003043 0.00418554 0
0.1004266 0.0032091 0
0.1005167 0.00223477 0
0.1005712 0.00105627 0
0.10058700000000001 -2.12808e-05 0
0.1005694 -0.000986859 0
0.1005189 -0.00200576 0
0.1004343 -0.00299622 0
0.100319 -0.00390335 0
0.10017190000000001 -0.00485131 0
0.0999957 -0.00566106 0
0.0997943 -0.00637732 0
0.0995701 -0.00702949 0
0.0993259 -0.00757751 0
0.099065 -0.00804995 0
0.098789 -0.00847836 0
0.0985 -0.00883837 0
0.0981997 -0.00915299 0
0.0978898 -0.00942415 0
0.0975715 -0.00965989 0
0.09724580000000001 -0.00986698 0
0.0969137 -0.0100494 0
0.0965757 -0.0102186 0
0.0962322 -0.0103881 0
0.0958828 -0.0105706 0
0.09552730000000001 -0.0107476 0
0.0951662 -0.0109115 0
0.0947998 -0.0110682 0
0.0944282 -0.0112201 0
0.0940517 -0.0113688 0
0.0936704 -0.0115041 0
0.0932849 -0.0116205 0
0.0928957 -0.0117229 0
0.09250330000000001 -0.0118108 0
0.0921083 -0.0118933 0
0.0917104 -0.0119769 0
0.0913098 -0.0120548 0
0.090907 -0.0121112 0
0.0905029 -0.0121301 0
0.0900988 -0.0121343 0
0.0896929 -0.0121979 0
0.0892859 -0.0122551 0
0.0888765 -0.0122992 0
0.088467 -0.012254 0
0.088061 -0.0121049 0
0.0876615 -0.0118588 0
0.087272 -0.011516 0
0.0868956 -0.0110776 0
0.0865354 -0.010551 0
0.086193 -0.00999197 0
0.0858706 -0.00937106 0
0.0855698 -0.00868133 0
0.0852939 -0.00789591 0
0.08504525 -0.00703866 0
0.08482598 -0.00615825 0
0.08463835 -0.00511138 0
0.08448900000000001 -0.0038958 0
0.08438074000000001 -0.0026462 0
0.08431631 -0.00127482 0
0.10647090000000001 -0.165497 0
0.1012331 -0.143019 0
0.09683420000000001 -0.12545 0
0.0927322 -0.120642 0
0.0888526 -0.11245 0
0.0852237 -0.106563 0
0.08174188 -0.102169 0
0.07842664 -0.0971822 0
0.0752707096 -0.0923771 0
0.0722755 -0.087521 0
0.0694427 -0.0826593 0
0.06677091 -0.0778729 0
0.0642564 -0.073219 0
0.061895000000000006 -0.0686682 0
0.0596826 -0.0642809 0
0.0576146 -0.0600351 0
0.055684700000000004 -0.0559292 0
0.053891 -0.051867 0
0.052232 -0.0478678 0
0.050702800000000006 -0.0440609 0
0.049298400000000006 -0.0403216 0
0.0480313 -0.0358165 0
0.0469226 -0.0308455 0
0.045993000000000006 -0.0250804 0
0.0452687 -0.0185775 0
0.044774900000000006 -0.0112997 0
0.0445337 -0.00341328 0
0.044564900000000005 0.00494494 0
0.0448625 0.0125414 0
0.0454127 0.0201041 0
0.046211300000000004 0.0273374 0
0.0472399 0.0339114 0
0.0484759 0.0397654 0
0.049890500000000004 0.0446908 0
0.051457600000000006 0.0490042 0
0.053166200000000004 0.0530928 0
0.0550022 0.0567203 0
0.0569399 0.0591393 0
0.058937500000000004 0.0603213 0
0.060948 0.0601075 0
0.062937 0.0592705 0
0.06490130000000001 0.0586038 0
0.0668427 0.057766 0
0.06873843 0.0558752 0
0.07055574 0.0532026 0
0.07228594 0.0507713 0
0.07393748 0.0484107 0
0.07550809800000001 0.0459382 0
0.07699518 0.0434394 0
0.07840221 0.0411222 0
0.07973276 0.0388269 0
0.08098754 0.0365994 0
0.08217041 0.0345099 0
0.08328655 0.0325959 0
0.08434099 0.0307696 0
0.0853347 0.0289539 0
0.08626700000000001 0.0270948 0
0.0871374 0.0252574 0
0.0879471 0.0234399 0
0.08869840000000001 0.0217814 0
0.0893959 0.0201783 0
0.0900403 0.0186005 0
0.090633 0.0170607 0
0.0911762 0.0156329 0
0.0916738 0.0143025 0
0.0921271 0.0129458 0
0.09253310000000001 0.0115136 0
0.0928905 0.00998546 0
0.0931968 0.00848352 0
0.0934539 0.00701332 0
0.09366160000000001 0.00552408 0
0.0938202 0.00407126 0
0.0939313 0.00265772 0
0.09399460000000001 0.00121222 0
0.0940101 -0.000198949 0
0.0939794 -0.00156522 0
0.0939044 -0.00286038 0
0.0937874 -0.00408139 0
0.0936312 -0.00522542 0
0.09343800000000001 -0.00630182 0
0.09321 -0.00731785 0
0.09294920000000001 -0.00826939 0
0.09265770000000001 -0.00917637 0
0.09233670000000001 -0.0100242 0
0.0919894 -0.0107628 0
0.0916189 -0.0114207 0
0.0912278 -0.012008 0
0.0908182 -0.0125361 0
0.0903919 -0.0130128 0
0.0899506 -0.0134423 0
0.0894958 -0.0138269 0
0.0890288 -0.0141756 0
0.0885512 -0.0144605 0
0.0880654 -0.0146643 0
0.08757290000000001 -0.0149006 0
0.0870713 -0.0151809 0
0.0865586 -0.0155287 0
0.08603820000000001 -0.0156646 0
0.0855159 -0.0156622 0
0.08499519 -0.0155464 0
0.08448106 -0.0152901 0
0.08397716000000001 -0.0149371 0
0.08348654 -0.0144978 0
0.08301185 -0.0139774 0
0.08255655 -0.0133541 0
0.0821241 -0.0126056 0
0.08171901000000001 -0.0117144 0
0.08134585 -0.0106932 0
0.08100874 -0.00955489 0
0.08071164 -0.00830348 0
0.08045808 -0.00694646 0
0.08025073 -0.00553669 0
0.08009174000000001 -0.00406685 0
0.07998274 -0.00253645 0
0.07992703000000001 -0.000885936 0
0.07992835000000001 0.000879253 0
0.07999043 0.00275522 0
0.08011696 0.00474585 0
0.08031109 0.00680296 0
0.08057306 0.00878504 0
0.08089871 0.0106537 0
0.0812848 0.0123956 0
0.08172642000000001 0.0140155 0
0.08222076 0.015551 0
0.08276494000000001 0.0170185 0
0.08335674 0.018406 0
0.0839928 0.0196765 0
0.08466837 0.0207937 0
0.0853788 0.0217637 0
0.0861182 0.0225437 0
0.0868795 0.0230791 0
0.0876539 0.0233475 0
0.0884337 0.0234197 0
0.0892126 0.023304 0
0.0899848 0.0229669 0
0.0907432 0.0224973 0
0.09148210000000001 0.0218935 0
0.092201 0.0212589 0
0.0928958 0.0204723 0
0.0935624 0.019574 0
0.0941969 0.0185278 0
0.09479080000000001 0.0172344 0
0.09534580000000001 0.0161331 0
0.095862 0.0149281 0
0.0963383 0.0137522 0
0.09677540000000001 0.0125657 0
0.0971731 0.0113928 0
0.0975335 0.0103235 0
0.0978609 0.00939142 0
0.09815850000000001 0.0085391 0
0.0984272 0.00763465 0
0.0986655 0.00669995 0
0.098872 0.00572517 0
0.0990454 0.00472571 0
0.0991853 0.00371673 0
0.099291 0.00267265 0
0.0993615 0.00161049 0
0.0993965 0.000545232 0
0.0993965 -0.000487662 0
0.0993627 -0.00148531 0
0.0992961 -0.00246411 0
0.09919700000000001 -0.00343639 0
0.0990654 -0.0044074 0
0.0989018 -0.00535035 0
0.09870770000000001 -0.00624404 0
0.0984854 -0.00703279 0
0.0982392 -0.00768771 0
0.09797320000000001 -0.00823266 0
0.0976906 -0.00868309 0
0.0973946 -0.00905019 0
0.09708750000000001 -0.00934728 0
0.0967717 -0.00958783 0
0.0964485 -0.00978721 0
0.09611940000000001 -0.00994152 0
0.09578590000000001 -0.0100606 0
0.0954488 -0.010161 0
0.0951085 -0.0102542 0
0.094765 -0.0103559 0
0.0944179 -0.0104709 0
0.0940667 -0.010597 0
0.0937113 -0.010728 0
0.0933514 -0.0108605 0
0.0929872 -0.0109904 0
0.0926187 -0.0111142 0
0.0922463 -0.0112276 0
0.0918704 -0.0113273 0
0.0914914 -0.0114082 0
0.09111040000000001 -0.0114513 0
0.0907286 -0.0114502 0
0.0903475 -0.0114109 0
0.0899672 -0.0114525 0
0.0895826 -0.0115707 0
0.0891962 -0.0116026 0
0.0888101 -0.011569 0
0.08842610000000001 -0.0114753 0
0.08804630000000001 -0.0113034 0
0.0876741 -0.0110324 0
0.0873124 -0.0106832 0
0.0869636 -0.0102504 0
0.08663090000000001 -0.00972839 0
0.0863158 -0.00917599 0
0.0860205 -0.00856577 0
0.085746 -0.00791853 0
0.0854943 -0.00718526 0
0.0852692 -0.00633957 0
0.08507402 -0.00539922 0
0.08491184 -0.00435789 0
0.08478665 -0.00319182 0
0.0847021 -0.00192853 0
0.08466087 -0.000600721 0
0.08466488 0.00077945 0
0.08471623 0.00223266 0
0.08481745 0.00376465 0
0.0849712 0.00537561 0
0.08517956 0.0070433 0
0.0854445 0.00877197 0
0.085768 0.0105422 0
0.0861493 0.0122233 0
0.0865843 0.0137813 0
0.0870692 0.0152321 0
0.08760130000000001 0.0166191 0
0.0881787 0.0179514 0
0.08879920000000001 0.0192033 0
0.0894572 0.0201917 0
0.0901422 0.0208425 0
0.0908438 0.0211957 0
0.0915523 0.0212832 0
0.0922602 0.0211828 0
0.0929615 0.0208894 0
0.0936495 0.0204274 0
0.09432070000000001 0.0198827 0
0.0949721 0.0192324 0
0.095599 0.0184101 0
0.09619370000000001 0.0173215 0
0.0967508 0.0162312 0
0.0972736 0.0152009 0
0.09775990000000001 0.0140767 0
0.0982082 0.0129159 0
0.0986181 0.0117624 0
0.0989897 0.0106117 0
0.099323 0.00948163 0
0.0996223 0.00855136 0
0.09989150000000001 0.00766846 0
0.1001309 0.00673822 0
0.10033800000000001 0.00574628 0
0.1005118 0.00471653 0
0.100651 0.00369087 0
0.1007567 0.00270728 0
0.1008299 0.00172743 0
0.1008696 0.000704777 0
0.1008757 -0.000279382 0
0.1008497 -0.00124362 0
0.1007905 -0.00225926 0
0.1006974 -0.00327042 0
0.10057150000000001 -0.00422554 0
0.1004149 -0.00511618 0
0.1002295 -0.0059583 0
0.1000168 -0.00675694 0
0.0997787 -0.00747545 0
0.0995187 -0.00807641 0
0.0992409 -0.00855483 0
0.0989486 -0.00895306 0
0.09864440000000001 -0.00927273 0
0.09833070000000001 -0.00952602 0
0.0980096 -0.0097231 0
0.09768270000000001 -0.00987715 0
0.0973513 -0.0100024 0
0.097016 -0.0101078 0
0.0966774 -0.0101995 0
0.0963359 -0.0102874 0
0.09599160000000001 -0.0103658 0
0.0956448 -0.0104428 0
0.0952953 -0.010529 0
0.0949427 -0.010625 0
0.0945868 -0.010729 0
0.0942273 -0.0108384 0
0.09386420000000001 -0.0109506 0
0.0934972 -0.0110625 0
0.0931267 -0.0111697 0
0.09275270000000001 -0.0112697 0
0.0923755 -0.0113584 0
0.09199560000000001 -0.0114334 0
0.0916136 -0.0114896 0
0.09123020000000001 -0.0115078 0
0.09084700000000001 -0.0114844 0
0.0904652 -0.0114234 0
0.0900847 -0.0114207 0
0.0897037 -0.0114253 0
0.0893227 -0.0114594 0
0.08894060000000001 -0.0114562 0
0.08856 -0.0113666 0
0.0881842 -0.0111787 0
0.0878163 -0.0109017 0
0.08745900000000001 -0.0105412 0
0.0871153 -0.0100923 0
0.0867881 -0.00955405 0
0.08647930000000001 -0.00897926 0
0.0861909 -0.00835036 0
0.0859241 -0.00767029 0
0.0856806 -0.00693274 0
0.0854643 -0.00607463 0
0.1565509 -0.177449 0
0.1510761 -0.143937 0
0.14686880000000002 -0.113784 0
0.1432984 -0.101266 0
0.1401941 -0.0854301 0
0.1376027 -0.071705 0
0.1353914 -0.0615993 0
0.1335195 -0.0513158 0
0.131978 -0.0418176 0
0.1307382 -0.0331021 0
0.12978610000000002 -0.0245309 0
0.12910660000000002 -0.0167922 0
0.1286675 -0.0101069 0
0.1284239 -0.00495627 0
0.1283303 -0.00101556 0
0.1283488 0.00185045 0
0.12844440000000001 0.00374662 0
0.1286019 0.00554698 0
0.1288096 0.00676565 0
0.1290373 0.0067651 0
0.1292546 0.00629674 0
0.1294529 0.00563977 0
0.1296268 0.00471507 0
0.1297722 0.00393829 0
0.1298829 0.00278496 0
0.1299538 0.00153307 0
0.1299856 0.000434242 0
0.1299783 -0.000867067 0
0.1299227 -0.00240242 0
0.1298164 -0.0038693 0
0.1296639 -0.0052297 0
0.1294652 -0.00662336 0
0.1292232 -0.007825 0
0.1289421 -0.00899163 0
0.12862200000000001 -0.0101574 0
0.1282633 -0.0113109 0
0.1278675 -0.0123337 0
0.1274394 -0.0132592 0
0.1269845 -0.0139637 0
0.12651020000000002 -0.014433 0
0.12602380000000002 -0.0147148 0
0.1255305 -0.0148528 0
0.1250351 -0.0148463 0
0.12454290000000001 -0.0146657 0
0.12405920000000001 -0.0143529 0
0.12358820000000001 -0.013906 0
0.123135 -0.0132882 0
0.12270500000000001 -0.0125382 0
0.1223012 -0.0117244 0
0.1219253 -0.0108622 0
0.1215793 -0.00992942 0
0.1212656 -0.00894057 0
0.12098510000000001 -0.00794037 0
0.12073790000000001 -0.00694159 0
0.1205243 -0.00592465 0
0.1203446 -0.00490891 0
0.1201987 -0.00389847 0
0.1200868 -0.00286769 0
0.1200094 -0.00183749 0
0.1199655 -0.000863604 0
0.1199529 4.42028e-05 0
0.11996960000000001 0.000899819 0
0.1200138 0.00170306 0
0.1200837 0.00243698 0
0.1201766 0.00309007 0
0.1202897 0.00365665 0
0.12042030000000001 0.00413811 0
0.1205656 0.00454081 0
0.1207229 0.00486707 0
0.1208899 0.00512332 0
0.12106420000000001 0.0053163 0
0.121244 0.00545514 0
0.1214277 0.0055509 0
0.1216139 0.00561319 0
0.12180170000000001 0.0056492 0
0.1219901 0.0056493 0
0.12217800000000001 0.00562455 0
0.12236469999999999 0.00558163 0
0.12254970000000001 0.00552448 0
0.1227328 0.00546116 0
0.12291360000000001 0.00539603 0
0.1230923 0.00533248 0
0.123269 0.00527286 0
0.1234438 0.00521705 0
0.1236167 0.00516363 0
0.1237879 0.00511185 0
0.1239574 0.00506223 0
0.1241254 0.00501802 0
0.124292 0.00498083 0
0.1244574 0.00495114 0
0.1246221 0.00492823 0
0.12478600000000001 0.0049074 0
0.12494920000000001 0.0048857 0
0.1251116 0.00486212 0
0.1252732 0.00483655 0
0.125434 0.00480911 0
0.1255938 0.00477972 0
0.1257525 0.00474821 0
0.1259102 0.00471413 0
0.1260667 0.00467721 0
0.1262219 0.00463672 0
0.1263757 0.00459342 0
0.126528 0.0045479 0
0.1266788 0.00449911 0
0.1268278 0.00444612 0
0.126975 0.00438997 0
0.12712030000000002 0.00432418 0
0.12726300000000001 0.00424464 0
0.127403 0.00416443 0
0.1275405 0.00408936 0
0.1276755 0.00401655 0
0.1278081 0.00394313 0
0.1279382 0.00386901 0
0.1280659 0.00379474 0
0.1281911 0.00372084 0
0.1283138 0.00364768 0
0.1284341 0.00357567 0
0.128552 0.00350478 0
0.1286676 0.00343499 0
0.1287809 0.00336629 0
0.1288919 0.00329858 0
0.1290007 0.00323169 0
0.1291072 0.00316545 0
0.1292116 0.00309972 0
0.1293137 0.00303427 0
0.1294137 0.00296898 0
0.1295115 0.00290367 0
0.1296072 0.00283832 0
0.1297006 0.0027731 0
0.12979190000000002 0.00270911 0
0.1298811 0.00264802 0
0.1299683 0.00258818 0
0.1300536 0.00253258 0
0.130137 0.00247921 0
0.1302188 0.00242868 0
0.1302989 0.0023809 0
0.1303774 0.00233586 0
0.1304545 0.00229345 0
0.1305303 0.00225356 0
0.13060470000000002 0.00221604 0
0.1306779 0.00218069 0
0.13075 0.00214731 0
0.130821 0.00211571 0
0.130891 0.00208573 0
0.13096 0.0020574 0
0.1310281 0.00203036 0
0.1310953 0.00200396 0
0.1311617 0.00197786 0
0.1312271 0.00195221 0
0.1312917 0.00192717 0
0.13135550000000001 0.00190262 0
0.1314185 0.00187844 0
0.1314807 0.00185449 0
0.1315421 0.00183077 0
0.13160270000000002 0.00180726 0
0.13166250000000002 0.00178402 0
0.1317216 0.00176113 0
0.1317799 0.00173884 0
0.1318373 0.00169878 0
0.1318935 0.00168619 0
0.13195020000000002 0.00171058 0
0.1320074 0.0017192 0
0.1320649 0.00172754 0
0.1321225 0.00173066 0
0.1321802 0.0017327 0
0.132238 0.00173749 0
0.1322961 0.001746 0
0.13235449999999999 0.00175502 0
0.1324131 0.00176094 0
0.1324718 0.00176248 0
0.1325305 0.00175944 0
0.132589 0.00175185 0
0.1326472 0.00173982 0
0.13270490000000001 0.00172358 0
0.132762 0.00170356 0
0.1328184 0.00168021 0
0.1328739 0.0016541 0
0.1329286 0.00162566 0
0.1329822 0.00159569 0
0.1330349 0.00156448 0
0.1330864 0.0015326 0
0.1331369 0.00150036 0
0.1331864 0.00146841 0
0.1332348 0.0014369 0
0.13328210000000001 0.00140624 0
0.1333284 0.00137639 0
0.1333738 0.0013477 0
0.1334182 0.00132013 0
0.13346180000000002 0.00129366 0
0.1335044 0.0012684 0
0.1335463 0.00124427 0
0.1335874 0.00122107 0
0.13362770000000002 0.00119881 0
0.13366719999999999 0.00117715 0
0.1337061 0.0011558 0
0.1337442 0.00113464 0
0.1337817 0.00111355 0
0.1338184 0.0010923 0
0.1338545 0.00107146 0
0.1338898 0.0010506 0
0.1339244 0.00103007 0
0.1339584 0.0010095 0
0.1339917 0.000989132 0
0.1340243 0.000968754 0
0.13405620000000001 0.000948748 0
0.1340875 0.000928704 0
0.13411810000000002 0.000908975 0
0.1341481 0.000889337 0
0.1341774 0.00087015 0
0.134206 0.00085136 0
0.1342341 0.000833029 0
0.1342615 0.000815106 0
0.1342884 0.000798005 0
0.1343147 0.000781543 0
0.1343405 0.000765818 0
0.1343657 0.000750989 0
0.1343905 0.000736777 0
0.1344148 0.00072317 0
0.1344387 0.000710437 0
0.1344621 0.000698176 0
0.1344852 0.000686509 0
0.1345079 0.000675188 0
0.1345302 0.000664247 0
0.1345521 0.000653764 0
0.1345738 0.000643565 0
0.13459500000000002 0.000633527 0
0.134616 0.00062378 0
0.1346366 0.00061421 0
0.1346569 0.000604699 0
0.1346769 0.000595112 0
0.1346965 0.000585654 0
0.1347159 0.000576302 0
0.1347349 0.000567113 0
0.1347537 0.000558035 0
0.1347721 0.000548999 0
0.1347903 0.000539932 0
0.1348081 0.000530989 0
0.1348256 0.000522323 0
0.1348429 0.000513825 0
0.1348599 0.000505482 0
0.1348766 0.000497314 0
0.134893 0.000489281 0
0.1349092 0.000481415 0
0.13492510000000002 0.000473758 0
0.1349407 0.00046624 0
0.1349562 0.000458964 0
0.13497130000000002 0.000451851 0
0.1349863 0.000444829 0
0.135001 0.000438043 0
0.1350154 0.000431493 0
0.1350297 0.000424874 0
0.1350438 0.000418369 0
0.1350576 0.000412127 0
0.1350712 0.000405954 0
0.1350846 0.00039988 0
0.1350979 0.000393881 0
0.1351109 0.000387929 0
0.1351237 0.000382059 0
0.1351363 0.000376258 0
0.1351488 0.000370538 0
0.135161 0.000364858 0
0.1351731 0.00035927 0
0.135185 0.000353727 0
0.1351967 0.000348278 0
0.1352082 0.000342902 0
0.1352195 0.000337579 0
0.1352307 0.000332339 0
0.13524160000000002 0.000327197 0
0.1352525 0.000322093 0
0.1352631 0.000317091 0
0.1352736 0.000312193 0
0.1352839 0.000307384 0
0.1352941 0.000302637 0
0.1353041 0.000298052 0
0.1353139 0.00029355 0
0.1353236 0.000289053 0
0.1353332 0.000284638 0
0.1353426 0.000280358 0
0.1353519 0.000276162 0
0.135361 0.000272008 0
0.13537 0.000267971 0
0.1353788 0.00026399 0
0.1353876 0.000260018 0
0.1353962 0.000256135 0
0.13540459999999999 0.000252349 0
0.135413 0.000248612 0
0.13542120000000002 0.00024497 0
0.1354293 0.000241512 0
0.1354373 0.000238072 0
0.1354452 0.000234742 0
0.1354529 0.00023152 0
0.1354606 0.000228392 0
0.1354682 0.000225353 0
0.1354756 0.000222333 0
0.13548300000000002 0.000219395 0
0.1354902 0.000216507 0
0.1354974 0.000213642 0
0.1355045 0.000210811 0
0.1355114 0.000208064 0
0.1355183 0.000205276 0
0.1355251 0.000202537 0
0.027414 0.0275214 0
0.028423900000000002 0.0343743 0
0.029592100000000003 0.0348106 0
0.0306289 0.0276285 0
0.0314651 0.0231148 0
0.032155600000000006 0.0181467 0
0.0326706 0.0139215 0
0.0331376 0.0147432 0
0.033678900000000005 0.0180917 0
0.034381600000000005 0.0242689 0
0.035323400000000005 0.0319449 0
0.036529700000000005 0.0401935 0
0.0380167 0.04888 0
0.039803000000000005 0.0577982 0
0.0418677 0.0657257 0
0.0441936 0.0732145 0
0.046748 0.0793719 0
0.049477400000000005 0.0839811 0
0.0523425 0.0874558 0
0.055302500000000004 0.0897621 0
0.0583129 0.0904234 0
0.06131110000000001 0.0891332 0
0.0642359 0.0864229 0
0.06707393 0.0843162 0
0.06986831 0.0834926 0
0.07263015 0.0817118 0
0.07527743170000001 0.0771081 0
0.07775143 0.0716253 0
0.08005009 0.0665857 0
0.08218255000000001 0.0615085 0
0.08413839000000001 0.0560578 0
0.08591800000000001 0.0511813 0
0.0875453 0.0467533 0
0.0890288 0.0424433 0
0.0903694 0.0382236 0
0.0915723 0.0340737 0
0.0926373 0.0299745 0
0.0935558 0.0254365 0
0.0943255 0.0210475 0
0.0949622 0.0173955 0
0.0954844 0.0141539 0
0.09590180000000001 0.0110187 0
0.0962152 0.00792168 0
0.0964241 0.0047626 0
0.0965258 0.00137973 0
0.0965027 -0.00257862 0
0.0963483 -0.00640931 0
0.0960757 -0.00965972 0
0.09570920000000001 -0.012085 0
0.0952723 -0.0139945 0
0.09476960000000001 -0.0161397 0
0.09419150000000001 -0.0183819 0
0.0935452 -0.0202608 0
0.09283820000000001 -0.0221503 0
0.09206220000000001 -0.0242649 0
0.09122040000000001 -0.026102 0
0.0903222 -0.0276929 0
0.08937400000000001 -0.0291015 0
0.088383 -0.0302684 0
0.087358 -0.0311747 0
0.086305 -0.0319428 0
0.0852301 -0.0325021 0
0.08413907000000001 -0.0329465 0
0.08303419000000001 -0.0333202 0
0.0819169 -0.0336754 0
0.08078879 -0.0339599 0
0.07965455 -0.0340768 0
0.07851742 -0.0341123 0
0.07738209 -0.0340086 0
0.07625468 -0.0336322 0
0.0751440456 -0.0330024 0
0.07405571 -0.0323219 0
0.07299223 -0.0314948 0
0.07196106000000001 -0.0303746 0
0.07097282 -0.0289065 0
0.07004449 -0.026748 0
0.0691991 -0.0240181 0
0.06844979 -0.0210461 0
0.06780192 -0.0179569 0
0.06725711000000001 -0.0148606 0
0.06681455 -0.011803 0
0.06647743 -0.00852647 0
0.06625988000000001 -0.00463913 0
0.0661822 -0.000140356 0
0.06626536 0.00496375 0
0.06652661 0.0104926 0
0.06697611 0.0162364 0
0.06761871 0.0220378 0
0.06845414 0.0277777 0
0.06947565 0.0331333 0
0.07066512 0.0378175 0
0.07199532 0.0415768 0
0.07343321 0.044472 0
0.07495678900000001 0.0466686 0
0.07654165 0.0483052 0
0.07817542000000001 0.0496083 0
0.07984631 0.0505102 0
0.08153925000000001 0.0510076 0
0.08324682 0.0515131 0
0.08497472 0.052208 0
0.0867153 0.0518416 0
0.08841070000000001 0.0499329 0
0.0900301 0.047294 0
0.09155060000000001 0.0441165 0
0.09296410000000001 0.0408925 0
0.0942708 0.0366767 0
0.0953204 0.0244966 0
0.0961167 0.0211017 0
0.0967283 0.0164384 0
0.0972644 0.015896 0
0.0977621 0.0139113 0
0.0981842 0.0116126 0
0.09853150000000001 0.00934023 0
0.0988101 0.00757259 0
0.0990365 0.00603934 0
0.099207 0.00422065 0
0.099315 0.00235825 0
0.0993626 0.000611629 0
0.0993545 -0.00100724 0
0.0992947 -0.00238856 0
0.0991891 -0.00394796 0
0.0990264 -0.00571083 0
0.0988118 -0.0070703 0
0.0985521 -0.00846988 0
0.0982436 -0.00996635 0
0.09788630000000001 -0.0113854 0
0.0974836 -0.0126992 0
0.0970399 -0.0138524 0
0.0965625 -0.0146982 0
0.09606390000000001 -0.0151637 0
0.0955527 -0.0154971 0
0.0950289 -0.0159414 0
0.0944876 -0.016516 0
0.09392890000000001 -0.0169681 0
0.09335850000000001 -0.0170236 0
0.0927846 -0.0174424 0
0.0921974 -0.0177195 0
0.0916091 -0.0175008 0
0.0910344 -0.0169908 0
0.0904764 -0.0165375 0
0.08993280000000001 -0.0160795 0
0.08940630000000001 -0.0155577 0
0.0888922 -0.0153375 0
0.0883839 -0.0151776 0
0.0878795 -0.0150967 0
0.0873764 -0.0151035 0
0.086873 -0.0150977 0
0.08637070000000001 -0.0150296 0
0.0858721 -0.0148776 0
0.0853802 -0.0146315 0
0.08489816 -0.0142946 0
0.08442783000000001 -0.0139183 0
0.08397124 -0.0134802 0
0.08353038 -0.0129719 0
0.08310792 -0.0123763 0
0.08270681 -0.0117173 0
0.08233030000000001 -0.0109045 0
0.08198242 -0.00997219 0
0.08166852000000001 -0.00889186 0
0.08139257 -0.00769268 0
0.08115834000000001 -0.00639973 0
0.08096898 -0.0050048 0
0.08082726 -0.00354873 0
0.08073484 -0.00205113 0
0.08069367000000001 -0.000488533 0
0.08070669 0.001187 0
0.08077748 0.0029713 0
0.08090950000000001 0.00485492 0
0.08110598000000001 0.00684723 0
0.08136913 0.00882158 0
0.08169633 0.0106999 0
0.08208432 0.0124656 0
0.08252967 0.0141565 0
0.08302932 0.015734 0
0.08357985 0.017204 0
0.08417748 0.0185703 0
0.08481905000000001 0.0198544 0
0.08550060000000001 0.0209597 0
0.0862154 0.0218694 0
0.0869548 0.0224567 0
0.08770990000000001 0.0228081 0
0.0884727 0.0229344 0
0.08923600000000001 0.022847 0
0.089993 0.0225793 0
0.0907377 0.0221116 0
0.0914642 0.021531 0
0.09217260000000001 0.0210299 0
0.0928634 0.0204404 0
0.093531 0.0196292 0
0.0941675 0.0185926 0
0.09476380000000001 0.0172983 0
0.0953201 0.016167 0
0.0958379 0.0150036 0
0.096317 0.013849 0
0.09675790000000001 0.0126885 0
0.09716 0.0115571 0
0.0975258 0.010463 0
0.0978566 0.00948227 0
0.0981567 0.00858579 0
0.0984279 0.00773762 0
0.0986699 0.00681757 0
0.0988806 0.00585839 0
0.0990586 0.00486741 0
0.09920330000000001 0.00385778 0
0.0993137 0.00281598 0
0.09938910000000001 0.00176149 0
0.0994298 0.000737814 0
0.099437 -0.00025678 0
0.099411 -0.00125308 0
0.0993519 -0.00223782 0
0.09926080000000001 -0.00317493 0
0.0991389 -0.00409098 0
0.0989865 -0.00500541 0
0.0988041 -0.00589 0
0.0985936 -0.00667732 0
0.0983594 -0.00732079 0
0.0981057 -0.00786144 0
0.0978356 -0.00830626 0
0.0975522 -0.00866882 0
0.09725790000000001 -0.00896219 0
0.09695490000000001 -0.009198 0
0.0966449 -0.00938905 0
0.0963292 -0.00954552 0
0.0960086 -0.00968156 0
0.09568370000000001 -0.00980503 0
0.0953549 -0.00991428 0
0.0950227 -0.0100119 0
0.0946873 -0.0101135 0
0.0943483 -0.0102267 0
0.09400520000000001 -0.0103523 0
0.0936579 -0.0104858 0
0.0933061 -0.010621 0
0.0929497 -0.0107555 0
0.092589 -0.0108854 0
0.0922241 -0.0110071 0
0.0918553 -0.0111171 0
0.0914831 -0.011213 0
0.091108 -0.0112916 0
0.0907307 -0.0113499 0
0.0903519 -0.0113752 0
0.089973 -0.0113554 0
0.08959550000000001 -0.0113179 0
0.0892175 -0.0113439 0
0.0888396 -0.0113608 0
0.0884598 -0.0114036 0
0.0880809 -0.0113186 0
0.0877067 -0.0111323 0
0.0873402 -0.0108627 0
0.086984 -0.0105167 0
0.0866408 -0.0100879 0
0.0863134 -0.00957169 0
0.08600350000000001 -0.00902309 0
0.0857131 -0.00841606 0
0.08544360000000001 -0.0077581 0
0.08519769 -0.00701204 0
0.08497832 -0.00617021 0
0.08478843 -0.00524695 0
0.08463115 -0.00421974 0
0.08450998 -0.00308451 0
0.08442883000000001 -0.00183131 0
0.08439063000000001 -0.000513016 0
0.08439747 0.00086011 0
0.08445132 0.00230254 0
0.08455463 0.00382052 0
0.08470994 0.00541409 0
0.08491954 0.00707338 0
0.08518532000000001 0.0087804 0
0.0855082 0.010506 0
0.085888 0.0121667 0
0.0863206 0.0137026 0
0.0868029 0.0151545 0
0.08733260000000001 0.0165532 0
0.0879079 0.0178822 0
0.0885257 0.0191238 0
0.0891794 0.0200352 0
0.0898593 0.0206974 0
0.0905556 0.021025 0
0.0912586 0.0211277 0
0.0919607 0.0209819 0
0.0926545 0.0206371 0
0.0933336 0.0201542 0
0.0939966 0.0196665 0
0.0946414 0.0190435 0
0.0952617 0.0181717 0
0.0958462 0.0169678 0
0.0963917 0.0158602 0
0.0969009 0.0147835 0
0.0973733 0.0136629 0
0.0978082 0.0125256 0
0.0982049 0.011365 0
0.0985631 0.0102043 0
0.0988827 0.00907377 0
0.09916900000000001 0.00817371 0
0.0994263 0.00730031 0
0.0996533 0.0063689 0
0.099847 0.00531332 0
0.1000057 0.00424907 0
0.1001289 0.00320454 0
0.1002181 0.00220262 0
0.1002738 0.00118903 0
0.1002962 0.000210588 0
0.052532300000000004 0.0961116 0
0.055750600000000004 0.0950957 0
0.0587424 0.0848697 0
0.061383400000000005 0.0741043 0
0.0636861 0.0647945 0
0.06569444 0.0562131 0
0.06743041 0.0485401 0
0.06892896 0.041797 0
0.07021021000000001 0.0354796 0
0.07129006 0.0296498 0
0.07218150000000001 0.0241373 0
0.07289191 0.0188048 0
0.07343294 0.0140096 0
0.07382627 0.00989798 0
0.07409185 0.00626532 0
0.074240071 0.00282211 0
0.074276522 -0.00042901 0
0.07420879400000001 -0.00347658 0
0.07403778 -0.00668146 0
0.07373955 -0.0105894 0
0.07334552 -0.0128881 0
0.07288078 -0.0147752 0
0.07237234000000001 -0.0155006 0
0.07185041 -0.0158018 0
0.07131776000000001 -0.016089 0
0.0707806 -0.0160955 0
0.07024643 -0.0159016 0
0.06972046 -0.0155873 0
0.0692113 -0.0149277 0
0.068728 -0.0140294 0
0.06828058000000001 -0.0128128 0
0.06787760000000001 -0.0113781 0
0.06752833 -0.00957363 0
0.06724759 -0.00729851 0
0.06705030000000001 -0.00463457 0
0.06694537 -0.00176749 0
0.06694241000000001 0.0015316 0
0.06706235 0.00553611 0
0.06732539 0.0101316 0
0.06775255000000001 0.0153186 0
0.06835903 0.0208011 0
0.06914781 0.0262987 0
0.07012323000000001 0.0319097 0
0.07127882 0.0369729 0
0.07258797 0.0412192 0
0.07402329 0.0443826 0
0.075534855 0.0460931 0
0.07709981 0.0476278 0
0.07870359 0.0484592 0
0.08033031 0.0491784 0
0.08199457 0.0506852 0
0.08371222 0.0521414 0
0.085463 0.052729 0
0.0872231 0.0526797 0
0.0889538 0.0510666 0
0.0906115 0.0484628 0
0.09217220000000001 0.0453482 0
0.0936246 0.0419611 0
0.094962 0.0385505 0
0.0961987 0.0359286 0
0.0973598 0.0338277 0
0.0984506 0.0316648 0
0.0994643 0.0292372 0
0.1003932 0.026498 0
0.1012164 0.0230318 0
0.1020318 0.0288403 0
0.1030706 0.0327058 0
0.10424510000000001 0.0370188 0
0.1054925 0.0372521 0
0.106714 0.0359796 0
0.1078905 0.0346861 0
0.1090109 0.0324094 0
0.1100274 0.0285399 0
0.11090610000000001 0.0244418 0
0.1116665 0.0216502 0
0.1123528 0.0194982 0
0.11296020000000001 0.0172521 0
0.113505 0.015485 0
0.11399000000000001 0.0137613 0
0.1144222 0.012274 0
0.11480670000000001 0.0109109 0
0.11514930000000001 0.00971768 0
0.1154516 0.00845688 0
0.1157096 0.00707289 0
0.1159201 0.00561546 0
0.116082 0.00417008 0
0.1161968 0.00279166 0
0.11626739999999999 0.00151718 0
0.11629800000000001 0.000399582 0
0.1162949 -0.000497692 0
0.1162643 -0.0013175 0
0.1162028 -0.0023704 0
0.1161066 -0.00327995 0
0.11598520000000001 -0.00399481 0
0.1158407 -0.00458443 0
0.11568210000000001 -0.00490281 0
0.11551510000000001 -0.00507691 0
0.1153451 -0.00510764 0
0.1151757 -0.00504273 0
0.1150101 -0.00487987 0
0.1148515 -0.00464107 0
0.11470179999999999 -0.00434583 0
0.1145629 -0.00399557 0
0.1144363 -0.00361498 0
0.1143226 -0.00322666 0
0.11422180000000001 -0.00284273 0
0.1141337 -0.00246903 0
0.1140574 -0.00214061 0
0.11399139999999999 -0.00182555 0
0.11393690000000001 -0.00145692 0
0.1138956 -0.00103533 0
0.11386950000000001 -0.000547958 0
0.11386080000000001 8.81152e-06 0
0.113871 0.000570416 0
0.11389930000000001 0.00109576 0
0.11394480000000001 0.00160229 0
0.114007 0.00210208 0
0.1140858 0.00259891 0
0.11418120000000001 0.00309622 0
0.11429210000000001 0.00351988 0
0.11441670000000001 0.00393137 0
0.1145546 0.00431845 0
0.1147051 0.00469424 0
0.114868 0.00505266 0
0.11504210000000001 0.00536968 0
0.11522550000000001 0.00561906 0
0.1154165 0.00582204 0
0.11561360000000001 0.00598915 0
0.1158157 0.00612898 0
0.1160221 0.00624404 0
0.116232 0.00633793 0
0.11644460000000001 0.00641227 0
0.1166594 0.00646943 0
0.1168759 0.00651133 0
0.1170935 0.00653984 0
0.1173118 0.006558 0
0.11753060000000001 0.00656849 0
0.11774970000000001 0.00657284 0
0.11796880000000001 0.00657252 0
0.11818780000000001 0.00656752 0
0.1184065 0.00655533 0
0.1186248 0.0065398 0
0.1188424 0.00652156 0
0.11905950000000001 0.00650214 0
0.1192759 0.00648244 0
0.1194916 0.00646177 0
0.1197065 0.0064342 0
0.11992040000000001 0.00640249 0
0.1201332 0.0063678 0
[truncated: 1,117,668 more chars]
