# Supplementary material for: Characterization of Human Balance through a Reinforcement Learning-based Muscle Controller
Source: PLoS One. 2025 Apr 1;20(4):e0320211. doi: 10.1371/journal.pone.0320211 (PMC11960994; doi:10.1371/journal.pone.0320211)
Supplement: S1 File — Data for the COM states and trajectories, as well as muscle activations, presented in the figures. (ZIP) [file pone.0320211.s001.zip › FigureData/fig7c_COM_State_cases_fail.csv]

ID rootJoint_rot_x rootJoint_rot_y rootJoint_rot_z rootJoint_pos_x rootJoint_pos_y rootJoint_pos_z hip_flexion_l knee_angle_l ankle_angle_l hip_flexion_r knee_angle_r ankle_angle_r rootJoint_rot_x_dot rootJoint_rot_y_dot rootJoint_rot_z_dot rootJoint_pos_x_dot rootJoint_pos_y_dot rootJoint_pos_z_dot hip_flexion_l_dot knee_angle_l_dot ankle_angle_l_dot hip_flexion_r_dot knee_angle_r_dot ankle_angl…
1.0 0.0 0.0 -0.184536 0.162382 0.936058 0.0 0.0 0.0 0.184536 0.0 0.0 0.184536 0.0 0.0 0.317383 -0.283081 0.0238672 0.0 0.0 0.0 -0.317383 0.0 0.0 -0.317383 0.14752110000000002 0.976429 -2.16943e-18 -0.286904 0.0459788 0.0 -0.0036304 0.00229073 -0.0340628 0.16735 0.940708 -0.00405646 -0.259917 0.163663 0.134995 -0.258949 0.174937 0.12901 -0.0607571 -0.00215602 0.68934 0.197991 0.00216402 -0.0571768…
2.0 0.0 0.0 0.065069 -0.0581546 0.968002 0.0 0.0 0.0 -0.065069 0.0 0.0 -0.065069 0.0 0.0 0.0314436 -0.0280452 0.00236456 0.0 0.0 0.0 -0.0314436 0.0 0.0 -0.0314436 -0.08026799999999999 0.984201 -2.16943e-18 -0.0286683 -0.00260731 0.0 -0.0335301 0.0178286 0.883207 -0.111066 0.994087 -0.0364831 -0.93431 0.174864 -0.110901 -0.928905 0.177393 0.0183025 -0.0300749 0.0356803 2.49481 -0.312705 0.350378 -…
3.0 0.0 0.0 -0.0932267 0.0827038 0.954126 0.0 0.0 0.0 0.0932267 0.0 0.0 0.0932267 0.0 0.0 0.0803347 -0.0716522 0.00604117 0.0 0.0 0.0 -0.0803347 0.0 0.0 -0.0803347 0.0644913 0.985873 -2.16943e-18 -0.0733786 0.00496779 0.0 -0.0152481 0.00500807 -0.341012 0.363334 0.862643 -0.0145939 -0.102922 0.0249528 0.420798 -0.177751 0.175258 0.307337 -0.140705 0.136698 -0.894199 0.702731 -0.00084629 -0.125244…
4.0 0.0 0.0 -0.137547 0.121584 0.946265 0.0 0.0 0.0 0.137547 0.0 0.0 0.137547 0.0 0.0 0.0867733 -0.0773949 0.00652535 0.0 0.0 0.0 -0.0867733 0.0 0.0 -0.0867733 0.1048997 0.982236 -2.16943e-18 -0.078944 0.00887231 0.0 -0.0205603 -0.000485448 -0.340286 0.362913 0.8608 -0.0182849 -0.137958 0.088154 0.399757 -0.177474 0.175138 0.308588 -0.139151 0.0730059 -0.847378 0.723325 -0.0300576 -0.12487 1.1556…
5.0 0.0 0.0 0.0466477 -0.0416728 0.967536 0.0 0.0 0.0 -0.0466477 0.0 0.0 -0.0466477 0.0 0.0 -0.469596 0.418843 -0.0353136 0.0 0.0 0.0 0.469596 0.0 0.0 0.469596 -0.063459 0.985574 -2.16943e-18 0.428793 0.0310458 0.0 -0.0213103 0.0348912 0.0334103 0.136257 0.953124 -0.0299612 -0.290601 0.175395 0.0912587 -0.260069 0.109393 0.177393 -0.0722121 0.0022034 -0.928566 0.434503 -0.135967 -0.0686329 0.4641…
6.0 0.0 0.0 -0.183914 0.161845 0.936206 0.0 0.0 0.0 0.183914 0.0 0.0 0.183914 0.0 0.0 0.117002 -0.104357 0.00879857 0.0 0.0 0.0 -0.117002 0.0 0.0 -0.117002 0.1469584 0.976519 -2.16943e-18 -0.105777 0.0168841 0.0 -0.00606879 0.00384274 -0.334637 0.353083 0.865958 -0.00593042 -0.106684 0.0440451 0.40022 -0.174632 0.174837 0.308324 -0.0850255 0.135799 -0.801373 0.626852 -0.00362122 -0.0743349 1.4990…
7.0 0.0 0.0 -0.246903 0.215707 0.919572 0.0 0.0 0.0 0.246903 0.0 0.0 0.246903 0.0 0.0 0.490981 -0.437916 0.0369218 0.0 0.0 0.0 -0.490981 0.0 0.0 -0.490981 0.20357999999999998 0.965643 -2.16943e-18 -0.438534 0.0986517 0.0 0.00390815 0.00393049 -0.141042 0.195945 0.93032 0.00278286 0.0550651 -0.277205 0.329334 -0.148873 0.12051 0.173935 -0.0516412 -0.00718605 -1.12137 -0.0750995 -0.0657111 -0.04848…
8.0 0.0 0.0 0.0166766 -0.0148841 0.96613 0.0 0.0 0.0 -0.0166766 0.0 0.0 -0.0166766 0.0 0.0 -0.0180827 0.0161283 -0.00135982 0.0 0.0 0.0 0.0180827 0.0 0.0 0.0180827 -0.036067 0.987145 -2.16943e-18 0.0165399 0.000700149 0.0 -0.0408491 0.0247879 1.10058 -0.139158 0.990769 -0.0449608 -1.14262 0.174929 -0.117038 -1.14258 0.174572 0.0624245 0.0100528 -0.0192839 3.13943 -0.399703 0.554829 0.0214767 -2.6…
9.0 0.0 0.0 -0.0588138 0.052297 0.959038 0.0 0.0 0.0 0.0588138 0.0 0.0 0.0588138 0.0 0.0 -0.217598 0.19408 -0.0163634 0.0 0.0 0.0 0.217598 0.0 0.0 0.217598 0.033027900000000006 0.98746 -2.16943e-18 0.199102 -0.00660958 0.0 -0.00364701 0.00617744 -0.334933 0.358505 0.863102 -0.00409784 -0.0991941 0.016982 0.424233 -0.185934 0.177662 0.296754 -0.0963739 0.138454 -0.834626 0.704491 -0.0519155 -0.085…
10.0 0.0 0.0 -0.0761634 0.0676481 0.956692 0.0 0.0 0.0 0.0761634 0.0 0.0 0.0761634 0.0 0.0 -0.0900119 0.0802835 -0.0067689 0.0 0.0 0.0 0.0900119 0.0 0.0 0.0900119 0.048897300000000005 0.986795 -2.16943e-18 0.0823008 -0.00416257 0.0 -0.00623693 0.0041236 -0.334079 0.353227 0.865079 -0.00610936 -0.111189 0.0468119 0.403648 -0.176431 0.174722 0.308898 -0.0808807 0.127804 -0.825512 0.628269 -0.008881…
12.0 0.0 0.0 -0.165068 0.145538 0.940519 0.0 0.0 0.0 0.165068 0.0 0.0 0.165068 0.0 0.0 0.556886 -0.496698 0.0418778 0.0 0.0 0.0 -0.556886 0.0 0.0 -0.556886 0.1298958 0.979078 -2.16943e-18 -0.504881 0.0708599 0.0 -0.0102931 0.0221815 1.02324 0.143848 0.964844 -0.0202733 -1.35384 0.0874165 0.219689 -1.39418 0.174913 0.123327 0.153088 0.287561 4.17125 0.164999 0.241821 -0.176754 -2.98079 -2.47027 -0…
13.0 0.0 0.0 0.0494798 -0.0442062 0.967628 0.0 0.0 0.0 -0.0494798 0.0 0.0 -0.0494798 0.0 0.0 -0.202022 0.180188 -0.0151921 0.0 0.0 0.0 0.202022 0.0 0.0 0.202022 -0.066045 0.985383 -2.16943e-18 0.18443 0.0138784 0.0 0.000194877 0.000773809 0.0813634 -0.0184088 0.968417 0.000161201 -0.124348 0.112039 -0.0647669 -0.143795 0.132017 -0.0631025 0.013292 -0.00107047 0.601339 0.397253 -0.0607834 0.012909…
14.0 0.0 0.0 -0.0746288 0.0662919 0.95691 0.0 0.0 0.0 0.0746288 0.0 0.0 0.0746288 0.0 0.0 -0.127844 0.114027 -0.0096139 0.0 0.0 0.0 0.127844 0.0 0.0 0.127844 0.047494100000000004 0.986865 -2.16943e-18 0.116901 -0.00573272 0.0 -0.00222706 0.00496069 -0.326225 0.354668 0.865526 -0.0026585 -0.120554 0.0499493 0.400463 -0.186602 0.175043 0.31052 -0.0735771 0.134187 -0.873309 0.656342 -0.0120491 -0.06…
15.0 0.0 0.0 -0.0193962 0.0172846 0.963374 0.0 0.0 0.0 0.0193962 0.0 0.0 0.0193962 0.0 0.0 -0.464497 0.414295 -0.0349302 0.0 0.0 0.0 0.464497 0.0 0.0 0.464497 -0.0030533999999999978 0.987946 -2.16943e-18 0.425239 0.00265048 0.0 0.000290429 0.0010466 0.016835 0.0678974 0.959899 0.000116453 -0.175808 0.143831 0.0197342 -0.219675 0.180032 0.00707907 0.0140366 -0.000182513 0.684161 0.790732 -0.150356…
17.0 0.0 0.0 -0.023988 0.0213717 0.96294 0.0 0.0 0.0 0.023988 0.0 0.0 0.023988 0.0 0.0 0.133329 -0.118919 0.0100263 0.0 0.0 0.0 -0.133329 0.0 0.0 -0.133329 0.0011504000000000097 0.987963 -2.16943e-18 -0.122063 -0.000200301 0.0 -0.0326769 0.0175902 0.98518 -0.0699457 0.993138 -0.0353928 -1.09842 0.174918 -0.0472967 -1.09788 0.174166 0.09127 0.0184582 -0.0274759 2.08308 -0.27995 0.367822 0.032769 -…
18.0 0.0 0.0 -0.117187 0.103767 0.95009 0.0 0.0 0.0 0.117187 0.0 0.0 0.117187 0.0 0.0 0.0896036 -0.0799193 0.00673819 0.0 0.0 0.0 -0.0896036 0.0 0.0 -0.0896036 0.086357 0.984129 -2.16943e-18 -0.0816886 0.00750021 0.0 -0.00964928 0.000689298 -0.0915321 0.164961 0.938696 -0.00922838 -0.194793 0.174546 0.119633 -0.181961 0.165453 0.118619 0.0268323 0.00222715 0.0964561 0.383075 -0.0377013 0.0253117 …
19.0 0.0 0.0 0.132167 -0.118195 0.967131 0.0 0.0 0.0 -0.132167 0.0 0.0 -0.132167 0.0 0.0 -0.62524 0.557665 -0.047018 0.0 0.0 0.0 0.62524 0.0 0.0 0.62524 -0.14121099999999998 0.97659 -2.16943e-18 0.565296 0.089949 0.0 -0.0016794 0.0215448 0.16771 -0.05917 0.981351 -0.00484169 -0.174283 0.136275 -0.187206 -0.226859 0.17921 0.112875 -0.0168146 0.246282 0.696146 0.904119 0.0590825 -0.0744827 -2.86253…
20.0 0.0 0.0 0.0420008 -0.0375167 0.967371 0.0 0.0 0.0 -0.0420008 0.0 0.0 -0.0420008 0.0 0.0 -0.206976 0.184606 -0.0155646 0.0 0.0 0.0 0.206976 0.0 0.0 0.206976 -0.059215000000000004 0.985871 -2.16943e-18 0.189054 0.0128052 0.0 0.000236633 0.000770327 0.0740524 -0.0110599 0.967943 0.000199314 -0.126009 0.113361 -0.0571164 -0.147205 0.135339 -0.0593602 0.0140808 -0.00102684 0.603166 0.409337 -0.06…
21.0 0.0 0.0 0.0773653 -0.0691599 0.968144 0.0 0.0 0.0 -0.0773653 0.0 0.0 -0.0773653 0.0 0.0 -0.201054 0.179324 -0.0151193 0.0 0.0 0.0 0.201054 0.0 0.0 0.201054 -0.09147199999999998 0.983112 -2.16943e-18 0.18309 0.0189242 0.0 0.000187022 0.00067593 0.108781 -0.0443487 0.969795 0.000143073 -0.122865 0.112409 -0.0954809 -0.137061 0.122229 -0.0848292 0.00772701 -0.000759529 0.609225 0.380573 -0.0286…
22.0 0.0 0.0 -0.0344262 0.0306548 0.961883 0.0 0.0 0.0 0.0344262 0.0 0.0 0.0344262 0.0 0.0 -0.365415 0.325921 -0.0274792 0.0 0.0 0.0 0.365415 0.0 0.0 0.365415 0.010706400000000005 0.987928 -2.16943e-18 0.334525 -0.00294295 0.0 0.000241121 0.000866603 0.000576748 0.0729533 0.958692 0.000138659 -0.159456 0.134335 0.0289889 -0.199718 0.178234 0.00948272 0.0146217 4.65966e-06 0.53902 0.621582 -0.1161…
23.0 0.0 0.0 -0.19995 0.175656 0.932293 0.0 0.0 0.0 0.19995 0.0 0.0 0.19995 0.0 0.0 0.391878 -0.349524 0.0294692 0.0 0.0 0.0 -0.391878 0.0 0.0 -0.391878 0.1614369 0.974089 -2.16943e-18 -0.353328 0.0622241 0.0 -0.00200613 0.00181038 -0.0222646 0.169936 0.941098 -0.00238568 -0.278078 0.165166 0.135201 -0.275358 0.176157 0.13171 -0.042805 0.00134892 0.913127 0.18383 0.0147643 -0.0409236 -1.10449 -0.…
24.0 0.0 0.0 -0.167354 0.14752 0.940013 0.0 0.0 0.0 0.167354 0.0 0.0 0.167354 0.0 0.0 -0.121706 0.108552 -0.0091523 0.0 0.0 0.0 0.121706 0.0 0.0 0.121706 0.1319683 0.978785 -2.16943e-18 0.110305 -0.0157385 0.0 -0.00839045 0.00409526 -0.339023 0.356448 0.864873 -0.00804789 -0.0961426 0.024856 0.410618 -0.175595 0.177247 0.306599 -0.0914939 0.141742 -0.818969 0.628173 -0.000669625 -0.0800447 1.5984…
25.0 0.0 0.0 -0.203609 0.178798 0.93137 0.0 0.0 0.0 0.203609 0.0 0.0 0.203609 0.0 0.0 0.0722045 -0.0644007 0.00542978 0.0 0.0 0.0 -0.0722045 0.0 0.0 -0.0722045 0.1647347 0.973502 -2.16943e-18 -0.0650591 0.011703 0.0 -0.0233006 -0.000318255 -0.354343 0.358724 0.862347 -0.0208025 -0.102389 0.05737 0.406972 -0.160678 0.174737 0.307142 -0.129477 0.0903067 -0.72465 0.633487 0.0019502 -0.114524 1.33742…
26.0 0.0 0.0 0.000903284 -0.000805736 0.965068 0.0 0.0 0.0 -0.000903284 0.0 0.0 -0.000903284 0.0 0.0 -0.543143 0.484441 -0.0408444 0.0 0.0 0.0 0.543143 0.0 0.0 0.543143 -0.021634799999999996 0.987642 -2.16943e-18 0.497073 0.0131916 0.0 -2.28627e-05 0.019719 0.0344622 0.0546346 0.963772 -0.00393453 -0.154625 0.102823 0.019717 -0.208686 0.175158 0.081658 -0.012718 0.205507 0.669805 0.85682 -0.09266…
27.0 0.0 0.0 0.113897 -0.101855 0.967768 0.0 0.0 0.0 -0.113897 0.0 0.0 -0.113897 0.0 0.0 -0.302862 0.270129 -0.0227752 0.0 0.0 0.0 0.302862 0.0 0.0 0.302862 -0.12466999999999999 0.979067 -2.16943e-18 0.274576 0.0385611 0.0 -0.0177604 0.0122073 0.113179 -0.0254349 0.970145 -0.0189182 -0.182331 0.174982 -0.0966151 -0.129116 0.0784584 -0.0394567 0.0316897 -0.00359628 0.111755 -0.0326236 0.00747613 0…
28.0 0.0 0.0 -0.17746 0.15627 0.937717 0.0 0.0 0.0 0.17746 0.0 0.0 0.17746 0.0 0.0 0.144873 -0.129215 0.0108944 0.0 0.0 0.0 -0.144873 0.0 0.0 -0.144873 0.141121 0.977432 -2.16943e-18 -0.131105 0.0200603 0.0 -0.00670149 0.00487571 -0.33298 0.354811 0.866427 -0.00665163 -0.0965427 0.0180841 0.410836 -0.177119 0.174585 0.308598 -0.0930176 0.155115 -0.831087 0.645978 0.00421908 -0.0815644 1.61001 -2.…
29.0 0.0 0.0 -0.145583 0.128594 0.944656 0.0 0.0 0.0 0.145583 0.0 0.0 0.145583 0.0 0.0 0.214712 -0.191506 0.0161463 0.0 0.0 0.0 -0.214712 0.0 0.0 -0.214712 0.1122071 0.981385 -2.16943e-18 -0.195157 0.0235226 0.0 -0.0161954 -0.000608485 -0.119401 0.168972 0.936495 -0.015242 -0.170652 0.174969 0.123754 -0.155494 0.160386 0.147109 -0.0250693 -0.00313445 -0.0286484 0.340887 -0.0280098 -0.0235783 -0.3…
31.0 0.0 0.0 -0.150304 0.132707 0.943684 0.0 0.0 0.0 0.150304 0.0 0.0 0.150304 0.0 0.0 0.261482 -0.233221 0.0196634 0.0 0.0 0.0 -0.261482 0.0 0.0 -0.261482 0.1164975 0.980858 -2.16943e-18 -0.237529 0.0297683 0.0 -0.0083521 0.00432395 0.000665056 0.147678 0.946646 -0.00905567 -0.278707 0.17495 0.110157 -0.270095 0.174811 0.105337 -0.0499021 -6.11638e-05 0.266872 0.158069 -0.0133882 -0.0472393 -0.5…
32.0 0.0 0.0 -0.00302204 0.00269503 0.964769 0.0 0.0 0.0 0.00302204 0.0 0.0 0.00302204 0.0 0.0 0.094408 -0.0842045 0.00709948 0.0 0.0 0.0 -0.094408 0.0 0.0 -0.094408 -0.018042199999999994 0.98773 -2.16943e-18 -0.0864085 -0.00195377 0.0 -0.0171712 0.0206559 1.54822 -0.207119 0.966703 -0.0231257 -1.55351 0.175516 -0.15698 -1.54582 0.174534 -0.201423 0.000919545 -0.0908977 4.70487 -0.400084 1.11474 …
33.0 0.0 0.0 -0.0651286 0.057889 0.958215 0.0 0.0 0.0 0.0651286 0.0 0.0 0.0651286 0.0 0.0 0.265125 -0.23647 0.0199374 0.0 0.0 0.0 -0.265125 0.0 0.0 -0.265125 0.038805200000000005 0.98725 -2.16943e-18 -0.242533 0.00958492 0.0 -0.0229009 0.00955938 1.00951 0.0636909 0.976891 -0.0226963 -1.28789 0.172875 0.118229 -1.29887 0.183249 0.0782673 -0.0232611 -0.00591562 2.58414 -0.109246 0.0247935 -0.00613…
34.0 0.0 0.0 -0.109002 0.0965821 0.951526 0.0 0.0 0.0 0.109002 0.0 0.0 0.109002 0.0 0.0 0.477558 -0.425944 0.0359124 0.0 0.0 0.0 -0.477558 0.0 0.0 -0.477558 0.07889204 0.984784 -2.16943e-18 -0.435686 0.0364087 0.0 -0.00738526 0.0158707 1.07468 0.0812032 0.973154 -0.0148789 -1.37222 0.157634 0.133825 -1.37855 0.177811 0.103084 0.119281 0.13163 4.36252 0.0346631 0.22893 -0.0568574 -3.82258 -1.33609…
35.0 0.0 0.0 -0.19287 0.169566 0.934048 0.0 0.0 0.0 0.19287 0.0 0.0 0.19287 0.0 0.0 0.24954 -0.22257 0.0187654 0.0 0.0 0.0 -0.24954 0.0 0.0 -0.24954 0.1550491 0.975191 -2.16943e-18 -0.225267 0.038029 0.0 -0.0140526 0.00273476 -0.327924 0.355906 0.865838 -0.013009 -0.109798 0.0267375 0.41321 -0.183837 0.174726 0.307696 -0.0904034 0.1355 -0.934878 0.628974 -0.0133798 -0.0803955 1.74876 -2.82509 1.5…
36.0 0.0 0.0 -0.15671 0.13828 0.942334 0.0 0.0 0.0 0.15671 0.0 0.0 0.15671 0.0 0.0 0.383389 -0.341952 0.0288308 0.0 0.0 0.0 -0.383389 0.0 0.0 -0.383389 0.122314 0.98011 -2.16943e-18 -0.347982 0.0458768 0.0 -0.00475859 0.0014978 -0.0251267 0.123816 0.951278 -0.00488172 -0.192429 0.131387 0.091485 -0.196285 0.150076 0.0926323 -0.0138492 0.0040813 1.24085 0.148041 -0.0264581 -0.0141435 -3.07659 2.95…
37.0 0.0 0.0 -0.0768088 0.0682182 0.9566 0.0 0.0 0.0 0.0768088 0.0 0.0 0.0768088 0.0 0.0 0.234077 -0.208778 0.0176026 0.0 0.0 0.0 -0.234077 0.0 0.0 -0.234077 0.0494874 0.986765 -2.16943e-18 -0.214017 0.0109629 0.0 -0.0180198 0.00509594 0.213595 0.110704 0.965643 -0.018518 -0.46079 0.175968 0.0829195 -0.444657 0.157391 0.124176 0.0402914 -0.00874679 -0.342073 0.0642053 -0.0446129 0.0397307 0.28669…
38.0 0.0 0.0 -0.153595 0.135571 0.942995 0.0 0.0 0.0 0.153595 0.0 0.0 0.153595 0.0 0.0 0.0474676 -0.0423373 0.00356956 0.0 0.0 0.0 -0.0474676 0.0 0.0 -0.0474676 0.11948610000000001 0.980478 -2.16943e-18 -0.0431013 0.0055458 0.0 -0.0054217 0.00490122 -0.332448 0.357212 0.863791 -0.00549325 -0.105483 0.0267256 0.419204 -0.183067 0.174895 0.298601 -0.0542783 0.144775 -0.770492 0.663178 -0.0468474 -0…
39.0 0.0 0.0 -0.189052 0.166277 0.934976 0.0 0.0 0.0 0.189052 0.0 0.0 0.189052 0.0 0.0 0.491146 -0.438064 0.0369342 0.0 0.0 0.0 -0.491146 0.0 0.0 -0.491146 0.1516016 0.975766 -2.16943e-18 -0.443654 0.0731557 0.0 -0.00436669 0.00156953 -0.025101 0.143949 0.947427 -0.00454335 -0.224508 0.145197 0.109708 -0.231099 0.16724 0.11284 -0.0162629 0.00801641 1.52945 0.140983 -0.018384 -0.0174185 -3.34154 2…
40.0 0.0 0.0 -0.0176646 0.0157428 0.963533 0.0 0.0 0.0 0.0176646 0.0 0.0 0.0176646 0.0 0.0 -0.286664 0.255681 -0.0215571 0.0 0.0 0.0 0.286664 0.0 0.0 0.286664 -0.004638699999999996 0.987935 -2.16943e-18 0.262432 0.00209017 0.0 0.000566338 0.00104278 0.0147548 0.0502675 0.961717 0.000469683 -0.141858 0.124336 0.0071491 -0.177402 0.174598 -0.0184508 0.0169249 -0.000229415 0.435372 0.474777 -0.08466…
41.0 0.0 0.0 -0.0884405 0.0784852 0.954872 0.0 0.0 0.0 0.0884405 0.0 0.0 0.0884405 0.0 0.0 0.427394 -0.381202 0.03214 0.0 0.0 0.0 -0.427394 0.0 0.0 -0.427394 0.0601189 0.986158 -2.16943e-18 -0.390508 0.0245607 0.0 -0.0118309 0.0153975 0.924174 0.0706267 0.97779 -0.0180541 -1.20104 0.174695 0.113014 -1.17756 0.158657 0.105689 0.0155792 -0.0150517 2.86482 -0.111644 0.00562632 0.0209413 -3.11204 -0.…
42.0 0.0 0.0 0.0833332 -0.0745017 0.968164 0.0 0.0 0.0 -0.0833332 0.0 0.0 -0.0833332 0.0 0.0 -0.577661 0.515228 -0.0434401 0.0 0.0 0.0 0.577661 0.0 0.0 0.577661 -0.096905 0.982534 -2.16943e-18 0.525713 0.0575107 0.0 -0.00105919 0.0208704 0.119088 -0.0175584 0.976419 -0.00449203 -0.166271 0.122255 -0.108051 -0.219608 0.179635 0.101198 -0.016132 0.239978 0.722997 0.878235 0.0178574 -0.0703538 -2.77…
43.0 0.0 0.0 -0.21299 0.186838 0.928949 0.0 0.0 0.0 0.21299 0.0 0.0 0.21299 0.0 0.0 0.0851762 -0.0759705 0.00640525 0.0 0.0 0.0 -0.0851762 0.0 0.0 -0.0851762 0.1731799 0.971942 -2.16943e-18 -0.0766142 0.0145249 0.0 -0.0263767 -0.0021117 -0.348936 0.347691 0.865717 -0.0233847 -0.114403 0.0908011 0.383593 -0.152297 0.174727 0.302714 -0.145261 0.042727 -0.724886 0.592642 -0.0163533 -0.130171 1.12234…
44.0 0.0 0.0 0.00910584 -0.00812475 0.965648 0.0 0.0 0.0 -0.00910584 0.0 0.0 -0.00910584 0.0 0.0 -0.0128541 0.0114648 -0.000966627 0.0 0.0 0.0 0.0128541 0.0 0.0 0.0128541 -0.029141 0.987412 -2.16943e-18 0.0117608 0.000408675 0.0 -0.0469119 0.0277141 1.09354 -0.181423 0.988311 -0.0512575 -1.08341 0.17483 -0.16825 -1.0813 0.175224 0.0336197 0.00083226 -0.00153951 2.71529 -0.491502 0.671813 0.001727…
45.0 0.0 0.0 0.0333939 -0.0298212 0.967013 0.0 0.0 0.0 -0.0333939 0.0 0.0 -0.0333939 0.0 0.0 -0.225278 0.20093 -0.0169409 0.0 0.0 0.0 0.225278 0.0 0.0 0.225278 -0.051350999999999994 0.98637 -2.16943e-18 0.205883 0.0121659 0.0 0.000217155 0.00080843 0.0659738 -0.00144903 0.967308 0.000170976 -0.130253 0.115975 -0.0473694 -0.152461 0.137456 -0.0488339 0.0151409 -0.000979804 0.614979 0.442985 -0.071…
46.0 0.0 0.0 -0.149244 0.131784 0.943904 0.0 0.0 0.0 0.149244 0.0 0.0 0.149244 0.0 0.0 -0.0079244 0.00706794 -0.000595915 0.0 0.0 0.0 0.0079244 0.0 0.0 0.0079244 0.11553440000000001 0.980978 -2.16943e-18 0.00719944 -0.00089452 0.0 -0.00969084 0.00506606 -0.339345 0.361656 0.863603 -0.00935619 -0.0968005 0.0148021 0.419242 -0.180157 0.174563 0.310127 -0.0808745 0.162223 -0.793264 0.665712 0.014937…
47.0 0.0 0.0 -0.156618 0.1382 0.942354 0.0 0.0 0.0 0.156618 0.0 0.0 0.156618 0.0 0.0 0.480499 -0.428568 0.0361336 0.0 0.0 0.0 -0.480499 0.0 0.0 -0.480499 0.1222305 0.980121 -2.16943e-18 -0.436129 0.057457 0.0 -0.00752745 0.00342335 0.0557211 0.116511 0.955149 -0.00803679 -0.303002 0.179349 0.0753424 -0.292888 0.175271 0.0792929 -0.0267724 0.118862 1.68178 0.141149 0.0505851 -0.059577 -2.3093 -0.0…
48.0 0.0 0.0 -0.0365555 0.0325471 0.961656 0.0 0.0 0.0 0.0365555 0.0 0.0 0.0365555 0.0 0.0 -0.22782 0.203198 -0.0171321 0.0 0.0 0.0 0.22782 0.0 0.0 0.22782 0.012655700000000006 0.987909 -2.16943e-18 0.208557 -0.00227889 0.0 0.00075247 0.00121903 -0.00922669 0.0769465 0.956218 0.000722831 -0.17465 0.162104 0.027499 -0.179438 0.174893 0.0224855 -0.0206235 -0.000183396 -0.412892 0.087046 -0.0296033 …
49.0 0.0 0.0 -0.270519 0.235614 0.912467 0.0 0.0 0.0 0.270519 0.0 0.0 0.270519 0.0 0.0 0.472596 -0.421518 0.0355392 0.0 0.0 0.0 -0.472596 0.0 0.0 -0.472596 0.224615 0.960649 -2.16943e-18 -0.419753 0.104899 0.0 0.000996778 0.000766274 -0.173836 0.190499 0.928325 0.000912975 0.108234 -0.294608 0.32758 -0.128941 0.166675 0.146243 -0.0636308 -0.0111859 0.014678 -0.0170643 -0.0225147 -0.0599408 0.8749…
50.0 0.0 0.0 -0.0723853 0.0643087 0.957226 0.0 0.0 0.0 0.0723853 0.0 0.0 0.0723853 0.0 0.0 0.325232 -0.290082 0.0244575 0.0 0.0 0.0 -0.325232 0.0 0.0 -0.325232 0.0454426 0.986963 -2.16943e-18 -0.297425 0.0139167 0.0 -0.0196409 0.0123755 0.813929 0.0747207 0.979988 -0.0225437 -1.08262 0.173132 0.107167 -1.01546 0.0596329 0.153548 0.000475292 -0.000610817 1.87322 -0.051746 0.0280569 0.000777629 -1.…
51.0 0.0 0.0 -0.0867497 0.0769941 0.955131 0.0 0.0 0.0 0.0867497 0.0 0.0 0.0867497 0.0 0.0 -0.154779 0.138051 -0.0116394 0.0 0.0 0.0 0.154779 0.0 0.0 0.154779 0.058574 0.986254 -2.16943e-18 0.141436 -0.00865546 0.0 -0.00481856 0.00582185 -0.336104 0.359708 0.862869 -0.00508805 -0.0927253 0.00401419 0.430691 -0.183435 0.176507 0.298987 -0.0917126 0.139568 -0.81246 0.696128 -0.0455514 -0.081308 1.5…
52.0 0.0 0.0 -0.226222 0.19814 0.925407 0.0 0.0 0.0 0.226222 0.0 0.0 0.226222 0.0 0.0 0.631773 -0.563492 0.0475094 0.0 0.0 0.0 -0.631773 0.0 0.0 -0.631773 0.185067 0.969607 -2.16943e-18 -0.566792 0.115244 0.0 -0.0031656 0.00701325 0.0973431 0.159125 0.949347 -0.0052138 -0.392208 0.163149 0.138206 -0.393113 0.174917 0.130557 -0.0825568 0.00775384 1.78439 0.171253 0.0417483 -0.0786352 -2.16036 0.01…
53.0 0.0 0.0 -0.0994689 0.0882004 0.953124 0.0 0.0 0.0 0.0994689 0.0 0.0 0.0994689 0.0 0.0 0.196916 -0.175633 0.0148081 0.0 0.0 0.0 -0.196916 0.0 0.0 -0.196916 0.07019174 0.985469 -2.16943e-18 -0.179785 0.0132995 0.0 -0.00482142 0.0032226 -0.00759761 0.0904142 0.955398 -0.00527218 -0.197975 0.172317 0.0366129 -0.193931 0.174739 0.0523123 -0.0551435 0.0751896 0.491861 0.094849 0.00826553 -0.068294…
54.0 0.0 0.0 -0.223655 0.19595 0.926106 0.0 0.0 0.0 0.223655 0.0 0.0 0.223655 0.0 0.0 0.119318 -0.106423 0.00897274 0.0 0.0 0.0 -0.119318 0.0 0.0 -0.119318 0.182763 0.970072 -2.16943e-18 -0.107101 0.0214904 0.0 -0.0150807 0.000380876 -0.352251 0.351087 0.865161 -0.0135551 -0.0958055 0.0606841 0.395226 -0.154618 0.174853 0.305183 -0.117827 0.0806771 -0.670984 0.588268 0.000662173 -0.103852 1.29016…
55.0 0.0 0.0 -0.32335 0.279506 0.894883 0.0 0.0 0.0 0.32335 0.0 0.0 0.32335 0.0 0.0 0.370138 -0.330134 0.0278344 0.0 0.0 0.0 -0.370138 0.0 0.0 -0.370138 0.271208 0.947689 -2.16943e-18 -0.323954 0.0994023 0.0 -0.00310952 0.00162736 -0.334909 0.232194 0.90401 -0.00284628 0.250783 -0.351986 0.387223 -0.0208006 0.174888 0.186099 -0.0527771 -0.0183959 -0.0572279 -0.103045 -0.0154816 -0.0505033 1.49303…
56.0 0.0 0.0 -0.20547 0.180394 0.930896 0.0 0.0 0.0 0.20547 0.0 0.0 0.20547 0.0 0.0 0.571778 -0.509981 0.0429977 0.0 0.0 0.0 -0.571778 0.0 0.0 -0.571778 0.1664108 0.973199 -2.16943e-18 -0.515021 0.0936333 0.0 -0.00463512 0.00510452 0.0700743 0.150883 0.949916 -0.00588631 -0.358184 0.16614 0.122769 -0.351623 0.176378 0.115782 -0.0581308 0.0201487 1.66905 0.135023 0.0467958 -0.0608085 -1.92829 -0.4…
57.0 0.0 0.0 -0.119124 0.105466 0.949742 0.0 0.0 0.0 0.119124 0.0 0.0 0.119124 0.0 0.0 0.100927 -0.0900185 0.00758967 0.0 0.0 0.0 -0.100927 0.0 0.0 -0.100927 0.0881233 0.983965 -2.16943e-18 -0.0919948 0.00862625 0.0 -0.0115369 -8.04013e-05 -0.0916559 0.15323 0.941123 -0.0108703 -0.180194 0.174556 0.104838 -0.167694 0.163411 0.11827 0.0112432 0.000963097 0.0867509 0.325999 -0.0259112 0.0106247 -0.…
58.0 0.0 0.0 -0.0480113 0.0427192 0.960363 0.0 0.0 0.0 0.0480113 0.0 0.0 0.0480113 0.0 0.0 -0.05576 0.0497335 -0.00419315 0.0 0.0 0.0 0.05576 0.0 0.0 0.05576 0.023142000000000003 0.987734 -2.16943e-18 0.0510356 -0.00114249 0.0 -0.0429874 0.026967 1.0654 -0.154232 0.990919 -0.0477686 -1.08696 0.174656 -0.137206 -1.07535 0.174545 0.0582595 0.00110433 -0.00220057 2.44842 -0.43575 0.598097 0.002428 -…
59.0 0.0 0.0 -0.123098 0.108947 0.949017 0.0 0.0 0.0 0.123098 0.0 0.0 0.123098 0.0 0.0 -0.135328 0.120702 -0.0101767 0.0 0.0 0.0 0.135328 0.0 0.0 0.135328 0.0917442 0.983619 -2.16943e-18 0.123305 -0.0120566 0.0 -0.00610924 0.00631535 -0.33849 0.360433 0.864108 -0.00631958 -0.0937299 0.0108578 0.41779 -0.180995 0.176801 0.309088 -0.092182 0.166991 -0.800586 0.677167 0.0156956 -0.0808885 1.60252 -2…
60.0 0.0 0.0 -0.140462 0.124128 0.945688 0.0 0.0 0.0 0.140462 0.0 0.0 0.140462 0.0 0.0 0.0839687 -0.0748934 0.00631445 0.0 0.0 0.0 -0.0839687 0.0 0.0 -0.0839687 0.10755110000000001 0.981934 -2.16943e-18 -0.0763671 0.00880819 0.0 -0.00609512 0.00512087 -0.335129 0.357556 0.864922 -0.00613956 -0.102458 0.0267171 0.411115 -0.180368 0.174938 0.310253 -0.0887584 0.155834 -0.802326 0.669704 0.00879035 …
61.0 0.0 0.0 0.0549459 -0.0490962 0.967784 0.0 0.0 0.0 -0.0549459 0.0 0.0 -0.0549459 0.0 0.0 -0.426445 0.380355 -0.0320686 0.0 0.0 0.0 0.426445 0.0 0.0 0.426445 -0.071034 0.984994 -2.16943e-18 0.389144 0.0314232 0.0 -0.0251012 0.0325344 -0.0207389 0.131167 0.950945 -0.0319896 -0.226353 0.17613 0.0810551 -0.209488 0.139364 0.174665 -0.0250027 -0.000670812 -0.839519 0.408073 -0.10652 -0.0236785 0.4…
62.0 0.0 0.0 -0.207523 0.182155 0.930369 0.0 0.0 0.0 0.207523 0.0 0.0 0.207523 0.0 0.0 0.102669 -0.0915727 0.00772072 0.0 0.0 0.0 -0.102669 0.0 0.0 -0.102669 0.16826010000000002 0.972861 -2.16943e-18 -0.092443 0.0170028 0.0 -0.0183932 0.00203392 -0.352825 0.355846 0.863901 -0.0167201 -0.0871696 0.0322962 0.412384 -0.159331 0.175274 0.305651 -0.123672 0.120477 -0.717015 0.619151 0.00586987 -0.1081…
64.0 0.0 0.0 0.0257027 -0.0229471 0.966638 0.0 0.0 0.0 -0.0257027 0.0 0.0 -0.0257027 0.0 0.0 -0.112569 0.100403 -0.0084652 0.0 0.0 0.0 0.112569 0.0 0.0 0.112569 -0.044321 0.986758 -2.16943e-18 0.102921 0.00528777 0.0 -0.000603764 0.00256099 0.0426154 -0.00754929 0.965162 -0.000427221 -0.118115 0.140758 -0.059755 -0.114914 0.144388 -0.0673472 -0.0365833 0.00159273 -0.346282 -0.171254 -0.00720036 -…
65.0 0.0 0.0 -0.0576165 0.0512361 0.95919 0.0 0.0 0.0 0.0576165 0.0 0.0 0.0576165 0.0 0.0 -0.196349 0.175128 -0.0147654 0.0 0.0 0.0 0.196349 0.0 0.0 0.196349 0.031932300000000004 0.987495 -2.16943e-18 0.179666 -0.00574902 0.0 -0.00859353 0.00350048 -0.330673 0.356733 0.863488 -0.00814665 -0.10632 0.0195544 0.424948 -0.186087 0.175929 0.299743 -0.0923779 0.105439 -0.850136 0.702638 -0.0523144 -0.0…
66.0 0.0 0.0 -0.0796474 0.0707257 0.956189 0.0 0.0 0.0 0.0796474 0.0 0.0 0.0796474 0.0 0.0 0.195838 -0.174672 0.014727 0.0 0.0 0.0 -0.195838 0.0 0.0 -0.195838 0.05208260000000001 0.986628 -2.16943e-18 -0.179028 0.00968023 0.0 -0.0093142 0.00105958 0.0941382 0.100043 0.960701 -0.00910826 -0.316414 0.174912 0.056092 -0.296414 0.149628 0.0636798 0.038996 -0.00365483 -0.161273 0.0879006 -0.0282911 0.…
67.0 0.0 0.0 -0.149672 0.132157 0.943815 0.0 0.0 0.0 0.149672 0.0 0.0 0.149672 0.0 0.0 -0.213109 0.190076 -0.0160258 0.0 0.0 0.0 0.213109 0.0 0.0 0.213109 0.11592340000000001 0.98093 -2.16943e-18 0.193602 -0.024139 0.0 -0.00416312 0.000472986 -0.177745 0.217276 0.919192 -0.00388676 -0.175636 0.171939 0.182503 -0.169989 0.177505 0.176881 -0.0569861 -0.0102392 -0.393241 0.355105 -0.0596573 -0.05321…
68.0 0.0 0.0 -0.112832 0.0999453 0.950862 0.0 0.0 0.0 0.112832 0.0 0.0 0.112832 0.0 0.0 0.15765 -0.140612 0.0118553 0.0 0.0 0.0 -0.15765 0.0 0.0 -0.15765 0.08238564000000001 0.984485 -2.16943e-18 -0.143781 0.0125699 0.0 -0.00687553 6.5548e-06 -0.0136929 0.122978 0.950624 -0.00651907 -0.228692 0.17581 0.0730993 -0.219129 0.171636 0.0712389 -0.0184681 -0.00029831 -0.0405074 0.105844 -0.0156195 -0.0…
69.0 0.0 0.0 0.0381513 -0.0340744 0.967219 0.0 0.0 0.0 -0.0381513 0.0 0.0 -0.0381513 0.0 0.0 0.0206113 -0.0183836 0.00154997 0.0 0.0 0.0 -0.0206113 0.0 0.0 -0.0206113 -0.055698999999999985 0.986102 -2.16943e-18 -0.0188313 -0.00120269 0.0 -0.0314904 0.0210744 0.968038 -0.12592 0.992951 -0.035924 -1.01011 0.17466 -0.11879 -1.01263 0.175275 0.0243773 -0.00487858 0.00665571 2.32833 -0.383608 0.469054…
70.0 0.0 0.0 -0.144079 0.127283 0.944961 0.0 0.0 0.0 0.144079 0.0 0.0 0.144079 0.0 0.0 0.182263 -0.162564 0.0137061 0.0 0.0 0.0 -0.182263 0.0 0.0 -0.182263 0.1108401 0.981549 -2.16943e-18 -0.165692 0.0197185 0.0 -0.0104594 -0.000454165 -0.119787 0.176064 0.934538 -0.00980225 -0.178542 0.174706 0.131494 -0.170618 0.174123 0.135217 0.00952706 0.00108949 0.0503892 0.384418 -0.0327679 0.00896903 -0.5…
71.0 0.0 0.0 -0.186331 0.163931 0.93563 0.0 0.0 0.0 0.186331 0.0 0.0 0.186331 0.0 0.0 0.099021 -0.0883189 0.00744638 0.0 0.0 0.0 -0.099021 0.0 0.0 -0.099021 0.149143 0.976168 -2.16943e-18 -0.0894857 0.0145056 0.0 -0.00633872 0.00249502 -0.328838 0.346798 0.868369 -0.00599817 -0.11467 0.062154 0.387721 -0.17383 0.174656 0.308409 -0.0658747 0.114469 -0.783542 0.597131 -0.0124326 -0.0573674 1.42814 …
72.0 0.0 0.0 -0.0929156 0.0824297 0.954175 0.0 0.0 0.0 0.0929156 0.0 0.0 0.0929156 0.0 0.0 0.115409 -0.102936 0.00867875 0.0 0.0 0.0 -0.115409 0.0 0.0 -0.115409 0.0642072 0.985892 -2.16943e-18 -0.105418 0.00710394 0.0 -0.0141451 -0.000152977 -0.0744673 0.13042 0.946367 -0.0134181 -0.171724 0.175839 0.0793956 -0.143715 0.139 0.0910769 0.00826078 0.000572079 0.0785407 0.282629 -0.0194156 0.0078373 …
73.0 0.0 0.0 -0.0502679 0.0447211 0.960095 0.0 0.0 0.0 0.0502679 0.0 0.0 0.0502679 0.0 0.0 0.0737052 -0.0657392 0.00554263 0.0 0.0 0.0 -0.0737052 0.0 0.0 -0.0737052 0.025207400000000005 0.987686 -2.16943e-18 -0.0674567 0.0016624 0.0 -0.00763346 0.008075 -0.336219 0.359281 0.864368 -0.00855877 -0.100741 0.021909 0.414936 -0.179056 0.175065 0.309196 -0.0950934 0.151906 -0.832839 0.666671 0.00627437…
74.0 0.0 0.0 -0.125713 0.111237 0.948533 0.0 0.0 0.0 0.125713 0.0 0.0 0.125713 0.0 0.0 0.193398 -0.172496 0.0145435 0.0 0.0 0.0 -0.193398 0.0 0.0 -0.193398 0.09412670000000001 0.983382 -2.16943e-18 -0.17617 0.0176909 0.0 -0.00734716 0.000607655 -0.00971869 0.131455 0.949442 -0.00710973 -0.243762 0.174664 0.0853609 -0.234121 0.172333 0.0816225 -0.0256049 -0.000292231 0.0551102 0.12317 -0.013583 -0…
75.0 0.0 0.0 -0.270674 0.235745 0.912419 0.0 0.0 0.0 0.270674 0.0 0.0 0.270674 0.0 0.0 0.325678 -0.290479 0.024491 0.0 0.0 0.0 -0.325678 0.0 0.0 -0.325678 0.22475299999999998 0.960615 -2.16943e-18 -0.289252 0.0723332 0.0 0.00449283 0.00128708 -0.241729 0.209292 0.92003 0.00413401 0.146653 -0.274283 0.335144 -0.0624048 0.128989 0.180611 -0.00391151 -0.000940429 0.000189716 0.0124601 0.0158592 -0.0…
76.0 0.0 0.0 -0.135154 0.119494 0.946734 0.0 0.0 0.0 0.135154 0.0 0.0 0.135154 0.0 0.0 0.343631 -0.306491 0.025841 0.0 0.0 0.0 -0.343631 0.0 0.0 -0.343631 0.1027224 0.982478 -2.16943e-18 -0.312709 0.034387 0.0 -0.00477265 0.00187208 -0.0113425 0.107945 0.953809 -0.00496684 -0.199024 0.152762 0.0628402 -0.195545 0.15775 0.06429 -0.0216429 0.03502 1.16383 0.146766 -0.0324733 -0.0281934 -2.93328 2.8…
77.0 0.0 0.0 -0.324063 0.280092 0.89463 0.0 0.0 0.0 0.324063 0.0 0.0 0.324063 0.0 0.0 0.630013 -0.561922 0.047377 0.0 0.0 0.0 -0.630013 0.0 0.0 -0.630013 0.271832 0.947497 -2.16943e-18 -0.551283 0.169586 0.0 -0.00256022 0.00171395 -0.289921 0.196846 0.916731 -0.00232372 0.248301 -0.344583 0.344146 -0.0207278 0.16903 0.146888 -0.0508183 -0.0156381 0.11303 -0.36172 -0.0116808 -0.0485769 1.65397 -2.…
78.0 0.0 0.0 -0.1563 0.137924 0.942421 0.0 0.0 0.0 0.1563 0.0 0.0 0.1563 0.0 0.0 -0.0362976 0.0323746 -0.00272958 0.0 0.0 0.0 0.0362976 0.0 0.0 0.0362976 0.1219424 0.980159 -2.16943e-18 0.0329472 -0.00432993 0.0 -0.0104819 0.00226487 -0.330913 0.352314 0.866444 -0.00968412 -0.117562 0.0586153 0.395237 -0.177585 0.174632 0.309126 -0.0820025 0.116364 -0.830931 0.629181 -0.0118958 -0.0723484 1.47794…
79.0 0.0 0.0 -0.291027 0.252762 0.905917 0.0 0.0 0.0 0.291027 0.0 0.0 0.291027 0.0 0.0 0.495448 -0.4419 0.0372577 0.0 0.0 0.0 -0.495448 0.0 0.0 -0.495448 0.24278300000000003 0.95591 -2.16943e-18 -0.437702 0.118972 0.0 0.000604545 0.00123368 -0.23988 0.193811 0.921849 0.000550156 0.202156 -0.345678 0.337391 -0.0647256 0.159752 0.150177 -0.0359772 -0.00880582 0.201619 -0.107483 0.0182351 -0.0341256…
80.0 0.0 0.0 -0.120511 0.106681 0.949491 0.0 0.0 0.0 0.120511 0.0 0.0 0.120511 0.0 0.0 0.337087 -0.300655 0.0253489 0.0 0.0 0.0 -0.337087 0.0 0.0 -0.337087 0.0893873 0.983846 -2.16943e-18 -0.307215 0.0292371 0.0 -0.00646747 0.00537671 0.0432813 0.0990815 0.957536 -0.0074352 -0.269283 0.175409 0.051513 -0.254862 0.174564 0.0575179 -0.0428393 0.181122 1.33314 0.184314 0.0799624 -0.0873757 -1.92768 …
81.0 0.0 0.0 0.181854 -0.162547 0.963892 0.0 0.0 0.0 -0.181854 0.0 0.0 -0.181854 0.0 0.0 -0.435204 0.388168 -0.0327274 0.0 0.0 0.0 0.435204 0.0 0.0 0.435204 -0.185938 0.968329 -2.16943e-18 0.389885 0.0820754 0.0 -0.00219101 0.0186711 0.221999 -0.119 0.976665 -0.00424392 -0.156028 0.122017 -0.222981 -0.200088 0.170327 -0.0461717 -0.0313267 0.18906 0.711016 0.642347 0.0915732 -0.0723786 -2.44437 1.…
82.0 0.0 0.0 -0.128511 0.113686 0.948008 0.0 0.0 0.0 0.128511 0.0 0.0 0.128511 0.0 0.0 0.172385 -0.153754 0.0129633 0.0 0.0 0.0 -0.172385 0.0 0.0 -0.172385 0.09667500000000001 0.983123 -2.16943e-18 -0.156984 0.016208 0.0 -0.0127717 -0.000555502 -0.101583 0.164682 0.938268 -0.0119868 -0.184312 0.17485 0.119406 -0.17628 0.173664 0.134982 0.00779844 0.000755258 0.0602472 0.373235 -0.033192 0.0073540…
83.0 0.0 0.0 -0.0644662 0.0573027 0.958303 0.0 0.0 0.0 0.0644662 0.0 0.0 0.0644662 0.0 0.0 0.305134 -0.272155 0.0229461 0.0 0.0 0.0 -0.305134 0.0 0.0 -0.305134 0.038199300000000005 0.987273 -2.16943e-18 -0.27914 0.0108465 0.0 -0.0202873 0.0134504 0.714578 0.0764616 0.980836 -0.0238426 -0.974883 0.176121 0.0955176 -0.921268 0.0850396 0.147989 -0.0179207 0.00249467 1.66543 -0.0217226 0.0120856 -0.0…
84.0 0.0 0.0 -0.186924 0.164442 0.935488 0.0 0.0 0.0 0.186924 0.0 0.0 0.186924 0.0 0.0 0.186824 -0.166632 0.0140492 0.0 0.0 0.0 -0.186824 0.0 0.0 -0.186824 0.1496791 0.976081 -2.16943e-18 -0.168817 0.0274681 0.0 -0.00335485 0.00605602 -0.325952 0.355098 0.867425 -0.00381824 -0.0814968 -0.0245869 0.426881 -0.184362 0.175 0.308483 -0.0636778 0.171645 -0.855292 0.628777 -0.00184257 -0.0556149 1.8022…
85.0 0.0 0.0 -0.3044 0.26387 0.901457 0.0 0.0 0.0 0.3044 0.0 0.0 0.3044 0.0 0.0 0.767597 -0.684636 0.0577233 0.0 0.0 0.0 -0.767597 0.0 0.0 -0.767597 0.254575 0.95262 -2.16943e-18 -0.675606 0.193375 0.0 -0.000362065 0.00082439 -0.216505 0.169667 0.930361 -0.000220263 0.166457 -0.269528 0.291487 -0.0373865 0.116962 0.151259 -0.0321467 -0.0383895 0.574862 -0.411994 0.0555626 -0.0278779 0.938799 -1.9…
86.0 0.0 0.0 0.0817339 -0.0730702 0.968162 0.0 0.0 0.0 -0.0817339 0.0 0.0 -0.0817339 0.0 0.0 -0.123234 0.109915 -0.0092672 0.0 0.0 0.0 0.123234 0.0 0.0 0.123234 -0.09544899999999999 0.982692 -2.16943e-18 0.112171 0.0120895 0.0 -0.0239445 0.00715218 0.163952 -0.144905 0.964711 -0.0233658 -0.096486 0.170611 -0.226994 -0.0621509 0.108623 -0.135792 -0.146954 0.0202316 0.715697 -0.298081 0.0743247 -0.…
87.0 0.0 0.0 -0.318166 0.275241 0.896711 0.0 0.0 0.0 0.318166 0.0 0.0 0.318166 0.0 0.0 0.985911 -0.879355 0.0741405 0.0 0.0 0.0 -0.985911 0.0 0.0 -0.985911 0.266667 0.949069 -2.16943e-18 -0.864256 0.260295 0.0 -0.00329037 0.00116667 -0.201501 0.145727 0.937031 -0.00305644 0.165905 -0.242014 0.252961 0.0429813 -0.00968858 0.17803 -0.060169 -0.0125676 0.71284 -0.652313 0.0281388 -0.0575148 0.831803…
88.0 0.0 0.0 -0.16734 0.147508 0.940016 0.0 0.0 0.0 0.16734 0.0 0.0 0.16734 0.0 0.0 0.00298586 -0.00266315 0.000224537 0.0 0.0 0.0 -0.00298586 0.0 0.0 -0.00298586 0.1319554 0.978787 -2.16943e-18 -0.00270616 0.00038608 0.0 -0.012119 0.00519498 -0.348487 0.364833 0.862013 -0.0115391 -0.0847502 0.00199899 0.42711 -0.174633 0.174642 0.308888 -0.100482 0.165499 -0.75761 0.675512 0.0225267 -0.0876724 1…
89.0 0.0 0.0 -0.232994 0.203905 0.923537 0.0 0.0 0.0 0.232994 0.0 0.0 0.232994 0.0 0.0 0.346741 -0.309266 0.026075 0.0 0.0 0.0 -0.346741 0.0 0.0 -0.346741 0.191138 0.968351 -2.16943e-18 -0.310641 0.0653557 0.0 -0.0164104 0.00487868 -0.357866 0.371388 0.857931 -0.0152358 0.065497 -0.289106 0.529893 -0.171548 0.175461 0.296542 -0.156249 0.0983839 -0.693609 0.704509 0.0165349 -0.139405 1.5421 -2.997…
90.0 0.0 0.0 -0.126589 0.112004 0.948369 0.0 0.0 0.0 0.126589 0.0 0.0 0.126589 0.0 0.0 0.315935 -0.281789 0.0237583 0.0 0.0 0.0 -0.315935 0.0 0.0 -0.315935 0.0949243 0.983302 -2.16943e-18 -0.287766 0.0291519 0.0 -0.00469723 0.00190444 -0.0119602 0.102237 0.954525 -0.00489305 -0.191848 0.153734 0.0550816 -0.188283 0.157952 0.0588616 -0.0237005 0.0394469 1.07352 0.145078 -0.0281063 -0.0308902 -2.76…
91.0 0.0 0.0 -0.0309493 0.0275639 0.962246 0.0 0.0 0.0 0.0309493 0.0 0.0 0.0309493 0.0 0.0 -0.29883 0.266533 -0.022472 0.0 0.0 0.0 0.29883 0.0 0.0 0.29883 0.007523500000000002 0.987951 -2.16943e-18 0.273575 -0.00145553 0.0 0.000480445 0.00100318 0.0012389 0.0632022 0.959926 0.00038807 -0.141901 0.122234 0.0227981 -0.178074 0.17639 -0.00483721 0.0136416 -0.00257077 0.440589 0.495981 -0.0856885 0.0…
92.0 0.0 0.0 -0.08756 0.0777087 0.955007 0.0 0.0 0.0 0.08756 0.0 0.0 0.08756 0.0 0.0 0.0157481 -0.0140461 0.00118426 0.0 0.0 0.0 -0.0157481 0.0 0.0 -0.0157481 0.0593144 0.986209 -2.16943e-18 -0.0143898 0.000892315 0.0 -0.0055269 0.00954456 -0.350308 0.370593 0.86064 -0.00626828 -0.0693152 -0.0353314 0.440832 -0.179623 0.174603 0.307662 -0.105237 0.207838 -0.757687 0.717441 0.037523 -0.0919323 1.6…
94.0 0.0 0.0 -0.267864 0.233385 0.913289 0.0 0.0 0.0 0.267864 0.0 0.0 0.267864 0.0 0.0 0.643622 -0.57406 0.0484004 0.0 0.0 0.0 -0.643622 0.0 0.0 -0.643622 0.22225699999999998 0.961235 -2.16943e-18 -0.572033 0.141342 0.0 -0.0197024 0.000958224 0.0742857 0.180279 0.942599 -0.0185356 -0.126895 -0.325515 0.373195 -0.390559 0.175167 0.153727 -0.194944 0.0140175 0.124793 0.0275824 -0.0191758 -0.184384 …
95.0 0.0 0.0 0.0655963 -0.0586266 0.968011 0.0 0.0 0.0 -0.0655963 0.0 0.0 -0.0655963 0.0 0.0 -0.427079 0.380921 -0.0321164 0.0 0.0 0.0 0.427079 0.0 0.0 0.427079 -0.080748 0.984157 -2.16943e-18 0.389366 0.0356189 0.0 -0.0259863 0.0328087 -0.00971364 0.114758 0.954276 -0.0325836 -0.217386 0.174772 0.0624423 -0.205788 0.140596 0.174603 -0.029141 -0.000472057 -0.851067 0.359639 -0.0975549 -0.0276908 …
96.0 0.0 0.0 -0.130446 0.115379 0.947641 0.0 0.0 0.0 0.130446 0.0 0.0 0.130446 0.0 0.0 0.287402 -0.25634 0.0216126 0.0 0.0 0.0 -0.287402 0.0 0.0 -0.287402 0.0984368 0.982939 -2.16943e-18 -0.261673 0.0275285 0.0 -0.00387018 0.00208222 -0.03123 0.107241 0.952837 -0.00413331 -0.17308 0.146038 0.0630108 -0.168246 0.148622 0.064067 -0.0170007 0.0517202 0.894799 0.136198 -0.0247458 -0.026365 -2.43272 2…
97.0 0.0 0.0 -0.0722691 0.0642059 0.957242 0.0 0.0 0.0 0.0722691 0.0 0.0 0.0722691 0.0 0.0 0.220453 -0.196626 0.016578 0.0 0.0 0.0 -0.220453 0.0 0.0 -0.220453 0.0453363 0.986968 -2.16943e-18 -0.201605 0.0094097 0.0 -0.0140784 0.00264967 0.190716 0.0976342 0.96635 -0.0140518 -0.418416 0.174754 0.0633432 -0.412373 0.170869 0.102298 0.0473794 -0.00914382 -0.387851 0.0155744 -0.0285302 0.0465472 0.39…
98.0 0.0 0.0 -0.0616238 0.054786 0.958676 0.0 0.0 0.0 0.0616238 0.0 0.0 0.0616238 0.0 0.0 -0.233287 0.208073 -0.0175432 0.0 0.0 0.0 0.233287 0.0 0.0 0.233287 0.0355989 0.987371 -2.16943e-18 0.213436 -0.0076859 0.0 -0.000367253 0.00813659 -0.333377 0.360445 0.864517 -0.00146219 -0.0943688 0.00252482 0.419013 -0.18909 0.176599 0.309202 -0.0885796 0.174594 -0.837725 0.706957 0.0157121 -0.0787437 1.6…
99.0 0.0 0.0 -0.137313 0.12138 0.946311 0.0 0.0 0.0 0.137313 0.0 0.0 0.137313 0.0 0.0 0.434345 -0.387402 0.0326628 0.0 0.0 0.0 -0.434345 0.0 0.0 -0.434345 0.1046874 0.98226 -2.16943e-18 -0.395166 0.0443183 0.0 -0.032261 0.0199339 0.89538 0.161057 0.957878 -0.0357402 -1.27866 0.161457 0.232219 -1.27783 0.176806 0.173693 -0.0103912 0.189669 2.68519 0.0503943 -0.00775588 -0.157219 -2.50685 -0.921459…
100.0 0.0 0.0 -0.197655 0.173683 0.932867 0.0 0.0 0.0 0.197655 0.0 0.0 0.197655 0.0 0.0 0.261673 -0.233391 0.0196778 0.0 0.0 0.0 -0.261673 0.0 0.0 -0.261673 0.1593673 0.974451 -2.16943e-18 -0.236026 0.0410079 0.0 -0.0163007 0.00312755 -0.331043 0.356231 0.866272 -0.0150624 -0.0883393 -0.00917383 0.427962 -0.177505 0.174623 0.305335 -0.110459 0.139783 -0.965044 0.612976 -0.0121044 -0.097853 1.8991…
101.0 0.0 0.0 -0.0208803 0.0186057 0.963235 0.0 0.0 0.0 0.0208803 0.0 0.0 0.0208803 0.0 0.0 0.11275 -0.100564 0.00847882 0.0 0.0 0.0 -0.11275 0.0 0.0 -0.11275 -0.0016947999999999963 0.987953 -2.16943e-18 -0.103222 -0.000490178 0.0 -0.0359834 0.0192951 0.952888 -0.0774144 0.994044 -0.0391069 -1.05361 0.175303 -0.0595677 -1.05377 0.175224 0.0950203 0.00843154 -0.0117252 1.97182 -0.301042 0.383612 0…
103.0 0.0 0.0 -0.00771832 0.00688178 0.964393 0.0 0.0 0.0 0.00771832 0.0 0.0 0.00771832 0.0 0.0 0.101567 -0.0905895 0.00763782 0.0 0.0 0.0 -0.101567 0.0 0.0 -0.101567 -0.013743699999999998 0.987817 -2.16943e-18 -0.0929695 -0.00166533 0.0 -0.0206431 0.0218833 1.48859 -0.194849 0.971266 -0.0263925 -1.50241 0.174293 -0.146833 -1.50009 0.174731 -0.184849 0.00406341 -0.0605872 4.46165 -0.408407 1.0004…
104.0 0.0 0.0 -0.0447275 0.0398048 0.960746 0.0 0.0 0.0 0.0447275 0.0 0.0 0.0447275 0.0 0.0 -0.0984398 0.0878005 -0.00740267 0.0 0.0 0.0 0.0984398 0.0 0.0 0.0984398 0.020136300000000003 0.987797 -2.16943e-18 0.0901053 -0.00172108 0.0 -0.0105082 0.00278095 -0.330058 0.34917 0.866667 -0.00974917 -0.119512 0.0620158 0.39469 -0.175007 0.174609 0.309062 -0.0979625 0.110939 -0.850879 0.633778 -0.015433…
105.0 0.0 0.0 -0.123082 0.108933 0.94902 0.0 0.0 0.0 0.123082 0.0 0.0 0.123082 0.0 0.0 0.0745734 -0.0665135 0.00560792 0.0 0.0 0.0 -0.0745734 0.0 0.0 -0.0745734 0.0917297 0.98362 -2.16943e-18 -0.0679481 0.00664277 0.0 -0.0236163 0.000893128 -0.342934 0.365952 0.860785 -0.0212137 -0.121831 0.0563314 0.41494 -0.177428 0.174831 0.309539 -0.153492 0.108478 -0.878321 0.72357 -0.0084521 -0.137308 1.416…
106.0 0.0 0.0 -0.257038 0.224271 0.916581 0.0 0.0 0.0 0.257038 0.0 0.0 0.257038 0.0 0.0 0.290252 -0.258881 0.0218269 0.0 0.0 0.0 -0.290252 0.0 0.0 -0.290252 0.21262199999999998 0.96356 -2.16943e-18 -0.258642 0.060944 0.0 0.00195334 0.000759215 -0.231361 0.209282 0.921598 0.00179283 -0.00250657 -0.0119491 0.250154 -0.0680435 0.126974 0.181264 0.0473654 0.0111962 0.194175 -0.0813033 0.016507 0.0448…
107.0 0.0 0.0 -0.200846 0.176425 0.932068 0.0 0.0 0.0 0.200846 0.0 0.0 0.200846 0.0 0.0 0.161498 -0.144043 0.0121446 0.0 0.0 0.0 -0.161498 0.0 0.0 -0.161498 0.1622443 0.973946 -2.16943e-18 -0.145588 0.0257737 0.0 -0.00937341 -0.000784612 -0.210719 0.221627 0.9159 -0.00863268 -0.144181 0.172916 0.189736 -0.136385 0.174548 0.178291 -0.0868032 -0.018725 0.0363519 0.38 -0.0239596 -0.0813364 -0.809195…
108.0 0.0 0.0 0.0122639 -0.0109438 0.965855 0.0 0.0 0.0 -0.0122639 0.0 0.0 -0.0122639 0.0 0.0 -0.239836 0.213915 -0.0180357 0.0 0.0 0.0 0.239836 0.0 0.0 0.239836 -0.03203 0.987307 -2.16943e-18 0.219413 0.00831817 0.0 0.000511167 0.00101049 0.0437949 0.0188208 0.965376 0.000441562 -0.131543 0.117538 -0.025476 -0.168927 0.173377 -0.0497586 0.0146627 -0.00062532 0.488754 0.4274 -0.0693945 0.0141627 …
109.0 0.0 0.0 -0.145609 0.128618 0.94465 0.0 0.0 0.0 0.145609 0.0 0.0 0.145609 0.0 0.0 0.227664 -0.203059 0.0171204 0.0 0.0 0.0 -0.227664 0.0 0.0 -0.227664 0.1122313 0.981382 -2.16943e-18 -0.206929 0.0249471 0.0 -0.0172995 0.00051949 -0.121162 0.17021 0.935944 -0.0165541 -0.172374 0.176143 0.126355 -0.156015 0.163233 0.139279 -0.0180125 -0.00232175 0.0579115 0.372485 -0.0261719 -0.016929 -0.51822…
110.0 0.0 0.0 -0.129813 0.114825 0.947761 0.0 0.0 0.0 0.129813 0.0 0.0 0.129813 0.0 0.0 0.415773 -0.370837 0.0312662 0.0 0.0 0.0 -0.415773 0.0 0.0 -0.415773 0.097861 0.983 -2.16943e-18 -0.378577 0.0395851 0.0 -0.00784685 0.00392749 0.0660194 0.0990982 0.958552 -0.00843567 -0.296265 0.178241 0.0555817 -0.2826 0.176616 0.0632809 -0.0386886 0.182126 1.67291 0.189388 0.0865715 -0.0876158 -2.46903 -0.…
111.0 0.0 0.0 -0.247912 0.216561 0.919279 0.0 0.0 0.0 0.247912 0.0 0.0 0.247912 0.0 0.0 0.26569 -0.236974 0.0199799 0.0 0.0 0.0 -0.26569 0.0 0.0 -0.26569 0.20448100000000002 0.965439 -2.16943e-18 -0.237255 0.0536238 0.0 0.00225211 0.000728756 -0.219783 0.205168 0.923336 0.00207303 -0.0205929 0.0090112 0.236003 -0.074741 0.124365 0.180471 0.0478674 0.0107313 0.254822 -0.0302319 0.0136852 0.0452561…
113.0 0.0 0.0 0.0207588 -0.0185301 0.966369 0.0 0.0 0.0 -0.0207588 0.0 0.0 -0.0207588 0.0 0.0 -0.16445 0.146676 -0.0123666 0.0 0.0 0.0 0.16445 0.0 0.0 0.16445 -0.0398 0.986979 -2.16943e-18 0.150392 0.00698136 0.0 0.000846148 0.00123375 0.0468563 0.0103674 0.964267 0.000820719 -0.154338 0.16182 -0.0487523 -0.158191 0.175364 -0.054923 -0.0204127 0.000957792 -0.473757 -0.0890029 -0.0172587 -0.019696…
114.0 0.0 0.0 -0.073005 0.0648565 0.957139 0.0 0.0 0.0 0.073005 0.0 0.0 0.073005 0.0 0.0 -0.0853092 0.0760891 -0.00641525 0.0 0.0 0.0 0.0853092 0.0 0.0 0.0853092 0.0460092 0.986937 -2.16943e-18 0.0780131 -0.00369871 0.0 -0.00678903 0.00359755 -0.331273 0.35041 0.866567 -0.00653494 -0.113981 0.0543898 0.396543 -0.175525 0.174564 0.308346 -0.0935495 0.118483 -0.83267 0.633408 -0.0112649 -0.082584 1…
115.0 0.0 0.0 -0.0774294 0.0687666 0.956511 0.0 0.0 0.0 0.0774294 0.0 0.0 0.0774294 0.0 0.0 -0.149567 0.133402 -0.0112475 0.0 0.0 0.0 0.149567 0.0 0.0 0.149567 0.0500548 0.986736 -2.16943e-18 0.136745 -0.0070898 0.0 -0.00662928 0.00391796 -0.341632 0.364614 0.860143 -0.0064555 -0.116642 0.0478509 0.415446 -0.183035 0.174565 0.309993 -0.0944517 0.119344 -0.801539 0.713716 -0.016254 -0.0840121 1.35…
116.0 0.0 0.0 -0.184882 0.162681 0.935976 0.0 0.0 0.0 0.184882 0.0 0.0 0.184882 0.0 0.0 0.492767 -0.439509 0.037056 0.0 0.0 0.0 -0.492767 0.0 0.0 -0.492767 0.1478335 0.976379 -2.16943e-18 -0.44542 0.0715403 0.0 -0.00539717 0.00396842 0.0304538 0.144045 0.950011 -0.00620357 -0.308725 0.176564 0.0991273 -0.296185 0.175767 0.11038 -0.0253938 0.154584 1.66492 0.182961 0.080181 -0.0687012 -2.28553 -0.…
117.0 0.0 0.0 0.0224911 -0.0200777 0.966466 0.0 0.0 0.0 -0.0224911 0.0 0.0 -0.0224911 0.0 0.0 -0.211916 0.189013 -0.0159361 0.0 0.0 0.0 0.211916 0.0 0.0 0.211916 -0.04138399999999999 0.986904 -2.16943e-18 0.193785 0.00933217 0.0 0.00050646 0.000995386 0.0531722 0.00681173 0.966422 0.000448678 -0.124618 0.112714 -0.0370132 -0.157406 0.159333 -0.0578974 0.0139273 -0.000724481 0.47838 0.381159 -0.05…
118.0 0.0 0.0 0.0722029 -0.0645393 0.968101 0.0 0.0 0.0 -0.0722029 0.0 0.0 -0.0722029 0.0 0.0 -0.152383 0.135914 -0.0114592 0.0 0.0 0.0 0.152383 0.0 0.0 0.152383 -0.08677 0.983586 -2.16943e-18 0.13884 0.0136265 0.0 0.000234179 0.000745018 0.101991 -0.0442042 0.969455 0.00021937 -0.110739 0.102959 -0.0905971 -0.122498 0.112866 -0.0847943 0.00761976 0.00753658 0.577127 0.310564 -0.0212159 0.0075537…
119.0 0.0 0.0 0.0267383 -0.0238725 0.966692 0.0 0.0 0.0 -0.0267383 0.0 0.0 -0.0267383 0.0 0.0 -0.392258 0.349863 -0.0294978 0.0 0.0 0.0 0.392258 0.0 0.0 0.392258 -0.045268 0.986709 -2.16943e-18 0.35862 0.0187971 0.0 -0.00730838 0.0087356 -0.0576354 0.171388 0.939221 -0.00923676 -0.239798 0.175104 0.130914 -0.234715 0.175386 0.134284 0.0554031 0.0030891 -0.357896 0.603923 -0.119709 0.0520952 -0.35…
120.0 0.0 0.0 -0.0695765 0.0618247 0.957614 0.0 0.0 0.0 0.0695765 0.0 0.0 0.0695765 0.0 0.0 -0.109817 0.0979479 -0.00825822 0.0 0.0 0.0 0.109817 0.0 0.0 0.109817 0.042873800000000004 0.98708 -2.16943e-18 0.10044 -0.00441695 0.0 -0.00193453 0.00594948 -0.333213 0.355577 0.865341 -0.00251614 -0.104133 0.0311187 0.407029 -0.180196 0.174785 0.309606 -0.0827649 0.147928 -0.815499 0.655711 0.00255198 -…
121.0 0.0 0.0 -0.0808088 0.0717512 0.956019 0.0 0.0 0.0 0.0808088 0.0 0.0 0.0808088 0.0 0.0 0.264981 -0.236342 0.0199266 0.0 0.0 0.0 -0.264981 0.0 0.0 -0.264981 0.053144300000000005 0.98657 -2.16943e-18 -0.242221 0.0133793 0.0 -0.0200378 0.00157142 -0.100451 0.152741 0.941066 -0.0194617 -0.173326 0.175044 0.111447 -0.161816 0.172261 0.0788627 0.00080668 7.60615e-05 0.0234335 0.269112 -0.0219996 0…
122.0 0.0 0.0 -0.0790621 0.0702088 0.956275 0.0 0.0 0.0 0.0790621 0.0 0.0 0.0790621 0.0 0.0 0.273759 -0.244172 0.0205867 0.0 0.0 0.0 -0.273759 0.0 0.0 -0.273759 0.0515475 0.986657 -2.16943e-18 -0.250269 0.0133854 0.0 -0.0223059 0.0134757 0.952005 0.0785549 0.975594 -0.0247651 -1.24491 0.174533 0.131512 -1.25197 0.183156 0.0927916 0.0155763 -0.0216446 1.84602 -0.107573 0.0916087 0.0259425 -1.89559…
123.0 0.0 0.0 -0.110988 0.0983268 0.951183 0.0 0.0 0.0 0.110988 0.0 0.0 0.110988 0.0 0.0 0.375203 -0.334652 0.0282153 0.0 0.0 0.0 -0.375203 0.0 0.0 -0.375203 0.08070424 0.984631 -2.16943e-18 -0.342248 0.0292852 0.0 -0.0299437 0.0239085 0.995585 0.141209 0.963883 -0.0360258 -1.35478 0.144823 0.204208 -1.36112 0.175343 0.139539 0.0681481 0.240875 3.51235 0.183641 0.139645 -0.170199 -2.89969 -1.5866…
124.0 0.0 0.0 -0.143046 0.126383 0.94517 0.0 0.0 0.0 0.143046 0.0 0.0 0.143046 0.0 0.0 0.332201 -0.296297 0.0249815 0.0 0.0 0.0 -0.332201 0.0 0.0 -0.332201 0.1099012 0.98166 -2.16943e-18 -0.302037 0.0356281 0.0 -0.00415304 0.00184914 -0.0237302 0.116867 0.951814 -0.00437441 -0.196106 0.151933 0.0725318 -0.195063 0.161849 0.0720379 -0.0231186 0.0281246 1.09249 0.154237 -0.0147574 -0.0280641 -2.667…
125.0 0.0 0.0 -0.047854 0.0425796 0.960382 0.0 0.0 0.0 0.047854 0.0 0.0 0.047854 0.0 0.0 0.229446 -0.204648 0.0172544 0.0 0.0 0.0 -0.229446 0.0 0.0 -0.229446 0.022998000000000005 0.987738 -2.16943e-18 -0.210006 0.00466816 0.0 -0.0164608 0.0131123 1.1559 -0.0167051 0.983088 -0.0196897 -1.35325 0.174804 0.0348882 -1.36576 0.176794 0.0188044 0.0404241 -0.0898784 3.3341 -0.229015 0.231674 0.0966749 -…
126.0 0.0 0.0 -0.13456 0.118976 0.946849 0.0 0.0 0.0 0.13456 0.0 0.0 0.13456 0.0 0.0 -0.0573418 0.0511443 -0.0043121 0.0 0.0 0.0 0.0573418 0.0 0.0 0.0573418 0.1021824 0.982537 -2.16943e-18 0.0521853 -0.00570721 0.0 -0.00797618 0.00591277 -0.342553 0.362101 0.863449 -0.00793435 -0.0878284 0.00359256 0.422687 -0.177978 0.175497 0.308978 -0.0960188 0.166021 -0.780082 0.677072 0.0196853 -0.0840513 1.…
128.0 0.0 0.0 -0.210723 0.184897 0.929541 0.0 0.0 0.0 0.210723 0.0 0.0 0.210723 0.0 0.0 0.217744 -0.19421 0.0163743 0.0 0.0 0.0 -0.217744 0.0 0.0 -0.217744 0.1711405 0.972326 -2.16943e-18 -0.19594 0.0366872 0.0 -0.032123 -0.00404702 -0.332841 0.343728 0.868148 -0.0283362 -0.141064 0.118303 0.3683 -0.16219 0.175475 0.301334 -0.150986 0.0158355 -0.847613 0.609589 -0.0413548 -0.136813 1.04516 -1.660…
130.0 0.0 0.0 -0.00677632 0.00604212 0.96447 0.0 0.0 0.0 0.00677632 0.0 0.0 0.00677632 0.0 0.0 -0.154285 0.13761 -0.0116023 0.0 0.0 0.0 0.154285 0.0 0.0 0.154285 -0.014605899999999991 0.987801 -2.16943e-18 0.141223 0.00266275 0.0 -0.0251688 0.00985389 0.571057 -0.012358 0.990146 -0.0263328 -0.707706 0.17474 -0.0244953 -0.717641 0.174841 0.0994568 -0.032132 0.0193941 1.18201 -0.118505 0.117076 -0.…
131.0 0.0 0.0 -0.0925201 0.0820812 0.954238 0.0 0.0 0.0 0.0925201 0.0 0.0 0.0925201 0.0 0.0 0.0427888 -0.0381643 0.00321772 0.0 0.0 0.0 -0.0427888 0.0 0.0 -0.0427888 0.0638459 0.985916 -2.16943e-18 -0.0390856 0.00261838 0.0 -0.00590329 0.00866291 -0.34123 0.365066 0.863025 -0.00645536 -0.073563 -0.0326841 0.437965 -0.181742 0.174834 0.288549 -0.0931858 0.197467 -0.766413 0.709509 -0.00559931 -0.0…
132.0 0.0 0.0 -0.0649793 0.0577569 0.958235 0.0 0.0 0.0 0.0649793 0.0 0.0 0.0649793 0.0 0.0 0.198784 -0.1773 0.0149486 0.0 0.0 0.0 -0.198784 0.0 0.0 -0.198784 0.038668600000000004 0.987255 -2.16943e-18 -0.181846 0.0071594 0.0 -0.0175152 0.00206722 -0.0751102 0.124748 0.947515 -0.017172 -0.164951 0.175966 0.0762794 -0.145929 0.155154 0.0644207 -0.0193819 -0.00152927 -0.0574163 0.208516 -0.0180864 …
133.0 0.0 0.0 -0.0998444 0.0885309 0.953062 0.0 0.0 0.0 0.0998444 0.0 0.0 0.0998444 0.0 0.0 0.180003 -0.160549 0.0135362 0.0 0.0 0.0 -0.180003 0.0 0.0 -0.180003 0.07053463 0.985444 -2.16943e-18 -0.164339 0.012219 0.0 -0.00694662 0.00292319 0.00765322 0.0988573 0.954558 -0.00725637 -0.228984 0.169987 0.057933 -0.219545 0.175617 0.0475984 -0.0786658 0.000477293 0.577796 0.17685 0.00587647 -0.075094…
134.0 0.0 0.0 -0.037339 0.0332433 0.961571 0.0 0.0 0.0 0.037339 0.0 0.0 0.037339 0.0 0.0 -0.412366 0.367798 -0.0310099 0.0 0.0 0.0 0.412366 0.0 0.0 0.412366 0.013373000000000003 0.987901 -2.16943e-18 0.377495 -0.00442068 0.0 0.000597797 0.000862895 -0.00139593 0.0797786 0.957619 0.000460906 -0.1698 0.142328 0.0334057 -0.208577 0.178402 0.0216225 0.0202271 0.000194019 0.584172 0.697932 -0.137576 0…
135.0 0.0 0.0 -0.0266099 0.0237045 0.962683 0.0 0.0 0.0 0.0266099 0.0 0.0 0.0266099 0.0 0.0 -0.293069 0.261394 -0.0220388 0.0 0.0 0.0 0.293069 0.0 0.0 0.293069 0.003550700000000004 0.987963 -2.16943e-18 0.268305 -0.000263179 0.0 0.000486914 0.000999015 0.00559469 0.0588225 0.96056 0.00039176 -0.141276 0.122232 0.01782 -0.178442 0.178282 -0.0103259 0.0144472 -0.00389146 0.42291 0.481965 -0.0866399…
136.0 0.0 0.0 -0.264755 0.230771 0.914245 0.0 0.0 0.0 0.264755 0.0 0.0 0.264755 0.0 0.0 0.315463 -0.281368 0.0237228 0.0 0.0 0.0 -0.315463 0.0 0.0 -0.315463 0.21949200000000002 0.961914 -2.16943e-18 -0.280589 0.0684048 0.0 0.00317919 0.00108532 -0.236036 0.209248 0.920795 0.00292143 0.0360344 -0.0765854 0.280846 -0.0696031 0.137712 0.174933 0.0397991 0.009625 0.242532 -0.0229539 -0.00744913 0.037…
137.0 0.0 0.0 -0.288229 0.250431 0.906831 0.0 0.0 0.0 0.288229 0.0 0.0 0.288229 0.0 0.0 0.617489 -0.550751 0.0464352 0.0 0.0 0.0 -0.617489 0.0 0.0 -0.617489 0.24031000000000002 0.956579 -2.16943e-18 -0.545932 0.146751 0.0 0.000606769 0.000852763 -0.194697 0.175748 0.930302 0.000617902 0.135908 -0.270297 0.302808 -0.0755701 0.136039 0.145318 -0.0412531 -0.00818187 0.515528 -0.180728 0.0787717 -0.0…
138.0 0.0 0.0 -0.0215435 0.0191961 0.963173 0.0 0.0 0.0 0.0215435 0.0 0.0 0.0215435 0.0 0.0 -0.0992155 0.0884924 -0.00746101 0.0 0.0 0.0 0.0992155 0.0 0.0 0.0992155 -0.0010875999999999941 0.987956 -2.16943e-18 0.0908312 0.000371095 0.0 -0.00887595 0.0182708 1.63012 -0.194451 0.964064 -0.0156639 -1.63803 0.131267 -0.114237 -1.65155 0.174651 -0.179787 0.111411 -0.0131 5.26393 -0.273904 1.26807 0.03…
139.0 0.0 0.0 -0.123803 0.109565 0.948887 0.0 0.0 0.0 0.123803 0.0 0.0 0.123803 0.0 0.0 -0.211847 0.188951 -0.0159309 0.0 0.0 0.0 0.211847 0.0 0.0 0.211847 0.0923871 0.983555 -2.16943e-18 0.193013 -0.01901 0.0 -0.000358753 0.000994156 -0.102289 0.165894 0.936805 -0.00037966 -0.175776 0.145743 0.137742 -0.185958 0.177083 0.11577 -0.0338251 -0.00344102 -0.506703 0.158059 -0.0274038 -0.0318392 0.645…
140.0 0.0 0.0 -0.283023 0.246086 0.908515 0.0 0.0 0.0 0.283023 0.0 0.0 0.283023 0.0 0.0 0.123373 -0.110039 0.00927767 0.0 0.0 0.0 -0.123373 0.0 0.0 -0.123373 0.23570400000000002 0.957804 -2.16943e-18 -0.109227 0.0287523 0.0 -0.000366843 0.000629828 -0.276599 0.254963 0.901825 -0.00036975 0.147825 -0.3186 0.417811 -0.111483 0.175673 0.21796 -0.0359143 -0.0102066 0.100611 0.238402 -0.00152993 -0.03…
141.0 0.0 0.0 -0.0118439 0.0105583 0.964047 0.0 0.0 0.0 0.0118439 0.0 0.0 0.0118439 0.0 0.0 -0.253741 0.226317 -0.0190813 0.0 0.0 0.0 0.253741 0.0 0.0 0.253741 -0.009967199999999996 0.987877 -2.16943e-18 0.232278 0.00320218 0.0 0.000861507 0.0013344 0.0177022 0.0580614 0.959715 0.000722906 -0.18092 0.157923 0.0111887 -0.187264 0.176144 0.00249939 -0.0214609 0.000381195 -0.449727 0.0792568 -0.0292…
142.0 0.0 0.0 -0.13671 0.120853 0.94643 0.0 0.0 0.0 0.13671 0.0 0.0 0.13671 0.0 0.0 0.449695 -0.401092 0.0338171 0.0 0.0 0.0 -0.449695 0.0 0.0 -0.449695 0.1041383 0.982321 -2.16943e-18 -0.409159 0.0456376 0.0 -0.0212047 0.0135783 0.874472 0.145837 0.9622 -0.0238616 -1.23639 0.1624 0.20791 -1.23756 0.177081 0.160861 -0.00113437 0.168122 2.52326 0.00990192 0.0320677 -0.132081 -2.32551 -0.820369 0.2…
143.0 0.0 0.0 0.0524862 -0.0468957 0.967717 0.0 0.0 0.0 -0.0524862 0.0 0.0 -0.0524862 0.0 0.0 -0.419414 0.374084 -0.0315399 0.0 0.0 0.0 0.419414 0.0 0.0 0.419414 -0.068789 0.985172 -2.16943e-18 0.382803 0.0299637 0.0 -0.0253617 0.0321254 -0.0212468 0.132 0.950846 -0.0321358 -0.226186 0.174828 0.0826701 -0.208659 0.137666 0.175772 -0.0272557 -0.000741942 -0.838868 0.407303 -0.106369 -0.0258112 0.4…
145.0 0.0 0.0 -0.0842173 0.0747598 0.955513 0.0 0.0 0.0 0.0842173 0.0 0.0 0.0842173 0.0 0.0 0.075572 -0.0674042 0.00568301 0.0 0.0 0.0 -0.075572 0.0 0.0 -0.075572 0.05625960000000001 0.986393 -2.16943e-18 -0.0690675 0.00405118 0.0 -0.0195779 0.00603466 -0.349342 0.368956 0.860877 -0.0186689 -0.0885267 0.00111575 0.433946 -0.175949 0.175312 0.307 -0.155121 0.154246 -0.846281 0.730326 0.0153715 -0.…
146.0 0.0 0.0 -0.0834856 0.0741141 0.955623 0.0 0.0 0.0 0.0834856 0.0 0.0 0.0834856 0.0 0.0 -0.154505 0.137806 -0.0116187 0.0 0.0 0.0 0.154505 0.0 0.0 0.154505 0.0555909 0.986432 -2.16943e-18 0.141212 -0.00817919 0.0 -0.00645881 0.00441987 -0.337235 0.35956 0.862791 -0.00636014 -0.0976977 0.0156577 0.426186 -0.181295 0.17528 0.299431 -0.0964734 0.116302 -0.788928 0.704145 -0.0436116 -0.085817 1.4…
147.0 0.0 0.0 -0.0538889 0.0479322 0.959655 0.0 0.0 0.0 0.0538889 0.0 0.0 0.0538889 0.0 0.0 -0.212814 0.189813 -0.0160036 0.0 0.0 0.0 0.212814 0.0 0.0 0.212814 0.028521200000000003 0.987598 -2.16943e-18 0.194754 -0.00550519 0.0 -0.00203162 0.00265059 -0.308142 0.339343 0.872053 -0.00215415 -0.137898 0.0836793 0.370788 -0.187867 0.174714 0.28368 -0.098535 0.0673898 -0.947575 0.615092 -0.0443555 -0…
148.0 0.0 0.0 -0.202199 0.177587 0.931727 0.0 0.0 0.0 0.202199 0.0 0.0 0.202199 0.0 0.0 0.271122 -0.241819 0.0203883 0.0 0.0 0.0 -0.271122 0.0 0.0 -0.271122 0.1634637 0.97373 -2.16943e-18 -0.244353 0.0435994 0.0 -0.0133784 0.00493979 -0.336262 0.357979 0.865121 -0.0126819 -0.0810032 -0.0189594 0.431366 -0.177786 0.174772 0.306127 -0.100527 0.165935 -0.88866 0.636274 0.00496281 -0.08829 1.84233 -3…
149.0 0.0 0.0 -0.0129188 0.0115159 0.963954 0.0 0.0 0.0 0.0129188 0.0 0.0 0.0129188 0.0 0.0 -0.157079 0.140102 -0.0118124 0.0 0.0 0.0 0.157079 0.0 0.0 0.157079 -0.008983199999999997 0.98789 -2.16943e-18 0.143795 0.00182776 0.0 -0.0275619 0.00807095 0.430451 0.00273295 0.985808 -0.0280513 -0.571752 0.175549 -0.0204018 -0.57991 0.174681 0.107253 -0.0211904 0.00894278 0.823465 -0.0672925 0.0676854 -…
150.0 0.0 0.0 -0.0627812 0.0558109 0.958525 0.0 0.0 0.0 0.0627812 0.0 0.0 0.0627812 0.0 0.0 0.134084 -0.119593 0.0100831 0.0 0.0 0.0 -0.134084 0.0 0.0 -0.134084 0.036657800000000004 0.987332 -2.16943e-18 -0.12267 0.00455955 0.0 -0.00872914 0.000592631 0.0738031 0.0803798 0.961886 -0.00842822 -0.270289 0.174973 0.0297409 -0.259869 0.166854 0.0430907 0.019371 -0.00133669 -0.0786276 0.0380111 -0.013…
151.0 0.0 0.0 0.0338115 -0.0301945 0.967032 0.0 0.0 0.0 -0.0338115 0.0 0.0 -0.0338115 0.0 0.0 -0.340996 0.304142 -0.0256429 0.0 0.0 0.0 0.340996 0.0 0.0 0.340996 -0.05173299999999999 0.986347 -2.16943e-18 0.311631 0.0185454 0.0 -0.00275664 0.00351768 0.100495 0.0440567 0.965624 -0.00336104 -0.263034 0.169087 0.000866506 -0.254767 0.174899 -0.0123824 -0.0536777 0.00537603 0.158904 0.429205 -0.0674…
152.0 0.0 0.0 -0.176661 0.155579 0.937902 0.0 0.0 0.0 0.176661 0.0 0.0 0.176661 0.0 0.0 0.319469 -0.284941 0.0240241 0.0 0.0 0.0 -0.319469 0.0 0.0 -0.319469 0.14039790000000002 0.977542 -2.16943e-18 -0.289145 0.0440053 0.0 -0.00405713 0.00299453 -0.0224543 0.158635 0.943091 -0.00463435 -0.261735 0.164067 0.126115 -0.26105 0.176137 0.118243 -0.0596965 -0.00166751 0.752985 0.198759 0.0112277 -0.056…
153.0 0.0 0.0 -0.111259 0.0985648 0.951136 0.0 0.0 0.0 0.111259 0.0 0.0 0.111259 0.0 0.0 0.10704 -0.095471 0.00804939 0.0 0.0 0.0 -0.10704 0.0 0.0 -0.10704 0.08095142 0.984609 -2.16943e-18 -0.0976359 0.00838107 0.0 -0.0124049 0.00121074 -0.0788672 0.150323 0.942609 -0.012015 -0.190239 0.174651 0.102378 -0.168477 0.148507 0.110549 0.0159802 0.00129771 0.0375089 0.32109 -0.0257629 0.0151197 -0.4203…
154.0 0.0 0.0 0.0689381 -0.0616173 0.968061 0.0 0.0 0.0 -0.0689381 0.0 0.0 -0.0689381 0.0 0.0 0.171947 -0.153363 0.0129304 0.0 0.0 0.0 -0.171947 0.0 0.0 -0.171947 -0.083795 0.983873 -2.16943e-18 -0.156714 -0.0148643 0.0 -0.0261479 0.00649995 0.31838 -0.09959 0.979021 -0.026199 -0.319096 0.176543 -0.16662 -0.327601 0.17468 -0.119314 -0.0631199 0.0202302 1.64273 -0.0819781 0.11701 -0.0647034 -1.674…
155.0 0.0 0.0 -0.179771 0.158267 0.93718 0.0 0.0 0.0 0.179771 0.0 0.0 0.179771 0.0 0.0 0.522336 -0.465883 0.0392797 0.0 0.0 0.0 -0.522336 0.0 0.0 -0.522336 0.1432118 0.977109 -2.16943e-18 -0.47253 0.0734191 0.0 -0.00603004 0.00497763 0.045982 0.134463 0.952363 -0.00707603 -0.315716 0.178316 0.0904107 -0.303149 0.178019 0.100576 -0.0230216 0.189756 1.82398 0.178479 0.0941571 -0.0776587 -2.53091 -0…
156.0 0.0 0.0 -0.295248 0.256275 0.904525 0.0 0.0 0.0 0.295248 0.0 0.0 0.295248 0.0 0.0 0.188428 -0.168063 0.0141698 0.0 0.0 0.0 -0.188428 0.0 0.0 -0.188428 0.24651 0.954889 -2.16943e-18 -0.166274 0.0459495 0.0 -0.000248283 0.00112559 -0.303162 0.243676 0.904096 -0.000261501 0.174432 -0.289207 0.39284 -0.0586734 0.156279 0.210625 -0.0263488 -0.00824707 0.0768086 0.119986 0.00381812 -0.0249509 1.1…
157.0 0.0 0.0 -0.127605 0.112893 0.948178 0.0 0.0 0.0 0.127605 0.0 0.0 0.127605 0.0 0.0 -0.0632608 0.0564236 -0.00475721 0.0 0.0 0.0 0.0632608 0.0 0.0 0.0632608 0.0958499 0.983208 -2.16943e-18 0.0576144 -0.00589572 0.0 -0.00767063 0.00569546 -0.337903 0.359531 0.864666 -0.00763213 -0.0909058 0.00633108 0.419904 -0.179173 0.174656 0.308565 -0.0927427 0.161826 -0.819025 0.662768 0.0114912 -0.081439…
159.0 0.0 0.0 -0.0368477 0.0328067 0.961624 0.0 0.0 0.0 0.0368477 0.0 0.0 0.0368477 0.0 0.0 -0.2081 0.185608 -0.0156491 0.0 0.0 0.0 0.2081 0.0 0.0 0.2081 0.012923200000000003 0.987906 -2.16943e-18 0.190503 -0.0021373 0.0 0.000631624 0.00964475 -0.344128 0.366273 0.861992 -0.000796393 -0.0773021 -0.0229894 0.432244 -0.185708 0.175433 0.308363 -0.0866747 0.186053 -0.787634 0.711273 0.029607 -0.0763…
160.0 0.0 0.0 -0.0748546 0.0664914 0.956879 0.0 0.0 0.0 0.0748546 0.0 0.0 0.0748546 0.0 0.0 -0.165024 0.147189 -0.0124098 0.0 0.0 0.0 0.165024 0.0 0.0 0.165024 0.0477006 0.986855 -2.16943e-18 0.150897 -0.00743399 0.0 -0.00938118 0.00326726 -0.323561 0.347914 0.868248 -0.00883218 -0.123075 0.0622954 0.390881 -0.180708 0.175865 0.308982 -0.0987288 0.113061 -0.866525 0.652802 -0.0169974 -0.0879212 1…
161.0 0.0 0.0 0.0647414 -0.0578615 0.967997 0.0 0.0 0.0 -0.0647414 0.0 0.0 -0.0647414 0.0 0.0 -0.155575 0.138761 -0.0116993 0.0 0.0 0.0 0.155575 0.0 0.0 0.155575 -0.079969 0.984228 -2.16943e-18 0.141848 0.0128539 0.0 -0.00465205 0.00500463 0.0926683 -0.0729837 0.968873 -0.00482862 -0.100535 0.164228 -0.167675 -0.104086 0.156957 -0.0737344 -0.0522616 0.00454873 0.373674 -0.159848 0.066648 -0.05080…
162.0 0.0 0.0 -0.0342209 0.0304723 0.961905 0.0 0.0 0.0 0.0342209 0.0 0.0 0.0342209 0.0 0.0 -0.0789563 0.0704228 -0.00593751 0.0 0.0 0.0 0.0789563 0.0 0.0 0.0789563 0.0105185 0.98793 -2.16943e-18 0.0722819 -0.000621057 0.0 -0.0177086 0.0175715 1.42948 -0.155249 0.976129 -0.0220394 -1.48838 0.174563 -0.102715 -1.48227 0.174813 -0.13827 0.0124513 -0.0949842 4.30024 -0.384595 0.822179 0.0932715 -3.6…
163.0 0.0 0.0 -0.219136 0.192093 0.927323 0.0 0.0 0.0 0.219136 0.0 0.0 0.219136 0.0 0.0 0.623261 -0.555899 0.0468692 0.0 0.0 0.0 -0.623261 0.0 0.0 -0.623261 0.178705 0.970877 -2.16943e-18 -0.559946 0.109726 0.0 -0.00354682 0.00263787 0.059515 0.152201 0.948996 -0.0040942 -0.350154 0.170892 0.119998 -0.343295 0.175484 0.121566 -0.0357213 0.105978 1.74741 0.113667 0.0355365 -0.0682324 -2.08547 -0.3…
164.0 0.0 0.0 0.000734151 -0.000654873 0.965055 0.0 0.0 0.0 -0.000734151 0.0 0.0 -0.000734151 0.0 0.0 0.208847 -0.186275 0.0157053 0.0 0.0 0.0 -0.208847 0.0 0.0 -0.208847 -0.02148 0.987646 -2.16943e-18 -0.191133 -0.00504003 0.0 -0.0191246 0.0168258 1.42005 -0.151475 0.976817 -0.0228225 -1.4799 0.172519 -0.0997788 -1.48282 0.17454 -0.129041 0.0171482 -0.060042 4.6139 -0.39486 0.859681 0.0623445 -3…
165.0 0.0 0.0 -0.21007 0.184338 0.929711 0.0 0.0 0.0 0.21007 0.0 0.0 0.21007 0.0 0.0 0.114323 -0.101967 0.00859706 0.0 0.0 0.0 -0.114323 0.0 0.0 -0.114323 0.17055330000000002 0.972436 -2.16943e-18 -0.102887 0.0191948 0.0 -0.0236071 -6.87404e-05 -0.360961 0.362527 0.859043 -0.0210568 -0.108306 0.0677052 0.410344 -0.159821 0.174683 0.306727 -0.136828 0.0835948 -0.740158 0.650636 -0.00311071 -0.1211…
166.0 0.0 0.0 -0.19604 0.172294 0.933268 0.0 0.0 0.0 0.19604 0.0 0.0 0.19604 0.0 0.0 0.134431 -0.119902 0.0101092 0.0 0.0 0.0 -0.134431 0.0 0.0 -0.134431 0.1579104 0.974703 -2.16943e-18 -0.121289 0.0208715 0.0 -0.011839 0.00471265 -0.345506 0.360689 0.863587 -0.0112078 -0.0787807 -0.00617066 0.42744 -0.170614 0.175504 0.305623 -0.10449 0.159757 -0.810347 0.631733 0.00792666 -0.0908771 1.68476 -2.…
167.0 0.0 0.0 0.0205854 -0.0183753 0.966359 0.0 0.0 0.0 -0.0205854 0.0 0.0 -0.0205854 0.0 0.0 -0.190614 0.170012 -0.0143342 0.0 0.0 0.0 0.190614 0.0 0.0 0.190614 -0.039642 0.986986 -2.16943e-18 0.174321 0.00806187 0.0 0.00103349 0.00131072 0.0481394 0.0154778 0.964183 0.000943309 -0.163119 0.162353 -0.0417808 -0.167788 0.176834 -0.0484765 -0.0175436 0.000844832 -0.487503 -0.0580491 -0.0208523 -0.…
168.0 0.0 0.0 -0.123145 0.108989 0.949008 0.0 0.0 0.0 0.123145 0.0 0.0 0.123145 0.0 0.0 0.535331 -0.477473 0.0402569 0.0 0.0 0.0 -0.535331 0.0 0.0 -0.535331 0.0917877 0.983614 -2.16943e-18 -0.487767 0.0477167 0.0 -0.0102027 0.0153175 0.885935 0.0795315 0.97692 -0.0167746 -1.17058 0.178998 0.115354 -1.13549 0.120567 0.140175 0.0231949 -0.0281092 2.96881 -0.105503 0.0342548 0.0355435 -3.20845 2.481…
169.0 0.0 0.0 -0.219311 0.192242 0.927276 0.0 0.0 0.0 0.219311 0.0 0.0 0.219311 0.0 0.0 0.0186237 -0.0166109 0.0014005 0.0 0.0 0.0 -0.0186237 0.0 0.0 -0.0186237 0.17886200000000002 0.970846 -2.16943e-18 -0.0167312 0.00328168 0.0 -0.0203898 0.000640537 -0.361928 0.358791 0.861849 -0.0183121 -0.0860772 0.0415357 0.411611 -0.153239 0.175481 0.30595 -0.141697 0.0968662 -0.638363 0.618966 0.0134857 -0…
170.0 0.0 0.0 -0.0706805 0.0628011 0.957462 0.0 0.0 0.0 0.0706805 0.0 0.0 0.0706805 0.0 0.0 -0.099942 0.0891403 -0.00751564 0.0 0.0 0.0 0.099942 0.0 0.0 0.099942 0.0438834 0.987035 -2.16943e-18 0.0914041 -0.00412068 0.0 -0.00677649 0.00694625 -0.344079 0.363499 0.862274 -0.00699201 -0.0868963 -0.00179374 0.42735 -0.178511 0.174674 0.309823 -0.102014 0.171694 -0.805609 0.690331 0.0212325 -0.089408…
171.0 0.0 0.0 -0.192057 0.168866 0.934247 0.0 0.0 0.0 0.192057 0.0 0.0 0.192057 0.0 0.0 0.612363 -0.546179 0.0460497 0.0 0.0 0.0 -0.612363 0.0 0.0 -0.612363 0.1543156 0.975314 -2.16943e-18 -0.552872 0.0928727 0.0 -0.00679093 0.00415341 0.0661918 0.134278 0.953499 -0.00759481 -0.339774 0.179469 0.0919259 -0.324082 0.175788 0.104084 -0.0371001 0.120916 2.10407 0.15369 0.117288 -0.0726658 -2.87313 -…
172.0 0.0 0.0 -0.177332 0.156159 0.937747 0.0 0.0 0.0 0.177332 0.0 0.0 0.177332 0.0 0.0 0.537466 -0.479377 0.0404174 0.0 0.0 0.0 -0.537466 0.0 0.0 -0.537466 0.141005 0.977449 -2.16943e-18 -0.486399 0.0743596 0.0 -0.00650286 0.00481521 0.0526358 0.129433 0.953443 -0.00747398 -0.316296 0.176147 0.0882881 -0.30406 0.177336 0.0928693 -0.0246213 0.187727 1.88355 0.170514 0.0990219 -0.0788203 -2.63301 …
173.0 0.0 0.0 -0.0696919 0.0619268 0.957598 0.0 0.0 0.0 0.0696919 0.0 0.0 0.0696919 0.0 0.0 0.251958 -0.224727 0.0189473 0.0 0.0 0.0 -0.251958 0.0 0.0 -0.251958 0.042979300000000005 0.987075 -2.16943e-18 -0.230444 0.0101606 0.0 -0.0310988 0.0116667 0.95254 0.070342 0.977905 -0.0303168 -1.23443 0.174692 0.12111 -1.2369 0.179987 0.0756506 -0.0327333 0.0452156 2.09346 -0.0950788 0.065659 -0.0543732 …
174.0 0.0 0.0 0.0240357 -0.0214576 0.96655 0.0 0.0 0.0 -0.0240357 0.0 0.0 -0.0240357 0.0 0.0 -0.0224114 0.0199892 -0.00168534 0.0 0.0 0.0 0.0224114 0.0 0.0 0.0224114 -0.042797 0.986835 -2.16943e-18 0.0204923 0.00101858 0.0 -0.0441132 0.018711 0.807524 -0.096073 0.995174 -0.0463505 -0.868007 0.174666 -0.0978979 -0.869261 0.17509 0.0867213 -0.0258025 0.0265028 2.47995 -0.263839 0.279347 -0.0366575 …
175.0 0.0 0.0 -0.128576 0.113743 0.947995 0.0 0.0 0.0 0.128576 0.0 0.0 0.128576 0.0 0.0 0.100321 -0.089478 0.0075441 0.0 0.0 0.0 -0.100321 0.0 0.0 -0.100321 0.0967343 0.983117 -2.16943e-18 -0.0913573 0.00943831 0.0 -0.0113634 0.000479015 -0.103046 0.168018 0.937446 -0.0108151 -0.186411 0.174898 0.12219 -0.178536 0.173944 0.132927 0.010539 0.00102049 0.067953 0.366508 -0.033137 0.00993249 -0.52188…
176.0 0.0 0.0 -0.235759 0.206255 0.922762 0.0 0.0 0.0 0.235759 0.0 0.0 0.235759 0.0 0.0 0.519135 -0.463027 0.0390389 0.0 0.0 0.0 -0.519135 0.0 0.0 -0.519135 0.193614 0.967826 -2.16943e-18 -0.464815 0.0991347 0.0 -0.0305984 0.00185728 -0.203165 0.250775 0.910414 -0.0292379 -0.186333 0.174549 0.228946 -0.178001 0.171491 0.182803 -0.0446461 -0.00823189 -0.185254 0.53343 -0.0611112 -0.0415574 -0.4534…
177.0 0.0 0.0 -0.187035 0.164538 0.935462 0.0 0.0 0.0 0.187035 0.0 0.0 0.187035 0.0 0.0 0.242507 -0.216297 0.0182365 0.0 0.0 0.0 -0.242507 0.0 0.0 -0.242507 0.1497793 0.976064 -2.16943e-18 -0.21913 0.0356793 0.0 -0.0100775 0.007302 -0.339761 0.365754 0.863315 -0.0100619 -0.0739878 -0.0370211 0.43948 -0.183714 0.175048 0.30663 -0.0922915 0.196969 -0.860479 0.671037 0.0178002 -0.0811359 1.83703 -3.…
178.0 0.0 0.0 -0.142053 0.125517 0.94537 0.0 0.0 0.0 0.142053 0.0 0.0 0.142053 0.0 0.0 0.164757 -0.14695 0.0123897 0.0 0.0 0.0 -0.164757 0.0 0.0 -0.164757 0.1089983 0.981766 -2.16943e-18 -0.149814 0.0175212 0.0 -0.0129039 -0.000540791 -0.116307 0.170975 0.935367 -0.0121039 -0.180207 0.175251 0.129403 -0.165556 0.167751 0.127074 0.00804681 0.000902627 0.0513693 0.369273 -0.0317945 0.00757607 -0.50…
179.0 0.0 0.0 -0.0911131 0.0808413 0.954458 0.0 0.0 0.0 0.0911131 0.0 0.0 0.0911131 0.0 0.0 0.277936 -0.247897 0.0209008 0.0 0.0 0.0 -0.277936 0.0 0.0 -0.277936 0.06256060000000001 0.986002 -2.16943e-18 -0.253905 0.0166505 0.0 -0.0107239 0.00463459 0.117063 0.0832204 0.964152 -0.0113815 -0.320427 0.174757 0.0359914 -0.315257 0.175675 0.0599813 -0.0384561 0.00434363 1.05293 0.1362 0.029749 -0.0372…
180.0 0.0 0.0 -0.244848 0.213966 0.920169 0.0 0.0 0.0 0.244848 0.0 0.0 0.244848 0.0 0.0 0.49443 -0.440993 0.0371812 0.0 0.0 0.0 -0.49443 0.0 0.0 -0.49443 0.20174399999999998 0.966054 -2.16943e-18 -0.441819 0.0984368 0.0 -0.00699299 0.00462926 -0.190035 0.263461 0.905537 -0.00787608 0.0668218 -0.366063 0.441848 -0.210039 0.174568 0.232249 -0.0503133 -0.00973269 -0.206892 0.556436 -0.0862714 -0.046…
181.0 0.0 0.0 -0.014383 0.0128202 0.963826 0.0 0.0 0.0 0.014383 0.0 0.0 0.014383 0.0 0.0 0.124011 -0.110608 0.00932562 0.0 0.0 0.0 -0.124011 0.0 0.0 -0.124011 -0.007642799999999991 0.987906 -2.16943e-18 -0.113525 -0.00127676 0.0 -0.0153449 0.00181841 0.161356 0.0219209 0.971993 -0.015036 -0.294202 0.174723 -0.0334151 -0.289072 0.174546 0.0161388 -0.0225977 0.00320865 0.603283 0.023719 0.0320125 -…
182.0 0.0 0.0 -0.0791842 0.0703166 0.956257 0.0 0.0 0.0 0.0791842 0.0 0.0 0.0791842 0.0 0.0 -0.136667 0.121896 -0.0102774 0.0 0.0 0.0 0.136667 0.0 0.0 0.136667 0.0516591 0.986651 -2.16943e-18 0.124939 -0.00669755 0.0 -0.00703644 0.00741923 -0.357119 0.37818 0.855517 -0.00734662 -0.0876308 -0.00767379 0.444527 -0.183917 0.175095 0.310033 -0.108119 0.177782 -0.76478 0.756473 0.0261797 -0.0955629 1.…
183.0 0.0 0.0 -0.182777 0.160864 0.936475 0.0 0.0 0.0 0.182777 0.0 0.0 0.182777 0.0 0.0 -0.0846172 0.0754718 -0.00636321 0.0 0.0 0.0 0.0846172 0.0 0.0 0.0846172 0.1459303 0.976683 -2.16943e-18 0.0765125 -0.0121237 0.0 -0.00927576 0.0055663 -0.350533 0.361907 0.8628 -0.00902914 -0.0724812 -0.00995761 0.427858 -0.169546 0.176093 0.306143 -0.101787 0.163178 -0.748524 0.642254 0.01692 -0.0880942 1.61…
184.0 0.0 0.0 -0.191897 0.168728 0.934286 0.0 0.0 0.0 0.191897 0.0 0.0 0.191897 0.0 0.0 0.16767 -0.149549 0.0126088 0.0 0.0 0.0 -0.16767 0.0 0.0 -0.16767 0.154171 0.975338 -2.16943e-18 -0.151386 0.0254051 0.0 -0.0169964 0.00515812 -0.353367 0.372077 0.858748 -0.015895 -0.078489 -0.0220002 0.44501 -0.176932 0.174658 0.307231 -0.116556 0.177017 -0.827751 0.696114 0.0226426 -0.102342 1.71674 -3.1248…
186.0 0.0 0.0 -0.122169 0.108134 0.949188 0.0 0.0 0.0 0.122169 0.0 0.0 0.122169 0.0 0.0 0.188393 -0.168032 0.0141672 0.0 0.0 0.0 -0.188393 0.0 0.0 -0.188393 0.0908979 0.983701 -2.16943e-18 -0.171671 0.0166248 0.0 -0.00757947 0.000784979 -0.00461486 0.129138 0.95007 -0.00737431 -0.247083 0.174875 0.0835364 -0.237602 0.17363 0.0794311 -0.0268151 -0.000156342 0.0647262 0.122075 -0.0130523 -0.025475 …
187.0 0.0 0.0 -0.183433 0.16143 0.936319 0.0 0.0 0.0 0.183433 0.0 0.0 0.183433 0.0 0.0 0.0616046 -0.0549464 0.00463266 0.0 0.0 0.0 -0.0616046 0.0 0.0 -0.0616046 0.14652389999999998 0.976588 -2.16943e-18 -0.0556983 0.00886312 0.0 -0.0175691 -0.00127941 -0.322329 0.344753 0.868814 -0.0155973 -0.144549 0.107911 0.369714 -0.177026 0.174734 0.305954 -0.0737744 0.0537131 -0.836714 0.596321 -0.0398945 -…
188.0 0.0 0.0 -0.253587 0.221358 0.917609 0.0 0.0 0.0 0.253587 0.0 0.0 0.253587 0.0 0.0 0.694108 -0.61909 0.0521969 0.0 0.0 0.0 -0.694108 0.0 0.0 -0.694108 0.209546 0.96428 -2.16943e-18 -0.619017 0.143606 0.0 -0.0291518 0.0201195 0.504985 0.151015 0.96504 -0.0349486 -0.836876 0.174595 0.171847 -0.756203 0.0504009 0.211847 -0.0185659 -0.0128795 -0.122578 -0.0848839 0.0790019 -0.00397902 0.275374 3…
189.0 0.0 0.0 -0.0051688 0.00460909 0.964599 0.0 0.0 0.0 0.0051688 0.0 0.0 0.0051688 0.0 0.0 -0.308326 0.275002 -0.0231861 0.0 0.0 0.0 0.308326 0.0 0.0 0.308326 -0.016077300000000003 0.987772 -2.16943e-18 0.282213 0.00577495 0.0 0.000138212 0.00101032 0.0307584 0.0420402 0.96321 2.84133e-05 -0.151166 0.128114 -0.00332965 -0.191526 0.177594 -0.0214751 0.0141879 -0.000422932 0.610437 0.563053 -0.10…
190.0 0.0 0.0 0.000190116 -0.000169618 0.965014 0.0 0.0 0.0 -0.000190116 0.0 0.0 -0.000190116 0.0 0.0 -0.180655 0.16113 -0.0135852 0.0 0.0 0.0 0.180655 0.0 0.0 0.180655 -0.020982100000000004 0.987659 -2.16943e-18 0.165334 0.00426973 0.0 -0.0270726 0.00685267 0.414441 -0.0134466 0.985946 -0.0272136 -0.534995 0.174731 -0.0404493 -0.541869 0.174649 0.0784189 -0.0281775 0.0113792 0.919954 -0.0801933 …
193.0 0.0 0.0 -0.21272 0.186607 0.92902 0.0 0.0 0.0 0.21272 0.0 0.0 0.21272 0.0 0.0 0.164187 -0.146442 0.0123469 0.0 0.0 0.0 -0.164187 0.0 0.0 -0.164187 0.172937 0.971988 -2.16943e-18 -0.147691 0.0279585 0.0 -0.0135206 -0.00117082 -0.209667 0.258508 0.905183 -0.0123072 -0.19303 0.175003 0.2365 -0.18516 0.175794 0.227099 -0.10292 -0.0208184 -0.213286 0.457017 -0.052795 -0.0953 -0.332682 1.4345e-10…
194.0 0.0 0.0 -0.0946619 0.0839682 0.953899 0.0 0.0 0.0 0.0946619 0.0 0.0 0.0946619 0.0 0.0 0.0234385 -0.0209053 0.00176258 0.0 0.0 0.0 -0.0234385 0.0 0.0 -0.0234385 0.06580224 0.985783 -2.16943e-18 -0.0214069 0.00148013 0.0 -0.00498447 0.00989045 -0.352745 0.370553 0.860463 -0.00582077 -0.0639222 -0.0405941 0.442765 -0.177148 0.174538 0.307218 -0.103069 0.210679 -0.736315 0.707172 0.0387876 -0.0…
196.0 0.0 0.0 -0.218615 0.191648 0.927462 0.0 0.0 0.0 0.218615 0.0 0.0 0.218615 0.0 0.0 0.235144 -0.20973 0.0176828 0.0 0.0 0.0 -0.235144 0.0 0.0 -0.235144 0.178237 0.970968 -2.16943e-18 -0.211278 0.0412874 0.0 -0.00236143 -0.000110945 -0.193687 0.218708 0.918589 -0.00217261 -0.157883 0.169911 0.180237 -0.150702 0.175547 0.175885 -0.0655212 -0.012852 -0.225223 0.272486 -0.037578 -0.0613203 -0.059…
197.0 0.0 0.0 -0.212509 0.186426 0.929075 0.0 0.0 0.0 0.212509 0.0 0.0 0.212509 0.0 0.0 0.267314 -0.238423 0.0201021 0.0 0.0 0.0 -0.267314 0.0 0.0 -0.267314 0.1727473 0.972024 -2.16943e-18 -0.240466 0.0454687 0.0 -0.00490498 -0.000204624 -0.185387 0.213723 0.920009 -0.00454213 -0.157212 0.164619 0.183602 -0.154615 0.175388 0.171198 -0.0852353 -0.0160222 -0.268383 0.282335 -0.0443422 -0.0797809 0.…
198.0 0.0 0.0 -0.0779073 0.0691888 0.956442 0.0 0.0 0.0 0.0779073 0.0 0.0 0.0779073 0.0 0.0 0.320322 -0.285702 0.0240882 0.0 0.0 0.0 -0.320322 0.0 0.0 -0.320322 0.0504918 0.986713 -2.16943e-18 -0.292854 0.0153239 0.0 -0.011242 0.00542503 0.173704 0.0638701 0.969236 -0.0121071 -0.359237 0.176051 0.0172638 -0.354302 0.174554 0.050302 -0.031769 0.00539391 1.39427 0.123471 0.0423775 -0.0311628 -1.666…
199.0 0.0 0.0 0.024416 -0.0217974 0.96657 0.0 0.0 0.0 -0.024416 0.0 0.0 -0.024416 0.0 0.0 -0.390056 0.347899 -0.0293322 0.0 0.0 0.0 0.390056 0.0 0.0 0.390056 -0.043144 0.986818 -2.16943e-18 0.35665 0.0178634 0.0 -0.00242147 0.011676 -0.255391 0.374738 0.865558 -0.00539961 -0.142307 -0.0972587 0.472018 -0.282719 0.175072 0.314125 -0.0654292 0.157632 -1.61384 0.638503 -0.0601222 -0.0707542 3.30195 …
200.0 0.0 0.0 -0.0343702 0.030605 0.961889 0.0 0.0 0.0 0.0343702 0.0 0.0 0.0343702 0.0 0.0 -0.193839 0.172889 -0.0145767 0.0 0.0 0.0 0.193839 0.0 0.0 0.193839 0.010655200000000004 0.987929 -2.16943e-18 0.177453 -0.00155119 0.0 -0.00282905 0.00856786 -0.347393 0.364633 0.861238 -0.00370374 -0.0796895 -0.0137993 0.431716 -0.179352 0.174566 0.30884 -0.0938863 0.186626 -0.764812 0.69934 0.0294125 -0.…
201.0 0.0 0.0 0.000534019 -0.000476361 0.96504 0.0 0.0 0.0 -0.000534019 0.0 0.0 -0.000534019 0.0 0.0 0.028445 -0.0253707 0.00213906 0.0 0.0 0.0 -0.028445 0.0 0.0 -0.028445 -0.02129679999999999 0.98765 -2.16943e-18 -0.0260325 -0.000681245 0.0 -0.0439794 0.0238613 1.0359 -0.160788 0.990813 -0.0474116 -1.04439 0.17461 -0.149972 -1.02863 0.175949 0.0408663 -0.00418459 0.00687717 2.51395 -0.458049 0.5…
202.0 0.0 0.0 -0.134641 0.119046 0.946833 0.0 0.0 0.0 0.134641 0.0 0.0 0.134641 0.0 0.0 0.228403 -0.203717 0.0171759 0.0 0.0 0.0 -0.228403 0.0 0.0 -0.228403 0.1022556 0.982529 -2.16943e-18 -0.207862 0.0227496 0.0 -0.0193338 0.00213021 -0.108848 0.165252 0.937434 -0.0188645 -0.182445 0.175823 0.125412 -0.157806 0.157882 0.125767 -0.019633 -0.00228362 0.0580183 0.365246 -0.0291075 -0.0184492 -0.509…
203.0 0.0 0.0 -0.173035 0.152441 0.938733 0.0 0.0 0.0 0.173035 0.0 0.0 0.173035 0.0 0.0 0.281412 -0.250997 0.0211622 0.0 0.0 0.0 -0.281412 0.0 0.0 -0.281412 0.1371148 0.978036 -2.16943e-18 -0.254839 0.0378392 0.0 -0.017109 0.00256073 -0.301466 0.34546 0.871512 -0.0161503 -0.128272 0.031998 0.404496 -0.19702 0.174547 0.302982 -0.0685155 0.104592 -1.16613 0.540183 -0.0485251 -0.0623206 2.11114 -2.8…
204.0 0.0 0.0 -0.195785 0.172075 0.933331 0.0 0.0 0.0 0.195785 0.0 0.0 0.195785 0.0 0.0 0.191914 -0.171172 0.0144319 0.0 0.0 0.0 -0.191914 0.0 0.0 -0.191914 0.1576801 0.974742 -2.16943e-18 -0.17316 0.0297519 0.0 -0.0195926 0.00258686 -0.347126 0.365857 0.860815 -0.0178573 -0.0929622 0.00666835 0.432216 -0.175605 0.175013 0.306986 -0.118619 0.144877 -0.876461 0.665624 0.00416687 -0.104724 1.69981 …
205.0 0.0 0.0 -0.0200987 0.01791 0.963309 0.0 0.0 0.0 0.0200987 0.0 0.0 0.0200987 0.0 0.0 0.226035 -0.201606 0.0169979 0.0 0.0 0.0 -0.226035 0.0 0.0 -0.226035 -0.0024102999999999902 0.98795 -2.16943e-18 -0.206932 -0.00114441 0.0 -0.0270976 0.0128062 0.891475 -0.0313884 0.992389 -0.0287437 -1.04049 0.174638 -0.0131629 -1.03252 0.162806 0.0922024 0.00950332 -0.0118199 2.10752 -0.225645 0.26805 0.01…
206.0 0.0 0.0 -0.137763 0.121773 0.946223 0.0 0.0 0.0 0.137763 0.0 0.0 0.137763 0.0 0.0 0.365624 -0.326108 0.0274949 0.0 0.0 0.0 -0.365624 0.0 0.0 -0.365624 0.1050967 0.982214 -2.16943e-18 -0.332627 0.037456 0.0 -0.00504344 0.00150579 -0.00651426 0.108393 0.95407 -0.00514668 -0.204784 0.15263 0.0640018 -0.204508 0.161969 0.0702626 -0.0243289 0.0211435 1.25505 0.149671 -0.031843 -0.0278966 -3.0766…
207.0 0.0 0.0 -0.180994 0.159324 0.936894 0.0 0.0 0.0 0.180994 0.0 0.0 0.180994 0.0 0.0 -0.0268518 0.0239497 -0.00201926 0.0 0.0 0.0 0.0268518 0.0 0.0 0.0268518 0.1443182 0.976937 -2.16943e-18 0.0242868 -0.00380398 0.0 -0.0130215 0.000787716 -0.336028 0.350454 0.866351 -0.0117647 -0.116185 0.0688992 0.390053 -0.170152 0.175342 0.307233 -0.0871858 0.0921123 -0.796226 0.605725 -0.0144809 -0.0768782…
209.0 0.0 0.0 -0.106076 0.0940114 0.952025 0.0 0.0 0.0 0.106076 0.0 0.0 0.106076 0.0 0.0 0.228242 -0.203574 0.0171638 0.0 0.0 0.0 -0.228242 0.0 0.0 -0.228242 0.07622266 0.985003 -2.16943e-18 -0.20828 0.0167918 0.0 -0.00532077 0.00502852 0.00325395 0.0948376 0.955678 -0.00615763 -0.216694 0.171931 0.043892 -0.207534 0.175878 0.0490695 -0.0435406 0.158602 0.812304 0.157286 0.0543291 -0.0760369 -1.1…
210.0 0.0 0.0 -0.0189831 0.0169168 0.963412 0.0 0.0 0.0 0.0189831 0.0 0.0 0.0189831 0.0 0.0 -0.136424 0.121679 -0.0102591 0.0 0.0 0.0 0.136424 0.0 0.0 0.136424 -0.00343149999999999 0.987944 -2.16943e-18 0.124893 0.000830037 0.0 -0.0287302 0.0279417 1.49879 -0.238143 0.967512 -0.0349668 -1.46517 0.174538 -0.193397 -1.45946 0.174588 -0.246897 0.0052209 -0.0620833 4.34617 -0.452029 1.10285 0.0601538…
211.0 0.0 0.0 -0.11412 0.101076 0.950635 0.0 0.0 0.0 0.11412 0.0 0.0 0.11412 0.0 0.0 0.297956 -0.265753 0.0224063 0.0 0.0 0.0 -0.297956 0.0 0.0 -0.297956 0.08356037000000001 0.984382 -2.16943e-18 -0.271712 0.0241069 0.0 -0.00603102 0.0056358 0.0269381 0.095372 0.957026 -0.00702579 -0.243688 0.170496 0.0489715 -0.232819 0.175363 0.0496071 -0.0440647 0.173008 1.0839 0.153563 0.0660882 -0.0833205 -1…
213.0 0.0 0.0 -0.152079 0.134252 0.943313 0.0 0.0 0.0 0.152079 0.0 0.0 0.152079 0.0 0.0 0.000563323 -0.00050244 4.23619e-05 0.0 0.0 0.0 -0.000563323 0.0 0.0 -0.000563323 0.1181098 0.980654 -2.16943e-18 -0.000511606 6.50397e-05 0.0 -0.00981007 0.0049949 -0.340299 0.36221 0.86337 -0.00945348 -0.0949068 0.0117271 0.420977 -0.180072 0.17489 0.309894 -0.0818831 0.161122 -0.794216 0.665998 0.0150743 -0…
214.0 0.0 0.0 0.0308442 -0.027542 0.966895 0.0 0.0 0.0 -0.0308442 0.0 0.0 -0.0308442 0.0 0.0 -0.0551503 0.0491897 -0.0041473 0.0 0.0 0.0 0.0551503 0.0 0.0 0.0551503 -0.049020999999999995 0.986504 -2.16943e-18 0.0504097 0.00284983 0.0 -0.0343087 0.0198199 1.04951 -0.126654 0.991879 -0.037473 -1.10221 0.175564 -0.108221 -1.08551 0.174879 0.0354783 0.00818177 -0.0140771 3.04474 -0.376182 0.492139 0.…
216.0 0.0 0.0 -0.175964 0.154976 0.938063 0.0 0.0 0.0 0.175964 0.0 0.0 0.175964 0.0 0.0 0.241341 -0.215257 0.0181488 0.0 0.0 0.0 -0.241341 0.0 0.0 -0.241341 0.13976660000000002 0.977638 -2.16943e-18 -0.218456 0.0330912 0.0 -0.0117614 0.0062271 -0.332563 0.362106 0.86502 -0.0114289 -0.0760958 -0.0403211 0.439575 -0.185685 0.17501 0.304636 -0.0910951 0.186979 -0.962212 0.646925 0.00166119 -0.080610…
217.0 0.0 0.0 -0.0366628 0.0326424 0.961644 0.0 0.0 0.0 0.0366628 0.0 0.0 0.0366628 0.0 0.0 0.125122 -0.111599 0.00940921 0.0 0.0 0.0 -0.125122 0.0 0.0 -0.125122 0.012753900000000006 0.987908 -2.16943e-18 -0.114543 0.00126389 0.0 -0.029224 -0.00199827 -0.34349 0.359627 0.861376 -0.0259112 -0.131809 0.0826892 0.403514 -0.168969 0.174919 0.308432 -0.144557 0.0691979 -0.848569 0.676434 -0.0204825 -0…
219.0 0.0 0.0 -0.100446 0.0890605 0.952963 0.0 0.0 0.0 0.100446 0.0 0.0 0.100446 0.0 0.0 0.174252 -0.155419 0.0131038 0.0 0.0 0.0 -0.174252 0.0 0.0 -0.174252 0.0710841 0.985403 -2.16943e-18 -0.159082 0.0119243 0.0 -0.00669701 0.00218403 0.00271895 0.0996063 0.954181 -0.00684918 -0.224931 0.175688 0.0530542 -0.215039 0.175676 0.0473413 -0.07715 -0.000441128 0.564783 0.180194 -0.0150415 -0.0735004 …
220.0 0.0 0.0 -0.11704 0.103638 0.950117 0.0 0.0 0.0 0.11704 0.0 0.0 0.11704 0.0 0.0 -0.110448 0.0985113 -0.00830572 0.0 0.0 0.0 0.110448 0.0 0.0 0.110448 0.08622300000000001 0.984142 -2.16943e-18 0.100694 -0.00923021 0.0 -0.00873027 0.00538802 -0.336797 0.360136 0.864293 -0.00854275 -0.0989348 0.0176509 0.416475 -0.181126 0.174559 0.309908 -0.0908264 0.157386 -0.815858 0.674527 0.0110002 -0.0800…
221.0 0.0 0.0 -0.147177 0.129984 0.94433 0.0 0.0 0.0 0.147177 0.0 0.0 0.147177 0.0 0.0 -0.263953 0.235426 -0.0198493 0.0 0.0 0.0 0.263953 0.0 0.0 0.263953 0.1136566 0.981209 -2.16943e-18 0.239867 -0.0292999 0.0 -0.00299725 0.000565415 -0.178416 0.231473 0.915275 -0.00281197 -0.188168 0.167122 0.202752 -0.187646 0.177472 0.195059 -0.0516921 -0.00930307 -0.568197 0.37997 -0.079156 -0.0480659 0.3733…
222.0 0.0 0.0 -0.134983 0.119345 0.946767 0.0 0.0 0.0 0.134983 0.0 0.0 0.134983 0.0 0.0 -0.146188 0.130388 -0.0109933 0.0 0.0 0.0 0.146188 0.0 0.0 0.146188 0.1025672 0.982495 -2.16943e-18 0.133036 -0.0146063 0.0 -0.00722153 0.00789334 -0.344618 0.365607 0.86248 -0.00754553 -0.0790495 -0.0166518 0.430845 -0.180425 0.175901 0.307872 -0.0990679 0.189868 -0.790148 0.691623 0.0253964 -0.0867145 1.6584…
223.0 0.0 0.0 -0.0830056 0.0736905 0.955694 0.0 0.0 0.0 0.0830056 0.0 0.0 0.0830056 0.0 0.0 0.261013 -0.232803 0.0196282 0.0 0.0 0.0 -0.261013 0.0 0.0 -0.261013 0.0551522 0.986457 -2.16943e-18 -0.238564 0.0137031 0.0 -0.0363063 0.00208713 -0.0867699 0.141488 0.945318 -0.0351308 -0.173153 0.174572 0.100274 -0.160334 0.168842 0.0570073 -0.0991847 -0.00595899 -0.402646 0.0496665 -0.0207941 -0.094281…
224.0 0.0 0.0 -0.0605851 0.0538661 0.95881 0.0 0.0 0.0 0.0605851 0.0 0.0 0.0605851 0.0 0.0 0.220312 -0.196501 0.0165675 0.0 0.0 0.0 -0.220312 0.0 0.0 -0.220312 0.0346486 0.987405 -2.16943e-18 -0.201573 0.00704908 0.0 -0.002813 0.0018469 1.14359 -0.00767563 0.984722 -0.00319792 -1.2531 -0.0102275 0.130116 -1.35515 0.176844 0.0142961 -0.0980286 -0.0389717 2.82291 -0.207596 0.269067 -0.013926 -1.704…
225.0 0.0 0.0 0.0525738 -0.046974 0.967719 0.0 0.0 0.0 -0.0525738 0.0 0.0 -0.0525738 0.0 0.0 -0.274108 0.244483 -0.0206129 0.0 0.0 0.0 0.274108 0.0 0.0 0.274108 -0.068869 0.985166 -2.16943e-18 0.250179 0.0196047 0.0 0.000712254 0.00127061 0.0870121 -0.0142739 0.968226 0.000544349 -0.145985 0.132333 -0.0689553 -0.167938 0.151573 -0.0672499 0.023026 -0.0019656 0.630605 0.496776 -0.0986772 0.0223671…
226.0 0.0 0.0 -0.0105155 0.00937459 0.96416 0.0 0.0 0.0 0.0105155 0.0 0.0 0.0105155 0.0 0.0 -0.0438838 0.0391409 -0.00330006 0.0 0.0 0.0 0.0438838 0.0 0.0 0.0438838 -0.01118319999999999 0.987859 -2.16943e-18 0.0401711 0.000607173 0.0 -0.030041 0.0286727 1.51849 -0.230506 0.967321 -0.0363447 -1.49487 0.174591 -0.183439 -1.4886 0.17509 -0.243311 0.00241039 -0.066183 4.61007 -0.44693 1.12796 0.06371…
227.0 0.0 0.0 -0.260251 0.22698 0.915614 0.0 0.0 0.0 0.260251 0.0 0.0 0.260251 0.0 0.0 0.297292 -0.265161 0.0223564 0.0 0.0 0.0 -0.297292 0.0 0.0 -0.297292 0.215484 0.962881 -2.16943e-18 -0.264714 0.0632732 0.0 0.00334563 0.00106538 -0.229406 0.20901 0.921505 0.00307565 0.016012 -0.0509817 0.269193 -0.0758186 0.138241 0.17556 0.0413511 0.00970575 0.258516 -0.000466708 0.00722807 0.0390982 0.21597…
228.0 0.0 0.0 -0.0366724 0.0326509 0.961643 0.0 0.0 0.0 0.0366724 0.0 0.0 0.0366724 0.0 0.0 0.369354 -0.329435 0.0277755 0.0 0.0 0.0 -0.369354 0.0 0.0 -0.369354 0.012762700000000002 0.987908 -2.16943e-18 -0.338124 0.00373419 0.0 -0.0163693 0.00928409 0.283293 0.0142539 0.978653 -0.0180176 -0.418784 0.176451 -0.032478 -0.414026 0.174885 0.0241277 -0.0689755 0.0195925 1.8859 0.05224 0.0807916 -0.06…
229.0 0.0 0.0 -0.0782391 0.0694818 0.956394 0.0 0.0 0.0 0.0782391 0.0 0.0 0.0782391 0.0 0.0 -0.0817648 0.0729277 -0.00614871 0.0 0.0 0.0 0.0817648 0.0 0.0 0.0817648 0.0507951 0.986697 -2.16943e-18 0.0747521 -0.00393635 0.0 -0.00628262 0.00542013 -0.338503 0.356643 0.864347 -0.00632716 -0.101456 0.030754 0.410536 -0.175865 0.174632 0.309314 -0.0966484 0.148762 -0.795821 0.661808 0.00640303 -0.0847…
230.0 0.0 0.0 -0.333459 0.287795 0.891255 0.0 0.0 0.0 0.333459 0.0 0.0 0.333459 0.0 0.0 0.810663 -0.723048 0.0609619 0.0 0.0 0.0 -0.810663 0.0 0.0 -0.810663 0.280041 0.944929 -2.16943e-18 -0.707277 0.224869 0.0 -0.00434389 -0.000378927 -0.267085 0.178933 0.924073 -0.00364808 0.231055 -0.314401 0.311803 0.007216 0.11334 0.15224 -0.0619881 -0.120649 0.222628 -0.567681 0.0137538 -0.0542838 1.60342 -…
232.0 0.0 0.0 0.0495539 -0.0442724 0.96763 0.0 0.0 0.0 -0.0495539 0.0 0.0 -0.0495539 0.0 0.0 -0.142269 0.126892 -0.0106986 0.0 0.0 0.0 0.142269 0.0 0.0 0.142269 -0.06611299999999999 0.985378 -2.16943e-18 0.129879 0.00978314 0.0 -0.0305026 0.0174427 0.689223 -0.0993713 0.993198 -0.0336585 -0.735204 0.174682 -0.114679 -0.719717 0.175476 0.0163754 -0.0469872 0.0378874 2.44995 -0.190347 0.202577 -0.0…
233.0 0.0 0.0 -0.233364 0.20422 0.923433 0.0 0.0 0.0 0.233364 0.0 0.0 0.233364 0.0 0.0 0.25871 -0.230749 0.019455 0.0 0.0 0.0 -0.25871 0.0 0.0 -0.25871 0.191469 0.968281 -2.16943e-18 -0.231757 0.0488488 0.0 0.000884544 0.000525886 -0.218115 0.249411 0.908937 0.000775518 -0.157387 0.144613 0.226702 -0.161858 0.175363 0.211746 -0.0439565 -0.00969545 -0.495705 0.273235 -0.05686 -0.0409031 0.79105 -1…
234.0 0.0 0.0 0.0624208 -0.0557847 0.967954 0.0 0.0 0.0 -0.0624208 0.0 0.0 -0.0624208 0.0 0.0 -0.165745 0.147831 -0.012464 0.0 0.0 0.0 0.165745 0.0 0.0 0.165745 -0.07785299999999999 0.984417 -2.16943e-18 0.151152 0.0133434 0.0 0.000167067 0.000728266 0.0928073 -0.0338693 0.96915 0.000148922 -0.114147 0.104591 -0.079567 -0.127295 0.116007 -0.0719515 0.00858225 0.00526747 0.59712 0.342997 -0.023602…
235.0 0.0 0.0 -0.126434 0.111869 0.948398 0.0 0.0 0.0 0.126434 0.0 0.0 0.126434 0.0 0.0 0.0476936 -0.0425389 0.00358656 0.0 0.0 0.0 -0.0476936 0.0 0.0 -0.0476936 0.0947836 0.983316 -2.16943e-18 -0.0434419 0.00439405 0.0 -0.00282334 0.00677503 -0.337713 0.357472 0.863484 -0.00340451 -0.0885688 0.0046326 0.427534 -0.177949 0.175674 0.299368 -0.0652312 0.169842 -0.720652 0.667049 -0.0384856 -0.05604…
236.0 0.0 0.0 -0.00561271 0.00500483 0.964564 0.0 0.0 0.0 0.00561271 0.0 0.0 0.00561271 0.0 0.0 0.451726 -0.402904 0.0339698 0.0 0.0 0.0 -0.451726 0.0 0.0 -0.451726 -0.01567099999999999 0.98778 -2.16943e-18 -0.413473 -0.0082773 0.0 -0.0185076 0.0156329 0.381651 -0.0360468 0.984299 -0.0217204 -0.466836 0.177741 -0.0829733 -0.463413 0.175253 -0.00899016 -0.079645 0.0312836 2.32997 -0.0510218 0.1338…
237.0 0.0 0.0 -0.127949 0.113195 0.948114 0.0 0.0 0.0 0.127949 0.0 0.0 0.127949 0.0 0.0 -0.104352 0.0930738 -0.00784728 0.0 0.0 0.0 0.104352 0.0 0.0 0.104352 0.0961637 0.983176 -2.16943e-18 0.0950348 -0.00975807 0.0 -0.00798771 0.00449712 -0.333181 0.355887 0.865534 -0.00774897 -0.107681 0.0368861 0.405554 -0.179794 0.174733 0.310007 -0.0878123 0.142212 -0.815012 0.6578 0.00147019 -0.077371 1.533…
238.0 0.0 0.0 -0.0847475 0.0752277 0.955434 0.0 0.0 0.0 0.0847475 0.0 0.0 0.0847475 0.0 0.0 -0.0259636 0.0231575 -0.00195246 0.0 0.0 0.0 0.0259636 0.0 0.0 0.0259636 0.0567442 0.986364 -2.16943e-18 0.0237282 -0.00140441 0.0 -0.00864034 0.00555595 -0.34353 0.361359 0.863326 -0.00845794 -0.0899593 0.0108063 0.421278 -0.174066 0.174619 0.308353 -0.109575 0.158714 -0.794996 0.671881 0.0135495 -0.09603…
239.0 0.0 0.0 -0.103136 0.0914265 0.952518 0.0 0.0 0.0 0.103136 0.0 0.0 0.103136 0.0 0.0 -0.0251895 0.022467 -0.00189425 0.0 0.0 0.0 0.0251895 0.0 0.0 0.0251895 0.0735394 0.985215 -2.16943e-18 0.0229917 -0.0017856 0.0 -0.00427191 0.0058318 -0.331483 0.355481 0.866116 -0.00459375 -0.100956 0.0222096 0.409791 -0.181011 0.174556 0.309409 -0.0891635 0.156611 -0.831282 0.662461 0.00552384 -0.0785484 1…
240.0 0.0 0.0 -0.0372855 0.0331957 0.961577 0.0 0.0 0.0 0.0372855 0.0 0.0 0.0372855 0.0 0.0 0.219508 -0.195784 0.016507 0.0 0.0 0.0 -0.219508 0.0 0.0 -0.219508 0.013324000000000003 0.987902 -2.16943e-18 -0.200947 0.00234245 0.0 -0.0175033 0.0123067 1.15748 -0.0234275 0.983767 -0.0199701 -1.34702 0.17484 0.0273263 -1.35335 0.174552 0.0238692 0.0393811 -0.0878409 3.37528 -0.240433 0.261902 0.094493…
241.0 0.0 0.0 -0.0715541 0.0635737 0.957341 0.0 0.0 0.0 0.0715541 0.0 0.0 0.0715541 0.0 0.0 0.187064 -0.166846 0.0140672 0.0 0.0 0.0 -0.187064 0.0 0.0 -0.187064 0.044682400000000004 0.986999 -2.16943e-18 -0.171076 0.00786223 0.0 -0.0126103 0.00273264 0.0801015 0.0733054 0.963064 -0.0126548 -0.271209 0.174802 0.0246626 -0.263561 0.174995 0.0506947 -0.0275633 0.00209439 0.4699 0.0841198 0.0148692 -…
242.0 0.0 0.0 -0.302256 0.262093 0.902182 0.0 0.0 0.0 0.302256 0.0 0.0 0.302256 0.0 0.0 0.189658 -0.16916 0.0142623 0.0 0.0 0.0 -0.189658 0.0 0.0 -0.189658 0.252687 0.953158 -2.16943e-18 -0.167031 0.0474212 0.0 -0.00100057 0.00123559 -0.312638 0.248488 0.901191 -0.000952426 0.184286 -0.301859 0.405113 -0.0636419 0.172427 0.209222 -0.0335704 -0.0108675 0.122351 0.13643 0.00740094 -0.0317855 1.0474…
243.0 0.0 0.0 -0.0654294 0.0581552 0.958175 0.0 0.0 0.0 0.0654294 0.0 0.0 0.0654294 0.0 0.0 0.171192 -0.152689 0.0128736 0.0 0.0 0.0 -0.171192 0.0 0.0 -0.171192 0.039080300000000005 0.987239 -2.16943e-18 -0.156602 0.00623611 0.0 -0.0193079 0.00120204 -0.0510557 0.0930576 0.95363 -0.0187163 -0.151455 0.174841 0.0400607 -0.128715 0.146773 0.0336211 -0.051853 -0.00186855 -0.158406 0.0541555 -0.00896…
244.0 0.0 0.0 -0.215336 0.188845 0.928332 0.0 0.0 0.0 0.215336 0.0 0.0 0.215336 0.0 0.0 0.154946 -0.138199 0.0116519 0.0 0.0 0.0 -0.154946 0.0 0.0 -0.154946 0.17529 0.971539 -2.16943e-18 -0.139308 0.0267494 0.0 -0.0221294 -0.000178323 -0.346544 0.353843 0.865063 -0.0198 -0.100967 0.0517964 0.402923 -0.160697 0.174858 0.304328 -0.13486 0.0909264 -0.791243 0.608823 -0.00956693 -0.119492 1.4242 -2.4…
245.0 0.0 0.0 -0.199836 0.175557 0.932322 0.0 0.0 0.0 0.199836 0.0 0.0 0.199836 0.0 0.0 0.209261 -0.186644 0.0157364 0.0 0.0 0.0 -0.209261 0.0 0.0 -0.209261 0.1613338 0.974107 -2.16943e-18 -0.188679 0.0332057 0.0 -0.030529 -0.00089266 -0.349123 0.362225 0.860922 -0.0271712 -0.108757 0.0440295 0.420459 -0.169001 0.175317 0.306202 -0.153737 0.100592 -0.874951 0.665675 -0.009346 -0.136948 1.51642 -2…
247.0 0.0 0.0 -0.241824 0.211404 0.921039 0.0 0.0 0.0 0.241824 0.0 0.0 0.241824 0.0 0.0 0.120198 -0.107207 0.00903889 0.0 0.0 0.0 -0.120198 0.0 0.0 -0.120198 0.19904100000000002 0.966652 -2.16943e-18 -0.10748 0.0236055 0.0 -0.0107117 0.00663526 -0.35924 0.351183 0.864801 -0.010367 -0.017744 -0.079736 0.454614 -0.146898 0.175028 0.305776 -0.130115 0.111978 -0.557037 0.589622 -0.00518452 -0.1129 1.…
248.0 0.0 0.0 0.046674 -0.0416964 0.967537 0.0 0.0 0.0 -0.046674 0.0 0.0 -0.046674 0.0 0.0 -0.40514 0.361353 -0.0304665 0.0 0.0 0.0 0.40514 0.0 0.0 0.40514 -0.063483 0.985572 -2.16943e-18 0.369937 0.0267943 0.0 -0.0205182 0.0296847 -0.0223108 0.133581 0.950106 -0.0269123 -0.227922 0.176289 0.083088 -0.211403 0.139624 0.161258 0.00334671 -1.91652e-05 -0.72222 0.431338 -0.106024 0.00319561 0.25053 …
249.0 0.0 0.0 -0.201539 0.177021 0.931894 0.0 0.0 0.0 0.201539 0.0 0.0 0.201539 0.0 0.0 0.397761 -0.354771 0.0299116 0.0 0.0 0.0 -0.397761 0.0 0.0 -0.397761 0.1628694 0.973835 -2.16943e-18 -0.358531 0.063728 0.0 -0.00163459 0.00251382 -0.0230596 0.170177 0.940987 -0.00223245 -0.277589 0.16591 0.134773 -0.275065 0.176597 0.131329 -0.0364884 0.0297725 0.931238 0.18404 0.0160798 -0.0426125 -1.14155 …
250.0 0.0 0.0 -0.154465 0.136328 0.942811 0.0 0.0 0.0 0.154465 0.0 0.0 0.154465 0.0 0.0 0.581159 -0.518348 0.0437031 0.0 0.0 0.0 -0.581159 0.0 0.0 -0.581159 0.120276 0.980376 -2.16943e-18 -0.527642 0.0683578 0.0 0.000134957 0.0124082 1.01602 0.11779 0.967292 -0.00748054 -1.34866 0.152963 0.16756 -1.36145 0.178548 0.143594 0.135551 0.153266 4.35554 0.0966346 0.210714 -0.0638286 -3.78878 -1.46289 -…
251.0 0.0 0.0 -0.0464127 0.0413006 0.960551 0.0 0.0 0.0 0.0464127 0.0 0.0 0.0464127 0.0 0.0 -0.295974 0.263986 -0.0222573 0.0 0.0 0.0 0.295974 0.0 0.0 0.295974 0.021678800000000005 0.987766 -2.16943e-18 0.270906 -0.00563124 0.0 0.00372218 0.0104163 -0.340777 0.365499 0.862438 0.00179072 -0.0831466 -0.0161042 0.427288 -0.190329 0.177601 0.308905 -0.0864725 0.190466 -0.780447 0.73768 0.0328863 -0.0…
252.0 0.0 0.0 -0.0946591 0.0839657 0.953899 0.0 0.0 0.0 0.0946591 0.0 0.0 0.0946591 0.0 0.0 0.294565 -0.262729 0.0221513 0.0 0.0 0.0 -0.294565 0.0 0.0 -0.294565 0.0657996 0.985783 -2.16943e-18 -0.269033 0.0186009 0.0 -0.0109144 0.004257 0.125548 0.0852342 0.964309 -0.0114766 -0.332639 0.175624 0.0390764 -0.328304 0.176611 0.0657746 -0.0394293 0.00480634 1.11526 0.136393 0.0308628 -0.0382226 -1.37…
253.0 0.0 0.0 -0.0551058 0.049011 0.959504 0.0 0.0 0.0 0.0551058 0.0 0.0 0.0551058 0.0 0.0 -0.107992 0.09632 -0.00812097 0.0 0.0 0.0 0.107992 0.0 0.0 0.107992 0.029634900000000006 0.987566 -2.16943e-18 0.0988235 -0.00291385 0.0 -0.00721285 0.00467936 -0.336615 0.354405 0.865125 -0.00705754 -0.103753 0.0359089 0.407406 -0.174942 0.174722 0.308518 -0.0998404 0.137486 -0.814577 0.649766 -5.66711e-05…
254.0 0.0 0.0 -0.167594 0.147728 0.939959 0.0 0.0 0.0 0.167594 0.0 0.0 0.167594 0.0 0.0 0.459803 -0.410108 0.0345772 0.0 0.0 0.0 -0.459803 0.0 0.0 -0.459803 0.13218580000000002 0.978754 -2.16943e-18 -0.416716 0.0595597 0.0 -0.00553286 0.0017475 -0.0169283 0.125078 0.952023 -0.00568961 -0.19606 0.11856 0.0998805 -0.209789 0.152691 0.112614 -0.0157208 -0.00034326 1.45793 0.126833 -0.00887382 -0.014…
255.0 0.0 0.0 0.00960958 -0.00857437 0.965681 0.0 0.0 0.0 -0.00960958 0.0 0.0 -0.00960958 0.0 0.0 -0.139227 0.124179 -0.0104699 0.0 0.0 0.0 0.139227 0.0 0.0 0.139227 -0.029602000000000003 0.987395 -2.16943e-18 0.127383 0.00449066 0.0 -0.015847 0.0222626 1.37771 -0.155153 0.978906 -0.0234159 -1.43198 0.17457 -0.106887 -1.43362 0.174817 -0.13579 0.0129021 -0.0708144 4.43362 -0.411126 0.785482 0.070…
256.0 0.0 0.0 -0.216474 0.189818 0.928031 0.0 0.0 0.0 0.216474 0.0 0.0 0.216474 0.0 0.0 0.245976 -0.219391 0.0184974 0.0 0.0 0.0 -0.245976 0.0 0.0 -0.245976 0.176313 0.971342 -2.16943e-18 -0.221103 0.0427162 0.0 -0.00288302 -0.000107426 -0.184796 0.217098 0.91958 -0.00266507 -0.163651 0.163615 0.183527 -0.158538 0.175835 0.174828 -0.0662043 -0.0123701 -0.357896 0.238052 -0.046213 -0.06192 0.23179…
257.0 0.0 0.0 0.019542 -0.0174432 0.966299 0.0 0.0 0.0 -0.019542 0.0 0.0 -0.019542 0.0 0.0 -0.310694 0.277114 -0.0233642 0.0 0.0 0.0 0.310694 0.0 0.0 0.310694 -0.038687 0.98703 -2.16943e-18 0.28415 0.0128441 0.0 0.000218769 0.00105457 0.055096 0.0195022 0.965733 8.22315e-05 -0.151638 0.130907 -0.0299078 -0.188905 0.173135 -0.0432595 0.0161502 -0.000870433 0.672388 0.581898 -0.107134 0.0156145 -3.…
258.0 0.0 0.0 -0.145672 0.128672 0.944638 0.0 0.0 0.0 0.145672 0.0 0.0 0.145672 0.0 0.0 0.244056 -0.217678 0.018353 0.0 0.0 0.0 -0.244056 0.0 0.0 -0.244056 0.1122881 0.981375 -2.16943e-18 -0.221825 0.0267571 0.0 -0.0190691 0.00180242 -0.121764 0.17801 0.933748 -0.0185182 -0.184724 0.175222 0.14104 -0.169992 0.174898 0.127992 -0.00591583 -0.0057305 0.131403 0.410161 -0.0311457 -0.00460133 -0.64443…
259.0 0.0 0.0 -0.145852 0.128829 0.944601 0.0 0.0 0.0 0.145852 0.0 0.0 0.145852 0.0 0.0 0.161625 -0.144157 0.0121542 0.0 0.0 0.0 -0.161625 0.0 0.0 -0.161625 0.1124521 0.981356 -2.16943e-18 -0.1469 0.0177464 0.0 -0.0128016 -0.000456513 -0.116519 0.180883 0.933311 -0.0119898 -0.191392 0.174962 0.14099 -0.18044 0.174596 0.138388 0.0118337 0.00133543 0.0617137 0.397763 -0.0387056 0.0111158 -0.553355 …
260.0 0.0 0.0 -0.0867059 0.0769554 0.955137 0.0 0.0 0.0 0.0867059 0.0 0.0 0.0867059 0.0 0.0 -0.239433 0.213555 -0.0180053 0.0 0.0 0.0 0.239433 0.0 0.0 0.239433 0.0585339 0.986257 -2.16943e-18 0.218792 -0.0133798 0.0 0.000623837 0.00117395 -0.0507398 0.129492 0.946709 0.000555287 -0.193809 0.160502 0.0875208 -0.196117 0.175121 0.076981 -0.0252584 -0.00126566 -0.282368 0.198318 -0.0417878 -0.023933…
261.0 0.0 0.0 0.00710326 -0.00633744 0.965512 0.0 0.0 0.0 -0.00710326 0.0 0.0 -0.00710326 0.0 0.0 -0.363398 0.324122 -0.0273275 0.0 0.0 0.0 0.363398 0.0 0.0 0.363398 -0.027308 0.987473 -2.16943e-18 0.332513 0.0108878 0.0 0.000238205 0.00127252 0.0432286 0.0354169 0.964122 4.75056e-05 -0.161096 0.136704 -0.0143873 -0.201641 0.175793 -0.0253805 0.0152814 -0.000642594 0.622747 0.628709 -0.121772 0.0…
262.0 0.0 0.0 0.135344 -0.121036 0.96699 0.0 0.0 0.0 -0.135344 0.0 0.0 -0.135344 0.0 0.0 -0.154221 0.137553 -0.0115974 0.0 0.0 0.0 0.154221 0.0 0.0 0.154221 -0.14408300000000002 0.976128 -2.16943e-18 0.139364 0.0226296 0.0 6.11719e-05 0.00122224 0.194554 -0.0907515 0.970761 -4.5054e-05 -0.200276 0.1751 -0.162765 -0.185224 0.163491 -0.164268 -0.00170581 0.000329768 0.0983334 0.00235474 0.0067894 -…
263.0 0.0 0.0 -0.0585694 0.0520804 0.959069 0.0 0.0 0.0 0.0585694 0.0 0.0 0.0585694 0.0 0.0 0.020275 -0.0180837 0.00152468 0.0 0.0 0.0 -0.020275 0.0 0.0 -0.020275 0.032804200000000006 0.987467 -2.16943e-18 -0.0185517 0.000611322 0.0 -0.00202986 0.00667767 -0.339762 0.36099 0.863515 -0.00270517 -0.0910483 0.00664214 0.419927 -0.180198 0.174678 0.309367 -0.0887961 0.165096 -0.79817 0.677987 0.01633…
264.0 0.0 0.0 -0.151503 0.133751 0.943434 0.0 0.0 0.0 0.151503 0.0 0.0 0.151503 0.0 0.0 -0.144984 0.129314 -0.0109028 0.0 0.0 0.0 0.144984 0.0 0.0 0.144984 0.1175863 0.980721 -2.16943e-18 0.131683 -0.0166635 0.0 -0.00858669 0.00578845 -0.341776 0.360955 0.863663 -0.00846113 -0.088546 0.00589822 0.420636 -0.177494 0.175678 0.307533 -0.0972679 0.164389 -0.811453 0.660333 0.0111659 -0.0851642 1.6362…
265.0 0.0 0.0 -0.253702 0.221455 0.917575 0.0 0.0 0.0 0.253702 0.0 0.0 0.253702 0.0 0.0 0.22969 -0.204865 0.0172727 0.0 0.0 0.0 -0.22969 0.0 0.0 -0.22969 0.209648 0.964256 -2.16943e-18 -0.204836 0.0475448 0.0 0.00190432 0.000747386 -0.229891 0.240482 0.911206 0.00170857 0.114341 -0.30991 0.391674 -0.13646 0.174618 0.198789 -0.0688474 -0.0161026 0.163482 0.362453 -0.0129551 -0.0644056 0.0962489 -1…
266.0 0.0 0.0 -0.154209 0.136105 0.942865 0.0 0.0 0.0 0.154209 0.0 0.0 0.154209 0.0 0.0 0.271657 -0.242296 0.0204286 0.0 0.0 0.0 -0.271657 0.0 0.0 -0.271657 0.1200434 0.980406 -2.16943e-18 -0.246649 0.03189 0.0 -0.00404848 0.00391239 -0.028634 0.138834 0.946481 -0.0047975 -0.231684 0.166778 0.0996309 -0.229789 0.175869 0.0920393 -0.0617309 -0.00209565 0.595125 0.172443 0.00703695 -0.0583844 -0.99…
267.0 0.0 0.0 -0.138178 0.122135 0.946141 0.0 0.0 0.0 0.138178 0.0 0.0 0.138178 0.0 0.0 0.166078 -0.148128 0.0124891 0.0 0.0 0.0 -0.166078 0.0 0.0 -0.166078 0.1054743 0.982171 -2.16943e-18 -0.151082 0.0170764 0.0 -0.00954107 -0.00030352 -0.110601 0.174073 0.93536 -0.00895976 -0.186922 0.175327 0.129818 -0.176954 0.173191 0.125511 0.0169392 0.00189926 0.12598 0.406628 -0.0339898 0.0159508 -0.63361…
268.0 0.0 0.0 -0.00310135 0.00276574 0.964762 0.0 0.0 0.0 0.00310135 0.0 0.0 0.00310135 0.0 0.0 -0.200171 0.178536 -0.0150528 0.0 0.0 0.0 0.200171 0.0 0.0 0.200171 -0.017969600000000002 0.987732 -2.16943e-18 0.18321 0.00412799 0.0 0.000864841 0.00122473 0.0238958 0.0396817 0.96149 0.000845259 -0.164443 0.160987 -0.0148688 -0.169819 0.175717 -0.0228054 -0.0191967 0.000461034 -0.467225 -0.0151318 -…
269.0 0.0 0.0 0.0236058 -0.0210736 0.966526 0.0 0.0 0.0 -0.0236058 0.0 0.0 -0.0236058 0.0 0.0 -0.114089 0.101759 -0.00857952 0.0 0.0 0.0 0.114089 0.0 0.0 0.114089 -0.042404 0.986854 -2.16943e-18 0.104322 0.00514045 0.0 -0.000384021 0.00218197 0.0407563 -0.00497712 0.964785 -0.000240809 -0.123175 0.146511 -0.0583506 -0.119722 0.151458 -0.0681202 -0.0328088 0.00136143 -0.349003 -0.166703 -0.0140157…
270.0 0.0 0.0 -0.126483 0.111912 0.948389 0.0 0.0 0.0 0.126483 0.0 0.0 0.126483 0.0 0.0 -0.0750144 0.0669069 -0.00564108 0.0 0.0 0.0 0.0750144 0.0 0.0 0.0750144 0.09482850000000001 0.983312 -2.16943e-18 0.0683268 -0.00691451 0.0 -0.00678567 0.00385341 -0.327656 0.352323 0.866886 -0.0065859 -0.114401 0.0469673 0.399128 -0.182417 0.177014 0.308757 -0.0813034 0.128678 -0.851938 0.637216 -0.00999953 …
271.0 0.0 0.0 -0.0203767 0.0181575 0.963283 0.0 0.0 0.0 0.0203767 0.0 0.0 0.0203767 0.0 0.0 -0.200374 0.178718 -0.0150681 0.0 0.0 0.0 0.200374 0.0 0.0 0.200374 -0.0021557999999999994 0.987951 -2.16943e-18 0.18344 0.000963497 0.0 -0.00284842 0.00116278 -0.0359868 0.0539678 0.95639 -0.00267657 -0.124788 0.17454 -0.0075085 -0.122002 0.175034 -0.00805739 -0.0430492 -0.00144879 -0.206677 0.00878948 -0…
272.0 0.0 0.0 -0.160949 0.141963 0.941421 0.0 0.0 0.0 0.160949 0.0 0.0 0.160949 0.0 0.0 0.579764 -0.517104 0.0435983 0.0 0.0 0.0 -0.579764 0.0 0.0 -0.579764 0.12616080000000002 0.979594 -2.16943e-18 -0.525922 0.0716055 0.0 0.000641082 0.0234266 1.11157 0.126709 0.975544 -0.0132611 -1.4345 0.102204 0.126675 -1.47038 0.18014 0.0570871 0.242643 0.282807 5.12399 0.285163 0.395185 -0.156392 -3.73222 -…
273.0 0.0 0.0 -0.261828 0.228308 0.915137 0.0 0.0 0.0 0.261828 0.0 0.0 0.261828 0.0 0.0 0.618939 -0.552044 0.0465442 0.0 0.0 0.0 -0.618939 0.0 0.0 -0.618939 0.21688800000000003 0.962544 -2.16943e-18 -0.550906 0.132599 0.0 0.0081535 0.000301874 -0.0458991 0.161145 0.943024 0.00778574 -0.0092172 -0.262639 0.291757 -0.237804 0.174723 0.129258 -0.0177736 -0.000649915 0.717573 0.0256406 0.0294039 -0.0…
274.0 0.0 0.0 -0.0968261 0.0858741 0.953552 0.0 0.0 0.0 0.0968261 0.0 0.0 0.0968261 0.0 0.0 0.29464 -0.262795 0.0221569 0.0 0.0 0.0 -0.29464 0.0 0.0 -0.29464 0.06777865 0.985644 -2.16943e-18 -0.26906 0.0191887 0.0 -0.0109213 0.00371901 0.121533 0.087392 0.963857 -0.0113404 -0.330535 0.174689 0.0418623 -0.32581 0.176966 0.0652436 -0.0397189 0.00467887 1.08738 0.133915 0.0303018 -0.0384663 -1.34539…
275.0 0.0 0.0 -0.180057 0.158515 0.937113 0.0 0.0 0.0 0.180057 0.0 0.0 0.180057 0.0 0.0 0.431617 -0.384968 0.0324576 0.0 0.0 0.0 -0.431617 0.0 0.0 -0.431617 0.1434708 0.977069 -2.16943e-18 -0.390444 0.0607795 0.0 -0.00425708 0.00150217 -0.0363472 0.141097 0.947719 -0.00441742 -0.200581 0.129481 0.112692 -0.20858 0.155781 0.111235 -0.0121806 -0.000538802 1.33122 0.148612 -0.015039 -0.0115363 -3.07…
276.0 0.0 0.0 -0.0187001 0.0166648 0.963438 0.0 0.0 0.0 0.0187001 0.0 0.0 0.0187001 0.0 0.0 0.0307121 -0.0273928 0.00230955 0.0 0.0 0.0 -0.0307121 0.0 0.0 -0.0307121 -0.003690699999999991 0.987942 -2.16943e-18 -0.0281163 -0.000194819 0.0 -0.018447 0.00546078 -0.352989 0.371994 0.859892 -0.0171261 -0.0765829 -0.0228667 0.443503 -0.174601 0.174546 0.307456 -0.14094 0.18118 -0.795991 0.72567 0.03090…
277.0 0.0 0.0 0.0413134 -0.036902 0.967345 0.0 0.0 0.0 -0.0413134 0.0 0.0 -0.0413134 0.0 0.0 0.181461 -0.161849 0.0136459 0.0 0.0 0.0 -0.181461 0.0 0.0 -0.181461 -0.058586999999999986 0.985913 -2.16943e-18 -0.165756 -0.0111127 0.0 -0.0346859 0.0140764 0.687003 -0.0916992 0.993374 -0.0364526 -0.738857 0.175735 -0.111627 -0.722861 0.175133 0.0270567 -0.0523774 0.0419936 2.429 -0.202472 0.212361 -0.…
278.0 0.0 0.0 -0.0636034 0.0565388 0.958417 0.0 0.0 0.0 0.0636034 0.0 0.0 0.0636034 0.0 0.0 0.149563 -0.133399 0.0112472 0.0 0.0 0.0 -0.149563 0.0 0.0 -0.149563 0.0374099 0.987304 -2.16943e-18 -0.136827 0.0051984 0.0 -0.0151541 0.00357832 -0.328811 0.355719 0.866214 -0.0143015 -0.113344 0.037562 0.408374 -0.180322 0.175093 0.287368 -0.0823751 0.134394 -0.837881 0.646668 -0.00646938 -0.0728096 1.5…
279.0 0.0 0.0 -0.136666 0.120815 0.946438 0.0 0.0 0.0 0.136666 0.0 0.0 0.136666 0.0 0.0 0.389549 -0.347447 0.0292941 0.0 0.0 0.0 -0.389549 0.0 0.0 -0.389549 0.10409850000000001 0.982326 -2.16943e-18 -0.354437 0.0395181 0.0 -0.00654981 0.00480115 0.0502352 0.110074 0.956361 -0.00743545 -0.29019 0.173629 0.0669686 -0.279192 0.177971 0.0752869 -0.0390299 0.171519 1.5296 0.197567 0.081652 -0.0842825 …
280.0 0.0 0.0 -0.0722894 0.0642239 0.957239 0.0 0.0 0.0 0.0722894 0.0 0.0 0.0722894 0.0 0.0 0.107671 -0.0960342 0.00809687 0.0 0.0 0.0 -0.107671 0.0 0.0 -0.107671 0.045354900000000004 0.986967 -2.16943e-18 -0.0984658 0.00459779 0.0 -0.0169243 0.00335022 -0.342381 0.359162 0.864769 -0.0155947 -0.0945255 0.0221137 0.415862 -0.168748 0.174689 0.308476 -0.129019 0.143785 -0.793088 0.667866 0.0149036 …
281.0 0.0 0.0 -0.0502881 0.044739 0.960092 0.0 0.0 0.0 0.0502881 0.0 0.0 0.0502881 0.0 0.0 -0.28244 0.251914 -0.0212395 0.0 0.0 0.0 0.28244 0.0 0.0 0.28244 0.0252258 0.987685 -2.16943e-18 0.258495 -0.00637555 0.0 0.00420305 0.00674888 -0.331599 0.358194 0.863485 0.00281657 -0.115421 0.0424727 0.405344 -0.191933 0.178302 0.310773 -0.0714861 0.14208 -0.838326 0.702545 -0.00227009 -0.0637295 1.50097…
282.0 0.0 0.0 -0.371935 0.318999 0.876686 0.0 0.0 0.0 0.371935 0.0 0.0 0.371935 0.0 0.0 0.766005 -0.683216 0.0576036 0.0 0.0 0.0 -0.766005 0.0 0.0 -0.766005 0.313397 0.933613 -2.16943e-18 -0.659646 0.238032 0.0 -0.00787904 -0.00191473 -0.352092 0.205698 0.910525 -0.00725901 0.311358 -0.360804 0.352221 0.052846 0.133032 0.172473 -0.0934019 -0.0344386 -0.093894 -0.587472 -0.0748851 -0.0906075 2.111…
283.0 0.0 0.0 -0.221749 0.194324 0.926621 0.0 0.0 0.0 0.221749 0.0 0.0 0.221749 0.0 0.0 0.223795 -0.199608 0.0168294 0.0 0.0 0.0 -0.223795 0.0 0.0 -0.223795 0.181052 0.970414 -2.16943e-18 -0.200957 0.0399249 0.0 -0.0321929 -0.00454827 -0.335173 0.34104 0.868498 -0.0283592 -0.141852 0.129028 0.361445 -0.15734 0.175929 0.298676 -0.176194 -0.023416 -0.797559 0.597938 -0.0389947 -0.161033 0.907858 -1…
284.0 0.0 0.0 0.198318 -0.177201 0.962334 0.0 0.0 0.0 -0.198318 0.0 0.0 -0.198318 0.0 0.0 -0.422986 0.37727 -0.0318086 0.0 0.0 0.0 0.422986 0.0 0.0 0.422986 -0.20066100000000003 0.965102 -2.16943e-18 0.377574 0.0859991 0.0 -0.00239007 0.0188726 0.239767 -0.134866 0.976414 -0.00432808 -0.15736 0.123841 -0.245937 -0.202471 0.172656 -0.0525224 -0.0313919 0.206146 0.757072 0.636145 0.11726 -0.0766422…
285.0 0.0 0.0 -0.139692 0.123456 0.945841 0.0 0.0 0.0 0.139692 0.0 0.0 0.139692 0.0 0.0 0.408194 -0.364077 0.0306962 0.0 0.0 0.0 -0.408194 0.0 0.0 -0.408194 0.1068508 0.982015 -2.16943e-18 -0.371274 0.0425331 0.0 -0.0066823 0.00478666 0.0535928 0.110567 0.956244 -0.00756885 -0.296187 0.176151 0.0681306 -0.283367 0.177185 0.0801295 -0.0345418 0.177032 1.60563 0.197084 0.0758331 -0.0821956 -2.33063…
286.0 0.0 0.0 -0.125167 0.11076 0.948634 0.0 0.0 0.0 0.125167 0.0 0.0 0.125167 0.0 0.0 -0.163437 0.145773 -0.0122905 0.0 0.0 0.0 0.163437 0.0 0.0 0.163437 0.0936298 0.983432 -2.16943e-18 0.148886 -0.014869 0.0 -0.00382474 0.00709784 -0.336235 0.359222 0.864757 -0.00438064 -0.0916335 0.00569182 0.41736 -0.18199 0.176949 0.308437 -0.0887714 0.173004 -0.814758 0.671205 0.0144612 -0.077837 1.64109 -2…
287.0 0.0 0.0 0.033518 -0.0299321 0.967019 0.0 0.0 0.0 -0.033518 0.0 0.0 -0.033518 0.0 0.0 -0.354254 0.315967 -0.0266399 0.0 0.0 0.0 0.354254 0.0 0.0 0.354254 -0.051465 0.986363 -2.16943e-18 0.323753 0.0191714 0.0 -0.0183024 0.00404525 -0.0685044 0.181081 0.937431 -0.0184025 -0.239652 0.174781 0.142931 -0.220481 0.152747 0.16973 -0.000978692 -0.000163462 -0.204907 0.620623 -0.107955 -0.000894778 …
288.0 0.0 0.0 -0.0929024 0.0824181 0.954178 0.0 0.0 0.0 0.0929024 0.0 0.0 0.0929024 0.0 0.0 0.169593 -0.151264 0.0127534 0.0 0.0 0.0 -0.169593 0.0 0.0 -0.169593 0.0641951 0.985893 -2.16943e-18 -0.154912 0.0104372 0.0 -0.0049864 0.00104522 -0.00517011 0.0885783 0.955339 -0.00495615 -0.200482 0.174983 0.0361115 -0.194228 0.177265 0.0386472 -0.0563082 0.070511 0.566475 0.141869 0.0216412 -0.0683651 …
289.0 0.0 0.0 -0.0207914 0.0185267 0.963244 0.0 0.0 0.0 0.0207914 0.0 0.0 0.0207914 0.0 0.0 -0.136884 0.12209 -0.0102937 0.0 0.0 0.0 0.136884 0.0 0.0 0.136884 -0.0017761000000000027 0.987953 -2.16943e-18 0.125316 0.000606233 0.0 -0.0307488 0.0276375 1.42174 -0.240791 0.970961 -0.0365645 -1.37762 0.174866 -0.204288 -1.36975 0.174965 -0.176483 0.00933046 -0.057964 4.03814 -0.491931 1.03617 0.056873…
290.0 0.0 0.0 -0.0867753 0.0770166 0.955127 0.0 0.0 0.0 0.0867753 0.0 0.0 0.0867753 0.0 0.0 0.104333 -0.0930565 0.00784582 0.0 0.0 0.0 -0.104333 0.0 0.0 -0.104333 0.058597300000000005 0.986253 -2.16943e-18 -0.0953381 0.00583685 0.0 -0.00512523 0.00197457 0.000383532 0.0997581 0.954304 -0.00525745 -0.215016 0.156778 0.0644881 -0.211452 0.17482 0.0462497 -0.0790477 -5.94357e-05 0.104441 0.10983 -0.…
291.0 0.0 0.0 -0.0723609 0.0642871 0.957229 0.0 0.0 0.0 0.0723609 0.0 0.0 0.0723609 0.0 0.0 0.364507 -0.325112 0.027411 0.0 0.0 0.0 -0.364507 0.0 0.0 -0.364507 0.04542020000000001 0.986964 -2.16943e-18 -0.333343 0.0155891 0.0 -0.0175393 0.0133126 0.817137 0.0688538 0.980804 -0.0213762 -1.07975 0.175379 0.0983069 -1.03013 0.0950668 0.134902 -0.00443468 -0.00720596 2.22398 -0.0704043 0.0405391 0.00…
292.0 0.0 0.0 0.0388981 -0.0347422 0.96725 0.0 0.0 0.0 -0.0388981 0.0 0.0 -0.0388981 0.0 0.0 -0.303941 0.271091 -0.0228563 0.0 0.0 0.0 0.303941 0.0 0.0 0.303941 -0.056381 0.986059 -2.16943e-18 0.277679 0.0179427 0.0 0.000700703 0.00127874 0.0741495 0.00110821 0.967192 0.000518575 -0.152915 0.136609 -0.0533541 -0.182892 0.168267 -0.060137 0.0229115 -0.00166032 0.655226 0.553633 -0.1104 0.0222101 -…
293.0 0.0 0.0 -0.104024 0.092207 0.95237 0.0 0.0 0.0 0.104024 0.0 0.0 0.104024 0.0 0.0 -0.0184374 0.0164447 -0.00138649 0.0 0.0 0.0 0.0184374 0.0 0.0 0.0184374 0.074349503 0.985152 -2.16943e-18 0.0168276 -0.0013219 0.0 -0.00316609 0.00554295 -0.330772 0.353067 0.866652 -0.00355251 -0.103994 0.0322767 0.404112 -0.179103 0.174768 0.309554 -0.0846236 0.150359 -0.814547 0.647018 0.00154552 -0.0742552…
294.0 0.0 0.0 0.0101657 -0.00907075 0.965718 0.0 0.0 0.0 -0.0101657 0.0 0.0 -0.0101657 0.0 0.0 0.0040519 -0.00361397 0.000304703 0.0 0.0 0.0 -0.0040519 0.0 0.0 -0.0040519 -0.030109999999999998 0.987377 -2.16943e-18 -0.00370714 -0.000132752 0.0 -0.045268 0.0263368 1.07833 -0.18272 0.988257 -0.0493312 -1.06556 0.175675 -0.172046 -1.04279 0.176762 0.0283277 -0.00126959 0.00227934 2.80206 -0.493329 0…
296.0 0.0 0.0 -0.110975 0.098315 0.951185 0.0 0.0 0.0 0.110975 0.0 0.0 0.110975 0.0 0.0 0.447953 -0.399539 0.0336861 0.0 0.0 0.0 -0.447953 0.0 0.0 -0.447953 0.08069199 0.984632 -2.16943e-18 -0.408609 0.034958 0.0 -0.0117427 0.014008 1.0176 0.0986345 0.970787 -0.0169381 -1.33182 0.160903 0.152685 -1.34165 0.175041 0.118693 0.0755176 0.145661 3.80429 0.0307991 0.144009 -0.0847466 -3.46549 -1.05304 …
297.0 0.0 0.0 -0.224622 0.196775 0.925844 0.0 0.0 0.0 0.224622 0.0 0.0 0.224622 0.0 0.0 0.641078 -0.571791 0.0482091 0.0 0.0 0.0 -0.641078 0.0 0.0 -0.641078 0.183631 0.969897 -2.16943e-18 -0.575326 0.116021 0.0 -0.00172574 0.00366226 0.0485922 0.152292 0.948771 -0.00267293 -0.336889 0.175035 0.112638 -0.333299 0.176155 0.130811 -0.0326037 0.161943 1.78172 0.12526 0.0665132 -0.0823776 -2.16788 -0.…
298.0 0.0 0.0 0.0278689 -0.0248829 0.966749 0.0 0.0 0.0 -0.0278689 0.0 0.0 -0.0278689 0.0 0.0 -0.47277 0.421673 -0.0355523 0.0 0.0 0.0 0.47277 0.0 0.0 0.47277 -0.046300999999999995 0.986654 -2.16943e-18 0.432202 0.023144 0.0 -0.0183137 0.0334873 0.0163912 0.162362 0.947001 -0.0272479 -0.304416 0.175343 0.121509 -0.262802 0.0952849 0.182055 -0.0454968 0.000601603 -0.877364 0.51224 -0.158494 -0.042…
300.0 0.0 0.0 0.0179965 -0.0160628 0.966209 0.0 0.0 0.0 -0.0179965 0.0 0.0 -0.0179965 0.0 0.0 -0.0173956 0.0155155 -0.00130815 0.0 0.0 0.0 0.0173956 0.0 0.0 0.0173956 -0.037274 0.987093 -2.16943e-18 0.0159106 0.000694548 0.0 -0.0450809 0.0211119 0.886089 -0.104 0.995004 -0.0478737 -0.946483 0.175723 -0.0992918 -0.950052 0.174949 0.0952572 -0.012022 0.0142969 2.64815 -0.295 0.328519 -0.0185118 -2.…
301.0 0.0 0.0 -0.114132 0.101086 0.950633 0.0 0.0 0.0 0.114132 0.0 0.0 0.114132 0.0 0.0 0.272466 -0.243018 0.0204894 0.0 0.0 0.0 -0.272466 0.0 0.0 -0.272466 0.08357138 0.984381 -2.16943e-18 -0.248467 0.0220476 0.0 -0.0094693 0.00476549 0.101807 0.113406 0.958843 -0.0102763 -0.343099 0.174715 0.0746278 -0.335508 0.176066 0.0818645 -0.00771582 0.000724844 0.800291 0.164407 0.000846145 -0.00740687 -…
302.0 0.0 0.0 -0.233583 0.204406 0.923372 0.0 0.0 0.0 0.233583 0.0 0.0 0.233583 0.0 0.0 0.113074 -0.100853 0.00850318 0.0 0.0 0.0 -0.113074 0.0 0.0 -0.113074 0.191666 0.96824 -2.16943e-18 -0.101289 0.0213725 0.0 -0.00505258 -0.000541053 -0.252689 0.27886 0.895643 -0.00455911 -0.157271 0.143928 0.274167 -0.166953 0.174923 0.2514 -0.0641379 -0.016257 -0.557657 0.314821 -0.0369517 -0.0593114 0.55564…
303.0 0.0 0.0 -0.163434 0.14412 0.940879 0.0 0.0 0.0 0.163434 0.0 0.0 0.163434 0.0 0.0 0.386316 -0.344563 0.0290509 0.0 0.0 0.0 -0.386316 0.0 0.0 -0.386316 0.1284145 0.979285 -2.16943e-18 -0.350319 0.0485837 0.0 -0.00452756 0.00140468 -0.0326666 0.129697 0.950032 -0.00464176 -0.188172 0.125004 0.101108 -0.194265 0.148192 0.100218 -0.0106503 -0.000433532 1.22456 0.149398 -0.019934 -0.0101095 -3.01…
304.0 0.0 0.0 -0.0214297 0.0190948 0.963184 0.0 0.0 0.0 0.0214297 0.0 0.0 0.0214297 0.0 0.0 0.232352 -0.20724 0.0174729 0.0 0.0 0.0 -0.232352 0.0 0.0 -0.232352 -0.0011917999999999929 0.987956 -2.16943e-18 -0.212717 -0.000893273 0.0 -0.0252163 0.0132088 0.988819 -0.0447163 0.99122 -0.0270419 -1.1351 0.178614 -0.0197211 -1.12826 0.174824 0.0744338 0.0216411 -0.0325567 2.46341 -0.254498 0.324709 0.0…
305.0 0.0 0.0 -0.0100639 0.00897222 0.964198 0.0 0.0 0.0 0.0100639 0.0 0.0 0.0100639 0.0 0.0 -0.124398 0.110954 -0.00935477 0.0 0.0 0.0 0.124398 0.0 0.0 0.124398 -0.011596599999999999 0.987853 -2.16943e-18 0.113873 0.00177259 0.0 -0.0177094 0.0188701 1.41085 -0.156554 0.977123 -0.0227929 -1.46862 0.175958 -0.10526 -1.46326 0.174627 -0.14188 0.00933789 -0.0632507 4.28372 -0.387669 0.815821 0.06230…
306.0 0.0 0.0 -0.0728458 0.0647157 0.957161 0.0 0.0 0.0 0.0728458 0.0 0.0 0.0728458 0.0 0.0 -0.211682 0.188803 -0.0159185 0.0 0.0 0.0 0.211682 0.0 0.0 0.211682 0.045863600000000004 0.986943 -2.16943e-18 0.193579 -0.00914697 0.0 0.000598357 0.00120154 -0.0375716 0.111323 0.95033 0.000546659 -0.185341 0.161009 0.0660937 -0.187497 0.17469 0.0556494 -0.0247697 -0.00091491 -0.30074 0.136286 -0.0349621…
307.0 0.0 0.0 0.0556973 -0.0497686 0.967803 0.0 0.0 0.0 -0.0556973 0.0 0.0 -0.0556973 0.0 0.0 -0.227916 0.203283 -0.0171393 0.0 0.0 0.0 0.227916 0.0 0.0 0.227916 -0.07171999999999999 0.984938 -2.16943e-18 0.207968 0.0169506 0.0 0.000322445 0.000695026 0.0879769 -0.0218014 0.968616 0.000263066 -0.131206 0.119266 -0.0717211 -0.153686 0.141542 -0.0700238 0.0155522 -0.00134975 0.59194 0.422305 -0.072…
308.0 0.0 0.0 -0.0601423 0.0534739 0.958867 0.0 0.0 0.0 0.0601423 0.0 0.0 0.0601423 0.0 0.0 0.252716 -0.225403 0.0190043 0.0 0.0 0.0 -0.252716 0.0 0.0 -0.252716 0.0342434 0.987419 -2.16943e-18 -0.231224 0.00798348 0.0 -0.0257807 0.0136992 0.756896 0.0508278 0.985117 -0.0284623 -0.990374 0.174679 0.0721485 -0.924345 0.0581101 0.154269 -0.000640698 -0.0280338 1.31669 -0.0712743 0.0700434 0.0220811 …
309.0 0.0 0.0 -0.0300004 0.0267201 0.962343 0.0 0.0 0.0 0.0300004 0.0 0.0 0.0300004 0.0 0.0 -0.31649 0.282284 -0.0238 0.0 0.0 0.0 0.31649 0.0 0.0 0.31649 0.0066546999999999995 0.987955 -2.16943e-18 0.289744 -0.0012666 0.0 0.000497668 0.000984684 0.00268433 0.0640002 0.959836 0.000405511 -0.146684 0.126526 0.0218769 -0.18336 0.178633 -0.00205107 0.0152193 -2.41243e-05 0.443758 0.521035 -0.0911312 …
310.0 0.0 0.0 -0.233889 0.204666 0.923287 0.0 0.0 0.0 0.233889 0.0 0.0 0.233889 0.0 0.0 0.498127 -0.44429 0.0374591 0.0 0.0 0.0 -0.498127 0.0 0.0 -0.498127 0.191939 0.968182 -2.16943e-18 -0.446182 0.0942888 0.0 -0.0359999 0.00128593 -0.208052 0.261998 0.906521 -0.0340968 -0.196868 0.174722 0.244857 -0.188839 0.174805 0.206172 -0.0617548 -0.0113792 -0.0525801 0.608845 -0.0648166 -0.0573579 -0.6904…
311.0 0.0 0.0 -0.160224 0.141333 0.941579 0.0 0.0 0.0 0.160224 0.0 0.0 0.160224 0.0 0.0 -0.0163128 0.0145497 -0.00122672 0.0 0.0 0.0 0.0163128 0.0 0.0 0.0163128 0.1255027 0.979684 -2.16943e-18 0.0147993 -0.00200402 0.0 -0.0115566 0.00462079 -0.344119 0.362702 0.862836 -0.0109597 -0.0926785 0.0134444 0.421328 -0.176717 0.174955 0.309302 -0.0949957 0.158511 -0.779948 0.668324 0.0159 -0.0831256 1.57…
312.0 0.0 0.0 -0.115648 0.102416 0.950365 0.0 0.0 0.0 0.115648 0.0 0.0 0.115648 0.0 0.0 0.249836 -0.222834 0.0187877 0.0 0.0 0.0 -0.249836 0.0 0.0 -0.249836 0.08495351000000001 0.984257 -2.16943e-18 -0.227799 0.0205617 0.0 -0.00521018 0.00481358 0.00066312 0.101718 0.954719 -0.00602996 -0.220358 0.169005 0.0530195 -0.211661 0.174609 0.0549552 -0.0439962 0.138561 0.822704 0.1477 0.046349 -0.072625…
313.0 0.0 0.0 -0.16434 0.144906 0.94068 0.0 0.0 0.0 0.16434 0.0 0.0 0.16434 0.0 0.0 -0.0402644 0.0359127 -0.00302789 0.0 0.0 0.0 0.0402644 0.0 0.0 0.0402644 0.12923590000000001 0.97917 -2.16943e-18 0.0365081 -0.0050968 0.0 -0.0105019 0.00602155 -0.350901 0.365688 0.861723 -0.0102031 -0.0780081 -0.00742352 0.429825 -0.173671 0.175636 0.307888 -0.104778 0.174551 -0.740662 0.680115 0.027079 -0.09113…
314.0 0.0 0.0 -0.0646772 0.0574894 0.958275 0.0 0.0 0.0 0.0646772 0.0 0.0 0.0646772 0.0 0.0 0.257807 -0.229943 0.0193871 0.0 0.0 0.0 -0.257807 0.0 0.0 -0.257807 0.038392300000000004 0.987266 -2.16943e-18 -0.235843 0.0092139 0.0 -0.0242936 0.0129335 1.00943 0.0736986 0.974852 -0.0257221 -1.30213 0.174644 0.131536 -1.30951 0.18079 0.0880278 -0.0186125 0.0269403 2.61264 -0.107269 0.0192685 -0.031921…
315.0 0.0 0.0 0.017039 -0.0152077 0.966152 0.0 0.0 0.0 -0.017039 0.0 0.0 -0.017039 0.0 0.0 -0.154853 0.138116 -0.0116449 0.0 0.0 0.0 0.154853 0.0 0.0 0.154853 -0.036398 0.987131 -2.16943e-18 0.141639 0.00604711 0.0 -0.0245263 0.0110263 0.640523 -0.0411178 0.992405 -0.0260878 -0.748158 0.174876 -0.053785 -0.760156 0.175341 0.0659518 -0.0387227 0.0284239 2.05752 -0.0988324 0.122924 -0.047527 -2.110…
316.0 0.0 0.0 0.0452145 -0.0403909 0.967487 0.0 0.0 0.0 -0.0452145 0.0 0.0 -0.0452145 0.0 0.0 -0.43361 0.386746 -0.0326075 0.0 0.0 0.0 0.43361 0.0 0.0 0.43361 -0.06215 0.985667 -2.16943e-18 0.395974 0.0280992 0.0 -0.024741 0.032764 -0.00295585 0.13577 0.951276 -0.0320811 -0.251109 0.175929 0.0879242 -0.220897 0.113706 0.179391 -0.0557849 -0.000394648 -0.955697 0.402633 -0.118716 -0.0528666 0.5359…
317.0 0.0 0.0 -0.175833 0.154862 0.938093 0.0 0.0 0.0 0.175833 0.0 0.0 0.175833 0.0 0.0 0.273688 -0.244108 0.0205813 0.0 0.0 0.0 -0.273688 0.0 0.0 -0.273688 0.13964769999999999 0.977656 -2.16943e-18 -0.24774 0.0374939 0.0 -0.0149033 0.00291707 -0.309099 0.351929 0.868999 -0.0139703 -0.118004 0.0141501 0.416148 -0.196498 0.174713 0.304725 -0.0770705 0.128302 -1.12224 0.5753 -0.0357344 -0.0699206 2…
318.0 0.0 0.0 -0.222474 0.194943 0.926426 0.0 0.0 0.0 0.222474 0.0 0.0 0.222474 0.0 0.0 0.577544 -0.515124 0.0434313 0.0 0.0 0.0 -0.577544 0.0 0.0 -0.577544 0.181703 0.970284 -2.16943e-18 -0.518531 0.103409 0.0 -0.0151699 0.00920299 0.387044 0.202633 0.947812 -0.0176243 -0.772027 0.174587 0.220572 -0.739676 0.123781 0.239041 -0.0300661 0.0121012 -0.15461 -0.0516811 0.0365617 -0.0307077 0.225226 1…
319.0 0.0 0.0 -0.0471395 0.0419456 0.960466 0.0 0.0 0.0 0.0471395 0.0 0.0 0.0471395 0.0 0.0 -0.0430845 0.038428 -0.00323996 0.0 0.0 0.0 0.0430845 0.0 0.0 0.0430845 0.022344100000000006 0.987752 -2.16943e-18 0.0394348 -0.000848393 0.0 -0.0336671 0.0308278 1.42862 -0.240728 0.970538 -0.0403797 -1.38208 0.174872 -0.205989 -1.38382 0.174537 -0.187417 0.00597664 -0.0384932 4.02437 -0.486499 1.03964 0.…
320.0 0.0 0.0 -0.111484 0.0987624 0.951097 0.0 0.0 0.0 0.111484 0.0 0.0 0.111484 0.0 0.0 0.0415854 -0.0370909 0.00312722 0.0 0.0 0.0 -0.0415854 0.0 0.0 -0.0415854 0.0811567 0.984592 -2.16943e-18 -0.0379312 0.00326462 0.0 -0.00775528 0.00384525 -0.349528 0.367726 0.858889 -0.00743577 -0.092594 0.0102768 0.435181 -0.178011 0.175106 0.307679 -0.0989376 0.122425 -0.71321 0.708296 -0.013899 -0.0874363…
321.0 0.0 0.0 -0.230798 0.202036 0.924148 0.0 0.0 0.0 0.230798 0.0 0.0 0.230798 0.0 0.0 0.199395 -0.177844 0.0149945 0.0 0.0 0.0 -0.199395 0.0 0.0 -0.199395 0.18917 0.968763 -2.16943e-18 -0.178717 0.0371905 0.0 -0.0139007 -0.0014293 -0.26241 0.289309 0.891928 -0.0125117 -0.162781 0.149106 0.285819 -0.165675 0.174848 0.256476 -0.116437 -0.0299051 -0.549873 0.454752 -0.0583754 -0.107565 0.151182 -0…
323.0 0.0 0.0 -0.161598 0.142527 0.94128 0.0 0.0 0.0 0.161598 0.0 0.0 0.161598 0.0 0.0 -0.000363654 0.000324351 -2.73468e-05 0.0 0.0 0.0 0.000363654 0.0 0.0 0.000363654 0.12674950000000001 0.979514 -2.16943e-18 0.000329853 -4.51283e-05 0.0 -0.0117721 0.00582837 -0.348481 0.366888 0.861514 -0.0113235 -0.0827714 -0.00625139 0.431227 -0.177164 0.174615 0.309162 -0.0962431 0.17535 -0.761553 0.684137 …
324.0 0.0 0.0 -0.169909 0.149734 0.939441 0.0 0.0 0.0 0.169909 0.0 0.0 0.169909 0.0 0.0 0.12422 -0.110795 0.00934137 0.0 0.0 0.0 -0.12422 0.0 0.0 -0.12422 0.1342833 0.978451 -2.16943e-18 -0.112542 0.0163512 0.0 -0.0184418 -0.000610671 -0.33262 0.358078 0.864208 -0.0164045 -0.107827 0.0281945 0.420876 -0.177717 0.1748 0.297576 -0.111079 0.0663573 -0.87286 0.669016 -0.0585805 -0.0997332 1.45389 -2.…
325.0 0.0 0.0 -0.0155334 0.0138449 0.963724 0.0 0.0 0.0 0.0155334 0.0 0.0 0.0155334 0.0 0.0 -0.104701 0.0933849 -0.0078735 0.0 0.0 0.0 0.104701 0.0 0.0 0.104701 -0.006589700000000004 0.987917 -2.16943e-18 0.0958488 0.000967683 0.0 -0.0156276 0.0180348 1.41324 -0.151295 0.977039 -0.0208788 -1.47741 0.174834 -0.0977693 -1.47388 0.174572 -0.136713 0.0116222 -0.0688072 4.29569 -0.38271 0.808774 0.068…
326.0 0.0 0.0 -0.218163 0.191262 0.927582 0.0 0.0 0.0 0.218163 0.0 0.0 0.218163 0.0 0.0 0.281556 -0.251126 0.021173 0.0 0.0 0.0 -0.281556 0.0 0.0 -0.281556 0.17783100000000002 0.971048 -2.16943e-18 -0.253002 0.0493226 0.0 -0.000378262 0.000384569 -0.177744 0.217658 0.920056 -0.000355985 -0.17484 0.175427 0.175493 -0.166214 0.174551 0.169488 -0.0335497 0.0260204 -0.294416 0.263772 -0.0788241 -0.03…
327.0 0.0 0.0 -0.101157 0.0896854 0.952847 0.0 0.0 0.0 0.101157 0.0 0.0 0.101157 0.0 0.0 0.195478 -0.174351 0.0146999 0.0 0.0 0.0 -0.195478 0.0 0.0 -0.195478 0.07173249000000001 0.985354 -2.16943e-18 -0.17845 0.0135036 0.0 -0.00505745 0.00187502 -0.00938593 0.0926328 0.955085 -0.00521919 -0.199407 0.173691 0.0379725 -0.19522 0.175703 0.0566844 -0.0517409 0.0661331 0.548981 0.118224 0.0233574 -0.0…
328.0 0.0 0.0 -0.190255 0.167313 0.934685 0.0 0.0 0.0 0.190255 0.0 0.0 0.190255 0.0 0.0 0.718123 -0.640509 0.0540029 0.0 0.0 0.0 -0.718123 0.0 0.0 -0.718123 0.152688 0.975586 -2.16943e-18 -0.648554 0.107744 0.0 -0.00981792 0.00776524 0.633588 0.126509 0.970119 -0.0122645 -0.947787 0.180637 0.142036 -0.934064 0.163898 0.158841 0.0199146 -0.0262077 2.95111 -0.00948067 -0.0085081 0.0329084 -3.29931 …
329.0 0.0 0.0 0.0155775 -0.0139025 0.966063 0.0 0.0 0.0 -0.0155775 0.0 0.0 -0.0155775 0.0 0.0 -0.23672 0.211135 -0.0178013 0.0 0.0 0.0 0.23672 0.0 0.0 0.23672 -0.035060999999999995 0.987187 -2.16943e-18 0.216533 0.00892762 0.0 0.000507904 0.00100778 0.0469754 0.0154816 0.965695 0.000440485 -0.1307 0.117082 -0.0290328 -0.167346 0.171125 -0.0513764 0.0145128 -0.000664908 0.484348 0.419687 -0.068220…
330.0 0.0 0.0 0.0503383 -0.0449741 0.967654 0.0 0.0 0.0 -0.0503383 0.0 0.0 -0.0503383 0.0 0.0 -0.0790359 0.0704938 -0.0059435 0.0 0.0 0.0 0.0790359 0.0 0.0 0.0790359 -0.06682899999999999 0.985323 -2.16943e-18 0.0721488 0.00549152 0.0 -0.0359655 0.0222056 0.871978 -0.146856 0.992366 -0.0401331 -0.878113 0.174571 -0.153751 -0.879439 0.175611 -0.00299693 -0.0425818 0.0493631 2.87784 -0.352022 0.3759…
331.0 0.0 0.0 -0.109483 0.0970046 0.951443 0.0 0.0 0.0 0.109483 0.0 0.0 0.109483 0.0 0.0 -0.0328578 0.0293066 -0.00247091 0.0 0.0 0.0 0.0328578 0.0 0.0 0.0328578 0.07933079 0.984747 -2.16943e-18 0.0299757 -0.00251947 0.0 -0.00578013 0.00380674 -0.337995 0.358014 0.863474 -0.0056677 -0.111193 0.047013 0.406649 -0.177797 0.175127 0.309184 -0.0800308 0.125461 -0.815367 0.643879 -0.00581086 -0.070296…
332.0 0.0 0.0 -0.216334 0.189699 0.928068 0.0 0.0 0.0 0.216334 0.0 0.0 0.216334 0.0 0.0 -0.148514 0.132463 -0.0111682 0.0 0.0 0.0 0.148514 0.0 0.0 0.148514 0.17618699999999998 0.971367 -2.16943e-18 0.1335 -0.0257723 0.0 -0.0180516 0.00143486 -0.353641 0.352691 0.863976 -0.0163291 -0.0953684 0.0542369 0.399784 -0.154361 0.174747 0.306143 -0.149322 0.0842645 -0.681983 0.615412 0.00799797 -0.132214 …
333.0 0.0 0.0 -0.137336 0.1214 0.946307 0.0 0.0 0.0 0.137336 0.0 0.0 0.137336 0.0 0.0 0.259501 -0.231454 0.0195145 0.0 0.0 0.0 -0.259501 0.0 0.0 -0.259501 0.1047077 0.982258 -2.16943e-18 -0.236093 0.0264834 0.0 -0.00359366 0.0035278 -0.0236435 0.121786 0.950262 -0.00423782 -0.220057 0.173558 0.0702983 -0.215503 0.175233 0.0892098 -0.0398559 0.0836332 0.673431 0.133879 0.0169239 -0.056681 -0.95486…
334.0 0.0 0.0 -0.00150015 0.00133788 0.964886 0.0 0.0 0.0 0.00150015 0.0 0.0 0.00150015 0.0 0.0 0.0991448 -0.0884293 0.00745569 0.0 0.0 0.0 -0.0991448 0.0 0.0 -0.0991448 -0.019435099999999997 0.987697 -2.16943e-18 -0.0907407 -0.00218989 0.0 -0.0207501 0.021576 1.46721 -0.192022 0.972543 -0.0263774 -1.48411 0.176417 -0.145941 -1.4735 0.174596 -0.193005 0.00706058 -0.0798429 4.39254 -0.416811 0.965…
335.0 0.0 0.0 -0.075335 0.066916 0.95681 0.0 0.0 0.0 0.075335 0.0 0.0 0.075335 0.0 0.0 -0.228546 0.203845 -0.0171867 0.0 0.0 0.0 0.228546 0.0 0.0 0.228546 0.0481399 0.986833 -2.16943e-18 0.208976 -0.0103959 0.0 -0.00346491 0.00950277 -0.343503 0.367 0.862175 -0.00443277 -0.0807696 -0.0182049 0.430891 -0.185742 0.178073 0.308295 -0.0996955 0.199632 -0.779073 0.72669 0.0331778 -0.0877937 1.61972 -3…
336.0 0.0 0.0 -0.175597 0.154659 0.938147 0.0 0.0 0.0 0.175597 0.0 0.0 0.175597 0.0 0.0 0.00937319 -0.00836015 0.000704864 0.0 0.0 0.0 -0.00937319 0.0 0.0 -0.00937319 0.13943450000000002 0.977688 -2.16943e-18 -0.00848485 0.00128208 0.0 -0.0126444 0.00541649 -0.351569 0.365054 0.861762 -0.0120327 -0.0791239 -0.00330633 0.429409 -0.171596 0.174573 0.308119 -0.1065 0.167668 -0.74112 0.672024 0.02416…
337.0 0.0 0.0 -0.00509111 0.00453982 0.964606 0.0 0.0 0.0 0.00509111 0.0 0.0 0.00509111 0.0 0.0 -0.370259 0.330242 -0.0278435 0.0 0.0 0.0 0.370259 0.0 0.0 0.370259 -0.016148399999999993 0.987771 -2.16943e-18 0.338901 0.00696129 0.0 0.000133035 0.00114495 0.0313794 0.0472272 0.962704 -3.71714e-05 -0.162028 0.135502 -0.000349108 -0.204217 0.177498 -0.0106062 0.0132699 -0.000401089 0.632474 0.648041…
338.0 0.0 0.0 -0.227335 0.199088 0.925102 0.0 0.0 0.0 0.227335 0.0 0.0 0.227335 0.0 0.0 0.334165 -0.298048 0.0251292 0.0 0.0 0.0 -0.334165 0.0 0.0 -0.334165 0.186065 0.969403 -2.16943e-18 -0.299726 0.0612901 0.0 0.00185593 0.000353656 -0.189793 0.241315 0.912896 0.00169875 0.0777374 -0.332533 0.402519 -0.184356 0.175483 0.209221 -0.0425716 -0.00818181 -0.143407 0.432143 -0.0552277 -0.0395542 1.18…
339.0 0.0 0.0 -0.0670014 0.0595464 0.957964 0.0 0.0 0.0 0.0670014 0.0 0.0 0.0670014 0.0 0.0 0.303971 -0.271118 0.0228586 0.0 0.0 0.0 -0.303971 0.0 0.0 -0.303971 0.0405183 0.98718 -2.16943e-18 -0.278048 0.0115101 0.0 -0.0189354 0.0138649 1.06138 0.0628893 0.97831 -0.0222473 -1.33483 0.155772 0.112541 -1.34238 0.175294 0.0696151 0.0522674 0.0861991 3.6307 0.0676456 0.225535 -0.047174 -3.12961 -1.18…
340.0 0.0 0.0 -0.215223 0.188748 0.928362 0.0 0.0 0.0 0.215223 0.0 0.0 0.215223 0.0 0.0 0.268188 -0.239203 0.0201678 0.0 0.0 0.0 -0.268188 0.0 0.0 -0.268188 0.1751878 0.971559 -2.16943e-18 -0.241127 0.0462719 0.0 -0.00314283 -0.000135974 -0.187823 0.215998 0.91953 -0.00289651 -0.160479 0.163838 0.182662 -0.153791 0.17455 0.173205 -0.067811 -0.0128891 -0.338399 0.25779 -0.0455825 -0.0634574 0.2270…
341.0 0.0 0.0 -0.0912518 0.0809636 0.954436 0.0 0.0 0.0 0.0912518 0.0 0.0 0.0912518 0.0 0.0 0.190844 -0.170218 0.0143515 0.0 0.0 0.0 -0.190844 0.0 0.0 -0.190844 0.0626873 0.985993 -2.16943e-18 -0.174342 0.0114572 0.0 -0.00520537 0.00289933 0.000428085 0.0830726 0.956697 -0.00556322 -0.197246 0.168607 0.032447 -0.19526 0.177501 0.0455063 -0.0584532 0.0584049 0.47778 0.0826966 0.00819236 -0.0680054…
342.0 0.0 0.0 -0.0834843 0.074113 0.955623 0.0 0.0 0.0 0.0834843 0.0 0.0 0.0834843 0.0 0.0 0.113147 -0.100918 0.00850864 0.0 0.0 0.0 -0.113147 0.0 0.0 -0.113147 0.055589700000000006 0.986432 -2.16943e-18 -0.103413 0.00598966 0.0 -0.00661431 0.000381736 0.0163043 0.101186 0.955761 -0.00634457 -0.232689 0.174221 0.0487636 -0.221252 0.167034 0.0474454 -0.00929937 0.000111935 0.0109231 0.101616 -0.02…
343.0 0.0 0.0 -0.0831893 0.0738526 0.955667 0.0 0.0 0.0 0.0831893 0.0 0.0 0.0831893 0.0 0.0 0.0282467 -0.0251938 0.00212415 0.0 0.0 0.0 -0.0282467 0.0 0.0 -0.0282467 0.055320100000000004 0.986448 -2.16943e-18 -0.025817 0.00148768 0.0 -0.00692204 0.00110572 -0.330892 0.353342 0.864911 -0.00631521 -0.123159 0.065589 0.398242 -0.178978 0.175056 0.301286 -0.0831788 0.0623085 -0.762602 0.670364 -0.048…
344.0 0.0 0.0 0.0177143 -0.0158108 0.966192 0.0 0.0 0.0 -0.0177143 0.0 0.0 -0.0177143 0.0 0.0 -0.347321 0.309783 -0.0261185 0.0 0.0 0.0 0.347321 0.0 0.0 0.347321 -0.03701599999999999 0.987104 -2.16943e-18 0.317674 0.0137777 0.0 0.000669158 0.00128809 0.053891 0.0244374 0.965119 0.000462728 -0.161799 0.141451 -0.0289831 -0.19736 0.175836 -0.0351739 0.0230354 -0.00927238 0.595449 0.5909 -0.134596 0…
345.0 0.0 0.0 -0.0870981 0.0773013 0.955078 0.0 0.0 0.0 0.0870981 0.0 0.0 0.0870981 0.0 0.0 0.147008 -0.131119 0.011055 0.0 0.0 0.0 -0.147008 0.0 0.0 -0.147008 0.0588923 0.986235 -2.16943e-18 -0.134332 0.00826767 0.0 -0.00924215 0.000544703 0.0393134 0.100944 0.95713 -0.00890167 -0.259932 0.174267 0.0537608 -0.244283 0.16827 0.0477217 -0.0200541 0.000748163 0.208889 0.120198 -0.0147141 -0.0192072…
346.0 0.0 0.0 -0.135288 0.119611 0.946707 0.0 0.0 0.0 0.135288 0.0 0.0 0.135288 0.0 0.0 0.27032 -0.241104 0.0203281 0.0 0.0 0.0 -0.27032 0.0 0.0 -0.27032 0.1028444 0.982465 -2.16943e-18 -0.245992 0.0270838 0.0 -0.0184516 0.00252235 -0.111151 0.148584 0.940881 -0.0181387 -0.156645 0.174547 0.103446 -0.141518 0.163457 0.091774 -0.0475866 -0.00550893 -0.136674 0.226411 -0.0203637 -0.044926 -0.130046…
347.0 0.0 0.0 -0.0889661 0.0789486 0.954791 0.0 0.0 0.0 0.0889661 0.0 0.0 0.0889661 0.0 0.0 0.104838 -0.093507 0.0078838 0.0 0.0 0.0 -0.104838 0.0 0.0 -0.104838 0.0605991 0.986128 -2.16943e-18 -0.0957867 0.00607497 0.0 -0.00497234 0.00200929 -0.00217337 0.10203 0.953786 -0.00512034 -0.216922 0.164018 0.061709 -0.212408 0.176482 0.048298 -0.0756139 -0.000236033 0.0968435 0.112151 -0.0143284 -0.072…
348.0 0.0 0.0 0.0341281 -0.0304775 0.967047 0.0 0.0 0.0 -0.0341281 0.0 0.0 -0.0341281 0.0 0.0 -0.194733 0.173686 -0.0146439 0.0 0.0 0.0 0.194733 0.0 0.0 0.194733 -0.052022 0.98633 -2.16943e-18 0.17796 0.010647 0.0 0.000492577 0.00100652 0.0642618 -0.00548997 0.967363 0.000442424 -0.120255 0.109892 -0.0496581 -0.149862 0.149844 -0.0641946 0.0133092 -0.000839782 0.466774 0.347186 -0.053385 0.012895…
349.0 0.0 0.0 -0.0834877 0.074116 0.955622 0.0 0.0 0.0 0.0834877 0.0 0.0 0.0834877 0.0 0.0 0.115729 -0.103221 0.00870278 0.0 0.0 0.0 -0.115729 0.0 0.0 -0.115729 0.0555928 0.986432 -2.16943e-18 -0.105772 0.00612668 0.0 -0.00691216 0.000380312 0.0193147 0.10113 0.955976 -0.00662842 -0.23583 0.174023 0.0491249 -0.224074 0.166026 0.0497613 -0.007849 7.16059e-05 0.0352586 0.105777 -0.0202611 -0.007485…
350.0 0.0 0.0 -0.181858 0.16007 0.936691 0.0 0.0 0.0 0.181858 0.0 0.0 0.181858 0.0 0.0 0.348691 -0.311005 0.0262216 0.0 0.0 0.0 -0.348691 0.0 0.0 -0.348691 0.1450993 0.976814 -2.16943e-18 -0.315339 0.0496698 0.0 -0.00475054 0.00239177 -0.00998775 0.161295 0.943672 -0.00514971 -0.280039 0.163991 0.128239 -0.275196 0.176419 0.12008 -0.0609766 -0.000714445 0.835024 0.182783 0.00966199 -0.0575352 -0.…
351.0 0.0 0.0 -0.126628 0.112038 0.948362 0.0 0.0 0.0 0.126628 0.0 0.0 0.126628 0.0 0.0 -0.339244 0.302579 -0.0255111 0.0 0.0 0.0 0.339244 0.0 0.0 0.339244 0.0949603 0.983298 -2.16943e-18 0.308995 -0.0313148 0.0 -0.0128898 0.0049434 -0.337414 0.364256 0.861935 -0.0121931 -0.104637 0.0126562 0.423765 -0.187702 0.174545 0.311444 -0.117461 0.152591 -0.847064 0.741813 0.0165006 -0.105158 1.61121 -2.9…
352.0 0.0 0.0 0.0139208 -0.0124232 0.96596 0.0 0.0 0.0 -0.0139208 0.0 0.0 -0.0139208 0.0 0.0 -0.221367 0.197441 -0.0166468 0.0 0.0 0.0 0.221367 0.0 0.0 0.221367 -0.03354599999999999 0.987248 -2.16943e-18 0.202503 0.00801313 0.0 0.000511884 0.00100058 0.044861 0.0155341 0.965638 0.000447965 -0.126758 0.113792 -0.0275847 -0.161434 0.166046 -0.0493048 0.0141508 -0.000618061 0.485564 0.400969 -0.0620…
353.0 0.0 0.0 -0.0994784 0.0882088 0.953122 0.0 0.0 0.0 0.0994784 0.0 0.0 0.0994784 0.0 0.0 0.157975 -0.140901 0.0118797 0.0 0.0 0.0 -0.157975 0.0 0.0 -0.157975 0.07020046 0.985468 -2.16943e-18 -0.144232 0.0106708 0.0 -0.00669336 0.00144679 0.00102994 0.102354 0.953741 -0.00667988 -0.225049 0.169711 0.0608499 -0.216923 0.176103 0.0506972 -0.0815464 -0.000605934 0.523148 0.18618 -0.00359297 -0.077…
354.0 0.0 0.0 -0.124021 0.109756 0.948847 0.0 0.0 0.0 0.124021 0.0 0.0 0.124021 0.0 0.0 0.0804669 -0.0717701 0.00605111 0.0 0.0 0.0 -0.0804669 0.0 0.0 -0.0804669 0.092585 0.983536 -2.16943e-18 -0.0733113 0.00723658 0.0 -0.00651119 0.00698705 -0.354296 0.375601 0.856648 -0.00680692 -0.0913674 -0.00125489 0.438589 -0.183648 0.174597 0.310504 -0.101992 0.183375 -0.771143 0.748295 0.031106 -0.089943 …
355.0 0.0 0.0 -0.0270298 0.024078 0.962642 0.0 0.0 0.0 0.0270298 0.0 0.0 0.0270298 0.0 0.0 -0.33159 0.295752 -0.0249356 0.0 0.0 0.0 0.33159 0.0 0.0 0.33159 0.003935099999999997 0.987963 -2.16943e-18 0.303571 -0.000425234 0.0 0.000307384 0.000893467 0.00724382 0.0631923 0.960103 0.000206158 -0.152597 0.130193 0.0195912 -0.190247 0.17504 0.00212694 0.0151515 -0.00334454 0.506941 0.563904 -0.109484 …
356.0 0.0 0.0 0.0368318 -0.0328947 0.967164 0.0 0.0 0.0 -0.0368318 0.0 0.0 -0.0368318 0.0 0.0 -0.133503 0.119074 -0.0100394 0.0 0.0 0.0 0.133503 0.0 0.0 0.133503 -0.054493 0.986179 -2.16943e-18 0.121984 0.00762912 0.0 -0.0299504 0.0229156 1.01587 -0.130003 0.992335 -0.0351393 -1.06338 0.174674 -0.112256 -1.06102 0.175175 0.0273668 0.00480324 -0.00754518 3.18763 -0.359597 0.4428 0.00885567 -2.8670…
357.0 0.0 0.0 0.146606 -0.1311 0.966417 0.0 0.0 0.0 -0.146606 0.0 0.0 -0.146606 0.0 0.0 -0.0424858 0.0378939 -0.00319493 0.0 0.0 0.0 0.0424858 0.0 0.0 0.0424858 -0.15425 0.974418 -2.16943e-18 0.0383203 0.00666613 0.0 -0.0440192 0.0224737 0.827901 -0.225454 0.981924 -0.0467805 -0.732461 0.175093 -0.256861 -0.730841 0.175162 -0.0870725 -0.0652036 0.0692415 2.39388 -0.510933 0.446203 -0.0931184 -1.8…
358.0 0.0 0.0 -0.203995 0.179129 0.931272 0.0 0.0 0.0 0.203995 0.0 0.0 0.203995 0.0 0.0 0.141351 -0.126074 0.0106296 0.0 0.0 0.0 -0.141351 0.0 0.0 -0.141351 0.1650828 0.973439 -2.16943e-18 -0.127354 0.0229597 0.0 -0.012772 -0.000788758 -0.20508 0.239336 0.911507 -0.011728 -0.172953 0.174543 0.211912 -0.164213 0.174953 0.194661 -0.0626326 -0.0124592 0.0988005 0.452925 -0.0266723 -0.0583294 -0.6623…
359.0 0.0 0.0 -0.253294 0.221111 0.917696 0.0 0.0 0.0 0.253294 0.0 0.0 0.253294 0.0 0.0 0.629958 -0.561873 0.0473729 0.0 0.0 0.0 -0.629958 0.0 0.0 -0.629958 0.209285 0.96434 -2.16943e-18 -0.561846 0.13017 0.0 -0.0211587 0.0139419 -0.0752786 0.202463 0.935371 -0.023772 -0.194839 0.0525721 0.230493 -0.229315 0.125396 0.159485 -0.0811403 -0.00476704 -1.08007 -0.0450084 -0.0246708 -0.0762465 2.09706 …
360.0 0.0 0.0 -0.142766 0.126139 0.945226 0.0 0.0 0.0 0.142766 0.0 0.0 0.142766 0.0 0.0 0.0483398 -0.0431153 0.00363515 0.0 0.0 0.0 -0.0483398 0.0 0.0 -0.0483398 0.109647 0.98169 -2.16943e-18 -0.0439519 0.00517208 0.0 -0.00478433 0.00435878 -0.346604 0.368521 0.858703 -0.00486202 -0.0912292 5.38614e-05 0.439804 -0.182674 0.175294 0.308273 -0.0713194 0.133702 -0.709276 0.708509 -0.0159701 -0.06268…
361.0 0.0 0.0 -0.0880841 0.078171 0.954927 0.0 0.0 0.0 0.0880841 0.0 0.0 0.0880841 0.0 0.0 0.186759 -0.166575 0.0140443 0.0 0.0 0.0 -0.186759 0.0 0.0 -0.186759 0.0597933 0.986179 -2.16943e-18 -0.170645 0.0106715 0.0 -0.00540813 0.00320783 0.0037432 0.0807092 0.957095 -0.00581845 -0.19826 0.170698 0.0286079 -0.194708 0.175579 0.0407144 -0.0606326 0.0750183 0.500028 0.089042 0.00866169 -0.0735594 -…
362.0 0.0 0.0 -0.136156 0.12037 0.946538 0.0 0.0 0.0 0.136156 0.0 0.0 0.136156 0.0 0.0 0.22751 -0.202921 0.0171087 0.0 0.0 0.0 -0.22751 0.0 0.0 -0.22751 0.1036344 0.982378 -2.16943e-18 -0.207015 0.0229743 0.0 -0.0186916 0.00176819 -0.107567 0.168333 0.936895 -0.0181642 -0.187069 0.175024 0.129499 -0.166505 0.163018 0.12845 -0.0152445 -0.00178115 0.199041 0.403681 -0.026186 -0.0143122 -0.70939 3.9…
363.0 0.0 0.0 -0.257536 0.224691 0.916432 0.0 0.0 0.0 0.257536 0.0 0.0 0.257536 0.0 0.0 0.233764 -0.208499 0.0175791 0.0 0.0 0.0 -0.233764 0.0 0.0 -0.233764 0.213065 0.963456 -2.16943e-18 -0.208282 0.049187 0.0 0.00761908 0.00146324 -0.237444 0.225111 0.914455 0.00697056 0.125781 -0.282494 0.367028 -0.114044 0.176311 0.181507 -0.0192229 -0.00459087 -0.125354 0.152344 -0.0143327 -0.0180722 0.99312…
364.0 0.0 0.0 -0.185772 0.163448 0.935764 0.0 0.0 0.0 0.185772 0.0 0.0 0.185772 0.0 0.0 0.0909622 -0.0811311 0.00684036 0.0 0.0 0.0 -0.0909622 0.0 0.0 -0.0909622 0.1486375 0.97625 -2.16943e-18 -0.0822104 0.0132791 0.0 -0.0102507 0.00318638 -0.336551 0.352944 0.866254 -0.00959168 -0.103911 0.0431837 0.401495 -0.171868 0.174537 0.307253 -0.0924671 0.130944 -0.806912 0.616689 -0.00602205 -0.0809397 …
366.0 0.0 0.0 -0.160054 0.141186 0.941615 0.0 0.0 0.0 0.160054 0.0 0.0 0.160054 0.0 0.0 0.470068 -0.419264 0.0353491 0.0 0.0 0.0 -0.470068 0.0 0.0 -0.470068 0.1253487 0.979705 -2.16943e-18 -0.426466 0.0576755 0.0 -0.00720977 0.0027013 0.0454593 0.120717 0.954177 -0.00754101 -0.296812 0.177415 0.0791576 -0.282206 0.174584 0.073662 -0.0394852 0.0659346 1.65571 0.162234 0.0703887 -0.0557156 -2.44081…
367.0 0.0 0.0 -0.161746 0.142655 0.941248 0.0 0.0 0.0 0.161746 0.0 0.0 0.161746 0.0 0.0 0.0402915 -0.0359368 0.00302992 0.0 0.0 0.0 -0.0402915 0.0 0.0 -0.0402915 0.1268832 0.979496 -2.16943e-18 -0.0365457 0.00500543 0.0 -0.011008 0.00569933 -0.34009 0.365557 0.86263 -0.0106377 -0.0898105 -0.00651459 0.430783 -0.184506 0.175002 0.309229 -0.0742189 0.17981 -0.821635 0.667728 0.0175051 -0.0650148 1.…
368.0 0.0 0.0 0.00840704 -0.00750103 0.965601 0.0 0.0 0.0 -0.00840704 0.0 0.0 -0.00840704 0.0 0.0 -0.444995 0.3969 -0.0334636 0.0 0.0 0.0 0.444995 0.0 0.0 0.444995 -0.028501 0.987434 -2.16943e-18 0.407157 0.0138634 0.0 -0.000558053 0.00690741 0.0449787 0.0408959 0.964646 -0.00181899 -0.157299 0.114185 0.00278169 -0.203495 0.176985 0.0468714 -0.0228698 -0.036036 0.67631 0.736003 -0.0855262 -0.0141…
369.0 0.0 0.0 -0.0415852 0.037015 0.961103 0.0 0.0 0.0 0.0415852 0.0 0.0 0.0415852 0.0 0.0 -0.385978 0.344262 -0.0290255 0.0 0.0 0.0 0.385978 0.0 0.0 0.385978 0.017260000000000005 0.987847 -2.16943e-18 0.353318 -0.00563811 0.0 0.000266984 0.000746139 -0.00642622 0.0811462 0.95738 0.000183874 -0.16263 0.135729 0.0378034 -0.203544 0.179931 0.0157274 0.0142351 -0.00218096 0.554288 0.653708 -0.125793…
370.0 0.0 0.0 -0.152461 0.134584 0.943233 0.0 0.0 0.0 0.152461 0.0 0.0 0.152461 0.0 0.0 0.1979 -0.176511 0.0148821 0.0 0.0 0.0 -0.1979 0.0 0.0 -0.1979 0.11845610000000001 0.98061 -2.16943e-18 -0.179723 0.0229175 0.0 -0.0077305 0.00317627 -0.325174 0.353816 0.865453 -0.00734779 -0.10315 0.0098032 0.423836 -0.184307 0.174812 0.303268 -0.0717209 0.133175 -0.873757 0.669774 -0.0468912 -0.063464 1.505…
371.0 0.0 0.0 -0.201133 0.176672 0.931996 0.0 0.0 0.0 0.201133 0.0 0.0 0.201133 0.0 0.0 0.147665 -0.131705 0.0111044 0.0 0.0 0.0 -0.147665 0.0 0.0 -0.147665 0.1625036 0.9739 -2.16943e-18 -0.13311 0.0236043 0.0 -0.0270117 -0.00307208 -0.331058 0.344257 0.868465 -0.0238728 -0.134335 0.103071 0.373486 -0.164464 0.175037 0.300626 -0.131414 0.0294516 -0.88341 0.576606 -0.0404849 -0.118647 1.23696 -1.8…
372.0 0.0 0.0 -0.232032 0.203087 0.923805 0.0 0.0 0.0 0.232032 0.0 0.0 0.232032 0.0 0.0 0.309976 -0.276474 0.0233102 0.0 0.0 0.0 -0.309976 0.0 0.0 -0.309976 0.190276 0.968532 -2.16943e-18 -0.277759 0.0581587 0.0 -0.00131732 7.50881e-05 -0.197562 0.232044 0.914975 -0.00120106 -0.169145 0.162137 0.199273 -0.162234 0.174538 0.190492 -0.0634636 -0.0126862 -0.321786 0.304363 -0.049865 -0.0592018 0.181…
373.0 0.0 0.0 -0.122109 0.108081 0.949199 0.0 0.0 0.0 0.122109 0.0 0.0 0.122109 0.0 0.0 -0.0634959 0.0566333 -0.00477489 0.0 0.0 0.0 0.0634959 0.0 0.0 0.0634959 0.0908436 0.983706 -2.16943e-18 0.0578602 -0.00559976 0.0 -0.00459377 0.00498468 -0.328022 0.352666 0.866542 -0.00476151 -0.108642 0.0359691 0.405706 -0.182478 0.176475 0.28937 -0.0762273 0.143768 -0.818804 0.652375 -0.0370127 -0.0672138 …
374.0 0.0 0.0 -0.0829691 0.0736583 0.9557 0.0 0.0 0.0 0.0829691 0.0 0.0 0.0829691 0.0 0.0 0.312372 -0.278611 0.0234904 0.0 0.0 0.0 -0.312372 0.0 0.0 -0.312372 0.0551189 0.986459 -2.16943e-18 -0.285507 0.016389 0.0 -0.0237623 0.013243 0.890406 0.109657 0.9707 -0.0258799 -1.21401 0.17456 0.161991 -1.21763 0.180052 0.120322 -0.0139704 0.0213144 2.0558 -0.0483813 -0.031582 -0.0251634 -2.29693 1.1986e…
375.0 0.0 0.0 -0.104841 0.0929259 0.952233 0.0 0.0 0.0 0.104841 0.0 0.0 0.104841 0.0 0.0 0.173941 -0.155142 0.0130804 0.0 0.0 0.0 -0.173941 0.0 0.0 -0.173941 0.075095759 0.985093 -2.16943e-18 -0.158744 0.0126008 0.0 -0.0064219 0.00166707 -0.00386916 0.104076 0.953278 -0.00647232 -0.221573 0.174871 0.0571531 -0.213847 0.176271 0.0539704 -0.0699282 -0.000836154 0.532706 0.178078 0.0160012 -0.066557…
376.0 0.0 0.0 -0.0743436 0.0660398 0.956951 0.0 0.0 0.0 0.0743436 0.0 0.0 0.0743436 0.0 0.0 -0.120207 0.107215 -0.00903956 0.0 0.0 0.0 0.120207 0.0 0.0 0.120207 0.047233300000000006 0.986878 -2.16943e-18 0.109919 -0.0053589 0.0 -0.00216457 0.00463429 -0.324416 0.352203 0.866446 -0.00255157 -0.121971 0.0549119 0.396509 -0.185447 0.175179 0.309923 -0.0719097 0.128112 -0.873897 0.640709 -0.0166178 -…
377.0 0.0 0.0 0.0201468 -0.0179834 0.966334 0.0 0.0 0.0 -0.0201468 0.0 0.0 -0.0201468 0.0 0.0 -0.34752 0.309961 -0.0261335 0.0 0.0 0.0 0.34752 0.0 0.0 0.34752 -0.03924 0.987005 -2.16943e-18 0.317822 0.0145587 0.0 0.000664204 0.00128882 0.0563096 0.0222227 0.965355 0.000458914 -0.161818 0.141617 -0.0315496 -0.197145 0.175608 -0.0362408 0.0226947 -0.00125034 0.607479 0.594318 -0.125219 0.0219356 -3…
378.0 0.0 0.0 -0.0445071 0.0396092 0.960771 0.0 0.0 0.0 0.0445071 0.0 0.0 0.0445071 0.0 0.0 0.0439335 -0.0391852 0.0033038 0.0 0.0 0.0 -0.0439335 0.0 0.0 -0.0439335 0.019934600000000004 0.987801 -2.16943e-18 -0.040214 0.000759254 0.0 -0.0200199 0.000762966 -0.333966 0.353361 0.865488 -0.0180012 -0.118629 0.0575385 0.40274 -0.171739 0.17457 0.308207 -0.123603 0.103458 -0.864089 0.646651 -0.0134292…
379.0 0.0 0.0 -0.112212 0.0994012 0.95097 0.0 0.0 0.0 0.112212 0.0 0.0 0.112212 0.0 0.0 -0.00824969 0.00735807 -0.000620377 0.0 0.0 0.0 0.00824969 0.0 0.0 0.00824969 0.08182032 0.984534 -2.16943e-18 0.00752431 -0.000653108 0.0 -0.0066387 0.00666343 -0.348449 0.367769 0.860553 -0.00684075 -0.0866605 -0.000933561 0.430778 -0.17902 0.175008 0.308942 -0.0944438 0.176076 -0.781511 0.690243 0.0222355 -…
380.0 0.0 0.0 -0.148632 0.131252 0.94403 0.0 0.0 0.0 0.148632 0.0 0.0 0.148632 0.0 0.0 0.0888411 -0.0792392 0.00668085 0.0 0.0 0.0 -0.0888411 0.0 0.0 -0.0888411 0.1149787 0.981047 -2.16943e-18 -0.0807196 0.00997916 0.0 -0.00587494 0.00424322 -0.347137 0.369003 0.858602 -0.00582764 -0.0907657 -0.000925341 0.440642 -0.182932 0.174624 0.307646 -0.0908278 0.134374 -0.722922 0.729614 -0.0159045 -0.080…
381.0 0.0 0.0 -0.205648 0.180547 0.93085 0.0 0.0 0.0 0.205648 0.0 0.0 0.205648 0.0 0.0 0.25198 -0.224746 0.0189489 0.0 0.0 0.0 -0.25198 0.0 0.0 -0.25198 0.1665719 0.973169 -2.16943e-18 -0.22696 0.0413044 0.0 -0.00455122 -0.00021295 -0.172747 0.201782 0.923901 -0.00422748 -0.159424 0.170898 0.164477 -0.153157 0.175521 0.157798 -0.0683269 -0.011925 -0.397319 0.18945 -0.0445743 -0.0640723 0.199614 -…
382.0 0.0 0.0 0.0729933 -0.0652467 0.968109 0.0 0.0 0.0 -0.0729933 0.0 0.0 -0.0729933 0.0 0.0 -0.0703564 0.0627523 -0.0052908 0.0 0.0 0.0 0.0703564 0.0 0.0 0.0703564 -0.08749 0.983515 -2.16943e-18 0.0640983 0.0063421 0.0 -0.0366749 0.0202596 0.998159 -0.155885 0.99119 -0.0397478 -1.00864 0.174637 -0.14939 -0.991369 0.174824 0.00147268 -0.0107491 0.0160735 3.04006 -0.402849 0.483071 -0.0191042 -2.…
383.0 0.0 0.0 0.0570671 -0.0509942 0.967837 0.0 0.0 0.0 -0.0570671 0.0 0.0 -0.0570671 0.0 0.0 -0.656557 0.585597 -0.0493731 0.0 0.0 0.0 0.656557 0.0 0.0 0.656557 -0.07296899999999999 0.984835 -2.16943e-18 0.599025 0.0496502 0.0 -0.000691416 0.0213897 0.0893974 0.0120074 0.974527 -0.00456287 -0.170416 0.124486 -0.0782089 -0.223888 0.17522 0.151089 -0.0110224 0.24213 0.692053 0.972215 -0.0518863 -0…
384.0 0.0 0.0 -0.0528108 0.0469762 0.959787 0.0 0.0 0.0 0.0528108 0.0 0.0 0.0528108 0.0 0.0 -0.29942 0.267059 -0.0225164 0.0 0.0 0.0 0.29942 0.0 0.0 0.29942 0.027534600000000006 0.987626 -2.16943e-18 0.274018 -0.00745012 0.0 0.00321837 0.00433399 -0.323339 0.353194 0.864633 0.00225637 -0.140776 0.0852432 0.38506 -0.195371 0.179194 0.30939 -0.0738701 0.0970515 -0.900239 0.695383 -0.0331433 -0.0665…
385.0 0.0 0.0 -0.138012 0.12199 0.946174 0.0 0.0 0.0 0.138012 0.0 0.0 0.138012 0.0 0.0 0.263807 -0.235295 0.0198383 0.0 0.0 0.0 -0.263807 0.0 0.0 -0.263807 0.10532280000000001 0.982189 -2.16943e-18 -0.239992 0.0270851 0.0 -0.00363898 0.00345432 -0.0230276 0.121824 0.950335 -0.00426583 -0.220322 0.172678 0.0708015 -0.215861 0.174583 0.0897875 -0.0397678 0.0820195 0.689789 0.134041 0.0186082 -0.056…
386.0 0.0 0.0 0.0270578 -0.0241581 0.966708 0.0 0.0 0.0 -0.0270578 0.0 0.0 -0.0270578 0.0 0.0 -0.207035 0.184659 -0.015569 0.0 0.0 0.0 0.207035 0.0 0.0 0.207035 -0.04556 0.986693 -2.16943e-18 0.189278 0.00998168 0.0 0.000498015 0.0010244 0.0575794 0.00215934 0.966805 0.000442517 -0.123349 0.111941 -0.0419207 -0.155177 0.156432 -0.0604926 0.0136008 -0.000767455 0.473329 0.369917 -0.0574297 0.01316…
387.0 0.0 0.0 -0.309794 0.268333 0.899616 0.0 0.0 0.0 0.309794 0.0 0.0 0.309794 0.0 0.0 0.285403 -0.254557 0.0214623 0.0 0.0 0.0 -0.285403 0.0 0.0 -0.285403 0.259319 0.951249 -2.16943e-18 -0.250808 0.0732534 0.0 -0.00144962 0.00136062 -0.320936 0.23709 0.905437 -0.00134834 0.226282 -0.337563 0.382712 -0.0171836 0.128626 0.214605 -0.03963 -0.0131841 -0.0472195 -0.0242102 0.0274521 -0.0377958 1.569…
388.0 0.0 0.0 0.028762 -0.0256811 0.966794 0.0 0.0 0.0 -0.028762 0.0 0.0 -0.028762 0.0 0.0 -0.189801 0.169287 -0.014273 0.0 0.0 0.0 0.189801 0.0 0.0 0.189801 -0.04711799999999999 0.98661 -2.16943e-18 0.173506 0.00944648 0.0 0.00104695 0.00132867 0.0608584 0.00892983 0.965295 0.000951119 -0.168613 0.158057 -0.0441618 -0.172933 0.174986 -0.0546942 -0.0165174 0.00100672 -0.471842 -0.0621777 -0.01642…
389.0 0.0 0.0 -0.118796 0.105177 0.949801 0.0 0.0 0.0 0.118796 0.0 0.0 0.118796 0.0 0.0 0.0526061 -0.0469204 0.00395598 0.0 0.0 0.0 -0.0526061 0.0 0.0 -0.0526061 0.0878237 0.983993 -2.16943e-18 -0.047952 0.00448051 0.0 -0.00433884 0.00781954 -0.340704 0.361423 0.864379 -0.00492725 -0.0793018 -0.0136166 0.425599 -0.177922 0.175002 0.309191 -0.0819958 0.188069 -0.745118 0.672576 0.0293449 -0.070897…
390.0 0.0 0.0 -0.231555 0.202681 0.923938 0.0 0.0 0.0 0.231555 0.0 0.0 0.231555 0.0 0.0 0.429186 -0.3828 0.0322748 0.0 0.0 0.0 -0.429186 0.0 0.0 -0.429186 0.18984800000000002 0.968621 -2.16943e-18 -0.384618 0.0803417 0.0 -0.020731 0.00322864 -0.317839 0.345724 0.869436 -0.0197512 -0.128389 0.0615866 0.394496 -0.181086 0.174744 0.305032 -0.0982414 0.083807 -0.979689 0.583912 -0.0362406 -0.0881701 …
391.0 0.0 0.0 -0.147345 0.13013 0.944295 0.0 0.0 0.0 0.147345 0.0 0.0 0.147345 0.0 0.0 0.0067574 -0.00602707 0.000508157 0.0 0.0 0.0 -0.0067574 0.0 0.0 -0.0067574 0.1138088 0.981191 -2.16943e-18 -0.00614064 0.000751126 0.0 -0.00752335 0.00226042 -0.319229 0.347647 0.868657 -0.00703702 -0.130983 0.0722882 0.384893 -0.184184 0.174785 0.309759 -0.0584398 0.10654 -0.854876 0.613987 -0.0228408 -0.0517…
392.0 0.0 0.0 -0.260821 0.22746 0.915442 0.0 0.0 0.0 0.260821 0.0 0.0 0.260821 0.0 0.0 0.275515 -0.245738 0.0207187 0.0 0.0 0.0 -0.275515 0.0 0.0 -0.275515 0.21599200000000002 0.96276 -2.16943e-18 -0.24529 0.0587782 0.0 0.00346803 0.00109216 -0.234452 0.21138 0.920592 0.0031864 0.0227028 -0.0591539 0.274951 -0.0692498 0.128353 0.181229 0.0471078 0.0113081 0.207202 0.0100361 0.00278635 0.0445504 0…
393.0 0.0 0.0 -0.132437 0.11712 0.947259 0.0 0.0 0.0 0.132437 0.0 0.0 0.132437 0.0 0.0 0.0574869 -0.0512738 0.00432301 0.0 0.0 0.0 -0.0574869 0.0 0.0 -0.0574869 0.1002497 0.982747 -2.16943e-18 -0.0523294 0.00561055 0.0 -0.00371869 0.00483167 -0.33083 0.351031 0.867398 -0.00394537 -0.10432 0.0378142 0.399924 -0.175662 0.175002 0.310393 -0.0687238 0.143834 -0.763041 0.629593 0.00468829 -0.059457 1.…
394.0 0.0 0.0 0.0530741 -0.0474217 0.967733 0.0 0.0 0.0 -0.0530741 0.0 0.0 -0.0530741 0.0 0.0 -0.416309 0.371315 -0.0313065 0.0 0.0 0.0 0.416309 0.0 0.0 0.416309 -0.06932599999999998 0.98513 -2.16943e-18 0.379952 0.0299653 0.0 -0.0244945 0.0320596 -0.0202806 0.129323 0.951237 -0.0312263 -0.224514 0.175966 0.0787496 -0.209097 0.139345 0.175726 -0.0209738 -0.000571152 -0.838455 0.396462 -0.104641 -…
396.0 0.0 0.0 -0.188676 0.165953 0.935067 0.0 0.0 0.0 0.188676 0.0 0.0 0.188676 0.0 0.0 0.550128 -0.490671 0.0413696 0.0 0.0 0.0 -0.550128 0.0 0.0 -0.550128 0.15126230000000002 0.975822 -2.16943e-18 -0.496963 0.0817543 0.0 -0.00603351 0.00483163 0.0482952 0.140006 0.951621 -0.00706064 -0.324169 0.175889 0.0978734 -0.311147 0.176505 0.106721 -0.0263076 0.176423 1.884 0.172367 0.0972151 -0.078031 -…
398.0 0.0 0.0 -0.114021 0.100989 0.950653 0.0 0.0 0.0 0.114021 0.0 0.0 0.114021 0.0 0.0 0.124004 -0.110602 0.00932511 0.0 0.0 0.0 -0.124004 0.0 0.0 -0.124004 0.08347032 0.98439 -2.16943e-18 -0.113083 0.0100217 0.0 -0.012797 -0.000170494 -0.0888991 0.16693 0.937944 -0.0120628 -0.204901 0.174606 0.127642 -0.189954 0.169679 0.120499 0.0318255 0.0028619 0.0186913 0.393255 -0.0484463 0.0299968 -0.5018…
399.0 0.0 0.0 -0.217469 0.190669 0.927767 0.0 0.0 0.0 0.217469 0.0 0.0 0.217469 0.0 0.0 0.355219 -0.316827 0.0267125 0.0 0.0 0.0 -0.355219 0.0 0.0 -0.355219 0.177207 0.971169 -2.16943e-18 -0.319238 0.0620051 0.0 0.00465612 0.00328197 -0.101106 0.181476 0.934182 0.00360147 -0.200602 0.154423 0.144104 -0.20517 0.175257 0.142519 -0.0241051 -0.00249954 0.385087 0.120197 0.00842983 -0.0226116 -0.17973…
400.0 0.0 0.0 -0.065201 0.0579531 0.958205 0.0 0.0 0.0 0.065201 0.0 0.0 0.065201 0.0 0.0 0.16645 -0.14846 0.012517 0.0 0.0 0.0 -0.16645 0.0 0.0 -0.16645 0.0388714 0.987247 -2.16943e-18 -0.152266 0.0060286 0.0 -0.0117899 0.00102593 0.075426 0.0820476 0.962021 -0.0114681 -0.274923 0.175299 0.0337692 -0.247092 0.13695 0.0480542 0.0402295 -0.00303325 -0.0964122 0.0806223 -0.0246872 0.0387533 0.004235…
401.0 0.0 0.0 -0.245251 0.214308 0.920052 0.0 0.0 0.0 0.245251 0.0 0.0 0.245251 0.0 0.0 0.210266 -0.187541 0.015812 0.0 0.0 0.0 -0.210266 0.0 0.0 -0.210266 0.202104 0.965973 -2.16943e-18 -0.187875 0.0419379 0.0 0.00496027 0.00108025 -0.236692 0.245052 0.909721 0.0044985 0.101141 -0.284341 0.389532 -0.134675 0.174592 0.204412 -0.0381505 -0.00915594 -0.0401794 0.343343 -0.0223148 -0.0356815 0.78726…
402.0 0.0 0.0 -0.153362 0.135368 0.943044 0.0 0.0 0.0 0.153362 0.0 0.0 0.153362 0.0 0.0 0.292775 -0.261132 0.0220166 0.0 0.0 0.0 -0.292775 0.0 0.0 -0.292775 0.1192745 0.980505 -2.16943e-18 -0.265852 0.0341439 0.0 -0.00345517 0.00368611 -0.0201596 0.136229 0.94798 -0.00419784 -0.240567 0.169508 0.0915653 -0.238719 0.177898 0.107337 -0.0428 0.0781025 0.771315 0.144286 0.00464872 -0.0595463 -0.99058…
403.0 0.0 0.0 -0.0320114 0.0285082 0.962136 0.0 0.0 0.0 0.0320114 0.0 0.0 0.0320114 0.0 0.0 0.0563962 -0.050301 0.004241 0.0 0.0 0.0 -0.0563962 0.0 0.0 -0.0563962 0.008495700000000009 0.987945 -2.16943e-18 -0.0516298 0.000329525 0.0 -0.0189148 0.00209326 -0.343491 0.360964 0.863325 -0.0171486 -0.102678 0.03384 0.416062 -0.170081 0.174695 0.308306 -0.134631 0.129015 -0.817618 0.67412 0.00435257 -0…
404.0 0.0 0.0 -0.0745606 0.0662316 0.95692 0.0 0.0 0.0 0.0745606 0.0 0.0 0.0745606 0.0 0.0 0.0292107 -0.0260536 0.00219664 0.0 0.0 0.0 -0.0292107 0.0 0.0 -0.0292107 0.0474318 0.986868 -2.16943e-18 -0.0267104 0.00130803 0.0 -0.00962003 0.00255365 -0.342259 0.36276 0.860788 -0.00891852 -0.119079 0.0578116 0.410421 -0.178712 0.17455 0.309121 -0.101635 0.108926 -0.808257 0.694059 -0.0192261 -0.090280…
405.0 0.0 0.0 -0.197012 0.17313 0.933027 0.0 0.0 0.0 0.197012 0.0 0.0 0.197012 0.0 0.0 0.482802 -0.430621 0.0363067 0.0 0.0 0.0 -0.482802 0.0 0.0 -0.482802 0.15878720000000002 0.974552 -2.16943e-18 -0.43553 0.075382 0.0 -0.00510846 0.00351747 0.0481988 0.1593 0.947136 -0.00585162 -0.342177 0.160716 0.134306 -0.337933 0.178066 0.1214 -0.0642934 0.00289405 1.37489 0.166015 0.0267588 -0.0609392 -1.5…
407.0 0.0 0.0 -0.147654 0.1304 0.944232 0.0 0.0 0.0 0.147654 0.0 0.0 0.147654 0.0 0.0 0.343042 -0.305967 0.0257968 0.0 0.0 0.0 -0.343042 0.0 0.0 -0.343042 0.1140898 0.981156 -2.16943e-18 -0.31172 0.0382276 0.0 -0.00419277 0.00185595 -0.0259288 0.119955 0.951287 -0.00441586 -0.195587 0.148188 0.0783235 -0.192941 0.156779 0.0743465 -0.0179294 0.0374429 1.11693 0.152986 -0.0226908 -0.0250708 -2.7660…
408.0 0.0 0.0 -0.0281727 0.0250946 0.962528 0.0 0.0 0.0 0.0281727 0.0 0.0 0.0281727 0.0 0.0 -0.285404 0.254558 -0.0214624 0.0 0.0 0.0 0.285404 0.0 0.0 0.285404 0.0049815 0.987961 -2.16943e-18 0.261287 -0.000664635 0.0 0.000634117 0.00134029 0.00233675 0.0794395 0.956615 0.000482223 -0.192335 0.164426 0.0325039 -0.198269 0.177997 0.027146 -0.0323773 7.53641e-05 -0.436714 0.147626 -0.0416401 -0.030…
409.0 0.0 0.0 -0.0931618 0.0826467 0.954137 0.0 0.0 0.0 0.0931618 0.0 0.0 0.0931618 0.0 0.0 0.331533 -0.295701 0.0249313 0.0 0.0 0.0 -0.331533 0.0 0.0 -0.331533 0.0644321 0.985877 -2.16943e-18 -0.302827 0.0204819 0.0 -0.0273917 0.0149305 0.846721 0.123238 0.968782 -0.0298113 -1.18253 0.174933 0.174152 -1.1803 0.179616 0.129816 -0.0276432 0.0297261 1.70811 -0.0350409 -0.0211916 -0.0390987 -1.90721…
410.0 0.0 0.0 -0.108395 0.0960492 0.95163 0.0 0.0 0.0 0.108395 0.0 0.0 0.108395 0.0 0.0 0.0816556 -0.0728303 0.0061405 0.0 0.0 0.0 -0.0816556 0.0 0.0 -0.0816556 0.07833857 0.98483 -2.16943e-18 -0.0744999 0.00618017 0.0 -0.0100053 0.000359339 -0.0839808 0.15293 0.941562 -0.00948926 -0.188073 0.174585 0.105396 -0.171013 0.154735 0.111201 0.023965 0.00180008 0.0828043 0.351461 -0.0324449 0.0226603 -…
411.0 0.0 0.0 -0.139374 0.123179 0.945904 0.0 0.0 0.0 0.139374 0.0 0.0 0.139374 0.0 0.0 0.264805 -0.236185 0.0199134 0.0 0.0 0.0 -0.264805 0.0 0.0 -0.264805 0.10656180000000001 0.982048 -2.16943e-18 -0.240863 0.0275157 0.0 -0.00357748 0.0035911 -0.0242801 0.123075 0.950054 -0.00424163 -0.220156 0.172325 0.0724153 -0.216938 0.175968 0.0920864 -0.0400759 0.0772408 0.667817 0.12835 0.0130675 -0.0555…
412.0 0.0 0.0 -0.180547 0.158938 0.936999 0.0 0.0 0.0 0.180547 0.0 0.0 0.180547 0.0 0.0 0.0108613 -0.00968741 0.000816769 0.0 0.0 0.0 -0.0108613 0.0 0.0 -0.0108613 0.14391389999999998 0.977 -2.16943e-18 -0.00982443 0.00153428 0.0 -0.0123173 0.00329147 -0.34272 0.357172 0.864321 -0.011453 -0.0981582 0.0332061 0.409957 -0.171162 0.17466 0.308095 -0.0962768 0.135446 -0.774654 0.633372 0.00400683 -0.…
413.0 0.0 0.0 0.0627954 -0.05612 0.967961 0.0 0.0 0.0 -0.0627954 0.0 0.0 -0.0627954 0.0 0.0 -0.225743 0.201345 -0.0169759 0.0 0.0 0.0 0.225743 0.0 0.0 0.225743 -0.078194 0.984387 -2.16943e-18 0.20586 0.0182507 0.0 0.000259074 0.00070127 0.0950459 -0.0285671 0.969008 0.000203545 -0.129893 0.117747 -0.0785932 -0.149426 0.135969 -0.0720364 0.013941 -0.00131283 0.603482 0.417363 -0.0695379 0.0135635 …
414.0 0.0 0.0 -0.0933741 0.0828338 0.954103 0.0 0.0 0.0 0.0933741 0.0 0.0 0.0933741 0.0 0.0 0.399734 -0.356531 0.03006 0.0 0.0 0.0 -0.399734 0.0 0.0 -0.399734 0.064626 0.985864 -2.16943e-18 -0.365117 0.0247728 0.0 -0.0132397 0.0171395 1.09438 0.0875128 0.973476 -0.0197451 -1.39685 0.149856 0.134682 -1.41539 0.181851 0.0633536 0.107426 0.213151 4.35849 0.12249 0.26275 -0.121616 -3.65689 -1.59553 -…
415.0 0.0 0.0 -0.190218 0.167282 0.934694 0.0 0.0 0.0 0.190218 0.0 0.0 0.190218 0.0 0.0 0.45666 -0.407305 0.0343408 0.0 0.0 0.0 -0.45666 0.0 0.0 -0.45666 0.1526547 0.975592 -2.16943e-18 -0.412423 0.0684999 0.0 -0.00624311 0.00437711 0.0523353 0.1588 0.947979 -0.00719214 -0.345695 0.158057 0.133295 -0.336987 0.174792 0.119636 -0.0699616 0.00342209 1.33472 0.174839 0.0216363 -0.0663853 -1.47919 -0.…
416.0 0.0 0.0 0.0403934 -0.0360793 0.967309 0.0 0.0 0.0 -0.0403934 0.0 0.0 -0.0403934 0.0 0.0 -0.141339 0.126064 -0.0106287 0.0 0.0 0.0 0.141339 0.0 0.0 0.141339 -0.05774700000000001 0.985969 -2.16943e-18 0.129114 0.00853686 0.0 -0.029394 0.0166275 0.653341 -0.0877405 0.992905 -0.0323695 -0.710411 0.174977 -0.103937 -0.705433 0.175987 0.020049 -0.0509169 0.0381931 2.35638 -0.163705 0.180406 -0.06…
417.0 0.0 0.0 -0.154797 0.136617 0.942741 0.0 0.0 0.0 0.154797 0.0 0.0 0.154797 0.0 0.0 0.170629 -0.152187 0.0128313 0.0 0.0 0.0 -0.170629 0.0 0.0 -0.170629 0.1205775 0.980337 -2.16943e-18 -0.154909 0.0201213 0.0 -0.0111486 -0.000540026 -0.129072 0.198663 0.928137 -0.0103778 -0.199835 0.173272 0.163746 -0.190572 0.175075 0.155431 -0.00402421 -0.00056271 0.00833669 0.44018 -0.045571 -0.00376099 -0…
418.0 0.0 0.0 0.0447504 -0.0399758 0.967471 0.0 0.0 0.0 -0.0447504 0.0 0.0 -0.0447504 0.0 0.0 -0.116821 0.104195 -0.00878497 0.0 0.0 0.0 0.116821 0.0 0.0 0.116821 -0.06172599999999999 0.985697 -2.16943e-18 0.106685 0.00752087 0.0 -0.0275288 0.00871042 0.24787 -0.122886 0.973255 -0.0273828 -0.217456 0.175741 -0.194191 -0.232342 0.176473 -0.149006 -0.0571346 0.013935 1.56761 -0.127339 0.12015 -0.05…
419.0 0.0 0.0 -0.0566018 0.0503369 0.959317 0.0 0.0 0.0 0.0566018 0.0 0.0 0.0566018 0.0 0.0 0.0272378 -0.024294 0.00204828 0.0 0.0 0.0 -0.0272378 0.0 0.0 -0.0272378 0.031003800000000005 0.987525 -2.16943e-18 -0.0249243 0.000772221 0.0 -0.00353177 0.00494055 -0.333392 0.354548 0.865513 -0.0037997 -0.10849 0.0419335 0.402646 -0.178752 0.17538 0.309359 -0.0908371 0.140619 -0.814087 0.656942 -0.00105…
420.0 0.0 0.0 -0.0575155 0.0511466 0.959202 0.0 0.0 0.0 0.0575155 0.0 0.0 0.0575155 0.0 0.0 0.174 -0.155195 0.0130848 0.0 0.0 0.0 -0.174 0.0 0.0 -0.174 0.031839900000000004 0.987498 -2.16943e-18 -0.159217 0.00507858 0.0 -0.011138 0.00490813 0.147369 0.0861846 0.965561 -0.011923 -0.357424 0.175065 0.0457957 -0.342871 0.157638 0.0685153 0.0931116 -0.013729 0.00123582 0.104718 -0.0383102 0.0907278 -…
421.0 0.0 0.0 -0.116368 0.103048 0.950237 0.0 0.0 0.0 0.116368 0.0 0.0 0.116368 0.0 0.0 0.00630362 -0.00562233 0.000474032 0.0 0.0 0.0 -0.00630362 0.0 0.0 -0.00630362 0.0856103 0.984197 -2.16943e-18 -0.00574723 0.000522933 0.0 -0.00933412 0.00628356 -0.349511 0.36927 0.860303 -0.00920283 -0.0823797 -0.0106421 0.436096 -0.179295 0.174738 0.308379 -0.0973713 0.174873 -0.796688 0.689984 0.0224499 -0…
422.0 0.0 0.0 0.0693831 -0.0620156 0.968067 0.0 0.0 0.0 -0.0693831 0.0 0.0 -0.0693831 0.0 0.0 -0.0215172 0.0191916 -0.00161809 0.0 0.0 0.0 0.0215172 0.0 0.0 0.0215172 -0.08419999999999998 0.983835 -2.16943e-18 0.0196102 0.00186883 0.0 -0.0356828 0.0191869 0.827168 -0.111357 0.994222 -0.0390206 -0.871238 0.17497 -0.117567 -0.871758 0.176093 0.0219797 -0.0403949 0.0428455 2.39699 -0.29134 0.310145 …
423.0 0.0 0.0 -0.0655208 0.0582361 0.958163 0.0 0.0 0.0 0.0655208 0.0 0.0 0.0655208 0.0 0.0 -0.125603 0.112028 -0.00944531 0.0 0.0 0.0 0.125603 0.0 0.0 0.125603 0.039164000000000004 0.987235 -2.16943e-18 0.114898 -0.00458591 0.0 -0.00407703 0.00633658 -0.334766 0.355907 0.865375 -0.00448141 -0.0957557 0.015901 0.414015 -0.178731 0.174873 0.308709 -0.0853798 0.159862 -0.822112 0.647964 0.00601683 …
424.0 0.0 0.0 -0.266038 0.23185 0.913851 0.0 0.0 0.0 0.266038 0.0 0.0 0.266038 0.0 0.0 0.600955 -0.536005 0.0451918 0.0 0.0 0.0 -0.600955 0.0 0.0 -0.600955 0.22063300000000002 0.961635 -2.16943e-18 -0.534352 0.130997 0.0 0.00369731 0.000265353 -0.0582035 0.171048 0.93962 0.00356631 -0.00340728 -0.272591 0.311261 -0.235356 0.175148 0.128563 -0.0527982 -0.00315561 0.708154 0.0675581 0.0282034 -0.04…
425.0 0.0 0.0 -0.189444 0.166615 0.934882 0.0 0.0 0.0 0.189444 0.0 0.0 0.189444 0.0 0.0 0.314113 -0.280164 0.0236213 0.0 0.0 0.0 -0.314113 0.0 0.0 -0.314113 0.1519557 0.975707 -2.16943e-18 -0.283721 0.0468981 0.0 -0.0030198 0.00170806 -0.0448466 0.17208 0.939195 -0.00331533 -0.254333 0.163594 0.138492 -0.253418 0.175068 0.133003 -0.056626 -0.00263294 0.657077 0.20461 0.00011331 -0.0532238 -0.7633…
427.0 0.0 0.0 -0.278532 0.24233 0.90995 0.0 0.0 0.0 0.278532 0.0 0.0 0.278532 0.0 0.0 0.405677 -0.361832 0.0305069 0.0 0.0 0.0 -0.405677 0.0 0.0 -0.405677 0.23172500000000001 0.958842 -2.16943e-18 -0.359584 0.0929295 0.0 0.00308649 0.00130229 -0.23719 0.201249 0.921238 0.00283913 0.168525 -0.306129 0.336722 -0.070194 0.151707 0.161211 -0.0157709 -0.00379395 0.0759922 -0.0454595 0.0140037 -0.01493…
428.0 0.0 0.0 -0.199776 0.175506 0.932337 0.0 0.0 0.0 0.199776 0.0 0.0 0.199776 0.0 0.0 0.406056 -0.36217 0.0305354 0.0 0.0 0.0 -0.406056 0.0 0.0 -0.406056 0.1612803 0.974116 -2.16943e-18 -0.366122 0.0644117 0.0 -0.00223199 0.00241578 -0.0110609 0.168721 0.941869 -0.00277729 -0.290404 0.16624 0.134904 -0.286543 0.17759 0.129947 -0.042495 0.0124436 1.00497 0.187461 0.017043 -0.0436452 -1.21706 -0.…
429.0 0.0 0.0 -0.0480013 0.0427103 0.960364 0.0 0.0 0.0 0.0480013 0.0 0.0 0.0480013 0.0 0.0 0.254154 -0.226686 0.0191124 0.0 0.0 0.0 -0.254154 0.0 0.0 -0.254154 0.023132800000000002 0.987735 -2.16943e-18 -0.23262 0.00520512 0.0 -0.0130963 0.00783444 1.19223 0.0157474 0.978178 -0.0135962 -1.42774 0.164322 0.0753562 -1.44212 0.178957 0.043169 0.143622 0.0343191 4.0111 -0.0919157 0.299456 0.0291016 …
430.0 0.0 0.0 -0.0592664 0.0526979 0.95898 0.0 0.0 0.0 0.0592664 0.0 0.0 0.0592664 0.0 0.0 -0.199631 0.178055 -0.0150122 0.0 0.0 0.0 0.199631 0.0 0.0 0.199631 0.033442 0.987446 -2.16943e-18 0.182659 -0.00614649 0.0 -0.0062586 0.00157512 -0.339395 0.354597 0.864062 -0.00579319 -0.106111 0.0473546 0.407237 -0.174927 0.177871 0.295863 -0.104954 0.0542777 -0.940372 0.668824 -0.0533108 -0.0941527 1.45…
431.0 0.0 0.0 -0.150613 0.132977 0.943619 0.0 0.0 0.0 0.150613 0.0 0.0 0.150613 0.0 0.0 0.14658 -0.130738 0.0110228 0.0 0.0 0.0 -0.14658 0.0 0.0 -0.14658 0.1167784 0.980823 -2.16943e-18 -0.133148 0.0167286 0.0 -0.0108136 -0.00037945 -0.123684 0.181849 0.933037 -0.0101263 -0.181698 0.175075 0.137764 -0.173344 0.175634 0.138052 0.00794702 0.000928338 0.0516676 0.379388 -0.0333322 0.00747429 -0.5197…
433.0 0.0 0.0 -0.0802274 0.0712379 0.956104 0.0 0.0 0.0 0.0802274 0.0 0.0 0.0802274 0.0 0.0 -0.181725 0.162084 -0.0136657 0.0 0.0 0.0 0.181725 0.0 0.0 0.181725 0.0526128 0.9866 -2.16943e-18 0.166122 -0.009079 0.0 -0.00944567 0.0054695 -0.331456 0.355857 0.865771 -0.00919087 -0.0987368 0.0120566 0.417281 -0.182871 0.177139 0.307958 -0.101899 0.153289 -0.88106 0.667949 0.00282132 -0.0902752 1.69543…
434.0 0.0 0.0 -0.215601 0.189072 0.928262 0.0 0.0 0.0 0.215601 0.0 0.0 0.215601 0.0 0.0 0.411335 -0.366878 0.0309324 0.0 0.0 0.0 -0.411335 0.0 0.0 -0.411335 0.17552800000000002 0.971493 -2.16943e-18 -0.369802 0.0711096 0.0 -0.0354223 -0.00141298 -0.28388 0.342394 0.87175 -0.0321912 -0.191502 0.115716 0.374007 -0.213668 0.175315 0.300638 -0.0932288 -0.00143065 -1.15465 0.549776 -0.0856028 -0.08515…
435.0 0.0 0.0 0.0648256 -0.0579368 0.967998 0.0 0.0 0.0 -0.0648256 0.0 0.0 -0.0648256 0.0 0.0 -0.293451 0.261735 -0.0220675 0.0 0.0 0.0 0.293451 0.0 0.0 0.293451 -0.08004599999999999 0.984221 -2.16943e-18 0.267556 0.0242679 0.0 -0.0323922 0.00388677 -0.0168995 0.100643 0.9559 -0.0318128 -0.196332 0.175382 0.0497031 -0.181917 0.159738 0.150289 0.0159714 0.000183764 -0.0693172 0.327728 -0.0418951 0…
436.0 0.0 0.0 -0.0857329 0.0760971 0.955285 0.0 0.0 0.0 0.0857329 0.0 0.0 0.0857329 0.0 0.0 0.132447 -0.118132 0.00996002 0.0 0.0 0.0 -0.132447 0.0 0.0 -0.132447 0.05764470000000001 0.986311 -2.16943e-18 -0.121036 0.00728353 0.0 -0.00799772 7.06034e-05 0.0260088 0.100188 0.956516 -0.00760744 -0.243364 0.175055 0.0490269 -0.228342 0.163156 0.0495387 -0.00750739 0.00015408 0.0944727 0.101759 -0.010…
437.0 0.0 0.0 -0.0283706 0.0252707 0.962508 0.0 0.0 0.0 0.0283706 0.0 0.0 0.0283706 0.0 0.0 0.0953857 -0.0850765 0.00717301 0.0 0.0 0.0 -0.0953857 0.0 0.0 -0.0953857 0.005162700000000006 0.98796 -2.16943e-18 -0.0873254 0.000239416 0.0 -0.0133484 0.00146116 -0.330252 0.35765 0.863674 -0.0123151 -0.133984 0.073496 0.398939 -0.182081 0.174566 0.31034 -0.0750869 0.0948944 -0.871186 0.646745 -0.024622…
439.0 0.0 0.0 -0.0205821 0.0183403 0.963263 0.0 0.0 0.0 0.0205821 0.0 0.0 0.0205821 0.0 0.0 -0.280861 0.250506 -0.0211208 0.0 0.0 0.0 0.280861 0.0 0.0 0.280861 -0.0019677999999999918 0.987952 -2.16943e-18 0.257126 0.00129771 0.0 0.000546268 0.00104301 0.0115134 0.0523124 0.961437 0.000451004 -0.139485 0.121743 0.010592 -0.176211 0.177406 -0.0174082 0.015367 -0.000153529 0.419821 0.462495 -0.07949…
440.0 0.0 0.0 -0.101275 0.08979 0.952827 0.0 0.0 0.0 0.101275 0.0 0.0 0.101275 0.0 0.0 0.484255 -0.431917 0.036416 0.0 0.0 0.0 -0.484255 0.0 0.0 -0.484255 0.07184103 0.985346 -2.16943e-18 -0.442068 0.0335048 0.0 -0.0099978 0.0141742 0.910231 0.0680311 0.978483 -0.0159104 -1.18312 0.177996 0.104484 -1.15387 0.130613 0.131383 0.0282708 -0.0359733 3.04814 -0.116037 0.0424885 0.0446931 -3.28174 2.546…
441.0 0.0 0.0 -0.206927 0.181644 0.930522 0.0 0.0 0.0 0.206927 0.0 0.0 0.206927 0.0 0.0 0.171138 -0.152642 0.0128696 0.0 0.0 0.0 -0.171138 0.0 0.0 -0.171138 0.16772330000000002 0.972959 -2.16943e-18 -0.15411 0.0282499 0.0 -0.0227768 -0.00216936 -0.330066 0.346281 0.868296 -0.0201718 -0.130667 0.0930394 0.377715 -0.168397 0.175986 0.302221 -0.124211 0.041857 -0.887206 0.586471 -0.0367975 -0.111853…
442.0 0.0 0.0 -0.00449382 0.00400731 0.964653 0.0 0.0 0.0 0.00449382 0.0 0.0 0.00449382 0.0 0.0 0.0512885 -0.0457453 0.0038569 0.0 0.0 0.0 -0.0512885 0.0 0.0 -0.0512885 -0.01669509999999999 0.987759 -2.16943e-18 -0.0469442 -0.000992322 0.0 -0.0389924 0.0249576 1.02081 -0.140956 0.992095 -0.0438154 -1.05107 0.17475 -0.128902 -1.04897 0.174545 0.0466649 -0.00171476 0.00261127 2.38305 -0.418766 0.54…
443.0 0.0 0.0 0.0412571 -0.0368517 0.967343 0.0 0.0 0.0 -0.0412571 0.0 0.0 -0.0412571 0.0 0.0 -0.117658 0.104942 -0.00884791 0.0 0.0 0.0 0.117658 0.0 0.0 0.117658 -0.05853599999999999 0.985917 -2.16943e-18 0.107476 0.00719936 0.0 -0.0263047 0.00801318 0.27917 -0.12777 0.974259 -0.026143 -0.244236 0.176488 -0.19955 -0.254659 0.17626 -0.104758 -0.0398266 0.0100394 1.75777 -0.135251 0.131745 -0.0400…
444.0 0.0 0.0 -0.114764 0.101641 0.950522 0.0 0.0 0.0 0.114764 0.0 0.0 0.114764 0.0 0.0 0.193148 -0.172273 0.0145247 0.0 0.0 0.0 -0.193148 0.0 0.0 -0.193148 0.08414759000000001 0.984329 -2.16943e-18 -0.176125 0.0157406 0.0 -0.00612417 0.00242358 -0.00832986 0.111732 0.951894 -0.00636899 -0.224871 0.169479 0.0702341 -0.21837 0.176265 0.0616175 -0.0742316 -0.000728305 0.539488 0.181438 0.00364344 -…
445.0 0.0 0.0 -0.0743008 0.066002 0.956957 0.0 0.0 0.0 0.0743008 0.0 0.0 0.0743008 0.0 0.0 -0.194834 0.173777 -0.0146515 0.0 0.0 0.0 0.194834 0.0 0.0 0.194834 0.047194200000000006 0.98688 -2.16943e-18 0.17816 -0.00867822 0.0 -0.011069 0.00455943 -0.326367 0.352218 0.866936 -0.0105221 -0.10809 0.0262902 0.410481 -0.183488 0.176528 0.308024 -0.103513 0.141451 -0.913607 0.656083 -0.007614 -0.0920893…
446.0 0.0 0.0 -0.0835689 0.0741876 0.95561 0.0 0.0 0.0 0.0835689 0.0 0.0 0.0835689 0.0 0.0 0.147973 -0.13198 0.0111276 0.0 0.0 0.0 -0.147973 0.0 0.0 -0.147973 0.05566700000000001 0.986428 -2.16943e-18 -0.135242 0.00784469 0.0 -0.0100631 0.0017687 0.0465221 0.0972208 0.957823 -0.00997766 -0.266139 0.174716 0.0525774 -0.250414 0.171982 0.0459253 -0.0187615 0.000789069 0.268872 0.125654 -0.00497742 …
447.0 0.0 0.0 -0.0556661 0.0495076 0.959434 0.0 0.0 0.0 0.0556661 0.0 0.0 0.0556661 0.0 0.0 0.347524 -0.309964 0.0261338 0.0 0.0 0.0 -0.347524 0.0 0.0 -0.347524 0.030147600000000004 0.987551 -2.16943e-18 -0.318015 0.00955515 0.0 -0.0144573 0.00641805 0.240452 0.0392688 0.974923 -0.0154452 -0.401671 0.176235 -0.00737212 -0.39789 0.174649 0.0423006 -0.0584458 0.01397 1.70466 0.0929959 0.0607612 -0.…
448.0 0.0 0.0 -0.124334 0.11003 0.948789 0.0 0.0 0.0 0.124334 0.0 0.0 0.124334 0.0 0.0 -0.173682 0.15491 -0.0130609 0.0 0.0 0.0 0.173682 0.0 0.0 0.173682 0.0928703 0.983508 -2.16943e-18 0.158232 -0.0156691 0.0 -0.00451094 0.00999033 -0.345302 0.367266 0.862279 -0.00542286 -0.0714838 -0.0326564 0.435291 -0.182369 0.176966 0.306968 -0.0984489 0.210389 -0.774613 0.705705 0.0330976 -0.0860188 1.67477…
449.0 0.0 0.0 -0.0909225 0.0806733 0.954488 0.0 0.0 0.0 0.0909225 0.0 0.0 0.0909225 0.0 0.0 0.276063 -0.246226 0.0207599 0.0 0.0 0.0 -0.276063 0.0 0.0 -0.276063 0.062386500000000004 0.986013 -2.16943e-18 -0.252197 0.0164903 0.0 -0.0173251 0.00549113 0.354414 0.121875 0.968469 -0.0179238 -0.629404 0.175184 0.110098 -0.600492 0.1311 0.143892 -0.0477901 0.0165367 0.213476 0.080643 -0.0362649 -0.0487…
450.0 0.0 0.0 0.0283299 -0.0252949 0.966772 0.0 0.0 0.0 -0.0283299 0.0 0.0 -0.0283299 0.0 0.0 0.0900231 -0.0802935 0.00676974 0.0 0.0 0.0 -0.0900231 0.0 0.0 -0.0900231 -0.046723 0.986631 -2.16943e-18 -0.0822963 -0.00444494 0.0 -0.0228222 0.0223473 1.40668 -0.184734 0.97622 -0.0284492 -1.42704 0.177261 -0.142951 -1.42557 0.17457 -0.179495 0.00801991 -0.0553968 4.30162 -0.430479 0.88709 0.0544097 -…
451.0 0.0 0.0 -0.0324592 0.0289063 0.96209 0.0 0.0 0.0 0.0324592 0.0 0.0 0.0324592 0.0 0.0 -0.283701 0.253039 -0.0213343 0.0 0.0 0.0 0.283701 0.0 0.0 0.283701 0.008905700000000003 0.987942 -2.16943e-18 0.259722 -0.00177398 0.0 0.0028505 0.00722571 -0.325062 0.35621 0.866285 0.0014397 -0.0956059 -0.00235718 0.419038 -0.195351 0.177841 0.306353 -0.104664 0.134806 -0.969435 0.670633 -0.00448671 -0.0…
452.0 0.0 0.0 -0.103718 0.091938 0.952421 0.0 0.0 0.0 0.103718 0.0 0.0 0.103718 0.0 0.0 0.0307774 -0.027451 0.00231446 0.0 0.0 0.0 -0.0307774 0.0 0.0 -0.0307774 0.0740703 0.985174 -2.16943e-18 -0.0280909 0.00219805 0.0 -0.00552282 0.00615648 -0.344585 0.363054 0.862346 -0.00576211 -0.0889634 0.00696846 0.424144 -0.17673 0.174716 0.308648 -0.0913128 0.164199 -0.788117 0.666295 0.0146491 -0.0796638…
453.0 0.0 0.0 -0.0485657 0.043211 0.960298 0.0 0.0 0.0 0.0485657 0.0 0.0 0.0485657 0.0 0.0 0.0481669 -0.0429611 0.00362215 0.0 0.0 0.0 -0.0481669 0.0 0.0 -0.0481669 0.0236494 0.987723 -2.16943e-18 -0.0440853 0.00101135 0.0 -0.00387138 0.00919813 -0.34835 0.368171 0.861362 -0.0047956 -0.0725728 -0.0273593 0.436313 -0.179893 0.174563 0.307889 -0.0976556 0.201623 -0.762338 0.704082 0.0336039 -0.0852…
454.0 0.0 0.0 -0.12777 0.113038 0.948147 0.0 0.0 0.0 0.12777 0.0 0.0 0.12777 0.0 0.0 0.406992 -0.363005 0.0306058 0.0 0.0 0.0 -0.406992 0.0 0.0 -0.406992 0.0960008 0.983192 -2.16943e-18 -0.37066 0.037992 0.0 -0.00923221 0.0066026 0.120298 0.103989 0.960675 -0.0105814 -0.353804 0.168691 0.0729746 -0.348584 0.176406 0.076365 -0.0578947 0.0852521 1.54335 0.139486 -0.0431672 -0.0825345 -1.71263 -0.39…
456.0 0.0 0.0 -0.178649 0.157298 0.937442 0.0 0.0 0.0 0.178649 0.0 0.0 0.178649 0.0 0.0 0.300296 -0.26784 0.0225822 0.0 0.0 0.0 -0.300296 0.0 0.0 -0.300296 0.1421968 0.977266 -2.16943e-18 -0.271709 0.0419045 0.0 -0.0265776 -0.00181518 -0.275264 0.343326 0.871678 -0.0238836 -0.200092 0.114501 0.373477 -0.222844 0.175106 0.294585 -0.0688552 -0.00809415 -1.17581 0.541874 -0.0995228 -0.0626811 1.5058…
457.0 0.0 0.0 -0.0742979 0.0659994 0.956957 0.0 0.0 0.0 0.0742979 0.0 0.0 0.0742979 0.0 0.0 0.020996 -0.0187268 0.0015789 0.0 0.0 0.0 -0.020996 0.0 0.0 -0.020996 0.047191500000000004 0.98688 -2.16943e-18 -0.0191991 0.000935136 0.0 -0.00581256 0.00516116 -0.34381 0.364573 0.861062 -0.00587899 -0.104026 0.02958 0.418389 -0.179488 0.174846 0.310522 -0.0887612 0.152553 -0.792279 0.685042 0.00974695 -…
458.0 0.0 0.0 -0.272815 0.237541 0.911751 0.0 0.0 0.0 0.272815 0.0 0.0 0.272815 0.0 0.0 0.132723 -0.118378 0.00998075 0.0 0.0 0.0 -0.132723 0.0 0.0 -0.132723 0.22665400000000002 0.960137 -2.16943e-18 -0.117815 0.0297301 0.0 1.48996e-05 0.000723203 -0.267892 0.25059 0.903618 -2.58184e-05 0.175797 -0.376088 0.417185 -0.117276 0.1782 0.212542 -0.0437702 -0.0120164 0.045364 0.258617 -0.00808955 -0.04…
459.0 0.0 0.0 -0.158282 0.139646 0.941997 0.0 0.0 0.0 0.158282 0.0 0.0 0.158282 0.0 0.0 0.684479 -0.610501 0.0514728 0.0 0.0 0.0 -0.684479 0.0 0.0 -0.684479 0.1237404 0.979921 -2.16943e-18 -0.621136 0.082882 0.0 -0.00405962 0.0164667 0.958593 0.0723521 0.976088 -0.0129379 -1.24018 0.17468 0.116151 -1.23443 0.177355 0.118306 0.0396971 -0.0556885 3.76327 -0.191815 0.12444 0.0666613 -3.94681 3.13654…
461.0 0.0 0.0 -0.177535 0.156335 0.9377 0.0 0.0 0.0 0.177535 0.0 0.0 0.177535 0.0 0.0 0.192139 -0.171373 0.0144489 0.0 0.0 0.0 -0.192139 0.0 0.0 -0.192139 0.1411887 0.977421 -2.16943e-18 -0.173878 0.0266182 0.0 -0.00951729 -0.000581504 -0.153307 0.201372 0.926384 -0.00884548 -0.174341 0.17478 0.160217 -0.165849 0.172442 0.158518 -0.00191581 -0.000344868 0.00504359 0.401733 -0.034746 -0.00178473 -…
462.0 0.0 0.0 -0.138069 0.12204 0.946162 0.0 0.0 0.0 0.138069 0.0 0.0 0.138069 0.0 0.0 0.112449 -0.100296 0.0084562 0.0 0.0 0.0 -0.112449 0.0 0.0 -0.112449 0.1053747 0.982183 -2.16943e-18 -0.102298 0.011551 0.0 -0.0104086 -0.000134244 -0.112262 0.176406 0.934943 -0.00975764 -0.187252 0.175327 0.131739 -0.178131 0.174753 0.130141 0.0140687 0.00152421 0.0689296 0.379169 -0.0347849 0.0132335 -0.5384…
463.0 0.0 0.0 0.0806463 -0.0720966 0.968159 0.0 0.0 0.0 -0.0806463 0.0 0.0 -0.0806463 0.0 0.0 -0.289082 0.257838 -0.0217389 0.0 0.0 0.0 0.289082 0.0 0.0 0.289082 -0.094459 0.982799 -2.16943e-18 0.263161 0.0280733 0.0 -0.0166753 0.00507087 0.0679831 0.0177313 0.966742 -0.0168762 -0.186632 0.175163 -0.0477306 -0.136736 0.107153 -0.0229523 0.00496851 -0.000396292 0.115088 0.132339 -0.00608618 0.0048…
464.0 0.0 0.0 -0.112566 0.0997118 0.950908 0.0 0.0 0.0 0.112566 0.0 0.0 0.112566 0.0 0.0 -0.0213528 0.019045 -0.00160573 0.0 0.0 0.0 0.0213528 0.0 0.0 0.0213528 0.08214306 0.984506 -2.16943e-18 0.0194747 -0.00169734 0.0 -0.00699602 0.00193619 -0.330338 0.352974 0.865351 -0.00650638 -0.126956 0.0731531 0.392095 -0.179268 0.174629 0.308368 -0.0719001 0.0906478 -0.846749 0.623276 -0.0234623 -0.06375…
465.0 0.0 0.0 -0.126555 0.111975 0.948375 0.0 0.0 0.0 0.126555 0.0 0.0 0.126555 0.0 0.0 0.662792 -0.591158 0.0498419 0.0 0.0 0.0 -0.662792 0.0 0.0 -0.662792 0.0948939 0.983305 -2.16943e-18 -0.603699 0.0611367 0.0 -0.0130528 0.0227686 0.320228 0.0586898 0.976807 -0.0197732 -0.511381 0.176556 0.0226834 -0.507412 0.175625 0.0742535 -0.0436699 0.0148674 2.41619 -0.0285458 0.117371 -0.0447811 -2.58986…
466.0 0.0 0.0 -0.233048 0.203951 0.923522 0.0 0.0 0.0 0.233048 0.0 0.0 0.233048 0.0 0.0 0.438135 -0.390781 0.0329477 0.0 0.0 0.0 -0.438135 0.0 0.0 -0.438135 0.19118600000000002 0.968341 -2.16943e-18 -0.392515 0.0826031 0.0 -0.0256434 0.000356464 -0.301419 0.340674 0.871204 -0.0238044 -0.171866 0.122257 0.364481 -0.191302 0.174721 0.287976 -0.08486 -0.0203385 -0.971659 0.593935 -0.0854077 -0.07749…
467.0 0.0 0.0 -0.103104 0.0913984 0.952524 0.0 0.0 0.0 0.103104 0.0 0.0 0.103104 0.0 0.0 0.215038 -0.191797 0.0161708 0.0 0.0 0.0 -0.215038 0.0 0.0 -0.215038 0.07351021 0.985218 -2.16943e-18 -0.196277 0.015237 0.0 -0.0052021 0.00371205 -0.00304338 0.0922792 0.955588 -0.00574713 -0.204438 0.167657 0.0432178 -0.200469 0.177032 0.0522243 -0.0468627 0.116108 0.681662 0.132476 0.0438598 -0.069273 -0.9…
469.0 0.0 0.0 -0.0965823 0.0856594 0.953592 0.0 0.0 0.0 0.0965823 0.0 0.0 0.0965823 0.0 0.0 0.279168 -0.248995 0.0209934 0.0 0.0 0.0 -0.279168 0.0 0.0 -0.279168 0.06755605 0.98566 -2.16943e-18 -0.254935 0.0181189 0.0 -0.0107227 0.00316912 0.144706 0.0940086 0.964218 -0.0110252 -0.363854 0.17482 0.0519682 -0.360293 0.17693 0.0791194 -0.0114059 0.00157297 0.994721 0.145713 0.0118605 -0.0110701 -1.2…
470.0 0.0 0.0 -0.0552011 0.0490954 0.959492 0.0 0.0 0.0 0.0552011 0.0 0.0 0.0552011 0.0 0.0 0.122696 -0.109435 0.00922677 0.0 0.0 0.0 -0.122696 0.0 0.0 -0.122696 0.029722000000000005 0.987564 -2.16943e-18 -0.11228 0.00332131 0.0 -0.00879273 0.000408707 0.0569112 0.063132 0.962426 -0.00846088 -0.232552 0.178407 0.0043677 -0.224447 0.173933 0.0219709 0.00611869 -0.000391283 0.143797 0.0303094 0.004…
471.0 0.0 0.0 -0.124058 0.109788 0.94884 0.0 0.0 0.0 0.124058 0.0 0.0 0.124058 0.0 0.0 0.163454 -0.145788 0.0122918 0.0 0.0 0.0 -0.163454 0.0 0.0 -0.163454 0.0926187 0.983533 -2.16943e-18 -0.148918 0.0147053 0.0 -0.012357 -0.000466285 -0.100325 0.157984 0.939605 -0.0116274 -0.1779 0.175305 0.111189 -0.163142 0.165385 0.114774 0.0152846 0.00149917 0.121149 0.368085 -0.027049 0.0144214 -0.580591 3.…
472.0 0.0 0.0 -0.261929 0.228393 0.915106 0.0 0.0 0.0 0.261929 0.0 0.0 0.261929 0.0 0.0 0.311365 -0.277713 0.0234146 0.0 0.0 0.0 -0.311365 0.0 0.0 -0.311365 0.216978 0.962523 -2.16943e-18 -0.277133 0.0667334 0.0 0.00325824 0.00106956 -0.230593 0.208382 0.921517 0.00299546 0.0224013 -0.0593718 0.272329 -0.0745973 0.139354 0.17442 0.0409 0.00965298 0.26168 -0.0159435 0.0046599 0.038684 0.308473 -1.…
473.0 0.0 0.0 -0.000772485 0.000688925 0.964942 0.0 0.0 0.0 0.000772485 0.0 0.0 0.000772485 0.0 0.0 0.0110237 -0.00983226 0.000828981 0.0 0.0 0.0 -0.0110237 0.0 0.0 -0.0110237 -0.020101099999999997 0.987681 -2.16943e-18 -0.0100891 -0.000250831 0.0 -0.046965 0.0230953 0.927551 -0.10658 0.99481 -0.0501556 -0.989166 0.17461 -0.0963952 -0.987428 0.174616 0.10505 -0.00772672 0.00244686 2.17977 -0.3725…
474.0 0.0 0.0 -0.0128819 0.011483 0.963957 0.0 0.0 0.0 0.0128819 0.0 0.0 0.0128819 0.0 0.0 0.232977 -0.207797 0.0175199 0.0 0.0 0.0 -0.232977 0.0 0.0 -0.232977 -0.009016999999999997 0.987889 -2.16943e-18 -0.213274 -0.00271876 0.0 -0.0126527 0.0169456 1.55561 -0.150214 0.97181 -0.0176847 -1.60884 0.133142 -0.0801919 -1.62634 0.175402 -0.13913 0.139692 0.0169593 5.44137 -0.218974 1.13804 0.0181573 …
475.0 0.0 0.0 -0.0182711 0.0162828 0.963477 0.0 0.0 0.0 0.0182711 0.0 0.0 0.0182711 0.0 0.0 0.0337939 -0.0301415 0.0025413 0.0 0.0 0.0 -0.0337939 0.0 0.0 -0.0337939 -0.004083400000000001 0.987939 -2.16943e-18 -0.0309376 -0.000227641 0.0 -0.0148413 0.0037495 -0.341381 0.36372 0.862859 -0.013716 -0.0973835 0.0138331 0.42382 -0.176532 0.17473 0.309244 -0.119684 0.153165 -0.832979 0.689496 0.0125823 …
476.0 0.0 0.0 -0.111314 0.098613 0.951126 0.0 0.0 0.0 0.111314 0.0 0.0 0.111314 0.0 0.0 -0.024098 0.0214935 -0.00181217 0.0 0.0 0.0 0.024098 0.0 0.0 0.024098 0.08100157000000001 0.984605 -2.16943e-18 0.0219808 -0.00188805 0.0 -0.00257056 0.00470717 -0.334459 0.354732 0.86489 -0.00291013 -0.111752 0.0494488 0.400944 -0.17751 0.17499 0.309506 -0.0795528 0.134975 -0.810008 0.641908 -0.00503553 -0.06…
477.0 0.0 0.0 -0.0782603 0.0695005 0.956391 0.0 0.0 0.0 0.0782603 0.0 0.0 0.0782603 0.0 0.0 -0.141923 0.126584 -0.0106726 0.0 0.0 0.0 0.141923 0.0 0.0 0.141923 0.0508144 0.986696 -2.16943e-18 0.129751 -0.00683526 0.0 -0.00597762 0.00459013 -0.343029 0.364795 0.860022 -0.00596486 -0.118993 0.0549983 0.410862 -0.181902 0.174668 0.311229 -0.0951949 0.133721 -0.833301 0.703771 -0.00483151 -0.0843316 …
478.0 0.0 0.0 -0.046837 0.0416771 0.960501 0.0 0.0 0.0 0.046837 0.0 0.0 0.046837 0.0 0.0 0.114651 -0.10226 0.00862176 0.0 0.0 0.0 -0.114651 0.0 0.0 -0.114651 0.022067200000000002 0.987758 -2.16943e-18 -0.10494 0.00222589 0.0 -0.00882004 0.00616746 -0.350708 0.368453 0.860808 -0.00870808 -0.0765021 -0.0173266 0.436508 -0.174354 0.174725 0.30848 -0.101544 0.179135 -0.750886 0.686739 0.0304931 -0.08…
479.0 0.0 0.0 -0.0983388 0.0872057 0.953308 0.0 0.0 0.0 0.0983388 0.0 0.0 0.0983388 0.0 0.0 0.134443 -0.119913 0.0101101 0.0 0.0 0.0 -0.134443 0.0 0.0 -0.134443 0.06915992 0.985545 -2.16943e-18 -0.122758 0.00894145 0.0 -0.00644975 0.00025528 0.00508198 0.113917 0.953226 -0.00615576 -0.236865 0.174706 0.0638452 -0.227563 0.172309 0.0613788 -0.0125894 6.92895e-05 -0.0327229 0.100152 -0.0158061 -0.0…
480.0 0.0 0.0 -0.156969 0.138505 0.942279 0.0 0.0 0.0 0.156969 0.0 0.0 0.156969 0.0 0.0 0.0505515 -0.0450879 0.00380147 0.0 0.0 0.0 -0.0505515 0.0 0.0 -0.0505515 0.122549 0.980079 -2.16943e-18 -0.0458813 0.00606094 0.0 -0.00745058 0.00317509 -0.323093 0.351271 0.867428 -0.00709182 -0.123227 0.0567469 0.39477 -0.184662 0.174886 0.310787 -0.0520371 0.130605 -0.832163 0.623456 -0.0120229 -0.0456027 …
481.0 0.0 0.0 -0.105403 0.0934198 0.952138 0.0 0.0 0.0 0.105403 0.0 0.0 0.105403 0.0 0.0 0.0406488 -0.0362555 0.00305679 0.0 0.0 0.0 -0.0406488 0.0 0.0 -0.0406488 0.075608405 0.985052 -2.16943e-18 -0.0370957 0.00296556 0.0 -0.00352115 0.00555137 -0.325441 0.353129 0.86732 -0.00388485 -0.108237 0.0298134 0.40431 -0.183686 0.174648 0.310931 -0.067258 0.157225 -0.814121 0.649781 0.00436153 -0.058968…
482.0 0.0 0.0 -0.196024 0.172281 0.933272 0.0 0.0 0.0 0.196024 0.0 0.0 0.196024 0.0 0.0 0.12685 -0.113141 0.00953915 0.0 0.0 0.0 -0.12685 0.0 0.0 -0.12685 0.15789609999999998 0.974705 -2.16943e-18 -0.11445 0.0196927 0.0 -0.0111477 0.00416584 -0.343867 0.35891 0.863708 -0.0105149 -0.0869212 0.00812769 0.421199 -0.171158 0.175103 0.306816 -0.0996202 0.150658 -0.807823 0.632087 0.00701284 -0.0867717…
483.0 0.0 0.0 0.20944 -0.187084 0.961144 0.0 0.0 0.0 -0.20944 0.0 0.0 -0.20944 0.0 0.0 -0.853345 0.761117 -0.0641716 0.0 0.0 0.0 0.853345 0.0 0.0 0.853345 -0.21057599999999999 0.962786 -2.16943e-18 0.759753 0.181958 0.0 -0.00112752 0.00754489 0.207997 -0.155228 0.971877 -0.00162237 -0.0621275 0.0502947 -0.230981 -0.0783314 0.0595751 -0.0837477 -0.0132269 0.434243 0.640699 1.20915 0.265855 -0.0872…
484.0 0.0 0.0 -0.168494 0.148508 0.939758 0.0 0.0 0.0 0.168494 0.0 0.0 0.168494 0.0 0.0 0.234179 -0.208869 0.0176103 0.0 0.0 0.0 -0.234179 0.0 0.0 -0.234179 0.1330013 0.978637 -2.16943e-18 -0.212207 0.0305249 0.0 -0.0137004 -0.00066074 -0.153367 0.229792 0.918734 -0.0126954 -0.212541 0.175657 0.19899 -0.201888 0.175532 0.191337 0.0232553 0.00333601 0.02707 0.553567 -0.0701013 0.0216426 -0.707629 …
485.0 0.0 0.0 -0.0303176 0.0270022 0.962311 0.0 0.0 0.0 0.0303176 0.0 0.0 0.0303176 0.0 0.0 0.128174 -0.114321 0.00963865 0.0 0.0 0.0 -0.128174 0.0 0.0 -0.128174 0.00694510000000001 0.987954 -2.16943e-18 -0.117342 0.000550173 0.0 -0.0140078 0.00132892 0.13344 0.0402097 0.969225 -0.0136462 -0.286933 0.176331 -0.014704 -0.281062 0.174646 0.0275423 -0.0132405 0.00149696 0.416548 0.0245524 0.02056 -0…
486.0 0.0 0.0 -0.175123 0.154248 0.938256 0.0 0.0 0.0 0.175123 0.0 0.0 0.175123 0.0 0.0 0.180269 -0.160786 0.0135562 0.0 0.0 0.0 -0.180269 0.0 0.0 -0.180269 0.1390052 0.977753 -2.16943e-18 -0.163196 0.0245801 0.0 -0.00784911 -0.000447664 -0.152566 0.200753 0.926406 -0.00729805 -0.17455 0.175032 0.159294 -0.168208 0.175534 0.155919 0.00336592 0.000501657 0.0170635 0.398665 -0.0309971 0.00315964 -0…
487.0 0.0 0.0 -0.241224 0.210895 0.921211 0.0 0.0 0.0 0.241224 0.0 0.0 0.241224 0.0 0.0 0.510204 -0.455062 0.0383673 0.0 0.0 0.0 -0.510204 0.0 0.0 -0.510204 0.198505 0.966769 -2.16943e-18 -0.456279 0.0999245 0.0 -0.0391832 0.0034995 -0.226973 0.308278 0.888338 -0.03742 -0.237518 0.174501 0.30541 -0.228608 0.175175 0.266034 -0.0791009 -0.015871 -0.521483 0.641691 -0.121415 -0.0723973 -0.216224 -0.…
488.0 0.0 0.0 -0.231584 0.202706 0.923929 0.0 0.0 0.0 0.231584 0.0 0.0 0.231584 0.0 0.0 0.407087 -0.363089 0.0306129 0.0 0.0 0.0 -0.407087 0.0 0.0 -0.407087 0.18987500000000002 0.968616 -2.16943e-18 -0.364812 0.0762157 0.0 -0.00549201 0.0023848 -0.176764 0.20773 0.921869 -0.0057293 -0.16615 0.168354 0.176828 -0.157982 0.177427 0.163392 -0.0912829 -0.0163595 -0.199863 0.302012 -0.0423269 -0.085483…
489.0 0.0 0.0 0.0334109 -0.0298364 0.967014 0.0 0.0 0.0 -0.0334109 0.0 0.0 -0.0334109 0.0 0.0 -0.180027 0.16057 -0.0135381 0.0 0.0 0.0 0.180027 0.0 0.0 0.180027 -0.05136700000000001 0.986369 -2.16943e-18 0.164528 0.00972502 0.0 -0.0331841 0.0216985 0.912776 -0.111389 0.994137 -0.0376913 -0.970821 0.175289 -0.102775 -0.957496 0.174986 0.0403742 -0.0146622 0.0183542 2.91363 -0.308484 0.350654 -0.02…
491.0 0.0 0.0 0.00221633 -0.00197702 0.965164 0.0 0.0 0.0 -0.00221633 0.0 0.0 -0.00221633 0.0 0.0 -0.234136 0.208831 -0.017607 0.0 0.0 0.0 0.234136 0.0 0.0 0.234136 -0.022836399999999993 0.987609 -2.16943e-18 0.214269 0.00596793 0.0 0.000599919 0.00134056 0.0297051 0.0403716 0.961797 0.000490261 -0.172744 0.162715 -0.0137555 -0.179175 0.176393 -0.017664 -0.0354132 0.00105544 -0.484373 0.0182672 -…
492.0 0.0 0.0 -0.152829 0.134905 0.943156 0.0 0.0 0.0 0.152829 0.0 0.0 0.152829 0.0 0.0 0.0696696 -0.0621397 0.00523915 0.0 0.0 0.0 -0.0696696 0.0 0.0 -0.0696696 0.1187907 0.980567 -2.16943e-18 -0.0632673 0.00809128 0.0 -0.00660087 0.00492839 -0.330447 0.356215 0.865994 -0.00656678 -0.102749 0.0215247 0.411643 -0.182347 0.174881 0.310073 -0.066988 0.15728 -0.821865 0.639832 0.00439076 -0.0585109 …
493.0 0.0 0.0 -0.0401516 0.0357418 0.961263 0.0 0.0 0.0 0.0401516 0.0 0.0 0.0401516 0.0 0.0 -0.063659 0.0567788 -0.00478716 0.0 0.0 0.0 0.063659 0.0 0.0 0.063659 0.015947700000000002 0.987867 -2.16943e-18 0.0582738 -0.000846347 0.0 -0.0172112 0.0194612 1.49991 -0.178084 0.971558 -0.0225419 -1.53795 0.172963 -0.121823 -1.53285 0.175066 -0.165567 0.00498601 -0.084922 4.57651 -0.382294 0.972497 0.08…
494.0 0.0 0.0 -0.203747 0.178916 0.931335 0.0 0.0 0.0 0.203747 0.0 0.0 0.203747 0.0 0.0 0.320652 -0.285996 0.024113 0.0 0.0 0.0 -0.320652 0.0 0.0 -0.320652 0.164859 0.97348 -2.16943e-18 -0.288913 0.0520118 0.0 0.000780171 0.0018112 -0.0802386 0.179071 0.935873 0.000290484 -0.226061 0.166998 0.137022 -0.223755 0.175209 0.139136 -0.0333644 -0.00271647 0.509298 0.179969 0.00380334 -0.0313107 -0.5993…
498.0 0.0 0.0 -0.0467793 0.0416259 0.960508 0.0 0.0 0.0 0.0467793 0.0 0.0 0.0467793 0.0 0.0 0.272297 -0.242867 0.0204767 0.0 0.0 0.0 -0.272297 0.0 0.0 -0.272297 0.022014400000000003 0.987759 -2.16943e-18 -0.249233 0.00527213 0.0 -0.0244428 0.0108063 0.892606 0.024295 0.986679 -0.025368 -1.11014 0.174948 0.054829 -1.06296 0.0999708 0.115762 0.0183284 -0.0266168 2.02623 -0.142011 0.150776 0.0320889…
499.0 0.0 0.0 -0.0027673 0.00246787 0.964788 0.0 0.0 0.0 0.0027673 0.0 0.0 0.0027673 0.0 0.0 0.185245 -0.165224 0.0139304 0.0 0.0 0.0 -0.185245 0.0 0.0 -0.185245 -0.018275399999999997 0.987725 -2.16943e-18 -0.169548 -0.00387682 0.0 -0.0160794 0.00202244 0.185505 -0.00833047 0.974293 -0.0157962 -0.283762 0.174605 -0.0678445 -0.280123 0.17561 -0.012626 -0.032037 0.00583497 1.00606 -0.00191622 0.062…
500.0 0.0 0.0 -0.0181601 0.0161841 0.963487 0.0 0.0 0.0 0.0181601 0.0 0.0 0.0181601 0.0 0.0 -0.249923 0.222912 -0.0187942 0.0 0.0 0.0 0.249923 0.0 0.0 0.249923 -0.004184999999999994 0.987938 -2.16943e-18 0.228799 0.0017089 0.0 0.000986924 0.00131206 0.0133685 0.0641425 0.958972 0.000867131 -0.181904 0.15245 0.0220376 -0.189032 0.175542 0.00647767 -0.0187766 0.000251401 -0.435809 0.085439 -0.02491…
501.0 0.0 0.0 -0.0594687 0.0528772 0.958954 0.0 0.0 0.0 0.0594687 0.0 0.0 0.0594687 0.0 0.0 0.0778788 -0.0694617 0.00585648 0.0 0.0 0.0 -0.0778788 0.0 0.0 -0.0778788 0.0336271 0.98744 -2.16943e-18 -0.0712573 0.00241225 0.0 -0.0122367 0.00735862 -0.350678 0.366857 0.861476 -0.0122474 -0.0800605 -0.00642257 0.431984 -0.172578 0.174574 0.307828 -0.12471 0.16983 -0.770722 0.698393 0.0249346 -0.109282…
503.0 0.0 0.0 -0.0294793 0.0262567 0.962396 0.0 0.0 0.0 0.0294793 0.0 0.0 0.0294793 0.0 0.0 0.0884727 -0.0789107 0.00665315 0.0 0.0 0.0 -0.0884727 0.0 0.0 -0.0884727 0.006177700000000008 0.987957 -2.16943e-18 -0.0809963 0.000311864 0.0 -0.0119549 0.00198315 -0.340774 0.362869 0.861486 -0.0109025 -0.107293 0.031394 0.422216 -0.17941 0.174851 0.307302 -0.081729 0.12451 -0.75449 0.689853 -0.0186116 …
504.0 0.0 0.0 -0.028319 0.0252247 0.962513 0.0 0.0 0.0 0.028319 0.0 0.0 0.028319 0.0 0.0 0.258328 -0.230408 0.0194262 0.0 0.0 0.0 -0.258328 0.0 0.0 -0.258328 0.005115400000000006 0.98796 -2.16943e-18 -0.236498 0.000636185 0.0 -0.0247209 0.0127341 0.976528 -0.0313074 0.990679 -0.0264234 -1.13597 0.175288 -0.00342492 -1.12462 0.176338 0.0731647 0.0168018 -0.0246642 2.47049 -0.237329 0.297482 0.0294…
505.0 0.0 0.0 -0.075781 0.0673102 0.956747 0.0 0.0 0.0 0.075781 0.0 0.0 0.075781 0.0 0.0 -0.278327 0.248246 -0.0209302 0.0 0.0 0.0 0.278327 0.0 0.0 0.278327 0.0485477 0.986813 -2.16943e-18 0.254488 -0.0127738 0.0 0.00177558 0.00760411 -0.321074 0.353011 0.867435 0.000548304 -0.109035 0.0236971 0.405174 -0.193171 0.176857 0.308251 -0.0787147 0.1694 -0.91412 0.673729 -0.00674827 -0.0704835 1.66469 …
506.0 0.0 0.0 -0.143979 0.127196 0.944981 0.0 0.0 0.0 0.143979 0.0 0.0 0.143979 0.0 0.0 0.368596 -0.328758 0.0277184 0.0 0.0 0.0 -0.368596 0.0 0.0 -0.368596 0.1107492 0.98156 -2.16943e-18 -0.335089 0.0398439 0.0 -0.00477938 0.00149794 -0.0132731 0.113843 0.952954 -0.00489491 -0.202657 0.149771 0.071435 -0.202334 0.160351 0.0749819 -0.0211238 0.0223211 1.23922 0.150394 -0.0290485 -0.0250637 -3.029…
507.0 0.0 0.0 -0.0161693 0.0144112 0.963668 0.0 0.0 0.0 0.0161693 0.0 0.0 0.0161693 0.0 0.0 -0.0302579 0.0269876 -0.00227539 0.0 0.0 0.0 0.0302579 0.0 0.0 0.0302579 -0.006007499999999999 0.987923 -2.16943e-18 0.0276999 0.00026204 0.0 -0.0332968 0.0198843 1.06884 -0.13231 0.991214 -0.0365865 -1.11546 0.175095 -0.113788 -1.11519 0.174619 0.031338 0.00892708 -0.0160057 2.5567 -0.387084 0.537809 0.01…
509.0 0.0 0.0 -0.186242 0.163854 0.935651 0.0 0.0 0.0 0.186242 0.0 0.0 0.186242 0.0 0.0 0.329391 -0.293791 0.0247702 0.0 0.0 0.0 -0.329391 0.0 0.0 -0.329391 0.1490628 0.976181 -2.16943e-18 -0.297677 0.0482262 0.0 -0.00443126 0.000508274 -0.031014 0.166888 0.941166 -0.00432618 -0.260323 0.156678 0.138839 -0.259933 0.175195 0.126602 -0.0624365 -0.0020325 0.578141 0.142171 0.00497538 -0.0587782 -0.4…
510.0 0.0 0.0 -0.196935 0.173064 0.933046 0.0 0.0 0.0 0.196935 0.0 0.0 0.196935 0.0 0.0 0.144984 -0.129315 0.0109028 0.0 0.0 0.0 -0.144984 0.0 0.0 -0.144984 0.158718 0.974564 -2.16943e-18 -0.130791 0.022627 0.0 -0.0208365 -0.00113153 -0.327775 0.345778 0.868716 -0.0185605 -0.123226 0.0738209 0.386269 -0.170542 0.175973 0.302775 -0.112913 0.0673788 -0.907596 0.573962 -0.0331746 -0.101029 1.48475 -…
511.0 0.0 0.0 -0.193151 0.169808 0.933979 0.0 0.0 0.0 0.193151 0.0 0.0 0.193151 0.0 0.0 0.730784 -0.651802 0.054955 0.0 0.0 0.0 -0.730784 0.0 0.0 -0.730784 0.1553026 0.975148 -2.16943e-18 -0.659668 0.111554 0.0 -0.00707957 0.00673584 0.854979 0.123311 0.96698 -0.00942419 -1.19244 0.179478 0.167541 -1.18386 0.176005 0.163548 0.0267108 -0.0307856 3.48283 -0.117892 0.0187113 0.0394385 -3.79029 4.459…
512.0 0.0 0.0 -0.0193932 0.0172819 0.963374 0.0 0.0 0.0 0.0193932 0.0 0.0 0.0193932 0.0 0.0 -0.331477 0.295651 -0.0249271 0.0 0.0 0.0 0.331477 0.0 0.0 0.331477 -0.003056199999999995 0.987946 -2.16943e-18 0.303462 0.00189236 0.0 0.000185229 0.00106712 0.0165054 0.0568711 0.961204 5.39382e-05 -0.154993 0.130422 0.0125603 -0.19576 0.176665 -0.00515296 0.0145515 -0.00756955 0.57765 0.585548 -0.117503…
513.0 0.0 0.0 -0.0514973 0.0458115 0.959947 0.0 0.0 0.0 0.0514973 0.0 0.0 0.0514973 0.0 0.0 0.27254 -0.243084 0.020495 0.0 0.0 0.0 -0.27254 0.0 0.0 -0.27254 0.026332500000000002 0.987658 -2.16943e-18 -0.249427 0.0064537 0.0 -0.0232438 0.0127115 0.756399 0.0521776 0.984679 -0.0258276 -0.991574 0.175128 0.0719916 -0.942754 0.0923799 0.139244 -0.00722896 -0.00556675 1.66734 -0.0688752 0.0658771 0.00…
514.0 0.0 0.0 -0.237528 0.207758 0.922263 0.0 0.0 0.0 0.237528 0.0 0.0 0.237528 0.0 0.0 0.427979 -0.381723 0.032184 0.0 0.0 0.0 -0.427979 0.0 0.0 -0.427979 0.19519799999999998 0.967487 -2.16943e-18 -0.383051 0.0824052 0.0 -0.0044003 0.00173858 -0.178692 0.214523 0.920379 -0.00452773 -0.171944 0.173615 0.179754 -0.163522 0.177066 0.173857 -0.0673066 -0.0121952 -0.164697 0.336406 -0.042176 -0.06294…
517.0 0.0 0.0 -0.260775 0.227421 0.915456 0.0 0.0 0.0 0.260775 0.0 0.0 0.260775 0.0 0.0 0.26356 -0.235075 0.0198197 0.0 0.0 0.0 -0.26356 0.0 0.0 -0.26356 0.21594999999999998 0.96277 -2.16943e-18 -0.234649 0.0562167 0.0 0.00508742 0.00128028 -0.230486 0.223283 0.915754 0.00464609 0.131383 -0.301315 0.366818 -0.116082 0.17469 0.177988 -0.0333282 -0.0077742 0.000837839 0.175487 -0.00801445 -0.031327…
518.0 0.0 0.0 -0.0966882 0.0857526 0.953574 0.0 0.0 0.0 0.0966882 0.0 0.0 0.0966882 0.0 0.0 0.112723 -0.10054 0.00847678 0.0 0.0 0.0 -0.112723 0.0 0.0 -0.112723 0.06765269 0.985653 -2.16943e-18 -0.102938 0.007327 0.0 -0.0130389 -6.97704e-05 -0.0701456 0.146501 0.943885 -0.0123475 -0.195402 0.175172 0.0986877 -0.171039 0.144008 0.108819 0.0233235 0.00167676 0.0274558 0.336137 -0.0388678 0.0220862 …
520.0 0.0 0.0 -0.300845 0.260923 0.902657 0.0 0.0 0.0 0.300845 0.0 0.0 0.300845 0.0 0.0 0.570483 -0.508826 0.0429003 0.0 0.0 0.0 -0.570483 0.0 0.0 -0.570483 0.251444 0.95351 -2.16943e-18 -0.502622 0.141931 0.0 0.000386158 0.0009932 -0.253391 0.19297 0.920754 0.000435471 0.189841 -0.295723 0.333883 -0.0523391 0.165385 0.145744 -0.0229209 -0.0342242 0.289372 -0.24637 0.01351 -0.0196304 1.27308 -2.3…
521.0 0.0 0.0 -0.184102 0.162008 0.936161 0.0 0.0 0.0 0.184102 0.0 0.0 0.184102 0.0 0.0 0.0719451 -0.0641694 0.00541028 0.0 0.0 0.0 -0.0719451 0.0 0.0 -0.0719451 0.1471286 0.976492 -2.16943e-18 -0.0650405 0.0103943 0.0 -0.0174127 0.00541968 -0.35425 0.365482 0.861166 -0.016289 -0.0739947 -0.0141185 0.436491 -0.169577 0.175288 0.307506 -0.114721 0.175803 -0.735972 0.673248 0.0286121 -0.0995325 1.5…
522.0 0.0 0.0 -0.0237337 0.0211454 0.962964 0.0 0.0 0.0 0.0237337 0.0 0.0 0.0237337 0.0 0.0 0.293471 -0.261753 0.022069 0.0 0.0 0.0 -0.293471 0.0 0.0 -0.293471 0.0009176000000000045 0.987962 -2.16943e-18 -0.268672 -0.00050921 0.0 -0.0222642 0.013165 0.984251 -0.0278043 0.990074 -0.0246577 -1.14837 0.176059 -0.000682962 -1.14652 0.175805 0.0902622 0.0188625 -0.0280733 2.83896 -0.233234 0.27558 0.0…
523.0 0.0 0.0 -0.302167 0.26202 0.902212 0.0 0.0 0.0 0.302167 0.0 0.0 0.302167 0.0 0.0 0.474361 -0.423092 0.0356719 0.0 0.0 0.0 -0.474361 0.0 0.0 -0.474361 0.25260900000000003 0.953181 -2.16943e-18 -0.417778 0.11857 0.0 0.000287141 0.00132905 -0.275845 0.206225 0.915631 0.000274509 0.207894 -0.316284 0.353224 -0.0491802 0.172454 0.157828 -0.0245227 -0.00694553 0.122866 -0.182948 0.0118451 -0.0233…
524.0 0.0 0.0 -0.166443 0.146731 0.940215 0.0 0.0 0.0 0.166443 0.0 0.0 0.166443 0.0 0.0 -0.0455236 0.0406034 -0.00342337 0.0 0.0 0.0 0.0455236 0.0 0.0 0.0455236 0.1311428 0.978902 -2.16943e-18 0.0412644 -0.00584933 0.0 -0.0148319 0.00594521 -0.347769 0.361345 0.862769 -0.014054 -0.0795133 -0.00657392 0.429826 -0.171888 0.176073 0.306617 -0.110538 0.166432 -0.790541 0.655777 0.0156162 -0.0963179 1…
525.0 0.0 0.0 -0.368733 0.316424 0.877945 0.0 0.0 0.0 0.368733 0.0 0.0 0.368733 0.0 0.0 0.819006 -0.730488 0.0615892 0.0 0.0 0.0 -0.819006 0.0 0.0 -0.819006 0.310638 0.934604 -2.16943e-18 -0.706098 0.252242 0.0 -0.00778009 -0.00256348 -0.334081 0.197014 0.915046 -0.00721815 0.295524 -0.34564 0.334695 0.0657441 0.093411 0.182597 -0.0932095 -0.0324744 -0.00191477 -0.635413 -0.0613139 -0.090285 2.01…
526.0 0.0 0.0 -0.0545356 0.0485055 0.959575 0.0 0.0 0.0 0.0545356 0.0 0.0 0.0545356 0.0 0.0 -0.292684 0.261051 -0.0220099 0.0 0.0 0.0 0.292684 0.0 0.0 0.292684 0.029113 0.987581 -2.16943e-18 0.267841 -0.00774452 0.0 0.00624143 0.00617194 -0.316695 0.347823 0.86826 0.00475948 -0.126418 0.0590403 0.387588 -0.193988 0.177672 0.310592 -0.063284 0.129098 -0.876983 0.668769 -0.0157273 -0.0567414 1.5018…
527.0 0.0 0.0 -0.0138105 0.0123103 0.963876 0.0 0.0 0.0 0.0138105 0.0 0.0 0.0138105 0.0 0.0 0.108228 -0.0965306 0.00813873 0.0 0.0 0.0 -0.108228 0.0 0.0 -0.108228 -0.00816689999999999 0.9879 -2.16943e-18 -0.0990757 -0.00117098 0.0 -0.022771 0.022851 1.49957 -0.193533 0.97081 -0.0283803 -1.51829 0.177351 -0.144854 -1.50966 0.174563 -0.188973 0.00362544 -0.0652427 4.51232 -0.403521 1.01145 0.063175…
528.0 0.0 0.0 -0.167317 0.147488 0.940021 0.0 0.0 0.0 0.167317 0.0 0.0 0.167317 0.0 0.0 0.275203 -0.24546 0.0206953 0.0 0.0 0.0 -0.275203 0.0 0.0 -0.275203 0.1319349 0.97879 -2.16943e-18 -0.249424 0.0355789 0.0 -0.0207628 0.00198314 -0.313282 0.349723 0.868392 -0.019281 -0.133463 0.0531194 0.401992 -0.190386 0.175481 0.303097 -0.088675 0.106124 -1.10041 0.590329 -0.0471192 -0.079926 1.81021 -2.52…
529.0 0.0 0.0 -0.0298411 0.0265784 0.962359 0.0 0.0 0.0 0.0298411 0.0 0.0 0.0298411 0.0 0.0 0.180888 -0.161338 0.0136028 0.0 0.0 0.0 -0.180888 0.0 0.0 -0.180888 0.006508899999999998 0.987956 -2.16943e-18 -0.165602 0.00069754 0.0 -0.027819 0.0158475 0.99209 -0.0493772 0.991854 -0.0305166 -1.13124 0.174847 -0.0217562 -1.12357 0.17669 0.0842251 0.018697 -0.0401191 2.21033 -0.254085 0.332691 0.043804…
530.0 0.0 0.0 -0.291559 0.253205 0.905742 0.0 0.0 0.0 0.291559 0.0 0.0 0.291559 0.0 0.0 0.470342 -0.419508 0.0353697 0.0 0.0 0.0 -0.470342 0.0 0.0 -0.470342 0.24325200000000002 0.955783 -2.16943e-18 -0.415463 0.113164 0.0 0.000839745 0.00126611 -0.247634 0.197943 0.920066 0.000765722 0.209743 -0.354041 0.344062 -0.0652409 0.166447 0.151908 -0.0344882 -0.0087199 0.137074 -0.0956567 0.015564 -0.032…
531.0 0.0 0.0 -0.149058 0.131622 0.943942 0.0 0.0 0.0 0.149058 0.0 0.0 0.149058 0.0 0.0 0.218759 -0.195116 0.0164507 0.0 0.0 0.0 -0.218759 0.0 0.0 -0.218759 0.1153652 0.980999 -2.16943e-18 -0.198751 0.0246569 0.0 -0.0161317 -0.000669378 -0.124368 0.173139 0.935294 -0.0151597 -0.170551 0.175393 0.128217 -0.157736 0.165709 0.150225 -0.0237842 -0.00309261 -0.015238 0.356702 -0.0284145 -0.022354 -0.4…
532.0 0.0 0.0 -0.0639821 0.0568742 0.958367 0.0 0.0 0.0 0.0639821 0.0 0.0 0.0639821 0.0 0.0 0.0932123 -0.083138 0.00700956 0.0 0.0 0.0 -0.0932123 0.0 0.0 -0.0932123 0.0377564 0.987291 -2.16943e-18 -0.0852732 0.0032721 0.0 -0.0135061 0.00498647 -0.326017 0.359062 0.865158 -0.0131757 -0.118962 0.0360689 0.412005 -0.188224 0.174962 0.310099 -0.0895546 0.13914 -0.920449 0.665449 -0.0106512 -0.0800467…
533.0 0.0 0.0 -0.019865 0.017702 0.96333 0.0 0.0 0.0 0.019865 0.0 0.0 0.019865 0.0 0.0 0.106553 -0.0950365 0.00801276 0.0 0.0 0.0 -0.106553 0.0 0.0 -0.106553 -0.002624199999999993 0.987949 -2.16943e-18 -0.0975474 -0.000562268 0.0 -0.028112 0.02841 1.51753 -0.234527 0.966461 -0.0349086 -1.48678 0.176261 -0.192772 -1.47936 0.174652 -0.247069 0.00383688 -0.0607626 4.44989 -0.444073 1.12371 0.0587049…
534.0 0.0 0.0 -0.203151 0.178404 0.931486 0.0 0.0 0.0 0.203151 0.0 0.0 0.203151 0.0 0.0 0.237913 -0.212199 0.017891 0.0 0.0 0.0 -0.237913 0.0 0.0 -0.237913 0.1643215 0.973576 -2.16943e-18 -0.214386 0.0384631 0.0 -0.00571913 -0.000320801 -0.175003 0.203173 0.923342 -0.00530794 -0.15384 0.163884 0.172518 -0.152557 0.175819 0.158133 -0.0777873 -0.0133882 -0.364893 0.219435 -0.0380783 -0.0729208 0.04…
535.0 0.0 0.0 -0.125348 0.110918 0.948601 0.0 0.0 0.0 0.125348 0.0 0.0 0.125348 0.0 0.0 0.177058 -0.157922 0.0133148 0.0 0.0 0.0 -0.177058 0.0 0.0 -0.177058 0.09379470000000001 0.983416 -2.16943e-18 -0.161292 0.0161374 0.0 -0.0200514 -0.000752038 -0.112055 0.156611 0.938878 -0.0188933 -0.169399 0.176313 0.114957 -0.135693 0.135737 0.126316 -0.028583 -0.0033852 0.0912432 0.344079 -0.0193517 -0.026…
537.0 0.0 0.0 -0.131961 0.116704 0.947351 0.0 0.0 0.0 0.131961 0.0 0.0 0.131961 0.0 0.0 0.524617 -0.467917 0.0394512 0.0 0.0 0.0 -0.524617 0.0 0.0 -0.524617 0.0998164 0.982793 -2.16943e-18 -0.477575 0.0509738 0.0 -0.00683982 0.0158066 1.04938 0.0995535 0.969101 -0.0145716 -1.36367 0.152641 0.161928 -1.37597 0.175818 0.114509 0.102051 0.142089 4.17189 -0.00856611 0.170554 -0.0732147 -3.67541 -1.32…
538.0 0.0 0.0 -0.110643 0.0980234 0.951243 0.0 0.0 0.0 0.110643 0.0 0.0 0.110643 0.0 0.0 -0.132915 0.118549 -0.00999518 0.0 0.0 0.0 0.132915 0.0 0.0 0.132915 0.08038905 0.984657 -2.16943e-18 0.121244 -0.0103323 0.0 -0.00558987 0.00417445 -0.326283 0.351427 0.867149 -0.00555554 -0.117454 0.0522735 0.395702 -0.182891 0.177079 0.30964 -0.0797753 0.130124 -0.844022 0.64651 -0.00968908 -0.07051 1.5164…
540.0 0.0 0.0 -0.0344175 0.0306471 0.961884 0.0 0.0 0.0 0.0344175 0.0 0.0 0.0344175 0.0 0.0 -0.286497 0.255533 -0.0215446 0.0 0.0 0.0 0.286497 0.0 0.0 0.286497 0.0106985 0.987928 -2.16943e-18 0.262278 -0.0023051 0.0 0.000925167 0.00132182 -0.00101132 0.0862696 0.955718 0.000770122 -0.194052 0.15569 0.0455484 -0.200871 0.174815 0.0350403 -0.0191923 -1.87191e-05 -0.399572 0.161916 -0.0328168 -0.018…
541.0 0.0 0.0 -0.129915 0.114914 0.947742 0.0 0.0 0.0 0.129915 0.0 0.0 0.129915 0.0 0.0 0.187978 -0.167662 0.0141359 0.0 0.0 0.0 -0.187978 0.0 0.0 -0.187978 0.0979536 0.98299 -2.16943e-18 -0.171159 0.0179145 0.0 -0.0171623 -0.000426322 -0.10055 0.167679 0.937928 -0.0161865 -0.190347 0.175116 0.124831 -0.176561 0.166073 0.14682 -0.00966591 -0.00108322 0.0792757 0.389366 -0.0343128 -0.00907329 -0.5…
542.0 0.0 0.0 0.0579826 -0.0518134 0.967859 0.0 0.0 0.0 -0.0579826 0.0 0.0 -0.0579826 0.0 0.0 -0.478584 0.426859 -0.0359895 0.0 0.0 0.0 0.478584 0.0 0.0 0.478584 -0.073805 0.984766 -2.16943e-18 0.436613 0.0365912 0.0 -0.0255031 0.0349391 0.00995233 0.138231 0.951698 -0.0336862 -0.267668 0.175177 0.0928057 -0.237881 0.119281 0.177445 -0.0636252 0.000400526 -0.98954 0.429376 -0.130629 -0.0603214 0.…
543.0 0.0 0.0 -0.111135 0.0984559 0.951157 0.0 0.0 0.0 0.111135 0.0 0.0 0.111135 0.0 0.0 0.0336956 -0.0300538 0.00253391 0.0 0.0 0.0 -0.0336956 0.0 0.0 -0.0336956 0.08083837 0.984619 -2.16943e-18 -0.0307357 0.00263451 0.0 -0.00810972 0.00648285 -0.348292 0.367414 0.860894 -0.00813129 -0.0797873 -0.0148462 0.436087 -0.17828 0.174794 0.308015 -0.0972048 0.172702 -0.802119 0.68378 0.0215797 -0.08506…
544.0 0.0 0.0 -0.180374 0.158789 0.937039 0.0 0.0 0.0 0.180374 0.0 0.0 0.180374 0.0 0.0 0.252719 -0.225406 0.0190045 0.0 0.0 0.0 -0.252719 0.0 0.0 -0.252719 0.14375749999999998 0.977024 -2.16943e-18 -0.2286 0.0356599 0.0 -0.0100675 0.001485 -0.293519 0.343368 0.873095 -0.0092907 -0.124541 0.0186648 0.406002 -0.200725 0.175483 0.283971 -0.0528414 0.0993079 -1.11293 0.539 -0.0768187 -0.0484067 2.09…
545.0 0.0 0.0 -0.136098 0.120319 0.946549 0.0 0.0 0.0 0.136098 0.0 0.0 0.136098 0.0 0.0 0.288355 -0.25719 0.0216843 0.0 0.0 0.0 -0.288355 0.0 0.0 -0.288355 0.1035819 0.982383 -2.16943e-18 -0.26238 0.0291035 0.0 -0.00340052 0.0014631 -0.065088 0.10911 0.95223 -0.00354244 -0.0953725 0.0628554 0.102393 -0.114111 0.108211 0.0962973 -0.00811289 -0.000555603 0.679223 0.0312588 0.0168066 -0.00773325 -1.…
546.0 0.0 0.0 0.0473627 -0.0423124 0.96756 0.0 0.0 0.0 -0.0473627 0.0 0.0 -0.0473627 0.0 0.0 -0.128096 0.114251 -0.0096328 0.0 0.0 0.0 0.128096 0.0 0.0 0.128096 -0.06411199999999999 0.985526 -2.16943e-18 0.11696 0.00855228 0.0 -0.0311854 0.0205394 0.698153 -0.113825 0.992819 -0.0352579 -0.728446 0.174644 -0.130119 -0.716865 0.175254 0.0114068 -0.0524454 0.040029 2.51995 -0.216728 0.224012 -0.0656…
547.0 0.0 0.0 -0.260548 0.22723 0.915524 0.0 0.0 0.0 0.260548 0.0 0.0 0.260548 0.0 0.0 0.131506 -0.117293 0.00988925 0.0 0.0 0.0 -0.131506 0.0 0.0 -0.131506 0.21574900000000002 0.962818 -2.16943e-18 -0.117087 0.0280234 0.0 0.00174918 0.000773166 -0.253677 0.249229 0.905449 0.00155864 0.16071 -0.371302 0.413348 -0.1286 0.176056 0.2125 -0.0420444 -0.0108922 0.0631696 0.314517 -0.0118705 -0.0393122 …
548.0 0.0 0.0 -0.00747012 0.00666055 0.964413 0.0 0.0 0.0 0.00747012 0.0 0.0 0.00747012 0.0 0.0 -0.247298 0.220571 -0.0185968 0.0 0.0 0.0 0.247298 0.0 0.0 0.247298 -0.013970899999999994 0.987813 -2.16943e-18 0.226365 0.00411098 0.0 0.000708154 0.00133114 0.0217781 0.0527739 0.960461 0.000581027 -0.17872 0.156418 0.00633787 -0.185597 0.176758 -0.00408617 -0.0275199 0.000604602 -0.465627 0.063029 -…
549.0 0.0 0.0 -0.14438 0.127546 0.9449 0.0 0.0 0.0 0.14438 0.0 0.0 0.14438 0.0 0.0 0.327168 -0.291808 0.024603 0.0 0.0 0.0 -0.327168 0.0 0.0 -0.327168 0.11111380000000001 0.981516 -2.16943e-18 -0.297413 0.035485 0.0 -0.00361861 0.00156254 -0.0603131 0.114828 0.951684 -0.00378211 -0.110522 0.0686427 0.107061 -0.131728 0.118418 0.102251 -0.0122044 -0.000773888 0.898761 0.0600077 0.0232286 -0.011623…
550.0 0.0 0.0 -0.12133 0.107398 0.949341 0.0 0.0 0.0 0.12133 0.0 0.0 0.12133 0.0 0.0 0.106512 -0.0950003 0.0080097 0.0 0.0 0.0 -0.106512 0.0 0.0 -0.106512 0.090133 0.983775 -2.16943e-18 -0.0970657 0.0093177 0.0 -0.0118828 0.000870053 -0.0948391 0.155294 0.940551 -0.0114253 -0.17953 0.175163 0.106905 -0.170736 0.170003 0.124535 0.00437098 0.000352322 0.0709766 0.329225 -0.0263235 0.00413591 -0.479…
551.0 0.0 0.0 -0.1793 0.157861 0.93729 0.0 0.0 0.0 0.1793 0.0 0.0 0.1793 0.0 0.0 0.254306 -0.226821 0.0191238 0.0 0.0 0.0 -0.254306 0.0 0.0 -0.254306 0.142786 0.977175 -2.16943e-18 -0.230074 0.0356367 0.0 -0.0117466 0.00272296 -0.319737 0.359289 0.865176 -0.0109199 -0.116665 0.017392 0.421624 -0.1934 0.174697 0.305946 -0.0793474 0.135122 -1.05443 0.612899 -0.0326689 -0.0714911 1.92064 -2.87055 1.…
552.0 0.0 0.0 0.0177278 -0.0158228 0.966193 0.0 0.0 0.0 -0.0177278 0.0 0.0 -0.0177278 0.0 0.0 0.0666529 -0.0594491 0.0050123 0.0 0.0 0.0 -0.0666529 0.0 0.0 -0.0666529 -0.03702799999999999 0.987103 -2.16943e-18 -0.0609635 -0.00264484 0.0 -0.0317181 0.0225423 1.05913 -0.136082 0.991244 -0.0365873 -1.10074 0.175903 -0.119626 -1.09594 0.174875 0.0242692 0.00818917 -0.0144026 2.53417 -0.400529 0.54833…
553.0 0.0 0.0 -0.212609 0.186512 0.929049 0.0 0.0 0.0 0.212609 0.0 0.0 0.212609 0.0 0.0 0.342277 -0.305284 0.0257392 0.0 0.0 0.0 -0.342277 0.0 0.0 -0.342277 0.17283769999999998 0.972007 -2.16943e-18 -0.307893 0.0582504 0.0 0.00105129 0.00249866 -0.0792565 0.186783 0.934495 0.000362124 -0.209699 0.11506 0.180315 -0.234072 0.174617 0.147512 -0.0479544 -0.00425074 0.231335 0.142326 0.00600318 -0.044…
554.0 0.0 0.0 -0.217387 0.190599 0.927789 0.0 0.0 0.0 0.217387 0.0 0.0 0.217387 0.0 0.0 0.739689 -0.659744 0.0556246 0.0 0.0 0.0 -0.739689 0.0 0.0 -0.739689 0.177134 0.971183 -2.16943e-18 -0.664774 0.129062 0.0 -0.00675602 0.00699291 0.129099 0.134772 0.955833 -0.00850379 -0.40238 0.170626 0.108645 -0.395437 0.17735 0.0996358 -0.0426985 0.12331 2.18761 0.0483385 0.0722071 -0.0852957 -2.37107 -0.3…
555.0 0.0 0.0 -0.236833 0.207168 0.922459 0.0 0.0 0.0 0.236833 0.0 0.0 0.236833 0.0 0.0 0.545417 -0.486469 0.0410154 0.0 0.0 0.0 -0.545417 0.0 0.0 -0.545417 0.194576 0.967621 -2.16943e-18 -0.488235 0.104678 0.0 -0.0250463 0.0080565 -0.136609 0.213199 0.928466 -0.0257154 -0.143525 0.0486053 0.244699 -0.186519 0.142423 0.158412 -0.0949885 -0.0111275 -1.04544 0.024081 -0.0395838 -0.0891572 1.88531 -…
556.0 0.0 0.0 -0.0670099 0.059554 0.957963 0.0 0.0 0.0 0.0670099 0.0 0.0 0.0670099 0.0 0.0 -0.254682 0.227156 -0.0191521 0.0 0.0 0.0 0.254682 0.0 0.0 0.254682 0.0405261 0.98718 -2.16943e-18 0.232962 -0.00964568 0.0 0.000578164 0.0112538 -0.341125 0.367655 0.86228 -0.00109623 -0.0778811 -0.0292991 0.433036 -0.190375 0.177012 0.307928 -0.0919183 0.21249 -0.795039 0.738064 0.0347985 -0.0815037 1.666…
557.0 0.0 0.0 -0.248219 0.216821 0.919189 0.0 0.0 0.0 0.248219 0.0 0.0 0.248219 0.0 0.0 0.500185 -0.446125 0.0376139 0.0 0.0 0.0 -0.500185 0.0 0.0 -0.500185 0.204756 0.965377 -2.16943e-18 -0.446622 0.101089 0.0 -0.0148421 0.00182693 -0.183952 0.255507 0.907696 -0.0143584 0.0447018 -0.301138 0.444942 -0.206305 0.175625 0.219388 -0.155366 -0.029336 0.265056 0.637301 -0.0723767 -0.14359 -0.885742 -0…
558.0 0.0 0.0 0.0954199 -0.08532 0.968107 0.0 0.0 0.0 -0.0954199 0.0 0.0 -0.0954199 0.0 0.0 0.081688 -0.0728592 0.00614294 0.0 0.0 0.0 -0.081688 0.0 0.0 -0.081688 -0.107897 0.981265 -2.16943e-18 -0.0742382 -0.0090306 0.0 -0.0772638 -0.00309837 0.0637949 -0.294978 0.928245 -0.0728423 0.221168 0.125471 -0.424849 0.333263 -0.12705 0.0473935 -0.311836 -0.105911 -1.25628 -1.20833 -0.180501 -0.304902 3…
559.0 0.0 0.0 -0.228869 0.200395 0.924681 0.0 0.0 0.0 0.228869 0.0 0.0 0.228869 0.0 0.0 0.385947 -0.344234 0.0290232 0.0 0.0 0.0 -0.385947 0.0 0.0 -0.385947 0.187441 0.969121 -2.16943e-18 -0.346062 0.0713186 0.0 -0.0328866 -0.0019612 -0.316284 0.334963 0.872131 -0.0298419 -0.160021 0.140763 0.349956 -0.169284 0.174615 0.295558 -0.152006 -0.0318206 -0.931815 0.582606 -0.0625789 -0.139365 0.924862 …
560.0 0.0 0.0 -0.137758 0.121769 0.946224 0.0 0.0 0.0 0.137758 0.0 0.0 0.137758 0.0 0.0 0.186435 -0.166285 0.0140199 0.0 0.0 0.0 -0.186435 0.0 0.0 -0.186435 0.105092 0.982215 -2.16943e-18 -0.169609 0.0190982 0.0 -0.0119868 -0.000553686 -0.109758 0.162653 0.938098 -0.0112523 -0.172843 0.175067 0.115439 -0.160074 0.162916 0.128803 0.00188348 0.000156223 0.0572042 0.351467 -0.0265576 0.0017864 -0.49…
561.0 0.0 0.0 -0.0967327 0.0857918 0.953567 0.0 0.0 0.0 0.0967327 0.0 0.0 0.0967327 0.0 0.0 -0.312122 0.278389 -0.0234716 0.0 0.0 0.0 0.312122 0.0 0.0 0.312122 0.06769333 0.985651 -2.16943e-18 0.285026 -0.0203006 0.0 -0.000890358 0.0080247 -0.325976 0.361433 0.864776 -0.00193516 -0.0968383 -0.00977533 0.424523 -0.198536 0.17843 0.307273 -0.0809253 0.181658 -0.956444 0.688124 0.00238538 -0.0730863…
562.0 0.0 0.0 0.0155199 -0.0138511 0.96606 0.0 0.0 0.0 -0.0155199 0.0 0.0 -0.0155199 0.0 0.0 -0.12985 0.115816 -0.00976474 0.0 0.0 0.0 0.12985 0.0 0.0 0.12985 -0.035009 0.987189 -2.16943e-18 0.118777 0.00489032 0.0 -0.0165476 0.0206842 1.37665 -0.163108 0.978635 -0.0230004 -1.42127 0.17477 -0.116865 -1.41907 0.176443 -0.153578 0.0140366 -0.0676466 4.33835 -0.416431 0.805399 0.0674865 -3.71126 1.5…
563.0 0.0 0.0 -0.311975 0.270135 0.898864 0.0 0.0 0.0 0.311975 0.0 0.0 0.311975 0.0 0.0 0.440936 -0.39328 0.0331584 0.0 0.0 0.0 -0.440936 0.0 0.0 -0.440936 0.261235 0.950687 -2.16943e-18 -0.38724 0.114018 0.0 -0.00109015 0.00157384 -0.305384 0.214718 0.911089 -0.000994162 0.245654 -0.349206 0.366259 -0.0281753 0.17101 0.168254 -0.0367567 -0.0115953 -0.0259509 -0.18317 -0.00623563 -0.0350953 1.775…
564.0 0.0 0.0 -0.022141 0.0197279 0.963117 0.0 0.0 0.0 0.022141 0.0 0.0 0.022141 0.0 0.0 -0.082381 0.0734773 -0.00619505 0.0 0.0 0.0 0.082381 0.0 0.0 0.082381 -0.0005406000000000022 0.987958 -2.16943e-18 0.0754194 0.000263068 0.0 -0.0110058 0.018295 1.56806 -0.173974 0.969062 -0.0173106 -1.60303 0.144902 -0.102949 -1.61198 0.174572 -0.157752 0.102464 -0.00506293 5.11663 -0.270973 1.13839 0.031325…
565.0 0.0 0.0 -0.00518154 0.00462045 0.964598 0.0 0.0 0.0 0.00518154 0.0 0.0 0.00518154 0.0 0.0 0.157955 -0.140883 0.0118782 0.0 0.0 0.0 -0.157955 0.0 0.0 -0.157955 -0.016065700000000002 0.987772 -2.16943e-18 -0.144578 -0.00295666 0.0 -0.0162134 0.00163596 0.188565 0.00637473 0.974105 -0.0158394 -0.305374 0.176289 -0.0516995 -0.300405 0.175923 0.00248279 -0.0327146 0.00604741 0.978417 0.0469893 0…
566.0 0.0 0.0 -0.231998 0.203058 0.923814 0.0 0.0 0.0 0.231998 0.0 0.0 0.231998 0.0 0.0 0.492471 -0.439245 0.0370338 0.0 0.0 0.0 -0.492471 0.0 0.0 -0.492471 0.190246 0.968538 -2.16943e-18 -0.441291 0.0923842 0.0 -0.0332606 0.00190674 -0.20322 0.263888 0.906147 -0.0316929 -0.204077 0.175044 0.246523 -0.196909 0.174589 0.209081 -0.0488672 -0.00893511 -0.067288 0.610434 -0.0714847 -0.0453049 -0.6766…
567.0 0.0 0.0 -0.185018 0.162798 0.935943 0.0 0.0 0.0 0.185018 0.0 0.0 0.185018 0.0 0.0 0.531337 -0.473911 0.0399566 0.0 0.0 0.0 -0.531337 0.0 0.0 -0.531337 0.1479565 0.976359 -2.16943e-18 -0.480274 0.0772053 0.0 -0.00593676 0.00487248 0.0436289 0.138523 0.951707 -0.00696873 -0.316624 0.176262 0.0948751 -0.303838 0.175192 0.10598 -0.0238525 0.184677 1.81726 0.17354 0.0933161 -0.0772359 -2.48699 -…
568.0 0.0 0.0 -0.129711 0.114736 0.94778 0.0 0.0 0.0 0.129711 0.0 0.0 0.129711 0.0 0.0 0.520225 -0.464 0.0391209 0.0 0.0 0.0 -0.520225 0.0 0.0 -0.520225 0.09776750000000001 0.983009 -2.16943e-18 -0.473689 0.0494811 0.0 -0.00799451 0.0173528 1.05489 0.0980095 0.97215 -0.0162784 -1.36329 0.144213 0.149318 -1.38041 0.179178 0.103192 0.124475 0.178331 4.43136 0.106047 0.248092 -0.0943344 -3.73219 -1.…
569.0 0.0 0.0 -0.231039 0.202242 0.924081 0.0 0.0 0.0 0.231039 0.0 0.0 0.231039 0.0 0.0 0.255935 -0.228274 0.0192463 0.0 0.0 0.0 -0.255935 0.0 0.0 -0.255935 0.189386 0.968718 -2.16943e-18 -0.229383 0.0477917 0.0 -0.000360633 0.000283663 -0.209659 0.236297 0.913316 -0.000350707 -0.157495 0.159996 0.202237 -0.154913 0.175999 0.198881 -0.0676019 -0.0143455 -0.346186 0.282744 -0.0480177 -0.0631006 0.…
570.0 0.0 0.0 -0.165249 0.145695 0.94048 0.0 0.0 0.0 0.165249 0.0 0.0 0.165249 0.0 0.0 0.420184 -0.374771 0.0315979 0.0 0.0 0.0 -0.420184 0.0 0.0 -0.420184 0.1300599 0.979055 -2.16943e-18 -0.380936 0.0535345 0.0 -0.00504625 0.00134893 -0.0259017 0.127324 0.951061 -0.00512551 -0.1892 0.118606 0.101848 -0.201156 0.150283 0.108668 -0.0113595 -0.000400382 1.34988 0.144698 -0.0133272 -0.0107905 -3.244…
571.0 0.0 0.0 0.0114727 -0.0102375 0.965804 0.0 0.0 0.0 -0.0114727 0.0 0.0 -0.0114727 0.0 0.0 -0.322429 0.287581 -0.0242466 0.0 0.0 0.0 0.322429 0.0 0.0 0.322429 -0.031306 0.987334 -2.16943e-18 0.294981 0.0109493 0.0 0.000218599 0.0010619 0.0474613 0.0280171 0.964878 7.37455e-05 -0.154533 0.132511 -0.0210631 -0.193985 0.176854 -0.035102 0.015746 -0.00072988 0.625395 0.577116 -0.109604 0.0152047 -…
572.0 0.0 0.0 -0.0827908 0.0735009 0.955726 0.0 0.0 0.0 0.0827908 0.0 0.0 0.0827908 0.0 0.0 0.355394 -0.316984 0.0267257 0.0 0.0 0.0 -0.355394 0.0 0.0 -0.355394 0.0549559 0.986469 -2.16943e-18 -0.324833 0.0185883 0.0 -0.0183111 0.0128599 0.945148 0.0831149 0.974857 -0.0214947 -1.24065 0.173565 0.133737 -1.24524 0.182596 0.0974844 -0.0223339 -0.0178357 2.61467 -0.0918784 0.00435367 0.000236795 -2.…
573.0 0.0 0.0 -0.098247 0.087125 0.953323 0.0 0.0 0.0 0.098247 0.0 0.0 0.098247 0.0 0.0 0.0585703 -0.0522401 0.00440449 0.0 0.0 0.0 -0.0585703 0.0 0.0 -0.0585703 0.06907612 0.985551 -2.16943e-18 -0.0534798 0.00389044 0.0 -0.0105479 0.00311931 -0.344483 0.366107 0.860235 -0.00982583 -0.0821494 -0.0159227 0.446682 -0.180174 0.17529 0.302494 -0.109834 0.111811 -0.794472 0.716447 -0.0379944 -0.097838…
574.0 0.0 0.0 -0.196729 0.172887 0.933097 0.0 0.0 0.0 0.196729 0.0 0.0 0.196729 0.0 0.0 0.404092 -0.360418 0.0303877 0.0 0.0 0.0 -0.404092 0.0 0.0 -0.404092 0.1585322 0.974596 -2.16943e-18 -0.364545 0.0629897 0.0 -0.00295839 0.00236621 -0.00343259 0.167253 0.942614 -0.00345371 -0.295836 0.163913 0.135849 -0.292866 0.177172 0.12957 -0.0503089 -0.000275409 1.02219 0.187316 0.015548 -0.0474077 -1.19…
575.0 0.0 0.0 -0.161238 0.142213 0.941359 0.0 0.0 0.0 0.161238 0.0 0.0 0.161238 0.0 0.0 0.162116 -0.144594 0.0121911 0.0 0.0 0.0 -0.162116 0.0 0.0 -0.162116 0.1264224 0.979559 -2.16943e-18 -0.147054 0.020065 0.0 -0.00961214 -0.000389197 -0.136216 0.189806 0.930262 -0.00897951 -0.178817 0.176155 0.146139 -0.169565 0.174565 0.142174 0.00654467 0.000887911 0.0329087 0.389636 -0.0296492 0.00615225 -0…
576.0 0.0 0.0 -0.106958 0.0947863 0.951875 0.0 0.0 0.0 0.106958 0.0 0.0 0.106958 0.0 0.0 0.368492 -0.328666 0.0277106 0.0 0.0 0.0 -0.368492 0.0 0.0 -0.368492 0.07702721 0.984938 -2.16943e-18 -0.33624 0.0274064 0.0 -0.0270785 0.0166574 0.914946 0.133773 0.964428 -0.0302193 -1.26676 0.166871 0.198246 -1.26448 0.17553 0.149657 -0.0268266 0.0837901 2.44073 -0.0495325 -0.0238702 -0.0815449 -2.42771 -0…
577.0 0.0 0.0 -0.159155 0.140404 0.94181 0.0 0.0 0.0 0.159155 0.0 0.0 0.159155 0.0 0.0 0.273519 -0.243957 0.0205686 0.0 0.0 0.0 -0.273519 0.0 0.0 -0.273519 0.1245327 0.979815 -2.16943e-18 -0.248178 0.0333364 0.0 -0.0215478 0.00152749 -0.140029 0.195465 0.92869 -0.0207621 -0.186529 0.174542 0.162741 -0.170816 0.175125 0.145154 -0.0120236 -0.00182003 0.0847084 0.440406 -0.0373392 -0.0112253 -0.6306…
578.0 0.0 0.0 -0.0809634 0.0718877 0.955996 0.0 0.0 0.0 0.0809634 0.0 0.0 0.0809634 0.0 0.0 0.374842 -0.33433 0.0281881 0.0 0.0 0.0 -0.374842 0.0 0.0 -0.374842 0.0532856 0.986563 -2.16943e-18 -0.342643 0.0189793 0.0 -0.0140131 0.0150187 1.06935 0.0743743 0.975866 -0.0191076 -1.35814 0.15761 0.121616 -1.37123 0.18153 0.0798583 0.0977617 0.133407 4.07026 0.0788461 0.225229 -0.0676384 -3.58326 -1.22…
579.0 0.0 0.0 0.148756 -0.133021 0.966295 0.0 0.0 0.0 -0.148756 0.0 0.0 -0.148756 0.0 0.0 -0.78796 0.702798 -0.0592546 0.0 0.0 0.0 0.78796 0.0 0.0 0.78796 -0.15618900000000002 0.974079 -2.16943e-18 0.710437 0.125161 0.0 -0.00174007 0.0234448 0.178703 -0.0631967 0.984587 -0.00531247 -0.187731 0.14927 -0.219282 -0.24874 0.181991 0.154537 -0.00216162 0.304119 0.724843 1.10353 0.0204145 -0.0763673 -3…
580.0 0.0 0.0 -0.0380774 0.0338993 0.961491 0.0 0.0 0.0 0.0380774 0.0 0.0 0.0380774 0.0 0.0 -0.276305 0.246442 -0.0207781 0.0 0.0 0.0 0.276305 0.0 0.0 0.276305 0.014048900000000003 0.987893 -2.16943e-18 0.252938 -0.00314884 0.0 0.000729787 0.00126094 -0.00690342 0.0873293 0.955258 0.000642018 -0.189283 0.159694 0.0423018 -0.195294 0.174733 0.0357243 -0.0207498 -0.000140064 -0.396161 0.154148 -0.0…
581.0 0.0 0.0 -0.251005 0.219177 0.918372 0.0 0.0 0.0 0.251005 0.0 0.0 0.251005 0.0 0.0 0.269521 -0.240392 0.020268 0.0 0.0 0.0 -0.269521 0.0 0.0 -0.269521 0.207243 0.964811 -2.16943e-18 -0.240507 0.0551413 0.0 0.0021647 0.000739369 -0.223957 0.207019 0.922623 0.0019904 -0.0150726 0.00249946 0.241082 -0.0729313 0.125495 0.180703 0.0479413 0.0109658 0.234511 -0.041283 0.0131197 0.0453335 -0.224262…
582.0 0.0 0.0 -0.208292 0.182814 0.930171 0.0 0.0 0.0 0.208292 0.0 0.0 0.208292 0.0 0.0 0.0118686 -0.0105858 0.000892518 0.0 0.0 0.0 -0.0118686 0.0 0.0 -0.0118686 0.1689525 0.972733 -2.16943e-18 -0.0106849 0.00197374 0.0 -0.0212569 0.000359204 -0.358419 0.359224 0.861939 -0.0190548 -0.0928726 0.0466634 0.410379 -0.157798 0.176156 0.305827 -0.135826 0.0958282 -0.690547 0.625477 0.00735724 -0.11974…
584.0 0.0 0.0 -0.148228 0.1309 0.944113 0.0 0.0 0.0 0.148228 0.0 0.0 0.148228 0.0 0.0 0.147087 -0.13119 0.0110609 0.0 0.0 0.0 -0.147087 0.0 0.0 -0.147087 0.1146114 0.981092 -2.16943e-18 -0.133647 0.0164676 0.0 -0.0109607 -0.000354979 -0.119436 0.178459 0.934072 -0.0102763 -0.181925 0.174879 0.134019 -0.172724 0.174807 0.133432 0.00861876 0.000978989 0.0786644 0.38062 -0.0317952 0.00811011 -0.5504…
585.0 0.0 0.0 -0.203838 0.178994 0.931312 0.0 0.0 0.0 0.203838 0.0 0.0 0.203838 0.0 0.0 0.0344095 -0.0306906 0.00258759 0.0 0.0 0.0 -0.0344095 0.0 0.0 -0.0344095 0.164941 0.973465 -2.16943e-18 -0.031003 0.00558426 0.0 -0.0151106 0.00210367 -0.350931 0.356535 0.863691 -0.0137876 -0.0918263 0.0376828 0.409044 -0.161924 0.17518 0.306691 -0.111183 0.118126 -0.713499 0.61723 0.00646483 -0.0970907 1.43…
586.0 0.0 0.0 -0.0965461 0.0856275 0.953597 0.0 0.0 0.0 0.0965461 0.0 0.0 0.0965461 0.0 0.0 0.353282 -0.315099 0.0265668 0.0 0.0 0.0 -0.353282 0.0 0.0 -0.353282 0.06752296 0.985663 -2.16943e-18 -0.322617 0.0229175 0.0 -0.0243745 0.0178106 0.97693 0.117743 0.967235 -0.0285961 -1.31334 0.162192 0.182499 -1.31422 0.174857 0.134094 0.0381094 0.144482 3.01844 0.0076839 0.0579674 -0.0994309 -2.78322 -0…
587.0 0.0 0.0 0.0360454 -0.0321916 0.967131 0.0 0.0 0.0 -0.0360454 0.0 0.0 -0.0360454 0.0 0.0 -0.0280971 0.0250604 -0.0021129 0.0 0.0 0.0 0.0280971 0.0 0.0 0.0280971 -0.053775 0.986223 -2.16943e-18 0.025674 0.00158544 0.0 -0.0395432 0.023248 1.09933 -0.192057 0.986661 -0.0430748 -1.07667 0.174774 -0.182093 -1.05568 0.17548 -0.016548 -0.00436878 0.00816813 2.83586 -0.504003 0.682318 -0.00911286 -2…
588.0 0.0 0.0 0.0108104 -0.00964628 0.965761 0.0 0.0 0.0 -0.0108104 0.0 0.0 -0.0108104 0.0 0.0 -0.135509 0.120864 -0.0101903 0.0 0.0 0.0 0.135509 0.0 0.0 0.135509 -0.03069999999999999 0.987356 -2.16943e-18 0.123977 0.00451963 0.0 -0.0141259 0.0208134 1.48251 -0.175248 0.972859 -0.0211548 -1.51959 0.166557 -0.116577 -1.51881 0.174545 -0.160096 0.0348568 -0.0448421 4.87794 -0.38968 0.997458 0.05430…
589.0 0.0 0.0 -0.0899491 0.0798152 0.954639 0.0 0.0 0.0 0.0899491 0.0 0.0 0.0899491 0.0 0.0 0.428427 -0.382123 0.0322177 0.0 0.0 0.0 -0.428427 0.0 0.0 -0.428427 0.0614972 0.986071 -2.16943e-18 -0.391414 0.0252106 0.0 -0.0109042 0.0141189 0.919658 0.0733547 0.977281 -0.0166122 -1.19957 0.174944 0.115438 -1.18046 0.153444 0.114003 0.0140206 -0.0182647 2.87349 -0.0924018 0.00280891 0.022471 -3.14416…
590.0 0.0 0.0 -0.195587 0.171905 0.93338 0.0 0.0 0.0 0.195587 0.0 0.0 0.195587 0.0 0.0 0.572264 -0.510414 0.0430343 0.0 0.0 0.0 -0.572264 0.0 0.0 -0.572264 0.1575019 0.974773 -2.16943e-18 -0.51636 0.0886146 0.0 -0.00562129 0.00289611 0.0427784 0.141986 0.950895 -0.00611148 -0.318548 0.175113 0.0999171 -0.30927 0.177262 0.111419 -0.0290858 0.143845 1.81008 0.131494 0.0918951 -0.0705185 -2.36389 -0…
591.0 0.0 0.0 -0.0404424 0.036 0.96123 0.0 0.0 0.0 0.0404424 0.0 0.0 0.0404424 0.0 0.0 0.154323 -0.137644 0.0116051 0.0 0.0 0.0 -0.154323 0.0 0.0 -0.154323 0.0162138 0.987863 -2.16943e-18 -0.141268 0.0020928 0.0 -0.0125291 0.00153188 0.0769081 0.0342107 0.966124 -0.0122906 -0.218114 0.1748 -0.0265029 -0.210379 0.174631 0.00646204 -0.0319563 0.0023285 0.357398 -0.0028437 0.025944 -0.030887 -0.3833…
592.0 0.0 0.0 -0.149775 0.132247 0.943794 0.0 0.0 0.0 0.149775 0.0 0.0 0.149775 0.0 0.0 0.331536 -0.295704 0.0249315 0.0 0.0 0.0 -0.331536 0.0 0.0 -0.331536 0.11601710000000001 0.980918 -2.16943e-18 -0.301186 0.0375844 0.0 -0.00355114 0.00151192 -0.0652972 0.119411 0.950732 -0.00370954 -0.109522 0.0662469 0.113403 -0.13151 0.117529 0.108159 -0.0106935 -0.000734429 0.905302 0.0627679 0.0250042 -0.…
593.0 0.0 0.0 -0.0834598 0.0740913 0.955627 0.0 0.0 0.0 0.0834598 0.0 0.0 0.0834598 0.0 0.0 -0.271038 0.241744 -0.020382 0.0 0.0 0.0 0.271038 0.0 0.0 0.271038 0.0555673 0.986433 -2.16943e-18 0.24772 -0.0143419 0.0 -0.00143407 0.0111775 -0.336498 0.365486 0.863489 -0.00287534 -0.0790365 -0.0309495 0.432701 -0.190826 0.176081 0.306675 -0.0943854 0.220787 -0.857297 0.718761 0.0215591 -0.0839227 1.73…
594.0 0.0 0.0 0.013124 -0.0117118 0.96591 0.0 0.0 0.0 -0.013124 0.0 0.0 -0.013124 0.0 0.0 -0.179173 0.159809 -0.0134738 0.0 0.0 0.0 0.179173 0.0 0.0 0.179173 -0.032817 0.987276 -2.16943e-18 0.16391 0.0063552 0.0 0.000854703 0.00123925 0.039888 0.0203762 0.963464 0.000823314 -0.159083 0.162562 -0.0378138 -0.163298 0.176015 -0.0434859 -0.0196007 0.000787941 -0.46722 -0.0603392 -0.0190178 -0.0188928…
595.0 0.0 0.0 -0.350746 0.301884 0.884858 0.0 0.0 0.0 0.350746 0.0 0.0 0.350746 0.0 0.0 0.491402 -0.438291 0.0369534 0.0 0.0 0.0 -0.491402 0.0 0.0 -0.491402 0.295082 0.940004 -2.16943e-18 -0.426311 0.1437 0.0 -0.00655706 0.00147307 -0.375941 0.226919 0.9015 -0.005928 0.317455 -0.382124 0.386887 0.0267098 0.176448 0.179094 -0.0815305 -0.0322155 -0.348032 -0.327818 -0.0707737 -0.0790016 2.14761 -2.…
596.0 0.0 0.0 0.00471019 -0.00420199 0.965344 0.0 0.0 0.0 -0.00471019 0.0 0.0 -0.00471019 0.0 0.0 -0.0626072 0.0558407 -0.00470806 0.0 0.0 0.0 0.0626072 0.0 0.0 0.0626072 -0.025119000000000002 0.987542 -2.16943e-18 0.0572906 0.00173868 0.0 -0.0239638 0.0213375 1.44525 -0.208095 0.97257 -0.0284505 -1.43935 0.174734 -0.166659 -1.44129 0.175042 -0.204471 0.00636794 -0.0595221 4.28932 -0.443652 0.983…
597.0 0.0 0.0 0.0170786 -0.015243 0.966154 0.0 0.0 0.0 -0.0170786 0.0 0.0 -0.0170786 0.0 0.0 -0.00339296 0.00302625 -0.000255151 0.0 0.0 0.0 0.00339296 0.0 0.0 0.00339296 -0.036433999999999994 0.987129 -2.16943e-18 0.00310343 0.00013262 0.0 -0.0304639 0.0293534 1.55088 -0.301185 0.954414 -0.0365079 -1.44061 0.174973 -0.270292 -1.4315 0.174753 -0.319425 0.0020404 -0.0634816 4.42968 -0.530926 1.344…
598.0 0.0 0.0 -0.127801 0.113065 0.948141 0.0 0.0 0.0 0.127801 0.0 0.0 0.127801 0.0 0.0 0.00766201 -0.00683391 0.000576183 0.0 0.0 0.0 -0.00766201 0.0 0.0 -0.00766201 0.096029 0.983189 -2.16943e-18 -0.006978 0.00071545 0.0 -0.00227129 0.00452144 -0.330559 0.352005 0.86574 -0.00260331 -0.105905 0.0366156 0.408247 -0.178455 0.174999 0.297119 -0.052958 0.125052 -0.734744 0.649548 -0.0454927 -0.04588…
599.0 0.0 0.0 -0.0862696 0.0765705 0.955204 0.0 0.0 0.0 0.0862696 0.0 0.0 0.0862696 0.0 0.0 -0.0547149 0.0488014 -0.00411456 0.0 0.0 0.0 0.0547149 0.0 0.0 0.0547149 0.0581352 0.986281 -2.16943e-18 0.0499995 -0.00303572 0.0 -0.00648921 0.00630162 -0.335166 0.357605 0.865319 -0.00664241 -0.0928672 0.00753478 0.417804 -0.17992 0.174751 0.308891 -0.0980056 0.167057 -0.82808 0.671257 0.011719 -0.08623…
600.0 0.0 0.0 -0.0922974 0.081885 0.954273 0.0 0.0 0.0 0.0922974 0.0 0.0 0.0922974 0.0 0.0 0.42298 -0.377265 0.0318081 0.0 0.0 0.0 -0.42298 0.0 0.0 -0.42298 0.0636425 0.98593 -2.16943e-18 -0.386378 0.0257975 0.0 -0.00788638 0.0188674 1.10229 0.0733941 0.974775 -0.0171174 -1.39079 0.153808 0.12368 -1.40504 0.177396 0.0858096 0.123635 0.145937 4.40514 0.0626006 0.261262 -0.0715158 -3.77871 -1.44047…
601.0 0.0 0.0 0.052979 -0.0473366 0.967731 0.0 0.0 0.0 -0.052979 0.0 0.0 -0.052979 0.0 0.0 -0.408748 0.364571 -0.0307378 0.0 0.0 0.0 0.408748 0.0 0.0 0.408748 -0.06923900000000001 0.985137 -2.16943e-18 0.373053 0.0293855 0.0 -0.0208719 0.0317947 0.0121973 0.113687 0.955405 -0.0276958 -0.239902 0.175144 0.0616848 -0.217705 0.124164 0.147046 -0.022456 0.000132372 -0.915522 0.326918 -0.103967 -0.021…
603.0 0.0 0.0 -0.169282 0.149191 0.939582 0.0 0.0 0.0 0.169282 0.0 0.0 0.169282 0.0 0.0 0.260531 -0.232373 0.019592 0.0 0.0 0.0 -0.260531 0.0 0.0 -0.260531 0.133715 0.978534 -2.16943e-18 -0.23606 0.0341458 0.0 -0.0150808 -0.000112361 -0.148576 0.207894 0.925363 -0.0142168 -0.188783 0.175364 0.170886 -0.179815 0.174638 0.159908 0.00654604 0.000921491 0.108903 0.486675 -0.0431457 0.00612721 -0.7129…
604.0 0.0 0.0 -0.163352 0.144049 0.940897 0.0 0.0 0.0 0.163352 0.0 0.0 0.163352 0.0 0.0 0.116412 -0.10383 0.00875417 0.0 0.0 0.0 -0.116412 0.0 0.0 -0.116412 0.1283397 0.979295 -2.16943e-18 -0.105566 0.0146315 0.0 -0.0061119 0.00631956 -0.336606 0.358666 0.865165 -0.00631287 -0.0879904 -0.000205887 0.42059 -0.179172 0.175374 0.30851 -0.0937745 0.174454 -0.815094 0.665684 0.01528 -0.0820866 1.65939…
605.0 0.0 0.0 -0.0454836 0.040476 0.960658 0.0 0.0 0.0 0.0454836 0.0 0.0 0.0454836 0.0 0.0 0.446602 -0.398333 0.0335844 0.0 0.0 0.0 -0.446602 0.0 0.0 -0.446602 0.020828400000000004 0.987783 -2.16943e-18 -0.408784 0.0081173 0.0 -0.0216136 0.0170797 0.733054 -0.00162551 0.990989 -0.02645 -0.898633 0.175088 0.00128893 -0.892883 0.174573 0.0869355 -0.0262436 0.0230897 2.879 -0.118424 0.133735 -0.0345…
606.0 0.0 0.0 -0.265833 0.231678 0.913914 0.0 0.0 0.0 0.265833 0.0 0.0 0.265833 0.0 0.0 0.218251 -0.194662 0.0164124 0.0 0.0 0.0 -0.218251 0.0 0.0 -0.218251 0.220451 0.961679 -2.16943e-18 -0.194072 0.0475346 0.0 0.00438605 0.00128433 -0.25439 0.227224 0.911923 0.00399198 0.174429 -0.344441 0.380478 -0.100039 0.174789 0.185639 -0.0209668 -0.00542666 -0.00188009 0.166492 -0.00388591 -0.0197442 0.97…
607.0 0.0 0.0 -0.23792 0.208091 0.922151 0.0 0.0 0.0 0.23792 0.0 0.0 0.23792 0.0 0.0 0.364759 -0.325336 0.0274299 0.0 0.0 0.0 -0.364759 0.0 0.0 -0.364759 0.195549 0.967411 -2.16943e-18 -0.326441 0.0703607 0.0 -0.0220069 0.000354204 -0.358621 0.369258 0.858049 -0.0196389 -0.0654664 -0.034823 0.45989 -0.167317 0.175267 0.311143 -0.171622 0.0828159 -0.833233 0.673911 -0.0088818 -0.153306 1.45621 -2.…
608.0 0.0 0.0 -0.240566 0.210337 0.921399 0.0 0.0 0.0 0.240566 0.0 0.0 0.240566 0.0 0.0 0.344842 -0.307572 0.0259321 0.0 0.0 0.0 -0.344842 0.0 0.0 -0.344842 0.197916 0.966898 -2.16943e-18 -0.308439 0.0673352 0.0 0.00386501 0.000778686 -0.207266 0.268279 0.903978 0.00347331 0.0795777 -0.35863 0.433732 -0.197479 0.175103 0.23696 -0.0359579 -0.00751262 -0.213315 0.490286 -0.0711273 -0.0332027 1.2022…
610.0 0.0 0.0 -0.127987 0.113228 0.948106 0.0 0.0 0.0 0.127987 0.0 0.0 0.127987 0.0 0.0 0.127858 -0.11404 0.00961495 0.0 0.0 0.0 -0.127858 0.0 0.0 -0.127858 0.0961979 0.983172 -2.16943e-18 -0.116442 0.0119605 0.0 -0.0109151 -0.000205223 -0.100217 0.155106 0.940104 -0.0102993 -0.173629 0.175059 0.106273 -0.155767 0.153714 0.113676 0.0116803 0.00122863 0.0506584 0.316127 -0.0255772 0.0110428 -0.444…
611.0 0.0 0.0 -0.230487 0.201772 0.924234 0.0 0.0 0.0 0.230487 0.0 0.0 0.230487 0.0 0.0 0.412893 -0.368268 0.0310495 0.0 0.0 0.0 -0.412893 0.0 0.0 -0.412893 0.188891 0.968821 -2.16943e-18 -0.370099 0.0768965 0.0 -0.00522407 0.00345396 -0.163474 0.195285 0.9261 -0.00572851 -0.163233 0.177341 0.156053 -0.155097 0.175849 0.150622 -0.0862535 -0.0142418 -0.388235 0.178367 -0.0452041 -0.0809508 -0.0471…
612.0 0.0 0.0 -0.208177 0.182715 0.930201 0.0 0.0 0.0 0.208177 0.0 0.0 0.208177 0.0 0.0 0.291734 -0.260204 0.0219384 0.0 0.0 0.0 -0.291734 0.0 0.0 -0.291734 0.16884880000000002 0.972752 -2.16943e-18 -0.262645 0.048485 0.0 -0.0145933 0.00250947 -0.324906 0.348853 0.867792 -0.0135274 -0.107777 0.0275075 0.409744 -0.178712 0.174922 0.306218 -0.0926437 0.121785 -0.943237 0.590839 -0.0181206 -0.082107…
613.0 0.0 0.0 -0.188494 0.165796 0.935111 0.0 0.0 0.0 0.188494 0.0 0.0 0.188494 0.0 0.0 0.311985 -0.278266 0.0234613 0.0 0.0 0.0 -0.311985 0.0 0.0 -0.311985 0.1510972 0.975849 -2.16943e-18 -0.281843 0.0463124 0.0 -0.023069 0.000406452 -0.308857 0.354485 0.864886 -0.0211696 -0.165332 0.0879094 0.397191 -0.205707 0.175054 0.30509 -0.0760058 0.0620091 -1.11025 0.608984 -0.0678196 -0.0695225 1.66185 …
614.0 0.0 0.0 -0.0905305 0.0803278 0.954549 0.0 0.0 0.0 0.0905305 0.0 0.0 0.0905305 0.0 0.0 0.0827875 -0.0738399 0.00622562 0.0 0.0 0.0 -0.0827875 0.0 0.0 -0.0827875 0.062028400000000004 0.986036 -2.16943e-18 -0.0756325 0.00491556 0.0 -0.014464 0.00621301 -0.34506 0.366962 0.861614 -0.0141233 -0.0843896 -0.0106207 0.436889 -0.177392 0.175476 0.308652 -0.136563 0.147373 -0.868975 0.708126 0.005646…
615.0 0.0 0.0 0.0875756 -0.0782989 0.968159 0.0 0.0 0.0 -0.0875756 0.0 0.0 -0.0875756 0.0 0.0 -0.299119 0.266791 -0.0224938 0.0 0.0 0.0 0.299119 0.0 0.0 0.299119 -0.10076500000000001 0.982104 -2.16943e-18 0.272091 0.0309342 0.0 -0.0176577 0.00722511 0.0692588 0.0104602 0.96715 -0.0181498 -0.178615 0.174644 -0.0566292 -0.136767 0.104222 -0.0229071 -0.0132939 0.000799667 0.00703708 0.119633 -0.0091…
616.0 0.0 0.0 -0.222072 0.1946 0.926534 0.0 0.0 0.0 0.222072 0.0 0.0 0.222072 0.0 0.0 0.534521 -0.476751 0.040196 0.0 0.0 0.0 -0.534521 0.0 0.0 -0.534521 0.181342 0.970356 -2.16943e-18 -0.479943 0.0955131 0.0 -0.0208764 0.00347124 -0.147433 0.198809 0.93128 -0.0206752 -0.112476 0.0467695 0.225582 -0.160124 0.150332 0.129875 -0.0833968 -0.0110165 -0.81418 0.077897 -0.0460722 -0.0785662 1.02695 -0.…
617.0 0.0 0.0 -0.0160738 0.0143262 0.963676 0.0 0.0 0.0 0.0160738 0.0 0.0 0.0160738 0.0 0.0 0.135769 -0.121095 0.0102098 0.0 0.0 0.0 -0.135769 0.0 0.0 -0.135769 -0.0060949 0.987922 -2.16943e-18 -0.124291 -0.00118766 0.0 -0.0149048 0.00164149 0.159208 0.0246537 0.971722 -0.0145912 -0.295234 0.17477 -0.0306697 -0.288684 0.1747 0.014973 -0.0279438 0.00392195 0.778823 0.0655575 0.0334527 -0.0273652 -…
618.0 0.0 0.0 0.03879 -0.0346455 0.967245 0.0 0.0 0.0 -0.03879 0.0 0.0 -0.03879 0.0 0.0 0.0159182 -0.0141978 0.00119705 0.0 0.0 0.0 -0.0159182 0.0 0.0 -0.0159182 -0.056281999999999985 0.986065 -2.16943e-18 -0.0145429 -0.000938136 0.0 -0.0229618 0.026716 1.41247 -0.23843 0.970809 -0.030466 -1.36569 0.174865 -0.20735 -1.36673 0.175837 -0.216219 0.00844444 -0.0493927 4.09457 -0.500333 1.02601 0.0485…
619.0 0.0 0.0 -0.0228795 0.0203852 0.963046 0.0 0.0 0.0 0.0228795 0.0 0.0 0.0228795 0.0 0.0 -0.026185 0.023355 -0.00196911 0.0 0.0 0.0 0.026185 0.0 0.0 0.026185 0.00013549999999999673 0.98796 -2.16943e-18 0.0239723 6.59124e-05 0.0 -0.0444759 0.0273894 1.11198 -0.175928 0.988283 -0.0489566 -1.11048 0.174858 -0.160647 -1.09463 0.174549 0.0422614 -0.00114639 -0.0124604 2.66712 -0.507953 0.67193 0.01…
620.0 0.0 0.0 -0.0680804 0.0605012 0.957818 0.0 0.0 0.0 0.0680804 0.0 0.0 0.0680804 0.0 0.0 0.027265 -0.0243183 0.00205033 0.0 0.0 0.0 -0.027265 0.0 0.0 -0.027265 0.041505400000000005 0.987139 -2.16943e-18 -0.0249387 0.00105932 0.0 -0.00560325 0.00459881 -0.337511 0.361467 0.862394 -0.00561612 -0.112837 0.0410368 0.411633 -0.182024 0.1746 0.31084 -0.0843399 0.144121 -0.831427 0.677442 -0.00060788…
621.0 0.0 0.0 -0.116965 0.103572 0.95013 0.0 0.0 0.0 0.116965 0.0 0.0 0.116965 0.0 0.0 0.29328 -0.261582 0.0220546 0.0 0.0 0.0 -0.29328 0.0 0.0 -0.29328 0.0861548 0.984148 -2.16943e-18 -0.267379 0.0244895 0.0 -0.00463791 0.001606 -0.0118477 0.0943162 0.955466 -0.00476207 -0.183454 0.155929 0.0442177 -0.17693 0.154464 0.0489388 -0.0242515 0.0361901 0.959678 0.126494 -0.0275337 -0.0304868 -2.61441 …
622.0 0.0 0.0 0.0172454 -0.015392 0.966164 0.0 0.0 0.0 -0.0172454 0.0 0.0 -0.0172454 0.0 0.0 -0.337593 0.301106 -0.025387 0.0 0.0 0.0 0.337593 0.0 0.0 0.337593 -0.036586999999999995 0.987122 -2.16943e-18 0.308783 0.013247 0.0 0.000693366 0.00129559 0.0532256 0.0239767 0.96514 0.000489217 -0.159933 0.140351 -0.0291757 -0.194231 0.176101 -0.0366076 0.02249 -0.00115986 0.579989 0.569999 -0.119535 0.…
623.0 0.0 0.0 -0.154494 0.136353 0.942805 0.0 0.0 0.0 0.154494 0.0 0.0 0.154494 0.0 0.0 0.0878367 -0.0783434 0.00660532 0.0 0.0 0.0 -0.0878367 0.0 0.0 -0.0878367 0.1203025 0.980373 -2.16943e-18 -0.0797478 0.010334 0.0 -0.00518632 0.00799822 -0.356188 0.373167 0.858344 -0.00574811 -0.0754866 -0.0192857 0.440161 -0.177624 0.17539 0.308679 -0.0990104 0.19354 -0.719485 0.717373 0.0386326 -0.0860371 1…
624.0 0.0 0.0 -0.213132 0.186959 0.928912 0.0 0.0 0.0 0.213132 0.0 0.0 0.213132 0.0 0.0 0.392178 -0.349792 0.0294918 0.0 0.0 0.0 -0.392178 0.0 0.0 -0.392178 0.1733076 0.971918 -2.16943e-18 -0.352747 0.0669272 0.0 -0.00062544 0.00353553 -0.0325547 0.184324 0.937511 -0.00157457 -0.265967 0.132675 0.172451 -0.281915 0.175394 0.148453 -0.0584289 -0.00203724 0.644264 0.186403 0.015522 -0.0547607 -0.74…
625.0 0.0 0.0 -0.124071 0.1098 0.948838 0.0 0.0 0.0 0.124071 0.0 0.0 0.124071 0.0 0.0 0.22303 -0.198925 0.0167718 0.0 0.0 0.0 -0.22303 0.0 0.0 -0.22303 0.092631 0.983531 -2.16943e-18 -0.203195 0.0200678 0.0 -0.00566737 0.00473894 -0.00886237 0.116422 0.951088 -0.00650043 -0.228142 0.162317 0.0815431 -0.224803 0.177519 0.0663665 -0.0704469 -0.00112919 0.530349 0.156594 0.00557686 -0.0669068 -0.924…
626.0 0.0 0.0 0.00266139 -0.00237406 0.965197 0.0 0.0 0.0 -0.00266139 0.0 0.0 -0.00266139 0.0 0.0 0.0295164 -0.0263263 0.00221963 0.0 0.0 0.0 -0.0295164 0.0 0.0 -0.0295164 -0.023243699999999992 0.987597 -2.16943e-18 -0.0270115 -0.000764369 0.0 -0.0427744 0.0259663 0.981246 -0.151446 0.992058 -0.0475096 -0.994084 0.174538 -0.145381 -0.995486 0.175094 0.0412464 -0.0131237 0.0191983 2.36829 -0.43828…
627.0 0.0 0.0 -0.0319785 0.0284789 0.96214 0.0 0.0 0.0 0.0319785 0.0 0.0 0.0319785 0.0 0.0 0.266798 -0.237962 0.0200632 0.0 0.0 0.0 -0.266798 0.0 0.0 -0.266798 0.008465600000000004 0.987945 -2.16943e-18 -0.244249 0.00155087 0.0 -0.0254704 0.0123375 0.91952 -0.0127917 0.990274 -0.027015 -1.09605 0.177575 0.0113599 -1.07717 0.152916 0.0936305 0.00899058 -0.0119011 2.25766 -0.200925 0.239031 0.01475…
628.0 0.0 0.0 -0.120441 0.106619 0.949503 0.0 0.0 0.0 0.120441 0.0 0.0 0.120441 0.0 0.0 0.0296161 -0.0264152 0.00222713 0.0 0.0 0.0 -0.0296161 0.0 0.0 -0.0296161 0.089323 0.983852 -2.16943e-18 -0.0269918 0.00256683 0.0 -0.0103623 0.00348337 -0.339183 0.360837 0.862809 -0.00972492 -0.109694 0.0394493 0.413201 -0.179914 0.174746 0.309325 -0.0878412 0.132672 -0.836732 0.655975 -0.00409056 -0.0775345…
629.0 0.0 0.0 0.0285615 -0.0255019 0.966784 0.0 0.0 0.0 -0.0285615 0.0 0.0 -0.0285615 0.0 0.0 -0.131817 0.117571 -0.00991267 0.0 0.0 0.0 0.131817 0.0 0.0 0.131817 -0.046934000000000003 0.98662 -2.16943e-18 0.120502 0.00653646 0.0 -0.00648083 0.00583298 0.0760381 -0.0473045 0.967684 -0.00659948 -0.0978998 0.128528 -0.0975619 -0.105426 0.144772 -0.0728409 -0.0527044 0.00357485 0.513085 -0.0877589 0…
630.0 0.0 0.0 -0.0611206 0.0543403 0.958741 0.0 0.0 0.0 0.0611206 0.0 0.0 0.0611206 0.0 0.0 0.133989 -0.119508 0.010076 0.0 0.0 0.0 -0.133989 0.0 0.0 -0.133989 0.0351384 0.987387 -2.16943e-18 -0.12259 0.00435275 0.0 -0.0090117 0.000598313 0.0726989 0.0816868 0.961728 -0.0087001 -0.270514 0.174592 0.0316856 -0.250896 0.150644 0.039256 0.0179479 -0.00135652 -0.0833352 0.0650034 -0.0184754 0.017299 …
631.0 0.0 0.0 -0.10619 0.0941116 0.952005 0.0 0.0 0.0 0.10619 0.0 0.0 0.10619 0.0 0.0 -0.130265 0.116186 -0.00979596 0.0 0.0 0.0 0.130265 0.0 0.0 0.130265 0.07632664 0.984995 -2.16943e-18 0.118871 -0.00959717 0.0 -0.00534926 0.00351693 -0.319615 0.347763 0.868597 -0.00524382 -0.123862 0.0595767 0.391003 -0.184193 0.174837 0.288269 -0.0725966 0.114214 -0.863771 0.636548 -0.0460755 -0.0646714 1.473…
632.0 0.0 0.0 -0.19166 0.168524 0.934343 0.0 0.0 0.0 0.19166 0.0 0.0 0.19166 0.0 0.0 0.730179 -0.651262 0.0549094 0.0 0.0 0.0 -0.730179 0.0 0.0 -0.730179 0.15395730000000002 0.975374 -2.16943e-18 -0.659287 0.110479 0.0 0.00313776 0.0100763 1.1208 0.105874 0.96761 -0.00364321 -1.43395 0.122697 0.169368 -1.45816 0.175085 0.125134 0.204831 0.159721 5.30836 0.0651047 0.397017 -0.0579863 -4.07634 -2.3…
633.0 0.0 0.0 0.0714067 -0.0638267 0.968092 0.0 0.0 0.0 -0.0714067 0.0 0.0 -0.0714067 0.0 0.0 -0.183066 0.16328 -0.0137665 0.0 0.0 0.0 0.183066 0.0 0.0 0.183066 -0.086044 0.983657 -2.16943e-18 0.166808 0.0162374 0.0 9.07742e-05 0.000954168 0.102731 -0.0403622 0.969602 4.18405e-05 -0.118288 0.107043 -0.0881321 -0.129122 0.113553 -0.0787158 0.00731642 0.000782182 0.6073 0.362394 -0.0115278 0.007144…
634.0 0.0 0.0 -0.0139063 0.0123956 0.963868 0.0 0.0 0.0 0.0139063 0.0 0.0 0.0139063 0.0 0.0 -0.123784 0.110405 -0.00930853 0.0 0.0 0.0 0.123784 0.0 0.0 0.123784 -0.008079199999999995 0.987901 -2.16943e-18 0.113316 0.00132843 0.0 -0.0167767 0.0173458 1.50922 -0.184273 0.970881 -0.020928 -1.53744 0.165812 -0.124734 -1.53688 0.174563 -0.166279 0.0333074 -0.0485861 4.65382 -0.371607 1.02845 0.0570666…
635.0 0.0 0.0 -0.127686 0.112964 0.948163 0.0 0.0 0.0 0.127686 0.0 0.0 0.127686 0.0 0.0 0.281274 -0.250874 0.0211518 0.0 0.0 0.0 -0.281274 0.0 0.0 -0.281274 0.0959235 0.9832 -2.16943e-18 -0.256167 0.0262347 0.0 -0.00401525 0.00191093 -0.0295324 0.105424 0.953315 -0.00423443 -0.171751 0.14427 0.0613949 -0.169388 0.150894 0.0635398 -0.0216914 0.0445294 0.895311 0.14099 -0.011436 -0.0294742 -2.3723 …
636.0 0.0 0.0 -0.0440132 0.0391708 0.960827 0.0 0.0 0.0 0.0440132 0.0 0.0 0.0440132 0.0 0.0 0.112699 -0.100519 0.00847498 0.0 0.0 0.0 -0.112699 0.0 0.0 -0.112699 0.0194825 0.987809 -2.16943e-18 -0.103159 0.00189671 0.0 -0.00951642 0.004409 -0.343685 0.363048 0.862483 -0.00906028 -0.0916058 0.00851609 0.424773 -0.174964 0.174572 0.309188 -0.0962806 0.158306 -0.78817 0.665449 0.0157981 -0.0840575 1…
637.0 0.0 0.0 -0.123757 0.109525 0.948896 0.0 0.0 0.0 0.123757 0.0 0.0 0.123757 0.0 0.0 -0.084356 0.0752389 -0.00634357 0.0 0.0 0.0 0.084356 0.0 0.0 0.084356 0.0923452 0.98356 -2.16943e-18 0.0768565 -0.0075661 0.0 -0.00783345 0.00267959 -0.321791 0.349595 0.867926 -0.00737201 -0.126312 0.0639711 0.390313 -0.184644 0.176021 0.309138 -0.0726194 0.108463 -0.87539 0.627038 -0.0210352 -0.0645975 1.518…
638.0 0.0 0.0 0.0160338 -0.01431 0.966091 0.0 0.0 0.0 -0.0160338 0.0 0.0 -0.0160338 0.0 0.0 -0.130671 0.116548 -0.00982643 0.0 0.0 0.0 0.130671 0.0 0.0 0.130671 -0.035479 0.987169 -2.16943e-18 0.119525 0.00498264 0.0 -0.0219517 0.0209128 1.14988 -0.114028 0.989029 -0.0276963 -1.23012 0.174605 -0.0803995 -1.22542 0.174812 0.00665825 0.0113973 -0.0235421 3.40175 -0.364113 0.500688 0.02591 -3.02916 …
639.0 0.0 0.0 -0.192033 0.168845 0.934253 0.0 0.0 0.0 0.192033 0.0 0.0 0.192033 0.0 0.0 0.233549 -0.208307 0.0175629 0.0 0.0 0.0 -0.233549 0.0 0.0 -0.233549 0.1542937 0.975318 -2.16943e-18 -0.210861 0.0354156 0.0 -0.00971607 -0.000525137 -0.168215 0.216422 0.921537 -0.00902879 -0.17754 0.175131 0.178422 -0.16948 0.174028 0.174885 0.000236626 3.7195e-05 -0.000815189 0.444722 -0.0421877 0.000222255…
640.0 0.0 0.0 -0.101635 0.0901063 0.952768 0.0 0.0 0.0 0.101635 0.0 0.0 0.101635 0.0 0.0 0.12873 -0.114817 0.00968049 0.0 0.0 0.0 -0.12873 0.0 0.0 -0.12873 0.07216934 0.985321 -2.16943e-18 -0.117512 0.00894887 0.0 -0.00631144 0.000237653 -0.0145853 0.109134 0.951946 -0.00602328 -0.212859 0.158663 0.0749622 -0.207483 0.175415 0.0570398 -0.0856208 -0.00137283 0.269381 0.147241 -0.00802709 -0.081510…
641.0 0.0 0.0 -0.140919 0.124528 0.945597 0.0 0.0 0.0 0.140919 0.0 0.0 0.140919 0.0 0.0 0.448426 -0.399961 0.0337217 0.0 0.0 0.0 -0.448426 0.0 0.0 -0.448426 0.10796720000000001 0.981886 -2.16943e-18 -0.407809 0.0472258 0.0 -0.0276136 0.0183135 0.893402 0.1579 0.959992 -0.031211 -1.2661 0.147731 0.226903 -1.27147 0.176562 0.171226 0.015213 0.23362 2.87507 0.116432 0.0798013 -0.17801 -2.42034 -1.31…
642.0 0.0 0.0 -0.0891968 0.079152 0.954756 0.0 0.0 0.0 0.0891968 0.0 0.0 0.0891968 0.0 0.0 -0.242537 0.216324 -0.0182388 0.0 0.0 0.0 0.242537 0.0 0.0 0.242537 0.0608099 0.986115 -2.16943e-18 0.221594 -0.0141053 0.0 0.000640421 0.00116786 -0.0527803 0.132536 0.946046 0.000568572 -0.194318 0.156884 0.0938706 -0.198208 0.176272 0.0799718 -0.0250893 -0.00130944 -0.274994 0.208061 -0.0426681 -0.023759…
643.0 0.0 0.0 -0.0905409 0.080337 0.954547 0.0 0.0 0.0 0.0905409 0.0 0.0 0.0905409 0.0 0.0 -0.101077 0.090153 -0.00760102 0.0 0.0 0.0 0.101077 0.0 0.0 0.101077 0.06203790000000001 0.986036 -2.16943e-18 0.0923415 -0.0060025 0.0 -0.00397489 0.0049994 -0.322077 0.350001 0.867863 -0.00420908 -0.114561 0.0418094 0.40067 -0.184414 0.174578 0.289888 -0.0726994 0.137641 -0.846135 0.648771 -0.0448445 -0.0…
644.0 0.0 0.0 -0.0770091 0.0683952 0.956571 0.0 0.0 0.0 0.0770091 0.0 0.0 0.0770091 0.0 0.0 -0.152652 0.136154 -0.0114795 0.0 0.0 0.0 0.152652 0.0 0.0 0.152652 0.049670500000000006 0.986756 -2.16943e-18 0.139569 -0.00717738 0.0 -0.00903678 0.0024333 -0.337792 0.359863 0.862201 -0.00839096 -0.107491 0.0322155 0.420831 -0.181189 0.175418 0.301759 -0.100712 0.0892039 -0.778682 0.712587 -0.0419408 -0…
645.0 0.0 0.0 -0.0177238 0.0157955 0.963527 0.0 0.0 0.0 0.0177238 0.0 0.0 0.0177238 0.0 0.0 0.239014 -0.213181 0.0179738 0.0 0.0 0.0 -0.239014 0.0 0.0 -0.239014 -0.004584499999999991 0.987935 -2.16943e-18 -0.218811 -0.00172979 0.0 -0.0244613 0.0131079 0.999383 -0.0489264 0.991168 -0.0263483 -1.14185 0.178879 -0.0240771 -1.13814 0.176055 0.0730527 0.0230289 -0.0354349 2.62974 -0.261967 0.331809 0.…
646.0 0.0 0.0 -0.0527682 0.0469385 0.959792 0.0 0.0 0.0 0.0527682 0.0 0.0 0.0527682 0.0 0.0 0.391212 -0.34893 0.0294191 0.0 0.0 0.0 -0.391212 0.0 0.0 -0.391212 0.027495600000000002 0.987627 -2.16943e-18 -0.358023 0.00971885 0.0 -0.0152609 0.00924474 0.283341 0.0308683 0.977653 -0.0170584 -0.438272 0.17496 -0.0117166 -0.435981 0.174543 0.0453884 -0.0646528 0.0183635 1.94965 0.0786483 0.0696432 -0.…
647.0 0.0 0.0 -0.143999 0.127214 0.944977 0.0 0.0 0.0 0.143999 0.0 0.0 0.143999 0.0 0.0 0.168825 -0.150578 0.0126956 0.0 0.0 0.0 -0.168825 0.0 0.0 -0.168825 0.1107676 0.981558 -2.16943e-18 -0.153478 0.0182525 0.0 -0.012299 -0.000473108 -0.11797 0.184714 0.93218 -0.011516 -0.194973 0.173399 0.147679 -0.183953 0.175157 0.138402 0.0104663 0.00126182 0.0461344 0.414604 -0.0365335 0.00983146 -0.437382…
648.0 0.0 0.0 -0.150459 0.132842 0.943651 0.0 0.0 0.0 0.150459 0.0 0.0 0.150459 0.0 0.0 0.339817 -0.30309 0.0255542 0.0 0.0 0.0 -0.339817 0.0 0.0 -0.339817 0.1166384 0.98084 -2.16943e-18 -0.308682 0.0387343 0.0 -0.00362604 0.00149835 -0.0642822 0.119251 0.95083 -0.00377903 -0.109964 0.065369 0.1138 -0.132524 0.117173 0.108711 -0.0119806 -0.000807764 0.935349 0.0623578 0.0275925 -0.0114032 -2.1220…
649.0 0.0 0.0 -0.0500974 0.0445698 0.960115 0.0 0.0 0.0 0.0500974 0.0 0.0 0.0500974 0.0 0.0 0.216613 -0.193201 0.0162893 0.0 0.0 0.0 -0.216613 0.0 0.0 -0.216613 0.025051300000000006 0.98769 -2.16943e-18 -0.19825 0.00485182 0.0 -0.0212674 0.0131055 1.02649 -0.0135966 0.987646 -0.0237011 -1.21392 0.176197 0.0240601 -1.20419 0.165482 0.0850604 0.0379751 -0.0618595 2.34929 -0.168077 0.17665 0.0715045…
650.0 0.0 0.0 -0.213071 0.186907 0.928928 0.0 0.0 0.0 0.213071 0.0 0.0 0.213071 0.0 0.0 0.37527 -0.334712 0.0282203 0.0 0.0 0.0 -0.37527 0.0 0.0 -0.37527 0.173253 0.971928 -2.16943e-18 -0.337543 0.0640212 0.0 7.36491e-05 0.00371219 -0.0482082 0.185467 0.936388 -0.000942756 -0.248934 0.129439 0.174002 -0.266873 0.176915 0.147825 -0.0535733 -0.00332997 0.49195 0.169905 0.00715154 -0.050017 -0.65224…
651.0 0.0 0.0 -0.0701083 0.0622951 0.957541 0.0 0.0 0.0 0.0701083 0.0 0.0 0.0701083 0.0 0.0 0.0611529 -0.0545436 0.0045987 0.0 0.0 0.0 -0.0611529 0.0 0.0 -0.0611529 0.043360100000000006 0.987058 -2.16943e-18 -0.0559302 0.00248938 0.0 -0.00194134 0.00706349 -0.331784 0.358026 0.86508 -0.00288453 -0.0996223 0.0142524 0.414639 -0.186324 0.174619 0.309424 -0.0840499 0.16005 -0.857085 0.676036 0.00545…
652.0 0.0 0.0 -0.137824 0.121826 0.946211 0.0 0.0 0.0 0.137824 0.0 0.0 0.137824 0.0 0.0 -0.000256795 0.000229041 -1.9311e-05 0.0 0.0 0.0 0.000256795 0.0 0.0 0.000256795 0.1051518 0.982208 -2.16943e-18 0.000233618 -2.63213e-05 0.0 -0.0059623 0.00431057 -0.336047 0.360753 0.862361 -0.00590211 -0.0998116 0.0143608 0.427844 -0.183539 0.174674 0.300853 -0.0657909 0.132575 -0.77042 0.683302 -0.0408392 …
653.0 0.0 0.0 0.0640162 -0.0572125 0.967984 0.0 0.0 0.0 -0.0640162 0.0 0.0 -0.0640162 0.0 0.0 -0.476606 0.425095 -0.0358408 0.0 0.0 0.0 0.476606 0.0 0.0 0.476606 -0.079308 0.984288 -2.16943e-18 0.434582 0.0390628 0.0 -0.0266957 0.0339077 0.00826091 0.126509 0.95363 -0.0341768 -0.251633 0.17544 0.078171 -0.227043 0.125442 0.175113 -0.0719437 0.000300222 -0.969472 0.406699 -0.118871 -0.0683413 0.54…
654.0 0.0 0.0 0.0822767 -0.073556 0.968163 0.0 0.0 0.0 -0.0822767 0.0 0.0 -0.0822767 0.0 0.0 -0.434109 0.387191 -0.032645 0.0 0.0 0.0 0.434109 0.0 0.0 0.434109 -0.09594399999999999 0.982639 -2.16943e-18 0.395116 0.0428015 0.0 -0.0318968 0.032331 -0.0191574 0.103901 0.955445 -0.0377054 -0.19531 0.176988 0.0486744 -0.181796 0.142305 0.176326 -0.0392383 -0.00103141 -0.642354 0.388928 -0.0791998 -0.0…
655.0 0.0 0.0 -0.159663 0.140846 0.9417 0.0 0.0 0.0 0.159663 0.0 0.0 0.159663 0.0 0.0 0.661691 -0.590176 0.0497592 0.0 0.0 0.0 -0.661691 0.0 0.0 -0.661691 0.1249942 0.979753 -2.16943e-18 -0.600345 0.0809523 0.0 -0.00438747 0.0152953 0.93141 0.0908554 0.972702 -0.0125515 -1.23672 0.180123 0.135139 -1.22521 0.175515 0.127206 0.0390123 -0.0527564 3.63728 -0.15524 0.0566486 0.0638674 -3.90027 1.2572e…
657.0 0.0 0.0 -0.309835 0.268367 0.899602 0.0 0.0 0.0 0.309835 0.0 0.0 0.309835 0.0 0.0 0.359375 -0.320534 0.027025 0.0 0.0 0.0 -0.359375 0.0 0.0 -0.359375 0.259355 0.951238 -2.16943e-18 -0.31581 0.0922523 0.0 -0.000958873 0.00133396 -0.312648 0.225752 0.907912 -0.00088827 0.234883 -0.342031 0.377574 -0.0315198 0.165628 0.183969 -0.0349729 -0.0113044 -0.0964937 -0.110592 -0.00463417 -0.0333528 1.…
658.0 0.0 0.0 -0.165253 0.145698 0.940479 0.0 0.0 0.0 0.165253 0.0 0.0 0.165253 0.0 0.0 0.410129 -0.365803 0.0308417 0.0 0.0 0.0 -0.410129 0.0 0.0 -0.410129 0.1300633 0.979055 -2.16943e-18 -0.37182 0.0522548 0.0 -0.00482771 0.00134194 -0.0286088 0.128524 0.950616 -0.00491492 -0.188922 0.120822 0.102049 -0.198995 0.150125 0.106671 -0.00938614 -0.000316762 1.30845 0.144865 -0.0169725 -0.0089132 -3.…
660.0 0.0 0.0 -0.124423 0.110108 0.948772 0.0 0.0 0.0 0.124423 0.0 0.0 0.124423 0.0 0.0 0.392298 -0.349899 0.0295008 0.0 0.0 0.0 -0.392298 0.0 0.0 -0.392298 0.0929517 0.9835 -2.16943e-18 -0.357398 0.0354241 0.0 -0.00747978 0.00470533 0.0692044 0.0982714 0.958926 -0.00828935 -0.299198 0.176423 0.0552035 -0.286332 0.176541 0.0667128 -0.0462068 0.174315 1.61481 0.195204 0.0871037 -0.0930598 -2.31368…
661.0 0.0 0.0 -0.0487064 0.0433358 0.960281 0.0 0.0 0.0 0.0487064 0.0 0.0 0.0487064 0.0 0.0 -0.0820559 0.0731874 -0.00617061 0.0 0.0 0.0 0.0820559 0.0 0.0 0.0820559 0.023778200000000006 0.98772 -2.16943e-18 0.0751023 -0.00173347 0.0 -0.0467997 0.0284353 1.11763 -0.191069 0.986967 -0.0512058 -1.09942 0.174837 -0.176314 -1.08264 0.174845 0.031763 0.00184963 -0.00365792 2.70533 -0.505778 0.712143 0.…
662.0 0.0 0.0 -0.195761 0.172054 0.933337 0.0 0.0 0.0 0.195761 0.0 0.0 0.195761 0.0 0.0 0.188395 -0.168033 0.0141673 0.0 0.0 0.0 -0.188395 0.0 0.0 -0.188395 0.15765869999999998 0.974746 -2.16943e-18 -0.169986 0.0292023 0.0 -0.0104183 0.0062746 -0.346489 0.362882 0.863276 -0.010166 -0.0711894 -0.0235294 0.433655 -0.172429 0.175012 0.306627 -0.109581 0.178717 -0.790805 0.66152 0.020211 -0.0953285 1…
663.0 0.0 0.0 0.102387 -0.0915551 0.968015 0.0 0.0 0.0 -0.102387 0.0 0.0 -0.102387 0.0 0.0 -0.440658 0.393033 -0.0331375 0.0 0.0 0.0 0.440658 0.0 0.0 0.440658 -0.11422600000000001 0.980472 -2.16943e-18 0.400122 0.0515035 0.0 -0.0220443 0.0332992 -0.00404105 0.0999228 0.95628 -0.0285554 -0.206334 0.176743 0.0437223 -0.204285 0.175645 0.123137 0.0522432 0.000275107 -0.1286 0.459082 -0.0678165 0.049…
664.0 0.0 0.0 -0.0333334 0.0296834 0.961998 0.0 0.0 0.0 0.0333334 0.0 0.0 0.0333334 0.0 0.0 0.179061 -0.159708 0.0134654 0.0 0.0 0.0 -0.179061 0.0 0.0 -0.179061 0.009706000000000006 0.987937 -2.16943e-18 -0.163925 0.00126297 0.0 -0.0144591 0.0043551 0.132659 0.0287504 0.969934 -0.0147585 -0.271455 0.175657 -0.028439 -0.266163 0.175032 0.016392 -0.034405 0.00443527 0.729754 0.0306279 0.040872 -0.0…
666.0 0.0 0.0 -0.115229 0.102049 0.950439 0.0 0.0 0.0 0.115229 0.0 0.0 0.115229 0.0 0.0 -0.0744417 0.0663961 -0.00559802 0.0 0.0 0.0 0.0744417 0.0 0.0 0.0744417 0.08457193 0.984291 -2.16943e-18 0.0678781 -0.00609821 0.0 -0.00446384 0.00573039 -0.329571 0.354267 0.866051 -0.00474789 -0.10349 0.0256404 0.411273 -0.182039 0.174883 0.290558 -0.0769668 0.153529 -0.811505 0.66229 -0.0364524 -0.0677831 …
667.0 0.0 0.0 0.0650775 -0.0581623 0.968002 0.0 0.0 0.0 -0.0650775 0.0 0.0 -0.0650775 0.0 0.0 -0.46865 0.417999 -0.0352425 0.0 0.0 0.0 0.46865 0.0 0.0 0.46865 -0.080275 0.9842 -2.16943e-18 0.427286 0.0388643 0.0 -0.0269811 0.0338479 0.0112807 0.1219 0.95458 -0.0343391 -0.24881 0.17463 0.0731958 -0.225653 0.125657 0.175422 -0.0735462 0.000536488 -0.964864 0.389404 -0.1147 -0.0699356 0.562274 4.330…
668.0 0.0 0.0 -0.0564194 0.0501752 0.95934 0.0 0.0 0.0 0.0564194 0.0 0.0 0.0564194 0.0 0.0 -0.19094 0.170304 -0.0143587 0.0 0.0 0.0 0.19094 0.0 0.0 0.19094 0.0308369 0.98753 -2.16943e-18 0.174723 -0.0053815 0.0 -0.0102068 0.0049807 -0.345405 0.369463 0.858249 -0.00979903 -0.0800272 -0.0317339 0.456702 -0.186176 0.175219 0.305958 -0.105603 0.137753 -0.795597 0.748308 -0.0260137 -0.0942144 1.57526 …
669.0 0.0 0.0 -0.149938 0.132389 0.94376 0.0 0.0 0.0 0.149938 0.0 0.0 0.149938 0.0 0.0 0.502631 -0.448307 0.0377978 0.0 0.0 0.0 -0.502631 0.0 0.0 -0.502631 0.1161651 0.980899 -2.16943e-18 -0.456608 0.0570548 0.0 -0.0141527 0.0142328 0.990004 0.144816 0.963003 -0.0186385 -1.3487 0.141578 0.20085 -1.36533 0.179598 0.143812 0.0904819 0.225691 3.85646 0.181939 0.189636 -0.146598 -3.16176 -1.6963 -0.9…
670.0 0.0 0.0 -0.188023 0.16539 0.935224 0.0 0.0 0.0 0.188023 0.0 0.0 0.188023 0.0 0.0 0.152254 -0.135798 0.0114495 0.0 0.0 0.0 -0.152254 0.0 0.0 -0.152254 0.1506719 0.975919 -2.16943e-18 -0.137555 0.0225365 0.0 -0.0103003 0.0076754 -0.350002 0.36613 0.862271 -0.0102544 -0.0646828 -0.0358017 0.439104 -0.172975 0.174805 0.30627 -0.114934 0.195145 -0.769381 0.681169 0.0285401 -0.0998889 1.67197 -3.…
671.0 0.0 0.0 -0.143024 0.126363 0.945174 0.0 0.0 0.0 0.143024 0.0 0.0 0.143024 0.0 0.0 0.342793 -0.305744 0.025778 0.0 0.0 0.0 -0.342793 0.0 0.0 -0.342793 0.109881 0.981663 -2.16943e-18 -0.311667 0.0367571 0.0 -0.00442554 0.00190192 -0.0205271 0.115618 0.952254 -0.00464625 -0.196634 0.149221 0.0729933 -0.194694 0.15859 0.0713796 -0.0201159 0.0385698 1.13391 0.151852 -0.0238327 -0.0274355 -2.8036…
672.0 0.0 0.0 -0.21117 0.185279 0.929425 0.0 0.0 0.0 0.21117 0.0 0.0 0.21117 0.0 0.0 0.341278 -0.304393 0.0256641 0.0 0.0 0.0 -0.341278 0.0 0.0 -0.341278 0.17154239999999998 0.972251 -2.16943e-18 -0.307078 0.0576383 0.0 0.00111241 0.00117903 -0.0785921 0.185124 0.934608 0.000766096 -0.220661 0.136463 0.165827 -0.233492 0.175478 0.146782 -0.0484002 -0.0038375 0.221108 0.126907 -0.00976001 -0.04535…
673.0 0.0 0.0 -0.0715142 0.0635384 0.957347 0.0 0.0 0.0 0.0715142 0.0 0.0 0.0715142 0.0 0.0 0.158291 -0.141183 0.0119035 0.0 0.0 0.0 -0.158291 0.0 0.0 -0.158291 0.0446459 0.987 -2.16943e-18 -0.144763 0.00664715 0.0 -0.0161595 0.00404458 -0.331184 0.357582 0.865607 -0.0153427 -0.108348 0.0285004 0.413773 -0.179873 0.175522 0.309717 -0.0907938 0.137758 -0.849789 0.647732 -0.000676424 -0.0801446 1.6…
675.0 0.0 0.0 -0.153909 0.135844 0.942929 0.0 0.0 0.0 0.153909 0.0 0.0 0.153909 0.0 0.0 0.027337 -0.0243824 0.00205574 0.0 0.0 0.0 -0.027337 0.0 0.0 -0.027337 0.1197711 0.980442 -2.16943e-18 -0.0248214 0.00320166 0.0 -0.00686322 0.00643557 -0.337514 0.36237 0.863833 -0.00702054 -0.0918132 0.000613381 0.423435 -0.183189 0.174625 0.310035 -0.0655633 0.181598 -0.79 0.662981 0.0201644 -0.0569408 1.67…
676.0 0.0 0.0 -0.186322 0.163923 0.935632 0.0 0.0 0.0 0.186322 0.0 0.0 0.186322 0.0 0.0 0.386534 -0.344758 0.0290673 0.0 0.0 0.0 -0.386534 0.0 0.0 -0.386534 0.14913500000000002 0.976169 -2.16943e-18 -0.349313 0.0566204 0.0 -0.00471419 0.00492011 0.0119865 0.1627 0.944584 -0.00586321 -0.306617 0.160758 0.134186 -0.301809 0.177642 0.122515 -0.062601 0.000597984 1.04108 0.193848 0.0122035 -0.0591185…
677.0 0.0 0.0 -0.113782 0.100779 0.950695 0.0 0.0 0.0 0.113782 0.0 0.0 0.113782 0.0 0.0 0.130314 -0.11623 0.00979963 0.0 0.0 0.0 -0.130314 0.0 0.0 -0.130314 0.08325232 0.984409 -2.16943e-18 -0.11884 0.0105033 0.0 -0.0105388 -3.60816e-05 -0.0897436 0.159822 0.939758 -0.00996963 -0.191601 0.174817 0.114924 -0.176241 0.159383 0.116652 0.0322852 0.00283952 0.0414965 0.364858 -0.0386016 0.030437 -0.49…
678.0 0.0 0.0 0.011335 -0.0101146 0.965795 0.0 0.0 0.0 -0.011335 0.0 0.0 -0.011335 0.0 0.0 -0.0593481 0.0529338 -0.00446298 0.0 0.0 0.0 0.0593481 0.0 0.0 0.0593481 -0.03118 0.987338 -2.16943e-18 0.0542961 0.00200792 0.0 -0.0340886 0.0198113 1.05142 -0.116075 0.99218 -0.0372424 -1.11977 0.174898 -0.0918242 -1.11713 0.174935 0.0538942 0.0145396 -0.0249829 2.79322 -0.357085 0.479504 0.0285927 -2.391…
679.0 0.0 0.0 -0.159956 0.1411 0.941637 0.0 0.0 0.0 0.159956 0.0 0.0 0.159956 0.0 0.0 0.202526 -0.180637 0.01523 0.0 0.0 0.0 -0.202526 0.0 0.0 -0.202526 0.1252595 0.979717 -2.16943e-18 -0.183743 0.0248311 0.0 -0.00825909 0.00397109 -0.320581 0.352027 0.867748 -0.00794537 -0.106886 0.0147055 0.413203 -0.187254 0.175318 0.309359 -0.0762174 0.14952 -0.900587 0.642233 -0.0101921 -0.0676942 1.72593 -2…
680.0 0.0 0.0 -0.0681498 0.0605626 0.957809 0.0 0.0 0.0 0.0681498 0.0 0.0 0.0681498 0.0 0.0 -0.124944 0.11144 -0.00939579 0.0 0.0 0.0 0.124944 0.0 0.0 0.124944 0.0415688 0.987136 -2.16943e-18 0.114283 -0.00486233 0.0 -0.00316626 0.00592183 -0.334362 0.35489 0.865609 -0.00360972 -0.101752 0.0306917 0.40715 -0.177857 0.174653 0.308601 -0.0908256 0.148757 -0.821706 0.648503 0.000607834 -0.0797593 1.…
681.0 0.0 0.0 -0.0113149 0.010087 0.964092 0.0 0.0 0.0 0.0113149 0.0 0.0 0.0113149 0.0 0.0 -0.317404 0.283099 -0.0238688 0.0 0.0 0.0 0.317404 0.0 0.0 0.317404 -0.0104514 0.98787 -2.16943e-18 0.290554 0.00415929 0.0 0.000163235 0.00105274 0.024599 0.0483743 0.96239 4.13324e-05 -0.152713 0.12911 0.00335289 -0.192996 0.176576 -0.0138488 0.0144528 0.000204948 0.599768 0.573169 -0.103955 0.0138032 -3.…
682.0 0.0 0.0 -0.0631337 0.056123 0.958479 0.0 0.0 0.0 0.0631337 0.0 0.0 0.0631337 0.0 0.0 0.0874798 -0.0780251 0.00657848 0.0 0.0 0.0 -0.0874798 0.0 0.0 -0.0874798 0.0369803 0.98732 -2.16943e-18 -0.0800315 0.00300297 0.0 -0.00736654 0.00683643 -0.335321 0.360303 0.863771 -0.00797753 -0.10395 0.0231146 0.416677 -0.180895 0.174572 0.3097 -0.0863341 0.149817 -0.842582 0.660494 0.00317581 -0.0760148…
683.0 0.0 0.0 -0.0646853 0.0574967 0.958274 0.0 0.0 0.0 0.0646853 0.0 0.0 0.0646853 0.0 0.0 0.0502818 -0.0448474 0.00378119 0.0 0.0 0.0 -0.0502818 0.0 0.0 -0.0502818 0.0383997 0.987266 -2.16943e-18 -0.0459979 0.00179742 0.0 -0.00110232 0.00503571 -0.330397 0.355418 0.86535 -0.00165707 -0.108331 0.0332341 0.406735 -0.184924 0.174721 0.309339 -0.0760182 0.139774 -0.853295 0.652678 -0.00457127 -0.06…
684.0 0.0 0.0 -0.10032 0.0889492 0.952984 0.0 0.0 0.0 0.10032 0.0 0.0 0.10032 0.0 0.0 -0.0913024 0.0814345 -0.00686594 0.0 0.0 0.0 0.0913024 0.0 0.0 0.0913024 0.07096861 0.985411 -2.16943e-18 0.0833544 -0.00623741 0.0 -0.00420927 0.00495363 -0.325696 0.350935 0.867336 -0.00440919 -0.112771 0.0434364 0.400152 -0.181726 0.174534 0.289672 -0.0742893 0.137612 -0.812938 0.654671 -0.0353871 -0.0655967 …
685.0 0.0 0.0 -0.0863791 0.0766672 0.955187 0.0 0.0 0.0 0.0863791 0.0 0.0 0.0863791 0.0 0.0 0.0820566 -0.073188 0.00617066 0.0 0.0 0.0 -0.0820566 0.0 0.0 -0.0820566 0.058235300000000004 0.986275 -2.16943e-18 -0.0749843 0.00456092 0.0 -0.0048609 0.00773261 -0.346531 0.368565 0.859989 -0.0056778 -0.0911386 0.000891538 0.431175 -0.182935 0.175147 0.309126 -0.0917208 0.172444 -0.80899 0.704279 0.0190…
686.0 0.0 0.0 -0.119478 0.105775 0.949678 0.0 0.0 0.0 0.119478 0.0 0.0 0.119478 0.0 0.0 0.0590373 -0.0526566 0.0044396 0.0 0.0 0.0 -0.0590373 0.0 0.0 -0.0590373 0.08844540000000001 0.983935 -2.16943e-18 -0.0538109 0.00506497 0.0 -0.00526848 0.00594281 -0.329994 0.355573 0.866534 -0.00550596 -0.099123 0.0158836 0.411935 -0.181607 0.174652 0.309672 -0.0846968 0.162715 -0.826841 0.660944 0.00747736 …
687.0 0.0 0.0 -0.119216 0.105546 0.949725 0.0 0.0 0.0 0.119216 0.0 0.0 0.119216 0.0 0.0 0.238777 -0.212971 0.0179561 0.0 0.0 0.0 -0.238777 0.0 0.0 -0.238777 0.0882068 0.983957 -2.16943e-18 -0.217644 0.0204284 0.0 -0.004843 0.00393913 -0.0090972 0.106437 0.953199 -0.00548746 -0.216747 0.174291 0.0547629 -0.206612 0.174566 0.0584982 -0.0440799 0.106962 0.724673 0.140779 0.0254069 -0.0652566 -1.0977…
688.0 0.0 0.0 -0.073702 0.0654727 0.957041 0.0 0.0 0.0 0.073702 0.0 0.0 0.073702 0.0 0.0 0.0108617 -0.00968776 0.000816798 0.0 0.0 0.0 -0.0108617 0.0 0.0 -0.0108617 0.0466466 0.986906 -2.16943e-18 -0.00993239 0.000477848 0.0 -0.00351718 0.00912786 -0.348826 0.367434 0.861416 -0.00439188 -0.0720517 -0.0257492 0.435828 -0.178248 0.174648 0.308218 -0.0977594 0.20203 -0.753761 0.698763 0.0328401 -0.0…
689.0 0.0 0.0 -0.109467 0.0969906 0.951446 0.0 0.0 0.0 0.109467 0.0 0.0 0.109467 0.0 0.0 -0.174165 0.155342 -0.0130972 0.0 0.0 0.0 0.174165 0.0 0.0 0.174165 0.0793163 0.984748 -2.16943e-18 0.158888 -0.0133521 0.0 -0.00492884 0.00929003 -0.345244 0.366422 0.862345 -0.00569163 -0.0770112 -0.0205335 0.431441 -0.181867 0.177788 0.307755 -0.102037 0.200274 -0.768401 0.710042 0.0328376 -0.089271 1.6252…
690.0 0.0 0.0 0.0367163 -0.0327914 0.967159 0.0 0.0 0.0 -0.0367163 0.0 0.0 -0.0367163 0.0 0.0 -0.293178 0.261491 -0.022047 0.0 0.0 0.0 0.293178 0.0 0.0 0.293178 -0.054388000000000006 0.986185 -2.16943e-18 0.267883 0.0167229 0.0 0.000719443 0.00127609 0.0717623 0.00212747 0.967077 0.000537817 -0.150641 0.13485 -0.051513 -0.178914 0.164423 -0.0566552 0.0232747 -0.00164184 0.650078 0.539506 -0.10646…
691.0 0.0 0.0 0.0795641 -0.071128 0.968155 0.0 0.0 0.0 -0.0795641 0.0 0.0 -0.0795641 0.0 0.0 -0.158814 0.141649 -0.0119428 0.0 0.0 0.0 0.158814 0.0 0.0 0.158814 -0.09347399999999999 0.982903 -2.16943e-18 0.14459 0.0152663 0.0 -0.0107938 0.00132067 0.0719803 -0.0713365 0.964892 -0.0104103 -0.0869697 0.17505 -0.152307 -0.0911485 0.175126 -0.139614 0.000202687 -6.23884e-05 0.0321237 -0.179628 0.0028…
692.0 0.0 0.0 0.0883551 -0.0789967 0.968156 0.0 0.0 0.0 -0.0883551 0.0 0.0 -0.0883551 0.0 0.0 -0.424527 0.378645 -0.0319244 0.0 0.0 0.0 0.424527 0.0 0.0 0.424527 -0.101474 0.982023 -2.16943e-18 0.386133 0.0442046 0.0 -0.0302199 0.032143 -0.0200743 0.10238 0.955456 -0.0359775 -0.192476 0.177059 0.0467043 -0.194877 0.174668 0.16894 -0.0107028 -0.000368891 -0.435079 0.40781 -0.0695279 -0.0101607 -0.…
693.0 0.0 0.0 -0.184717 0.162538 0.936015 0.0 0.0 0.0 0.184717 0.0 0.0 0.184717 0.0 0.0 0.0897246 -0.0800273 0.00674729 0.0 0.0 0.0 -0.0897246 0.0 0.0 -0.0897246 0.1476845 0.976403 -2.16943e-18 -0.0811057 0.0130129 0.0 -0.0100528 0.00232453 -0.331945 0.349658 0.867403 -0.00930471 -0.113749 0.0603046 0.39151 -0.172498 0.174535 0.307289 -0.0868904 0.114717 -0.816763 0.606855 -0.0141512 -0.0763416 1…
694.0 0.0 0.0 0.0280194 -0.0250174 0.966757 0.0 0.0 0.0 -0.0280194 0.0 0.0 -0.0280194 0.0 0.0 -0.110799 0.0988237 -0.00833206 0.0 0.0 0.0 0.110799 0.0 0.0 0.110799 -0.046438999999999994 0.986647 -2.16943e-18 0.10129 0.00543929 0.0 -0.0059764 0.00620869 0.0750267 -0.06019 0.96697 -0.00613307 -0.0828647 0.131547 -0.115491 -0.088134 0.143131 -0.0904594 -0.0621666 0.00417868 0.641812 -0.0749458 0.030…
695.0 0.0 0.0 -0.241856 0.211431 0.92103 0.0 0.0 0.0 0.241856 0.0 0.0 0.241856 0.0 0.0 0.312229 -0.278483 0.0234796 0.0 0.0 0.0 -0.312229 0.0 0.0 -0.312229 0.199069 0.966645 -2.16943e-18 -0.279189 0.061327 0.0 0.00599882 0.000845342 -0.211091 0.253079 0.908874 0.00545936 0.0512104 -0.262097 0.400151 -0.173413 0.175484 0.215976 -0.0166596 -0.00353676 -0.10783 0.437204 -0.0460373 -0.0154796 1.08511…
696.0 0.0 0.0 -0.0482049 0.042891 0.96034 0.0 0.0 0.0 0.0482049 0.0 0.0 0.0482049 0.0 0.0 -0.156242 0.139356 -0.0117494 0.0 0.0 0.0 0.156242 0.0 0.0 0.156242 0.023319200000000005 0.987731 -2.16943e-18 0.143004 -0.00322899 0.0 -0.0076193 0.00621205 -0.339683 0.360321 0.863422 -0.00764558 -0.0941181 0.00940661 0.421505 -0.179025 0.174582 0.309329 -0.100617 0.16189 -0.815963 0.682821 0.0148088 -0.08…
697.0 0.0 0.0 -0.00971103 0.00865774 0.964228 0.0 0.0 0.0 0.00971103 0.0 0.0 0.00971103 0.0 0.0 -0.150762 0.134468 -0.0113373 0.0 0.0 0.0 0.150762 0.0 0.0 0.150762 -0.011919600000000002 0.987848 -2.16943e-18 0.138006 0.00219696 0.0 -0.0276495 0.0101844 0.635653 -0.00996887 0.991067 -0.0285874 -0.784835 0.175082 -0.0120903 -0.792926 0.174594 0.118826 -0.0248512 0.017134 1.09597 -0.143627 0.141104 …
698.0 0.0 0.0 -0.0475095 0.0422739 0.960422 0.0 0.0 0.0 0.0475095 0.0 0.0 0.0475095 0.0 0.0 -0.429533 0.383109 -0.0323008 0.0 0.0 0.0 0.429533 0.0 0.0 0.429533 0.0226827 0.987745 -2.16943e-18 0.393143 -0.00860355 0.0 9.63035e-05 0.000749408 -0.011819 0.0902416 0.956006 1.04115e-05 -0.168718 0.137305 0.0477415 -0.21071 0.175546 0.0337394 0.0122905 0.000212669 0.63112 0.741954 -0.134791 0.0117376 -…
699.0 0.0 0.0 -0.0907347 0.0805078 0.954517 0.0 0.0 0.0 0.0907347 0.0 0.0 0.0907347 0.0 0.0 0.119762 -0.106818 0.00900611 0.0 0.0 0.0 -0.119762 0.0 0.0 -0.119762 0.062214900000000004 0.986024 -2.16943e-18 -0.10941 0.00713329 0.0 -0.00656903 0.000310853 0.00738718 0.107962 0.954246 -0.00628361 -0.231926 0.175346 0.0557969 -0.22131 0.167691 0.0572812 -0.00849578 6.40918e-05 -0.0420019 0.097827 -0.0…
700.0 0.0 0.0 -0.0802329 0.0712427 0.956104 0.0 0.0 0.0 0.0802329 0.0 0.0 0.0802329 0.0 0.0 0.30115 -0.268602 0.0226464 0.0 0.0 0.0 -0.30115 0.0 0.0 -0.30115 0.052617800000000006 0.986599 -2.16943e-18 -0.275292 0.015047 0.0 -0.0255969 0.0151453 0.92885 0.10647 0.970296 -0.0282402 -1.25376 0.174567 0.163762 -1.25671 0.181647 0.117336 -0.0223942 0.0309395 2.3274 -0.0592392 -0.0456101 -0.0371254 -2.…
701.0 0.0 0.0 0.00198642 -0.00177192 0.965148 0.0 0.0 0.0 -0.00198642 0.0 0.0 -0.00198642 0.0 0.0 -0.21663 0.193217 -0.0162906 0.0 0.0 0.0 0.21663 0.0 0.0 0.21663 -0.022625999999999993 0.987615 -2.16943e-18 0.198249 0.00547613 0.0 0.00103916 0.0013099 0.0309767 0.0381902 0.962064 0.000938931 -0.170613 0.158353 -0.0130218 -0.175956 0.175547 -0.0243179 -0.0178379 0.000556666 -0.472465 -0.000444675 …
702.0 0.0 0.0 -0.274731 0.239147 0.91115 0.0 0.0 0.0 0.274731 0.0 0.0 0.274731 0.0 0.0 0.498172 -0.44433 0.0374625 0.0 0.0 0.0 -0.498172 0.0 0.0 -0.498172 0.22835500000000003 0.959706 -2.16943e-18 -0.442 0.112438 0.0 0.00140688 0.000939284 -0.180858 0.187934 0.928535 0.00130362 0.102012 -0.262964 0.318444 -0.115061 0.158428 0.147802 -0.0470929 -0.00864698 0.305033 -0.0199578 0.0171174 -0.0444268 …
704.0 0.0 0.0 -0.086867 0.0770975 0.955113 0.0 0.0 0.0 0.086867 0.0 0.0 0.086867 0.0 0.0 0.0262236 -0.0233893 0.00197201 0.0 0.0 0.0 -0.0262236 0.0 0.0 -0.0262236 0.0586811 0.986248 -2.16943e-18 -0.0239627 0.00146926 0.0 -0.00566318 0.00244947 -0.334807 0.356037 0.863596 -0.00537196 -0.127245 0.0750875 0.394133 -0.178539 0.17497 0.30983 -0.0782713 0.0992837 -0.828086 0.652537 -0.018441 -0.0692528…
705.0 0.0 0.0 -0.0562792 0.050051 0.959358 0.0 0.0 0.0 0.0562792 0.0 0.0 0.0562792 0.0 0.0 -0.162241 0.144706 -0.0122005 0.0 0.0 0.0 0.162241 0.0 0.0 0.162241 0.030708600000000003 0.987534 -2.16943e-18 0.148462 -0.00455182 0.0 -0.00789204 0.0055914 -0.34021 0.362008 0.862174 -0.00780984 -0.104248 0.0260957 0.418616 -0.180712 0.174585 0.309939 -0.0960134 0.154923 -0.828189 0.682711 0.00649407 -0.0…
706.0 0.0 0.0 -0.0574278 0.0510689 0.959213 0.0 0.0 0.0 0.0574278 0.0 0.0 0.0574278 0.0 0.0 0.153496 -0.136906 0.0115429 0.0 0.0 0.0 -0.153496 0.0 0.0 -0.153496 0.031759600000000006 0.987501 -2.16943e-18 -0.140454 0.00446778 0.0 -0.0113107 0.0106278 -0.347233 0.369139 0.862171 -0.0121918 -0.0600818 -0.0562141 0.447521 -0.17721 0.174982 0.308557 -0.0952463 0.198415 -0.732095 0.69525 0.0377687 -0.0…
707.0 0.0 0.0 -0.131638 0.116421 0.947413 0.0 0.0 0.0 0.131638 0.0 0.0 0.131638 0.0 0.0 0.06703 -0.0597855 0.00504066 0.0 0.0 0.0 -0.06703 0.0 0.0 -0.06703 0.0995221 0.982824 -2.16943e-18 -0.0610216 0.00649316 0.0 -0.00591247 0.0100234 -0.345421 0.368496 0.862525 -0.0066821 -0.0639022 -0.0494917 0.441497 -0.181531 0.175006 0.307025 -0.0960515 0.217582 -0.755849 0.707529 0.0382209 -0.0837739 1.707…
708.0 0.0 0.0 -0.13517 0.119508 0.94673 0.0 0.0 0.0 0.13517 0.0 0.0 0.13517 0.0 0.0 0.0118879 -0.0106031 0.000893972 0.0 0.0 0.0 -0.0118879 0.0 0.0 -0.0118879 0.1027371 0.982477 -2.16943e-18 -0.0108182 0.0011898 0.0 -0.00371086 0.00463318 -0.33067 0.351541 0.866197 -0.00390693 -0.108001 0.042256 0.403989 -0.177429 0.174642 0.293973 -0.0609644 0.139464 -0.744155 0.645813 -0.0403055 -0.0528455 1.41…
709.0 0.0 0.0 -0.168961 0.148913 0.939654 0.0 0.0 0.0 0.168961 0.0 0.0 0.168961 0.0 0.0 -0.0522017 0.0465598 -0.00392557 0.0 0.0 0.0 0.0522017 0.0 0.0 0.0522017 0.1334246 0.978576 -2.16943e-18 0.0473006 -0.00682651 0.0 -0.00844788 0.00153697 -0.328132 0.347313 0.867918 -0.00776708 -0.122861 0.0749495 0.382653 -0.175563 0.177006 0.306733 -0.0775978 0.0951201 -0.826575 0.599369 -0.0220302 -0.068492…
711.0 0.0 0.0 -0.166087 0.146421 0.940294 0.0 0.0 0.0 0.166087 0.0 0.0 0.166087 0.0 0.0 -0.0131599 0.0117376 -0.000989624 0.0 0.0 0.0 0.0131599 0.0 0.0 0.0131599 0.1308196 0.978948 -2.16943e-18 0.0119292 -0.00168666 0.0 -0.0115161 0.00396329 -0.342427 0.359612 0.86374 -0.0108299 -0.0972967 0.0258475 0.414344 -0.174788 0.175118 0.308814 -0.0965378 0.147586 -0.781484 0.654434 0.00950728 -0.0845086 …
712.0 0.0 0.0 0.1576 -0.140917 0.965749 0.0 0.0 0.0 -0.1576 0.0 0.0 -0.1576 0.0 0.0 -0.327215 0.29185 -0.0246066 0.0 0.0 0.0 0.327215 0.0 0.0 0.327215 -0.16415600000000002 0.972639 -2.16943e-18 0.294551 0.0545824 0.0 -0.0680711 0.0176632 0.0502508 -0.209556 0.949303 -0.0639035 0.115568 0.160589 -0.334019 0.0823218 0.175165 -0.0184688 -0.26642 0.0104109 -0.578935 -0.695594 0.0602003 -0.255362 1.65…
713.0 0.0 0.0 0.00385948 -0.00344295 0.965284 0.0 0.0 0.0 -0.00385948 0.0 0.0 -0.00385948 0.0 0.0 -0.129249 0.11528 -0.0097195 0.0 0.0 0.0 0.129249 0.0 0.0 0.129249 -0.024340100000000003 0.987566 -2.16943e-18 0.118276 0.00348878 0.0 -0.0154028 0.0203447 1.38349 -0.150393 0.978648 -0.0220554 -1.44405 0.174483 -0.100819 -1.44664 0.174771 -0.132594 0.0135919 -0.0588625 4.39641 -0.403172 0.780438 0.0…
714.0 0.0 0.0 -0.127636 0.112921 0.948172 0.0 0.0 0.0 0.127636 0.0 0.0 0.127636 0.0 0.0 0.0968545 -0.0863866 0.00728346 0.0 0.0 0.0 -0.0968545 0.0 0.0 -0.0968545 0.0958788 0.983205 -2.16943e-18 -0.0882095 0.00902936 0.0 -0.0108232 4.24763e-05 -0.104317 0.165297 0.937838 -0.0101994 -0.181825 0.175094 0.118643 -0.171145 0.172706 0.116974 0.0140095 0.00140562 0.0807407 0.356956 -0.029827 0.0132066 -…
715.0 0.0 0.0 -0.0653382 0.0580745 0.958187 0.0 0.0 0.0 0.0653382 0.0 0.0 0.0653382 0.0 0.0 -0.206243 0.183953 -0.0155095 0.0 0.0 0.0 0.206243 0.0 0.0 0.206243 0.0389969 0.987242 -2.16943e-18 0.188667 -0.00749575 0.0 0.000634357 0.00121595 -0.0323057 0.102612 0.951776 0.000589005 -0.179552 0.157827 0.059075 -0.18297 0.174991 0.0457219 -0.0245081 -0.000775169 -0.35518 0.104212 -0.034586 -0.0233285…
717.0 0.0 0.0 -0.127242 0.112575 0.948247 0.0 0.0 0.0 0.127242 0.0 0.0 0.127242 0.0 0.0 0.208114 -0.185621 0.0156502 0.0 0.0 0.0 -0.208114 0.0 0.0 -0.208114 0.0955191 0.983242 -2.16943e-18 -0.189546 0.0193268 0.0 -0.0200542 0.000707107 -0.106277 0.160306 0.938812 -0.019225 -0.178562 0.176539 0.118459 -0.163099 0.173415 0.099642 -0.0121454 -0.00142125 0.048999 0.345135 -0.0270371 -0.0114186 -0.475…
718.0 0.0 0.0 -0.0750092 0.066628 0.956857 0.0 0.0 0.0 0.0750092 0.0 0.0 0.0750092 0.0 0.0 -0.490978 0.437914 -0.0369215 0.0 0.0 0.0 0.490978 0.0 0.0 0.490978 0.04784190000000001 0.986848 -2.16943e-18 0.448943 -0.0221869 0.0 0.000246325 0.000267812 -0.0410573 0.119331 0.95018 0.000238489 -0.17469 0.140741 0.0795198 -0.216217 0.181243 0.0607509 0.0145222 0.000614591 0.619133 0.821737 -0.148147 0.0…
719.0 0.0 0.0 -0.110471 0.0978731 0.951272 0.0 0.0 0.0 0.110471 0.0 0.0 0.110471 0.0 0.0 0.506244 -0.451529 0.0380695 0.0 0.0 0.0 -0.506244 0.0 0.0 -0.506244 0.0802329 0.984671 -2.16943e-18 -0.461799 0.0392745 0.0 -0.0116202 0.0158179 0.883731 0.0706261 0.978837 -0.0181052 -1.15668 0.17819 0.104675 -1.11871 0.114131 0.13682 0.0248145 -0.0299291 2.90035 -0.114116 0.058093 0.0379865 -3.1016 2.95811…
720.0 0.0 0.0 -0.039781 0.0354127 0.961304 0.0 0.0 0.0 0.039781 0.0 0.0 0.039781 0.0 0.0 -0.202467 0.180585 -0.0152255 0.0 0.0 0.0 0.202467 0.0 0.0 0.202467 0.015608500000000004 0.987872 -2.16943e-18 0.185341 -0.00262312 0.0 -0.00221621 0.00855636 -0.341884 0.363786 0.86218 -0.00317106 -0.0832003 -0.0156302 0.430638 -0.18421 0.174856 0.309014 -0.0896559 0.184501 -0.808435 0.703083 0.0259839 -0.07…
721.0 0.0 0.0 -0.0386528 0.0344105 0.961428 0.0 0.0 0.0 0.0386528 0.0 0.0 0.0386528 0.0 0.0 0.206358 -0.184055 0.0155181 0.0 0.0 0.0 -0.206358 0.0 0.0 -0.206358 0.014575700000000004 0.987886 -2.16943e-18 -0.188905 0.0024604 0.0 -0.0254223 0.014144 1.0202 -0.0385041 0.99031 -0.0275808 -1.17581 0.174668 -0.0054549 -1.17028 0.180004 0.0810191 0.0261945 -0.0519777 2.4057 -0.23533 0.303009 0.0577169 -…
722.0 0.0 0.0 -0.240193 0.21002 0.921505 0.0 0.0 0.0 0.240193 0.0 0.0 0.240193 0.0 0.0 0.562735 -0.501915 0.0423177 0.0 0.0 0.0 -0.562735 0.0 0.0 -0.562735 0.197582 0.966971 -2.16943e-18 -0.503371 0.109694 0.0 -0.0165736 0.00750877 -0.138111 0.208142 0.929818 -0.0175753 -0.0956554 -0.0241136 0.270073 -0.178939 0.142101 0.154331 -0.0778348 -0.00613511 -1.04 -0.00851924 -0.0638195 -0.0731248 2.3506…
723.0 0.0 0.0 -0.0338756 0.0301654 0.961941 0.0 0.0 0.0 0.0338756 0.0 0.0 0.0338756 0.0 0.0 0.226694 -0.202193 0.0170474 0.0 0.0 0.0 -0.226694 0.0 0.0 -0.226694 0.0102024 0.987933 -2.16943e-18 -0.207532 0.00171147 0.0 -0.0255279 0.0131112 0.990992 -0.0265247 0.989961 -0.0271983 -1.15953 0.17792 0.00370405 -1.14895 0.176517 0.0861668 0.00647913 -0.057441 2.34604 -0.222222 0.277656 0.0540608 -2.189…
724.0 0.0 0.0 0.00351153 -0.00313252 0.965259 0.0 0.0 0.0 -0.00351153 0.0 0.0 -0.00351153 0.0 0.0 -0.229911 0.205063 -0.0172893 0.0 0.0 0.0 0.229911 0.0 0.0 0.229911 -0.024021699999999993 0.987575 -2.16943e-18 0.210395 0.00613275 0.0 0.000561222 0.00133858 0.0312977 0.0384887 0.962136 0.000455552 -0.171073 0.157717 -0.0122459 -0.17754 0.17464 -0.0196473 -0.0349547 0.00110563 -0.477356 0.0130427 -…
725.0 0.0 0.0 -0.0956482 0.0848368 0.953741 0.0 0.0 0.0 0.0956482 0.0 0.0 0.0956482 0.0 0.0 0.017959 -0.016018 0.00135052 0.0 0.0 0.0 -0.017959 0.0 0.0 -0.017959 0.06670298000000001 0.985721 -2.16943e-18 -0.0164012 0.00115028 0.0 -0.00615642 0.0072351 -0.347017 0.364213 0.862358 -0.0064741 -0.0796437 -0.0082115 0.42897 -0.175303 0.174647 0.308065 -0.10645 0.177945 -0.77106 0.685242 0.0234192 -0.0…
726.0 0.0 0.0 -0.29547 0.25646 0.904451 0.0 0.0 0.0 0.29547 0.0 0.0 0.29547 0.0 0.0 0.613871 -0.547525 0.0461631 0.0 0.0 0.0 -0.613871 0.0 0.0 -0.613871 0.24670599999999998 0.954835 -2.16943e-18 -0.541663 0.149817 0.0 -1.01611e-05 0.000362055 -0.216612 0.178306 0.927949 0.000141735 0.191492 -0.335114 0.312583 -0.0561528 0.134463 0.146345 -0.0408387 -0.0230311 0.453926 -0.176632 0.0415692 -0.03745…
727.0 0.0 0.0 -0.0701059 0.062293 0.957541 0.0 0.0 0.0 0.0701059 0.0 0.0 0.0701059 0.0 0.0 0.202353 -0.180483 0.015217 0.0 0.0 0.0 -0.202353 0.0 0.0 -0.202353 0.043357900000000005 0.987058 -2.16943e-18 -0.185071 0.00823683 0.0 -0.00886333 0.00367514 0.15701 0.103162 0.963458 -0.00945061 -0.389294 0.175915 0.0663106 -0.375617 0.161554 0.0755645 0.0936137 -0.0147647 -0.133087 0.102998 -0.0481976 0.…
728.0 0.0 0.0 -0.277791 0.241711 0.910185 0.0 0.0 0.0 0.277791 0.0 0.0 0.277791 0.0 0.0 0.574685 -0.512574 0.0432163 0.0 0.0 0.0 -0.574685 0.0 0.0 -0.574685 0.23106900000000002 0.959011 -2.16943e-18 -0.509486 0.131267 0.0 -0.00844013 0.000288677 -0.116299 0.177259 0.93353 -0.00790498 0.0812884 -0.329009 0.335655 -0.180361 0.175281 0.132876 -0.124927 -0.0146962 -0.0457711 -0.0741038 -0.00612765 -0…
729.0 0.0 0.0 -0.135292 0.119615 0.946707 0.0 0.0 0.0 0.135292 0.0 0.0 0.135292 0.0 0.0 -0.01576 0.0140567 -0.00118516 0.0 0.0 0.0 0.01576 0.0 0.0 0.01576 0.1028481 0.982464 -2.16943e-18 0.0143417 -0.00157908 0.0 -0.00725437 0.00583014 -0.335504 0.360554 0.864417 -0.00728259 -0.097211 0.0110683 0.418695 -0.1828 0.174835 0.310305 -0.0749112 0.168738 -0.804244 0.666097 0.0149739 -0.0655782 1.64268 …
730.0 0.0 0.0 -0.121585 0.107622 0.949295 0.0 0.0 0.0 0.121585 0.0 0.0 0.121585 0.0 0.0 0.217855 -0.194309 0.0163827 0.0 0.0 0.0 -0.217855 0.0 0.0 -0.217855 0.0903658 0.983752 -2.16943e-18 -0.198529 0.0191087 0.0 -0.00578638 0.00409334 -0.00934121 0.11426 0.951478 -0.00645471 -0.224667 0.161614 0.0789974 -0.220988 0.176483 0.0642069 -0.0648092 -0.0010866 0.489279 0.148377 -0.00721865 -0.0615781 -…
731.0 0.0 0.0 -0.206508 0.181285 0.93063 0.0 0.0 0.0 0.206508 0.0 0.0 0.206508 0.0 0.0 0.43151 -0.384873 0.0324496 0.0 0.0 0.0 -0.43151 0.0 0.0 -0.43151 0.1673465 0.973028 -2.16943e-18 -0.388603 0.0710671 0.0 -0.00126042 0.00296478 -0.018232 0.168616 0.941725 -0.00199796 -0.282282 0.170542 0.128931 -0.278823 0.176084 0.134945 -0.0255612 0.119616 1.04837 0.179413 0.0146496 -0.0568881 -1.30704 -0.3…
732.0 0.0 0.0 -0.137687 0.121707 0.946238 0.0 0.0 0.0 0.137687 0.0 0.0 0.137687 0.0 0.0 0.175004 -0.15609 0.0131603 0.0 0.0 0.0 -0.175004 0.0 0.0 -0.175004 0.1050273 0.982222 -2.16943e-18 -0.159212 0.017916 0.0 -0.0146402 -0.000656665 -0.119312 0.179865 0.933226 -0.0137044 -0.188942 0.174362 0.142269 -0.174637 0.175485 0.130487 0.00956737 0.00117935 0.0623486 0.422414 -0.0321157 0.00900105 -0.541…
733.0 0.0 0.0 -0.117416 0.103968 0.950049 0.0 0.0 0.0 0.117416 0.0 0.0 0.117416 0.0 0.0 -0.0498655 0.0444761 -0.00374988 0.0 0.0 0.0 0.0498655 0.0 0.0 0.0498655 0.0865661 0.98411 -2.16943e-18 0.0454597 -0.00418438 0.0 -0.00450097 0.00353648 -0.318276 0.347618 0.868345 -0.00448377 -0.126346 0.0616141 0.392037 -0.18539 0.174557 0.291895 -0.0591284 0.120339 -0.833517 0.63762 -0.0545945 -0.0524353 1.…
734.0 0.0 0.0 -0.258483 0.22549 0.916147 0.0 0.0 0.0 0.258483 0.0 0.0 0.258483 0.0 0.0 0.643847 -0.57426 0.0484173 0.0 0.0 0.0 -0.643847 0.0 0.0 -0.643847 0.21391 0.963256 -2.16943e-18 -0.573534 0.136017 0.0 0.0122998 0.000143407 0.102123 0.170139 0.948984 0.0115328 -0.176848 -0.270287 0.316866 -0.408982 0.175042 0.144034 -0.0493404 0.00490861 0.660296 0.143851 -0.019735 -0.0469664 -0.366286 -1.0…
735.0 0.0 0.0 -0.149524 0.132028 0.943846 0.0 0.0 0.0 0.149524 0.0 0.0 0.149524 0.0 0.0 0.314314 -0.280343 0.0236364 0.0 0.0 0.0 -0.314314 0.0 0.0 -0.314314 0.1157889 0.980946 -2.16943e-18 -0.285549 0.0355603 0.0 -0.00645849 0.00197956 0.0125053 0.131579 0.950306 -0.0066351 -0.265683 0.154105 0.104891 -0.262276 0.177318 0.0830791 -0.0735724 0.000775692 0.706062 0.110658 0.0169027 -0.0699103 -0.58…
736.0 0.0 0.0 0.0249061 -0.0222353 0.966596 0.0 0.0 0.0 -0.0249061 0.0 0.0 -0.0249061 0.0 0.0 -0.247192 0.220476 -0.0185888 0.0 0.0 0.0 0.247192 0.0 0.0 0.247192 -0.04359299999999999 0.986795 -2.16943e-18 0.226015 0.0114314 0.0 0.000203621 0.000824155 0.058499 0.00854955 0.966574 0.000145592 -0.136291 0.11986 -0.037768 -0.164163 0.152203 -0.0428287 0.0149273 -0.000856851 0.642429 0.486436 -0.0794…
737.0 0.0 0.0 -0.248288 0.216879 0.919169 0.0 0.0 0.0 0.248288 0.0 0.0 0.248288 0.0 0.0 0.511763 -0.456453 0.0384846 0.0 0.0 0.0 -0.511763 0.0 0.0 -0.511763 0.20481700000000003 0.965363 -2.16943e-18 -0.456954 0.10346 0.0 0.00566813 0.00391138 -0.0387514 0.20139 0.934369 0.00422475 -0.190479 -0.041162 0.278764 -0.290867 0.170968 0.169457 -0.020893 -0.000802385 -0.673145 -0.00621444 -0.0438083 -0.0…
738.0 0.0 0.0 0.0790963 -0.0707092 0.968153 0.0 0.0 0.0 -0.0790963 0.0 0.0 -0.0790963 0.0 0.0 -0.168912 0.150657 -0.0127022 0.0 0.0 0.0 0.168912 0.0 0.0 0.168912 -0.093048 0.982948 -2.16943e-18 0.153792 0.0161651 0.0 -0.0106267 0.00129203 0.0663189 -0.0673099 0.964739 -0.0102493 -0.0860977 0.175607 -0.147899 -0.0911459 0.175001 -0.133474 3.98883e-05 -5.34767e-05 -0.0401649 -0.182343 -0.00236936 4…
740.0 0.0 0.0 -0.0412957 0.0367578 0.961135 0.0 0.0 0.0 0.0412957 0.0 0.0 0.0412957 0.0 0.0 -0.0956246 0.0852896 -0.00719097 0.0 0.0 0.0 0.0956246 0.0 0.0 0.0956246 0.016995000000000003 0.987851 -2.16943e-18 0.0875337 -0.00137147 0.0 -0.0269942 0.0254552 1.45896 -0.207997 0.972315 -0.0326946 -1.45622 0.174933 -0.163356 -1.4518 0.174567 -0.198594 0.0079914 -0.0647218 4.2787 -0.432903 0.989635 0.06…
741.0 0.0 0.0 -0.124629 0.110289 0.948734 0.0 0.0 0.0 0.124629 0.0 0.0 0.124629 0.0 0.0 0.138293 -0.123346 0.0103996 0.0 0.0 0.0 -0.138293 0.0 0.0 -0.138293 0.0931396 0.983481 -2.16943e-18 -0.125987 0.0125137 0.0 -0.0127491 -0.000283168 -0.101586 0.165669 0.937251 -0.0120038 -0.190512 0.17506 0.125372 -0.176347 0.171573 0.117866 0.0212617 0.00212506 0.0802123 0.387217 -0.0369309 0.020012 -0.56026…
742.0 0.0 0.0 -0.0968647 0.0859081 0.953546 0.0 0.0 0.0 0.0968647 0.0 0.0 0.0968647 0.0 0.0 0.33777 -0.301264 0.0254003 0.0 0.0 0.0 -0.33777 0.0 0.0 -0.33777 0.06781392 0.985642 -2.16943e-18 -0.308445 0.0220095 0.0 -0.027382 0.0157064 0.851316 0.129352 0.967186 -0.0303037 -1.19507 0.175379 0.181703 -1.18881 0.175814 0.139681 -0.0296339 0.0350556 1.78718 -0.0384766 -0.0224668 -0.0445032 -1.99471 5…
743.0 0.0 0.0 0.0270862 -0.0241835 0.966709 0.0 0.0 0.0 -0.0270862 0.0 0.0 -0.0270862 0.0 0.0 -0.198324 0.17689 -0.014914 0.0 0.0 0.0 0.198324 0.0 0.0 0.198324 -0.045586 0.986692 -2.16943e-18 0.181314 0.00956687 0.0 -0.00421356 0.00123984 0.0397084 -0.0205171 0.964762 -0.00404345 -0.113332 0.171474 -0.0900655 -0.117858 0.175732 -0.0616192 -0.00111579 0.0074473 0.26818 -0.098348 0.0615139 -0.00216…
744.0 0.0 0.0 -0.248075 0.216699 0.919231 0.0 0.0 0.0 0.248075 0.0 0.0 0.248075 0.0 0.0 0.404022 -0.360355 0.0303824 0.0 0.0 0.0 -0.404022 0.0 0.0 -0.404022 0.204627 0.965406 -2.16943e-18 -0.360768 0.081602 0.0 0.00251777 0.000584228 -0.205645 0.213001 0.92034 0.00233313 0.118168 -0.302658 0.360533 -0.1287 0.175033 0.169639 -0.102323 -0.0213015 -0.447343 0.211078 -0.0491083 -0.0961247 1.44681 -2.…
745.0 0.0 0.0 -0.10521 0.0932498 0.952171 0.0 0.0 0.0 0.10521 0.0 0.0 0.10521 0.0 0.0 0.21593 -0.192592 0.0162379 0.0 0.0 0.0 -0.21593 0.0 0.0 -0.21593 0.075432017 0.985066 -2.16943e-18 -0.197058 0.0157152 0.0 -0.00512463 0.00329643 -0.00573127 0.0941412 0.95523 -0.00558665 -0.204655 0.170705 0.0424049 -0.198871 0.175741 0.0534162 -0.0466538 0.111797 0.673768 0.133321 0.0444077 -0.068073 -0.97552…
746.0 0.0 0.0 -0.0644287 0.0572695 0.958308 0.0 0.0 0.0 0.0644287 0.0 0.0 0.0644287 0.0 0.0 -0.234277 0.208957 -0.0176176 0.0 0.0 0.0 0.234277 0.0 0.0 0.234277 0.0381649 0.987275 -2.16943e-18 0.21432 -0.0083197 0.0 -0.000705585 0.00657321 -0.32917 0.354365 0.866318 -0.00151811 -0.104127 0.0264788 0.406563 -0.186275 0.177536 0.308658 -0.0888029 0.148612 -0.848575 0.675919 0.00100024 -0.0788305 1.5…
747.0 0.0 0.0 -0.0114551 0.0102119 0.96408 0.0 0.0 0.0 0.0114551 0.0 0.0 0.0114551 0.0 0.0 -0.0674927 0.0601982 -0.00507545 0.0 0.0 0.0 0.0674927 0.0 0.0 0.0674927 -0.010322999999999999 0.987872 -2.16943e-18 0.0617835 0.000875768 0.0 -0.0108673 0.0209758 1.64542 -0.217343 0.961225 -0.0183418 -1.61816 0.122321 -0.136902 -1.64255 0.174555 -0.203043 0.0851184 -0.00100597 5.29646 -0.314314 1.3634 0.0…
748.0 0.0 0.0 0.078185 -0.0698936 0.968149 0.0 0.0 0.0 -0.078185 0.0 0.0 -0.078185 0.0 0.0 -0.283466 0.252829 -0.0213166 0.0 0.0 0.0 0.283466 0.0 0.0 0.283466 -0.09221900000000001 0.983035 -2.16943e-18 0.258116 0.0268927 0.0 -0.0161225 0.00457757 0.0649796 0.0152241 0.966561 -0.0162369 -0.180599 0.175247 -0.0509496 -0.138301 0.106434 -0.0112828 -0.0132847 0.000769705 0.0694588 0.136075 -0.0066782…
749.0 0.0 0.0 -0.136006 0.120239 0.946567 0.0 0.0 0.0 0.136006 0.0 0.0 0.136006 0.0 0.0 0.141259 -0.125992 0.0106227 0.0 0.0 0.0 -0.141259 0.0 0.0 -0.141259 0.1034983 0.982393 -2.16943e-18 -0.128536 0.0142454 0.0 -0.00964949 -0.000190686 -0.107198 0.174143 0.93566 -0.00907424 -0.189978 0.17476 0.130099 -0.181324 0.174956 0.123998 0.0263779 0.00276335 0.0690663 0.382683 -0.0374002 0.0248096 -0.542…
750.0 0.0 0.0 -0.237049 0.207351 0.922398 0.0 0.0 0.0 0.237049 0.0 0.0 0.237049 0.0 0.0 0.522733 -0.466237 0.0393095 0.0 0.0 0.0 -0.522733 0.0 0.0 -0.522733 0.194769 0.967579 -2.16943e-18 -0.467907 0.100425 0.0 -0.0271733 0.00515792 -0.187153 0.220879 0.920607 -0.0269639 -0.157533 0.160335 0.197738 -0.159476 0.174758 0.150255 -0.0898567 -0.015131 -0.60461 0.256716 -0.11966 -0.084276 -0.691322 1.9…
752.0 0.0 0.0 -0.147304 0.130095 0.944303 0.0 0.0 0.0 0.147304 0.0 0.0 0.147304 0.0 0.0 0.257387 -0.229569 0.0193555 0.0 0.0 0.0 -0.257387 0.0 0.0 -0.257387 0.11377200000000001 0.981195 -2.16943e-18 -0.233896 0.0286007 0.0 -0.00433704 0.00377191 -0.0271618 0.13362 0.947454 -0.00502209 -0.226953 0.166948 0.0936558 -0.225028 0.176021 0.0862091 -0.0648961 -0.00212915 0.594487 0.176908 0.00715845 -0.…
753.0 0.0 0.0 -0.226946 0.198756 0.925209 0.0 0.0 0.0 0.226946 0.0 0.0 0.226946 0.0 0.0 0.493346 -0.440025 0.0370996 0.0 0.0 0.0 -0.493346 0.0 0.0 -0.493346 0.185716 0.969474 -2.16943e-18 -0.442537 0.0903135 0.0 -0.0240907 0.00213375 -0.194931 0.220574 0.918415 -0.0232575 -0.162315 0.178149 0.191739 -0.152326 0.174565 0.16919 -0.0686016 -0.0159883 -0.447902 0.301385 -0.0905692 -0.0644073 -0.08990…
754.0 0.0 0.0 -0.102152 0.0905614 0.952682 0.0 0.0 0.0 0.102152 0.0 0.0 0.102152 0.0 0.0 -0.0841938 0.0750942 -0.00633137 0.0 0.0 0.0 0.0841938 0.0 0.0 0.0841938 0.07264152 0.985285 -2.16943e-18 0.0768539 -0.00589263 0.0 -0.00359067 0.00315174 -0.315643 0.344116 0.870007 -0.00361239 -0.13091 0.0738332 0.380176 -0.184258 0.175608 0.28699 -0.0624812 0.102969 -0.84867 0.625049 -0.0373954 -0.0555892 …
755.0 0.0 0.0 -0.143672 0.126929 0.945044 0.0 0.0 0.0 0.143672 0.0 0.0 0.143672 0.0 0.0 -0.0514021 0.0458466 -0.00386544 0.0 0.0 0.0 0.0514021 0.0 0.0 0.0514021 0.1104701 0.981593 -2.16943e-18 0.0467312 -0.00554204 0.0 -0.00837955 0.00156778 -0.323823 0.347453 0.868167 -0.0077122 -0.13003 0.0798202 0.381353 -0.180327 0.176988 0.308233 -0.0743165 0.0905465 -0.842945 0.61956 -0.0241042 -0.065993 1.…
756.0 0.0 0.0 -0.0871883 0.0773809 0.955064 0.0 0.0 0.0 0.0871883 0.0 0.0 0.0871883 0.0 0.0 0.287149 -0.256114 0.0215936 0.0 0.0 0.0 -0.287149 0.0 0.0 -0.287149 0.058974700000000005 0.98623 -2.16943e-18 -0.262387 0.0161728 0.0 -0.0229991 0.0115442 0.896227 0.0529166 0.98231 -0.0245045 -1.14898 0.174662 0.0914499 -1.06214 0.0249461 0.152096 -0.0427391 0.0528272 1.43232 -0.0861531 0.099521 -0.06654…
758.0 0.0 0.0 0.00109866 -0.000980008 0.965082 0.0 0.0 0.0 -0.00109866 0.0 0.0 -0.00109866 0.0 0.0 -0.110206 0.0982953 -0.00828752 0.0 0.0 0.0 0.110206 0.0 0.0 0.110206 -0.021813600000000002 0.987637 -2.16943e-18 0.100858 0.00269634 0.0 -0.0118344 0.0213884 1.54358 -0.174683 0.970666 -0.0196666 -1.57626 0.146559 -0.106222 -1.5895 0.174643 -0.157568 0.0993342 0.0090295 5.2257 -0.298504 1.12558 0.0…
759.0 0.0 0.0 -0.212709 0.186597 0.929023 0.0 0.0 0.0 0.212709 0.0 0.0 0.212709 0.0 0.0 0.453944 -0.404882 0.0341366 0.0 0.0 0.0 -0.453944 0.0 0.0 -0.453944 0.1729274 0.97199 -2.16943e-18 -0.408335 0.0772952 0.0 -0.000616657 0.00273638 -0.0200585 0.170153 0.941249 -0.00132454 -0.282152 0.170233 0.130704 -0.279485 0.177026 0.135316 -0.0210336 0.119954 1.10203 0.176005 0.0197458 -0.052688 -1.39758 …
760.0 0.0 0.0 -0.14708 0.129899 0.94435 0.0 0.0 0.0 0.14708 0.0 0.0 0.14708 0.0 0.0 0.450485 -0.401797 0.0338765 0.0 0.0 0.0 -0.450485 0.0 0.0 -0.450485 0.1135679 0.98122 -2.16943e-18 -0.409382 0.0499657 0.0 -0.0321949 0.0168794 0.82962 0.168328 0.956551 -0.0343971 -1.21996 0.170945 0.233769 -1.21314 0.174863 0.187986 -0.0775789 0.0911599 2.03801 -0.0128875 -0.0616504 -0.115115 -2.16937 -0.31381 …
761.0 0.0 0.0 0.138036 -0.123442 0.966864 0.0 0.0 0.0 -0.138036 0.0 0.0 -0.138036 0.0 0.0 -0.284345 0.253613 -0.0213827 0.0 0.0 0.0 0.284345 0.0 0.0 0.284345 -0.14651399999999998 0.97573 -2.16943e-18 0.256839 0.0424149 0.0 -0.0624442 0.0124618 0.0537855 -0.213684 0.948828 -0.0587456 0.119638 0.153399 -0.335617 0.0857648 0.1747 -0.0344731 -0.239657 0.00834902 -0.608365 -0.746513 0.0458805 -0.22950…
762.0 0.0 0.0 -0.0765295 0.0679715 0.95664 0.0 0.0 0.0 0.0765295 0.0 0.0 0.0765295 0.0 0.0 0.648839 -0.578713 0.0487927 0.0 0.0 0.0 -0.648839 0.0 0.0 -0.648839 0.049232 0.986778 -2.16943e-18 -0.593243 0.0302225 0.0 -0.0137895 0.0411733 0.305135 0.0107444 0.980079 -0.0246402 -0.43502 0.176823 -0.0375157 -0.452026 0.18 -0.0522925 -0.125004 0.0382718 2.74226 0.00649698 0.140889 -0.12777 -2.98157 2.2…
763.0 0.0 0.0 0.0241357 -0.021547 0.966555 0.0 0.0 0.0 -0.0241357 0.0 0.0 -0.0241357 0.0 0.0 -0.450731 0.402017 -0.033895 0.0 0.0 0.0 0.450731 0.0 0.0 0.450731 -0.042887999999999996 0.98683 -2.16943e-18 0.412134 0.0205267 0.0 -0.0219388 0.0204685 0.000926246 0.155866 0.947467 -0.0265363 -0.281164 0.175225 0.114218 -0.244034 0.107497 0.177937 -0.0714856 -0.000144978 -0.969317 0.46195 -0.140427 -0.…
764.0 0.0 0.0 -0.282235 0.245428 0.908768 0.0 0.0 0.0 0.282235 0.0 0.0 0.282235 0.0 0.0 0.504989 -0.450411 0.0379752 0.0 0.0 0.0 -0.504989 0.0 0.0 -0.504989 0.235006 0.957987 -2.16943e-18 -0.44718 0.117336 0.0 0.0021359 0.000777667 -0.212732 0.189907 0.925397 0.0020499 0.142804 -0.280717 0.323371 -0.0867717 0.162324 0.145421 -0.025463 -0.00550345 0.3457 -0.0817416 0.0391049 -0.0240938 0.653194 -1…
765.0 0.0 0.0 -0.216802 0.190098 0.927944 0.0 0.0 0.0 0.216802 0.0 0.0 0.216802 0.0 0.0 0.401134 -0.35778 0.0301652 0.0 0.0 0.0 -0.401134 0.0 0.0 -0.401134 0.17660700000000001 0.971285 -2.16943e-18 -0.360548 0.069779 0.0 -0.000229651 0.00364893 -0.0362923 0.186127 0.936931 -0.00124389 -0.263963 0.132339 0.174544 -0.279383 0.174715 0.151054 -0.0527566 -0.00194441 0.326037 0.14562 -0.0141615 -0.049…
766.0 0.0 0.0 -0.0250405 0.0223082 0.962838 0.0 0.0 0.0 0.0250405 0.0 0.0 0.0250405 0.0 0.0 -0.227595 0.202996 -0.0171151 0.0 0.0 0.0 0.227595 0.0 0.0 0.227595 0.002113900000000002 0.987964 -2.16943e-18 0.208363 0.000122629 0.0 0.00089099 0.00121434 0.00248314 0.0659327 0.958112 0.000863328 -0.172552 0.155992 0.0197727 -0.178514 0.174698 0.0102936 -0.0190586 5.40414e-05 -0.451824 0.0611916 -0.024…
767.0 0.0 0.0 0.040892 -0.0365252 0.967329 0.0 0.0 0.0 -0.040892 0.0 0.0 -0.040892 0.0 0.0 -0.42219 0.37656 -0.0317487 0.0 0.0 0.0 0.42219 0.0 0.0 0.42219 -0.05820199999999999 0.985939 -2.16943e-18 0.385661 0.0256924 0.0 -0.0221027 0.0316069 -0.00363738 0.137106 0.950787 -0.0292828 -0.252187 0.176174 0.0890668 -0.227892 0.121527 0.177862 -0.0380686 -0.000298092 -0.952189 0.393475 -0.118955 -0.036…
768.0 0.0 0.0 -0.107746 0.0954793 0.951741 0.0 0.0 0.0 0.107746 0.0 0.0 0.107746 0.0 0.0 0.0265213 -0.0236549 0.0019944 0.0 0.0 0.0 -0.0265213 0.0 0.0 -0.0265213 0.07774678 0.984879 -2.16943e-18 -0.0241985 0.00199159 0.0 -0.00797652 0.00499395 -0.339938 0.357279 0.864299 -0.0077869 -0.0973636 0.024451 0.413864 -0.174569 0.174747 0.308406 -0.105702 0.147589 -0.806634 0.66182 0.00673165 -0.0928425 …
769.0 0.0 0.0 -0.0285877 0.0254638 0.962486 0.0 0.0 0.0 0.0285877 0.0 0.0 0.0285877 0.0 0.0 0.0997744 -0.0889909 0.00750303 0.0 0.0 0.0 -0.0997744 0.0 0.0 -0.0997744 0.005361400000000002 0.98796 -2.16943e-18 -0.0913431 0.000270261 0.0 -0.0116039 0.00362815 -0.329925 0.354108 0.866704 -0.0109967 -0.107368 0.0327456 0.407553 -0.177882 0.174785 0.310133 -0.0781401 0.141167 -0.812266 0.633148 0.00069…
770.0 0.0 0.0 -0.0750462 0.0666608 0.956851 0.0 0.0 0.0 0.0750462 0.0 0.0 0.0750462 0.0 0.0 -0.375506 0.334922 -0.0282381 0.0 0.0 0.0 0.375506 0.0 0.0 0.375506 0.0478758 0.986846 -2.16943e-18 0.343357 -0.0169816 0.0 0.001281 0.00107122 -0.0347639 0.126792 0.948165 0.00111631 -0.208343 0.174537 0.073423 -0.215676 0.17666 0.0636968 -0.00057921 -1.65994e-05 0.079577 0.470375 -0.050562 -0.000550372 -…
771.0 0.0 0.0 -0.0436262 0.0388272 0.960872 0.0 0.0 0.0 0.0436262 0.0 0.0 0.0436262 0.0 0.0 0.0990505 -0.0883452 0.0074486 0.0 0.0 0.0 -0.0990505 0.0 0.0 -0.0990505 0.0191283 0.987816 -2.16943e-18 -0.0906661 0.00163192 0.0 -0.0113604 0.00435611 -0.331505 0.362721 0.863861 -0.0107843 -0.107226 0.0159618 0.421052 -0.188374 0.175242 0.311033 -0.0784561 0.162001 -0.866046 0.676758 0.00719378 -0.06965…
772.0 0.0 0.0 0.036665 -0.0327455 0.967157 0.0 0.0 0.0 -0.036665 0.0 0.0 -0.036665 0.0 0.0 0.0308573 -0.0275222 0.00232047 0.0 0.0 0.0 -0.0308573 0.0 0.0 -0.0308573 -0.05434099999999999 0.986188 -2.16943e-18 -0.0281951 -0.00175866 0.0 -0.0280167 0.0240175 1.10435 -0.154717 0.989165 -0.034048 -1.12678 0.174551 -0.138113 -1.12357 0.174618 -0.00279693 0.0071411 -0.0141751 2.74603 -0.428823 0.610805 …
773.0 0.0 0.0 -0.213727 0.187469 0.928756 0.0 0.0 0.0 0.213727 0.0 0.0 0.213727 0.0 0.0 0.0961392 -0.0857486 0.00722967 0.0 0.0 0.0 -0.0961392 0.0 0.0 -0.0961392 0.1738432 0.971816 -2.16943e-18 -0.0864631 0.0164581 0.0 -0.0152762 0.00373167 -0.349897 0.354212 0.864701 -0.0141407 -0.0962219 0.0519097 0.400533 -0.15947 0.17488 0.305442 -0.112248 0.102477 -0.723904 0.601935 -0.00216987 -0.0983943 1.…
774.0 0.0 0.0 -0.100954 0.0895074 0.95288 0.0 0.0 0.0 0.100954 0.0 0.0 0.100954 0.0 0.0 0.38047 -0.339349 0.0286114 0.0 0.0 0.0 -0.38047 0.0 0.0 -0.38047 0.07154783 0.985368 -2.16943e-18 -0.347333 0.0262125 0.0 -0.0229983 0.0184531 0.991505 0.112978 0.969088 -0.0278447 -1.32172 0.158154 0.172119 -1.32578 0.178408 0.120055 0.0600924 0.186374 3.3919 0.0768533 0.125224 -0.124135 -3.00981 -1.12234 -0…
775.0 0.0 0.0 -0.197434 0.173492 0.932922 0.0 0.0 0.0 0.197434 0.0 0.0 0.197434 0.0 0.0 0.628698 -0.560749 0.0472781 0.0 0.0 0.0 -0.628698 0.0 0.0 -0.628698 0.1591673 0.974486 -2.16943e-18 -0.5671 0.0984005 0.0 -0.00629002 0.00441865 0.0624926 0.136155 0.95285 -0.00718222 -0.334545 0.174351 0.0975791 -0.323905 0.177555 0.104822 -0.0243439 0.188493 2.07962 0.132612 0.112991 -0.0817528 -2.73276 -0.…
776.0 0.0 0.0 0.00557463 -0.00497332 0.965405 0.0 0.0 0.0 -0.00557463 0.0 0.0 -0.00557463 0.0 0.0 0.180241 -0.160761 0.0135541 0.0 0.0 0.0 -0.180241 0.0 0.0 -0.180241 -0.025910000000000002 0.987518 -2.16943e-18 -0.16493 -0.0051481 0.0 -0.0176938 0.00257687 0.229562 -0.018337 0.976906 -0.0174525 -0.320187 0.17516 -0.0756726 -0.315454 0.175023 -0.0119404 -0.0312216 0.00656685 1.19287 0.0132983 0.06…
778.0 0.0 0.0 -0.0567765 0.0504917 0.959295 0.0 0.0 0.0 0.0567765 0.0 0.0 0.0567765 0.0 0.0 -0.18771 0.167422 -0.0141158 0.0 0.0 0.0 0.18771 0.0 0.0 0.18771 0.0311636 0.98752 -2.16943e-18 0.171765 -0.00535178 0.0 -0.010871 0.00454924 -0.33876 0.362043 0.861275 -0.0103231 -0.0929201 -0.00247191 0.439474 -0.183502 0.175227 0.301652 -0.105847 0.129855 -0.820738 0.721217 -0.0414214 -0.0943319 1.53788…
779.0 0.0 0.0 0.124329 -0.111187 0.967441 0.0 0.0 0.0 -0.124329 0.0 0.0 -0.124329 0.0 0.0 -0.376144 0.335491 -0.0282861 0.0 0.0 0.0 0.376144 0.0 0.0 0.376144 -0.13412000000000002 0.977689 -2.16943e-18 0.340496 0.0514463 0.0 -0.0180355 0.0306404 0.158467 -0.00511494 0.97301 -0.0233322 -0.254473 0.175331 -0.0705102 -0.229421 0.125193 -0.00392862 -0.0556939 0.00873453 -0.665099 0.0787554 -0.0467554 …
780.0 0.0 0.0 -0.0638068 0.056719 0.95839 0.0 0.0 0.0 0.0638068 0.0 0.0 0.0638068 0.0 0.0 0.197695 -0.176328 0.0148667 0.0 0.0 0.0 -0.197695 0.0 0.0 -0.197695 0.0375961 0.987297 -2.16943e-18 -0.180858 0.00690812 0.0 -0.0110511 0.00342493 0.171773 0.0939871 0.965705 -0.0114408 -0.393793 0.174828 0.0582307 -0.383564 0.165756 0.0800351 0.0962282 -0.0166003 -0.135174 0.0851351 -0.0434201 0.0941442 0.…
781.0 0.0 0.0 -0.194007 0.170545 0.933769 0.0 0.0 0.0 0.194007 0.0 0.0 0.194007 0.0 0.0 0.360323 -0.321379 0.0270963 0.0 0.0 0.0 -0.360323 0.0 0.0 -0.360323 0.1560756 0.975017 -2.16943e-18 -0.325211 0.0552817 0.0 -0.00284837 0.00227866 -0.0238253 0.170703 0.940632 -0.0033185 -0.278157 0.163962 0.138604 -0.274836 0.176224 0.133062 -0.0528955 -0.00135188 0.854037 0.199973 0.00821851 -0.0497553 -1.0…
782.0 0.0 0.0 -0.139718 0.123479 0.945836 0.0 0.0 0.0 0.139718 0.0 0.0 0.139718 0.0 0.0 0.494229 -0.440813 0.037166 0.0 0.0 0.0 -0.494229 0.0 0.0 -0.494229 0.1068746 0.982012 -2.16943e-18 -0.449526 0.0515095 0.0 -0.0119911 0.011231 0.950301 0.130769 0.965398 -0.0155353 -1.2934 0.151516 0.190139 -1.30455 0.178342 0.132531 0.0636321 0.168041 3.4375 0.074914 0.126847 -0.103943 -2.99035 -1.26397 -0.3…
783.0 0.0 0.0 -0.116591 0.103244 0.950197 0.0 0.0 0.0 0.116591 0.0 0.0 0.116591 0.0 0.0 -0.00967913 0.00863302 -0.000727871 0.0 0.0 0.0 0.00967913 0.0 0.0 0.00967913 0.0858136 0.984179 -2.16943e-18 0.00882462 -0.000804926 0.0 -0.0101981 0.00419338 -0.345633 0.365768 0.860675 -0.00967567 -0.101794 0.0256391 0.423201 -0.179238 0.174609 0.309486 -0.0911111 0.145491 -0.808918 0.672565 0.00555317 -0.0…
784.0 0.0 0.0 -0.0518208 0.0460984 0.959907 0.0 0.0 0.0 0.0518208 0.0 0.0 0.0518208 0.0 0.0 0.288387 -0.257218 0.0216867 0.0 0.0 0.0 -0.288387 0.0 0.0 -0.288387 0.026628600000000002 0.98765 -2.16943e-18 -0.263928 0.00691432 0.0 -0.0226394 0.00864916 0.641081 0.051264 0.984899 -0.0236117 -0.861398 0.174596 0.0567271 -0.836442 0.135251 0.127872 -0.0300613 0.0211499 1.54724 -0.042297 0.0560983 -0.03…
785.0 0.0 0.0 -0.0077786 0.0069355 0.964388 0.0 0.0 0.0 0.0077786 0.0 0.0 0.0077786 0.0 0.0 0.0280629 -0.0250299 0.00211033 0.0 0.0 0.0 -0.0280629 0.0 0.0 -0.0280629 -0.013688499999999992 0.987818 -2.16943e-18 -0.0256875 -0.000458581 0.0 -0.0166632 0.00635356 -0.35372 0.369885 0.861213 -0.0156677 -0.0706723 -0.025573 0.439352 -0.171149 0.17483 0.307162 -0.137638 0.190613 -0.743683 0.714266 0.0404…
786.0 0.0 0.0 0.0111648 -0.00996266 0.965784 0.0 0.0 0.0 -0.0111648 0.0 0.0 -0.0111648 0.0 0.0 0.117351 -0.104667 0.00882476 0.0 0.0 0.0 -0.117351 0.0 0.0 -0.117351 -0.031023999999999996 0.987344 -2.16943e-18 -0.107362 -0.00395204 0.0 -0.0165296 0.00125517 0.192764 -0.00321758 0.97456 -0.0160582 -0.298809 0.176051 -0.0612437 -0.290546 0.175015 -0.0106246 -0.035877 0.00684116 0.857625 0.0200609 0.…
787.0 0.0 0.0 -0.0970744 0.0860927 0.953512 0.0 0.0 0.0 0.0970744 0.0 0.0 0.0970744 0.0 0.0 -0.0447484 0.039912 -0.00336508 0.0 0.0 0.0 0.0447484 0.0 0.0 0.0447484 0.06800542 0.985628 -2.16943e-18 0.0408627 -0.00292443 0.0 -0.00471103 0.0102473 -0.349999 0.370057 0.86113 -0.00563528 -0.0657269 -0.040999 0.440876 -0.179814 0.174741 0.307481 -0.101287 0.213459 -0.740961 0.715671 0.0409135 -0.088266…
788.0 0.0 0.0 0.110597 -0.098902 0.967851 0.0 0.0 0.0 -0.110597 0.0 0.0 -0.110597 0.0 0.0 -0.440941 0.393284 -0.0331587 0.0 0.0 0.0 0.440941 0.0 0.0 0.440941 -0.121677 0.979482 -2.16943e-18 0.399942 0.0548219 0.0 -0.0233932 0.0331151 0.00937713 0.0846581 0.958957 -0.0295615 -0.202737 0.176338 0.0273598 -0.198796 0.160737 0.124617 0.0431549 -0.000373785 -0.156138 0.405146 -0.060933 0.0412849 -0.32…
789.0 0.0 0.0 -0.197313 0.173389 0.932952 0.0 0.0 0.0 0.197313 0.0 0.0 0.197313 0.0 0.0 0.297328 -0.265193 0.0223591 0.0 0.0 0.0 -0.297328 0.0 0.0 -0.297328 0.1590585 0.974505 -2.16943e-18 -0.268202 0.0465038 0.0 -0.00184969 0.00108569 -0.0636192 0.184373 0.935458 -0.00202961 -0.237361 0.13847 0.167886 -0.248335 0.17579 0.146422 -0.0584627 -0.0037615 0.231515 0.161758 -0.017106 -0.0547849 0.22045…
790.0 0.0 0.0 -0.1864 0.163991 0.935614 0.0 0.0 0.0 0.1864 0.0 0.0 0.1864 0.0 0.0 0.56246 -0.50167 0.042297 0.0 0.0 0.0 -0.56246 0.0 0.0 -0.56246 0.1492059 0.976158 -2.16943e-18 -0.508292 0.0824303 0.0 -0.00616003 0.00498789 0.0524956 0.135214 0.952604 -0.00721554 -0.322471 0.17426 0.0948043 -0.310752 0.177212 0.102916 -0.0241096 0.185581 1.93413 0.165768 0.101758 -0.0786592 -2.65035 -0.0891298 0…
792.0 0.0 0.0 -0.0975871 0.0865441 0.953429 0.0 0.0 0.0 0.0975871 0.0 0.0 0.0975871 0.0 0.0 0.0375955 -0.0335322 0.00282718 0.0 0.0 0.0 -0.0375955 0.0 0.0 -0.0375955 0.06847356 0.985595 -2.16943e-18 -0.0343296 0.00247457 0.0 -0.00342497 0.00537401 -0.323783 0.353015 0.867381 -0.00377379 -0.111072 0.0320574 0.403623 -0.185744 0.175682 0.310976 -0.0661129 0.154539 -0.828754 0.651222 0.00121102 -0.0…
793.0 0.0 0.0 -0.304645 0.264073 0.901374 0.0 0.0 0.0 0.304645 0.0 0.0 0.304645 0.0 0.0 0.527149 -0.470175 0.0396416 0.0 0.0 0.0 -0.527149 0.0 0.0 -0.527149 0.254791 0.952559 -2.16943e-18 -0.463941 0.132914 0.0 -4.80042e-05 0.00145568 -0.270991 0.200334 0.917459 -2.88974e-05 0.210667 -0.317048 0.345996 -0.0467007 0.172315 0.150429 -0.0285035 -0.00792653 0.155501 -0.235287 0.0129721 -0.0271265 1.5…
794.0 0.0 0.0 -0.046992 0.0418147 0.960483 0.0 0.0 0.0 0.046992 0.0 0.0 0.046992 0.0 0.0 -0.343422 0.306306 -0.0258254 0.0 0.0 0.0 0.343422 0.0 0.0 0.343422 0.022209 0.987755 -2.16943e-18 0.314332 -0.00671609 0.0 0.000490609 0.000908543 -0.0141978 0.081604 0.95705 0.000398613 -0.150596 0.127817 0.0413781 -0.187216 0.179912 0.0147505 0.0139536 0.000216726 0.459452 0.567899 -0.0957617 0.0133514 -2.…
795.0 0.0 0.0 0.0159591 -0.0142433 0.966086 0.0 0.0 0.0 -0.0159591 0.0 0.0 -0.0159591 0.0 0.0 -0.10226 0.0912081 -0.00768998 0.0 0.0 0.0 0.10226 0.0 0.0 0.10226 -0.03541 0.987172 -2.16943e-18 0.0935385 0.00389233 0.0 -0.000216197 0.00150991 0.033967 0.000905353 0.963651 -0.000120815 -0.13065 0.164554 -0.0622771 -0.125624 0.16502 -0.0682027 -0.0312685 0.00108615 -0.386994 -0.175278 -0.0242728 -0.0…
796.0 0.0 0.0 -0.126136 0.111608 0.948454 0.0 0.0 0.0 0.126136 0.0 0.0 0.126136 0.0 0.0 0.389481 -0.347387 0.029289 0.0 0.0 0.0 -0.389481 0.0 0.0 -0.389481 0.09451230000000001 0.983344 -2.16943e-18 -0.354771 0.0357776 0.0 -0.00722683 0.00460367 0.0653593 0.10017 0.958529 -0.0080213 -0.297717 0.177242 0.0556561 -0.284146 0.176709 0.0695614 -0.044912 0.171558 1.58968 0.195417 0.0885056 -0.0907121 -…
797.0 0.0 0.0 -0.112626 0.0997644 0.950898 0.0 0.0 0.0 0.112626 0.0 0.0 0.112626 0.0 0.0 0.28034 -0.250041 0.0210815 0.0 0.0 0.0 -0.28034 0.0 0.0 -0.28034 0.08219768000000001 0.984502 -2.16943e-18 -0.255681 0.0222996 0.0 -0.00592356 0.00487227 0.019104 0.0954601 0.956521 -0.00673677 -0.233152 0.167669 0.0500392 -0.225901 0.177385 0.0502023 -0.0480632 0.138702 0.960499 0.13926 0.0541086 -0.0780297…
798.0 0.0 0.0 -0.245634 0.214633 0.919941 0.0 0.0 0.0 0.245634 0.0 0.0 0.245634 0.0 0.0 0.443276 -0.395367 0.0333344 0.0 0.0 0.0 -0.443276 0.0 0.0 -0.443276 0.202447 0.965897 -2.16943e-18 -0.396038 0.088564 0.0 0.00338004 0.00167707 -0.164709 0.199376 0.926908 0.0028864 0.0831436 -0.290643 0.340744 -0.148062 0.158837 0.164653 -0.075474 -0.012463 -0.955839 -0.0209006 -0.0635313 -0.0708433 2.81387 …
799.0 0.0 0.0 -0.0613275 0.0545236 0.958714 0.0 0.0 0.0 0.0613275 0.0 0.0 0.0613275 0.0 0.0 0.232478 -0.207352 0.0174824 0.0 0.0 0.0 -0.232478 0.0 0.0 -0.232478 0.035327700000000004 0.987381 -2.16943e-18 -0.212698 0.00759623 0.0 -0.0174777 0.00642088 1.03592 0.0425642 0.97931 -0.0167578 -1.2909 0.170812 0.0962979 -1.2986 0.178742 0.0675185 -0.0449094 0.00683222 2.33591 -0.169235 0.0792371 -0.0268…
800.0 0.0 0.0 -0.0527995 0.0469662 0.959788 0.0 0.0 0.0 0.0527995 0.0 0.0 0.0527995 0.0 0.0 0.329758 -0.294118 0.0247978 0.0 0.0 0.0 -0.329758 0.0 0.0 -0.329758 0.027524200000000006 0.987626 -2.16943e-18 -0.301783 0.00820159 0.0 -0.0157365 0.00628914 0.285228 0.0410634 0.97693 -0.0166712 -0.45259 0.174963 0.000493404 -0.446271 0.174847 0.0475962 -0.0432603 0.0116497 1.67599 0.0969889 0.0446021 -0…
801.0 0.0 0.0 -0.202667 0.177989 0.931609 0.0 0.0 0.0 0.202667 0.0 0.0 0.202667 0.0 0.0 0.0981448 -0.0875374 0.00738049 0.0 0.0 0.0 -0.0981448 0.0 0.0 -0.0981448 0.16388560000000002 0.973654 -2.16943e-18 -0.0884473 0.0158242 0.0 -0.0149084 0.00287393 -0.352546 0.360287 0.862564 -0.0137107 -0.0890822 0.0276404 0.416393 -0.166115 0.17473 0.307476 -0.107822 0.13629 -0.72359 0.639491 0.0109621 -0.093…
802.0 0.0 0.0 0.0268822 -0.0240011 0.966699 0.0 0.0 0.0 -0.0268822 0.0 0.0 -0.0268822 0.0 0.0 0.0435852 -0.0388745 0.00327761 0.0 0.0 0.0 -0.0435852 0.0 0.0 -0.0435852 -0.045398999999999995 0.986702 -2.16943e-18 -0.0398473 -0.00209435 0.0 -0.0306979 0.0243707 1.05273 -0.139871 0.991151 -0.0365654 -1.0876 0.174934 -0.125624 -1.06548 0.174581 0.0218871 -0.00597361 0.0100213 2.53169 -0.411753 0.5613…
803.0 0.0 0.0 -0.0284517 0.0253427 0.9625 0.0 0.0 0.0 0.0284517 0.0 0.0 0.0284517 0.0 0.0 -0.0978993 0.0873184 -0.00736203 0.0 0.0 0.0 0.0978993 0.0 0.0 0.0978993 0.0052368 0.98796 -2.16943e-18 0.0896265 -0.000252985 0.0 -0.0183737 0.0189204 1.46426 -0.161871 0.974257 -0.0231423 -1.51803 0.172358 -0.105514 -1.51263 0.17533 -0.146831 0.0138283 -0.0680976 4.47654 -0.374082 0.894344 0.0690201 -3.580…
804.0 0.0 0.0 -0.0664664 0.059073 0.958036 0.0 0.0 0.0 0.0664664 0.0 0.0 0.0664664 0.0 0.0 -0.199191 0.177662 -0.0149791 0.0 0.0 0.0 0.199191 0.0 0.0 0.199191 0.040028900000000006 0.987201 -2.16943e-18 0.182207 -0.007445 0.0 -0.0027764 0.00109409 -0.087225 0.105236 0.947583 -0.00261801 -0.13306 0.175553 0.0502931 -0.1269 0.175281 0.0449186 -0.0443793 -0.00388032 -0.356937 0.0777856 -0.0310157 -0.…
805.0 0.0 0.0 -0.146367 0.129278 0.944496 0.0 0.0 0.0 0.146367 0.0 0.0 0.146367 0.0 0.0 0.146049 -0.130264 0.0109828 0.0 0.0 0.0 -0.146049 0.0 0.0 -0.146049 0.1129199 0.981299 -2.16943e-18 -0.132734 0.0161044 0.0 -0.0114174 -0.000374063 -0.119068 0.175474 0.934809 -0.0107118 -0.178549 0.174785 0.130269 -0.17015 0.17476 0.135055 0.00612915 0.00066879 0.0852281 0.375475 -0.0295203 0.00577479 -0.551…
806.0 0.0 0.0 -0.30486 0.264251 0.901301 0.0 0.0 0.0 0.30486 0.0 0.0 0.30486 0.0 0.0 1.02546 -0.914629 0.0771146 0.0 0.0 0.0 -1.02546 0.0 0.0 -1.02546 0.25498 0.952504 -2.16943e-18 -0.902447 0.258751 0.0 -0.0286978 0.0112216 0.318993 0.085773 0.968976 -0.0302499 -0.215238 -0.448741 0.289726 -0.544523 0.176249 0.0622743 -0.17198 0.0551505 2.68414 -0.0501604 0.111349 -0.175292 -1.46769 -2.47501 0.1…
808.0 0.0 0.0 -0.113684 0.100693 0.950712 0.0 0.0 0.0 0.113684 0.0 0.0 0.113684 0.0 0.0 0.202725 -0.180815 0.0152449 0.0 0.0 0.0 -0.202725 0.0 0.0 -0.202725 0.08316287 0.984417 -2.16943e-18 -0.184876 0.0163214 0.0 -0.00409179 0.00298031 -0.0228829 0.10387 0.952926 -0.00454092 -0.197251 0.171411 0.0503893 -0.194007 0.174608 0.0698482 -0.0447307 0.0701026 0.479377 0.110695 0.0104953 -0.0572409 -0.7…
809.0 0.0 0.0 -0.16228 0.143118 0.941131 0.0 0.0 0.0 0.16228 0.0 0.0 0.16228 0.0 0.0 0.0953959 -0.0850856 0.00717377 0.0 0.0 0.0 -0.0953959 0.0 0.0 -0.0953959 0.1273679 0.979429 -2.16943e-18 -0.0865209 0.0118973 0.0 -0.00739357 0.00600503 -0.346925 0.365603 0.861595 -0.00742752 -0.0875182 0.00295893 0.42668 -0.1774 0.174795 0.309211 -0.0967508 0.171858 -0.768163 0.687171 0.023089 -0.0845223 1.578…
810.0 0.0 0.0 -0.186492 0.16407 0.935592 0.0 0.0 0.0 0.186492 0.0 0.0 0.186492 0.0 0.0 -0.139423 0.124354 -0.0104846 0.0 0.0 0.0 0.139423 0.0 0.0 0.139423 0.1492888 0.976144 -2.16943e-18 0.125994 -0.0204444 0.0 -0.0239315 -0.00177297 -0.335136 0.346178 0.867193 -0.021241 -0.122155 0.0808855 0.385714 -0.165419 0.175154 0.301982 -0.148683 0.0334419 -0.87161 0.584171 -0.0303797 -0.134188 1.4005 -2.2…
811.0 0.0 0.0 -0.121992 0.107979 0.94922 0.0 0.0 0.0 0.121992 0.0 0.0 0.121992 0.0 0.0 0.423171 -0.377435 0.0318224 0.0 0.0 0.0 -0.423171 0.0 0.0 -0.423171 0.09073690000000001 0.983716 -2.16943e-18 -0.385616 0.0372746 0.0 -0.0199119 0.014644 0.947797 0.133759 0.965422 -0.0232424 -1.29665 0.154971 0.191655 -1.30712 0.180099 0.143575 0.0493114 0.208737 3.2485 0.108976 0.124693 -0.14485 -2.82722 -1.…
812.0 0.0 0.0 -0.038933 0.0346594 0.961397 0.0 0.0 0.0 0.038933 0.0 0.0 0.038933 0.0 0.0 -0.283988 0.253295 -0.0213559 0.0 0.0 0.0 0.283988 0.0 0.0 0.283988 0.014832200000000004 0.987883 -2.16943e-18 0.259969 -0.00345884 0.0 -7.64561e-05 0.00830536 -0.337325 0.362678 0.863365 -0.00130388 -0.0911909 -0.00165805 0.42228 -0.189937 0.177451 0.308371 -0.0993244 0.165027 -0.835662 0.725158 0.0172335 -0…
813.0 0.0 0.0 -0.000979902 0.000873911 0.964926 0.0 0.0 0.0 0.000979902 0.0 0.0 0.000979902 0.0 0.0 0.0540743 -0.04823 0.00406639 0.0 0.0 0.0 -0.0540743 0.0 0.0 -0.0540743 -0.019911299999999993 0.987686 -2.16943e-18 -0.04949 -0.00122013 0.0 -0.0285288 0.0303043 1.44037 -0.251919 0.968098 -0.0362327 -1.37987 0.17452 -0.220093 -1.37538 0.174765 -0.220685 0.00677016 -0.0441246 4.07389 -0.519863 1.08…
814.0 0.0 0.0 -0.233581 0.204404 0.923373 0.0 0.0 0.0 0.233581 0.0 0.0 0.233581 0.0 0.0 0.00859954 -0.00767011 0.000646686 0.0 0.0 0.0 -0.00859954 0.0 0.0 -0.00859954 0.191664 0.96824 -2.16943e-18 -0.00770327 0.00162541 0.0 -0.0215022 0.00245355 -0.363722 0.356505 0.862247 -0.0195264 -0.0707617 0.016303 0.421691 -0.148961 0.176035 0.304302 -0.163629 0.0866896 -0.610541 0.594052 0.0168681 -0.14455…
815.0 0.0 0.0 -0.019323 0.0172195 0.96338 0.0 0.0 0.0 0.019323 0.0 0.0 0.019323 0.0 0.0 -0.261045 0.232832 -0.0196306 0.0 0.0 0.0 0.261045 0.0 0.0 0.261045 -0.0031203999999999954 0.987946 -2.16943e-18 0.238982 0.00150703 0.0 0.00105506 0.00133051 0.0119248 0.0670582 0.958538 0.000903713 -0.185935 0.159631 0.0210123 -0.191385 0.17625 0.0122032 -0.0163876 0.000196467 -0.44356 0.101249 -0.0336689 -0…
816.0 0.0 0.0 -0.0365651 0.0325556 0.961655 0.0 0.0 0.0 0.0365651 0.0 0.0 0.0365651 0.0 0.0 -0.0650487 0.0580183 -0.00489167 0.0 0.0 0.0 0.0650487 0.0 0.0 0.0650487 0.012664500000000009 0.987909 -2.16943e-18 0.0595486 -0.000651255 0.0 -0.00804703 0.0178741 1.67121 -0.191436 0.961294 -0.0146476 -1.67901 0.116945 -0.0968542 -1.70024 0.177941 -0.186332 0.158608 -0.00231922 5.42116 -0.259104 1.31382 …
817.0 0.0 0.0 -0.0753266 0.0669086 0.956812 0.0 0.0 0.0 0.0753266 0.0 0.0 0.0753266 0.0 0.0 0.293813 -0.262058 0.0220948 0.0 0.0 0.0 -0.293813 0.0 0.0 -0.293813 0.0481322 0.986833 -2.16943e-18 -0.268654 0.0133625 0.0 -0.0244198 0.0144544 0.879269 0.0999133 0.973267 -0.0271917 -1.19005 0.174654 0.149228 -1.18279 0.180694 0.109516 -0.016382 0.0203331 1.90481 -0.0275419 -0.0531004 -0.0254392 -2.1639…
818.0 0.0 0.0 -0.00759427 0.00677121 0.964403 0.0 0.0 0.0 0.00759427 0.0 0.0 0.00759427 0.0 0.0 0.265765 -0.237042 0.0199855 0.0 0.0 0.0 -0.265765 0.0 0.0 -0.265765 -0.0138572 0.987815 -2.16943e-18 -0.243269 -0.00438776 0.0 -0.0168844 0.0173812 1.45716 -0.138522 0.975573 -0.0213663 -1.53096 0.162551 -0.0783916 -1.53431 0.174564 -0.123915 0.0741711 -0.0192406 5.05482 -0.330917 0.937571 0.0425884 -…
819.0 0.0 0.0 0.0564813 -0.0504701 0.967823 0.0 0.0 0.0 -0.0564813 0.0 0.0 -0.0564813 0.0 0.0 0.0303468 -0.0270669 0.00228208 0.0 0.0 0.0 -0.0303468 0.0 0.0 -0.0303468 -0.07243499999999999 0.984879 -2.16943e-18 -0.0276889 -0.00227867 0.0 -0.0319623 0.0200006 0.837624 -0.0937239 0.994521 -0.0361597 -0.90366 0.175442 -0.0964822 -0.901657 0.174603 0.0432222 -0.0219763 0.0237839 2.18565 -0.286772 0.3…
820.0 0.0 0.0 -0.151476 0.133728 0.943439 0.0 0.0 0.0 0.151476 0.0 0.0 0.151476 0.0 0.0 -0.117889 0.105148 -0.00886527 0.0 0.0 0.0 0.117889 0.0 0.0 0.117889 0.11756230000000001 0.980724 -2.16943e-18 0.107074 -0.0135466 0.0 -0.00935755 0.00458986 -0.338235 0.357827 0.864654 -0.00898577 -0.0982918 0.0241748 0.411951 -0.176928 0.175024 0.308106 -0.0940351 0.149905 -0.817639 0.648501 0.0040381 -0.082…
821.0 0.0 0.0 -0.0757735 0.0673035 0.956748 0.0 0.0 0.0 0.0757735 0.0 0.0 0.0757735 0.0 0.0 0.403333 -0.359741 0.0303307 0.0 0.0 0.0 -0.403333 0.0 0.0 -0.403333 0.0485408 0.986813 -2.16943e-18 -0.368788 0.0185082 0.0 -0.0176023 0.0115995 0.533592 0.0661183 0.981575 -0.0206573 -0.758765 0.174593 0.0604935 -0.755622 0.173395 0.127938 -0.0193915 0.0112028 2.17207 0.0472511 0.00589372 -0.0219043 -2.4…
822.0 0.0 0.0 -0.294653 0.25578 0.904722 0.0 0.0 0.0 0.294653 0.0 0.0 0.294653 0.0 0.0 0.400778 -0.357462 0.0301385 0.0 0.0 0.0 -0.400778 0.0 0.0 -0.400778 0.24598399999999998 0.955034 -2.16943e-18 -0.353715 0.097522 0.0 0.00114014 0.00133745 -0.277018 0.211448 0.914279 0.0010383 0.196931 -0.306171 0.35814 -0.0546692 0.173156 0.164122 -0.0159407 -0.00453027 0.0392922 -0.123853 0.0115615 -0.015143…
823.0 0.0 0.0 0.0992556 -0.0887531 0.968062 0.0 0.0 0.0 -0.0992556 0.0 0.0 -0.0992556 0.0 0.0 -0.479051 0.427276 -0.0360247 0.0 0.0 0.0 0.479051 0.0 0.0 0.479051 -0.111382 0.980834 -2.16943e-18 0.435156 0.0546286 0.0 -0.00256358 0.025467 0.155103 -0.0169062 0.977371 -0.00717002 -0.225393 0.15998 -0.120043 -0.258283 0.180398 0.0811971 -0.0410034 0.178865 0.474548 0.659396 -0.0478542 -0.0860953 -1.…
824.0 0.0 0.0 -0.0922511 0.0818442 0.95428 0.0 0.0 0.0 0.0922511 0.0 0.0 0.0922511 0.0 0.0 -0.105997 0.0945406 -0.00797095 0.0 0.0 0.0 0.105997 0.0 0.0 0.105997 0.0636002 0.985933 -2.16943e-18 0.0968248 -0.00646023 0.0 -0.00362633 0.00346454 -0.316919 0.345082 0.869655 -0.00368583 -0.128165 0.0689105 0.383424 -0.184064 0.175466 0.287393 -0.0658189 0.108072 -0.849103 0.630666 -0.0386731 -0.0585459…
825.0 0.0 0.0 -0.166758 0.147003 0.940145 0.0 0.0 0.0 0.166758 0.0 0.0 0.166758 0.0 0.0 -0.143209 0.127731 -0.0107693 0.0 0.0 0.0 0.143209 0.0 0.0 0.143209 0.131428 0.978862 -2.16943e-18 0.129804 -0.0184418 0.0 -0.00694445 0.00322999 -0.329768 0.350788 0.867178 -0.00664146 -0.107907 0.0422336 0.398506 -0.177471 0.175674 0.306543 -0.0826031 0.122329 -0.853763 0.603577 -0.0143468 -0.0727419 1.59682…
826.0 0.0 0.0 -0.0898965 0.0797689 0.954647 0.0 0.0 0.0 0.0898965 0.0 0.0 0.0898965 0.0 0.0 0.0545814 -0.0486823 0.00410452 0.0 0.0 0.0 -0.0545814 0.0 0.0 -0.0545814 0.0614492 0.986074 -2.16943e-18 -0.0498662 0.00320919 0.0 -0.0113866 0.00043416 -0.341558 0.356136 0.863774 -0.0102187 -0.102819 0.0413753 0.412497 -0.169962 0.174785 0.297564 -0.10363 0.0619495 -0.907635 0.670051 -0.0490669 -0.09257…
827.0 0.0 0.0 0.0323028 -0.0288458 0.966963 0.0 0.0 0.0 -0.0323028 0.0 0.0 -0.0323028 0.0 0.0 -0.13978 0.124673 -0.0105115 0.0 0.0 0.0 0.13978 0.0 0.0 0.13978 -0.050353999999999996 0.986428 -2.16943e-18 0.127754 0.00740932 0.0 -0.00287967 0.00193397 0.0374382 -0.0132247 0.963869 -0.00267503 -0.123498 0.175568 -0.0835494 -0.111393 0.161287 -0.0864101 -0.0538718 0.0020023 -0.211868 -0.121894 -0.004…
828.0 0.0 0.0 -0.403302 0.344008 0.863929 0.0 0.0 0.0 0.403302 0.0 0.0 0.403302 0.0 0.0 0.606359 -0.540824 0.0455982 0.0 0.0 0.0 -0.606359 0.0 0.0 -0.606359 0.34025099999999997 0.923444 -2.16943e-18 -0.516 0.204706 0.0 -0.00187666 -0.00211737 -0.392453 0.308443 0.882631 -0.00157561 0.08137 -0.0858343 0.376055 -0.039063 0.147082 0.250244 -0.00124867 -0.208597 -0.482727 -0.752867 -0.076298 -0.02626…
829.0 0.0 0.0 -0.222931 0.195333 0.926302 0.0 0.0 0.0 0.222931 0.0 0.0 0.222931 0.0 0.0 0.416369 -0.371369 0.031311 0.0 0.0 0.0 -0.416369 0.0 0.0 -0.416369 0.182114 0.970202 -2.16943e-18 -0.373791 0.074722 0.0 -0.0301685 0.00555164 -0.332152 0.357639 0.864998 -0.0288796 -0.0985499 0.00190585 0.433165 -0.17927 0.174876 0.304184 -0.12655 0.115366 -1.05841 0.604827 -0.0212065 -0.113188 2.02867 -3.05…
831.0 0.0 0.0 0.0372308 -0.0332514 0.967181 0.0 0.0 0.0 -0.0372308 0.0 0.0 -0.0372308 0.0 0.0 -0.193303 0.172411 -0.0145364 0.0 0.0 0.0 0.193303 0.0 0.0 0.193303 -0.054858000000000004 0.986156 -2.16943e-18 0.176619 0.0111169 0.0 0.000479428 0.00100091 0.0673906 -0.00847311 0.967585 0.00043095 -0.119909 0.109653 -0.0529012 -0.1478 0.147106 -0.0646031 0.0132895 -0.000882682 0.480369 0.347612 -0.052…
832.0 0.0 0.0 -0.0862715 0.0765722 0.955203 0.0 0.0 0.0 0.0862715 0.0 0.0 0.0862715 0.0 0.0 -0.510038 0.454914 -0.0383549 0.0 0.0 0.0 0.510038 0.0 0.0 0.510038 0.058136900000000005 0.986281 -2.16943e-18 0.466082 -0.0282991 0.0 0.000367249 8.06696e-05 -0.0540015 0.13033 0.947655 0.000406052 -0.173869 0.13999 0.0924213 -0.214257 0.182434 0.0670034 0.015059 0.000833316 0.589214 0.838846 -0.146559 0.…
833.0 0.0 0.0 -0.0122907 0.0109564 0.964008 0.0 0.0 0.0 0.0122907 0.0 0.0 0.0122907 0.0 0.0 0.0810424 -0.0722834 0.00609439 0.0 0.0 0.0 -0.0810424 0.0 0.0 -0.0810424 -0.0095581 0.987882 -2.16943e-18 -0.0741878 -0.000989595 0.0 -0.0376678 0.0273138 1.29729 -0.19893 0.98064 -0.0425881 -1.28929 0.176539 -0.168992 -1.28895 0.174556 -0.0257567 0.0101036 -0.0345616 3.51236 -0.459162 0.819688 0.0352164 …
834.0 0.0 0.0 -0.105576 0.0935716 0.952109 0.0 0.0 0.0 0.105576 0.0 0.0 0.105576 0.0 0.0 -0.143063 0.127601 -0.0107583 0.0 0.0 0.0 0.143063 0.0 0.0 0.143063 0.075766046 0.98504 -2.16943e-18 0.130556 -0.0104598 0.0 -0.00473333 0.00299667 -0.317801 0.345601 0.869307 -0.00462039 -0.129793 0.0723638 0.382567 -0.183793 0.175592 0.287282 -0.0702616 0.101872 -0.855797 0.632528 -0.0406002 -0.0626375 1.41…
835.0 0.0 0.0 -0.171194 0.150848 0.939151 0.0 0.0 0.0 0.171194 0.0 0.0 0.171194 0.0 0.0 0.220248 -0.196444 0.0165627 0.0 0.0 0.0 -0.220248 0.0 0.0 -0.220248 0.1354476 0.978282 -2.16943e-18 -0.199505 0.0292479 0.0 -0.0106949 0.00836102 -0.342952 0.367724 0.862407 -0.0107447 -0.0700837 -0.0452571 0.443302 -0.182953 0.17498 0.306581 -0.102041 0.211101 -0.830349 0.69856 0.0287109 -0.0896301 1.78837 -…
836.0 0.0 0.0 0.0376172 -0.0335969 0.967197 0.0 0.0 0.0 -0.0376172 0.0 0.0 -0.0376172 0.0 0.0 -0.0344289 0.0307078 -0.00258905 0.0 0.0 0.0 0.0344289 0.0 0.0 0.0344289 -0.055210999999999996 0.986133 -2.16943e-18 0.0314566 0.00199217 0.0 -0.0377716 0.0184782 0.925142 -0.132209 0.993294 -0.0402879 -0.955586 0.174911 -0.129354 -0.953792 0.175741 0.0291258 -0.0204638 0.0265688 2.33057 -0.388102 0.4457…
837.0 0.0 0.0 -0.203007 0.17828 0.931523 0.0 0.0 0.0 0.203007 0.0 0.0 0.203007 0.0 0.0 0.389365 -0.347283 0.0292803 0.0 0.0 0.0 -0.389365 0.0 0.0 -0.389365 0.1641918 0.973599 -2.16943e-18 -0.350871 0.0628977 0.0 -0.00105411 0.00254407 -0.0332576 0.171785 0.939986 -0.00168909 -0.2708 0.169338 0.133482 -0.266384 0.177293 0.133366 -0.0267996 0.0641208 0.873839 0.184555 0.0157451 -0.042233 -1.12643 -…
838.0 0.0 0.0 -0.0573063 0.0509613 0.959229 0.0 0.0 0.0 0.0573063 0.0 0.0 0.0573063 0.0 0.0 0.0601191 -0.0536215 0.00452095 0.0 0.0 0.0 -0.0601191 0.0 0.0 -0.0601191 0.0316485 0.987505 -2.16943e-18 -0.0550115 0.0017432 0.0 -0.00298182 0.00591756 -0.320881 0.351486 0.866998 -0.00393279 -0.127603 0.0606736 0.393123 -0.189895 0.175195 0.309971 -0.068669 0.12144 -0.897246 0.647897 -0.0217959 -0.06140…
839.0 0.0 0.0 -0.280224 0.243746 0.909411 0.0 0.0 0.0 0.280224 0.0 0.0 0.280224 0.0 0.0 0.284929 -0.254134 0.0214267 0.0 0.0 0.0 -0.284929 0.0 0.0 -0.284929 0.23322500000000002 0.958453 -2.16943e-18 -0.252445 0.0656967 0.0 0.00238539 0.00126921 -0.267354 0.220976 0.914142 0.00217005 0.199929 -0.350199 0.362955 -0.0548726 0.131873 0.195922 -0.0161353 -0.00441027 0.176717 0.122404 -0.00606665 -0.01…
840.0 0.0 0.0 -0.330752 0.285579 0.892235 0.0 0.0 0.0 0.330752 0.0 0.0 0.330752 0.0 0.0 0.814798 -0.726735 0.0612728 0.0 0.0 0.0 -0.814798 0.0 0.0 -0.814798 0.277679 0.945677 -2.16943e-18 -0.711493 0.224091 0.0 -0.00359345 -0.000601353 -0.263049 0.176497 0.92463 -0.00290298 0.236364 -0.325752 0.310978 -0.00165877 0.127642 0.144135 -0.0551557 -0.126027 0.228143 -0.567455 0.0244116 -0.047181 1.6642…
841.0 0.0 0.0 -0.0175709 0.0156594 0.963541 0.0 0.0 0.0 0.0175709 0.0 0.0 0.0175709 0.0 0.0 0.109931 -0.0980494 0.00826678 0.0 0.0 0.0 -0.109931 0.0 0.0 -0.109931 -0.004724400000000004 0.987934 -2.16943e-18 -0.100638 -0.000810973 0.0 -0.0330867 0.0189246 0.992665 -0.0798931 0.993232 -0.0363562 -1.09536 0.176175 -0.058978 -1.09505 0.175654 0.0835504 0.0165424 -0.0250448 2.12041 -0.303334 0.402185 …
842.0 0.0 0.0 -0.16579 0.146164 0.94036 0.0 0.0 0.0 0.16579 0.0 0.0 0.16579 0.0 0.0 0.261918 -0.23361 0.0196962 0.0 0.0 0.0 -0.261918 0.0 0.0 -0.261918 0.1305509 0.978986 -2.16943e-18 -0.237434 0.0334988 0.0 -0.0175177 0.000241267 -0.151509 0.21112 0.923982 -0.016602 -0.192917 0.176859 0.177363 -0.177834 0.173506 0.165957 0.00128944 0.000123349 0.143564 0.517103 -0.0451832 0.00121979 -0.787989 3.…
843.0 0.0 0.0 -0.0250376 0.0223056 0.962838 0.0 0.0 0.0 0.0250376 0.0 0.0 0.0250376 0.0 0.0 0.531493 -0.47405 0.0399683 0.0 0.0 0.0 -0.531493 0.0 0.0 -0.531493 0.0021112999999999965 0.987964 -2.16943e-18 -0.486583 -0.000287769 0.0 -0.00184671 0.0040206 0.0301861 -0.00221922 0.970959 -0.00233572 -0.0446066 0.0336196 -0.044197 -0.0411127 0.00522804 0.108391 -0.0551472 -0.0265912 0.671154 -0.42363 0…
844.0 0.0 0.0 -0.0784919 0.0697051 0.956357 0.0 0.0 0.0 0.0784919 0.0 0.0 0.0784919 0.0 0.0 0.556501 -0.496355 0.0418488 0.0 0.0 0.0 -0.556501 0.0 0.0 -0.556501 0.05102620000000001 0.986685 -2.16943e-18 -0.508765 0.0269199 0.0 -0.0109562 0.0208199 0.179522 0.0269322 0.972351 -0.0154018 -0.319963 0.180531 -0.0328282 -0.333835 0.177437 0.0174381 -0.0781452 0.0137184 2.04371 -0.0142532 0.124964 -0.0…
845.0 0.0 0.0 0.00257263 -0.00229488 0.96519 0.0 0.0 0.0 -0.00257263 0.0 0.0 -0.00257263 0.0 0.0 -0.330088 0.294412 -0.0248226 0.0 0.0 0.0 0.330088 0.0 0.0 0.330088 -0.023162500000000003 0.9876 -2.16943e-18 0.302076 0.00852128 0.0 0.000207167 0.00106464 0.0385182 0.0367414 0.963876 5.68661e-05 -0.155218 0.132065 -0.0108826 -0.194418 0.175208 -0.0235096 0.0153862 -0.0079946 0.604995 0.583277 -0.12…
846.0 0.0 0.0 -0.0425305 0.0378544 0.960996 0.0 0.0 0.0 0.0425305 0.0 0.0 0.0425305 0.0 0.0 0.192564 -0.171752 0.0144808 0.0 0.0 0.0 -0.192564 0.0 0.0 -0.192564 0.018125300000000004 0.987833 -2.16943e-18 -0.176267 0.00297946 0.0 -0.0142652 0.00537204 0.158459 0.0399566 0.970682 -0.014873 -0.313129 0.175469 -0.0120094 -0.308326 0.174574 0.0335223 -0.0166055 0.00231601 0.755181 0.0513188 0.0324705 …
847.0 0.0 0.0 -0.0943682 0.0837095 0.953946 0.0 0.0 0.0 0.0943682 0.0 0.0 0.0943682 0.0 0.0 0.185207 -0.16519 0.0139276 0.0 0.0 0.0 -0.185207 0.0 0.0 -0.185207 0.06553398 0.985802 -2.16943e-18 -0.169157 0.0116461 0.0 -0.00502959 0.00131112 -0.00309592 0.0873526 0.955863 -0.00505577 -0.199986 0.172658 0.0348486 -0.194887 0.176155 0.0450683 -0.0550377 0.0761245 0.635051 0.143712 0.034898 -0.0683726…
848.0 0.0 0.0 -0.0163021 0.0145295 0.963656 0.0 0.0 0.0 0.0163021 0.0 0.0 0.0163021 0.0 0.0 0.152257 -0.135801 0.0114497 0.0 0.0 0.0 -0.152257 0.0 0.0 -0.152257 -0.005886000000000002 0.987924 -2.16943e-18 -0.139386 -0.00130008 0.0 -0.0155591 0.00198462 0.150136 0.0164417 0.971648 -0.0152943 -0.275223 0.174553 -0.0412641 -0.270763 0.174732 0.01057 -0.0377503 0.00550965 0.721367 0.0176851 0.0426333…
850.0 0.0 0.0 -0.0190809 0.0170039 0.963403 0.0 0.0 0.0 0.0190809 0.0 0.0 0.0190809 0.0 0.0 -0.0478062 0.0426394 -0.00359503 0.0 0.0 0.0 0.0478062 0.0 0.0 0.0478062 -0.0033421000000000006 0.987944 -2.16943e-18 0.0437657 0.000286587 0.0 -0.0265894 0.0242098 1.44274 -0.218033 0.971932 -0.0318512 -1.42457 0.175141 -0.17925 -1.41883 0.174986 -0.214987 0.00797374 -0.0572403 4.22854 -0.457979 1.01227 0…
852.0 0.0 0.0 -0.23176 0.202855 0.923881 0.0 0.0 0.0 0.23176 0.0 0.0 0.23176 0.0 0.0 0.15899 -0.141806 0.011956 0.0 0.0 0.0 -0.15899 0.0 0.0 -0.15899 0.190032 0.968583 -2.16943e-18 -0.142474 0.0297914 0.0 -0.0271585 -0.00168928 -0.357597 0.354419 0.863891 -0.024109 -0.0954031 0.0628989 0.402216 -0.148853 0.174875 0.284005 -0.17055 -0.00462774 -0.648828 0.621228 -0.0351376 -0.155052 1.03445 -2.087…
853.0 0.0 0.0 -0.0202398 0.0180356 0.963295 0.0 0.0 0.0 0.0202398 0.0 0.0 0.0202398 0.0 0.0 -0.102172 0.0911292 -0.00768332 0.0 0.0 0.0 0.102172 0.0 0.0 0.102172 -0.0022810999999999942 0.987951 -2.16943e-18 0.093537 0.000504092 0.0 -0.0101126 0.0188712 1.5892 -0.179543 0.967914 -0.0169348 -1.61395 0.135387 -0.104602 -1.62682 0.174836 -0.165331 0.113487 0.000495735 5.18445 -0.260182 1.18454 0.0272…
854.0 0.0 0.0 -0.187113 0.164606 0.935443 0.0 0.0 0.0 0.187113 0.0 0.0 0.187113 0.0 0.0 0.275419 -0.245652 0.0207115 0.0 0.0 0.0 -0.275419 0.0 0.0 -0.275419 0.1498502 0.976053 -2.16943e-18 -0.248866 0.040541 0.0 -0.017042 0.00336887 -0.318136 0.354893 0.867574 -0.0159472 -0.0969824 -0.0170278 0.431395 -0.19269 0.174556 0.282421 -0.0882933 0.131008 -1.09125 0.572882 -0.0226988 -0.0728632 2.2222 -3…
855.0 0.0 0.0 -0.0979868 0.0868959 0.953365 0.0 0.0 0.0 0.0979868 0.0 0.0 0.0979868 0.0 0.0 0.112242 -0.100111 0.00844063 0.0 0.0 0.0 -0.112242 0.0 0.0 -0.112242 0.06883854 0.985568 -2.16943e-18 -0.102489 0.00742886 0.0 -0.0135475 -9.03933e-05 -0.0734574 0.139143 0.945012 -0.0128432 -0.182654 0.175006 0.0892835 -0.161648 0.148005 0.107029 0.0117679 0.000817522 0.0530231 0.312244 -0.0276853 0.0111…
856.0 0.0 0.0 -0.0265511 0.0236521 0.962689 0.0 0.0 0.0 0.0265511 0.0 0.0 0.0265511 0.0 0.0 0.0406743 -0.0362783 0.00305871 0.0 0.0 0.0 -0.0406743 0.0 0.0 -0.0406743 0.0034968000000000082 0.987963 -2.16943e-18 -0.0372374 3.43348e-05 0.0 -0.0147917 0.00383782 -0.345083 0.36338 0.862617 -0.0136654 -0.0933256 0.0142831 0.423793 -0.172248 0.174652 0.308997 -0.11924 0.15404 -0.796492 0.677367 0.014998…
857.0 0.0 0.0 -0.0355032 0.031612 0.961769 0.0 0.0 0.0 0.0355032 0.0 0.0 0.0355032 0.0 0.0 0.117029 -0.104381 0.0088006 0.0 0.0 0.0 -0.117029 0.0 0.0 -0.117029 0.011692400000000006 0.987919 -2.16943e-18 -0.107135 0.00105791 0.0 -0.0110612 0.00180711 0.147226 0.0728537 0.967016 -0.0109521 -0.342184 0.176648 0.0297934 -0.324135 0.154481 0.0486437 0.0534354 -0.00725469 0.0184521 0.10075 -0.0306356 0…
858.0 0.0 0.0 -0.15854 0.139871 0.941942 0.0 0.0 0.0 0.15854 0.0 0.0 0.15854 0.0 0.0 -0.0684048 0.0610117 -0.00514404 0.0 0.0 0.0 0.0684048 0.0 0.0 0.0684048 0.123975 0.979889 -2.16943e-18 0.0620723 -0.00829903 0.0 -0.00912584 0.00359136 -0.334783 0.353713 0.865877 -0.00863978 -0.107976 0.0450664 0.400991 -0.175328 0.174744 0.308727 -0.0884151 0.133027 -0.807797 0.632887 -0.00419952 -0.0775734 1.…
859.0 0.0 0.0 -0.0829627 0.0736526 0.955701 0.0 0.0 0.0 0.0829627 0.0 0.0 0.0829627 0.0 0.0 -0.174925 0.15602 -0.0131544 0.0 0.0 0.0 0.174925 0.0 0.0 0.174925 0.055113 0.98646 -2.16943e-18 0.159881 -0.00917664 0.0 -0.0102084 0.00462667 -0.329395 0.352943 0.866732 -0.00975634 -0.104886 0.0268046 0.409726 -0.180606 0.175702 0.307966 -0.104149 0.140238 -0.88296 0.656129 -0.00463185 -0.0923785 1.6408…
860.0 0.0 0.0 -0.0751228 0.0667284 0.95684 0.0 0.0 0.0 0.0751228 0.0 0.0 0.0751228 0.0 0.0 -0.211943 0.189037 -0.0159381 0.0 0.0 0.0 0.211943 0.0 0.0 0.211943 0.047945800000000004 0.986843 -2.16943e-18 0.193797 -0.00959958 0.0 0.000595769 0.00119843 -0.0395644 0.113629 0.949893 0.000542376 -0.185809 0.160628 0.0688468 -0.188138 0.17481 0.058191 -0.0248007 -0.000965738 -0.294371 0.141393 -0.035194…
861.0 0.0 0.0 0.0257756 -0.0230123 0.966642 0.0 0.0 0.0 -0.0257756 0.0 0.0 -0.0257756 0.0 0.0 -0.135766 0.121093 -0.0102096 0.0 0.0 0.0 0.135766 0.0 0.0 0.135766 -0.044388 0.986754 -2.16943e-18 0.12413 0.00638647 0.0 -0.0022276 0.00121207 0.0203566 -0.0138452 0.962627 -0.002049 -0.102785 0.175349 -0.0866181 -0.0985234 0.17494 -0.0984246 -0.0167207 0.000364399 -0.21424 -0.16954 -0.00988318 -0.0160…
862.0 0.0 0.0 0.0867443 -0.0775549 0.968161 0.0 0.0 0.0 -0.0867443 0.0 0.0 -0.0867443 0.0 0.0 -0.392797 0.350344 -0.0295384 0.0 0.0 0.0 0.392797 0.0 0.0 0.392797 -0.100009 0.98219 -2.16943e-18 0.357338 0.0403252 0.0 -0.0162383 0.0324285 0.115208 0.0464841 0.968248 -0.0228931 -0.269767 0.175581 -0.0122628 -0.235784 0.113904 0.0393563 -0.0440623 0.00500428 -0.796803 0.178318 -0.0746716 -0.0428211 0…
863.0 0.0 0.0 -0.131945 0.11669 0.947354 0.0 0.0 0.0 0.131945 0.0 0.0 0.131945 0.0 0.0 0.0560676 -0.0500079 0.00421628 0.0 0.0 0.0 -0.0560676 0.0 0.0 -0.0560676 0.0998021 0.982795 -2.16943e-18 -0.0510401 0.00544693 0.0 -0.00464985 0.00826979 -0.345598 0.36341 0.863562 -0.00526444 -0.0716233 -0.0230125 0.429776 -0.175122 0.174597 0.308887 -0.0854908 0.193357 -0.705741 0.677765 0.0367843 -0.0735138…
864.0 0.0 0.0 -0.129757 0.114777 0.947771 0.0 0.0 0.0 0.129757 0.0 0.0 0.129757 0.0 0.0 -0.0467734 0.0417182 -0.00351736 0.0 0.0 0.0 0.0467734 0.0 0.0 0.0467734 0.0978103 0.983005 -2.16943e-18 0.0425892 -0.00445084 0.0 -0.00666747 0.00473167 -0.331044 0.35577 0.865812 -0.00659495 -0.10551 0.0288506 0.409425 -0.182473 0.175777 0.310324 -0.0783009 0.148052 -0.846583 0.643956 -0.00160855 -0.068756 1…
865.0 0.0 0.0 -0.0525756 0.0467677 0.959816 0.0 0.0 0.0 0.0525756 0.0 0.0 0.0525756 0.0 0.0 0.125636 -0.112057 0.00944782 0.0 0.0 0.0 -0.125636 0.0 0.0 -0.125636 0.0273194 0.987631 -2.16943e-18 -0.114978 0.00309902 0.0 -0.0114005 0.00806309 -0.34738 0.367935 0.86259 -0.0114035 -0.0579071 -0.0577365 0.447333 -0.175623 0.174626 0.308001 -0.0986566 0.196588 -0.727606 0.689564 0.0360965 -0.0855064 1.…
866.0 0.0 0.0 -0.218179 0.191276 0.927578 0.0 0.0 0.0 0.218179 0.0 0.0 0.218179 0.0 0.0 0.423761 -0.377961 0.0318668 0.0 0.0 0.0 -0.423761 0.0 0.0 -0.423761 0.177845 0.971045 -2.16943e-18 -0.380784 0.0742398 0.0 0.00286501 0.00352333 -0.0632093 0.173826 0.938058 0.00180721 -0.235279 0.161142 0.13502 -0.237092 0.176181 0.13488 -0.0318563 -0.00207191 0.71996 0.123078 0.0225932 -0.0299193 -0.706062 …
867.0 0.0 0.0 -0.0953232 0.0845506 0.953793 0.0 0.0 0.0 0.0953232 0.0 0.0 0.0953232 0.0 0.0 0.338658 -0.302056 0.0254671 0.0 0.0 0.0 -0.338658 0.0 0.0 -0.338658 0.06640618000000001 0.985741 -2.16943e-18 -0.309289 0.0215906 0.0 -0.0246598 0.0130677 0.739626 0.12584 0.96886 -0.0270506 -1.07235 0.174559 0.170607 -1.0221 0.106119 0.189156 -0.0432853 0.0389405 1.20208 -0.0248528 -0.0469748 -0.0564791 …
868.0 0.0 0.0 -0.122374 0.108313 0.94915 0.0 0.0 0.0 0.122374 0.0 0.0 0.122374 0.0 0.0 0.398324 -0.355274 0.029954 0.0 0.0 0.0 -0.398324 0.0 0.0 -0.398324 0.0910849 0.983683 -2.16943e-18 -0.362961 0.0352247 0.0 -0.00949466 0.0062642 0.126076 0.100452 0.961567 -0.0107331 -0.356886 0.174939 0.0639307 -0.352284 0.17766 0.080308 -0.0682479 0.00836065 1.64681 0.187668 0.00660549 -0.0659946 -2.50986 0.…
869.0 0.0 0.0 -0.0162327 0.0144677 0.963662 0.0 0.0 0.0 0.0162327 0.0 0.0 0.0162327 0.0 0.0 -0.0469769 0.0418997 -0.00353266 0.0 0.0 0.0 0.0469769 0.0 0.0 0.0469769 -0.0059494999999999965 0.987923 -2.16943e-18 0.0430055 0.000404105 0.0 -0.0221369 0.0189452 1.42806 -0.180531 0.975326 -0.0260038 -1.45399 0.174565 -0.135241 -1.45218 0.17476 -0.171314 0.00881978 -0.0688506 4.2591 -0.414561 0.890271 0…
870.0 0.0 0.0 -0.123763 0.10953 0.948895 0.0 0.0 0.0 0.123763 0.0 0.0 0.123763 0.0 0.0 0.508295 -0.453359 0.0382238 0.0 0.0 0.0 -0.508295 0.0 0.0 -0.508295 0.0923505 0.983559 -2.16943e-18 -0.463106 0.045593 0.0 -0.00708766 0.015256 1.04028 0.0911674 0.9733 -0.0144712 -1.34236 0.152525 0.138509 -1.35484 0.175219 0.0815057 0.0914196 0.153179 4.25977 0.0812395 0.229415 -0.0688831 -3.70222 -1.39561 -…
871.0 0.0 0.0 -0.194988 0.171389 0.933528 0.0 0.0 0.0 0.194988 0.0 0.0 0.194988 0.0 0.0 0.0807955 -0.0720632 0.00607582 0.0 0.0 0.0 -0.0807955 0.0 0.0 -0.0807955 0.15696110000000002 0.974866 -2.16943e-18 -0.0729101 0.0124674 0.0 -0.0129689 0.00362844 -0.342069 0.354591 0.865262 -0.0120779 -0.0978043 0.0374941 0.40667 -0.168626 0.175169 0.306255 -0.097548 0.127919 -0.792268 0.609497 -0.00394167 -0…
872.0 0.0 0.0 -0.216522 0.189859 0.928019 0.0 0.0 0.0 0.216522 0.0 0.0 0.216522 0.0 0.0 0.382267 -0.340952 0.0287464 0.0 0.0 0.0 -0.382267 0.0 0.0 -0.382267 0.176356 0.971334 -2.16943e-18 -0.343608 0.066401 0.0 0.00340752 0.00382304 -0.0806255 0.178539 0.936002 0.00225721 -0.22014 0.158433 0.140796 -0.224765 0.177057 0.138826 -0.0315007 -0.00258868 0.563248 0.134129 0.0133107 -0.0295564 -0.467716…
873.0 0.0 0.0 -0.140916 0.124525 0.945597 0.0 0.0 0.0 0.140916 0.0 0.0 0.140916 0.0 0.0 -0.187756 0.167464 -0.0141193 0.0 0.0 0.0 0.187756 0.0 0.0 0.187756 0.1079645 0.981887 -2.16943e-18 0.17075 -0.019773 0.0 -0.00439021 0.000546125 -0.165605 0.197384 0.925135 -0.00411125 -0.161706 0.171245 0.159816 -0.157355 0.176635 0.152698 -0.0617265 -0.0103398 -0.27634 0.303102 -0.0448059 -0.0578921 0.02387…
874.0 0.0 0.0 0.0185977 -0.0165998 0.966244 0.0 0.0 0.0 -0.0185977 0.0 0.0 -0.0185977 0.0 0.0 -0.340827 0.303991 -0.0256302 0.0 0.0 0.0 0.340827 0.0 0.0 0.340827 -0.037823999999999997 0.987069 -2.16943e-18 0.311723 0.0137955 0.0 0.000683476 0.00129555 0.0547425 0.0230792 0.965254 0.000479944 -0.160865 0.141077 -0.0305105 -0.195681 0.17484 -0.0382848 0.0232316 -6.953e-05 0.610005 0.587983 -0.12342…
875.0 0.0 0.0 -0.122197 0.108159 0.949183 0.0 0.0 0.0 0.122197 0.0 0.0 0.122197 0.0 0.0 0.206624 -0.184292 0.0155381 0.0 0.0 0.0 -0.206624 0.0 0.0 -0.206624 0.0909238 0.983698 -2.16943e-18 -0.188283 0.0182389 0.0 -0.00572826 0.00287786 -0.0133558 0.116927 0.950884 -0.0061034 -0.223282 0.164876 0.0785356 -0.218802 0.175179 0.0677488 -0.0727772 -0.00149076 0.51677 0.170616 0.00367161 -0.0691106 -0.…
876.0 0.0 0.0 -0.182681 0.160781 0.936497 0.0 0.0 0.0 0.182681 0.0 0.0 0.182681 0.0 0.0 0.0960811 -0.0856968 0.0072253 0.0 0.0 0.0 -0.0960811 0.0 0.0 -0.0960811 0.14584360000000002 0.976696 -2.16943e-18 -0.0868798 0.0137579 0.0 -0.00709264 0.0049065 -0.34054 0.357249 0.864878 -0.00699368 -0.091822 0.0179659 0.413713 -0.174279 0.174797 0.309226 -0.0784935 0.158407 -0.746973 0.639774 0.0143858 -0.0…
877.0 0.0 0.0 -0.11033 0.0977485 0.951297 0.0 0.0 0.0 0.11033 0.0 0.0 0.11033 0.0 0.0 0.126381 -0.112722 0.00950387 0.0 0.0 0.0 -0.126381 0.0 0.0 -0.126381 0.08010348 0.984682 -2.16943e-18 -0.115287 0.00978832 0.0 -0.0114887 -4.23268e-05 -0.0855614 0.155174 0.940999 -0.0108777 -0.190602 0.175361 0.109235 -0.17247 0.156692 0.112063 0.0286111 0.00240185 0.0788639 0.363347 -0.0352818 0.0269957 -0.52…
879.0 0.0 0.0 -0.267329 0.232936 0.913454 0.0 0.0 0.0 0.267329 0.0 0.0 0.267329 0.0 0.0 0.488695 -0.435877 0.0367499 0.0 0.0 0.0 -0.488695 0.0 0.0 -0.488695 0.221781 0.961352 -2.16943e-18 -0.434396 0.107087 0.0 0.00320675 0.000792427 -0.152714 0.187755 0.930286 0.00299569 0.0832856 -0.283817 0.323692 -0.151995 0.173784 0.141209 -0.0490945 -0.00758159 0.0776728 -0.0218266 -0.00129939 -0.0461718 0.…
880.0 0.0 0.0 -0.189447 0.166617 0.934881 0.0 0.0 0.0 0.189447 0.0 0.0 0.189447 0.0 0.0 0.266154 -0.237389 0.0200148 0.0 0.0 0.0 -0.266154 0.0 0.0 -0.266154 0.15195809999999998 0.975707 -2.16943e-18 -0.240402 0.0397383 0.0 -0.0142158 0.00166252 -0.310625 0.349854 0.868769 -0.0130961 -0.12841 0.0405131 0.404152 -0.194587 0.174996 0.30624 -0.0721525 0.109644 -1.03728 0.577989 -0.0370129 -0.0652495 …
881.0 0.0 0.0 -0.108643 0.0962675 0.951587 0.0 0.0 0.0 0.108643 0.0 0.0 0.108643 0.0 0.0 0.307189 -0.273989 0.0231006 0.0 0.0 0.0 -0.307189 0.0 0.0 -0.307189 0.07856528 0.984811 -2.16943e-18 -0.280264 0.0233195 0.0 -0.0102471 0.00374542 0.115199 0.0991694 0.961803 -0.010723 -0.339629 0.175465 0.0565642 -0.334425 0.177236 0.0773467 -0.0353559 0.00392139 1.10266 0.151972 0.0239591 -0.0341412 -1.385…
882.0 0.0 0.0 0.0416753 -0.0372257 0.967359 0.0 0.0 0.0 -0.0416753 0.0 0.0 -0.0416753 0.0 0.0 -0.56577 0.504623 -0.0425459 0.0 0.0 0.0 0.56577 0.0 0.0 0.56577 -0.058917999999999984 0.985891 -2.16943e-18 0.516791 0.0348349 0.0 -0.000540494 0.0207183 0.0768174 0.0197498 0.971367 -0.00431301 -0.162542 0.114653 -0.0479263 -0.218364 0.180393 0.113792 -0.0136923 0.22514 0.700248 0.875291 -0.03728 -0.06…
883.0 0.0 0.0 -0.111635 0.0988946 0.951071 0.0 0.0 0.0 0.111635 0.0 0.0 0.111635 0.0 0.0 0.0612189 -0.0546024 0.00460366 0.0 0.0 0.0 -0.0612189 0.0 0.0 -0.0612189 0.08129410000000001 0.98458 -2.16943e-18 -0.0558388 0.00481434 0.0 -0.00874703 0.000804666 -0.325528 0.351896 0.866252 -0.00792157 -0.120585 0.05358 0.402775 -0.181906 0.174544 0.296558 -0.0877733 0.0570922 -0.834936 0.670041 -0.0603477…
884.0 0.0 0.0 0.06207 -0.0554708 0.967947 0.0 0.0 0.0 -0.06207 0.0 0.0 -0.06207 0.0 0.0 0.145767 -0.130013 0.0109617 0.0 0.0 0.0 -0.145767 0.0 0.0 -0.145767 -0.077533 0.984445 -2.16943e-18 -0.132937 -0.0116884 0.0 -0.0201443 0.00382243 0.285788 -0.0713092 0.978757 -0.0200005 -0.317786 0.176661 -0.136442 -0.310649 0.174645 -0.0677369 -0.0460595 0.0131827 1.43583 -0.0350879 0.0928294 -0.04677 -1.50…
885.0 0.0 0.0 -0.173173 0.152561 0.938702 0.0 0.0 0.0 0.173173 0.0 0.0 0.173173 0.0 0.0 -0.261484 0.233223 -0.0196636 0.0 0.0 0.0 0.261484 0.0 0.0 0.261484 0.13723950000000001 0.978017 -2.16943e-18 0.236788 -0.0351923 0.0 -0.00697444 -0.000144146 -0.255204 0.291095 0.891048 -0.00632073 -0.174457 0.152972 0.283859 -0.181506 0.176038 0.263806 -0.0684752 -0.0174261 -0.722233 0.526772 -0.0917884 -0.0…
886.0 0.0 0.0 -0.114992 0.101841 0.950481 0.0 0.0 0.0 0.114992 0.0 0.0 0.114992 0.0 0.0 0.280609 -0.250281 0.0211018 0.0 0.0 0.0 -0.280609 0.0 0.0 -0.280609 0.08435599 0.984311 -2.16943e-18 -0.255873 0.0229267 0.0 -0.00570286 0.00506573 0.0153483 0.0974952 0.956119 -0.00656899 -0.231214 0.167455 0.0514344 -0.223259 0.175955 0.0530642 -0.0466104 0.140359 0.93595 0.136175 0.0523906 -0.0767979 -1.27…
887.0 0.0 0.0 -0.119967 0.106204 0.949589 0.0 0.0 0.0 0.119967 0.0 0.0 0.119967 0.0 0.0 0.317906 -0.283547 0.0239065 0.0 0.0 0.0 -0.317906 0.0 0.0 -0.317906 0.08889140000000001 0.983893 -2.16943e-18 -0.289749 0.0274158 0.0 -0.00495445 0.00155961 -0.00445455 0.0954752 0.955769 -0.00506132 -0.193378 0.156879 0.0459576 -0.189997 0.160124 0.0540188 -0.027169 0.0310329 1.09328 0.138805 -0.0279833 -0.0…
888.0 0.0 0.0 -0.0452357 0.0402559 0.960687 0.0 0.0 0.0 0.0452357 0.0 0.0 0.0452357 0.0 0.0 -0.328299 0.292817 -0.0246881 0.0 0.0 0.0 0.328299 0.0 0.0 0.328299 0.020601500000000002 0.987788 -2.16943e-18 0.3005 -0.00589257 0.0 0.00113241 0.00130047 -0.0127805 0.0786164 0.957268 0.000977944 -0.149986 0.1308 0.0367243 -0.181635 0.178875 0.0131419 0.0216605 0.000317871 0.440855 0.536873 -0.0907944 0.…
889.0 0.0 0.0 -0.203913 0.179059 0.931293 0.0 0.0 0.0 0.203913 0.0 0.0 0.203913 0.0 0.0 0.3138 -0.279885 0.0235978 0.0 0.0 0.0 -0.3138 0.0 0.0 -0.3138 0.16500890000000001 0.973453 -2.16943e-18 -0.282731 0.0509474 0.0 0.000930766 0.00194346 -0.0834551 0.180346 0.935393 0.000398702 -0.223159 0.164069 0.140208 -0.222089 0.175526 0.140487 -0.03517 -0.00297611 0.466692 0.176722 0.00178647 -0.0329962 -…
890.0 0.0 0.0 -0.335748 0.289667 0.890422 0.0 0.0 0.0 0.335748 0.0 0.0 0.335748 0.0 0.0 0.880143 -0.785018 0.0661867 0.0 0.0 0.0 -0.880143 0.0 0.0 -0.880143 0.282038 0.944292 -2.16943e-18 -0.767334 0.245899 0.0 -0.00487293 -0.00023166 -0.2558 0.170954 0.927646 -0.00422891 0.221142 -0.298107 0.294262 0.0334275 0.0595515 0.168469 -0.0674616 -0.095556 0.328611 -0.629865 0.00751011 -0.0606763 1.49389…
891.0 0.0 0.0 -0.304407 0.263876 0.901454 0.0 0.0 0.0 0.304407 0.0 0.0 0.304407 0.0 0.0 0.611821 -0.545696 0.046009 0.0 0.0 0.0 -0.611821 0.0 0.0 -0.611821 0.254581 0.952619 -2.16943e-18 -0.538498 0.154135 0.0 -0.000104113 0.000904738 -0.253328 0.189003 0.922 2.3424e-05 0.19973 -0.304814 0.327674 -0.0424947 0.156087 0.14485 -0.0273864 -0.0396725 0.30326 -0.292696 0.0165614 -0.0237157 1.3162 -2.35…
892.0 0.0 0.0 -0.159863 0.14102 0.941657 0.0 0.0 0.0 0.159863 0.0 0.0 0.159863 0.0 0.0 0.425685 -0.379677 0.0320115 0.0 0.0 0.0 -0.425685 0.0 0.0 -0.425685 0.1251754 0.979728 -2.16943e-18 -0.386209 0.0521561 0.0 -0.00606557 0.00344577 0.0307693 0.127032 0.952578 -0.00664764 -0.287197 0.174737 0.0843237 -0.275649 0.177201 0.0825597 -0.0226905 0.160522 1.55788 0.196949 0.0681436 -0.0652388 -2.30064…
893.0 0.0 0.0 -0.168943 0.148897 0.939658 0.0 0.0 0.0 0.168943 0.0 0.0 0.168943 0.0 0.0 0.303016 -0.270266 0.0227868 0.0 0.0 0.0 -0.303016 0.0 0.0 -0.303016 0.1334081 0.978578 -2.16943e-18 -0.274568 0.039621 0.0 -0.00371838 0.00407736 -0.0264788 0.15122 0.944452 -0.00457338 -0.246505 0.159973 0.118609 -0.247227 0.17492 0.109374 -0.0641285 -0.00179396 0.635339 0.166694 0.00607457 -0.060575 -0.6496…
894.0 0.0 0.0 -0.149488 0.131996 0.943853 0.0 0.0 0.0 0.149488 0.0 0.0 0.149488 0.0 0.0 0.0318057 -0.0283682 0.00239179 0.0 0.0 0.0 -0.0318057 0.0 0.0 -0.0318057 0.1157557 0.98095 -2.16943e-18 -0.0288951 0.00359732 0.0 -0.00679286 0.00618387 -0.33825 0.362356 0.863741 -0.0069188 -0.092185 0.00278646 0.422798 -0.182393 0.174642 0.310623 -0.0663802 0.178168 -0.774765 0.66798 0.0212738 -0.0576011 1.…
895.0 0.0 0.0 -0.120959 0.107073 0.949409 0.0 0.0 0.0 0.120959 0.0 0.0 0.120959 0.0 0.0 0.297331 -0.265195 0.0223593 0.0 0.0 0.0 -0.297331 0.0 0.0 -0.297331 0.0897951 0.983807 -2.16943e-18 -0.27097 0.0259101 0.0 -0.0046189 0.0018016 -0.0143771 0.0979226 0.954961 -0.00478864 -0.18316 0.152197 0.0503387 -0.177596 0.152776 0.0521555 -0.0228571 0.0394029 0.973207 0.130592 -0.0288828 -0.0298402 -2.621…
896.0 0.0 0.0 -0.0989032 0.0877025 0.953216 0.0 0.0 0.0 0.0989032 0.0 0.0 0.0989032 0.0 0.0 0.156865 -0.139911 0.0117962 0.0 0.0 0.0 -0.156865 0.0 0.0 -0.156865 0.06967529 0.985507 -2.16943e-18 -0.143224 0.0105135 0.0 -0.00862332 0.000439686 0.0229139 0.111661 0.95451 -0.00828351 -0.255905 0.174879 0.065509 -0.242315 0.170727 0.0587009 -0.0237021 0.000484374 0.151273 0.130258 -0.0226973 -0.022622…
897.0 0.0 0.0 -0.00988458 0.0088124 0.964213 0.0 0.0 0.0 0.00988458 0.0 0.0 0.00988458 0.0 0.0 -0.166276 0.148305 -0.012504 0.0 0.0 0.0 0.166276 0.0 0.0 0.166276 -0.011760699999999999 0.98785 -2.16943e-18 0.152207 0.00239661 0.0 -0.0194861 0.00325051 0.22036 0.0159187 0.975836 -0.019121 -0.355202 0.174912 -0.027454 -0.362045 0.175271 0.0612776 -0.0244377 0.00493115 0.42919 -0.00737623 0.0271282 -…
898.0 0.0 0.0 -0.120745 0.106886 0.949448 0.0 0.0 0.0 0.120745 0.0 0.0 0.120745 0.0 0.0 -0.221862 0.197884 -0.016684 0.0 0.0 0.0 0.221862 0.0 0.0 0.221862 0.0896005 0.983826 -2.16943e-18 0.202197 -0.0192905 0.0 -0.000409653 0.0010082 -0.0981776 0.16523 0.937301 -0.000429485 -0.176053 0.137606 0.14221 -0.188935 0.175914 0.115492 -0.034673 -0.00338203 -0.505755 0.167072 -0.0268027 -0.0326413 0.6817…
899.0 0.0 0.0 -0.219339 0.192266 0.927269 0.0 0.0 0.0 0.219339 0.0 0.0 0.219339 0.0 0.0 0.784494 -0.699707 0.058994 0.0 0.0 0.0 -0.784494 0.0 0.0 -0.784494 0.17888700000000002 0.970841 -2.16943e-18 -0.704773 0.138255 0.0 -0.00812467 0.00630386 0.728248 0.125347 0.969581 -0.0100216 -1.04934 0.17464 0.155127 -1.03535 0.158994 0.15913 0.0144334 -0.0127351 2.9555 -0.0593097 0.0124967 0.0186732 -3.245…
900.0 0.0 0.0 -0.0464459 0.04133 0.960547 0.0 0.0 0.0 0.0464459 0.0 0.0 0.0464459 0.0 0.0 -0.169399 0.15109 -0.0127388 0.0 0.0 0.0 0.169399 0.0 0.0 0.169399 0.021709200000000005 0.987765 -2.16943e-18 0.155051 -0.00322814 0.0 -0.00916889 0.00691471 -0.351177 0.365656 0.860637 -0.00912145 -0.0835066 -0.0014423 0.430893 -0.174243 0.174751 0.308457 -0.115107 0.171766 -0.760849 0.700947 0.0258209 -0.1…
901.0 0.0 0.0 -0.270702 0.235768 0.91241 0.0 0.0 0.0 0.270702 0.0 0.0 0.270702 0.0 0.0 0.670652 -0.598168 0.050433 0.0 0.0 0.0 -0.670652 0.0 0.0 -0.670652 0.22477799999999998 0.960608 -2.16943e-18 -0.595636 0.148969 0.0 -0.0519055 0.00450269 0.151952 0.179174 0.942493 -0.0492295 -0.174527 -0.396708 0.424564 -0.474947 0.175551 0.163782 -0.314723 0.0462205 -0.00304954 -0.0241647 -0.0186192 -0.30095…
902.0 0.0 0.0 -0.123473 0.109276 0.948948 0.0 0.0 0.0 0.123473 0.0 0.0 0.123473 0.0 0.0 0.0034876 -0.00311066 0.000262267 0.0 0.0 0.0 -0.0034876 0.0 0.0 -0.0034876 0.0920865 0.983585 -2.16943e-18 -0.00317763 0.000311909 0.0 -0.0029746 0.00315501 -0.33624 0.357753 0.863217 -0.00306177 -0.101196 0.0244556 0.419536 -0.179642 0.174991 0.3028 -0.0596536 0.106324 -0.714224 0.670095 -0.0352074 -0.052348…
903.0 0.0 0.0 -0.0807002 0.0716553 0.956035 0.0 0.0 0.0 0.0807002 0.0 0.0 0.0807002 0.0 0.0 -0.0803587 0.0716736 -0.00604298 0.0 0.0 0.0 0.0803587 0.0 0.0 0.0803587 0.053045 0.986576 -2.16943e-18 0.073457 -0.00404946 0.0 -0.00620206 0.00717181 -0.345819 0.363276 0.862189 -0.00650628 -0.082409 -0.00638162 0.429152 -0.176337 0.174792 0.308197 -0.0999098 0.174925 -0.785403 0.678757 0.0208705 -0.0871…
904.0 0.0 0.0 -0.0488593 0.0434715 0.960263 0.0 0.0 0.0 0.0488593 0.0 0.0 0.0488593 0.0 0.0 0.164105 -0.146369 0.0123407 0.0 0.0 0.0 -0.164105 0.0 0.0 -0.164105 0.0239182 0.987717 -2.16943e-18 -0.150198 0.00348977 0.0 -0.01334 0.00304392 0.108586 0.0502233 0.967087 -0.0134167 -0.271442 0.175648 -0.00466488 -0.267289 0.176218 0.0366525 -0.00952814 0.000831925 0.425302 0.0350095 0.0195295 -0.009220…
905.0 0.0 0.0 -0.00105625 0.000941999 0.96492 0.0 0.0 0.0 0.00105625 0.0 0.0 0.00105625 0.0 0.0 0.296792 -0.264715 0.0223188 0.0 0.0 0.0 -0.296792 0.0 0.0 -0.296792 -0.019841399999999995 0.987687 -2.16943e-18 -0.271632 -0.00667608 0.0 -0.0270461 0.0133977 0.655722 -0.0349866 0.992512 -0.0294911 -0.772772 0.176202 -0.047881 -0.771527 0.174846 0.0648052 -0.0309639 0.0231426 2.42053 -0.109496 0.1354…
906.0 0.0 0.0 0.00962051 -0.00858413 0.965682 0.0 0.0 0.0 -0.00962051 0.0 0.0 -0.00962051 0.0 0.0 -0.234283 0.208962 -0.0176181 0.0 0.0 0.0 0.234283 0.0 0.0 0.234283 -0.029612 0.987395 -2.16943e-18 0.214353 0.00755898 0.0 0.000516989 0.00100825 0.0409914 0.0207135 0.965163 0.000447742 -0.130118 0.116221 -0.0227717 -0.166956 0.171524 -0.05081 0.0146569 -0.000584394 0.48744 0.421619 -0.0672209 0.01…
907.0 0.0 0.0 -0.105369 0.09339 0.952144 0.0 0.0 0.0 0.105369 0.0 0.0 0.105369 0.0 0.0 -0.0932542 0.0831754 -0.00701272 0.0 0.0 0.0 0.0932542 0.0 0.0 0.0932542 0.075577529 0.985055 -2.16943e-18 0.085103 -0.00680055 0.0 -0.00406639 0.0059166 -0.329738 0.353938 0.866285 -0.00441451 -0.102606 0.0252955 0.410002 -0.18155 0.175149 0.289693 -0.0812452 0.153179 -0.807708 0.665375 -0.0310421 -0.0716064 1…
908.0 0.0 0.0 -0.141206 0.124778 0.945539 0.0 0.0 0.0 0.141206 0.0 0.0 0.141206 0.0 0.0 -0.0791807 0.0706229 -0.00595439 0.0 0.0 0.0 0.0791807 0.0 0.0 0.0791807 0.10822860000000001 0.981856 -2.16943e-18 0.0720064 -0.00835957 0.0 -0.00788122 0.00367979 -0.330956 0.352901 0.866352 -0.0075397 -0.113538 0.0503002 0.398153 -0.179053 0.175881 0.309292 -0.0839235 0.129626 -0.826905 0.639977 -0.00717941 …
909.0 0.0 0.0 -0.0909551 0.0807021 0.954483 0.0 0.0 0.0 0.0909551 0.0 0.0 0.0909551 0.0 0.0 0.072363 -0.0645421 0.0054417 0.0 0.0 0.0 -0.072363 0.0 0.0 -0.072363 0.0624163 0.986011 -2.16943e-18 -0.0661071 0.00432468 0.0 -0.0187875 0.00481677 -0.354798 0.369363 0.859253 -0.0174334 -0.0897409 0.00771905 0.433498 -0.171176 0.174708 0.306713 -0.159751 0.160473 -0.850502 0.725081 0.0220181 -0.141067 1…
910.0 0.0 0.0 -0.103592 0.0918278 0.952442 0.0 0.0 0.0 0.103592 0.0 0.0 0.103592 0.0 0.0 0.298285 -0.266047 0.022431 0.0 0.0 0.0 -0.298285 0.0 0.0 -0.298285 0.07395587 0.985183 -2.16943e-18 -0.272251 0.0212687 0.0 -0.00686378 0.00470662 0.0412319 0.085172 0.95898 -0.00760023 -0.248225 0.172979 0.0377041 -0.237256 0.175468 0.0428012 -0.0520438 0.149426 1.14079 0.150475 0.0658771 -0.0858772 -1.6607…
911.0 0.0 0.0 -0.0949129 0.0841892 0.953859 0.0 0.0 0.0 0.0949129 0.0 0.0 0.0949129 0.0 0.0 0.398907 -0.355794 0.0299978 0.0 0.0 0.0 -0.398907 0.0 0.0 -0.398907 0.06603144 0.985767 -2.16943e-18 -0.364324 0.0252822 0.0 -0.0152553 0.0160709 1.06009 0.0928472 0.972285 -0.0206005 -1.36936 0.155077 0.145141 -1.38065 0.175851 0.0998099 0.094877 0.180352 4.06222 0.0910504 0.202825 -0.110345 -3.53271 -1.…
912.0 0.0 0.0 -0.172966 0.152382 0.938749 0.0 0.0 0.0 0.172966 0.0 0.0 0.172966 0.0 0.0 0.442756 -0.394903 0.0332953 0.0 0.0 0.0 -0.442756 0.0 0.0 -0.442756 0.13705240000000002 0.978045 -2.16943e-18 -0.400952 0.0595063 0.0 -0.00490502 0.00153889 -0.0273233 0.132342 0.950069 -0.00504113 -0.195188 0.121222 0.106655 -0.205946 0.151579 0.111326 -0.0120014 -0.000437562 1.39428 0.140237 -0.011325 -0.01…
913.0 0.0 0.0 -0.169647 0.149507 0.9395 0.0 0.0 0.0 0.169647 0.0 0.0 0.169647 0.0 0.0 0.0633293 -0.0564847 0.00476236 0.0 0.0 0.0 -0.0633293 0.0 0.0 -0.0633293 0.1340459 0.978486 -2.16943e-18 -0.0573778 0.00832103 0.0 -0.008666 0.00599772 -0.344044 0.364538 0.862586 -0.00856766 -0.0860778 -0.00289465 0.42728 -0.179197 0.175131 0.310052 -0.0766671 0.177088 -0.755921 0.67162 0.0255102 -0.06642 1.62…
914.0 0.0 0.0 -0.199428 0.175207 0.932424 0.0 0.0 0.0 0.199428 0.0 0.0 0.199428 0.0 0.0 0.129908 -0.115867 0.00976905 0.0 0.0 0.0 -0.129908 0.0 0.0 -0.129908 0.160966 0.974172 -2.16943e-18 -0.117139 0.0205661 0.0 -0.0130073 0.00219845 -0.331533 0.351656 0.867571 -0.0119431 -0.0971915 0.0233963 0.409181 -0.173918 0.174942 0.303915 -0.0925847 0.122731 -0.905306 0.574223 -0.0191428 -0.0815356 1.7425…
915.0 0.0 0.0 0.00534846 -0.00477151 0.965389 0.0 0.0 0.0 -0.00534846 0.0 0.0 -0.00534846 0.0 0.0 -0.262362 0.234006 -0.0197296 0.0 0.0 0.0 0.262362 0.0 0.0 0.262362 -0.025703000000000004 0.987525 -2.16943e-18 0.240077 0.00743936 0.0 0.000305411 0.00078608 0.0389252 0.027758 0.964613 0.000240384 -0.139554 0.122069 -0.0170735 -0.176182 0.171804 -0.0390582 0.0146078 -0.0005521 0.604819 0.505014 -0.…
916.0 0.0 0.0 -0.0196563 0.0175162 0.96335 0.0 0.0 0.0 0.0196563 0.0 0.0 0.0196563 0.0 0.0 -0.0138164 0.0123231 -0.00103899 0.0 0.0 0.0 0.0138164 0.0 0.0 0.0138164 -0.002815299999999993 0.987947 -2.16943e-18 0.0126487 7.55474e-05 0.0 -0.0412439 0.0226528 1.00964 -0.129274 0.992872 -0.0446992 -1.05379 0.174779 -0.115111 -1.05599 0.174881 0.0647894 0.0032587 -0.00525328 2.37322 -0.389797 0.503493 0…
917.0 0.0 0.0 -0.138211 0.122164 0.946134 0.0 0.0 0.0 0.138211 0.0 0.0 0.138211 0.0 0.0 0.213284 -0.190232 0.0160389 0.0 0.0 0.0 -0.213284 0.0 0.0 -0.213284 0.1055041 0.982168 -2.16943e-18 -0.194025 0.0219365 0.0 -0.01684 0.000278503 -0.114029 0.162592 0.93813 -0.0160738 -0.16901 0.174665 0.117319 -0.151001 0.160178 0.126331 -0.0158288 -0.00193502 0.0491437 0.345227 -0.0237255 -0.0148976 -0.47528…
918.0 0.0 0.0 0.0204561 -0.0182597 0.966352 0.0 0.0 0.0 -0.0204561 0.0 0.0 -0.0204561 0.0 0.0 -0.195467 0.174342 -0.0146992 0.0 0.0 0.0 0.195467 0.0 0.0 0.195467 -0.039523 0.986992 -2.16943e-18 0.178761 0.00824404 0.0 0.00103613 0.00131713 0.0478507 0.0163455 0.964127 0.000938227 -0.16363 0.161023 -0.039369 -0.168301 0.175747 -0.0470235 -0.0176397 0.000845991 -0.487052 -0.0513566 -0.02008 -0.0170…
919.0 0.0 0.0 -0.0802087 0.0712213 0.956107 0.0 0.0 0.0 0.0802087 0.0 0.0 0.0802087 0.0 0.0 0.168774 -0.150533 0.0126918 0.0 0.0 0.0 -0.168774 0.0 0.0 -0.168774 0.052595600000000006 0.986601 -2.16943e-18 -0.154283 0.00842908 0.0 -0.00988241 0.00149998 0.0625814 0.0889914 0.960288 -0.00974963 -0.268871 0.175832 0.037872 -0.262484 0.173698 0.0594352 0.0101591 -0.000694505 0.133164 0.0597054 -0.0038…
920.0 0.0 0.0 -0.167513 0.147658 0.939977 0.0 0.0 0.0 0.167513 0.0 0.0 0.167513 0.0 0.0 0.30555 -0.272527 0.0229774 0.0 0.0 0.0 -0.30555 0.0 0.0 -0.30555 0.13211230000000002 0.978764 -2.16943e-18 -0.276921 0.0395564 0.0 -0.00392217 0.00404972 -0.021556 0.149858 0.944934 -0.00476236 -0.250592 0.159327 0.118466 -0.251093 0.175515 0.106989 -0.0654075 -0.00152406 0.663661 0.167308 0.00693898 -0.06180…
921.0 0.0 0.0 0.0557784 -0.0498411 0.967805 0.0 0.0 0.0 -0.0557784 0.0 0.0 -0.0557784 0.0 0.0 -0.515591 0.459866 -0.0387724 0.0 0.0 0.0 0.515591 0.0 0.0 0.515591 -0.07179400000000001 0.984932 -2.16943e-18 0.47046 0.0383838 0.0 -0.0211248 0.0358238 0.032607 0.139581 0.952426 -0.0301626 -0.294289 0.175986 0.0953066 -0.25977 0.102895 0.178818 -0.0717826 0.00215605 -0.981537 0.467879 -0.147331 -0.068…
922.0 0.0 0.0 -0.133086 0.117687 0.947134 0.0 0.0 0.0 0.133086 0.0 0.0 0.133086 0.0 0.0 -0.0701751 0.0625906 -0.00527717 0.0 0.0 0.0 0.0701751 0.0 0.0 0.0701751 0.1008405 0.982683 -2.16943e-18 0.0638748 -0.00689034 0.0 -0.00835325 0.00247233 -0.32619 0.35048 0.86721 -0.00780588 -0.124019 0.0661485 0.390236 -0.181574 0.17684 0.309171 -0.0773834 0.107299 -0.847616 0.633901 -0.0179157 -0.0685898 1.4…
923.0 0.0 0.0 -0.180105 0.158556 0.937102 0.0 0.0 0.0 0.180105 0.0 0.0 0.180105 0.0 0.0 0.388808 -0.346786 0.0292383 0.0 0.0 0.0 -0.388808 0.0 0.0 -0.388808 0.1435138 0.977062 -2.16943e-18 -0.351715 0.0547679 0.0 -0.003428 0.00155301 -0.0532001 0.144778 0.946028 -0.00363866 -0.184669 0.125158 0.117986 -0.195645 0.154914 0.121363 -0.00413931 -0.0139077 1.13396 0.147706 -0.0349127 -0.00367385 -2.74…
924.0 0.0 0.0 -0.0894563 0.0793809 0.954715 0.0 0.0 0.0 0.0894563 0.0 0.0 0.0894563 0.0 0.0 -0.557307 0.497074 -0.0419095 0.0 0.0 0.0 0.557307 0.0 0.0 0.557307 0.061047000000000004 0.9861 -2.16943e-18 0.509176 -0.0325435 0.0 0.000107557 -0.000136513 -0.0563571 0.137395 0.946291 0.000187795 -0.180994 0.141732 0.100224 -0.224858 0.176624 0.0797072 0.0128951 0.000379337 0.744282 0.962156 -0.167141 0…
925.0 0.0 0.0 -0.302012 0.261891 0.902264 0.0 0.0 0.0 0.302012 0.0 0.0 0.302012 0.0 0.0 0.467322 -0.416814 0.0351426 0.0 0.0 0.0 -0.467322 0.0 0.0 -0.467322 0.252473 0.953219 -2.16943e-18 -0.411597 0.116746 0.0 0.000279854 0.00134128 -0.277082 0.207041 0.915349 0.000265244 0.208177 -0.316289 0.35412 -0.048929 0.172541 0.158646 -0.0248036 -0.00705471 0.112289 -0.178247 0.0138294 -0.0235912 1.55375…
926.0 0.0 0.0 -0.339888 0.293048 0.888905 0.0 0.0 0.0 0.339888 0.0 0.0 0.339888 0.0 0.0 0.501548 -0.447342 0.0377164 0.0 0.0 0.0 -0.501548 0.0 0.0 -0.501548 0.285645 0.943128 -2.16943e-18 -0.436681 0.141934 0.0 -0.00182783 0.00242317 -0.333029 0.24714 0.900104 -0.00171688 0.134491 -0.173699 0.374879 -0.0400041 0.171755 0.20601 -0.0241889 -0.00836658 -0.21224 -0.452447 -0.105404 -0.0230254 2.41824…
927.0 0.0 0.0 -0.0957288 0.0849078 0.953728 0.0 0.0 0.0 0.0957288 0.0 0.0 0.0957288 0.0 0.0 0.192382 -0.17159 0.0144671 0.0 0.0 0.0 -0.192382 0.0 0.0 -0.192382 0.06677658 0.985715 -2.16943e-18 -0.175693 0.0123363 0.0 -0.00493605 0.0030596 -0.00563029 0.0870256 0.955992 -0.00534155 -0.196054 0.171928 0.0327537 -0.192186 0.174951 0.05079 -0.054675 0.0723418 0.488685 0.0930586 0.0119451 -0.0671649 -…
928.0 0.0 0.0 -0.191414 0.168312 0.934404 0.0 0.0 0.0 0.191414 0.0 0.0 0.191414 0.0 0.0 0.0791282 -0.0705761 0.00595044 0.0 0.0 0.0 -0.0791282 0.0 0.0 -0.0791282 0.1537344 0.975412 -2.16943e-18 -0.0714487 0.0119548 0.0 -0.0118723 0.00142193 -0.330587 0.347426 0.867996 -0.0108234 -0.117468 0.068357 0.38725 -0.171396 0.174546 0.306052 -0.0838939 0.100608 -0.826025 0.585141 -0.0210757 -0.0738718 1.4…
929.0 0.0 0.0 -0.177398 0.156216 0.937732 0.0 0.0 0.0 0.177398 0.0 0.0 0.177398 0.0 0.0 0.135209 -0.120596 0.0101678 0.0 0.0 0.0 -0.135209 0.0 0.0 -0.135209 0.1410642 0.97744 -2.16943e-18 -0.122362 0.0187145 0.0 -0.00948275 0.00208296 -0.325871 0.349065 0.86798 -0.00877194 -0.119944 0.0609453 0.390672 -0.177296 0.17506 0.307922 -0.0826518 0.112846 -0.850569 0.610685 -0.0168305 -0.0729864 1.50455 …
930.0 0.0 0.0 -0.05692 0.0506189 0.959277 0.0 0.0 0.0 0.05692 0.0 0.0 0.05692 0.0 0.0 0.0655917 -0.0585027 0.0049325 0.0 0.0 0.0 -0.0655917 0.0 0.0 -0.0655917 0.031295 0.987516 -2.16943e-18 -0.0600199 0.0018787 0.0 -0.00455492 0.00777704 -0.338492 0.360796 0.862984 -0.00566797 -0.104482 0.0299136 0.413948 -0.180575 0.174804 0.309712 -0.083345 0.149532 -0.814204 0.667213 0.00357401 -0.0732215 1.55…
932.0 0.0 0.0 -0.167074 0.147277 0.940075 0.0 0.0 0.0 0.167074 0.0 0.0 0.167074 0.0 0.0 0.375445 -0.334868 0.0282335 0.0 0.0 0.0 -0.375445 0.0 0.0 -0.375445 0.1317142 0.978821 -2.16943e-18 -0.340288 0.0484555 0.0 -0.00417948 0.00136954 -0.0402643 0.134309 0.948806 -0.00430173 -0.184855 0.123492 0.106823 -0.190013 0.14654 0.102071 -0.0113388 -0.000531414 1.16169 0.152165 -0.0157945 -0.0107536 -2.8…
933.0 0.0 0.0 -0.130929 0.115801 0.947548 0.0 0.0 0.0 0.130929 0.0 0.0 0.130929 0.0 0.0 0.379855 -0.338801 0.0285651 0.0 0.0 0.0 -0.379855 0.0 0.0 -0.379855 0.0988767 0.982893 -2.16943e-18 -0.345831 0.0365512 0.0 -0.00669014 0.00508458 0.0541136 0.105767 0.957188 -0.00762967 -0.290311 0.174409 0.0620761 -0.27716 0.17656 0.0696989 -0.0405246 0.181505 1.53255 0.201414 0.0853277 -0.0883156 -2.20556 …
934.0 0.0 0.0 -0.139022 0.122872 0.945974 0.0 0.0 0.0 0.139022 0.0 0.0 0.139022 0.0 0.0 0.119681 -0.106746 0.009 0.0 0.0 0.0 -0.119681 0.0 0.0 -0.119681 0.10624220000000001 0.982084 -2.16943e-18 -0.108864 0.0123977 0.0 -0.010237 0.000347466 -0.116636 0.175269 0.934905 -0.0097306 -0.180905 0.174973 0.130235 -0.17359 0.175018 0.135597 0.010082 0.00112767 0.0821979 0.379519 -0.0311704 0.00949036 -0.…
935.0 0.0 0.0 -0.262913 0.229221 0.914807 0.0 0.0 0.0 0.262913 0.0 0.0 0.262913 0.0 0.0 0.496182 -0.442555 0.0373129 0.0 0.0 0.0 -0.496182 0.0 0.0 -0.496182 0.217854 0.962311 -2.16943e-18 -0.441527 0.106779 0.0 0.00663465 0.000692319 -0.135835 0.184218 0.932442 0.00626635 0.0658246 -0.276128 0.315954 -0.165957 0.173375 0.139128 -0.0222737 -0.0030571 0.106585 -0.0312636 0.00831323 -0.020938 0.9940…
936.0 0.0 0.0 -0.119875 0.106123 0.949606 0.0 0.0 0.0 0.119875 0.0 0.0 0.119875 0.0 0.0 0.0203735 -0.0181716 0.00153209 0.0 0.0 0.0 -0.0203735 0.0 0.0 -0.0203735 0.0888072 0.983901 -2.16943e-18 -0.0185692 0.00175527 0.0 -0.0105083 0.00515053 -0.344974 0.366785 0.861025 -0.0100919 -0.0952494 0.0101079 0.428055 -0.181147 0.17459 0.309197 -0.0947388 0.162283 -0.827157 0.682533 0.0118359 -0.0834442 1…
937.0 0.0 0.0 -0.131764 0.116531 0.947389 0.0 0.0 0.0 0.131764 0.0 0.0 0.131764 0.0 0.0 0.104748 -0.0934269 0.00787705 0.0 0.0 0.0 -0.104748 0.0 0.0 -0.104748 0.0996369 0.982812 -2.16943e-18 -0.0953573 0.0101589 0.0 -0.010807 -4.55603e-05 -0.106349 0.171463 0.936424 -0.0101603 -0.18732 0.175105 0.126198 -0.177678 0.171682 0.130113 0.0135306 0.00138456 0.0649701 0.37416 -0.0345235 0.0127395 -0.527…
938.0 0.0 0.0 0.0013754 -0.00122687 0.965103 0.0 0.0 0.0 -0.0013754 0.0 0.0 -0.0013754 0.0 0.0 0.00796528 -0.0071044 0.000598989 0.0 0.0 0.0 -0.00796528 0.0 0.0 -0.00796528 -0.0220669 0.98763 -2.16943e-18 -0.00728956 -0.000196898 0.0 -0.0341062 0.0325739 1.52849 -0.259407 0.963096 -0.0410794 -1.4677 0.174667 -0.219974 -1.45987 0.174671 -0.274471 0.00275499 -0.0499631 4.50094 -0.479317 1.21636 0.0…
939.0 0.0 0.0 -0.158157 0.139537 0.942024 0.0 0.0 0.0 0.158157 0.0 0.0 0.158157 0.0 0.0 -0.521553 0.465184 -0.0392208 0.0 0.0 0.0 0.521553 0.0 0.0 0.521553 0.12362719999999999 0.979936 -2.16943e-18 0.473295 -0.0630946 0.0 0.000928833 0.000408245 -0.127608 0.194148 0.930297 0.000972928 -0.170775 0.134214 0.168746 -0.201774 0.180713 0.1365 0.0245436 0.00320277 0.638835 0.90922 -0.142733 0.0230201 -…
940.0 0.0 0.0 -0.0514212 0.045744 0.959956 0.0 0.0 0.0 0.0514212 0.0 0.0 0.0514212 0.0 0.0 -0.0746855 0.0666136 -0.00561635 0.0 0.0 0.0 0.0746855 0.0 0.0 0.0746855 0.026262900000000006 0.987659 -2.16943e-18 0.0683519 -0.00176334 0.0 -0.050476 0.0270252 1.00907 -0.166992 0.990956 -0.0542828 -1.00708 0.174603 -0.159769 -1.00406 0.174544 0.0501804 -0.0123667 0.0190453 2.43875 -0.46995 0.580681 -0.02…
941.0 0.0 0.0 0.0183496 -0.0163782 0.96623 0.0 0.0 0.0 -0.0183496 0.0 0.0 -0.0183496 0.0 0.0 0.186346 -0.166206 0.0140132 0.0 0.0 0.0 -0.186346 0.0 0.0 -0.186346 -0.03759699999999999 0.987079 -2.16943e-18 -0.170435 -0.00750032 0.0 -0.0315091 0.0167772 0.941177 -0.0850618 0.993884 -0.0341807 -1.03004 0.174584 -0.0729729 -1.02644 0.174553 0.0572643 0.0025827 -0.00369366 2.82251 -0.287492 0.337787 0…
942.0 0.0 0.0 -0.104837 0.0929223 0.952234 0.0 0.0 0.0 0.104837 0.0 0.0 0.104837 0.0 0.0 0.219285 -0.195585 0.0164902 0.0 0.0 0.0 -0.219285 0.0 0.0 -0.219285 0.075092009 0.985093 -2.16943e-18 -0.200126 0.0158848 0.0 -0.00522541 0.00400928 -0.00420163 0.0932746 0.955379 -0.00583245 -0.20526 0.172139 0.0405885 -0.199525 0.176961 0.0501901 -0.0460238 0.1296 0.687749 0.131868 0.0441554 -0.0712157 -0.…
943.0 0.0 0.0 -0.16792 0.148011 0.939886 0.0 0.0 0.0 0.16792 0.0 0.0 0.16792 0.0 0.0 -0.0732763 0.0653567 -0.00551038 0.0 0.0 0.0 0.0732763 0.0 0.0 0.0732763 0.13248100000000002 0.978711 -2.16943e-18 0.0664065 -0.00951334 0.0 -0.0104612 0.0046688 -0.345618 0.360807 0.86321 -0.00997729 -0.0890095 0.0140923 0.418775 -0.17344 0.17615 0.307547 -0.0990727 0.153873 -0.776591 0.651114 0.0115604 -0.08640…
944.0 0.0 0.0 -0.0769664 0.0683575 0.956577 0.0 0.0 0.0 0.0769664 0.0 0.0 0.0769664 0.0 0.0 0.091033 -0.0811942 0.00684568 0.0 0.0 0.0 -0.091033 0.0 0.0 -0.091033 0.0496315 0.986758 -2.16943e-18 -0.083231 0.00427662 0.0 -0.0178972 0.00222716 -0.0532168 0.105763 0.951165 -0.0174758 -0.168982 0.174973 0.0565897 -0.133857 0.132424 0.0724646 -0.0336403 -0.0019496 -0.0928738 0.175683 -0.0172062 -0.031…
945.0 0.0 0.0 -0.086456 0.0767349 0.955175 0.0 0.0 0.0 0.086456 0.0 0.0 0.086456 0.0 0.0 0.244432 -0.218014 0.0183813 0.0 0.0 0.0 -0.244432 0.0 0.0 -0.244432 0.0583055 0.986271 -2.16943e-18 -0.223364 0.0136033 0.0 -0.0113689 0.00500046 0.129247 0.0874806 0.964324 -0.0121186 -0.339002 0.174973 0.0425325 -0.331895 0.174678 0.0653481 -0.0163306 0.00202364 0.840106 0.132336 0.0131172 -0.0158264 -1.07…
946.0 0.0 0.0 -0.168363 0.148395 0.939787 0.0 0.0 0.0 0.168363 0.0 0.0 0.168363 0.0 0.0 0.354103 -0.315832 0.0266285 0.0 0.0 0.0 -0.354103 0.0 0.0 -0.354103 0.13288260000000002 0.978654 -2.16943e-18 -0.320885 0.0461148 0.0 -0.00353763 0.00126267 -0.0821813 0.134038 0.947545 -0.00365002 -0.101724 0.0516722 0.137098 -0.129034 0.113754 0.126324 -0.00969158 -0.000832539 0.932113 0.0635149 0.0368843 -…
947.0 0.0 0.0 -0.161126 0.142117 0.941383 0.0 0.0 0.0 0.161126 0.0 0.0 0.161126 0.0 0.0 0.497498 -0.443729 0.0374118 0.0 0.0 0.0 -0.497498 0.0 0.0 -0.497498 0.1263212 0.979573 -2.16943e-18 -0.451285 0.0615248 0.0 -0.00740617 0.002852 0.0545293 0.118008 0.955014 -0.00777331 -0.303993 0.17866 0.0761134 -0.290677 0.175151 0.0734888 -0.0440059 0.0423153 1.7424 0.149588 0.0782863 -0.053591 -2.47027 -0…
948.0 0.0 0.0 0.0522864 -0.0467169 0.967711 0.0 0.0 0.0 -0.0522864 0.0 0.0 -0.0522864 0.0 0.0 -0.324687 0.289595 -0.0244165 0.0 0.0 0.0 0.324687 0.0 0.0 0.324687 -0.06860699999999999 0.985186 -2.16943e-18 0.296349 0.023137 0.0 -0.0330399 0.00400894 -0.0298654 0.1102 0.95379 -0.032464 -0.194272 0.174801 0.0610047 -0.176566 0.1459 0.171523 -0.0837597 -0.00298622 -0.309026 0.378918 -0.0524626 -0.079…
949.0 0.0 0.0 -0.300618 0.260735 0.902733 0.0 0.0 0.0 0.300618 0.0 0.0 0.300618 0.0 0.0 0.510517 -0.455341 0.0383909 0.0 0.0 0.0 -0.510517 0.0 0.0 -0.510517 0.251245 0.953567 -2.16943e-18 -0.449819 0.126911 0.0 0.000498019 0.00138434 -0.264901 0.20078 0.917662 0.000462674 0.197403 -0.305721 0.346565 -0.0546953 0.174155 0.151271 -0.0229096 -0.00622139 0.190721 -0.205753 0.0135813 -0.0217715 1.436 …
950.0 0.0 0.0 -0.0619165 0.0550452 0.958638 0.0 0.0 0.0 0.0619165 0.0 0.0 0.0619165 0.0 0.0 0.228174 -0.203513 0.0171587 0.0 0.0 0.0 -0.228174 0.0 0.0 -0.228174 0.0358667 0.987361 -2.16943e-18 -0.208756 0.00757855 0.0 -0.0073981 0.0027093 1.04544 0.0131445 0.985594 -0.00714115 -1.20703 0.06037 0.11233 -1.21777 0.10221 0.0723112 -0.0149764 0.0255627 2.23322 -0.138616 0.148023 -0.0291657 -2.19508 -…
951.0 0.0 0.0 -0.0788027 0.0699796 0.956312 0.0 0.0 0.0 0.0788027 0.0 0.0 0.0788027 0.0 0.0 0.608673 -0.542888 0.0457722 0.0 0.0 0.0 -0.608673 0.0 0.0 -0.608673 0.0513103 0.98667 -2.16943e-18 -0.556453 0.0296166 0.0 -0.0131675 0.0297294 0.277318 0.0182861 0.978131 -0.0206761 -0.41527 0.179397 -0.0334113 -0.434441 0.176484 0.0230683 -0.0825083 0.0228335 2.42138 -0.0192405 0.133317 -0.0835218 -2.60…
952.0 0.0 0.0 -0.00873092 0.00778428 0.964309 0.0 0.0 0.0 0.00873092 0.0 0.0 0.00873092 0.0 0.0 0.0473452 -0.0422282 0.00356036 0.0 0.0 0.0 -0.0473452 0.0 0.0 -0.0473452 -0.012816800000000003 0.987833 -2.16943e-18 -0.0433384 -0.000732405 0.0 -0.0361169 0.0214023 1.00066 -0.106287 0.993359 -0.0399262 -1.07143 0.174915 -0.0889529 -1.0711 0.174625 0.0685883 0.00482963 -0.00743836 2.44813 -0.353324 0…
953.0 0.0 0.0 -0.222243 0.194746 0.926488 0.0 0.0 0.0 0.222243 0.0 0.0 0.222243 0.0 0.0 0.318654 -0.284214 0.0239628 0.0 0.0 0.0 -0.318654 0.0 0.0 -0.318654 0.181496 0.970325 -2.16943e-18 -0.286108 0.0569891 0.0 0.000116858 0.000404147 -0.18006 0.215818 0.920346 5.42873e-05 0.0959053 -0.328025 0.373293 -0.163117 0.174961 0.178571 -0.0620173 -0.011286 -0.0258609 0.367253 -0.0349639 -0.0579978 1.04…
954.0 0.0 0.0 -0.137359 0.12142 0.946302 0.0 0.0 0.0 0.137359 0.0 0.0 0.137359 0.0 0.0 0.23904 -0.213205 0.0179758 0.0 0.0 0.0 -0.23904 0.0 0.0 -0.23904 0.1047286 0.982255 -2.16943e-18 -0.217477 0.0244003 0.0 -0.0096366 0.00322208 0.00876749 0.141258 0.94848 -0.00996816 -0.279589 0.174897 0.103109 -0.26884 0.174617 0.0966738 -0.0187343 0.000137028 0.0385352 0.123225 -0.0211335 -0.0177723 -0.20310…
955.0 0.0 0.0 -0.0733281 0.0651421 0.957094 0.0 0.0 0.0 0.0733281 0.0 0.0 0.0733281 0.0 0.0 0.409007 -0.364802 0.0307573 0.0 0.0 0.0 -0.409007 0.0 0.0 -0.409007 0.046304700000000004 0.986923 -2.16943e-18 -0.37402 0.017854 0.0 -0.0178911 0.0127255 0.545695 0.0606662 0.982569 -0.0213948 -0.76558 0.174795 0.0549441 -0.76407 0.174165 0.129293 -0.0178439 0.0105234 2.22444 0.0344744 0.0146047 -0.020273…
956.0 0.0 0.0 -0.251558 0.219644 0.918209 0.0 0.0 0.0 0.251558 0.0 0.0 0.251558 0.0 0.0 0.723232 -0.645066 0.054387 0.0 0.0 0.0 -0.723232 0.0 0.0 -0.723232 0.207735 0.964698 -2.16943e-18 -0.645293 0.148322 0.0 -0.019951 0.024225 0.858492 0.179965 0.953632 -0.0293867 -1.2448 0.130399 0.263311 -1.26071 0.17492 0.194034 0.0245664 0.210408 2.73545 0.02731 0.0739725 -0.152368 -2.12551 -1.56362 0.48906…
957.0 0.0 0.0 -0.000644362 0.000574657 0.964951 0.0 0.0 0.0 0.000644362 0.0 0.0 0.000644362 0.0 0.0 -0.178373 0.159094 -0.0134136 0.0 0.0 0.0 0.178373 0.0 0.0 0.178373 -0.020218399999999997 0.987678 -2.16943e-18 0.163249 0.00407957 0.0 -0.00594308 0.00229423 0.0597959 0.0135328 0.965353 -0.00584995 -0.178795 0.174679 -0.0449789 -0.172032 0.167245 -0.0238927 -0.0361189 0.00191242 0.415131 0.053167…
958.0 0.0 0.0 -0.232727 0.203678 0.923611 0.0 0.0 0.0 0.232727 0.0 0.0 0.232727 0.0 0.0 0.136649 -0.12188 0.010276 0.0 0.0 0.0 -0.136649 0.0 0.0 -0.136649 0.19089899999999999 0.968401 -2.16943e-18 -0.122429 0.0257237 0.0 -0.0200408 -0.00197015 -0.348392 0.343469 0.867308 -0.0177459 -0.110916 0.0954149 0.375223 -0.148029 0.175088 0.302101 -0.144591 0.0235781 -0.637704 0.557752 -0.00971115 -0.13020…
959.0 0.0 0.0 -0.0746347 0.0662971 0.95691 0.0 0.0 0.0 0.0746347 0.0 0.0 0.0746347 0.0 0.0 -0.149076 0.132964 -0.0112105 0.0 0.0 0.0 0.149076 0.0 0.0 0.149076 0.0474995 0.986865 -2.16943e-18 0.136315 -0.00668557 0.0 -0.00810507 0.00780966 -0.35689 0.376871 0.856271 -0.00834909 -0.08935 -0.00132471 0.439873 -0.182166 0.174764 0.30992 -0.114128 0.185777 -0.77575 0.752723 0.0313191 -0.100672 1.53045…
960.0 0.0 0.0 -0.104272 0.0924256 0.952329 0.0 0.0 0.0 0.104272 0.0 0.0 0.104272 0.0 0.0 0.0327733 -0.0292312 0.00246455 0.0 0.0 0.0 -0.0327733 0.0 0.0 -0.0327733 0.074576376 0.985134 -2.16943e-18 -0.0299112 0.00235717 0.0 -0.00433135 0.00476705 -0.337801 0.357235 0.864172 -0.00449699 -0.104569 0.036502 0.408327 -0.176624 0.174744 0.309429 -0.0824328 0.139961 -0.793346 0.647185 0.00179074 -0.0720…
961.0 0.0 0.0 -0.0989185 0.087716 0.953213 0.0 0.0 0.0 0.0989185 0.0 0.0 0.0989185 0.0 0.0 -0.201456 0.179683 -0.0151495 0.0 0.0 0.0 0.201456 0.0 0.0 0.201456 0.06968923 0.985506 -2.16943e-18 0.183938 -0.0135049 0.0 -0.000457642 0.00112061 -0.0770243 0.138858 0.943738 -0.000463033 -0.168704 0.1442 0.107054 -0.178662 0.175614 0.0838372 -0.0334503 -0.0025444 -0.519985 0.0985571 -0.0258282 -0.031648…
962.0 0.0 0.0 -0.290892 0.25265 0.905961 0.0 0.0 0.0 0.290892 0.0 0.0 0.290892 0.0 0.0 0.359736 -0.320856 0.0270522 0.0 0.0 0.0 -0.359736 0.0 0.0 -0.359736 0.24266300000000002 0.955943 -2.16943e-18 -0.31782 0.0863406 0.0 0.00128038 0.00134663 -0.277094 0.214975 0.91361 0.00116154 0.188355 -0.29826 0.360194 -0.0557486 0.167014 0.171523 -0.0127608 -0.00362722 0.00286828 -0.0882657 0.00881238 -0.012…
963.0 0.0 0.0 0.0500258 -0.0446946 0.967645 0.0 0.0 0.0 -0.0500258 0.0 0.0 -0.0500258 0.0 0.0 0.0598899 -0.053417 0.00450372 0.0 0.0 0.0 -0.0598899 0.0 0.0 -0.0598899 -0.066543 0.985345 -2.16943e-18 -0.0546724 -0.00414414 0.0 -0.0319245 0.0184103 0.783698 -0.0775962 0.994593 -0.0356074 -0.862915 0.175221 -0.0837306 -0.864645 0.174539 0.0565636 -0.0361017 0.0351286 2.23899 -0.227156 0.242984 -0.04…
964.0 0.0 0.0 -0.104061 0.0922399 0.952364 0.0 0.0 0.0 0.104061 0.0 0.0 0.104061 0.0 0.0 -0.00669871 0.00597472 -0.000503743 0.0 0.0 0.0 0.00669871 0.0 0.0 0.00669871 0.074383665 0.985149 -2.16943e-18 0.00611382 -0.000480505 0.0 -0.00419052 0.00975497 -0.351836 0.370172 0.860632 -0.0050875 -0.0646517 -0.0401083 0.44191 -0.178306 0.174619 0.307227 -0.101382 0.209797 -0.741227 0.708098 0.0381114 -0…
965.0 0.0 0.0 -0.125473 0.111027 0.948577 0.0 0.0 0.0 0.125473 0.0 0.0 0.125473 0.0 0.0 0.175269 -0.156326 0.0131802 0.0 0.0 0.0 -0.175269 0.0 0.0 -0.175269 0.0939081 0.983404 -2.16943e-18 -0.159659 0.0159942 0.0 -0.0164404 -0.000560806 -0.103518 0.151848 0.940755 -0.0155151 -0.167906 0.175714 0.104745 -0.143452 0.145769 0.123164 -0.0265274 -0.00288279 -0.0196379 0.301285 -0.022943 -0.0250184 -0.…
967.0 0.0 0.0 -0.124794 0.110433 0.948704 0.0 0.0 0.0 0.124794 0.0 0.0 0.124794 0.0 0.0 0.287807 -0.256701 0.0216431 0.0 0.0 0.0 -0.287807 0.0 0.0 -0.287807 0.0932894 0.983466 -2.16943e-18 -0.262193 0.0260859 0.0 -0.00422802 0.00159299 -0.0247431 0.101701 0.95403 -0.00437071 -0.173416 0.146157 0.0566246 -0.16706 0.146223 0.055904 -0.0246754 -0.00066225 0.914455 0.133379 -0.00634267 -0.0235448 -2.…
968.0 0.0 0.0 -0.177149 0.156001 0.937789 0.0 0.0 0.0 0.177149 0.0 0.0 0.177149 0.0 0.0 0.231984 -0.206912 0.0174452 0.0 0.0 0.0 -0.231984 0.0 0.0 -0.231984 0.1408393 0.977475 -2.16943e-18 -0.209949 0.0320571 0.0 -0.0088734 0.0027331 -0.315403 0.350102 0.868354 -0.00834358 -0.123014 0.0407868 0.401885 -0.190406 0.175176 0.307846 -0.0732788 0.128793 -0.966758 0.610606 -0.0247278 -0.0656578 1.75248…
969.0 0.0 0.0 0.0443556 -0.0396227 0.967457 0.0 0.0 0.0 -0.0443556 0.0 0.0 -0.0443556 0.0 0.0 -0.31352 0.279635 -0.0235767 0.0 0.0 0.0 0.31352 0.0 0.0 0.31352 -0.06136599999999999 0.985723 -2.16943e-18 0.286325 0.0200711 0.0 -0.000375659 0.00258461 0.0811964 -0.00257942 0.968255 -0.000743609 -0.147577 0.120498 -0.0497446 -0.185213 0.175041 -0.0354846 0.00157532 -0.000129706 0.659121 0.55663 -0.08…
970.0 0.0 0.0 0.0640904 -0.0572789 0.967985 0.0 0.0 0.0 -0.0640904 0.0 0.0 -0.0640904 0.0 0.0 -0.482459 0.430315 -0.0362809 0.0 0.0 0.0 0.482459 0.0 0.0 0.482459 -0.07937499999999999 0.984282 -2.16943e-18 0.439915 0.0395752 0.0 -0.026594 0.0340762 0.00709096 0.128724 0.95319 -0.0341743 -0.253095 0.175446 0.0808451 -0.227713 0.124756 0.175895 -0.0711832 0.000222201 -0.968614 0.417511 -0.121191 -0.…
972.0 0.0 0.0 -0.199035 0.174869 0.932523 0.0 0.0 0.0 0.199035 0.0 0.0 0.199035 0.0 0.0 0.250633 -0.223545 0.0188476 0.0 0.0 0.0 -0.250633 0.0 0.0 -0.250633 0.1606118 0.974234 -2.16943e-18 -0.226013 0.0395897 0.0 -0.0108073 0.00574949 -0.342323 0.363685 0.862879 -0.010477 -0.0812704 -0.0162159 0.433318 -0.178726 0.174609 0.307067 -0.0991421 0.176064 -0.845208 0.665395 0.0146373 -0.086916 1.75547 …
973.0 0.0 0.0 -0.194821 0.171246 0.933569 0.0 0.0 0.0 0.194821 0.0 0.0 0.194821 0.0 0.0 0.399203 -0.356057 0.0300201 0.0 0.0 0.0 -0.399203 0.0 0.0 -0.399203 0.15681060000000002 0.974891 -2.16943e-18 -0.360252 0.0615403 0.0 -0.00345451 0.00288946 -0.00204621 0.166656 0.94277 -0.00407407 -0.295514 0.163382 0.136319 -0.293133 0.175578 0.128829 -0.0570516 -0.000254976 0.997803 0.184832 0.0136249 -0.0…
974.0 0.0 0.0 -0.0252364 0.0224825 0.962818 0.0 0.0 0.0 0.0252364 0.0 0.0 0.0252364 0.0 0.0 -0.0520147 0.046393 -0.0039115 0.0 0.0 0.0 0.0520147 0.0 0.0 0.0520147 0.002293299999999998 0.987964 -2.16943e-18 0.0476195 1.86961e-05 0.0 -0.0191876 0.0191174 1.46574 -0.184682 0.972969 -0.0237903 -1.4898 0.174357 -0.137033 -1.48961 0.174614 -0.172606 0.0103292 -0.0701944 4.38844 -0.410585 0.946103 0.069…
975.0 0.0 0.0 -0.226201 0.198121 0.925413 0.0 0.0 0.0 0.226201 0.0 0.0 0.226201 0.0 0.0 0.016721 -0.0149139 0.00125742 0.0 0.0 0.0 -0.016721 0.0 0.0 -0.016721 0.18504700000000002 0.969611 -2.16943e-18 -0.0150013 0.00304983 0.0 -0.018287 0.000737597 -0.360505 0.356231 0.862856 -0.0164498 -0.0837352 0.0402826 0.409128 -0.151132 0.174748 0.305502 -0.13806 0.0921524 -0.626005 0.601854 0.0131638 -0.12…
976.0 0.0 0.0 -0.187393 0.164847 0.935376 0.0 0.0 0.0 0.187393 0.0 0.0 0.187393 0.0 0.0 0.250019 -0.222998 0.0188015 0.0 0.0 0.0 -0.250019 0.0 0.0 -0.250019 0.1501027 0.976012 -2.16943e-18 -0.225905 0.0368654 0.0 -0.00654653 0.00598203 -0.327124 0.357308 0.866522 -0.00671507 -0.0904671 -0.0112964 0.42406 -0.186856 0.175574 0.307632 -0.0662408 0.17907 -0.893895 0.632003 0.00276007 -0.0581877 1.854…
977.0 0.0 0.0 -0.102207 0.0906091 0.952673 0.0 0.0 0.0 0.102207 0.0 0.0 0.102207 0.0 0.0 0.199978 -0.178365 0.0150383 0.0 0.0 0.0 -0.199978 0.0 0.0 -0.199978 0.07269102000000001 0.985281 -2.16943e-18 -0.182543 0.0140061 0.0 -0.00712785 0.00399615 0.00727131 0.0967513 0.954921 -0.0076796 -0.224518 0.166802 0.0572262 -0.217922 0.17644 0.0500533 -0.0725401 -0.000125374 0.495437 0.131507 -0.00939007 …
978.0 0.0 0.0 -0.116718 0.103356 0.950174 0.0 0.0 0.0 0.116718 0.0 0.0 0.116718 0.0 0.0 0.240927 -0.214888 0.0181177 0.0 0.0 0.0 -0.240927 0.0 0.0 -0.240927 0.0859299 0.984168 -2.16943e-18 -0.219654 0.0200637 0.0 -0.00500392 0.00462299 -0.00509789 0.103718 0.954112 -0.00578715 -0.216906 0.171324 0.0526339 -0.208216 0.174747 0.0570292 -0.0436861 0.132674 0.755765 0.142924 0.0410586 -0.0706409 -1.0…
979.0 0.0 0.0 -0.149166 0.131716 0.94392 0.0 0.0 0.0 0.149166 0.0 0.0 0.149166 0.0 0.0 0.0378455 -0.0337552 0.00284598 0.0 0.0 0.0 -0.0378455 0.0 0.0 -0.0378455 0.1154633 0.980987 -2.16943e-18 -0.0343836 0.00426937 0.0 -0.00664598 0.00432091 -0.328169 0.354617 0.866285 -0.00652305 -0.112417 0.0388427 0.4043 -0.183524 0.174867 0.311148 -0.0566697 0.148583 -0.809958 0.638152 -0.000860596 -0.049407 …
980.0 0.0 0.0 -0.308607 0.267352 0.900023 0.0 0.0 0.0 0.308607 0.0 0.0 0.308607 0.0 0.0 0.431529 -0.38489 0.032451 0.0 0.0 0.0 -0.431529 0.0 0.0 -0.431529 0.258276 0.951553 -2.16943e-18 -0.379353 0.110309 0.0 -0.000770795 0.00137747 -0.299723 0.214464 0.91136 -0.000693957 0.233785 -0.337656 0.367062 -0.0360549 0.174324 0.167323 -0.0338242 -0.010454 -0.0201257 -0.16904 -0.0103157 -0.0322478 1.7368…
981.0 0.0 0.0 -0.130161 0.11513 0.947695 0.0 0.0 0.0 0.130161 0.0 0.0 0.130161 0.0 0.0 0.341611 -0.30469 0.0256892 0.0 0.0 0.0 -0.341611 0.0 0.0 -0.341611 0.0981781 0.982966 -2.16943e-18 -0.311038 0.0326325 0.0 -0.00490443 0.0015175 -0.00689673 0.103199 0.954634 -0.00501011 -0.199843 0.156168 0.0557291 -0.195172 0.158451 0.0601759 -0.0234798 0.0304877 1.16789 0.143385 -0.0326977 -0.0289666 -2.963…
982.0 0.0 0.0 -0.219063 0.192031 0.927342 0.0 0.0 0.0 0.219063 0.0 0.0 0.219063 0.0 0.0 0.387891 -0.345968 0.0291694 0.0 0.0 0.0 -0.387891 0.0 0.0 -0.387891 0.17864000000000002 0.97089 -2.16943e-18 -0.348491 0.0682638 0.0 0.00456327 0.003738 -0.0890506 0.17781 0.935764 0.00339558 -0.210266 0.158389 0.13792 -0.214107 0.175734 0.138011 -0.0239501 -0.00216982 0.515209 0.117343 0.015081 -0.0224807 -0…
983.0 0.0 0.0 -0.089615 0.0795207 0.954691 0.0 0.0 0.0 0.089615 0.0 0.0 0.089615 0.0 0.0 -0.203937 0.181896 -0.0153361 0.0 0.0 0.0 0.203937 0.0 0.0 0.203937 0.061192 0.98609 -2.16943e-18 0.186323 -0.0119383 0.0 -0.000427404 0.00114486 -0.0696635 0.129573 0.945839 -0.000429126 -0.163924 0.140609 0.0986335 -0.175566 0.176576 0.0716527 -0.0329265 -0.00225892 -0.570764 0.07144 -0.0265162 -0.0312051 0…
984.0 0.0 0.0 0.0238649 -0.0213051 0.96654 0.0 0.0 0.0 -0.0238649 0.0 0.0 -0.0238649 0.0 0.0 -0.16308 0.145454 -0.0122636 0.0 0.0 0.0 0.16308 0.0 0.0 0.16308 -0.042641 0.986843 -2.16943e-18 0.149117 0.00738642 0.0 0.000549552 0.00125346 0.0503145 0.00723473 0.964519 0.000527268 -0.155454 0.164646 -0.0539 -0.158519 0.176418 -0.0582932 -0.0345716 0.00174544 -0.465403 -0.0914576 -0.0185553 -0.033373…
985.0 0.0 0.0 -0.178207 0.156915 0.937544 0.0 0.0 0.0 0.178207 0.0 0.0 0.178207 0.0 0.0 0.181986 -0.162317 0.0136853 0.0 0.0 0.0 -0.181986 0.0 0.0 -0.181986 0.1417963 0.977328 -2.16943e-18 -0.164673 0.0253222 0.0 -0.00828063 -0.000510468 -0.153348 0.219669 0.921575 -0.00765888 -0.196787 0.173737 0.183835 -0.190916 0.17516 0.180047 0.00184341 0.000280207 0.0272323 0.476637 -0.0478444 0.00172168 -0…
987.0 0.0 0.0 -0.0861759 0.0764879 0.955218 0.0 0.0 0.0 0.0861759 0.0 0.0 0.0861759 0.0 0.0 0.185323 -0.165294 0.0139363 0.0 0.0 0.0 -0.185323 0.0 0.0 -0.185323 0.05804960000000001 0.986286 -2.16943e-18 -0.169353 0.0102663 0.0 -0.00589719 0.00176406 0.00645119 0.0793601 0.957438 -0.00598863 -0.20062 0.171236 0.0274994 -0.196184 0.17595 0.0409089 -0.0591663 0.0681419 0.58262 0.113636 0.0304902 -0.…
988.0 0.0 0.0 0.0665828 -0.0595094 0.968027 0.0 0.0 0.0 -0.0665828 0.0 0.0 -0.0665828 0.0 0.0 -0.372777 0.332488 -0.0280328 0.0 0.0 0.0 0.372777 0.0 0.0 0.372777 -0.08164799999999998 0.984074 -2.16943e-18 0.339828 0.0314253 0.0 -0.011873 0.0222642 0.11897 0.05616 0.967333 -0.0165932 -0.28679 0.175435 -0.000335538 -0.26051 0.128062 0.0356049 -0.0379096 0.00444408 -0.691408 0.214542 -0.0793322 -0.0…
989.0 0.0 0.0 -0.209296 0.183675 0.929911 0.0 0.0 0.0 0.209296 0.0 0.0 0.209296 0.0 0.0 0.433474 -0.386624 0.0325972 0.0 0.0 0.0 -0.433474 0.0 0.0 -0.433474 0.1698566 0.972566 -2.16943e-18 -0.390171 0.0724785 0.0 -0.000646323 0.0030397 -0.0245792 0.170114 0.941041 -0.00143437 -0.277321 0.171057 0.129466 -0.273986 0.176214 0.135173 -0.0205827 0.122747 1.02973 0.178041 0.0162942 -0.0525149 -1.3031 …
991.0 0.0 0.0 -0.243054 0.212446 0.920686 0.0 0.0 0.0 0.243054 0.0 0.0 0.243054 0.0 0.0 0.235212 -0.209791 0.017688 0.0 0.0 0.0 -0.235212 0.0 0.0 -0.235212 0.200141 0.966409 -2.16943e-18 -0.210267 0.0464517 0.0 0.0028763 0.000766326 -0.224455 0.239362 0.912239 0.00260507 0.0990299 -0.291412 0.385082 -0.140569 0.175155 0.200082 -0.0517694 -0.011835 -0.0232369 0.344032 -0.0250058 -0.0484103 0.84989…
992.0 0.0 0.0 0.069066 -0.0617318 0.968063 0.0 0.0 0.0 -0.069066 0.0 0.0 -0.069066 0.0 0.0 -0.168731 0.150495 -0.0126886 0.0 0.0 0.0 0.168731 0.0 0.0 0.168731 -0.083911 0.983862 -2.16943e-18 0.153782 0.014606 0.0 0.000106734 0.000731879 0.0995104 -0.039734 0.969504 8.96962e-05 -0.11422 0.104423 -0.0865708 -0.124765 0.110583 -0.0774882 0.00741066 -0.000729556 0.595237 0.341657 -0.0157305 0.0072158…
993.0 0.0 0.0 -0.193128 0.169788 0.933985 0.0 0.0 0.0 0.193128 0.0 0.0 0.193128 0.0 0.0 0.189808 -0.169294 0.0142735 0.0 0.0 0.0 -0.189808 0.0 0.0 -0.189808 0.155282 0.975151 -2.16943e-18 -0.171337 0.0289702 0.0 -0.00543512 0.00705341 -0.338355 0.359441 0.865394 -0.00581318 -0.0677659 -0.0362216 0.43342 -0.176822 0.175049 0.30765 -0.0858201 0.18414 -0.796295 0.647605 0.0148411 -0.0743349 1.72665 …
994.0 0.0 0.0 0.0401051 -0.0358215 0.967298 0.0 0.0 0.0 -0.0401051 0.0 0.0 -0.0401051 0.0 0.0 -0.546959 0.487844 -0.0411313 0.0 0.0 0.0 0.546959 0.0 0.0 0.546959 -0.05748399999999999 0.985987 -2.16943e-18 0.49966 0.0328921 0.0 -0.0169374 0.0353553 0.0167667 0.17203 0.944904 -0.0268567 -0.316392 0.174709 0.133838 -0.271719 0.0911045 0.183436 -0.034728 0.000475264 -0.9077 0.587848 -0.184749 -0.0327…
995.0 0.0 0.0 -0.118722 0.105112 0.949815 0.0 0.0 0.0 0.118722 0.0 0.0 0.118722 0.0 0.0 0.342163 -0.305183 0.0257307 0.0 0.0 0.0 -0.342163 0.0 0.0 -0.342163 0.087756 0.984 -2.16943e-18 -0.311895 0.0291192 0.0 -0.00688805 0.00445589 0.04909 0.0971043 0.958179 -0.00762113 -0.273099 0.174983 0.0500027 -0.259467 0.17461 0.0601686 -0.0471598 0.160203 1.36831 0.183881 0.0797387 -0.0866645 -1.97775 -0.1…
996.0 0.0 0.0 -0.0893925 0.0793246 0.954725 0.0 0.0 0.0 0.0893925 0.0 0.0 0.0893925 0.0 0.0 0.153783 -0.137162 0.0115645 0.0 0.0 0.0 -0.153783 0.0 0.0 -0.153783 0.06098870000000001 0.986103 -2.16943e-18 -0.140502 0.00897107 0.0 -0.00948211 0.000832328 0.0376807 0.101742 0.956791 -0.00919913 -0.261125 0.176966 0.0538329 -0.244681 0.167544 0.0507828 -0.0168199 0.000614316 0.21888 0.120456 -0.001791…
997.0 0.0 0.0 0.0247547 -0.0221 0.966588 0.0 0.0 0.0 -0.0247547 0.0 0.0 -0.0247547 0.0 0.0 -0.284581 0.253824 -0.0214005 0.0 0.0 0.0 0.284581 0.0 0.0 0.284581 -0.04345399999999999 0.986802 -2.16943e-18 0.260204 0.0131211 0.0 0.000271864 0.000812296 0.0592518 0.0121173 0.966317 0.000182615 -0.14559 0.127776 -0.0370912 -0.178243 0.165895 -0.0490644 0.0158294 -0.000918815 0.655581 0.537626 -0.094775…
998.0 0.0 0.0 -0.120637 0.106791 0.949468 0.0 0.0 0.0 0.120637 0.0 0.0 0.120637 0.0 0.0 0.230575 -0.205654 0.0173392 0.0 0.0 0.0 -0.230575 0.0 0.0 -0.230575 0.0895016 0.983835 -2.16943e-18 -0.210139 0.0200251 0.0 -0.00436498 0.00361368 -0.0182699 0.107718 0.952461 -0.00495029 -0.207204 0.171562 0.0573729 -0.19954 0.175573 0.0615506 -0.0398522 0.105288 0.653537 0.133586 0.024632 -0.0601887 -0.9397…
999.0 0.0 0.0 -0.157126 0.138642 0.942245 0.0 0.0 0.0 0.157126 0.0 0.0 0.157126 0.0 0.0 -0.00347815 0.00310223 -0.000261557 0.0 0.0 0.0 0.00347815 0.0 0.0 0.00347815 0.1226918 0.98006 -2.16943e-18 0.00315675 -0.000417513 0.0 -0.00983993 0.00192887 -0.325984 0.350549 0.8672 -0.0090672 -0.125385 0.0677535 0.389958 -0.180535 0.174539 0.309862 -0.0675813 0.106552 -0.835646 0.621988 -0.0175617 -0.0597…
1000.0 0.0 0.0 0.117004 -0.104634 0.96768 0.0 0.0 0.0 -0.117004 0.0 0.0 -0.117004 0.0 0.0 -0.396391 0.353549 -0.0298086 0.0 0.0 0.0 0.396391 0.0 0.0 0.396391 -0.12748500000000001 0.978667 -2.16943e-18 0.359211 0.0515856 0.0 -0.0130575 0.0321387 0.178271 0.00678276 0.973554 -0.0194906 -0.291096 0.175722 -0.0550275 -0.270368 0.13749 -0.0058811 -0.0469275 0.00833405 -0.618749 0.145622 -0.0603947 -0.…
1001.0 0.0 0.0 -0.0740319 0.0657643 0.956995 0.0 0.0 0.0 0.0740319 0.0 0.0 0.0740319 0.0 0.0 0.0807543 -0.0720264 0.00607272 0.0 0.0 0.0 -0.0807543 0.0 0.0 -0.0807543 0.0469483 0.986892 -2.16943e-18 -0.073844 0.00357706 0.0 -0.00702802 0.0041461 -0.32309 0.352513 0.866524 -0.00713017 -0.130052 0.0665528 0.392974 -0.185125 0.17489 0.310035 -0.0859729 0.111649 -0.894972 0.659348 -0.0219155 -0.07676…
1002.0 0.0 0.0 -0.295215 0.256247 0.904536 0.0 0.0 0.0 0.295215 0.0 0.0 0.295215 0.0 0.0 0.498569 -0.444684 0.0374924 0.0 0.0 0.0 -0.498569 0.0 0.0 -0.498569 0.24647999999999998 0.954897 -2.16943e-18 -0.439954 0.121565 0.0 0.00117576 0.00131592 -0.256093 0.199616 0.918929 0.00107788 0.180998 -0.289753 0.341318 -0.0592854 0.168126 0.152869 -0.0147625 -0.00392031 0.257747 -0.170145 0.00704438 -0.01…
1004.0 0.0 0.0 -0.121234 0.107314 0.949359 0.0 0.0 0.0 0.121234 0.0 0.0 0.121234 0.0 0.0 0.247716 -0.220943 0.0186283 0.0 0.0 0.0 -0.247716 0.0 0.0 -0.247716 0.0900455 0.983783 -2.16943e-18 -0.225749 0.0216486 0.0 -0.00478175 0.0042032 -0.00770643 0.107374 0.953305 -0.00548866 -0.218198 0.169331 0.0592759 -0.210609 0.176513 0.0644705 -0.042695 0.112847 0.774754 0.14697 0.0412272 -0.0654553 -1.099…
1005.0 0.0 0.0 -0.0547506 0.0486961 0.959548 0.0 0.0 0.0 0.0547506 0.0 0.0 0.0547506 0.0 0.0 0.0444615 -0.0396562 0.00334351 0.0 0.0 0.0 -0.0444615 0.0 0.0 -0.0444615 0.029309800000000004 0.987576 -2.16943e-18 -0.0406873 0.00118521 0.0 -0.00208799 0.00550726 -0.335387 0.362002 0.862527 -0.00262506 -0.108615 0.0279222 0.415682 -0.189205 0.174731 0.310444 -0.0781037 0.155446 -0.853439 0.68755 0.001…
1007.0 0.0 0.0 -0.019926 0.0177562 0.963325 0.0 0.0 0.0 0.019926 0.0 0.0 0.019926 0.0 0.0 -0.221918 0.197933 -0.0166882 0.0 0.0 0.0 0.221918 0.0 0.0 0.221918 -0.0025683999999999985 0.987949 -2.16943e-18 0.203163 0.00115866 0.0 0.000727055 0.00121126 0.0079265 0.0599423 0.959109 0.000710491 -0.169656 0.154094 0.0133346 -0.176888 0.174933 0.00263361 -0.0225091 0.000181233 -0.456734 0.040798 -0.0205…
1008.0 0.0 0.0 -0.0942788 0.0836307 0.95396 0.0 0.0 0.0 0.0942788 0.0 0.0 0.0942788 0.0 0.0 -0.0646156 0.057632 -0.00485909 0.0 0.0 0.0 0.0646156 0.0 0.0 0.0646156 0.06545227 0.985807 -2.16943e-18 0.0590163 -0.00405783 0.0 -0.00438235 0.00702585 -0.344491 0.363664 0.862421 -0.00486425 -0.0846039 -0.00242193 0.426652 -0.177951 0.17496 0.308592 -0.0927626 0.172524 -0.786408 0.675714 0.0192976 -0.08…
1009.0 0.0 0.0 0.00381382 -0.00340221 0.96528 0.0 0.0 0.0 -0.00381382 0.0 0.0 -0.00381382 0.0 0.0 -0.166213 0.148249 -0.0124992 0.0 0.0 0.0 0.166213 0.0 0.0 0.166213 -0.024298299999999995 0.987567 -2.16943e-18 0.152102 0.00447961 0.0 -0.0109977 0.020245 1.60117 -0.201442 0.964999 -0.0182762 -1.60849 0.148082 -0.129315 -1.61819 0.174579 -0.179733 0.0882196 -0.0137484 5.12681 -0.316829 1.23284 0.03…
1010.0 0.0 0.0 -0.136384 0.120569 0.946493 0.0 0.0 0.0 0.136384 0.0 0.0 0.136384 0.0 0.0 -0.132144 0.117862 -0.00993726 0.0 0.0 0.0 0.132144 0.0 0.0 0.132144 0.103842 0.982354 -2.16943e-18 0.120237 -0.0133716 0.0 -0.00615846 0.00502529 -0.332285 0.355571 0.865621 -0.00618189 -0.10613 0.0330026 0.406181 -0.181968 0.177627 0.308596 -0.0856668 0.150231 -0.836039 0.650313 -0.000619389 -0.0753652 1.57…
1011.0 0.0 0.0 -0.271281 0.236254 0.91223 0.0 0.0 0.0 0.271281 0.0 0.0 0.271281 0.0 0.0 0.51681 -0.460954 0.0388641 0.0 0.0 0.0 -0.51681 0.0 0.0 -0.51681 0.225292 0.96048 -2.16943e-18 -0.458936 0.115062 0.0 0.000968593 0.000445721 -0.150044 0.18454 0.930904 0.000956854 0.0825358 -0.280745 0.322728 -0.151265 0.174105 0.137283 -0.0620283 -0.00940778 0.210823 -0.0114873 -0.00778218 -0.0583684 0.5512…
1012.0 0.0 0.0 -0.272943 0.237648 0.911711 0.0 0.0 0.0 0.272943 0.0 0.0 0.272943 0.0 0.0 0.502028 -0.447769 0.0377525 0.0 0.0 0.0 -0.502028 0.0 0.0 -0.502028 0.22676800000000003 0.960108 -2.16943e-18 -0.445623 0.112512 0.0 0.00034558 0.000717068 -0.164618 0.187045 0.929379 0.000306579 0.103576 -0.296509 0.32687 -0.137599 0.171423 0.140813 -0.0665213 -0.0110706 0.137381 -0.0114896 -0.0173345 -0.06…
1013.0 0.0 0.0 -0.167567 0.147705 0.939965 0.0 0.0 0.0 0.167567 0.0 0.0 0.167567 0.0 0.0 0.349508 -0.311734 0.026283 0.0 0.0 0.0 -0.349508 0.0 0.0 -0.349508 0.132161 0.978757 -2.16943e-18 -0.316758 0.0452642 0.0 -0.00347237 0.0012664 -0.0822171 0.133752 0.947557 -0.00358837 -0.102074 0.0530855 0.136111 -0.128349 0.113126 0.125396 -0.00869545 -0.000747231 0.917931 0.0639133 0.0350163 -0.00825813 -…
1014.0 0.0 0.0 -0.213729 0.18747 0.928755 0.0 0.0 0.0 0.213729 0.0 0.0 0.213729 0.0 0.0 0.441622 -0.393892 0.03321 0.0 0.0 0.0 -0.441622 0.0 0.0 -0.441622 0.173845 0.971816 -2.16943e-18 -0.397174 0.0756022 0.0 -0.00246469 0.00314696 0.0055613 0.179248 0.940588 -0.00323146 -0.308011 0.14613 0.162913 -0.3168 0.175083 0.145572 -0.0696029 0.000224445 0.991612 0.207529 0.0227788 -0.0654057 -1.16241 -0…
1015.0 0.0 0.0 0.03276 -0.0292545 0.966985 0.0 0.0 0.0 -0.03276 0.0 0.0 -0.03276 0.0 0.0 -0.561239 0.500581 -0.0422052 0.0 0.0 0.0 0.561239 0.0 0.0 0.561239 -0.050772 0.986404 -2.16943e-18 0.512939 0.0299841 0.0 -0.000415283 0.0206458 0.0676859 0.0275128 0.969835 -0.00425065 -0.161195 0.112266 -0.0330872 -0.218001 0.181846 0.107788 -0.0133874 0.22175 0.693683 0.87196 -0.0481481 -0.0624895 -2.6452…
1017.0 0.0 0.0 -0.114955 0.101809 0.950488 0.0 0.0 0.0 0.114955 0.0 0.0 0.114955 0.0 0.0 -0.210308 0.187578 -0.0158152 0.0 0.0 0.0 0.210308 0.0 0.0 0.210308 0.08432217 0.984314 -2.16943e-18 0.19177 -0.0171758 0.0 -0.000438652 0.00103565 -0.0929771 0.156793 0.939348 -0.000452286 -0.17356 0.144556 0.127565 -0.183485 0.174979 0.105799 -0.0344077 -0.00317639 -0.500785 0.142766 -0.0259023 -0.0324458 0…
1018.0 0.0 0.0 0.00744498 -0.00664241 0.965535 0.0 0.0 0.0 -0.00744498 0.0 0.0 -0.00744498 0.0 0.0 0.0692805 -0.0617927 0.00520989 0.0 0.0 0.0 -0.0692805 0.0 0.0 -0.0692805 -0.027620999999999993 0.987463 -2.16943e-18 -0.0633917 -0.00209738 0.0 -0.0240074 0.0208309 1.4459 -0.201804 0.973066 -0.0283049 -1.44765 0.174593 -0.159257 -1.44577 0.174652 -0.200762 0.00892885 -0.0660255 4.26452 -0.432056 0…
1019.0 0.0 0.0 -0.141759 0.125261 0.945428 0.0 0.0 0.0 0.141759 0.0 0.0 0.141759 0.0 0.0 0.205968 -0.183707 0.0154888 0.0 0.0 0.0 -0.205968 0.0 0.0 -0.205968 0.1087314 0.981797 -2.16943e-18 -0.187294 0.0218488 0.0 -0.0154931 -0.000613314 -0.111749 0.157954 0.939183 -0.0145966 -0.165071 0.175095 0.110014 -0.141851 0.144943 0.129841 -0.0434651 -0.00502814 -0.184845 0.248393 -0.0274548 -0.0409759 -0…
1020.0 0.0 0.0 -0.123258 0.109088 0.948988 0.0 0.0 0.0 0.123258 0.0 0.0 0.123258 0.0 0.0 0.189284 -0.168826 0.0142341 0.0 0.0 0.0 -0.189284 0.0 0.0 -0.189284 0.0918902 0.983604 -2.16943e-18 -0.172464 0.0168912 0.0 -0.0185933 -0.000208884 -0.0987431 0.146988 0.942005 -0.0176564 -0.168166 0.175794 0.100388 -0.136551 0.134601 0.11684 -0.028816 -0.00302051 0.0303072 0.295805 -0.0192047 -0.0271938 -0.…
1022.0 0.0 0.0 -0.133895 0.118394 0.946978 0.0 0.0 0.0 0.133895 0.0 0.0 0.133895 0.0 0.0 0.213551 -0.19047 0.016059 0.0 0.0 0.0 -0.213551 0.0 0.0 -0.213551 0.1015768 0.982604 -2.16943e-18 -0.194361 0.0211253 0.0 -0.0182515 0.000805976 -0.106792 0.153408 0.940207 -0.0175489 -0.167584 0.175539 0.108204 -0.135001 0.130474 0.126333 -0.0411757 -0.00460522 0.02332 0.301788 -0.018775 -0.0388243 -0.39492…
1023.0 0.0 0.0 0.0629999 -0.056303 0.967965 0.0 0.0 0.0 -0.0629999 0.0 0.0 -0.0629999 0.0 0.0 -0.158295 0.141186 -0.0119038 0.0 0.0 0.0 0.158295 0.0 0.0 0.158295 -0.07838099999999999 0.98437 -2.16943e-18 0.14435 0.0128272 0.0 -0.00481349 0.00452145 0.0831758 -0.071134 0.968777 -0.00495179 -0.0932246 0.16516 -0.169506 -0.0976533 0.158683 -0.0621962 -0.0487207 0.00276093 0.316919 -0.166575 0.077574…
1024.0 0.0 0.0 0.0266859 -0.0238257 0.966689 0.0 0.0 0.0 -0.0266859 0.0 0.0 -0.0266859 0.0 0.0 -0.17062 0.152179 -0.0128306 0.0 0.0 0.0 0.17062 0.0 0.0 0.17062 -0.045219999999999996 0.986711 -2.16943e-18 0.155989 0.00816799 0.0 0.00100014 0.00127304 0.0554918 0.0065804 0.965014 0.000932074 -0.159017 0.158226 -0.0488259 -0.162514 0.17455 -0.0588185 -0.0181693 0.00100858 -0.478135 -0.0881842 -0.015…
1026.0 0.0 0.0 -0.151881 0.13408 0.943355 0.0 0.0 0.0 0.151881 0.0 0.0 0.151881 0.0 0.0 0.431663 -0.38501 0.0324611 0.0 0.0 0.0 -0.431663 0.0 0.0 -0.431663 0.11793010000000001 0.980677 -2.16943e-18 -0.392043 0.049761 0.0 -0.00673186 0.00331 0.0421913 0.118087 0.954525 -0.00723758 -0.289764 0.174724 0.0764072 -0.277249 0.175962 0.0723851 -0.0349858 0.109266 1.57387 0.178108 0.0734315 -0.0631466 -2…
1027.0 0.0 0.0 -0.152907 0.134973 0.94314 0.0 0.0 0.0 0.152907 0.0 0.0 0.152907 0.0 0.0 0.422185 -0.376555 0.0317483 0.0 0.0 0.0 -0.422185 0.0 0.0 -0.422185 0.11886160000000001 0.980558 -2.16943e-18 -0.383384 0.0490616 0.0 -0.00632832 0.00399998 0.0387833 0.120823 0.954072 -0.00703409 -0.290238 0.176965 0.0761417 -0.277685 0.17642 0.0798399 -0.0247233 0.18115 1.58909 0.199388 0.0790416 -0.0732178…
1028.0 0.0 0.0 -0.162014 0.142887 0.94119 0.0 0.0 0.0 0.162014 0.0 0.0 0.162014 0.0 0.0 0.358165 -0.319455 0.026934 0.0 0.0 0.0 -0.358165 0.0 0.0 -0.358165 0.1271264 0.979462 -2.16943e-18 -0.324855 0.0445821 0.0 -0.00403066 0.00144044 -0.0391696 0.131567 0.9491 -0.00417319 -0.186646 0.13108 0.099908 -0.189008 0.148635 0.0934401 -0.012731 0.0106881 1.11335 0.153127 -0.021022 -0.014451 -2.72878 2.5…
1029.0 0.0 0.0 -0.201633 0.177101 0.93187 0.0 0.0 0.0 0.201633 0.0 0.0 0.201633 0.0 0.0 0.146713 -0.130856 0.0110328 0.0 0.0 0.0 -0.146713 0.0 0.0 -0.146713 0.1629543 0.97382 -2.16943e-18 -0.132241 0.0235183 0.0 -0.0233709 0.00254916 -0.356777 0.366557 0.860414 -0.021225 -0.0789251 -0.0020697 0.435407 -0.16579 0.175203 0.30624 -0.142737 0.143119 -0.779356 0.676582 0.017316 -0.125379 1.57197 -2.91…
1030.0 0.0 0.0 -0.0965788 0.0856563 0.953592 0.0 0.0 0.0 0.0965788 0.0 0.0 0.0965788 0.0 0.0 -0.139651 0.124558 -0.0105018 0.0 0.0 0.0 0.139651 0.0 0.0 0.139651 0.06755284 0.985661 -2.16943e-18 0.127529 -0.0090634 0.0 -0.00477972 0.00660195 -0.334207 0.357671 0.864738 -0.00515479 -0.0901373 0.00147267 0.424642 -0.181379 0.17476 0.291455 -0.0806049 0.153454 -0.953939 0.641264 -0.0439819 -0.0710277…
1031.0 0.0 0.0 -0.0419473 0.0373365 0.961062 0.0 0.0 0.0 0.0419473 0.0 0.0 0.0419473 0.0 0.0 0.169865 -0.151506 0.0127739 0.0 0.0 0.0 -0.169865 0.0 0.0 -0.169865 0.0175914 0.987842 -2.16943e-18 -0.155491 0.00253757 0.0 -0.0390586 0.0209398 0.954799 -0.0843062 0.994318 -0.0424718 -1.04721 0.174593 -0.0670066 -1.04254 0.174349 0.0977764 0.00560921 -0.00797111 1.98985 -0.310685 0.394584 0.00965953 -…
1032.0 0.0 0.0 0.0650402 -0.0581289 0.968002 0.0 0.0 0.0 -0.0650402 0.0 0.0 -0.0650402 0.0 0.0 -0.154428 0.137737 -0.011613 0.0 0.0 0.0 0.154428 0.0 0.0 0.154428 -0.08024099999999999 0.984203 -2.16943e-18 0.140798 0.0128012 0.0 -0.0046991 0.00446087 0.0835114 -0.075916 0.968724 -0.00480045 -0.0884017 0.164857 -0.17576 -0.0898651 0.154605 -0.0636924 -0.0490488 -0.00163883 0.253308 -0.195633 0.0840…
1033.0 0.0 0.0 -0.0456974 0.0406658 0.960634 0.0 0.0 0.0 0.0456974 0.0 0.0 0.0456974 0.0 0.0 -0.0833055 0.0743019 -0.00626457 0.0 0.0 0.0 0.0833055 0.0 0.0 0.0833055 0.021024100000000004 0.987779 -2.16943e-18 0.0762509 -0.00153044 0.0 -0.0310251 0.0276867 1.43796 -0.218522 0.972604 -0.0368496 -1.41999 0.174697 -0.177712 -1.41249 0.174693 -0.188542 0.00703063 -0.0483219 4.13256 -0.451325 0.994494 …
1034.0 0.0 0.0 -0.0878565 0.0779702 0.954962 0.0 0.0 0.0 0.0878565 0.0 0.0 0.0878565 0.0 0.0 0.355794 -0.31734 0.0267557 0.0 0.0 0.0 -0.355794 0.0 0.0 -0.355794 0.0595853 0.986192 -2.16943e-18 -0.325099 0.0202563 0.0 -0.0198212 0.0140385 0.974561 0.0939842 0.974677 -0.0233 -1.27824 0.153378 0.144621 -1.2854 0.17956 0.0727937 0.0196379 0.127513 3.26747 0.112807 0.183668 -0.0779713 -2.76855 -1.2527…
1035.0 0.0 0.0 -0.145982 0.128943 0.944574 0.0 0.0 0.0 0.145982 0.0 0.0 0.145982 0.0 0.0 0.339243 -0.302578 0.025511 0.0 0.0 0.0 -0.339243 0.0 0.0 -0.339243 0.1125705 0.981341 -2.16943e-18 -0.30833 0.0372888 0.0 -0.00420339 0.00187907 -0.0249959 0.118853 0.95152 -0.00443023 -0.195478 0.148677 0.0766429 -0.194059 0.158782 0.0743437 -0.0205699 0.0347102 1.11088 0.154412 -0.0182024 -0.0270266 -2.716…
1036.0 0.0 0.0 -0.0640157 0.0569038 0.958362 0.0 0.0 0.0 0.0640157 0.0 0.0 0.0640157 0.0 0.0 -0.187213 0.166979 -0.0140784 0.0 0.0 0.0 0.187213 0.0 0.0 0.187213 0.037787100000000004 0.987289 -2.16943e-18 0.171268 -0.00657762 0.0 -0.0138072 0.00592421 -0.337833 0.360131 0.863877 -0.0131493 -0.0945488 0.00471876 0.424893 -0.180552 0.174986 0.28684 -0.116366 0.164922 -0.836385 0.707022 -0.00314085 -…
1037.0 0.0 0.0 -0.145038 0.12812 0.944766 0.0 0.0 0.0 0.145038 0.0 0.0 0.145038 0.0 0.0 0.230874 -0.205921 0.0173617 0.0 0.0 0.0 -0.230874 0.0 0.0 -0.230874 0.1117124 0.981445 -2.16943e-18 -0.20986 0.025179 0.0 -0.0185111 0.000887529 -0.116002 0.179056 0.93431 -0.0177722 -0.189566 0.175615 0.139479 -0.165088 0.146653 0.158158 -0.0152116 -0.00188562 0.165458 0.435726 -0.0324317 -0.0142568 -0.71236…
1038.0 0.0 0.0 0.0445782 -0.0398219 0.967465 0.0 0.0 0.0 -0.0445782 0.0 0.0 -0.0445782 0.0 0.0 -0.354458 0.316148 -0.0266552 0.0 0.0 0.0 0.354458 0.0 0.0 0.354458 -0.061569 0.985708 -2.16943e-18 0.323707 0.022764 0.0 -0.0234322 0.00627479 -0.0585404 0.1452 0.945711 -0.0238047 -0.206095 0.175005 0.100056 -0.190107 0.149011 0.171657 -0.028401 -0.00184245 -0.294988 0.511964 -0.0771896 -0.0268014 -0.…
1039.0 0.0 0.0 -0.271469 0.236412 0.912171 0.0 0.0 0.0 0.271469 0.0 0.0 0.271469 0.0 0.0 0.710353 -0.633579 0.0534186 0.0 0.0 0.0 -0.710353 0.0 0.0 -0.710353 0.22545900000000002 0.960438 -2.16943e-18 -0.630776 0.158271 0.0 -0.0433022 0.00636823 0.25321 0.176409 0.947893 -0.0415835 -0.295825 -0.372063 0.420119 -0.582715 0.174688 0.17018 -0.279588 0.0705732 0.479166 -0.0238115 0.00249185 -0.274131 …
1041.0 0.0 0.0 -0.0399195 0.0355356 0.961288 0.0 0.0 0.0 0.0399195 0.0 0.0 0.0399195 0.0 0.0 -0.315053 0.281003 -0.023692 0.0 0.0 0.0 0.315053 0.0 0.0 0.315053 0.015735200000000005 0.98787 -2.16943e-18 0.288402 -0.0041217 0.0 0.00114662 0.00132842 -0.00758789 0.0727162 0.958189 0.00098908 -0.148119 0.130274 0.030206 -0.179926 0.17915 0.00578889 0.0232373 0.000223966 0.419987 0.513545 -0.0906299 0…
1042.0 0.0 0.0 -0.293893 0.255148 0.904973 0.0 0.0 0.0 0.293893 0.0 0.0 0.293893 0.0 0.0 0.174727 -0.155843 0.0131395 0.0 0.0 0.0 -0.174727 0.0 0.0 -0.174727 0.24531399999999998 0.955219 -2.16943e-18 -0.154242 0.0423995 0.0 -0.00141478 0.000973816 -0.29483 0.251667 0.90133 -0.00133481 0.193291 -0.357533 0.417355 -0.0884574 0.175802 0.213189 -0.0463172 -0.0141012 0.282734 0.267137 0.0161755 -0.043…
1043.0 0.0 0.0 -0.078326 0.0695586 0.956381 0.0 0.0 0.0 0.078326 0.0 0.0 0.078326 0.0 0.0 0.0346402 -0.0308963 0.00260494 0.0 0.0 0.0 -0.0346402 0.0 0.0 -0.0346402 0.0508745 0.986693 -2.16943e-18 -0.0316691 0.00167041 0.0 -0.0105076 0.00418275 -0.350068 0.372119 0.857541 -0.00993994 -0.0895437 -0.00507282 0.445967 -0.182454 0.175173 0.308016 -0.113996 0.134666 -0.751014 0.740036 -0.0134659 -0.101…
1044.0 0.0 0.0 -0.141735 0.125239 0.945433 0.0 0.0 0.0 0.141735 0.0 0.0 0.141735 0.0 0.0 0.180419 -0.16092 0.0135675 0.0 0.0 0.0 -0.180419 0.0 0.0 -0.180419 0.1087088 0.9818 -2.16943e-18 -0.164062 0.0191346 0.0 -0.0105345 -0.000422443 -0.116819 0.172812 0.935446 -0.0098841 -0.177585 0.174562 0.127578 -0.16999 0.175488 0.13128 0.00944637 0.00104848 0.0831442 0.388883 -0.0307255 0.0088986 -0.565181…
1045.0 0.0 0.0 0.0768837 -0.0687288 0.968141 0.0 0.0 0.0 -0.0768837 0.0 0.0 -0.0768837 0.0 0.0 -0.0658777 0.0587577 -0.004954 0.0 0.0 0.0 0.0658777 0.0 0.0 0.0658777 -0.09103299999999999 0.983158 -2.16943e-18 0.0599945 0.00617183 0.0 -0.0352175 0.0188281 0.971864 -0.139422 0.992353 -0.0380272 -0.998457 0.174791 -0.13449 -0.974108 0.174689 0.00383066 -0.0160074 0.0226529 2.83837 -0.374983 0.446072…
1046.0 0.0 0.0 -0.272154 0.236987 0.911958 0.0 0.0 0.0 0.272154 0.0 0.0 0.272154 0.0 0.0 0.288334 -0.257171 0.0216827 0.0 0.0 0.0 -0.288334 0.0 0.0 -0.288334 0.226068 0.960285 -2.16943e-18 -0.255989 0.064418 0.0 0.00433002 0.00130537 -0.255912 0.214512 0.917198 0.00397412 0.178703 -0.3183 0.348917 -0.052285 0.119449 0.194534 -0.00266343 -0.000683555 -0.00663298 0.0503602 -0.000177349 -0.00252597 …
1047.0 0.0 0.0 -0.0579954 0.0515719 0.959142 0.0 0.0 0.0 0.0579954 0.0 0.0 0.0579954 0.0 0.0 -0.166886 0.148849 -0.0125498 0.0 0.0 0.0 0.166886 0.0 0.0 0.166886 0.032279 0.987484 -2.16943e-18 0.152704 -0.00494422 0.0 -0.0132453 0.00350818 -0.353416 0.364408 0.859494 -0.0122797 -0.0954885 0.0275032 0.426988 -0.170551 0.175454 0.30372 -0.119929 0.127989 -0.765564 0.734337 -0.0182841 -0.10556 1.2446…
1048.0 0.0 0.0 -0.143519 0.126795 0.945074 0.0 0.0 0.0 0.143519 0.0 0.0 0.143519 0.0 0.0 0.123028 -0.109731 0.0092517 0.0 0.0 0.0 -0.123028 0.0 0.0 -0.123028 0.1103313 0.981609 -2.16943e-18 -0.11185 0.0132475 0.0 -0.00999707 0.000132698 -0.123987 0.1687 0.935738 -0.00946356 -0.165309 0.175795 0.120939 -0.156405 0.169582 0.1312 -0.0108115 -0.00140328 0.0277589 0.330297 -0.0228072 -0.0101707 -0.433…
1049.0 0.0 0.0 -0.185951 0.163603 0.935721 0.0 0.0 0.0 0.185951 0.0 0.0 0.185951 0.0 0.0 0.226584 -0.202095 0.0170391 0.0 0.0 0.0 -0.226584 0.0 0.0 -0.226584 0.1487995 0.976223 -2.16943e-18 -0.204778 0.0331146 0.0 -0.0105189 -0.000506987 -0.161853 0.210456 0.923622 -0.0098017 -0.176552 0.174734 0.17139 -0.168274 0.175417 0.166767 0.00150889 -0.000526715 -0.0346104 0.415079 -0.039736 0.00155074 -0…
1050.0 0.0 0.0 -0.149435 0.131951 0.943864 0.0 0.0 0.0 0.149435 0.0 0.0 0.149435 0.0 0.0 0.44422 -0.396209 0.0334053 0.0 0.0 0.0 -0.44422 0.0 0.0 -0.44422 0.1157083 0.980956 -2.16943e-18 -0.403571 0.0502215 0.0 -0.00751841 0.00270924 0.0475048 0.11337 0.95532 -0.00782448 -0.289565 0.176469 0.0722818 -0.275897 0.174737 0.0644887 -0.0377278 0.0952398 1.5883 0.157842 0.0585693 -0.0618404 -2.36189 -0…
1051.0 0.0 0.0 -0.176626 0.155549 0.93791 0.0 0.0 0.0 0.176626 0.0 0.0 0.176626 0.0 0.0 0.324014 -0.288995 0.0243659 0.0 0.0 0.0 -0.324014 0.0 0.0 -0.324014 0.1403662 0.977547 -2.16943e-18 -0.29326 0.0446211 0.0 -0.00417577 0.00223733 -0.0170394 0.158778 0.943358 -0.00454542 -0.268624 0.161422 0.128791 -0.267794 0.177636 0.118527 -0.0619717 -0.00115292 0.788873 0.19592 0.00641614 -0.0584603 -0.89…
1052.0 0.0 0.0 -0.105677 0.0936608 0.952092 0.0 0.0 0.0 0.105677 0.0 0.0 0.105677 0.0 0.0 0.0977006 -0.0871413 0.00734709 0.0 0.0 0.0 -0.0977006 0.0 0.0 -0.0977006 0.075858654 0.985032 -2.16943e-18 -0.0891586 0.00715227 0.0 -0.0122226 8.187e-06 -0.0778915 0.142726 0.94371 -0.0115464 -0.184166 0.17487 0.0951826 -0.163267 0.152757 0.0996768 0.0188092 0.00147796 0.0867528 0.318004 -0.0271115 0.01782…
1053.0 0.0 0.0 -0.0481798 0.0428686 0.960343 0.0 0.0 0.0 0.0481798 0.0 0.0 0.0481798 0.0 0.0 -0.0648427 0.0578346 -0.00487617 0.0 0.0 0.0 0.0648427 0.0 0.0 0.0648427 0.023296200000000003 0.987731 -2.16943e-18 0.0593485 -0.00133858 0.0 -0.0297167 0.0279984 1.51461 -0.241653 0.966025 -0.0356358 -1.47558 0.174535 -0.199236 -1.4696 0.174629 -0.257021 0.00367031 -0.0577208 4.40771 -0.451866 1.1332 0.0…
1055.0 0.0 0.0 0.0145879 -0.0130189 0.966002 0.0 0.0 0.0 -0.0145879 0.0 0.0 -0.0145879 0.0 0.0 -0.408029 0.363929 -0.0306838 0.0 0.0 0.0 0.408029 0.0 0.0 0.408029 -0.03415599999999999 0.987224 -2.16943e-18 0.373249 0.015019 0.0 -0.00043989 0.00637345 0.0515637 0.0324447 0.965357 -0.00155792 -0.157773 0.121228 -0.0104901 -0.200857 0.17304 0.0305059 -0.00524632 0.000263597 0.656731 0.689977 -0.1028…
1056.0 0.0 0.0 -0.252474 0.220418 0.917939 0.0 0.0 0.0 0.252474 0.0 0.0 0.252474 0.0 0.0 0.568813 -0.507336 0.0427747 0.0 0.0 0.0 -0.568813 0.0 0.0 -0.568813 0.208553 0.964509 -2.16943e-18 -0.507407 0.117119 0.0 -0.0294803 0.00607343 -0.222034 0.311381 0.888298 -0.0292633 -0.241723 0.174558 0.303199 -0.238168 0.175278 0.264727 -0.0469496 -0.00958232 -0.595142 0.647344 -0.132688 -0.0428608 -0.1466…
1057.0 0.0 0.0 -0.0797518 0.0708179 0.956174 0.0 0.0 0.0 0.0797518 0.0 0.0 0.0797518 0.0 0.0 -0.156507 0.139592 -0.0117693 0.0 0.0 0.0 0.156507 0.0 0.0 0.156507 0.052178 0.986623 -2.16943e-18 0.143072 -0.00775105 0.0 -0.00822323 0.00373909 -0.32544 0.348317 0.868113 -0.0078414 -0.11807 0.0567829 0.393074 -0.178633 0.174712 0.286995 -0.0986465 0.118204 -0.84083 0.655489 -0.0303405 -0.0877637 1.428…
1058.0 0.0 0.0 -0.160889 0.141911 0.941434 0.0 0.0 0.0 0.160889 0.0 0.0 0.160889 0.0 0.0 0.00769267 -0.00686125 0.000578489 0.0 0.0 0.0 -0.00769267 0.0 0.0 -0.00769267 0.1261063 0.979602 -2.16943e-18 -0.00697832 0.000949688 0.0 -0.00993457 0.00226696 -0.329153 0.352292 0.866496 -0.00919438 -0.120076 0.0598525 0.394924 -0.179619 0.174888 0.309863 -0.0715464 0.11406 -0.829367 0.627104 -0.0130437 -0…
1059.0 0.0 0.0 -0.0520583 0.046309 0.959879 0.0 0.0 0.0 0.0520583 0.0 0.0 0.0520583 0.0 0.0 0.192792 -0.171955 0.014498 0.0 0.0 0.0 -0.192792 0.0 0.0 -0.192792 0.026845900000000006 0.987644 -2.16943e-18 -0.17644 0.00466426 0.0 -0.0416598 0.0251433 0.955627 -0.0906602 0.994481 -0.0466395 -1.04084 0.175795 -0.0743463 -1.03301 0.175519 0.103464 0.00474755 -0.00655691 1.98457 -0.324594 0.411073 0.008…
1060.0 0.0 0.0 -0.148417 0.131064 0.944074 0.0 0.0 0.0 0.148417 0.0 0.0 0.148417 0.0 0.0 0.276579 -0.246686 0.0207987 0.0 0.0 0.0 -0.276579 0.0 0.0 -0.276579 0.1147832 0.981071 -2.16943e-18 -0.251302 0.0310129 0.0 -0.00531226 0.00466705 -0.00483221 0.136471 0.948336 -0.00623092 -0.255427 0.160706 0.104386 -0.250858 0.174795 0.0920483 -0.0697773 -0.000470955 0.714511 0.17867 0.00816643 -0.0661597 …
1061.0 0.0 0.0 -0.0746499 0.0663105 0.956908 0.0 0.0 0.0 0.0746499 0.0 0.0 0.0746499 0.0 0.0 -0.160558 0.143205 -0.012074 0.0 0.0 0.0 0.160558 0.0 0.0 0.160558 0.047513400000000004 0.986864 -2.16943e-18 0.146814 -0.00720274 0.0 -0.00775719 0.00717288 -0.358063 0.378254 0.855224 -0.0079495 -0.0939837 0.0059207 0.439444 -0.184296 0.177403 0.309838 -0.113181 0.17557 -0.77139 0.760487 0.0283251 -0.10…
1062.0 0.0 0.0 -0.221216 0.193869 0.926765 0.0 0.0 0.0 0.221216 0.0 0.0 0.221216 0.0 0.0 0.437916 -0.390586 0.0329313 0.0 0.0 0.0 -0.437916 0.0 0.0 -0.437916 0.18057299999999998 0.970509 -2.16943e-18 -0.393269 0.0779143 0.0 -0.0334641 0.000934664 -0.283195 0.341216 0.872714 -0.0311988 -0.1906 0.11927 0.368932 -0.212487 0.174566 0.29908 -0.0920578 -0.0110678 -1.13226 0.537177 -0.0838217 -0.0840433…
1063.0 0.0 0.0 -0.1018 0.0902515 0.95274 0.0 0.0 0.0 0.1018 0.0 0.0 0.1018 0.0 0.0 0.164505 -0.146726 0.0123708 0.0 0.0 0.0 -0.164505 0.0 0.0 -0.164505 0.07232000000000001 0.985309 -2.16943e-18 -0.150168 0.0114606 0.0 -0.00657528 0.001815 -0.000594602 0.103371 0.953508 -0.00665143 -0.225315 0.174878 0.0575212 -0.216407 0.176142 0.0517519 -0.0826988 -0.000187987 0.523722 0.179887 0.00233521 -0.078…
[truncated: 8,321 more rows]
