# Supplementary material for: Characterization of Human Balance through a Reinforcement Learning-based Muscle Controller
Source: PLoS One. 2025 Apr 1;20(4):e0320211. doi: 10.1371/journal.pone.0320211 (PMC11960994; doi:10.1371/journal.pone.0320211)
Supplement: S1 File — Data for the COM states and trajectories, as well as muscle activations, presented in the figures. (ZIP) [file pone.0320211.s001.zip › FigureData/fig7c_COM_State_cases_succ.csv]

ID rootJoint_rot_x rootJoint_rot_y rootJoint_rot_z rootJoint_pos_x rootJoint_pos_y rootJoint_pos_z hip_flexion_l knee_angle_l ankle_angle_l hip_flexion_r knee_angle_r ankle_angle_r rootJoint_rot_x_dot rootJoint_rot_y_dot rootJoint_rot_z_dot rootJoint_pos_x_dot rootJoint_pos_y_dot rootJoint_pos_z_dot hip_flexion_l_dot knee_angle_l_dot ankle_angle_l_dot hip_flexion_r_dot knee_angle_r_dot ankle_angl…
11.0 0.0 0.0 -0.0370301 0.0329688 0.961605 0.0 0.0 0.0 0.0370301 0.0 0.0 0.0370301 0.0 0.0 0.00137594 -0.00122723 0.000103471 0.0 0.0 0.0 -0.00137594 0.0 0.0 -0.00137594 0.013090200000000003 0.987904 -2.16943e-18 -0.00125959 1.43614e-05 0.0 -0.0123443 0.00022375 -0.0411127 0.0741734 0.955837 -0.0118107 -0.137773 0.174567 0.0160431 -0.095539 0.0858268 0.0624145 0.000602422 2.48276e-05 0.00104161 0…
16.0 0.0 0.0 -0.0566946 0.0504192 0.959306 0.0 0.0 0.0 0.0566946 0.0 0.0 0.0566946 0.0 0.0 -0.118559 0.105745 -0.0089156 0.0 0.0 0.0 0.118559 0.0 0.0 0.118559 0.031088700000000004 0.987522 -2.16943e-18 0.108488 -0.00337133 0.0 -0.0109327 0.000625199 -0.0489187 0.0773516 0.954723 -0.0104105 -0.135231 0.174643 0.0210416 -0.10355 0.1178 0.0460885 -0.0199077 -0.00100113 0.0155079 0.00695486 0.0026364…
30.0 0.0 0.0 -0.0696296 0.0618716 0.957607 0.0 0.0 0.0 0.0696296 0.0 0.0 0.0696296 0.0 0.0 -0.0953867 0.0850774 -0.00717308 0.0 0.0 0.0 0.0953867 0.0 0.0 0.0953867 0.042922300000000004 0.987078 -2.16943e-18 0.0872421 -0.00384118 0.0 -0.0103723 0.000553001 -0.0657687 0.0823393 0.95316 -0.00985975 -0.121579 0.175401 0.023406 -0.0909297 0.116613 0.0514284 0.00919729 0.000530324 -0.0534164 -0.0122394…
63.0 0.0 0.0 -0.0416607 0.037082 0.961094 0.0 0.0 0.0 0.0416607 0.0 0.0 0.0416607 0.0 0.0 -0.0182921 0.0163151 -0.00137557 0.0 0.0 0.0 0.0182921 0.0 0.0 0.0182921 0.017329200000000003 0.987846 -2.16943e-18 0.0167443 -0.000268464 0.0 -0.00767113 0.000309385 -0.0467975 0.0714894 0.955282 -0.00734286 -0.128345 0.174605 0.0116487 -0.106093 0.128059 0.035854 -0.0121138 -0.000578366 0.0524537 0.0045213…
93.0 0.0 0.0 -0.0838932 0.0744739 0.955562 0.0 0.0 0.0 0.0838932 0.0 0.0 0.0838932 0.0 0.0 -0.0169758 0.0151411 -0.00127658 0.0 0.0 0.0 0.0169758 0.0 0.0 0.0169758 0.0559635 0.98641 -2.16943e-18 0.015515 -0.000904993 0.0 -0.01229 0.000275762 -0.0571853 0.0837573 0.953779 -0.0117104 -0.132406 0.175052 0.0262562 -0.0947436 0.103969 0.0595388 -0.00860599 -0.000505788 0.0248731 0.0125621 0.00193271 -…
102.0 0.0 0.0 -0.0362938 0.0323146 0.961684 0.0 0.0 0.0 0.0362938 0.0 0.0 0.0362938 0.0 0.0 0.0831072 -0.0741251 0.00624966 0.0 0.0 0.0 -0.0831072 0.0 0.0 -0.0831072 0.012416200000000002 0.987912 -2.16943e-18 -0.0760804 0.000811415 0.0 -0.00885243 0.00228804 -0.0732439 0.0807083 0.952719 -0.00883631 -0.110852 0.174585 0.0207619 -0.086624 0.132498 0.0385235 0.0122082 0.000812381 -0.00656843 -0.019…
112.0 0.0 0.0 -0.0430224 0.0382911 0.96094 0.0 0.0 0.0 0.0430224 0.0 0.0 0.0430224 0.0 0.0 -0.166135 0.14818 -0.0124934 0.0 0.0 0.0 0.166135 0.0 0.0 0.166135 0.0185755 0.987825 -2.16943e-18 0.152074 -0.00264534 0.0 -0.00574204 0.000575778 -0.0989587 0.0975391 0.948537 -0.00541925 -0.10681 0.174581 0.0420172 -0.0924815 0.151395 0.0508088 0.00407833 0.00038796 0.0524462 0.0358519 0.0024793 0.003886…
127.0 0.0 0.0 -0.0486734 0.0433066 0.960285 0.0 0.0 0.0 0.0486734 0.0 0.0 0.0486734 0.0 0.0 0.0121375 -0.0108257 0.000912738 0.0 0.0 0.0 -0.0121375 0.0 0.0 -0.0121375 0.023748000000000005 0.987721 -2.16943e-18 -0.0111089 0.000256044 0.0 -0.0118026 0.000281505 -0.0435507 0.0742322 0.955622 -0.0112466 -0.135183 0.174592 0.0157939 -0.0964719 0.0945431 0.056999 -0.00134143 -6.00098e-05 -0.00232247 0.…
129.0 0.0 0.0 -0.0333552 0.0297028 0.961996 0.0 0.0 0.0 0.0333552 0.0 0.0 0.0333552 0.0 0.0 -0.130092 0.116032 -0.00978295 0.0 0.0 0.0 0.130092 0.0 0.0 0.130092 0.009725999999999999 0.987936 -2.16943e-18 0.119096 -0.000920184 0.0 -0.0133394 0.000511955 -0.0723523 0.0906074 0.951745 -0.0126652 -0.128191 0.174588 0.0378154 -0.0967428 0.123248 0.0554247 0.00933966 0.00057898 -0.0626505 0.00845342 -0…
144.0 0.0 0.0 0.00203745 -0.00181745 0.965151 0.0 0.0 0.0 -0.00203745 0.0 0.0 -0.00203745 0.0 0.0 -0.0269729 0.0240577 -0.00202837 0.0 0.0 0.0 0.0269729 0.0 0.0 0.0269729 -0.022672700000000004 0.987613 -2.16943e-18 0.0246843 0.000683102 0.0 -0.00753879 -7.79381e-05 -0.0825847 0.095353 0.950346 -0.00717915 -0.11919 0.174763 0.0380875 -0.0991613 0.140003 0.0527306 -0.0113844 -0.00087634 -0.00221424…
158.0 0.0 0.0 -0.0231375 0.0206148 0.963021 0.0 0.0 0.0 0.0231375 0.0 0.0 0.0231375 0.0 0.0 -0.00062511 0.000557549 -4.70083e-05 0.0 0.0 0.0 0.00062511 0.0 0.0 0.00062511 0.0003717000000000026 0.987961 -2.16943e-18 0.000572287 1.42585e-06 0.0 -0.00599505 0.000124905 -0.0781296 0.0904945 0.951077 -0.00571675 -0.117869 0.174607 0.0322601 -0.102242 0.14786 0.043309 -0.0099224 -0.000757011 0.054832 0…
185.0 0.0 0.0 -0.0490979 0.0436832 0.960234 0.0 0.0 0.0 0.0490979 0.0 0.0 0.0490979 0.0 0.0 -0.00776162 0.00692275 -0.000583674 0.0 0.0 0.0 0.00776162 0.0 0.0 0.00776162 0.0241366 0.987712 -2.16943e-18 0.00710381 -0.00016675 0.0 -0.0129281 0.000225382 -0.0382432 0.0735697 0.956132 -0.0123707 -0.140198 0.174692 0.0155523 -0.0965038 0.0853353 0.0610708 0.00237886 9.3694e-05 -0.00228042 0.00947336 -…
191.0 0.0 0.0 -0.0459691 0.0409069 0.960602 0.0 0.0 0.0 0.0459691 0.0 0.0 0.0459691 0.0 0.0 -0.158061 0.140978 -0.0118862 0.0 0.0 0.0 0.158061 0.0 0.0 0.158061 0.0212728 0.987774 -2.16943e-18 0.144675 -0.00294311 0.0 -0.0110276 0.000570768 -0.0633813 0.0796935 0.953474 -0.0104854 -0.122997 0.174754 0.0231718 -0.0912954 0.118508 0.0475925 -0.000643651 -3.71512e-05 -0.0200645 -0.00715676 -0.0010378…
192.0 0.0 0.0 -0.07413 0.065851 0.956981 0.0 0.0 0.0 0.07413 0.0 0.0 0.07413 0.0 0.0 0.00914294 -0.00815478 0.000687549 0.0 0.0 0.0 -0.00914294 0.0 0.0 -0.00914294 0.047038 0.986887 -2.16943e-18 -0.00836053 0.000405813 0.0 -0.012922 0.000297599 -0.0400827 0.0749354 0.955884 -0.0123332 -0.139821 0.174627 0.0170791 -0.0987905 0.0958671 0.0546685 -0.00644406 -0.0002681 0.00804109 0.0116483 0.0005342…
195.0 0.0 0.0 -0.0586518 0.0521535 0.959058 0.0 0.0 0.0 0.0586518 0.0 0.0 0.0586518 0.0 0.0 -0.130902 0.116754 -0.00984383 0.0 0.0 0.0 0.130902 0.0 0.0 0.130902 0.0328796 0.987465 -2.16943e-18 0.119776 -0.00395677 0.0 -0.00715338 0.000593148 -0.0910247 0.0848097 0.950774 -0.00676519 -0.0984461 0.174559 0.0259421 -0.079108 0.140126 0.0409773 0.0162433 0.00139182 -0.013171 -0.0172075 -0.00226649 0.…
208.0 0.0 0.0 -0.0409066 0.0364123 0.961179 0.0 0.0 0.0 0.0409066 0.0 0.0 0.0409066 0.0 0.0 0.0626396 -0.0558696 0.0047105 0.0 0.0 0.0 -0.0626396 0.0 0.0 -0.0626396 0.016638800000000002 0.987857 -2.16943e-18 -0.05734 0.000876085 0.0 -0.0102537 0.00280704 -0.0729242 0.0837723 0.952557 -0.01025 -0.114904 0.174616 0.0246621 -0.0867652 0.122456 0.0481018 0.0100093 0.000650876 -0.0315053 -0.0129853 -0…
212.0 0.0 0.0 -0.0514675 0.045785 0.95995 0.0 0.0 0.0 0.0514675 0.0 0.0 0.0514675 0.0 0.0 0.00798936 -0.00712588 0.0006008 0.0 0.0 0.0 -0.00798936 0.0 0.0 -0.00798936 0.0263052 0.987658 -2.16943e-18 -0.00731183 0.000188968 0.0 -0.011494 0.000306702 -0.0465848 0.0775541 0.955071 -0.0109468 -0.135997 0.174644 0.0195481 -0.0982041 0.0959331 0.0603379 0.00757909 0.000362562 -0.0505243 -0.00163904 -0.…
215.0 0.0 0.0 -0.0438669 0.0390409 0.960844 0.0 0.0 0.0 0.0438669 0.0 0.0 0.0438669 0.0 0.0 0.00500658 -0.00446547 0.000376495 0.0 0.0 0.0 -0.00500658 0.0 0.0 -0.00500658 0.0193486 0.987812 -2.16943e-18 -0.00458277 8.35892e-05 0.0 -0.0125105 3.39875e-05 -0.0507473 0.0800053 0.954634 -0.0119354 -0.134537 0.174555 0.022476 -0.0960728 0.102686 0.0557415 0.00631357 0.000259292 -0.0350581 0.00544203 -…
218.0 0.0 0.0 -0.0128503 0.0114549 0.96396 0.0 0.0 0.0 0.0128503 0.0 0.0 0.0128503 0.0 0.0 -0.187606 0.16733 -0.014108 0.0 0.0 0.0 0.187606 0.0 0.0 0.187606 -0.009045899999999996 0.987889 -2.16943e-18 0.17174 0.00219473 0.0 -0.0139293 0.000690756 -0.0490827 0.0781949 0.954606 -0.0132652 -0.139457 0.17456 0.0259202 -0.0964648 0.0967888 0.0605492 -0.00733419 -0.000372304 0.0182109 0.0133191 0.00121…
231.0 0.0 0.0 -0.0174507 0.0155524 0.963552 0.0 0.0 0.0 0.0174507 0.0 0.0 0.0174507 0.0 0.0 0.0642318 -0.0572896 0.00483023 0.0 0.0 0.0 -0.0642318 0.0 0.0 -0.0642318 -0.004834400000000003 0.987933 -2.16943e-18 -0.0588023 -0.000480912 0.0 -0.00842124 0.00313724 -0.0913512 0.0892541 0.950528 -0.0085611 -0.101842 0.174763 0.0296363 -0.0799874 0.139239 0.0432112 0.0162256 0.00138233 -0.00808158 -0.01…
246.0 0.0 0.0 -0.0718796 0.0638615 0.957296 0.0 0.0 0.0 0.0718796 0.0 0.0 0.0718796 0.0 0.0 -0.0759475 0.0677392 -0.00571125 0.0 0.0 0.0 0.0759475 0.0 0.0 0.0759475 0.0449801 0.986985 -2.16943e-18 0.0694557 -0.00321466 0.0 -0.0114178 0.000577782 -0.0555143 0.0782577 0.954391 -0.0108699 -0.127214 0.174611 0.0197176 -0.0926005 0.108707 0.0508794 -0.00244017 -0.000138609 -0.00104445 0.000585012 0.00…
295.0 0.0 0.0 -0.0717566 0.0637528 0.957313 0.0 0.0 0.0 0.0717566 0.0 0.0 0.0717566 0.0 0.0 -0.0831012 0.0741197 -0.00624921 0.0 0.0 0.0 0.0831012 0.0 0.0 0.0831012 0.04486760000000001 0.98699 -2.16943e-18 0.0759983 -0.00350811 0.0 -0.0123179 0.000500291 -0.0470412 0.0772233 0.955007 -0.0117407 -0.136801 0.174551 0.0210137 -0.0997622 0.107083 0.0513107 -0.0213554 -0.00103721 0.00730485 0.0105219 …
299.0 0.0 0.0 -0.0345451 0.0307605 0.961871 0.0 0.0 0.0 0.0345451 0.0 0.0 0.0345451 0.0 0.0 0.0762298 -0.067991 0.00573248 0.0 0.0 0.0 -0.0762298 0.0 0.0 -0.0762298 0.0108153 0.987927 -2.16943e-18 -0.0697857 0.000622236 0.0 -0.0104926 0.00279839 -0.0691025 0.0839396 0.952827 -0.0105036 -0.119212 0.174607 0.025184 -0.0896351 0.122153 0.0479435 0.00878076 0.000536161 -0.0505617 -0.0161272 -0.003769…
322.0 0.0 0.0 -0.0233864 0.0208363 0.962998 0.0 0.0 0.0 0.0233864 0.0 0.0 0.0233864 0.0 0.0 -0.144004 0.12844 -0.0108291 0.0 0.0 0.0 0.144004 0.0 0.0 0.144004 0.0005996000000000057 0.987961 -2.16943e-18 0.131835 0.000295652 0.0 -0.0137898 0.000943167 -0.0569157 0.083732 0.953586 -0.0131772 -0.13653 0.174546 0.0308299 -0.0961827 0.104708 0.0600556 -0.00971988 -0.000449611 -0.00355654 0.0216563 -0.…
365.0 0.0 0.0 -0.0398833 0.0355035 0.961292 0.0 0.0 0.0 0.0398833 0.0 0.0 0.0398833 0.0 0.0 -0.158038 0.140958 -0.0118845 0.0 0.0 0.0 0.158038 0.0 0.0 0.158038 0.015702100000000004 0.987871 -2.16943e-18 0.14467 -0.00206231 0.0 -0.0127678 0.00059787 -0.0566532 0.0807455 0.953904 -0.0121531 -0.132425 0.175313 0.0255487 -0.0947694 0.10851 0.0545533 0.00522291 0.000244858 -0.0485482 0.00122414 -0.003…
395.0 0.0 0.0 -0.0416968 0.037114 0.96109 0.0 0.0 0.0 0.0416968 0.0 0.0 0.0416968 0.0 0.0 -0.119449 0.106539 -0.00898259 0.0 0.0 0.0 0.119449 0.0 0.0 0.119449 0.017362100000000005 0.987846 -2.16943e-18 0.109342 -0.00175703 0.0 -0.0116829 0.00060155 -0.0659271 0.0883928 0.952388 -0.011095 -0.131357 0.174598 0.034323 -0.0982814 0.117324 0.0583958 -0.0146865 -0.00098895 -0.0469719 0.00990245 -0.0022…
397.0 0.0 0.0 -0.0297004 0.0264533 0.962373 0.0 0.0 0.0 0.0297004 0.0 0.0 0.0297004 0.0 0.0 -0.180992 0.161431 -0.0136106 0.0 0.0 0.0 0.180992 0.0 0.0 0.180992 0.006379999999999997 0.987956 -2.16943e-18 0.165697 -0.00067462 0.0 -0.0119608 0.00070662 -0.053792 0.078419 0.954278 -0.0113836 -0.132477 0.174653 0.0232909 -0.0961853 0.106586 0.0549317 0.00219892 9.89084e-05 -0.0320828 0.00531121 -0.002…
406.0 0.0 0.0 -0.031196 0.0277833 0.96222 0.0 0.0 0.0 0.031196 0.0 0.0 0.031196 0.0 0.0 0.0213728 -0.0190629 0.00160724 0.0 0.0 0.0 -0.0213728 0.0 0.0 -0.0213728 0.007749300000000001 0.98795 -2.16943e-18 -0.0195666 0.000108929 0.0 -0.013311 7.17666e-05 -0.044427 0.0778372 0.95534 -0.0127012 -0.138764 0.174696 0.0203495 -0.0966556 0.0951801 0.0576095 0.00437911 0.000160421 -0.0109486 0.0118377 -0.…
426.0 0.0 0.0 -0.0599011 0.0532602 0.958898 0.0 0.0 0.0 0.0599011 0.0 0.0 0.0599011 0.0 0.0 -0.125378 0.111827 -0.00942843 0.0 0.0 0.0 0.125378 0.0 0.0 0.125378 0.0340227 0.987426 -2.16943e-18 0.114716 -0.00393311 0.0 -0.00773638 0.000610356 -0.0696087 0.0760259 0.953182 -0.00733872 -0.110928 0.174629 0.0170093 -0.0897163 0.136953 0.0333856 0.00812331 0.000518444 0.012722 -0.0173572 0.000529706 0…
432.0 0.0 0.0 -0.0411282 0.0366091 0.961154 0.0 0.0 0.0 0.0411282 0.0 0.0 0.0411282 0.0 0.0 0.0722254 -0.0644194 0.00543135 0.0 0.0 0.0 -0.0722254 0.0 0.0 -0.0722254 0.016841600000000005 0.987854 -2.16943e-18 -0.0661145 0.0010248 0.0 -0.0101557 0.0026638 -0.0658651 0.0820476 0.953178 -0.0101568 -0.120869 0.175494 0.0226699 -0.0925041 0.125271 0.044414 0.00424741 0.000247794 0.0135415 -0.00787434 …
438.0 0.0 0.0 -0.0216905 0.019327 0.963159 0.0 0.0 0.0 0.0216905 0.0 0.0 0.0216905 0.0 0.0 -0.200839 0.179133 -0.0151031 0.0 0.0 0.0 0.200839 0.0 0.0 0.200839 -0.0009529999999999955 0.987957 -2.16943e-18 0.183867 0.000724166 0.0 -0.00682971 0.000760535 -0.0644214 0.0718117 0.95354 -0.00647768 -0.11545 0.174562 0.0162876 -0.0972123 0.14406 0.0284733 -0.0105083 -0.000687786 0.0858757 0.00636213 0.0…
455.0 0.0 0.0 -0.0604563 0.0537519 0.958827 0.0 0.0 0.0 0.0604563 0.0 0.0 0.0604563 0.0 0.0 -0.0443075 0.0395188 -0.00333192 0.0 0.0 0.0 0.0443075 0.0 0.0 0.0443075 0.034530700000000004 0.987409 -2.16943e-18 0.040539 -0.00141243 0.0 -0.0117573 0.000825824 -0.0555762 0.0806666 0.954104 -0.011256 -0.130974 0.174569 0.0236277 -0.0966647 0.113567 0.0501882 -0.00955078 -0.000545442 0.0371171 0.0030818…
460.0 0.0 0.0 -0.0227748 0.0202921 0.963056 0.0 0.0 0.0 0.0227748 0.0 0.0 0.0227748 0.0 0.0 -0.183103 0.163313 -0.0137693 0.0 0.0 0.0 0.183103 0.0 0.0 0.183103 3.970000000000362e-05 0.98796 -2.16943e-18 0.16763 0.000478444 0.0 -0.0124304 0.000790283 -0.0431941 0.0739545 0.95552 -0.011839 -0.137883 0.174583 0.0182318 -0.0984555 0.0977072 0.0555473 -0.0151759 -0.000678857 0.0158347 0.0113072 0.0019…
468.0 0.0 0.0 -0.0324064 0.0288593 0.962095 0.0 0.0 0.0 0.0324064 0.0 0.0 0.0324064 0.0 0.0 -0.16122 0.143795 -0.0121237 0.0 0.0 0.0 0.16122 0.0 0.0 0.16122 0.008857299999999999 0.987943 -2.16943e-18 0.147593 -0.00100031 0.0 -0.00920829 0.000712437 -0.0607589 0.0762897 0.953697 -0.00874237 -0.123304 0.174594 0.0207708 -0.0981501 0.132844 0.0372623 -0.0075407 -0.000467611 0.0663586 0.00331666 0.00…
490.0 0.0 0.0 -0.0743173 0.0660166 0.956955 0.0 0.0 0.0 0.0743173 0.0 0.0 0.0743173 0.0 0.0 -0.0380105 0.0339023 -0.00285839 0.0 0.0 0.0 0.0380105 0.0 0.0 0.0380105 0.0472093 0.986879 -2.16943e-18 0.0347574 -0.00169362 0.0 -0.00481483 0.000671923 -0.0738439 0.0766334 0.95267 -0.00457154 -0.105701 0.174644 0.015609 -0.0931893 0.153925 0.0237595 -0.00438467 -0.000326958 0.0814523 0.0049371 0.005980…
495.0 0.0 0.0 -0.0232336 0.0207004 0.963012 0.0 0.0 0.0 0.0232336 0.0 0.0 0.0232336 0.0 0.0 0.063464 -0.0566049 0.0047725 0.0 0.0 0.0 -0.063464 0.0 0.0 -0.063464 0.0004597999999999963 0.987961 -2.16943e-18 -0.0581012 -0.000139173 0.0 -0.00751833 0.00359226 -0.0751453 0.0786493 0.95268 -0.00775715 -0.106067 0.174535 0.0177442 -0.0860266 0.139962 0.0321939 0.0117976 0.00082093 0.00491201 -0.0214522…
496.0 0.0 0.0 -0.0412243 0.0366945 0.961143 0.0 0.0 0.0 0.0412243 0.0 0.0 0.0412243 0.0 0.0 0.0853361 -0.076113 0.00641727 0.0 0.0 0.0 -0.0853361 0.0 0.0 -0.0853361 0.016929700000000006 0.987852 -2.16943e-18 -0.0781158 0.00121834 0.0 -0.00172845 0.00264318 -0.128518 0.146755 0.93915 -0.00215983 -0.132322 0.174095 0.0970015 -0.130548 0.174751 0.0945684 -0.00331828 -0.000428454 -0.100493 0.120183 -…
497.0 0.0 0.0 -0.00899245 0.00801736 0.964288 0.0 0.0 0.0 0.00899245 0.0 0.0 0.00899245 0.0 0.0 0.0157285 -0.0140285 0.00118278 0.0 0.0 0.0 -0.0157285 0.0 0.0 -0.0157285 -0.012577400000000002 0.987837 -2.16943e-18 -0.0143974 -0.000239546 0.0 -0.0073099 -0.000362286 -0.0785773 0.079225 0.952282 -0.00691509 -0.104347 0.174611 0.019358 -0.0851875 0.146283 0.0284442 0.00830318 0.000607978 0.0272804 -…
502.0 0.0 0.0 -0.0840162 0.0745824 0.955543 0.0 0.0 0.0 0.0840162 0.0 0.0 0.0840162 0.0 0.0 -0.0341378 0.0304483 -0.00256717 0.0 0.0 0.0 0.0341378 0.0 0.0 0.0341378 0.0560759 0.986404 -2.16943e-18 0.0312 -0.00182375 0.0 -0.00886353 0.0004402 -0.0566471 0.0767793 0.954176 -0.00843414 -0.124921 0.17601 0.0168127 -0.100425 0.13279 0.0354363 -0.0136526 -0.000790484 0.0804669 0.00670341 0.00655323 -0.…
508.0 0.0 0.0 -0.0274139 0.0244197 0.962604 0.0 0.0 0.0 0.0274139 0.0 0.0 0.0274139 0.0 0.0 -0.144499 0.128882 -0.0108664 0.0 0.0 0.0 0.144499 0.0 0.0 0.144499 0.004286800000000007 0.987962 -2.16943e-18 0.132289 -0.000236128 0.0 -0.0114087 0.000628378 -0.0607904 0.0855387 0.952947 -0.010836 -0.134326 0.175062 0.0316674 -0.102383 0.120328 0.0543236 -0.0192881 -0.00119947 -0.0265259 0.0101759 -0.00…
515.0 0.0 0.0 -0.0128231 0.0114307 0.963962 0.0 0.0 0.0 0.0128231 0.0 0.0 0.0128231 0.0 0.0 -0.176747 0.157644 -0.0132914 0.0 0.0 0.0 0.176747 0.0 0.0 0.176747 -0.009070800000000004 0.987889 -2.16943e-18 0.161799 0.00207209 0.0 -0.0129027 0.000811112 -0.0389955 0.0722181 0.956021 -0.0123023 -0.14012 0.174611 0.0163066 -0.0987795 0.0942694 0.0551679 -0.00710361 -0.000287918 0.0129288 0.0128363 0.0…
516.0 0.0 0.0 -0.0662972 0.0589233 0.958059 0.0 0.0 0.0 0.0662972 0.0 0.0 0.0662972 0.0 0.0 -0.0156137 0.0139262 -0.00117415 0.0 0.0 0.0 0.0156137 0.0 0.0 0.0156137 0.039874200000000005 0.987207 -2.16943e-18 0.0142825 -0.000581165 0.0 -0.0127479 0.000425462 -0.0445212 0.07852 0.955226 -0.0121576 -0.139372 0.174605 0.0210681 -0.0968346 0.0886217 0.064374 -0.00123335 -5.64019e-05 -0.00131566 0.0122…
519.0 0.0 0.0 -0.0702275 0.0624005 0.957525 0.0 0.0 0.0 0.0702275 0.0 0.0 0.0702275 0.0 0.0 -0.0615607 0.0549072 -0.00462936 0.0 0.0 0.0 0.0615607 0.0 0.0 0.0615607 0.0434692 0.987053 -2.16943e-18 0.0563028 -0.00251269 0.0 -0.012925 0.000521824 -0.0481241 0.07979 0.954808 -0.0123208 -0.137851 0.175227 0.0225576 -0.0985176 0.102952 0.055353 -0.00333865 -0.000165452 -0.0013046 0.0155165 -0.00056575…
536.0 0.0 0.0 -0.0697778 0.0620027 0.957586 0.0 0.0 0.0 0.0697778 0.0 0.0 0.0697778 0.0 0.0 -0.0982177 0.0876024 -0.00738597 0.0 0.0 0.0 0.0982177 0.0 0.0 0.0982177 0.0430578 0.987072 -2.16943e-18 0.0898308 -0.0039685 0.0 -0.0105741 0.000608693 -0.0590015 0.0784832 0.95406 -0.0100597 -0.123687 0.174534 0.0196403 -0.0920821 0.113876 0.048575 0.000550908 2.92154e-05 0.0223644 0.000804436 0.00144019…
539.0 0.0 0.0 -0.0370952 0.0330267 0.961597 0.0 0.0 0.0 0.0370952 0.0 0.0 0.0370952 0.0 0.0 0.0266336 -0.0237551 0.00200285 0.0 0.0 0.0 -0.0266336 0.0 0.0 -0.0266336 0.013149800000000003 0.987904 -2.16943e-18 -0.0243815 0.000279577 0.0 -0.0123093 0.000365619 -0.0432437 0.0749377 0.955621 -0.0117396 -0.136367 0.174585 0.0167462 -0.0948492 0.0882476 0.061428 -0.00587787 -0.000263124 0.0129453 0.008…
583.0 0.0 0.0 -0.0320278 0.0285228 0.962134 0.0 0.0 0.0 0.0320278 0.0 0.0 0.0320278 0.0 0.0 0.0337045 -0.0300618 0.00253458 0.0 0.0 0.0 -0.0337045 0.0 0.0 -0.0337045 0.008510699999999996 0.987945 -2.16943e-18 -0.0308559 0.000197443 0.0 -0.00338492 -3.51635e-05 -0.130103 0.158691 0.936806 -0.00315049 -0.146935 0.174838 0.1127 -0.142348 0.174537 0.0994798 0.00903617 0.00113387 0.0459046 0.220075 -0…
602.0 0.0 0.0 -0.0684763 0.0608515 0.957764 0.0 0.0 0.0 0.0684763 0.0 0.0 0.0684763 0.0 0.0 -0.0331644 0.02958 -0.00249396 0.0 0.0 0.0 0.0331644 0.0 0.0 0.0331644 0.0418675 0.987124 -2.16943e-18 0.0303342 -0.00130053 0.0 -0.014302 0.000390972 -0.0494821 0.0833304 0.954365 -0.0136413 -0.141965 0.175272 0.0281643 -0.0977525 0.0952332 0.0638339 0.00671652 0.000306542 -0.0213529 0.0142196 -0.00288417…
609.0 0.0 0.0 -0.0448312 0.0398969 0.960734 0.0 0.0 0.0 0.0448312 0.0 0.0 0.0448312 0.0 0.0 -0.0127815 0.0114001 -0.000961166 0.0 0.0 0.0 0.0127815 0.0 0.0 0.0127815 0.0202313 0.987795 -2.16943e-18 0.0116993 -0.00022468 0.0 -0.00592988 0.000279417 -0.0598452 0.070177 0.954334 -0.00566768 -0.112866 0.174969 0.00859835 -0.0962137 0.138238 0.028609 -0.00322832 -0.000195631 0.0674621 -0.00566773 0.00…
656.0 0.0 0.0 -0.0382178 0.034024 0.961475 0.0 0.0 0.0 0.0382178 0.0 0.0 0.0382178 0.0 0.0 -0.174037 0.155227 -0.0130876 0.0 0.0 0.0 0.174037 0.0 0.0 0.174037 0.0141774 0.987891 -2.16943e-18 0.159318 -0.00200573 0.0 -0.00769096 0.000669232 -0.0654667 0.0745421 0.953449 -0.00729507 -0.115574 0.174761 0.0173753 -0.0947821 0.139511 0.0317475 -0.00297109 -0.000197293 0.0639308 -0.000271366 0.00469028…
659.0 0.0 0.0 -0.0695333 0.0617865 0.95762 0.0 0.0 0.0 0.0695333 0.0 0.0 0.0695333 0.0 0.0 -0.0390374 0.0348183 -0.00293561 0.0 0.0 0.0 0.0390374 0.0 0.0 0.0390374 0.0428342 0.987082 -2.16943e-18 0.0357044 -0.00156858 0.0 -0.0123561 0.000435403 -0.0598043 0.0834327 0.953593 -0.0117718 -0.129712 0.174644 0.0265999 -0.0937828 0.111977 0.0532003 0.00692581 0.000348436 -0.0343757 0.00391762 -0.003177…
665.0 0.0 0.0 -0.0170496 0.0151952 0.963588 0.0 0.0 0.0 0.0170496 0.0 0.0 0.0170496 0.0 0.0 0.0229546 -0.0204737 0.00172619 0.0 0.0 0.0 -0.0229546 0.0 0.0 -0.0229546 -0.0052017000000000035 0.98793 -2.16943e-18 -0.0210142 -0.000180294 0.0 -0.0106635 -6.0022e-05 -0.0545195 0.0798115 0.954133 -0.0101452 -0.131609 0.176628 0.0209979 -0.102125 0.127266 0.0407564 -0.02243 -0.00125547 0.0637401 0.009732…
674.0 0.0 0.0 -0.0253232 0.0225597 0.96281 0.0 0.0 0.0 0.0253232 0.0 0.0 0.0253232 0.0 0.0 0.0563003 -0.0502154 0.00423378 0.0 0.0 0.0 -0.0563003 0.0 0.0 -0.0563003 0.0023728000000000082 0.987964 -2.16943e-18 -0.051543 -1.57611e-05 0.0 -0.00967665 0.00321576 -0.0775795 0.0849991 0.952066 -0.00977595 -0.111287 0.174554 0.025676 -0.0845041 0.12729 0.0460687 0.0139505 0.000979173 -0.038209 -0.020787…
703.0 0.0 0.0 -0.0424898 0.0378182 0.961001 0.0 0.0 0.0 0.0424898 0.0 0.0 0.0424898 0.0 0.0 0.0726903 -0.064834 0.00546631 0.0 0.0 0.0 -0.0726903 0.0 0.0 -0.0726903 0.018088 0.987834 -2.16943e-18 -0.0665386 0.001122 0.0 -0.00135202 0.00331885 -0.128258 0.179298 0.932644 -0.0020384 -0.17325 0.17487 0.136617 -0.171025 0.174639 0.127332 0.0156784 0.00199958 -0.0128275 0.275885 -0.026286 0.0147408 -0…
710.0 0.0 0.0 -0.0975711 0.08653 0.953432 0.0 0.0 0.0 0.0975711 0.0 0.0 0.0975711 0.0 0.0 -0.0137829 0.0122933 -0.00103647 0.0 0.0 0.0 0.0137829 0.0 0.0 0.0137829 0.06845899 0.985596 -2.16943e-18 0.0125856 -0.000907002 0.0 -0.0100462 0.000246348 -0.0645503 0.0805157 0.953431 -0.00955778 -0.120234 0.174558 0.0216403 -0.0907702 0.118784 0.0478367 0.00171182 9.81057e-05 -0.0256579 -0.0105251 -0.0015…
716.0 0.0 0.0 -0.0140079 0.0124861 0.963859 0.0 0.0 0.0 0.0140079 0.0 0.0 0.0140079 0.0 0.0 -0.172907 0.15422 -0.0130026 0.0 0.0 0.0 0.172907 0.0 0.0 0.172907 -0.007986099999999996 0.987902 -2.16943e-18 0.158286 0.00183953 0.0 -0.0133694 0.000780056 -0.0380298 0.0723998 0.95609 -0.0127401 -0.141629 0.174537 0.0169866 -0.0981175 0.0899617 0.057904 -0.000357671 -1.36366e-05 -0.0128678 0.0085848 -0.…
739.0 0.0 0.0 -0.0343836 0.0306169 0.961888 0.0 0.0 0.0 0.0343836 0.0 0.0 0.0343836 0.0 0.0 0.0228206 -0.0203541 0.00171611 0.0 0.0 0.0 -0.0228206 0.0 0.0 -0.0228206 0.010667400000000007 0.987929 -2.16943e-18 -0.0208914 0.000182901 0.0 -0.00966909 0.000383743 -0.0565074 0.0765908 0.954333 -0.00919823 -0.124072 0.174573 0.0173701 -0.0930836 0.106982 0.0538656 0.00769034 0.00037592 -0.041256 -0.010…
751.0 0.0 0.0 -0.0365412 0.0325344 0.961657 0.0 0.0 0.0 0.0365412 0.0 0.0 0.0365412 0.0 0.0 0.00318865 -0.00284402 0.000239786 0.0 0.0 0.0 -0.00318865 0.0 0.0 -0.00318865 0.012642600000000004 0.987909 -2.16943e-18 -0.00291904 3.18544e-05 0.0 -0.00621221 6.01598e-05 -0.0773322 0.077644 0.952478 -0.00592249 -0.102997 0.174547 0.0166774 -0.0866257 0.148408 0.0263734 0.00642078 0.000468072 0.0417428 …
757.0 0.0 0.0 -0.0584082 0.0519376 0.959089 0.0 0.0 0.0 0.0584082 0.0 0.0 0.0584082 0.0 0.0 0.00729629 -0.00650771 0.000548681 0.0 0.0 0.0 -0.00729629 0.0 0.0 -0.00729629 0.032656700000000004 0.987472 -2.16943e-18 -0.00667617 0.000218918 0.0 -0.0123627 0.00025413 -0.0468184 0.0766971 0.955173 -0.0117792 -0.13526 0.17568 0.0181259 -0.095065 0.0942485 0.0592236 -0.0062517 -0.000302256 0.0133314 0.0…
777.0 0.0 0.0 -0.0447498 0.0398247 0.960743 0.0 0.0 0.0 0.0447498 0.0 0.0 0.0447498 0.0 0.0 -0.11142 0.0993779 -0.00837879 0.0 0.0 0.0 0.11142 0.0 0.0 0.11142 0.020156800000000002 0.987796 -2.16943e-18 0.101987 -0.0019503 0.0 -0.0106747 0.000571225 -0.075456 0.0950801 0.950942 -0.0101231 -0.128637 0.174867 0.0407249 -0.0988102 0.122169 0.0634783 -0.00663866 -0.000510199 -0.00307205 0.0166747 -0.0…
791.0 0.0 0.0 -0.0394916 0.0351555 0.961336 0.0 0.0 0.0 0.0394916 0.0 0.0 0.0394916 0.0 0.0 -0.149964 0.133756 -0.0112773 0.0 0.0 0.0 0.149964 0.0 0.0 0.149964 0.015343500000000003 0.987876 -2.16943e-18 0.137279 -0.00190317 0.0 -0.00776813 0.000672201 -0.0734383 0.0759168 0.952776 -0.00736128 -0.108646 0.174986 0.0182044 -0.0879645 0.141788 0.030632 0.00744667 0.000504295 0.0218413 -0.0152457 0.0…
807.0 0.0 0.0 -0.0664018 0.0590159 0.958045 0.0 0.0 0.0 0.0664018 0.0 0.0 0.0664018 0.0 0.0 -0.105882 0.0944387 -0.00796236 0.0 0.0 0.0 0.105882 0.0 0.0 0.105882 0.0399699 0.987203 -2.16943e-18 0.0968549 -0.00395124 0.0 -0.010626 0.000569744 -0.0638853 0.0853992 0.953002 -0.0101028 -0.127231 0.175187 0.0274245 -0.0955641 0.114456 0.0563784 0.00565205 0.000314677 -0.0713522 -0.00699655 -0.00510573…
830.0 0.0 0.0 -0.0837657 0.0743613 0.955581 0.0 0.0 0.0 0.0837657 0.0 0.0 0.0837657 0.0 0.0 -0.00716529 0.00639087 -0.000538829 0.0 0.0 0.0 0.00716529 0.0 0.0 0.00716529 0.055846900000000005 0.986417 -2.16943e-18 0.00654874 -0.000381152 0.0 -0.00419167 0.000440359 -0.0715157 0.074498 0.952978 -0.0039662 -0.105547 0.174967 0.0127165 -0.0944236 0.153057 0.0234581 -0.00586427 -0.000423312 0.0824138 …
849.0 0.0 0.0 -0.0668131 0.0593799 0.957989 0.0 0.0 0.0 0.0668131 0.0 0.0 0.0668131 0.0 0.0 0.05674 -0.0506076 0.00426685 0.0 0.0 0.0 -0.05674 0.0 0.0 -0.05674 0.040346200000000006 0.987188 -2.16943e-18 -0.0519015 0.00213873 0.0 -0.0123675 3.42967e-05 -0.0464755 0.0767749 0.95522 -0.0117895 -0.135297 0.174653 0.0188474 -0.0951003 0.0941555 0.0590089 -0.00612539 -0.000294016 0.0124105 0.0103105 0.…
851.0 0.0 0.0 -0.0032114 0.00286387 0.964754 0.0 0.0 0.0 0.0032114 0.0 0.0 0.0032114 0.0 0.0 -0.0297737 0.0265558 -0.00223898 0.0 0.0 0.0 0.0297737 0.0 0.0 0.0297737 -0.017868899999999993 0.987734 -2.16943e-18 0.027251 0.000611004 0.0 -0.00940815 -0.000110781 -0.0743257 0.0806631 0.952609 -0.00897302 -0.110945 0.176296 0.0203037 -0.0846334 0.129026 0.0411575 0.0129768 0.000870007 -0.0249166 -0.02…
878.0 0.0 0.0 -0.0487543 0.0433784 0.960275 0.0 0.0 0.0 0.0487543 0.0 0.0 0.0487543 0.0 0.0 -0.0917092 0.0817973 -0.00689653 0.0 0.0 0.0 0.0917092 0.0 0.0 0.0917092 0.023822100000000006 0.987719 -2.16943e-18 0.0839374 -0.00194142 0.0 -0.00708075 0.00304944 -0.081298 0.0910565 0.950818 -0.00713033 -0.115855 0.174537 0.0336203 -0.0985473 0.149681 0.0410951 -0.00678393 -0.000558714 0.0602544 0.02511…
931.0 0.0 0.0 -0.062765 0.0557965 0.958527 0.0 0.0 0.0 0.062765 0.0 0.0 0.062765 0.0 0.0 -0.00966542 0.00862079 -0.000726839 0.0 0.0 0.0 0.00966542 0.0 0.0 0.00966542 0.036642900000000006 0.987333 -2.16943e-18 0.0088426 -0.00032853 0.0 -0.0104544 0.000108856 -0.0625515 0.0806946 0.953498 -0.00995229 -0.123724 0.175209 0.0225359 -0.0922653 0.113709 0.0524629 0.00888607 0.000483084 -0.0457357 -0.00…
966.0 0.0 0.0 -0.0868626 0.0770937 0.955113 0.0 0.0 0.0 0.0868626 0.0 0.0 0.0868626 0.0 0.0 -0.00234871 0.00209487 -0.000176623 0.0 0.0 0.0 0.00234871 0.0 0.0 0.00234871 0.0586771 0.986248 -2.16943e-18 0.00214622 -0.000131585 0.0 -0.00955295 0.000310328 -0.0482315 0.0758635 0.95495 -0.00910385 -0.132133 0.174588 0.0171432 -0.104447 0.122328 0.0416024 -0.0137342 -0.00067893 0.0397838 0.00686599 0.…
971.0 0.0 0.0 -0.0349576 0.0311271 0.961827 0.0 0.0 0.0 0.0349576 0.0 0.0 0.0349576 0.0 0.0 0.0335902 -0.0299598 0.00252598 0.0 0.0 0.0 -0.0335902 0.0 0.0 -0.0335902 0.011192900000000006 0.987924 -2.16943e-18 -0.0307505 0.000286868 0.0 -0.0118782 -2.63084e-05 -0.051005 0.081415 0.954382 -0.0113182 -0.136433 0.174618 0.0244825 -0.101981 0.114424 0.0500985 -0.0243896 -0.00127992 0.00240306 0.009255…
986.0 0.0 0.0 -0.0418606 0.0372595 0.961072 0.0 0.0 0.0 0.0418606 0.0 0.0 0.0418606 0.0 0.0 -0.0198741 0.0177261 -0.00149453 0.0 0.0 0.0 0.0198741 0.0 0.0 0.0198741 0.017512100000000003 0.987843 -2.16943e-18 0.0181923 -0.000295316 0.0 -0.00985441 0.000195858 -0.058864 0.077546 0.954092 -0.00940813 -0.12277 0.174589 0.0184331 -0.0919842 0.110027 0.052101 0.00819953 0.000419073 -0.041104 -0.0110758…
990.0 0.0 0.0 -0.0265453 0.023647 0.96269 0.0 0.0 0.0 0.0265453 0.0 0.0 0.0265453 0.0 0.0 -0.0258506 0.0230567 -0.00194396 0.0 0.0 0.0 0.0258506 0.0 0.0 0.0258506 0.0034915999999999975 0.987963 -2.16943e-18 0.0236662 -2.16861e-05 0.0 -0.0135081 9.45358e-05 -0.0495397 0.082803 0.954376 -0.0129176 -0.140902 0.174608 0.027715 -0.0987364 0.0964248 0.0635831 0.00977946 0.000477191 -0.0287706 0.012004 …
1003.0 0.0 0.0 -0.0316142 0.0281551 0.962177 0.0 0.0 0.0 0.0316142 0.0 0.0 0.0316142 0.0 0.0 -0.144428 0.128818 -0.010861 0.0 0.0 0.0 0.144428 0.0 0.0 0.144428 0.008132200000000006 0.987947 -2.16943e-18 0.132222 -0.000791388 0.0 -0.00741259 0.000729164 -0.0691152 0.0749834 0.953138 -0.00701206 -0.112077 0.174748 0.017501 -0.0924303 0.143716 0.0288028 -0.00107157 -7.46821e-05 0.0626303 -0.00174947…
1006.0 0.0 0.0 -0.0405097 0.0360598 0.961223 0.0 0.0 0.0 0.0405097 0.0 0.0 0.0405097 0.0 0.0 -0.16828 0.150093 -0.0126547 0.0 0.0 0.0 0.16828 0.0 0.0 0.16828 0.016275500000000005 0.987862 -2.16943e-18 0.154044 -0.00229245 0.0 -0.00948038 0.000591869 -0.0766317 0.0810963 0.952289 -0.00899367 -0.11037 0.174842 0.0234969 -0.0836892 0.126798 0.0447553 0.0126039 0.000873165 -0.0540504 -0.0260517 -0.00…
1016.0 0.0 0.0 -0.044875 0.0399358 0.960729 0.0 0.0 0.0 0.044875 0.0 0.0 0.044875 0.0 0.0 -0.136529 0.121773 -0.010267 0.0 0.0 0.0 0.136529 0.0 0.0 0.136529 0.020271400000000002 0.987794 -2.16943e-18 0.124969 -0.00240546 0.0 -0.0100935 0.000667029 -0.0607958 0.0789737 0.953606 -0.00959369 -0.125342 0.1751 0.0224585 -0.0971683 0.126417 0.0428543 -0.00395717 -0.00024558 0.0384719 -0.00381272 0.0031…
1021.0 0.0 0.0 -0.0960062 0.0851521 0.953684 0.0 0.0 0.0 0.0960062 0.0 0.0 0.0960062 0.0 0.0 -0.0122129 0.010893 -0.000918412 0.0 0.0 0.0 0.0122129 0.0 0.0 0.0122129 0.06702989000000001 0.985698 -2.16943e-18 0.0111533 -0.000786234 0.0 -0.00661007 0.00033215 -0.0602108 0.0781774 0.953644 -0.00628194 -0.12204 0.17461 0.0186197 -0.103877 0.140203 0.0347848 -0.0236241 -0.0014456 0.0946225 0.0197102 0…
1025.0 0.0 0.0 -0.0582389 0.0517876 0.959111 0.0 0.0 0.0 0.0582389 0.0 0.0 0.0582389 0.0 0.0 -0.130691 0.116566 -0.00982795 0.0 0.0 0.0 0.130691 0.0 0.0 0.130691 0.032501800000000004 0.987477 -2.16943e-18 0.119584 -0.00390101 0.0 -0.0111192 0.000579208 -0.0645324 0.0823331 0.953218 -0.0105715 -0.123967 0.174618 0.0254412 -0.0914009 0.115007 0.0523629 0.0105979 0.00059198 -0.0507041 -0.00641322 -0…
1040.0 0.0 0.0 -0.0216707 0.0193093 0.963161 0.0 0.0 0.0 0.0216707 0.0 0.0 0.0216707 0.0 0.0 0.0468497 -0.0417863 0.0035231 0.0 0.0 0.0 -0.0468497 0.0 0.0 -0.0468497 -0.0009711000000000025 0.987957 -2.16943e-18 -0.0428906 -0.000169776 0.0 -0.0134722 -0.000384272 -0.0705471 0.0942055 0.951834 -0.0128074 -0.130653 0.174583 0.0384931 -0.0997788 0.125573 0.0541161 0.00149855 9.0391e-05 -0.048873 0.01…
1054.0 0.0 0.0 -0.0399113 0.0355283 0.961289 0.0 0.0 0.0 0.0399113 0.0 0.0 0.0399113 0.0 0.0 -0.159485 0.142248 -0.0119933 0.0 0.0 0.0 0.159485 0.0 0.0 0.159485 0.015727700000000004 0.98787 -2.16943e-18 0.145994 -0.00208527 0.0 -0.013616 0.000656419 -0.0485668 0.0797613 0.954645 -0.0129735 -0.139663 0.174761 0.0253657 -0.09836 0.100911 0.0577671 -0.0109749 -0.000551253 0.0109179 0.0126085 0.00111…
1073.0 0.0 0.0 -0.0452147 0.0402373 0.960689 0.0 0.0 0.0 0.0452147 0.0 0.0 0.0452147 0.0 0.0 -0.00535989 0.0047806 -0.000403064 0.0 0.0 0.0 0.00535989 0.0 0.0 0.00535989 0.020582300000000005 0.987788 -2.16943e-18 0.00490604 -9.61007e-05 0.0 -0.0107606 0.000212158 -0.0503483 0.0761201 0.954888 -0.0102805 -0.130223 0.174622 0.0174598 -0.0954319 0.101183 0.0559874 0.00529366 0.000264755 -0.0175753 0…
1078.0 0.0 0.0 -0.0424085 0.0377461 0.96101 0.0 0.0 0.0 0.0424085 0.0 0.0 0.0424085 0.0 0.0 -0.143439 0.127937 -0.0107866 0.0 0.0 0.0 0.143439 0.0 0.0 0.143439 0.0180137 0.987835 -2.16943e-18 0.1313 -0.00220337 0.0 -0.0100197 0.000627438 -0.0673362 0.0792075 0.953147 -0.00951651 -0.118324 0.174584 0.0224871 -0.0903265 0.126321 0.0426396 0.00703594 0.000420478 0.00937999 -0.0102715 0.000295598 0.0…
1085.0 0.0 0.0 -0.0323827 0.0288383 0.962098 0.0 0.0 0.0 0.0323827 0.0 0.0 0.0323827 0.0 0.0 -0.141831 0.126502 -0.0106657 0.0 0.0 0.0 0.141831 0.0 0.0 0.141831 0.008835700000000002 0.987943 -2.16943e-18 0.129844 -0.000876939 0.0 -0.00408347 0.000598689 -0.202755 0.271592 0.901191 -0.00377441 -0.214447 0.174556 0.253211 -0.21091 0.174581 0.244594 -0.0145461 -0.00294673 -0.553761 0.521038 -0.10054…
1086.0 0.0 0.0 -0.0867014 0.0769514 0.955138 0.0 0.0 0.0 0.0867014 0.0 0.0 0.0867014 0.0 0.0 -0.0458756 0.0409174 -0.00344985 0.0 0.0 0.0 0.0458756 0.0 0.0 0.0458756 0.05852980000000001 0.986257 -2.16943e-18 0.0419209 -0.0025634 0.0 -0.00936812 0.000372153 -0.0709255 0.0798778 0.952922 -0.00890035 -0.113494 0.174732 0.0210096 -0.0869137 0.126222 0.0428369 0.0112038 0.00071284 -0.0169248 -0.017959…
1087.0 0.0 0.0 -0.0256986 0.0228937 0.962773 0.0 0.0 0.0 0.0256986 0.0 0.0 0.0256986 0.0 0.0 -0.147419 0.131486 -0.0110859 0.0 0.0 0.0 0.147419 0.0 0.0 0.147419 0.0027164000000000077 0.987964 -2.16943e-18 0.134962 -9.3914e-06 0.0 -0.0029116 0.000859135 -0.177338 0.242126 0.912283 -0.00275629 -0.203616 0.173607 0.217769 -0.200786 0.174762 0.208449 -0.0115528 -0.00208056 -0.333393 0.477261 -0.07694…
1102.0 0.0 0.0 -0.0504774 0.0449069 0.96007 0.0 0.0 0.0 0.0504774 0.0 0.0 0.0504774 0.0 0.0 -0.143531 0.128018 -0.0107935 0.0 0.0 0.0 0.143531 0.0 0.0 0.143531 0.0253991 0.987681 -2.16943e-18 0.131362 -0.00326481 0.0 -0.0082569 0.000631594 -0.0814505 0.0792469 0.952049 -0.00782161 -0.102605 0.174542 0.0207207 -0.0801668 0.135586 0.0370968 0.0161678 0.00121572 -0.0266436 -0.0288568 -0.00289439 0.0…
1109.0 0.0 0.0 -0.00687959 0.00613417 0.964462 0.0 0.0 0.0 0.00687959 0.0 0.0 0.00687959 0.0 0.0 0.0082593 -0.00736664 0.000621099 0.0 0.0 0.0 -0.0082593 0.0 0.0 -0.0082593 -0.014511399999999994 0.987803 -2.16943e-18 -0.00756007 -0.000141763 0.0 -0.00336046 7.94239e-06 -0.203066 0.268817 0.902981 -0.00310355 -0.207045 0.17455 0.246142 -0.203976 0.174541 0.237571 -0.0215547 -0.0043775 -0.502311 0.…
1116.0 0.0 0.0 -0.0584055 0.0519352 0.95909 0.0 0.0 0.0 0.0584055 0.0 0.0 0.0584055 0.0 0.0 -0.0292201 0.026062 -0.00219735 0.0 0.0 0.0 0.0292201 0.0 0.0 0.0292201 0.032654300000000004 0.987472 -2.16943e-18 0.0267367 -0.000876648 0.0 -0.00838734 0.00105015 -0.0460977 0.0709864 0.955447 -0.00807072 -0.128389 0.174621 0.0110568 -0.104039 0.125499 0.0357492 -0.0144823 -0.000575692 0.0622238 0.003849…
1120.0 0.0 0.0 -0.0551854 0.0490815 0.959494 0.0 0.0 0.0 0.0551854 0.0 0.0 0.0551854 0.0 0.0 -0.00150396 0.00134142 -0.000113098 0.0 0.0 0.0 0.00150396 0.0 0.0 0.00150396 0.0297076 0.987564 -2.16943e-18 0.00137628 -4.06896e-05 0.0 -0.0120235 0.000205508 -0.0435208 0.074898 0.955573 -0.0114718 -0.136141 0.174706 0.0166391 -0.0962546 0.0920479 0.059275 0.000279524 1.15349e-05 -0.0180049 0.00474561 …
1123.0 0.0 0.0 -0.0410841 0.03657 0.961159 0.0 0.0 0.0 0.0410841 0.0 0.0 0.0410841 0.0 0.0 -0.12983 0.115798 -0.00976319 0.0 0.0 0.0 0.12983 0.0 0.0 0.12983 0.016801300000000005 0.987854 -2.16943e-18 0.118845 -0.00183691 0.0 -0.0119386 0.000618065 -0.0620965 0.0819152 0.953378 -0.0113425 -0.127494 0.174603 0.0266584 -0.09308 0.114671 0.052044 0.00889758 0.00047059 -0.0325756 0.00149065 -0.0031412…
1124.0 0.0 0.0 -0.0424808 0.0378103 0.961002 0.0 0.0 0.0 0.0424808 0.0 0.0 0.0424808 0.0 0.0 0.0300641 -0.0268148 0.00226082 0.0 0.0 0.0 -0.0300641 0.0 0.0 -0.0300641 0.0180798 0.987834 -2.16943e-18 -0.0275198 0.000463802 0.0 -0.0117711 0.000381904 -0.0426403 0.0729045 0.955803 -0.0112267 -0.134547 0.174606 0.0142289 -0.0958296 0.0939805 0.0560057 -0.000642472 -2.79106e-05 -0.00746235 0.00394514 …
1141.0 0.0 0.0 -0.0254369 0.0226608 0.962799 0.0 0.0 0.0 0.0254369 0.0 0.0 0.0254369 0.0 0.0 -0.199397 0.177847 -0.0149947 0.0 0.0 0.0 0.199397 0.0 0.0 0.199397 0.0024768000000000012 0.987964 -2.16943e-18 0.182549 3.50767e-05 0.0 -0.00785291 0.000808692 -0.0597708 0.0731352 0.954014 -0.00745583 -0.119659 0.174588 0.0159598 -0.0973421 0.130825 0.0373154 -0.00309742 -0.00018815 0.0524555 -0.0044639…
1146.0 0.0 0.0 -0.0600566 0.0533979 0.958878 0.0 0.0 0.0 0.0600566 0.0 0.0 0.0600566 0.0 0.0 -0.0157037 0.0140065 -0.00118092 0.0 0.0 0.0 0.0157037 0.0 0.0 0.0157037 0.034164900000000005 0.987421 -2.16943e-18 0.0143683 -0.00049486 0.0 -0.0114076 0.000240891 -0.0466478 0.0750004 0.955302 -0.0108801 -0.132841 0.174571 0.0165156 -0.095842 0.0979412 0.0560197 0.0063549 0.000301237 -0.0178713 0.003031…
1150.0 0.0 0.0 -0.0431865 0.0384368 0.960922 0.0 0.0 0.0 0.0431865 0.0 0.0 0.0431865 0.0 0.0 0.0191576 -0.0170871 0.00144065 0.0 0.0 0.0 -0.0191576 0.0 0.0 -0.0191576 0.0187258 0.987823 -2.16943e-18 -0.0175361 0.000307922 0.0 -0.0118184 0.000347255 -0.0452976 0.077248 0.955218 -0.0112606 -0.136988 0.1746 0.0193397 -0.0982515 0.0950188 0.0600529 0.00790173 0.000368224 -0.0471453 0.000124819 -0.003…
1158.0 0.0 0.0 -0.0812714 0.0721596 0.955951 0.0 0.0 0.0 0.0812714 0.0 0.0 0.0812714 0.0 0.0 0.0106064 -0.00946003 0.000797598 0.0 0.0 0.0 -0.0106064 0.0 0.0 -0.0106064 0.053567100000000006 0.986547 -2.16943e-18 -0.0096951 0.000540016 0.0 -0.0109022 0.000223268 -0.0446178 0.0747485 0.955419 -0.0103881 -0.134717 0.174665 0.0161992 -0.101912 0.111904 0.0460432 -0.0114787 -0.000527549 0.0328646 0.00…
1164.0 0.0 0.0 -0.0172692 0.0153907 0.963568 0.0 0.0 0.0 0.0172692 0.0 0.0 0.0172692 0.0 0.0 -0.186986 0.166777 -0.0140614 0.0 0.0 0.0 0.186986 0.0 0.0 0.186986 -0.005000599999999994 0.987932 -2.16943e-18 0.17118 0.00143106 0.0 -0.0101282 0.000727712 -0.0680158 0.0798535 0.952989 -0.00960942 -0.119062 0.174721 0.0237819 -0.0891256 0.117192 0.0512625 0.0104726 0.00062915 -0.059978 -0.0157964 -0.00…
1168.0 0.0 0.0 -0.0280551 0.02499 0.96254 0.0 0.0 0.0 0.0280551 0.0 0.0 0.0280551 0.0 0.0 -0.155752 0.138918 -0.0117125 0.0 0.0 0.0 0.155752 0.0 0.0 0.155752 0.004873799999999998 0.987961 -2.16943e-18 0.142591 -0.000345944 0.0 -0.0118862 0.000535581 -0.0744963 0.0895011 0.951698 -0.0112764 -0.123489 0.174698 0.0349505 -0.0945504 0.123781 0.0549381 0.0120411 0.000784676 -0.0687382 0.000177042 -0.0…
1171.0 0.0 0.0 -0.0504516 0.044884 0.960073 0.0 0.0 0.0 0.0504516 0.0 0.0 0.0504516 0.0 0.0 0.00537151 -0.00479096 0.000403937 0.0 0.0 0.0 -0.00537151 0.0 0.0 -0.00537151 0.025375400000000006 0.987682 -2.16943e-18 -0.0049161 0.000122055 0.0 -0.0107601 1.86472e-06 -0.0545471 0.0770773 0.954495 -0.010245 -0.127081 0.174982 0.018157 -0.0942701 0.110321 0.0498864 -0.00211274 -0.000117758 0.0245626 -0…
1174.0 0.0 0.0 -0.0345642 0.0307774 0.961869 0.0 0.0 0.0 0.0345642 0.0 0.0 0.0345642 0.0 0.0 -0.134908 0.120327 -0.010145 0.0 0.0 0.0 0.134908 0.0 0.0 0.134908 0.0108327 0.987927 -2.16943e-18 0.123503 -0.00110355 0.0 -0.00282521 0.00081976 -0.115844 0.126847 0.94296 -0.00264253 -0.125179 0.174541 0.0767586 -0.121733 0.174579 0.0729599 -0.000618772 -7.15461e-05 0.00119231 0.0798347 -0.00298523 -0.…
1175.0 0.0 0.0 -0.0570824 0.0507628 0.959257 0.0 0.0 0.0 0.0570824 0.0 0.0 0.0570824 0.0 0.0 -0.0209474 0.0186834 -0.00157525 0.0 0.0 0.0 0.0209474 0.0 0.0 0.0209474 0.031443500000000006 0.987511 -2.16943e-18 0.0191679 -0.000603093 0.0 -0.0124893 0.000465092 -0.0371119 0.0732396 0.956206 -0.0119228 -0.140935 0.174658 0.015134 -0.100024 0.0920392 0.0567057 -0.00493637 -0.000190229 -0.0106327 0.008…
1176.0 0.0 0.0 -0.103547 0.0917882 0.95245 0.0 0.0 0.0 0.103547 0.0 0.0 0.103547 0.0 0.0 0.00673299 -0.00600529 0.000506321 0.0 0.0 0.0 -0.00673299 0.0 0.0 -0.00673299 0.0739148 0.985186 -2.16943e-18 -0.00614535 0.000479807 0.0 -0.0113982 0.000276643 -0.0443771 0.0755826 0.955385 -0.0108623 -0.136185 0.174676 0.0174826 -0.101689 0.109262 0.0482821 -0.0212727 -0.000974407 0.0232148 0.00886141 0.00…
1218.0 0.0 0.0 -0.0886417 0.0786626 0.954841 0.0 0.0 0.0 0.0886417 0.0 0.0 0.0886417 0.0 0.0 -0.0070463 0.00628474 -0.000529882 0.0 0.0 0.0 0.0070463 0.0 0.0 0.0070463 0.060302800000000004 0.986147 -2.16943e-18 0.00643809 -0.00040622 0.0 -0.00946715 0.000297465 -0.0582443 0.0784264 0.954015 -0.0090121 -0.124498 0.174598 0.0194803 -0.0970023 0.122325 0.0441502 -0.00275312 -0.000163471 0.0323523 -0…
1260.0 0.0 0.0 -7.24554e-05 6.45767e-05 0.964995 0.0 0.0 0.0 7.24554e-05 0.0 0.0 7.24554e-05 0.0 0.0 0.00400126 -0.00356881 0.000300895 0.0 0.0 0.0 -0.00400126 0.0 0.0 -0.00400126 -0.02074179999999999 0.987665 -2.16943e-18 -0.00366196 -9.36074e-05 0.0 -0.0117231 -0.000409266 -0.0642605 0.0849333 0.953104 -0.0111449 -0.126466 0.174534 0.0278324 -0.0923997 0.114257 0.0539128 0.0105047 0.000578992 -…
1270.0 0.0 0.0 0.0012138 -0.00108272 0.965091 0.0 0.0 0.0 -0.0012138 0.0 0.0 -0.0012138 0.0 0.0 -0.0347236 0.0309707 -0.00261121 0.0 0.0 0.0 0.0347236 0.0 0.0 0.0347236 -0.021918999999999994 0.987634 -2.16943e-18 0.031778 0.000853216 0.0 -0.0106088 -0.000156787 -0.0776737 0.0978615 0.950612 -0.0100987 -0.128082 0.175106 0.0421399 -0.100734 0.127183 0.0618014 -0.000920671 -6.49785e-05 -0.0344975 0…
1273.0 0.0 0.0 -0.0933797 0.0828386 0.954102 0.0 0.0 0.0 0.0933797 0.0 0.0 0.0933797 0.0 0.0 -0.00356883 0.00318312 -0.000268376 0.0 0.0 0.0 0.00356883 0.0 0.0 0.00356883 0.0646311 0.985863 -2.16943e-18 0.00325977 -0.00022119 0.0 -0.0137166 0.000257179 -0.0460946 0.0814169 0.954911 -0.0130846 -0.141238 0.174539 0.0247026 -0.0974273 0.0919724 0.0633099 -0.000273848 -1.24983e-05 -0.00924822 0.01407…
1283.0 0.0 0.0 -0.0693104 0.0615893 0.957651 0.0 0.0 0.0 0.0693104 0.0 0.0 0.0693104 0.0 0.0 -0.0438113 0.0390762 -0.00329461 0.0 0.0 0.0 0.0438113 0.0 0.0 0.0438113 0.0426303 0.987091 -2.16943e-18 0.040071 -0.00175147 0.0 -0.00988852 0.000498475 -0.0637263 0.0807797 0.953392 -0.00940928 -0.122118 0.174814 0.0224235 -0.0945121 0.126998 0.0425216 0.0021005 0.000119103 0.0236128 -0.00825203 0.00170…
1292.0 0.0 0.0 -0.0478296 0.0425579 0.960385 0.0 0.0 0.0 0.0478296 0.0 0.0 0.0478296 0.0 0.0 -0.0240582 0.021458 -0.00180917 0.0 0.0 0.0 0.0240582 0.0 0.0 0.0240582 0.0229757 0.987738 -2.16943e-18 0.0220198 -0.000488933 0.0 -0.0106243 8.05374e-05 -0.0722602 0.0849719 0.952424 -0.0101273 -0.118387 0.176367 0.0257728 -0.0885075 0.123578 0.0485627 0.0112105 0.000717523 -0.0550255 -0.0165025 -0.00433…
1298.0 0.0 0.0 -0.0443846 0.0395005 0.960785 0.0 0.0 0.0 0.0443846 0.0 0.0 0.0443846 0.0 0.0 0.0748775 -0.0667848 0.00563079 0.0 0.0 0.0 -0.0748775 0.0 0.0 -0.0748775 0.0198225 0.987803 -2.16943e-18 -0.0685383 0.00128563 0.0 -0.0021579 0.00293592 -0.123871 0.143158 0.940084 -0.00262916 -0.133279 0.174421 0.093065 -0.130837 0.174617 0.0903999 0.000902852 0.000112364 -0.116701 0.0965551 -0.0121999 …
1307.0 0.0 0.0 -0.0644455 0.0572843 0.958306 0.0 0.0 0.0 0.0644455 0.0 0.0 0.0644455 0.0 0.0 -0.083479 0.0744567 -0.00627762 0.0 0.0 0.0 0.083479 0.0 0.0 0.083479 0.0381803 0.987274 -2.16943e-18 0.0763675 -0.00296581 0.0 -0.012651 0.000523302 -0.0548878 0.0835156 0.953845 -0.0120461 -0.136245 0.174605 0.028295 -0.0983808 0.106095 0.0587996 0.00838597 0.000431704 -0.0605735 0.00346137 -0.00507094 …
1311.0 0.0 0.0 -0.0609505 0.0541897 0.958763 0.0 0.0 0.0 0.0609505 0.0 0.0 0.0609505 0.0 0.0 -0.120328 0.107323 -0.00904868 0.0 0.0 0.0 0.120328 0.0 0.0 0.120328 0.034982900000000004 0.987393 -2.16943e-18 0.110092 -0.00389023 0.0 -0.0107843 0.000627297 -0.0488112 0.0768202 0.954824 -0.0102709 -0.134009 0.174568 0.0197686 -0.102442 0.116638 0.0460155 -0.026128 -0.00131067 0.00734777 0.00651235 0.0…
1324.0 0.0 0.0 -0.0403417 0.0359106 0.961241 0.0 0.0 0.0 0.0403417 0.0 0.0 0.0403417 0.0 0.0 -0.131448 0.117241 -0.00988488 0.0 0.0 0.0 0.131448 0.0 0.0 0.131448 0.016121700000000003 0.987865 -2.16943e-18 0.120328 -0.00177047 0.0 -0.0111885 0.000642616 -0.0645116 0.0816186 0.953165 -0.0106227 -0.124709 0.174739 0.0260511 -0.0930511 0.120173 0.0488327 0.00716046 0.000400686 -0.0332556 -0.00786686 …
1338.0 0.0 0.0 -0.0236274 0.0210508 0.962974 0.0 0.0 0.0 0.0236274 0.0 0.0 0.0236274 0.0 0.0 -0.189556 0.169069 -0.0142546 0.0 0.0 0.0 0.189556 0.0 0.0 0.189556 0.000820299999999996 0.987962 -2.16943e-18 0.173538 0.000347347 0.0 -0.0115331 0.000801099 -0.0506865 0.0744787 0.954892 -0.0109764 -0.130348 0.174675 0.0179764 -0.0943232 0.103385 0.0531117 -0.00153458 -7.95651e-05 -0.0149577 -0.00029127…
1348.0 0.0 0.0 -0.059279 0.0527091 0.958978 0.0 0.0 0.0 0.059279 0.0 0.0 0.059279 0.0 0.0 -0.0061445 0.00548041 -0.000462067 0.0 0.0 0.0 0.0061445 0.0 0.0 0.0061445 0.033453500000000004 0.987446 -2.16943e-18 0.00562211 -0.000189256 0.0 -0.00907958 0.000223488 -0.0421185 0.0699845 0.955836 -0.00864496 -0.13194 0.174788 0.0105541 -0.104627 0.117547 0.0403895 -0.0152379 -0.000659293 0.0399625 0.0026…
1354.0 0.0 0.0 -0.0782971 0.0695331 0.956386 0.0 0.0 0.0 0.0782971 0.0 0.0 0.0782971 0.0 0.0 -0.0742323 0.0662094 -0.00558227 0.0 0.0 0.0 0.0742323 0.0 0.0 0.0742323 0.05084810000000001 0.986694 -2.16943e-18 0.0678655 -0.00357766 0.0 -0.0116242 0.000406588 -0.0606584 0.0842296 0.953394 -0.0110611 -0.12969 0.17463 0.0273459 -0.0948111 0.109477 0.0574892 0.00766516 0.000395511 -0.0591486 -0.0011212…
1357.0 0.0 0.0 -0.0944449 0.083777 0.953933 0.0 0.0 0.0 0.0944449 0.0 0.0 0.0944449 0.0 0.0 0.00541384 -0.00482872 0.000407121 0.0 0.0 0.0 -0.00541384 0.0 0.0 -0.00541384 0.06560397 0.985797 -2.16943e-18 -0.00494464 0.000340808 0.0 -0.00747219 0.000316351 -0.0567743 0.0744313 0.954289 -0.00710805 -0.121551 0.174649 0.0147425 -0.100853 0.136936 0.0317015 -0.0182255 -0.00105374 0.0935996 0.00980716…
1372.0 0.0 0.0 -0.028867 0.0257122 0.962458 0.0 0.0 0.0 0.028867 0.0 0.0 0.028867 0.0 0.0 0.10495 -0.0936074 0.00789226 0.0 0.0 0.0 -0.10495 0.0 0.0 -0.10495 0.0056171 0.987959 -2.16943e-18 -0.0960816 0.000311116 0.0 -0.00404212 -0.000595768 -0.128147 0.150235 0.938611 -0.00375416 -0.13838 0.174542 0.102572 -0.133305 0.174559 0.0974539 -0.00361739 -0.000467125 -0.0761813 0.139398 -0.0121147 -0.00…
1379.0 0.0 0.0 -0.0796482 0.0707264 0.956189 0.0 0.0 0.0 0.0796482 0.0 0.0 0.0796482 0.0 0.0 -0.0524978 0.0468239 -0.00394783 0.0 0.0 0.0 0.0524978 0.0 0.0 0.0524978 0.0520833 0.986628 -2.16943e-18 0.0479916 -0.002595 0.0 -0.00740807 0.000615209 -0.0563087 0.0776341 0.953999 -0.00704006 -0.126096 0.174669 0.0187941 -0.105673 0.137293 0.0356831 -0.0212952 -0.00108166 0.0856982 0.0188004 0.00713966…
1394.0 0.0 0.0 -0.060216 0.0535391 0.958858 0.0 0.0 0.0 0.060216 0.0 0.0 0.060216 0.0 0.0 -0.0230118 0.0205247 -0.00173049 0.0 0.0 0.0 0.0230118 0.0 0.0 0.0230118 0.0343108 0.987416 -2.16943e-18 0.0210548 -0.000728512 0.0 -0.0116973 0.000474944 -0.0391204 0.071551 0.95612 -0.0111553 -0.137205 0.175281 0.012682 -0.100266 0.100877 0.0500258 -0.0156086 -0.000633026 0.0227741 0.00515781 0.00278879 -0…
1407.0 0.0 0.0 -0.0669559 0.0595062 0.95797 0.0 0.0 0.0 0.0669559 0.0 0.0 0.0669559 0.0 0.0 -0.00558865 0.00498463 -0.000420266 0.0 0.0 0.0 0.00558865 0.0 0.0 0.00558865 0.040476700000000004 0.987182 -2.16943e-18 0.00511205 -0.000211385 0.0 -0.0130791 0.000301372 -0.0442051 0.0787937 0.9552 -0.0124764 -0.140719 0.175843 0.0209057 -0.0975827 0.0894388 0.0640296 0.00395789 0.000178844 -0.0126362 0.…
1414.0 0.0 0.0 -0.0512332 0.0455773 0.959979 0.0 0.0 0.0 0.0512332 0.0 0.0 0.0512332 0.0 0.0 -0.120252 0.107255 -0.00904293 0.0 0.0 0.0 0.120252 0.0 0.0 0.120252 0.026090800000000004 0.987664 -2.16943e-18 0.110054 -0.00281847 0.0 -0.0125042 0.000674447 -0.0518818 0.0809524 0.954311 -0.0119085 -0.136252 0.174558 0.025324 -0.0987219 0.106347 0.0558664 0.00633294 0.000287447 -0.0392465 0.00652441 -0…
1416.0 0.0 0.0 -0.0767567 0.0681722 0.956607 0.0 0.0 0.0 0.0767567 0.0 0.0 0.0767567 0.0 0.0 -0.0220377 0.0196559 -0.00165724 0.0 0.0 0.0 0.0220377 0.0 0.0 0.0220377 0.0494397 0.986767 -2.16943e-18 0.0201492 -0.00103108 0.0 -0.0135858 0.000402593 -0.0482493 0.0815898 0.95472 -0.0129568 -0.139353 0.175011 0.0244835 -0.0958134 0.0919849 0.0638206 -0.000216555 -1.0328e-05 0.000158422 0.0112564 -0.00…
1460.0 0.0 0.0 -0.060923 0.0541653 0.958767 0.0 0.0 0.0 0.060923 0.0 0.0 0.060923 0.0 0.0 -0.117998 0.105245 -0.00887343 0.0 0.0 0.0 0.117998 0.0 0.0 0.117998 0.034957600000000005 0.987394 -2.16943e-18 0.10796 -0.00381191 0.0 -0.00701515 0.000645831 -0.0689281 0.0747136 0.95331 -0.00664986 -0.109769 0.174659 0.0150422 -0.0906746 0.140454 0.0300738 0.00445725 0.00028483 0.0317569 -0.0131436 0.0020…
1473.0 0.0 0.0 -0.0745814 0.06625 0.956917 0.0 0.0 0.0 0.0745814 0.0 0.0 0.0745814 0.0 0.0 -0.0523121 0.0466582 -0.00393387 0.0 0.0 0.0 0.0523121 0.0 0.0 0.0523121 0.0474508 0.986867 -2.16943e-18 0.0478344 -0.00234348 0.0 -0.00949327 0.000589494 -0.0487831 0.0766285 0.954799 -0.00904273 -0.132911 0.174571 0.0184814 -0.105894 0.125362 0.0405577 -0.0169827 -0.000849061 0.0346621 0.00727274 0.003665…
1474.0 0.0 0.0 -0.0903955 0.0802088 0.95457 0.0 0.0 0.0 0.0903955 0.0 0.0 0.0903955 0.0 0.0 -0.0240566 0.0214566 -0.00180905 0.0 0.0 0.0 0.0240566 0.0 0.0 0.0240566 0.061905100000000005 0.986044 -2.16943e-18 0.0219776 -0.00142541 0.0 -0.00552855 0.00050018 -0.0677238 0.0735018 0.953453 -0.00524343 -0.108464 0.175071 0.0119183 -0.0935707 0.146646 0.0253875 -0.00220127 -0.000150492 0.0711255 -0.002…
1478.0 0.0 0.0 -0.0553818 0.0492556 0.95947 0.0 0.0 0.0 0.0553818 0.0 0.0 0.0553818 0.0 0.0 -0.0115791 0.0103276 -0.000870745 0.0 0.0 0.0 0.0115791 0.0 0.0 0.0115791 0.0298874 0.987559 -2.16943e-18 0.0105959 -0.000315352 0.0 -0.0130343 0.000232699 -0.0362198 0.0725343 0.956335 -0.012463 -0.141629 0.175655 0.0140109 -0.0985135 0.0885123 0.0578996 -0.00326543 -0.000122676 -0.00457768 0.00871071 -0.…
1484.0 0.0 0.0 -0.0951223 0.0843737 0.953825 0.0 0.0 0.0 0.0951223 0.0 0.0 0.0951223 0.0 0.0 -0.0266939 0.0238089 -0.00200738 0.0 0.0 0.0 0.0266939 0.0 0.0 0.0266939 0.06622272 0.985754 -2.16943e-18 0.0243793 -0.00169693 0.0 -0.0102003 0.000315716 -0.070227 0.0832997 0.952761 -0.00969603 -0.117673 0.174588 0.0247473 -0.0878464 0.118585 0.0508087 0.0119884 0.000745971 -0.0633351 -0.0171079 -0.0049…
1496.0 0.0 0.0 -0.00198184 0.00176744 0.964849 0.0 0.0 0.0 0.00198184 0.0 0.0 0.00198184 0.0 0.0 -0.0079746 0.00711271 -0.00059969 0.0 0.0 0.0 0.0079746 0.0 0.0 0.0079746 -0.018994299999999992 0.987708 -2.16943e-18 0.00729871 0.000172626 0.0 -0.0128473 -0.000169018 -0.0542241 0.0806169 0.954289 -0.0122707 -0.132584 0.176401 0.0221983 -0.0940228 0.106004 0.0538912 0.00677486 0.000299997 -0.0361487…
1500.0 0.0 0.0 -0.0480406 0.0427451 0.96036 0.0 0.0 0.0 0.0480406 0.0 0.0 0.0480406 0.0 0.0 -0.102616 0.0915252 -0.00771671 0.0 0.0 0.0 0.102616 0.0 0.0 0.102616 0.023168800000000003 0.987734 -2.16943e-18 0.0939213 -0.00210528 0.0 -0.0111843 0.000561853 -0.0735708 0.0843958 0.95229 -0.0106153 -0.11789 0.174568 0.0284615 -0.0866345 0.120043 0.0514173 0.00638394 0.000414196 -0.0575565 -0.0128384 -0…
1502.0 0.0 0.0 -0.0372984 0.0332072 0.961575 0.0 0.0 0.0 0.0372984 0.0 0.0 0.0372984 0.0 0.0 -0.0999216 0.0891222 -0.00751411 0.0 0.0 0.0 0.0999216 0.0 0.0 0.0999216 0.013335800000000002 0.987901 -2.16943e-18 0.0914721 -0.00106747 0.0 -0.00742072 0.00134201 -0.105985 0.104658 0.94717 -0.00715251 -0.109295 0.174618 0.0517169 -0.0937596 0.154538 0.0555511 0.0138464 0.00139225 -0.0450159 0.0142635 -…
1512.0 0.0 0.0 -0.00987891 0.00880735 0.964214 0.0 0.0 0.0 0.00987891 0.0 0.0 0.00987891 0.0 0.0 -0.0225625 0.020124 -0.0016967 0.0 0.0 0.0 0.0225625 0.0 0.0 0.0225625 -0.011765899999999996 0.98785 -2.16943e-18 0.0206534 0.000325321 0.0 -0.0130645 -6.80824e-05 -0.0452328 0.0779991 0.955228 -0.0124924 -0.138376 0.175114 0.0203147 -0.0982907 0.101412 0.0537913 -0.0198716 -0.000931107 0.0131378 0.01…
1520.0 0.0 0.0 -0.075538 0.0670954 0.956781 0.0 0.0 0.0 0.075538 0.0 0.0 0.075538 0.0 0.0 -0.0111204 0.0099185 -0.000836252 0.0 0.0 0.0 0.0111204 0.0 0.0 0.0111204 0.04832550000000001 0.986824 -2.16943e-18 0.010168 -0.000507898 0.0 -0.0117365 0.000360121 -0.0499513 0.0766156 0.954912 -0.0111873 -0.131806 0.175722 0.0176787 -0.0952487 0.103419 0.0532928 -0.000293556 -1.46476e-05 -0.0210885 -0.0010…
1557.0 0.0 0.0 -0.0749774 0.0666 0.956861 0.0 0.0 0.0 0.0749774 0.0 0.0 0.0749774 0.0 0.0 -0.0440958 0.0393299 -0.003316 0.0 0.0 0.0 0.0440958 0.0 0.0 0.0440958 0.047812900000000005 0.986849 -2.16943e-18 0.0403206 -0.00199137 0.0 -0.0125533 0.000550775 -0.0572961 0.0831287 0.953807 -0.0119756 -0.132178 0.175758 0.02547 -0.0944129 0.106086 0.0572365 -0.00811554 -0.000478023 0.0230741 0.00998087 0.…
1560.0 0.0 0.0 -0.0486119 0.043252 0.960292 0.0 0.0 0.0 0.0486119 0.0 0.0 0.0486119 0.0 0.0 -0.00423342 0.00377588 -0.000318353 0.0 0.0 0.0 0.00423342 0.0 0.0 0.00423342 0.023691700000000003 0.987722 -2.16943e-18 0.00387468 -8.90671e-05 0.0 -0.0121228 0.000190363 -0.0384788 0.0729395 0.956108 -0.0115814 -0.139131 0.174582 0.0147219 -0.0986119 0.0901829 0.0584683 0.00301687 0.000119648 -0.0182593 …
1574.0 0.0 0.0 -0.0180107 0.016051 0.963501 0.0 0.0 0.0 0.0180107 0.0 0.0 0.0180107 0.0 0.0 -0.0101039 0.00901187 -0.000759812 0.0 0.0 0.0 0.0101039 0.0 0.0 0.0101039 -0.004321800000000001 0.987937 -2.16943e-18 0.00924985 7.04695e-05 0.0 -0.0103314 -0.000156442 -0.0744299 0.0838597 0.952327 -0.00985489 -0.115138 0.176396 0.0246247 -0.0860256 0.124457 0.047335 0.011412 0.000757533 -0.0593026 -0.02…
1581.0 0.0 0.0 -0.0391102 0.0348167 0.961378 0.0 0.0 0.0 0.0391102 0.0 0.0 0.0391102 0.0 0.0 0.0304054 -0.0271192 0.00228649 0.0 0.0 0.0 -0.0304054 0.0 0.0 -0.0304054 0.014994400000000005 0.987881 -2.16943e-18 -0.0278337 0.000375253 0.0 -0.0105348 0.000334455 -0.0521961 0.0766275 0.954698 -0.0100271 -0.128794 0.17462 0.0178503 -0.0953481 0.10483 0.0540787 0.00430961 0.0002145 -0.0201159 -0.001624…
1585.0 0.0 0.0 -0.0748335 0.0664728 0.956882 0.0 0.0 0.0 0.0748335 0.0 0.0 0.0748335 0.0 0.0 -0.070746 0.0630999 -0.0053201 0.0 0.0 0.0 0.070746 0.0 0.0 0.070746 0.0476813 0.986856 -2.16943e-18 0.0646897 -0.00318559 0.0 -0.0128528 0.00045121 -0.0541501 0.0858801 0.953781 -0.0122418 -0.138549 0.174626 0.0298668 -0.0988103 0.100241 0.0643709 0.0118956 0.000658515 -0.0419569 0.00820843 -0.00441286 0…
1631.0 0.0 0.0 -0.0321414 0.0286238 0.962123 0.0 0.0 0.0 0.0321414 0.0 0.0 0.0321414 0.0 0.0 -0.196029 0.174843 -0.0147414 0.0 0.0 0.0 0.196029 0.0 0.0 0.196029 0.008614800000000006 0.987944 -2.16943e-18 0.179461 -0.00116875 0.0 -0.00634148 0.000853163 -0.0689589 0.0725301 0.953554 -0.00600306 -0.105606 0.174557 0.0109196 -0.0872263 0.132472 0.034563 0.0132586 0.00084951 -0.00331465 -0.0265876 -0…
1645.0 0.0 0.0 -0.0416444 0.0370675 0.961096 0.0 0.0 0.0 0.0416444 0.0 0.0 0.0416444 0.0 0.0 -0.107277 0.0956822 -0.00806719 0.0 0.0 0.0 0.107277 0.0 0.0 0.107277 0.017314200000000002 0.987846 -2.16943e-18 0.0981992 -0.00157283 0.0 -0.00718415 5.91922e-06 -0.288314 0.322735 0.877526 -0.00645277 -0.175965 0.149129 0.326124 -0.185827 0.174612 0.297406 -0.0556152 -0.0114283 -0.885362 0.55756 -0.0746…
1647.0 0.0 0.0 -0.0527988 0.0469656 0.959788 0.0 0.0 0.0 0.0527988 0.0 0.0 0.0527988 0.0 0.0 -0.0112893 0.0100692 -0.000848955 0.0 0.0 0.0 0.0112893 0.0 0.0 0.0112893 0.027523600000000002 0.987626 -2.16943e-18 0.0103315 -0.000280775 0.0 -0.00877123 0.000266187 -0.0476947 0.0718374 0.955247 -0.00837921 -0.128414 0.175759 0.0115918 -0.102452 0.12142 0.0398698 -0.0152192 -0.000744003 0.0600338 -0.00…
1676.0 0.0 0.0 -0.0330109 0.0293968 0.962032 0.0 0.0 0.0 0.0330109 0.0 0.0 0.0330109 0.0 0.0 0.0799625 -0.0713202 0.00601318 0.0 0.0 0.0 -0.0799625 0.0 0.0 -0.0799625 0.009410799999999997 0.987939 -2.16943e-18 -0.0732037 0.000540395 0.0 -0.0114544 0.00241011 -0.0598751 0.0836338 0.953542 -0.0113725 -0.129231 0.175376 0.0253384 -0.0963488 0.11674 0.0509712 0.00589038 0.00030145 -0.0315113 0.000210…
1703.0 0.0 0.0 -0.0403978 0.0359604 0.961235 0.0 0.0 0.0 0.0403978 0.0 0.0 0.0403978 0.0 0.0 0.0820731 -0.0732027 0.0061719 0.0 0.0 0.0 -0.0820731 0.0 0.0 -0.0820731 0.016173 0.987864 -2.16943e-18 -0.0751298 0.00110966 0.0 -0.0132911 0.00260201 -0.0487503 0.0819762 0.954656 -0.0131807 -0.138775 0.174618 0.0247672 -0.0984686 0.101592 0.0573419 0.00831555 0.000355263 -0.0354085 0.00797874 -0.003614…
1719.0 0.0 0.0 -0.0342195 0.0304711 0.961905 0.0 0.0 0.0 0.0342195 0.0 0.0 0.0342195 0.0 0.0 0.0569265 -0.0507739 0.00428087 0.0 0.0 0.0 -0.0569265 0.0 0.0 -0.0569265 0.010517200000000004 0.98793 -2.16943e-18 -0.0521143 0.0004477 0.0 -0.00596909 0.00304099 -0.0706553 0.0776256 0.952945 -0.00616494 -0.109719 0.174541 0.0166902 -0.094046 0.146958 0.028532 -0.00328722 -0.000234919 0.0710296 0.002689…
1741.0 0.0 0.0 -0.0828272 0.073533 0.955721 0.0 0.0 0.0 0.0828272 0.0 0.0 0.0828272 0.0 0.0 -0.0578823 0.0516265 -0.00435275 0.0 0.0 0.0 0.0578823 0.0 0.0 0.0578823 0.0549891 0.986467 -2.16943e-18 0.0529047 -0.00302936 0.0 -0.0131348 0.000343789 -0.0509431 0.0836866 0.95423 -0.0125169 -0.139608 0.174596 0.0277863 -0.0990757 0.099579 0.0621261 0.0103696 0.000522101 -0.0418799 0.00871358 -0.0042926…
1751.0 0.0 0.0 -0.0646466 0.0574623 0.958279 0.0 0.0 0.0 0.0646466 0.0 0.0 0.0646466 0.0 0.0 -0.0889233 0.0793125 -0.00668703 0.0 0.0 0.0 0.0889233 0.0 0.0 0.0889233 0.0383642 0.987267 -2.16943e-18 0.0813474 -0.00317559 0.0 -0.00864731 0.000606236 -0.0615428 0.0757669 0.953799 -0.00821541 -0.119894 0.174802 0.0178594 -0.0960062 0.133124 0.0355559 -0.0025337 -0.000158355 0.0542563 -0.00387701 0.00…
1758.0 0.0 0.0 -0.0415881 0.0370175 0.961102 0.0 0.0 0.0 0.0415881 0.0 0.0 0.0415881 0.0 0.0 -0.105881 0.0944373 -0.00796223 0.0 0.0 0.0 0.105881 0.0 0.0 0.105881 0.017262600000000003 0.987847 -2.16943e-18 0.0969216 -0.00154691 0.0 -0.0050528 0.000459553 -0.219485 0.278975 0.897626 -0.00463902 -0.206078 0.174592 0.261509 -0.202262 0.174565 0.25199 -0.0252825 -0.00553441 -0.621494 0.497632 -0.0969…
1760.0 0.0 0.0 -0.0426675 0.037976 0.960981 0.0 0.0 0.0 0.0426675 0.0 0.0 0.0426675 0.0 0.0 -0.00933571 0.00832671 -0.000702045 0.0 0.0 0.0 0.00933571 0.0 0.0 0.00933571 0.0182507 0.987831 -2.16943e-18 0.00854561 -0.000145618 0.0 -0.0104485 0.000177878 -0.0555248 0.0777408 0.954351 -0.00998366 -0.126637 0.174648 0.0189834 -0.0933731 0.104983 0.0552691 0.00762316 0.000360488 -0.0463547 -0.00722006…
1766.0 0.0 0.0 -0.0278963 0.0248488 0.962555 0.0 0.0 0.0 0.0278963 0.0 0.0 0.0278963 0.0 0.0 -0.170363 0.15195 -0.0128113 0.0 0.0 0.0 0.170363 0.0 0.0 0.170363 0.004728400000000008 0.987961 -2.16943e-18 0.155967 -0.00035363 0.0 -0.00848342 0.000743761 -0.0587543 0.0812635 0.953338 -0.00805147 -0.130612 0.174606 0.0259815 -0.107197 0.132563 0.0445014 -0.0200663 -0.00104981 0.0524233 0.0205488 0.00…
1768.0 0.0 0.0 -0.000799867 0.000713347 0.96494 0.0 0.0 0.0 0.000799867 0.0 0.0 0.000799867 0.0 0.0 -0.0282859 0.0252288 -0.0021271 0.0 0.0 0.0 0.0282859 0.0 0.0 0.0282859 -0.0200761 0.987682 -2.16943e-18 0.0258878 0.000642903 0.0 -0.00962164 -3.2423e-05 -0.0559985 0.0777764 0.954203 -0.00918932 -0.126681 0.17492 0.0191163 -0.0995889 0.127102 0.0397331 -0.00914265 -0.000523836 0.0590164 0.0005959…
1769.0 0.0 0.0 -0.0379427 0.0337796 0.961505 0.0 0.0 0.0 0.0379427 0.0 0.0 0.0379427 0.0 0.0 0.0523454 -0.046688 0.00393638 0.0 0.0 0.0 -0.0523454 0.0 0.0 -0.0523454 0.013925600000000003 0.987894 -2.16943e-18 -0.0479187 0.000590085 0.0 -0.0124662 0.00278723 -0.0461409 0.0777643 0.955184 -0.0123812 -0.136395 0.174571 0.0197141 -0.0969234 0.0974397 0.0572372 -0.000403679 -1.86879e-05 -0.0180775 0.0…
1776.0 0.0 0.0 -0.0695779 0.0618259 0.957614 0.0 0.0 0.0 0.0695779 0.0 0.0 0.0695779 0.0 0.0 -0.039839 0.0355332 -0.00299589 0.0 0.0 0.0 0.039839 0.0 0.0 0.039839 0.042875 0.98708 -2.16943e-18 0.0364374 -0.00160241 0.0 -0.00381044 0.000490226 -0.217166 0.280316 0.89798 -0.00354352 -0.207428 0.174552 0.260594 -0.204376 0.174543 0.252289 -0.0255316 -0.00554849 -0.620224 0.498552 -0.0976272 -0.02347…
1781.0 0.0 0.0 -0.00595435 0.0053094 0.964536 0.0 0.0 0.0 0.00595435 0.0 0.0 0.00595435 0.0 0.0 -0.0136283 0.0121554 -0.00102485 0.0 0.0 0.0 0.0136283 0.0 0.0 0.0136283 -0.015358299999999991 0.987787 -2.16943e-18 0.0124743 0.000245459 0.0 -0.0138622 -0.000104484 -0.047013 0.081058 0.954801 -0.0132507 -0.14114 0.176892 0.0231893 -0.0986894 0.0991902 0.0582915 -0.0121115 -0.00058991 0.00975874 0.01…
1784.0 0.0 0.0 -0.0528803 0.0470379 0.959778 0.0 0.0 0.0 0.0528803 0.0 0.0 0.0528803 0.0 0.0 0.0203675 -0.0181662 0.00153164 0.0 0.0 0.0 -0.0203675 0.0 0.0 -0.0203675 0.027598200000000003 0.987624 -2.16943e-18 -0.0186395 0.000508078 0.0 -0.00836777 0.000351131 -0.0513172 0.0723549 0.954961 -0.00795725 -0.124542 0.174681 0.0123663 -0.100296 0.126084 0.0366217 -0.00824778 -0.000432563 0.0646185 -0.…
1796.0 0.0 0.0 -0.0127583 0.0113729 0.963968 0.0 0.0 0.0 0.0127583 0.0 0.0 0.0127583 0.0 0.0 -0.00494164 0.00440755 -0.000371611 0.0 0.0 0.0 0.00494164 0.0 0.0 0.00494164 -0.009130100000000002 0.987888 -2.16943e-18 0.0045237 5.82265e-05 0.0 -0.00861011 -0.000211323 -0.070973 0.0794446 0.952957 -0.00820125 -0.112147 0.174616 0.0197241 -0.0881462 0.131904 0.0383453 0.01105 0.000711432 -0.00303198 -…
1797.0 0.0 0.0 -0.0115442 0.0102912 0.964072 0.0 0.0 0.0 0.0115442 0.0 0.0 0.0115442 0.0 0.0 -0.197034 0.175738 -0.0148169 0.0 0.0 0.0 0.197034 0.0 0.0 0.197034 -0.0102415 0.987873 -2.16943e-18 0.180366 0.00254059 0.0 -0.00809292 0.000651582 -0.0755741 0.07531 0.952568 -0.00765399 -0.107453 0.174593 0.0195829 -0.0853372 0.136057 0.0359126 0.0131631 0.000913798 -0.0061339 -0.0220604 -0.00121948 0.…
1805.0 0.0 0.0 -0.0610052 0.0542381 0.958756 0.0 0.0 0.0 0.0610052 0.0 0.0 0.0610052 0.0 0.0 -0.110777 0.0988044 -0.00833044 0.0 0.0 0.0 0.110777 0.0 0.0 0.110777 0.035032900000000006 0.987391 -2.16943e-18 0.101353 -0.00358698 0.0 -0.0125874 0.000542401 -0.0540451 0.0829701 0.953978 -0.0119859 -0.13621 0.174593 0.0274203 -0.0981972 0.104955 0.058905 0.00756992 0.000386468 -0.0610612 0.00224948 -0…
1809.0 0.0 0.0 -0.0166317 0.0148231 0.963626 0.0 0.0 0.0 0.0166317 0.0 0.0 0.0166317 0.0 0.0 -0.20553 0.183317 -0.0154559 0.0 0.0 0.0 0.20553 0.0 0.0 0.20553 -0.0055841999999999975 0.987927 -2.16943e-18 0.188155 0.00169293 0.0 -0.00658482 0.000633724 -0.0789354 0.0730194 0.952446 -0.00621252 -0.100633 0.174698 0.0158321 -0.0828812 0.142828 0.0298609 0.0120665 0.000893999 0.0203046 -0.0198739 0.00…
1848.0 0.0 0.0 -0.0276473 0.0246273 0.96258 0.0 0.0 0.0 0.0276473 0.0 0.0 0.0276473 0.0 0.0 -0.146693 0.130839 -0.0110313 0.0 0.0 0.0 0.146693 0.0 0.0 0.146693 0.0045005000000000045 0.987962 -2.16943e-18 0.134297 -0.000271055 0.0 -0.0125549 0.000676333 -0.0493864 0.078211 0.95459 -0.0119464 -0.137671 0.174583 0.0242286 -0.101204 0.111931 0.0502797 -0.0131817 -0.000671468 0.020349 0.00967559 0.002…
1854.0 0.0 0.0 -0.0642873 0.0571443 0.958326 0.0 0.0 0.0 0.0642873 0.0 0.0 0.0642873 0.0 0.0 -0.091871 0.0819417 -0.0069087 0.0 0.0 0.0 0.091871 0.0 0.0 0.091871 0.0380356 0.98728 -2.16943e-18 0.0840451 -0.00325066 0.0 -0.0111685 0.000657439 -0.0559561 0.0788608 0.954262 -0.0106308 -0.127721 0.175099 0.0201455 -0.0940534 0.110607 0.0508487 0.00743038 0.000351523 -0.0256532 -0.00315378 -0.00233322…
1867.0 0.0 0.0 -0.0471319 0.0419388 0.960466 0.0 0.0 0.0 0.0471319 0.0 0.0 0.0471319 0.0 0.0 0.00298796 -0.00266502 0.000224695 0.0 0.0 0.0 -0.00298796 0.0 0.0 -0.00298796 0.022337100000000006 0.987752 -2.16943e-18 -0.00273485 5.88161e-05 0.0 -0.0113513 0.000196466 -0.0480417 0.0780361 0.954913 -0.0108258 -0.135014 0.174543 0.0201038 -0.0973015 0.0950863 0.0617199 0.00130867 6.36329e-05 -0.007687…
1877.0 0.0 0.0 -0.0615423 0.0547138 0.958686 0.0 0.0 0.0 0.0615423 0.0 0.0 0.0615423 0.0 0.0 -0.0670254 0.0597813 -0.00504031 0.0 0.0 0.0 0.0670254 0.0 0.0 0.0670254 0.0355243 0.987373 -2.16943e-18 0.0613222 -0.00220323 0.0 -0.0141981 0.000607018 -0.0476469 0.0823642 0.954705 -0.0135553 -0.141258 0.174726 0.0261552 -0.0978445 0.0974885 0.0598224 0.00766511 0.000281356 -0.0263319 0.0127925 -0.0032…
1897.0 0.0 0.0 -0.0727262 0.06461 0.957178 0.0 0.0 0.0 0.0727262 0.0 0.0 0.0727262 0.0 0.0 -0.0163274 0.0145628 -0.00122782 0.0 0.0 0.0 0.0163274 0.0 0.0 0.0163274 0.0457543 0.986949 -2.16943e-18 0.0149312 -0.000703737 0.0 -0.0122435 0.000380573 -0.0481629 0.0795018 0.954785 -0.0116741 -0.137337 0.174882 0.0223288 -0.0985576 0.098915 0.0593825 0.00860225 0.000424103 -0.0445663 0.00324282 -0.00400…
1903.0 0.0 0.0 -0.0506802 0.0450868 0.960045 0.0 0.0 0.0 0.0506802 0.0 0.0 0.0506802 0.0 0.0 0.00282743 -0.00252184 0.000212622 0.0 0.0 0.0 -0.00282743 0.0 0.0 -0.00282743 0.025584700000000002 0.987677 -2.16943e-18 -0.0025877 6.48386e-05 0.0 -0.0101665 0.000136763 -0.0579415 0.0796993 0.953956 -0.00967435 -0.126592 0.174562 0.0214016 -0.0940346 0.10566 0.057632 0.00795306 0.000396766 -0.0593522 -…
1973.0 0.0 0.0 -0.0569169 0.0506162 0.959278 0.0 0.0 0.0 0.0569169 0.0 0.0 0.0569169 0.0 0.0 -0.0414064 0.0369312 -0.00311376 0.0 0.0 0.0 0.0414064 0.0 0.0 0.0414064 0.031292200000000006 0.987516 -2.16943e-18 0.037889 -0.00118586 0.0 -0.0114987 0.000598469 -0.0577933 0.0837678 0.953629 -0.0109957 -0.132186 0.174866 0.0267275 -0.0982518 0.112495 0.0550343 0.00810324 0.000478906 -0.0520436 0.000109…
1980.0 0.0 0.0 -0.0772995 0.0686518 0.956529 0.0 0.0 0.0 0.0772995 0.0 0.0 0.0772995 0.0 0.0 0.00813817 -0.0072586 0.00061199 0.0 0.0 0.0 -0.00813817 0.0 0.0 -0.00813817 0.049936100000000004 0.986742 -2.16943e-18 -0.00744056 0.0003848 0.0 -0.0107764 0.000166586 -0.0633644 0.082322 0.953353 -0.0102538 -0.124285 0.175605 0.023557 -0.0922694 0.114529 0.0524979 0.0100337 0.000551081 -0.0475667 -0.007…
1995.0 0.0 0.0 -0.0695425 0.0617946 0.957619 0.0 0.0 0.0 0.0695425 0.0 0.0 0.0695425 0.0 0.0 0.000568652 -0.000507193 4.27626e-05 0.0 0.0 0.0 -0.000568652 0.0 0.0 -0.000568652 0.0428426 0.987081 -2.16943e-18 -0.0005201 2.28541e-05 0.0 -0.0117132 0.000245679 -0.0526597 0.0801989 0.954376 -0.0111596 -0.133251 0.175701 0.0218493 -0.0965894 0.103013 0.0577444 0.00261909 0.000114995 -0.00986247 0.0075…
2000.0 0.0 0.0 -0.0364157 0.0324228 0.961671 0.0 0.0 0.0 0.0364157 0.0 0.0 0.0364157 0.0 0.0 0.0252702 -0.022539 0.00190032 0.0 0.0 0.0 -0.0252702 0.0 0.0 -0.0252702 0.012527700000000003 0.987911 -2.16943e-18 -0.0231335 0.000249544 0.0 -0.00840884 0.000459228 -0.0406706 0.0667796 0.956183 -0.00800982 -0.129141 0.174597 0.00640837 -0.10376 0.118262 0.0372862 -0.0104181 -0.000436094 0.0479016 -0.00…
2019.0 0.0 0.0 -0.0529189 0.0470721 0.959774 0.0 0.0 0.0 0.0529189 0.0 0.0 0.0529189 0.0 0.0 -0.136058 0.121353 -0.0102316 0.0 0.0 0.0 0.136058 0.0 0.0 0.136058 0.027633500000000005 0.987623 -2.16943e-18 0.124515 -0.00339885 0.0 -0.0110731 0.000587935 -0.0644134 0.0826611 0.953176 -0.0105259 -0.124635 0.174544 0.026058 -0.0923712 0.115903 0.0523127 0.0111833 0.000623908 -0.0435281 -0.00347531 -0.…
2045.0 0.0 0.0 -0.0288998 0.0257413 0.962455 0.0 0.0 0.0 0.0288998 0.0 0.0 0.0288998 0.0 0.0 -0.146514 0.130679 -0.0110179 0.0 0.0 0.0 0.146514 0.0 0.0 0.146514 0.005647100000000002 0.987959 -2.16943e-18 0.134133 -0.000438727 0.0 -0.0104465 0.000704778 -0.0540287 0.0774678 0.954174 -0.00992502 -0.131675 0.174567 0.0226057 -0.102617 0.126081 0.0419341 -0.0204216 -0.00102881 0.0602016 0.0113745 0.0…
2084.0 0.0 0.0 -0.0592629 0.0526948 0.95898 0.0 0.0 0.0 0.0592629 0.0 0.0 0.0592629 0.0 0.0 -0.0534119 0.0476392 -0.00401657 0.0 0.0 0.0 0.0534119 0.0 0.0 0.0534119 0.0334387 0.987446 -2.16943e-18 0.048871 -0.00164434 0.0 -0.0135628 0.000545687 -0.0632749 0.0889356 0.952743 -0.0129359 -0.134074 0.174583 0.0346584 -0.0986847 0.114714 0.0577184 0.0102917 0.000542649 -0.0465401 0.0126115 -0.00475394…
2117.0 0.0 0.0 -0.0287316 0.0255917 0.962472 0.0 0.0 0.0 0.0287316 0.0 0.0 0.0287316 0.0 0.0 0.0241604 -0.0215492 0.00181686 0.0 0.0 0.0 -0.0241604 0.0 0.0 -0.0241604 0.005493200000000004 0.987959 -2.16943e-18 -0.0221188 6.86269e-05 0.0 -0.00868407 6.33859e-05 -0.0654626 0.078172 0.953472 -0.00825473 -0.11645 0.174551 0.0185916 -0.0919839 0.129805 0.0387744 0.00620464 0.000365645 0.0146212 -0.014…
2148.0 0.0 0.0 -0.0571063 0.050784 0.959254 0.0 0.0 0.0 0.0571063 0.0 0.0 0.0571063 0.0 0.0 -0.0654728 0.0583965 -0.00492355 0.0 0.0 0.0 0.0654728 0.0 0.0 0.0654728 0.031465400000000004 0.98751 -2.16943e-18 0.0599107 -0.00188645 0.0 -0.0132268 0.00103972 -0.0509941 0.0812691 0.95447 -0.0126922 -0.136743 0.174544 0.0250471 -0.097588 0.106046 0.0542212 -0.018864 -0.000768444 -0.0028987 0.01304 0.00…
2153.0 0.0 0.0 -0.0860363 0.0763647 0.955239 0.0 0.0 0.0 0.0860363 0.0 0.0 0.0860363 0.0 0.0 0.0119056 -0.0106189 0.000895303 0.0 0.0 0.0 -0.0119056 0.0 0.0 -0.0119056 0.057922 0.986294 -2.16943e-18 -0.0108797 0.000658016 0.0 -0.00608506 0.000259392 -0.0775938 0.0756709 0.952609 -0.00577043 -0.100639 0.175262 0.0138482 -0.0842208 0.145227 0.0274089 0.0119212 0.000871126 0.0176676 -0.0224064 0.000…
2157.0 0.0 0.0 -0.0894395 0.079366 0.954718 0.0 0.0 0.0 0.0894395 0.0 0.0 0.0894395 0.0 0.0 -0.00270722 0.00241463 -0.000203583 0.0 0.0 0.0 0.00270722 0.0 0.0 0.00270722 0.061031600000000005 0.986101 -2.16943e-18 0.00247342 -0.000158045 0.0 -0.0112899 0.000239624 -0.0596445 0.0848347 0.953423 -0.0107481 -0.130864 0.17463 0.0274897 -0.0970922 0.11105 0.057149 0.0142596 0.000870082 -0.0466951 0.002…
2161.0 0.0 0.0 -0.0545743 0.0485398 0.95957 0.0 0.0 0.0 0.0545743 0.0 0.0 0.0545743 0.0 0.0 -0.121902 0.108727 -0.00916706 0.0 0.0 0.0 0.121902 0.0 0.0 0.121902 0.029148400000000005 0.98758 -2.16943e-18 0.111555 -0.00322989 0.0 -0.0105924 0.000523544 -0.0715961 0.0838546 0.952475 -0.0100599 -0.118852 0.174639 0.0272967 -0.089595 0.122666 0.049577 0.0104206 0.000659939 -0.0388915 -0.00929613 -0.00…
2172.0 0.0 0.0 -0.0413173 0.036777 0.961133 0.0 0.0 0.0 0.0413173 0.0 0.0 0.0413173 0.0 0.0 -0.00357118 0.00318521 -0.000268553 0.0 0.0 0.0 0.00357118 0.0 0.0 0.00357118 0.0170147 0.987851 -2.16943e-18 0.00326902 -5.12894e-05 0.0 -0.0114169 0.000211081 -0.0451054 0.0755321 0.955358 -0.0109178 -0.135127 0.174577 0.017255 -0.0971789 0.0943075 0.0594486 0.00335885 0.000155292 -0.0106719 0.00657968 -…
2175.0 0.0 0.0 -0.104652 0.0927592 0.952265 0.0 0.0 0.0 0.104652 0.0 0.0 0.104652 0.0 0.0 -0.00134064 0.00119574 -0.000100816 0.0 0.0 0.0 0.00134064 0.0 0.0 0.00134064 0.07492267200000001 0.985107 -2.16943e-18 0.00122352 -9.68878e-05 0.0 -0.00541722 0.000186159 -0.0990157 0.0961502 0.948931 -0.00512224 -0.10235 0.174604 0.037548 -0.0880253 0.148411 0.0493549 0.0107737 0.00102457 -0.0170508 0.0034…
2179.0 0.0 0.0 -0.0360416 0.0320905 0.961711 0.0 0.0 0.0 0.0360416 0.0 0.0 0.0360416 0.0 0.0 0.0860398 -0.0767407 0.00647019 0.0 0.0 0.0 -0.0860398 0.0 0.0 -0.0860398 0.012185299999999996 0.987914 -2.16943e-18 -0.0787653 0.000820184 0.0 -0.0115619 0.000173764 -0.0693751 0.0868043 0.952542 -0.0111039 -0.123212 0.174607 0.0295996 -0.0901445 0.116892 0.0541179 0.0115398 0.000696603 -0.0640728 -0.006…
2183.0 0.0 0.0 -0.0391239 0.034829 0.961376 0.0 0.0 0.0 0.0391239 0.0 0.0 0.0391239 0.0 0.0 -0.00683687 0.00609794 -0.000514132 0.0 0.0 0.0 0.00683687 0.0 0.0 0.00683687 0.015007 0.98788 -2.16943e-18 0.00625859 -8.44644e-05 0.0 -0.0107579 0.000163599 -0.0540146 0.078433 0.954416 -0.0102785 -0.129089 0.174618 0.0199964 -0.0946566 0.103076 0.05699 0.00692404 0.000315379 -0.0512296 -0.00567248 -0.00…
2188.0 0.0 0.0 -0.0505021 0.0449288 0.960067 0.0 0.0 0.0 0.0505021 0.0 0.0 0.0505021 0.0 0.0 0.0156892 -0.0139935 0.00117983 0.0 0.0 0.0 -0.0156892 0.0 0.0 -0.0156892 0.025421700000000005 0.987681 -2.16943e-18 -0.014359 0.000357227 0.0 -0.0126949 0.000275538 -0.0454348 0.0788829 0.955124 -0.012098 -0.138835 0.174563 0.0214788 -0.0966991 0.0897228 0.0640443 0.005145 0.000241013 -0.00930707 0.01030…
2209.0 0.0 0.0 -0.076919 0.0683156 0.956584 0.0 0.0 0.0 0.076919 0.0 0.0 0.076919 0.0 0.0 -0.0229693 0.0204868 -0.0017273 0.0 0.0 0.0 0.0229693 0.0 0.0 0.0229693 0.0495881 0.98676 -2.16943e-18 0.0210008 -0.00107808 0.0 -0.0113567 0.00044154 -0.0524211 0.0775018 0.954647 -0.0108258 -0.129941 0.175226 0.0187281 -0.095791 0.11043 0.0492461 -0.00585477 -0.00031531 0.0329524 -0.00105951 0.00285037 -0.…
2270.0 0.0 0.0 -0.0904253 0.0802351 0.954565 0.0 0.0 0.0 0.0904253 0.0 0.0 0.0904253 0.0 0.0 -0.0128605 0.0114705 -0.000967108 0.0 0.0 0.0 0.0128605 0.0 0.0 0.0128605 0.0619323 0.986043 -2.16943e-18 0.0117491 -0.000762364 0.0 -0.0124532 0.00031851 -0.0440006 0.0762071 0.955459 -0.0118824 -0.137143 0.174597 0.0182859 -0.0981285 0.0997787 0.053956 -0.0156288 -0.000711728 0.0125433 0.0117118 0.00176…
2327.0 0.0 0.0 -0.0417593 0.0371696 0.961083 0.0 0.0 0.0 0.0417593 0.0 0.0 0.0417593 0.0 0.0 -0.127058 0.113326 -0.00955478 0.0 0.0 0.0 0.127058 0.0 0.0 0.127058 0.0174194 0.987845 -2.16943e-18 0.116307 -0.00187623 0.0 -0.00833811 0.000636154 -0.0784629 0.0782886 0.95228 -0.00789091 -0.10572 0.174971 0.0203949 -0.0833023 0.137973 0.0348807 0.0142044 0.00102488 -0.00467373 -0.0226533 -0.00125106 0…
2334.0 0.0 0.0 -0.0457757 0.0407353 0.960625 0.0 0.0 0.0 0.0457757 0.0 0.0 0.0457757 0.0 0.0 -0.0127572 0.0113784 -0.000959344 0.0 0.0 0.0 0.0127572 0.0 0.0 0.0127572 0.021095800000000005 0.987778 -2.16943e-18 0.0116769 -0.000235283 0.0 -0.00524371 0.00028402 -0.0739859 0.0724786 0.953083 -0.00500434 -0.100483 0.175005 0.0102281 -0.0858738 0.142198 0.0283718 0.0122486 0.000858042 0.012576 -0.0251…
2337.0 0.0 0.0 -0.0300902 0.0268 0.962334 0.0 0.0 0.0 0.0300902 0.0 0.0 0.0300902 0.0 0.0 -0.173931 0.155133 -0.0130796 0.0 0.0 0.0 0.173931 0.0 0.0 0.173931 0.006736900000000004 0.987955 -2.16943e-18 0.159232 -0.000710378 0.0 -0.0115607 0.000703669 -0.0546246 0.0782974 0.954224 -0.0109985 -0.131149 0.174983 0.0224115 -0.0966744 0.11087 0.0519196 0.00423553 0.000194188 -0.0333177 3.18539e-05 -0.0…
2338.0 0.0 0.0 -0.0721121 0.0640671 0.957264 0.0 0.0 0.0 0.0721121 0.0 0.0 0.0721121 0.0 0.0 0.00191077 -0.00170425 0.00014369 0.0 0.0 0.0 -0.00191077 0.0 0.0 -0.00191077 0.0451927 0.986975 -2.16943e-18 -0.00174742 8.1284e-05 0.0 -0.00443489 0.000359062 -0.0814782 0.0751309 0.952259 -0.00419265 -0.095411 0.174574 0.0129803 -0.0834862 0.149979 0.0255906 0.0121429 0.000951267 0.0404334 -0.0160433 0…
2388.0 0.0 0.0 -0.0971891 0.0861937 0.953494 0.0 0.0 0.0 0.0971891 0.0 0.0 0.0971891 0.0 0.0 -0.0226419 0.0201948 -0.00170267 0.0 0.0 0.0 0.0226419 0.0 0.0 0.0226419 0.06811018 0.985621 -2.16943e-18 0.0206757 -0.00148208 0.0 -0.0127594 0.000332996 -0.045913 0.0785526 0.95511 -0.0121685 -0.138175 0.174899 0.0209733 -0.0985391 0.100125 0.0559684 -0.00136273 -6.41159e-05 -0.0216607 0.00914361 -0.001…
2393.0 0.0 0.0 -0.0943769 0.0837171 0.953944 0.0 0.0 0.0 0.0943769 0.0 0.0 0.0943769 0.0 0.0 0.0148325 -0.0132294 0.00111541 0.0 0.0 0.0 -0.0148325 0.0 0.0 -0.0148325 0.06554187 0.985801 -2.16943e-18 -0.0135471 0.000932805 0.0 -0.0133339 0.000189784 -0.0467539 0.0811331 0.954859 -0.0127186 -0.140238 0.174618 0.0242318 -0.0983547 0.0961565 0.0606638 0.00625447 0.000268106 -0.027695 0.0107128 -0.00…
2417.0 0.0 0.0 -0.0591252 0.0525729 0.958998 0.0 0.0 0.0 0.0591252 0.0 0.0 0.0591252 0.0 0.0 -0.0173648 0.015488 -0.00130583 0.0 0.0 0.0 0.0173648 0.0 0.0 0.0173648 0.033312800000000004 0.98745 -2.16943e-18 0.0158886 -0.000532407 0.0 -0.0127833 0.000428463 -0.0395346 0.0745795 0.955913 -0.0121978 -0.140377 0.175443 0.0162533 -0.0983427 0.0905648 0.0589561 0.00364009 0.000148648 -0.0146296 0.00878…
2438.0 0.0 0.0 -0.0720931 0.0640503 0.957266 0.0 0.0 0.0 0.0720931 0.0 0.0 0.0720931 0.0 0.0 -0.0808005 0.0720676 -0.0060762 0.0 0.0 0.0 0.0808005 0.0 0.0 0.0808005 0.0451753 0.986976 -2.16943e-18 0.0738931 -0.00343585 0.0 -0.0100504 0.000404993 -0.0765212 0.0872971 0.951779 -0.00954142 -0.117102 0.174709 0.030329 -0.0884989 0.122749 0.0535739 0.0123526 0.000847975 -0.0919754 -0.0212091 -0.006835…
2441.0 0.0 0.0 -0.0511823 0.0455321 0.959985 0.0 0.0 0.0 0.0511823 0.0 0.0 0.0511823 0.0 0.0 -0.00787981 0.00702816 -0.000592561 0.0 0.0 0.0 0.00787981 0.0 0.0 0.00787981 0.026044200000000003 0.987665 -2.16943e-18 0.00721162 -0.000184321 0.0 -0.0088709 0.000191193 -0.0588026 0.0743985 0.954286 -0.00846281 -0.119247 0.174631 0.0146745 -0.0924615 0.118252 0.0441664 0.00669451 0.000348009 0.0119326 …
2445.0 0.0 0.0 -0.05008 0.0445544 0.960117 0.0 0.0 0.0 0.05008 0.0 0.0 0.05008 0.0 0.0 -0.134884 0.120306 -0.0101433 0.0 0.0 0.0 0.134884 0.0 0.0 0.134884 0.025035400000000006 0.98769 -2.16943e-18 0.123449 -0.00301906 0.0 -0.0119168 0.000676174 -0.0478029 0.0771804 0.954883 -0.0113515 -0.136439 0.174608 0.0213021 -0.101289 0.111626 0.0490078 -0.0233302 -0.00114995 0.0107128 0.00854624 0.00255641 …
2451.0 0.0 0.0 -0.0516987 0.0459901 0.959922 0.0 0.0 0.0 0.0516987 0.0 0.0 0.0516987 0.0 0.0 0.0153717 -0.0137103 0.00115595 0.0 0.0 0.0 -0.0153717 0.0 0.0 -0.0153717 0.0265168 0.987653 -2.16943e-18 -0.014068 0.000366832 0.0 -0.0106413 0.000246268 -0.0540348 0.0780231 0.954446 -0.0101268 -0.12854 0.174626 0.0194439 -0.095316 0.107078 0.0536476 0.00237624 0.000109736 -0.0206466 -0.00120822 -0.0015…
2452.0 0.0 0.0 -0.0279658 0.0249106 0.962548 0.0 0.0 0.0 0.0279658 0.0 0.0 0.0279658 0.0 0.0 -0.157768 0.140716 -0.0118641 0.0 0.0 0.0 0.157768 0.0 0.0 0.157768 0.004792000000000005 0.987961 -2.16943e-18 0.144436 -0.000337517 0.0 -0.0108871 0.000696687 -0.0510144 0.0774758 0.954392 -0.0103489 -0.13521 0.174904 0.0228672 -0.104446 0.121798 0.0450769 -0.019046 -0.000997716 0.0162214 0.00731557 0.00…
2456.0 0.0 0.0 -0.0508803 0.0452643 0.960021 0.0 0.0 0.0 0.0508803 0.0 0.0 0.0508803 0.0 0.0 0.00371536 -0.00331381 0.000279395 0.0 0.0 0.0 -0.00371536 0.0 0.0 -0.00371536 0.025767900000000003 0.987672 -2.16943e-18 -0.00340033 8.58812e-05 0.0 -0.0112701 1.76827e-06 -0.0558821 0.0818996 0.953986 -0.0107302 -0.131318 0.174561 0.0242258 -0.0970176 0.108745 0.0556128 -0.0229195 -0.00129905 -0.0163011…
2474.0 0.0 0.0 -0.0704636 0.0626093 0.957492 0.0 0.0 0.0 0.0704636 0.0 0.0 0.0704636 0.0 0.0 -0.0507366 0.045253 -0.00381539 0.0 0.0 0.0 0.0507366 0.0 0.0 0.0507366 0.043685100000000004 0.987044 -2.16943e-18 0.0464027 -0.00208184 0.0 -0.00650829 0.000602937 -0.0682353 0.0839818 0.952481 -0.00618329 -0.120786 0.174603 0.0253566 -0.103641 0.145783 0.0369784 -0.0221925 -0.00153658 0.0948493 0.027167…
2475.0 0.0 0.0 -0.0210357 0.0187441 0.963221 0.0 0.0 0.0 0.0210357 0.0 0.0 0.0210357 0.0 0.0 0.056522 -0.0504132 0.00425046 0.0 0.0 0.0 -0.056522 0.0 0.0 -0.056522 -0.0015523999999999955 0.987954 -2.16943e-18 -0.0517454 -0.000237683 0.0 -0.00931053 0.00340536 -0.0613688 0.0875249 0.95288 -0.0094919 -0.131805 0.174595 0.0298956 -0.106506 0.130824 0.0482785 -0.0190829 -0.00103824 0.0373219 0.021401…
2497.0 0.0 0.0 -0.0292286 0.0260337 0.962421 0.0 0.0 0.0 0.0292286 0.0 0.0 0.0292286 0.0 0.0 0.0315608 -0.0281498 0.00237337 0.0 0.0 0.0 -0.0315608 0.0 0.0 -0.0315608 0.005948099999999998 0.987958 -2.16943e-18 -0.0288938 0.000104005 0.0 -0.0106634 0.000138353 -0.0682914 0.0822428 0.953003 -0.0101768 -0.118951 0.174618 0.0241213 -0.0892 0.124598 0.0442707 0.0055867 0.000336398 -0.00703112 -0.01109…
2514.0 0.0 0.0 -0.0307102 0.0273512 0.96227 0.0 0.0 0.0 0.0307102 0.0 0.0 0.0307102 0.0 0.0 -0.13518 0.12057 -0.0101655 0.0 0.0 0.0 0.13518 0.0 0.0 0.13518 0.007304500000000005 0.987952 -2.16943e-18 0.123756 -0.000628828 0.0 -0.00994424 0.000672318 -0.0551379 0.0782187 0.953964 -0.00944453 -0.131564 0.175721 0.022422 -0.104526 0.131072 0.0398876 -0.0190374 -0.000904524 0.066748 0.0146359 0.005742…
2540.0 0.0 0.0 -0.0570023 0.0506918 0.959267 0.0 0.0 0.0 0.0570023 0.0 0.0 0.0570023 0.0 0.0 -0.0588559 0.0524948 -0.00442596 0.0 0.0 0.0 0.0588559 0.0 0.0 0.0588559 0.031370300000000004 0.987513 -2.16943e-18 0.0538561 -0.0016902 0.0 -0.00858445 0.00100478 -0.063394 0.0835105 0.952921 -0.00823853 -0.126922 0.174584 0.0269491 -0.104128 0.137847 0.0408151 -0.0236702 -0.00152948 0.0835513 0.0243057 …
2554.0 0.0 0.0 -0.0699891 0.0621896 0.957557 0.0 0.0 0.0 0.0699891 0.0 0.0 0.0699891 0.0 0.0 -0.0310403 0.0276855 -0.00233423 0.0 0.0 0.0 0.0310403 0.0 0.0 0.0310403 0.0432511 0.987063 -2.16943e-18 0.0283894 -0.00126018 0.0 -0.0143741 0.000739895 -0.0469227 0.0824587 0.954753 -0.0137681 -0.14223 0.174965 0.0261885 -0.0969047 0.091655 0.0640162 -1.24498e-05 -6.78983e-07 -0.00752441 0.0145317 -0.00…
2596.0 0.0 0.0 -0.0585992 0.0521068 0.959065 0.0 0.0 0.0 0.0585992 0.0 0.0 0.0585992 0.0 0.0 -0.0568788 0.0507314 -0.00427729 0.0 0.0 0.0 0.0568788 0.0 0.0 0.0568788 0.0328315 0.987466 -2.16943e-18 0.0520443 -0.00171653 0.0 -0.00119909 0.000714726 -0.132051 0.172286 0.933599 -0.00112885 -0.161552 0.172437 0.131108 -0.159253 0.174832 0.120294 0.0118719 0.00156958 -0.0239697 0.255572 -0.0189905 0.0…
2633.0 0.0 0.0 -0.0241453 0.0215116 0.962924 0.0 0.0 0.0 0.0241453 0.0 0.0 0.0241453 0.0 0.0 -0.183667 0.163817 -0.0138118 0.0 0.0 0.0 0.183667 0.0 0.0 0.183667 0.001294400000000001 0.987963 -2.16943e-18 0.168147 0.000249484 0.0 -0.0118102 0.000798557 -0.0514805 0.0764198 0.954663 -0.0112389 -0.132009 0.174864 0.0202796 -0.095293 0.103279 0.0550167 0.000234404 1.1355e-05 -0.0239464 0.00358561 -0.…
2635.0 0.0 0.0 -0.0435507 0.0387602 0.96088 0.0 0.0 0.0 0.0435507 0.0 0.0 0.0435507 0.0 0.0 -0.138505 0.123536 -0.0104156 0.0 0.0 0.0 0.138505 0.0 0.0 0.138505 0.019059200000000005 0.987817 -2.16943e-18 0.126781 -0.00227238 0.0 -0.0057161 0.000724035 -0.0779266 0.0756648 0.95236 -0.00540095 -0.102726 0.174642 0.0168373 -0.0878938 0.151677 0.0249058 0.00396651 0.000293921 0.0575946 -0.00541783 0.0…
2644.0 0.0 0.0 -0.0292914 0.0260895 0.962415 0.0 0.0 0.0 0.0292914 0.0 0.0 0.0292914 0.0 0.0 0.0796772 -0.0710657 0.00599172 0.0 0.0 0.0 -0.0796772 0.0 0.0 -0.0796772 0.0060056 0.987958 -2.16943e-18 -0.072944 0.000267148 0.0 -0.00819222 0.00249346 -0.0860649 0.0842745 0.951401 -0.00822947 -0.101394 0.174552 0.0241232 -0.079882 0.13928 0.0377516 0.0174695 0.00139941 -0.00717678 -0.0212587 -0.00180…
2653.0 0.0 0.0 -0.033934 0.0302173 0.961935 0.0 0.0 0.0 0.033934 0.0 0.0 0.033934 0.0 0.0 0.0227423 -0.0202844 0.00171022 0.0 0.0 0.0 -0.0227423 0.0 0.0 -0.0227423 0.010255899999999998 0.987932 -2.16943e-18 -0.0208199 0.000172914 0.0 -0.0113982 0.000403406 -0.0453787 0.0773325 0.955164 -0.0108627 -0.137052 0.17472 0.0193085 -0.0986435 0.0927189 0.0627739 0.00990125 0.000462056 -0.0404482 0.001363…
2654.0 0.0 0.0 -0.0622479 0.0553387 0.958595 0.0 0.0 0.0 0.0622479 0.0 0.0 0.0622479 0.0 0.0 -0.00321828 0.00287045 -0.000242014 0.0 0.0 0.0 0.00321828 0.0 0.0 0.00321828 0.036169900000000005 0.98735 -2.16943e-18 0.00294436 -0.000107868 0.0 -0.0115822 0.000301428 -0.0453299 0.0742343 0.955482 -0.0110344 -0.133274 0.174595 0.0156314 -0.0956575 0.0969151 0.0555651 0.0038517 0.000179083 -0.0223615 0…
2690.0 0.0 0.0 -0.0289195 0.0257588 0.962453 0.0 0.0 0.0 0.0289195 0.0 0.0 0.0289195 0.0 0.0 0.0662263 -0.0590686 0.00498022 0.0 0.0 0.0 -0.0662263 0.0 0.0 -0.0662263 0.005665200000000009 0.987959 -2.16943e-18 -0.0606299 0.000199505 0.0 -0.00874255 0.00354252 -0.0601024 0.0782177 0.953853 -0.00895208 -0.121999 0.175046 0.0182942 -0.0980858 0.133006 0.0363243 -0.00681545 -0.000417654 0.0647107 0.0…
2722.0 0.0 0.0 -0.0938246 0.0832306 0.954032 0.0 0.0 0.0 0.0938246 0.0 0.0 0.0938246 0.0 0.0 -0.0345223 0.0307911 -0.00259607 0.0 0.0 0.0 0.0345223 0.0 0.0 0.0345223 0.0650375 0.985836 -2.16943e-18 0.0315317 -0.00215366 0.0 -0.00988933 0.000306525 -0.0685289 0.082077 0.952986 -0.00940167 -0.117869 0.174592 0.0231992 -0.0889582 0.119805 0.0489667 0.00909657 0.000553217 -0.0518648 -0.0174239 -0.003…
2730.0 0.0 0.0 -0.0224655 0.0200167 0.963086 0.0 0.0 0.0 0.0224655 0.0 0.0 0.0224655 0.0 0.0 0.0627224 -0.0559434 0.00471672 0.0 0.0 0.0 -0.0627224 0.0 0.0 -0.0627224 -0.00024349999999999372 0.987959 -2.16943e-18 -0.0574221 -0.000181658 0.0 -0.0118788 0.00364723 -0.0559244 0.0817542 0.954072 -0.0119905 -0.130728 0.174838 0.0234835 -0.0961329 0.112716 0.0508779 -0.00801362 -0.000460476 0.0309949 0…
2736.0 0.0 0.0 -0.0466466 0.0415081 0.960523 0.0 0.0 0.0 0.0466466 0.0 0.0 0.0466466 0.0 0.0 -0.102924 0.0917996 -0.00773985 0.0 0.0 0.0 0.102924 0.0 0.0 0.102924 0.0218929 0.987762 -2.16943e-18 0.0942058 -0.00198027 0.0 -0.00533199 0.000633465 -0.112312 0.112175 0.945613 -0.00501807 -0.111141 0.17553 0.058696 -0.101374 0.165885 0.0579409 0.00886995 0.000963324 -0.0189176 0.0375448 -0.00310805 0.…
2758.0 0.0 0.0 -0.0231609 0.0206356 0.963019 0.0 0.0 0.0 0.0231609 0.0 0.0 0.0231609 0.0 0.0 0.00524767 -0.00468051 0.000394625 0.0 0.0 0.0 -0.00524767 0.0 0.0 -0.00524767 0.00039310000000000733 0.987961 -2.16943e-18 -0.00480423 -1.18576e-05 0.0 -0.0113975 1.55784e-05 -0.0583683 0.0806556 0.953923 -0.0108889 -0.127527 0.174977 0.022515 -0.0942204 0.114938 0.0491203 0.00370533 0.00018444 -0.026725…
2759.0 0.0 0.0 -0.0554282 0.0492967 0.959464 0.0 0.0 0.0 0.0554282 0.0 0.0 0.0554282 0.0 0.0 -0.00830662 0.00740885 -0.000624658 0.0 0.0 0.0 0.00830662 0.0 0.0 0.00830662 0.029929900000000002 0.987557 -2.16943e-18 0.00760134 -0.000226581 0.0 -0.00521106 0.000260438 -0.0742606 0.0718785 0.953083 -0.00495179 -0.099871 0.175776 0.009115 -0.0854506 0.143047 0.0273639 0.0123026 0.000865614 0.0164887 -…
2797.0 0.0 0.0 -0.0369662 0.032912 0.961611 0.0 0.0 0.0 0.0369662 0.0 0.0 0.0369662 0.0 0.0 0.0631302 -0.0563072 0.00474739 0.0 0.0 0.0 -0.0631302 0.0 0.0 -0.0631302 0.0130317 0.987905 -2.16943e-18 -0.0577921 0.00065523 0.0 -0.0124269 0.00310661 -0.0633402 0.0884269 0.952885 -0.0124154 -0.131218 0.174732 0.0315681 -0.0949855 0.109991 0.0599426 0.00756747 0.000406875 -0.0772379 -0.00189074 -0.0058…
2810.0 0.0 0.0 -0.0693454 0.0616202 0.957646 0.0 0.0 0.0 0.0693454 0.0 0.0 0.0693454 0.0 0.0 -0.0897472 0.0800474 -0.00674899 0.0 0.0 0.0 0.0897472 0.0 0.0 0.0897472 0.0426623 0.987089 -2.16943e-18 0.0820851 -0.00359075 0.0 -0.0139244 0.000494354 -0.0504563 0.0828395 0.954312 -0.013269 -0.14033 0.174559 0.0281662 -0.0971503 0.0958719 0.0635219 -0.00249286 -0.000129518 -0.00290949 0.0148782 -0.000…
2811.0 0.0 0.0 -0.0446739 0.0397573 0.960752 0.0 0.0 0.0 0.0446739 0.0 0.0 0.0446739 0.0 0.0 -0.0148625 0.0132562 -0.00111766 0.0 0.0 0.0 0.0148625 0.0 0.0 0.0148625 0.020087300000000002 0.987798 -2.16943e-18 0.0136041 -0.000259121 0.0 -0.00853156 0.000274322 -0.0483112 0.0714044 0.955265 -0.00816225 -0.126641 0.174663 0.0114989 -0.10136 0.121838 0.0389462 -0.00941164 -0.000465436 0.0594234 -0.00…
2841.0 0.0 0.0 -0.0328753 0.0292762 0.962046 0.0 0.0 0.0 0.0328753 0.0 0.0 0.0328753 0.0 0.0 -0.163001 0.145384 -0.0122577 0.0 0.0 0.0 0.163001 0.0 0.0 0.163001 0.009286600000000006 0.98794 -2.16943e-18 0.149224 -0.00108134 0.0 -0.0107277 0.000733411 -0.0495692 0.0762524 0.954629 -0.0102108 -0.134876 0.174534 0.0214359 -0.104464 0.121904 0.043524 -0.0191261 -0.00097381 0.0169744 0.00559626 0.0027…
2877.0 0.0 0.0 -0.0999047 0.0885839 0.953052 0.0 0.0 0.0 0.0999047 0.0 0.0 0.0999047 0.0 0.0 0.00808706 -0.00721302 0.000608147 0.0 0.0 0.0 -0.00808706 0.0 0.0 -0.00808706 0.07058966 0.98544 -2.16943e-18 -0.0073833 0.00054941 0.0 -0.0105888 0.000183396 -0.0627186 0.0800921 0.953594 -0.0100787 -0.122348 0.174625 0.0219294 -0.0915286 0.118153 0.047463 0.00155709 8.59416e-05 -0.0260509 -0.0105703 -0…
2905.0 0.0 0.0 -0.0276475 0.0246275 0.96258 0.0 0.0 0.0 0.0276475 0.0 0.0 0.0276475 0.0 0.0 -0.184098 0.164201 -0.0138442 0.0 0.0 0.0 0.184098 0.0 0.0 0.184098 0.004500600000000007 0.987962 -2.16943e-18 0.168542 -0.000340201 0.0 -0.00880245 0.000702067 -0.0747602 0.0781711 0.952614 -0.00834449 -0.109248 0.174587 0.0206666 -0.0839605 0.126013 0.0438531 0.0134688 0.000914563 -0.0457382 -0.0264321 -…
2909.0 0.0 0.0 -0.0195161 0.0173914 0.963363 0.0 0.0 0.0 0.0195161 0.0 0.0 0.0195161 0.0 0.0 -0.184027 0.164137 -0.0138388 0.0 0.0 0.0 0.184027 0.0 0.0 0.184027 -0.0029435999999999907 0.987947 -2.16943e-18 0.168473 0.00102987 0.0 -0.00993848 0.000840634 -0.0444216 0.0710703 0.955484 -0.00945348 -0.13311 0.174591 0.0143417 -0.103476 0.116271 0.042918 -0.0136006 -0.000621612 0.0393674 0.00482899 0.…
2911.0 0.0 0.0 -0.0335531 0.0298787 0.961975 0.0 0.0 0.0 0.0335531 0.0 0.0 0.0335531 0.0 0.0 0.077949 -0.0695244 0.00586177 0.0 0.0 0.0 -0.077949 0.0 0.0 -0.077949 0.009907100000000002 0.987935 -2.16943e-18 -0.0713602 0.000565476 0.0 -0.0135655 0.00258719 -0.046929 0.0804849 0.954953 -0.0134383 -0.138918 0.174609 0.0231359 -0.097397 0.0992846 0.0567943 -0.00863344 -0.000419306 0.00257633 0.015242…
2922.0 0.0 0.0 -0.0530235 0.0471649 0.959761 0.0 0.0 0.0 0.0530235 0.0 0.0 0.0530235 0.0 0.0 -0.120591 0.107558 -0.00906844 0.0 0.0 0.0 0.120591 0.0 0.0 0.120591 0.027729200000000002 0.98762 -2.16943e-18 0.11036 -0.003024 0.0 -0.0132283 0.000633921 -0.0499402 0.0801946 0.954524 -0.0126019 -0.138129 0.174837 0.0250783 -0.0982125 0.103103 0.0567491 0.00833417 0.000414525 -0.0494948 0.00367954 -0.00…
2931.0 0.0 0.0 -0.0275458 0.024537 0.96259 0.0 0.0 0.0 0.0275458 0.0 0.0 0.0275458 0.0 0.0 0.0771279 -0.068792 0.00580002 0.0 0.0 0.0 -0.0771279 0.0 0.0 -0.0771279 0.004407599999999998 0.987962 -2.16943e-18 -0.0706106 0.000135348 0.0 -0.00678904 0.00283382 -0.0644814 0.0774366 0.95346 -0.00694361 -0.116216 0.174652 0.017017 -0.0983008 0.144604 0.0290764 -0.0134795 -0.000883154 0.0940713 0.0107514…
2942.0 0.0 0.0 -0.0354295 0.0315465 0.961777 0.0 0.0 0.0 0.0354295 0.0 0.0 0.0354295 0.0 0.0 0.0741726 -0.0661561 0.00557778 0.0 0.0 0.0 -0.0741726 0.0 0.0 -0.0741726 0.011624900000000007 0.98792 -2.16943e-18 -0.0679018 0.000665494 0.0 -0.00749496 0.00298759 -0.0773287 0.0785927 0.952485 -0.00764055 -0.104301 0.175598 0.0170966 -0.084458 0.141825 0.0309428 0.0118563 0.000851262 0.0126897 -0.01989…
2984.0 0.0 0.0 -0.0262099 0.0233486 0.962723 0.0 0.0 0.0 0.0262099 0.0 0.0 0.0262099 0.0 0.0 -0.0170416 0.0151998 -0.00128153 0.0 0.0 0.0 0.0170416 0.0 0.0 0.0170416 0.0031845000000000068 0.987964 -2.16943e-18 0.0156016 -9.0633e-06 0.0 -0.0122729 3.2628e-05 -0.0595884 0.0843899 0.953434 -0.0117242 -0.13189 0.174554 0.0286389 -0.095467 0.108834 0.0577983 0.00699663 0.000350242 -0.0681502 -0.000452…
3002.0 0.0 0.0 -0.101185 0.0897106 0.952842 0.0 0.0 0.0 0.101185 0.0 0.0 0.101185 0.0 0.0 0.0126244 -0.0112599 0.000949353 0.0 0.0 0.0 -0.0126244 0.0 0.0 -0.0126244 0.07175869 0.985352 -2.16943e-18 -0.0115246 0.00087242 0.0 -0.0130299 0.000154985 -0.0493048 0.0793687 0.95471 -0.0124246 -0.136881 0.174627 0.0233815 -0.0974678 0.103557 0.0548926 -0.00982325 -0.000499766 0.000456416 0.014491 0.00024…
3019.0 0.0 0.0 -0.0259258 0.0230959 0.962751 0.0 0.0 0.0 0.0259258 0.0 0.0 0.0259258 0.0 0.0 -0.185365 0.165331 -0.0139394 0.0 0.0 0.0 0.185365 0.0 0.0 0.185365 0.0029244000000000075 0.987964 -2.16943e-18 0.169702 -5.03716e-05 0.0 -0.00983409 0.000842134 -0.0578922 0.079379 0.953966 -0.00934482 -0.126199 0.175107 0.0203716 -0.0952872 0.109563 0.0548979 0.00496507 0.00024985 -0.0222284 -0.00201084…
3037.0 0.0 0.0 -0.0514007 0.0457258 0.959958 0.0 0.0 0.0 0.0514007 0.0 0.0 0.0514007 0.0 0.0 -0.0168679 0.0150449 -0.00126847 0.0 0.0 0.0 0.0168679 0.0 0.0 0.0168679 0.026244100000000006 0.98766 -2.16943e-18 0.0154375 -0.000397938 0.0 -0.0103515 0.000232822 -0.0464347 0.07449 0.955275 -0.00988973 -0.132398 0.174534 0.0157547 -0.101611 0.115695 0.0437033 -0.014962 -0.000712598 0.0436331 0.00292152…
3111.0 0.0 0.0 -0.059146 0.0525913 0.958995 0.0 0.0 0.0 0.059146 0.0 0.0 0.059146 0.0 0.0 -0.101895 0.0908824 -0.00766251 0.0 0.0 0.0 0.101895 0.0 0.0 0.101895 0.0333318 0.98745 -2.16943e-18 0.0932326 -0.00312605 0.0 -0.0109414 0.00059155 -0.0648952 0.0821198 0.953169 -0.010401 -0.123669 0.174566 0.0255332 -0.0920231 0.117528 0.050804 0.0106877 0.000602883 -0.0282455 -0.0024369 -0.0028719 0.01020…
3139.0 0.0 0.0 -0.0391592 0.0348603 0.961372 0.0 0.0 0.0 0.0391592 0.0 0.0 0.0391592 0.0 0.0 0.0340209 -0.0303439 0.00255837 0.0 0.0 0.0 -0.0340209 0.0 0.0 -0.0340209 0.015039200000000003 0.98788 -2.16943e-18 -0.0311433 0.0004214 0.0 -0.0105748 -0.000226888 -0.0672261 0.0817376 0.953086 -0.0100459 -0.119921 0.174837 0.0237954 -0.0900509 0.123064 0.0455787 0.00415509 0.000246037 -0.0283578 -0.0138…
3141.0 0.0 0.0 -0.0214845 0.0191436 0.963179 0.0 0.0 0.0 0.0214845 0.0 0.0 0.0214845 0.0 0.0 0.006838 -0.00609896 0.000514218 0.0 0.0 0.0 -0.006838 0.0 0.0 -0.006838 -0.0011415999999999926 0.987956 -2.16943e-18 -0.00626014 -2.59452e-05 0.0 -0.0112588 2.27104e-05 -0.0596312 0.0809658 0.953799 -0.0107508 -0.126494 0.175237 0.0224661 -0.0936503 0.115736 0.0489986 0.00704052 0.000358807 -0.027899 -0.…
3171.0 0.0 0.0 -0.0240879 0.0214606 0.96293 0.0 0.0 0.0 0.0240879 0.0 0.0 0.0240879 0.0 0.0 -0.195436 0.174313 -0.0146968 0.0 0.0 0.0 0.195436 0.0 0.0 0.195436 0.0012418000000000012 0.987963 -2.16943e-18 0.178922 0.000275736 0.0 -0.0111184 0.000797429 -0.0554902 0.0784296 0.954168 -0.0105798 -0.129677 0.174587 0.0221413 -0.0948977 0.104978 0.056846 0.00749506 0.000350719 -0.0436426 -0.00224065 -0…
3182.0 0.0 0.0 -0.051244 0.0455869 0.959977 0.0 0.0 0.0 0.051244 0.0 0.0 0.051244 0.0 0.0 -0.0190872 0.0170242 -0.00143535 0.0 0.0 0.0 0.0190872 0.0 0.0 0.0190872 0.026100700000000004 0.987663 -2.16943e-18 0.0174686 -0.000447556 0.0 -0.0127469 0.000233365 -0.0434253 0.0756195 0.955564 -0.0121829 -0.137251 0.174919 0.0175365 -0.095968 0.0932188 0.0578123 0.00326963 0.000132183 -0.02805 0.00497347 …
3208.0 0.0 0.0 -0.0547344 0.0486818 0.95955 0.0 0.0 0.0 0.0547344 0.0 0.0 0.0547344 0.0 0.0 -0.00347193 0.00309669 -0.000261089 0.0 0.0 0.0 0.00347193 0.0 0.0 0.00347193 0.029295 0.987576 -2.16943e-18 0.00317721 -9.25002e-05 0.0 -0.0126409 0.000197178 -0.0436479 0.0770017 0.955373 -0.0120615 -0.139168 0.175829 0.0187509 -0.0970251 0.0893472 0.0629551 0.00625392 0.000282485 -0.0162518 0.00677979 -…
3212.0 0.0 0.0 -0.0838138 0.0744038 0.955574 0.0 0.0 0.0 0.0838138 0.0 0.0 0.0838138 0.0 0.0 -0.0546488 0.0487424 -0.00410959 0.0 0.0 0.0 0.0546488 0.0 0.0 0.0546488 0.05589090000000001 0.986415 -2.16943e-18 0.0499463 -0.0029094 0.0 -0.0139864 0.000347669 -0.0480406 0.0825512 0.954615 -0.0133356 -0.141367 0.174618 0.0267363 -0.0971441 0.0925702 0.064408 0.00467333 0.000219898 -0.0128008 0.0141299…
3219.0 0.0 0.0 -0.0633351 0.0563013 0.958452 0.0 0.0 0.0 0.0633351 0.0 0.0 0.0633351 0.0 0.0 -0.0280243 0.0249955 -0.00210743 0.0 0.0 0.0 0.0280243 0.0 0.0 0.0280243 0.0371645 0.987313 -2.16943e-18 0.0256381 -0.00096717 0.0 -0.00946691 0.000528298 -0.0640291 0.0775817 0.953664 -0.00901951 -0.117708 0.175121 0.0179517 -0.0900302 0.121287 0.0440016 0.00875422 0.000496629 0.000781191 -0.0126659 -0.0…
3221.0 0.0 0.0 -0.0671771 0.059702 0.95794 0.0 0.0 0.0 0.0671771 0.0 0.0 0.0671771 0.0 0.0 -0.02094 0.0186768 -0.00157469 0.0 0.0 0.0 0.02094 0.0 0.0 0.02094 0.0406791 0.987174 -2.16943e-18 0.019154 -0.000796272 0.0 -0.0131441 0.000444848 -0.0402638 0.0755487 0.955803 -0.0125429 -0.140764 0.175206 0.0176549 -0.0979266 0.0907559 0.0591251 0.00393819 0.00016403 -0.0301586 0.00541249 -0.00270452 0.0…
3230.0 0.0 0.0 -0.0302424 0.0269353 0.962318 0.0 0.0 0.0 0.0302424 0.0 0.0 0.0302424 0.0 0.0 -0.179961 0.160511 -0.0135331 0.0 0.0 0.0 0.179961 0.0 0.0 0.179961 0.006876300000000002 0.987954 -2.16943e-18 0.164753 -0.000760084 0.0 -0.0131208 0.000701812 -0.0483721 0.0796895 0.954617 -0.0124995 -0.139841 0.17458 0.0254634 -0.0989469 0.0980458 0.0609592 0.00953281 0.000435995 -0.0359186 0.00940889 -…
3236.0 0.0 0.0 -0.0503357 0.0447812 0.960087 0.0 0.0 0.0 0.0503357 0.0 0.0 0.0503357 0.0 0.0 -0.100717 0.0898313 -0.00757389 0.0 0.0 0.0 0.100717 0.0 0.0 0.100717 0.025269400000000004 0.987684 -2.16943e-18 0.0921781 -0.00227788 0.0 -0.00151729 0.00086761 -0.167363 0.21798 0.920025 -0.00144888 -0.182918 0.174687 0.185819 -0.18081 0.174645 0.177042 0.0107039 0.0017811 -0.194542 0.379075 -0.0503783 …
3254.0 0.0 0.0 -0.0602361 0.0535569 0.958855 0.0 0.0 0.0 0.0602361 0.0 0.0 0.0602361 0.0 0.0 -0.111651 0.099584 -0.00839617 0.0 0.0 0.0 0.111651 0.0 0.0 0.111651 0.034329200000000004 0.987416 -2.16943e-18 0.102156 -0.00353672 0.0 -0.011691 0.000575728 -0.055142 0.0806474 0.954083 -0.0111286 -0.131984 0.174576 0.0241884 -0.0972298 0.110791 0.0530898 0.00809492 0.000373302 -0.0268951 0.00523663 -0.…
3287.0 0.0 0.0 -0.000153181 0.000136577 0.964988 0.0 0.0 0.0 0.000153181 0.0 0.0 0.000153181 0.0 0.0 -0.215729 0.192413 -0.0162228 0.0 0.0 0.0 0.215729 0.0 0.0 0.215729 -0.020667900000000003 0.987667 -2.16943e-18 0.197436 0.00503092 0.0 -0.0120718 0.000925864 -0.0463083 0.0757889 0.95528 -0.0115739 -0.134536 0.175606 0.0169276 -0.0944924 0.0920278 0.0603359 -0.008535 -0.000407707 0.0229986 0.0083…
3291.0 0.0 0.0 -0.0133398 0.011891 0.963917 0.0 0.0 0.0 0.0133398 0.0 0.0 0.0133398 0.0 0.0 -0.172717 0.15405 -0.0129883 0.0 0.0 0.0 0.172717 0.0 0.0 0.172717 -0.008597800000000003 0.987895 -2.16943e-18 0.15811 0.00194315 0.0 -0.0132206 0.000796161 -0.040415 0.0730336 0.955858 -0.0126001 -0.139819 0.17459 0.0174896 -0.0974252 0.0930477 0.0564953 -0.00718738 -0.000301844 0.0181939 0.0148659 0.0011…
3294.0 0.0 0.0 -0.0175092 0.0156045 0.963547 0.0 0.0 0.0 0.0175092 0.0 0.0 0.0175092 0.0 0.0 -0.206311 0.184013 -0.0155146 0.0 0.0 0.0 0.206311 0.0 0.0 0.206311 -0.004780899999999991 0.987934 -2.16943e-18 0.188872 0.00153363 0.0 -0.0121019 0.000681052 -0.0517842 0.0758751 0.954533 -0.0115176 -0.13334 0.174621 0.0221965 -0.0971217 0.108415 0.0520485 -0.0125873 -0.000671704 0.0409133 0.00589952 0.0…
3306.0 0.0 0.0 -0.0390203 0.0347369 0.961387 0.0 0.0 0.0 0.0390203 0.0 0.0 0.0390203 0.0 0.0 0.0235323 -0.0209889 0.00176963 0.0 0.0 0.0 -0.0235323 0.0 0.0 -0.0235323 0.014912100000000005 0.987882 -2.16943e-18 -0.0215419 0.000288491 0.0 -0.00875478 0.000413927 -0.0463877 0.0707482 0.95548 -0.0083334 -0.127829 0.174582 0.0108745 -0.101456 0.118297 0.0406877 -0.00784315 -0.000372834 0.0543555 -0.00…
3323.0 0.0 0.0 -0.0329071 0.0293045 0.962043 0.0 0.0 0.0 0.0329071 0.0 0.0 0.0329071 0.0 0.0 0.00426212 -0.00380148 0.000320512 0.0 0.0 0.0 -0.00426212 0.0 0.0 -0.00426212 0.009315699999999996 0.98794 -2.16943e-18 -0.00390187 2.83987e-05 0.0 -0.0100554 2.47988e-05 -0.0765499 0.086755 0.951956 -0.00958919 -0.115052 0.174654 0.0283632 -0.0869003 0.12175 0.0525919 0.0105581 0.000724259 -0.0772686 -0…
3331.0 0.0 0.0 -0.0691548 0.0614516 0.957672 0.0 0.0 0.0 0.0691548 0.0 0.0 0.0691548 0.0 0.0 -0.0057666 0.00514335 -0.000433648 0.0 0.0 0.0 0.0057666 0.0 0.0 0.0057666 0.042488000000000005 0.987097 -2.16943e-18 0.00527433 -0.000229714 0.0 -0.0112018 0.000305521 -0.0547347 0.0800022 0.954237 -0.0106703 -0.130411 0.17503 0.0216859 -0.0952377 0.104316 0.0571013 0.0075776 0.000348205 -0.0421473 -0.00…
3334.0 0.0 0.0 -0.0657152 0.0584082 0.958137 0.0 0.0 0.0 0.0657152 0.0 0.0 0.0657152 0.0 0.0 -0.0591088 0.0527204 -0.00444498 0.0 0.0 0.0 0.0591088 0.0 0.0 0.0591088 0.039341900000000006 0.987228 -2.16943e-18 0.0540707 -0.00216865 0.0 -0.00568132 0.00145769 -0.301818 0.33689 0.872785 -0.00536258 -0.156773 0.11119 0.357541 -0.187432 0.174617 0.305394 -0.065538 0.0523617 -0.918893 0.593497 -0.05491…
3338.0 0.0 0.0 -0.0264799 0.0235888 0.962696 0.0 0.0 0.0 0.0264799 0.0 0.0 0.0264799 0.0 0.0 -0.0270629 0.0241379 -0.00203513 0.0 0.0 0.0 0.0270629 0.0 0.0 0.0270629 0.0034317000000000097 0.987963 -2.16943e-18 0.0247761 -2.10818e-05 0.0 -0.0115551 0.000171204 -0.0581026 0.0827416 0.953748 -0.0110508 -0.130267 0.174572 0.0254151 -0.0956036 0.109883 0.0553109 -0.000454887 -2.67273e-05 -0.00268409 0…
3356.0 0.0 0.0 -0.0466733 0.0415319 0.96052 0.0 0.0 0.0 0.0466733 0.0 0.0 0.0466733 0.0 0.0 -0.135692 0.121027 -0.010204 0.0 0.0 0.0 0.135692 0.0 0.0 0.135692 0.021917400000000004 0.987761 -2.16943e-18 0.124199 -0.00261407 0.0 -0.0124431 0.00061615 -0.0582102 0.08414 0.953476 -0.0118398 -0.134113 0.174655 0.0294073 -0.0975964 0.109808 0.0575982 0.00673061 0.000331096 -0.0680442 0.00129574 -0.0053…
3357.0 0.0 0.0 -0.026193 0.0233336 0.962725 0.0 0.0 0.0 0.026193 0.0 0.0 0.026193 0.0 0.0 0.00698864 -0.00623332 0.000525546 0.0 0.0 0.0 -0.00698864 0.0 0.0 -0.00698864 0.003169100000000008 0.987964 -2.16943e-18 -0.00639811 3.60865e-06 0.0 -0.0095086 0.000209385 -0.0588713 0.076213 0.954186 -0.00908477 -0.121165 0.174681 0.0166972 -0.0915976 0.111831 0.0498715 0.00267362 0.000138425 -0.0271478 -0…
3371.0 0.0 0.0 -0.0126841 0.0113068 0.963974 0.0 0.0 0.0 0.0126841 0.0 0.0 0.0126841 0.0 0.0 0.0427813 -0.0381576 0.00321715 0.0 0.0 0.0 -0.0427813 0.0 0.0 -0.0427813 -0.009197999999999998 0.987887 -2.16943e-18 -0.0391631 -0.000506989 0.0 -0.00374867 0.000891548 -0.124833 0.130834 0.942175 -0.00372767 -0.117507 0.17457 0.078259 -0.112735 0.174687 0.072996 -0.00837519 -0.00102695 -0.00826696 0.078…
3385.0 0.0 0.0 -0.0330182 0.0294032 0.962031 0.0 0.0 0.0 0.0330182 0.0 0.0 0.0330182 0.0 0.0 -0.131968 0.117705 -0.009924 0.0 0.0 0.0 0.131968 0.0 0.0 0.131968 0.009417400000000006 0.987939 -2.16943e-18 0.120814 -0.000892729 0.0 -0.0099319 0.000706629 -0.055299 0.0775694 0.954053 -0.00943329 -0.130175 0.174547 0.0223257 -0.102861 0.12955 0.0399139 -0.0218591 -0.00117384 0.0678696 0.0123941 0.0061…
3399.0 0.0 0.0 -0.0143134 0.0127583 0.963832 0.0 0.0 0.0 0.0143134 0.0 0.0 0.0143134 0.0 0.0 0.0554791 -0.049483 0.00417203 0.0 0.0 0.0 -0.0554791 0.0 0.0 -0.0554791 -0.007706499999999991 0.987905 -2.16943e-18 -0.0507879 -0.000574718 0.0 -0.00629046 0.0023462 -0.0987187 0.105207 0.94795 -0.00641664 -0.113432 0.174571 0.048478 -0.0990284 0.154788 0.053784 0.00119951 0.000113882 0.0290641 0.0376404…
3416.0 0.0 0.0 -0.0379531 0.0337888 0.961504 0.0 0.0 0.0 0.0379531 0.0 0.0 0.0379531 0.0 0.0 -0.113879 0.101571 -0.00856367 0.0 0.0 0.0 0.113879 0.0 0.0 0.113879 0.013935100000000006 0.987894 -2.16943e-18 0.104248 -0.00128483 0.0 -0.00298866 0.0007061 -0.189456 0.255229 0.907678 -0.00278721 -0.205731 0.17224 0.233377 -0.203962 0.174673 0.226241 -0.00994052 -0.00189099 -0.467034 0.467744 -0.085689…
3430.0 0.0 0.0 -0.0372764 0.0331876 0.961578 0.0 0.0 0.0 0.0372764 0.0 0.0 0.0372764 0.0 0.0 -0.0257782 0.0229921 -0.00193852 0.0 0.0 0.0 0.0257782 0.0 0.0 0.0257782 0.0133157 0.987902 -2.16943e-18 0.0235984 -0.000274873 0.0 -0.00841569 0.000252757 -0.0623536 0.0773407 0.953737 -0.00804847 -0.118844 0.17479 0.017602 -0.0949349 0.129346 0.039041 0.00218731 0.000123534 0.0313662 -0.00983741 0.00226…
3449.0 0.0 0.0 -0.0383982 0.0341843 0.961456 0.0 0.0 0.0 0.0383982 0.0 0.0 0.0383982 0.0 0.0 -0.0131803 0.0117558 -0.000991157 0.0 0.0 0.0 0.0131803 0.0 0.0 0.0131803 0.014342600000000004 0.987889 -2.16943e-18 0.0120656 -0.000154076 0.0 -0.00797202 0.000247514 -0.0564396 0.0749636 0.954336 -0.00762031 -0.122197 0.174591 0.0151801 -0.0991229 0.127859 0.0387456 -0.00539184 -0.000309991 0.0569915 -0…
3471.0 0.0 0.0 -0.0601816 0.0535086 0.958862 0.0 0.0 0.0 0.0601816 0.0 0.0 0.0601816 0.0 0.0 -0.0953509 0.0850455 -0.00717039 0.0 0.0 0.0 0.0953509 0.0 0.0 0.0953509 0.034279300000000006 0.987417 -2.16943e-18 0.0872418 -0.00301563 0.0 -0.000527121 0.000893766 -0.159783 0.207209 0.923368 -0.000532604 -0.176908 0.17458 0.171867 -0.175156 0.174696 0.164126 0.000257022 4.17814e-05 -0.229867 0.338442 …
3479.0 0.0 0.0 -0.0252731 0.0225152 0.962815 0.0 0.0 0.0 0.0252731 0.0 0.0 0.0252731 0.0 0.0 0.075607 -0.0674355 0.00568565 0.0 0.0 0.0 -0.075607 0.0 0.0 -0.075607 0.0023269000000000067 0.987964 -2.16943e-18 -0.0692183 -2.46323e-05 0.0 -0.010281 0.00260331 -0.066191 0.0814774 0.953238 -0.0102684 -0.119624 0.175112 0.0221504 -0.0908287 0.124476 0.043879 0.0056214 0.000328866 0.0144718 -0.00721586 …
3502.0 0.0 0.0 -0.0289829 0.0258152 0.962446 0.0 0.0 0.0 0.0289829 0.0 0.0 0.0289829 0.0 0.0 -0.192752 0.17192 -0.014495 0.0 0.0 0.0 0.192752 0.0 0.0 0.192752 0.005723199999999998 0.987959 -2.16943e-18 0.176464 -0.000591846 0.0 -0.00505401 0.000822858 -0.0727767 0.0712471 0.953072 -0.0047697 -0.102819 0.174537 0.0117955 -0.0891479 0.146965 0.0256436 0.00553823 0.000383572 0.0412475 -0.0136685 0.0…
3513.0 0.0 0.0 -0.00921872 0.00821901 0.964269 0.0 0.0 0.0 0.00921872 0.0 0.0 0.00921872 0.0 0.0 -0.0261965 0.0233652 -0.00196998 0.0 0.0 0.0 0.0261965 0.0 0.0 0.0261965 -0.0123703 0.987841 -2.16943e-18 0.0239797 0.000393549 0.0 -0.0112409 -0.000111069 -0.0603756 0.0814451 0.95368 -0.0107285 -0.126527 0.175605 0.0228727 -0.0937276 0.115853 0.0497012 0.00643489 0.000332842 -0.0309942 -0.00514019 -…
3556.0 0.0 0.0 -0.0652721 0.0580161 0.958196 0.0 0.0 0.0 0.0652721 0.0 0.0 0.0652721 0.0 0.0 -0.027335 0.0243806 -0.00205559 0.0 0.0 0.0 0.027335 0.0 0.0 0.027335 0.038936500000000006 0.987245 -2.16943e-18 0.0250055 -0.000991817 0.0 -0.00516121 0.000862338 -0.069775 0.0731624 0.953329 -0.00494077 -0.105529 0.174547 0.0115081 -0.0916104 0.146978 0.0250988 0.00122686 8.25526e-05 0.0599679 -0.007156…
3583.0 0.0 0.0 -0.0048626 0.0043361 0.964624 0.0 0.0 0.0 0.0048626 0.0 0.0 0.0048626 0.0 0.0 0.00033148 -0.000295654 2.49273e-05 0.0 0.0 0.0 -0.00033148 0.0 0.0 -0.00033148 -0.0163576 0.987766 -2.16943e-18 -0.000303405 -6.30153e-06 0.0 -0.0139217 -0.000344457 -0.04749 0.0825192 0.954677 -0.0132694 -0.141698 0.175489 0.025634 -0.0986449 0.0968905 0.0610262 0.00916169 0.000397169 -0.0346676 0.01071…
3586.0 0.0 0.0 -0.0554711 0.0493347 0.959459 0.0 0.0 0.0 0.0554711 0.0 0.0 0.0554711 0.0 0.0 -0.00188418 0.00168054 -0.00014169 0.0 0.0 0.0 0.00188418 0.0 0.0 0.00188418 0.029969100000000005 0.987556 -2.16943e-18 0.0017242 -5.1469e-05 0.0 -0.011058 0.00025249 -0.0369327 0.069046 0.956449 -0.0105587 -0.136329 0.175183 0.00962949 -0.101248 0.101897 0.0477174 -0.0163352 -0.000625755 0.0252041 0.0031…
3629.0 0.0 0.0 -0.0428163 0.0381081 0.960964 0.0 0.0 0.0 0.0428163 0.0 0.0 0.0428163 0.0 0.0 0.0083619 -0.00745815 0.000628815 0.0 0.0 0.0 -0.0083619 0.0 0.0 -0.0083619 0.018386900000000005 0.987829 -2.16943e-18 -0.0076542 0.000131568 0.0 -0.00744892 0.000139233 -0.0474161 0.0692835 0.955415 -0.0070852 -0.125022 0.174594 0.00891298 -0.104128 0.134846 0.0276703 -0.0146994 -0.000616477 0.092905 0.0…
3630.0 0.0 0.0 -0.0659665 0.0586306 0.958103 0.0 0.0 0.0 0.0659665 0.0 0.0 0.0659665 0.0 0.0 -0.00902058 0.00804565 -0.000678348 0.0 0.0 0.0 0.00902058 0.0 0.0 0.00902058 0.0395717 0.987219 -2.16943e-18 0.00825164 -0.000333031 0.0 -0.00857662 0.000281538 -0.0474612 0.070996 0.955305 -0.00817213 -0.127854 0.174837 0.0116941 -0.1022 0.120537 0.0402648 -0.0127308 -0.000520329 0.0555533 -0.00292804 0…
3638.0 0.0 0.0 -0.0120123 0.0107083 0.964032 0.0 0.0 0.0 0.0120123 0.0 0.0 0.0120123 0.0 0.0 -0.0239486 0.0213603 -0.00180094 0.0 0.0 0.0 0.0239486 0.0 0.0 0.0239486 -0.009813099999999991 0.987879 -2.16943e-18 0.0219229 0.000298538 0.0 -0.00557788 -9.67261e-06 -0.0964029 0.101048 0.948468 -0.005302 -0.112153 0.176355 0.0430101 -0.0979897 0.152104 0.0530401 0.00175411 0.000162992 0.0432411 0.03832…
3681.0 0.0 0.0 -0.0525127 0.046712 0.959823 0.0 0.0 0.0 0.0525127 0.0 0.0 0.0525127 0.0 0.0 0.0201648 -0.0179854 0.0015164 0.0 0.0 0.0 -0.0201648 0.0 0.0 -0.0201648 0.027261800000000003 0.987633 -2.16943e-18 -0.0184543 0.000496239 0.0 -0.0130466 0.000290871 -0.0422175 0.076518 0.955598 -0.012441 -0.139469 0.174657 0.0188485 -0.096916 0.09098 0.0598319 -0.00762144 -0.0003337 0.0150099 0.0100307 0.…
3713.0 0.0 0.0 -0.0815979 0.0724479 0.955903 0.0 0.0 0.0 0.0815979 0.0 0.0 0.0815979 0.0 0.0 -0.0470747 0.0419869 -0.00354001 0.0 0.0 0.0 0.0470747 0.0 0.0 0.0470747 0.0538656 0.98653 -2.16943e-18 0.0430294 -0.00241083 0.0 -0.0110821 0.000463462 -0.0646835 0.0841332 0.95309 -0.01054 -0.125155 0.174629 0.0267646 -0.092416 0.113786 0.0547433 0.00961832 0.000538877 -0.0586295 -0.00541949 -0.00471114…
3715.0 0.0 0.0 -0.0636296 0.0565621 0.958413 0.0 0.0 0.0 0.0636296 0.0 0.0 0.0636296 0.0 0.0 -0.0794398 0.070854 -0.00597387 0.0 0.0 0.0 0.0794398 0.0 0.0 0.0794398 0.037433900000000006 0.987303 -2.16943e-18 0.0726747 -0.00276301 0.0 -0.0133129 0.000633107 -0.0458224 0.0800427 0.955004 -0.0126959 -0.140218 0.174811 0.0230868 -0.0986025 0.0970494 0.05909 -0.0102527 -0.000486373 0.0120257 0.0129007…
3740.0 0.0 0.0 -0.0473927 0.0421703 0.960436 0.0 0.0 0.0 0.0473927 0.0 0.0 0.0473927 0.0 0.0 -0.10905 0.0972635 -0.00820052 0.0 0.0 0.0 0.10905 0.0 0.0 0.10905 0.0225758 0.987747 -2.16943e-18 0.0998113 -0.00217261 0.0 -0.00998337 0.000623324 -0.0689013 0.0793825 0.953016 -0.00947309 -0.116883 0.174546 0.0226449 -0.089011 0.126566 0.0426424 0.00802129 0.000491784 0.00144428 -0.0118202 -0.000309691…
3763.0 0.0 0.0 -0.0286626 0.0255303 0.962478 0.0 0.0 0.0 0.0286626 0.0 0.0 0.0286626 0.0 0.0 -0.124322 0.110886 -0.00934904 0.0 0.0 0.0 0.124322 0.0 0.0 0.124322 0.005429900000000001 0.98796 -2.16943e-18 0.113817 -0.000345272 0.0 -0.00915359 0.000793329 -0.0928632 0.0897755 0.95008 -0.00870789 -0.104879 0.174541 0.0344933 -0.0812578 0.13814 0.0471733 0.0163851 0.00140922 -0.0183219 -0.00668353 -0…
3804.0 0.0 0.0 -0.00762244 0.00679632 0.964401 0.0 0.0 0.0 0.00762244 0.0 0.0 0.00762244 0.0 0.0 -0.229869 0.205025 -0.0172862 0.0 0.0 0.0 0.229869 0.0 0.0 0.229869 -0.013831399999999994 0.987815 -2.16943e-18 0.210411 0.0037892 0.0 -0.00896244 0.000889326 -0.0578125 0.0802298 0.953381 -0.00859686 -0.132379 0.174702 0.0267744 -0.107065 0.127841 0.0482249 -0.015194 -0.000895061 0.0162527 0.0149696 …
3807.0 0.0 0.0 -0.0303328 0.0270156 0.962309 0.0 0.0 0.0 0.0303328 0.0 0.0 0.0303328 0.0 0.0 -0.128991 0.115049 -0.0097001 0.0 0.0 0.0 0.128991 0.0 0.0 0.128991 0.006959000000000007 0.987954 -2.16943e-18 0.11809 -0.00055547 0.0 -0.01181 0.000596879 -0.0668671 0.0830215 0.952917 -0.0112087 -0.123808 0.174606 0.0277224 -0.0902277 0.116642 0.0519164 0.00699798 0.000403852 -0.0313018 -0.000889187 -0.…
3815.0 0.0 0.0 -0.069603 0.0618482 0.95761 0.0 0.0 0.0 0.069603 0.0 0.0 0.069603 0.0 0.0 -0.00147141 0.00131238 -0.00011065 0.0 0.0 0.0 0.00147141 0.0 0.0 0.00147141 0.042898000000000006 0.987079 -2.16943e-18 0.00134577 -5.92173e-05 0.0 -0.0128726 0.000299508 -0.0426742 0.0757751 0.955588 -0.0122813 -0.138559 0.175609 0.0174209 -0.0969237 0.093081 0.0581705 0.0045912 0.000182866 -0.0129791 0.0099…
3817.0 0.0 0.0 -0.0431919 0.0384416 0.960921 0.0 0.0 0.0 0.0431919 0.0 0.0 0.0431919 0.0 0.0 -0.152832 0.136314 -0.011493 0.0 0.0 0.0 0.152832 0.0 0.0 0.152832 0.018730700000000003 0.987823 -2.16943e-18 0.139897 -0.00245725 0.0 -0.0134153 0.000650443 -0.0474034 0.0789139 0.954808 -0.0127838 -0.139679 0.174558 0.0243952 -0.0992573 0.102816 0.0555722 -0.0123228 -0.000604457 0.0181563 0.0114144 0.00…
3822.0 0.0 0.0 -0.0456137 0.0405915 0.960643 0.0 0.0 0.0 0.0456137 0.0 0.0 0.0456137 0.0 0.0 -0.156966 0.140001 -0.0118038 0.0 0.0 0.0 0.156966 0.0 0.0 0.156966 0.0209475 0.987781 -2.16943e-18 0.143674 -0.00287166 0.0 -0.00928809 0.000580799 -0.0763731 0.0801461 0.952384 -0.00881112 -0.109495 0.174615 0.0225646 -0.0837355 0.12974 0.0415772 0.0122284 0.000846511 -0.0352387 -0.0246576 -0.00303043 0…
3836.0 0.0 0.0 -0.0402295 0.0358109 0.961254 0.0 0.0 0.0 0.0402295 0.0 0.0 0.0402295 0.0 0.0 0.0702492 -0.0626568 0.00528274 0.0 0.0 0.0 -0.0702492 0.0 0.0 -0.0702492 0.016019000000000005 0.987866 -2.16943e-18 -0.0643064 0.000938969 0.0 -0.0107998 0.00316481 -0.064061 0.0833377 0.953251 -0.0108659 -0.124013 0.174629 0.0249642 -0.0933666 0.120132 0.0486943 0.00505456 0.000282635 -0.03872 -0.008874…
3857.0 0.0 0.0 -0.0253618 0.0225941 0.962806 0.0 0.0 0.0 0.0253618 0.0 0.0 0.0253618 0.0 0.0 -0.172332 0.153707 -0.0129594 0.0 0.0 0.0 0.172332 0.0 0.0 0.172332 0.0024080999999999964 0.987964 -2.16943e-18 0.15777 4.21529e-05 0.0 -0.00363742 0.000809135 -0.106213 0.108548 0.94625 -0.00341083 -0.114229 0.175044 0.0559589 -0.108328 0.167623 0.056382 0.00830405 0.000862447 0.0188983 0.0491257 -0.0008…
3871.0 0.0 0.0 -0.00593908 0.00529579 0.964538 0.0 0.0 0.0 0.00593908 0.0 0.0 0.00593908 0.0 0.0 -0.226004 0.201577 -0.0169955 0.0 0.0 0.0 0.226004 0.0 0.0 0.226004 -0.015372299999999992 0.987786 -2.16943e-18 0.206867 0.00407371 0.0 -0.0119195 0.000841343 -0.038091 0.0708349 0.956315 -0.011422 -0.13686 0.17464 0.0119805 -0.0968434 0.0897044 0.0567666 0.00403557 0.000158638 -0.0146436 0.00429122 -…
3889.0 0.0 0.0 -0.0300021 0.0267216 0.962343 0.0 0.0 0.0 0.0300021 0.0 0.0 0.0300021 0.0 0.0 -0.139838 0.124725 -0.0105158 0.0 0.0 0.0 0.139838 0.0 0.0 0.139838 0.006656200000000001 0.987955 -2.16943e-18 0.128021 -0.000559847 0.0 -0.0136428 0.000585929 -0.0597953 0.0864089 0.953126 -0.0129702 -0.136264 0.17454 0.0334231 -0.0990369 0.110863 0.0588818 0.012224 0.000600997 -0.0426415 0.01378 -0.0047…
3890.0 0.0 0.0 -0.0314602 0.0280181 0.962193 0.0 0.0 0.0 0.0314602 0.0 0.0 0.0314602 0.0 0.0 -0.118636 0.105814 -0.00892143 0.0 0.0 0.0 0.118636 0.0 0.0 0.118636 0.007991100000000001 0.987948 -2.16943e-18 0.10861 -0.000633329 0.0 -0.00446874 0.00154078 -0.123917 0.133064 0.941443 -0.00436476 -0.125064 0.174551 0.085014 -0.11902 0.174564 0.0789705 -0.00289932 -0.000351755 -0.0143439 0.0955026 -0.0…
3895.0 0.0 0.0 -0.0943792 0.0837192 0.953944 0.0 0.0 0.0 0.0943792 0.0 0.0 0.0943792 0.0 0.0 -0.00211699 0.00188819 -0.000159198 0.0 0.0 0.0 0.00211699 0.0 0.0 0.00211699 0.06554405 0.985801 -2.16943e-18 0.00193353 -0.000133141 0.0 -0.0096939 0.000240508 -0.0649732 0.0810896 0.953309 -0.00922193 -0.120532 0.174643 0.0222293 -0.0925251 0.122306 0.0464487 0.00585982 0.000337428 -0.00832407 -0.01088…
3937.0 0.0 0.0 -0.0574363 0.0510764 0.959212 0.0 0.0 0.0 0.0574363 0.0 0.0 0.0574363 0.0 0.0 -0.0186827 0.0166635 -0.00140494 0.0 0.0 0.0 0.0186827 0.0 0.0 0.0186827 0.0317674 0.987501 -2.16943e-18 0.0170954 -0.000543941 0.0 -0.010473 0.000459785 -0.0415676 0.0717805 0.955854 -0.00998816 -0.134476 0.174941 0.0125761 -0.102115 0.10861 0.046434 -0.0185125 -0.000783784 0.0303335 0.00890685 0.0034153…
3955.0 0.0 0.0 -0.0723584 0.0642849 0.957229 0.0 0.0 0.0 0.0723584 0.0 0.0 0.0723584 0.0 0.0 -0.00847073 0.00755522 -0.000636999 0.0 0.0 0.0 0.00847073 0.0 0.0 0.00847073 0.045418 0.986964 -2.16943e-18 0.0077465 -0.000362253 0.0 -0.0127199 0.000328596 -0.0421073 0.0751885 0.955704 -0.0121389 -0.137974 0.174713 0.0171444 -0.0965614 0.0923714 0.0579318 0.00419315 0.000171692 -0.0134615 0.00906398 -…
3980.0 0.0 0.0 -0.0886149 0.078639 0.954845 0.0 0.0 0.0 0.0886149 0.0 0.0 0.0886149 0.0 0.0 -0.010437 0.00930902 -0.000784866 0.0 0.0 0.0 0.010437 0.0 0.0 0.010437 0.060278200000000004 0.986148 -2.16943e-18 0.00953618 -0.00060144 0.0 -0.00954884 0.000275042 -0.0717781 0.0821837 0.95272 -0.00907673 -0.114516 0.17459 0.0230515 -0.086417 0.120082 0.0493522 0.0125045 0.000803596 -0.0630314 -0.0221842…
4011.0 0.0 0.0 -0.0240074 0.0213889 0.962938 0.0 0.0 0.0 0.0240074 0.0 0.0 0.0240074 0.0 0.0 -0.166073 0.148124 -0.0124887 0.0 0.0 0.0 0.166073 0.0 0.0 0.166073 0.0011681000000000052 0.987963 -2.16943e-18 0.15204 0.00024655 0.0 -0.0140668 0.000683855 -0.0471667 0.0783563 0.954853 -0.0133962 -0.140262 0.174713 0.0246747 -0.0965146 0.0951662 0.0603231 -0.00685826 -0.000334983 0.0164329 0.0128387 0.…
4026.0 0.0 0.0 -0.0540141 0.0480432 0.959639 0.0 0.0 0.0 0.0540141 0.0 0.0 0.0540141 0.0 0.0 -0.0961735 0.0857791 -0.00723225 0.0 0.0 0.0 0.0961735 0.0 0.0 0.0961735 0.028635800000000003 0.987595 -2.16943e-18 0.0880114 -0.00249889 0.0 -0.00189883 0.000842934 -0.117867 0.128564 0.942552 -0.00177528 -0.124425 0.174742 0.0777704 -0.121953 0.174613 0.0753931 0.00102 0.000119737 -0.0602081 0.0672344 -…
4028.0 0.0 0.0 -0.053859 0.0479057 0.959658 0.0 0.0 0.0 0.053859 0.0 0.0 0.053859 0.0 0.0 -0.00818398 0.00729947 -0.000615436 0.0 0.0 0.0 0.00818398 0.0 0.0 0.00818398 0.028493900000000003 0.987599 -2.16943e-18 0.00748946 -0.000211484 0.0 -0.0102832 0.000176184 -0.058025 0.0784879 0.954055 -0.00981037 -0.125373 0.175628 0.0192169 -0.0933335 0.109135 0.0535595 0.0077978 0.000389454 -0.0420217 -0.0…
4040.0 0.0 0.0 -0.0469718 0.0417967 0.960485 0.0 0.0 0.0 0.0469718 0.0 0.0 0.0469718 0.0 0.0 0.00169892 -0.0015153 0.000127759 0.0 0.0 0.0 -0.00169892 0.0 0.0 -0.00169892 0.022190600000000005 0.987755 -2.16943e-18 -0.00155501 3.31932e-05 0.0 -0.00771441 0.000256017 -0.0436671 0.066923 0.955902 -0.0073617 -0.126122 0.174562 0.00632663 -0.103237 0.123307 0.0346228 -0.0126396 -0.000477657 0.0566508 …
4085.0 0.0 0.0 -0.031712 0.028242 0.962167 0.0 0.0 0.0 0.031712 0.0 0.0 0.031712 0.0 0.0 0.113968 -0.10165 0.00857039 0.0 0.0 0.0 -0.113968 0.0 0.0 -0.113968 0.008221699999999998 0.987947 -2.16943e-18 -0.104336 0.000634684 0.0 -0.0043604 0.000583182 -0.159814 0.206327 0.924274 -0.00430479 -0.174304 0.174694 0.169931 -0.169364 0.174627 0.158424 0.00398439 0.000602067 -0.162129 0.331641 -0.0402507 …
4088.0 0.0 0.0 -0.0229221 0.0204231 0.963042 0.0 0.0 0.0 0.0229221 0.0 0.0 0.0229221 0.0 0.0 0.0373211 -0.0332875 0.00280655 0.0 0.0 0.0 -0.0373211 0.0 0.0 -0.0373211 0.00017450000000000798 0.98796 -2.16943e-18 -0.0341674 -9.24895e-05 0.0 -0.00624163 -0.000932329 -0.193835 0.266805 0.904467 -0.00550263 -0.214562 0.174463 0.244777 -0.209248 0.174544 0.234553 -0.0276037 -0.00528842 -0.505274 0.5156…
4092.0 0.0 0.0 -0.0727553 0.0646358 0.957174 0.0 0.0 0.0 0.0727553 0.0 0.0 0.0727553 0.0 0.0 -0.0178431 0.0159146 -0.0013418 0.0 0.0 0.0 0.0178431 0.0 0.0 0.0178431 0.0457809 0.986947 -2.16943e-18 0.0163172 -0.00076954 0.0 -0.00709736 0.000400722 -0.0703582 0.0743756 0.953308 -0.00673509 -0.107058 0.174544 0.0138873 -0.0870306 0.134488 0.0338392 0.0127467 0.000827525 -3.67947e-05 -0.0245432 -0.00…
4120.0 0.0 0.0 -0.0888787 0.0788716 0.954805 0.0 0.0 0.0 0.0888787 0.0 0.0 0.0888787 0.0 0.0 -0.00778767 0.00694598 -0.000585633 0.0 0.0 0.0 0.00778767 0.0 0.0 0.00778767 0.0605192 0.986133 -2.16943e-18 0.00711536 -0.000450645 0.0 -0.0066215 0.000363135 -0.0564318 0.0735593 0.954339 -0.00629589 -0.120477 0.174603 0.0132902 -0.102261 0.139944 0.0296491 -0.0226083 -0.00129797 0.100516 0.0128453 0.0…
4185.0 0.0 0.0 -0.0131418 0.0117146 0.963935 0.0 0.0 0.0 0.0131418 0.0 0.0 0.0131418 0.0 0.0 0.0540825 -0.0482374 0.00406701 0.0 0.0 0.0 -0.0540825 0.0 0.0 -0.0540825 -0.008778999999999995 0.987892 -2.16943e-18 -0.0495088 -0.000618256 0.0 -0.00389039 0.00343516 -0.112212 0.115701 0.945395 -0.00433033 -0.111738 0.17466 0.059856 -0.106966 0.173727 0.0548902 0.0101909 0.00111774 -0.0706976 0.0255154…
4192.0 0.0 0.0 -0.0750965 0.0667052 0.956844 0.0 0.0 0.0 0.0750965 0.0 0.0 0.0750965 0.0 0.0 -0.0202139 0.0180292 -0.00152009 0.0 0.0 0.0 0.0202139 0.0 0.0 0.0202139 0.0479218 0.986844 -2.16943e-18 0.0184832 -0.000915067 0.0 -0.00681411 0.000457083 -0.056423 0.0730165 0.954369 -0.00647795 -0.120409 0.175588 0.0122205 -0.101578 0.139271 0.0296556 -0.0221361 -0.00127106 0.0996667 0.0114746 0.008579…
4209.0 0.0 0.0 -0.0393549 0.0350342 0.961351 0.0 0.0 0.0 0.0393549 0.0 0.0 0.0393549 0.0 0.0 0.0672895 -0.0600169 0.00506017 0.0 0.0 0.0 -0.0672895 0.0 0.0 -0.0672895 0.0152184 0.987878 -2.16943e-18 -0.0615978 0.00084554 0.0 -0.0141475 0.00279195 -0.0473971 0.082143 0.954785 -0.0140295 -0.140631 0.174536 0.0254703 -0.0971813 0.0964913 0.0599126 -0.00440527 -0.000215957 -0.00833885 0.0149274 -0.00…
4216.0 0.0 0.0 -0.0692106 0.0615011 0.957664 0.0 0.0 0.0 0.0692106 0.0 0.0 0.0692106 0.0 0.0 -0.0188695 0.0168301 -0.00141899 0.0 0.0 0.0 0.0188695 0.0 0.0 0.0188695 0.0425391 0.987095 -2.16943e-18 0.0172587 -0.000752637 0.0 -0.00970882 0.000402271 -0.0556476 0.0755333 0.954415 -0.00924121 -0.124775 0.17581 0.0159807 -0.096284 0.120031 0.0431597 -0.000225764 -1.2633e-05 0.0330126 -0.00885457 0.00…
4227.0 0.0 0.0 -0.054378 0.0483658 0.959594 0.0 0.0 0.0 0.054378 0.0 0.0 0.054378 0.0 0.0 0.0169887 -0.0151526 0.00127755 0.0 0.0 0.0 -0.0169887 0.0 0.0 -0.0169887 0.028968800000000003 0.987585 -2.16943e-18 -0.0155467 0.000447076 0.0 -0.010959 0.000202328 -0.0563456 0.0809544 0.954025 -0.0104254 -0.129654 0.174638 0.0228997 -0.0955847 0.106745 0.0565991 0.00276632 0.00013313 -0.020068 0.004159 -0…
4229.0 0.0 0.0 -0.0187727 0.0167295 0.963431 0.0 0.0 0.0 0.0187727 0.0 0.0 0.0187727 0.0 0.0 0.0530285 -0.0472973 0.00398775 0.0 0.0 0.0 -0.0530285 0.0 0.0 -0.0530285 -0.003624199999999994 0.987942 -2.16943e-18 -0.0485465 -0.000332854 0.0 -0.00808491 0.0026921 -0.0752097 0.0793193 0.952597 -0.00816443 -0.107714 0.175367 0.0187035 -0.0864885 0.141995 0.0307627 0.00918401 0.000636253 0.017645 -0.01…
4254.0 0.0 0.0 -0.0641919 0.0570599 0.958339 0.0 0.0 0.0 0.0641919 0.0 0.0 0.0641919 0.0 0.0 -0.107965 0.0962958 -0.00811893 0.0 0.0 0.0 0.107965 0.0 0.0 0.107965 0.0379484 0.987283 -2.16943e-18 0.0987681 -0.00381068 0.0 -0.0138191 0.000533339 -0.0527517 0.0844088 0.954037 -0.0131644 -0.139148 0.174666 0.0291586 -0.0957775 0.0942658 0.0660375 -0.000436283 -2.31771e-05 0.00152185 0.0153919 -0.0006…
4261.0 0.0 0.0 -0.076234 0.0677104 0.956682 0.0 0.0 0.0 0.076234 0.0 0.0 0.076234 0.0 0.0 -0.0160184 0.0142872 -0.00120459 0.0 0.0 0.0 0.0160184 0.0 0.0 0.0160184 0.0489618 0.986792 -2.16943e-18 0.0146461 -0.0007418 0.0 -0.00878858 0.000315519 -0.0712543 0.0785653 0.952974 -0.00835111 -0.111578 0.174945 0.0191318 -0.0862172 0.125679 0.0429362 0.0126825 0.000816973 -0.0236416 -0.0209371 -0.0023205…
4264.0 0.0 0.0 -0.0358353 0.0319071 0.961733 0.0 0.0 0.0 0.0358353 0.0 0.0 0.0358353 0.0 0.0 -0.113123 0.100897 -0.00850686 0.0 0.0 0.0 0.113123 0.0 0.0 0.113123 0.011996400000000004 0.987916 -2.16943e-18 0.103559 -0.00105699 0.0 -0.00452463 0.00106329 -0.15057 0.184862 0.929448 -0.00432991 -0.160779 0.175108 0.146764 -0.155423 0.174546 0.134328 0.00013066 -1.905e-06 -0.12086 0.263447 -0.0276357 …
4269.0 0.0 0.0 -0.0917415 0.0813951 0.95436 0.0 0.0 0.0 0.0917415 0.0 0.0 0.0917415 0.0 0.0 -0.0249064 0.0222145 -0.00187296 0.0 0.0 0.0 0.0249064 0.0 0.0 0.0249064 0.0631347 0.985964 -2.16943e-18 0.022752 -0.00150639 0.0 -0.0112981 0.00044785 -0.0452495 0.0761271 0.955274 -0.0107742 -0.135776 0.174821 0.0177989 -0.101692 0.109968 0.048436 -0.0215852 -0.00100758 0.0223928 0.00991986 0.00312298 -0…
4318.0 0.0 0.0 -0.0266519 0.0237418 0.962679 0.0 0.0 0.0 0.0266519 0.0 0.0 0.0266519 0.0 0.0 0.0358831 -0.0320049 0.00269841 0.0 0.0 0.0 -0.0358831 0.0 0.0 -0.0358831 0.0035892000000000007 0.987963 -2.16943e-18 -0.032851 3.36039e-05 0.0 -0.0138787 5.93971e-06 -0.320172 0.347932 0.868596 -0.0123783 -0.135722 0.0815194 0.383854 -0.178614 0.174783 0.307482 -0.102742 0.0786006 -0.912824 0.629324 -0.0…
4324.0 0.0 0.0 -0.0305355 0.0271959 0.962288 0.0 0.0 0.0 0.0305355 0.0 0.0 0.0305355 0.0 0.0 0.0743954 -0.0663548 0.00559454 0.0 0.0 0.0 -0.0743954 0.0 0.0 -0.0743954 0.007144600000000001 0.987953 -2.16943e-18 -0.0681083 0.000334173 0.0 -0.00969227 0.00298778 -0.0520429 0.0802959 0.954294 -0.00978362 -0.133087 0.174622 0.0218791 -0.106046 0.12699 0.0423708 -0.0136969 -0.000729624 0.0335815 0.0098…
4335.0 0.0 0.0 -0.0646064 0.0574268 0.958284 0.0 0.0 0.0 0.0646064 0.0 0.0 0.0646064 0.0 0.0 -0.0314292 0.0280323 -0.00236347 0.0 0.0 0.0 0.0314292 0.0 0.0 0.0314292 0.0383275 0.987268 -2.16943e-18 0.0287516 -0.00112123 0.0 -0.012855 0.000322697 -0.0547345 0.0857562 0.953704 -0.0122316 -0.138412 0.175402 0.0295382 -0.0988989 0.101412 0.0638726 0.0110097 0.000618993 -0.0451062 0.00696363 -0.004469…
4386.0 0.0 0.0 -0.0316475 0.0281847 0.962174 0.0 0.0 0.0 0.0316475 0.0 0.0 0.0316475 0.0 0.0 -0.180359 0.160866 -0.013563 0.0 0.0 0.0 0.180359 0.0 0.0 0.180359 0.008162600000000006 0.987947 -2.16943e-18 0.165116 -0.000993764 0.0 -0.0114077 0.000652247 -0.0607136 0.0796808 0.953632 -0.0108472 -0.126553 0.174617 0.0242486 -0.092629 0.111693 0.053124 0.00778904 0.000403985 -0.0403654 -0.00237327 -0.…
4399.0 0.0 0.0 -0.00981963 0.00875452 0.964219 0.0 0.0 0.0 0.00981963 0.0 0.0 0.00981963 0.0 0.0 -0.000865638 0.000772081 -6.5096e-05 0.0 0.0 0.0 0.000865638 0.0 0.0 0.000865638 -0.011820200000000003 0.987849 -2.16943e-18 0.000792394 1.25283e-05 0.0 -0.0116178 -4.05727e-05 -0.0651613 0.0846542 0.952996 -0.0111073 -0.125981 0.17549 0.0272792 -0.092406 0.115681 0.0533839 0.0111275 0.00062429 -0.050…
4405.0 0.0 0.0 -0.0794609 0.0705609 0.956216 0.0 0.0 0.0 0.0794609 0.0 0.0 0.0794609 0.0 0.0 0.01288 -0.0114879 0.000968574 0.0 0.0 0.0 -0.01288 0.0 0.0 -0.01288 0.051912 0.986638 -2.16943e-18 -0.0117746 0.000634459 0.0 -0.00634104 0.000223101 -0.0694426 0.087126 0.952045 -0.00601053 -0.123413 0.1747 0.0290724 -0.106191 0.142507 0.0439667 -0.0236882 -0.00166843 0.0663156 0.027677 0.00577889 -0.02…
4409.0 0.0 0.0 -0.05073 0.0451309 0.960039 0.0 0.0 0.0 0.05073 0.0 0.0 0.05073 0.0 0.0 -0.116316 0.103745 -0.00874696 0.0 0.0 0.0 0.116316 0.0 0.0 0.116316 0.025630200000000006 0.987675 -2.16943e-18 0.106454 -0.00267266 0.0 -0.0129887 0.000664562 -0.0496975 0.0788492 0.954656 -0.0123738 -0.136729 0.174738 0.0235102 -0.0977569 0.104921 0.0542048 -0.0102585 -0.000518245 0.000666385 0.0142531 0.0003…
4413.0 0.0 0.0 -0.0339092 0.0301952 0.961938 0.0 0.0 0.0 0.0339092 0.0 0.0 0.0339092 0.0 0.0 -0.00119418 0.00106511 -8.98023e-05 0.0 0.0 0.0 0.00119418 0.0 0.0 0.00119418 0.010233100000000009 0.987932 -2.16943e-18 0.00109323 -9.05236e-06 0.0 -0.0107306 -0.0001376 -0.0816682 0.0981787 0.950107 -0.0102093 -0.126175 0.174653 0.044697 -0.0979554 0.1292 0.0617991 -0.00151432 -0.00011226 -0.0142592 0.0…
4433.0 0.0 0.0 -0.0634014 0.05636 0.958443 0.0 0.0 0.0 0.0634014 0.0 0.0 0.0634014 0.0 0.0 -0.00582196 0.00519272 -0.000437811 0.0 0.0 0.0 0.00582196 0.0 0.0 0.00582196 0.0372252 0.987311 -2.16943e-18 0.0053262 -0.000201279 0.0 -0.00589607 0.000315198 -0.0559777 0.0685785 0.954724 -0.00560243 -0.115251 0.174623 0.00745782 -0.0985613 0.136694 0.0286306 -0.00857103 -0.000487059 0.0755542 -0.0032284…
4437.0 0.0 0.0 -0.0685712 0.0609354 0.957751 0.0 0.0 0.0 0.0685712 0.0 0.0 0.0685712 0.0 0.0 -0.0934364 0.0833379 -0.00702641 0.0 0.0 0.0 0.0934364 0.0 0.0 0.0934364 0.0419543 0.98712 -2.16943e-18 0.0854622 -0.0036722 0.0 -0.00805726 0.000636823 -0.061118 0.0765818 0.953871 -0.0076543 -0.119107 0.17462 0.0167504 -0.0962654 0.130726 0.0377176 -0.000754954 -4.62003e-05 0.0438247 -0.0068837 0.003305…
4451.0 0.0 0.0 -0.076255 0.0677289 0.956679 0.0 0.0 0.0 0.076255 0.0 0.0 0.076255 0.0 0.0 0.00155547 -0.00138735 0.000116971 0.0 0.0 0.0 -0.00155547 0.0 0.0 -0.00155547 0.048981000000000004 0.986791 -2.16943e-18 -0.00142221 7.20622e-05 0.0 -0.00848798 0.000235602 -0.065396 0.0781337 0.953463 -0.00807024 -0.116473 0.174703 0.0183699 -0.0920754 0.127293 0.0412851 0.00685678 0.000404047 -0.00125388 …
4471.0 0.0 0.0 -0.0318319 0.0283486 0.962155 0.0 0.0 0.0 0.0318319 0.0 0.0 0.0318319 0.0 0.0 0.0659469 -0.0588194 0.00495921 0.0 0.0 0.0 -0.0659469 0.0 0.0 -0.0659469 0.008331400000000003 0.987946 -2.16943e-18 -0.0603733 0.000374494 0.0 -0.00712187 0.0029321 -0.066075 0.0766786 0.953408 -0.00728516 -0.114181 0.175836 0.0154365 -0.095393 0.144141 0.0282627 -0.00611186 -0.000410055 0.076344 0.00219…
4484.0 0.0 0.0 -0.0276305 0.0246123 0.962582 0.0 0.0 0.0 0.0276305 0.0 0.0 0.0276305 0.0 0.0 -0.0197007 0.0175714 -0.00148149 0.0 0.0 0.0 0.0197007 0.0 0.0 0.0197007 0.004485100000000006 0.987962 -2.16943e-18 0.0180359 -3.60989e-05 0.0 -0.0125011 5.12195e-05 -0.0570506 0.0845705 0.953607 -0.0119402 -0.134843 0.174619 0.02902 -0.0974346 0.106765 0.0593319 0.0080197 0.000414253 -0.0680622 0.0014790…
4509.0 0.0 0.0 -0.0695276 0.0617815 0.957621 0.0 0.0 0.0 0.0695276 0.0 0.0 0.0695276 0.0 0.0 -0.0530522 0.0473184 -0.00398952 0.0 0.0 0.0 0.0530522 0.0 0.0 0.0530522 0.042829000000000006 0.987082 -2.16943e-18 0.0485225 -0.00213144 0.0 -0.00652997 0.000708603 -0.0654401 0.0742452 0.953632 -0.0062045 -0.111862 0.174533 0.0137075 -0.0941516 0.14247 0.0279847 -0.00249843 -0.000165485 0.0678317 -0.002…
4534.0 0.0 0.0 -0.00100744 0.000898473 0.964924 0.0 0.0 0.0 0.00100744 0.0 0.0 0.00100744 0.0 0.0 -0.0289731 0.0258417 -0.00217878 0.0 0.0 0.0 0.0289731 0.0 0.0 0.0289731 -0.019886100000000004 0.987686 -2.16943e-18 0.0265169 0.000653019 0.0 -0.00453852 -2.46555e-05 -0.104688 0.107027 0.947023 -0.00431184 -0.110462 0.174659 0.0511812 -0.0997707 0.158821 0.056287 0.00618884 0.000628402 -0.0903612 0…
4561.0 0.0 0.0 -0.0437391 0.0389274 0.960859 0.0 0.0 0.0 0.0437391 0.0 0.0 0.0437391 0.0 0.0 0.0737355 -0.0657662 0.00554491 0.0 0.0 0.0 -0.0737355 0.0 0.0 -0.0737355 0.0192316 0.987814 -2.16943e-18 -0.0674938 0.00122245 0.0 -0.0120759 0.00334062 -0.0593565 0.0839366 0.953637 -0.0121416 -0.129626 0.174597 0.0260801 -0.0941121 0.110224 0.0548047 0.00716583 0.000358937 -0.0484137 0.00117133 -0.0040…
4576.0 0.0 0.0 -0.0976828 0.0866283 0.953414 0.0 0.0 0.0 0.0976828 0.0 0.0 0.0976828 0.0 0.0 -0.0110465 0.00985264 -0.0008307 0.0 0.0 0.0 0.0110465 0.0 0.0 0.0110465 0.06856092 0.985588 -2.16943e-18 0.0100869 -0.000728058 0.0 -0.0044872 0.000380145 -0.0703068 0.0743693 0.953117 -0.00425006 -0.106469 0.174544 0.0128993 -0.0945727 0.152082 0.0234058 -0.00629478 -0.000447108 0.0819838 0.00325651 0.0…
4597.0 0.0 0.0 -0.0278662 0.0248219 0.962558 0.0 0.0 0.0 0.0278662 0.0 0.0 0.0278662 0.0 0.0 0.00226291 -0.00201833 0.000170171 0.0 0.0 0.0 -0.00226291 0.0 0.0 -0.00226291 0.004700800000000005 0.987962 -2.16943e-18 -0.00207169 4.63469e-06 0.0 -0.0109592 4.23375e-05 -0.0609674 0.0810705 0.953689 -0.010469 -0.124942 0.174784 0.0226632 -0.0931006 0.117276 0.0482097 0.000938146 5.04289e-05 -0.0290666…
4613.0 0.0 0.0 -0.0582328 0.0517822 0.959111 0.0 0.0 0.0 0.0582328 0.0 0.0 0.0582328 0.0 0.0 -0.0861856 0.0768707 -0.00648116 0.0 0.0 0.0 0.0861856 0.0 0.0 0.0861856 0.032496300000000006 0.987477 -2.16943e-18 0.0788611 -0.00257209 0.0 -0.0120196 0.00061778 -0.0502386 0.0782881 0.954609 -0.0114459 -0.135272 0.174623 0.0225699 -0.0999157 0.111666 0.0500447 -0.0168199 -0.000870845 0.0405326 0.006858…
4644.0 0.0 0.0 -0.0212493 0.0189342 0.963201 0.0 0.0 0.0 0.0212493 0.0 0.0 0.0212493 0.0 0.0 0.0267808 -0.0238864 0.00201392 0.0 0.0 0.0 -0.0267808 0.0 0.0 -0.0267808 -0.0013568999999999942 0.987955 -2.16943e-18 -0.0245176 -0.000107381 0.0 -0.0127942 0.000525187 -0.068608 0.0918354 0.952152 -0.0122821 -0.130092 0.174538 0.0359485 -0.0996699 0.122463 0.0552327 0.000331985 1.9849e-05 -0.041022 0.01…
4647.0 0.0 0.0 -0.0557658 0.0495959 0.959422 0.0 0.0 0.0 0.0557658 0.0 0.0 0.0557658 0.0 0.0 -0.0627279 0.0559483 -0.00471714 0.0 0.0 0.0 0.0627279 0.0 0.0 0.0627279 0.030238800000000003 0.987548 -2.16943e-18 0.0574014 -0.00173042 0.0 -0.00683723 0.000607407 -0.0842719 0.0818911 0.951502 -0.00648895 -0.102337 0.174545 0.0230424 -0.0847478 0.148277 0.0316446 0.00802315 0.000636549 0.0264501 -0.009…
4675.0 0.0 0.0 -0.0902901 0.0801159 0.954586 0.0 0.0 0.0 0.0902901 0.0 0.0 0.0902901 0.0 0.0 -0.0120738 0.0107689 -0.000907949 0.0 0.0 0.0 0.0120738 0.0 0.0 0.0120738 0.061808800000000004 0.986051 -2.16943e-18 0.0110305 -0.000714238 0.0 -0.00227828 0.000463821 -0.111314 0.109726 0.946087 -0.00213909 -0.105788 0.174637 0.0528235 -0.0998118 0.162782 0.0586823 0.00755903 0.000831261 -0.0494271 0.022…
4727.0 0.0 0.0 -0.091817 0.0814617 0.954348 0.0 0.0 0.0 0.091817 0.0 0.0 0.091817 0.0 0.0 -0.00128205 0.00114349 -9.64101e-05 0.0 0.0 0.0 0.00128205 0.0 0.0 0.00128205 0.0632036 0.985959 -2.16943e-18 0.00117115 -7.76292e-05 0.0 -0.000862504 0.000497495 -0.125695 0.132331 0.941605 -0.000795059 -0.118379 0.174686 0.0794014 -0.11816 0.174674 0.0786267 -0.00227515 -0.000286717 0.0133027 0.0958636 -0.…
4731.0 0.0 0.0 -0.0884213 0.0784683 0.954875 0.0 0.0 0.0 0.0884213 0.0 0.0 0.0884213 0.0 0.0 -0.00696369 0.00621106 -0.00052367 0.0 0.0 0.0 0.00696369 0.0 0.0 0.00696369 0.0601014 0.98616 -2.16943e-18 0.0063627 -0.000400055 0.0 -0.0043476 0.000403993 -0.0711381 0.0744987 0.953026 -0.00411666 -0.105844 0.174724 0.0129043 -0.0943482 0.152924 0.0231525 -0.00624142 -0.00044846 0.0836464 0.00429316 0.…
4740.0 0.0 0.0 -0.0136448 0.0121627 0.963891 0.0 0.0 0.0 0.0136448 0.0 0.0 0.0136448 0.0 0.0 -0.176526 0.157447 -0.0132747 0.0 0.0 0.0 0.176526 0.0 0.0 0.176526 -0.008318599999999995 0.987898 -2.16943e-18 0.161598 0.00193671 0.0 -0.0116295 0.000798518 -0.054342 0.078727 0.954236 -0.0110619 -0.131597 0.174721 0.0228478 -0.0954432 0.104046 0.0572442 0.00632611 0.000286525 -0.0527339 -0.00206759 -0.…
4756.0 0.0 0.0 -0.0201978 0.0179982 0.963299 0.0 0.0 0.0 0.0201978 0.0 0.0 0.0201978 0.0 0.0 -0.195587 0.174448 -0.0147081 0.0 0.0 0.0 0.195587 0.0 0.0 0.195587 -0.002319500000000002 0.98795 -2.16943e-18 0.179057 0.000972501 0.0 -0.013479 0.000750293 -0.0464227 0.0779333 0.954885 -0.0128471 -0.140676 0.174533 0.0244446 -0.0978948 0.0937913 0.0622586 0.00434184 0.00015687 -0.0168887 0.0133985 -0.0…
4769.0 0.0 0.0 -0.0552256 0.0491171 0.959489 0.0 0.0 0.0 0.0552256 0.0 0.0 0.0552256 0.0 0.0 -0.0047388 0.00422664 -0.000356358 0.0 0.0 0.0 0.0047388 0.0 0.0 0.0047388 0.0297445 0.987563 -2.16943e-18 0.00433648 -0.000128382 0.0 -0.0122876 0.000229156 -0.0389619 0.0722967 0.956138 -0.0117319 -0.137968 0.174886 0.0137605 -0.0974154 0.0914837 0.0564738 0.00382478 0.000153775 -0.0218172 0.00304182 -0…
4783.0 0.0 0.0 -0.0392014 0.0348977 0.961368 0.0 0.0 0.0 0.0392014 0.0 0.0 0.0392014 0.0 0.0 -0.143618 0.128096 -0.0108001 0.0 0.0 0.0 0.143618 0.0 0.0 0.143618 0.015077800000000002 0.987879 -2.16943e-18 0.13147 -0.00178447 0.0 -0.0091408 0.000614329 -0.0805485 0.0807451 0.951981 -0.00865776 -0.106211 0.174557 0.0234933 -0.0813106 0.132821 0.0402278 0.0137581 0.00101177 -0.0415602 -0.0282731 -0.0…
4785.0 0.0 0.0 0.0038804 -0.00346162 0.965285 0.0 0.0 0.0 -0.0038804 0.0 0.0 -0.0038804 0.0 0.0 -0.00765219 0.00682515 -0.000575445 0.0 0.0 0.0 0.00765219 0.0 0.0 0.00765219 -0.0243593 0.987565 -2.16943e-18 0.00700254 0.000206701 0.0 -0.00505876 -0.000318983 -0.0988013 0.101754 0.948222 -0.00476857 -0.109602 0.174688 0.0445009 -0.0970441 0.154222 0.0523202 -0.00154976 -0.000147321 -0.0475003 0.00…
4790.0 0.0 0.0 -0.0749199 0.0665491 0.956869 0.0 0.0 0.0 0.0749199 0.0 0.0 0.0749199 0.0 0.0 -0.0814408 0.0726388 -0.00612435 0.0 0.0 0.0 0.0814408 0.0 0.0 0.0814408 0.047760300000000006 0.986852 -2.16943e-18 0.0744686 -0.0036736 0.0 -0.00756296 0.000608304 -0.0543011 0.0743905 0.954504 -0.00718986 -0.123717 0.174535 0.0145614 -0.102492 0.133865 0.0339235 -0.021332 -0.0011819 0.0851862 0.00907591…
4810.0 0.0 0.0 -0.055151 0.049051 0.959499 0.0 0.0 0.0 0.055151 0.0 0.0 0.055151 0.0 0.0 0.0145587 -0.0129853 0.00109482 0.0 0.0 0.0 -0.0145587 0.0 0.0 -0.0145587 0.0296762 0.987565 -2.16943e-18 -0.0133227 0.000393428 0.0 -0.0111779 0.000268826 -0.040722 0.0722576 0.955942 -0.0106547 -0.135814 0.174568 0.0135351 -0.10091 0.104574 0.0485075 -0.015358 -0.000646667 0.0253699 0.00483628 0.00296209 -0…
4834.0 0.0 0.0 -0.0376615 0.0335298 0.961536 0.0 0.0 0.0 0.0376615 0.0 0.0 0.0376615 0.0 0.0 -0.15719 0.140201 -0.0118207 0.0 0.0 0.0 0.15719 0.0 0.0 0.15719 0.013668200000000005 0.987898 -2.16943e-18 0.143897 -0.00173152 0.0 -0.0106229 0.000636715 -0.0624873 0.0796153 0.953457 -0.0100974 -0.124466 0.174713 0.0237332 -0.0944384 0.122447 0.0458515 0.000805529 4.49419e-05 0.0223262 -0.00541822 0.00…
4842.0 0.0 0.0 -0.0621102 0.0552167 0.958612 0.0 0.0 0.0 0.0621102 0.0 0.0 0.0621102 0.0 0.0 0.00963103 -0.00859011 0.000724253 0.0 0.0 0.0 -0.00963103 0.0 0.0 -0.00963103 0.036043900000000004 0.987355 -2.16943e-18 -0.00881135 0.000321591 0.0 -0.0122844 0.000207705 -0.04522 0.0776275 0.955194 -0.0117065 -0.137965 0.17537 0.0195359 -0.098797 0.0976835 0.0579154 -0.000316974 -1.42281e-05 -0.0150424…
4878.0 0.0 0.0 -0.0328574 0.0292603 0.962048 0.0 0.0 0.0 0.0328574 0.0 0.0 0.0328574 0.0 0.0 -0.159065 0.141874 -0.0119617 0.0 0.0 0.0 0.159065 0.0 0.0 0.159065 0.009270200000000006 0.98794 -2.16943e-18 0.145621 -0.00105262 0.0 -0.00488751 0.000782454 -0.0820367 0.0810198 0.951477 -0.00460235 -0.104753 0.174878 0.0226255 -0.0922312 0.1545 0.0304389 -0.000564404 -4.60471e-05 0.0713788 0.0106291 0.…
4883.0 0.0 0.0 -0.0431744 0.0384261 0.960923 0.0 0.0 0.0 0.0431744 0.0 0.0 0.0431744 0.0 0.0 0.0867065 -0.0773354 0.00652033 0.0 0.0 0.0 -0.0867065 0.0 0.0 -0.0867065 0.0187147 0.987823 -2.16943e-18 -0.0793677 0.00139268 0.0 -0.0105507 0.00212984 -0.0629113 0.0810874 0.953545 -0.0104538 -0.122445 0.174546 0.0222947 -0.0925264 0.121712 0.0450915 0.00261221 0.000144351 0.0257888 -0.00407953 0.00165…
4909.0 0.0 0.0 -0.0533055 0.0474149 0.959726 0.0 0.0 0.0 0.0533055 0.0 0.0 0.0533055 0.0 0.0 -0.00305805 0.00272754 -0.000229966 0.0 0.0 0.0 0.00305805 0.0 0.0 0.00305805 0.0279873 0.987613 -2.16943e-18 0.00279858 -7.74746e-05 0.0 -0.0114369 0.000161291 -0.0507902 0.0773645 0.954753 -0.0109058 -0.131871 0.175753 0.01851 -0.0947075 0.0981368 0.0588341 -0.0071259 -0.000372262 0.0232991 0.00755169 0…
4915.0 0.0 0.0 -0.0659362 0.0586038 0.958107 0.0 0.0 0.0 0.0659362 0.0 0.0 0.0659362 0.0 0.0 -0.103804 0.0925847 -0.00780604 0.0 0.0 0.0 0.103804 0.0 0.0 0.103804 0.039544 0.98722 -2.16943e-18 0.0949552 -0.00382946 0.0 -0.00534995 0.000663021 -0.072819 0.0741748 0.952908 -0.0050588 -0.105274 0.174572 0.0143061 -0.0912041 0.150711 0.0240288 6.22151e-05 4.61832e-06 0.0691623 -0.00250787 0.00485038 …
4933.0 0.0 0.0 -0.0561073 0.0498986 0.959379 0.0 0.0 0.0 0.0561073 0.0 0.0 0.0561073 0.0 0.0 -0.0979908 0.0874001 -0.00736891 0.0 0.0 0.0 0.0979908 0.0 0.0 0.0979908 0.030551300000000003 0.987539 -2.16943e-18 0.089669 -0.00273381 0.0 -0.0016039 0.000831811 -0.129268 0.151266 0.937865 -0.00150694 -0.140126 0.174858 0.104826 -0.137794 0.174771 0.0927832 0.0124409 0.00158591 -0.0611979 0.16308 -0.01…
4939.0 0.0 0.0 -0.0288355 0.0256841 0.962461 0.0 0.0 0.0 0.0288355 0.0 0.0 0.0288355 0.0 0.0 -0.0209754 0.0187084 -0.00157735 0.0 0.0 0.0 0.0209754 0.0 0.0 0.0209754 0.0055882000000000015 0.987959 -2.16943e-18 0.0192029 -6.15741e-05 0.0 -0.00463106 9.51869e-05 -0.108587 0.110585 0.945858 -0.00439367 -0.114526 0.174696 0.0591162 -0.108975 0.173183 0.0532837 0.00915758 0.000965182 -0.0331608 0.0366…
4940.0 0.0 0.0 -0.0695521 0.0618031 0.957617 0.0 0.0 0.0 0.0695521 0.0 0.0 0.0695521 0.0 0.0 -0.0545225 0.0486298 -0.00410009 0.0 0.0 0.0 0.0545225 0.0 0.0 0.0545225 0.042851400000000005 0.987081 -2.16943e-18 0.0498673 -0.00219173 0.0 -0.0127459 0.000597782 -0.0506317 0.0808087 0.954556 -0.0121559 -0.135926 0.174609 0.0237346 -0.0971674 0.102748 0.0566012 -0.000342012 -1.45905e-05 -0.0082669 0.01…
5008.0 0.0 0.0 -0.044553 0.0396499 0.960766 0.0 0.0 0.0 0.044553 0.0 0.0 0.044553 0.0 0.0 -0.14847 0.132423 -0.0111649 0.0 0.0 0.0 0.14847 0.0 0.0 0.14847 0.019976600000000004 0.9878 -2.16943e-18 0.1359 -0.00257207 0.0 -0.010918 0.000653021 -0.0528777 0.0780523 0.954318 -0.0103904 -0.132629 0.174632 0.0224079 -0.10152 0.120589 0.045234 -0.0203146 -0.00110275 0.0476462 0.00731123 0.00485201 -0.019…
5031.0 0.0 0.0 -0.0608 0.0540564 0.958783 0.0 0.0 0.0 0.0608 0.0 0.0 0.0608 0.0 0.0 -0.108126 0.0964398 -0.00813107 0.0 0.0 0.0 0.108126 0.0 0.0 0.108126 0.034845100000000004 0.987398 -2.16943e-18 0.0989282 -0.00348084 0.0 -0.00778927 0.000552661 -0.0863742 0.0831594 0.951298 -0.00737413 -0.101803 0.174539 0.0247458 -0.0806421 0.137409 0.0406428 0.0170617 0.00137266 -0.0251058 -0.0226744 -0.00303…
5075.0 0.0 0.0 -0.0508649 0.0452506 0.960023 0.0 0.0 0.0 0.0508649 0.0 0.0 0.0508649 0.0 0.0 -0.110219 0.0983069 -0.00828849 0.0 0.0 0.0 0.110219 0.0 0.0 0.110219 0.025753700000000004 0.987672 -2.16943e-18 0.100874 -0.00254618 0.0 -0.00203775 0.000865295 -0.15084 0.183842 0.929701 -0.00192578 -0.157562 0.17466 0.143874 -0.15516 0.174539 0.133372 0.000104388 4.80907e-06 -0.135899 0.252913 -0.02709…
5083.0 0.0 0.0 -0.069673 0.0619101 0.957601 0.0 0.0 0.0 0.069673 0.0 0.0 0.069673 0.0 0.0 0.00568956 -0.00507464 0.000427855 0.0 0.0 0.0 -0.00568956 0.0 0.0 -0.00568956 0.042962 0.987076 -2.16943e-18 -0.00520375 0.000229342 0.0 -0.0126555 0.000271089 -0.0437534 0.0762096 0.955441 -0.0120714 -0.138111 0.175946 0.0176888 -0.0978103 0.0965502 0.0566463 -0.00511557 -0.000230897 -0.0164773 0.00739293 …
5093.0 0.0 0.0 -0.00852088 0.00759708 0.964327 0.0 0.0 0.0 0.00852088 0.0 0.0 0.00852088 0.0 0.0 0.00454523 -0.00405398 0.000341801 0.0 0.0 0.0 -0.00454523 0.0 0.0 -0.00454523 -0.013008999999999993 0.98783 -2.16943e-18 -0.00416055 -7.11862e-05 0.0 -0.00856424 7.74485e-05 -0.0633112 0.0785454 0.953509 -0.0081772 -0.120058 0.175253 0.01933 -0.0968573 0.136855 0.0344349 -0.00758447 -0.000489032 0.07…
5109.0 0.0 0.0 -0.0306153 0.0272669 0.96228 0.0 0.0 0.0 0.0306153 0.0 0.0 0.0306153 0.0 0.0 -0.0280409 0.0250103 -0.00210867 0.0 0.0 0.0 0.0280409 0.0 0.0 0.0280409 0.007217600000000005 0.987952 -2.16943e-18 0.0256711 -0.000128004 0.0 -0.00972504 0.000298715 -0.0482619 0.0753641 0.955005 -0.00931225 -0.1316 0.174624 0.0166089 -0.103359 0.121712 0.0411834 -0.0140431 -0.000661545 0.0491518 0.006204…
5116.0 0.0 0.0 -0.0357403 0.0318227 0.961743 0.0 0.0 0.0 0.0357403 0.0 0.0 0.0357403 0.0 0.0 -0.148347 0.132314 -0.0111557 0.0 0.0 0.0 0.148347 0.0 0.0 0.148347 0.011909500000000003 0.987917 -2.16943e-18 0.135805 -0.00137322 0.0 -0.0111077 0.000634581 -0.0658685 0.0811299 0.953086 -0.0105465 -0.12302 0.174988 0.0254586 -0.0916745 0.121066 0.0479168 0.00758937 0.000435344 -0.0328206 -0.0103327 -0.…
5122.0 0.0 0.0 -0.0650914 0.0578561 0.95822 0.0 0.0 0.0 0.0650914 0.0 0.0 0.0650914 0.0 0.0 0.0062766 -0.00559824 0.000472001 0.0 0.0 0.0 -0.0062766 0.0 0.0 -0.0062766 0.038771200000000006 0.987251 -2.16943e-18 -0.00574176 0.000226702 0.0 -0.0121032 0.000304663 -0.0466403 0.0781845 0.955049 -0.0115369 -0.136844 0.174887 0.0202906 -0.0980369 0.0974673 0.058772 0.0080192 0.000385081 -0.0459464 -0.0…
5131.0 0.0 0.0 -0.0140014 0.0124803 0.96386 0.0 0.0 0.0 0.0140014 0.0 0.0 0.0140014 0.0 0.0 -0.19912 0.1776 -0.0149738 0.0 0.0 0.0 0.19912 0.0 0.0 0.19912 -0.007992199999999991 0.987902 -2.16943e-18 0.182283 0.00211961 0.0 -0.0131572 0.000619481 -0.0480523 0.0765778 0.954783 -0.0125225 -0.138513 0.174757 0.0236436 -0.0982024 0.100893 0.0570527 0.00529895 0.000224237 -0.0340235 0.00780574 -0.00321…
5164.0 0.0 0.0 -0.0563601 0.0501227 0.959348 0.0 0.0 0.0 0.0563601 0.0 0.0 0.0563601 0.0 0.0 -0.062686 0.055911 -0.00471399 0.0 0.0 0.0 0.062686 0.0 0.0 0.062686 0.0307826 0.987532 -2.16943e-18 0.057362 -0.00176335 0.0 -0.0125801 0.000601443 -0.0619039 0.0856967 0.953169 -0.0120002 -0.130899 0.174542 0.0300179 -0.0946953 0.112363 0.0558531 0.00518073 0.000270866 -0.0634154 0.00201062 -0.0048884 0…
5167.0 0.0 0.0 -0.0369195 0.0328705 0.961616 0.0 0.0 0.0 0.0369195 0.0 0.0 0.0369195 0.0 0.0 0.0295272 -0.0263359 0.00222045 0.0 0.0 0.0 -0.0295272 0.0 0.0 -0.0295272 0.012989 0.987905 -2.16943e-18 -0.0270305 0.000305201 0.0 -0.00447138 0.000478723 -0.0626613 0.0709318 0.953955 -0.00423474 -0.1105 0.17461 0.00921015 -0.0981304 0.145229 0.0261707 -0.0100929 -0.000639745 0.0849783 0.00274121 0.0067…
5188.0 0.0 0.0 -0.0747945 0.0664383 0.956887 0.0 0.0 0.0 0.0747945 0.0 0.0 0.0747945 0.0 0.0 -0.0769152 0.0686023 -0.00578402 0.0 0.0 0.0 0.0769152 0.0 0.0 0.0769152 0.0476456 0.986858 -2.16943e-18 0.0703309 -0.00346064 0.0 -0.00629525 0.000559027 -0.0789047 0.0778478 0.95236 -0.00596065 -0.10148 0.174536 0.016755 -0.0842559 0.141671 0.0323268 0.0111565 0.00082801 0.0102985 -0.0197789 -4.89506e-0…
5248.0 0.0 0.0 -0.043151 0.0384053 0.960926 0.0 0.0 0.0 0.043151 0.0 0.0 0.043151 0.0 0.0 -0.142921 0.127474 -0.0107476 0.0 0.0 0.0 0.142921 0.0 0.0 0.142921 0.018693300000000003 0.987823 -2.16943e-18 0.130824 -0.00229253 0.0 -0.0108581 0.000725766 -0.0498847 0.0768544 0.954626 -0.0103353 -0.134471 0.175081 0.0208218 -0.103639 0.121342 0.0435914 -0.0137476 -0.000704741 0.0362138 0.00899681 0.0033…
5295.0 0.0 0.0 -0.0342561 0.0305036 0.961901 0.0 0.0 0.0 0.0342561 0.0 0.0 0.0342561 0.0 0.0 -0.16201 0.1445 -0.0121832 0.0 0.0 0.0 0.16201 0.0 0.0 0.16201 0.010550699999999996 0.98793 -2.16943e-18 0.148315 -0.00127956 0.0 -0.0137827 0.000634243 -0.0539159 0.0815886 0.954054 -0.013125 -0.136741 0.174583 0.0279971 -0.0967927 0.104032 0.0579629 0.00792075 0.000342388 -0.0136079 0.0157543 -0.0024929…
5310.0 0.0 0.0 -0.0533647 0.0474674 0.959719 0.0 0.0 0.0 0.0533647 0.0 0.0 0.0533647 0.0 0.0 -0.0648199 0.0578142 -0.00487445 0.0 0.0 0.0 0.0648199 0.0 0.0 0.0648199 0.028041500000000004 0.987612 -2.16943e-18 0.0593198 -0.0016457 0.0 -0.00737053 0.000635472 -0.0801971 0.093935 0.950589 -0.00700256 -0.120727 0.174713 0.0372635 -0.10178 0.143832 0.049112 -0.00874917 -0.000689231 -0.00667562 0.00679…
5315.0 0.0 0.0 -0.0219658 0.019572 0.963133 0.0 0.0 0.0 0.0219658 0.0 0.0 0.0219658 0.0 0.0 -0.0180504 0.0160996 -0.00135739 0.0 0.0 0.0 0.0180504 0.0 0.0 0.0180504 -0.0007009999999999933 0.987958 -2.16943e-18 0.0165251 6.05353e-05 0.0 -0.0105421 0.000146739 -0.0522314 0.0776552 0.954443 -0.0100843 -0.131937 0.174607 0.0210432 -0.10202 0.122815 0.042816 -0.0198001 -0.00100165 0.0532858 0.0078239 …
5332.0 0.0 0.0 -0.0204734 0.0182436 0.963274 0.0 0.0 0.0 0.0204734 0.0 0.0 0.0204734 0.0 0.0 -0.168958 0.150697 -0.0127056 0.0 0.0 0.0 0.168958 0.0 0.0 0.168958 -0.0020671999999999913 0.987952 -2.16943e-18 0.154679 0.000797471 0.0 -0.0104275 0.000626185 -0.0730915 0.0888042 0.951652 -0.00988371 -0.125145 0.174723 0.03498 -0.0968778 0.123494 0.0573031 0.00329932 0.00021452 -0.0537564 0.00923751 -0…
5340.0 0.0 0.0 -0.0612901 0.0544905 0.958719 0.0 0.0 0.0 0.0612901 0.0 0.0 0.0612901 0.0 0.0 -0.117027 0.104379 -0.00880043 0.0 0.0 0.0 0.117027 0.0 0.0 0.117027 0.0352936 0.987382 -2.16943e-18 0.10707 -0.00381986 0.0 -0.0104222 0.000549975 -0.0648971 0.0805117 0.953299 -0.00990652 -0.121572 0.174559 0.0233755 -0.0916139 0.120414 0.0474446 0.0058635 0.000333889 -0.0163642 -0.00685145 -0.00144033 …
5382.0 0.0 0.0 -0.0555754 0.0494272 0.959446 0.0 0.0 0.0 0.0555754 0.0 0.0 0.0555754 0.0 0.0 0.0152105 -0.0135665 0.00114383 0.0 0.0 0.0 -0.0152105 0.0 0.0 -0.0152105 0.030064600000000004 0.987553 -2.16943e-18 -0.013919 0.000416948 0.0 -0.0121251 0.000222776 -0.045594 0.0775927 0.955187 -0.0115535 -0.137149 0.174668 0.0197702 -0.0983281 0.0975201 0.0579645 0.00324803 0.000152065 -0.0207029 0.0077…
5390.0 0.0 0.0 -0.0661944 0.0588324 0.958072 0.0 0.0 0.0 0.0661944 0.0 0.0 0.0661944 0.0 0.0 0.000488808 -0.000435978 3.67584e-05 0.0 0.0 0.0 -0.000488808 0.0 0.0 -0.000488808 0.0397802 0.987211 -2.16943e-18 -0.000447136 1.81482e-05 0.0 -0.00863229 0.000346478 -0.0508652 0.0739229 0.954798 -0.00821748 -0.127936 0.176113 0.0139121 -0.102785 0.124779 0.0400003 -0.0194984 -0.00101486 0.0616497 0.003…
5403.0 0.0 0.0 -0.0340362 0.0303082 0.961924 0.0 0.0 0.0 0.0340362 0.0 0.0 0.0340362 0.0 0.0 0.0314557 -0.028056 0.00236547 0.0 0.0 0.0 -0.0314557 0.0 0.0 -0.0314557 0.010349499999999998 0.987931 -2.16943e-18 -0.0287967 0.000242106 0.0 -0.00927263 -0.000118388 -0.0937318 0.0983403 0.949338 -0.00878899 -0.111276 0.174606 0.0417121 -0.0921239 0.144197 0.0507579 0.0105532 0.00091416 -0.0526009 -0.00…
5442.0 0.0 0.0 0.00417472 -0.00372421 0.965306 0.0 0.0 0.0 -0.00417472 0.0 0.0 -0.00417472 0.0 0.0 -0.00809741 0.00722225 -0.000608925 0.0 0.0 0.0 0.00809741 0.0 0.0 0.00809741 -0.0246286 0.987557 -2.16943e-18 0.00740989 0.000220908 0.0 -0.013528 -0.000357676 -0.0486907 0.0819466 0.954623 -0.0128923 -0.139632 0.174736 0.0254696 -0.0981842 0.0997063 0.0589047 -0.00988008 -0.000497335 0.00835369 0.…
5455.0 0.0 0.0 -0.0561185 0.0499086 0.959378 0.0 0.0 0.0 0.0561185 0.0 0.0 0.0561185 0.0 0.0 0.00219444 -0.00195727 0.000165022 0.0 0.0 0.0 -0.00219444 0.0 0.0 -0.00219444 0.0305616 0.987538 -2.16943e-18 -0.00200808 6.12443e-05 0.0 -0.0063262 0.000168686 -0.079224 0.0735544 0.952509 -0.0059976 -0.0989431 0.174778 0.0143206 -0.0812978 0.138784 0.0325865 0.0157645 0.00117366 -0.00356017 -0.0281128 …
5468.0 0.0 0.0 -0.0507323 0.045133 0.960039 0.0 0.0 0.0 0.0507323 0.0 0.0 0.0507323 0.0 0.0 -0.124161 0.110742 -0.00933693 0.0 0.0 0.0 0.124161 0.0 0.0 0.124161 0.0256324 0.987675 -2.16943e-18 0.113634 -0.00285319 0.0 -0.0111295 0.000602358 -0.0619411 0.079235 0.95363 -0.0105829 -0.123954 0.17467 0.0227865 -0.0919377 0.118093 0.0472212 0.000630424 3.48353e-05 -0.025304 -0.00914645 -0.00143364 0.0…
5484.0 0.0 0.0 -0.0279292 0.024878 0.962552 0.0 0.0 0.0 0.0279292 0.0 0.0 0.0279292 0.0 0.0 -0.165364 0.147491 -0.0124354 0.0 0.0 0.0 0.165364 0.0 0.0 0.165364 0.004758499999999999 0.987961 -2.16943e-18 0.15139 -0.000348225 0.0 -0.00336073 0.000807626 -0.112605 0.10767 0.945937 -0.00314278 -0.105874 0.174629 0.054364 -0.0986445 0.165544 0.0561727 0.00606619 0.000670639 -0.022859 0.0323646 -0.0028…
5488.0 0.0 0.0 -0.0368388 0.0327988 0.961625 0.0 0.0 0.0 0.0368388 0.0 0.0 0.0368388 0.0 0.0 0.0329199 -0.029362 0.00247558 0.0 0.0 0.0 -0.0329199 0.0 0.0 -0.0329199 0.012915100000000006 0.987906 -2.16943e-18 -0.0301363 0.000337836 0.0 -0.0144376 -0.000108503 -0.0485869 0.0816237 0.954726 -0.0137759 -0.139531 0.174863 0.0252605 -0.0952655 0.0963019 0.0593698 -0.0116844 -0.000437207 0.00365598 0.0…
5497.0 0.0 0.0 -0.0220773 0.0196712 0.963123 0.0 0.0 0.0 0.0220773 0.0 0.0 0.0220773 0.0 0.0 0.00867001 -0.00773297 0.000651985 0.0 0.0 0.0 -0.00867001 0.0 0.0 -0.00867001 -0.0005988999999999994 0.987958 -2.16943e-18 -0.00793736 -2.81915e-05 0.0 -0.00592426 0.000220237 -0.0723124 0.0729622 0.953209 -0.00565789 -0.103018 0.175264 0.0109225 -0.0866702 0.141609 0.0281623 0.0111646 0.000757721 0.0171…
5519.0 0.0 0.0 -0.0359806 0.0320362 0.961718 0.0 0.0 0.0 0.0359806 0.0 0.0 0.0359806 0.0 0.0 -0.122022 0.108834 -0.00917605 0.0 0.0 0.0 0.122022 0.0 0.0 0.122022 0.012129399999999999 0.987915 -2.16943e-18 0.111705 -0.00115637 0.0 -0.0106391 0.000671262 -0.0533892 0.077283 0.954245 -0.0101105 -0.132273 0.175297 0.0218604 -0.102749 0.126215 0.0413138 -0.0192347 -0.000872686 0.0577741 0.0111645 0.00…
5522.0 0.0 0.0 -0.0439073 0.0390767 0.96084 0.0 0.0 0.0 0.0439073 0.0 0.0 0.0439073 0.0 0.0 0.0252597 -0.0225297 0.00189953 0.0 0.0 0.0 -0.0252597 0.0 0.0 -0.0252597 0.0193855 0.987811 -2.16943e-18 -0.0231214 0.000422666 0.0 -0.00702745 0.000351312 -0.0605296 0.0727996 0.95417 -0.00667693 -0.115114 0.174611 0.0120387 -0.0950814 0.133069 0.0334743 0.00111039 6.28155e-05 0.0481811 -0.00942334 0.003…
5526.0 0.0 0.0 -0.00950311 0.00847246 0.964245 0.0 0.0 0.0 0.00950311 0.0 0.0 0.00950311 0.0 0.0 -0.182455 0.162735 -0.0137206 0.0 0.0 0.0 0.182455 0.0 0.0 0.182455 -0.012109899999999993 0.987845 -2.16943e-18 0.167016 0.00269351 0.0 -0.00271927 0.000789492 -0.114405 0.129605 0.942372 -0.00254023 -0.132018 0.174746 0.0820814 -0.12976 0.174784 0.0689822 0.000112282 2.14352e-06 0.0148732 0.135328 -0…
5534.0 0.0 0.0 -0.0300377 0.0267533 0.962339 0.0 0.0 0.0 0.0300377 0.0 0.0 0.0300377 0.0 0.0 0.00202528 -0.00180639 0.000152301 0.0 0.0 0.0 -0.00202528 0.0 0.0 -0.00202528 0.006688899999999998 0.987955 -2.16943e-18 -0.00185413 8.17435e-06 0.0 -0.01375 -1.77791e-05 -0.0511142 0.081593 0.954408 -0.0131521 -0.137821 0.174573 0.0262812 -0.0962519 0.101045 0.058093 0.00610745 0.000248278 -0.0137171 0.…
5541.0 0.0 0.0 -0.0321361 0.0286191 0.962123 0.0 0.0 0.0 0.0321361 0.0 0.0 0.0321361 0.0 0.0 0.0258386 -0.0230459 0.00194306 0.0 0.0 0.0 -0.0258386 0.0 0.0 -0.0258386 0.008609900000000004 0.987944 -2.16943e-18 -0.0236547 0.000153926 0.0 -0.00981108 0.000399292 -0.0562892 0.0777543 0.95423 -0.00933716 -0.125981 0.175057 0.0185956 -0.0951919 0.109673 0.0530796 -0.000786779 -4.49264e-05 0.0119755 -0…
5574.0 0.0 0.0 -0.0410479 0.0365378 0.961163 0.0 0.0 0.0 0.0410479 0.0 0.0 0.0410479 0.0 0.0 -0.160002 0.142709 -0.0120322 0.0 0.0 0.0 0.160002 0.0 0.0 0.160002 0.016768200000000004 0.987855 -2.16943e-18 0.146465 -0.0022585 0.0 -0.012825 0.000609806 -0.056018 0.0825975 0.953785 -0.0122074 -0.135007 0.174623 0.0281928 -0.0970033 0.107084 0.0575846 0.00697015 0.000325634 -0.0645873 0.0014956 -0.005…
5608.0 0.0 0.0 -0.0529234 0.0470761 0.959773 0.0 0.0 0.0 0.0529234 0.0 0.0 0.0529234 0.0 0.0 0.00529796 -0.00472537 0.000398407 0.0 0.0 0.0 -0.00529796 0.0 0.0 -0.00529796 0.027637600000000005 0.987623 -2.16943e-18 -0.00484849 0.000132369 0.0 -0.0115494 0.000317054 -0.0457882 0.0767627 0.95521 -0.0110018 -0.135843 0.17456 0.018689 -0.0979691 0.0960091 0.059243 0.00510424 0.000240286 -0.037643 0.0…
5613.0 0.0 0.0 -0.0229667 0.0204628 0.963038 0.0 0.0 0.0 0.0229667 0.0 0.0 0.0229667 0.0 0.0 -0.164496 0.146718 -0.0123701 0.0 0.0 0.0 0.164496 0.0 0.0 0.164496 0.00021540000000000448 0.987961 -2.16943e-18 0.150596 0.000400932 0.0 -0.0141809 0.000690393 -0.0479201 0.0800802 0.954639 -0.013501 -0.141501 0.174636 0.0267591 -0.097261 0.0940506 0.0629512 -0.00285927 -0.000141395 -0.00535 0.0144891 -0…
5633.0 0.0 0.0 -0.0300101 0.0267287 0.962342 0.0 0.0 0.0 0.0300101 0.0 0.0 0.0300101 0.0 0.0 0.0159805 -0.0142533 0.00120173 0.0 0.0 0.0 -0.0159805 0.0 0.0 -0.0159805 0.006663600000000006 0.987955 -2.16943e-18 -0.01463 6.40959e-05 0.0 -0.00459735 5.55193e-05 -0.107553 0.110212 0.946481 -0.00433876 -0.110742 0.175169 0.0538026 -0.100185 0.15958 0.0587113 0.00855097 0.000891217 -0.0702061 0.0142633…
5637.0 0.0 0.0 -0.0905155 0.0803146 0.954551 0.0 0.0 0.0 0.0905155 0.0 0.0 0.0905155 0.0 0.0 -0.0262207 0.0233868 -0.0019718 0.0 0.0 0.0 0.0262207 0.0 0.0 0.0262207 0.062014700000000006 0.986037 -2.16943e-18 0.0239546 -0.00155651 0.0 -0.0131328 0.000388124 -0.0509932 0.0820449 0.954465 -0.0125197 -0.136743 0.174627 0.0249407 -0.0950846 0.0952663 0.0625001 -0.00749366 -0.000394313 0.0217288 0.0124…
5638.0 0.0 0.0 -0.0108306 0.00965537 0.964133 0.0 0.0 0.0 0.0108306 0.0 0.0 0.0108306 0.0 0.0 0.0465207 -0.0414928 0.00349836 0.0 0.0 0.0 -0.0465207 0.0 0.0 -0.0465207 -0.010894799999999996 0.987864 -2.16943e-18 -0.0425851 -0.000630239 0.0 -0.00772195 0.00284159 -0.0896679 0.0877805 0.95073 -0.00786749 -0.102023 0.175074 0.0277214 -0.0825832 0.145979 0.037279 0.0127044 0.00106846 0.00880453 -0.01…
5645.0 0.0 0.0 -0.0779531 0.0692292 0.956435 0.0 0.0 0.0 0.0779531 0.0 0.0 0.0779531 0.0 0.0 -0.012376 0.0110384 -0.000930672 0.0 0.0 0.0 0.012376 0.0 0.0 0.012376 0.0505336 0.986711 -2.16943e-18 0.0113147 -0.000592572 0.0 -0.0115988 0.000327795 -0.0534885 0.0812831 0.954213 -0.0110509 -0.133477 0.174836 0.0237545 -0.0971849 0.10334 0.0588281 0.00606761 0.000305103 -0.0517542 -0.000118337 -0.0040…
5662.0 0.0 0.0 -0.0469347 0.0417638 0.96049 0.0 0.0 0.0 0.0469347 0.0 0.0 0.0469347 0.0 0.0 -0.117781 0.105051 -0.00885713 0.0 0.0 0.0 0.117781 0.0 0.0 0.117781 0.022156600000000005 0.987756 -2.16943e-18 0.107804 -0.00229719 0.0 -0.0117227 0.000586831 -0.0693415 0.0856125 0.952497 -0.0111285 -0.123936 0.174649 0.0302696 -0.090238 0.115254 0.0558229 0.0100352 0.000603512 -0.0717567 -0.00557489 -0.…
5671.0 0.0 0.0 -0.0930445 0.0825433 0.954155 0.0 0.0 0.0 0.0930445 0.0 0.0 0.0930445 0.0 0.0 -0.0309043 0.0275642 -0.002324 0.0 0.0 0.0 0.0309043 0.0 0.0 0.0309043 0.0643249 0.985884 -2.16943e-18 0.0282287 -0.00190594 0.0 -0.0102933 0.000447797 -0.0454667 0.0748295 0.9553 -0.00981092 -0.133854 0.17465 0.0161405 -0.103426 0.116672 0.0435706 -0.0175561 -0.000820421 0.0291006 0.0055865 0.00342444 -0…
5687.0 0.0 0.0 -0.012501 0.0111437 0.96399 0.0 0.0 0.0 0.012501 0.0 0.0 0.012501 0.0 0.0 0.0242627 -0.0216404 0.00182455 0.0 0.0 0.0 -0.0242627 0.0 0.0 -0.0242627 -0.00936569999999999 0.987885 -2.16943e-18 -0.0222106 -0.000291597 0.0 -0.00429869 -0.000251853 -0.120973 0.132667 0.9422 -0.00399949 -0.123998 0.17459 0.0809414 -0.118968 0.174617 0.0750009 -0.00366452 -0.000433899 0.0016409 0.0953968 …
5727.0 0.0 0.0 -0.0349826 0.0311493 0.961824 0.0 0.0 0.0 0.0349826 0.0 0.0 0.0349826 0.0 0.0 -0.140573 0.12538 -0.0105711 0.0 0.0 0.0 0.140573 0.0 0.0 0.140573 0.011215799999999998 0.987924 -2.16943e-18 0.128689 -0.00120374 0.0 -0.00223924 0.000862123 -0.121699 0.117999 0.943829 -0.00207888 -0.108006 0.174039 0.0660379 -0.104689 0.174546 0.0621797 -8.9116e-05 -1.07543e-05 -0.0187645 0.052873 -0.0…
5731.0 0.0 0.0 -0.038343 0.0341352 0.961462 0.0 0.0 0.0 0.038343 0.0 0.0 0.038343 0.0 0.0 0.00512405 -0.00457025 0.000385329 0.0 0.0 0.0 -0.00512405 0.0 0.0 -0.00512405 0.014292100000000002 0.98789 -2.16943e-18 -0.00469069 5.96407e-05 0.0 -0.0132832 8.42661e-05 -0.048679 0.0832751 0.954505 -0.0126887 -0.140779 0.174602 0.0267065 -0.0993733 0.0975227 0.0622335 0.0105106 0.000527649 -0.0432442 0.00…
5740.0 0.0 0.0 -0.0907135 0.0804891 0.95452 0.0 0.0 0.0 0.0907135 0.0 0.0 0.0907135 0.0 0.0 -0.0414086 0.0369332 -0.00311393 0.0 0.0 0.0 0.0414086 0.0 0.0 0.0414086 0.0621955 0.986025 -2.16943e-18 0.0378294 -0.00246559 0.0 -0.0128434 0.000353853 -0.0460017 0.0776706 0.955145 -0.012248 -0.137643 0.174674 0.0207694 -0.0981597 0.101544 0.0542704 -0.00488736 -0.000232056 0.00183243 0.0127829 -6.19564…
5751.0 0.0 0.0 -0.0334912 0.0298237 0.961982 0.0 0.0 0.0 0.0334912 0.0 0.0 0.0334912 0.0 0.0 0.0643255 -0.0573733 0.00483728 0.0 0.0 0.0 -0.0643255 0.0 0.0 -0.0643255 0.009850499999999998 0.987936 -2.16943e-18 -0.0588883 0.000463004 0.0 -0.0113659 0.00310151 -0.061631 0.0833863 0.953476 -0.0114064 -0.126519 0.174587 0.0251593 -0.0938864 0.116518 0.0504712 0.00937424 0.000496093 -0.0323143 -0.0022…
5769.0 0.0 0.0 -0.0267754 0.0238517 0.962667 0.0 0.0 0.0 0.0267754 0.0 0.0 0.0267754 0.0 0.0 0.0710312 -0.0633542 0.00534155 0.0 0.0 0.0 -0.0710312 0.0 0.0 -0.0710312 0.0037022000000000027 0.987963 -2.16943e-18 -0.0650291 7.45485e-05 0.0 -0.00600535 0.00330658 -0.074772 0.0773138 0.952692 -0.00625675 -0.104877 0.174548 0.0159705 -0.0894786 0.150588 0.0244556 0.00180064 0.000128661 0.0615535 -0.00…
5770.0 0.0 0.0 -0.0856789 0.0760494 0.955293 0.0 0.0 0.0 0.0856789 0.0 0.0 0.0856789 0.0 0.0 -0.0452581 0.0403666 -0.00340341 0.0 0.0 0.0 0.0452581 0.0 0.0 0.0452581 0.057595400000000005 0.986314 -2.16943e-18 0.0413591 -0.0024866 0.0 -0.0139026 0.000429224 -0.0456975 0.0798834 0.955065 -0.0132603 -0.14032 0.174554 0.0233986 -0.0959627 0.0914811 0.0619644 -0.00513369 -0.000243039 0.0174745 0.01416…
5810.0 0.0 0.0 -0.0190589 0.0169843 0.963405 0.0 0.0 0.0 0.0190589 0.0 0.0 0.0190589 0.0 0.0 0.00175323 -0.00156374 0.000131843 0.0 0.0 0.0 -0.00175323 0.0 0.0 -0.00175323 -0.0033621999999999957 0.987944 -2.16943e-18 -0.00160505 -1.05456e-05 0.0 -0.00842866 5.02383e-05 -0.080899 0.0829291 0.951903 -0.0080398 -0.105748 0.174761 0.0230817 -0.0824684 0.133418 0.0410575 0.0151863 0.00113031 -0.023753…
5819.0 0.0 0.0 -0.0296288 0.0263897 0.962381 0.0 0.0 0.0 0.0296288 0.0 0.0 0.0296288 0.0 0.0 0.0555735 -0.0495672 0.00417913 0.0 0.0 0.0 -0.0555735 0.0 0.0 -0.0555735 0.006314500000000001 0.987956 -2.16943e-18 -0.0508772 0.000203501 0.0 -0.0132429 0.00254275 -0.0735513 0.0944706 0.951603 -0.013105 -0.127364 0.174604 0.038162 -0.0965594 0.124938 0.0547917 0.00895423 0.00056724 -0.0642735 0.0072364…
5845.0 0.0 0.0 -0.0364879 0.032487 0.961663 0.0 0.0 0.0 0.0364879 0.0 0.0 0.0364879 0.0 0.0 -0.15328 0.136714 -0.0115267 0.0 0.0 0.0 0.15328 0.0 0.0 0.15328 0.012593900000000005 0.98791 -2.16943e-18 0.14032 -0.00152378 0.0 -0.0140541 0.000592119 -0.0571684 0.0838089 0.953633 -0.0133791 -0.135882 0.175281 0.029726 -0.097599 0.108128 0.0572404 -0.00623765 -0.000289402 -3.04811e-05 0.0224794 -0.0005…
5846.0 0.0 0.0 -0.0634215 0.0563778 0.958441 0.0 0.0 0.0 0.0634215 0.0 0.0 0.0634215 0.0 0.0 -0.0743058 0.0662749 -0.00558779 0.0 0.0 0.0 0.0743058 0.0 0.0 0.0743058 0.037243500000000006 0.98731 -2.16943e-18 0.0679784 -0.0025703 0.0 -0.0137921 0.00059926 -0.0460081 0.0799018 0.955059 -0.0131559 -0.139687 0.174706 0.0229102 -0.0968105 0.0962855 0.0583033 0.002346 8.40711e-05 -0.00479218 0.0143589 …
5849.0 0.0 0.0 -0.0376098 0.0334838 0.961542 0.0 0.0 0.0 0.0376098 0.0 0.0 0.0376098 0.0 0.0 0.0173647 -0.0154879 0.00130582 0.0 0.0 0.0 -0.0173647 0.0 0.0 -0.0173647 0.013620800000000002 0.987898 -2.16943e-18 -0.0158962 0.000190458 0.0 -0.0109287 1.32873e-05 -0.0599652 0.0809664 0.953775 -0.0104031 -0.125766 0.174553 0.0227116 -0.0929452 0.112093 0.0522301 -0.000743574 -4.50356e-05 -0.0109627 0.…
5852.0 0.0 0.0 -0.0383756 0.0341642 0.961458 0.0 0.0 0.0 0.0383756 0.0 0.0 0.0383756 0.0 0.0 -0.00410644 0.00366262 -0.000308805 0.0 0.0 0.0 0.00410644 0.0 0.0 0.00410644 0.014321900000000005 0.987889 -2.16943e-18 0.00375915 -4.79189e-05 0.0 -0.00993093 0.000204841 -0.0543378 0.0747451 0.954675 -0.00948991 -0.124213 0.174589 0.0153604 -0.092482 0.105953 0.0521538 -0.000160451 -8.95617e-06 0.00523…
5855.0 0.0 0.0 -0.0478056 0.0425366 0.960387 0.0 0.0 0.0 0.0478056 0.0 0.0 0.0478056 0.0 0.0 0.0237094 -0.0211469 0.00178295 0.0 0.0 0.0 -0.0237094 0.0 0.0 -0.0237094 0.0229537 0.987739 -2.16943e-18 -0.0217007 0.000481325 0.0 -0.0103625 0.000285996 -0.0592353 0.0811406 0.953756 -0.00985203 -0.126772 0.174664 0.0228009 -0.0951629 0.111843 0.0538952 -7.41196e-05 -4.68197e-06 -0.00638883 0.0025801 -…
5861.0 0.0 0.0 -0.0196981 0.0175533 0.963346 0.0 0.0 0.0 0.0196981 0.0 0.0 0.0196981 0.0 0.0 0.023415 -0.0208844 0.00176081 0.0 0.0 0.0 -0.023415 0.0 0.0 -0.023415 -0.0027770999999999907 0.987948 -2.16943e-18 -0.0214361 -0.000127138 0.0 -0.0103673 0.000343124 -0.0752333 0.0850703 0.952214 -0.00991674 -0.11487 0.1751 0.0264609 -0.0859431 0.125079 0.0474376 0.0120166 0.000807447 -0.0611762 -0.02131…
5867.0 0.0 0.0 -0.0395103 0.0351721 0.961333 0.0 0.0 0.0 0.0395103 0.0 0.0 0.0395103 0.0 0.0 -0.018999 0.0169456 -0.00142872 0.0 0.0 0.0 0.018999 0.0 0.0 0.018999 0.015360600000000002 0.987876 -2.16943e-18 0.0173919 -0.000241437 0.0 -0.00885328 0.000278773 -0.0449892 0.0713112 0.955529 -0.00847573 -0.130091 0.174597 0.0117362 -0.103809 0.120513 0.0394411 -0.0127599 -0.000588834 0.0489827 0.002788…
5869.0 0.0 0.0 -0.0822168 0.0729942 0.955811 0.0 0.0 0.0 0.0822168 0.0 0.0 0.0822168 0.0 0.0 -0.012353 0.0110179 -0.000928943 0.0 0.0 0.0 0.012353 0.0 0.0 0.012353 0.0544312 0.986498 -2.16943e-18 0.011291 -0.000639618 0.0 -0.0108155 0.000273447 -0.0649615 0.0830271 0.953132 -0.0102914 -0.123879 0.174843 0.0255159 -0.0914528 0.112762 0.0550516 0.00929587 0.000524913 -0.0651195 -0.00881942 -0.00500…
5884.0 0.0 0.0 -0.065936 0.0586036 0.958107 0.0 0.0 0.0 0.065936 0.0 0.0 0.065936 0.0 0.0 -0.0456287 0.0406972 -0.00343128 0.0 0.0 0.0 0.0456287 0.0 0.0 0.0456287 0.039543800000000004 0.98722 -2.16943e-18 0.0417392 -0.00168329 0.0 -0.00209427 0.000802036 -0.117924 0.116462 0.944536 -0.00198893 -0.108259 0.174538 0.0619864 -0.105245 0.174663 0.0586316 0.0104946 0.00122498 -0.0847181 0.0257563 -0.0…
5918.0 0.0 0.0 -0.0573335 0.0509853 0.959225 0.0 0.0 0.0 0.0573335 0.0 0.0 0.0573335 0.0 0.0 -0.054844 0.0489165 -0.00412427 0.0 0.0 0.0 0.054844 0.0 0.0 0.054844 0.0316733 0.987504 -2.16943e-18 0.0501845 -0.00159161 0.0 -0.0123695 0.000689815 -0.061114 0.0846436 0.953339 -0.011817 -0.13022 0.174632 0.0284308 -0.0941969 0.111384 0.0555217 0.00634934 0.000327595 -0.0559244 0.00210428 -0.00450045 0…
5925.0 0.0 0.0 -0.0383767 0.0341652 0.961458 0.0 0.0 0.0 0.0383767 0.0 0.0 0.0383767 0.0 0.0 -0.014143 0.0126144 -0.00106355 0.0 0.0 0.0 0.014143 0.0 0.0 0.014143 0.0143229 0.987889 -2.16943e-18 0.0129469 -0.000165052 0.0 -0.00836621 0.000218195 -0.0617265 0.0764081 0.95386 -0.00799098 -0.118442 0.1749 0.0164551 -0.0939239 0.124857 0.0418886 0.00398196 0.000221 0.0203707 -0.0122173 0.00140912 0.0…
5927.0 0.0 0.0 -0.0774608 0.0687943 0.956506 0.0 0.0 0.0 0.0774608 0.0 0.0 0.0774608 0.0 0.0 -0.0639991 0.0570821 -0.00481273 0.0 0.0 0.0 0.0639991 0.0 0.0 0.0639991 0.0500835 0.986734 -2.16943e-18 0.0585126 -0.00303553 0.0 -0.0101914 0.00052236 -0.0469516 0.075297 0.955102 -0.00970942 -0.133399 0.17463 0.0171728 -0.103787 0.119836 0.0422334 -0.0150493 -0.000725969 0.0394935 0.00731428 0.00379873…
5968.0 0.0 0.0 -0.0411411 0.0366206 0.961152 0.0 0.0 0.0 0.0411411 0.0 0.0 0.0411411 0.0 0.0 -0.0330891 0.0295129 -0.0024883 0.0 0.0 0.0 0.0330891 0.0 0.0 0.0330891 0.016853400000000004 0.987854 -2.16943e-18 0.0302895 -0.00046989 0.0 -0.00402564 0.000233042 -0.110595 0.112333 0.945948 -0.00381908 -0.109779 0.174594 0.0564012 -0.101554 0.165502 0.0571047 0.00781228 0.000843686 0.0159315 0.0459027 …
5976.0 0.0 0.0 -0.0376322 0.0335037 0.961539 0.0 0.0 0.0 0.0376322 0.0 0.0 0.0376322 0.0 0.0 -0.117773 0.105044 -0.00885655 0.0 0.0 0.0 0.117773 0.0 0.0 0.117773 0.013641300000000002 0.987898 -2.16943e-18 0.107814 -0.00129417 0.0 -0.0124965 0.000677409 -0.055777 0.0824347 0.953784 -0.0118842 -0.135136 0.174596 0.0280634 -0.0988821 0.111687 0.0545864 0.00679302 0.000362737 -0.0507944 0.00248503 -0…
5983.0 0.0 0.0 -0.0192843 0.017185 0.963384 0.0 0.0 0.0 0.0192843 0.0 0.0 0.0192843 0.0 0.0 -0.181247 0.161658 -0.0136298 0.0 0.0 0.0 0.181247 0.0 0.0 0.181247 -0.0031558000000000003 0.987945 -2.16943e-18 0.165929 0.00105278 0.0 -0.0102305 0.000827187 -0.0463476 0.0722681 0.955267 -0.00973042 -0.132506 0.174619 0.0156753 -0.101767 0.114232 0.0452218 -0.0126576 -0.00060271 0.0427087 0.00512354 0.0…
5998.0 0.0 0.0 -0.0296887 0.0264429 0.962375 0.0 0.0 0.0 0.0296887 0.0 0.0 0.0296887 0.0 0.0 -0.0160987 0.0143588 -0.00121062 0.0 0.0 0.0 0.0160987 0.0 0.0 0.0160987 0.006369399999999997 0.987956 -2.16943e-18 0.0147383 -5.98338e-05 0.0 -0.00998265 2.99586e-05 -0.0650171 0.0807519 0.953312 -0.00952936 -0.120733 0.174639 0.0225177 -0.0918852 0.121371 0.0468262 0.00531977 0.000305485 -0.000132621 -0…
6038.0 0.0 0.0 -0.0370602 0.0329955 0.961601 0.0 0.0 0.0 0.0370602 0.0 0.0 0.0370602 0.0 0.0 -0.0019395 0.00172988 -0.00014585 0.0 0.0 0.0 0.0019395 0.0 0.0 0.0019395 0.013117700000000003 0.987904 -2.16943e-18 0.0017755 -2.02969e-05 0.0 -0.0123675 0.00024114 -0.0421467 0.0750554 0.955683 -0.011834 -0.137778 0.174651 0.0170007 -0.0956626 0.0866241 0.0627782 0.00138433 5.96549e-05 -0.00144624 0.006…
6046.0 0.0 0.0 -0.0687817 0.0611216 0.957723 0.0 0.0 0.0 0.0687817 0.0 0.0 0.0687817 0.0 0.0 -0.0243338 0.0217039 -0.00182991 0.0 0.0 0.0 0.0243338 0.0 0.0 0.0243338 0.042146800000000005 0.987112 -2.16943e-18 0.0222569 -0.000961042 0.0 -0.00960605 0.000476753 -0.0464774 0.0747404 0.95516 -0.00915013 -0.132919 0.175064 0.0157044 -0.10476 0.120258 0.0422313 -0.0214896 -0.00102533 0.0283589 0.005596…
6054.0 0.0 0.0 -0.0256873 0.0228837 0.962774 0.0 0.0 0.0 0.0256873 0.0 0.0 0.0256873 0.0 0.0 -0.202878 0.180951 -0.0152564 0.0 0.0 0.0 0.202878 0.0 0.0 0.202878 0.002706100000000003 0.987964 -2.16943e-18 0.185735 -1.0836e-05 0.0 -0.00953787 0.000726231 -0.069103 0.0792622 0.95301 -0.00905887 -0.116084 0.17458 0.0219533 -0.0874271 0.116969 0.0508004 0.0118766 0.000731332 -0.0633152 -0.0204123 -0.0…
6056.0 0.0 0.0 -0.0465921 0.0414598 0.96053 0.0 0.0 0.0 0.0465921 0.0 0.0 0.0465921 0.0 0.0 -0.124735 0.111254 -0.00938007 0.0 0.0 0.0 0.124735 0.0 0.0 0.124735 0.021843100000000004 0.987763 -2.16943e-18 0.11417 -0.00239371 0.0 -0.00147084 0.000952482 -0.154595 0.212308 0.922371 -0.0014177 -0.189394 0.174592 0.179599 -0.186964 0.17462 0.170843 -0.00795659 -0.00123316 -0.25603 0.358185 -0.0528097 …
6061.0 0.0 0.0 -0.0584612 0.0519846 0.959082 0.0 0.0 0.0 0.0584612 0.0 0.0 0.0584612 0.0 0.0 0.00564751 -0.00503713 0.000424693 0.0 0.0 0.0 -0.00564751 0.0 0.0 -0.00564751 0.032705200000000004 0.98747 -2.16943e-18 -0.00516751 0.000169722 0.0 -0.00804121 0.000326064 -0.0527017 0.071623 0.954883 -0.00764385 -0.12243 0.175213 0.0110622 -0.0989782 0.125999 0.0367329 -0.00423711 -0.000227635 0.0582582…
6084.0 0.0 0.0 -0.00697056 0.00621526 0.964454 0.0 0.0 0.0 0.00697056 0.0 0.0 0.00697056 0.0 0.0 -0.0150393 0.0134139 -0.00113096 0.0 0.0 0.0 0.0150393 0.0 0.0 0.0150393 -0.0144281 0.987804 -2.16943e-18 0.0137661 0.000256884 0.0 -0.00933757 -3.15808e-05 -0.0566329 0.0773283 0.954188 -0.00892059 -0.125342 0.175313 0.0179811 -0.0990999 0.128463 0.0384824 -0.00769325 -0.000445368 0.0611577 -0.000214…
6098.0 0.0 0.0 -0.0603061 0.0536189 0.958846 0.0 0.0 0.0 0.0603061 0.0 0.0 0.0603061 0.0 0.0 0.007659 -0.00683122 0.000575957 0.0 0.0 0.0 -0.007659 0.0 0.0 -0.007659 0.034393200000000006 0.987413 -2.16943e-18 -0.00700761 0.000243101 0.0 -0.0124776 0.000243898 -0.0467059 0.0798399 0.954919 -0.0118892 -0.138712 0.174707 0.022453 -0.0977732 0.0925177 0.0635666 0.00787602 0.000379083 -0.0227245 0.007…
6108.0 0.0 0.0 -0.0437926 0.0389749 0.960853 0.0 0.0 0.0 0.0437926 0.0 0.0 0.0437926 0.0 0.0 0.0234666 -0.0209304 0.00176469 0.0 0.0 0.0 -0.0234666 0.0 0.0 -0.0234666 0.019280600000000002 0.987813 -2.16943e-18 -0.0214802 0.000390199 0.0 -0.00917212 0.000346801 -0.0516483 0.0737397 0.954881 -0.00872349 -0.125916 0.174754 0.0141061 -0.0985677 0.118997 0.0424113 -0.00481611 -0.00025432 0.0425232 -0.…
6122.0 0.0 0.0 -0.0858845 0.0762308 0.955262 0.0 0.0 0.0 0.0858845 0.0 0.0 0.0858845 0.0 0.0 -0.0141106 0.0125855 -0.00106111 0.0 0.0 0.0 0.0141106 0.0 0.0 0.0141106 0.0577833 0.986302 -2.16943e-18 0.0128948 -0.000777923 0.0 -0.0137476 0.000280453 -0.0491074 0.0825446 0.954593 -0.0131138 -0.139397 0.174579 0.0258395 -0.0955216 0.0919572 0.0644352 -0.000272542 -1.33208e-05 0.00315539 0.0126518 -0.…
6170.0 0.0 0.0 -0.03082 0.0274489 0.962259 0.0 0.0 0.0 0.03082 0.0 0.0 0.03082 0.0 0.0 -0.145845 0.130082 -0.0109675 0.0 0.0 0.0 0.145845 0.0 0.0 0.145845 0.007405099999999998 0.987951 -2.16943e-18 0.133519 -0.000693107 0.0 -0.00609105 0.000239484 -0.276831 0.319607 0.87918 -0.00550237 -0.186779 0.153319 0.321151 -0.194389 0.174653 0.296585 -0.0450763 -0.012539 -0.901304 0.565126 -0.0839447 -0.04…
6201.0 0.0 0.0 -0.0494354 0.0439826 0.960194 0.0 0.0 0.0 0.0494354 0.0 0.0 0.0494354 0.0 0.0 -0.123309 0.109982 -0.00927287 0.0 0.0 0.0 0.123309 0.0 0.0 0.123309 0.024445400000000006 0.987704 -2.16943e-18 0.112858 -0.00268724 0.0 -0.00533856 0.000678401 -0.0964011 0.102822 0.948035 -0.00503705 -0.115847 0.174659 0.0483995 -0.105352 0.159541 0.051957 0.00672696 0.000623563 -0.00478422 0.0309283 -0…
6234.0 0.0 0.0 -0.0209776 0.0186924 0.963226 0.0 0.0 0.0 0.0209776 0.0 0.0 0.0209776 0.0 0.0 -0.160694 0.143326 -0.0120842 0.0 0.0 0.0 0.160694 0.0 0.0 0.160694 -0.0016057000000000016 0.987954 -2.16943e-18 0.147114 0.000684295 0.0 -0.0112528 0.000680439 -0.0498742 0.0757537 0.954651 -0.0106985 -0.134633 0.174703 0.0213829 -0.102239 0.117843 0.0457251 -0.013585 -0.000697317 0.0405139 0.00879132 0.…
6237.0 0.0 0.0 -0.0676056 0.0600811 0.957882 0.0 0.0 0.0 0.0676056 0.0 0.0 0.0676056 0.0 0.0 -0.0165961 0.0148024 -0.00124803 0.0 0.0 0.0 0.0165961 0.0 0.0 0.0165961 0.041071 0.987157 -2.16943e-18 0.0151804 -0.000637594 0.0 -0.00509297 0.00053612 -0.05969 0.070094 0.954292 -0.0048286 -0.112676 0.174608 0.00850075 -0.0986589 0.143746 0.0252879 -0.0133103 -0.000805318 0.0914188 0.00328736 0.0075048…
6244.0 0.0 0.0 -0.0275216 0.0245154 0.962593 0.0 0.0 0.0 0.0275216 0.0 0.0 0.0275216 0.0 0.0 0.0192472 -0.017167 0.00144739 0.0 0.0 0.0 -0.0192472 0.0 0.0 -0.0192472 0.004385399999999998 0.987962 -2.16943e-18 -0.0176208 3.33488e-05 0.0 -0.00235682 0.000228817 -0.112531 0.113052 0.945534 -0.00221506 -0.108822 0.174646 0.0570834 -0.104851 0.170474 0.0567625 0.0103662 0.00115056 -0.0968543 0.015438 …
6245.0 0.0 0.0 -0.0364016 0.0324103 0.961672 0.0 0.0 0.0 0.0364016 0.0 0.0 0.0364016 0.0 0.0 0.0737158 -0.0657486 0.00554343 0.0 0.0 0.0 -0.0737158 0.0 0.0 -0.0737158 0.01251490000000001 0.987911 -2.16943e-18 -0.0674829 0.000726997 0.0 -0.00209372 0.00323572 -0.117856 0.118009 0.94446 -0.00256114 -0.108833 0.174552 0.0625188 -0.106365 0.174709 0.059456 0.0114597 0.00133916 -0.0672617 0.0303472 -0…
6279.0 0.0 0.0 -0.045755 0.0407169 0.960627 0.0 0.0 0.0 0.045755 0.0 0.0 0.045755 0.0 0.0 -0.156502 0.139588 -0.011769 0.0 0.0 0.0 0.156502 0.0 0.0 0.156502 0.0210768 0.987778 -2.16943e-18 0.143249 -0.00288342 0.0 -0.00897716 0.000644438 -0.0622043 0.0760968 0.953725 -0.00852796 -0.119908 0.174595 0.0187873 -0.0950921 0.131822 0.0366425 -0.000550754 -3.43962e-05 0.0459369 -0.00618989 0.00340961 -…
6290.0 0.0 0.0 -0.0609138 0.0541572 0.958768 0.0 0.0 0.0 0.0609138 0.0 0.0 0.0609138 0.0 0.0 -0.0812528 0.0724711 -0.00611021 0.0 0.0 0.0 0.0812528 0.0 0.0 0.0812528 0.0349493 0.987394 -2.16943e-18 0.0743407 -0.00262419 0.0 -0.0123077 0.000675216 -0.0593136 0.0859809 0.95339 -0.0117293 -0.13292 0.174692 0.0292623 -0.0962755 0.108031 0.0591412 0.00749525 0.000372907 -0.0711251 -0.000530497 -0.0055…
6320.0 0.0 0.0 -0.0302354 0.0269291 0.962319 0.0 0.0 0.0 0.0302354 0.0 0.0 0.0302354 0.0 0.0 -0.168963 0.150701 -0.012706 0.0 0.0 0.0 0.168963 0.0 0.0 0.168963 0.006869800000000009 0.987954 -2.16943e-18 0.154684 -0.000712541 0.0 -0.00739119 0.000689099 -0.079778 0.076256 0.952236 -0.00699003 -0.102667 0.175699 0.0178002 -0.0828041 0.141395 0.0321689 0.0140191 0.00104038 0.000225136 -0.0239093 -0.…
6326.0 0.0 0.0 -0.0640854 0.0569656 0.958353 0.0 0.0 0.0 0.0640854 0.0 0.0 0.0640854 0.0 0.0 -0.0434848 0.038785 -0.00327005 0.0 0.0 0.0 0.0434848 0.0 0.0 0.0434848 0.0378509 0.987287 -2.16943e-18 0.0397809 -0.00153058 0.0 -0.00713982 0.000372927 -0.0907484 0.0892988 0.950313 -0.00675574 -0.104217 0.174582 0.0314117 -0.0864167 0.149218 0.0388863 0.00517631 0.000444003 0.0277452 0.00487408 0.00134…
6327.0 0.0 0.0 -0.094866 0.084148 0.953866 0.0 0.0 0.0 0.094866 0.0 0.0 0.094866 0.0 0.0 -0.00988866 0.0088199 -0.000743627 0.0 0.0 0.0 0.00988866 0.0 0.0 0.00988866 0.06598863 0.98577 -2.16943e-18 0.00903139 -0.000626307 0.0 -0.0117887 0.000251448 -0.0557089 0.082283 0.954007 -0.01123 -0.131944 0.174595 0.024708 -0.0957635 0.105503 0.0574871 0.00671731 0.000312468 -0.06204 -0.00195955 -0.0047576…
6355.0 0.0 0.0 -0.0956599 0.0848472 0.95374 0.0 0.0 0.0 0.0956599 0.0 0.0 0.0956599 0.0 0.0 0.00598054 -0.00533417 0.000449737 0.0 0.0 0.0 -0.00598054 0.0 0.0 -0.00598054 0.06671368 0.98572 -2.16943e-18 -0.00546177 0.000383119 0.0 -0.00178427 0.000395578 -0.120155 0.117194 0.944232 -0.00167015 -0.106866 0.174539 0.0628199 -0.104827 0.17459 0.0601312 0.0121751 0.00145295 -0.0151935 0.0490975 -0.00…
6375.0 0.0 0.0 -0.0174936 0.0155905 0.963548 0.0 0.0 0.0 0.0174936 0.0 0.0 0.0174936 0.0 0.0 -0.175404 0.156447 -0.0131904 0.0 0.0 0.0 0.175404 0.0 0.0 0.175404 -0.0047951999999999995 0.987934 -2.16943e-18 0.160577 0.0013064 0.0 -0.0047854 0.000854208 -0.0689578 0.0736425 0.953082 -0.00450425 -0.109976 0.174565 0.0150694 -0.0971844 0.149673 0.0271146 -0.0105643 -0.000736958 0.088506 0.00970244 0.…
6383.0 0.0 0.0 -0.0693039 0.0615835 0.957651 0.0 0.0 0.0 0.0693039 0.0 0.0 0.0693039 0.0 0.0 0.00632127 -0.00563807 0.000475359 0.0 0.0 0.0 -0.00632127 0.0 0.0 -0.00632127 0.0426244 0.987091 -2.16943e-18 -0.00578161 0.000252672 0.0 -0.0109821 0.000237883 -0.0592108 0.0815269 0.953732 -0.0104524 -0.127835 0.175724 0.0228633 -0.0942019 0.109222 0.0556118 0.00800444 0.000405017 -0.0497713 -0.0039927…
6395.0 0.0 0.0 -0.0058164 0.00518642 0.964547 0.0 0.0 0.0 0.0058164 0.0 0.0 0.0058164 0.0 0.0 0.00724564 -0.00646254 0.000544872 0.0 0.0 0.0 -0.00724564 0.0 0.0 -0.00724564 -0.015484600000000001 0.987784 -2.16943e-18 -0.00663209 -0.000131416 0.0 -0.00204267 0.000121958 -0.177997 0.23887 0.914029 -0.00191448 -0.194953 0.173433 0.20985 -0.192578 0.174538 0.200644 -0.00459887 -0.00083597 -0.280905 0…
6404.0 0.0 0.0 -0.0281478 0.0250725 0.96253 0.0 0.0 0.0 0.0281478 0.0 0.0 0.0281478 0.0 0.0 -0.154843 0.138108 -0.0116442 0.0 0.0 0.0 0.154843 0.0 0.0 0.154843 0.0049586999999999964 0.987961 -2.16943e-18 0.141759 -0.000357063 0.0 -0.00115809 0.000926555 -0.133102 0.182409 0.930874 -0.00110181 -0.175904 0.173893 0.145114 -0.173362 0.174693 0.135522 0.00923603 0.00122497 -0.112637 0.27699 -0.030552…
6440.0 0.0 0.0 -0.0762834 0.0677541 0.956675 0.0 0.0 0.0 0.0762834 0.0 0.0 0.0762834 0.0 0.0 -0.0179731 0.0160306 -0.00135158 0.0 0.0 0.0 0.0179731 0.0 0.0 0.0179731 0.049007 0.98679 -2.16943e-18 0.0164333 -0.000833133 0.0 -0.00641971 0.000435562 -0.0713499 0.0743931 0.953151 -0.00608933 -0.106324 0.175472 0.0131358 -0.0888146 0.141891 0.029124 0.0072862 0.000485986 0.0321203 -0.0150613 0.0018357…
6445.0 0.0 0.0 -0.0648703 0.0576604 0.958249 0.0 0.0 0.0 0.0648703 0.0 0.0 0.0648703 0.0 0.0 0.00849255 -0.00757468 0.000638639 0.0 0.0 0.0 -0.00849255 0.0 0.0 -0.00849255 0.0385689 0.987259 -2.16943e-18 -0.00776895 0.00030502 0.0 -0.0118544 0.000192859 -0.0493104 0.0767156 0.954931 -0.0112919 -0.132962 0.176363 0.0175687 -0.0960898 0.103388 0.0535374 0.00144683 7.24171e-05 -0.0246558 -0.00093424…
6453.0 0.0 0.0 -0.0657648 0.0584521 0.95813 0.0 0.0 0.0 0.0657648 0.0 0.0 0.0657648 0.0 0.0 -0.0530326 0.0473009 -0.00398805 0.0 0.0 0.0 0.0530326 0.0 0.0 0.0530326 0.039387200000000004 0.987227 -2.16943e-18 0.0485123 -0.00194813 0.0 -0.00236029 0.00071757 -0.128953 0.146064 0.939185 -0.00222461 -0.132007 0.174558 0.0967802 -0.129182 0.174564 0.0938521 -0.00473224 -0.000604272 -0.109522 0.114151 …
6468.0 0.0 0.0 -0.0159607 0.0142254 0.963686 0.0 0.0 0.0 0.0159607 0.0 0.0 0.0159607 0.0 0.0 -0.173995 0.15519 -0.0130845 0.0 0.0 0.0 0.173995 0.0 0.0 0.173995 -0.006198499999999996 0.987921 -2.16943e-18 0.159286 0.00154007 0.0 -0.0122649 0.000804982 -0.0420207 0.0728712 0.955671 -0.011682 -0.13804 0.174621 0.0171548 -0.0997605 0.100948 0.052416 -0.0121136 -0.000527553 0.0262578 0.0155222 0.00212…
6568.0 0.0 0.0 -0.0108717 0.00969197 0.96413 0.0 0.0 0.0 0.0108717 0.0 0.0 0.0108717 0.0 0.0 -0.190851 0.170224 -0.014352 0.0 0.0 0.0 0.190851 0.0 0.0 0.190851 -0.010857199999999997 0.987864 -2.16943e-18 0.174705 0.00257837 0.0 -0.0128669 0.000640477 -0.0497668 0.0768942 0.954621 -0.0122413 -0.136911 0.1746 0.023875 -0.0977358 0.102889 0.0562698 0.0032449 0.000130125 -0.0287784 0.00859817 -0.0026…
6574.0 0.0 0.0 -0.0470166 0.0418365 0.96048 0.0 0.0 0.0 0.0470166 0.0 0.0 0.0470166 0.0 0.0 -0.131645 0.117417 -0.00989973 0.0 0.0 0.0 0.131645 0.0 0.0 0.131645 0.0222315 0.987754 -2.16943e-18 0.120494 -0.00257746 0.0 -0.00696354 0.000716374 -0.0747672 0.0758413 0.952722 -0.00659287 -0.105783 0.17473 0.0168164 -0.0871667 0.143312 0.0295385 0.00830169 0.000578133 0.0200732 -0.0171433 0.000931541 0…
6581.0 0.0 0.0 -0.0768353 0.0682417 0.956596 0.0 0.0 0.0 0.0768353 0.0 0.0 0.0768353 0.0 0.0 -0.0302485 0.0269793 -0.00227469 0.0 0.0 0.0 0.0302485 0.0 0.0 0.0302485 0.049511700000000006 0.986764 -2.16943e-18 0.0276563 -0.00141742 0.0 -0.00875164 0.000437351 -0.0705695 0.0781121 0.95308 -0.00832287 -0.111538 0.175175 0.018172 -0.0868279 0.12925 0.0392937 0.0127168 0.000811652 -0.00925687 -0.02109…
6583.0 0.0 0.0 -0.0397243 0.0353623 0.96131 0.0 0.0 0.0 0.0397243 0.0 0.0 0.0397243 0.0 0.0 -0.124917 0.111416 -0.00939376 0.0 0.0 0.0 0.124917 0.0 0.0 0.124917 0.015556500000000001 0.987873 -2.16943e-18 0.11435 -0.00161191 0.0 -0.00664295 0.000113384 -0.287714 0.322504 0.877728 -0.0059774 -0.175997 0.149293 0.325334 -0.1861 0.174619 0.297256 -0.0552011 -0.0114045 -0.885395 0.556204 -0.0747827 -0…
6612.0 0.0 0.0 -0.0749958 0.0666162 0.956859 0.0 0.0 0.0 0.0749958 0.0 0.0 0.0749958 0.0 0.0 -0.0396666 0.0353795 -0.00298293 0.0 0.0 0.0 0.0396666 0.0 0.0 0.0396666 0.0478297 0.986848 -2.16943e-18 0.0362706 -0.00179202 0.0 -0.0117515 0.000449242 -0.0558011 0.0818456 0.954028 -0.0111937 -0.131475 0.174681 0.0242407 -0.0966083 0.110934 0.0529894 0.00288339 0.000135648 -0.0372233 0.00263629 -0.0029…
6621.0 0.0 0.0 -0.0441824 0.039321 0.960808 0.0 0.0 0.0 0.0441824 0.0 0.0 0.0441824 0.0 0.0 0.0852843 -0.0760669 0.00641338 0.0 0.0 0.0 -0.0852843 0.0 0.0 -0.0852843 0.019637400000000006 0.987806 -2.16943e-18 -0.0780645 0.00144853 0.0 -0.010373 0.00232138 -0.0595447 0.0808505 0.95377 -0.010321 -0.125955 0.174933 0.0220286 -0.0966867 0.123179 0.0443976 -0.00322548 -0.00019607 0.0315763 -0.00562016…
6627.0 0.0 0.0 -0.00442346 0.00394458 0.964659 0.0 0.0 0.0 0.00442346 0.0 0.0 0.00442346 0.0 0.0 -0.0247851 0.0221063 -0.00186384 0.0 0.0 0.0 0.0247851 0.0 0.0 0.0247851 -0.016759499999999997 0.987758 -2.16943e-18 0.0226857 0.000481134 0.0 -0.0139857 -8.67838e-05 -0.0492715 0.0822655 0.954613 -0.0133649 -0.139127 0.174865 0.0254779 -0.0954048 0.0946924 0.0617787 -0.00600074 -0.000305606 0.0192481…
6637.0 0.0 0.0 -0.0553856 0.0492589 0.959469 0.0 0.0 0.0 0.0553856 0.0 0.0 0.0553856 0.0 0.0 -0.116213 0.103653 -0.00873922 0.0 0.0 0.0 0.116213 0.0 0.0 0.116213 0.029890800000000002 0.987559 -2.16943e-18 0.106346 -0.00316542 0.0 -0.0122459 0.000593759 -0.0585409 0.0833257 0.953573 -0.0116531 -0.132198 0.174744 0.0277072 -0.0958586 0.108962 0.057018 0.00574502 0.000282084 -0.0641127 0.000387686 -…
6641.0 0.0 0.0 -0.0610842 0.0543081 0.958746 0.0 0.0 0.0 0.0610842 0.0 0.0 0.0610842 0.0 0.0 -0.120854 0.107792 -0.0090882 0.0 0.0 0.0 0.120854 0.0 0.0 0.120854 0.0351052 0.987388 -2.16943e-18 0.110572 -0.003922 0.0 -0.00546681 0.000765191 -0.0657005 0.0758567 0.953389 -0.00517524 -0.113251 0.174628 0.0151164 -0.0984677 0.146056 0.0288466 -0.011912 -0.000792952 0.0890342 0.00909077 0.00703858 -0.…
6650.0 0.0 0.0 -0.0553697 0.0492449 0.959471 0.0 0.0 0.0 0.0553697 0.0 0.0 0.0553697 0.0 0.0 0.00742868 -0.0066258 0.000558637 0.0 0.0 0.0 -0.00742868 0.0 0.0 -0.00742868 0.0298763 0.987559 -2.16943e-18 -0.00679796 0.000202236 0.0 -0.00995138 0.000256509 -0.0604861 0.0794976 0.953803 -0.0094599 -0.123357 0.174564 0.0206806 -0.0922175 0.109677 0.0543187 0.00871237 0.000458494 -0.0533799 -0.0102361…
6652.0 0.0 0.0 -0.048519 0.0431696 0.960303 0.0 0.0 0.0 0.048519 0.0 0.0 0.048519 0.0 0.0 -0.134132 0.119635 -0.0100867 0.0 0.0 0.0 0.134132 0.0 0.0 0.134132 0.0236067 0.987724 -2.16943e-18 0.122766 -0.0028106 0.0 -0.0103566 0.000626232 -0.064659 0.0791489 0.953387 -0.00984134 -0.120886 0.174575 0.0224263 -0.0915664 0.123159 0.0444057 0.0041969 0.000238952 0.0211464 -0.00542781 0.00122925 0.00400…
6656.0 0.0 0.0 -0.0368062 0.0327698 0.961629 0.0 0.0 0.0 0.0368062 0.0 0.0 0.0368062 0.0 0.0 -0.10627 0.0947846 -0.00799152 0.0 0.0 0.0 0.10627 0.0 0.0 0.10627 0.012885200000000006 0.987907 -2.16943e-18 0.0972844 -0.00108741 0.0 -0.00372256 0.00100736 -0.117858 0.13104 0.942176 -0.00354077 -0.128641 0.17473 0.0822639 -0.124166 0.174566 0.0774445 -0.000310989 -3.56346e-05 0.00311433 0.0977594 -0.0…
6669.0 0.0 0.0 -0.0639817 0.0568738 0.958367 0.0 0.0 0.0 0.0639817 0.0 0.0 0.0639817 0.0 0.0 -0.0105264 0.00938869 -0.000791583 0.0 0.0 0.0 0.0105264 0.0 0.0 0.0105264 0.0377561 0.987291 -2.16943e-18 0.00962982 -0.000369511 0.0 -0.0119633 0.000201772 -0.0481744 0.0771156 0.954947 -0.0114084 -0.135013 0.174675 0.0201859 -0.0966043 0.0977546 0.0585651 0.00392495 0.000193864 -0.0392326 0.00123261 -0…
6684.0 0.0 0.0 -0.0864834 0.0767592 0.955171 0.0 0.0 0.0 0.0864834 0.0 0.0 0.0864834 0.0 0.0 0.00894579 -0.00797894 0.000672723 0.0 0.0 0.0 -0.00894579 0.0 0.0 -0.00894579 0.0583306 0.986269 -2.16943e-18 -0.00817472 0.000498083 0.0 -0.0119165 0.000189802 -0.0568083 0.0844059 0.95372 -0.01135 -0.133389 0.17464 0.0272251 -0.0972402 0.106809 0.0587724 0.00241855 0.000116007 -0.0140161 0.00997528 -0.…
6685.0 0.0 0.0 -0.0629537 0.0559636 0.958502 0.0 0.0 0.0 0.0629537 0.0 0.0 0.0629537 0.0 0.0 -0.0156285 0.0139394 -0.00117527 0.0 0.0 0.0 0.0156285 0.0 0.0 0.0156285 0.036815600000000004 0.987326 -2.16943e-18 0.014298 -0.000533916 0.0 -0.00853668 0.000309498 -0.0434366 0.0688409 0.955792 -0.00813517 -0.129201 0.175455 0.00839296 -0.103787 0.120723 0.0376275 -0.0131271 -0.000584385 0.0514 0.000104…
6699.0 0.0 0.0 -0.0341746 0.0304311 0.96191 0.0 0.0 0.0 0.0341746 0.0 0.0 0.0341746 0.0 0.0 -0.140154 0.125006 -0.0105396 0.0 0.0 0.0 0.140154 0.0 0.0 0.140154 0.010476100000000002 0.98793 -2.16943e-18 0.128306 -0.00109648 0.0 -0.00311379 0.000794734 -0.131158 0.150861 0.937771 -0.00291545 -0.138752 0.174535 0.105842 -0.135041 0.174694 0.0922622 0.00307826 0.000381003 0.0206596 0.187301 -0.008797…
6716.0 0.0 0.0 -0.0629127 0.0559273 0.958508 0.0 0.0 0.0 0.0629127 0.0 0.0 0.0629127 0.0 0.0 -0.103697 0.0924893 -0.007798 0.0 0.0 0.0 0.103697 0.0 0.0 0.103697 0.036778000000000005 0.987328 -2.16943e-18 0.0948685 -0.00353869 0.0 -0.011451 0.000643201 -0.0572981 0.0814244 0.953959 -0.0108982 -0.129144 0.17459 0.0234575 -0.0942378 0.107695 0.0553167 -0.00511189 -0.000300194 0.0143168 0.00518129 0.…
6717.0 0.0 0.0 -0.0572004 0.0508674 0.959242 0.0 0.0 0.0 0.0572004 0.0 0.0 0.0572004 0.0 0.0 0.00333128 -0.00297124 0.000250512 0.0 0.0 0.0 -0.00333128 0.0 0.0 -0.00333128 0.031551600000000006 0.987508 -2.16943e-18 -0.00304827 9.62702e-05 0.0 -0.00867224 0.000419814 -0.0421207 0.0693895 0.955873 -0.00825709 -0.130909 0.174856 0.00940213 -0.104943 0.119437 0.0387704 -0.0152384 -0.000658537 0.04345…
6718.0 0.0 0.0 -0.0917455 0.0813987 0.954359 0.0 0.0 0.0 0.0917455 0.0 0.0 0.0917455 0.0 0.0 0.007759 -0.00692041 0.000583477 0.0 0.0 0.0 -0.007759 0.0 0.0 -0.007759 0.06313830000000001 0.985964 -2.16943e-18 -0.00708785 0.000469308 0.0 -0.00754238 0.000283758 -0.0562549 0.0802317 0.953786 -0.00717513 -0.129 0.174601 0.0217333 -0.108198 0.136478 0.0389671 -0.0209957 -0.00106224 0.0702011 0.0211469…
6726.0 0.0 0.0 -0.0841966 0.0747416 0.955516 0.0 0.0 0.0 0.0841966 0.0 0.0 0.0841966 0.0 0.0 -0.00395494 0.00352749 -0.000297412 0.0 0.0 0.0 0.00395494 0.0 0.0 0.00395494 0.056240700000000005 0.986394 -2.16943e-18 0.00361454 -0.000211937 0.0 -0.0119663 0.00030688 -0.0450998 0.0764732 0.955315 -0.011415 -0.136284 0.174614 0.0184519 -0.0994715 0.104453 0.0516635 -0.0173545 -0.000808464 0.0132458 0.…
6744.0 0.0 0.0 -0.0326531 0.0290787 0.962069 0.0 0.0 0.0 0.0326531 0.0 0.0 0.0326531 0.0 0.0 0.0595794 -0.0531401 0.00448037 0.0 0.0 0.0 -0.0595794 0.0 0.0 -0.0595794 0.0090832 0.987941 -2.16943e-18 -0.0545436 0.000383128 0.0 -0.00674275 0.00366312 -0.0815231 0.0788082 0.952144 -0.00699477 -0.0994287 0.174579 0.0173455 -0.0816759 0.143491 0.0305998 0.0145409 0.00111432 0.0118901 -0.0219972 -0.000…
6777.0 0.0 0.0 -0.0509106 0.0452911 0.960018 0.0 0.0 0.0 0.0509106 0.0 0.0 0.0509106 0.0 0.0 -0.0985163 0.0878688 -0.00740843 0.0 0.0 0.0 0.0985163 0.0 0.0 0.0985163 0.025795500000000006 0.987671 -2.16943e-18 0.0901629 -0.00227995 0.0 -0.00721086 0.000673763 -0.0828684 0.0785502 0.951928 -0.00681551 -0.100248 0.174692 0.0194531 -0.0808509 0.141195 0.0334782 0.0158235 0.00122535 -0.00467723 -0.024…
6785.0 0.0 0.0 -0.0916927 0.0813522 0.954368 0.0 0.0 0.0 0.0916927 0.0 0.0 0.0916927 0.0 0.0 0.00772608 -0.00689105 0.000581001 0.0 0.0 0.0 -0.00772608 0.0 0.0 -0.00772608 0.06309010000000001 0.985967 -2.16943e-18 -0.0070578 0.000466944 0.0 -0.00806922 0.000254045 -0.0624811 0.076302 0.953793 -0.00767467 -0.117479 0.174591 0.0165155 -0.0949266 0.133063 0.0353992 0.00017936 1.10166e-05 0.0462239 -…
6789.0 0.0 0.0 -0.0438566 0.0390318 0.960845 0.0 0.0 0.0 0.0438566 0.0 0.0 0.0438566 0.0 0.0 -0.0967622 0.0863042 -0.00727652 0.0 0.0 0.0 0.0967622 0.0 0.0 0.0967622 0.0193392 0.987812 -2.16943e-18 0.0885712 -0.00161462 0.0 -0.0112684 0.000629485 -0.0535472 0.0786815 0.954155 -0.010715 -0.133742 0.175425 0.0234447 -0.10227 0.122965 0.0443204 -0.0179664 -0.000892493 0.0483392 0.0111722 0.0044784 -…
6790.0 0.0 0.0 -0.0472788 0.0420692 0.960449 0.0 0.0 0.0 0.0472788 0.0 0.0 0.0472788 0.0 0.0 -0.143174 0.1277 -0.0107667 0.0 0.0 0.0 0.143174 0.0 0.0 0.143174 0.0224716 0.987749 -2.16943e-18 0.131045 -0.00283755 0.0 -0.0138319 0.000638404 -0.0468256 0.0786827 0.954963 -0.0131841 -0.139344 0.174551 0.0235457 -0.0966306 0.0972339 0.0579984 -0.00869328 -0.000421708 0.00555054 0.0165484 0.000326646 -…
6850.0 0.0 0.0 -0.0475079 0.0422725 0.960422 0.0 0.0 0.0 0.0475079 0.0 0.0 0.0475079 0.0 0.0 -0.132227 0.117936 -0.00994343 0.0 0.0 0.0 0.132227 0.0 0.0 0.132227 0.0226813 0.987745 -2.16943e-18 0.121025 -0.00264831 0.0 -0.0111636 0.000623947 -0.0628379 0.0815488 0.953358 -0.0106139 -0.125545 0.174564 0.0253852 -0.0933518 0.117273 0.0503587 0.00203099 0.000111069 -0.0156707 0.00150651 -0.00132436 …
6862.0 0.0 0.0 -0.0341234 0.0303856 0.961915 0.0 0.0 0.0 0.0341234 0.0 0.0 0.0341234 0.0 0.0 -0.127631 0.113837 -0.00959787 0.0 0.0 0.0 0.127631 0.0 0.0 0.127631 0.0104292 0.987931 -2.16943e-18 0.116842 -0.000992525 0.0 -0.00210961 0.000873763 -0.107755 0.133345 0.942432 -0.00197513 -0.14164 0.1749 0.0848474 -0.138862 0.175694 0.0718912 0.0136959 0.00144147 -0.0138754 0.14899 -0.010486 0.0129812 …
6873.0 0.0 0.0 -0.0372984 0.0332072 0.961575 0.0 0.0 0.0 0.0372984 0.0 0.0 0.0372984 0.0 0.0 -0.0194255 0.017326 -0.0014608 0.0 0.0 0.0 0.0194255 0.0 0.0 0.0194255 0.013335800000000002 0.987901 -2.16943e-18 0.0177829 -0.000207525 0.0 -0.00617593 0.000323098 -0.056933 0.0703862 0.954555 -0.00590775 -0.116043 0.174558 0.00930867 -0.098669 0.137316 0.029106 -0.00946402 -0.00054731 0.0780579 -0.00090…
6889.0 0.0 0.0 -0.0282651 0.0251768 0.962518 0.0 0.0 0.0 0.0282651 0.0 0.0 0.0282651 0.0 0.0 -0.0227106 0.020256 -0.00170783 0.0 0.0 0.0 0.0227106 0.0 0.0 0.0227106 0.005066100000000004 0.987961 -2.16943e-18 0.0207915 -5.48087e-05 0.0 -0.0104488 -7.17966e-06 -0.0714483 0.0805942 0.952665 -0.00997007 -0.116774 0.174625 0.0250654 -0.0877068 0.125667 0.0448452 0.00698185 0.000442961 -0.0508873 -0.02…
6894.0 0.0 0.0 -0.0609226 0.054165 0.958767 0.0 0.0 0.0 0.0609226 0.0 0.0 0.0609226 0.0 0.0 -0.0937664 0.0836322 -0.00705123 0.0 0.0 0.0 0.0937664 0.0 0.0 0.0937664 0.034957300000000004 0.987394 -2.16943e-18 0.0857897 -0.00302909 0.0 -0.0113595 0.000604334 -0.0584848 0.0818829 0.953666 -0.0108078 -0.130308 0.174655 0.0257298 -0.097143 0.1147 0.0523966 0.00742297 0.000369274 -0.0286178 0.00347342 …
6906.0 0.0 0.0 -0.0363638 0.0323767 0.961676 0.0 0.0 0.0 0.0363638 0.0 0.0 0.0363638 0.0 0.0 -0.0226024 0.0201596 -0.0016997 0.0 0.0 0.0 0.0226024 0.0 0.0 0.0226024 0.012480199999999997 0.987911 -2.16943e-18 0.0206914 -0.000222126 0.0 -0.0124291 0.000287252 -0.0393117 0.0724017 0.95613 -0.0119045 -0.13754 0.174547 0.0140413 -0.0968748 0.0923462 0.055438 0.00448691 0.000182257 -0.013987 0.00488019…
6921.0 0.0 0.0 -0.0341593 0.0304176 0.961911 0.0 0.0 0.0 0.0341593 0.0 0.0 0.0341593 0.0 0.0 -0.132921 0.118555 -0.00999563 0.0 0.0 0.0 0.132921 0.0 0.0 0.132921 0.010462100000000002 0.98793 -2.16943e-18 0.121684 -0.00103803 0.0 -0.0073676 0.000740498 -0.0665389 0.0752799 0.953298 -0.00697389 -0.115027 0.1748 0.0178178 -0.0955506 0.144227 0.0288299 -0.00798364 -0.00053983 0.080714 0.00564009 0.00…
6928.0 0.0 0.0 -0.0363945 0.032404 0.961673 0.0 0.0 0.0 0.0363945 0.0 0.0 0.0363945 0.0 0.0 -0.109551 0.097711 -0.00823825 0.0 0.0 0.0 0.109551 0.0 0.0 0.109551 0.0125083 0.987911 -2.16943e-18 0.100288 -0.0010797 0.0 -0.0102287 0.000747043 -0.0889746 0.08906 0.95054 -0.00972834 -0.108045 0.17462 0.0338379 -0.0841144 0.137631 0.0455782 0.0129921 0.00105439 -0.0453405 -0.0122052 -0.00412371 0.01239…
6961.0 0.0 0.0 -0.0330049 0.0293914 0.962033 0.0 0.0 0.0 0.0330049 0.0 0.0 0.0330049 0.0 0.0 -0.188401 0.168039 -0.0141678 0.0 0.0 0.0 0.188401 0.0 0.0 0.188401 0.009405300000000005 0.987939 -2.16943e-18 0.172477 -0.00127219 0.0 -0.0131876 0.000620732 -0.0487418 0.0777242 0.954812 -0.0125575 -0.136874 0.174603 0.0228524 -0.0946587 0.0935541 0.0615456 -0.0082314 -0.000414315 0.0154614 0.0125964 0.…
6971.0 0.0 0.0 -0.0186003 0.016576 0.963447 0.0 0.0 0.0 0.0186003 0.0 0.0 0.0186003 0.0 0.0 -0.00624273 0.00556803 -0.000469454 0.0 0.0 0.0 0.00624273 0.0 0.0 0.00624273 -0.0037819999999999937 0.987941 -2.16943e-18 0.00571509 4.01704e-05 0.0 -0.00948264 -9.22337e-06 -0.078581 0.0847718 0.951977 -0.00903995 -0.110398 0.174564 0.0257537 -0.083986 0.127243 0.0464501 0.0141917 0.00101018 -0.0380667 -…
6981.0 0.0 0.0 -0.0808984 0.0718303 0.956006 0.0 0.0 0.0 0.0808984 0.0 0.0 0.0808984 0.0 0.0 -0.00784771 0.00699954 -0.000590148 0.0 0.0 0.0 0.00784771 0.0 0.0 0.00784771 0.0532261 0.986566 -2.16943e-18 0.00717362 -0.000396886 0.0 -0.0119044 0.000358802 -0.044806 0.0765963 0.95532 -0.0113549 -0.136725 0.174587 0.0186172 -0.0995994 0.102385 0.0535558 -0.00758986 -0.000350955 0.00459374 0.0127107 0…
6998.0 0.0 0.0 -0.0347245 0.0309199 0.961852 0.0 0.0 0.0 0.0347245 0.0 0.0 0.0347245 0.0 0.0 0.00515252 -0.00459564 0.000387469 0.0 0.0 0.0 -0.00515252 0.0 0.0 -0.00515252 0.010979500000000003 0.987926 -2.16943e-18 -0.00471694 4.2904e-05 0.0 -0.00762168 9.79589e-05 -0.0667556 0.0854259 0.952452 -0.00727617 -0.125104 0.174708 0.0282412 -0.104974 0.141451 0.0412797 -0.0238546 -0.00162012 0.083428 0…
7002.0 0.0 0.0 -0.0840463 0.074609 0.955539 0.0 0.0 0.0 0.0840463 0.0 0.0 0.0840463 0.0 0.0 -0.0489485 0.0436582 -0.00368093 0.0 0.0 0.0 0.0489485 0.0 0.0 0.0489485 0.056103400000000005 0.986402 -2.16943e-18 0.044736 -0.00261633 0.0 -0.0104969 0.000362401 -0.0712253 0.083891 0.952595 -0.00997577 -0.118077 0.174974 0.0258037 -0.087658 0.118919 0.0513209 0.012589 0.000793158 -0.0657147 -0.0163574 -…
7014.0 0.0 0.0 -0.0602723 0.053589 0.958851 0.0 0.0 0.0 0.0602723 0.0 0.0 0.0602723 0.0 0.0 0.00158915 -0.0014174 0.000119504 0.0 0.0 0.0 -0.00158915 0.0 0.0 -0.00158915 0.034362300000000005 0.987414 -2.16943e-18 -0.001454 5.03914e-05 0.0 -0.012663 0.000303933 -0.0441151 0.0771894 0.955374 -0.0120754 -0.138223 0.174638 0.0194682 -0.0957746 0.0881374 0.0633824 0.00136075 6.12985e-05 -0.00293061 0.…
7033.0 0.0 0.0 -0.0766989 0.0681212 0.956616 0.0 0.0 0.0 0.0766989 0.0 0.0 0.0766989 0.0 0.0 -0.0229911 0.0205063 -0.00172893 0.0 0.0 0.0 0.0229911 0.0 0.0 0.0229911 0.049386900000000004 0.98677 -2.16943e-18 0.021021 -0.00107447 0.0 -0.0131608 0.000438672 -0.0451293 0.0782885 0.955215 -0.0125595 -0.138824 0.17531 0.0204791 -0.0974477 0.0967874 0.0574805 0.00413827 0.000184586 -0.0376419 0.0041403…
7036.0 0.0 0.0 -0.0734468 0.065247 0.957077 0.0 0.0 0.0 0.0734468 0.0 0.0 0.0734468 0.0 0.0 -0.0438168 0.0390811 -0.00329502 0.0 0.0 0.0 0.0438168 0.0 0.0 0.0438168 0.0464132 0.986917 -2.16943e-18 0.0400685 -0.00191745 0.0 -0.00670219 0.000574479 -0.0681104 0.0752281 0.95337 -0.00635975 -0.110226 0.17488 0.0144179 -0.092214 0.143726 0.0274836 0.000371209 2.48423e-05 0.0592013 -0.00563445 0.004191…
7099.0 0.0 0.0 -0.0569758 0.0506684 0.95927 0.0 0.0 0.0 0.0569758 0.0 0.0 0.0569758 0.0 0.0 -0.0494441 0.0441003 -0.0037182 0.0 0.0 0.0 0.0494441 0.0 0.0 0.0494441 0.031346000000000006 0.987514 -2.16943e-18 0.0452439 -0.00141872 0.0 -0.0108515 7.81603e-05 -0.0516481 0.0798137 0.95431 -0.0102749 -0.134963 0.174557 0.0235953 -0.104414 0.12261 0.0448661 -0.0208027 -0.00110245 0.0138473 0.00867936 0.…
7103.0 0.0 0.0 -0.0339372 0.0302201 0.961935 0.0 0.0 0.0 0.0339372 0.0 0.0 0.0339372 0.0 0.0 -0.0171749 0.0153186 -0.00129155 0.0 0.0 0.0 0.0171749 0.0 0.0 0.0171749 0.010258799999999998 0.987932 -2.16943e-18 0.0157231 -0.000130633 0.0 -0.00772934 0.000152998 -0.0566562 0.0799573 0.953808 -0.00738433 -0.128149 0.174653 0.0212741 -0.106257 0.132131 0.0418078 -0.019643 -0.000997307 0.0663751 0.0178…
7134.0 0.0 0.0 -0.0651231 0.0578841 0.958216 0.0 0.0 0.0 0.0651231 0.0 0.0 0.0651231 0.0 0.0 -0.0640232 0.0571037 -0.00481455 0.0 0.0 0.0 0.0640232 0.0 0.0 0.0640232 0.0388002 0.98725 -2.16943e-18 0.0585676 -0.00231428 0.0 -0.013033 0.000794172 -0.0556379 0.0862345 0.953651 -0.0124619 -0.137465 0.174921 0.0300018 -0.0988171 0.106108 0.0600215 0.00954088 0.000505061 -0.060144 0.00585136 -0.0052780…
7154.0 0.0 0.0 -0.0262615 0.0233946 0.962718 0.0 0.0 0.0 0.0262615 0.0 0.0 0.0262615 0.0 0.0 0.0632647 -0.0564271 0.00475751 0.0 0.0 0.0 -0.0632647 0.0 0.0 -0.0632647 0.003231800000000007 0.987964 -2.16943e-18 -0.0579189 3.66363e-05 0.0 -0.0132566 0.00339746 -0.0479125 0.0804066 0.954859 -0.0132885 -0.137829 0.174579 0.023026 -0.0978296 0.102565 0.0548997 -0.0050343 -0.000248336 -0.000692089 0.01…
7159.0 0.0 0.0 -0.0436013 0.0388051 0.960875 0.0 0.0 0.0 0.0436013 0.0 0.0 0.0436013 0.0 0.0 -0.145489 0.129765 -0.0109408 0.0 0.0 0.0 0.145489 0.0 0.0 0.145489 0.019105500000000004 0.987816 -2.16943e-18 0.133174 -0.00239371 0.0 -0.0121834 0.000619839 -0.0587622 0.0809961 0.953756 -0.0115921 -0.129562 0.174558 0.0254701 -0.0938216 0.111147 0.0530057 0.0069938 0.000345409 -0.0342149 0.00249201 -0.…
7175.0 0.0 0.0 -0.0448483 0.0399121 0.960732 0.0 0.0 0.0 0.0448483 0.0 0.0 0.0448483 0.0 0.0 0.0226393 -0.0201925 0.00170248 0.0 0.0 0.0 -0.0226393 0.0 0.0 -0.0226393 0.020246900000000005 0.987795 -2.16943e-18 -0.0207225 0.00039832 0.0 -0.0106537 0.000284573 -0.0557197 0.0805426 0.954087 -0.010142 -0.12975 0.174534 0.0224319 -0.0965999 0.107778 0.0559215 0.00716638 0.000339665 -0.0373477 0.001504…
7184.0 0.0 0.0 -0.00989226 0.00881924 0.964212 0.0 0.0 0.0 0.00989226 0.0 0.0 0.00989226 0.0 0.0 0.0311018 -0.0277403 0.00233885 0.0 0.0 0.0 -0.0311018 0.0 0.0 -0.0311018 -0.011753699999999992 0.98785 -2.16943e-18 -0.0284702 -0.000448065 0.0 -0.00770385 -0.00113972 -0.248937 0.306468 0.88688 -0.00676125 -0.205533 0.172192 0.293264 -0.201632 0.174586 0.281087 -0.0346999 -0.00858929 -0.824338 0.548…
7196.0 0.0 0.0 -0.0750543 0.0666679 0.95685 0.0 0.0 0.0 0.0750543 0.0 0.0 0.0750543 0.0 0.0 -0.0689659 0.0615121 -0.00518623 0.0 0.0 0.0 0.0689659 0.0 0.0 0.0689659 0.0478832 0.986846 -2.16943e-18 0.0630612 -0.00311936 0.0 -0.010852 0.000480305 -0.0590731 0.0817595 0.953714 -0.010327 -0.128098 0.174579 0.0241158 -0.0960628 0.114866 0.051676 0.00413513 0.000210216 -0.0354535 -0.00186379 -0.0027292…
7242.0 0.0 0.0 -0.0163653 0.0145857 0.96365 0.0 0.0 0.0 0.0163653 0.0 0.0 0.0163653 0.0 0.0 -0.0146788 0.0130924 -0.00110385 0.0 0.0 0.0 0.0146788 0.0 0.0 0.0146788 -0.005828100000000003 0.987925 -2.16943e-18 0.0134379 0.000124489 0.0 -0.0114812 -0.000114834 -0.0608561 0.0819657 0.953526 -0.0109646 -0.127769 0.17634 0.0238937 -0.0947641 0.117559 0.0495394 0.00588728 0.000306518 -0.0299567 -0.0037…
7244.0 0.0 0.0 -0.0520101 0.0462663 0.959885 0.0 0.0 0.0 0.0520101 0.0 0.0 0.0520101 0.0 0.0 -0.0371671 0.0331501 -0.00279496 0.0 0.0 0.0 0.0371671 0.0 0.0 0.0371671 0.0268018 0.987645 -2.16943e-18 0.0340146 -0.000897552 0.0 -0.0090869 0.000853305 -0.046123 0.0715552 0.955437 -0.00869635 -0.129338 0.174551 0.0121962 -0.102708 0.121879 0.0381481 -0.0151124 -0.000626592 0.055737 0.0025332 0.0051392…
7245.0 0.0 0.0 -0.0247937 0.0220886 0.962862 0.0 0.0 0.0 0.0247937 0.0 0.0 0.0247937 0.0 0.0 -0.0234752 0.0209381 -0.00176534 0.0 0.0 0.0 0.0234752 0.0 0.0 0.0234752 0.0018880000000000008 0.987963 -2.16943e-18 0.0214916 1.79519e-05 0.0 -0.0123778 0.000129703 -0.0568654 0.0849736 0.953689 -0.0118291 -0.134125 0.174748 0.027972 -0.096935 0.106611 0.0587797 0.00671554 0.000323772 -0.0652471 0.000599…
7266.0 0.0 0.0 -0.0778153 0.0691075 0.956455 0.0 0.0 0.0 0.0778153 0.0 0.0 0.0778153 0.0 0.0 0.0101842 -0.00908347 0.000765849 0.0 0.0 0.0 -0.0101842 0.0 0.0 -0.0101842 0.0504077 0.986717 -2.16943e-18 -0.00931092 0.000486344 0.0 -0.0117492 0.000171744 -0.0542252 0.0787861 0.954401 -0.0111947 -0.13001 0.175989 0.0198908 -0.0945685 0.108785 0.0515211 -0.00563457 -0.000313851 0.0291666 0.00259026 0.…
7278.0 0.0 0.0 -0.05146 0.0457784 0.959951 0.0 0.0 0.0 0.05146 0.0 0.0 0.05146 0.0 0.0 -0.00767379 0.00684441 -0.000577069 0.0 0.0 0.0 0.00767379 0.0 0.0 0.00767379 0.0262984 0.987658 -2.16943e-18 0.00702302 -0.000181452 0.0 -0.00564119 0.0002895 -0.0609298 0.0693496 0.954319 -0.00538152 -0.110486 0.174589 0.00764451 -0.0946301 0.138643 0.0276706 0.000461751 2.7738e-05 0.0601091 -0.00969767 0.004…
7298.0 0.0 0.0 -0.0257806 0.0229667 0.962765 0.0 0.0 0.0 0.0257806 0.0 0.0 0.0257806 0.0 0.0 -0.152629 0.136133 -0.0114777 0.0 0.0 0.0 0.152629 0.0 0.0 0.152629 0.0027915000000000023 0.987964 -2.16943e-18 0.139732 -2.11875e-05 0.0 -0.00642733 0.000707377 -0.0788713 0.0800668 0.951793 -0.00606763 -0.108704 0.174534 0.0239649 -0.09228 0.149951 0.0320499 -0.00165447 -0.000131729 0.06564 0.00881687 0…
7342.0 0.0 0.0 -0.0825851 0.0733193 0.955757 0.0 0.0 0.0 0.0825851 0.0 0.0 0.0825851 0.0 0.0 -0.0118412 0.0105614 -0.000890457 0.0 0.0 0.0 0.0118412 0.0 0.0 0.0118412 0.0547679 0.986479 -2.16943e-18 0.010823 -0.000617105 0.0 -0.00894252 0.000277602 -0.0768388 0.0817707 0.952312 -0.00849465 -0.10912 0.174649 0.0225742 -0.083156 0.124235 0.0469224 0.014778 0.00103165 -0.0659813 -0.0286638 -0.005317…
7344.0 0.0 0.0 -0.0412617 0.0367277 0.961139 0.0 0.0 0.0 0.0412617 0.0 0.0 0.0412617 0.0 0.0 -0.166623 0.148615 -0.0125301 0.0 0.0 0.0 0.166623 0.0 0.0 0.166623 0.016963900000000004 0.987852 -2.16943e-18 0.152525 -0.00238458 0.0 -0.00942994 0.000530637 -0.0872869 0.0966904 0.949776 -0.00893346 -0.118379 0.174565 0.0424305 -0.0934505 0.131174 0.06053 0.00906904 0.000725075 -0.0871012 -0.00525311 -…
7359.0 0.0 0.0 0.00251173 -0.00224054 0.965186 0.0 0.0 0.0 -0.00251173 0.0 0.0 -0.00251173 0.0 0.0 -0.0258378 0.0230453 -0.00194301 0.0 0.0 0.0 0.0258378 0.0 0.0 0.0258378 -0.023106799999999997 0.987601 -2.16943e-18 0.0236452 0.000665569 0.0 -0.00894143 -0.000126956 -0.0801475 0.0828197 0.952015 -0.00852519 -0.106391 0.174568 0.0232352 -0.0814933 0.130464 0.0423405 0.0142959 0.00104662 -0.0516341…
7366.0 0.0 0.0 -0.0636037 0.0565392 0.958417 0.0 0.0 0.0 0.0636037 0.0 0.0 0.0636037 0.0 0.0 -0.0853757 0.0761484 -0.00642025 0.0 0.0 0.0 0.0853757 0.0 0.0 0.0853757 0.0374103 0.987304 -2.16943e-18 0.0781052 -0.00296745 0.0 -0.0119664 0.00055407 -0.0566618 0.0809281 0.953947 -0.0113912 -0.131034 0.174645 0.0247252 -0.0955794 0.110359 0.0534232 0.00738153 0.000350214 -0.0177677 0.0080962 -0.002290…
7367.0 0.0 0.0 -0.0301878 0.0268867 0.962324 0.0 0.0 0.0 0.0301878 0.0 0.0 0.0301878 0.0 0.0 0.0158702 -0.014155 0.00119344 0.0 0.0 0.0 -0.0158702 0.0 0.0 -0.0158702 0.006826300000000007 0.987954 -2.16943e-18 -0.014529 6.62351e-05 0.0 -0.0118476 5.25671e-07 -0.0569173 0.0830644 0.953824 -0.0112873 -0.131943 0.175175 0.0253432 -0.0971689 0.112508 0.0531022 0.00699543 0.000334318 -0.0310892 0.00565…
7368.0 0.0 0.0 -0.041822 0.0372252 0.961076 0.0 0.0 0.0 0.041822 0.0 0.0 0.041822 0.0 0.0 0.0535433 -0.0477564 0.00402645 0.0 0.0 0.0 -0.0535433 0.0 0.0 -0.0535433 0.0174768 0.987844 -2.16943e-18 -0.0490125 0.000793729 0.0 -0.0106031 0.0018545 -0.0597426 0.0820168 0.953623 -0.0104289 -0.127599 0.17459 0.0242433 -0.0964081 0.115803 0.05172 0.00750536 0.000387515 -0.0312091 0.000238452 -0.00285977 …
7373.0 0.0 0.0 -0.0344161 0.0306458 0.961884 0.0 0.0 0.0 0.0344161 0.0 0.0 0.0344161 0.0 0.0 -0.121892 0.108718 -0.0091663 0.0 0.0 0.0 0.121892 0.0 0.0 0.121892 0.010697200000000004 0.987928 -2.16943e-18 0.111588 -0.000980565 0.0 -0.0134148 0.00057164 -0.0614923 0.0871853 0.95293 -0.0127496 -0.135132 0.174632 0.0338657 -0.0989203 0.112839 0.0584193 0.011546 0.000589386 -0.044575 0.0131184 -0.0047…
7385.0 0.0 0.0 -0.0454416 0.0404387 0.960663 0.0 0.0 0.0 0.0454416 0.0 0.0 0.0454416 0.0 0.0 0.0842862 -0.0751766 0.00633832 0.0 0.0 0.0 -0.0842862 0.0 0.0 -0.0842862 0.0207899 0.987784 -2.16943e-18 -0.077149 0.00152872 0.0 -0.00600138 0.00246281 -0.0823588 0.0928611 0.950545 -0.00616597 -0.115844 0.174535 0.0345282 -0.100722 0.149659 0.0442162 -0.00498722 -0.000390693 0.0408745 0.0222803 0.00261…
7389.0 0.0 0.0 -0.0608981 0.0541433 0.95877 0.0 0.0 0.0 0.0608981 0.0 0.0 0.0608981 0.0 0.0 -0.0118386 0.0105591 -0.000890262 0.0 0.0 0.0 0.0118386 0.0 0.0 0.0118386 0.034934900000000005 0.987394 -2.16943e-18 0.0108315 -0.000382175 0.0 -0.0116388 0.000213202 -0.0472116 0.0745056 0.955215 -0.0111022 -0.133115 0.174582 0.0173742 -0.0959431 0.0995485 0.0551051 -0.000558529 -2.67724e-05 -0.0147938 0.…
7391.0 0.0 0.0 -0.00739327 0.00659205 0.96442 0.0 0.0 0.0 0.00739327 0.0 0.0 0.00739327 0.0 0.0 0.00624835 -0.00557304 0.000469876 0.0 0.0 0.0 -0.00624835 0.0 0.0 -0.00624835 -0.014041200000000004 0.987812 -2.16943e-18 -0.00571942 -0.000104309 0.0 -0.00564358 6.95045e-05 -0.0980091 0.104266 0.947995 -0.00536865 -0.113842 0.175027 0.0476418 -0.100318 0.15476 0.0543201 0.00321316 0.000302513 0.0304…
7419.0 0.0 0.0 -0.0583861 0.051918 0.959092 0.0 0.0 0.0 0.0583861 0.0 0.0 0.0583861 0.0 0.0 -0.120656 0.107616 -0.00907335 0.0 0.0 0.0 0.120656 0.0 0.0 0.120656 0.032636500000000006 0.987473 -2.16943e-18 0.110402 -0.00361773 0.0 -0.00863516 0.000674576 -0.0539559 0.0757818 0.954358 -0.00820916 -0.127467 0.174652 0.0180262 -0.10345 0.131625 0.0369191 -0.022381 -0.00120696 0.0716038 0.010183 0.0066…
7429.0 0.0 0.0 -0.0266019 0.0236974 0.962684 0.0 0.0 0.0 0.0266019 0.0 0.0 0.0266019 0.0 0.0 -0.159114 0.141917 -0.0119653 0.0 0.0 0.0 0.159114 0.0 0.0 0.159114 0.003543400000000002 0.987963 -2.16943e-18 0.145669 -0.000141727 0.0 -0.00953153 0.000754111 -0.0578754 0.0806689 0.95349 -0.00904706 -0.131588 0.174884 0.0259483 -0.105397 0.129905 0.0446183 -0.0189914 -0.000961453 0.0549656 0.0184166 0.…
7430.0 0.0 0.0 -0.0764948 0.0679408 0.956645 0.0 0.0 0.0 0.0764948 0.0 0.0 0.0764948 0.0 0.0 -0.00251805 0.0022459 -0.000189358 0.0 0.0 0.0 0.00251805 0.0 0.0 0.00251805 0.0492003 0.98678 -2.16943e-18 0.0023023 -0.000117209 0.0 -0.0128642 0.000266852 -0.0427498 0.0762774 0.955547 -0.0122764 -0.138905 0.175246 0.0182083 -0.0979752 0.0958083 0.056571 -0.00349148 -0.000154184 -0.0171487 0.00780624 -…
7450.0 0.0 0.0 -0.0173069 0.0154243 0.963565 0.0 0.0 0.0 0.0173069 0.0 0.0 0.0173069 0.0 0.0 0.00280084 -0.00249812 0.000210623 0.0 0.0 0.0 -0.00280084 0.0 0.0 -0.00280084 -0.004966100000000001 0.987932 -2.16943e-18 -0.00256408 -2.1339e-05 0.0 -0.00558 0.000128647 -0.0863074 0.0914732 0.950361 -0.00531701 -0.110309 0.174608 0.0328232 -0.0958948 0.150112 0.0428377 -0.000467388 -4.02471e-05 0.05726…
7453.0 0.0 0.0 -0.0357596 0.0318398 0.961741 0.0 0.0 0.0 0.0357596 0.0 0.0 0.0357596 0.0 0.0 -0.0176043 0.0157017 -0.00132384 0.0 0.0 0.0 0.0176043 0.0 0.0 0.0176043 0.011927099999999996 0.987917 -2.16943e-18 0.0161159 -0.000163269 0.0 -0.00962423 0.000213136 -0.0501298 0.0772564 0.95468 -0.00920432 -0.131962 0.174606 0.0188675 -0.104612 0.125237 0.040764 -0.0149707 -0.000753551 0.0512383 0.00948…
7458.0 0.0 0.0 -0.0599401 0.0532947 0.958893 0.0 0.0 0.0 0.0599401 0.0 0.0 0.0599401 0.0 0.0 -0.111002 0.099005 -0.00834735 0.0 0.0 0.0 0.111002 0.0 0.0 0.111002 0.0340584 0.987425 -2.16943e-18 0.101563 -0.00348609 0.0 -0.00605859 0.000721675 -0.0650662 0.0756449 0.953389 -0.00573921 -0.115208 0.174618 0.0165302 -0.0990602 0.146408 0.0285231 -0.0155716 -0.00102833 0.0986157 0.0133922 0.0078973 -0…
7494.0 0.0 0.0 -0.101155 0.0896842 0.952847 0.0 0.0 0.0 0.101155 0.0 0.0 0.101155 0.0 0.0 0.00838709 -0.00748062 0.000630709 0.0 0.0 0.0 -0.00838709 0.0 0.0 -0.00838709 0.07173131 0.985354 -2.16943e-18 -0.0076565 0.000579368 0.0 -0.00772571 0.000237524 -0.0764463 0.0787184 0.952566 -0.0073354 -0.105378 0.174574 0.0183503 -0.0839229 0.135011 0.0363717 0.0147494 0.00104013 -0.0124146 -0.0249034 -0.…
7517.0 0.0 0.0 -0.0910209 0.0807601 0.954472 0.0 0.0 0.0 0.0910209 0.0 0.0 0.0910209 0.0 0.0 -0.0237172 0.0211539 -0.00178353 0.0 0.0 0.0 0.0237172 0.0 0.0 0.0237172 0.0624764 0.986007 -2.16943e-18 0.0216667 -0.00141885 0.0 -0.0108182 0.000364905 -0.0607487 0.0810726 0.953687 -0.0102984 -0.125216 0.174624 0.0228591 -0.0929669 0.113523 0.0515906 0.000775815 4.18351e-05 0.00815813 0.00267889 0.0003…
7525.0 0.0 0.0 -0.0452892 0.0403034 0.960681 0.0 0.0 0.0 0.0452892 0.0 0.0 0.0452892 0.0 0.0 -0.149413 0.133265 -0.0112359 0.0 0.0 0.0 0.149413 0.0 0.0 0.149413 0.020650500000000002 0.987787 -2.16943e-18 0.136761 -0.0026891 0.0 -0.0122277 0.000566677 -0.0607065 0.0822652 0.953468 -0.0116316 -0.129341 0.174586 0.027171 -0.0937074 0.111898 0.0540893 0.00636687 0.000326645 -0.0481722 0.00112184 -0.0…
7555.0 0.0 0.0 -0.0224345 0.0199892 0.963089 0.0 0.0 0.0 0.0224345 0.0 0.0 0.0224345 0.0 0.0 0.0562408 -0.0501623 0.00422931 0.0 0.0 0.0 -0.0562408 0.0 0.0 -0.0562408 -0.0002718999999999916 0.987959 -2.16943e-18 -0.0514882 -0.00016448 0.0 -0.0117187 0.00382524 -0.0555522 0.0811633 0.954153 -0.0118644 -0.130266 0.174618 0.0228474 -0.0961085 0.11305 0.0501279 -0.00721026 -0.000411441 0.031209 0.000…
7577.0 0.0 0.0 -0.028449 0.0253404 0.9625 0.0 0.0 0.0 0.028449 0.0 0.0 0.028449 0.0 0.0 -0.15041 0.134154 -0.0113108 0.0 0.0 0.0 0.15041 0.0 0.0 0.15041 0.0052344 0.98796 -2.16943e-18 0.1377 -0.000388314 0.0 -0.00722602 0.000605503 -0.0956214 0.0913336 0.949546 -0.00681475 -0.103733 0.174633 0.0357524 -0.0853865 0.145854 0.0461121 0.0107335 0.000968838 -0.0408024 -0.00851514 -0.00372032 0.0102351…
7586.0 0.0 0.0 -0.0226395 0.0201716 0.963069 0.0 0.0 0.0 0.0226395 0.0 0.0 0.0226395 0.0 0.0 -0.175004 0.156089 -0.0131603 0.0 0.0 0.0 0.175004 0.0 0.0 0.175004 -8.419999999999261e-05 0.98796 -2.16943e-18 0.160215 0.000478964 0.0 -0.0101288 0.000737273 -0.0628065 0.0790225 0.953451 -0.00961594 -0.123392 0.17455 0.0230745 -0.0937529 0.118652 0.0492211 0.00408845 0.000225397 -0.0374048 -0.00903059 …
7622.0 0.0 0.0 -0.0335038 0.0298349 0.96198 0.0 0.0 0.0 0.0335038 0.0 0.0 0.0335038 0.0 0.0 0.0702507 -0.0626581 0.00528285 0.0 0.0 0.0 -0.0702507 0.0 0.0 -0.0702507 0.00986200000000001 0.987935 -2.16943e-18 -0.0643126 0.000506457 0.0 -0.00901848 0.00371018 -0.0618005 0.0788641 0.953715 -0.00925 -0.120731 0.174642 0.0191659 -0.0959331 0.131051 0.0378596 -0.00146017 -9.14876e-05 0.0456414 -0.00529…
7636.0 0.0 0.0 -0.0426101 0.037925 0.960987 0.0 0.0 0.0 0.0426101 0.0 0.0 0.0426101 0.0 0.0 -0.132512 0.118191 -0.00996494 0.0 0.0 0.0 0.132512 0.0 0.0 0.132512 0.018198100000000002 0.987832 -2.16943e-18 0.121298 -0.00205997 0.0 -0.0112852 0.000660463 -0.0643719 0.0798611 0.953375 -0.0107201 -0.122606 0.175236 0.023324 -0.090404 0.11898 0.0472511 -0.000266682 -1.67267e-05 -0.00335888 -0.00436639 …
7646.0 0.0 0.0 -0.0459163 0.04086 0.960608 0.0 0.0 0.0 0.0459163 0.0 0.0 0.0459163 0.0 0.0 0.0151043 -0.0134718 0.00113584 0.0 0.0 0.0 -0.0151043 0.0 0.0 -0.0151043 0.021224400000000004 0.987775 -2.16943e-18 -0.0138251 0.000280513 0.0 -0.00905412 0.000336252 -0.0438011 0.0696369 0.955781 -0.008619 -0.129272 0.174578 0.00977542 -0.102178 0.118359 0.0388127 -0.0150311 -0.000654389 0.0475299 -0.0023…
7714.0 0.0 0.0 -0.0805892 0.0715573 0.956051 0.0 0.0 0.0 0.0805892 0.0 0.0 0.0805892 0.0 0.0 0.00985211 -0.0087873 0.000740878 0.0 0.0 0.0 -0.00985211 0.0 0.0 -0.00985211 0.0529434 0.986581 -2.16943e-18 -0.00900599 0.00049547 0.0 -0.0131049 0.000224638 -0.0462867 0.079018 0.95506 -0.0125001 -0.138464 0.175253 0.0213264 -0.0974192 0.0976472 0.0577431 0.00294555 0.000107523 -0.0105266 0.0126065 -0.…
7721.0 0.0 0.0 -0.018365 0.0163665 0.963469 0.0 0.0 0.0 0.018365 0.0 0.0 0.018365 0.0 0.0 -0.188672 0.168281 -0.0141882 0.0 0.0 0.0 0.188672 0.0 0.0 0.188672 -0.003997399999999998 0.98794 -2.16943e-18 0.172725 0.00125469 0.0 -0.00902309 0.000750329 -0.0667538 0.0771148 0.953229 -0.00855393 -0.117342 0.174651 0.0207202 -0.0913922 0.125135 0.0441843 0.00883556 0.000528552 -0.00948777 -0.0150573 -0.…
7728.0 0.0 0.0 -0.0491742 0.0437509 0.960225 0.0 0.0 0.0 0.0491742 0.0 0.0 0.0491742 0.0 0.0 -0.0965717 0.0861344 -0.00726219 0.0 0.0 0.0 0.0965717 0.0 0.0 0.0965717 0.024206400000000003 0.98771 -2.16943e-18 0.088387 -0.00208147 0.0 -0.00248426 0.000778935 -0.156897 0.198273 0.925867 -0.0023374 -0.169477 0.174669 0.161974 -0.166534 0.174604 0.151787 0.00333782 0.000510719 -0.140324 0.314641 -0.03…
7749.0 0.0 0.0 -0.0285205 0.0254039 0.962493 0.0 0.0 0.0 0.0285205 0.0 0.0 0.0285205 0.0 0.0 -0.121905 0.108729 -0.00916723 0.0 0.0 0.0 0.121905 0.0 0.0 0.121905 0.005299899999999996 0.98796 -2.16943e-18 0.111603 -0.0003227 0.0 -0.00498677 0.00121124 -0.108835 0.107843 0.9464 -0.00477976 -0.109439 0.174549 0.0544639 -0.0987513 0.161743 0.0565189 0.00734669 0.000774415 -0.0740235 0.0139216 -0.0061…
7756.0 0.0 0.0 -0.0709046 0.0629993 0.957431 0.0 0.0 0.0 0.0709046 0.0 0.0 0.0709046 0.0 0.0 -0.0385436 0.0343779 -0.00289848 0.0 0.0 0.0 0.0385436 0.0 0.0 0.0385436 0.0440884 0.987026 -2.16943e-18 0.0352506 -0.00159708 0.0 -0.00975748 0.000343254 -0.0800017 0.0843919 0.951881 -0.00926372 -0.109112 0.174593 0.0258963 -0.0828302 0.128881 0.0448847 0.0137297 0.000994209 -0.0474642 -0.0222843 -0.004…
7757.0 0.0 0.0 -0.0238898 0.0212843 0.962949 0.0 0.0 0.0 0.0238898 0.0 0.0 0.0238898 0.0 0.0 -0.201989 0.180158 -0.0151896 0.0 0.0 0.0 0.201989 0.0 0.0 0.201989 0.0010605000000000059 0.987962 -2.16943e-18 0.184921 0.000321613 0.0 -0.00998779 0.000716575 -0.0733294 0.081791 0.952394 -0.00948264 -0.115908 0.17465 0.0259942 -0.0866142 0.118468 0.0527336 0.0131715 0.000861526 -0.0761246 -0.0202446 -0…
7759.0 0.0 0.0 -0.0271858 0.0242167 0.962626 0.0 0.0 0.0 0.0271858 0.0 0.0 0.0271858 0.0 0.0 0.00195134 -0.00174044 0.000146741 0.0 0.0 0.0 -0.00195134 0.0 0.0 -0.00195134 0.004077900000000009 0.987963 -2.16943e-18 -0.00178645 2.78112e-06 0.0 -0.00579464 0.000146175 -0.0817517 0.0791846 0.951982 -0.00552923 -0.100134 0.174581 0.0181443 -0.0848066 0.14866 0.0286813 0.0091542 0.00071013 0.0359702 -…
7773.0 0.0 0.0 -0.0641887 0.0570571 0.958339 0.0 0.0 0.0 0.0641887 0.0 0.0 0.0641887 0.0 0.0 -0.0442206 0.0394412 -0.00332539 0.0 0.0 0.0 0.0442206 0.0 0.0 0.0442206 0.037945400000000004 0.987283 -2.16943e-18 0.0404539 -0.00156066 0.0 -0.014599 0.00035436 -0.0484791 0.0830042 0.954534 -0.0139007 -0.14211 0.174694 0.0279249 -0.0971114 0.0946118 0.0628488 -0.00108102 -5.37459e-05 -0.0129183 0.01443…
7781.0 0.0 0.0 -0.0235785 0.0210073 0.962979 0.0 0.0 0.0 0.0235785 0.0 0.0 0.0235785 0.0 0.0 -0.188321 0.167968 -0.0141617 0.0 0.0 0.0 0.188321 0.0 0.0 0.188321 0.0007754999999999984 0.987962 -2.16943e-18 0.172408 0.000353517 0.0 -0.0128204 0.000830052 -0.0436903 0.0756177 0.955355 -0.0122154 -0.139447 0.174998 0.0199291 -0.0980889 0.0936324 0.0597976 0.00572832 0.000258201 -0.0257473 0.00756409 …
7792.0 0.0 0.0 -0.0217886 0.0194143 0.96315 0.0 0.0 0.0 0.0217886 0.0 0.0 0.0217886 0.0 0.0 0.00302006 -0.00269365 0.000227109 0.0 0.0 0.0 -0.00302006 0.0 0.0 -0.00302006 -0.0008631999999999945 0.987957 -2.16943e-18 -0.00276485 -1.06183e-05 0.0 -0.0137335 7.34717e-05 -0.0501927 0.0827844 0.954461 -0.0131313 -0.138976 0.175378 0.0257024 -0.0973555 0.0993376 0.0597658 0.0105079 0.00041382 -0.030285…
7808.0 0.0 0.0 -0.0608983 0.0541435 0.95877 0.0 0.0 0.0 0.0608983 0.0 0.0 0.0608983 0.0 0.0 -0.0147196 0.0131287 -0.00110692 0.0 0.0 0.0 0.0147196 0.0 0.0 0.0147196 0.034935100000000004 0.987394 -2.16943e-18 0.0134674 -0.000475185 0.0 -0.01195 0.000281085 -0.0428956 0.0749492 0.955605 -0.0114104 -0.136848 0.174606 0.0168096 -0.0975677 0.0937544 0.0582477 0.0053868 0.000238013 -0.0148087 0.0084313…
7816.0 0.0 0.0 -0.0412896 0.0367525 0.961136 0.0 0.0 0.0 0.0412896 0.0 0.0 0.0412896 0.0 0.0 0.0673144 -0.0600392 0.00506205 0.0 0.0 0.0 -0.0673144 0.0 0.0 -0.0673144 0.0169894 0.987852 -2.16943e-18 -0.0616189 0.000965068 0.0 -0.00690602 0.00312771 -0.062037 0.078862 0.953485 -0.00710106 -0.120775 0.174567 0.0192344 -0.102512 0.143735 0.0317498 -0.0230145 -0.00145165 0.105476 0.0212008 0.0087054 …
7826.0 0.0 0.0 -0.0651311 0.0578912 0.958214 0.0 0.0 0.0 0.0651311 0.0 0.0 0.0651311 0.0 0.0 -0.0879983 0.0784876 -0.00661747 0.0 0.0 0.0 0.0879983 0.0 0.0 0.0879983 0.0388075 0.98725 -2.16943e-18 0.0804997 -0.00318156 0.0 -0.0102643 0.000526064 -0.0669218 0.0795502 0.9532 -0.00975428 -0.118757 0.174866 0.0222571 -0.0896311 0.123172 0.044709 0.00607514 0.000359144 -0.0009938 -0.00926605 -0.000352…
7843.0 0.0 0.0 -0.0548082 0.0487471 0.959541 0.0 0.0 0.0 0.0548082 0.0 0.0 0.0548082 0.0 0.0 -0.00414231 0.00369461 -0.000311502 0.0 0.0 0.0 0.00414231 0.0 0.0 0.00414231 0.0293625 0.987574 -2.16943e-18 0.00379068 -0.00011064 0.0 -0.0126147 0.000214454 -0.038813 0.0740073 0.956029 -0.0120425 -0.140074 0.174603 0.0160452 -0.0977113 0.0876499 0.0604946 0.00505902 0.000203191 -0.0120894 0.00633424 -…
7866.0 0.0 0.0 0.000483183 -0.000431017 0.965036 0.0 0.0 0.0 -0.000483183 0.0 0.0 -0.000483183 0.0 0.0 0.00335368 -0.00299121 0.000252196 0.0 0.0 0.0 -0.00335368 0.0 0.0 -0.00335368 -0.0212503 0.987652 -2.16943e-18 -0.00306925 -8.0163e-05 0.0 -0.0101825 -0.000407117 -0.0691219 0.0839976 0.952765 -0.00966789 -0.119727 0.174579 0.0257026 -0.0907079 0.122715 0.0484324 0.00872501 0.000534169 -0.05160…
7898.0 0.0 0.0 -0.0671568 0.059684 0.957943 0.0 0.0 0.0 0.0671568 0.0 0.0 0.0671568 0.0 0.0 -0.027256 0.0243102 -0.00204965 0.0 0.0 0.0 0.027256 0.0 0.0 0.027256 0.0406605 0.987174 -2.16943e-18 0.0249313 -0.00103594 0.0 -0.0131724 0.000390467 -0.0412696 0.076581 0.955666 -0.012557 -0.140578 0.174669 0.0190147 -0.0985096 0.0940322 0.0574434 -0.000807943 -3.37536e-05 -0.0189162 0.00873683 -0.001671…
7922.0 0.0 0.0 -0.016413 0.0146282 0.963646 0.0 0.0 0.0 0.016413 0.0 0.0 0.016413 0.0 0.0 -0.204766 0.182635 -0.0153984 0.0 0.0 0.0 0.204766 0.0 0.0 0.204766 -0.005784499999999998 0.987925 -2.16943e-18 0.187456 0.00172765 0.0 -0.0123585 0.000668444 -0.0541437 0.0774768 0.954238 -0.0117592 -0.132705 0.174557 0.0240198 -0.0955261 0.106544 0.0547155 0.00498734 0.000222806 -0.0459949 0.00231005 -0.00…
7924.0 0.0 0.0 -0.0922586 0.0818509 0.954279 0.0 0.0 0.0 0.0922586 0.0 0.0 0.0922586 0.0 0.0 -0.00255809 0.00228162 -0.000192369 0.0 0.0 0.0 0.00255809 0.0 0.0 0.00255809 0.0636071 0.985932 -2.16943e-18 0.00233674 -0.000155927 0.0 -0.0115466 0.000211599 -0.0544743 0.0791819 0.95437 -0.010994 -0.129632 0.174739 0.0209847 -0.0945365 0.10797 0.0525281 -0.00583208 -0.000326152 0.0265516 0.00326679 0.…
7931.0 0.0 0.0 -0.0440157 0.039173 0.960827 0.0 0.0 0.0 0.0440157 0.0 0.0 0.0440157 0.0 0.0 -0.00381691 0.00340438 -0.000287031 0.0 0.0 0.0 0.00381691 0.0 0.0 0.00381691 0.019484800000000004 0.987809 -2.16943e-18 0.00349379 -6.42465e-05 0.0 -0.0115258 0.000197424 -0.0441113 0.0761329 0.955377 -0.0110154 -0.136938 0.174579 0.0180842 -0.098524 0.0935768 0.0605433 0.00373286 0.000168896 -0.0217647 0…
7933.0 0.0 0.0 -0.0600722 0.0534117 0.958876 0.0 0.0 0.0 0.0600722 0.0 0.0 0.0600722 0.0 0.0 -0.0319431 0.0284908 -0.00240212 0.0 0.0 0.0 0.0319431 0.0 0.0 0.0319431 0.0341793 0.987421 -2.16943e-18 0.0292266 -0.00100706 0.0 -0.0128331 0.000359526 -0.0454495 0.0775997 0.955211 -0.0122154 -0.137885 0.17487 0.0202554 -0.0972584 0.0967291 0.057628 0.00563863 0.000259508 -0.0437467 0.00168912 -0.00357…
7940.0 0.0 0.0 -0.0960572 0.085197 0.953676 0.0 0.0 0.0 0.0960572 0.0 0.0 0.0960572 0.0 0.0 -0.0276287 0.0246426 -0.00207768 0.0 0.0 0.0 0.0276287 0.0 0.0 0.0276287 0.06707647 0.985694 -2.16943e-18 0.0252314 -0.00177994 0.0 -0.0100544 0.000383639 -0.0472231 0.0761265 0.955032 -0.00958077 -0.133611 0.174581 0.0176898 -0.104284 0.119563 0.0432542 -0.0200054 -0.00097001 0.0185806 0.00392183 0.003031…
7945.0 0.0 0.0 0.00101074 -0.000901582 0.965076 0.0 0.0 0.0 -0.00101074 0.0 0.0 -0.00101074 0.0 0.0 -0.00146104 0.00130314 -0.000109871 0.0 0.0 0.0 0.00146104 0.0 0.0 0.00146104 -0.02173309999999999 0.987639 -2.16943e-18 0.00133711 3.56288e-05 0.0 -0.0115771 -3.96651e-05 -0.0617636 0.0829606 0.95344 -0.0110665 -0.127107 0.175422 0.0250695 -0.0934193 0.114941 0.0517363 0.00994726 0.000524888 -0.03…
7951.0 0.0 0.0 -0.0416162 0.0370424 0.961099 0.0 0.0 0.0 0.0416162 0.0 0.0 0.0416162 0.0 0.0 0.0106504 -0.00949928 0.000800907 0.0 0.0 0.0 -0.0106504 0.0 0.0 -0.0106504 0.0172883 0.987847 -2.16943e-18 -0.00974917 0.000155875 0.0 -0.0130155 4.11872e-05 -0.0463876 0.078188 0.955152 -0.0124121 -0.137024 0.174591 0.020635 -0.0960428 0.0969991 0.0571021 0.00338257 0.000123498 -0.037401 0.00515864 -0.0…
7955.0 0.0 0.0 -0.0214656 0.0191268 0.96318 0.0 0.0 0.0 0.0214656 0.0 0.0 0.0214656 0.0 0.0 0.05886 -0.0524984 0.00442627 0.0 0.0 0.0 -0.05886 0.0 0.0 -0.05886 -0.0011588999999999905 0.987956 -2.16943e-18 -0.0538859 -0.000224349 0.0 -0.0113222 0.00392883 -0.0492303 0.0796534 0.954699 -0.0115151 -0.135222 0.174632 0.0214161 -0.10274 0.117255 0.0461914 -0.0244152 -0.00123668 0.00477536 0.00543327 0…
7961.0 0.0 0.0 -0.0447201 0.0397983 0.960746 0.0 0.0 0.0 0.0447201 0.0 0.0 0.0447201 0.0 0.0 -0.0108058 0.00963792 -0.000812596 0.0 0.0 0.0 0.0108058 0.0 0.0 0.0108058 0.0201295 0.987797 -2.16943e-18 0.00989092 -0.000188851 0.0 -0.0126534 0.000216031 -0.0370113 0.0726296 0.956283 -0.0121141 -0.140303 0.174555 0.0145258 -0.0978374 0.0874059 0.0590698 0.00166694 6.32827e-05 -0.0185195 0.0059871 -0.…
7975.0 0.0 0.0 -0.057354 0.0510035 0.959223 0.0 0.0 0.0 0.057354 0.0 0.0 0.057354 0.0 0.0 -0.105003 0.0936546 -0.00789625 0.0 0.0 0.0 0.105003 0.0 0.0 0.105003 0.0316921 0.987503 -2.16943e-18 0.0960822 -0.00304923 0.0 -0.0129989 0.000633821 -0.0498567 0.0799594 0.954563 -0.0123846 -0.137598 0.174954 0.024315 -0.0982925 0.103614 0.0562054 0.0067007 0.000306806 -0.0422939 0.00511158 -0.00376357 0.0…
7984.0 0.0 0.0 -0.0812026 0.0720989 0.955961 0.0 0.0 0.0 0.0812026 0.0 0.0 0.0812026 0.0 0.0 0.011138 -0.00993419 0.000837576 0.0 0.0 0.0 -0.011138 0.0 0.0 -0.011138 0.0535042 0.98655 -2.16943e-18 -0.0101811 0.000566382 0.0 -0.0120008 0.00018973 -0.0539299 0.0803824 0.954328 -0.0114348 -0.131689 0.174863 0.0224341 -0.0951453 0.106077 0.0545414 0.000781604 3.61209e-05 -0.00670524 0.00864473 -0.000…
7998.0 0.0 0.0 -0.0773247 0.0686741 0.956526 0.0 0.0 0.0 0.0773247 0.0 0.0 0.0773247 0.0 0.0 -0.0396832 0.0353943 -0.00298418 0.0 0.0 0.0 0.0396832 0.0 0.0 0.0396832 0.049959100000000006 0.986741 -2.16943e-18 0.0362815 -0.00187727 0.0 -0.0134693 0.000479099 -0.0460823 0.0801518 0.954988 -0.0128531 -0.140081 0.174772 0.023269 -0.0994015 0.102442 0.0547748 -0.0130471 -0.000622936 0.0207143 0.011107…
8023.0 0.0 0.0 -0.0510116 0.0453807 0.960005 0.0 0.0 0.0 0.0510116 0.0 0.0 0.0510116 0.0 0.0 -0.0263738 0.0235233 -0.00198331 0.0 0.0 0.0 0.0263738 0.0 0.0 0.0263738 0.025888 0.987669 -2.16943e-18 0.0241374 -0.000612803 0.0 -0.0127219 0.000513901 -0.0374 0.0728368 0.956226 -0.0121617 -0.140374 0.174971 0.0145802 -0.0991668 0.0930882 0.0551191 -0.0110572 -0.000430666 0.0207534 0.00952689 0.0019485…
8032.0 0.0 0.0 -0.064543 0.0573706 0.958293 0.0 0.0 0.0 0.064543 0.0 0.0 0.064543 0.0 0.0 -0.0557229 0.0497004 -0.00419036 0.0 0.0 0.0 0.0557229 0.0 0.0 0.0557229 0.038269500000000005 0.987271 -2.16943e-18 0.0509757 -0.00198467 0.0 -0.00300232 0.000756778 -0.140677 0.176992 0.93233 -0.00284759 -0.157992 0.174709 0.134307 -0.15496 0.174561 0.122591 -1.09801e-05 -1.78729e-05 -0.111878 0.230089 -0.0…
8034.0 0.0 0.0 -0.0473333 0.0421175 0.960443 0.0 0.0 0.0 0.0473333 0.0 0.0 0.0473333 0.0 0.0 -0.129354 0.115373 -0.00972739 0.0 0.0 0.0 0.129354 0.0 0.0 0.129354 0.022521400000000004 0.987748 -2.16943e-18 0.118395 -0.00257009 0.0 -0.0119321 0.000665503 -0.0571501 0.080233 0.95393 -0.0113539 -0.130291 0.174851 0.0242598 -0.0953594 0.112495 0.0515503 -0.00639166 -0.00037498 0.0260733 0.00177352 0.0…
8035.0 0.0 0.0 -0.0797786 0.0708415 0.95617 0.0 0.0 0.0 0.0797786 0.0 0.0 0.0797786 0.0 0.0 -0.00273639 0.00244064 -0.000205776 0.0 0.0 0.0 0.00273639 0.0 0.0 0.00273639 0.0522025 0.986622 -2.16943e-18 0.0025015 -0.000135587 0.0 -0.0103452 0.000302618 -0.0509154 0.0762197 0.954805 -0.00985882 -0.129697 0.17465 0.0174182 -0.0988475 0.115153 0.0459481 -0.00910698 -0.000476035 0.0478847 -0.000373652…
8042.0 0.0 0.0 0.000231335 -0.000206382 0.965017 0.0 0.0 0.0 -0.000231335 0.0 0.0 -0.000231335 0.0 0.0 -0.0151464 0.0135094 -0.00113901 0.0 0.0 0.0 0.0151464 0.0 0.0 0.0151464 -0.02101979999999999 0.987658 -2.16943e-18 0.0138619 0.000358553 0.0 -0.0120461 -0.000156008 -0.0652082 0.0856366 0.952941 -0.0114996 -0.127007 0.176051 0.0278479 -0.0918582 0.112826 0.0557886 0.0085371 0.000476407 -0.07129…
8052.0 0.0 0.0 -0.04128 0.036744 0.961137 0.0 0.0 0.0 0.04128 0.0 0.0 0.04128 0.0 0.0 -0.115805 0.103289 -0.00870857 0.0 0.0 0.0 0.115805 0.0 0.0 0.115805 0.016980600000000005 0.987852 -2.16943e-18 0.106007 -0.00165925 0.0 -0.0026631 0.000799582 -0.158439 0.203036 0.924562 -0.00250319 -0.173999 0.174698 0.168105 -0.170992 0.174619 0.157872 0.00580889 0.000899033 -0.153324 0.333178 -0.0398734 0.00…
8056.0 0.0 0.0 -0.0975019 0.0864691 0.953443 0.0 0.0 0.0 0.0975019 0.0 0.0 0.0975019 0.0 0.0 0.00705143 -0.00628932 0.000530268 0.0 0.0 0.0 -0.00705143 0.0 0.0 -0.00705143 0.06839578 0.9856 -2.16943e-18 -0.00643893 0.000463583 0.0 -0.0135467 0.000153206 -0.0494107 0.0820935 0.954526 -0.0129173 -0.139419 0.174554 0.0261626 -0.097379 0.0973097 0.0612206 -0.00757357 -0.00038657 0.0106604 0.0136481 0…
8059.0 0.0 0.0 -0.00578612 0.00515943 0.96455 0.0 0.0 0.0 0.00578612 0.0 0.0 0.00578612 0.0 0.0 0.022723 -0.0202671 0.00170877 0.0 0.0 0.0 -0.022723 0.0 0.0 -0.022723 -0.015512299999999993 0.987784 -2.16943e-18 -0.0207988 -0.000412763 0.0 -0.00463843 -0.000532549 -0.148297 0.179222 0.931467 -0.00423987 -0.152827 0.174851 0.136757 -0.147424 0.174672 0.122994 -6.5144e-05 -3.24353e-05 -0.118962 0.22…
8061.0 0.0 0.0 -0.0529334 0.047085 0.959772 0.0 0.0 0.0 0.0529334 0.0 0.0 0.0529334 0.0 0.0 -0.0836301 0.0745915 -0.00628898 0.0 0.0 0.0 0.0836301 0.0 0.0 0.0836301 0.027646800000000006 0.987623 -2.16943e-18 0.0765349 -0.00209026 0.0 -0.00509288 0.000879333 -0.115868 0.117752 0.944756 -0.00484672 -0.112287 0.175115 0.0638355 -0.106023 0.174621 0.0565584 0.00852783 0.000959751 -0.0642818 0.0336319…
8063.0 0.0 0.0 -0.0554003 0.049272 0.959468 0.0 0.0 0.0 0.0554003 0.0 0.0 0.0554003 0.0 0.0 -0.105371 0.0939829 -0.00792393 0.0 0.0 0.0 0.105371 0.0 0.0 0.105371 0.0299043 0.987558 -2.16943e-18 0.0964248 -0.00287154 0.0 -0.0103556 0.000625745 -0.0662099 0.0817078 0.953041 -0.00983886 -0.122114 0.174852 0.0249286 -0.0927424 0.122617 0.0476743 0.00518531 0.000302684 -0.0100609 -0.00725209 -0.000926…
8091.0 0.0 0.0 -0.0675619 0.0600424 0.957888 0.0 0.0 0.0 0.0675619 0.0 0.0 0.0675619 0.0 0.0 -0.0476948 0.04254 -0.00358665 0.0 0.0 0.0 0.0476948 0.0 0.0 0.0476948 0.041031000000000005 0.987159 -2.16943e-18 0.0436263 -0.00183045 0.0 -0.00903561 0.000411068 -0.0801252 0.0816881 0.952068 -0.00857113 -0.105925 0.17551 0.0218172 -0.0812527 0.133378 0.0391762 0.014672 0.00107391 -0.0285192 -0.0261517 …
8101.0 0.0 0.0 -0.0312898 0.0278666 0.962211 0.0 0.0 0.0 0.0312898 0.0 0.0 0.0312898 0.0 0.0 -0.166106 0.148153 -0.0124912 0.0 0.0 0.0 0.166106 0.0 0.0 0.166106 0.007835099999999998 0.987949 -2.16943e-18 0.152068 -0.00086083 0.0 -0.013234 0.000582277 -0.0624136 0.0856937 0.952967 -0.0125874 -0.132869 0.174587 0.0325416 -0.0976568 0.112806 0.0576953 0.0135465 0.000704843 -0.048781 0.00899186 -0.00…
8107.0 0.0 0.0 -0.0895301 0.0794459 0.954704 0.0 0.0 0.0 0.0895301 0.0 0.0 0.0895301 0.0 0.0 -0.0318176 0.0283788 -0.00239268 0.0 0.0 0.0 0.0318176 0.0 0.0 0.0318176 0.0611144 0.986095 -2.16943e-18 0.0290696 -0.00186011 0.0 -0.0118344 0.000440702 -0.0515568 0.078693 0.954657 -0.0112783 -0.131973 0.174534 0.0206517 -0.0955578 0.104867 0.053771 -0.00834085 -0.000442625 0.0312543 0.0038375 0.0027470…
8116.0 0.0 0.0 -0.0508431 0.0452312 0.960026 0.0 0.0 0.0 0.0508431 0.0 0.0 0.0508431 0.0 0.0 -0.0314698 0.0280685 -0.00236653 0.0 0.0 0.0 0.0314698 0.0 0.0 0.0314698 0.0257338 0.987673 -2.16943e-18 0.0288014 -0.000726355 0.0 -0.00707554 0.000726287 -0.0518074 0.070679 0.954966 -0.00676423 -0.12187 0.174594 0.0100965 -0.10184 0.133497 0.0310824 -0.0197752 -0.00104513 0.0881453 0.00515652 0.0077573…
8123.0 0.0 0.0 -0.0955726 0.0847702 0.953754 0.0 0.0 0.0 0.0955726 0.0 0.0 0.0955726 0.0 0.0 -0.0266126 0.0237363 -0.00200127 0.0 0.0 0.0 0.0266126 0.0 0.0 0.0266126 0.0666339 0.985725 -2.16943e-18 0.0243043 -0.00170271 0.0 -0.00618636 0.000439529 -0.0659915 0.0734653 0.953643 -0.00586994 -0.110203 0.174647 0.0124396 -0.0934079 0.143522 0.0266979 -0.00100931 -6.7012e-05 0.0666183 -0.00458929 0.00…
8128.0 0.0 0.0 -0.0339284 0.0302123 0.961936 0.0 0.0 0.0 0.0339284 0.0 0.0 0.0339284 0.0 0.0 -0.149668 0.133492 -0.011255 0.0 0.0 0.0 0.149668 0.0 0.0 0.149668 0.010250700000000001 0.987932 -2.16943e-18 0.137017 -0.00113718 0.0 -0.0116576 0.000613115 -0.0639295 0.0820701 0.953114 -0.0110713 -0.126925 0.175436 0.0270517 -0.0940296 0.119168 0.0502929 0.00928672 0.000510527 -0.0266022 -0.000376623 -…
8135.0 0.0 0.0 -0.0412995 0.0367613 0.961135 0.0 0.0 0.0 0.0412995 0.0 0.0 0.0412995 0.0 0.0 0.00226308 -0.00201849 0.000170184 0.0 0.0 0.0 -0.00226308 0.0 0.0 -0.00226308 0.0169985 0.987851 -2.16943e-18 -0.0020716 3.24657e-05 0.0 -0.0115423 0.000186457 -0.0427341 0.0737421 0.955696 -0.0110285 -0.135525 0.174607 0.0152683 -0.0967377 0.0918314 0.0591317 0.00132974 5.79613e-05 -0.0277721 0.00077048…
8142.0 0.0 0.0 -0.064281 0.0571388 0.958327 0.0 0.0 0.0 0.064281 0.0 0.0 0.064281 0.0 0.0 0.00181287 -0.00161694 0.000136328 0.0 0.0 0.0 -0.00181287 0.0 0.0 -0.00181287 0.038029900000000005 0.98728 -2.16943e-18 -0.00165845 6.41342e-05 0.0 -0.0132295 0.000312325 -0.0391279 0.0748726 0.955932 -0.0126262 -0.141434 0.175896 0.0165096 -0.0978328 0.0886399 0.0600217 -0.00260672 -0.000105645 -0.00014775…
8152.0 0.0 0.0 -0.041042 0.0365325 0.961163 0.0 0.0 0.0 0.041042 0.0 0.0 0.041042 0.0 0.0 -0.12316 0.109849 -0.00926161 0.0 0.0 0.0 0.12316 0.0 0.0 0.12316 0.016762700000000005 0.987855 -2.16943e-18 0.112739 -0.00173779 0.0 -0.00491059 0.000725237 -0.104902 0.104349 0.947199 -0.00461464 -0.108719 0.174599 0.0497524 -0.0972914 0.158077 0.0547946 0.00431471 0.000438239 -0.0788198 0.00628731 -0.0060…
8156.0 0.0 0.0 -0.105834 0.093799 0.952066 0.0 0.0 0.0 0.105834 0.0 0.0 0.105834 0.0 0.0 0.00866495 -0.00772845 0.000651604 0.0 0.0 0.0 -0.00866495 0.0 0.0 -0.00866495 0.076002122 0.985021 -2.16943e-18 -0.00790727 0.000635569 0.0 -0.0078587 0.000266379 -0.0497227 0.0758247 0.954703 -0.00748084 -0.130465 0.174574 0.0167386 -0.105876 0.128213 0.0354959 -0.0197082 -0.000907413 0.0643286 0.0126219 0.…
8169.0 0.0 0.0 -0.0460702 0.0409966 0.96059 0.0 0.0 0.0 0.0460702 0.0 0.0 0.0460702 0.0 0.0 -0.151601 0.135217 -0.0114004 0.0 0.0 0.0 0.151601 0.0 0.0 0.151601 0.0213654 0.987773 -2.16943e-18 0.138762 -0.00283687 0.0 -0.00900909 0.000709117 -0.0544391 0.0763248 0.954217 -0.00856425 -0.128705 0.174533 0.0199272 -0.103983 0.13248 0.0371321 -0.0221508 -0.00123344 0.0780146 0.0147716 0.00387887 -0.02…
8171.0 0.0 0.0 -0.0939878 0.0833743 0.954006 0.0 0.0 0.0 0.0939878 0.0 0.0 0.0939878 0.0 0.0 -0.0009427 0.000840814 -7.0891e-05 0.0 0.0 0.0 0.0009427 0.0 0.0 0.0009427 0.06518650000000001 0.985826 -2.16943e-18 0.000861027 -5.89506e-05 0.0 -0.00917526 0.000285225 -0.0649528 0.08057 0.953321 -0.00872614 -0.11986 0.174556 0.0215542 -0.093591 0.125524 0.044219 0.00381382 0.000221717 0.0106337 -0.0101…
8173.0 0.0 0.0 -0.0439972 0.0391565 0.960829 0.0 0.0 0.0 0.0439972 0.0 0.0 0.0439972 0.0 0.0 -0.0222735 0.0198662 -0.00167496 0.0 0.0 0.0 0.0222735 0.0 0.0 0.0222735 0.0194678 0.987809 -2.16943e-18 0.0203879 -0.000374531 0.0 -0.0116086 0.00030773 -0.0476996 0.0760522 0.95515 -0.0111096 -0.132968 0.174571 0.017722 -0.0961506 0.100772 0.0545741 -0.00972202 -0.000478203 0.0337767 0.00389739 0.003043…
8183.0 0.0 0.0 -0.0572125 0.0508781 0.959241 0.0 0.0 0.0 0.0572125 0.0 0.0 0.0572125 0.0 0.0 -0.0825579 0.0736352 -0.00620836 0.0 0.0 0.0 0.0825579 0.0 0.0 0.0825579 0.0315626 0.987507 -2.16943e-18 0.0755442 -0.00238674 0.0 -0.00274766 0.00111517 -0.16798 0.227004 0.918129 -0.0026975 -0.191194 0.174608 0.194996 -0.187861 0.174837 0.185719 -0.00866636 -0.00148253 -0.226609 0.433285 -0.0593228 -0.0…
8189.0 0.0 0.0 -0.0630961 0.0560897 0.958483 0.0 0.0 0.0 0.0630961 0.0 0.0 0.0630961 0.0 0.0 -0.0200585 0.0178906 -0.0015084 0.0 0.0 0.0 0.0200585 0.0 0.0 0.0200585 0.0369458 0.987321 -2.16943e-18 0.0183507 -0.000687868 0.0 -0.013401 0.000387927 -0.0428677 0.078452 0.955374 -0.012783 -0.141428 0.175251 0.0209117 -0.0980157 0.0909488 0.061657 -0.0036155 -0.000160427 -0.000892095 0.0127963 -0.00041…
8202.0 0.0 0.0 -0.0515074 0.0458205 0.959945 0.0 0.0 0.0 0.0515074 0.0 0.0 0.0515074 0.0 0.0 -0.144458 0.128845 -0.0108632 0.0 0.0 0.0 0.144458 0.0 0.0 0.144458 0.026341800000000005 0.987657 -2.16943e-18 0.132207 -0.00342207 0.0 -0.0106093 0.000571892 -0.0655554 0.080035 0.953284 -0.0100839 -0.120698 0.174666 0.0230775 -0.0903243 0.120491 0.0467593 0.000961113 5.61464e-05 -0.0106601 -0.0070857 -0…
8213.0 0.0 0.0 -0.0305798 0.0272353 0.962284 0.0 0.0 0.0 0.0305798 0.0 0.0 0.0305798 0.0 0.0 -0.133347 0.118935 -0.0100277 0.0 0.0 0.0 0.133347 0.0 0.0 0.133347 0.0071851 0.987953 -2.16943e-18 0.122078 -0.000604384 0.0 -0.00315846 0.000816512 -0.127744 0.153085 0.937564 -0.00296264 -0.145375 0.174769 0.108844 -0.14122 0.174558 0.0950069 0.0062894 0.0007725 0.00473653 0.185841 -0.0113043 0.0059467…
8229.0 0.0 0.0 -0.0642535 0.0571144 0.958331 0.0 0.0 0.0 0.0642535 0.0 0.0 0.0642535 0.0 0.0 -0.0667453 0.0595315 -0.00501924 0.0 0.0 0.0 0.0667453 0.0 0.0 0.0667453 0.0380047 0.987281 -2.16943e-18 0.0610598 -0.00235958 0.0 -0.0121897 0.000840172 -0.0553652 0.0811903 0.954116 -0.011654 -0.131709 0.175015 0.0237648 -0.0952119 0.107963 0.0541837 0.00513414 0.000236288 -0.0360994 0.00438082 -0.00314…
8254.0 0.0 0.0 -0.0234415 0.0208853 0.962992 0.0 0.0 0.0 0.0234415 0.0 0.0 0.0234415 0.0 0.0 -0.00966005 0.008616 -0.000726436 0.0 0.0 0.0 0.00966005 0.0 0.0 0.00966005 0.0006499999999999978 0.987962 -2.16943e-18 0.00884376 1.9346e-05 0.0 -0.0128049 -3.54125e-06 -0.0566272 0.0841523 0.953739 -0.0122323 -0.134407 0.174559 0.0282618 -0.0964831 0.107374 0.0573793 0.00641887 0.000299989 -0.0649953 0.…
8264.0 0.0 0.0 -0.0354712 0.0315835 0.961772 0.0 0.0 0.0 0.0354712 0.0 0.0 0.0354712 0.0 0.0 -0.169148 0.150867 -0.01272 0.0 0.0 0.0 0.169148 0.0 0.0 0.169148 0.01166310000000001 0.987919 -2.16943e-18 0.154848 -0.00152409 0.0 -0.00142159 0.00090188 -0.125387 0.122737 0.942805 -0.00131985 -0.109821 0.174514 0.0708191 -0.107873 0.174755 0.0687306 -0.009872 -0.00124503 -0.0390813 0.0552255 -0.004781…
8273.0 0.0 0.0 -0.0432682 0.0385093 0.960912 0.0 0.0 0.0 0.0432682 0.0 0.0 0.0432682 0.0 0.0 -0.149461 0.133307 -0.0112395 0.0 0.0 0.0 0.149461 0.0 0.0 0.149461 0.0188006 0.987821 -2.16943e-18 0.13681 -0.00241347 0.0 -0.00735861 0.000637695 -0.0879439 0.0971479 0.949475 -0.00696114 -0.118389 0.174737 0.0426454 -0.0997345 0.144614 0.0540335 0.00109994 9.13462e-05 0.00982052 0.0174587 -6.68895e-06 …
8283.0 0.0 0.0 -0.0850146 0.0754633 0.955393 0.0 0.0 0.0 0.0850146 0.0 0.0 0.0850146 0.0 0.0 0.0129093 -0.0115141 0.000970779 0.0 0.0 0.0 -0.0129093 0.0 0.0 -0.0129093 0.056988300000000006 0.98635 -2.16943e-18 -0.0117976 0.000701434 0.0 -0.00785784 0.000168633 -0.0794663 0.0794512 0.952291 -0.00746078 -0.103116 0.17497 0.0187299 -0.0812935 0.134675 0.0371141 0.0164412 0.00120706 -0.0201128 -0.027…
8303.0 0.0 0.0 -0.0943889 0.0837277 0.953942 0.0 0.0 0.0 0.0943889 0.0 0.0 0.0943889 0.0 0.0 -0.00563768 0.00502836 -0.000423953 0.0 0.0 0.0 0.00563768 0.0 0.0 0.00563768 0.06555286 0.9858 -2.16943e-18 0.0051491 -0.000354611 0.0 -0.0120695 0.000258056 -0.054043 0.0817015 0.954203 -0.0115014 -0.133031 0.174601 0.024161 -0.0961111 0.104989 0.0567175 -0.0127192 -0.000707406 0.0337338 0.00936501 0.00…
8315.0 0.0 0.0 -0.0853797 0.0757855 0.955338 0.0 0.0 0.0 0.0853797 0.0 0.0 0.0853797 0.0 0.0 -0.0165501 0.0147614 -0.00124457 0.0 0.0 0.0 0.0165501 0.0 0.0 0.0165501 0.057322 0.98633 -2.16943e-18 0.0151246 -0.000904782 0.0 -0.0025144 0.000430514 -0.114874 0.113112 0.94538 -0.00236731 -0.106353 0.174635 0.0569861 -0.101049 0.167836 0.0583962 0.0102662 0.00116356 -0.0429309 0.0331703 -0.00465858 0.…
8320.0 0.0 0.0 -0.0583675 0.0519015 0.959094 0.0 0.0 0.0 0.0583675 0.0 0.0 0.0583675 0.0 0.0 -0.0598712 0.0534004 -0.00450231 0.0 0.0 0.0 0.0598712 0.0 0.0 0.0598712 0.0326195 0.987473 -2.16943e-18 0.0547827 -0.00179415 0.0 -0.0108478 0.00069897 -0.052983 0.0809946 0.954076 -0.0103501 -0.135288 0.175529 0.024282 -0.105016 0.123955 0.0454584 -0.0149779 -0.00081378 0.0263272 0.0110072 0.00270436 -0…
8340.0 0.0 0.0 -0.0760569 0.0675539 0.956708 0.0 0.0 0.0 0.0760569 0.0 0.0 0.0760569 0.0 0.0 -0.0126251 0.0112606 -0.000949405 0.0 0.0 0.0 0.0126251 0.0 0.0 0.0126251 0.04879990000000001 0.9868 -2.16943e-18 0.0115436 -0.000582612 0.0 -0.00655224 0.000408083 -0.0687888 0.0736667 0.953442 -0.00621946 -0.107751 0.174883 0.0125979 -0.0893993 0.137359 0.0316986 0.00901699 0.00057583 0.0138485 -0.01997…
8367.0 0.0 0.0 -0.0378668 0.0337121 0.961514 0.0 0.0 0.0 0.0378668 0.0 0.0 0.0378668 0.0 0.0 0.0346308 -0.030888 0.00260424 0.0 0.0 0.0 -0.0346308 0.0 0.0 -0.0346308 0.013856100000000003 0.987895 -2.16943e-18 -0.0317022 0.000387983 0.0 -0.00808447 -0.000104938 -0.0721615 0.0909523 0.951594 -0.00767387 -0.125237 0.17484 0.0337095 -0.104495 0.142845 0.0448696 -0.0222774 -0.00163456 0.0622518 0.0269…
8373.0 0.0 0.0 -0.0238361 0.0212365 0.962954 0.0 0.0 0.0 0.0238361 0.0 0.0 0.0238361 0.0 0.0 -0.158576 0.141437 -0.0119249 0.0 0.0 0.0 0.158576 0.0 0.0 0.158576 0.0010113000000000066 0.987962 -2.16943e-18 0.145176 0.000260281 0.0 -0.0114907 0.000699622 -0.0517512 0.0767908 0.954457 -0.010924 -0.133686 0.174603 0.0224441 -0.100619 0.117111 0.0467527 -0.0189059 -0.00100628 0.0486065 0.00612062 0.00…
8398.0 0.0 0.0 -0.00519802 0.00463514 0.964597 0.0 0.0 0.0 0.00519802 0.0 0.0 0.00519802 0.0 0.0 -0.0107826 0.00961723 -0.000810851 0.0 0.0 0.0 0.0107826 0.0 0.0 0.0107826 -0.016050599999999998 0.987773 -2.16943e-18 0.00986942 0.00020167 0.0 -0.0138274 -0.00019806 -0.048359 0.0827996 0.954618 -0.0131943 -0.140594 0.174541 0.0263356 -0.0974074 0.0952872 0.0622507 -0.00207823 -0.000103527 -0.011146…
8425.0 0.0 0.0 -0.0863843 0.0766717 0.955186 0.0 0.0 0.0 0.0863843 0.0 0.0 0.0863843 0.0 0.0 -0.0127375 0.0113608 -0.000957858 0.0 0.0 0.0 0.0127375 0.0 0.0 0.0127375 0.05824 0.986275 -2.16943e-18 0.0116397 -0.000708042 0.0 -0.0106695 0.000259686 -0.0665385 0.083764 0.953011 -0.0101515 -0.122185 0.174723 0.0254991 -0.0903577 0.114008 0.0542683 0.0103514 0.00060193 -0.0653596 -0.0102564 -0.0050917…
8440.0 0.0 0.0 -0.0886306 0.0786528 0.954843 0.0 0.0 0.0 0.0886306 0.0 0.0 0.0886306 0.0 0.0 0.00987736 -0.00880983 0.000742778 0.0 0.0 0.0 -0.00987736 0.0 0.0 -0.00987736 0.0602926 0.986147 -2.16943e-18 -0.0090248 0.00056933 0.0 -0.00818697 0.000169493 -0.0787564 0.0803947 0.952293 -0.00777441 -0.104827 0.174574 0.0201724 -0.0818856 0.132075 0.0396373 0.0158352 0.00114691 -0.027956 -0.026548 -0.…
8480.0 0.0 0.0 -0.0585841 0.0520935 0.959067 0.0 0.0 0.0 0.0585841 0.0 0.0 0.0585841 0.0 0.0 -0.000335162 0.000298938 -2.52042e-05 0.0 0.0 0.0 0.000335162 0.0 0.0 0.000335162 0.032817700000000005 0.987467 -2.16943e-18 0.000306674 -1.01102e-05 0.0 -0.0122977 0.000113316 -0.0524006 0.0799427 0.954307 -0.0117127 -0.135129 0.174648 0.0246004 -0.0952648 0.0952637 0.0639864 -0.00682029 -0.000367656 0.0…
8522.0 0.0 0.0 -0.0946002 0.0839139 0.953909 0.0 0.0 0.0 0.0946002 0.0 0.0 0.0946002 0.0 0.0 0.00578484 -0.00515962 0.00043502 0.0 0.0 0.0 -0.00578484 0.0 0.0 -0.00578484 0.0657459 0.985787 -2.16943e-18 -0.00528344 0.000364984 0.0 -0.0119995 0.000205748 -0.0539427 0.0794598 0.954401 -0.0114356 -0.130754 0.174642 0.0217323 -0.0944611 0.107157 0.0527907 0.00881456 0.000393243 -0.0284471 0.00194499 …
8535.0 0.0 0.0 -0.0260739 0.0232276 0.962736 0.0 0.0 0.0 0.0260739 0.0 0.0 0.0260739 0.0 0.0 -0.135177 0.120568 -0.0101653 0.0 0.0 0.0 0.135177 0.0 0.0 0.135177 0.003060000000000007 0.987964 -2.16943e-18 0.123755 -5.50531e-05 0.0 -0.00780397 0.000647191 -0.0746418 0.0762818 0.952648 -0.0073728 -0.107937 0.174541 0.0191482 -0.087192 0.141683 0.0311735 0.00873565 0.00060154 0.0147516 -0.0168163 0.0…
8548.0 0.0 0.0 -0.0956695 0.0848556 0.953738 0.0 0.0 0.0 0.0956695 0.0 0.0 0.0956695 0.0 0.0 -0.000730339 0.000651404 -5.49215e-05 0.0 0.0 0.0 0.000730339 0.0 0.0 0.000730339 0.06672241000000001 0.985719 -2.16943e-18 0.000666986 -4.67926e-05 0.0 -0.00601442 0.000238064 -0.0860628 0.081783 0.951448 -0.00569969 -0.0986389 0.174561 0.0210091 -0.0824165 0.14477 0.0345168 0.0145656 0.00118835 0.002212…
8553.0 0.0 0.0 -0.0245557 0.0218768 0.962885 0.0 0.0 0.0 0.0245557 0.0 0.0 0.0245557 0.0 0.0 0.0566075 -0.0504894 0.00425688 0.0 0.0 0.0 -0.0566075 0.0 0.0 -0.0566075 0.0016701000000000077 0.987963 -2.16943e-18 -0.0518242 -5.56219e-05 0.0 -0.0126696 0.00271034 -0.0551189 0.0821112 0.954142 -0.0125882 -0.132282 0.175001 0.024175 -0.0946613 0.107235 0.0541845 0.0063091 0.000286539 -0.0455783 0.0014…
8556.0 0.0 0.0 -0.0529936 0.0471384 0.959765 0.0 0.0 0.0 0.0529936 0.0 0.0 0.0529936 0.0 0.0 -0.0149738 0.0133554 -0.00112603 0.0 0.0 0.0 0.0149738 0.0 0.0 0.0149738 0.0277019 0.987621 -2.16943e-18 0.0137034 -0.00037508 0.0 -0.00970055 0.000131977 -0.0596761 0.0863658 0.953096 -0.00924936 -0.133023 0.175213 0.0288749 -0.105764 0.126042 0.0506613 -0.0177926 -0.00108318 -0.0172073 0.0106844 7.98107…
8560.0 0.0 0.0 -0.0815443 0.0724006 0.955911 0.0 0.0 0.0 0.0815443 0.0 0.0 0.0815443 0.0 0.0 -0.0406068 0.0362181 -0.00305363 0.0 0.0 0.0 0.0406068 0.0 0.0 0.0406068 0.053816600000000006 0.986533 -2.16943e-18 0.0371175 -0.0020776 0.0 -0.00590054 0.000429081 -0.0899499 0.0880587 0.95046 -0.00558485 -0.102843 0.175452 0.0282006 -0.0876168 0.149806 0.0385428 0.00456903 0.00039276 0.0469085 0.0105124…
8571.0 0.0 0.0 -0.0261942 0.0233347 0.962724 0.0 0.0 0.0 0.0261942 0.0 0.0 0.0261942 0.0 0.0 -0.0171354 0.0152835 -0.00128858 0.0 0.0 0.0 0.0171354 0.0 0.0 0.0171354 0.003170199999999998 0.987964 -2.16943e-18 0.0156875 -8.86733e-06 0.0 -0.0143121 9.00115e-05 -0.0435273 0.0794153 0.955223 -0.013696 -0.142942 0.174572 0.0238869 -0.097751 0.0918495 0.061263 -0.00436365 -0.000197076 -0.00250859 0.013…
8583.0 0.0 0.0 -0.0740272 0.0657601 0.956995 0.0 0.0 0.0 0.0740272 0.0 0.0 0.0740272 0.0 0.0 -0.0133104 0.0118719 -0.00100095 0.0 0.0 0.0 0.0133104 0.0 0.0 0.0133104 0.046944 0.986892 -2.16943e-18 0.0121715 -0.000589537 0.0 -0.00860018 0.000365819 -0.0653977 0.0783337 0.953432 -0.00817416 -0.116981 0.174635 0.0189621 -0.0917024 0.12361 0.0446115 0.00897341 0.000527188 -0.0088598 -0.015447 -0.0009…
8594.0 0.0 0.0 -0.0153238 0.0136582 0.963743 0.0 0.0 0.0 0.0153238 0.0 0.0 0.0153238 0.0 0.0 -0.0018314 0.00163346 -0.000137721 0.0 0.0 0.0 0.0018314 0.0 0.0 0.0018314 -0.006781599999999999 0.987915 -2.16943e-18 0.00167656 1.72779e-05 0.0 -0.00460977 0.000172637 -0.0979022 0.10443 0.947924 -0.00439137 -0.113674 0.174551 0.0477249 -0.102416 0.156424 0.0545294 0.00685803 0.000649177 -0.0799007 0.00…
8610.0 0.0 0.0 -0.0572155 0.0508808 0.95924 0.0 0.0 0.0 0.0572155 0.0 0.0 0.0572155 0.0 0.0 -0.0677434 0.0604218 -0.0050943 0.0 0.0 0.0 0.0677434 0.0 0.0 0.0677434 0.0315654 0.987507 -2.16943e-18 0.0619882 -0.00195865 0.0 -0.0140921 0.000679929 -0.0568402 0.0870581 0.953529 -0.013454 -0.137616 0.174609 0.0318131 -0.0987552 0.107386 0.059065 0.00544218 0.000250079 -0.0273799 0.0164802 -0.00322893 …
8642.0 0.0 0.0 -0.0649403 0.0577223 0.95824 0.0 0.0 0.0 0.0649403 0.0 0.0 0.0649403 0.0 0.0 -0.0689571 0.0615043 -0.00518557 0.0 0.0 0.0 0.0689571 0.0 0.0 0.0689571 0.038633 0.987256 -2.16943e-18 0.0630815 -0.00248109 0.0 -0.010178 0.000606531 -0.0633621 0.0803541 0.953485 -0.00968108 -0.121983 0.174774 0.0220035 -0.0928854 0.122229 0.0453353 0.00366246 0.000204316 0.0138587 -0.00685802 0.0008399…
8653.0 0.0 0.0 -0.0556916 0.0495302 0.959431 0.0 0.0 0.0 0.0556916 0.0 0.0 0.0556916 0.0 0.0 -0.132519 0.118196 -0.00996539 0.0 0.0 0.0 0.132519 0.0 0.0 0.132519 0.0301709 0.98755 -2.16943e-18 0.121266 -0.00364668 0.0 -0.00769396 0.000700849 -0.057241 0.0748155 0.95415 -0.00730783 -0.122688 0.174645 0.0163811 -0.101508 0.136928 0.0328564 -0.0207564 -0.00121062 0.0900879 0.0109462 0.00776132 -0.01…
8685.0 0.0 0.0 -0.0446666 0.0397508 0.960753 0.0 0.0 0.0 0.0446666 0.0 0.0 0.0446666 0.0 0.0 -0.0205158 0.0182985 -0.00154279 0.0 0.0 0.0 0.0205158 0.0 0.0 0.0205158 0.020080600000000004 0.987798 -2.16943e-18 0.0187789 -0.000357548 0.0 -0.0125923 0.00029067 -0.0379922 0.0733229 0.956148 -0.0120584 -0.140088 0.174547 0.0152919 -0.0984773 0.0902518 0.0578395 -0.00690455 -0.000272667 0.0123784 0.011…
8725.0 0.0 0.0 -0.066832 0.0593966 0.957987 0.0 0.0 0.0 0.066832 0.0 0.0 0.066832 0.0 0.0 -0.0796776 0.0710661 -0.00599176 0.0 0.0 0.0 0.0796776 0.0 0.0 0.0796776 0.0403634 0.987187 -2.16943e-18 0.072883 -0.0030047 0.0 -0.0130343 0.000553053 -0.054249 0.0866813 0.953739 -0.0124143 -0.139011 0.174644 0.0304353 -0.0983363 0.0980895 0.0661697 0.0122209 0.000627998 -0.0315733 0.0115291 -0.00392745 0.…
8738.0 0.0 0.0 -0.0604223 0.0537219 0.958831 0.0 0.0 0.0 0.0604223 0.0 0.0 0.0604223 0.0 0.0 -0.0715342 0.0638028 -0.00537937 0.0 0.0 0.0 0.0715342 0.0 0.0 0.0715342 0.034499600000000005 0.98741 -2.16943e-18 0.06545 -0.00227814 0.0 -0.0121889 0.000560368 -0.0710311 0.0913539 0.951989 -0.0116146 -0.126895 0.174603 0.0350293 -0.0927413 0.117137 0.0582197 0.017859 0.00109805 -0.0818866 -0.00353513 -…
8739.0 0.0 0.0 -0.073245 0.0650686 0.957105 0.0 0.0 0.0 0.073245 0.0 0.0 0.073245 0.0 0.0 -0.0116572 0.0103973 -0.00087662 0.0 0.0 0.0 0.0116572 0.0 0.0 0.0116572 0.046228700000000005 0.986926 -2.16943e-18 0.0106601 -0.000507973 0.0 -0.00920726 0.00043977 -0.0468003 0.0724339 0.955313 -0.00877067 -0.129821 0.175299 0.0126241 -0.102673 0.120613 0.0400603 -0.0151905 -0.00066862 0.0509494 0.00242216…
8749.0 0.0 0.0 -0.0577141 0.0513226 0.959177 0.0 0.0 0.0 0.0577141 0.0 0.0 0.0577141 0.0 0.0 -0.0764755 0.0682101 -0.00575096 0.0 0.0 0.0 0.0764755 0.0 0.0 0.0764755 0.032021600000000004 0.987493 -2.16943e-18 0.0699773 -0.002246 0.0 -0.00658325 0.00215971 -0.105785 0.11014 0.946702 -0.00651242 -0.11328 0.174948 0.0550546 -0.0993673 0.159184 0.0568321 0.00671319 0.000678871 -0.0609584 0.0164752 -0…
8756.0 0.0 0.0 -0.024958 0.0222348 0.962846 0.0 0.0 0.0 0.024958 0.0 0.0 0.024958 0.0 0.0 -0.136762 0.121981 -0.0102845 0.0 0.0 0.0 0.136762 0.0 0.0 0.136762 0.0020384000000000096 0.987964 -2.16943e-18 0.125206 8.4012e-05 0.0 -0.014256 0.000686949 -0.0509879 0.0812678 0.954334 -0.013582 -0.139414 0.174635 0.0277509 -0.0973466 0.101355 0.0585558 0.00892477 0.000355992 -0.0289885 0.0127422 -0.00350…
8790.0 0.0 0.0 -0.0838668 0.0744506 0.955566 0.0 0.0 0.0 0.0838668 0.0 0.0 0.0838668 0.0 0.0 -0.0151999 0.0135571 -0.00114303 0.0 0.0 0.0 0.0151999 0.0 0.0 0.0151999 0.0559394 0.986412 -2.16943e-18 0.0138919 -0.000809952 0.0 -0.00631029 0.000440231 -0.0607881 0.0739725 0.953977 -0.00599606 -0.116295 0.17455 0.0134418 -0.0991134 0.14265 0.0280876 -0.0145076 -0.000896097 0.0944864 0.00805813 0.0076…
8805.0 0.0 0.0 -0.0161487 0.0143929 0.963669 0.0 0.0 0.0 0.0161487 0.0 0.0 0.0161487 0.0 0.0 0.0248447 -0.0221595 0.00186832 0.0 0.0 0.0 -0.0248447 0.0 0.0 -0.0248447 -0.006026400000000001 0.987923 -2.16943e-18 -0.0227443 -0.000215629 0.0 -0.00274054 0.000158183 -0.14426 0.176842 0.932189 -0.00255233 -0.153577 0.1749 0.13317 -0.149987 0.174598 0.121631 -5.31852e-05 -2.29463e-05 -0.109493 0.226676…
8817.0 0.0 0.0 -0.0418313 0.0372335 0.961075 0.0 0.0 0.0 0.0418313 0.0 0.0 0.0418313 0.0 0.0 0.032861 -0.0293094 0.00247115 0.0 0.0 0.0 -0.032861 0.0 0.0 -0.032861 0.017485200000000006 0.987844 -2.16943e-18 -0.0300803 0.000487412 0.0 -0.0100283 0.000301723 -0.0554179 0.0777342 0.954329 -0.00953798 -0.126646 0.174563 0.0189132 -0.0951136 0.108427 0.0534053 0.00643549 0.000306282 -0.0355689 -0.0045…
8824.0 0.0 0.0 -0.0700742 0.0622649 0.957546 0.0 0.0 0.0 0.0700742 0.0 0.0 0.0700742 0.0 0.0 -0.087026 0.0776203 -0.00654436 0.0 0.0 0.0 0.087026 0.0 0.0 0.087026 0.043328900000000004 0.98706 -2.16943e-18 0.0795937 -0.00353989 0.0 -0.00152682 0.000735603 -0.122242 0.12332 0.943136 -0.00142378 -0.112358 0.174561 0.0700858 -0.110796 0.174543 0.068253 -0.00706473 -0.000861236 0.0516306 0.0849032 0.0…
8826.0 0.0 0.0 -0.0421321 0.0375006 0.961041 0.0 0.0 0.0 0.0421321 0.0 0.0 0.0421321 0.0 0.0 -0.125093 0.111573 -0.00940699 0.0 0.0 0.0 0.125093 0.0 0.0 0.125093 0.017760700000000004 0.987839 -2.16943e-18 0.114507 -0.0018899 0.0 -0.00323722 0.00079782 -0.111789 0.109209 0.945952 -0.00302632 -0.10701 0.174564 0.0547305 -0.100083 0.166055 0.0562796 0.010034 0.00110177 0.00437523 0.0394902 -0.001506…
8853.0 0.0 0.0 -0.059596 0.0529899 0.958938 0.0 0.0 0.0 0.059596 0.0 0.0 0.059596 0.0 0.0 -0.00425848 0.00379822 -0.000320237 0.0 0.0 0.0 0.00425848 0.0 0.0 0.00425848 0.0337435 0.987436 -2.16943e-18 0.00389639 -0.0001324 0.0 -0.00621587 0.000377443 -0.0703153 0.074204 0.953268 -0.00589541 -0.106602 0.1752 0.012612 -0.0888427 0.135766 0.034221 0.00999514 0.000655615 0.00592972 -0.0208592 -0.00012…
8858.0 0.0 0.0 -0.0471459 0.0419513 0.960465 0.0 0.0 0.0 0.0471459 0.0 0.0 0.0471459 0.0 0.0 -0.153927 0.13729 -0.0115753 0.0 0.0 0.0 0.153927 0.0 0.0 0.153927 0.022349900000000006 0.987752 -2.16943e-18 0.140887 -0.00303193 0.0 -0.00845112 0.000624083 -0.0684497 0.0888067 0.951953 -0.00802083 -0.128378 0.174579 0.0334481 -0.105575 0.135157 0.0499838 -0.0227454 -0.00156701 0.0291709 0.0219578 0.00…
8865.0 0.0 0.0 -0.0664223 0.059034 0.958042 0.0 0.0 0.0 0.0664223 0.0 0.0 0.0664223 0.0 0.0 -0.107446 0.0958335 -0.00807995 0.0 0.0 0.0 0.107446 0.0 0.0 0.107446 0.039988600000000006 0.987202 -2.16943e-18 0.0982852 -0.0040116 0.0 -0.00522667 0.000733227 -0.0729876 0.0754744 0.952896 -0.00494144 -0.10495 0.174613 0.0140842 -0.0908644 0.147346 0.0272156 0.00165713 0.000116057 0.0556793 -0.0057011 0…
8870.0 0.0 0.0 -0.0709339 0.0630252 0.957427 0.0 0.0 0.0 0.0709339 0.0 0.0 0.0709339 0.0 0.0 -0.0356466 0.031794 -0.00268063 0.0 0.0 0.0 0.0356466 0.0 0.0 0.0356466 0.04411520000000001 0.987024 -2.16943e-18 0.032601 -0.001478 0.0 -0.00790013 0.00058361 -0.0669547 0.0771831 0.953189 -0.00752845 -0.116268 0.176246 0.0181005 -0.0953802 0.143014 0.0303549 -0.00656513 -0.00044695 0.0770336 0.00534621 …
8877.0 0.0 0.0 -0.0428762 0.0381613 0.960957 0.0 0.0 0.0 0.0428762 0.0 0.0 0.0428762 0.0 0.0 -0.017002 0.0151644 -0.00127855 0.0 0.0 0.0 0.017002 0.0 0.0 0.017002 0.018441700000000005 0.987828 -2.16943e-18 0.015563 -0.000268445 0.0 -0.00539701 0.000330743 -0.0617358 0.069942 0.954178 -0.00516082 -0.110485 0.174868 0.00813802 -0.0955494 0.14204 0.0259683 -0.00340437 -0.000212566 0.0715741 -0.00538…
8882.0 0.0 0.0 -0.0202139 0.0180125 0.963298 0.0 0.0 0.0 0.0202139 0.0 0.0 0.0202139 0.0 0.0 -0.179148 0.159786 -0.0134719 0.0 0.0 0.0 0.179148 0.0 0.0 0.179148 -0.0023047999999999957 0.98795 -2.16943e-18 0.164007 0.000888132 0.0 -0.0109302 0.000748094 -0.0611155 0.0805958 0.953512 -0.0103827 -0.12672 0.174589 0.0247806 -0.0933985 0.109663 0.0562666 0.00848145 0.000445665 -0.0602787 -0.00517821 -…
8886.0 0.0 0.0 -0.0600601 0.053401 0.958878 0.0 0.0 0.0 0.0600601 0.0 0.0 0.0600601 0.0 0.0 -0.0401808 0.0358381 -0.0030216 0.0 0.0 0.0 0.0401808 0.0 0.0 0.0401808 0.0341682 0.987421 -2.16943e-18 0.0367637 -0.00126632 0.0 -0.0130523 0.000571308 -0.0479435 0.0797992 0.954811 -0.012462 -0.13827 0.174953 0.0230876 -0.0982967 0.101348 0.0565702 0.00019712 9.16444e-06 -0.0110556 0.0131977 -0.00145233 …
8891.0 0.0 0.0 -0.0383876 0.0341748 0.961457 0.0 0.0 0.0 0.0383876 0.0 0.0 0.0383876 0.0 0.0 0.0647126 -0.0577185 0.00486639 0.0 0.0 0.0 -0.0647126 0.0 0.0 -0.0647126 0.014332900000000003 0.987889 -2.16943e-18 -0.0592397 0.000755855 0.0 -0.00640282 0.00290488 -0.0751582 0.0769487 0.952724 -0.00656832 -0.104211 0.174813 0.0154719 -0.0874601 0.146795 0.026666 0.00635969 0.000449231 0.0367928 -0.013…
8899.0 0.0 0.0 -0.011882 0.0105922 0.964044 0.0 0.0 0.0 0.011882 0.0 0.0 0.011882 0.0 0.0 -0.196911 0.175629 -0.0148077 0.0 0.0 0.0 0.196911 0.0 0.0 0.196911 -0.009932299999999991 0.987877 -2.16943e-18 0.180256 0.00247813 0.0 -0.0104203 0.000589593 -0.0640499 0.0773082 0.953389 -0.00988439 -0.1221 0.174682 0.0229339 -0.0921672 0.120595 0.0469715 0.00325232 0.000183104 0.00897746 -0.00331627 0.000…
8903.0 0.0 0.0 -0.0537622 0.0478198 0.95967 0.0 0.0 0.0 0.0537622 0.0 0.0 0.0537622 0.0 0.0 0.00458418 -0.00408872 0.00034473 0.0 0.0 0.0 -0.00458418 0.0 0.0 -0.00458418 0.028405200000000005 0.987602 -2.16943e-18 -0.00419516 0.000118054 0.0 -0.0106107 0.000308621 -0.0530401 0.0765962 0.954648 -0.0100971 -0.127867 0.174642 0.0177567 -0.0940059 0.103742 0.0546751 -0.000137746 -7.6011e-06 -0.00537 0…
8907.0 0.0 0.0 -0.0749883 0.0666096 0.95686 0.0 0.0 0.0 0.0749883 0.0 0.0 0.0749883 0.0 0.0 -0.0624672 0.0557158 -0.00469753 0.0 0.0 0.0 0.0624672 0.0 0.0 0.0624672 0.0478229 0.986849 -2.16943e-18 0.0571191 -0.00282165 0.0 -0.0110629 0.000515571 -0.059875 0.0792035 0.953925 -0.0105241 -0.124224 0.174584 0.0210669 -0.0914799 0.113799 0.0489856 -0.00137686 -8.38372e-05 0.00248158 -0.00102293 0.0003…
8908.0 0.0 0.0 -0.0405808 0.036123 0.961215 0.0 0.0 0.0 0.0405808 0.0 0.0 0.0405808 0.0 0.0 -0.141018 0.125777 -0.0106046 0.0 0.0 0.0 0.141018 0.0 0.0 0.141018 0.016340600000000004 0.987861 -2.16943e-18 0.129088 -0.00193024 0.0 -0.010646 0.00055145 -0.0814809 0.0914613 0.950827 -0.010095 -0.119061 0.1752 0.0368372 -0.0942749 0.13459 0.0510276 0.00993289 0.00072735 -0.0670772 -0.00426097 -0.005416…
8910.0 0.0 0.0 -0.0639598 0.0568544 0.95837 0.0 0.0 0.0 0.0639598 0.0 0.0 0.0639598 0.0 0.0 -0.104364 0.0930842 -0.00784815 0.0 0.0 0.0 0.104364 0.0 0.0 0.104364 0.037736000000000006 0.987291 -2.16943e-18 0.0954749 -0.00366142 0.0 -0.0123402 0.000518302 -0.0580237 0.0839573 0.953555 -0.0117442 -0.133451 0.174565 0.0286344 -0.096718 0.108004 0.0583246 0.00694331 0.000336463 -0.0666397 0.000532415 …
8925.0 0.0 0.0 -0.0384325 0.0342147 0.961452 0.0 0.0 0.0 0.0384325 0.0 0.0 0.0384325 0.0 0.0 -0.00986664 0.00880026 -0.000741971 0.0 0.0 0.0 0.00986664 0.0 0.0 0.00986664 0.014374000000000005 0.987889 -2.16943e-18 0.00903218 -0.00011565 0.0 -0.0127386 0.000102021 -0.0476004 0.0782218 0.955033 -0.0121754 -0.135896 0.174865 0.0204088 -0.0952768 0.0959439 0.058568 -0.00577785 -0.000284074 0.0104104 …
8946.0 0.0 0.0 -0.034585 0.030796 0.961866 0.0 0.0 0.0 0.034585 0.0 0.0 0.034585 0.0 0.0 0.00270207 -0.00241004 0.000203196 0.0 0.0 0.0 -0.00270207 0.0 0.0 -0.00270207 0.010851899999999998 0.987927 -2.16943e-18 -0.00247365 2.21547e-05 0.0 -0.00975108 6.16157e-05 -0.0647885 0.0805864 0.953379 -0.00930195 -0.120098 0.174548 0.0217134 -0.0914883 0.119825 0.0477151 0.00897108 0.000513222 -0.035294 -0…
8961.0 0.0 0.0 -0.0453116 0.0403233 0.960678 0.0 0.0 0.0 0.0453116 0.0 0.0 0.0453116 0.0 0.0 -0.145283 0.129581 -0.0109253 0.0 0.0 0.0 0.145283 0.0 0.0 0.145283 0.020671000000000002 0.987786 -2.16943e-18 0.132981 -0.00261775 0.0 -0.0124112 0.000614884 -0.0587995 0.0820785 0.953663 -0.0118096 -0.130835 0.17474 0.0266289 -0.0942332 0.109437 0.0551907 0.00769041 0.000378328 -0.0495967 0.00201944 -0.…
8977.0 0.0 0.0 -0.0797558 0.0708214 0.956173 0.0 0.0 0.0 0.0797558 0.0 0.0 0.0797558 0.0 0.0 -0.0481398 0.0429369 -0.00362011 0.0 0.0 0.0 0.0481398 0.0 0.0 0.0481398 0.052181700000000004 0.986623 -2.16943e-18 0.0440075 -0.00238431 0.0 -0.0109491 0.000473315 -0.0605719 0.0815272 0.953639 -0.0104197 -0.126251 0.174564 0.0237963 -0.0938598 0.114149 0.0516957 0.001654 8.72126e-05 -0.00550784 0.003797…
8987.0 0.0 0.0 -0.0463699 0.0412626 0.960555 0.0 0.0 0.0 0.0463699 0.0 0.0 0.0463699 0.0 0.0 -0.135116 0.120513 -0.0101607 0.0 0.0 0.0 0.135116 0.0 0.0 0.135116 0.021639700000000005 0.987767 -2.16943e-18 0.123672 -0.00256544 0.0 -0.0123645 0.000608128 -0.056239 0.0810908 0.953928 -0.0117687 -0.132455 0.174562 0.0258601 -0.0960449 0.109916 0.0539616 0.00546563 0.000255698 -0.0353818 0.00673114 -0.…
9003.0 0.0 0.0 0.00176017 -0.0015701 0.965131 0.0 0.0 0.0 -0.00176017 0.0 0.0 -0.00176017 0.0 0.0 -0.00128679 0.00114771 -9.67665e-05 0.0 0.0 0.0 0.00128679 0.0 0.0 0.00128679 -0.022418999999999994 0.98762 -2.16943e-18 0.00117761 3.2262e-05 0.0 -0.00321495 0.000179463 -0.108083 0.111013 0.946188 -0.00307842 -0.111225 0.174642 0.0551581 -0.10517 0.166302 0.0567979 0.00858293 0.000908178 -0.0995835…
9004.0 0.0 0.0 -0.0932125 0.0826913 0.954129 0.0 0.0 0.0 0.0932125 0.0 0.0 0.0932125 0.0 0.0 -0.0106687 0.00951561 -0.000802284 0.0 0.0 0.0 0.0106687 0.0 0.0 0.0106687 0.0644784 0.985874 -2.16943e-18 0.00974488 -0.000659598 0.0 -0.0102923 0.000362823 -0.0461132 0.0749572 0.955248 -0.00981311 -0.133288 0.174568 0.0162905 -0.102763 0.116135 0.0440794 -0.0268273 -0.00127199 0.0167363 0.00548625 0.00…
9017.0 0.0 0.0 -0.0138859 0.0123774 0.96387 0.0 0.0 0.0 0.0138859 0.0 0.0 0.0138859 0.0 0.0 -0.000120553 0.000107524 -9.06562e-06 0.0 0.0 0.0 0.000120553 0.0 0.0 0.000120553 -0.008097899999999991 0.987901 -2.16943e-18 0.000110359 1.29602e-06 0.0 -0.0102749 -4.88006e-05 -0.0741252 0.0837022 0.952366 -0.00981427 -0.115193 0.176314 0.0244493 -0.0862236 0.124505 0.0471729 0.0111545 0.000737602 -0.058…
9024.0 0.0 0.0 -0.0700665 0.0622581 0.957547 0.0 0.0 0.0 0.0700665 0.0 0.0 0.0700665 0.0 0.0 0.00652439 -0.00581924 0.000490634 0.0 0.0 0.0 -0.00652439 0.0 0.0 -0.00652439 0.0433219 0.98706 -2.16943e-18 -0.00596719 0.000265342 0.0 -0.00950006 0.000237488 -0.0664247 0.0800254 0.953301 -0.00903267 -0.117631 0.174593 0.0208034 -0.0893525 0.118564 0.0484467 0.00788898 0.000465556 -0.0458479 -0.018082…
9054.0 0.0 0.0 -0.035237 0.0313754 0.961797 0.0 0.0 0.0 0.035237 0.0 0.0 0.035237 0.0 0.0 -0.148694 0.132623 -0.0111818 0.0 0.0 0.0 0.148694 0.0 0.0 0.148694 0.011448700000000006 0.987922 -2.16943e-18 0.136123 -0.00130791 0.0 -0.0119995 0.000638317 -0.061636 0.0817229 0.953385 -0.0114029 -0.128377 0.17514 0.0265527 -0.0940115 0.115686 0.0515077 0.00810425 0.000424853 -0.0239901 0.00431555 -0.0026…
9076.0 0.0 0.0 -0.0394993 0.0351624 0.961335 0.0 0.0 0.0 0.0394993 0.0 0.0 0.0394993 0.0 0.0 -0.00729238 0.00650423 -0.000548387 0.0 0.0 0.0 0.00729238 0.0 0.0 0.00729238 0.015350600000000006 0.987876 -2.16943e-18 0.00667554 -9.25977e-05 0.0 -0.0118541 0.000182119 -0.0493409 0.0803852 0.954607 -0.0113343 -0.136883 0.175312 0.0225704 -0.0985919 0.0976691 0.0617938 0.0078758 0.000399282 -0.040405 0…
9095.0 0.0 0.0 -0.0472077 0.042006 0.960458 0.0 0.0 0.0 0.0472077 0.0 0.0 0.0472077 0.0 0.0 -0.106081 0.0946155 -0.00797726 0.0 0.0 0.0 0.106081 0.0 0.0 0.106081 0.022406500000000003 0.987751 -2.16943e-18 0.0970942 -0.00209549 0.0 -0.00647582 0.000729856 -0.0696679 0.0748292 0.953087 -0.00612397 -0.110553 0.174875 0.0162762 -0.093492 0.14739 0.0266257 -0.00394139 -0.00027812 0.0745888 0.00145665 …
9161.0 0.0 0.0 -0.0686779 0.0610298 0.957737 0.0 0.0 0.0 0.0686779 0.0 0.0 0.0686779 0.0 0.0 -0.0107237 0.00956467 -0.00080642 0.0 0.0 0.0 0.0107237 0.0 0.0 0.0107237 0.0420518 0.987116 -2.16943e-18 0.00980844 -0.000422504 0.0 -0.0116741 9.96497e-05 -0.0542702 0.0791913 0.95437 -0.011127 -0.130165 0.174761 0.0213084 -0.0946998 0.107625 0.0528477 -0.000456144 -2.49877e-05 -0.0220964 0.00152474 -0.…
9170.0 0.0 0.0 -0.085587 0.0759683 0.955307 0.0 0.0 0.0 0.085587 0.0 0.0 0.085587 0.0 0.0 -0.0393046 0.0350566 -0.00295571 0.0 0.0 0.0 0.0393046 0.0 0.0 0.0393046 0.057511400000000004 0.986319 -2.16943e-18 0.0359188 -0.0021562 0.0 -0.0112826 0.000442458 -0.0616561 0.0837361 0.953392 -0.0107367 -0.127497 0.174632 0.0261029 -0.0935583 0.110413 0.0562601 0.00775414 0.00040977 -0.0638548 -0.0039516 -…
9173.0 0.0 0.0 -0.0537279 0.0477894 0.959675 0.0 0.0 0.0 0.0537279 0.0 0.0 0.0537279 0.0 0.0 -0.0626581 0.0558861 -0.00471189 0.0 0.0 0.0 0.0626581 0.0 0.0 0.0626581 0.0283739 0.987602 -2.16943e-18 0.0573409 -0.00161164 0.0 -0.00937037 0.000627761 -0.092955 0.0990609 0.949251 -0.00890201 -0.113579 0.174552 0.0433038 -0.0936115 0.141766 0.0540848 0.00986706 0.00084661 -0.0426714 0.00744567 -0.0041…
9176.0 0.0 0.0 -0.0155283 0.0138403 0.963725 0.0 0.0 0.0 0.0155283 0.0 0.0 0.0155283 0.0 0.0 -0.210955 0.188155 -0.0158638 0.0 0.0 0.0 0.210955 0.0 0.0 0.210955 -0.0065944 0.987917 -2.16943e-18 0.193119 0.00195071 0.0 -0.0109629 0.000728328 -0.0614837 0.0780338 0.953538 -0.0104266 -0.125747 0.174564 0.024206 -0.0939285 0.116983 0.0498452 -0.000551475 -3.42412e-05 0.0149 0.000114404 0.00106284 -0.…
9179.0 0.0 0.0 -0.0267082 0.0237919 0.962674 0.0 0.0 0.0 0.0267082 0.0 0.0 0.0267082 0.0 0.0 -0.0213637 0.0190547 -0.00160655 0.0 0.0 0.0 0.0213637 0.0 0.0 0.0213637 0.0036406999999999967 0.987963 -2.16943e-18 0.0195585 -2.11066e-05 0.0 -0.00808513 0.000111777 -0.0712988 0.078798 0.952956 -0.00772577 -0.110922 0.174575 0.0187954 -0.0891475 0.139113 0.0323897 0.00741012 0.000483822 0.0170081 -0.01…
9190.0 0.0 0.0 -0.0554548 0.0493203 0.959461 0.0 0.0 0.0 0.0554548 0.0 0.0 0.0554548 0.0 0.0 -0.119757 0.106813 -0.0090057 0.0 0.0 0.0 0.119757 0.0 0.0 0.119757 0.0299542 0.987557 -2.16943e-18 0.109589 -0.00326954 0.0 -0.0136223 0.000596864 -0.0471267 0.0786407 0.954947 -0.0129847 -0.13875 0.174554 0.0232215 -0.0966678 0.0979318 0.0576164 0.00177706 6.62195e-05 -0.00168733 0.0151727 -0.00109645 0…
9201.0 0.0 0.0 -0.00236335 0.00210766 0.96482 0.0 0.0 0.0 0.00236335 0.0 0.0 0.00236335 0.0 0.0 -0.224785 0.20049 -0.0169038 0.0 0.0 0.0 0.224785 0.0 0.0 0.224785 -0.018645099999999998 0.987716 -2.16943e-18 0.205735 0.00478743 0.0 -0.0116508 0.000834306 -0.0550693 0.0777716 0.954086 -0.0111734 -0.132034 0.174533 0.0242027 -0.097044 0.10923 0.0543874 0.00321711 0.000149012 -0.04925 0.000936263 -0.…
9217.0 0.0 0.0 -0.0276922 0.0246672 0.962576 0.0 0.0 0.0 0.0276922 0.0 0.0 0.0276922 0.0 0.0 0.073264 -0.0653457 0.00550945 0.0 0.0 0.0 -0.073264 0.0 0.0 -0.073264 0.004541500000000004 0.987962 -2.16943e-18 -0.0670731 0.000138382 0.0 -0.0108328 0.00287181 -0.0717851 0.0860352 0.952453 -0.0108452 -0.118889 0.174625 0.0275712 -0.0886964 0.122476 0.0494065 0.01188 0.000754001 -0.0557225 -0.0140301 -…
9249.0 0.0 0.0 -0.0596272 0.0530175 0.958934 0.0 0.0 0.0 0.0596272 0.0 0.0 0.0596272 0.0 0.0 -0.057594 0.0513693 -0.00433107 0.0 0.0 0.0 0.057594 0.0 0.0 0.057594 0.033772100000000006 0.987435 -2.16943e-18 0.0526969 -0.00179229 0.0 -0.0125356 0.000633252 -0.0601546 0.0837578 0.953473 -0.0119595 -0.130687 0.175345 0.0272475 -0.0945285 0.112742 0.0535525 0.00460975 0.000233338 -0.0529558 -0.0008469…
9258.0 0.0 0.0 -0.0410173 0.0365107 0.961166 0.0 0.0 0.0 0.0410173 0.0 0.0 0.0410173 0.0 0.0 0.0558133 -0.0497811 0.00419716 0.0 0.0 0.0 -0.0558133 0.0 0.0 -0.0558133 0.016740200000000004 0.987855 -2.16943e-18 -0.0510911 0.00078627 0.0 -0.0128416 0.0028374 -0.048206 0.0803902 0.954791 -0.012756 -0.137734 0.175253 0.0224867 -0.0978086 0.0992402 0.0584378 -0.00986336 -0.00049114 0.0226495 0.0106285…
9265.0 0.0 0.0 -0.0120277 0.010722 0.964031 0.0 0.0 0.0 0.0120277 0.0 0.0 0.0120277 0.0 0.0 0.0431693 -0.0385036 0.00324633 0.0 0.0 0.0 -0.0431693 0.0 0.0 -0.0431693 -0.0097989 0.987879 -2.16943e-18 -0.0395179 -0.000537528 0.0 -0.00667897 0.00196763 -0.0974213 0.0993074 0.948717 -0.00670683 -0.108527 0.174576 0.0423241 -0.092861 0.153202 0.047956 0.00211578 0.00019711 0.0453807 0.0294258 0.002259…
9309.0 0.0 0.0 -0.0351165 0.0312683 0.96181 0.0 0.0 0.0 0.0351165 0.0 0.0 0.0351165 0.0 0.0 0.0173326 -0.0154593 0.00130341 0.0 0.0 0.0 -0.0173326 0.0 0.0 -0.0173326 0.011338399999999998 0.987923 -2.16943e-18 -0.0158673 0.000150546 0.0 -0.00980857 7.00732e-05 -0.058776 0.0787837 0.953972 -0.00933759 -0.124399 0.174617 0.0199406 -0.0958867 0.121107 0.044827 -0.0014634 -8.748e-05 0.0281437 -0.00651…
9332.0 0.0 0.0 -0.02193 0.0195401 0.963137 0.0 0.0 0.0 0.02193 0.0 0.0 0.02193 0.0 0.0 -0.187936 0.167624 -0.0141328 0.0 0.0 0.0 0.187936 0.0 0.0 0.187936 -0.0007337999999999928 0.987958 -2.16943e-18 0.172054 0.000636438 0.0 -0.0104971 0.000783688 -0.0601828 0.0771856 0.953874 -0.00997316 -0.123661 0.175178 0.0201416 -0.0917905 0.11188 0.0514545 0.00880733 0.000457686 -0.0433967 -0.0100932 -0.003…
9335.0 0.0 0.0 -0.0344181 0.0306476 0.961884 0.0 0.0 0.0 0.0344181 0.0 0.0 0.0344181 0.0 0.0 0.0171575 -0.0153032 0.00129025 0.0 0.0 0.0 -0.0171575 0.0 0.0 -0.0171575 0.010699 0.987928 -2.16943e-18 -0.0157071 0.000138055 0.0 -0.0123862 8.17784e-06 -0.0501053 0.0788096 0.95478 -0.0118058 -0.133847 0.174727 0.0209555 -0.0958024 0.103367 0.0541318 0.00624225 0.000253038 -0.0273291 0.00365173 -0.0026…
9346.0 0.0 0.0 -0.0397196 0.035358 0.96131 0.0 0.0 0.0 0.0397196 0.0 0.0 0.0397196 0.0 0.0 -0.0212183 0.0189251 -0.00159562 0.0 0.0 0.0 0.0212183 0.0 0.0 0.0212183 0.015552200000000002 0.987873 -2.16943e-18 0.0194235 -0.000273706 0.0 -0.00805053 0.00033518 -0.0450593 0.0711997 0.955461 -0.00770893 -0.129866 0.174616 0.0114695 -0.106248 0.124984 0.0373906 -0.0171607 -0.000790918 0.0415526 0.003261…
9348.0 0.0 0.0 -0.0888319 0.0788303 0.954812 0.0 0.0 0.0 0.0888319 0.0 0.0 0.0888319 0.0 0.0 -0.0304359 0.0271464 -0.00228878 0.0 0.0 0.0 0.0304359 0.0 0.0 0.0304359 0.0604765 0.986136 -2.16943e-18 0.0278085 -0.00175992 0.0 -0.0110981 0.000425092 -0.059373 0.0813206 0.953784 -0.0105657 -0.126969 0.17492 0.0229809 -0.093481 0.110692 0.0535958 0.00378116 0.000192547 -0.0498416 -0.00363189 -0.003603…
9363.0 0.0 0.0 -0.00851026 0.00758762 0.964328 0.0 0.0 0.0 0.00851026 0.0 0.0 0.00851026 0.0 0.0 0.00203053 -0.00181107 0.000152696 0.0 0.0 0.0 -0.00203053 0.0 0.0 -0.00203053 -0.013018799999999997 0.98783 -2.16943e-18 -0.00185868 -3.18213e-05 0.0 -0.0104249 -0.00031108 -0.0780174 0.0881364 0.951732 -0.00991242 -0.115269 0.17468 0.0300712 -0.0874284 0.125025 0.0511061 0.0100748 0.000703636 -0.062…
9374.0 0.0 0.0 -0.0935445 0.0829838 0.954076 0.0 0.0 0.0 0.0935445 0.0 0.0 0.0935445 0.0 0.0 0.00301374 -0.00268802 0.000226634 0.0 0.0 0.0 -0.00301374 0.0 0.0 -0.00301374 0.06478160000000001 0.985853 -2.16943e-18 -0.00275273 0.000187241 0.0 -0.00511437 0.000321324 -0.0704496 0.0740571 0.953127 -0.00484996 -0.106848 0.174633 0.0134114 -0.0933403 0.151402 0.0230788 -0.00477854 -0.000340188 0.08002…
9399.0 0.0 0.0 -0.0645423 0.05737 0.958293 0.0 0.0 0.0 0.0645423 0.0 0.0 0.0645423 0.0 0.0 -0.111565 0.0995072 -0.00838969 0.0 0.0 0.0 0.111565 0.0 0.0 0.111565 0.0382689 0.987271 -2.16943e-18 0.102061 -0.00397352 0.0 -0.013463 0.000558808 -0.0493995 0.0822593 0.954441 -0.0128299 -0.140335 0.174574 0.0270365 -0.0986567 0.0978626 0.061922 0.0091039 0.00039993 -0.0339253 0.0118149 -0.00381139 0.008…
9402.0 0.0 0.0 -0.0341932 0.0304477 0.961908 0.0 0.0 0.0 0.0341932 0.0 0.0 0.0341932 0.0 0.0 -0.127938 0.114111 -0.00962095 0.0 0.0 0.0 0.127938 0.0 0.0 0.127938 0.010493200000000008 0.98793 -2.16943e-18 0.117123 -0.00100309 0.0 -0.00990035 0.000663478 -0.0654199 0.0791144 0.95324 -0.0093913 -0.120757 0.17524 0.0223317 -0.0934794 0.129181 0.0410003 0.0031075 0.000180895 0.0226862 -0.00902736 0.00…
9404.0 0.0 0.0 -0.0564837 0.0502323 0.959332 0.0 0.0 0.0 0.0564837 0.0 0.0 0.0564837 0.0 0.0 0.0205013 -0.0182855 0.0015417 0.0 0.0 0.0 -0.0205013 0.0 0.0 -0.0205013 0.0308958 0.987528 -2.16943e-18 -0.01876 0.000579019 0.0 -0.0117378 0.000181586 -0.0516573 0.0779496 0.954708 -0.011179 -0.131051 0.174656 0.019695 -0.0945839 0.103738 0.0540137 -0.00474444 -0.000251866 0.0092161 0.00551696 0.0008344…
9424.0 0.0 0.0 -0.057716 0.0513243 0.959177 0.0 0.0 0.0 0.057716 0.0 0.0 0.057716 0.0 0.0 -0.132136 0.117855 -0.0099366 0.0 0.0 0.0 0.132136 0.0 0.0 0.132136 0.0320234 0.987493 -2.16943e-18 0.120908 -0.00388091 0.0 -0.00137731 0.000857436 -0.13935 0.163697 0.934933 -0.00130258 -0.143541 0.174538 0.118585 -0.1424 0.174661 0.107085 -0.00174058 -0.000245945 -0.0994155 0.182168 -0.017026 -0.00164209 …
9430.0 0.0 0.0 -0.0497934 0.0443002 0.960152 0.0 0.0 0.0 0.0497934 0.0 0.0 0.0497934 0.0 0.0 -0.116739 0.104122 -0.00877877 0.0 0.0 0.0 0.116739 0.0 0.0 0.116739 0.024773100000000006 0.987697 -2.16943e-18 0.106843 -0.00258231 0.0 -0.00912688 0.00061352 -0.0843997 0.0935381 0.950403 -0.00864687 -0.116776 0.174533 0.0379337 -0.092053 0.131103 0.0564667 0.0100338 0.00077565 -0.0800216 -0.00340061 -0…
9443.0 0.0 0.0 -0.0601735 0.0535015 0.958863 0.0 0.0 0.0 0.0601735 0.0 0.0 0.0601735 0.0 0.0 -0.0273075 0.0243561 -0.00205352 0.0 0.0 0.0 0.0273075 0.0 0.0 0.0273075 0.034272000000000004 0.987418 -2.16943e-18 0.0249851 -0.000863443 0.0 -0.0122546 0.00051121 -0.0503916 0.0819994 0.954403 -0.0116839 -0.137766 0.175478 0.0243935 -0.0987901 0.0984581 0.062301 0.00945819 0.000489648 -0.0535511 0.00247…
9447.0 0.0 0.0 -0.0170539 0.015199 0.963588 0.0 0.0 0.0 0.0170539 0.0 0.0 0.0170539 0.0 0.0 0.00748557 -0.00667654 0.000562915 0.0 0.0 0.0 -0.00748557 0.0 0.0 -0.00748557 -0.0051976999999999995 0.98793 -2.16943e-18 -0.0068528 -5.87651e-05 0.0 -0.0139443 4.83738e-05 -0.0480384 0.0830049 0.954633 -0.0133325 -0.141127 0.174568 0.0265368 -0.0977994 0.0956768 0.0619479 0.00701043 0.000280943 -0.019263…
9449.0 0.0 0.0 -0.0127291 0.0113469 0.963971 0.0 0.0 0.0 0.0127291 0.0 0.0 0.0127291 0.0 0.0 -0.00138139 0.00123209 -0.00010388 0.0 0.0 0.0 0.00138139 0.0 0.0 0.00138139 -0.009156799999999993 0.987888 -2.16943e-18 0.00126456 1.63135e-05 0.0 -0.0123732 -9.92566e-05 -0.0552014 0.0830864 0.953944 -0.011819 -0.13436 0.176083 0.0252078 -0.0976801 0.109378 0.0550939 0.00587309 0.000268409 -0.0227623 0.…
9463.0 0.0 0.0 -0.0639912 0.0568822 0.958366 0.0 0.0 0.0 0.0639912 0.0 0.0 0.0639912 0.0 0.0 -0.0289717 0.0258405 -0.00217867 0.0 0.0 0.0 0.0289717 0.0 0.0 0.0289717 0.037764700000000005 0.98729 -2.16943e-18 0.0265041 -0.00101726 0.0 -0.0125563 0.000674988 -0.0531953 0.0816846 0.954257 -0.0120144 -0.134479 0.174649 0.0247799 -0.0955249 0.100933 0.0594079 -0.00532372 -0.000290856 0.0084558 0.01197…
9478.0 0.0 0.0 -0.0324785 0.0289234 0.962088 0.0 0.0 0.0 0.0324785 0.0 0.0 0.0324785 0.0 0.0 -0.125897 0.11229 -0.00946744 0.0 0.0 0.0 0.125897 0.0 0.0 0.125897 0.008923399999999998 0.987942 -2.16943e-18 0.115256 -0.000789457 0.0 -0.00822728 0.000574786 -0.0925896 0.0884212 0.950206 -0.00776991 -0.103127 0.174801 0.0320826 -0.0817594 0.1408 0.0446264 0.0154082 0.00133167 -0.0235118 -0.0105527 -0.…
9504.0 0.0 0.0 -0.0169086 0.0150696 0.963601 0.0 0.0 0.0 0.0169086 0.0 0.0 0.0169086 0.0 0.0 -0.17653 0.15745 -0.013275 0.0 0.0 0.0 0.17653 0.0 0.0 0.17653 -0.005330699999999994 0.987929 -2.16943e-18 0.161607 0.00140931 0.0 -0.0127287 0.000763579 -0.0426974 0.0746214 0.955514 -0.0121215 -0.139243 0.174671 0.0190478 -0.0985683 0.0954242 0.0574784 0.00534178 0.000235446 -0.0193314 0.00864335 -0.002…
9522.0 0.0 0.0 -0.0965273 0.085611 0.9536 0.0 0.0 0.0 0.0965273 0.0 0.0 0.0965273 0.0 0.0 -0.00369668 0.00329714 -0.00027799 0.0 0.0 0.0 0.00369668 0.0 0.0 0.00369668 0.06750583 0.985664 -2.16943e-18 0.00337581 -0.000239741 0.0 -0.0118763 0.000242584 -0.0520268 0.0785868 0.954636 -0.0113207 -0.131378 0.17457 0.0204965 -0.0952722 0.106751 0.0520761 -0.00766481 -0.000410421 0.0329853 0.00293774 0.0…
9531.0 0.0 0.0 -0.0717915 0.0637836 0.957308 0.0 0.0 0.0 0.0717915 0.0 0.0 0.0717915 0.0 0.0 -0.0129545 0.0115543 -0.000974175 0.0 0.0 0.0 0.0129545 0.0 0.0 0.0129545 0.0448995 0.986989 -2.16943e-18 0.0118472 -0.000547284 0.0 -0.0120452 0.00037453 -0.0475449 0.0771947 0.955058 -0.0114838 -0.134944 0.175279 0.0188944 -0.0964267 0.0980573 0.0574642 0.0030793 0.000118405 -0.00689382 0.00894106 -0.00…
9558.0 0.0 0.0 -0.00885304 0.00789312 0.964299 0.0 0.0 0.0 0.00885304 0.0 0.0 0.00885304 0.0 0.0 -0.213458 0.190388 -0.016052 0.0 0.0 0.0 0.213458 0.0 0.0 0.213458 -0.012704999999999994 0.987835 -2.16943e-18 0.195394 0.00327822 0.0 -0.0107308 0.000756091 -0.0630968 0.0782048 0.953354 -0.0102194 -0.124643 0.174648 0.0245994 -0.093899 0.119765 0.048618 0.00643324 0.000353128 -0.0347809 -0.00744291 …
9571.0 0.0 0.0 -0.0180411 0.0160781 0.963498 0.0 0.0 0.0 0.0180411 0.0 0.0 0.0180411 0.0 0.0 -0.00724503 0.006462 -0.000544826 0.0 0.0 0.0 0.00724503 0.0 0.0 0.00724503 -0.004293900000000003 0.987937 -2.16943e-18 0.00663264 5.03286e-05 0.0 -0.0121243 -0.000153635 -0.0507281 0.0819279 0.954399 -0.0115887 -0.136985 0.174624 0.024798 -0.102441 0.116641 0.0480965 -0.0194807 -0.00101747 0.0116936 0.00…
9594.0 0.0 0.0 -0.0690682 0.061375 0.957684 0.0 0.0 0.0 0.0690682 0.0 0.0 0.0690682 0.0 0.0 -0.00701274 0.00625481 -0.000527358 0.0 0.0 0.0 0.00701274 0.0 0.0 0.00701274 0.0424088 0.9871 -2.16943e-18 0.00641412 -0.000278799 0.0 -0.0130103 0.000343767 -0.0394993 0.0738145 0.956007 -0.0124203 -0.13948 0.175419 0.0153751 -0.0968371 0.0901993 0.0578118 -0.00214177 -8.72921e-05 -0.013488 0.00775215 -0…
9608.0 0.0 0.0 -0.0401185 0.0357123 0.961266 0.0 0.0 0.0 0.0401185 0.0 0.0 0.0401185 0.0 0.0 0.100281 -0.089443 0.00754115 0.0 0.0 0.0 -0.100281 0.0 0.0 -0.100281 0.015917400000000005 0.987868 -2.16943e-18 -0.091798 0.0013302 0.0 -0.0120208 -0.000128548 -0.058531 0.0837408 0.953675 -0.0114959 -0.130812 0.174639 0.0263858 -0.0957315 0.112657 0.0531514 0.00639238 0.000315186 -0.0308874 0.00679308 -…
9619.0 0.0 0.0 -0.0942545 0.0836093 0.953964 0.0 0.0 0.0 0.0942545 0.0 0.0 0.0942545 0.0 0.0 -0.0254322 0.0226835 -0.0019125 0.0 0.0 0.0 0.0254322 0.0 0.0 0.0254322 0.06543015 0.985809 -2.16943e-18 0.0232284 -0.00159657 0.0 -0.0132486 0.000385558 -0.04287 0.0772585 0.955505 -0.0126414 -0.139599 0.174543 0.0197732 -0.0975588 0.0948048 0.0573263 8.25618e-06 2.74963e-07 -0.0219444 0.00765162 -0.0018…
9674.0 0.0 0.0 0.00350017 -0.00312238 0.965258 0.0 0.0 0.0 -0.00350017 0.0 0.0 -0.00350017 0.0 0.0 -0.00514605 0.00458987 -0.000386983 0.0 0.0 0.0 0.00514605 0.0 0.0 0.00514605 -0.0240113 0.987575 -2.16943e-18 0.00470922 0.000137214 0.0 -0.0129192 -6.24165e-05 -0.0547461 0.0849773 0.953828 -0.0123501 -0.137043 0.175226 0.0283648 -0.0983046 0.105163 0.0595455 0.00799495 0.000414061 -0.062523 0.003…
9683.0 0.0 0.0 -0.0353311 0.031459 0.961787 0.0 0.0 0.0 0.0353311 0.0 0.0 0.0353311 0.0 0.0 0.0216352 -0.0192969 0.00162697 0.0 0.0 0.0 -0.0216352 0.0 0.0 -0.0216352 0.0115349 0.987921 -2.16943e-18 -0.0198061 0.000192167 0.0 -0.0112223 0.00036152 -0.0508163 0.0805012 0.954474 -0.010689 -0.134975 0.174547 0.0228178 -0.0975082 0.0953233 0.0644483 0.00506218 0.000236818 -0.0126129 0.0099917 -0.00183…
9685.0 0.0 0.0 -0.0422052 0.0375655 0.961033 0.0 0.0 0.0 0.0422052 0.0 0.0 0.0422052 0.0 0.0 0.0341715 -0.0304782 0.00256969 0.0 0.0 0.0 -0.0341715 0.0 0.0 -0.0341715 0.017827500000000003 0.987838 -2.16943e-18 -0.0312797 0.000518545 0.0 -0.0128876 0.000225111 -0.0449729 0.0781545 0.955227 -0.0122919 -0.138662 0.17468 0.0207534 -0.0960151 0.0893908 0.0632543 -0.00284916 -0.000132216 0.00340879 0.0…
9689.0 0.0 0.0 -0.0525226 0.0467207 0.959822 0.0 0.0 0.0 0.0525226 0.0 0.0 0.0525226 0.0 0.0 -0.00893263 0.0079672 -0.000671734 0.0 0.0 0.0 0.00893263 0.0 0.0 0.00893263 0.027270800000000005 0.987633 -2.16943e-18 0.00817488 -0.000219905 0.0 -0.0129457 0.000224237 -0.0423489 0.0759913 0.95562 -0.0123771 -0.138838 0.174894 0.0180979 -0.0953641 0.0866203 0.0627541 -0.000525514 -2.27966e-05 0.0040205…
9692.0 0.0 0.0 -0.098646 0.0874762 0.953258 0.0 0.0 0.0 0.098646 0.0 0.0 0.098646 0.0 0.0 -0.0192701 0.0171874 -0.00144911 0.0 0.0 0.0 0.0192701 0.0 0.0 0.0192701 0.06944047 0.985524 -2.16943e-18 0.0175947 -0.001287 0.0 -0.00674636 0.000409865 -0.0565755 0.0748893 0.954219 -0.0064123 -0.121992 0.17469 0.0148477 -0.103484 0.140097 0.0308538 -0.0234475 -0.00133393 0.102771 0.0171873 0.00867723 -0.0…
9699.0 0.0 0.0 0.00524216 -0.00467665 0.965382 0.0 0.0 0.0 -0.00524216 0.0 0.0 -0.00524216 0.0 0.0 -0.0103171 0.00920203 -0.000775846 0.0 0.0 0.0 0.0103171 0.0 0.0 0.0103171 -0.025605000000000003 0.987528 -2.16943e-18 0.00944081 0.000291541 0.0 -0.0137359 -0.000213792 -0.0542064 0.084837 0.95395 -0.0131184 -0.13745 0.17523 0.0283374 -0.0954063 0.0990118 0.0623653 -0.00983143 -0.000549567 0.020474…
9726.0 0.0 0.0 -0.0135279 0.0120585 0.963901 0.0 0.0 0.0 0.0135279 0.0 0.0 0.0135279 0.0 0.0 -0.00424632 0.00378738 -0.000319323 0.0 0.0 0.0 0.00424632 0.0 0.0 0.00424632 -0.008425599999999991 0.987897 -2.16943e-18 0.00388722 4.7042e-05 0.0 -0.0116315 -0.00010988 -0.0580197 0.0815672 0.953839 -0.0111071 -0.12953 0.176223 0.0229559 -0.0953774 0.113702 0.0512 0.00418667 0.000204715 -0.0326239 -0.00…
9735.0 0.0 0.0 -0.0343011 0.0305436 0.961896 0.0 0.0 0.0 0.0343011 0.0 0.0 0.0343011 0.0 0.0 0.0161662 -0.0144189 0.0012157 0.0 0.0 0.0 -0.0161662 0.0 0.0 -0.0161662 0.010591900000000001 0.987929 -2.16943e-18 -0.0147996 0.000128346 0.0 -0.0119504 4.52756e-05 -0.0543037 0.0806518 0.954281 -0.0113888 -0.131483 0.174542 0.0229153 -0.0952991 0.107126 0.0540136 8.27556e-05 4.3729e-06 -0.0190248 0.0059…
9748.0 0.0 0.0 -0.0593142 0.0527403 0.958974 0.0 0.0 0.0 0.0593142 0.0 0.0 0.0593142 0.0 0.0 -0.0471779 0.0420789 -0.00354778 0.0 0.0 0.0 0.0471779 0.0 0.0 0.0471779 0.0334857 0.987444 -2.16943e-18 0.0431669 -0.00145464 0.0 -0.0138943 0.000439315 -0.0501349 0.0830754 0.954317 -0.0132438 -0.140993 0.17653 0.0265329 -0.0991855 0.101609 0.0594934 0.0109483 0.000566535 -0.0410851 0.00855853 -0.004290…
9767.0 0.0 0.0 -0.048379 0.0430454 0.96032 0.0 0.0 0.0 0.048379 0.0 0.0 0.048379 0.0 0.0 -0.147544 0.131597 -0.0110953 0.0 0.0 0.0 0.147544 0.0 0.0 0.147544 0.023478600000000002 0.987727 -2.16943e-18 0.135042 -0.00307273 0.0 -0.0103198 0.000586086 -0.0696529 0.0812038 0.952819 -0.00980128 -0.118188 0.174745 0.0245472 -0.0891505 0.124005 0.0461335 0.00617977 0.000381662 -0.0422033 -0.0172164 -0.00…
9779.0 0.0 0.0 -0.0818071 0.0726326 0.955872 0.0 0.0 0.0 0.0818071 0.0 0.0 0.0818071 0.0 0.0 -0.0293226 0.0261534 -0.00220506 0.0 0.0 0.0 0.0293226 0.0 0.0 0.0293226 0.0540568 0.98652 -2.16943e-18 0.0268025 -0.0015073 0.0 -0.00348508 0.0011469 -0.301964 0.335716 0.872905 -0.00326832 -0.156786 0.113955 0.354874 -0.187023 0.174779 0.305508 -0.0582765 0.0549398 -0.895011 0.592234 -0.0545637 -0.05249…
9791.0 0.0 0.0 -0.0426544 0.0379644 0.960982 0.0 0.0 0.0 0.0426544 0.0 0.0 0.0426544 0.0 0.0 0.0165579 -0.0147683 0.00124515 0.0 0.0 0.0 -0.0165579 0.0 0.0 -0.0165579 0.018238700000000004 0.987831 -2.16943e-18 -0.0151565 0.000258071 0.0 -0.012163 0.000309864 -0.0429554 0.0757807 0.955549 -0.0115937 -0.137692 0.17454 0.0178074 -0.098418 0.0958301 0.0571082 0.00395456 0.000174738 -0.0236408 0.00600…
9795.0 0.0 0.0 -0.070265 0.0624337 0.95752 0.0 0.0 0.0 0.070265 0.0 0.0 0.070265 0.0 0.0 -0.0864808 0.077134 -0.00650335 0.0 0.0 0.0 0.0864808 0.0 0.0 0.0864808 0.0435035 0.987052 -2.16943e-18 0.0790944 -0.00353281 0.0 -0.0101756 0.000459467 -0.0689955 0.0815722 0.952893 -0.00966871 -0.1184 0.174579 0.0242476 -0.0893119 0.12205 0.0475745 0.00792919 0.000484737 -0.0495251 -0.0174802 -0.00358648 0.…
9823.0 0.0 0.0 -0.0637149 0.0566376 0.958402 0.0 0.0 0.0 0.0637149 0.0 0.0 0.0637149 0.0 0.0 -0.0104651 0.00933406 -0.000786977 0.0 0.0 0.0 0.0104651 0.0 0.0 0.0104651 0.0375119 0.9873 -2.16943e-18 0.00957388 -0.000364806 0.0 -0.00773184 0.000166592 -0.0780337 0.0781966 0.952379 -0.00733964 -0.104681 0.175605 0.0182109 -0.0823346 0.129576 0.0418092 0.0157531 0.00113387 -0.0446911 -0.0305537 -0.00…
9824.0 0.0 0.0 -0.0457818 0.0407407 0.960624 0.0 0.0 0.0 0.0457818 0.0 0.0 0.0457818 0.0 0.0 -0.104771 0.0934472 -0.00787876 0.0 0.0 0.0 0.104771 0.0 0.0 0.104771 0.021101400000000006 0.987778 -2.16943e-18 0.0958982 -0.00193288 0.0 -0.00953218 0.000672 -0.0605742 0.0773692 0.953708 -0.0090513 -0.123911 0.17522 0.0206112 -0.0977113 0.131026 0.038498 -0.00570814 -0.000352919 0.0588475 0.000485869 0…
9829.0 0.0 0.0 -0.0656526 0.0583529 0.958145 0.0 0.0 0.0 0.0656526 0.0 0.0 0.0656526 0.0 0.0 -0.0461277 0.0411423 -0.00346881 0.0 0.0 0.0 0.0461277 0.0 0.0 0.0461277 0.0392846 0.987231 -2.16943e-18 0.0421962 -0.00168975 0.0 -0.00634163 0.000906404 -0.0812869 0.0799953 0.951918 -0.00607026 -0.102461 0.175012 0.019647 -0.0859863 0.148868 0.029244 0.00663654 0.000509654 0.043385 -0.00654094 0.002483…
9845.0 0.0 0.0 -0.0524779 0.0466811 0.959828 0.0 0.0 0.0 0.0524779 0.0 0.0 0.0524779 0.0 0.0 0.0214754 -0.0191543 0.00161495 0.0 0.0 0.0 -0.0214754 0.0 0.0 -0.0214754 0.0272299 0.987634 -2.16943e-18 -0.0196536 0.000527805 0.0 -0.00733521 0.000328322 -0.0687584 0.0762137 0.953316 -0.00695818 -0.110412 0.17454 0.0156779 -0.0895301 0.132588 0.036671 0.0103077 0.000650888 -0.00232138 -0.0209126 -0.00…
9850.0 0.0 0.0 -0.0968823 0.0859236 0.953543 0.0 0.0 0.0 0.0968823 0.0 0.0 0.0968823 0.0 0.0 -0.00542311 0.00483699 -0.000407818 0.0 0.0 0.0 0.00542311 0.0 0.0 0.00542311 0.06783002 0.985641 -2.16943e-18 0.00495227 -0.000353464 0.0 -0.012808 0.000223638 -0.0489223 0.0818792 0.954593 -0.0122127 -0.138784 0.174603 0.0248907 -0.0989228 0.0995462 0.0599443 0.00978052 0.000467181 -0.0422893 0.00667104…
9853.0 0.0 0.0 -0.0757333 0.0672679 0.956754 0.0 0.0 0.0 0.0757333 0.0 0.0 0.0757333 0.0 0.0 -0.023029 0.02054 -0.00173178 0.0 0.0 0.0 0.023029 0.0 0.0 0.023029 0.048504000000000005 0.986815 -2.16943e-18 0.0210566 -0.00105591 0.0 -0.00753245 0.000541784 -0.0546664 0.0757063 0.954318 -0.00717437 -0.125348 0.17533 0.0157871 -0.104497 0.135906 0.0342474 -0.0220656 -0.00108067 0.0861321 0.0147277 0.0…
9858.0 0.0 0.0 -0.0423169 0.0376647 0.96102 0.0 0.0 0.0 0.0423169 0.0 0.0 0.0423169 0.0 0.0 -0.130873 0.116729 -0.00984166 0.0 0.0 0.0 0.130873 0.0 0.0 0.130873 0.017929800000000003 0.987836 -2.16943e-18 0.119798 -0.00199936 0.0 -0.00553338 0.000761968 -0.0769167 0.0794239 0.952056 -0.00521914 -0.108284 0.174831 0.0211714 -0.0941201 0.152968 0.0288092 -0.00432628 -0.000336364 0.0798805 0.0115363 …
9862.0 0.0 0.0 -0.0539544 0.0479903 0.959647 0.0 0.0 0.0 0.0539544 0.0 0.0 0.0539544 0.0 0.0 -0.0889784 0.0793617 -0.00669117 0.0 0.0 0.0 0.0889784 0.0 0.0 0.0889784 0.0285812 0.987597 -2.16943e-18 0.0814271 -0.00230708 0.0 -0.0130683 0.0076974 -0.34808 0.36788 0.861241 -0.0129311 -0.0817271 -0.012792 0.435417 -0.176732 0.174819 0.308053 -0.121224 0.177224 -0.806696 0.707461 0.0253725 -0.106573 1…
9878.0 0.0 0.0 -0.0785028 0.0697147 0.956356 0.0 0.0 0.0 0.0785028 0.0 0.0 0.0785028 0.0 0.0 0.011573 -0.0103222 0.000870289 0.0 0.0 0.0 -0.011573 0.0 0.0 -0.011573 0.0510361 0.986684 -2.16943e-18 -0.0105803 0.000559941 0.0 -0.0110772 0.000164716 -0.0611621 0.0813679 0.953633 -0.0105457 -0.125415 0.175455 0.0226762 -0.092501 0.113377 0.0517149 0.000713316 3.86184e-05 -0.00618332 0.00151175 -0.000…
9888.0 0.0 0.0 -0.0690251 0.061337 0.957689 0.0 0.0 0.0 0.0690251 0.0 0.0 0.0690251 0.0 0.0 -0.0131326 0.0117132 -0.00098757 0.0 0.0 0.0 0.0131326 0.0 0.0 0.0131326 0.0423694 0.987102 -2.16943e-18 0.0120116 -0.000521583 0.0 -0.00686454 0.000480145 -0.0526653 0.0709205 0.954853 -0.00652632 -0.121441 0.174956 0.0101347 -0.101781 0.132896 0.0324845 -0.0170002 -0.00091142 0.0864748 0.00508007 0.00738…
9920.0 0.0 0.0 -0.0790897 0.0702332 0.956271 0.0 0.0 0.0 0.0790897 0.0 0.0 0.0790897 0.0 0.0 -0.0176521 0.0157443 -0.00132744 0.0 0.0 0.0 0.0176521 0.0 0.0 0.0176521 0.0515728 0.986656 -2.16943e-18 0.0161374 -0.000863541 0.0 -0.00635984 0.0004726 -0.0604173 0.0736207 0.954004 -0.00604262 -0.116756 0.175495 0.0125927 -0.0993607 0.141835 0.0287851 -0.0140635 -0.000863457 0.092808 0.00760774 0.00750…
9957.0 0.0 0.0 -0.0370745 0.0330082 0.9616 0.0 0.0 0.0 0.0370745 0.0 0.0 0.0370745 0.0 0.0 0.0687647 -0.0613327 0.00517111 0.0 0.0 0.0 -0.0687647 0.0 0.0 -0.0687647 0.013130800000000005 0.987904 -2.16943e-18 -0.06295 0.000720526 0.0 -0.0121715 0.00253886 -0.0580395 0.0834704 0.953762 -0.012087 -0.130781 0.174965 0.0255624 -0.0952397 0.111469 0.0533836 0.00225721 0.000110857 -0.0486579 0.00137038 …
