# Supplementary material for: Characterization of Human Balance through a Reinforcement Learning-based Muscle Controller
Source: PLoS One. 2025 Apr 1;20(4):e0320211. doi: 10.1371/journal.pone.0320211 (PMC11960994; doi:10.1371/journal.pone.0320211)
Supplement: S1 File — Data for the COM states and trajectories, as well as muscle activations, presented in the figures. (ZIP) [file pone.0320211.s001.zip › FigureData/fig7c_COM_State_Trajectories_point_cloud.xyz]

0.013090200000000003 -0.00125959 0
0.0130749 0.00307205 0
0.013412 0.0135342 0
0.013844100000000005 0.0125057 0
0.014212700000000002 0.00924033 0
0.0144629 0.00543358 0
0.014524000000000002 -0.000518274 0
0.014595500000000004 0.00509738 0
0.014721400000000003 0.00644955 0
0.014948000000000003 0.00587128 0
0.0152447 0.0137965 0
0.015974100000000005 0.029879 0
0.0171624 0.0389518 0
0.018425900000000002 0.0349694 0
0.0194 0.0229776 0
0.019910300000000006 0.0087656 0
0.020040800000000004 -0.00133798 0
0.019907 -0.00560844 0
0.019646300000000005 -0.0102138 0
0.019173700000000002 -0.0179558 0
0.018601700000000006 -0.0191361 0
0.0178453 -0.0252904 0
0.016975700000000003 -0.025976 0
0.016146 -0.0237596 0
0.015393500000000004 -0.0216313 0
0.014615500000000003 -0.0235105 0
0.013861000000000005 -0.0213572 0
0.013112900000000004 -0.0236924 0
0.012323600000000004 -0.0226541 0
0.011666499999999996 -0.0164292 0
0.01124950000000001 -0.0090034 0
0.011060899999999999 -0.0028482 0
0.011061299999999996 0.00249381 0
0.011227100000000004 0.00717236 0
0.011549000000000004 0.0119269 0
0.012028900000000009 0.0165723 0
0.012652499999999997 0.0204974 0
0.013390600000000003 0.0234691 0
0.0142095 0.0253901 0
0.015070400000000005 0.0260598 0
0.015934500000000004 0.0256107 0
0.016740200000000004 0.0223627 0
0.017392000000000005 0.0168117 0
0.017845800000000002 0.0107025 0
0.018110600000000004 0.00575343 0
0.018242500000000002 0.00259359 0
0.018284400000000006 0.000114848 0
0.018233400000000004 -0.00305539 0
0.018074600000000003 -0.00623475 0
0.017821700000000003 -0.00868691 0
0.0175014 -0.0103103 0
0.017135300000000006 -0.0115423 0
0.016717800000000005 -0.013232 0
0.0162855 -0.0121758 0
0.015921200000000003 -0.00953267 0
0.015667 -0.00577822 0
0.015550800000000004 -0.00135637 0
0.0155823 0.00298332 0
0.015749700000000005 0.00677782 0
0.016035900000000006 0.0101762 0
0.016430400000000005 0.0132842 0
0.016922 0.0159944 0
0.0174951 0.0181878 0
0.018131100000000004 0.0197846 0
0.0188095 0.0207656 0
0.019502700000000005 0.0205229 0
0.020142800000000002 0.0176364 0
0.020644300000000004 0.0123909 0
0.0209579 0.00674294 0
0.0211 0.00231372 0
0.021124900000000002 -0.000428059 0
0.0210677 -0.0028724 0
0.020925900000000004 -0.00545728 0
0.020706600000000006 -0.00749616 0
0.020431200000000004 -0.00885967 0
0.0201222 -0.00953472 0
0.0197914 -0.0102449 0
0.019430100000000006 -0.0111208 0
0.019081 -0.00941253 0
0.0188141 -0.00658908 0
0.018660100000000006 -0.00271217 0
0.018643700000000006 0.00151953 0
0.0187666 0.00559747 0
0.0190168 0.00915745 0
0.019378100000000002 0.0123051 0
0.019837600000000004 0.0150503 0
0.020380600000000006 0.0173451 0
0.0209926 0.0191939 0
0.021657100000000006 0.0205051 0
0.022338000000000004 0.019968 0
0.022952900000000005 0.0166838 0
0.023419800000000005 0.0114097 0
0.023711600000000006 0.0064582 0
0.023857000000000003 0.00272663 0
0.023904100000000005 0.000418607 0
0.023878300000000005 -0.00185737 0
0.0237787 -0.00392859 0
0.023619800000000003 -0.00547755 0
0.0234158 -0.00667428 0
0.023178700000000003 -0.00740413 0
0.022924 -0.00780363 0
0.0226366 -0.0093983 0
0.022303500000000004 -0.0102102 0
0.0219899 -0.00823641 0
0.021759400000000005 -0.00557771 0
0.021637300000000005 -0.00178639 0
0.0216521 0.00246637 0
0.021804000000000004 0.00637977 0
0.022077000000000006 0.00976644 0
0.022456000000000004 0.0127699 0
0.022930000000000006 0.0154742 0
0.023487300000000003 0.0177755 0
0.024113600000000006 0.0195783 0
0.024767900000000002 0.0192711 0
0.025371200000000003 0.0168141 0
0.025855700000000002 0.0122066 0
0.026178600000000003 0.00742415 0
0.026354800000000005 0.00359571 0
0.026428700000000006 0.0011775 0
0.0264333 -0.000771401 0
0.026376500000000004 -0.00248124 0
0.0262702 -0.00378868 0
0.026124500000000002 -0.00489793 0
0.025946200000000003 -0.00567121 0
0.025751100000000006 -0.00595281 0
0.025537200000000003 -0.00684643 0
0.025289700000000005 -0.00787803 0
0.025019700000000006 -0.00815702 0
0.0247637 -0.00687948 0
0.024575 -0.00435649 0
0.0244843 -0.00116255 0
0.024509700000000002 0.00254036 0
0.0246612 0.00636396 0
0.024934900000000003 0.00980016 0
0.0253134 0.012693 0
0.025781400000000003 0.0152057 0
0.026327800000000005 0.0173888 0
0.026918300000000006 0.017607 0
0.027481200000000004 0.0160945 0
0.027970800000000004 0.0132023 0
0.028343200000000006 0.00923269 0
0.0285877 0.00578758 0
0.028735200000000002 0.00334398 0
0.028816400000000006 0.00172947 0
0.028854200000000003 0.000679337 0
0.028861400000000002 -0.000212552 0
0.028836100000000003 -0.00120491 0
0.028783800000000005 -0.0018148 0
0.028717100000000002 -0.00214882 0
0.028640500000000006 -0.00241004 0
0.028558600000000003 -0.00245194 0
0.0284786 -0.00231839 0
0.028402800000000006 -0.00221113 0
0.028331800000000004 -0.00201016 0
0.0282716 -0.0015607 0
0.028231200000000005 -0.000839048 0
0.028221200000000002 0.000238411 0
0.028252000000000006 0.00157606 0
0.028330100000000004 0.00305353 0
0.028458900000000002 0.00461015 0
0.028639000000000005 0.00609974 0
0.0288611 0.00709644 0
0.029107100000000004 0.00757023 0
0.0293623 0.00770436 0
0.029620600000000004 0.00780625 0
0.029884 0.00800826 0
0.0301557 0.00829256 0
0.0304373 0.00858593 0
0.030728200000000004 0.00885094 0
0.031027100000000002 0.00906886 0
0.0313324 0.00923202 0
0.031642 0.00932892 0
0.0319537 0.00936696 0
0.0322659 0.0093632 0
0.032577600000000005 0.00933796 0
0.032888200000000006 0.00930585 0
0.0331978 0.00927339 0
0.033506400000000006 0.00924388 0
0.0338139 0.00920568 0
0.0341197 0.00914873 0
0.034423300000000004 0.00907193 0
0.0347243 0.00899296 0
0.0350226 0.00891631 0
0.0353184 0.00883673 0
0.035611500000000004 0.00876191 0
0.035902500000000004 0.00870835 0
0.0361924 0.00869025 0
0.036482200000000006 0.00870322 0
0.036772700000000005 0.0087291 0
0.0370643 0.00876354 0
0.037357100000000004 0.00880387 0
0.037651300000000006 0.0088525 0
0.0379473 0.00890534 0
0.038244900000000005 0.00894844 0
0.0385435 0.00896037 0
0.0388415 0.00891393 0
0.0391364 0.00877875 0
0.039425100000000005 0.0085471 0
0.0397051 0.00826494 0
0.039976000000000005 0.00801178 0
0.040240200000000004 0.0078681 0
0.040502100000000006 0.00787248 0
0.0407667 0.00801763 0
0.0410384 0.0082895 0
0.041320100000000005 0.00858886 0
0.0416093 0.00873363 0
0.041900900000000005 0.00874666 0
0.0421916 0.00869002 0
0.0424789 0.00855108 0
0.042760400000000004 0.00833748 0
0.043034100000000006 0.00809484 0
0.043299800000000006 0.00786929 0
0.043558900000000005 0.00769551 0
0.043813300000000006 0.0075876 0
0.0440648 0.00751574 0
0.044313700000000004 0.00741875 0
0.0445578 0.00721746 0
0.044792200000000004 0.00683739 0
0.04501140000000001 0.00632481 0
0.045213100000000006 0.00580918 0
0.045399800000000004 0.00544214 0
0.0455778 0.00527973 0
0.0457537 0.00530189 0
0.0459329 0.00546091 0
0.04611850000000001 0.00565789 0
0.0463073 0.00564162 0
0.046492900000000004 0.0054913 0
0.0466733 0.0053487 0
0.0468502 0.0052853 0
0.047026700000000005 0.00531974 0
0.0472061 0.00545539 0
0.0473917 0.00568179 0
0.0475863 0.005992 0
0.0477925 0.00637553 0
0.0480126 0.00681239 0
0.048247700000000004 0.0072731 0
0.048497900000000004 0.00771039 0
0.0487609 0.00803628 0
0.0490318 0.00817553 0
0.049303200000000005 0.00808289 0
0.0495673 0.00774767 0
0.049817 0.00723919 0
0.050047600000000005 0.0066204 0
0.0502557 0.00586966 0
0.050435600000000004 0.00494453 0
0.050579900000000004 0.00372598 0
0.05067580000000001 0.00202897 0
0.050704700000000005 -0.000274244 0
0.0506467 -0.00314474 0
0.050485800000000004 -0.00638484 0
0.05021780000000001 -0.00947853 0
0.0498523 -0.01227 0
0.0493982 -0.0148091 0
0.048861100000000005 -0.0172592 0
0.0482451 -0.0195362 0
0.0475617 -0.0212906 0
0.0468297 -0.0224748 0
0.046067800000000006 -0.0231232 0
0.045291700000000004 -0.0233613 0
0.04451580000000001 -0.0231321 0
0.043755600000000006 -0.0224434 0
0.0430262 -0.0213116 0
0.0423422 -0.0197362 0
0.041717000000000004 -0.0178314 0
0.0411551 -0.0159544 0
0.0406629 -0.0136035 0
0.040254500000000006 -0.0109963 0
0.0399295 -0.00863332 0
0.0396656 -0.00752493 0
0.039428500000000005 -0.00671856 0
0.0392148 -0.00609739 0
0.031088700000000004 0.108488 0
0.0346097 0.117457 0
0.038648 0.111417 0
0.041803400000000004 0.0790259 0
0.043566 0.0314033 0
0.0442627 0.00913316 0
0.0444494 0.00513459 0
0.0446695 0.00837486 0
0.045015 0.0119653 0
0.04538690000000001 0.00967172 0
0.0455817 0.00120771 0
0.0454408 -0.00895704 0
0.045008400000000004 -0.0159781 0
0.044366600000000006 -0.021403 0
0.043646500000000005 -0.0212817 0
0.0429857 -0.0181328 0
0.0424597 -0.0135164 0
0.042067400000000005 -0.0104383 0
0.0417331 -0.0098591 0
0.0414022 -0.00996836 0
0.041068200000000006 -0.00998376 0
0.040749 -0.00901806 0
0.0404812 -0.00699784 0
0.0402905 -0.00449691 0
0.040183 -0.00212422 0
0.0401532 0.000275827 0
0.040212200000000003 0.00320353 0
0.0403728 0.00622911 0
0.0406247 0.00867688 0
0.0409404 0.010058 0
0.0412855 0.0105159 0
0.0416392 0.0107068 0
0.041998600000000004 0.0108604 0
0.042360400000000006 0.010829 0
0.042716500000000004 0.0105265 0
0.043059 0.0100288 0
0.043383000000000005 0.00943252 0
0.0436872 0.00886177 0
0.0439735 0.00834989 0
0.044242000000000004 0.00779581 0
0.044494000000000006 0.00738144 0
0.044736700000000004 0.00723792 0
0.0449806 0.00744969 0
0.0452383 0.00804211 0
0.0455212 0.00892572 0
0.0458321 0.00967507 0
0.046164000000000004 0.0101998 0
0.0465119 0.0106429 0
0.0468721 0.0109401 0
0.0472418 0.0112391 0
0.047623 0.0116168 0
0.048016100000000006 0.0119358 0
0.0484134 0.0118458 0
0.0488016 0.0114388 0
0.049173900000000006 0.0109245 0
0.049530000000000005 0.0104904 0
0.0498744 0.0102208 0
0.0502126 0.0101003 0
0.0505492 0.0101268 0
0.0508884 0.0102276 0
0.0512299 0.0102377 0
0.051567100000000005 0.00995314 0
0.0518875 0.00923182 0
0.0521774 0.0081742 0
0.05243060000000001 0.00707938 0
0.052647700000000006 0.00601005 0
0.052830100000000005 0.00500274 0
0.0529796 0.00401807 0
0.0530963 0.00303844 0
0.05317960000000001 0.00199553 0
0.05322590000000001 0.000818165 0
0.053230700000000006 -0.000493397 0
0.0531852 -0.00219259 0
0.0530809 -0.00396793 0
0.0529193 -0.00561539 0
0.0527064 -0.00704777 0
0.0524502 -0.00821683 0
0.05216 -0.00910851 0
0.0518439 -0.00978433 0
0.0515103 -0.0101657 0
0.051169400000000004 -0.0102308 0
0.0508309 -0.0100508 0
0.0505014 -0.00968514 0
0.0501877 -0.00909425 0
0.049901100000000004 -0.00805927 0
0.049659100000000005 -0.00643775 0
0.049478400000000006 -0.00442242 0
0.0493682 -0.00224438 0
0.0493348 0.000180207 0
0.04938240000000001 0.00253454 0
0.0495094 0.00502409 0
0.0497209 0.00757224 0
0.050016200000000004 0.0100335 0
0.05038820000000001 0.0120989 0
0.0508163 0.0134067 0
0.0512789 0.0142732 0
0.0517662 0.0149145 0
0.05226700000000001 0.015037 0
0.0527604 0.0145121 0
0.0532277 0.0135014 0
0.0536555 0.0122141 0
0.0540394 0.0108968 0
0.0543797 0.00958555 0
0.0546738 0.00809666 0
0.0549108 0.00613541 0
0.055070600000000004 0.00347423 0
0.0551282 3.83748e-05 0
0.055061200000000005 -0.00391747 0
0.054860500000000006 -0.00789692 0
0.0545317 -0.0115876 0
0.0540882 -0.0147615 0
0.05355070000000001 -0.017244 0
0.052942100000000006 -0.0190844 0
0.05227760000000001 -0.0206276 0
0.051570000000000005 -0.0216821 0
0.0508373 -0.0221584 0
0.0500987 -0.0220706 0
0.049373200000000006 -0.021406 0
0.048679 -0.0202284 0
0.0480323 -0.0185952 0
0.0474472 -0.0165521 0
0.046935000000000004 -0.0142672 0
0.0465015 -0.0118292 0
0.0461562 -0.0089607 0
0.0459132 -0.00579889 0
0.0457658 -0.00321357 0
0.04569240000000001 -0.00140705 0
0.0456601 -0.000418974 0
0.0456641 0.000704159 0
0.045717400000000005 0.00252316 0
0.045843300000000003 0.00500959 0
0.0460607 0.00793592 0
0.046364600000000006 0.0100374 0
0.0467307 0.0118896 0
0.047146600000000004 0.0128372 0
0.0475773 0.0129253 0
0.048006900000000005 0.0128627 0
0.0484363 0.0129378 0
0.0488711 0.0131594 0
0.049312 0.0132547 0
0.0497504 0.0129984 0
0.05017340000000001 0.0123688 0
0.0505714 0.0115368 0
0.050940900000000004 0.0106848 0
0.051284300000000005 0.00998825 0
0.051609300000000004 0.0095891 0
0.05192580000000001 0.00944182 0
0.0522369 0.00920324 0
0.0525327 0.00849097 0
0.0527924 0.00704339 0
0.0529926 0.00500834 0
0.0531208 0.00277122 0
0.053174900000000004 0.000605963 0
0.0531611 -0.00128085 0
0.0530928 -0.00264931 0
0.052989100000000004 -0.00344745 0
0.052865300000000004 -0.00393027 0
0.052717 -0.00501006 0
0.0525191 -0.00681218 0
0.052261600000000005 -0.00849624 0
0.0519544 -0.0098089 0
0.051610500000000004 -0.0107083 0
0.0512441 -0.0111856 0
0.050869000000000004 -0.0112481 0
0.0504984 -0.0109568 0
0.0501419 -0.0104022 0
0.0498073 -0.00964921 0
0.04950450000000001 -0.00848422 0
0.049250300000000004 -0.0067514 0
0.0490603 -0.00467617 0
0.0489428 -0.00248036 0
0.048900400000000004 -0.000117418 0
0.0489344 0.00206318 0
0.04904410000000001 0.00447576 0
0.049236800000000004 0.00700316 0
0.0495171 0.00971532 0
0.049884 0.0120831 0
0.050316 0.0136301 0
0.0507871 0.0145056 0
0.0512801 0.0150258 0
0.0517825 0.0150416 0
0.05227420000000001 0.0144059 0
0.0527372 0.0133957 0
0.05316510000000001 0.0123403 0
0.053558800000000004 0.0113528 0
0.053921000000000004 0.0104385 0
0.0542523 0.00946794 0
0.054545300000000005 0.00809482 0
0.05478 0.00596842 0
0.054929500000000006 0.00303366 0
0.0549692 -0.000566499 0
0.0548833 -0.00440196 0
0.0546709 -0.008113 0
0.0543411 -0.0114271 0
0.053911 -0.0141352 0
0.053402500000000006 -0.0161622 0
0.0528323 -0.0179037 0
0.052208000000000004 -0.0194046 0
0.0515422 -0.0203991 0
0.05085340000000001 -0.0208091 0
0.050161000000000004 -0.0206624 0
0.0494829 -0.0199655 0
0.0488373 -0.0187567 0
0.048240000000000005 -0.0171033 0
0.047704500000000004 -0.0151441 0
0.047238300000000004 -0.0128988 0
0.0468499 -0.0104888 0
0.0465493 -0.0076155 0
0.046346200000000004 -0.00469027 0
0.0462292 -0.00249523 0
0.046172700000000004 -0.00105122 0
0.046156100000000005 2.8111e-05 0
0.0461723 0.000963271 0
0.0462315 0.00263138 0
0.046360900000000003 0.00515851 0
0.0465844 0.00809798 0
0.04689410000000001 0.0101769 0
0.047258100000000004 0.0116122 0
0.0476563 0.0120839 0
0.0480577 0.0119708 0
0.048453300000000005 0.0117786 0
0.0488445 0.0117372 0
0.049237600000000006 0.0118653 0
0.04963580000000001 0.0120199 0
0.05003780000000001 0.0120772 0
0.050438800000000006 0.0119678 0
0.0508329 0.0116634 0
0.0512137 0.0111915 0
0.0515769 0.0106032 0
0.0519193 0.00996627 0
0.0522406 0.0093586 0
0.0525428 0.00881223 0
0.05282630000000001 0.00821096 0
0.053086 0.00737447 0
0.0533116 0.00615817 0
0.053489 0.0044968 0
0.053604200000000005 0.00247651 0
0.053649100000000005 0.000319457 0
0.0536232 -0.0017416 0
0.0535339 -0.00345647 0
0.053394800000000006 -0.00476435 0
0.053216900000000004 -0.0058314 0
0.0529974 -0.00731796 0
0.052723000000000006 -0.00904684 0
0.0523937 -0.0105804 0
0.052019800000000005 -0.0117261 0
0.0516155 -0.0124234 0
0.051195500000000005 -0.0127096 0
0.0507743 -0.0124844 0
0.05036890000000001 -0.0118239 0
0.0499888 -0.0109895 0
0.049641500000000005 -0.00985007 0
0.049334600000000006 -0.00858118 0
0.04907260000000001 -0.00714636 0
0.0488637 -0.00539262 0
0.0487184 -0.00334773 0
0.048646 -0.00103563 0
0.0486494 0.00112568 0
0.048730300000000004 0.00370749 0
0.0488952 0.006046 0
0.0491395 0.00855052 0
0.0494698 0.0111224 0
0.0498767 0.0130617 0
0.05033220000000001 0.0141054 0
0.0508136 0.0147152 0
0.0513111 0.0150927 0
0.0518127 0.0149154 0
0.0522977 0.0141585 0
0.0527527 0.013169 0
0.053173700000000004 0.0121578 0
0.053562900000000004 0.0112648 0
0.042922300000000004 0.0872421 0
0.04575850000000001 0.0980773 0
0.0491645 0.0934016 0
0.0517465 0.0661303 0
0.0532431 0.0262452 0
0.0537102 0.00589263 0
0.0537902 0.00224583 0
0.053934 0.00659448 0
0.0542358 0.011044 0
0.0546265 0.0116193 0
0.054912 0.004221 0
0.0548603 -0.00682302 0
0.05448890000000001 -0.0143839 0
0.05394310000000001 -0.017465 0
0.0533738 -0.0160406 0
0.0529202 -0.0111467 0
0.0526466 -0.00552796 0
0.05252420000000001 -0.002359 0
0.0524496 -0.00235054 0
0.05237120000000001 -0.00223708 0
0.0523124 -0.00115699 0
0.0523095 0.00105514 0
0.052397900000000004 0.00420118 0
0.0525938 0.00736298 0
0.0528864 0.0100139 0
0.0532617 0.0123465 0
0.053703200000000006 0.0139194 0
0.0541818 0.0146439 0
0.05467520000000001 0.0149173 0
0.0551749 0.0150574 0
0.055675800000000004 0.0149641 0
0.0561647 0.0142949 0
0.0566175 0.0128199 0
0.0570093 0.0107109 0
0.0573219 0.00811212 0
0.0575405 0.00509744 0
0.0576497 0.00154836 0
0.0576267 -0.0028695 0
0.0574557 -0.0070121 0
0.05715730000000001 -0.0106347 0
0.056750800000000004 -0.0134856 0
0.0562585 -0.0163671 0
0.055655300000000005 -0.0193374 0
0.0549752 -0.021227 0
0.054246600000000006 -0.0227765 0
0.0534943 -0.0227161 0
0.0527434 -0.0221982 0
0.0520268 -0.0207361 0
0.051366400000000006 -0.0189302 0
0.0507702 -0.0169083 0
0.050245200000000004 -0.0146734 0
0.049798800000000004 -0.0122085 0
0.0494386 -0.00950845 0
0.049174 -0.00644093 0
0.0490192 -0.00297372 0
0.04897800000000001 0.000323358 0
0.0490356 0.0029017 0
0.049161300000000005 0.00437417 0
0.049313800000000005 0.00474766 0
0.049474500000000005 0.0049605 0
0.0496602 0.00628291 0
0.0499059 0.00850121 0
0.0502379 0.0112371 0
0.0506311 0.0118309 0
0.051052 0.0134077 0
0.05151410000000001 0.0140872 0
0.051981 0.0137769 0
0.0524109 0.0119199 0
0.0527702 0.00980757 0
0.0530629 0.00783988 0
0.0532922 0.00606795 0
0.053468600000000005 0.00465157 0
0.0536021 0.00344153 0
0.0536934 0.00205785 0
0.05373 0.000137609 0
0.0536899 -0.00252384 0
0.0535527 -0.00558994 0
0.05330510000000001 -0.00910341 0
0.052943000000000004 -0.0123992 0
0.052479700000000004 -0.0151579 0
0.0519372 -0.0171611 0
0.0513409 -0.0184427 0
0.0507089 -0.0193824 0
0.0500478 -0.0201936 0
0.04936600000000001 -0.0206169 0
0.048678900000000004 -0.0205293 0
0.0480039 -0.019912 0
0.047359 -0.0187516 0
0.0467619 -0.0170811 0
0.04622760000000001 -0.0150423 0
0.0457598 -0.0131095 0
0.0453614 -0.0108457 0
0.0450464 -0.00812537 0
0.0448131 -0.00608131 0
0.0446365 -0.004693 0
0.044501700000000005 -0.00343665 0
0.044406 -0.00230672 0
0.044351100000000004 -0.000971687 0
0.0443539 0.00115664 0
0.04444000000000001 0.00397141 0
0.04461710000000001 0.00651138 0
0.044879 0.00903167 0
0.0452161 0.0110104 0
0.0455936 0.0113785 0
0.045963500000000004 0.010789 0
0.046312500000000006 0.010234 0
0.046646900000000005 0.00988684 0
0.04697320000000001 0.0097341 0
0.0472974 0.00974449 0
0.0476224 0.00975087 0
0.047942700000000005 0.0094052 0
0.048241400000000004 0.00847982 0
0.048504200000000004 0.00733551 0
0.0487295 0.0062506 0
0.048920500000000006 0.00528931 0
0.0490839 0.00459839 0
0.04923090000000001 0.00430552 0
0.04937520000000001 0.0044149 0
0.049529000000000004 0.00483087 0
0.0496981 0.00526884 0
0.0498764 0.00539643 0
0.050056500000000004 0.00542205 0
0.0502397 0.00559856 0
0.0504334 0.00605256 0
0.0506475 0.0067888 0
0.05089010000000001 0.00776459 0
0.0511664 0.00878113 0
0.0514738 0.00961522 0
0.0518082 0.010408 0
0.052167700000000004 0.0111259 0
0.0525495 0.0117278 0
0.0529473 0.0120796 0
0.0533482 0.0119179 0
0.0537344 0.0112145 0
0.0540923 0.0103023 0
0.0544211 0.00949514 0
0.0547245 0.00875387 0
0.0550018 0.00790829 0
0.055246500000000004 0.0067706 0
0.055443900000000004 0.00505494 0
0.055571300000000004 0.00260274 0
0.0556044 -0.000564365 0
0.0555205 -0.00436644 0
0.0553072 -0.00819758 0
0.0549712 -0.0117296 0
0.054524600000000006 -0.0148295 0
0.0539844 -0.0173536 0
0.0533695 -0.0193587 0
0.0526929 -0.0210717 0
0.0519676 -0.0222865 0
0.05121200000000001 -0.0229198 0
0.050445000000000004 -0.023012 0
0.049684500000000006 -0.022609 0
0.0489459 -0.0216515 0
0.0482493 -0.020153 0
0.0476094 -0.0182932 0
0.047036 -0.0161826 0
0.04653550000000001 -0.0139296 0
0.04611560000000001 -0.0113366 0
0.0457886 -0.00838065 0
0.0455632 -0.00526755 0
0.045429800000000006 -0.00295528 0
0.0453562 -0.0016636 0
0.0453071 -0.0013028 0
0.045270700000000004 -0.000802398 0
0.0452687 0.000704682 0
0.0453319 0.00312443 0
0.045482 0.0057669 0
0.0457144 0.00793035 0
0.0459994 0.00906205 0
0.0463095 0.00944877 0
0.046629500000000004 0.00975475 0
0.0469623 0.010228 0
0.047312900000000005 0.0107838 0
0.04768120000000001 0.011274 0
0.048064 0.0116541 0
0.048456 0.0118251 0
0.048849000000000004 0.011722 0
0.0492359 0.0114991 0
0.049613500000000005 0.0111551 0
0.0499771 0.0106698 0
0.05032400000000001 0.0101827 0
0.0506566 0.00982171 0
0.0509804 0.00964578 0
0.0513001 0.009554 0
0.0516153 0.00933711 0
0.051917500000000005 0.0087553 0
0.0521913 0.00763946 0
0.0524206 0.00614126 0
0.05259660000000001 0.00449028 0
0.052716900000000004 0.00281848 0
0.052783000000000004 0.00125161 0
0.052800400000000004 -9.37437e-05 0
0.0527767 -0.00124646 0
0.05271680000000001 -0.00228055 0
0.052622 -0.00338529 0
0.05247690000000001 -0.00531614 0
0.052259400000000004 -0.00762053 0
0.051967700000000006 -0.00973133 0
0.0516114 -0.0114915 0
0.051203700000000005 -0.0128266 0
0.050759700000000005 -0.0136917 0
0.0502953 -0.0140774 0
0.049825900000000006 -0.0140339 0
0.049363000000000004 -0.0137099 0
0.0489153 -0.0131308 0
0.048491900000000004 -0.0122621 0
0.0481021 -0.0111247 0
0.0477525 -0.00986086 0
0.0474496 -0.00831742 0
0.047203800000000004 -0.0065065 0
0.0470241 -0.00429414 0
0.046917600000000004 -0.00225178 0
0.0468758 -0.000297026 0
0.046901700000000004 0.00181893 0
0.047000200000000006 0.00403841 0
0.047181600000000004 0.00679954 0
0.047457400000000004 0.00955249 0
0.0478093 0.0112955 0
0.0482018 0.0121016 0
0.0486104 0.0123147 0
0.0490164 0.012022 0
0.0494048 0.0112513 0
0.049761200000000005 0.0101658 0
0.0500814 0.0091297 0
0.050370200000000004 0.00826943 0
0.050631800000000005 0.00747547 0
0.05086690000000001 0.00666838 0
0.0510732 0.00571794 0
0.0512421 0.00441475 0
0.05135920000000001 0.00262258 0
0.051409800000000005 0.000478332 0
0.051386100000000004 -0.00179273 0
0.051287400000000004 -0.00399528 0
0.051119 -0.00596063 0
0.050891000000000006 -0.00758029 0
0.0506141 -0.00893469 0
0.050290600000000005 -0.0104255 0
0.0499124 -0.0121713 0
0.04947940000000001 -0.0136743 0
0.0490039 -0.0147184 0
0.048502500000000004 -0.0152592 0
0.0479917 -0.0153049 0
0.047487100000000004 -0.0149322 0
0.0470008 -0.0142187 0
0.046542 -0.0132999 0
0.04611850000000001 -0.0121076 0
0.0457385 -0.0106958 0
0.045411900000000005 -0.00893891 0
0.04514700000000001 -0.00699013 0
0.0449484 -0.00503955 0
0.0448089 -0.00336849 0
0.044733 -0.00118164 0
0.04472910000000001 0.000871009 0
0.044802100000000004 0.00349107 0
0.04497230000000001 0.00661256 0
0.045239600000000005 0.0091408 0
0.045574500000000004 0.0107528 0
0.045944200000000004 0.0112229 0
0.046317300000000006 0.011143 0
0.0466819 0.0107281 0
0.0470269 0.00997035 0
0.0473436 0.00907111 0
0.047630900000000004 0.00823854 0
0.0478933 0.00756832 0
0.048135700000000003 0.00702936 0
0.0483601 0.00644488 0
0.0485618 0.00566253 0
0.0487346 0.00471658 0
0.0488736 0.00367318 0
0.0489778 0.00263453 0
0.017329200000000003 0.0167443 0
0.017934400000000003 0.0224669 0
0.0189299 0.0270922 0
0.0195351 0.00909046 0
0.0196121 -0.00432763 0
0.019214100000000005 -0.0184285 0
0.018365400000000004 -0.0318913 0
0.017041400000000005 -0.0467581 0
0.015353700000000005 -0.0471661 0
0.013770300000000006 -0.0480766 0
0.012230400000000002 -0.0413853 0
0.010953900000000003 -0.0364363 0
0.009746100000000008 -0.0370088 0
0.008366200000000004 -0.0454021 0
0.006856600000000004 -0.0462418 0
0.005240599999999998 -0.04705 0
0.0038165000000000004 -0.0376522 0
0.0027814000000000033 -0.0252747 0
0.002054399999999998 -0.0188109 0
0.001461000000000004 -0.017617 0
0.0008615000000000012 -0.0184246 0
0.0002102999999999966 -0.0202749 0
-0.0004287999999999931 -0.0171524 0
-0.0008853999999999945 -0.0104083 0
-0.0011251999999999929 -0.00448163 0
-0.0012032999999999905 -0.000720188 0
-0.0011478999999999934 0.00420109 0
-0.0009066999999999964 0.00964289 0
-0.0005422999999999956 0.0119417 0
-8.840000000000237e-05 0.0153236 0
0.0004276000000000002 0.0164622 0
0.0010239000000000081 0.0192069 0
0.001699199999999998 0.0209538 0
0.0024008999999999975 0.0209479 0
0.003095500000000001 0.020764 0
0.0037810000000000066 0.0203489 0
0.004451200000000002 0.0198793 0
0.005100099999999996 0.0190106 0
0.005707699999999996 0.0174319 0
0.0062581000000000025 0.015684 0
0.006750100000000009 0.0139001 0
0.007178000000000004 0.011873 0
0.007540900000000003 0.0100377 0
0.007844900000000002 0.00829862 0
0.008096900000000004 0.00705171 0
0.008326 0.00685736 0
0.008557400000000007 0.00710835 0
0.008803000000000005 0.00762544 0
0.009065799999999999 0.00811158 0
0.009344500000000006 0.00859398 0
0.00963950000000001 0.0090862 0
0.009951000000000002 0.0095791 0
0.010278400000000007 0.010039 0
0.010620400000000002 0.0104617 0
0.010976 0.0108545 0
0.011344400000000004 0.011231 0
0.011724899999999996 0.0115732 0
0.012115700000000007 0.0118476 0
0.012514200000000003 0.0120338 0
0.012917500000000005 0.0121514 0
0.0133239 0.0122221 0
0.013731700000000006 0.0122277 0
0.0141376 0.0121142 0
0.014537300000000003 0.011862 0
0.014926400000000006 0.0114827 0
0.015300900000000006 0.0109991 0
0.015657900000000002 0.0104395 0
0.0159952 0.00980722 0
0.0163091 0.00904822 0
0.016597200000000006 0.00828649 0
0.016861100000000004 0.00760187 0
0.017104100000000004 0.00701986 0
0.017328100000000006 0.0064587 0
0.017536700000000002 0.00613465 0
0.0177408 0.00616792 0
0.01795 0.00640896 0
0.0181698 0.00677703 0
0.0184032 0.00720925 0
0.018650800000000002 0.00762568 0
0.018912200000000004 0.00803274 0
0.019187000000000003 0.0084389 0
0.0194753 0.00883851 0
0.0197769 0.00923651 0
0.020091700000000004 0.00962866 0
0.020419200000000005 0.00999935 0
0.020755800000000005 0.0101199 0
0.021087800000000004 0.00974423 0
0.0214007 0.0090451 0
0.021687500000000005 0.00823005 0
0.021950200000000003 0.00761547 0
0.022197100000000004 0.00725194 0
0.022428000000000003 0.00657188 0
0.0226354 0.00595287 0
0.022827700000000006 0.00565789 0
0.023015600000000004 0.0056604 0
0.023206200000000003 0.005781 0
0.023399700000000002 0.00583117 0
0.023596500000000006 0.0059922 0
0.023801300000000004 0.00630785 0
0.0240176 0.00665903 0
0.024246800000000006 0.00708569 0
0.024491600000000002 0.00759639 0
0.024754500000000006 0.00815375 0
0.025035 0.00863124 0
0.025328300000000005 0.00892676 0
0.025628000000000005 0.00902473 0
0.025928100000000003 0.00897878 0
0.026226000000000006 0.00890909 0
0.0265231 0.00893258 0
0.026822000000000006 0.00900385 0
0.027123400000000006 0.00907745 0
0.027428100000000004 0.0092085 0
0.027738200000000005 0.00939628 0
0.0280549 0.00959493 0
0.028377600000000003 0.0097563 0
0.028704800000000003 0.00986322 0
0.0290346 0.00992144 0
0.029366300000000005 0.00998158 0
0.0297006 0.0100772 0
0.030038500000000003 0.0101976 0
0.0303806 0.0103232 0
0.030726800000000005 0.0104407 0
0.031076600000000003 0.0105448 0
0.031429700000000005 0.0106339 0
0.0317853 0.0107018 0
0.0321426 0.0107316 0
0.0325003 0.0107285 0
0.032857500000000005 0.0107034 0
0.0332136 0.0106681 0
0.0335685 0.0106324 0
0.0339222 0.010598 0
0.0342748 0.010561 0
0.0346261 0.0105171 0
0.0349755 0.0104511 0
0.0353221 0.0103449 0
0.0356645 0.0102021 0
0.0360018 0.0100458 0
0.0363341 0.00990766 0
0.036662400000000005 0.00980952 0
0.036988400000000005 0.00975992 0
0.0373136 0.00976716 0
0.0376403 0.00984184 0
0.0379701 0.00994685 0
0.0383036 0.0100524 0
0.038639900000000005 0.0101195 0
0.0389781 0.010169 0
0.0393176 0.0101955 0
0.039657000000000005 0.010167 0
0.0399943 0.0100602 0
0.040326 0.00984176 0
0.0406484 0.00951188 0
0.0409592 0.00915207 0
0.0412591 0.00887623 0
0.041552900000000004 0.0087894 0
0.0418472 0.00888946 0
0.0421476 0.00915204 0
0.0424592 0.00954092 0
0.0427842 0.00992931 0
0.0431201 0.0102002 0
0.0434637 0.0104 0
0.043813300000000006 0.0105622 0
0.0441664 0.0106003 0
0.0445175 0.0104499 0
0.0448604 0.0101179 0
0.045190100000000004 0.00967573 0
0.0455045 0.00921771 0
0.045804300000000006 0.00879878 0
0.0460912 0.00845437 0
0.0463686 0.00821871 0
0.0466398 0.00806278 0
0.0469057 0.00789292 0
0.04716290000000001 0.0075074 0
0.047401700000000005 0.00682376 0
0.04761700000000001 0.00614138 0
0.04781150000000001 0.00557599 0
0.047990200000000004 0.00519852 0
0.0481603 0.00505907 0
0.0483299 0.0051436 0
0.0485052 0.00538411 0
0.04868840000000001 0.00557696 0
0.0488748 0.00558971 0
0.0490606 0.00556599 0
0.049246700000000004 0.00561996 0
0.049436900000000006 0.00580694 0
0.04963580000000001 0.00613767 0
0.0498484 0.0066221 0
0.050079700000000005 0.00724854 0
0.050334000000000004 0.00799679 0
0.050614900000000004 0.00882515 0
0.0509232 0.00963508 0
0.0512571 0.0103592 0
0.0516137 0.0109926 0
0.0519878 0.0113811 0
0.0523677 0.0113452 0
0.0527393 0.0109299 0
0.053091 0.010158 0
0.0534129 0.0091862 0
0.0537001 0.00808568 0
0.053947800000000004 0.0068166 0
0.054149300000000004 0.00530795 0
0.054292900000000005 0.00331969 0
0.054357600000000006 0.0005784 0
0.05431420000000001 -0.00316153 0
0.0541359 -0.00733225 0
0.0538207 -0.0113424 0
0.0533767 -0.0150482 0
0.052817600000000006 -0.0182352 0
0.052163600000000004 -0.0207674 0
0.0514361 -0.0227098 0
0.0506486 -0.0243733 0
0.0498178 -0.0252741 0
0.0489737 -0.025217 0
0.0481462 -0.0243975 0
0.047346700000000005 -0.0235857 0
0.046578100000000004 -0.0225254 0
0.045853000000000005 -0.0209767 0
0.045188000000000006 -0.0189576 0
0.044596500000000004 -0.0166141 0
0.044088800000000004 -0.0139267 0
0.043675500000000006 -0.0109812 0
0.0433638 -0.00784199 0
0.043156200000000006 -0.00477824 0
0.0430344 -0.0028903 0
0.0429587 -0.00178541 0
0.042898700000000005 -0.00184015 0
0.042847500000000004 -0.00110931 0
0.042837400000000005 0.000582513 0
0.042899900000000005 0.00316072 0
0.043047600000000005 0.0055618 0
0.043275600000000004 0.00804878 0
0.043576000000000004 0.00978906 0
0.0439169 0.0105021 0
0.044268300000000003 0.0105144 0
0.044616100000000006 0.0103654 0
0.0449605 0.0103364 0
0.045306400000000004 0.0104314 0
0.045656100000000005 0.0105469 0
0.0460082 0.0105517 0
0.0463533 0.010094 0
0.04667500000000001 0.00920501 0
0.0469633 0.00813188 0
0.0472165 0.0071347 0
0.0474412 0.00643984 0
0.0476496 0.00614577 0
0.0478543 0.00618506 0
0.048062400000000005 0.00628316 0
0.0482697 0.00609105 0
0.04845870000000001 0.00521474 0
0.048613100000000006 0.00409943 0
0.048731500000000004 0.00305764 0
0.048818 0.00222302 0
0.0488826 0.0017323 0
0.048937100000000004 0.00159943 0
0.0489923 0.00174084 0
0.04905470000000001 0.00199293 0
0.04912130000000001 0.00197216 0
0.049185000000000006 0.00186153 0
0.04924680000000001 0.00187815 0
0.0493126 0.00210428 0
0.0493902 0.00257132 0
0.049487500000000004 0.00328338 0
0.0496134 0.00427379 0
0.049776 0.00546689 0
0.049977900000000006 0.00659395 0
0.0502151 0.00757644 0
0.050482700000000005 0.00843395 0
0.0507779 0.00923713 0
0.0510997 0.0100195 0
0.0514419 0.0104327 0
0.0517888 0.0103829 0
0.052121600000000004 0.00964799 0
0.0559635 0.015515 0
0.056691000000000005 0.0355335 0
0.05822190000000001 0.0424575 0
0.059141200000000005 0.0108434 0
0.0589698 -0.0220303 0
0.0578569 -0.0437412 0
0.0561045 -0.0599123 0
0.05403910000000001 -0.0631079 0
0.0519558 -0.061174 0
0.049971100000000004 -0.0583583 0
0.04803 -0.0586984 0
0.0459812 -0.0645746 0
0.0436886 -0.0725403 0
0.041152600000000004 -0.0788926 0
0.038453400000000006 -0.0823758 0
0.035688300000000006 -0.0828226 0
0.033004900000000004 -0.0776472 0
0.0306103 -0.0648788 0
0.0287851 -0.0470473 0
0.027364600000000003 -0.0348863 0
0.026641500000000005 -0.00944225 0
0.026717200000000003 0.0107727 0
0.0271478 0.012371 0
0.027450800000000004 0.00630743 0
0.027577000000000004 0.002057 0
0.027940100000000002 0.0133004 0
0.028362700000000005 0.0126912 0
0.0288244 0.0152771 0
0.029370300000000002 0.0169792 0
0.029925300000000002 0.0159949 0
0.0304103 0.0131055 0
0.030791600000000002 0.00996975 0
0.031074000000000004 0.00719094 0
0.031269500000000006 0.00474464 0
0.0313912 0.00273679 0
0.031445400000000005 0.00067847 0
0.0314412 -0.000741027 0
0.0313975 -0.00180021 0
0.031319200000000005 -0.00280726 0
0.031215400000000004 -0.00328012 0
0.031107600000000006 -0.00309705 0
0.031011300000000006 -0.00266792 0
0.030930200000000005 -0.0021867 0
0.0308673 -0.00157089 0
0.0308297 -0.000666101 0
0.030828100000000004 0.000565137 0
0.030871800000000005 0.00202023 0
0.0309672 0.00365414 0
0.0311209 0.00551311 0
0.0313371 0.00734186 0
0.031606800000000004 0.0086872 0
0.0319108 0.00943616 0
0.0322309 0.00970283 0
0.0325567 0.00984677 0
0.0328885 0.010074 0
0.033229400000000006 0.0103736 0
0.033580500000000006 0.0106789 0
0.033941200000000005 0.0109465 0
0.034310400000000005 0.0111905 0
0.034687100000000005 0.0113971 0
0.035070000000000004 0.011564 0
0.035457600000000006 0.0116822 0
0.0358483 0.0117535 0
0.0362407 0.0117851 0
0.036633500000000006 0.0117782 0
0.0370254 0.0117418 0
0.0374159 0.0116874 0
0.037804000000000004 0.0116015 0
0.0381883 0.0114602 0
0.038566500000000004 0.0112328 0
0.0389361 0.0109608 0
0.039297000000000006 0.0107161 0
0.0396516 0.0105882 0
0.0400046 0.0106222 0
0.040362 0.0108387 0
0.040728900000000005 0.0111696 0
0.0411059 0.0114342 0
0.041491600000000003 0.0117095 0
0.0418856 0.0118874 0
0.042280700000000004 0.0117685 0
0.042664400000000005 0.0112135 0
0.043023500000000006 0.0103537 0
0.043353100000000006 0.00948368 0
0.0436573 0.00884901 0
0.043946200000000005 0.00855692 0
0.0442311 0.0085829 0
0.044522400000000004 0.00893342 0
0.0448307 0.00957434 0
0.045163400000000006 0.0103479 0
0.0455163 0.0107604 0
0.045878300000000004 0.0109356 0
0.046245400000000006 0.0110907 0
0.04661900000000001 0.0113296 0
0.0470018 0.0116334 0
0.0473941 0.0118846 0
0.047791700000000006 0.0119347 0
0.048187600000000004 0.01179 0
0.048576400000000006 0.0115445 0
0.048955900000000004 0.0112328 0
0.04932400000000001 0.0108745 0
0.04968020000000001 0.0105192 0
0.050024700000000005 0.0101791 0
0.0503581 0.0098414 0
0.050679300000000004 0.00944268 0
0.050985100000000005 0.0089055 0
0.051269800000000004 0.00818608 0
0.0515272 0.00727341 0
0.0517513 0.00620843 0
0.0519381 0.00504925 0
0.05208550000000001 0.0038543 0
0.052193500000000004 0.00269448 0
0.0522653 0.0016984 0
0.0523069 0.000864067 0
0.052323400000000006 0.000185958 0
0.0523198 -0.000362247 0
0.0522943 -0.00118135 0
0.0522342 -0.00238887 0
0.052133200000000005 -0.00358218 0
0.051996 -0.00455196 0
0.051831300000000004 -0.00524664 0
0.0516485 -0.00564643 0
0.0514577 -0.00573716 0
0.0512701 -0.00546224 0
0.051099200000000004 -0.00474817 0
0.050958100000000006 -0.00369822 0
0.0508593 -0.00221635 0
0.0508161 -0.000392718 0
0.050837400000000005 0.00158018 0
0.0509225 0.00342031 0
0.0510656 0.00509751 0
0.0512696 0.00710268 0
0.0515399 0.00902281 0
0.051871600000000004 0.0107417 0
0.05225300000000001 0.0120063 0
0.0526683 0.0128198 0
0.053103300000000006 0.0132061 0
0.0535422 0.0130559 0
0.0539675 0.0124495 0
0.054368200000000005 0.011596 0
0.0547368 0.0105563 0
0.0550688 0.0094114 0
0.0553602 0.00811301 0
0.055602200000000004 0.00641664 0
0.05577700000000001 0.004084 0
0.0558613 0.00100839 0
0.055829000000000004 -0.00287109 0
0.0556622 -0.00691359 0
0.0553637 -0.0107598 0
0.0549431 -0.0142253 0
0.054416900000000004 -0.0170934 0
0.05380700000000001 -0.0192824 0
0.053131300000000006 -0.0210899 0
0.0524029 -0.0224508 0
0.05163910000000001 -0.0232362 0
0.05085920000000001 -0.0234539 0
0.0500811 -0.0231786 0
0.049323200000000005 -0.0222384 0
0.048606 -0.0208086 0
0.04794330000000001 -0.0189943 0
0.047346700000000005 -0.0168663 0
0.04682410000000001 -0.0145774 0
0.0463827 -0.0119856 0
0.0460344 -0.009001 0
0.0457904 -0.00576352 0
0.045644000000000004 -0.00322702 0
0.0455643 -0.00171248 0
0.0455182 -0.00108984 0
0.0454884 -0.000659187 0
0.0454879 0.000711204 0
0.0455493 0.0030252 0
0.0456963 0.00564744 0
0.0459287 0.0080636 0
0.0462267 0.00969572 0
0.046561700000000004 0.0102575 0
0.046907500000000005 0.0104542 0
0.0472601 0.010734 0
0.0476249 0.0111417 0
0.048003000000000004 0.01152 0
0.048392500000000005 0.0118202 0
0.048789200000000005 0.0119328 0
0.04918360000000001 0.0116952 0
0.04956630000000001 0.0112729 0
0.0499329 0.0107355 0
0.050281400000000004 0.0102179 0
0.0506153 0.00987186 0
0.05094220000000001 0.00979252 0
0.05127040000000001 0.00992797 0
0.051603500000000004 0.0100299 0
0.0519352 0.00982239 0
0.0522504 0.00902657 0
0.0525302 0.0077828 0
0.052766400000000005 0.00645928 0
0.0529589 0.00516828 0
0.0531099 0.00397178 0
0.0532236 0.0029374 0
0.0533058 0.00206265 0
0.0533597 0.00120276 0
0.0533835 0.000257944 0
0.0533727 -0.000915615 0
0.053309300000000004 -0.00286354 0
0.0531775 -0.004931 0
0.0529791 -0.00683855 0
0.05272160000000001 -0.00848091 0
0.052415100000000006 -0.00978026 0
0.05207200000000001 -0.0106959 0
0.051705100000000004 -0.0112357 0
0.051324400000000006 -0.0115548 0
0.0509366 -0.0116692 0
0.0505492 -0.0115377 0
0.050170900000000004 -0.0111304 0
0.0498084 -0.0105937 0
0.049469 -0.00972551 0
0.0491677 -0.00832536 0
0.048921400000000004 -0.00646096 0
0.048742100000000003 -0.00433692 0
0.0486365 -0.00210164 0
0.0486056 0.000102916 0
0.0486472 0.00234628 0
0.0487673 0.00479692 0
0.048969 0.00720311 0
0.049250800000000004 0.00958114 0
0.0496047 0.0114522 0
0.0500075 0.0125525 0
0.050438500000000004 0.0132446 0
0.05088770000000001 0.013651 0
0.05134180000000001 0.0135144 0
0.05178100000000001 0.0128025 0
0.052190600000000004 0.011808 0
0.05256620000000001 0.0107832 0
0.0529084 0.00981439 0
0.0532192 0.00888854 0
0.053498500000000004 0.00790678 0
0.0537407 0.00663602 0
0.0539311 0.00476771 0
0.0540467 0.002189 0
0.054065100000000005 -0.00101101 0
0.0539714 -0.00444251 0
0.0537653 -0.00771617 0
0.0534558 -0.0106411 0
0.053056400000000004 -0.0131197 0
0.0525827 -0.0151239 0
0.0520433 -0.0171202 0
0.0514432 -0.0187119 0
0.050799500000000004 -0.0197663 0
0.050130100000000004 -0.0202864 0
0.049452300000000005 -0.0203037 0
0.0487828 -0.0198039 0
0.048139100000000004 -0.0187865 0
0.047538000000000004 -0.0172823 0
0.0469942 -0.0153958 0
0.046514200000000006 -0.0134736 0
0.04610020000000001 -0.0114286 0
0.0457634 -0.00878311 0
0.045513 -0.00637655 0
0.045332300000000006 -0.00469046 0
0.045193300000000006 -0.00371449 0
0.045090700000000004 -0.00240218 0
0.0450339 -0.00102035 0
0.0450319 0.000907835 0
0.0451063 0.00354609 0
0.04527300000000001 0.00628274 0
0.0455174 0.00811043 0
0.04581060000000001 0.00942864 0
0.046133400000000005 0.00980853 0
0.046462100000000006 0.00990374 0
0.046794800000000004 0.0100871 0
0.0471374 0.0104865 0
0.047495800000000005 0.0110006 0
0.04787040000000001 0.0114317 0
0.04825410000000001 0.0115075 0
0.0486312 0.0110841 0
0.012416200000000002 -0.0760804 0
0.009816500000000006 -0.0739376 0
0.007846600000000009 -0.0459003 0
0.006617700000000004 -0.0299152 0
0.005852900000000008 -0.0168497 0
0.005345200000000008 -0.0141034 0
0.005352599999999999 0.0107976 0
0.0057294999999999985 0.0117066 0
0.006086300000000003 0.00936068 0
0.006367300000000006 0.00823694 0
0.006685300000000005 0.0115592 0
0.0071572000000000024 0.0170484 0
0.007898600000000006 0.0273649 0
0.00898750000000001 0.0372611 0
0.010430099999999998 0.0490695 0
0.012254500000000002 0.059253 0
0.014240600000000006 0.0607445 0
0.016274500000000004 0.0610306 0
0.018308400000000002 0.0610692 0
0.0203575 0.0618733 0
0.022408200000000003 0.0604292 0
0.0243786 0.058284 0
0.0262697 0.05443 0
0.027961900000000005 0.0475706 0
0.029454300000000003 0.0419209 0
0.030747100000000006 0.0361226 0
0.0318828 0.0321655 0
0.0328641 0.0269187 0
0.0336651 0.0211636 0
0.0342524 0.0142818 0
0.034606000000000005 0.00738598 0
0.034755600000000005 0.00190213 0
0.0347207 -0.00374327 0
0.0345019 -0.00893815 0
0.034120700000000004 -0.0141197 0
0.0335799 -0.0180691 0
0.0329163 -0.0214014 0
0.032136500000000005 -0.0250486 0
0.0312211 -0.0295682 0
0.030193200000000003 -0.031438 0
0.029160900000000003 -0.0300487 0
0.028221700000000002 -0.0262647 0
0.0274287 -0.0208133 0
0.0268076 -0.0161187 0
0.0263585 -0.0110657 0
0.026095100000000003 -0.00476497 0
0.026066200000000005 0.00276149 0
0.0262772 0.00944272 0
0.026702200000000002 0.0156899 0
0.027328900000000003 0.0215285 0
0.028138800000000005 0.0266105 0
0.029095700000000002 0.0303953 0
0.030153900000000004 0.0326003 0
0.031233200000000003 0.031692 0
0.032203300000000004 0.0261479 0
0.032941700000000004 0.0184724 0
0.033435400000000004 0.0116902 0
0.033739500000000006 0.0072915 0
0.0339527 0.00608106 0
0.034161500000000004 0.00634945 0
0.0343621 0.00557042 0
0.0345024 0.00284285 0
0.034546600000000004 4.76013e-05 0
0.0344915 -0.00287608 0
0.0343701 -0.0041058 0
0.0342155 -0.00505328 0
0.034005200000000006 -0.00747312 0
0.0337294 -0.00873987 0
0.0334406 -0.00833267 0
0.0331919 -0.00648103 0
0.033017300000000006 -0.00407904 0
0.0329103 -0.00239779 0
0.03287 3.53799e-05 0
0.032923900000000006 0.00308949 0
0.033081700000000006 0.00622612 0
0.0333446 0.0093891 0
0.033710000000000004 0.0123591 0
0.034159600000000005 0.0142911 0
0.034646100000000006 0.0146713 0
0.0351298 0.0143142 0
0.0355955 0.0136452 0
0.036032100000000004 0.0125238 0
0.0364222 0.0109231 0
0.036762600000000006 0.00964371 0
0.037070900000000004 0.00898781 0
0.0373672 0.00887473 0
0.037666200000000004 0.0090967 0
0.0379745 0.00939351 0
0.0382918 0.00961578 0
0.0386161 0.00987325 0
0.038952400000000005 0.0102834 0
0.039297000000000006 0.0103273 0
0.039638400000000004 0.0101451 0
0.039972200000000006 0.00988135 0
0.040297 0.00962869 0
0.040615200000000004 0.00949464 0
0.040932100000000006 0.00956745 0
0.041254900000000004 0.00982359 0
0.0415897 0.0102821 0
0.0419433 0.0109395 0
0.0423216 0.0117007 0
0.0427215 0.0122274 0
0.043135700000000006 0.012605 0
0.0435612 0.0129064 0
0.0439929 0.0129216 0
0.0444137 0.0122421 0
0.044800400000000004 0.0109857 0
0.0451463 0.0098743 0
0.0454591 0.00896462 0
0.0457429 0.00813562 0
0.0460037 0.00760008 0
0.0462534 0.00746129 0
0.0465068 0.00781226 0
0.046780800000000004 0.00865848 0
0.047089400000000003 0.00983491 0
0.0474327 0.0106614 0
0.0477949 0.0110186 0
0.048164200000000004 0.0111225 0
0.0485372 0.0112548 0
0.048915600000000004 0.0114389 0
0.0493001 0.0116224 0
0.0496865 0.0115227 0
0.0500654 0.0112009 0
0.050432500000000005 0.0108538 0
0.05078920000000001 0.0105806 0
0.0511394 0.0104705 0
0.0514887 0.0105131 0
0.0518415 0.0106699 0
0.0522006 0.0108677 0
0.0525645 0.0109324 0
0.052926100000000004 0.0107279 0
0.0532747 0.0101617 0
0.053600100000000005 0.00938683 0
0.0538994 0.00861633 0
0.054174700000000006 0.00796259 0
0.054431400000000005 0.00750439 0
0.0546749 0.00712544 0
0.0549045 0.00665576 0
0.0551155 0.0060068 0
0.055300300000000004 0.00507351 0
0.055446300000000004 0.00370187 0
0.0555416 0.00208246 0
0.0555831 0.000496462 0
0.0555744 -0.000903005 0
0.0555253 -0.00191802 0
0.0554505 -0.00246418 0
0.055364300000000005 -0.00266114 0
0.055269900000000004 -0.00304021 0
0.0551518 -0.00403779 0
0.0549986 -0.00506715 0
0.054816000000000004 -0.0057849 0
0.0546159 -0.00613965 0
0.0544106 -0.00610609 0
0.054214 -0.00563577 0
0.054041000000000006 -0.004704 0
0.053906300000000004 -0.00336625 0
0.0538242 -0.00155949 0
0.053808400000000006 0.000556801 0
0.0538657 0.00282759 0
0.0539984 0.00503893 0
0.0542023 0.00709119 0
0.054478700000000005 0.0094436 0
0.0548318 0.0116077 0
0.05524950000000001 0.0132648 0
0.055710800000000005 0.014292 0
0.056198700000000004 0.0149068 0
0.056697800000000007 0.0149507 0
0.0571887 0.0144708 0
0.05765680000000001 0.0135984 0
0.0580907 0.012479 0
0.058486 0.0113006 0
0.0588395 0.00994251 0
0.0591404 0.00812038 0
0.0593682 0.0055403 0
0.05949120000000001 0.00187325 0
0.0594818 -0.00242345 0
0.0593228 -0.00688692 0
0.0590103 -0.0114401 0
0.058560100000000004 -0.0152484 0
0.057999400000000007 -0.0180635 0
0.0573615 -0.0198373 0
0.05668430000000001 -0.0206107 0
0.0559871 -0.0211257 0
0.0552793 -0.0212362 0
0.0545789 -0.0207101 0
0.0539076 -0.019532 0
0.053285700000000005 -0.0177908 0
0.052730200000000005 -0.0155923 0
0.052253900000000006 -0.0130822 0
0.0518647 -0.0103937 0
0.0515687 -0.00747344 0
0.051376000000000005 -0.00418521 0
0.0512976 -0.000663251 0
0.05132880000000001 0.00234502 0
0.05144800000000001 0.0045785 0
0.0516224 0.00574573 0
0.0518203 0.00612267 0
0.052036900000000004 0.0069488 0
0.052297 0.0087504 0
0.0526329 0.0113992 0
0.0530636 0.0141803 0
0.0535592 0.0151693 0
0.054091600000000004 0.0164136 0
0.0546392 0.0162932 0
0.055168400000000006 0.0154349 0
0.0556624 0.014387 0
0.0561272 0.0133638 0
0.0565345 0.0111793 0
0.0568722 0.00912957 0
0.057141800000000006 0.00721665 0
0.05735710000000001 0.00587637 0
0.0575354 0.00490891 0
0.0576757 0.00345415 0
0.0577464 0.000824681 0
0.05772000000000001 -0.00238578 0
0.057577500000000004 -0.00635952 0
0.0572969 -0.010234 0
0.056895100000000004 -0.0135931 0
0.0563955 -0.0160888 0
0.0558299 -0.0176224 0
0.0552276 -0.0183649 0
0.05460330000000001 -0.0190399 0
0.053957500000000005 -0.0196195 0
0.0533 -0.0197444 0
0.052647700000000006 -0.0193228 0
0.052019 -0.0183557 0
0.051431700000000004 -0.016884 0
0.05090120000000001 -0.0149726 0
0.0504405 -0.0127544 0
0.050054100000000004 -0.0105298 0
0.049745300000000006 -0.00807713 0
0.0495261 -0.00513786 0
0.049401 -0.00249974 0
0.0493527 -0.000618492 0
0.049359600000000003 0.000900304 0
0.0494088 0.00203808 0
0.049498600000000004 0.00336995 0
0.0496432 0.00531058 0
0.0498651 0.0080101 0
0.05018 0.0107079 0
0.050576800000000005 0.0128993 0
0.051029000000000005 0.014028 0
0.05150300000000001 0.0142267 0
0.0519665 0.0134362 0
0.05239490000000001 0.0122975 0
0.052784000000000005 0.0111295 0
0.0531368 0.0101175 0
0.0534607 0.00941929 0
0.0537689 0.00916023 0
0.0540742 0.00918976 0
0.0543776 0.0089529 0
0.054661 0.00796135 0
0.054893000000000004 0.00598433 0
0.05504680000000001 0.00342606 0
0.0551171 0.000925174 0
0.05510570000000001 -0.00145896 0
0.055020400000000004 -0.00348053 0
0.0548775 -0.00490914 0
0.0546976 -0.00576858 0
0.0544945 -0.00638231 0
0.0542565 -0.0079031 0
0.053963300000000006 -0.00957545 0
0.053619700000000006 -0.010907 0
0.053239400000000006 -0.0117924 0
0.0528375 -0.0122259 0
0.052428800000000005 -0.0122324 0
0.052026600000000006 -0.0118612 0
0.0516423 -0.0111749 0
0.051286 -0.0101969 0
0.0509642 -0.00911107 0
0.0506855 -0.0075901 0
0.0185755 0.152074 0
0.023574900000000003 0.159897 0
0.0290976 0.155259 0
0.033708600000000005 0.115385 0
0.036740400000000006 0.0726712 0
0.0384489 0.0354571 0
0.0394098 0.0329714 0
0.0406375 0.0410663 0
0.042152100000000005 0.0488543 0
0.0438097 0.0497356 0
0.0453687 0.0420837 0
0.046544100000000005 0.0291035 0
0.0472702 0.0157355 0
0.047690800000000005 0.0107762 0
0.047987600000000005 0.00711389 0
0.0481989 0.0122703 0
0.0488407 0.0240839 0
0.04978730000000001 0.0323277 0
0.050965800000000006 0.0362984 0
0.0521083 0.0321611 0
0.053066 0.025618 0
0.0538217 0.0203535 0
0.0544364 0.016535 0
0.05488900000000001 0.0115142 0
0.055271100000000004 0.0121123 0
0.055725800000000006 0.0151701 0
0.056273000000000004 0.0176569 0
0.0568784 0.0175938 0
0.0573984 0.0133133 0
0.0577415 0.00758944 0
0.0579132 0.00331077 0
0.0579746 0.000605475 0
0.05795890000000001 -0.00141206 0
0.0578738 -0.0042484 0
0.0576859 -0.00701558 0
0.0574012 -0.00986606 0
0.05702940000000001 -0.0122288 0
0.05659020000000001 -0.0139191 0
0.0561057 -0.0150286 0
0.055578600000000006 -0.0165172 0
0.0550066 -0.0176562 0
0.054407500000000004 -0.0181526 0
0.053804500000000005 -0.0179119 0
0.0532226 -0.0169417 0
0.052681200000000004 -0.0155645 0
0.052189700000000006 -0.0139754 0
0.051755300000000004 -0.0121507 0
0.051385700000000006 -0.0101042 0
0.051088 -0.00783638 0
0.050869000000000004 -0.00541364 0
0.050734100000000004 -0.00277527 0
0.050691700000000006 0.000131381 0
0.0507408 0.00264024 0
0.05086740000000001 0.00483141 0
0.051055100000000006 0.00626736 0
0.051283300000000004 0.00743214 0
0.051549700000000004 0.00854889 0
0.051863000000000006 0.0102836 0
0.0522436 0.0125272 0
0.05270230000000001 0.0148525 0
0.0532315 0.0166744 0
0.05379490000000001 0.0172433 0
0.05437550000000001 0.0173019 0
0.0549457 0.0169074 0
0.0555007 0.0164343 0
0.0560396 0.0158175 0
0.0565529 0.014598 0
0.056990900000000004 0.011598 0
0.057324 0.00836479 0
0.057542300000000005 0.00497364 0
0.057657400000000004 0.00218947 0
0.0576827 -0.000611793 0
0.0576097 -0.00348187 0
0.05744830000000001 -0.0060568 0
0.057205900000000004 -0.00837907 0
0.056882600000000005 -0.0109737 0
0.056443900000000005 -0.0146575 0
0.0559129 -0.0169294 0
0.0553232 -0.0182314 0
0.054706500000000005 -0.0186053 0
0.054092 -0.01816 0
0.0534993 -0.0173976 0
0.0529375 -0.0163016 0
0.0524205 -0.0147284 0
0.0519636 -0.012724 0
0.051579200000000006 -0.0104274 0
0.051275 -0.00793533 0
0.051054600000000006 -0.00542235 0
0.050920900000000005 -0.00267784 0
0.05088430000000001 0.000365212 0
0.0509458 0.00319099 0
0.051094200000000006 0.00556903 0
0.0513024 0.00678751 0
0.0515378 0.00742364 0
0.05179790000000001 0.00821556 0
0.0520978 0.0098538 0
0.052463800000000005 0.01208 0
0.05291080000000001 0.0146432 0
0.0534366 0.0164712 0
0.053993700000000006 0.0172337 0
0.0545751 0.0173535 0
0.0551439 0.0167888 0
0.0556955 0.0163572 0
0.0562328 0.0158526 0
0.0567474 0.0147512 0
0.05720990000000001 0.0125421 0
0.057556300000000005 0.00855039 0
0.057772500000000004 0.00449232 0
0.0578487 0.000352134 0
0.057787500000000006 -0.00384616 0
0.0575885 -0.00772182 0
0.05727550000000001 -0.0107818 0
0.0568766 -0.0129189 0
0.056415400000000004 -0.0150805 0
0.0558757 -0.017161 0
0.055274000000000004 -0.0187408 0
0.05463320000000001 -0.0195365 0
0.0539798 -0.0195402 0
0.0533392 -0.01883 0
0.0527335 -0.017484 0
0.052182400000000004 -0.0156058 0
0.05170090000000001 -0.0133557 0
0.0512987 -0.0108746 0
0.0509825 -0.00821758 0
0.050757000000000004 -0.00544475 0
0.050628400000000004 -0.00234662 0
0.050609600000000005 0.00102079 0
0.0506945 0.00390707 0
0.0508663 0.00623537 0
0.051094200000000006 0.00726523 0
0.05135390000000001 0.00837533 0
0.0516552 0.00969799 0
0.0520071 0.0114009 0
0.052420900000000006 0.0133867 0
0.0529014 0.015306 0
0.0534394 0.0167998 0
0.0540085 0.0174722 0
0.0545972 0.0175247 0
0.0551682 0.0167842 0
0.0557158 0.0161157 0
0.0562415 0.0153355 0
0.056735600000000004 0.0139635 0
0.057146800000000005 0.0109006 0
0.0574556 0.00765734 0
0.0576526 0.00440267 0
0.057746000000000006 0.00138537 0
0.0577355 -0.00194745 0
0.0576127 -0.00502887 0
0.0574001 -0.00758774 0
0.057107200000000004 -0.00980554 0
0.0567366 -0.0128273 0
0.0562652 -0.0152068 0
0.055729 -0.016745 0
0.055156500000000004 -0.0174294 0
0.054574300000000006 -0.0174174 0
0.0539989 -0.0170529 0
0.053444500000000006 -0.0161748 0
0.0529285 -0.0147743 0
0.0524675 -0.0129211 0
0.0520746 -0.0107184 0
0.051759400000000004 -0.00829897 0
0.0515272 -0.0057532 0
0.05138090000000001 -0.00314225 0
0.0513266 -0.000191703 0
0.051372 0.00278361 0
0.0515072 0.00513051 0
0.051705100000000004 0.00669186 0
0.0519497 0.00794095 0
0.052232200000000006 0.00902388 0
0.0525601 0.0106597 0
0.052948300000000004 0.0125942 0
0.0534041 0.0146651 0
0.0539253 0.0164495 0
0.054495100000000005 0.0174641 0
0.055079100000000006 0.0176029 0
0.055658700000000005 0.0170789 0
0.0562188 0.0165713 0
0.0567616 0.0159223 0
0.0572763 0.0146598 0
0.05772000000000001 0.0117166 0
0.0580532 0.00826673 0
0.0582649 0.00469714 0
0.0583631 0.0014016 0
0.058351200000000006 -0.00199954 0
0.0582319 -0.0048014 0
0.0580316 -0.00709139 0
0.0577588 -0.00913926 0
0.057412500000000005 -0.0121161 0
0.05696810000000001 -0.0143284 0
0.0564588 -0.0160443 0
0.055904300000000004 -0.0170553 0
0.0553299 -0.0172517 0
0.0547647 -0.0165481 0
0.054238 -0.0150087 0
0.0537696 -0.0131586 0
0.0533651 -0.0111936 0
0.053029400000000004 -0.00903259 0
0.052769500000000004 -0.00664986 0
0.052592200000000006 -0.00410428 0
0.052501400000000004 -0.00146557 0
0.052502900000000005 0.0014823 0
0.052601800000000004 0.00431602 0
0.05278820000000001 0.00674125 0
0.053041700000000004 0.00836514 0
0.05334270000000001 0.00965354 0
0.053680900000000004 0.0106404 0
0.054058300000000004 0.0119988 0
0.05448600000000001 0.0136495 0
0.0549721 0.0154135 0
0.055515 0.0170573 0
0.05609840000000001 0.0177833 0
0.0566898 0.0175014 0
0.0572633 0.0168975 0
0.057816000000000006 0.0163217 0
0.058351400000000005 0.0156557 0
0.0588508 0.0140866 0
0.0592842 0.0114411 0
0.0595844 0.00705207 0
0.05974 0.0023642 0
0.0597293 -0.00274854 0
0.0595551 -0.00727261 0
0.059251200000000004 -0.0106334 0
0.0588566 -0.0127504 0
0.0584092 -0.0139173 0
0.0579108 -0.0161027 0
0.05735030000000001 -0.0173052 0
0.0567647 -0.0176902 0
0.0561796 -0.0173164 0
0.05561920000000001 -0.016262 0
0.0551053 -0.014558 0
0.0546586 -0.0122784 0
0.0542957 -0.00958433 0
0.054027900000000004 -0.00660382 0
0.053863400000000006 -0.00339436 0
0.0538042 -0.00033712 0
0.0538493 0.00294581 0
0.0540064 0.00630535 0
0.0542686 0.00927347 0
0.0546175 0.0114993 0
0.055025000000000004 0.0127745 0
0.0554634 0.0135377 0
0.055927500000000005 0.0142676 0
0.056416600000000004 0.0150945 0
0.0569409 0.0163984 0
0.0575171 0.0181495 0
0.0581498 0.0195044 0
0.058793700000000004 0.019181 0
0.05941490000000001 0.0179391 0
0.059999500000000004 0.0171742 0
0.0605564 0.0163144 0
0.0610865 0.0152831 0
0.0615645 0.0132893 0
0.0619574 0.0101444 0
0.0622305 0.00619943 0
0.062365500000000004 0.00201413 0
0.0623629 -0.00192343 0
0.0622399 -0.0051073 0
0.062031 -0.00716553 0
0.061770200000000004 -0.00827892 0
0.061484300000000006 -0.00881119 0
0.0611501 -0.0109888 0
0.0607655 -0.0118322 0
0.06037530000000001 -0.0113892 0
0.060022200000000005 -0.00968021 0
0.059745400000000004 -0.00692627 0
0.05956500000000001 -0.00405679 0
0.0594769 -0.00138183 0
0.0594777 0.00129551 0
0.0595699 0.00412156 0
0.0597583 0.0070379 0
0.0600372 0.00944174 0
0.023748000000000005 -0.0111089 0
0.023418600000000005 -0.00369741 0
0.023589600000000002 0.00859872 0
0.02391 0.0115089 0
0.024345400000000003 0.013855 0
0.0247958 0.0121091 0
0.025124100000000003 0.00808145 0
0.025462600000000002 0.0125824 0
0.025906000000000005 0.0160724 0
0.026478600000000005 0.0163368 0
0.027224700000000004 0.0312441 0
0.0286784 0.054384 0
0.0308181 0.0722284 0
0.0332562 0.0701716 0
0.035391900000000004 0.0582493 0
0.037114900000000006 0.0459815 0
0.0385162 0.0384603 0
0.0396106 0.0271853 0
0.040509 0.0261474 0
0.0412401 0.0169408 0
0.041694800000000004 0.0165629 0
0.04233 0.0209325 0
0.0430164 0.0193597 0
0.0435813 0.014459 0
0.0439734 0.00949093 0
0.0442279 0.00611694 0
0.044382700000000004 0.00340169 0
0.044457500000000004 0.00141696 0
0.044477600000000006 -0.000313225 0
0.0444369 -0.00238742 0
0.044308200000000006 -0.00516866 0
0.0440498 -0.0090685 0
0.043694500000000004 -0.0120858 0
0.043248400000000006 -0.014368 0
0.0427521 -0.0150728 0
0.0422596 -0.0143277 0
0.041790600000000004 -0.0139746 0
0.0413159 -0.0145529 0
0.040824400000000004 -0.0148406 0
0.040332 -0.0146226 0
0.0398518 -0.0141151 0
0.0393885 -0.0136787 0
0.038943700000000005 -0.0129113 0
0.038542700000000006 -0.0110504 0
0.0382216 -0.00822416 0
0.038001400000000005 -0.00509086 0
0.037887800000000006 -0.00188678 0
0.0378785 0.00112264 0
0.037957500000000005 0.00337668 0
0.038104900000000004 0.00538396 0
0.0383118 0.00686386 0
0.038558 0.00778365 0
0.0388261 0.00822588 0
0.0391029 0.00834534 0
0.0393801 0.00827537 0
0.0396494 0.00784349 0
0.039897800000000004 0.00705789 0
0.040119300000000004 0.00628801 0
0.040318400000000004 0.00572949 0
0.040500600000000005 0.00524213 0
0.0406694 0.00494136 0
0.040832900000000005 0.00492409 0
0.0410027 0.00532345 0
0.0411937 0.00615591 0
0.041415900000000005 0.00712298 0
0.0416563 0.00719193 0
0.0418897 0.00680253 0
0.042108 0.00631675 0
0.0423124 0.00600596 0
0.042510200000000005 0.00589206 0
0.042703500000000005 0.00571635 0
0.0428908 0.00553547 0
0.0430733 0.00543531 0
0.0432548 0.0054799 0
0.0434413 0.0057304 0
0.043640000000000005 0.00620929 0
0.0438592 0.00694279 0
0.0441063 0.00785979 0
0.0443828 0.0086496 0
0.0446782 0.00901211 0
0.0449817 0.00917553 0
0.045290300000000006 0.00933732 0
0.04560500000000001 0.00953804 0
0.0459248 0.00961712 0
0.0462428 0.00943654 0
0.0465502 0.0089987 0
0.046839500000000006 0.0083676 0
0.047105900000000006 0.0076267 0
0.047347600000000004 0.00693764 0
0.0475685 0.00636836 0
0.0477717 0.00585815 0
0.0479555 0.00516003 0
0.0481096 0.00408202 0
0.0482219 0.00268298 0
0.0482843 0.00112725 0
0.0482939 -0.000473417 0
0.0482517 -0.00196041 0
0.048164200000000004 -0.00317834 0
0.0480424 -0.00401971 0
0.047898800000000005 -0.00452645 0
0.0477408 -0.00495047 0
0.047556600000000004 -0.00613857 0
0.0473244 -0.00772928 0
0.0470396 -0.00924699 0
0.0467094 -0.010437 0
0.046347 -0.0111988 0
0.04596700000000001 -0.0115093 0
0.045583 -0.0114654 0
0.045206300000000005 -0.0110899 0
0.04484880000000001 -0.0103157 0
0.0445243 -0.00913756 0
0.0442457 -0.00758397 0
0.044022900000000004 -0.00581608 0
0.043860300000000005 -0.00405798 0
0.043752200000000005 -0.0025229 0
0.0436983 -0.000733221 0
0.043707 0.00120467 0
0.0437851 0.00343184 0
0.0439422 0.00587171 0
0.0441743 0.00783943 0
0.0444581 0.00901778 0
0.044767600000000005 0.00942218 0
0.04508330000000001 0.00951827 0
0.0453954 0.00916013 0
0.04568610000000001 0.00825702 0
0.0459407 0.00704876 0
0.04615470000000001 0.0058812 0
0.0463317 0.00481288 0
0.046474100000000004 0.00378862 0
0.0465816 0.00269838 0
0.046650500000000004 0.00148298 0
0.046677300000000005 0.000301989 0
0.0466583 -0.00123968 0
0.0465918 -0.00267907 0
0.0464786 -0.00402472 0
0.046323600000000006 -0.00518143 0
0.0461338 -0.00612716 0
0.0459146 -0.00699467 0
0.0456608 -0.00820613 0
0.0453633 -0.00956846 0
0.0450227 -0.0107555 0
0.04464900000000001 -0.0115567 0
0.044255600000000006 -0.0119519 0
0.0438553 -0.0119968 0
0.043461 -0.0115947 0
0.043087 -0.0108077 0
0.0427459 -0.00964325 0
0.042449100000000003 -0.00816834 0
0.042205700000000006 -0.00646541 0
0.0420197 -0.00478718 0
0.041888800000000004 -0.00317944 0
0.041810900000000005 -0.00149976 0
0.0417972 0.000654559 0
0.041863000000000004 0.00322456 0
0.042016000000000005 0.00576755 0
0.042239200000000005 0.00738802 0
0.042501500000000005 0.00820988 0
0.042781200000000005 0.00848482 0
0.043065000000000006 0.00854744 0
0.0433453 0.00824026 0
0.0436083 0.00752292 0
0.043843400000000005 0.00661195 0
0.0440479 0.00571971 0
0.044225200000000006 0.00498949 0
0.0443814 0.00444024 0
0.0445222 0.00405313 0
0.044652300000000006 0.00377954 0
0.0447738 0.00351645 0
0.0448852 0.00317282 0
0.044984300000000005 0.00279505 0
0.0450718 0.00248862 0
0.0451512 0.00231103 0
0.04522760000000001 0.00230608 0
0.0453076 0.0025215 0
0.045398600000000004 0.00295713 0
0.0455087 0.0036663 0
0.0456466 0.00460277 0
0.0458126 0.00527875 0
0.045991500000000005 0.00540307 0
0.046175900000000006 0.00568706 0
0.04636950000000001 0.00593509 0
0.0465753 0.00642382 0
0.046798400000000004 0.00694232 0
0.047036400000000006 0.00729025 0
0.0472807 0.00731938 0
0.0475208 0.00706129 0
0.0477485 0.0066019 0
0.0479589 0.0060519 0
0.0481506 0.00548049 0
0.048322500000000004 0.0048589 0
0.0484708 0.00404249 0
0.048587000000000005 0.00294354 0
0.048662000000000004 0.00158742 0
0.0486877 4.19271e-07 0
0.048656700000000004 -0.00180753 0
0.0485636 -0.00368496 0
0.0484093 -0.0054498 0
0.0481991 -0.00705973 0
0.047938 -0.00851777 0
0.04762670000000001 -0.0101238 0
0.0472537 -0.0121707 0
0.0468138 -0.0140791 0
0.0463166 -0.0156067 0
0.0457764 -0.016666 0
0.045209900000000004 -0.0172169 0
0.0446336 -0.0172896 0
0.044062000000000004 -0.0169617 0
0.0435069 -0.0163152 0
0.0429773 -0.0154523 0
0.042481700000000004 -0.0142859 0
0.0420265 -0.0130459 0
0.0416172 -0.0115058 0
0.0412633 -0.00945084 0
0.0409537 -0.0088531 0
0.040681600000000005 -0.00746799 0
0.0404679 -0.00530566 0
0.040339200000000006 -0.00249126 0
0.040294300000000005 -0.000365402 0
0.040318700000000006 0.00172249 0
0.0404138 0.00388072 0
0.040578300000000005 0.00582851 0
0.0408011 0.00742312 0
0.0410639 0.00815892 0
0.0413386 0.00825629 0
0.0416131 0.00824399 0
0.041886200000000005 0.0081362 0
0.042152 0.00779005 0
0.042403100000000006 0.00729546 0
0.042637100000000004 0.00677818 0
0.0428547 0.00631397 0
0.0430585 0.00594686 0
0.043252200000000005 0.00570952 0
0.043440200000000005 0.00559315 0
0.0436259 0.00556233 0
0.0438115 0.00557839 0
0.043997800000000004 0.00560847 0
0.0441859 0.00568554 0
0.04437820000000001 0.00586008 0
0.044578400000000004 0.00616207 0
0.0447909 0.00658939 0
0.045018800000000005 0.0070798 0
0.0452634 0.00757767 0
0.045524400000000007 0.00806999 0
0.0458015 0.00852902 0
0.0460917 0.00886056 0
0.0463929 0.00918729 0
0.046703100000000004 0.00938156 0
0.047013200000000005 0.00917668 0
0.047309500000000004 0.00857461 0
0.047580700000000004 0.00771265 0
0.0478217 0.00680611 0
0.0480343 0.00601532 0
0.048222 0.00530173 0
0.04838630000000001 0.00458798 0
0.0485237 0.00365914 0
0.0486244 0.0023936 0
0.0486767 0.000774219 0
0.0486694 -0.00115954 0
0.0485939 -0.00328365 0
0.048448200000000004 -0.00533321 0
0.048238100000000006 -0.00714267 0
0.047972100000000004 -0.00870441 0
0.0476564 -0.0101654 0
0.0472833 -0.0121637 0
0.046841400000000005 -0.0142181 0
0.0463367 -0.0159027 0
0.045784200000000004 -0.0171037 0
0.0452008 -0.0177749 0
0.0446043 -0.0179336 0
0.04401050000000001 -0.0176452 0
0.043433000000000006 -0.0169777 0
0.009725999999999999 0.119096 0
0.013572900000000006 0.125518 0
0.017819400000000006 0.114764 0
0.020936800000000005 0.0725024 0
0.0224325 0.022708 0
0.022650800000000006 -0.00949003 0
0.0220662 -0.0170035 0
0.021490300000000004 -0.0170696 0
0.020901100000000006 -0.0189736 0
0.020079600000000003 -0.0307967 0
0.0187871 -0.0459298 0
0.017018000000000005 -0.0591728 0
0.014849000000000001 -0.069879 0
0.012358500000000008 -0.0780065 0
0.009812399999999999 -0.0732749 0
0.007553900000000002 -0.0656283 0
0.0056063000000000085 -0.0502627 0
0.004344200000000006 -0.025775 0
0.0037820000000000076 -0.0124711 0
0.003292400000000001 -0.0183049 0
0.002502299999999999 -0.0282182 0
0.0018671999999999994 -0.0178121 0
0.0013097999999999999 -0.0140443 0
0.0009389000000000064 -0.00854785 0
0.000847500000000001 0.00297022 0
0.0010383000000000059 0.010236 0
0.0015001000000000042 0.0154944 0
0.002077400000000007 0.0194413 0
0.002837400000000004 0.0258682 0
0.003781699999999999 0.0300427 0
0.0047711 0.029472 0
0.005752900000000005 0.0294659 0
0.006729499999999999 0.0290902 0
0.007694699999999999 0.028924 0
0.008664100000000008 0.0292942 0
0.009645600000000004 0.0294948 0
0.010616600000000004 0.0285422 0
0.011519100000000004 0.0253037 0
0.012245699999999998 0.018139 0
0.0127004 0.00958616 0
0.012891200000000005 0.00255559 0
0.012886000000000002 -0.00221597 0
0.012750000000000004 -0.00565875 0
0.012485400000000008 -0.0100314 0
0.012099600000000002 -0.0129307 0
0.011632100000000006 -0.0149031 0
0.0111213 -0.0153499 0
0.010619000000000003 -0.0143309 0
0.010182300000000005 -0.0116265 0
0.009877300000000006 -0.00662042 0
0.009761100000000009 -0.000605469 0
0.009843100000000007 0.00512436 0
0.010103600000000004 0.010131 0
0.010520000000000002 0.0145247 0
0.011073600000000003 0.0184099 0
0.011748000000000008 0.0217932 0
0.012523199999999998 0.0244526 0
0.013373300000000005 0.0263417 0
0.014271800000000001 0.0273905 0
0.015189600000000004 0.0275427 0
0.016095000000000005 0.0265973 0
0.0169305 0.0233081 0
0.017618300000000003 0.0180511 0
0.0181143 0.0120062 0
0.018424700000000002 0.00713152 0
0.018605500000000004 0.0041516 0
0.018707800000000004 0.00216386 0
0.0187292 -0.000748523 0
0.0186614 -0.00313203 0
0.0185224 -0.00503437 0
0.0183334 -0.00607744 0
0.018116300000000002 -0.0068429 0
0.017862100000000006 -0.00814691 0
0.017598300000000004 -0.00723558 0
0.017407200000000005 -0.00407803 0
0.017341800000000004 5.18773e-05 0
0.017422400000000005 0.00458996 0
0.017647200000000002 0.00856671 0
0.0179944 0.0120367 0
0.018452300000000005 0.0152216 0
0.019010400000000004 0.0180551 0
0.019655400000000003 0.0204486 0
0.020370700000000005 0.0222632 0
0.021135 0.0234434 0
0.021907700000000002 0.0225591 0
0.022598600000000003 0.0186758 0
0.023124000000000006 0.0129776 0
0.023464400000000003 0.00793069 0
0.023667600000000004 0.00478789 0
0.023798600000000003 0.00336711 0
0.023887200000000004 0.00202639 0
0.02393 0.000656331 0
0.023930800000000002 -0.00055349 0
0.0238967 -0.00138813 0
0.0238376 -0.00212041 0
0.0237541 -0.0028037 0
0.023643400000000002 -0.00374643 0
0.023500900000000005 -0.00463374 0
0.0233557 -0.00373163 0
0.0232763 -0.000928663 0
0.0232978 0.00217076 0
0.023436500000000006 0.00603717 0
0.023706200000000004 0.00991092 0
0.0240994 0.0134438 0
0.0246033 0.0165669 0
0.025204900000000002 0.0193308 0
0.025892200000000004 0.0217046 0
0.026635200000000005 0.0224721 0
0.027359600000000005 0.0206933 0
0.027972200000000003 0.0159176 0
0.028398100000000003 0.00992784 0
0.028643800000000004 0.00542957 0
0.0287803 0.00323467 0
0.0288729 0.00250428 0
0.028944200000000003 0.00182283 0
0.0289878 0.000836447 0
0.0289967 -0.000246973 0
0.028974100000000003 -0.00102272 0
0.028931000000000005 -0.00147237 0
0.028877900000000005 -0.00168133 0
0.028814700000000006 -0.00205468 0
0.0287361 -0.0025634 0
0.028650400000000006 -0.00245371 0
0.0285824 -0.00154703 0
0.0285566 1.64045e-05 0
0.028590300000000006 0.00200877 0
0.0286987 0.00443154 0
0.0288893 0.00687574 0
0.029160500000000006 0.00927862 0
0.029511000000000003 0.0116059 0
0.029927800000000004 0.0131765 0
0.0303782 0.013671 0
0.030831200000000003 0.0134594 0
0.0312725 0.0130437 0
0.0316987 0.0125414 0
0.0321077 0.0120491 0
0.0325046 0.0118374 0
0.032900200000000004 0.0119351 0
0.033303700000000006 0.0123041 0
0.0337225 0.0127995 0
0.0341568 0.0132011 0
0.0346003 0.0133648 0
0.035045900000000005 0.0133632 0
0.035489700000000006 0.0132514 0
0.0359289 0.0131156 0
0.036364 0.0129832 0
0.036792700000000005 0.0127112 0
0.037208000000000005 0.0122034 0
0.0376046 0.0116387 0
0.0379856 0.0112837 0
0.038358500000000004 0.0111354 0
0.038729900000000005 0.0111921 0
0.0391077 0.0114964 0
0.0394991 0.0119807 0
0.039908900000000004 0.0125999 0
0.0403402 0.0132595 0
0.040792600000000005 0.0138468 0
0.041259800000000006 0.0140474 0
0.0417189 0.0133922 0
0.042144100000000004 0.0121665 0
0.0425289 0.0110087 0
0.042881100000000005 0.0102228 0
0.0432133 0.00978464 0
0.043536700000000005 0.00968433 0
0.0438629 0.00993205 0
0.04420400000000001 0.0105675 0
0.0445728 0.011569 0
0.044977500000000004 0.0126424 0
0.045410900000000004 0.0132909 0
0.0458615 0.0137019 0
0.046324500000000005 0.0140596 0
0.0467997 0.0144237 0
0.0472853 0.0146839 0
0.047774500000000004 0.0146298 0
0.0482563 0.0142587 0
0.048722600000000005 0.0137455 0
0.0491733 0.0133368 0
0.0496134 0.0131129 0
0.0500492 0.013065 0
0.050486500000000004 0.0131985 0
0.050930500000000004 0.0134498 0
0.051382500000000005 0.0136375 0
0.0518361 0.0135289 0
0.052278500000000006 0.0129654 0
0.05269410000000001 0.011964 0
0.0530725 0.0107968 0
0.0534124 0.00967262 0
0.0537174 0.0087111 0
0.0539938 0.00794372 0
0.0542454 0.00717917 0
0.0544684 0.00621486 0
0.0546533 0.00487913 0
0.0547845 0.00298619 0
0.054841 0.000481784 0
0.0548125 -0.00205385 0
0.0547025 -0.00437736 0
0.0545215 -0.00631426 0
0.05428380000000001 -0.00780782 0
0.0540035 -0.00889195 0
0.053688400000000004 -0.00994985 0
0.053337800000000005 -0.0110001 0
0.0529578 -0.0116982 0
0.052562300000000006 -0.0119378 0
0.05216710000000001 -0.011714 0
0.05178680000000001 -0.0110735 0
0.0514332 -0.0101522 0
0.051115100000000004 -0.00894893 0
0.0508426 -0.00742426 0
0.050622600000000004 -0.00582224 0
0.0504553 -0.00424304 0
0.050344 -0.00243612 0
0.0503002 -0.000200137 0
0.0503349 0.00218257 0
0.050453200000000004 0.00483602 0
0.050652100000000005 0.00699806 0
0.0509283 0.00953509 0
0.05129210000000001 0.0121599 0
0.0517369 0.0143142 0
0.0522397 0.0156764 0
0.05278000000000001 0.01667 0
0.053350400000000006 0.017488 0
0.0539409 0.0178449 0
0.0545307 0.0174497 0
0.0550949 0.0163656 0
0.05561680000000001 0.0150093 0
0.0560943 0.0137412 0
0.0565339 0.0127397 0
0.0569431 0.0118745 0
0.057319800000000004 0.0107152 0
0.0576419 0.00859452 0
0.0578774 0.00550303 0
0.0579983 0.00172545 0
0.0579861 -0.00229419 0
0.05783050000000001 -0.00697779 0
0.057525900000000005 -0.0110071 0
0.0571004 -0.0141776 0
0.05659070000000001 -0.0160884 0
0.05603860000000001 -0.0168295 0
0.055469700000000004 -0.0172397 0
0.054887000000000005 -0.0176449 0
0.0542993 -0.0175259 0
0.053727300000000006 -0.0167133 0
0.0531948 -0.0152029 0
0.0527233 -0.0131234 0
0.0523275 -0.010711 0
0.0520157 -0.00812063 0
0.0517907 -0.00551124 0
0.0516561 -0.0026564 0
0.05162220000000001 0.000507237 0
0.051691600000000004 0.0034378 0
0.0518486 0.00594504 0
0.052078700000000006 0.00768786 0
0.05236010000000001 0.00917882 0
0.0526833 0.0101757 0
0.053045300000000004 0.0115675 0
0.053461800000000004 0.0134359 0
0.053946400000000005 0.0155426 0
0.054499900000000004 0.0175411 0
0.0551025 0.0186458 0
0.05573600000000001 0.018995 0
0.05636000000000001 0.0184169 0
0.05696760000000001 0.0180823 0
0.0575656 0.017837 0
0.058153500000000004 0.0172479 0
0.058707800000000004 0.0156009 0
0.0591826 0.0125573 0
0.059518 0.00804984 0
0.059707800000000005 0.00352457 0
0.0597446 -0.00107664 0
0.059633700000000005 -0.00515158 0
0.05940530000000001 -0.00826204 0
-0.022672700000000004 0.0246843 0
-0.0219154 0.0312756 0
-0.020605299999999993 0.0350169 0
-0.01976019999999999 0.0188532 0
-0.0193107 0.00828051 0
-0.018836699999999998 0.0140663 0
-0.01847399999999999 0.00898039 0
-0.018224699999999996 0.006749 0
-0.01797209999999999 0.0087403 0
-0.017649399999999996 0.0103603 0
-0.017261299999999993 0.0131463 0
-0.016779500000000003 0.0150282 0
-0.016291799999999995 0.0141141 0
-0.0158151 0.0148384 0
-0.015303700000000003 0.0155782 0
-0.014770499999999992 0.0165322 0
-0.0141984 0.0174689 0
-0.01361169999999999 0.0177875 0
-0.012990699999999994 0.019646 0
-0.0122945 0.0219725 0
-0.011527099999999998 0.0239477 0
-0.010679300000000003 0.0270006 0
-0.009713899999999998 0.0308025 0
-0.008634199999999995 0.0324408 0
-0.00755009999999999 0.0324605 0
-0.006481899999999999 0.0315552 0
-0.00544929999999999 0.030507 0
-0.004436499999999996 0.0304358 0
-0.0034108999999999945 0.0311402 0
-0.002360000000000001 0.0317872 0
-0.0013007999999999909 0.0316425 0
-0.0002580999999999972 0.0308783 0
0.0007517000000000079 0.0297079 0
0.0017174999999999968 0.0282793 0
0.002633499999999997 0.0267542 0
0.0034987000000000074 0.0252364 0
0.004313400000000009 0.0237237 0
0.005077800000000007 0.0222245 0
0.005793300000000001 0.0208008 0
0.0064636 0.019512 0
0.0070939 0.0183945 0
0.0076933 0.0177049 0
0.008280800000000005 0.0176583 0
0.008875500000000008 0.018114 0
0.009492899999999999 0.0189644 0
0.010143300000000008 0.0200934 0
0.010841500000000004 0.0218156 0
0.011608199999999999 0.0241679 0
0.012460300000000007 0.0268551 0
0.013403000000000005 0.0295362 0
0.014417600000000003 0.0311352 0
0.0154614 0.0312723 0
0.0165193 0.032752 0
0.017606300000000005 0.0322628 0
0.018651900000000006 0.0302679 0
0.019599900000000003 0.0266329 0
0.020408300000000004 0.0220728 0
0.021060600000000006 0.0173809 0
0.0215737 0.0137958 0
0.021989600000000005 0.0114484 0
0.022330800000000005 0.00914776 0
0.022585400000000005 0.00626108 0
0.0227445 0.00348625 0
0.022818500000000005 0.00115924 0
0.0228244 -0.000614758 0
0.022779300000000002 -0.00193912 0
0.022692300000000006 -0.00317867 0
0.022566300000000004 -0.00424835 0
0.0224091 -0.00502505 0
0.0222534 -0.00398722 0
0.022154800000000002 -0.00182192 0
0.022146700000000005 0.00132067 0
0.022251900000000005 0.00482292 0
0.022474100000000004 0.00830005 0
0.0228063 0.0114251 0
0.0232372 0.0142279 0
0.023755500000000006 0.0166908 0
0.0243504 0.0188337 0
0.025009800000000006 0.020567 0
0.025709300000000004 0.0210751 0
0.026384400000000002 0.0191725 0
0.026951100000000006 0.0146643 0
0.027339000000000002 0.00885171 0
0.027548000000000003 0.00425733 0
0.027639300000000006 0.00167261 0
0.027670300000000002 0.000403528 0
0.0276546 -0.00127392 0
0.0275829 -0.00286271 0
0.027468900000000004 -0.00383541 0
0.027332100000000005 -0.00429267 0
0.027187700000000002 -0.00429978 0
0.0270424 -0.00439508 0
0.026885200000000005 -0.00498783 0
0.026717700000000004 -0.00479583 0
0.0265885 -0.00274796 0
0.026542800000000005 -7.69818e-06 0
0.026601100000000003 0.00338863 0
0.0267777 0.0070469 0
0.027072400000000003 0.0104028 0
0.0274719 0.0133628 0
0.027965200000000003 0.0160578 0
0.028543700000000005 0.0184849 0
0.029186000000000004 0.0196668 0
0.0298333 0.0189695 0
0.030423700000000005 0.0162785 0
0.030891400000000006 0.0118457 0
0.031211700000000002 0.00774358 0
0.031417200000000006 0.00498798 0
0.031555700000000006 0.00357904 0
0.031657700000000004 0.00264712 0
0.0317295 0.00175873 0
0.0317773 0.00121097 0
0.0318123 0.000911768 0
0.0318395 0.000738451 0
0.0318642 0.000780843 0
0.0318924 0.000918673 0
0.031920800000000006 0.000797314 0
0.0319458 0.000768452 0
0.0319762 0.00111364 0
0.032025500000000005 0.0018775 0
0.032107800000000006 0.00306772 0
0.032234700000000005 0.00451051 0
0.0324126 0.00610935 0
0.0326446 0.00772911 0
0.032929200000000006 0.00925613 0
0.0332591 0.0104093 0
0.0336187 0.0110727 0
0.033994500000000004 0.011432 0
0.0343805 0.0117127 0
0.0347753 0.0119606 0
0.0351776 0.0121634 0
0.0355858 0.0123225 0
0.035998800000000004 0.012452 0
0.036415800000000005 0.0125636 0
0.036836400000000005 0.0126715 0
0.0372605 0.0127694 0
0.037687200000000004 0.0128248 0
0.0381147 0.0128225 0
0.038540700000000004 0.0127357 0
0.038962500000000004 0.0125736 0
0.039377600000000006 0.0123422 0
0.0397838 0.0120424 0
0.0401801 0.0117587 0
0.040569 0.0116073 0
0.040955500000000006 0.0116065 0
0.0413441 0.0117169 0
0.0417365 0.0118258 0
0.0421325 0.0119361 0
0.042532900000000005 0.0120894 0
0.0429394 0.012302 0
0.0433537 0.0125548 0
0.0437772 0.0128483 0
0.0442101 0.0130991 0
0.0446493 0.0132335 0
0.045090700000000004 0.0132306 0
0.0455299 0.0131193 0
0.0459644 0.0129601 0
0.0463938 0.0128231 0
0.046819900000000005 0.0127671 0
0.047246 0.0128142 0
0.047675300000000004 0.012938 0
0.048109200000000005 0.0130865 0
0.0485472 0.013178 0
0.0489855 0.0130917 0
0.049416800000000004 0.0127749 0
0.0498344 0.0122813 0
0.0502338 0.0117084 0
0.05061450000000001 0.0111799 0
0.0509802 0.0108127 0
0.0513377 0.0106848 0
0.05169410000000001 0.0107201 0
0.0520518 0.0107258 0
0.052405900000000005 0.0104843 0
0.052744400000000004 0.00978914 0
0.0530532 0.00876514 0
0.0533276 0.0077596 0
0.053570400000000004 0.00688208 0
0.0537868 0.00616451 0
0.0539825 0.00563761 0
0.0541644 0.00532897 0
0.054338000000000004 0.00510313 0
0.054503300000000005 0.00480828 0
0.054652400000000004 0.00412476 0
0.054773600000000006 0.00318014 0
0.0548635 0.00228662 0
0.0549268 0.00158 0
0.054970700000000004 0.00112125 0
0.0550045 0.000967041 0
0.0550388 0.0011377 0
0.05508400000000001 0.0015874 0
0.0551446 0.00204038 0
0.05522150000000001 0.00258602 0
0.055321300000000004 0.00340335 0
0.055454500000000004 0.00459744 0
0.0556325 0.00607114 0
0.055864300000000006 0.00780814 0
0.05615490000000001 0.00956171 0
0.056500800000000004 0.0110962 0
0.056897100000000006 0.0126056 0
0.0573423 0.0140071 0
0.0578259 0.0148565 0
0.058326600000000006 0.0151124 0
0.0588244 0.0146772 0
0.059298500000000004 0.0137524 0
0.05973730000000001 0.0126114 0
0.0601377 0.0114824 0
0.060498800000000005 0.0102239 0
0.060810300000000005 0.00845725 0
0.0610488 0.00582406 0
0.061179000000000004 0.00205743 0
0.0611758 -0.00212113 0
0.0610327 -0.00615544 0
0.0607644 -0.00969108 0
0.060390400000000004 -0.0124374 0
0.0599417 -0.0142733 0
0.0594286 -0.0167969 0
0.058839100000000005 -0.0183249 0
0.05821660000000001 -0.0188327 0
0.0575941 -0.0183999 0
0.0569972 -0.0173787 0
0.0564442 -0.0157943 0
0.0559535 -0.0136825 0
0.05554100000000001 -0.0111443 0
0.05521860000000001 -0.00830824 0
0.054995 -0.00524142 0
0.054873200000000004 -0.00223551 0
0.0548531 0.000899338 0
0.0549409 0.00423118 0
0.0551371 0.0073828 0
0.055430400000000005 0.0100456 0
0.055792400000000006 0.0113859 0
0.0561879 0.0123381 0
0.0566112 0.0130701 0
0.0570603 0.0138418 0
0.05753950000000001 0.0149485 0
0.058061800000000004 0.016369 0
0.058638800000000005 0.0182144 0
0.0592544 0.0186812 0
0.059871600000000004 0.0179678 0
0.060448100000000005 0.0167153 0
0.0609893 0.0158099 0
0.061503300000000004 0.0150229 0
0.0619854 0.0137291 0
0.0624062 0.0113555 0
0.0627286 0.00779219 0
0.06291240000000001 0.0031816 0
0.06293270000000001 -0.00180001 0
0.06278790000000001 -0.00656051 0
0.062499700000000005 -0.0103276 0
0.062111 -0.0125944 0
0.0616675 -0.0138047 0
0.0611722 -0.0155785 0
0.0606379 -0.0162963 0
0.0600923 -0.0163258 0
0.059558200000000006 -0.0156325 0
0.059060600000000005 -0.0141771 0
0.058623800000000004 -0.0120423 0
0.058268 -0.00937544 0
0.0580073 -0.00638617 0
0.057850200000000004 -0.00318472 0
0.057801200000000004 7.2107e-05 0
0.057858400000000004 0.00317978 0
0.0580209 0.00646641 0
0.058297100000000004 0.00991422 0
0.0586762 0.0126564 0
0.05913550000000001 0.0147177 0
0.0596488 0.015911 0
0.060191400000000006 0.0166479 0
0.060753800000000004 0.0170105 0
0.061325000000000005 0.0172746 0
0.061907300000000005 0.0176883 0
0.0003717000000000026 0.000572287 0
0.0004171000000000036 0.00907421 0
0.0010365999999999986 0.0214858 0
0.0015162999999999982 0.00921998 0
0.001765799999999998 0.00546591 0
0.0019345000000000057 0.0051513 0
0.0023269000000000067 0.00960033 0
0.0026148000000000005 0.00833094 0
0.002961400000000003 0.0137014 0
0.0035356 0.020243 0
0.004286899999999996 0.0242335 0
0.0051573000000000035 0.0279339 0
0.0061410999999999966 0.0307212 0
0.007175200000000007 0.0310621 0
0.0082063 0.0307335 0
0.009213800000000008 0.029603 0
0.010160299999999997 0.0270047 0
0.010985400000000006 0.0224173 0
0.011633900000000003 0.0166788 0
0.012063500000000005 0.0093135 0
0.012249900000000008 0.00241985 0
0.012236800000000006 -0.00257341 0
0.012066400000000005 -0.00741429 0
0.0117429 -0.011557 0
0.011309300000000008 -0.0141527 0
0.010809300000000008 -0.0154963 0
0.010301100000000007 -0.0145312 0
0.00982870000000001 -0.0135682 0
0.0094365 -0.00969101 0
0.009204500000000004 -0.00437938 0
0.009150900000000003 0.000818719 0
0.009262300000000001 0.00553185 0
0.009522600000000006 0.00979109 0
0.009919499999999998 0.0138113 0
0.0104538 0.0155889 0
0.011065100000000008 0.0193766 0
0.011749499999999996 0.0215341 0
0.01249850000000001 0.0232164 0
0.013291800000000006 0.0242135 0
0.014103900000000003 0.0243899 0
0.014909500000000006 0.0238912 0
0.015689100000000004 0.0227924 0
0.0164066 0.0201091 0
0.017002700000000003 0.0156807 0
0.017437900000000006 0.0106826 0
0.017710500000000004 0.006003 0
0.017845200000000006 0.00251358 0
0.0178834 1.73903e-05 0
0.017825600000000004 -0.00334328 0
0.017666 -0.00594591 0
0.017435100000000002 -0.00760798 0
0.017177900000000003 -0.00750901 0
0.0169421 -0.0063799 0
0.0167741 -0.0035491 0
0.016722100000000004 0.000342887 0
0.016806500000000002 0.00450454 0
0.017018200000000004 0.00790651 0
0.017333800000000003 0.0108236 0
0.017742100000000004 0.0135011 0
0.0182355 0.0159361 0
0.018804500000000002 0.0180329 0
0.019435900000000006 0.0196757 0
0.020112700000000004 0.0207916 0
0.020816900000000006 0.0213262 0
0.021510100000000004 0.0199878 0
0.022117500000000005 0.0163413 0
0.022578900000000006 0.0115152 0
0.0228837 0.00714978 0
0.023065000000000002 0.00415212 0
0.023166000000000006 0.00206964 0
0.023193000000000005 -0.000293386 0
0.023151200000000004 -0.0019949 0
0.023066700000000002 -0.00293716 0
0.022959100000000003 -0.00346642 0
0.022834600000000004 -0.00393723 0
0.0226892 -0.00472106 0
0.0225249 -0.00478881 0
0.022396600000000003 -0.00270113 0
0.022353900000000003 0.000133539 0
0.022417900000000004 0.00359234 0
0.022601600000000006 0.00722328 0
0.0229004 0.0104778 0
0.023300600000000005 0.0133251 0
0.023789500000000005 0.0158282 0
0.024356500000000003 0.0180293 0
0.024991200000000005 0.0198925 0
0.0256756 0.0208718 0
0.026355300000000005 0.0196328 0
0.026947700000000005 0.015714 0
0.027375800000000006 0.0101356 0
0.027630300000000003 0.0056709 0
0.0277687 0.00307883 0
0.0278474 0.00186561 0
0.027886300000000003 0.000535511 0
0.0278809 -0.00073414 0
0.0278406 -0.00161145 0
0.027777100000000006 -0.00211332 0
0.0277028 -0.00231032 0
0.027621400000000004 -0.0025356 0
0.027525400000000005 -0.00316285 0
0.0274104 -0.00363511 0
0.0272941 -0.00313049 0
0.027222200000000002 -0.00104165 0
0.027228800000000004 0.00142417 0
0.027330800000000002 0.00460742 0
0.0275426 0.00792266 0
0.0278585 0.0108208 0
0.0282646 0.0133763 0
0.028753300000000002 0.0158085 0
0.0293152 0.0176334 0
0.029909200000000004 0.0177011 0
0.030478000000000005 0.0163618 0
0.030981100000000004 0.0137207 0
0.031374900000000004 0.0100133 0
0.0316516 0.00694735 0
0.0318468 0.00504958 0
0.031996300000000005 0.00410271 0
0.032123900000000004 0.00361594 0
0.0322336 0.00302256 0
0.0323275 0.00269529 0
0.032416400000000005 0.00267668 0
0.0325075 0.00280374 0
0.032603400000000005 0.00295157 0
0.0327056 0.0031923 0
0.032817700000000005 0.00353672 0
0.0329407 0.00384606 0
0.0330758 0.00427606 0
0.0332295 0.00495463 0
0.0334097 0.00585049 0
0.0336228 0.00690736 0
0.0338733 0.00808101 0
0.0341628 0.00921196 0
0.0344877 0.0102201 0
0.0348423 0.0109761 0
0.0352179 0.011509 0
0.0356082 0.0118661 0
0.0360079 0.012092 0
0.0364135 0.0122297 0
0.036822600000000004 0.0123164 0
0.037234500000000004 0.0123979 0
0.0376492 0.012484 0
0.038066 0.0125211 0
0.0384832 0.0125137 0
0.0388997 0.0124842 0
0.0393149 0.0124311 0
0.039727700000000005 0.0123338 0
0.0401368 0.0122277 0
0.0405435 0.0121935 0
0.0409505 0.0122342 0
0.041359400000000004 0.0123014 0
0.0417709 0.0123795 0
0.0421836 0.012363 0
0.042593500000000006 0.0122209 0
0.0429975 0.0120254 0
0.0433954 0.0118716 0
0.0437902 0.0118421 0
0.044186600000000006 0.0119631 0
0.04458960000000001 0.0122227 0
0.0450029 0.0125721 0
0.045428500000000004 0.0129455 0
0.0458659 0.013274 0
0.046312900000000004 0.0135225 0
0.0467653 0.0135888 0
0.04721600000000001 0.0134351 0
0.0476588 0.0131361 0
0.0480907 0.0127925 0
0.04851130000000001 0.012469 0
0.0489222 0.0122174 0
0.049326800000000004 0.0120926 0
0.0497295 0.012093 0
0.0501337 0.0121636 0
0.050539 0.0121317 0
0.050939200000000004 0.0118389 0
0.051324100000000004 0.0112366 0
0.0516845 0.0104082 0
0.0520163 0.00954514 0
0.052320900000000004 0.00879732 0
0.05260430000000001 0.00827839 0
0.0528751 0.00802383 0
0.053139500000000006 0.00784528 0
0.05339680000000001 0.00759289 0
0.05364290000000001 0.00716067 0
0.0538675 0.00630127 0
0.054058300000000004 0.00518964 0
0.054212300000000005 0.00411681 0
0.054332700000000005 0.00317956 0
0.05442570000000001 0.00248293 0
0.0545008 0.00209419 0
0.0545687 0.00203828 0
0.054639900000000005 0.00226165 0
0.0547197 0.00249727 0
0.054802100000000006 0.0024366 0
0.0548821 0.00240028 0
0.0549646 0.00260132 0
0.055059800000000006 0.00315706 0
0.055180400000000004 0.00410265 0
0.0553389 0.0054137 0
0.0555469 0.00704697 0
0.055812200000000006 0.00880076 0
0.0561335 0.0103936 0
0.05650670000000001 0.0119066 0
0.056930100000000004 0.0134347 0
0.0573996 0.0145951 0
0.0578979 0.01519 0
0.058404700000000004 0.0151408 0
0.058897500000000005 0.014374 0
0.0593578 0.0132566 0
0.0597781 0.0120316 0
0.060157 0.0107652 0
0.060488400000000005 0.00912268 0
0.06075320000000001 0.00676925 0
0.060920800000000004 0.00327471 0
0.060956800000000005 -0.00106333 0
0.0608461 -0.00526695 0
0.0606024 -0.00908969 0
0.0602443 -0.0120736 0
0.0598046 -0.0140652 0
0.0593076 -0.01569 0
0.058712 -0.0190417 0
0.0580489 -0.0204262 0
0.0573655 -0.0203496 0
0.056707600000000004 -0.0190097 0
0.05610710000000001 -0.0170738 0
0.05557140000000001 -0.0151384 0
0.055106800000000004 -0.01279 0
0.05472880000000001 -0.00995128 0
0.054451900000000004 -0.0068006 0
0.05428190000000001 -0.00357046 0
0.054218300000000004 -0.000418806 0
0.054262700000000004 0.00298661 0
0.054424600000000004 0.00654244 0
0.0546989 0.00973123 0
0.0550626 0.0118352 0
0.05547250000000001 0.0125805 0
0.055892800000000006 0.0126928 0
0.0563197 0.0129464 0
0.056761400000000004 0.0136276 0
0.0572342 0.0147592 0
0.0577558 0.0165733 0
0.0583426 0.0183481 0
0.0589531 0.0182649 0
0.059546100000000005 0.0171214 0
0.0600898 0.015656 0
0.060597200000000004 0.0148161 0
0.0610739 0.0138173 0
0.061510600000000006 0.0121782 0
0.0618739 0.00942725 0
0.062126200000000006 0.00550067 0
0.062229900000000005 0.00075719 0
0.0621668 -0.00436363 0
0.0619248 -0.00957055 0
0.061544100000000004 -0.0128331 0
0.0610806 -0.0146662 0
0.0605713 -0.0158293 0
0.0600494 -0.0159192 0
0.0595015 -0.0168965 0
0.0589296 -0.0172682 0
0.058359600000000005 -0.0168161 0
0.0578196 -0.0155036 0
0.0573383 -0.0133523 0
0.0569409 -0.0105709 0
0.0566407 -0.00757799 0
0.056443600000000003 -0.0043877 0
0.056354 -0.00116378 0
0.056371000000000004 0.00201502 0
0.0564958 0.00534024 0
0.0567288 0.0084753 0
0.057059900000000004 0.0112418 0
0.057469000000000006 0.0130408 0
0.057923600000000006 0.0141241 0
0.058406200000000005 0.014849 0
0.0241366 0.00710381 0
0.0244599 0.0153311 0
0.025277 0.0256307 0
0.025944500000000002 0.0143594 0
0.026244500000000004 0.0034234 0
0.026220300000000002 -0.00439638 0
0.025924600000000006 -0.013027 0
0.0253168 -0.0229043 0
0.0244083 -0.020683 0
0.0238859 -0.0140013 0
0.023424 -0.0129507 0
0.0231675 -0.00318481 0
0.023051100000000005 -0.0054145 0
0.022769000000000005 -0.0111722 0
0.022293400000000005 -0.0174176 0
0.021559100000000005 -0.0269157 0
0.020563700000000004 -0.0318654 0
0.019464800000000004 -0.0335528 0
0.0183477 -0.0331935 0
0.0172637 -0.031538 0
0.016253500000000004 -0.0289439 0
0.0153376 -0.0261466 0
0.014535100000000002 -0.021875 0
0.013908400000000001 -0.0157862 0
0.013495900000000005 -0.00932856 0
0.0132894 -0.00346969 0
0.013269500000000004 0.00197421 0
0.013425600000000003 0.00710433 0
0.0137479 0.0119504 0
0.014226600000000006 0.0164712 0
0.014845900000000002 0.0203857 0
0.015582600000000002 0.0235194 0
0.0164095 0.0258327 0
0.017298100000000004 0.0272528 0
0.0182152 0.0275607 0
0.019088400000000005 0.0243893 0
0.019798100000000006 0.0181488 0
0.020282800000000004 0.0111854 0
0.0205503 0.0055011 0
0.0206647 0.00190703 0
0.020684800000000003 -0.000468033 0
0.020620900000000005 -0.00326026 0
0.020457500000000003 -0.00637598 0
0.020195400000000002 -0.00914736 0
0.019853000000000003 -0.0111371 0
0.019458000000000003 -0.012413 0
0.0190149 -0.0140452 0
0.018525900000000005 -0.0148086 0
0.018058400000000002 -0.0128097 0
0.017693800000000003 -0.00902208 0
0.017472 -0.00444147 0
0.017411700000000002 0.000624454 0
0.017519700000000006 0.0055245 0
0.017779100000000006 0.00972379 0
0.0181691 0.0134146 0
0.018673300000000004 0.0165856 0
0.0192743 0.019258 0
0.019955 0.0213693 0
0.020694900000000002 0.0228361 0
0.021461800000000003 0.0228043 0
0.022174700000000006 0.0196384 0
0.0227327 0.0138303 0
0.023087100000000006 0.00777369 0
0.023258 0.00307193 0
0.023307 0.000296091 0
0.023279400000000006 -0.0018345 0
0.023176800000000004 -0.00416232 0
0.0229986 -0.00642065 0
0.0227515 -0.00824433 0
0.022453100000000004 -0.00945244 0
0.0221246 -0.010162 0
0.0217556 -0.0119098 0
0.021339700000000003 -0.0125614 0
0.0209518 -0.0103143 0
0.020662800000000002 -0.0070491 0
0.020502100000000002 -0.00266042 0
0.020498100000000005 0.00218917 0
0.020651800000000005 0.00672413 0
0.020945400000000003 0.0106058 0
0.021359600000000006 0.0140168 0
0.021881000000000005 0.0170356 0
0.022494700000000006 0.0195771 0
0.023184100000000006 0.0215808 0
0.023922000000000006 0.0223119 0
0.0246366 0.0202514 0
0.025227700000000006 0.0150064 0
0.025617600000000004 0.00867378 0
0.025811200000000006 0.00352848 0
0.025868500000000003 0.000393394 0
0.025847800000000004 -0.00140109 0
0.0257683 -0.0032926 0
0.0256242 -0.00520598 0
0.0254174 -0.00707965 0
0.025156700000000004 -0.00837678 0
0.024865400000000003 -0.00896128 0
0.024556600000000005 -0.00950493 0
0.024218100000000006 -0.0107314 0
0.023849500000000003 -0.0110155 0
0.023515900000000006 -0.00866389 0
0.023277600000000002 -0.00565459 0
0.0231583 -0.00155335 0
0.023187400000000004 0.00308216 0
0.023366700000000004 0.00739154 0
0.0236798 0.0111257 0
0.024108000000000004 0.0143446 0
0.0246378 0.0172359 0
0.025257300000000003 0.0197394 0
0.025943 0.0209844 0
0.0266288 0.0198663 0
0.027236300000000005 0.0164714 0
0.027700600000000006 0.0114715 0
0.027999800000000005 0.00686594 0
0.028165800000000005 0.00350945 0
0.028243300000000006 0.00142872 0
0.0282627 -0.000111789 0
0.0282315 -0.00165292 0
0.028153700000000004 -0.002866 0
0.028040700000000002 -0.00384433 0
0.0279 -0.00451716 0
0.027742600000000006 -0.00484234 0
0.0275754 -0.00514973 0
0.027395500000000003 -0.00558523 0
0.027203500000000005 -0.00584073 0
0.027011800000000002 -0.00556784 0
0.026843500000000006 -0.00431239 0
0.026737900000000002 -0.00197485 0
0.0267193 0.000782095 0
0.0268008 0.00400118 0
0.0269922 0.00728846 0
0.027287000000000006 0.0101888 0
0.027671 0.0126755 0
0.0281331 0.0148382 0
0.0286401 0.0152287 0
0.029132400000000003 0.0142409 0
0.029579300000000003 0.0125983 0
0.0299612 0.0103397 0
0.030263200000000004 0.00789237 0
0.030488300000000003 0.00581534 0
0.030655300000000003 0.00439561 0
0.030786900000000006 0.00364257 0
0.030902100000000002 0.00331657 0
0.031003300000000004 0.00279533 0
0.031090400000000004 0.00249965 0
0.031171900000000002 0.00242761 0
0.031251900000000006 0.0023788 0
0.031329300000000004 0.00226911 0
0.0314025 0.00213815 0
0.031474300000000004 0.00221074 0
0.031552300000000005 0.00248556 0
0.0316397 0.00275665 0
0.0317363 0.00305283 0
0.0318458 0.00352945 0
0.031975100000000006 0.00422969 0
0.032130200000000005 0.00505941 0
0.032315 0.00599928 0
0.0325324 0.00700194 0
0.0327826 0.00793808 0
0.033060400000000004 0.00867443 0
0.033359200000000006 0.00919424 0
0.0336721 0.00954189 0
0.033993800000000005 0.00973335 0
0.0343197 0.00980918 0
0.034647000000000004 0.00982196 0
0.0349743 0.00981634 0
0.035301400000000004 0.00981488 0
0.035627900000000004 0.00978563 0
0.035953000000000006 0.0097275 0
0.036275600000000005 0.00964169 0
0.036595600000000006 0.00956294 0
0.036913100000000004 0.00950238 0
0.037229500000000006 0.0094939 0
0.037547300000000006 0.00958798 0
0.037868700000000005 0.00967375 0
0.038191 0.0096648 0
0.0385112 0.0095281 0
0.038823100000000006 0.00915294 0
0.039116700000000004 0.00844871 0
0.039383400000000006 0.00760227 0
0.0396236 0.00686626 0
0.0398427 0.00634354 0
0.040048900000000005 0.0060836 0
0.0402505 0.00605316 0
0.0404561 0.00632571 0
0.0406767 0.00693177 0
0.0409197 0.00759732 0
0.0411764 0.00774754 0
0.0414329 0.00762123 0
0.041684000000000006 0.0074474 0
0.041930100000000005 0.0073399 0
0.0421723 0.0073042 0
0.0424061 0.00687319 0
0.042628900000000004 0.00650846 0
0.042840500000000004 0.006225 0
0.043045900000000005 0.00613548 0
0.0432526 0.00630049 0
0.0434693 0.00672773 0
0.043705 0.00741961 0
0.043967000000000006 0.00827285 0
0.0442545 0.00888689 0
0.0445542 0.00904393 0
0.0448561 0.00906091 0
0.0451588 0.00910704 0
0.0454639 0.00919937 0
0.045771000000000006 0.00921254 0
0.0460758 0.00906153 0
0.0463729 0.00876262 0
0.046658200000000004 0.00836604 0
0.0469291 0.00790729 0
0.0471848 0.00747121 0
0.047427000000000004 0.0070939 0
0.0476568 0.00671245 0
0.0478714 0.00615261 0
0.0480621 0.00526794 0
0.04821790000000001 0.00410465 0
0.048333100000000004 0.00286976 0
0.048407500000000006 0.00166611 0
0.048443 0.000540082 0
0.048444100000000004 -0.000392263 0
0.048418300000000004 -0.00108803 0
0.0483726 -0.00159884 0
0.0483116 -0.00204217 0
0.048231800000000005 -0.00277389 0
0.048117400000000005 -0.0040756 0
0.0479571 -0.00545734 0
0.047753500000000004 -0.00665575 0
0.047514600000000004 -0.00758154 0
0.0472501 -0.00820616 0
0.0469705 -0.00850097 0
0.046686700000000005 -0.00847497 0
0.0464091 -0.0081425 0
0.0461478 -0.00749914 0
0.045914 -0.00650774 0
0.0457201 -0.00512149 0
0.0455767 -0.00350523 0
0.045487200000000005 -0.00201498 0
0.045445 -0.000568951 0
0.0454518 0.000916843 0
0.0455107 0.00260495 0
0.0456309 0.00456257 0
0.045821 0.00676079 0
0.0460806 0.00861488 0
0.0463895 0.00976757 0
0.046727000000000005 0.0103726 0
0.0470768 0.0105515 0
0.04742060000000001 0.0100198 0
0.0477364 0.00890761 0
0.0480101 0.00757626 0
0.0482408 0.00635731 0
0.0484325 0.00521763 0
0.048585500000000004 0.00400338 0
0.0486948 0.00269311 0
0.0487522 0.000910236 0
0.04874730000000001 -0.00118156 0
0.048664200000000005 -0.00373804 0
0.04849200000000001 -0.00645669 0
0.0482316 -0.00899648 0
0.0478907 -0.0113086 0
0.0474754 -0.0134967 0
0.046982800000000005 -0.0159289 0
0.0464127 -0.0180939 0
0.045779200000000006 -0.0197749 0
0.04509830000000001 -0.0209254 0
0.0443894 -0.0214847 0
0.043672 -0.0214673 0
0.042964100000000005 -0.0209698 0
0.042280000000000005 -0.0200639 0
0.041632100000000005 -0.0188161 0
0.0410275 -0.0174847 0
0.040471 -0.0159261 0
0.039975800000000006 -0.0137766 0
0.039550800000000004 -0.0118343 0
0.0212728 0.144675 0
0.026022200000000002 0.153662 0
0.031321800000000004 0.14886 0
0.035701300000000005 0.109695 0
0.038517800000000005 0.0669558 0
0.0400541 0.0306212 0
0.040920200000000004 0.0298095 0
0.0420555 0.0384871 0
0.0434828 0.0461229 0
0.045046600000000006 0.0466713 0
0.0464767 0.0378719 0
0.047512200000000004 0.0249562 0
0.048098100000000005 0.0119258 0
0.048396100000000004 0.00709287 0
0.048576900000000006 0.00377434 0
0.0487486 0.011448 0
0.04928540000000001 0.0198908 0
0.0501094 0.0296493 0
0.0512449 0.0352918 0
0.0523356 0.0300789 0
0.0532267 0.0236918 0
0.053923700000000005 0.0187308 0
0.05449470000000001 0.0153422 0
0.054904 0.00991042 0
0.055208400000000005 0.00886207 0
0.055509 0.00910614 0
0.0558183 0.00982218 0
0.0561454 0.00903744 0
0.0563721 0.00426749 0
0.056378300000000006 -0.00282331 0
0.056189600000000006 -0.00801058 0
0.05585180000000001 -0.0118542 0
0.055406800000000006 -0.0145498 0
0.05488850000000001 -0.0163187 0
0.0543256 -0.0172825 0
0.05374230000000001 -0.0176097 0
0.0531531 -0.0177141 0
0.05256040000000001 -0.0178076 0
0.051969800000000003 -0.0175801 0
0.0513941 -0.0169189 0
0.0508483 -0.0158081 0
0.050347300000000005 -0.0142614 0
0.049904500000000004 -0.0123612 0
0.0495284 -0.0102975 0
0.0492218 -0.00818937 0
0.048986800000000004 -0.0059891 0
0.048832 -0.00341181 0
0.04875790000000001 -0.00113789 0
0.04875500000000001 0.000850234 0
0.0488089 0.00225596 0
0.0489086 0.0037515 0
0.0490565 0.00509355 0
0.0492611 0.00721867 0
0.0495511 0.0101731 0
0.0499447 0.0131744 0
0.0504114 0.0143837 0
0.050897300000000006 0.0149599 0
0.0514017 0.0151118 0
0.0519027 0.0150075 0
0.0523937 0.0144494 0
0.0528627 0.0128774 0
0.0532499 0.0105173 0
0.0535585 0.00816323 0
0.0537951 0.00621292 0
0.0539772 0.00489525 0
0.0541248 0.00406509 0
0.0542409 0.00284032 0
0.054298 0.000542848 0
0.0542641 -0.00263486 0
0.054113900000000006 -0.00619446 0
0.0538483 -0.0095142 0
0.0534806 -0.0123012 0
0.0530325 -0.0143508 0
0.05252950000000001 -0.015646 0
0.051990800000000004 -0.0165887 0
0.05142050000000001 -0.0175407 0
0.050823900000000005 -0.0181506 0
0.0502157 -0.018256 0
0.0496128 -0.0178517 0
0.049032400000000004 -0.0169307 0
0.0484918 -0.0154949 0
0.048007100000000004 -0.0136301 0
0.0475878 -0.0116119 0
0.0472351 -0.0096252 0
0.0469551 -0.00722363 0
0.04676 -0.00461668 0
0.0466384 -0.00281423 0
0.046571100000000004 -0.00138389 0
0.0465497 7.65486e-05 0
0.046576400000000004 0.00153075 0
0.0466574 0.00332501 0
0.0468104 0.00585401 0
0.0470603 0.00907018 0
0.0474102 0.0116134 0
0.0478314 0.0135327 0
0.048296500000000006 0.0140522 0
0.048757100000000005 0.0135466 0
0.0491949 0.0127465 0
0.0496023 0.0117316 0
0.0499756 0.0107467 0
0.0503189 0.00991453 0
0.05063770000000001 0.0092905 0
0.05093980000000001 0.00888731 0
0.0512291 0.00848038 0
0.0514987 0.0076454 0
0.051729500000000005 0.00615647 0
0.051899600000000004 0.00409298 0
0.051997100000000004 0.0018653 0
0.052020500000000004 -0.00034224 0
0.0519729 -0.0023711 0
0.05186450000000001 -0.00395685 0
0.0517137 -0.00494103 0
0.0515393 -0.00543709 0
0.0513497 -0.00597348 0
0.0511268 -0.00739094 0
0.050855300000000006 -0.00878389 0
0.05054360000000001 -0.00979703 0
0.050205 -0.0104245 0
0.0498511 -0.0107317 0
0.0494928 -0.0106902 0
0.0491431 -0.0102286 0
0.048817700000000006 -0.00924592 0
0.0485353 -0.00767004 0
0.0483135 -0.00564942 0
0.048163700000000004 -0.00343791 0
0.0480902 -0.00102239 0
0.0480954 0.0011945 0
0.04817640000000001 0.0036156 0
0.0483405 0.0061466 0
0.048588400000000004 0.00861325 0
0.04891670000000001 0.0109386 0
0.0493135 0.0126771 0
0.0497566 0.0137684 0
0.0502291 0.0145253 0
0.0507195 0.0148157 0
0.051208000000000004 0.0144137 0
0.051673300000000005 0.0134996 0
0.0521056 0.0124999 0
0.052506000000000004 0.0115921 0
0.0528783 0.0108067 0
0.0532256 0.0100698 0
0.0535461 0.00916487 0
0.0538284 0.00775196 0
0.05405170000000001 0.00563875 0
0.0541928 0.00287708 0
0.054233 -0.000363718 0
0.054161600000000004 -0.0037481 0
0.05398 -0.00693457 0
0.05369890000000001 -0.0097179 0
0.0533336 -0.0119958 0
0.052901500000000004 -0.0137067 0
0.0524091 -0.0156607 0
0.051859600000000006 -0.0171375 0
0.051270300000000005 -0.0180877 0
0.0506585 -0.0185092 0
0.050041800000000004 -0.0184194 0
0.049436900000000006 -0.0178197 0
0.048861 -0.016706 0
0.04833080000000001 -0.0151185 0
0.047859900000000004 -0.0131964 0
0.047454 -0.0112358 0
0.047115000000000004 -0.00916941 0
0.046853200000000005 -0.00655138 0
0.046677 -0.00419291 0
0.0465703 -0.00232604 0
0.0465174 -0.000980491 0
0.046509 0.000494278 0
0.04654850000000001 0.00185693 0
0.046643000000000004 0.00382305 0
0.04681640000000001 0.00659442 0
0.0470898 0.00963782 0
0.0474501 0.0116618 0
0.0478606 0.0128835 0
0.04829270000000001 0.0128656 0
0.0487123 0.0123179 0
0.049110600000000004 0.0115979 0
0.0494831 0.0107977 0
0.0498305 0.0100917 0
0.05015750000000001 0.00958878 0
0.050472 0.00934271 0
0.050781400000000004 0.00924284 0
0.0510856 0.00897438 0
0.051372600000000004 0.00818233 0
0.051620900000000004 0.00670346 0
0.051814400000000004 0.00498506 0
0.0519506 0.00327743 0
0.052031400000000005 0.00167218 0
0.0520631 0.000358306 0
0.0520588 -0.00048623 0
0.0520361 -0.000772751 0
0.0520119 -0.00063945 0
0.05199 -0.000745624 0
0.0519482 -0.0017846 0
0.051868000000000004 -0.00293075 0
0.0517551 -0.00372864 0
0.051623300000000004 -0.00407666 0
0.0514883 -0.00393682 0
0.05136690000000001 -0.00329196 0
0.0512743 -0.00222809 0
0.0512263 -0.00063527 0
0.05123900000000001 0.00135139 0
0.0513208 0.00352266 0
0.0514757 0.00566141 0
0.051696500000000006 0.00751163 0
0.0519821 0.00955717 0
0.052333000000000005 0.0113799 0
0.0527381 0.0127702 0
0.05317960000000001 0.0136074 0
0.053641100000000004 0.0140146 0
0.054107600000000006 0.0139061 0
0.054563200000000006 0.0134267 0
0.054998000000000005 0.0126514 0
0.0554027 0.0116653 0
0.0557724 0.0105605 0
0.056101200000000004 0.00918836 0
0.0563761 0.00731363 0
0.0565764 0.00471757 0
0.056675600000000007 0.00127879 0
0.05664810000000001 -0.0028051 0
0.0564813 -0.00697989 0
0.056178500000000006 -0.0109348 0
0.05575240000000001 -0.0143488 0
0.055226300000000006 -0.0169345 0
0.0546292 -0.0186771 0
0.0539795 -0.0201594 0
0.0532879 -0.0211823 0
0.052571400000000004 -0.0217494 0
0.0518565 -0.0211771 0
0.051166600000000007 -0.0201936 0
0.050517400000000004 -0.0187687 0
0.049926200000000004 -0.0167267 0
0.0494093 -0.0143792 0
0.048972600000000005 -0.0119355 0
0.0486212 -0.00923863 0
0.048365700000000005 -0.00619157 0
0.0482175 -0.00282386 0
0.0481752 0.000110687 0
0.04822080000000001 0.00241935 0
0.0483281 0.00385481 0
0.0484652 0.0043464 0
0.048622200000000004 0.00514936 0
0.048822700000000004 0.00695603 0
0.049101500000000006 0.00973715 0
0.049476400000000004 0.0124516 0
0.0499231 0.0140282 0
0.050413 0.0152527 0
0.0509241 0.0151795 0
0.05141760000000001 0.014466 0
0.0518843 0.0135911 0
0.052314700000000006 0.0118669 0
0.0526782 0.00993318 0
0.0529747 0.00802552 0
0.0532171 0.00669535 0
0.053427100000000005 0.00604874 0
0.05361830000000001 0.00540144 0
0.0537763 0.0040026 0
0.0538662 0.00139842 0
0.053855 -0.00209787 0
0.053720000000000004 -0.00580036 0
0.05346580000000001 -0.00920499 0
0.053108 -0.0120031 0
0.052670400000000006 -0.0140159 0
0.0521794 -0.0152675 0
0.0516515 -0.0163248 0
0.0510878 -0.0174001 0
0.0504937 -0.0181594 0
0.049883500000000004 -0.0183399 0
0.049277800000000004 -0.0179303 0
0.048695600000000006 -0.0169643 0
0.048154300000000004 -0.0155178 0
0.0476679 -0.0137135 0
0.047038 -0.00836053 0
0.046906 0.00874638 0
0.047619400000000006 0.0233437 0
0.0482503 0.0164638 0
0.048573700000000004 0.00193343 0
0.0485704 -0.00163808 0
0.0484216 -0.00717855 0
0.0480534 -0.0153476 0
0.04734920000000001 -0.0246747 0
0.0470399 -0.0116778 0
0.046609000000000005 -0.0109555 0
0.0465117 0.00568996 0
0.0469874 0.0207105 0
0.0477707 0.024445 0
0.04851760000000001 0.018858 0
0.048978600000000004 0.00928416 0
0.0491651 0.00237528 0
0.0491109 -0.00625101 0
0.048871300000000006 -0.0088296 0
0.048547900000000005 -0.0100692 0
0.0482339 -0.00880635 0
0.047958 -0.00753923 0
0.0477293 -0.00673197 0
0.047369800000000004 -0.0132698 0
0.046857300000000005 -0.0169083 0
0.0462629 -0.0183541 0
0.0456506 -0.0181813 0
0.045059800000000004 -0.0173025 0
0.0444881 -0.0170459 0
0.0439289 -0.016453 0
0.0433969 -0.015435 0
0.042904700000000004 -0.0140736 0
0.0424705 -0.0119458 0
0.0421143 -0.00951684 0
0.041830900000000004 -0.00759793 0
0.0416161 -0.00532904 0
0.041478900000000006 -0.00297455 0
0.041420700000000005 -0.00058474 0
0.041449400000000004 0.00223918 0
0.0415748 0.00499111 0
0.041783900000000006 0.0073894 0
0.0420612 0.00904732 0
0.0423761 0.00967671 0
0.0427031 0.00992223 0
0.0430361 0.0100544 0
0.043369000000000005 0.00989322 0
0.043689700000000005 0.00932048 0
0.043986300000000006 0.00849942 0
0.044255100000000006 0.00768358 0
0.0444996 0.00706004 0
0.0447269 0.00661887 0
0.044941800000000004 0.00631843 0
0.0451496 0.00618389 0
0.0453563 0.00625213 0
0.0455689 0.00652254 0
0.045793 0.00692198 0
0.0460314 0.00737151 0
0.0462848 0.00782646 0
0.0465532 0.00826962 0
0.0468377 0.00879509 0
0.047140100000000004 0.00932802 0
0.0474571 0.00966562 0
0.0477843 0.00994128 0
0.04812090000000001 0.0102393 0
0.0484653 0.0103917 0
0.048808500000000005 0.0101387 0
0.049137200000000006 0.00957582 0
0.049445 0.00893351 0
0.049732900000000003 0.00839453 0
0.0500055 0.00801158 0
0.0502681 0.00778406 0
0.0505253 0.00766924 0
0.0507783 0.00750545 0
0.0510219 0.0070805 0
0.051244700000000004 0.00625898 0
0.05143400000000001 0.005124 0
0.0515833 0.00389171 0
0.0516913 0.00265647 0
0.0517591 0.00148482 0
0.0517912 0.00053153 0
0.051796100000000005 -0.000161706 0
0.0517825 -0.000587905 0
0.0517581 -0.000850622 0
0.0517207 -0.00143551 0
0.0516523 -0.00266067 0
0.05154 -0.00398982 0
0.051387 -0.00508615 0
0.0512029 -0.00585955 0
0.050999100000000006 -0.00629017 0
0.0507869 -0.00638225 0
0.0505772 -0.006147 0
0.050382 -0.00552674 0
0.050214 -0.00453217 0
0.0500853 -0.00318067 0
0.050008800000000006 -0.00143905 0
0.04999390000000001 0.000497558 0
0.050043000000000004 0.00236825 0
0.05015 0.00393366 0
0.0503116 0.00575298 0
0.0505365 0.00766735 0
0.0508262 0.00963246 0
0.051177 0.0112512 0
0.0515727 0.0123703 0
0.0519979 0.0130427 0
0.05243640000000001 0.013193 0
0.0528695 0.0127307 0
0.053279400000000005 0.0118701 0
0.053658300000000006 0.0109022 0
0.05400390000000001 0.00988712 0
0.054314600000000005 0.00879861 0
0.0545865 0.0075487 0
0.054810000000000005 0.00585567 0
0.0549653 0.00347519 0
0.0550282 0.000335003 0
0.05497300000000001 -0.00356063 0
0.0547835 -0.00757878 0
0.05446380000000001 -0.0113676 0
0.054024300000000004 -0.0147517 0
0.053482 -0.0174624 0
0.052858300000000004 -0.0196795 0
0.0521697 -0.0214674 0
0.051429 -0.0228121 0
0.0506534 -0.0235865 0
0.0498619 -0.0237997 0
0.0490734 -0.0234445 0
0.048306100000000005 -0.0225555 0
0.047577100000000004 -0.0211904 0
0.046901200000000004 -0.0193898 0
0.04629180000000001 -0.0172418 0
0.0457569 -0.014936 0
0.045303800000000005 -0.0123227 0
0.0449436 -0.00938325 0
0.0446868 -0.00622665 0
0.044521200000000004 -0.00441359 0
0.04441010000000001 -0.00296748 0
0.0443204 -0.00238735 0
0.0442538 -0.00155607 0
0.0442283 7.39145e-05 0
0.0442709 0.00249159 0
0.0443992 0.00505548 0
0.044607100000000004 0.00719805 0
0.04487340000000001 0.0087038 0
0.0451765 0.00937233 0
0.0454952 0.00970644 0
0.04582560000000001 0.0101472 0
0.046176 0.0108841 0
0.046552500000000004 0.0116506 0
0.0469507 0.0121484 0
0.0473566 0.0121375 0
0.04775360000000001 0.0116376 0
0.0481283 0.0108671 0
0.04847460000000001 0.00992719 0
0.0487885 0.00896907 0
0.049073500000000006 0.00821318 0
0.0493388 0.00778666 0
0.0495963 0.00772327 0
0.0498566 0.00791991 0
0.0501239 0.00808508 0
0.05039060000000001 0.00783273 0
0.0506355 0.00682507 0
0.05084330000000001 0.00571109 0
0.0510154 0.00468041 0
0.0511553 0.00378545 0
0.0512692 0.00312443 0
0.0513665 0.00278623 0
0.0514583 0.0027697 0
0.051553100000000004 0.00292188 0
0.05165310000000001 0.00304432 0
0.0517499 0.00273372 0
0.0518329 0.00227642 0
0.0519027 0.00196942 0
0.051966700000000005 0.00192331 0
0.0520342 0.00216146 0
0.05211450000000001 0.00268137 0
0.052216900000000004 0.00347583 0
0.0523513 0.0045898 0
0.0525273 0.00593435 0
0.052750000000000005 0.0073918 0
0.0530194 0.00870489 0
0.05333 0.00985026 0
0.0536787 0.0110324 0
0.054065300000000004 0.012086 0
0.0544809 0.0127331 0
0.0549079 0.0128241 0
0.0553273 0.0122729 0
0.055720000000000006 0.0113019 0
0.0560787 0.0102792 0
0.0564032 0.00924357 0
0.056691000000000005 0.00806087 0
0.0569332 0.00646637 0
0.0571107 0.00417813 0
0.0571966 0.000998885 0
0.057159100000000004 -0.00320854 0
0.0569732 -0.00774552 0
0.0566376 -0.0121223 0
0.0561633 -0.0160439 0
0.055571 -0.019182 0
0.054886500000000005 -0.0215904 0
0.0541446 -0.0230025 0
0.0533628 -0.0237435 0
0.0525653 -0.0239934 0
0.051768800000000004 -0.0237126 0
0.0509921 -0.0228417 0
0.050253900000000004 -0.0214345 0
0.0495718 -0.0195234 0
0.048961000000000005 -0.0171815 0
0.0484332 -0.014594 0
0.0479951 -0.0118127 0
0.0476552 -0.0086581 0
0.0474276 -0.00513162 0
0.0473176 -0.00164251 0
0.0473128 0.00112021 0
0.0473806 0.00264742 0
0.047476700000000004 0.00307713 0
0.047580700000000004 0.00321448 0
0.047705700000000004 0.00439265 0
0.04788680000000001 0.0065322 0
0.0481524 0.00927172 0
0.048492600000000004 0.0107118 0
0.0488643 0.0117432 0
0.0492773 0.0121068 0
0.0496736 0.0116235 0
0.0500461 0.0107121 0
0.05038480000000001 0.00967607 0
0.050691 0.00876468 0
0.05097020000000001 0.00806261 0
0.0512309 0.00765516 0
0.051483 0.00751965 0
0.051732200000000006 0.0074301 0
0.05197550000000001 0.00713973 0
0.052202 0.00639767 0
0.0523903 0.00488573 0
0.052522200000000005 0.0031008 0
0.052594100000000005 0.00130862 0
0.0526087 -0.000310998 0
0.0525746 -0.00161027 0
0.052504300000000004 -0.00248702 0
0.052411700000000006 -0.00300112 0
0.0523043 -0.00343629 0
0.0521673 -0.00483407 0
0.051973700000000005 -0.00670108 0
0.0517194 -0.00842382 0
0.051413200000000006 -0.00981615 0
0.0510673 -0.0108259 0
0.050694600000000006 -0.0114362 0
0.0503088 -0.0116381 0
0.049922600000000004 -0.0114938 0
0.0495444 -0.0111674 0
0.049181 -0.0105975 0
0.0488432 -0.00963379 0
0.0485464 -0.00815381 0
0.04830570000000001 -0.00630166 0
0.0481302 -0.00429497 0
0.04802580000000001 -0.00202378 0
0.047993600000000004 -5.14051e-05 0
0.04802820000000001 0.00207737 0
0.0481364 0.00435513 0
0.0483243 0.00683897 0
0.0485963 0.00934048 0
0.048943 0.0112257 0
0.049336500000000005 0.0122245 0
0.049754900000000005 0.0128119 0
0.050184900000000005 0.0129258 0
0.050608200000000006 0.0124056 0
0.0510045 0.0113754 0
0.051363900000000004 0.0102543 0
0.051687300000000005 0.00922013 0
0.0519772 0.00823512 0
0.0522335 0.00717278 0
0.0524506 0.00587497 0
0.0526166 0.00408434 0
0.0328796 0.119776 0
0.036790800000000005 0.129445 0
0.0412522 0.124721 0
0.044892600000000005 0.091697 0
0.0470777 0.0432601 0
0.04816720000000001 0.021468 0
0.04878830000000001 0.0194902 0
0.049531000000000006 0.0252473 0
0.0504801 0.0311472 0
0.051527100000000006 0.0307604 0
0.052475600000000004 0.0250893 0
0.0531484 0.0157828 0
0.053567000000000004 0.0099571 0
0.0537371 0.00303816 0
0.0538143 0.00219812 0
0.053999700000000005 0.00951374 0
0.0544089 0.0145215 0
0.0550725 0.0255892 0
0.0560254 0.0263396 0
0.05678710000000001 0.0186969 0
0.057321300000000006 0.01391 0
0.05771370000000001 0.00999564 0
0.0580012 0.00782382 0
0.0582268 0.00554809 0
0.058357900000000004 0.00259772 0
0.0583962 -0.000185707 0
0.058340100000000006 -0.00310595 0
0.0581768 -0.00667898 0
0.0578785 -0.0110689 0
0.05743670000000001 -0.0150363 0
0.05688700000000001 -0.0180378 0
0.056243600000000005 -0.0203199 0
0.05553910000000001 -0.0217205 0
0.054806900000000006 -0.0219907 0
0.054087800000000005 -0.0210014 0
0.053421300000000005 -0.0189886 0
0.0528189 -0.0172644 0
0.05227280000000001 -0.0155609 0
0.051789 -0.0135183 0
0.0513792 -0.0111361 0
0.0510545 -0.00842696 0
0.050825 -0.00547581 0
0.0506976 -0.00227838 0
0.050680300000000005 0.00109125 0
0.050767900000000005 0.0040008 0
0.050942100000000004 0.00626741 0
0.051173500000000004 0.00739369 0
0.0514278 0.00788946 0
0.0517001 0.00849456 0
0.052004800000000004 0.00987484 0
0.0523667 0.0118332 0
0.0528009 0.0141316 0
0.053306400000000004 0.0158471 0
0.0538464 0.0167824 0
0.0544133 0.0168856 0
0.054961 0.0159632 0
0.0554735 0.0149214 0
0.0559566 0.0140651 0
0.05641210000000001 0.0129449 0
0.056794800000000006 0.0101264 0
0.0570847 0.00725505 0
0.05727360000000001 0.00430055 0
0.05737250000000001 0.00185404 0
0.057389300000000004 -0.000805909 0
0.057302500000000006 -0.00416404 0
0.0571105 -0.00715221 0
0.0568254 -0.00981809 0
0.056450200000000006 -0.0126034 0
0.0559549 -0.0163628 0
0.0553654 -0.0187284 0
0.0547139 -0.020135 0
0.05403190000000001 -0.0206162 0
0.05334850000000001 -0.0202856 0
0.052681200000000004 -0.0197388 0
0.052038100000000004 -0.0188175 0
0.0514348 -0.0173742 0
0.050888300000000004 -0.0154415 0
0.050412700000000005 -0.0131782 0
0.0500163 -0.0107127 0
0.049703300000000006 -0.00819324 0
0.049478400000000006 -0.00536899 0
0.04935440000000001 -0.00218755 0
0.049334100000000006 0.000816395 0
0.049403 0.0030342 0
0.049530000000000005 0.00443427 0
0.0496892 0.00510563 0
0.04987470000000001 0.00609893 0
0.0501088 0.00797924 0
0.0504173 0.0105164 0
0.0508169 0.0132418 0
0.0512789 0.0139785 0
0.0517639 0.0151914 0
0.0522779 0.0154005 0
0.052783800000000006 0.014947 0
0.05326790000000001 0.0141519 0
0.0537243 0.0131064 0
0.0541277 0.0107106 0
0.054443500000000006 0.00825777 0
0.0546749 0.00581263 0
0.0548342 0.00395975 0
0.054941000000000004 0.00257636 0
0.0549978 0.000803404 0
0.054976500000000005 -0.00194093 0
0.05486390000000001 -0.00474963 0
0.054640100000000004 -0.00865131 0
0.0542879 -0.0122287 0
0.0538264 -0.0151878 0
0.0532803 -0.0173301 0
0.052677100000000004 -0.018676 0
0.0520409 -0.0193872 0
0.05138380000000001 -0.0199629 0
0.0507127 -0.0202209 0
0.0500415 -0.0199819 0
0.0493873 -0.0192241 0
0.048767200000000004 -0.017974 0
0.0481965 -0.0162815 0
0.0476888 -0.0142459 0
0.047250200000000006 -0.012162 0
0.046883600000000004 -0.00990007 0
0.0466009 -0.00709809 0
0.04641340000000001 -0.00427867 0
0.04630770000000001 -0.00227536 0
0.046247800000000006 -0.00129595 0
0.0462233 -0.000174191 0
0.0462423 0.00133404 0
0.046318700000000004 0.00323065 0
0.04646940000000001 0.00580691 0
0.046713000000000005 0.00863525 0
0.0470348 0.0103812 0
0.047401200000000004 0.0115839 0
0.0477963 0.0119468 0
0.048193 0.0118368 0
0.0485844 0.0116618 0
0.048971 0.0115581 0
0.049355 0.0114908 0
0.049736100000000005 0.0113751 0
0.0501123 0.011196 0
0.05048130000000001 0.0109497 0
0.050840500000000004 0.0106089 0
0.0511865 0.0101429 0
0.051514000000000004 0.0095135 0
0.051817600000000005 0.00872056 0
0.052092400000000004 0.00779789 0
0.052334500000000006 0.0067653 0
0.052540500000000004 0.0056442 0
0.0527072 0.00440008 0
0.0528309 0.00308865 0
0.05291030000000001 0.00173394 0
0.05294360000000001 0.000331614 0
0.052930700000000004 -0.00102147 0
0.052874500000000005 -0.00228111 0
0.052774 -0.00370856 0
0.05262170000000001 -0.00535929 0
0.05241420000000001 -0.00698674 0
0.0521557 -0.00841033 0
0.0518546 -0.0095478 0
0.051521300000000006 -0.0103524 0
0.05116760000000001 -0.0107906 0
0.050805600000000006 -0.0108724 0
0.0504453 -0.0107087 0
0.0500941 -0.0103304 0
0.049759000000000005 -0.00973344 0
0.0494512 -0.00868749 0
0.0491885 -0.00705567 0
0.0489875 -0.00505275 0
0.048856300000000005 -0.0028691 0
0.048800500000000004 -0.000544517 0
0.048822000000000004 0.00169819 0
0.048920200000000004 0.00412397 0
0.0491022 0.00672109 0
0.0493696 0.0092025 0
0.049715 0.0113412 0
0.05012 0.0127776 0
0.0505626 0.0136799 0
0.0510296 0.0142859 0
0.05150930000000001 0.0144164 0
0.0519824 0.0139076 0
0.05243010000000001 0.0129571 0
0.052842200000000006 0.0118025 0
0.0532145 0.0106114 0
0.053547700000000004 0.0094332 0
0.0538406 0.00819557 0
0.054087300000000005 0.0066149 0
0.05427080000000001 0.00440081 0
0.054367900000000004 0.00146169 0
0.0543548 -0.00216814 0
0.054216 -0.00595288 0
0.053954100000000005 -0.00953254 0
0.05357920000000001 -0.0127291 0
0.0531069 -0.0153782 0
0.0525573 -0.0173972 0
0.0519453 -0.0191682 0
0.0512812 -0.0205204 0
0.05058170000000001 -0.0213116 0
0.0498657 -0.021547 0
0.0491515 -0.0212361 0
0.048456900000000004 -0.020401 0
0.0477988 -0.0190857 0
0.0471924 -0.0173141 0
0.0466521 -0.0151686 0
0.046184 -0.0130067 0
0.045792900000000004 -0.0105223 0
0.0454924 -0.00758812 0
0.0452858 -0.00500285 0
0.0451535 -0.00317901 0
0.0450675 -0.00210427 0
0.04501530000000001 -0.000980138 0
0.045007000000000005 0.000495369 0
0.0450585 0.00259716 0
0.045192 0.00538828 0
0.045417200000000005 0.00798614 0
0.0457262 0.0103387 0
0.0461009 0.0119769 0
0.0465064 0.012138 0
0.04690420000000001 0.0117365 0
0.0472891 0.0114162 0
0.047668 0.0113747 0
0.0480497 0.0115535 0
0.0484385 0.0117564 0
0.0488299 0.0116735 0
0.0492109 0.0111295 0
0.0495666 0.0102248 0
0.049890000000000004 0.00922735 0
0.05018160000000001 0.00834112 0
0.050447500000000006 0.00768716 0
0.0506972 0.00737249 0
0.0509419 0.00735598 0
0.0511886 0.00743711 0
0.051436800000000005 0.00743291 0
0.0516792 0.00707092 0
0.0519029 0.00636271 0
0.0521017 0.0056105 0
0.05227710000000001 0.00497172 0
0.0524343 0.00451957 0
0.05258070000000001 0.00431669 0
0.0527252 0.00439704 0
0.05287700000000001 0.00473034 0
0.05304300000000001 0.00521512 0
0.0532236 0.0056039 0
0.0534178 0.00604963 0
0.05362990000000001 0.00668296 0
0.0538667 0.00752293 0
0.0541355 0.00857459 0
0.0544417 0.00976526 0
0.0547884 0.0109905 0
0.0551748 0.0121354 0
0.0555968 0.0131324 0
0.056050300000000004 0.0140268 0
0.056532 0.0148155 0
0.057034800000000004 0.015267 0
0.0575431 0.0151572 0
0.05803660000000001 0.0143834 0
0.0584943 0.0130818 0
0.0589045 0.0116035 0
0.0592639 0.0100178 0
0.059565400000000004 0.00811039 0
0.0597936 0.00561108 0
0.059922500000000004 0.00225957 0
0.0599359 -0.00134111 0
0.0598292 -0.00478485 0
0.0596167 -0.00777229 0
0.059311100000000005 -0.0103633 0
0.0589248 -0.0126707 0
0.0584447 -0.0156748 0
0.0578896 -0.0173695 0
0.0572968 -0.0179997 0
0.0567014 -0.017566 0
0.056138400000000005 -0.0161356 0
0.05563370000000001 -0.0142168 0
0.055195400000000006 -0.0121472 0
0.05483110000000001 -0.00979298 0
0.016638800000000002 -0.05734 0
0.014685000000000004 -0.0553912 0
0.013301100000000003 -0.0306158 0
0.012587500000000001 -0.013057 0
0.012466600000000008 0.004715 0
0.0127921 0.0131215 0
0.013491500000000003 0.0345214 0
0.014630200000000003 0.0353764 0
0.015821300000000003 0.0359254 0
0.017089100000000003 0.0401026 0
0.018504200000000005 0.0422886 0
0.0199719 0.0462573 0
0.021745200000000006 0.0595124 0
0.023661800000000004 0.0530862 0
0.025378300000000006 0.0584236 0
0.0274478 0.0627008 0
0.029586 0.0652105 0
0.0318029 0.0672883 0
0.034032400000000004 0.0660105 0
0.0361638 0.0616796 0
0.038137300000000006 0.0564684 0
0.0399921 0.0549594 0
0.0417902 0.0533369 0
0.0435484 0.0523566 0
0.0451987 0.0456533 0
0.0465048 0.033712 0
0.047436400000000004 0.0229048 0
0.048033400000000004 0.0137462 0
0.048382100000000004 0.008124 0
0.048597 0.00519374 0
0.04873570000000001 0.00329444 0
0.0488151 0.00148919 0
0.04882260000000001 -0.00115644 0
0.0487165 -0.00515124 0
0.0484748 -0.00899106 0
0.048128000000000004 -0.0114322 0
0.0477257 -0.0124693 0
0.0473056 -0.0126138 0
0.0468908 -0.0122519 0
0.0465008 -0.011068 0
0.0461637 -0.00915052 0
0.0459014 -0.0066061 0
0.045721 -0.00423317 0
0.04561710000000001 -0.00206391 0
0.045507000000000006 -0.0037165 0
0.045379600000000006 -0.00372085 0
0.045269000000000004 -0.00280111 0
0.045196200000000006 -0.00147605 0
0.04519190000000001 0.0013589 0
0.0453084 0.00563051 0
0.0455715 0.00983433 0
0.0459595 0.0131446 0
0.046436700000000004 0.0151511 0
0.0469546 0.0156571 0
0.047463700000000004 0.0148662 0
0.0479208 0.0126074 0
0.0483011 0.0103863 0
0.0486148 0.0086011 0
0.04887710000000001 0.00728456 0
0.049104300000000004 0.00646923 0
0.0493126 0.0061124 0
0.0495145 0.00603596 0
0.0497123 0.00577058 0
0.04989010000000001 0.00486637 0
0.0500323 0.00371343 0
0.0501361 0.00256458 0
0.0502034 0.00155788 0
0.050242 0.000852967 0
0.050264100000000006 0.000560966 0
0.05028440000000001 0.00072444 0
0.050317600000000004 0.0013005 0
0.0503721 0.00192505 0
0.0504428 0.00230592 0
0.050527100000000005 0.00279212 0
0.0506327 0.0035723 0
0.050767900000000005 0.00453795 0
0.0509353 0.00545245 0
0.051134 0.00645388 0
0.051366300000000004 0.00744942 0
0.0516339 0.00858869 0
0.051942800000000004 0.00990396 0
0.05229500000000001 0.0111449 0
0.05268350000000001 0.0120494 0
0.0530935 0.0124617 0
0.053509100000000004 0.0124178 0
0.0539164 0.0120103 0
0.054307100000000004 0.0114426 0
0.0546764 0.0107316 0
0.05502 0.00991793 0
0.055334400000000006 0.00897544 0
0.0556132 0.00776882 0
0.05584360000000001 0.00605079 0
0.056005200000000005 0.00366184 0
0.0560753 0.000603557 0
0.0560325 -0.00309203 0
0.0558631 -0.00684415 0
0.0555735 -0.0103031 0
0.0551754 -0.0133518 0
0.0546847 -0.0158689 0
0.0541188 -0.0179 0
0.0534906 -0.0196412 0
0.0528124 -0.0208944 0
0.052102 -0.021599 0
0.0513777 -0.0217666 0
0.050657400000000005 -0.0213877 0
0.0499587 -0.0205005 0
0.0492978 -0.0191564 0
0.048689300000000005 -0.0173798 0
0.0481465 -0.0152517 0
0.0476761 -0.013059 0
0.047283500000000006 -0.0105644 0
0.046981800000000004 -0.00761886 0
0.046778200000000006 -0.00472829 0
0.0466578 -0.00282809 0
0.0465783 -0.0018505 0
0.046535400000000005 -0.000699976 0
0.046534900000000004 0.000681318 0
0.04658860000000001 0.00253989 0
0.0467161 0.00510914 0
0.046931200000000006 0.00765249 0
0.04722610000000001 0.00981321 0
0.04758130000000001 0.011414 0
0.0479711 0.0117786 0
0.0483614 0.0116212 0
0.048745500000000004 0.0114523 0
0.0491269 0.0114727 0
0.049512600000000004 0.0116968 0
0.0499068 0.0119311 0
0.0503054 0.0119384 0
0.0506982 0.0115927 0
0.0510731 0.0108882 0
0.0514212 0.0100358 0
0.0517415 0.00923935 0
0.0520385 0.00865561 0
0.052321000000000006 0.00835652 0
0.0525973 0.00824867 0
0.0528691 0.00802595 0
0.05312750000000001 0.00743695 0
0.0533563 0.00625928 0
0.053535400000000004 0.0045191 0
0.0536532 0.00263822 0
0.05370950000000001 0.000858305 0
0.053711100000000005 -0.000631242 0
0.053670300000000004 -0.00168185 0
0.053603 -0.00225356 0
0.0535223 -0.00255679 0
0.0534265 -0.00324785 0
0.05329060000000001 -0.00490262 0
0.0530969 -0.00659834 0
0.052851 -0.00802981 0
0.05256330000000001 -0.00911568 0
0.0522463 -0.00980716 0
0.0519134 -0.0100858 0
0.051578 -0.00998168 0
0.0512523 -0.00951259 0
0.05094750000000001 -0.00874826 0
0.0506749 -0.00757832 0
0.05045 -0.00590687 0
0.0502866 -0.00392601 0
0.0501916 -0.00187461 0
0.05016760000000001 0.000375652 0
0.050216500000000004 0.00243906 0
0.050336200000000005 0.00469981 0
0.050533 0.00701846 0
0.0508091 0.00946198 0
0.0511625 0.0115353 0
0.05157200000000001 0.0128558 0
0.0520162 0.0137149 0
0.0524828 0.0142093 0
0.0529557 0.0140734 0
0.0534125 0.0133016 0
0.0538381 0.0122659 0
0.0542281 0.0111977 0
0.0545833 0.0101812 0
0.054904900000000006 0.0091687 0
0.0551904 0.00797868 0
0.055428500000000006 0.00629693 0
0.055597900000000006 0.00386962 0
0.055673 0.000684166 0
0.055631 -0.00309555 0
0.0554597 -0.00696275 0
0.0551634 -0.0105787 0
0.05475390000000001 -0.0137444 0
0.0542493 -0.016297 0
0.053670800000000005 -0.0182291 0
0.0530316 -0.0199714 0
0.0523415 -0.0212739 0
0.051614600000000004 -0.0222003 0
0.050868500000000004 -0.022409 0
0.0501312 -0.021748 0
0.04942970000000001 -0.0203042 0
0.0487808 -0.0187055 0
0.0481854 -0.0170844 0
0.047647 -0.0152682 0
0.0471726 -0.0132524 0
0.046772900000000006 -0.0107752 0
0.0464652 -0.00774855 0
0.0462552 -0.00499948 0
0.0461246 -0.00308451 0
0.046045100000000005 -0.00180582 0
0.045998500000000005 -0.000993042 0
0.0459797 -9.27194e-05 0
0.0460068 0.00172237 0
0.046108800000000005 0.00441119 0
0.046303500000000004 0.00712169 0
0.0465841 0.00951133 0
0.0469285 0.0109868 0
0.0472993 0.0110907 0
0.047663500000000004 0.0107621 0
0.04801710000000001 0.0105063 0
0.0483668 0.0105281 0
0.0487218 0.010798 0
0.04908850000000001 0.0111963 0
0.049466800000000005 0.0114505 0
0.049847 0.0112873 0
0.050212900000000005 0.0106455 0
0.0505539 0.00984695 0
0.050869000000000004 0.00911895 0
0.0511638 0.00864064 0
0.051448600000000004 0.00851726 0
0.0517347 0.00868385 0
0.0520277 0.0088687 0
0.0523235 0.00883318 0
0.0526094 0.00826504 0
0.0528676 0.00723927 0
0.05309 0.00616336 0
0.0532779 0.00518297 0
0.053435800000000006 0.00436765 0
0.053570900000000005 0.00381145 0
0.053692500000000004 0.00354223 0
0.0538078 0.00338808 0
0.0539173 0.00317352 0
0.0540148 0.00265372 0
0.054088300000000006 0.00177877 0
0.0541316 0.000880757 0
0.05414770000000001 0.000160564 0
0.0541442 -0.000302527 0
0.0541302 -0.000480545 0
0.05411490000000001 -0.000410564 0
0.054103 -0.000293612 0
0.0540966 -7.29522e-05 0
0.054101300000000005 0.000382045 0
0.05412550000000001 0.00109131 0
0.0541788 0.00212006 0
0.0542725 0.0034805 0
0.0544161 0.00511195 0
0.054618400000000004 0.0069877 0
0.0548823 0.00876115 0
0.0551999 0.0101728 0
0.0555635 0.011607 0
0.0559735 0.0128893 0
0.056417 0.013581 0
0.0568731 0.013717 0
0.0573229 0.0132112 0
0.057748600000000004 0.0123309 0
0.05814130000000001 0.0112737 0
0.0584977 0.0101713 0
0.0588149 0.00888872 0
0.0590816 0.00711415 0
0.059276300000000004 0.00456308 0
0.059367100000000006 0.000867522 0
0.0593197 -0.00367272 0
0.05911620000000001 -0.00822136 0
0.0587673 -0.0124407 0
0.058288000000000006 -0.0167584 0
0.0576969 -0.0190881 0
0.057019200000000006 -0.0212788 0
0.0562877 -0.0223834 0
0.0555349 -0.0226539 0
0.0547817 -0.0224493 0
0.0540464 -0.0215968 0
0.0263052 -0.00731183 0
0.026123300000000002 0.00109202 0
0.0264719 0.0140203 0
0.0269437 0.0149339 0
0.0274519 0.0149332 0
0.027931300000000006 0.013722 0
0.028343600000000004 0.0112054 0
0.028728000000000004 0.0119906 0
0.0290843 0.00895075 0
0.0296388 0.0176459 0
0.030384400000000006 0.0295689 0
0.0317505 0.051337 0
0.033791800000000004 0.0695613 0
0.036167700000000004 0.0691467 0
0.0382902 0.0581008 0
0.0400043 0.0456556 0
0.0414204 0.0390335 0
0.0425272 0.0276228 0
0.043411000000000005 0.0249443 0
0.04410750000000001 0.0165178 0
0.044663400000000006 0.0179852 0
0.0452949 0.0199902 0
0.045988600000000004 0.0209558 0
0.046608500000000004 0.0157616 0
0.0470266 0.00984793 0
0.047288500000000004 0.00624613 0
0.0474435 0.00327247 0
0.047508 0.000951266 0
0.047502 -0.00170618 0
0.0473828 -0.00560555 0
0.047109700000000004 -0.010979 0
0.046663800000000005 -0.0155685 0
0.0460689 -0.0197757 0
0.0453561 -0.0225421 0
0.044573800000000004 -0.0243242 0
0.043738000000000006 -0.0255805 0
0.0428653 -0.0286863 0
0.0419105 -0.0294123 0
0.040910300000000004 -0.0304214 0
0.0398907 -0.0306084 0
0.038878800000000005 -0.0300157 0
0.0379002 -0.0286366 0
0.036982100000000004 -0.0264179 0
0.0361437 -0.0239995 0
0.0353803 -0.0219002 0
0.0346913 -0.0195122 0
0.034084300000000005 -0.0170418 0
0.033541 -0.0157491 0
0.033026400000000004 -0.0151825 0
0.0325224 -0.0150393 0
0.0320341 -0.0141395 0
0.0315927 -0.0122885 0
0.031224800000000004 -0.00985368 0
0.030928800000000006 -0.00805232 0
0.0306897 -0.00636972 0
0.0305092 -0.0045362 0
0.030394900000000002 -0.00238695 0
0.030355700000000006 -7.53702e-05 0
0.030392500000000003 0.00213616 0
0.030497000000000003 0.00398554 0
0.0306511 0.00513878 0
0.0308345 0.00577635 0
0.0310343 0.0061869 0
0.0312457 0.00646641 0
0.0314641 0.00661716 0
0.0316866 0.00673473 0
0.0319137 0.00689011 0
0.032146600000000004 0.00707811 0
0.032385000000000004 0.00720893 0
0.032626100000000005 0.00725046 0
0.032868100000000004 0.00727407 0
0.033111600000000005 0.00734127 0
0.0333586 0.00748321 0
0.033611600000000005 0.00770029 0
0.0338731 0.0079837 0
0.034145100000000005 0.00833116 0
0.0344297 0.00873992 0
0.0347284 0.00915564 0
0.0350397 0.00949509 0
0.0353607 0.00973631 0
0.0356879 0.0098778 0
0.036018100000000004 0.00991817 0
0.0363479 0.00986932 0
0.0366753 0.00977616 0
0.036997100000000005 0.00951445 0
0.037306000000000006 0.00902653 0
0.0375969 0.0084479 0
0.0378695 0.00795961 0
0.0381296 0.00769803 0
0.038385100000000005 0.00767026 0
0.038644000000000005 0.00789835 0
0.038915000000000005 0.00837133 0
0.039201700000000006 0.00876001 0
0.0394926 0.00866039 0
0.039776000000000006 0.00832654 0
0.040045500000000005 0.00784662 0
0.0402978 0.00731512 0
0.0405304 0.00666532 0
0.0407418 0.00605549 0
0.0409358 0.00565096 0
0.0411213 0.00552519 0
0.0413074 0.00566812 0
0.0415029 0.00609727 0
0.041718700000000004 0.00686499 0
0.041963400000000005 0.0077763 0
0.0422324 0.00826424 0
0.042507800000000005 0.00821744 0
0.0427789 0.008048 0
0.0430438 0.0078448 0
0.043299500000000005 0.0074949 0
0.043539900000000006 0.00694289 0
0.0437607 0.00633424 0
0.0439623 0.00580833 0
0.0441495 0.00547743 0
0.0443303 0.0054235 0
0.0445145 0.00566455 0
0.044711100000000004 0.00613722 0
0.044924900000000004 0.00665608 0
0.04514990000000001 0.00676997 0
0.0453726 0.00658049 0
0.045588000000000004 0.00635919 0
0.04579710000000001 0.00621195 0
0.0460034 0.00618594 0
0.046211300000000004 0.00630385 0
0.0464258 0.00657825 0
0.0466519 0.00698521 0
0.0468929 0.00745948 0
0.0471486 0.00783689 0
0.047413800000000006 0.00804566 0
0.04768410000000001 0.00815622 0
0.047956700000000005 0.00818118 0
0.04822800000000001 0.00808729 0
0.048494 0.00786913 0
0.048750800000000004 0.00754591 0
0.048996300000000007 0.00720164 0
0.049231000000000004 0.0069115 0
0.0494566 0.0066393 0
0.04967150000000001 0.0062526 0
0.0498687 0.005557 0
0.05003490000000001 0.00439951 0
0.0501547 0.00279413 0
0.050215 0.000878553 0
0.050208 -0.00120773 0
0.050131 -0.00329653 0
0.0499862 -0.00526031 0
0.0497785 -0.00708411 0
0.0495129 -0.00875839 0
0.049187400000000006 -0.0107231 0
0.0487871 -0.0131804 0
0.0483077 -0.0154082 0
0.047762 -0.0171636 0
0.0471673 -0.018358 0
0.04654320000000001 -0.018982 0
0.045907100000000006 -0.0191146 0
0.0452717 -0.0189702 0
0.044647400000000004 -0.0184556 0
0.0440474 -0.0175149 0
0.043485800000000005 -0.0162013 0
0.0429703 -0.0147657 0
0.0425048 -0.0131973 0
0.0420996 -0.0111177 0
0.0417633 -0.00915512 0
0.0414811 -0.00789698 0
0.041230100000000006 -0.00726245 0
0.0410038 -0.00624376 0
0.040823000000000005 -0.00460625 0
0.0407039 -0.00257791 0
0.0406539 -0.000486073 0
0.0406774 0.0018073 0
0.0407736 0.0038651 0
0.040940700000000003 0.00601571 0
0.0411757 0.00797217 0
0.0414601 0.00884339 0
0.0417543 0.00871955 0
0.042037500000000005 0.00830127 0
0.042307000000000004 0.00790558 0
0.0425631 0.00747701 0
0.0428052 0.00709198 0
0.0430364 0.00681361 0
0.043259200000000005 0.00657461 0
0.043473300000000006 0.00626897 0
0.0436729 0.00568838 0
0.043850400000000005 0.00499827 0
0.044005600000000006 0.00435286 0
0.044141 0.00382101 0
0.04426240000000001 0.00352071 0
0.044378600000000004 0.00350563 0
0.0444996 0.003789 0
0.0446343 0.00429682 0
0.044786000000000006 0.00477922 0
0.044953400000000004 0.00525874 0
0.045139 0.0058774 0
0.0453442 0.00640915 0
0.045562700000000005 0.00662514 0
0.0457867 0.006836 0
0.0460183 0.00704338 0
0.0462577 0.00731829 0
0.0465071 0.00763608 0
0.0467635 0.00770586 0
0.047016300000000004 0.00742756 0
0.047255200000000004 0.00690592 0
0.0474745 0.00627632 0
0.04767250000000001 0.00565174 0
0.047850100000000007 0.00503663 0
0.048006400000000005 0.00437059 0
0.04813730000000001 0.0034833 0
0.04823330000000001 0.00229542 0
0.0482852 0.000855427 0
0.048285100000000004 -0.000813288 0
0.0482263 -0.00265292 0
0.04810590000000001 -0.00445775 0
0.0479285 -0.00606359 0
0.0477011 -0.00748609 0
0.047428200000000004 -0.00881843 0
0.04710400000000001 -0.0105993 0
0.0467151 -0.0126275 0
0.046262300000000006 -0.0143897 0
0.0457578 -0.0157406 0
0.045216400000000004 -0.0166153 0
0.0446548 -0.0169873 0
0.0440887 -0.0169182 0
0.043530700000000006 -0.0165263 0
0.0429901 -0.0158851 0
0.0424754 -0.0149862 0
0.041993600000000006 -0.0139231 0
0.041552000000000006 -0.012568 0
0.0411607 -0.0109234 0
0.0408272 -0.00912555 0
0.040548 -0.00779138 0
0.040317000000000006 -0.00605334 0
0.040152200000000006 -0.00386552 0
0.0400591 -0.00180509 0
0.0400377 0.000453439 0
0.0400958 0.00292705 0
0.040233000000000005 0.00509555 0
0.0404358 0.00697049 0
0.040688600000000005 0.00798401 0
0.040959800000000005 0.00819215 0
0.041232200000000004 0.00816329 0
0.0415024 0.0080478 0
0.0417649 0.00768783 0
0.0420115 0.00711483 0
0.042237300000000005 0.00646794 0
0.0424421 0.00586498 0
0.042628700000000005 0.00537406 0
0.0428016 0.00504485 0
0.0429661 0.00485649 0
0.043126300000000006 0.00477441 0
0.0432854 0.00478016 0
0.0434447 0.00478519 0
0.0436051 0.00484877 0
0.0437695 0.00503498 0
0.0439427 0.00537541 0
0.044130100000000005 0.00586951 0
0.044335 0.00641118 0
0.0445583 0.00697265 0
0.0447953 0.00719239 0
0.0450382 0.0073797 0
0.045287600000000004 0.00757123 0
0.045543700000000006 0.00778083 0
0.0458032 0.0077417 0
0.04605480000000001 0.00732092 0
0.0462877 0.00666802 0
0.0464977 0.00597316 0
0.04668560000000001 0.00535046 0
0.0468543 0.0048199 0
0.047006400000000004 0.00433897 0
0.047142 0.0038149 0
0.0472571 0.00308968 0
0.047343500000000004 0.00210395 0
0.047393500000000005 0.000935709 0
0.0193486 -0.00458277 0
0.019344200000000006 0.00598087 0
0.0198329 0.0177913 0
0.020431200000000004 0.0178175 0
0.020954900000000005 0.0134728 0
0.021348000000000006 0.0106566 0
0.0216651 0.00843941 0
0.021950500000000005 0.0145853 0
0.0225191 0.0190908 0
0.023220400000000002 0.0223156 0
0.0241021 0.0320404 0
0.025456700000000006 0.0489248 0
0.027324400000000006 0.0603878 0
0.029259800000000002 0.053654 0
0.030833900000000004 0.0412839 0
0.0320109 0.0303283 0
0.032889800000000004 0.0207394 0
0.0334664 0.0143721 0
0.0338057 0.00593653 0
0.0338648 0.00411083 0
0.034121700000000005 0.00829999 0
0.0344017 0.00815234 0
0.0346377 0.00544783 0
0.0347058 -0.00135166 0
0.034545200000000005 -0.00759132 0
0.03422 -0.0113121 0
0.0338103 -0.0128323 0
0.0333692 -0.0128464 0
0.0329662 -0.0114276 0
0.032575400000000004 -0.0121357 0
0.0321351 -0.014192 0
0.0316485 -0.0146003 0
0.031184000000000003 -0.0132527 0
0.030779600000000004 -0.0108896 0
0.0304614 -0.00829822 0
0.030195800000000002 -0.00779769 0
0.029949500000000004 -0.00669808 0
0.029776300000000006 -0.00357835 0
0.0297317 0.000837168 0
0.0298442 0.00565056 0
0.030098900000000005 0.00927251 0
0.030457200000000004 0.0119917 0
0.0308989 0.0143811 0
0.031404400000000006 0.0156157 0
0.031924 0.0153999 0
0.0324243 0.0146178 0
0.0328916 0.0134267 0
0.0333094 0.0116701 0
0.0336646 0.00974128 0
0.0339597 0.00813452 0
0.0342108 0.00707839 0
0.034436600000000005 0.0065824 0
0.0346527 0.00641533 0
0.0348626 0.00619974 0
0.035068800000000004 0.00622706 0
0.0352789 0.00637297 0
0.0354965 0.00665345 0
0.035721100000000006 0.00679692 0
0.0359473 0.00675829 0
0.0361708 0.00665872 0
0.036392400000000005 0.00666162 0
0.0366165 0.00679807 0
0.0368474 0.00706615 0
0.037090200000000004 0.00751585 0
0.0373508 0.00811275 0
0.037633 0.00880354 0
0.0379405 0.00962054 0
0.038275300000000005 0.0104096 0
0.0386342 0.0110793 0
0.0390131 0.0116081 0
0.0394062 0.0119329 0
0.039807100000000005 0.0120963 0
0.0402114 0.0121437 0
0.040612600000000006 0.0118839 0
0.040997500000000006 0.0112134 0
0.041357500000000005 0.0104283 0
0.0416949 0.00989678 0
0.042021 0.00970697 0
0.042345400000000005 0.00980171 0
0.042678600000000004 0.0102317 0
0.0430322 0.0109893 0
0.043412700000000005 0.0117777 0
0.04381 0.0119871 0
0.044207 0.0117808 0
0.04459060000000001 0.0111955 0
0.044945900000000004 0.0101415 0
0.0452634 0.00897282 0
0.045545300000000004 0.0080461 0
0.0458025 0.00746712 0
0.046046100000000006 0.00721366 0
0.0462873 0.00731518 0
0.046538300000000005 0.00778075 0
0.046810700000000004 0.00856701 0
0.0471123 0.00947655 0
0.04743800000000001 0.00998895 0
0.0477749 0.010197 0
0.048117900000000005 0.0103875 0
0.048469 0.0106778 0
0.04883130000000001 0.0110598 0
0.049208 0.0115269 0
0.0496009 0.0120255 0
0.0500082 0.0123721 0
0.0504235 0.0125136 0
0.0508402 0.0124484 0
0.0512507 0.0121762 0
0.0516498 0.0117811 0
0.0520344 0.0113146 0
0.0524023 0.0107732 0
0.052750700000000005 0.0101532 0
0.0530765 0.00942082 0
0.053374700000000004 0.00848199 0
0.05363520000000001 0.00713995 0
0.0538423 0.00531014 0
0.0539805 0.00303113 0
0.054036200000000006 0.000397762 0
0.0540017 -0.0023253 0
0.0538785 -0.00491303 0
0.053674200000000005 -0.0071734 0
0.0534 -0.00913806 0
0.053062 -0.0110437 0
0.052655900000000005 -0.0131956 0
0.0521821 -0.0150634 0
0.0516552 -0.016386 0
0.051094200000000006 -0.017146 0
0.050516700000000005 -0.0174174 0
0.0499382 -0.0172269 0
0.0493743 -0.0165565 0
0.0488416 -0.015389 0
0.0483551 -0.0138365 0
0.047922900000000004 -0.0121473 0
0.0475473 -0.0104476 0
0.047235700000000005 -0.0082581 0
0.0469979 -0.0060972 0
0.046821600000000005 -0.00463561 0
0.046690300000000004 -0.00335636 0
0.04660500000000001 -0.00174903 0
0.04657940000000001 0.000202694 0
0.0466187 0.00209235 0
0.046730100000000004 0.00457337 0
0.0469344 0.00760226 0
0.04723480000000001 0.0101957 0
0.04760980000000001 0.0121144 0
0.0480302 0.0128328 0
0.04845000000000001 0.0122699 0
0.0488427 0.0113333 0
0.049200600000000004 0.0101723 0
0.0495191 0.00903277 0
0.049803700000000006 0.00812768 0
0.050061100000000004 0.00737596 0
0.050294200000000004 0.00664648 0
0.0505007 0.005757 0
0.050671600000000004 0.00448993 0
0.0507929 0.00280521 0
0.0508541 0.000951135 0
0.0508531 -0.000915741 0
0.050791100000000006 -0.00269051 0
0.0506741 -0.00419179 0
0.050515000000000004 -0.00521655 0
0.0503305 -0.00575228 0
0.0501336 -0.0060504 0
0.049916100000000005 -0.00701666 0
0.049661300000000005 -0.00818428 0
0.0493716 -0.00908466 0
0.049059900000000004 -0.00950714 0
0.048741900000000005 -0.00948205 0
0.04843360000000001 -0.00894406 0
0.0481525 -0.00788043 0
0.0479163 -0.00627386 0
0.0477399 -0.00433442 0
0.04763150000000001 -0.00222729 0
0.0475896 -0.000455813 0
0.047606800000000005 0.00145962 0
0.0476953 0.00381493 0
0.0478637 0.00617552 0
0.048110700000000006 0.00854289 0
0.0484314 0.0104822 0
0.0488035 0.011691 0
0.0492084 0.0125371 0
0.0496363 0.0130519 0
0.050069100000000005 0.0128379 0
0.050483600000000003 0.0119914 0
0.0508643 0.0109023 0
0.051210500000000006 0.00996517 0
0.051529900000000003 0.00927696 0
0.0518291 0.00871526 0
0.052109300000000004 0.00811627 0
0.05236690000000001 0.00733802 0
0.052593 0.00622801 0
0.052774600000000005 0.00467288 0
0.0528966 0.00268652 0
0.052947600000000004 0.000461209 0
0.0529236 -0.00177329 0
0.0528276 -0.00384923 0
0.0526673 -0.005618 0
0.052454100000000004 -0.00705506 0
0.0521967 -0.00831122 0
0.051890900000000004 -0.00999297 0
0.051526100000000005 -0.011775 0
0.051107400000000004 -0.0132077 0
0.050648900000000004 -0.0141684 0
0.0501673 -0.0146229 0
0.04967920000000001 -0.0145915 0
0.049199900000000005 -0.0141273 0
0.048741400000000004 -0.0133697 0
0.0483125 -0.0123541 0
0.047923900000000005 -0.0109716 0
0.04758180000000001 -0.00958225 0
0.04729030000000001 -0.00795845 0
0.04705720000000001 -0.00603052 0
0.0468929 -0.00388553 0
0.046793600000000005 -0.00215048 0
0.046758600000000004 5.41446e-05 0
0.0467934 0.00195515 0
0.046900700000000003 0.00448164 0
0.0471043 0.00765672 0
0.0474108 0.0104421 0
0.04779030000000001 0.0120805 0
0.0482044 0.0125533 0
0.04862040000000001 0.0123679 0
0.049022300000000005 0.0117278 0
0.0493966 0.010744 0
0.049736100000000005 0.0096975 0
0.0500437 0.00884417 0
0.0503266 0.00819379 0
0.050589800000000004 0.00763539 0
0.0508339 0.00703413 0
0.0510549 0.0062087 0
0.0512416 0.00499107 0
0.051381 0.00339939 0
0.051464300000000004 0.00168051 0
0.0514903 -2.73966e-05 0
0.0514612 -0.00161206 0
0.0513841 -0.00288451 0
0.051272700000000004 -0.00367011 0
0.0511438 -0.00397615 0
0.051009700000000005 -0.00408058 0
0.0508593 -0.00497406 0
0.050673 -0.00613351 0
0.0504515 -0.00703475 0
0.0502075 -0.00749924 0
0.049956600000000004 -0.00746507 0
0.0497155 -0.00693088 0
0.0495012 -0.00588308 0
0.0493311 -0.00431053 0
0.049219900000000004 -0.00238206 0
0.0491766 -0.000275149 0
0.0491998 0.00150014 0
0.0492803 0.00329546 0
0.0494276 0.00550458 0
0.049649 0.00767292 0
0.0499404 0.00969192 0
0.0502928 0.0112901 0
0.05069080000000001 0.0124811 0
0.05112270000000001 0.0133453 0
0.051574300000000003 0.0136565 0
0.05202470000000001 0.0132913 0
0.052453400000000004 0.0124268 0
0.0528511 0.0114943 0
0.053219800000000005 0.0106988 0
0.053564200000000006 0.0100186 0
0.053886500000000004 0.00935335 0
0.05418490000000001 0.00856101 0
0.0544506 0.00735868 0
0.05466460000000001 0.00546253 0
0.054803000000000004 0.00287324 0
0.054845200000000004 -0.000261601 0
0.0547773 -0.00366037 0
0.05459750000000001 -0.00691553 0
0.054315300000000004 -0.00979946 0
0.0539447 -0.0122391 0
0.0535007 -0.0142321 0
-0.009045899999999996 0.17174 0
-0.003428500000000001 0.168766 0
0.0023516999999999982 0.158529 0
0.006940600000000005 0.114814 0
0.009862300000000004 0.067528 0
0.0113539 0.0270536 0
0.0120913 0.0217077 0
0.012864300000000002 0.0234349 0
0.013657000000000002 0.0239946 0
0.0143661 0.0140132 0
0.0146407 0.00185902 0
0.014442900000000002 -0.0129148 0
0.013787300000000002 -0.0252101 0
0.012792900000000003 -0.0333069 0
0.011597300000000005 -0.0377114 0
0.010300500000000004 -0.0396815 0
0.008966299999999996 -0.0401602 0
0.007621900000000001 -0.0405031 0
0.006283700000000003 -0.0393622 0
0.0050291999999999976 -0.0357443 0
0.003883300000000006 -0.0334791 0
0.0027850999999999987 -0.0326015 0
0.0017317000000000027 -0.0302762 0
0.0008038999999999963 -0.0251963 0
6.839999999999624e-05 -0.0191894 0
-0.00046770000000000145 -0.0133645 0
-0.0008047999999999944 -0.00695586 0
-0.0009166000000000035 -0.000124583 0
-0.0008039999999999992 0.00643934 0
-0.00047679999999999945 0.0129059 0
7.020000000000637e-05 0.0195694 0
0.0008365000000000039 0.0259977 0
0.0017751000000000017 0.0302597 0
0.0028530000000000083 0.0340942 0
0.004036400000000009 0.0365673 0
0.0052784000000000025 0.0376972 0
0.006541400000000003 0.0379634 0
0.007802799999999999 0.0376453 0
0.009026100000000009 0.0353398 0
0.010109300000000002 0.0294497 0
0.010955900000000005 0.0216124 0
0.0115349 0.0136296 0
0.011870900000000004 0.0071811 0
0.012026000000000009 0.0026979 0
0.012053300000000003 -0.000798315 0
0.011947899999999997 -0.00533158 0
0.011700100000000005 -0.00924782 0
0.011334700000000003 -0.0123867 0
0.01088030000000001 -0.0143411 0
0.010356900000000002 -0.016285 0
0.009812100000000004 -0.0158259 0
0.009338600000000002 -0.0122928 0
0.009015200000000001 -0.00720027 0
0.008871000000000004 -0.00170853 0
0.008910200000000007 0.00371671 0
0.009123400000000004 0.00875137 0
0.009497100000000008 0.0133609 0
0.010014999999999996 0.0173894 0
0.010654499999999997 0.0206824 0
0.011391200000000004 0.0232741 0
0.012200200000000008 0.0250473 0
0.013051400000000005 0.0258608 0
0.013915200000000003 0.0258647 0
0.014757200000000005 0.024373 0
0.015507300000000002 0.0205118 0
0.0161028 0.0153816 0
0.0165212 0.0100326 0
0.016780000000000003 0.00602083 0
0.016936400000000004 0.00370294 0
0.017015300000000004 0.00114297 0
0.017006400000000005 -0.00147607 0
0.016921900000000004 -0.00338238 0
0.016785600000000005 -0.00465244 0
0.016612400000000006 -0.00563687 0
0.016402900000000005 -0.00682302 0
0.016173700000000006 -0.00648433 0
0.015993 -0.00414162 0
0.0159119 -0.000759869 0
0.015952800000000003 0.00305593 0
0.016123700000000005 0.00696434 0
0.016419100000000006 0.010529 0
0.0168279 0.0137746 0
0.017338100000000002 0.0166238 0
0.0179355 0.0190166 0
0.0186037 0.02088 0
0.0193247 0.022228 0
0.020064200000000004 0.021783 0
0.020739900000000006 0.0185285 0
0.021271000000000005 0.0133935 0
0.021625700000000005 0.00826688 0
0.021832800000000006 0.0046809 0
0.0219528 0.00286854 0
0.0220206 0.00128783 0
0.022034900000000003 -0.000282974 0
0.0220039 -0.00149809 0
0.021937900000000003 -0.00236271 0
0.021848700000000006 -0.00293818 0
0.0217402 -0.00350913 0
0.021607 -0.00440175 0
0.021442000000000003 -0.00536024 0
0.021271400000000003 -0.00449954 0
0.0211644 -0.00180865 0
0.021155800000000002 0.00124221 0
0.021262200000000002 0.0050322 0
0.021498700000000003 0.0089391 0
0.021860200000000003 0.0125103 0
0.022332200000000003 0.0155704 0
0.0228989 0.018234 0
0.023548200000000005 0.0205413 0
0.0242548 0.0214698 0
0.024953000000000003 0.0203015 0
0.0255588 0.0159542 0
0.025988400000000002 0.0100143 0
0.026232600000000002 0.00522324 0
0.0263537 0.00252289 0
0.026414100000000003 0.00133661 0
0.026437600000000006 0.0001599 0
0.026422 -0.000995045 0
0.026371600000000002 -0.00189356 0
0.026295000000000006 -0.00265758 0
0.026198000000000006 -0.00308442 0
0.0260943 -0.00305546 0
0.0259927 -0.0030279 0
0.025886600000000003 -0.00328805 0
0.0257765 -0.00322038 0
0.025679100000000003 -0.00255313 0
0.025617100000000004 -0.00103267 0
0.025623 0.00140113 0
0.025715800000000004 0.00406968 0
0.025903000000000002 0.00703755 0
0.0261877 0.00988478 0
0.026564400000000002 0.0125398 0
0.027025 0.0148912 0
0.027541200000000002 0.0157572 0
0.028058800000000002 0.0151785 0
0.028542500000000005 0.013843 0
0.028970600000000006 0.0118383 0
0.029325000000000004 0.0095444 0
0.029609800000000006 0.00775453 0
0.029848200000000005 0.0067357 0
0.030066000000000002 0.00645596 0
0.030281500000000003 0.00646663 0
0.030495600000000005 0.00640759 0
0.030711100000000005 0.00656002 0
0.0309346 0.00684799 0
0.031168100000000004 0.00713337 0
0.0314096 0.00733871 0
0.0316567 0.00748046 0
0.0319086 0.00763012 0
0.032166700000000006 0.00785826 0
0.032434000000000004 0.00817806 0
0.032713700000000005 0.00860726 0
0.0330101 0.00917184 0
0.0333272 0.00984212 0
0.0336684 0.0106049 0
0.034036300000000005 0.0114307 0
0.034430300000000004 0.0121556 0
0.0348453 0.0126907 0
0.0352746 0.0130215 0
0.0357118 0.0131873 0
0.0361524 0.0132422 0
0.036592 0.013103 0
0.0370214 0.0126623 0
0.037433400000000006 0.0120554 0
0.0378259 0.0115559 0
0.0382054 0.0112679 0
0.038579600000000006 0.0112252 0
0.038957000000000006 0.011452 0
0.039346900000000004 0.0119623 0
0.039757400000000005 0.0126537 0
0.0401914 0.0133397 0
0.040640800000000005 0.0135504 0
0.041090600000000005 0.0134107 0
0.0415326 0.0130926 0
0.0419589 0.0124892 0
0.042361600000000006 0.0116921 0
0.042737300000000006 0.0109169 0
0.043090800000000005 0.0103636 0
0.043431500000000005 0.0101468 0
0.0437711 0.0102792 0
0.0441208 0.0107303 0
0.04449020000000001 0.0114281 0
0.0448842 0.0121634 0
0.0452957 0.0124327 0
0.0457093 0.0123578 0
0.04611900000000001 0.0122297 0
0.0465242 0.0120933 0
0.0469253 0.0119698 0
0.0473232 0.0119206 0
0.047721400000000004 0.0119947 0
0.0481245 0.0122054 0
0.048535800000000004 0.0124673 0
0.048954000000000004 0.0125907 0
0.0493714 0.0124082 0
0.0497763 0.0118568 0
0.0501567 0.0109696 0
0.0505042 0.00992037 0
0.050817 0.00892186 0
0.051098500000000005 0.00803464 0
0.051352 0.0072298 0
0.051577 0.00627966 0
0.0517639 0.00493534 0
0.0518966 0.00302531 0
0.0519548 0.00050222 0
0.051920900000000006 -0.00241818 0
0.05178920000000001 -0.00532453 0
0.051564200000000004 -0.00798957 0
0.0512571 -0.0102429 0
0.05088380000000001 -0.0119808 0
0.0504616 -0.0132105 0
0.05000110000000001 -0.0143245 0
0.0495081 -0.0151431 0
0.0489956 -0.0155165 0
0.048478900000000005 -0.0154109 0
0.047974100000000006 -0.0148276 0
0.0474972 -0.0137644 0
0.0470633 -0.012284 0
0.0466825 -0.0106237 0
0.0463599 -0.00879057 0
0.046100600000000005 -0.00683089 0
0.0459098 -0.00467217 0
0.0457857 -0.00286886 0
0.045723 -0.000947256 0
0.0457187 0.000592126 0
0.045771000000000006 0.00257352 0
0.0458856 0.00422682 0
0.0460655 0.00657672 0
0.046337100000000006 0.00969266 0
0.0467156 0.0127524 0
0.04717350000000001 0.0143622 0
0.0476552 0.014368 0
0.0481328 0.0141716 0
0.048596600000000004 0.0137686 0
0.049043 0.0129246 0
0.0494365 0.0110016 0
0.0497721 0.00925652 0
0.050054100000000004 0.00778765 0
0.0502933 0.0066915 0
0.0505012 0.00585875 0
0.050678600000000004 0.00476144 0
0.050808500000000006 0.00301186 0
0.050867800000000005 0.000560805 0
0.0508377 -0.00225404 0
0.050712600000000004 -0.00509918 0
0.0504955 -0.0077572 0
0.0501957 -0.0100463 0
0.04982740000000001 -0.0118754 0
0.0494064 -0.0132478 0
0.0489404 -0.0146122 0
0.04843360000000001 -0.0156703 0
0.0478999 -0.0162413 0
0.047356 -0.0163103 0
0.0468184 -0.0158795 0
0.046304200000000004 -0.0149371 0
0.0458297 -0.0135474 0
0.0454055 -0.0119512 0
0.0450368 -0.0102179 0
0.044730900000000004 -0.00818825 0
0.0444938 -0.0060998 0
0.0443211 -0.0043884 0
0.044206 -0.00257385 0
0.04414610000000001 -0.00107474 0
0.0441439 0.000974263 0
0.04420640000000001 0.00268863 0
0.044336 0.00509494 0
0.044559100000000004 0.0082555 0
0.044888700000000004 0.011286 0
0.0453001 0.0131088 0
0.0457495 0.0136635 0
0.046198600000000006 0.0132778 0
0.04662670000000001 0.0122419 0
-0.004834400000000003 -0.0588023 0
-0.006849300000000003 -0.0589275 0
-0.008458099999999996 -0.0388337 0
-0.009582499999999994 -0.0296397 0
-0.010368000000000002 -0.0183211 0
-0.010961699999999991 -0.0187492 0
-0.011299199999999995 -0.0026504 0
-0.011502100000000001 -0.00801891 0
-0.011877699999999991 -0.014524 0
-0.012476799999999996 -0.0208486 0
-0.013203300000000001 -0.0213706 0
-0.013825699999999996 -0.0155384 0
-0.014226099999999992 -0.00903735 0
-0.014456200000000002 -0.00553676 0
-0.014629799999999998 -0.0053039 0
-0.01481049999999999 -0.00563024 0
-0.015010700000000002 -0.0062126 0
-0.015201400000000004 -0.00487413 0
-0.015318100000000001 -0.0021635 0
-0.015353199999999997 -0.000108341 0
-0.015327399999999991 0.00145381 0
-0.015260499999999996 0.00242228 0
-0.015166600000000002 0.00311141 0
-0.0150502 0.00386598 0
-0.014905199999999993 0.00480696 0
-0.0147259 0.00589512 0
-0.014509499999999995 0.00697928 0
-0.0142626 0.00755591 0
-0.0140063 0.00798062 0
-0.013705499999999995 0.0102346 0
-0.013322699999999993 0.0124354 0
-0.0128746 0.0144353 0
-0.012352599999999991 0.0168419 0
-0.011743900000000002 0.0196056 0
-0.011040399999999992 0.0224989 0
-0.010238899999999995 0.0255281 0
-0.009338899999999997 0.0283595 0
-0.008347499999999994 0.0310118 0
-0.007266499999999995 0.0337469 0
-0.006088200000000002 0.0368414 0
-0.004799999999999999 0.0403434 0
-0.003385299999999994 0.0444406 0
-0.0018203999999999998 0.0493483 0
-7.630000000000137e-05 0.0551386 0
0.0018721000000000015 0.0615181 0
0.003861200000000009 0.0594436 0
0.0058334000000000025 0.058775 0
0.007772000000000001 0.057563 0
0.009668499999999997 0.0562933 0
0.0115228 0.0550046 0
0.013329300000000002 0.0533818 0
0.015063400000000005 0.0505178 0
0.0166554 0.044828 0
0.018018000000000006 0.0371041 0
0.0191109 0.0289759 0
0.019953000000000005 0.0221915 0
0.020600400000000005 0.0172101 0
0.021247000000000002 0.0211997 0
0.0219477 0.0262973 0
0.022869900000000006 0.0280524 0
0.0238152 0.0282064 0
0.0247302 0.0260821 0
0.025516200000000003 0.0212395 0
0.0261184 0.0151515 0
0.026534100000000005 0.0103522 0
0.026817400000000005 0.00700502 0
0.0270115 0.00499869 0
0.027151400000000006 0.00355834 0
0.0272376 0.00172398 0
0.027279200000000003 0.00106682 0
0.0273037 0.000393305 0
0.027308000000000006 2.40134e-06 0
0.027312600000000006 0.000376222 0
0.027336700000000005 0.00109357 0
0.027381000000000003 0.00152682 0
0.027435900000000006 0.00176325 0
0.0275011 0.00217937 0
0.0275836 0.00274026 0
0.027684200000000006 0.00328426 0
0.0278059 0.00401397 0
0.027950700000000002 0.0046509 0
0.028120200000000005 0.00550464 0
0.028321600000000002 0.00656411 0
0.0285597 0.00767259 0
0.0288348 0.00878395 0
0.0291451 0.00974491 0
0.029482 0.0103967 0
0.029835400000000005 0.0107625 0
0.030197800000000004 0.0109563 0
0.0305654 0.0110927 0
0.030938200000000006 0.0112838 0
0.031318900000000004 0.0115559 0
0.0317088 0.01182 0
0.032106300000000004 0.0120194 0
0.0325111 0.0122658 0
0.0329242 0.012505 0
0.033344500000000006 0.0126992 0
0.0337709 0.0128853 0
0.034203800000000006 0.0130832 0
0.034643400000000005 0.0132794 0
0.0350888 0.0134378 0
0.035538700000000006 0.013546 0
0.0359914 0.0136083 0
0.0364454 0.0136287 0
0.0368995 0.0136179 0
0.037352800000000005 0.0135823 0
0.037804500000000005 0.0135267 0
0.038254100000000006 0.013449 0
0.0387004 0.0133371 0
0.0391427 0.0132159 0
0.039581200000000004 0.0131055 0
0.0400164 0.0130171 0
0.040449200000000005 0.012963 0
0.040881 0.0129585 0
0.041314500000000004 0.0130653 0
0.041753200000000004 0.0132566 0
0.0421978 0.0134024 0
0.0426469 0.0135448 0
0.043100700000000006 0.0136679 0
0.0435564 0.0136408 0
0.044007000000000004 0.0133789 0
0.04444580000000001 0.0129546 0
0.044870400000000005 0.0125396 0
0.04528310000000001 0.01227 0
0.045690900000000007 0.0122432 0
0.04610210000000001 0.0124492 0
0.04652390000000001 0.0128711 0
0.04696310000000001 0.0134802 0
0.047424400000000005 0.0141681 0
0.047907700000000004 0.0147747 0
0.0484078 0.0151828 0
0.0489182 0.0153995 0
0.0494315 0.015371 0
0.0499396 0.0150932 0
0.0504348 0.0146282 0
0.0509131 0.0141035 0
0.05137510000000001 0.0136586 0
0.0518245 0.0133463 0
0.0522661 0.0131958 0
0.0527054 0.0131816 0
0.0531446 0.0131629 0
0.053580100000000006 0.0129245 0
0.05400150000000001 0.0123295 0
0.054395700000000005 0.0113042 0
0.0547508 0.0100522 0
0.055064300000000004 0.00883492 0
0.0553395 0.00776216 0
0.055582400000000004 0.00689695 0
0.0557993 0.00617017 0
0.055992 0.00542231 0
0.0561581 0.00456044 0
0.0562927 0.00353394 0
0.0563848 0.0020201 0
0.056423 0.000359372 0
0.056407900000000004 -0.00115251 0
0.0563473 -0.00236335 0
0.0562529 -0.00319663 0
0.056137000000000006 -0.00367908 0
0.0560085 -0.00401443 0
0.0558654 -0.00454681 0
0.0557052 -0.00500501 0
0.055534200000000006 -0.00518104 0
0.0553641 -0.00495787 0
0.055209400000000006 -0.00427344 0
0.055084100000000004 -0.00321306 0
0.055003 -0.00163208 0
0.054981600000000005 0.000289475 0
0.0550287 0.00251141 0
0.0551527 0.00485146 0
0.0553545 0.00712323 0
0.055633600000000005 0.00954557 0
0.055991200000000005 0.0117838 0
0.056416100000000004 0.0135341 0
0.05688940000000001 0.0147363 0
0.057395600000000005 0.0155571 0
0.05792030000000001 0.015824 0
0.058443300000000004 0.0155075 0
0.0589471 0.0146859 0
0.0594171 0.0135516 0
0.0598479 0.0123618 0
0.060236700000000004 0.0110079 0
0.060573300000000004 0.00919399 0
0.060835900000000005 0.00652201 0
0.060991100000000006 0.00280186 0
0.0610122 -0.00146235 0
0.0608874 -0.00579243 0
0.06062000000000001 -0.0100002 0
0.0602214 -0.0135866 0
0.0597118 -0.0165904 0
0.059120000000000006 -0.0186641 0
0.0584741 -0.0198859 0
0.0577997 -0.0204322 0
0.057118800000000004 -0.0203085 0
0.0564543 -0.0194941 0
0.0558284 -0.0180418 0
0.055260000000000004 -0.0160886 0
0.0547641 -0.0137372 0
0.0543512 -0.0111469 0
0.05402800000000001 -0.00836539 0
0.053801100000000004 -0.00536715 0
0.0536798 -0.00200252 0
0.053675 0.00155808 0
0.05378140000000001 0.00455303 0
0.0539757 0.00691772 0
0.054232 0.00829081 0
0.05451930000000001 0.00895272 0
0.0548302 0.00974076 0
0.055176600000000006 0.0110996 0
0.0555784 0.0130165 0
0.05605260000000001 0.0153653 0
0.05660130000000001 0.0171742 0
0.0571921 0.0183552 0
0.0578109 0.0184275 0
0.05840870000000001 0.0174319 0
0.0589745 0.0166936 0
0.0595228 0.016201 0
0.060052400000000006 0.0153454 0
0.0605412 0.0135525 0
0.060928 0.00999787 0
0.0612011 0.00648071 0
0.061354900000000004 0.00298218 0
0.061392 -0.000619032 0
0.061303500000000004 -0.00450832 0
0.0610918 -0.00785949 0
0.0607829 -0.0104577 0
0.0603985 -0.012388 0
0.0599461 -0.0148349 0
0.0594176 -0.0166569 0
0.058841000000000004 -0.0177487 0
0.058241600000000004 -0.018074 0
0.05764420000000001 -0.0176818 0
0.0570714 -0.0166396 0
0.05654390000000001 -0.0150065 0
0.056079500000000004 -0.0129053 0
0.0556907 -0.0105176 0
0.0553852 -0.00792555 0
0.055167900000000006 -0.00524563 0
0.0550417 -0.00244604 0
0.055013900000000004 0.000695449 0
0.055091600000000004 0.00382382 0
0.0552653 0.0064427 0
0.055512900000000004 0.00818861 0
0.0558096 0.00956405 0
0.056143 0.0104238 0
0.0565111 0.011687 0
0.0569286 0.0133763 0
0.0574073 0.0152601 0
0.057948200000000005 0.0170926 0
0.0585353 0.0181554 0
0.0591497 0.018348 0
0.0597509 0.017692 0
0.060329100000000004 0.0170674 0
0.060893 0.0167324 0
0.0614393 0.0159109 0
0.061945700000000006 0.014083 0
0.0623683 0.0109409 0
0.0626495 0.00629022 0
0.062776 0.00144659 0
0.0627364 -0.00354335 0
0.0625386 -0.007925 0
0.0622161 -0.0111185 0
0.0618058 -0.0130976 0
0.0613503 -0.0140734 0
0.0608421 -0.0163129 0
0.0602742 -0.0175294 0
0.059682900000000004 -0.0177884 0
0.0590966 -0.017308 0
0.05853800000000001 -0.0161657 0
0.058029000000000004 -0.014357 0
0.057591100000000006 -0.0119543 0
0.0572408 -0.009167 0
0.0449801 0.0694557 0
0.0473113 0.0855451 0
0.0502596 0.0789325 0
0.052275800000000004 0.0417091 0
0.05322740000000001 0.00907254 0
0.0529675 -0.0208356 0
0.052174200000000004 -0.0271098 0
0.051258700000000004 -0.0265682 0
0.0504246 -0.023856 0
0.049603 -0.0263363 0
0.0485676 -0.0358125 0
0.04719090000000001 -0.0461002 0
0.045503600000000005 -0.0542913 0
0.0435965 -0.059297 0
0.041581900000000005 -0.060964 0
0.0395705 -0.0592106 0
0.037673500000000006 -0.0544842 0
0.0360054 -0.0455754 0
0.034584300000000005 -0.0411848 0
0.033205200000000004 -0.0408644 0
0.0319441 -0.034592 0
0.0309477 -0.0256263 0
0.030262800000000006 -0.015164 0
0.029916500000000006 -0.00650666 0
0.029788000000000002 -0.00263529 0
0.029711900000000006 -0.00185163 0
0.029538600000000005 -0.00842409 0
0.029183200000000006 -0.0120649 0
0.0287573 -0.012338 0
0.028349000000000006 -0.0127272 0
0.0278404 -0.0181321 0
0.027201700000000002 -0.0194396 0
0.0265566 -0.0192585 0
0.0259005 -0.0203387 0
0.025160100000000005 -0.0240778 0
0.024312200000000006 -0.0263151 0
0.023419300000000004 -0.0270534 0
0.022510600000000006 -0.0271255 0
0.021626000000000006 -0.0256676 0
0.020823 -0.0224368 0
0.020156400000000005 -0.0175351 0
0.0196727 -0.0116457 0
0.019383200000000003 -0.0060449 0
0.019276300000000003 -0.000676507 0
0.0193476 0.00469861 0
0.0195945 0.00982872 0
0.020008000000000005 0.0146932 0
0.020578900000000004 0.0192761 0
0.021294400000000005 0.0233349 0
0.0221318 0.0265959 0
0.023061200000000004 0.0288641 0
0.0240456 0.029788 0
0.025004600000000002 0.0273105 0
0.025804600000000004 0.0204777 0
0.0263515 0.0128219 0
0.026667300000000005 0.00678468 0
0.026823700000000006 0.00298158 0
0.0269022 0.00174183 0
0.026938000000000004 0.000436622 0
0.026918200000000003 -0.00168186 0
0.026815700000000005 -0.00439151 0
0.0266242 -0.00683551 0
0.026368600000000006 -0.00806752 0
0.0260723 -0.00942253 0
0.025723600000000006 -0.0113591 0
0.025318200000000006 -0.0126467 0
0.024915600000000003 -0.011008 0
0.0246016 -0.00771068 0
0.0244242 -0.00300292 0
0.024415400000000004 0.00223995 0
0.0245825 0.00748589 0
0.0249131 0.0120172 0
0.025384300000000005 0.015979 0
0.0259794 0.0194585 0
0.0266809 0.0223931 0
0.0274697 0.024652 0
0.028296600000000005 0.0244894 0
0.029056900000000004 0.0207985 0
0.029650300000000004 0.0149309 0
0.030048700000000005 0.00939184 0
0.0302879 0.00553453 0
0.0304349 0.00366098 0
0.030542 0.00290185 0
0.0306248 0.00210194 0
0.030667600000000003 0.000427341 0
0.030647100000000004 -0.00158793 0
0.030562200000000005 -0.00334075 0
0.030430500000000006 -0.00438992 0
0.030272600000000004 -0.00499159 0
0.0300874 -0.00603317 0
0.0298695 -0.00688021 0
0.029637800000000006 -0.00686138 0
0.029421800000000005 -0.00587473 0
0.0292648 -0.00341704 0
0.029205300000000003 -0.000201592 0
0.0292641 0.00358202 0
0.0294516 0.00746111 0
0.029761700000000002 0.0109018 0
0.030178700000000003 0.0139173 0
0.030692200000000003 0.0167119 0
0.0312768 0.0179448 0
0.031867400000000004 0.0172985 0
0.0324139 0.0154629 0
0.032881 0.0125602 0
0.033241 0.00918001 0
0.0334957 0.00641227 0
0.0336761 0.00467075 0
0.0338144 0.00379432 0
0.033934700000000005 0.0035079 0
0.0340507 0.00345911 0
0.0341597 0.00311375 0
0.0342555 0.00263574 0
0.0343364 0.00226001 0
0.0344068 0.00199853 0
0.0344722 0.00196571 0
0.0345403 0.00215292 0
0.034616 0.00240613 0
0.034701100000000006 0.00271654 0
0.034799300000000005 0.00319656 0
0.034918700000000004 0.00398177 0
0.0350685 0.00499298 0
0.035255 0.00616516 0
0.0354821 0.00741366 0
0.0357519 0.00870537 0
0.0360627 0.00986028 0
0.0364075 0.0107469 0
0.0367766 0.0113261 0
0.037160000000000006 0.0116251 0
0.037549400000000004 0.0117124 0
0.0379402 0.0117394 0
0.038331500000000004 0.0117307 0
0.0387189 0.0114888 0
0.0390949 0.0110891 0
0.0394588 0.0107654 0
0.039813900000000006 0.010577 0
0.0401655 0.0105499 0
0.040520200000000006 0.0107673 0
0.040886900000000004 0.0112499 0
0.0412732 0.0118987 0
0.041675800000000006 0.0122014 0
0.0420844 0.0122764 0
0.0424848 0.0116277 0
0.042849000000000005 0.0102238 0
0.0431619 0.00864264 0
0.043427600000000004 0.00744015 0
0.043660000000000004 0.00659258 0
0.043869500000000006 0.00605034 0
0.0440665 0.00584121 0
0.044263800000000006 0.00606205 0
0.04447670000000001 0.00676035 0
0.04472 0.00782897 0
0.044996 0.00864257 0
0.045290500000000004 0.00895172 0
0.045587300000000004 0.00884735 0
0.0458798 0.00867937 0
0.0461676 0.00861355 0
0.046455800000000005 0.00870311 0
0.0467452 0.00863886 0
0.04702970000000001 0.00843254 0
0.04730720000000001 0.00824222 0
0.0475801 0.00815658 0
0.047852500000000006 0.0082111 0
0.0481294 0.00842116 0
0.0484158 0.00876648 0
0.048715 0.00916722 0
0.049026 0.00944631 0
0.0493398 0.00932545 0
0.049644400000000005 0.00894312 0
0.0499347 0.00850087 0
0.0502114 0.00813821 0
0.05047940000000001 0.00799324 0
0.0507474 0.00812696 0
0.0510231 0.00841675 0
0.0513081 0.00864913 0
0.0515968 0.00861048 0
0.051875500000000005 0.00808013 0
0.0521326 0.00738199 0
0.052367300000000006 0.00674613 0
0.0525828 0.0062327 0
0.0527839 0.00587872 0
0.052976300000000004 0.00570306 0
0.0531644 0.00559478 0
0.0533478 0.00539366 0
0.053520700000000004 0.00496124 0
0.0536717 0.00408887 0
0.053789500000000004 0.00301692 0
0.0538715 0.00196703 0
0.0539207 0.00105872 0
0.053943500000000005 0.000385428 0
0.0539492 3.28411e-05 0
0.0539486 -2.33708e-05 0
0.053949000000000004 3.88907e-05 0
0.0539436 -0.000407595 0
0.053916000000000006 -0.00122563 0
0.0538616 -0.00196689 0
0.0537864 -0.00247529 0
0.0536986 -0.00272797 0
0.0536075 -0.00268915 0
0.05352320000000001 -0.00232915 0
0.0534568 -0.00163558 0
0.0534188 -0.000634062 0
0.0534198 0.000690939 0
0.0534697 0.00226879 0
0.0535785 0.00423122 0
0.053755000000000004 0.00629485 0
0.053998000000000004 0.0081631 0
0.054296000000000004 0.00962039 0
0.05464140000000001 0.0110503 0
0.055031000000000004 0.0122003 0
0.0554471 0.0126415 0
0.0558673 0.0125129 0
0.0562743 0.0118761 0
0.0566546 0.010942 0
0.056999900000000006 0.00982609 0
0.057305800000000004 0.00857331 0
0.0575648 0.00698313 0
0.05776100000000001 0.00479248 0
0.0578699 0.00175523 0
0.0578573 -0.0024994 0
0.0576952 -0.00706235 0
0.0573791 -0.0115942 0
0.0569194 -0.0157653 0
0.056334 -0.0190484 0
0.0556511 -0.0213578 0
0.054904900000000006 -0.0231387 0
0.05411830000000001 -0.0238638 0
0.053319000000000005 -0.0239835 0
0.0525248 -0.0235868 0
0.051754400000000006 -0.0225839 0
0.0510274 -0.0210338 0
0.0503614 -0.0189597 0
0.0497724 -0.0164477 0
0.049271800000000004 -0.0137058 0
0.0488661 -0.0107611 0
0.0485637 -0.00747497 0
0.0483779 -0.00381437 0
0.0483136 -0.000231692 0
0.048358 0.00258495 0
0.04847610000000001 0.00419304 0
0.048622900000000004 0.0045789 0
0.048775 0.00460022 0
0.048944100000000004 0.00565347 0
0.0491648 0.00765823 0
0.049468700000000004 0.010484 0
0.04984430000000001 0.0115006 0
0.0502485 0.0127858 0
0.050693600000000005 0.0136655 0
0.0511474 0.0129124 0
0.05154980000000001 0.0112556 0
0.0518945 0.00955779 0
0.0521869 0.00810021 0
0.0524345 0.00685431 0
0.0526455 0.00591003 0
0.05282970000000001 0.00521083 0
0.0529897 0.00438829 0
0.053114100000000004 0.00305263 0
0.0531817 0.000981526 0
0.0531658 -0.00189951 0
0.0530474 -0.0050462 0
0.052825800000000006 -0.00806375 0
0.052509 -0.0107377 0
0.0521114 -0.0129189 0
0.0516505 -0.0145644 0
0.0511416 -0.0158567 0
0.05059090000000001 -0.0170786 0
0.0500053 -0.0179361 0
0.0494005 -0.0180263 0
0.0487913 -0.0182149 0
0.048193 -0.0176063 0
0.047626100000000005 -0.0163705 0
0.04711 -0.0146349 0
0.04486760000000001 0.0759983 0
0.047373200000000004 0.0896074 0
0.050479 0.084081 0
0.052722000000000005 0.0570848 0
0.05389630000000001 0.0161573 0
0.053938400000000004 -0.00725776 0
0.053602300000000005 -0.0113474 0
0.05330650000000001 -0.00527764 0
0.0532805 0.00306075 0
0.053438 0.00496251 0
0.0534906 -0.00224584 0
0.05323220000000001 -0.0127482 0
0.0526919 -0.0185012 0
0.0520109 -0.0220363 0
0.0512296 -0.0235869 0
0.0505037 -0.019902 0
0.04992200000000001 -0.0151169 0
0.0495058 -0.010224 0
0.04921060000000001 -0.00781382 0
0.04899150000000001 -0.00538855 0
0.048848 -0.00331413 0
0.0487708 -0.00141035 0
0.0487498 6.63591e-05 0
0.048783900000000005 0.00200823 0
0.0488808 0.00374389 0
0.04904700000000001 0.00623858 0
0.0493103 0.00951803 0
0.04968260000000001 0.0125277 0
0.050135 0.0143104 0
0.050617 0.014387 0
0.051093400000000004 0.0141068 0
0.0515547 0.0136416 0
0.0519956 0.0126965 0
0.052379300000000004 0.0106819 0
0.0527036 0.00890239 0
0.05297350000000001 0.00741795 0
0.053200800000000006 0.00635021 0
0.053397700000000006 0.00553429 0
0.0535626 0.00431668 0
0.053673 0.00227159 0
0.05370180000000001 -0.000498981 0
0.05363130000000001 -0.00359005 0
0.0534581 -0.00662742 0
0.053188200000000005 -0.00935601 0
0.0528357 -0.0115917 0
0.0524183 -0.0132768 0
0.051951800000000006 -0.0146025 0
0.0514405 -0.0159698 0
0.0508892 -0.0169812 0
0.050313300000000005 -0.0174827 0
0.049729 -0.0175006 0
0.0491525 -0.0170259 0
0.048601200000000004 -0.016016 0
0.048092800000000005 -0.0144832 0
0.0476418 -0.012653 0
0.0472519 -0.0108071 0
0.0469255 -0.00883557 0
0.0466724 -0.00638528 0
0.046490500000000004 -0.00464377 0
0.046364 -0.00303179 0
0.0462847 -0.00178919 0
0.0462539 -3.06462e-05 0
0.046280600000000005 0.00157735 0
0.04637 0.00378326 0
0.0465454 0.0067224 0
0.0468215 0.0096696 0
0.047181200000000006 0.0116246 0
0.04758950000000001 0.0127034 0
0.0480111 0.0124492 0
0.0484132 0.0116925 0
0.04878540000000001 0.0106593 0
0.04912180000000001 0.00960719 0
0.04942680000000001 0.00877772 0
0.049708300000000004 0.00815742 0
0.049972 0.00771628 0
0.0502222 0.00731232 0
0.0504553 0.00665299 0
0.050658 0.0054636 0
0.0508122 0.0038317 0
0.05090990000000001 0.00211438 0
0.050950800000000004 0.000437833 0
0.050938500000000005 -0.0010591 0
0.0508827 -0.00215837 0
0.0507996 -0.00269581 0
0.0507084 -0.0027069 0
0.050620700000000005 -0.00259953 0
0.0505211 -0.00341971 0
0.0503893 -0.00439814 0
0.0502306 -0.00500954 0
0.0500602 -0.00511399 0
0.0498948 -0.00473036 0
0.049751100000000006 -0.00383904 0
0.0496466 -0.00240286 0
0.049597100000000005 -0.000575938 0
0.0496128 0.00142665 0
0.049695100000000006 0.00339842 0
0.0498401 0.00524546 0
0.05005230000000001 0.00742885 0
0.050335000000000005 0.00942122 0
0.050679600000000005 0.0111103 0
0.051074100000000004 0.0124472 0
0.051507000000000004 0.0134293 0
0.0519649 0.0139551 0
0.052430500000000005 0.0139007 0
0.052885100000000004 0.0133525 0
0.0533172 0.0125932 0
0.0537221 0.0117402 0
0.05409800000000001 0.0108629 0
0.054444000000000006 0.00993675 0
0.05475630000000001 0.00881182 0
0.0550235 0.00721635 0
0.0552257 0.00491916 0
0.0553384 0.00188803 0
0.05533830000000001 -0.00180808 0
0.0552107 -0.00563942 0
0.05495850000000001 -0.00925487 0
0.05459270000000001 -0.012453 0
0.0541301 -0.0150692 0
0.0535915 -0.0170483 0
0.052991500000000004 -0.0187992 0
0.052339800000000006 -0.0201467 0
0.0516529 -0.0209309 0
0.0509498 -0.0211521 0
0.05024920000000001 -0.0208175 0
0.0495689 -0.0199628 0
0.0489261 -0.0182938 0
0.048331400000000004 -0.0170864 0
0.0477958 -0.0150397 0
0.047337500000000005 -0.0125648 0
0.0469609 -0.010135 0
0.046672000000000005 -0.00725733 0
0.0464827 -0.00422101 0
0.046383100000000003 -0.00192777 0
0.04634630000000001 -0.000458227 0
0.0463484 0.000560962 0
0.0463802 0.00136177 0
0.0464509 0.00293702 0
0.0465891 0.00539025 0
0.0468201 0.00822203 0
0.047134300000000004 0.0104038 0
0.0475106 0.0120881 0
0.047925800000000005 0.0126018 0
0.048342800000000005 0.0123719 0
0.0487488 0.0120137 0
0.0491452 0.0118221 0
0.04953880000000001 0.011826 0
0.0499342 0.011897 0
0.050331 0.0119016 0
0.050725400000000004 0.0117432 0
0.0511107 0.0113585 0
0.051479000000000004 0.0107368 0
0.0518228 0.00990998 0
0.0521372 0.00899457 0
0.0524212 0.00810467 0
0.0526764 0.00725702 0
0.052903000000000006 0.00637775 0
0.053097500000000006 0.00530885 0
0.0532511 0.0039274 0
0.0533527 0.00220421 0
0.053391400000000006 0.000174873 0
0.053359500000000004 -0.0020069 0
0.0532551 -0.00412734 0
0.0530829 -0.00606961 0
0.052849900000000005 -0.00778673 0
0.05256380000000001 -0.00926632 0
0.0522292 -0.0107187 0
0.051848200000000004 -0.0120246 0
0.0514304 -0.0129299 0
0.0509903 -0.0133819 0
0.050543000000000005 -0.0133836 0
0.050103100000000005 -0.0129658 0
0.0496827 -0.0122496 0
0.049291800000000004 -0.0111971 0
0.0489411 -0.00985716 0
0.048636700000000005 -0.00843395 0
0.048382100000000004 -0.0068535 0
0.0481854 -0.00496141 0
0.048057100000000005 -0.0028313 0
0.04800020000000001 -0.000712966 0
0.0480157 0.00160919 0
0.048106800000000005 0.00378317 0
0.0482741 0.00620656 0
0.048529300000000004 0.00902581 0
0.0488768 0.011616 0
0.0492951 0.013208 0
0.049748200000000006 0.013846 0
0.0502151 0.014132 0
0.0506858 0.0140682 0
0.05114540000000001 0.0134554 0
0.05157780000000001 0.0125242 0
0.051978800000000006 0.0115923 0
0.0523503 0.0107622 0
0.05269650000000001 0.0100746 0
0.0530214 0.00946132 0
0.0533241 0.0087051 0
0.053594100000000006 0.00745758 0
0.053809800000000005 0.00545815 0
0.053946100000000004 0.00276384 0
0.05398410000000001 -0.000380219 0
0.0539149 -0.00360085 0
0.0537414 -0.00660534 0
0.0534747 -0.00918279 0
0.0531309 -0.0112603 0
0.0527261 -0.0128779 0
0.0522648 -0.0146984 0
0.0517468 -0.0162231 0
0.0511867 -0.0172408 0
0.05060200000000001 -0.0177383 0
0.0500094 -0.0177378 0
0.0494254 -0.0172415 0
0.04886700000000001 -0.016227 0
0.0483513 -0.0147157 0
0.047892500000000005 -0.0128822 0
0.0474956 -0.0109979 0
0.0471626 -0.00904904 0
0.046902400000000004 -0.00657661 0
0.046719000000000004 -0.00454005 0
0.0465959 -0.00301848 0
0.0465225 -0.00148441 0
0.0465025 0.00028735 0
0.046538800000000005 0.00185044 0
0.0466347 0.00389974 0
0.0468111 0.00667368 0
0.0470886 0.00979947 0
0.047453800000000004 0.011798 0
0.047868600000000004 0.012952 0
0.0483017 0.012879 0
0.048722 0.0123508 0
0.04912130000000001 0.0116212 0
0.0494936 0.0107589 0
0.049837900000000004 0.00996222 0
0.050157600000000004 0.00926972 0
0.05045620000000001 0.0087003 0
0.0507373 0.00819794 0
0.050999300000000004 0.00751626 0
0.0512311 0.00636628 0
0.051415800000000005 0.00470547 0
0.051539 0.00276666 0
0.0515969 0.000808612 0
0.051591 -0.00104204 0
0.05152810000000001 -0.0025933 0
0.0514217 -0.00364459 0
0.0512898 -0.00415867 0
0.05114730000000001 -0.00436117 0
0.050988500000000006 -0.00521128 0
0.050790600000000005 -0.00661129 0
0.050547100000000005 -0.00787662 0
0.0502687 -0.00870387 0
0.049971 -0.00905355 0
0.049670000000000006 -0.00892491 0
0.0493813 -0.0083354 0
0.049121200000000004 -0.00722526 0
0.0489077 -0.00557157 0
0.0487568 -0.00350842 0
0.048678400000000004 -0.00128148 0
0.048673400000000006 0.000891709 0
0.0487378 0.00287779 0
0.048872200000000005 0.00514738 0
0.0490833 0.00742413 0
0.049371200000000004 0.00975322 0
0.049732200000000004 0.0117175 0
0.050147500000000005 0.0130429 0
0.0505994 0.0139909 0
0.0510767 0.0145652 0
0.0515621 0.0144599 0
0.0520325 0.01373 0
0.0524738 0.0127917 0
0.0528843 0.0119027 0
0.0532668 0.0111062 0
0.0536239 0.0103695 0
0.0539559 0.0095704 0
0.0108153 -0.0697857 0
0.008416400000000004 -0.0682372 0
0.0066183999999999965 -0.0411216 0
0.005509399999999998 -0.0269861 0
0.004870700000000006 -0.0122489 0
0.004511100000000004 -0.0106386 0
0.004489000000000007 0.0125307 0
0.0048787 0.0124867 0
0.005272700000000005 0.0108284 0
0.005612900000000004 0.0102212 0
0.005986500000000006 0.0128896 0
0.006576899999999997 0.0227995 0
0.0074890999999999985 0.0310506 0
0.0087121 0.042571 0
0.0103129 0.0495902 0
0.012044700000000005 0.0546524 0
0.013888900000000003 0.055816 0
0.0157978 0.058608 0
0.0178117 0.0629489 0
0.019940700000000006 0.0632025 0
0.021942000000000003 0.0563136 0
0.023633400000000006 0.0451972 0
0.024908400000000004 0.0322991 0
0.025836200000000004 0.0246611 0
0.0265989 0.0215567 0
0.027254600000000004 0.0179056 0
0.0277822 0.0136034 0
0.028109000000000002 0.00617533 0
0.028189600000000002 -0.000760498 0
0.028068000000000003 -0.00595414 0
0.0278167 -0.00878359 0
0.027435800000000003 -0.0120835 0
0.0269869 -0.0148022 0
0.0263822 -0.0214861 0
0.0255967 -0.0243651 0
0.024789400000000003 -0.0237666 0
0.024051500000000003 -0.0205427 0
0.023441700000000003 -0.0157655 0
0.022936900000000003 -0.0133078 0
0.022576000000000006 -0.00809142 0
0.0224291 -0.000971562 0
0.022511000000000003 0.00548111 0
0.022804400000000002 0.0117855 0
0.023302300000000005 0.0176729 0
0.0239819 0.0226818 0
0.0248079 0.0264679 0
0.025741 0.029228 0
0.0267511 0.0310752 0
0.0277605 0.0289172 0
0.028633400000000003 0.023329 0
0.029293600000000003 0.0166313 0
0.0297472 0.0111676 0
0.030056200000000005 0.00794397 0
0.0302954 0.00673763 0
0.0305107 0.0062145 0
0.0306885 0.00438016 0
0.030792400000000004 0.00191626 0
0.030813900000000005 -0.00048832 0
0.030761500000000004 -0.00242819 0
0.0306593 -0.00347073 0
0.030529300000000002 -0.00423864 0
0.030359000000000004 -0.0058776 0
0.030142600000000006 -0.00688794 0
0.029912300000000003 -0.00674602 0
0.029704100000000004 -0.00556595 0
0.029558900000000006 -0.00301873 0
0.0295143 0.000300918 0
0.0295891 0.00402061 0
0.0297894 0.00779881 0
0.030111700000000005 0.0113224 0
0.030546000000000004 0.0145241 0
0.0310821 0.0174521 0
0.031702900000000006 0.0194493 0
0.0323559 0.0195291 0
0.032975700000000004 0.0176994 0
0.033507800000000004 0.0141712 0
0.033907 0.00998486 0
0.0341795 0.006783 0
0.034371900000000004 0.00508573 0
0.034527600000000006 0.00440488 0
0.0346681 0.00409269 0
0.034797100000000004 0.00367647 0
0.0349109 0.00317184 0
0.035006 0.0025589 0
0.035082100000000005 0.00205753 0
0.0351454 0.0017881 0
0.035204400000000004 0.00177346 0
0.0352661 0.00195186 0
0.0353313 0.00197715 0
0.0353988 0.0021249 0
0.0354782 0.00268486 0
0.035584000000000005 0.00368667 0
0.0357297 0.00503283 0
0.035922800000000005 0.00650147 0
0.0361659 0.00801816 0
0.036459000000000005 0.00947793 0
0.0367974 0.0107343 0
0.0371719 0.0116394 0
0.0375708 0.0122206 0
0.0379841 0.0125286 0
0.038404400000000005 0.0126674 0
0.038828100000000004 0.0127567 0
0.039254800000000006 0.0128376 0
0.039681900000000006 0.0127748 0
0.0401045 0.0125865 0
0.0405205 0.0123731 0
0.0409307 0.0122708 0
0.0413398 0.0122998 0
0.0417533 0.012538 0
0.042178200000000006 0.0129574 0
0.0426186 0.0134387 0
0.043071700000000004 0.0137144 0
0.0435298 0.0136922 0
0.04397670000000001 0.0130483 0
0.0443919 0.0118782 0
0.0447656 0.0106195 0
0.04510070000000001 0.00958157 0
0.0454058 0.00880634 0
0.0456905 0.00835853 0
0.0459668 0.00829636 0
0.0462489 0.00868277 0
0.04655140000000001 0.00949531 0
0.0468857 0.0105193 0
0.0472469 0.0110657 0
0.047619800000000004 0.0112779 0
0.047998700000000005 0.0114534 0
0.048384500000000004 0.0116886 0
0.048779100000000006 0.0119624 0
0.0491823 0.0122141 0
0.0495901 0.012214 0
0.0499937 0.0119947 0
0.050388300000000004 0.0116964 0
0.0507729 0.0114039 0
0.0511493 0.0112163 0
0.0515216 0.0111473 0
0.0518933 0.0111702 0
0.0522666 0.0112296 0
0.0526403 0.0111691 0
0.05300780000000001 0.0108565 0
0.0533594 0.0102207 0
0.053685300000000005 0.00933393 0
0.0539801 0.00840646 0
0.0542448 0.0075353 0
0.054482100000000006 0.00675957 0
0.05469450000000001 0.0060255 0
0.0548818 0.00524341 0
0.055041400000000004 0.00435768 0
0.05516890000000001 0.00332119 0
0.055258800000000004 0.00210045 0
0.0553028 0.000593268 0
0.0552959 -0.000924924 0
0.0552401 -0.00232394 0
0.0551412 -0.00351065 0
0.0550071 -0.00444977 0
0.054845500000000005 -0.00518151 0
0.054659 -0.00597245 0
0.054446100000000004 -0.00673688 0
0.054211 -0.00729796 0
0.05396190000000001 -0.00757881 0
0.0537087 -0.00755381 0
0.053463000000000004 -0.00712517 0
0.0532382 -0.00632281 0
0.053048200000000004 -0.00504515 0
0.052909300000000006 -0.00328903 0
0.052834500000000006 -0.0012578 0
0.052830100000000005 0.000972081 0
0.052902500000000005 0.00328013 0
0.0530505 0.00549458 0
0.0532763 0.00799339 0
0.0535846 0.0103814 0
0.0539663 0.0123439 0
0.054403400000000005 0.0137237 0
0.0548776 0.014643 0
0.0553763 0.015204 0
0.055884 0.0151741 0
0.056380700000000006 0.0145943 0
0.0568505 0.0135786 0
0.0572811 0.012304 0
0.05766790000000001 0.0109772 0
0.0580083 0.0094778 0
0.0582916 0.00754739 0
0.0584992 0.00492279 0
0.058603800000000004 0.0013737 0
0.0585779 -0.00283509 0
0.058406900000000005 -0.00719877 0
0.058093000000000006 -0.0113745 0
0.057648500000000005 -0.0149931 0
0.057096600000000004 -0.0181024 0
0.056474 -0.0194613 0
0.05579970000000001 -0.020858 0
0.055085800000000004 -0.021829 0
0.0543502 -0.022177 0
0.0536146 -0.0218734 0
0.052900100000000005 -0.0209507 0
0.052225900000000006 -0.0194957 0
0.0516089 -0.0175603 0
0.0510626 -0.0152935 0
0.0505954 -0.0128468 0
0.0502142 -0.0101122 0
0.04993 -0.00704556 0
0.049753500000000006 -0.00366748 0
0.0496841 -0.00067163 0
0.049703500000000005 0.001499 0
0.049777800000000004 0.00284904 0
0.0498815 0.00334152 0
0.050008500000000004 0.00435815 0
0.0501853 0.00630838 0
0.05044270000000001 0.00913173 0
0.05079500000000001 0.0117301 0
0.0512215 0.0136778 0
0.051693300000000005 0.0145721 0
0.0521822 0.0145172 0
0.0526529 0.0137489 0
0.0530822 0.0122525 0
0.0534678 0.0109367 0
0.0538106 0.0097278 0
0.054119200000000006 0.00890781 0
0.0544086 0.0085504 0
0.054689100000000004 0.00828557 0
0.0549534 0.00750024 0
0.0551762 0.00578655 0
0.0553217 0.00294173 0
0.0553637 -0.000270772 0
0.0552988 -0.00345265 0
0.0551318 -0.00634744 0
0.0548775 -0.00869172 0
0.054555900000000004 -0.0104291 0
0.0541854 -0.0116714 0
0.05377 -0.0131847 0
0.0533038 -0.014664 0
0.052796 -0.0156627 0
0.052264500000000005 -0.0161178 0
0.051726900000000006 -0.0160538 0
0.0512005 -0.0154761 0
0.0507024 -0.0143861 0
0.0502479 -0.0129128 0
0.04984570000000001 -0.011268 0
0.049499 -0.00958311 0
0.0492157 -0.00744294 0
0.0490014 -0.00549119 0
0.0488458 -0.00397979 0
0.0487432 -0.00225864 0
0.0486983 -0.000463487 0
0.04871640000000001 0.00153617 0
0.0488019 0.00353397 0
0.0489642 0.00619779 0
0.0492271 0.00949065 0
0.049592300000000006 0.0120962 0
0.050027300000000004 0.0138323 0
0.0504978 0.0140967 0
0.050958100000000006 0.0135101 0
0.0513906 0.0124327 0
0.0517817 0.0110982 0
0.0521305 0.00993938 0
0.0524467 0.00913147 0
0.0527417 0.00864441 0
0.0530245 0.00835698 0
0.0532976 0.00802057 0
0.05355220000000001 0.00719553 0
0.053766900000000006 0.00564541 0
0.053919800000000004 0.0035836 0
0.054001600000000004 0.00143151 0
0.0540122 -0.000669523 0
0.05395610000000001 -0.00255721 0
0.053844500000000003 -0.00396938 0
0.053696600000000004 -0.00476033 0
0.0535315 -0.00507798 0
0.053355 -0.00555984 0
0.0531465 -0.00694154 0
0.0528907 -0.00829229 0
0.0525962 -0.00926055 0
0.0005996000000000057 0.131835 0
0.004859500000000003 0.134591 0
0.009439000000000003 0.123599 0
0.012810700000000001 0.0771726 0
0.014498300000000006 0.0309554 0
0.014818900000000003 -0.00713294 0
0.0142942 -0.0163431 0
0.013708200000000004 -0.0183491 0
0.013037600000000003 -0.0223928 0
0.012111900000000009 -0.0350437 0
0.010563500000000003 -0.0559959 0
0.008423399999999998 -0.0706356 0
0.0058758000000000005 -0.0812843 0
0.003030900000000003 -0.0861263 0
0.00030530000000000834 -0.0788237 0
-0.002076300000000003 -0.0635681 0
-0.003830100000000003 -0.0415318 0
-0.0048113999999999935 -0.0208032 0
-0.005515099999999995 -0.0243591 0
-0.006560200000000002 -0.0358889 0
-0.007620000000000002 -0.0265394 0
-0.008462899999999995 -0.0257215 0
-0.0093424 -0.0256434 0
-0.010083800000000004 -0.0186917 0
-0.01060019999999999 -0.0127101 0
-0.010906899999999997 -0.00585111 0
-0.011050900000000002 -0.00369104 0
-0.011154799999999992 -0.00277287 0
-0.011230699999999996 -0.00173126 0
-0.011245999999999992 0.00107272 0
-0.011142899999999997 0.00491291 0
-0.010930700000000002 0.00752112 0
-0.0106464 0.00932636 0
-0.010293700000000003 0.0119754 0
-0.009818399999999991 0.0166326 0
-0.009193800000000002 0.0183129 0
-0.008536599999999991 0.0201642 0
-0.007863499999999995 0.0200793 0
-0.007261900000000002 0.0164149 0
-0.006731100000000004 0.0160484 0
-0.0061593999999999954 0.018462 0
-0.005484599999999992 0.0218707 0
-0.0047093 0.0243248 0
-0.0038789999999999936 0.025222 0
-0.0030373999999999957 0.0251413 0
-0.0022059999999999996 0.0247644 0
-0.001387299999999994 0.0243693 0
-0.0005833999999999978 0.0238609 0
0.00020050000000000623 0.0231832 0
0.0009592999999999963 0.022373 0
0.001689999999999997 0.0215202 0
0.002393199999999998 0.0207272 0
0.003072100000000008 0.0200595 0
0.0037314000000000097 0.0195596 0
0.004379099999999997 0.0193705 0
0.0050272999999999984 0.0195761 0
0.005687499999999998 0.0200686 0
0.006367400000000009 0.0207214 0
0.0070712 0.0214829 0
0.007801500000000003 0.0223158 0
0.008559400000000009 0.0231335 0
0.009343000000000004 0.0238545 0
0.01014480000000001 0.024227 0
0.0109543 0.0243525 0
0.011773800000000001 0.0248927 0
0.012623200000000001 0.0260115 0
0.013519700000000003 0.0277897 0
0.014502600000000004 0.0308706 0
0.015529400000000006 0.0303983 0
0.0164983 0.0275788 0
0.017332300000000002 0.0223716 0
0.017966800000000005 0.0160184 0
0.0184068 0.0109756 0
0.018715700000000002 0.00808425 0
0.018964100000000005 0.0071487 0
0.019168300000000006 0.00496377 0
0.019296400000000005 0.00302361 0
0.019365800000000002 0.000868273 0
0.019349700000000004 -0.00157568 0
0.019270000000000002 -0.0029193 0
0.0191565 -0.00377999 0
0.018996700000000005 -0.00573197 0
0.018774200000000005 -0.00728655 0
0.018539200000000006 -0.00640518 0
0.018371700000000005 -0.00350596 0
0.0183127 -8.89778e-05 0
0.018379900000000005 0.00397301 0
0.0185798 0.00775242 0
0.018899200000000005 0.0112 0
0.019329600000000002 0.0144119 0
0.0198609 0.0172493 0
0.0204796 0.0196822 0
0.021171600000000006 0.0216471 0
0.021920000000000002 0.0230827 0
0.022683400000000006 0.0223002 0
0.023365300000000006 0.0183969 0
0.0238791 0.0125704 0
0.024202600000000005 0.00734642 0
0.024384100000000006 0.00409115 0
0.024491500000000006 0.00266228 0
0.0245603 0.00154005 0
0.024590400000000005 0.000353068 0
0.0245808 -0.000887763 0
0.024534300000000002 -0.00180449 0
0.0244597 -0.00261541 0
0.024359600000000002 -0.00330533 0
0.024234000000000006 -0.00413151 0
0.024075900000000004 -0.00525347 0
0.023899700000000003 -0.00493055 0
0.023775500000000005 -0.00232132 0
0.023748900000000003 0.000691864 0
0.023838000000000005 0.00454692 0
0.024061200000000005 0.00863004 0
0.024414400000000003 0.0123033 0
0.024882 0.0155206 0
0.0254505 0.0183936 0
0.0261095 0.020952 0
0.026833300000000004 0.0220635 0
0.027554600000000005 0.0209583 0
0.0281891 0.0168655 0
0.028649100000000004 0.0109272 0
0.028923700000000004 0.00612119 0
0.029074600000000006 0.00342373 0
0.029166300000000006 0.00232861 0
0.029227500000000003 0.00144027 0
0.029262300000000005 0.000685118 0
0.0292696 -0.000141541 0
0.0292496 -0.00101978 0
0.029204300000000002 -0.00163216 0
0.029145500000000005 -0.00181046 0
0.029086600000000004 -0.00168916 0
0.0290288 -0.00175257 0
0.028966700000000005 -0.00189916 0
0.0289089 -0.00148157 0
0.028876600000000002 -0.000407099 0
0.028890200000000005 0.00122388 0
0.028964300000000005 0.00317089 0
0.0291072 0.00532157 0
0.029321800000000002 0.00744675 0
0.029604600000000002 0.00939023 0
0.029943400000000002 0.0107694 0
0.0303162 0.0114829 0
0.030704500000000003 0.011761 0
0.031100500000000003 0.0120045 0
0.031505700000000005 0.0123026 0
0.0319213 0.0126206 0
0.032347 0.0129078 0
0.0327816 0.0131508 0
0.033223600000000006 0.0133547 0
0.0336716 0.0135164 0
0.0341243 0.0136359 0
0.03458 0.0136977 0
0.0350369 0.013714 0
0.0354937 0.0136897 0
0.035948900000000006 0.0136263 0
0.0364015 0.0135344 0
0.036850400000000005 0.0134026 0
0.0372936 0.0131966 0
0.0377293 0.0129595 0
0.0381579 0.0127817 0
0.0385829 0.0127493 0
0.0390099 0.0128913 0
0.0394445 0.0131918 0
0.039890800000000004 0.0135811 0
0.040350300000000006 0.0139653 0
0.040821500000000004 0.0142872 0
0.0413026 0.0145419 0
0.0417891 0.0146127 0
0.0422736 0.0144145 0
0.0427463 0.0139504 0
0.0432019 0.0134177 0
0.043641700000000005 0.0130253 0
0.044073100000000004 0.0129173 0
0.0445059 0.0130903 0
0.044948800000000004 0.0134999 0
0.0454088 0.014097 0
0.045891 0.0148075 0
0.04639460000000001 0.0153314 0
0.0469091 0.0154821 0
0.047424100000000004 0.0153925 0
0.04793220000000001 0.0150857 0
0.0484275 0.014647 0
0.0489077 0.0141978 0
0.04937420000000001 0.0138283 0
0.049830700000000006 0.0136089 0
0.0502832 0.0135724 0
0.050736100000000006 0.01361 0
0.0511884 0.0134934 0
0.0516306 0.0129915 0
0.0520467 0.0119277 0
0.052418900000000004 0.0104359 0
0.052739400000000006 0.00888607 0
0.0530099 0.00743775 0
0.05323510000000001 0.00617603 0
0.0534206 0.00502559 0
0.0535679 0.00387308 0
0.0536758 0.00264374 0
0.0537406 0.00129242 0
0.0537546 -0.000433367 0
0.053701 -0.00270633 0
0.053570900000000005 -0.00495877 0
0.053369700000000006 -0.00695952 0
0.053108300000000004 -0.00857098 0
0.052801200000000006 -0.00971862 0
0.052463800000000005 -0.0104195 0
0.0521073 -0.0109476 0
0.0517368 -0.0112106 0
0.0513642 -0.0110933 0
0.051001200000000003 -0.0106572 0
0.0506577 -0.00994095 0
0.050344400000000004 -0.008851 0
0.0500684 -0.00772445 0
0.0498348 -0.00627943 0
0.049656500000000006 -0.00441941 0
0.049545200000000005 -0.00228891 0
0.049509000000000004 8.55952e-05 0
0.0495554 0.00256459 0
0.0496872 0.0052682 0
0.0499044 0.00764472 0
0.0502022 0.0101582 0
0.05058220000000001 0.0124787 0
0.0510299 0.014202 0
0.05152570000000001 0.0154236 0
0.0520568 0.016372 0
0.05261540000000001 0.0170733 0
0.053187 0.0170974 0
0.0537458 0.0163707 0
0.054271400000000004 0.0151743 0
0.0547546 0.0138974 0
0.055197500000000004 0.0127715 0
0.0556069 0.0118727 0
0.0559875 0.0110029 0
0.056333400000000006 0.00973329 0
0.05662110000000001 0.00749033 0
0.0568183 0.00429156 0
0.0569002 0.000603623 0
0.056841600000000006 -0.00392925 0
0.0566356 -0.00818591 0
0.056294300000000005 -0.0119878 0
0.055842 -0.0148086 0
0.055317500000000006 -0.0163742 0
0.0547603 -0.0168919 0
0.0541836 -0.017667 0
0.0535829 -0.0182702 0
0.052972500000000006 -0.0182521 0
0.0523743 -0.0175551 0
0.051811800000000005 -0.0161523 0
0.051307000000000005 -0.0141636 0
0.050875100000000006 -0.0118311 0
0.050524 -0.00935412 0
0.0502558 -0.00686347 0
0.050074600000000004 -0.0040869 0
0.0499913 -0.00103702 0
0.0500087 0.00195055 0
0.050118 0.00444212 0
0.0502951 0.00608484 0
0.0505164 0.00716654 0
0.050769 0.00799428 0
0.051060100000000004 0.00954359 0
0.0514157 0.011802 0
0.0518584 0.0146707 0
0.052385600000000004 0.0164604 0
0.05295130000000001 0.017678 0
0.0535525 0.0181118 0
0.0541508 0.0177381 0
0.0547351 0.0174137 0
0.055311 0.0171273 0
0.0558718 0.0163066 0
0.05639380000000001 0.014581 0
0.056823200000000004 0.0108979 0
0.057121000000000005 0.00696981 0
0.015702100000000004 0.14467 0
0.0204412 0.152023 0
0.025669500000000005 0.145717 0
0.0299151 0.104803 0
0.0325668 0.0607356 0
0.033859400000000005 0.0224746 0
0.034394 0.0197841 0
0.0351602 0.0263237 0
0.036137800000000005 0.0314263 0
0.0371838 0.0295952 0
0.037942800000000006 0.0152732 0
0.0381804 3.32705e-05 0
0.0379648 -0.011648 0
0.037449 -0.0180098 0
0.0368314 -0.0180861 0
0.0362714 -0.0157707 0
0.035760400000000005 -0.0146336 0
0.035350900000000005 -0.0101742 0
0.035023200000000004 -0.0108671 0
0.0345777 -0.0167389 0
0.033923 -0.021816 0
0.033151400000000004 -0.023913 0
0.032353200000000006 -0.0236541 0
0.0315944 -0.0217512 0
0.0309028 -0.0198523 0
0.030259800000000003 -0.0188124 0
0.029653700000000005 -0.0175559 0
0.029099200000000006 -0.0155906 0
0.028638300000000005 -0.0119413 0
0.028314600000000002 -0.00764896 0
0.028133400000000003 -0.00344246 0
0.0280942 0.0008913 0
0.028201800000000006 0.00536387 0
0.0284538 0.00950098 0
0.028840500000000005 0.0134855 0
0.029356700000000006 0.0172556 0
0.029993700000000005 0.0207277 0
0.0307213 0.0224197 0
0.0314583 0.0214859 0
0.032137000000000006 0.0192926 0
0.0327247 0.0159763 0
0.033184200000000004 0.0117086 0
0.033506900000000006 0.00804601 0
0.0337292 0.00561916 0
0.0338902 0.00426161 0
0.0340212 0.00374926 0
0.0341465 0.00383517 0
0.0342738 0.00376808 0
0.0343812 0.00263327 0
0.034441400000000004 0.00111705 0
0.034461000000000006 0.000190365 0
0.0344589 -0.00022311 0
0.034450600000000005 -0.000215046 0
0.034448900000000005 0.000150568 0
0.0344613 0.000596809 0
0.0344891 0.00108637 0
0.0345359 0.00174016 0
0.0346093 0.00267771 0
0.034719900000000005 0.00395411 0
0.0348781 0.00549755 0
0.035089100000000005 0.00710192 0
0.035355700000000004 0.0088107 0
0.0356771 0.0103612 0
0.0360446 0.0115837 0
0.0364461 0.0124075 0
0.0368686 0.0128716 0
0.037301900000000006 0.0130876 0
0.037740100000000006 0.0131959 0
0.038178800000000006 0.0130553 0
0.038604400000000004 0.0124816 0
0.039009100000000005 0.0118453 0
0.0393968 0.0114963 0
0.039777900000000005 0.0114104 0
0.0401605 0.0115812 0
0.0405538 0.0120435 0
0.040967 0.0127418 0
0.041405700000000004 0.0135499 0
0.0418658 0.0139989 0
0.0423351 0.014075 0
0.042797100000000005 0.0135676 0
0.0432314 0.0125018 0
0.0436252 0.0111769 0
0.0439777 0.010073 0
0.0443001 0.00936317 0
0.0446053 0.00902857 0
0.044906 0.00907008 0
0.0452144 0.00947673 0
0.04554230000000001 0.0102001 0
0.045897600000000004 0.0110753 0
0.046276300000000006 0.0115739 0
0.0466656 0.0117538 0
0.0470599 0.0119061 0
0.047461 0.0121677 0
0.0478731 0.0125611 0
0.04830040000000001 0.0130714 0
0.048746000000000005 0.0136348 0
0.0492085 0.0140706 0
0.0496824 0.0143318 0
0.0501616 0.0143879 0
0.050639 0.0142427 0
0.05110870000000001 0.0139375 0
0.0515659 0.0134991 0
0.052006800000000006 0.0129796 0
0.052430000000000004 0.0124294 0
0.052834000000000006 0.0118304 0
0.0532141 0.0109715 0
0.053558 0.0096516 0
0.0538482 0.00776401 0
0.054066100000000006 0.00535999 0
0.0541972 0.00260239 0
0.054231800000000004 -0.000402157 0
0.0541653 -0.00341748 0
0.05400340000000001 -0.00608176 0
0.0537609 -0.008289 0
0.05345180000000001 -0.0101085 0
0.0530813 -0.0120127 0
0.052647 -0.0139051 0
0.052157300000000004 -0.0153096 0
0.0516306 -0.0161612 0
0.0510844 -0.0165107 0
0.0505351 -0.0163795 0
0.049998600000000004 -0.0157588 0
0.0494918 -0.0146247 0
0.0490309 -0.0130478 0
0.048627100000000006 -0.0112498 0
0.0482852 -0.00932973 0
0.0480082 -0.00736048 0
0.047804400000000004 -0.0048963 0
0.0476757 -0.00292606 0
0.0476091 -0.00120323 0
0.0475939 0.000199207 0
0.04763100000000001 0.00205994 0
0.047730100000000004 0.00382859 0
0.0478958 0.00609429 0
0.048148300000000005 0.00903452 0
0.048504200000000004 0.0121083 0
0.048940700000000004 0.0136928 0
0.049403100000000005 0.013978 0
0.049871900000000004 0.0139815 0
0.0503335 0.0138047 0
0.050778500000000004 0.0128271 0
0.0511836 0.0114041 0
0.051535300000000006 0.0098287 0
0.0518399 0.0085638 0
0.0521075 0.00757409 0
0.0523458 0.00679616 0
0.0525577 0.00592771 0
0.052733600000000005 0.00460852 0
0.052853800000000006 0.00258107 0
0.052894300000000005 -9.83367e-05 0
0.0528411 -0.00295525 0
0.05269360000000001 -0.00572153 0
0.0524588 -0.00817929 0
0.052149600000000004 -0.0101955 0
0.051781400000000005 -0.0117426 0
0.0513661 -0.0130737 0
0.05090700000000001 -0.0143628 0
0.0504114 -0.0152518 0
0.0498951 -0.0156227 0
0.049375800000000004 -0.0154837 0
0.04886940000000001 -0.0148529 0
0.0483922 -0.0137631 0
0.0479571 -0.012371 0
0.047573000000000004 -0.0107067 0
0.0472472 -0.00889917 0
0.0469845 -0.00690803 0
0.04678600000000001 -0.00504908 0
0.046649 -0.00321714 0
0.046570200000000006 -0.00160343 0
0.0465529 0.000597874 0
0.0466095 0.00272467 0
0.0467426 0.00517476 0
0.0469652 0.00812372 0
0.047291200000000005 0.0112497 0
0.04770340000000001 0.0131658 0
0.048158400000000004 0.0139511 0
0.0486224 0.0137939 0
0.0490718 0.0131715 0
0.0494937 0.0121472 0
0.0498792 0.0110637 0
0.050231300000000007 0.0101367 0
0.0505559 0.0094135 0
0.05085970000000001 0.0088714 0
0.051146800000000006 0.00838149 0
0.051413600000000004 0.00758856 0
0.0516445 0.00624297 0
0.0518208 0.00434901 0
0.0519275 0.00214263 0
0.0519596 -0.000102848 0
0.051918200000000005 -0.00224214 0
0.051810800000000004 -0.00403846 0
0.0516524 -0.00530749 0
0.0514608 -0.00608335 0
0.0512478 -0.00669109 0
0.051001700000000004 -0.00805895 0
0.0507083 -0.00943707 0
0.050375100000000006 -0.0104377 0
0.0500157 -0.0110323 0
0.049642900000000004 -0.0112626 0
0.0492687 -0.0111341 0
0.048903 -0.0107632 0
0.048556 -0.0100008 0
0.0482441 -0.00867563 0
0.04798620000000001 -0.00679179 0
0.0477972 -0.00463758 0
0.0476827 -0.00226576 0
0.0476471 -1.69442e-05 0
0.047685000000000005 0.00225363 0
0.047804200000000005 0.00484633 0
0.04800990000000001 0.00738572 0
0.0483014 0.00998853 0
0.048674 0.0121586 0
0.0491057 0.0135606 0
0.04957500000000001 0.014506 0
0.0500714 0.0152156 0
0.050582600000000005 0.0153627 0
0.0510868 0.0148285 0
0.0515655 0.0139069 0
0.0520127 0.0129937 0
0.0524318 0.012222 0
0.052827900000000004 0.0116037 0
0.053205300000000004 0.0110829 0
0.053564200000000006 0.0104456 0
0.0538942 0.0093116 0
0.054173200000000005 0.00739979 0
0.05437550000000001 0.00477323 0
0.0544814 0.00167694 0
0.0544793 -0.00165347 0
0.0543669 -0.00488959 0
0.054152500000000006 -0.00775388 0
0.05385140000000001 -0.0101064 0
0.053481100000000004 -0.0119402 0
0.053053 -0.0136318 0
0.052568500000000004 -0.0152975 0
0.052035700000000004 -0.0165201 0
0.051471600000000006 -0.0172065 0
0.0508938 -0.0173705 0
0.050319300000000004 -0.017036 0
0.049764600000000006 -0.0162008 0
0.0492466 -0.0148688 0
0.048780500000000004 -0.0131312 0
0.0483764 -0.0111968 0
0.0480377 -0.00919957 0
0.0477686 -0.00701089 0
0.0475802 -0.00434679 0
0.0474701 -0.00244507 0
0.04742010000000001 -0.000667343 0
0.0474228 0.00075237 0
0.04747420000000001 0.0023563 0
0.0475805 0.00399448 0
0.04775310000000001 0.00637062 0
0.048018500000000006 0.0095251 0
0.04838730000000001 0.0123232 0
0.0488371 0.0145167 0
0.049337500000000006 0.015126 0
0.0498349 0.0147251 0
0.050316400000000004 0.0141751 0
0.050765000000000005 0.0128694 0
0.051170600000000004 0.0114438 0
0.0515264 0.0100336 0
0.05184180000000001 0.00900465 0
0.0521293 0.00834153 0
0.052398 0.00781346 0
0.0526454 0.00700681 0
0.0528556 0.00556659 0
0.0530041 0.00331628 0
0.0530655 0.000455827 0
0.0530288 -0.0025081 0
0.0528952 -0.00532309 0
0.052674 -0.00774488 0
0.0523811 -0.00964831 0
0.017362100000000005 0.109342 0
0.020883400000000003 0.116416 0
0.024832700000000006 0.106729 0
0.027712100000000003 0.0685901 0
0.029075000000000004 0.0208561 0
0.0292619 -0.00821363 0
0.028792400000000003 -0.014764 0
0.028299500000000005 -0.014305 0
0.027825300000000004 -0.0147028 0
0.0271908 -0.0237453 0
0.026171200000000006 -0.0369153 0
0.024731000000000003 -0.048613 0
0.0229313 -0.0583746 0
0.0208792 -0.0634852 0
0.018771000000000003 -0.0616079 0
0.016785900000000006 -0.0570538 0
0.015065800000000004 -0.0455553 0
0.013806100000000002 -0.0315191 0
0.012816500000000002 -0.0295575 0
0.011892399999999997 -0.0255123 0
0.011032600000000004 -0.0259661 0
0.010164800000000002 -0.0258969 0
0.009342500000000004 -0.022977 0
0.008661299999999997 -0.0179226 0
0.008153099999999996 -0.0130336 0
0.007766900000000007 -0.010582 0
0.0074507000000000045 -0.00840906 0
0.007221199999999997 -0.00535315 0
0.007094200000000009 -0.0023872 0
0.007067500000000004 0.000580355 0
0.007130200000000003 0.00301321 0
0.007274700000000009 0.0055625 0
0.007502599999999998 0.00794913 0
0.007806500000000008 0.0101648 0
0.008181800000000003 0.012209 0
0.0086204 0.0139698 0
0.009111599999999997 0.0153452 0
0.0096416 0.0163474 0
0.0101995 0.0170373 0
0.010774900000000004 0.0174147 0
0.0113563 0.0174262 0
0.011935000000000001 0.0172792 0
0.012506200000000009 0.0169794 0
0.013064700000000005 0.0165332 0
0.013605600000000002 0.0158918 0
0.014114400000000006 0.0145639 0
0.014565600000000005 0.0125398 0
0.014940300000000004 0.0100738 0
0.015236600000000003 0.0079051 0
0.015470300000000006 0.00627374 0
0.015646600000000004 0.0044 0
0.015763200000000005 0.00274238 0
0.015833700000000006 0.00167206 0
0.015889600000000004 0.00192307 0
0.0159715 0.00311895 0
0.016109000000000005 0.00515726 0
0.016321600000000006 0.00748552 0
0.01661 0.00966382 0
0.0169643 0.0114482 0
0.0173735 0.0129904 0
0.017831400000000004 0.0143972 0
0.018334300000000005 0.0156886 0
0.018877500000000005 0.0168088 0
0.0194538 0.0176781 0
0.020047500000000003 0.0177303 0
0.020618500000000005 0.016401 0
0.021117500000000004 0.0135107 0
0.021505300000000005 0.00990456 0
0.0217754 0.00652377 0
0.0219487 0.00420619 0
0.0220515 0.00209662 0
0.022089000000000004 0.000365308 0
0.022084200000000005 -0.000463868 0
0.022066000000000002 -0.000528934 0
0.022052300000000004 -0.00029015 0
0.0220404 -0.000433203 0
0.022017600000000005 -0.000881406 0
0.021989300000000003 -0.000652621 0
0.0219919 0.000957183 0
0.022057400000000005 0.00299703 0
0.022204500000000002 0.00575695 0
0.0224465 0.00859879 0
0.022777200000000004 0.0110651 0
0.023185900000000002 0.0133136 0
0.023667400000000005 0.0154507 0
0.024217800000000005 0.0174435 0
0.024823500000000005 0.0186066 0
0.0254394 0.0181146 0
0.026006300000000003 0.0157866 0
0.0264678 0.0119131 0
0.026789800000000003 0.00766771 0
0.026987200000000003 0.00461151 0
0.027109600000000005 0.00302951 0
0.027187500000000003 0.00175372 0
0.027230000000000004 0.000940517 0
0.0272562 0.000697527 0
0.027279000000000005 0.000686364 0
0.027303800000000003 0.000800978 0
0.0273295 0.000742264 0
0.027348400000000002 0.000431116 0
0.027359800000000004 0.000337661 0
0.027376300000000006 0.000716434 0
0.0274135 0.00155044 0
0.027486500000000004 0.00282863 0
0.0276056 0.00426993 0
0.0277745 0.00580547 0
0.027995900000000004 0.00741167 0
0.0282721 0.00908699 0
0.028600400000000005 0.0104807 0
0.028966000000000006 0.0113417 0
0.029350400000000006 0.0116362 0
0.029738600000000004 0.0116435 0
0.030126800000000002 0.0116702 0
0.0305184 0.0118422 0
0.030917800000000002 0.0121294 0
0.031327400000000005 0.0124221 0
0.031746300000000005 0.0127015 0
0.032174600000000005 0.0129816 0
0.0326118 0.0132378 0
0.0330565 0.0134267 0
0.0335058 0.0135161 0
0.0339566 0.0135174 0
0.0344059 0.0134412 0
0.034851900000000005 0.0133205 0
0.035293700000000004 0.013201 0
0.035731900000000004 0.0131001 0
0.0361664 0.0129815 0
0.0365969 0.0128604 0
0.0370238 0.0127776 0
0.037449100000000006 0.0127534 0
0.0378744 0.0127785 0
0.038302100000000006 0.0128906 0
0.0387349 0.0130751 0
0.039173 0.0131921 0
0.039614300000000005 0.0132899 0
0.040058800000000006 0.013378 0
0.040504700000000005 0.0133396 0
0.040944 0.0129841 0
0.0413666 0.0123584 0
0.041766300000000006 0.0116663 0
0.0421454 0.0111467 0
0.0425118 0.0108944 0
0.042874600000000006 0.0109251 0
0.0432439 0.0112663 0
0.0436298 0.0119025 0
0.0440406 0.012719 0
0.0444778 0.0134538 0
0.044934600000000005 0.0139007 0
0.04540380000000001 0.0142355 0
0.0458845 0.0145846 0
0.0463744 0.0147755 0
0.046866200000000004 0.0146998 0
0.0473508 0.0143637 0
0.047821300000000004 0.0138811 0
0.0482751 0.0133853 0
0.048714400000000005 0.0130016 0
0.0491431 0.0127566 0
0.0495661 0.0126563 0
0.049987500000000004 0.012637 0
0.0504072 0.0125318 0
0.0508194 0.0121746 0
0.0512136 0.0114496 0
0.0515776 0.0104069 0
0.051904500000000006 0.00926382 0
0.052194000000000004 0.00817264 0
0.052449 0.00720734 0
0.05267430000000001 0.00637703 0
0.052873500000000004 0.00562227 0
0.053047300000000006 0.00483702 0
0.0531939 0.00398883 0
0.053310500000000004 0.00302753 0
0.05338810000000001 0.00165724 0
0.0534182 0.000230445 0
0.0534029 -0.0010538 0
0.0533488 -0.00209105 0
0.053265400000000004 -0.00282425 0
0.0531629 -0.0032575 0
0.0530485 -0.00358022 0
0.0529226 -0.00393184 0
0.052788100000000004 -0.00407575 0
0.0526548 -0.00386335 0
0.0525359 -0.00322216 0
0.0524444 -0.00223984 0
0.0523935 -0.000790962 0
0.052398700000000006 0.00106405 0
0.052469100000000005 0.00312152 0
0.0526107 0.00531573 0
0.0528271 0.0075394 0
0.0531174 0.00979528 0
0.05348220000000001 0.0119753 0
0.053912100000000004 0.0136363 0
0.0543862 0.0146791 0
0.054887000000000005 0.0152905 0
0.055398 0.0152813 0
0.05589910000000001 0.0147609 0
0.0563767 0.0138886 0
0.0568212 0.012826 0
0.057229 0.0117047 0
0.0575957 0.0103047 0
0.057906 0.00831739 0
0.0581343 0.00535757 0
0.0582462 0.00133536 0
0.05821610000000001 -0.0030276 0
0.0580364 -0.00745084 0
0.057716500000000004 -0.0114843 0
0.057269600000000004 -0.0150491 0
0.056721900000000006 -0.0175409 0
0.05610230000000001 -0.0193636 0
0.055431600000000004 -0.0206299 0
0.0547395 -0.0206764 0
0.0540677 -0.0195077 0
0.0534427 -0.0180313 0
0.0528674 -0.0165254 0
0.052347500000000005 -0.0147094 0
0.05189440000000001 -0.0125423 0
0.0515195 -0.010016 0
0.0512345 -0.00719028 0
0.051047800000000004 -0.00413712 0
0.050968 -0.000751579 0
0.051002000000000006 0.0026305 0
0.05113960000000001 0.00544771 0
0.051357400000000004 0.00734388 0
0.0516243 0.00858366 0
0.0519226 0.00931798 0
0.052253600000000004 0.0105886 0
0.052635100000000004 0.0122993 0
0.053079100000000004 0.014285 0
0.053588800000000006 0.0161707 0
0.0541492 0.0171346 0
0.054733500000000004 0.0178443 0
0.055329 0.0177108 0
0.055907200000000004 0.0170054 0
0.056462200000000004 0.0164152 0
0.056999600000000004 0.0156754 0
0.057505200000000006 0.0143124 0
0.0579263 0.0111978 0
0.0582458 0.00799709 0
0.0584551 0.00480162 0
0.0585644 0.00196121 0
0.058578700000000004 -0.00103253 0
0.058492600000000006 -0.00377043 0
0.0583265 -0.0060801 0
0.0580864 -0.00819207 0
0.0577693 -0.0112562 0
0.057349500000000005 -0.0136743 0
0.056864 -0.0152332 0
0.056341800000000004 -0.015921 0
0.05581030000000001 -0.015873 0
0.055286600000000005 -0.01551 0
0.054782700000000004 -0.0146873 0
0.054315300000000004 -0.0133368 0
0.05390160000000001 -0.0115124 0
0.0535553 -0.00933683 0
0.05328530000000001 -0.00697129 0
0.0530964 -0.00446887 0
0.052989400000000006 -0.00208146 0
0.05296630000000001 0.000662667 0
0.053039 0.00356101 0
0.0531986 0.00586433 0
0.0534258 0.00777694 0
0.053710900000000006 0.00921959 0
0.05403720000000001 0.0103688 0
0.0544077 0.0118509 0
0.0548314 0.0135302 0
0.0553145 0.0154019 0
0.055859900000000004 0.0172184 0
0.0564591 0.0184509 0
0.05707280000000001 0.0183981 0
0.0576793 0.017929 0
0.0582712 0.0175817 0
0.0588503 0.0170519 0
0.006379999999999997 0.165697 0
0.0118119 0.16778 0
0.017625600000000005 0.162497 0
0.0223963 0.117753 0
0.025605500000000003 0.0751707 0
0.027370400000000003 0.0363649 0
0.0284055 0.033773 0
0.029635500000000002 0.0403152 0
0.031083600000000003 0.0455873 0
0.032592300000000005 0.0434896 0
0.0338308 0.0290755 0
0.034507800000000005 0.0122538 0
0.034697000000000006 0.000932534 0
0.034585300000000006 -0.00708217 0
0.034223800000000006 -0.0144978 0
0.033994300000000005 -0.00515511 0
0.033826100000000005 -0.00428318 0
0.0338282 0.00399223 0
0.0339648 0.00211346 0
0.0339199 -0.00459885 0
0.033654300000000005 -0.0107404 0
0.0331875 -0.0165177 0
0.0325984 -0.01844 0
0.0319761 -0.018594 0
0.031378800000000005 -0.0170635 0
0.030848900000000005 -0.0147931 0
0.0303673 -0.0143176 0
0.029890100000000003 -0.014306 0
0.029415900000000002 -0.0140799 0
0.028958000000000005 -0.013217 0
0.028555900000000002 -0.0107846 0
0.028243800000000006 -0.00806837 0
0.0280257 -0.00506408 0
0.027921600000000005 -0.00124782 0
0.027952700000000004 0.00290389 0
0.028115900000000006 0.00660561 0
0.028389700000000004 0.00958545 0
0.028756900000000002 0.0122874 0
0.029203200000000006 0.014213 0
0.0296854 0.014439 0
0.0301538 0.0136185 0
0.030590100000000002 0.0126358 0
0.030995600000000005 0.0117689 0
0.0313698 0.0107008 0
0.031708200000000006 0.00968574 0
0.0320177 0.00898351 0
0.0323091 0.00857507 0
0.032590400000000005 0.00835169 0
0.0328663 0.00818474 0
0.033134800000000006 0.00795252 0
0.0334011 0.00808369 0
0.0336768 0.00847766 0
0.033964400000000006 0.00869537 0
0.0342528 0.00858645 0
0.0345342 0.00827328 0
0.034802900000000005 0.00786692 0
0.0350595 0.00757193 0
0.035309400000000005 0.00745936 0
0.035558700000000006 0.00754496 0
0.035814200000000004 0.00781198 0
0.0360822 0.00828105 0
0.036369000000000005 0.00889852 0
0.036677600000000005 0.00960721 0
0.037010400000000006 0.0103086 0
0.0373631 0.0108009 0
0.037728300000000006 0.0110693 0
0.038099100000000004 0.0111528 0
0.0384672 0.0108508 0
0.0388143 0.00997692 0
0.0391287 0.00892476 0
0.0394107 0.00808719 0
0.0396673 0.00737605 0
0.039902900000000005 0.00682927 0
0.040126 0.006627 0
0.0403494 0.00684277 0
0.040589200000000006 0.00760809 0
0.040862800000000005 0.00879238 0
0.0411711 0.00958467 0
0.0414981 0.00996268 0
0.0418291 0.00983479 0
0.0421524 0.00956604 0
0.042463900000000006 0.00912105 0
0.042756100000000005 0.00844138 0
0.0430267 0.00786199 0
0.043282900000000006 0.00756929 0
0.043534100000000006 0.00754237 0
0.043788600000000004 0.00776166 0
0.044055300000000006 0.00825994 0
0.044343600000000004 0.00904589 0
0.044662400000000005 0.0100594 0
0.0450145 0.0109864 0
0.045390400000000004 0.0114978 0
0.0457794 0.0118144 0
0.0461786 0.0121306 0
0.046589200000000004 0.0124867 0
0.04701 0.0127278 0
0.0474344 0.012699 0
0.0478532 0.0125265 0
0.048258 0.0119 0
0.04864400000000001 0.0112854 0
0.049009500000000004 0.0106918 0
0.0493567 0.0101775 0
0.0496881 0.00974558 0
0.0500053 0.00930596 0
0.050304600000000005 0.00864103 0
0.0505733 0.00743776 0
0.050791600000000006 0.00567198 0
0.0509435 0.0035022 0
0.0510188 0.00111584 0
0.0510143 -0.00125137 0
0.0509343 -0.00339281 0
0.0507893 -0.00513974 0
0.050593400000000004 -0.00649437 0
0.0503561 -0.00768595 0
0.05006870000000001 -0.00953147 0
0.0497161 -0.0114961 0
0.049303200000000005 -0.0131247 0
0.04884430000000001 -0.0142706 0
0.0483562 -0.0148977 0
0.04785640000000001 -0.0149979 0
0.047362100000000004 -0.0146063 0
0.0468881 -0.0138213 0
0.046444700000000005 -0.0127882 0
0.0460405 -0.0114769 0
0.045685 -0.00987807 0
0.0453832 -0.00827755 0
0.0451356 -0.00660102 0
0.044947100000000004 -0.0047345 0
0.0448228 -0.0029012 0
0.04475320000000001 -0.00128369 0
0.0447468 0.000912207 0
0.0448124 0.0029373 0
0.044955 0.00559744 0
0.045196200000000006 0.00877066 0
0.045534200000000004 0.0111985 0
0.0459349 0.0126612 0
0.0463658 0.0129535 0
0.0467895 0.012425 0
0.047185700000000004 0.0113373 0
0.0475394 0.00994417 0
0.0478484 0.00870808 0
0.048122 0.00780967 0
0.048370300000000005 0.00715918 0
0.0485993 0.00661866 0
0.0488093 0.00598901 0
0.0489918 0.00493259 0
0.0491296 0.00342804 0
0.0492061 0.00133937 0
0.049214900000000006 -0.000709435 0
0.0491563 -0.00269148 0
0.04903540000000001 -0.00441658 0
0.0488643 -0.00570312 0
0.048658400000000004 -0.00654503 0
0.0484291 -0.00718325 0
0.048167800000000004 -0.00849296 0
0.04785930000000001 -0.00991278 0
0.04750890000000001 -0.0109993 0
0.047129000000000004 -0.0116925 0
0.0467322 -0.0120382 0
0.0463291 -0.0120796 0
0.0459295 -0.011829 0
0.045547500000000005 -0.0110273 0
0.0452023 -0.00965105 0
0.0449112 -0.00782429 0
0.044685800000000005 -0.00573906 0
0.0445329 -0.00355298 0
0.044448100000000004 -0.00165922 0
0.044430000000000004 0.000548078 0
0.044489100000000004 0.00293319 0
0.04463210000000001 0.0055607 0
0.044865300000000004 0.00829842 0
0.045182 0.0104546 0
0.045554300000000006 0.0116975 0
0.0459561 0.0123039 0
0.0463706 0.0125254 0
0.0467834 0.0121837 0
0.0471757 0.0113377 0
0.0475352 0.0102781 0
0.047860400000000004 0.00931519 0
0.0481562 0.00850059 0
0.0484256 0.00770332 0
0.0486668 0.00679339 0
0.048874200000000007 0.00566825 0
0.0490389 0.00422473 0
0.049149200000000004 0.00242963 0
0.0491955 0.000428313 0
0.0491745 -0.00158192 0
0.04908800000000001 -0.00348998 0
0.04894180000000001 -0.00514169 0
0.0487466 -0.00644488 0
0.048513 -0.00749123 0
0.0482418 -0.00875591 0
0.0479228 -0.0103091 0
0.0475545 -0.0116608 0
0.047148300000000004 -0.0125968 0
0.0467185 -0.0130967 0
0.0462788 -0.0132165 0
0.04584150000000001 -0.0129715 0
0.0454147 -0.0125983 0
0.045006700000000004 -0.0118261 0
0.0446346 -0.0104678 0
0.0443162 -0.00863416 0
0.0440634 -0.00657507 0
0.0438812 -0.00447595 0
0.0437665 -0.00251989 0
0.0437219 -0.000184226 0
0.0437571 0.00221771 0
0.043875700000000004 0.00482043 0
0.0440849 0.00761124 0
0.0443818 0.00995606 0
0.0447405 0.0113679 0
0.04513160000000001 0.0119486 0
0.0455348 0.0122487 0
0.0459422 0.0121315 0
0.0463367 0.0115137 0
0.04670440000000001 0.0105701 0
0.04703980000000001 0.0096151 0
0.0473455 0.00879935 0
0.04762570000000001 0.00805851 0
0.04788100000000001 0.00729054 0
0.0481091 0.00642512 0
0.0483055 0.00538336 0
0.048463400000000004 0.00409811 0
0.0485746 0.00262523 0
0.0486352 0.00108905 0
0.0486453 -0.000401271 0
0.0486079 -0.00174483 0
0.04853060000000001 -0.00277313 0
0.048426500000000004 -0.00337285 0
0.0483088 -0.00363142 0
0.0481804 -0.00410382 0
0.0480261 -0.00513219 0
0.0478367 -0.00613606 0
0.047619400000000006 -0.00679037 0
0.0473886 -0.0069606 0
0.04716050000000001 -0.00665058 0
0.04695150000000001 -0.00583242 0
0.046778700000000006 -0.00450753 0
0.0466577 -0.0027584 0
0.04659970000000001 -0.000759617 0
0.046608500000000004 0.00114501 0
0.046674600000000004 0.00275027 0
0.0468002 0.00477525 0
0.0469967 0.00693004 0
0.0472655 0.00910416 0
0.047602500000000006 0.010938 0
0.047991000000000006 0.0122248 0
0.048415 0.0131359 0
0.048861600000000005 0.0135574 0
0.0493102 0.0132831 0
0.049739500000000006 0.0124515 0
0.05013720000000001 0.0114667 0
0.0505038 0.010607 0
0.050844200000000006 0.0098674 0
0.051160300000000006 0.00914214 0
0.051450300000000004 0.00827303 0
0.051704700000000006 0.00697863 0
0.0519048 0.00500164 0
0.052026600000000006 0.00234801 0
0.0520501 -0.000857885 0
0.0519611 -0.00431844 0
0.0517585 -0.00762467 0
0.0514517 -0.010569 0
0.051054300000000004 -0.0130704 0
0.0505818 -0.0151162 0
0.0500419 -0.0171307 0
0.049440700000000004 -0.0187744 0
0.0487944 -0.0198531 0
0.048122 -0.0203721 0
0.0474414 -0.0203866 0
0.046769200000000004 -0.019884 0
0.007749300000000001 -0.0195666 0
0.007140800000000003 -0.0149843 0
0.0068053 -0.00729914 0
0.006756800000000007 0.00480764 0
0.007085900000000006 0.0135886 0
0.007651600000000008 0.019613 0
0.00849380000000001 0.028847 0
0.0094109 0.0273254 0
0.010396500000000003 0.0317425 0
0.011533799999999997 0.0363767 0
0.012836600000000004 0.041592 0
0.014370800000000003 0.0498833 0
0.016118600000000004 0.0540114 0
0.017950900000000006 0.0555964 0
0.019770600000000006 0.052964 0
0.021432200000000005 0.0466857 0
0.022853200000000004 0.0388103 0
0.024014100000000003 0.0314164 0
0.025000400000000006 0.0287573 0
0.025955200000000005 0.0284941 0
0.026872700000000006 0.026401 0
0.027680100000000006 0.0215947 0
0.028282600000000005 0.0148511 0
0.0286635 0.00845855 0
0.028869000000000006 0.0040924 0
0.028888200000000003 -0.00134819 0
0.028783800000000005 -0.00469287 0
0.0285624 -0.00832129 0
0.028211200000000006 -0.012433 0
0.0277499 -0.0147722 0
0.027244400000000002 -0.0152741 0
0.026741100000000004 -0.0148991 0
0.026260500000000006 -0.013859 0
0.025820700000000002 -0.0123903 0
0.0254025 -0.0126354 0
0.025015300000000004 -0.0101306 0
0.024758000000000002 -0.00532144 0
0.024667300000000003 -0.00042356 0
0.024736 0.00430975 0
0.0249597 0.00881119 0
0.025322200000000003 0.012688 0
0.0258088 0.0162906 0
0.026410300000000005 0.0195608 0
0.027112700000000003 0.0223581 0
0.0278865 0.0235957 0
0.028655600000000003 0.0222433 0
0.029327400000000003 0.0178476 0
0.029814400000000005 0.0115268 0
0.0300985 0.00609158 0
0.030234200000000003 0.0025538 0
0.030282200000000002 0.000641614 0
0.030278200000000005 -0.000739535 0
0.030234800000000006 -0.00173911 0
0.030157300000000005 -0.00283227 0
0.030039800000000005 -0.00415005 0
0.029884600000000004 -0.00503104 0
0.0297098 -0.00535505 0
0.029527500000000005 -0.00553898 0
0.0293343 -0.00599295 0
0.029131300000000006 -0.00607575 0
0.028936700000000003 -0.00546907 0
0.0287844 -0.00346402 0
0.0287173 -0.000580821 0
0.0287559 0.0027649 0
0.028911100000000002 0.00640521 0
0.029187200000000003 0.00994557 0
0.0295749 0.0130886 0
0.0300609 0.0158802 0
0.030626800000000003 0.0177369 0
0.031220300000000006 0.0175718 0
0.0317828 0.016162 0
0.032279800000000004 0.0135529 0
0.0326701 0.00995138 0
0.032945 0.00688901 0
0.033137700000000006 0.00496 0
0.033283900000000005 0.00399277 0
0.033409 0.00360235 0
0.0335258 0.0034163 0
0.033632300000000004 0.00301792 0
0.033726700000000005 0.0026665 0
0.033810900000000005 0.00241649 0
0.033887600000000004 0.00221226 0
0.0339606 0.00220448 0
0.034037000000000005 0.0024108 0
0.034122 0.002696 0
0.0342167 0.00299982 0
0.0343241 0.0034682 0
0.034452300000000005 0.00423369 0
0.0346104 0.00524173 0
0.0348049 0.0063916 0
0.035039 0.00760947 0
0.035314500000000006 0.00884807 0
0.035629100000000004 0.0099545 0
0.0359763 0.0107981 0
0.0363467 0.0113642 0
0.0367316 0.0116783 0
0.037123300000000005 0.0117965 0
0.0375173 0.0118441 0
0.037912900000000006 0.0118904 0
0.038308400000000006 0.0118309 0
0.038699300000000006 0.0116241 0
0.0390824 0.0113746 0
0.039457900000000004 0.0111834 0
0.039829 0.0111128 0
0.040200900000000005 0.0112299 0
0.0405809 0.0115916 0
0.0409763 0.0121154 0
0.0413866 0.0124618 0
0.041805 0.0126109 0
0.0422227 0.0123359 0
0.0426168 0.011248 0
0.0429656 0.00974275 0
0.043266700000000005 0.00844424 0
0.0435306 0.00748437 0
0.043767400000000005 0.00680547 0
0.043987 0.00643964 0
0.0442009 0.00646991 0
0.04442410000000001 0.00697309 0
0.044671600000000006 0.0078889 0
0.044951000000000005 0.00880787 0
0.0452529 0.00923679 0
0.04556160000000001 0.00925359 0
0.0458682 0.0091383 0
0.0461717 0.00908608 0
0.0464752 0.00914564 0
0.0467798 0.00911925 0
0.0470809 0.00894156 0
0.047375600000000004 0.00874914 0
0.0476651 0.00864347 0
0.047953 0.00865176 0
0.0482435 0.00879903 0
0.0485413 0.00907543 0
0.0488499 0.00943649 0
0.0491704 0.00976386 0
0.049498 0.00983017 0
0.0498214 0.00954687 0
0.05013240000000001 0.00912684 0
0.0504294 0.00872505 0
0.05071540000000001 0.00847937 0
0.0509975 0.00849424 0
0.0512842 0.0087262 0
0.0515795 0.0089668 0
0.05187990000000001 0.00901946 0
0.052175 0.00863376 0
0.052450300000000005 0.00788756 0
0.0526997 0.00712523 0
0.052925200000000006 0.00646138 0
0.053131000000000005 0.00593705 0
0.0533217 0.00554526 0
0.053500900000000004 0.00523167 0
0.0536695 0.0048933 0
0.0538244 0.00439619 0
0.053957700000000004 0.00358298 0
0.0540568 0.00239037 0
0.054114800000000005 0.00115241 0
0.0541328 4.19923e-06 0
0.054116000000000004 -0.000921288 0
0.0540742 -0.00148934 0
0.05402 -0.00170323 0
0.053962500000000004 -0.00172947 0
0.053897200000000006 -0.00223427 0
0.053807600000000004 -0.00310471 0
0.05369020000000001 -0.00386266 0
0.05355220000000001 -0.0043367 0
0.0534037 -0.00451283 0
0.0532551 -0.00435149 0
0.053118200000000004 -0.00382064 0
0.0530059 -0.00289313 0
0.052930000000000005 -0.00165527 0
0.052902000000000005 -2.68967e-05 0
0.0529342 0.00193147 0
0.0530349 0.00400721 0
0.053204100000000004 0.00607015 0
0.0534374 0.00780581 0
0.053729900000000004 0.00969376 0
0.0540828 0.0113654 0
0.054482600000000006 0.0124606 0
0.0549069 0.0129024 0
0.0553374 0.0128732 0
0.055758600000000005 0.0123716 0
0.0561575 0.0115516 0
0.0565238 0.0104481 0
0.0568496 0.00914334 0
0.0571266 0.00749845 0
0.0573393 0.00527982 0
0.057465 0.00229331 0
0.057474000000000004 -0.00174488 0
0.057338200000000006 -0.00624095 0
0.0570494 -0.010808 0
0.0566155 -0.0149389 0
0.056055400000000005 -0.01835 0
0.0553974 -0.0208516 0
0.0546667 -0.0227634 0
0.0538878 -0.0237491 0
0.053093 -0.023836 0
0.0523023 -0.0235435 0
0.051529000000000005 -0.0228056 0
0.0507895 -0.0215414 0
0.05010150000000001 -0.0197544 0
0.049481500000000005 -0.0174975 0
0.0489426 -0.0149357 0
0.0484917 -0.01224 0
0.0481361 -0.0091524 0
0.0478919 -0.00563999 0
0.047765800000000004 -0.00208772 0
0.047748200000000005 0.000799534 0
0.0478088 0.0025227 0
0.047907200000000004 0.00332572 0
0.048022 0.00358215 0
0.04815850000000001 0.00470222 0
0.0483484 0.00675235 0
0.0486226 0.00964248 0
0.048981000000000004 0.0114919 0
0.0493773 0.0122338 0
0.049806600000000006 0.0127187 0
0.0502262 0.0124134 0
0.0506291 0.0117417 0
0.051004600000000004 0.010813 0
0.051348500000000005 0.0098865 0
0.05166370000000001 0.00908838 0
0.0519555 0.00849076 0
0.052232 0.00816062 0
0.052501000000000006 0.00800952 0
0.052764000000000005 0.00775057 0
0.0530114 0.00704755 0
0.05322400000000001 0.00566611 0
0.053379300000000005 0.0036761 0
0.053463800000000006 0.001497 0
0.0534765 -0.000600609 0
0.0534236 -0.00242564 0
0.053317500000000004 -0.00378335 0
0.0531745 -0.00469287 0
0.0530062 -0.00534995 0
0.052805500000000005 -0.00672019 0
0.0525495 -0.00855445 0
0.052234300000000004 -0.0102424 0
0.0518684 -0.0115772 0
0.0514654 -0.0124854 0
0.05104 -0.0129367 0
0.050607700000000005 -0.0129299 0
0.050182700000000004 -0.0125405 0
0.049775200000000006 -0.0118969 0
0.0493932 -0.011014 0
0.0490429 -0.00999958 0
0.0487326 -0.00859893 0
0.048476200000000004 -0.00679086 0
0.0482842 -0.00476331 0
0.048163700000000004 -0.00251114 0
0.0481158 -0.000501313 0
0.048138 0.00179506 0
0.0482365 0.00403037 0
0.048414200000000004 0.00657729 0
0.0486823 0.0093874 0
0.0490356 0.0115238 0
0.0494416 0.0126504 0
0.049872700000000006 0.0131005 0
0.0503098 0.0131064 0
0.0507391 0.0125925 0
0.0511423 0.0115994 0
0.051509700000000005 0.0105048 0
0.0518415 0.00947292 0
0.0521401 0.0085076 0
0.052406400000000006 0.0075112 0
0.0526367 0.00633877 0
0.05282150000000001 0.00474649 0
0.0529429 0.00254591 0
0.052980700000000006 -0.000216463 0
0.0529207 -0.00325572 0
0.0527599 -0.00620677 0
0.05250540000000001 -0.00887653 0
0.052167700000000004 -0.0112134 0
0.0340227 0.114716 0
0.037764200000000005 0.124378 0
0.0420542 0.119622 0
0.045528200000000005 0.0879871 0
0.0475999 0.040678 0
0.04860300000000001 0.0189613 0
0.0491692 0.0173522 0
0.0498352 0.0227917 0
0.0506981 0.0284778 0
0.0516616 0.0285493 0
0.052542500000000006 0.0230308 0
0.0531441 0.0135988 0
0.0534926 0.00798109 0
0.0535934 0.0013006 0
0.05361250000000001 0.000608538 0
0.053744200000000006 0.00783013 0
0.054082200000000004 0.0120654 0
0.05468050000000001 0.0239843 0
0.055572500000000004 0.0252352 0
0.0562667 0.0168254 0
0.056757600000000005 0.013053 0
0.0571281 0.009393 0
0.057387900000000006 0.00726826 0
0.0575922 0.00461525 0
0.0576771 0.000827932 0
0.057642 -0.00266258 0
0.057496900000000004 -0.00590304 0
0.057244100000000006 -0.00910486 0
0.056882300000000004 -0.0124907 0
0.0564052 -0.0158874 0
0.0558287 -0.0183857 0
0.0551668 -0.0210821 0
0.0544325 -0.0227445 0
0.0536594 -0.0234339 0
0.0528835 -0.0229321 0
0.0521469 -0.0211496 0
0.0514876 -0.0184795 0
0.0509101 -0.0163223 0
0.05040120000000001 -0.0143088 0
0.04996250000000001 -0.0121018 0
0.0496013 -0.00965731 0
0.04932690000000001 -0.00686849 0
0.049154100000000006 -0.00357481 0
0.0490959 -8.25059e-05 0
0.0491432 0.00273439 0
0.0492712 0.00465191 0
0.0494381 0.00536698 0
0.049625800000000005 0.00599331 0
0.0498448 0.00718093 0
0.050116600000000004 0.00918272 0
0.0504667 0.0117751 0
0.050905000000000006 0.0142096 0
0.0514003 0.015153 0
0.051914300000000003 0.0156085 0
0.0524317 0.0153025 0
0.0529292 0.0145798 0
0.053400500000000004 0.0137606 0
0.053840400000000004 0.012024 0
0.05420710000000001 0.00993213 0
0.05449760000000001 0.00765904 0
0.05471960000000001 0.00585214 0
0.0548929 0.00471602 0
0.05503280000000001 0.00369806 0
0.055128300000000005 0.00196845 0
0.0551446 -0.000889609 0
0.055062700000000006 -0.00394476 0
0.054853 -0.00819472 0
0.0545153 -0.0117951 0
0.05407000000000001 -0.0146286 0
0.053546500000000004 -0.0165325 0
0.0529743 -0.0176272 0
0.0523715 -0.0184683 0
0.05174 -0.0193381 0
0.0510857 -0.0198164 0
0.050424800000000006 -0.0197512 0
0.049775700000000006 -0.0191304 0
0.0491569 -0.0179747 0
0.048584800000000004 -0.0163697 0
0.048072500000000004 -0.0144231 0
0.047628000000000004 -0.0123365 0
0.0472542 -0.0101683 0
0.046960600000000005 -0.00755136 0
0.046758600000000004 -0.00467935 0
0.0466403 -0.00256324 0
0.0465838 -0.00102049 0
0.0465732 0.000339563 0
0.0465999 0.00130969 0
0.046669800000000004 0.00293423 0
0.046808 0.00536715 0
0.0470394 0.00843213 0
0.0473649 0.0108116 0
0.0477573 0.0126513 0
0.048194600000000004 0.0133145 0
0.048635000000000005 0.0130494 0
0.0490618 0.0125865 0
0.0494732 0.0121342 0
0.0498691 0.0116335 0
0.050247200000000006 0.0110828 0
0.0506069 0.0105312 0
0.050948400000000005 0.00999499 0
0.051271800000000006 0.00943208 0
0.051574300000000003 0.00872328 0
0.0518479 0.00767288 0
0.0520793 0.00622495 0
0.052256800000000006 0.00447375 0
0.0523724 0.00253655 0
0.052422800000000006 0.000600414 0
0.0524116 -0.00114548 0
0.0523479 -0.0025353 0
0.0522455 -0.00349276 0
0.0521167 -0.0041734 0
0.051959500000000006 -0.0052778 0
0.051755 -0.00693949 0
0.051495700000000005 -0.00849283 0
0.051190200000000005 -0.00971479 0
0.0508507 -0.0105472 0
0.05049050000000001 -0.0109812 0
0.0501216 -0.0110923 0
0.04975400000000001 -0.0109027 0
0.049398700000000004 -0.0103648 0
0.049069100000000004 -0.0093686 0
0.048782500000000006 -0.00780538 0
0.0485555 -0.00583146 0
0.0483987 -0.00364606 0
0.048317200000000005 -0.00130822 0
0.0483111 0.000798846 0
0.0483773 0.00311813 0
0.048525 0.00567797 0
0.0487586 0.00822412 0
0.04907550000000001 0.0106344 0
0.049463400000000005 0.012435 0
0.049897500000000004 0.0134513 0
0.0503571 0.0140732 0
0.050830600000000004 0.0142691 0
0.0512999 0.0138155 0
0.0517446 0.0128722 0
0.0521556 0.0118411 0
0.05253290000000001 0.0108672 0
0.052879300000000004 0.00997566 0
0.0531962 0.00906752 0
0.0534789 0.00790411 0
0.053713800000000006 0.0061748 0
0.053879 0.00375444 0
0.0539523 0.000705244 0
0.0539159 -0.00276062 0
0.0537629 -0.00621982 0
0.05349910000000001 -0.0093848 0
0.0531372 -0.012117 0
0.0526928 -0.0143425 0
0.05218060000000001 -0.0162448 0
0.051608100000000004 -0.0179508 0
0.05098660000000001 -0.0191877 0
0.050333600000000006 -0.0198664 0
0.0496674 -0.0200143 0
0.049005400000000005 -0.0196372 0
0.048365000000000005 -0.0187519 0
0.047762700000000005 -0.0173769 0
0.0472141 -0.0155715 0
0.04673000000000001 -0.0135504 0
0.04631300000000001 -0.0115468 0
0.045970300000000006 -0.00903007 0
0.0457187 -0.00614785 0
0.0455444 -0.00434562 0
0.0454257 -0.00293829 0
0.04535260000000001 -0.00145592 0
0.045325700000000003 -0.000179098 0
0.04534680000000001 0.00145851 0
0.045435 0.0038355 0
0.0456145 0.00687338 0
0.04588930000000001 0.00936383 0
0.046240500000000004 0.0116408 0
0.0466543 0.0128748 0
0.047081200000000004 0.0126144 0
0.047492000000000006 0.0120704 0
0.0478856 0.0115992 0
0.0482649 0.0111973 0
0.0486323 0.0108854 0
0.0489906 0.010635 0
0.049339900000000006 0.0103219 0
0.049675800000000006 0.00982533 0
0.0499907 0.00906468 0
0.05027620000000001 0.00809148 0
0.0505283 0.00707275 0
0.050746700000000006 0.00608294 0
0.05093350000000001 0.00519142 0
0.05109330000000001 0.00446631 0
0.0512334 0.00401527 0
0.0513638 0.00386007 0
0.0514932 0.00393047 0
0.0516258 0.00399748 0
0.0517545 0.0037085 0
0.051871600000000004 0.0033593 0
0.0519806 0.00324028 0
0.0520915 0.00346708 0
0.05221630000000001 0.0040596 0
0.05236690000000001 0.00499551 0
0.0525532 0.00617745 0
0.05278190000000001 0.00752804 0
0.0530563 0.00886276 0
0.0533728 0.0100576 0
0.0537303 0.0113685 0
0.0541314 0.0126139 0
0.0545698 0.0135807 0
0.055032300000000006 0.0140859 0
0.0555013 0.0139706 0
0.055956500000000006 0.0133202 0
0.0563863 0.0124937 0
0.056787000000000004 0.0115999 0
0.057157200000000005 0.0106536 0
0.0574924 0.00947695 0
0.0577799 0.00775342 0
0.057996000000000006 0.0052133 0
0.058109100000000004 0.00156113 0
0.0580871 -0.00286293 0
0.0579117 -0.00742256 0
0.057583 -0.011935 0
0.0571175 -0.0156699 0
0.056544000000000004 -0.0184223 0
0.0558935 -0.0202516 0
0.055199700000000004 -0.0211861 0
0.0544834 -0.0216733 0
0.053760100000000005 -0.0216208 0
0.053050400000000004 -0.0208864 0
0.0523772 -0.0194755 0
0.0517608 -0.0175347 0
0.05121730000000001 -0.0151348 0
0.0507594 -0.0124462 0
0.0503945 -0.00957811 0
0.0501291 -0.00646138 0
0.0499733 -0.00300184 0
0.0499368 0.000650634 0
0.05001510000000001 0.00384735 0
0.0501858 0.00610905 0
0.0504125 0.00728413 0
0.0506612 0.00765993 0
0.05092390000000001 0.00815646 0
0.0512165 0.00950194 0
0.0515665 0.0114947 0
0.0519963 0.014263 0
0.05250200000000001 0.0155698 0
0.0530465 0.0168781 0
0.0536118 0.0168024 0
0.05415640000000001 0.0158587 0
0.054665500000000006 0.0148348 0
0.0551461 0.0139978 0
0.0555977 0.012841 0
0.0559881 0.00996167 0
0.0562679 0.00678182 0
0.0564332 0.00337413 0
0.056494600000000006 0.000573613 0
0.056472900000000006 -0.0016912 0
0.056372200000000004 -0.00419477 0
0.0561943 -0.00634486 0
0.0559466 -0.00851881 0
0.055605 -0.0120953 0
0.055150500000000005 -0.0149218 0
0.054613800000000004 -0.0170563 0
0.05401790000000001 -0.0185189 0
0.053385100000000005 -0.0192936 0
0.0527388 -0.0193652 0
0.0521016 -0.0187962 0
0.051489400000000005 -0.0179552 0
0.0509077 -0.0169637 0
0.0503639 -0.0156819 0
0.049868800000000005 -0.0140546 0
0.0494338 -0.0120966 0
0.0490675 -0.00996716 0
0.048775200000000005 -0.00765429 0
0.048566700000000004 -0.00491351 0
0.0484526 -0.00204405 0
0.0484216 3.51365e-05 0
0.016841600000000005 -0.0661145 0
0.014598400000000004 -0.0626984 0
0.012951400000000002 -0.0381963 0
0.011977299999999996 -0.0212821 0
0.011604500000000004 -0.00224104 0
0.011646500000000004 0.00293017 0
0.011925600000000008 0.0258266 0
0.012713500000000003 0.0205466 0
0.013394900000000001 0.0217097 0
0.0142363 0.0289698 0
0.015344900000000002 0.0359817 0
0.0166757 0.0425414 0
0.0181809 0.0474256 0
0.019855300000000006 0.0535829 0
0.0217337 0.0578303 0
0.023685700000000004 0.0587447 0
0.0255757 0.0539509 0
0.027221800000000004 0.0446483 0
0.0285375 0.0348558 0
0.0296053 0.0305896 0
0.0306209 0.0303419 0
0.0316216 0.0301517 0
0.0326154 0.0281704 0
0.033402900000000006 0.019309 0
0.0338996 0.0112697 0
0.0341932 0.00661319 0
0.0343265 0.00163701 0
0.034318800000000003 -0.00189456 0
0.034170200000000005 -0.0058607 0
0.0339122 -0.00945886 0
0.033534900000000006 -0.0128458 0
0.033051000000000004 -0.0158595 0
0.032488500000000003 -0.0175282 0
0.0318965 -0.0179504 0
0.0312981 -0.0177962 0
0.030710800000000003 -0.0174006 0
0.0301318 -0.0171473 0
0.029564600000000003 -0.0165468 0
0.029072600000000004 -0.0125953 0
0.0287576 -0.0064243 0
0.028653400000000002 -0.000160719 0
0.028759200000000006 0.00618086 0
0.0290619 0.0115517 0
0.029528600000000002 0.0161563 0
0.030143500000000004 0.0204703 0
0.030895600000000002 0.0243772 0
0.0317635 0.0272163 0
0.032677300000000006 0.0271316 0
0.0335321 0.0240026 0
0.0342417 0.0185693 0
0.0347579 0.0127452 0
0.0351011 0.00840265 0
0.035339 0.00633831 0
0.035539600000000005 0.00590583 0
0.035738900000000004 0.00602365 0
0.0359212 0.00478967 0
0.036039400000000006 0.00233472 0
0.036075800000000005 3.35131e-05 0
0.036044400000000004 -0.00171725 0
0.035968200000000006 -0.00266556 0
0.035870900000000004 -0.00307457 0
0.0357567 -0.00369883 0
0.035625000000000004 -0.00409256 0
0.0354931 -0.00370466 0
0.035383500000000005 -0.00282891 0
0.035308400000000004 -0.00165927 0
0.0352801 -4.45954e-05 0
0.035311600000000005 0.00189218 0
0.035412000000000006 0.00405898 0
0.0355863 0.0062895 0
0.0358331 0.00839557 0
0.0361427 0.0100123 0
0.0364953 0.0110099 0
0.0368727 0.0115695 0
0.0372646 0.0118997 0
0.0376647 0.0120845 0
0.0380696 0.0122076 0
0.038478700000000005 0.0123303 0
0.0388905 0.0123669 0
0.0393017 0.0123058 0
0.039710300000000004 0.0122217 0
0.040117 0.0121948 0
0.0405244 0.0122653 0
0.0409361 0.0124504 0
0.041355800000000005 0.0127306 0
0.0417849 0.0129761 0
0.042219900000000005 0.0131199 0
0.042659 0.0132119 0
0.0430977 0.0130368 0
0.04352 0.0122374 0
0.043907400000000006 0.0110498 0
0.0442567 0.0100003 0
0.0445752 0.00918303 0
0.04487050000000001 0.00861128 0
0.045152000000000005 0.00834699 0
0.0454315 0.00848943 0
0.0457238 0.00909791 0
0.0460435 0.0100777 0
0.046395000000000006 0.0109392 0
0.0467673 0.0113202 0
0.0471461 0.0113872 0
0.047526900000000004 0.0114534 0
0.047910100000000004 0.0115389 0
0.048292600000000005 0.0113846 0
0.0486651 0.0109537 0
0.0490216 0.0104626 0
0.0493634 0.0100953 0
0.049696500000000005 0.00993608 0
0.050028500000000004 0.0100188 0
0.050366900000000006 0.0103085 0
0.0507176 0.0107268 0
0.051082300000000004 0.0111224 0
0.0514558 0.0112086 0
0.0518241 0.010853 0
0.052177 0.0103424 0
0.0525132 0.00986672 0
0.0528362 0.00956485 0
0.0531536 0.00952918 0
0.053474400000000005 0.00974604 0
0.053804000000000005 0.0100104 0
0.054140100000000003 0.0101145 0
0.0544743 0.0098823 0
0.054791900000000004 0.0091565 0
0.055081500000000005 0.0082512 0
0.0553403 0.00733185 0
0.0555693 0.00644796 0
0.0557695 0.00561567 0
0.055942900000000004 0.00484061 0
0.056090600000000004 0.00405429 0
0.05621 0.00312761 0
0.0562941 0.00193072 0
0.0563316 0.000333229 0
0.05631030000000001 -0.00153119 0
0.056226700000000004 -0.00338347 0
0.05608300000000001 -0.00512064 0
0.0558849 -0.00665093 0
0.055640300000000004 -0.00791927 0
0.05535810000000001 -0.00891857 0
0.0550447 -0.00981647 0
0.054703600000000005 -0.010573 0
0.054342800000000004 -0.0109941 0
0.053974400000000006 -0.0110466 0
0.0536103 -0.0107722 0
0.0532594 -0.010266 0
0.0529308 -0.0094396 0
0.0526319 -0.00849679 0
0.0523674 -0.00736146 0
0.052148400000000004 -0.00576157 0
0.051990400000000006 -0.00377268 0
0.0519019 -0.0015645 0
0.0518912 0.00086852 0
0.051960000000000006 0.00314977 0
0.052106700000000006 0.00561283 0
0.05233790000000001 0.00817421 0
0.052657300000000004 0.010878 0
0.05306 0.0130463 0
0.053518800000000005 0.0142891 0
0.054008600000000004 0.0150277 0
0.0545191 0.0155544 0
0.055039700000000004 0.0155986 0
0.0555509 0.0150247 0
0.0560349 0.0140032 0
0.05647970000000001 0.0127348 0
0.0568818 0.0114719 0
0.0572429 0.0102591 0
0.0575614 0.00887911 0
0.05782520000000001 0.00694595 0
0.0580101 0.0041354 0
0.058085300000000006 0.000381925 0
0.058024400000000004 -0.00379926 0
0.057820500000000004 -0.00813528 0
0.05747870000000001 -0.0120985 0
0.05701540000000001 -0.0153983 0
0.0564573 -0.0178089 0
0.0558328 -0.0197123 0
0.0551686 -0.0204075 0
0.05446670000000001 -0.0216074 0
0.053734500000000004 -0.0221772 0
0.052996 -0.0220174 0
0.052276 -0.0211057 0
0.051598000000000005 -0.0195779 0
0.0509782 -0.0176592 0
0.0504271 -0.0154912 0
0.049951300000000004 -0.0131505 0
0.049558700000000004 -0.0104838 0
0.04926030000000001 -0.00752714 0
0.049065300000000006 -0.00428473 0
0.0489719 -0.0014892 0
0.048959100000000005 0.000398664 0
0.048998700000000006 0.00187447 0
0.049073000000000006 0.00255876 0
0.0491766 0.00371467 0
0.049333800000000004 0.00577042 0
0.0495746 0.00864587 0
0.0499091 0.0111464 0
0.050316 0.0131738 0
0.050771800000000006 0.0139297 0
0.0512387 0.0136781 0
0.0516798 0.0128135 0
0.0520916 0.0119577 0
0.0524758 0.011139 0
0.0528342 0.0104335 0
0.05317330000000001 0.00998637 0
0.053502600000000004 0.00982364 0
0.0538288 0.00975814 0
0.0541484 0.00936361 0
0.0544441 0.00830688 0
0.054690600000000006 0.00648062 0
0.0548704 0.00440077 0
0.0549805 0.00232039 0
0.055023800000000005 0.00041044 0
0.0550094 -0.00112443 0
0.05495270000000001 -0.00212778 0
0.054871600000000006 -0.00265006 0
0.05477750000000001 -0.00297454 0
0.0546569 -0.00431584 0
0.0544824 -0.00606456 0
0.054252800000000004 -0.00757701 0
0.05397880000000001 -0.00874666 0
0.0536721 -0.00955419 0
0.0533448 -0.00999752 0
0.053009 -0.0100841 0
0.05267720000000001 -0.00976389 0
0.052362500000000006 -0.0090794 0
0.0520776 -0.00797588 0
0.05183890000000001 -0.00633307 0
0.051661700000000005 -0.00435586 0
0.0515549 -0.00209816 0
0.05152570000000001 0.000280884 0
0.051574800000000004 0.00252721 0
0.0517007 0.00496111 0
0.0519096 0.00747948 0
0.0522016 0.00993255 0
0.0525708 0.0120321 0
0.052997800000000005 0.0134108 0
0.053461800000000004 0.0143481 0
0.0539525 0.0150313 0
0.0544573 0.0151618 0
0.0549549 0.0146365 0
0.0554268 0.0136642 0
0.055861600000000004 0.0125917 0
0.0562564 0.0113107 0
0.056613000000000004 0.0101379 0
0.056927700000000005 0.00877946 0
0.0571899 0.00696446 0
0.0573796 0.00442124 0
0.05747050000000001 0.00108171 0
0.057439000000000004 -0.00284629 0
0.057273500000000005 -0.00686591 0
0.0569775 -0.0106494 0
0.056563300000000004 -0.0138767 0
0.0560514 -0.0165201 0
0.0554664 -0.01837 0
0.054825900000000004 -0.0199131 0
0.0541403 -0.0210789 0
0.0534246 -0.0216863 0
0.0526991 -0.0217507 0
0.0519816 -0.0212344 0
0.0512909 -0.0201799 0
0.050643900000000006 -0.0186475 0
0.050055600000000006 -0.0166881 0
0.0495384 -0.0144279 0
0.049098300000000004 -0.0120709 0
0.0487423 -0.00936945 0
0.0484826 -0.00630917 0
0.048323200000000004 -0.0034232 0
0.0482494 -0.0012573 0
0.048234900000000004 0.000235303 0
0.048251100000000005 0.000697609 0
0.0482857 0.00146521 0
0.048362600000000006 0.00322793 0
-0.0009529999999999955 0.183867 0
0.005097400000000002 0.183018 0
0.011408100000000004 0.176336 0
0.016686900000000005 0.136623 0
0.020368300000000006 0.0911788 0
0.022652700000000005 0.0507058 0
0.0240485 0.0396411 0
0.0255132 0.0454724 0
0.0271034 0.0499456 0
0.028837600000000005 0.053674 0
0.030612900000000005 0.0506478 0
0.032073700000000004 0.0367193 0
0.033043100000000006 0.0223996 0
0.0336226 0.0138027 0
0.0339544 0.00642616 0
0.034151900000000006 0.0107363 0
0.0346218 0.0163414 0
0.035269 0.0229406 0
0.036126700000000005 0.025304 0
0.0367991 0.0152407 0
0.037154400000000004 0.0069868 0
0.037276300000000005 -0.00075011 0
0.037162 -0.0046828 0
0.0369857 -0.00540829 0
0.0368589 -0.00212418 0
0.0368418 0.000631447 0
0.0368862 0.00140977 0
0.0368363 -0.00490436 0
0.036566 -0.0106406 0
0.0361488 -0.0138382 0
0.035662900000000004 -0.0149457 0
0.0351727 -0.0142142 0
0.0347336 -0.012044 0
0.0343752 -0.0096016 0
0.0340777 -0.00840656 0
0.033806600000000006 -0.00789766 0
0.0335565 -0.00704523 0
0.0333473 -0.00545929 0
0.033203500000000004 -0.00318609 0
0.0331424 -0.000567097 0
0.033170000000000005 0.00208786 0
0.033282000000000006 0.00446276 0
0.033468000000000005 0.00657627 0
0.0337215 0.00850416 0
0.0340325 0.010015 0
0.0343839 0.0109291 0
0.0347567 0.0113679 0
0.0351406 0.0116504 0
0.035534 0.0119527 0
0.035936300000000004 0.0121408 0
0.0363389 0.0119429 0
0.0367282 0.0114391 0
0.037103800000000006 0.0111653 0
0.037474900000000005 0.0111403 0
0.0378488 0.0113257 0
0.038233500000000004 0.0117813 0
0.0386383 0.0125086 0
0.0390707 0.0134019 0
0.0395276 0.0139349 0
0.039996500000000004 0.0141347 0
0.040461300000000006 0.0136286 0
0.0408946 0.0123777 0
0.0412801 0.0108135 0
0.0416168 0.0095188 0
0.0419167 0.00857438 0
0.0421911 0.00797906 0
0.0424524 0.00777886 0
0.0427144 0.0079995 0
0.042991 0.00862686 0
0.0432938 0.00952722 0
0.043625500000000005 0.0102968 0
0.0439745 0.0105818 0
0.0443292 0.0106977 0
0.0446891 0.010912 0
0.0450588 0.0112749 0
0.045442300000000005 0.0117264 0
0.0458423 0.0122554 0
0.046260800000000005 0.0128328 0
0.04669720000000001 0.0134304 0
0.047145900000000004 0.01359 0
0.0476002 0.0136273 0
0.048051300000000005 0.0134305 0
0.0484935 0.0131122 0
0.048923600000000005 0.0126999 0
0.049338400000000004 0.0122084 0
0.049736300000000004 0.0116946 0
0.050116600000000004 0.0111503 0
0.05047600000000001 0.0104113 0
0.05080370000000001 0.00923472 0
0.0510824 0.00748027 0
0.0512929 0.00518872 0
0.0514198 0.00251451 0
0.0514531 -0.000396742 0
0.051388600000000006 -0.00331731 0
0.051231700000000005 -0.00588792 0
0.0509973 -0.00799755 0
0.050699400000000006 -0.00973785 0
0.0503419 -0.0116172 0
0.049919700000000004 -0.0135721 0
0.0494394 -0.0150761 0
0.048919000000000004 -0.0160099 0
0.0483765 -0.0164386 0
0.0478282 -0.0163907 0
0.0472896 -0.0158636 0
0.0467775 -0.0148345 0
0.0463079 -0.0133464 0
0.0458933 -0.0116027 0
0.0455386 -0.00974136 0
0.045246400000000006 -0.00785936 0
0.0450243 -0.00548934 0
0.044877 -0.00348875 0
0.0447907 -0.00175808 0
0.0447582 -0.000320182 0
0.0447767 0.00145635 0
0.0448543 0.00315618 0
0.0449958 0.00531807 0
0.045221000000000004 0.00817983 0
0.045549900000000004 0.0113826 0
0.0459666 0.0132765 0
0.0464237 0.0139593 0
0.046888200000000005 0.013884 0
0.0473455 0.0135821 0
0.047775200000000004 0.0124561 0
0.0481703 0.011257 0
0.048523800000000006 0.0100493 0
0.0488415 0.00910568 0
0.04913240000000001 0.00843 0
0.04940460000000001 0.00795092 0
0.0496592 0.00731307 0
0.049884200000000004 0.006152 0
0.0500583 0.00426528 0
0.050156900000000004 0.00169846 0
0.0501655 -0.00104649 0
0.0500835 -0.00371832 0
0.0499172 -0.0060656 0
0.049681600000000006 -0.00788693 0
0.0493943 -0.0092225 0
0.0490659 -0.010431 0
0.0486902 -0.0120332 0
0.04826370000000001 -0.0134162 0
0.047799600000000005 -0.014301 0
0.0473152 -0.0146557 0
0.0468282 -0.0144918 0
0.0463552 -0.0138449 0
0.0459106 -0.0128328 0
0.045504300000000004 -0.0115636 0
0.0451452 -0.010002 0
0.044841000000000006 -0.00829785 0
0.044593100000000004 -0.00660642 0
0.044404 -0.0047638 0
0.044279700000000005 -0.00278285 0
0.0442169 -0.00103946 0
0.044221300000000005 0.00132192 0
0.044301400000000005 0.00338593 0
0.04445880000000001 0.00603601 0
0.0447148 0.00922695 0
0.0450735 0.0120075 0
0.0455044 0.0136005 0
0.045968300000000004 0.0139991 0
0.046431200000000006 0.0137595 0
0.046878100000000006 0.0130267 0
0.0472933 0.0119117 0
0.0476709 0.0108323 0
0.0480168 0.0100082 0
0.0483396 0.00943168 0
0.0486463 0.00901631 0
0.0489397 0.00859893 0
0.049213900000000005 0.00781233 0
0.049451800000000004 0.00642472 0
0.049633300000000005 0.00448246 0
0.0497435 0.00221603 0
0.0497769 -8.72007e-05 0
0.04973520000000001 -0.00227726 0
0.0496257 -0.00412696 0
0.0494632 -0.00546501 0
0.0492644 -0.00636182 0
0.049037800000000006 -0.00723147 0
0.048771 -0.00873783 0
0.048452800000000004 -0.010239 0
0.0480908 -0.0113554 0
0.0476993 -0.0120306 0
0.0472928 -0.0122811 0
0.046885 -0.0121364 0
0.046488 -0.0116526 0
0.046112 -0.0108844 0
0.0457646 -0.00994383 0
0.0454556 -0.00856696 0
0.0452014 -0.00668428 0
0.045014200000000004 -0.00458749 0
0.04490140000000001 -0.00227292 0
0.044863400000000005 -0.000142055 0
0.0449006 0.00234544 0
0.045021900000000004 0.00484609 0
0.0452294 0.00751769 0
0.0455291 0.0103323 0
0.0459135 0.0124603 0
0.046351100000000006 0.0136128 0
0.0468169 0.0142537 0
0.047297200000000005 0.0145259 0
0.0477779 0.0142414 0
0.0482392 0.013429 0
0.0486693 0.0124013 0
0.04906390000000001 0.0113471 0
0.0494251 0.010395 0
0.0497557 0.00949554 0
0.0500545 0.0084513 0
0.0503116 0.00695717 0
0.050508000000000004 0.00483829 0
0.0506233 0.00212709 0
0.0506402 -0.00100649 0
0.0505506 -0.00419823 0
0.050357700000000005 -0.00717243 0
0.0500721 -0.00975752 0
0.0497084 -0.0118805 0
0.0492809 -0.0136339 0
0.048794000000000004 -0.0154603 0
0.048252 -0.0168961 0
0.047671500000000006 -0.0177971 0
0.0470704 -0.0181703 0
0.0464657 -0.0180385 0
0.04587430000000001 -0.0173891 0
0.0453142 -0.0161874 0
0.0448031 -0.014497 0
0.044352600000000006 -0.0126038 0
0.043964600000000006 -0.0107499 0
0.043644600000000006 -0.00849398 0
0.0434051 -0.00595147 0
0.0432371 -0.00431806 0
0.043118500000000004 -0.00287406 0
0.043049800000000006 -0.00128178 0
0.0430368 0.000505784 0
0.043083800000000005 0.00226896 0
0.043199900000000006 0.0046888 0
0.043409100000000006 0.00782151 0
0.043719900000000006 0.0105769 0
0.0441144 0.0129643 0
0.044572 0.0141411 0
0.0450372 0.0136317 0
0.045476 0.0127549 0
0.04588300000000001 0.011693 0
0.0462535 0.0106225 0
0.0465918 0.0097583 0
0.0469049 0.00909292 0
0.0471982 0.00855123 0
0.0474733 0.00797103 0
0.0477239 0.00703945 0
0.047934700000000004 0.00558626 0
0.04808900000000001 0.00371601 0
0.0481785 0.00175708 0
0.048203300000000004 -0.000160181 0
0.048167100000000004 -0.00188605 0
0.048080000000000005 -0.00318599 0
0.04795970000000001 -0.00389191 0
0.0478257 -0.00407192 0
0.0476887 -0.00419268 0
0.0475323 -0.00521216 0
0.0473374 -0.00638627 0
0.0471087 -0.00721545 0
0.04686080000000001 -0.0075438 0
0.046610900000000004 -0.00736373 0
0.0463764 -0.00664157 0
0.0461757 -0.00536225 0
0.04602680000000001 -0.00356602 0
0.0459436 -0.00145708 0
0.045933600000000005 0.000787133 0
0.045993900000000004 0.00264836 0
0.046118400000000004 0.00480454 0
0.0463214 0.00729632 0
0.046605400000000005 0.00961712 0
0.0469609 0.0115419 0
0.04737090000000001 0.0128993 0
0.034530700000000004 0.040539 0
0.035969100000000004 0.0537028 0
0.037926 0.0480716 0
0.0388258 0.00608995 0
0.0383942 -0.0321232 0
0.0370218 -0.0533712 0
0.0348301 -0.0757668 0
0.0322088 -0.0834356 0
0.029371300000000003 -0.085575 0
0.026505900000000006 -0.0866631 0
0.023576 -0.08926 0
0.020493200000000003 -0.0960114 0
0.017140700000000002 -0.104672 0
0.013564300000000001 -0.107774 0
0.010171899999999998 -0.0979866 0
0.007048800000000008 -0.0880813 0
0.004648100000000002 -0.0620709 0
0.002929200000000007 -0.0444417 0
0.001400399999999996 -0.0502761 0
-0.0003293999999999936 -0.0422996 0
-0.001572999999999991 -0.03253 0
-0.002672599999999997 -0.035209 0
-0.003875400000000001 -0.0351577 0
-0.004916000000000004 -0.0270824 0
-0.005710999999999994 -0.0212051 0
-0.006287500000000001 -0.0134623 0
-0.006656899999999993 -0.00984626 0
-0.0069543999999999995 -0.00807828 0
-0.007177099999999992 -0.0053872 0
-0.007312600000000002 -0.0029638 0
-0.007337399999999994 0.00179242 0
-0.007192499999999991 0.00614108 0
-0.006967299999999996 0.00722434 0
-0.0066972 0.00892232 0
-0.006357399999999999 0.0115952 0
-0.005890499999999993 0.0165993 0
-0.005232199999999992 0.0226563 0
-0.004400299999999996 0.0255065 0
-0.0035226000000000007 0.0269124 0
-0.0027379999999999904 0.0207599 0
-0.0020929999999999976 0.0184889 0
-0.0014725999999999906 0.0191808 0
-0.0007896000000000014 0.0218474 0
-1.4699999999992497e-05 0.0243516 0
0.000816200000000003 0.0252019 0
0.0016508000000000078 0.024746 0
0.0024596000000000062 0.023801 0
0.003235799999999997 0.0228279 0
0.003981499999999999 0.0219788 0
0.004700800000000005 0.0212249 0
0.005395200000000003 0.0204656 0
0.006063700000000005 0.0196869 0
0.0067081999999999975 0.0190613 0
0.007338800000000006 0.018884 0
0.007972199999999999 0.0191811 0
0.008620600000000006 0.0197412 0
0.009290400000000004 0.0204272 0
0.009984300000000002 0.0211924 0
0.010704400000000003 0.0219911 0
0.011449799999999996 0.0227072 0
0.012214700000000009 0.0231666 0
0.012988400000000004 0.0232482 0
0.013769400000000001 0.0236825 0
0.014576500000000006 0.0248168 0
0.015434200000000002 0.0266188 0
0.016370000000000003 0.0297067 0
0.017365200000000004 0.0295958 0
0.018316700000000005 0.0274353 0
0.019162600000000002 0.0231534 0
0.019837600000000004 0.0175711 0
0.020331500000000002 0.0125087 0
0.020685100000000005 0.00932943 0
0.020970800000000005 0.00816444 0
0.021216600000000002 0.00656237 0
0.021405400000000005 0.00484471 0
0.021525800000000005 0.00240624 0
0.021561000000000004 -9.03645e-05 0
0.021525000000000002 -0.00183065 0
0.0214448 -0.00284729 0
0.021328100000000003 -0.00406761 0
0.021157300000000004 -0.00607117 0
0.020940900000000005 -0.00643822 0
0.020760400000000005 -0.00414101 0
0.020667500000000005 -0.00140963 0
0.020685300000000004 0.00241097 0
0.020837 0.00645318 0
0.0211157 0.0100142 0
0.021506300000000006 0.0131982 0
0.0219962 0.015987 0
0.022572600000000005 0.0184154 0
0.023223400000000005 0.0204523 0
0.0239341 0.0220305 0
0.024673800000000003 0.0219704 0
0.0253622 0.0190358 0
0.0259097 0.0138358 0
0.0262712 0.00818798 0
0.026465100000000005 0.00401862 0
0.026556100000000006 0.00185913 0
0.0265902 0.000284276 0
0.026570200000000002 -0.00132765 0
0.0265038 -0.00257961 0
0.026400600000000003 -0.00351803 0
0.026272700000000003 -0.00407763 0
0.0261281 -0.00454578 0
0.0259618 -0.0053595 0
0.025764300000000004 -0.00637539 0
0.0255574 -0.00563054 0
0.025411600000000006 -0.00296672 0
0.0253682 0.000319298 0
0.025448600000000002 0.0043778 0
0.0256691 0.0086235 0
0.026024200000000004 0.0124127 0
0.0264963 0.0156648 0
0.027069300000000004 0.0185044 0
0.027730700000000004 0.02099 0
0.028456500000000003 0.0221571 0
0.0291808 0.0210349 0
0.029814900000000005 0.0167576 0
0.030269400000000002 0.0107084 0
0.030534500000000006 0.0057785 0
0.0306714 0.00292165 0
0.030743200000000005 0.00164697 0
0.030778600000000003 0.00057477 0
0.030782200000000003 -0.000298082 0
0.030754000000000004 -0.00127925 0
0.030692900000000002 -0.00233721 0
0.0306016 -0.00304514 0
0.030495100000000004 -0.00324355 0
0.0303881 -0.00314649 0
0.030279200000000006 -0.00335425 0
0.030163000000000002 -0.00352792 0
0.030052800000000005 -0.00298889 0
0.029970800000000006 -0.00186584 0
0.029941800000000005 0.000204827 0
0.0299926 0.00278916 0
0.030134300000000003 0.0055844 0
0.030369200000000006 0.00836779 0
0.030694900000000004 0.0110231 0
0.0311069 0.0135017 0
0.031582900000000004 0.0147743 0
0.0320756 0.0146062 0
0.032547900000000005 0.013742 0
0.032984700000000006 0.0124622 0
0.033370800000000006 0.0107342 0
0.033702300000000004 0.00932331 0
0.033997000000000006 0.00849686 0
0.0342743 0.00824899 0
0.034551500000000006 0.00840686 0
0.0348327 0.0084548 0
0.035116800000000004 0.00861982 0
0.035410300000000006 0.00900285 0
0.0357173 0.00939934 0
0.0360352 0.00962221 0
0.036357200000000006 0.00967961 0
0.0366799 0.00967046 0
0.0370013 0.00960002 0
0.0373194 0.00949735 0
0.037635300000000003 0.00947876 0
0.0379525 0.00957689 0
0.0382756 0.0098367 0
0.038610900000000004 0.01029 0
0.038964900000000004 0.0109518 0
0.039343300000000005 0.0117088 0
0.0397435 0.012228 0
0.040155300000000005 0.012442 0
0.0405707 0.0124557 0
0.0409833 0.0122948 0
0.0413861 0.0118493 0
0.041767500000000006 0.0110399 0
0.042120300000000006 0.0101696 0
0.0424462 0.00944987 0
0.042749 0.00877952 0
0.043033300000000003 0.00834365 0
0.0433081 0.00821127 0
0.0435853 0.00847734 0
0.0438792 0.00920244 0
0.044202500000000006 0.0101626 0
0.0445536 0.0108062 0
0.0449169 0.0109495 0
0.0452819 0.0109316 0
0.0456462 0.0109293 0
0.0460087 0.0108106 0
0.04636270000000001 0.0104225 0
0.0467018 0.00995321 0
0.0470276 0.00964538 0
0.0473474 0.00959299 0
0.04767060000000001 0.00983812 0
0.04800700000000001 0.0103625 0
0.048365200000000004 0.0111199 0
0.048751300000000004 0.0120201 0
0.049165600000000004 0.0127466 0
0.049597100000000005 0.0130815 0
0.0500369 0.013291 0
0.0504826 0.0134167 0
0.0509299 0.0134053 0
0.051374500000000003 0.013263 0
0.051813 0.0130592 0
0.05224480000000001 0.0128669 0
0.052670800000000004 0.0127126 0
0.053091700000000006 0.0125514 0
0.053505800000000006 0.012289 0
0.05390740000000001 0.011791 0
0.054286100000000004 0.0109088 0
0.054627800000000004 0.00959721 0
0.0549195 0.0079492 0
0.0551521 0.00607311 0
0.0553191 0.00402692 0
0.0554149 0.00180856 0
0.055435 -0.000497605 0
0.0553795 -0.00268711 0
0.05525530000000001 -0.0046261 0
0.0550686 -0.00650315 0
0.0548101 -0.00891174 0
0.054470700000000004 -0.0112818 0
0.0540591 -0.0132335 0
0.0535915 -0.0146635 0
0.053086100000000004 -0.0155218 0
0.052562000000000005 -0.015815 0
0.0520373 -0.0156103 0
0.051526800000000005 -0.014989 0
0.0510439 -0.013971 0
0.0506017 -0.012573 0
0.05021010000000001 -0.0109782 0
0.049875 -0.00917644 0
0.0496023 -0.007245 0
0.0493985 -0.00503839 0
0.049262200000000006 -0.00324094 0
0.049186400000000005 -0.00136023 0
0.0491679 0.00015824 0
0.049206 0.00215588 0
0.0493074 0.00384998 0
0.0494753 0.00622809 0
0.0497353 0.00933607 0
0.05010200000000001 0.0124244 0
0.0505506 0.0141462 0
0.0510278 0.0143144 0
0.0515008 0.0140089 0
0.0519594 0.0135631 0
0.0523927 0.0122911 0
0.052776500000000004 0.0106616 0
0.053099900000000005 0.00888653 0
0.0533704 0.00747636 0
0.0536011 0.00648509 0
0.0538028 0.00566706 0
0.0539728 0.00451371 0
0.0540935 0.00271231 0
0.054142800000000005 0.000276276 0
0.0541046 -0.00244843 0
0.053975300000000004 -0.00516082 0
0.053758600000000004 -0.00765969 0
0.053465 -0.00978314 0
0.0531082 -0.0114642 0
0.052702200000000005 -0.0128011 0
0.052251200000000005 -0.0141612 0
0.05176 -0.0151867 0
0.051243300000000006 -0.0157043 0
0.05071830000000001 -0.0157192 0
0.05020140000000001 -0.0152351 0
0.0497094 -0.0142575 0
0.049256600000000005 -0.0129293 0
0.0488522 -0.0113625 0
0.04850310000000001 -0.00963163 0
0.0482155 -0.00766668 0
0.0479916 -0.00582091 0
0.0478276 -0.00406652 0
0.0477225 -0.00240518 0
0.047676 -0.000377597 0
0.0477031 0.00196617 0
0.04780670000000001 0.00415943 0
0.0479917 0.00690787 0
0.0482768 0.0100914 0
3.970000000000362e-05 0.16763 0
0.005518000000000009 0.166662 0
0.011282600000000004 0.159799 0
0.015926800000000005 0.113237 0
0.018965500000000003 0.0687299 0
0.020496400000000005 0.0287795 0
0.021377900000000005 0.0271235 0
0.0223673 0.0322842 0
0.023507600000000003 0.0353998 0
0.0246204 0.0285188 0
0.0251597 0.00630606 0
0.025027900000000006 -0.0126177 0
0.0243622 -0.0255641 0
0.023375900000000005 -0.0322761 0
0.0222554 -0.0343813 0
0.021085 -0.0362113 0
0.019838500000000002 -0.0377827 0
0.0185822 -0.038195 0
0.017218800000000006 -0.0433052 0
0.015676600000000006 -0.0479058 0
0.014106500000000001 -0.0452163 0
0.012729900000000002 -0.0372193 0
0.011622900000000005 -0.0299201 0
0.010704900000000003 -0.0259469 0
0.009871100000000008 -0.0243476 0
0.009077700000000008 -0.0232728 0
0.008354300000000009 -0.0195938 0
0.0078159 -0.0127645 0
0.007500699999999999 -0.00668484 0
0.007374900000000004 -0.00116316 0
0.007436700000000004 0.00467511 0
0.007686999999999999 0.00998379 0
0.008105600000000004 0.0148429 0
0.0086807 0.0193596 0
0.009396500000000002 0.0232738 0
0.010228799999999996 0.0263462 0
0.011142899999999997 0.0281805 0
0.0120981 0.0289313 0
0.013060200000000001 0.0286617 0
0.013973200000000005 0.0257707 0
0.014737600000000003 0.0200211 0
0.015283900000000003 0.0130711 0
0.015618 0.00758625 0
0.0158055 0.00416123 0
0.0159042 0.00198988 0
0.015917100000000003 -0.00112474 0
0.015823800000000006 -0.00430841 0
0.0156325 -0.00692024 0
0.015362600000000004 -0.0090824 0
0.015029900000000006 -0.0106952 0
0.014637400000000002 -0.0125527 0
0.014213500000000004 -0.0123039 0
0.013852200000000002 -0.00910741 0
0.013620800000000002 -0.0049 0
0.0135382 -0.000248192 0
0.013612200000000005 0.00438957 0
0.013831700000000002 0.00849668 0
0.014182 0.0122755 0
0.014650700000000003 0.0155844 0
0.015218600000000006 0.018228 0
0.015862600000000004 0.0202016 0
0.0165596 0.0214541 0
0.017287700000000003 0.0221379 0
0.018017700000000005 0.0213343 0
0.018678600000000004 0.0181524 0
0.0192033 0.0134043 0
0.019562300000000005 0.00842474 0
0.019770700000000002 0.00455055 0
0.0198766 0.00211253 0
0.019904500000000006 -0.000310728 0
0.019852 -0.00264261 0
0.019733200000000006 -0.004289 0
0.0195713 -0.00529473 0
0.019383200000000003 -0.00590268 0
0.0191703 -0.00680256 0
0.018931300000000005 -0.00721476 0
0.018716800000000006 -0.00535019 0
0.018583500000000003 -0.00263905 0
0.018556100000000006 0.000908484 0
0.018654200000000003 0.00479625 0
0.018878900000000004 0.00843951 0
0.0192173 0.0116432 0
0.0196558 0.0144562 0
0.020181400000000002 0.0169005 0
0.0207822 0.018974 0
0.021444400000000002 0.0205893 0
0.022140700000000006 0.0208345 0
0.022799900000000005 0.0184689 0
0.023335 0.0135073 0
0.023683600000000006 0.00770182 0
0.023855900000000006 0.00320484 0
0.023913300000000005 0.000670659 0
0.023904500000000002 -0.0010468 0
0.0238371 -0.00286467 0
0.0237138 -0.00441428 0
0.0235454 -0.00557282 0
0.023347 -0.00621772 0
0.023133 -0.00655956 0
0.0228982 -0.00747759 0
0.022631200000000004 -0.0084007 0
0.022362900000000005 -0.00728459 0
0.022160600000000003 -0.00472376 0
0.022063700000000006 -0.00114176 0
0.022097900000000004 0.00302446 0
0.022273 0.00725602 0
0.0225821 0.0110182 0
0.0230073 0.0142669 0
0.023534200000000005 0.0171317 0
0.024149500000000004 0.0195938 0
0.024835000000000003 0.021179 0
0.025535600000000006 0.020527 0
0.0261693 0.0172914 0
0.0266594 0.0121975 0
0.026979700000000002 0.00740842 0
0.027162200000000004 0.00399477 0
0.027258400000000002 0.0020944 0
0.027302700000000006 0.000704998 0
0.027301700000000005 -0.000651951 0
0.027260600000000003 -0.0016875 0
0.027188900000000002 -0.00257077 0
0.0270916 -0.00318609 0
0.026979800000000005 -0.00344597 0
0.026859900000000006 -0.00371315 0
0.026726 -0.00425549 0
0.026577200000000002 -0.00456071 0
0.026429400000000006 -0.00420865 0
0.0263033 -0.00320594 0
0.026233000000000006 -0.000936251 0
0.0262461 0.00165688 0
0.026354000000000002 0.00470779 0
0.026565000000000005 0.00777869 0
0.026873600000000004 0.0105498 0
0.027269300000000003 0.0130301 0
0.0277381 0.014824 0
0.0282383 0.0149148 0
0.0287202 0.013976 0
0.0291603 0.0124351 0
0.029538600000000005 0.0103053 0
0.0298442 0.00816446 0
0.030085 0.0064697 0
0.030280500000000002 0.00542875 0
0.030452900000000005 0.00503531 0
0.030616000000000004 0.00474044 0
0.0307696 0.00453449 0
0.030921200000000003 0.00461049 0
0.031078400000000006 0.00482542 0
0.031243 0.00502567 0
0.031412300000000004 0.00511642 0
0.0315821 0.00506823 0
0.031751100000000004 0.00508574 0
0.0319231 0.00525166 0
0.0321031 0.00556117 0
0.032295300000000006 0.00597105 0
0.032502800000000005 0.00647624 0
0.0327283 0.00704636 0
0.032975500000000005 0.00777724 0
0.033250100000000005 0.00868305 0
0.033556100000000005 0.00961225 0
0.033890300000000005 0.0103814 0
0.0342463 0.0109195 0
0.034616100000000004 0.0112199 0
0.0349924 0.0113292 0
0.035370500000000006 0.0113557 0
0.035749100000000006 0.0113643 0
0.0361258 0.0112151 0
0.0364934 0.0108455 0
0.0368473 0.0104071 0
0.037187500000000005 0.0100487 0
0.0375187 0.00985972 0
0.037847500000000006 0.00991416 0
0.0381832 0.0102592 0
0.038535 0.0108535 0
0.0389074 0.0114306 0
0.039290200000000004 0.0114855 0
0.039669600000000006 0.0112046 0
0.0400283 0.0102506 0
0.040345700000000005 0.00885549 0
0.0406178 0.00757157 0
0.0408533 0.00666902 0
0.0410644 0.00606681 0
0.041260500000000006 0.00576615 0
0.041452600000000006 0.00582561 0
0.0416542 0.00631573 0
0.041878900000000004 0.00717181 0
0.0421336 0.00804545 0
0.042409 0.00841402 0
0.042690700000000005 0.00845099 0
0.042970900000000006 0.00837299 0
0.0432497 0.00836669 0
0.043529500000000006 0.0084234 0
0.043811800000000005 0.0085166 0
0.044094900000000006 0.00844568 0
0.044373 0.00824718 0
0.0446444 0.0080563 0
0.0449108 0.00795459 0
0.04517600000000001 0.00797799 0
0.045444200000000004 0.00813004 0
0.0457191 0.00837028 0
0.04600220000000001 0.00859389 0
0.046289500000000004 0.00858908 0
0.046569200000000005 0.00816106 0
0.0468312 0.007564 0
0.04707360000000001 0.00702733 0
0.0473017 0.00671239 0
0.04752390000000001 0.00667272 0
0.04774880000000001 0.00683957 0
0.0479806 0.00705447 0
0.0482177 0.00712804 0
0.0484503 0.00679418 0
0.0486682 0.0062985 0
0.0488701 0.00585301 0
0.049059000000000005 0.00552041 0
0.049239700000000004 0.00535782 0
0.0494184 0.005399 0
0.049601900000000004 0.00562672 0
0.049795400000000004 0.00597948 0
0.050000600000000006 0.00630527 0
0.0502146 0.00651045 0
0.0504346 0.00668116 0
0.0506607 0.00688483 0
0.0508946 0.00714615 0
0.051138300000000005 0.0074699 0
0.0513938 0.00785083 0
0.0516623 0.00823989 0
0.051942800000000004 0.00855962 0
0.0522316 0.00873711 0
0.0525226 0.00868697 0
0.0528072 0.0083681 0
0.053077400000000004 0.00785024 0
0.053327400000000004 0.00716047 0
0.053550200000000006 0.00620663 0
0.053735000000000005 0.00487867 0
0.05386780000000001 0.00310778 0
0.0539328 0.000829133 0
0.053913 -0.00194661 0
0.053794100000000004 -0.00506397 0
0.0535722 -0.00804958 0
0.0532552 -0.0107992 0
0.0528492 -0.0133927 0
0.052361700000000004 -0.0156676 0
0.051806000000000005 -0.0174964 0
0.051199100000000004 -0.0187701 0
0.050558900000000004 -0.0195235 0
0.0499014 -0.0198326 0
0.0492416 -0.0196924 0
0.0485945 -0.0190938 0
0.047974600000000006 -0.0180913 0
0.0473946 -0.0167286 0
0.04686610000000001 -0.0150107 0
0.0464006 -0.0129877 0
0.0460047 -0.0108521 0
0.0456834 -0.00850144 0
0.045447800000000003 -0.00569337 0
0.0453071 -0.00287952 0
0.045247800000000005 -0.000844997 0
0.0452402 0.000222217 0
0.0452598 0.000959076 0
0.045308600000000004 0.00201982 0
0.045405600000000004 0.00382287 0
0.045575000000000004 0.00633988 0
0.045833200000000004 0.008957 0
0.0461644 0.0106289 0
0.0465375 0.0117088 0
0.0469348 0.0119657 0
0.0473261 0.0114655 0
0.0476949 0.010679 0
0.0480366 0.00988013 0
0.0483526 0.00912785 0
0.048645400000000005 0.00850168 0
0.0489203 0.00804116 0
0.049180600000000005 0.00759559 0
0.008857299999999999 0.147593 0
0.013681200000000004 0.15242 0
0.018918000000000004 0.145053 0
0.023118 0.101965 0
0.025694600000000005 0.0580913 0
0.026899600000000003 0.0196523 0
0.027285700000000003 0.00651576 0
0.027767900000000005 0.0174112 0
0.028384400000000004 0.0189709 0
0.028922700000000003 0.01265 0
0.029105000000000006 -0.00194875 0
0.028773200000000006 -0.0176993 0
0.027972900000000002 -0.0289172 0
0.026887300000000003 -0.0351004 0
0.0256715 -0.0371832 0
0.024436400000000004 -0.0366255 0
0.0232493 -0.0345135 0
0.0221111 -0.0339876 0
0.0209731 -0.0341852 0
0.019853600000000006 -0.0327335 0
0.018792700000000002 -0.0310117 0
0.017773500000000005 -0.03033 0
0.016762600000000002 -0.0304696 0
0.015745600000000005 -0.030475 0
0.014739100000000005 -0.0298076 0
0.013782200000000001 -0.0273822 0
0.012945600000000002 -0.0227145 0
0.012270500000000004 -0.0181567 0
0.011719900000000005 -0.0151884 0
0.011260699999999998 -0.0122979 0
0.0109258 -0.00775891 0
0.010757500000000003 -0.00258491 0
0.010765999999999998 0.00286647 0
0.010959400000000008 0.00845645 0
0.011329900000000004 0.0134032 0
0.011852399999999999 0.0176291 0
0.012505299999999997 0.02126 0
0.013266 0.0240933 0
0.014108300000000004 0.0262437 0
0.015011900000000002 0.0277669 0
0.0159496 0.0283212 0
0.0168644 0.0261624 0
0.0176522 0.0209817 0
0.018236800000000004 0.0143796 0
0.018614900000000004 0.00886728 0
0.0188438 0.00546002 0
0.018992100000000005 0.00370892 0
0.019077500000000004 0.0014942 0
0.019083300000000004 -0.00103457 0
0.019010000000000006 -0.00318476 0
0.018871700000000005 -0.00498259 0
0.018678800000000002 -0.0064505 0
0.0184391 -0.00778991 0
0.018149000000000005 -0.00923611 0
0.017862100000000006 -0.0074948 0
0.017667500000000003 -0.00412968 0
0.017601000000000006 2.9464e-05 0
0.0176838 0.00475253 0
0.017923100000000004 0.00930402 0
0.0183064 0.0134075 0
0.018817100000000003 0.0169497 0
0.019435900000000006 0.0199302 0
0.0201437 0.0223152 0
0.020919200000000006 0.024014 0
0.0217296 0.0242079 0
0.022495800000000003 0.0214443 0
0.0231272 0.0164689 0
0.023578300000000003 0.0109032 0
0.023864100000000006 0.00682992 0
0.024051200000000002 0.00479942 0
0.024187800000000002 0.00349962 0
0.024277700000000006 0.00199856 0
0.024314600000000006 0.000266908 0
0.024297200000000005 -0.00116781 0
0.0242391 -0.00223084 0
0.0241491 -0.00309834 0
0.024031200000000003 -0.00388031 0
0.023875600000000004 -0.00535547 0
0.023681800000000003 -0.00604116 0
0.0234969 -0.00469978 0
0.023383 -0.00204882 0
0.0233753 0.00153201 0
0.023497300000000006 0.00561015 0
0.023754000000000004 0.00954221 0
0.024133100000000005 0.0129577 0
0.0246192 0.0160005 0
0.025201600000000005 0.0187638 0
0.0258713 0.0212052 0
0.026596600000000005 0.0219005 0
0.0273032 0.0202326 0
0.027903300000000006 0.0156037 0
0.028321600000000002 0.00977271 0
0.028563900000000003 0.00536507 0
0.0286987 0.00318724 0
0.0287894 0.00243518 0
0.028860200000000003 0.00185942 0
0.028906400000000006 0.000935004 0
0.028918200000000005 -0.000178986 0
0.028896700000000004 -0.00102 0
0.028852700000000002 -0.00152772 0
0.0287981 -0.00173494 0
0.0287339 -0.00206094 0
0.028655100000000003 -0.00258035 0
0.028567800000000004 -0.00253694 0
0.028494500000000006 -0.00177856 0
0.028458700000000003 -0.000337711 0
0.028478800000000005 0.00151065 0
0.028565900000000005 0.00365163 0
0.028725600000000004 0.00582621 0
0.028957000000000004 0.00795152 0
0.029254800000000004 0.0097663 0
0.029602700000000003 0.0109586 0
0.029978200000000003 0.0114609 0
0.030363900000000006 0.0116616 0
0.030756400000000003 0.0118942 0
0.031157800000000006 0.0121876 0
0.0315695 0.0125016 0
0.0319911 0.0127784 0
0.0324213 0.0130131 0
0.032858200000000004 0.0131929 0
0.0333004 0.0133288 0
0.0337463 0.0134129 0
0.034194 0.0134436 0
0.034642000000000006 0.013436 0
0.035089100000000005 0.0133942 0
0.0355344 0.0133289 0
0.0359772 0.0132434 0
0.0364166 0.0131238 0
0.0368508 0.0129338 0
0.0372779 0.0127016 0
0.0376977 0.0125142 0
0.0381135 0.0124534 0
0.03853 0.0125636 0
0.0389533 0.0128426 0
0.039387700000000005 0.0132182 0
0.039834400000000006 0.0135589 0
0.040291600000000004 0.0138628 0
0.040758100000000005 0.014089 0
0.041228600000000004 0.0140981 0
0.0416944 0.013812 0
0.042146 0.013295 0
0.042579900000000004 0.0127799 0
0.042999300000000004 0.0124454 0
0.0434125 0.012401 0
0.043829200000000006 0.0126271 0
0.0442574 0.0130767 0
0.0447038 0.0137031 0
0.0451729 0.0144035 0
0.045661900000000005 0.0148748 0
0.046162100000000005 0.0150912 0
0.046666200000000005 0.0151336 0
0.0471685 0.014987 0
0.04766290000000001 0.0146756 0
0.0481451 0.01428 0
0.0486142 0.0138946 0
0.04907160000000001 0.0135819 0
0.0495202 0.0133641 0
0.04996300000000001 0.0132274 0
0.050401 0.0130532 0
0.0508301 0.012668 0
0.0512402 0.0119064 0
0.0516172 0.0107091 0
0.0519491 0.00925343 0
0.052231200000000005 0.00775213 0
0.0524642 0.00632143 0
0.0526509 0.0049611 0
0.05279300000000001 0.00364115 0
0.0528918 0.00236308 0
0.05294890000000001 0.00113368 0
0.05296530000000001 -9.81187e-05 0
0.0529347 -0.00171725 0
0.05284130000000001 -0.00380773 0
0.052679100000000006 -0.00578779 0
0.0524554 -0.00749764 0
0.05218060000000001 -0.00886073 0
0.0518672 -0.00983107 0
0.0515283 -0.0104104 0
0.0511756 -0.0106957 0
0.0508185 -0.0106814 0
0.050466800000000006 -0.0103865 0
0.050130400000000006 -0.00977433 0
0.0498173 -0.00899867 0
0.049533400000000005 -0.00801268 0
0.04929120000000001 -0.00649119 0
0.0491091 -0.00446514 0
0.048998 -0.00225169 0
0.0489632 0.000122308 0
0.0490105 0.00257848 0
0.0491424 0.00526679 0
0.0493637 0.00790373 0
0.04967200000000001 0.0104863 0
0.0500616 0.0126954 0
0.05051170000000001 0.0141387 0
0.0510014 0.0151563 0
0.0515221 0.0160376 0
0.0520664 0.0165236 0
0.0526157 0.0163476 0
0.0531476 0.0155088 0
0.05364240000000001 0.0141996 0
0.05409030000000001 0.0127486 0
0.0544911 0.011383 0
0.0548466 0.010008 0
0.0551518 0.00832942 0
0.055391 0.00603048 0
0.0555378 0.00277149 0
0.0555647 -0.0011493 0
0.0554524 -0.00538443 0
0.0552 -0.00950903 0
0.054817500000000005 -0.0131489 0
0.05432770000000001 -0.0159349 0
0.0537623 -0.0177514 0
0.053148100000000004 -0.0189614 0
0.052495 -0.0201069 0
0.0518115 -0.020773 0
0.051117300000000004 -0.0207727 0
0.0504347 -0.0201108 0
0.049785 -0.0188473 0
0.04918650000000001 -0.017085 0
0.04865370000000001 -0.0149443 0
0.0481965 -0.0125858 0
0.0478205 -0.0100813 0
0.047533000000000006 -0.0072523 0
0.0473479 -0.00401357 0
0.047266800000000005 -0.00100596 0
0.047275700000000004 0.0013637 0
0.0473417 0.00260479 0
0.047446800000000004 0.0037182 0
0.0475912 0.00496173 0
0.0477871 0.00680218 0
0.048057100000000005 0.00941233 0
0.04842200000000001 0.0122999 0
0.0488609 0.0135605 0
0.0493353 0.0150357 0
0.049850000000000005 0.0155481 0
0.05036550000000001 0.0153574 0
0.050867300000000004 0.0147922 0
0.0513464 0.0134529 0
0.0517661 0.0116636 0
0.0521196 0.00967201 0
0.052412600000000004 0.00806386 0
0.0526621 0.00707547 0
0.0528906 0.0067536 0
0.0531097 0.00634133 0
0.053302600000000006 0.00514073 0
0.053432600000000004 0.00264213 0
0.0534636 -0.000727542 0
0.053376400000000004 -0.00432317 0
0.0531731 -0.00762665 0
0.0528704 -0.0102757 0
0.0524936 -0.0120989 0
0.0520698 -0.0131655 0
0.051613900000000004 -0.0141287 0
0.051122200000000007 -0.0152856 0
0.050597500000000004 -0.0160804 0
0.050055800000000004 -0.0163487 0
0.0495124 -0.0161687 0
0.0489855 -0.0153806 0
0.0484959 -0.0139686 0
0.048063100000000004 -0.0120353 0
0.047696100000000005 -0.0100872 0
0.047390100000000004 -0.0083468 0
0.047147900000000006 -0.00622074 0
0.04697950000000001 -0.00394972 0
0.046878 -0.00222139 0
0.04683570000000001 -0.000438737 0
0.0468484 0.00116142 0
0.0469175 0.00297092 0
0.0470483 0.004841 0
0.047253 0.00744549 0
0.0475579 0.0107809 0
0.0479665 0.0136931 0
0.0472093 0.0347574 0
0.0485164 0.0524742 0
0.050483600000000003 0.0499516 0
0.05149290000000001 0.0107438 0
0.051297 -0.0238376 0
0.050096800000000004 -0.0455321 0
0.0482837 -0.0618167 0
0.0461635 -0.0662904 0
0.0439253 -0.0671883 0
0.041692200000000006 -0.0670229 0
0.0394276 -0.0692185 0
0.0370044 -0.0763611 0
0.0343045 -0.0850926 0
0.031346500000000006 -0.0915766 0
0.028222800000000006 -0.0951041 0
0.0250702 -0.0927505 0
0.022226800000000005 -0.0771093 0
0.0199429 -0.0607739 0
0.0182234 -0.0414859 0
0.017300700000000002 -0.0160898 0
0.017029000000000002 -0.00477543 0
0.016693100000000002 -0.0142219 0
0.016158500000000006 -0.0163087 0
0.015692700000000004 -0.0111268 0
0.015495600000000005 0.000855601 0
0.015550800000000004 0.00267904 0
0.015697700000000002 0.00653292 0
0.0159884 0.00995803 0
0.016348800000000004 0.0113867 0
0.0167459 0.0122553 0
0.0171218 0.0100073 0
0.017396100000000005 0.0065374 0
0.017543200000000002 0.00259299 0
0.017581100000000002 7.64394e-05 0
0.017561600000000004 -0.000974431 0
0.017522700000000002 -0.00129085 0
0.017465600000000005 -0.00206427 0
0.017390300000000004 -0.00248543 0
0.017291600000000004 -0.00346231 0
0.0171694 -0.0035904 0
0.017073500000000005 -0.00194345 0
0.017035400000000006 -0.000322306 0
0.017070600000000005 0.00246922 0
0.0172114 0.00581551 0
0.017462200000000004 0.0090376 0
0.0178149 0.0119202 0
0.018256500000000002 0.0143636 0
0.018770600000000005 0.0162956 0
0.0193409 0.0177778 0
0.0199543 0.0189158 0
0.020598400000000003 0.0196375 0
0.021252200000000006 0.0193428 0
0.021865300000000004 0.0172951 0
0.022381900000000003 0.0138887 0
0.022763700000000005 0.00942301 0
0.023012400000000002 0.00586097 0
0.023163200000000002 0.00351698 0
0.023238800000000004 0.00114948 0
0.023239300000000004 -0.000903712 0
0.0231861 -0.00208072 0
0.023108300000000005 -0.00246511 0
0.023024600000000006 -0.0025306 0
0.0229339 -0.00288108 0
0.022825900000000003 -0.00343796 0
0.0227269 -0.0022222 0
0.0226909 0.000118849 0
0.022742500000000006 0.00292601 0
0.0228975 0.00625243 0
0.023164300000000006 0.00954946 0
0.023533600000000002 0.0123952 0
0.023991200000000004 0.0148739 0
0.024526600000000003 0.0171066 0
0.025132400000000006 0.0190832 0
0.0257936 0.0202961 0
0.0264625 0.0195616 0
0.027064200000000004 0.0163284 0
0.027524400000000004 0.0113903 0
0.027823100000000003 0.00694891 0
0.027999000000000003 0.0040496 0
0.028105500000000005 0.00261457 0
0.028169900000000005 0.00132491 0
0.028192800000000004 0.000184648 0
0.0281862 -0.00051936 0
0.028161000000000005 -0.000927617 0
0.028127200000000005 -0.00107744 0
0.028087800000000003 -0.00126045 0
0.028036700000000005 -0.00175892 0
0.027969800000000003 -0.00215648 0
0.027898700000000005 -0.00200538 0
0.0278452 -0.00110575 0
0.0278375 0.000732405 0
0.027902500000000004 0.00313489 0
0.0280518 0.00569477 0
0.028286000000000006 0.00822239 0
0.028602800000000005 0.0106552 0
0.028999800000000006 0.0130288 0
0.029472500000000006 0.0151415 0
0.029993900000000004 0.0158287 0
0.030510600000000006 0.0150574 0
0.030983700000000003 0.0134625 0
0.0313847 0.0108444 0
0.031703100000000005 0.00843131 0
0.031950900000000004 0.00664954 0
0.032151700000000005 0.00557732 0
0.0323241 0.00486055 0
0.0324795 0.00455072 0
0.032631900000000005 0.00464753 0
0.032792400000000006 0.00499414 0
0.0329657 0.00537849 0
0.033151200000000006 0.0057379 0
0.033347 0.00598844 0
0.0335509 0.00623258 0
0.033764100000000005 0.00656545 0
0.033989700000000005 0.00696635 0
0.034229600000000006 0.00742379 0
0.0344867 0.00799789 0
0.034765300000000006 0.00870628 0
0.0350701 0.00956238 0
0.0354051 0.0105021 0
0.035770100000000006 0.0113351 0
0.0361596 0.0119696 0
0.0365663 0.0123814 0
0.036983300000000004 0.012607 0
0.037405400000000005 0.0127035 0
0.037829600000000005 0.0127464 0
0.038255000000000004 0.0127852 0
0.0386808 0.0127542 0
0.0391033 0.0125975 0
0.0395189 0.0123419 0
0.0399257 0.0120917 0
0.0403255 0.0119183 0
0.040721900000000005 0.0119018 0
0.0411219 0.0121326 0
0.0415338 0.0125897 0
0.041963200000000006 0.0131397 0
0.0424071 0.0134426 0
0.042855500000000005 0.0133761 0
0.043291100000000006 0.0126874 0
0.043693800000000005 0.0114987 0
0.0440545 0.0102168 0
0.0443765 0.00920993 0
0.04467070000000001 0.00852907 0
0.04494820000000001 0.00819693 0
0.0452211 0.00824414 0
0.0455028 0.00869957 0
0.0458061 0.00950795 0
0.0461384 0.010368 0
0.0464913 0.0107402 0
0.046852200000000004 0.0109007 0
0.047218800000000005 0.0111037 0
0.0475941 0.0114104 0
0.047980800000000004 0.0117805 0
0.0483807 0.0121995 0
0.04879170000000001 0.0124144 0
0.04920580000000001 0.0125285 0
0.049616600000000004 0.0122611 0
0.05002140000000001 0.0120256 0
0.0504173 0.0117536 0
0.0508049 0.0115288 0
0.051185800000000004 0.011342 0
0.0515607 0.0111665 0
0.0519287 0.0109102 0
0.0522854 0.0104843 0
0.0526238 0.00981285 0
0.0529357 0.00891995 0
0.05321530000000001 0.0078972 0
0.0534588 0.00675033 0
0.0536619 0.00548834 0
0.053821400000000005 0.00413956 0
0.05393490000000001 0.00273515 0
0.054001400000000005 0.00133435 0
0.0540215 -5.98292e-05 0
0.05399620000000001 -0.00137031 0
0.053929500000000005 -0.00256951 0
0.0538197 -0.0039982 0
0.053655900000000006 -0.00575598 0
0.053433900000000006 -0.00744762 0
0.05315980000000001 -0.00887382 0
0.0528438 -0.0099771 0
0.05249720000000001 -0.0107225 0
0.0521325 -0.0110795 0
0.051762300000000004 -0.0110797 0
0.0513964 -0.0108398 0
0.0510418 -0.0104011 0
0.0507063 -0.00968633 0
0.0504029 -0.00848058 0
0.050149200000000005 -0.00672774 0
0.04996010000000001 -0.00465001 0
0.049843900000000003 -0.00237199 0
0.0498025 -0.000240961 0
0.049836200000000004 0.00216078 0
0.049953000000000004 0.00476826 0
0.0501577 0.0074089 0
0.0504488 0.00993561 0
0.0508175 0.0119795 0
0.051240400000000005 0.0132226 0
0.051696000000000006 0.0140393 0
0.0521741 0.0145904 0
0.052662 0.0145997 0
0.053139200000000004 0.0139864 0
0.053588500000000004 0.0129702 0
0.0540001 0.011779 0
0.0543718 0.0105982 0
0.0547045 0.00942655 0
0.0549964 0.00812989 0
0.055239 0.00642623 0
0.0554138 0.00407393 0
0.0554981 0.00103141 0
0.0554703 -0.00259564 0
0.0553182 -0.00632131 0
0.0550456 -0.00981123 0
0.0546634 -0.0128862 0
0.0541883 -0.0153961 0
0.0536396 -0.0173309 0
0.0530315 -0.0190005 0
0.052375000000000005 -0.0202352 0
0.05168690000000001 -0.0209223 0
0.050985600000000006 -0.0210661 0
0.050289 -0.0206612 0
0.0496152 -0.0197382 0
0.0489806 -0.018333 0
0.04840080000000001 -0.0164815 0
0.047888700000000006 -0.0143182 0
0.0474487 -0.0121723 0
0.0470873 -0.00954639 0
0.046821 -0.00662359 0
0.04664020000000001 -0.00435377 0
0.046525300000000006 -0.00272592 0
0.04646020000000001 -0.00121991 0
0.046436200000000004 -0.000254395 0
0.046451400000000004 0.00121386 0
0.04653 0.00353136 0
0.0466994 0.00657017 0
0.046964200000000005 0.00906261 0
0.047305400000000004 0.0113659 0
0.0477105 0.012642 0
0.0481331 0.0125792 0
0.0485463 0.0122482 0
0.048951 0.0120809 0
0.0493532 0.0120831 0
0.049757300000000004 0.01217 0
0.050164 0.0122214 0
0.0505692 0.0120612 0
0.050964300000000004 0.0116236 0
0.0513404 0.0109505 0
0.051691600000000004 0.0101461 0
0.052015500000000006 0.00934121 0
0.052314900000000004 0.00867312 0
0.0525952 0.00820177 0
0.052862400000000004 0.00786356 0
0.0531171 0.00740337 0
0.0533515 0.00665133 0
0.0535553 0.00558538 0
0.053718 0.00421668 0
0.053833900000000004 0.00280903 0
0.0539042 0.00149914 0
0.0539345 0.000415946 0
0.0539346 -0.000303218 0
0.0539183 -0.000593331 0
0.05389820000000001 -0.000582708 0
0.0538743 -0.000892011 0
0.05383110000000001 -0.00168317 0
0.053762000000000004 -0.00237792 0
0.053675600000000004 -0.00271665 0
0.05358500000000001 -0.00264556 0
0.0535041 -0.00214656 0
0.053447 -0.00123726 0
0.0534289 0.000170938 0
0.0534651 0.00199121 0
0.0535668 0.00404559 0
0.0537383 0.00616542 0
0.0004597999999999963 -0.0581012 0
-0.0015867999999999993 -0.0587413 0
-0.00312069999999999 -0.0353968 0
-0.004118899999999995 -0.0254505 0
-0.004749400000000001 -0.0124562 0
-0.005107 -0.0107567 0
-0.005129499999999995 0.0076449 0
-0.0048930999999999975 0.00582992 0
-0.004795099999999997 0.000166119 0
-0.004858000000000001 -0.00295761 0
-0.004911799999999994 0.000715996 0
-0.0047679999999999945 0.00777464 0
-0.00437789999999999 0.0151647 0
-0.003761500000000001 0.0211886 0
-0.002980799999999992 0.0251742 0
-0.0020680000000000004 0.0293125 0
-0.0010314999999999908 0.032569 0
0.00012580000000000924 0.0369357 0
0.0014530000000000098 0.0425053 0
0.002972200000000008 0.048396 0
0.004695400000000002 0.0545924 0
0.006597500000000006 0.0591219 0
0.008631100000000003 0.0593901 0
0.010553800000000002 0.0560909 0
0.012362200000000004 0.0526047 0
0.014035000000000006 0.0476294 0
0.015500400000000004 0.0403394 0
0.016710000000000003 0.0322873 0
0.017650600000000002 0.0240284 0
0.018520600000000005 0.0253224 0
0.019284000000000003 0.0206737 0
0.0198906 0.016035 0
0.020348200000000004 0.0116566 0
0.020672100000000006 0.00818172 0
0.020901300000000005 0.00583942 0
0.021063200000000004 0.00389557 0
0.021080600000000005 -0.00167848 0
0.020966200000000004 -0.00476439 0
0.020749500000000004 -0.00802785 0
0.0204265 -0.0108548 0
0.0200602 -0.0105712 0
0.019758700000000004 -0.00728292 0
0.019584700000000003 -0.00315818 0
0.0195571 0.00130494 0
0.019675000000000005 0.00547804 0
0.0199256 0.00933181 0
0.020302 0.0130401 0
0.020797500000000003 0.0164488 0
0.021398800000000003 0.0193992 0
0.022089200000000003 0.0217972 0
0.022847200000000005 0.023471 0
0.023646400000000005 0.024234 0
0.0244281 0.0223255 0
0.0250914 0.0172958 0
0.0255535 0.0106948 0
0.025811800000000003 0.00542415 0
0.025933500000000005 0.0024082 0
0.025985800000000003 0.000973201 0
0.025986000000000002 -0.000922538 0
0.0259174 -0.00303212 0
0.0257864 -0.00469418 0
0.0256088 -0.00581936 0
0.025403600000000005 -0.00639794 0
0.0251812 -0.00687937 0
0.02493 -0.00812587 0
0.0246602 -0.00759088 0
0.024448500000000005 -0.00489299 0
0.024348100000000004 -0.00119367 0
0.024384000000000003 0.003188 0
0.02457 0.00773168 0
0.024900000000000005 0.0117815 0
0.0253564 0.0153375 0
0.025922600000000004 0.0183898 0
0.0265822 0.0209785 0
0.027319500000000004 0.0230574 0
0.028100400000000005 0.023377 0
0.0288367 0.0204537 0
0.0294272 0.0150054 0
0.029825500000000005 0.0092525 0
0.030054900000000002 0.00511695 0
0.0301849 0.00310027 0
0.030269900000000002 0.00210103 0
0.030322100000000005 0.0011371 0
0.0303391 -0.00014056 0
0.030310700000000003 -0.00153475 0
0.0302353 -0.00284397 0
0.030125400000000004 -0.0036659 0
0.029991900000000002 -0.0042563 0
0.029826700000000005 -0.00556788 0
0.029626200000000005 -0.00626789 0
0.029419800000000003 -0.00591704 0
0.029250500000000006 -0.00402395 0
0.0291671 -0.00095329 0
0.029196700000000006 0.0026024 0
0.029351500000000003 0.00651995 0
0.029633700000000006 0.0101785 0
0.030030600000000005 0.0134084 0
0.0305297 0.0163375 0
0.0311209 0.0188927 0
0.031767500000000004 0.0194821 0
0.0323999 0.0183597 0
0.0329672 0.0155296 0
0.033410600000000006 0.0111368 0
0.033711700000000004 0.00734179 0
0.0339107 0.00496066 0
0.0340523 0.00375466 0
0.034164400000000004 0.00308301 0
0.034258300000000005 0.00262616 0
0.0343354 0.00206161 0
0.034397800000000006 0.00177264 0
0.0344536 0.00157454 0
0.034504400000000005 0.00149843 0
0.034555 0.00155708 0
0.0346115 0.00186492 0
0.0346797 0.00222905 0
0.0347586 0.00251075 0
0.0348493 0.00296465 0
0.034961200000000005 0.00376463 0
0.035105500000000005 0.00488895 0
0.0352917 0.0062447 0
0.035525 0.00769926 0
0.0358059 0.00906335 0
0.036129600000000005 0.0102847 0
0.036489200000000006 0.0111925 0
0.036873800000000005 0.0118165 0
0.0372749 0.0122029 0
0.0376856 0.0124094 0
0.0381014 0.012526 0
0.0385206 0.0126324 0
0.0389431 0.0127097 0
0.039366700000000004 0.0127016 0
0.0397887 0.0126239 0
0.0402076 0.012522 0
0.0406236 0.0124475 0
0.041038000000000005 0.0124359 0
0.0414546 0.0125879 0
0.0418791 0.0128812 0
0.042314700000000004 0.0132395 0
0.042760000000000006 0.0134534 0
0.0432092 0.0134424 0
0.043650100000000004 0.013052 0
0.0440653 0.0119662 0
0.044443500000000004 0.0107839 0
0.0447851 0.009811 0
0.0450994 0.00913013 0
0.0453968 0.0087877 0
0.0456893 0.00882759 0
0.0459903 0.00927999 0
0.04631300000000001 0.0100912 0
0.046664800000000006 0.010953 0
0.0470375 0.0113451 0
0.047419100000000006 0.0115332 0
0.047807300000000004 0.0117585 0
0.0482042 0.012055 0
0.0486119 0.0123925 0
0.0490289 0.0126003 0
0.04944900000000001 0.0125751 0
0.0498647 0.0123591 0
0.0502719 0.012071 0
0.0506691 0.0117821 0
0.0510578 0.0115722 0
0.051441 0.0114404 0
0.0518206 0.0113545 0
0.0521973 0.0112471 0
0.0525682 0.0109897 0
0.0529264 0.0104879 0
0.053263200000000004 0.00972214 0
0.053571400000000005 0.00880313 0
0.0538482 0.00785843 0
0.054093600000000006 0.00691338 0
0.0543075 0.00597487 0
0.05448940000000001 0.00497659 0
0.0546368 0.00391733 0
0.05474810000000001 0.0028043 0
0.054821100000000005 0.00162392 0
0.0548541 0.000414407 0
0.054846900000000004 -0.000781153 0
0.054798400000000004 -0.00207893 0
0.054705500000000004 -0.00341873 0
0.0545697 -0.00464662 0
0.0543956 -0.00571267 0
0.0541894 -0.00658209 0
0.0539583 -0.00720871 0
0.0537108 -0.00757561 0
0.053455300000000004 -0.00769553 0
0.0532009 -0.00751758 0
0.0529588 -0.00695759 0
0.052741800000000005 -0.00601755 0
0.052565200000000006 -0.00455542 0
0.0524444 -0.0027105 0
0.0523893 -0.000634957 0
0.052406400000000006 0.00160806 0
0.052498 0.00375231 0
0.0526621 0.00602731 0
0.052905100000000004 0.00847206 0
0.053228000000000004 0.0107819 0
0.0536215 0.0126367 0
0.0540665 0.0139223 0
0.0545465 0.0147914 0
0.055048 0.015216 0
0.055553200000000004 0.0150158 0
0.0560422 0.0143077 0
0.0565017 0.0132684 0
0.056923100000000004 0.0120565 0
0.0573032 0.010817 0
0.057639800000000005 0.00942072 0
0.05792320000000001 0.00760343 0
0.058134200000000004 0.00506057 0
0.0582453 0.00163973 0
0.058229500000000003 -0.00246472 0
0.058072900000000004 -0.00671476 0
0.0577768 -0.0108001 0
0.0573521 -0.014397 0
0.05682090000000001 -0.0171871 0
0.056207900000000005 -0.0193368 0
0.055539200000000004 -0.0205746 0
0.0548391 -0.0213152 0
0.05411830000000001 -0.0218379 0
0.0533884 -0.0218641 0
0.052668400000000004 -0.0212656 0
0.0519787 -0.0200929 0
0.0513372 -0.0184059 0
0.050759700000000005 -0.016299 0
0.0502576 -0.0139161 0
0.0498378 -0.0113812 0
0.049507300000000004 -0.00853441 0
0.049277800000000004 -0.00534668 0
0.049154100000000006 -0.00221857 0
0.049125 0.000592943 0
0.049154 0.00134263 0
0.0492054 0.00175556 0
0.0492761 0.00256171 0
0.04938920000000001 0.00428524 0
0.049575100000000004 0.00688368 0
0.049854300000000004 0.00972214 0
0.05022120000000001 0.0120387 0
0.0506475 0.013363 0
0.0510977 0.013462 0
0.051537900000000005 0.0129302 0
0.0519583 0.0123322 0
0.0523613 0.0119069 0
0.0527528 0.0116177 0
0.0531365 0.0114343 0
0.0535153 0.011312 0
0.0538892 0.0111109 0
0.0542522 0.0106447 0
0.054592600000000005 0.00974886 0
0.054895700000000006 0.0084503 0
0.0551508 0.00690719 0
0.055352200000000004 0.00525247 0
0.055497500000000005 0.00355355 0
0.0555869 0.00191159 0
0.0556238 0.000406617 0
0.055614000000000004 -0.000893178 0
0.055563600000000005 -0.00205952 0
0.0554727 -0.00339473 0
0.05532240000000001 -0.0055727 0
0.0550983 -0.00772515 0
0.0548077 -0.00956251 0
0.0544627 -0.0110057 0
0.054077 -0.0120165 0
0.0536647 -0.0126279 0
0.053239 -0.0128445 0
0.0528131 -0.0126509 0
0.0524004 -0.0120897 0
0.0520108 -0.0112777 0
0.0516541 -0.0101283 0
0.051338100000000005 -0.00884711 0
0.0510675 -0.00739674 0
0.050850400000000004 -0.00563789 0
0.0506968 -0.00360094 0
0.016929700000000006 -0.0781158 0
0.014283300000000006 -0.0746871 0
0.012308399999999997 -0.0453904 0
0.011121199999999998 -0.0280829 0
0.010434200000000005 -0.0140025 0
0.010047600000000004 -0.00997113 0
0.010174200000000008 0.0163755 0
0.010734400000000005 0.0180494 0
0.011337800000000009 0.0176378 0
0.011920300000000009 0.0178822 0
0.012543800000000008 0.0199962 0
0.013369000000000006 0.0301077 0
0.0145541 0.0400872 0
0.016100700000000003 0.0516675 0
0.017855100000000006 0.0539383 0
0.019700300000000004 0.056422 0
0.021599600000000004 0.0571557 0
0.023530800000000004 0.0599729 0
0.0255658 0.0616453 0
0.027622100000000004 0.0615089 0
0.029631500000000005 0.0583981 0
0.0314793 0.0525509 0
0.0331397 0.0470724 0
0.0346086 0.0415265 0
0.0359688 0.040509 0
0.0372916 0.0387976 0
0.038488800000000004 0.0321825 0
0.0394016 0.0230551 0
0.0400323 0.0150958 0
0.04039 0.00684217 0
0.0404927 -5.98399e-05 0
0.0403914 -0.00575909 0
0.0400963 -0.011642 0
0.039609500000000006 -0.017264 0
0.0389064 -0.0245065 0
0.037988600000000004 -0.0301102 0
0.0369058 -0.0343922 0
0.0357081 -0.0370664 0
0.0344485 -0.0382447 0
0.033158400000000005 -0.0390578 0
0.0318466 -0.0395031 0
0.030538800000000005 -0.0388107 0
0.029284700000000004 -0.035977 0
0.0281565 -0.0317331 0
0.0271647 -0.0281779 0
0.026266000000000005 -0.0260447 0
0.0254285 -0.0242949 0
0.024651700000000006 -0.0223481 0
0.023954800000000005 -0.0193881 0
0.0233736 -0.0155233 0
0.0229264 -0.011515 0
0.022595300000000006 -0.00865013 0
0.022365600000000006 -0.00514919 0
0.022265900000000005 -0.000966498 0
0.022305000000000005 0.00305556 0
0.022475100000000005 0.00696665 0
0.0227749 0.010823 0
0.0232027 0.0146414 0
0.023753800000000005 0.0181884 0
0.024416200000000006 0.0213144 0
0.025172700000000006 0.0238306 0
0.025999600000000005 0.0255169 0
0.026845900000000006 0.0248087 0
0.027620000000000006 0.0214907 0
0.028238200000000005 0.0155796 0
0.0286468 0.00935611 0
0.028874700000000003 0.00485542 0
0.028990600000000005 0.00254004 0
0.0290529 0.00133568 0
0.029077500000000006 0.00025943 0
0.029063500000000006 -0.00113052 0
0.0289994 -0.00269575 0
0.028883000000000006 -0.0040993 0
0.028728800000000006 -0.00506213 0
0.0285428 -0.00598639 0
0.028314100000000002 -0.00761623 0
0.0280462 -0.00817974 0
0.027794900000000004 -0.00653665 0
0.027626200000000004 -0.00350413 0
0.0275778 0.00051412 0
0.027673500000000004 0.00503408 0
0.027918400000000003 0.009379 0
0.0282986 0.0131654 0
0.028797200000000002 0.0165164 0
0.029401000000000004 0.0194983 0
0.030097400000000003 0.0220202 0
0.030845500000000005 0.022425 0
0.0315609 0.0202432 0
0.032156800000000006 0.0154594 0
0.032577600000000005 0.0100911 0
0.0328385 0.00612686 0
0.0330034 0.00417004 0
0.033128500000000005 0.00350795 0
0.0332374 0.00308849 0
0.033328 0.00230776 0
0.0333853 0.00113666 0
0.033402900000000006 -1.31018e-05 0
0.0333865 -0.000871408 0
0.0333482 -0.00135078 0
0.0332959 -0.00171262 0
0.033225300000000006 -0.00244427 0
0.0331392 -0.00258423 0
0.033061 -0.00201484 0
0.033013400000000005 -0.000799229 0
0.033015 0.000879056 0
0.0330775 0.0028141 0
0.0332092 0.00501752 0
0.0334151 0.00722464 0
0.0336892 0.0090611 0
0.034015000000000004 0.0103391 0
0.0343716 0.0109411 0
0.0347422 0.0112757 0
0.0351235 0.0115885 0
0.0355149 0.0118798 0
0.035915300000000004 0.0121265 0
0.036323 0.0123231 0
0.0367364 0.0124747 0
0.0371545 0.0126074 0
0.0375768 0.0127218 0
0.0380022 0.0127937 0
0.0384291 0.0128173 0
0.0388558 0.0127836 0
0.0392805 0.0127003 0
0.0397018 0.0125838 0
0.040118400000000005 0.0124173 0
0.040528600000000005 0.0122002 0
0.0409315 0.0119978 0
0.041329500000000005 0.0119054 0
0.041726700000000005 0.0119496 0
0.0421274 0.0120953 0
0.0425337 0.0122814 0
0.042946700000000004 0.0124987 0
0.0433677 0.0127576 0
0.0437981 0.0130593 0
0.044238400000000004 0.0133404 0
0.04468710000000001 0.0135572 0
0.045141200000000006 0.0136674 0
0.045596700000000004 0.0136495 0
0.0460496 0.0135199 0
0.046497000000000004 0.0133397 0
0.0469387 0.0131828 0
0.0473765 0.0131092 0
0.0478137 0.0131411 0
0.048254000000000005 0.0132671 0
0.0486984 0.0133868 0
0.0491452 0.0134063 0
0.0495898 0.0132494 0
0.0500259 0.0129068 0
0.05044800000000001 0.0124322 0
0.05085340000000001 0.0119189 0
0.0512426 0.0114739 0
0.051619700000000004 0.011202 0
0.0519911 0.0111154 0
0.052361200000000004 0.0110954 0
0.052729200000000004 0.0109677 0
0.0530887 0.0105746 0
0.053428100000000006 0.00977603 0
0.0537373 0.00881815 0
0.0540152 0.00791311 0
0.054265100000000004 0.00715115 0
0.0544924 0.00654543 0
0.054703 0.00614628 0
0.054903600000000004 0.00592987 0
0.0550983 0.00575504 0
0.0552858 0.00546667 0
0.05545560000000001 0.00472059 0
0.05559750000000001 0.00384673 0
0.055712300000000006 0.00310478 0
0.0558057 0.00256642 0
0.0558854 0.00227094 0
0.0559597 0.0022329 0
0.05603760000000001 0.00247736 0
0.056128700000000004 0.00300861 0
0.056240200000000004 0.00367196 0
0.0563757 0.00446057 0
0.0565425 0.00555288 0
0.056751 0.0069389 0
0.0570089 0.00849 0
0.057319 0.0100717 0
0.057680800000000004 0.0115688 0
0.0580929 0.0130923 0
0.058555 0.0145469 0
0.0590588 0.0155526 0
0.0595874 0.0160443 0
0.060122300000000004 0.0160158 0
0.06064220000000001 0.0151437 0
0.061126 0.0138664 0
0.061562700000000005 0.0124253 0
0.061950000000000005 0.0108666 0
0.0622775 0.00879299 0
0.0625214 0.00580355 0
0.0626498 0.00202779 0
0.0626517 -0.00168472 0
0.0625348 -0.00506579 0
0.0623172 -0.00777445 0
0.062019200000000003 -0.00990395 0
0.0616567 -0.0117503 0
0.0612272 -0.0142969 0
0.0607225 -0.0157527 0
0.0601854 -0.0163037 0
0.0596445 -0.0160431 0
0.059125000000000004 -0.0150653 0
0.05864950000000001 -0.0134458 0
0.0582386 -0.0112307 0
0.0579095 -0.00860792 0
0.057672 -0.00576794 0
0.0575321 -0.0027688 0
0.05748980000000001 6.22074e-05 0
0.0575417 0.00291086 0
0.057690700000000004 0.00591697 0
0.057934 0.00853421 0
0.0582622 0.0109964 0
0.058664400000000005 0.0130082 0
0.059121400000000005 0.0142829 0
0.059611800000000006 0.0151358 0
0.0601276 0.0157383 0
0.0606618 0.0163256 0
0.06121940000000001 0.0171453 0
0.0618012 0.0175349 0
0.0623789 0.0173416 0
0.0629487 0.0167233 0
0.0634865 0.0154146 0
0.0639736 0.0137525 0
0.064394 0.0114941 0
0.0647297 0.0085793 0
0.0649556 0.00490316 0
0.0650526 0.000992903 0
0.06501960000000001 -0.00273025 0
0.0648726 -0.00574831 0
0.0646448 -0.00767619 0
0.0643663 -0.0090707 0
0.0640499 -0.0098201 0
0.06371160000000001 -0.0103684 0
0.0633672 -0.0101589 0
0.0630453 -0.00906209 0
0.0627755 -0.00709625 0
0.0625819 -0.00459428 0
0.062474800000000004 -0.00194397 0
0.062457700000000005 0.000779102 0
0.0625323 0.00355086 0
0.0626988 0.00627832 0
0.0629517 0.00870614 0
0.0632766 0.0106159 0
0.063656 0.0119785 0
0.0640602 0.0123243 0
0.0644786 0.0128259 0
0.0649218 0.0137768 0
0.06540571 0.0152784 0
0.06594873 0.0172716 0
0.06655819 0.0190918 0
0.06720031 0.0191608 0
0.06782924 0.0185843 0
0.06843848 0.0178518 0
0.06902951 0.0174553 0
0.06959715 0.0166716 0
0.07014000000000001 0.0158403 0
0.07065157 0.0148344 0
0.07112416 0.013563 0
0.07155565 0.0123818 0
0.0719462 0.0110748 0
0.07228804 0.00944885 0
0.07257094 0.00762337 0
0.07279854000000001 0.00622222 0
0.07299357000000001 0.0056437 0
0.07318231 0.00578776 0
0.0733659 0.00574622 0
0.07357865000000001 0.00714302 0
0.07386198000000001 0.00993765 0
0.074263122 0.0141242 0
0.074820338 0.0190766 0
0.07553003900000001 0.0231795 0
-0.012577400000000002 -0.0143974 0
-0.013055999999999998 -0.0102533 0
-0.013236799999999993 -0.0032019 0
-0.013432199999999991 -0.0066837 0
-0.013662399999999991 -0.00637475 0
-0.013549499999999992 0.0162515 0
-0.012999499999999997 0.0158984 0
-0.01255139999999999 0.0105429 0
-0.012325599999999992 0.00333307 0
-0.012298099999999992 -0.000569479 0
-0.012286999999999992 0.0021809 0
-0.012111399999999994 0.00823513 0
-0.011732199999999998 0.0139724 0
-0.011202699999999996 0.0171599 0
-0.010608499999999993 0.0181622 0
-0.00998439999999999 0.0194407 0
-0.009305599999999997 0.0211546 0
-0.008558499999999997 0.0237362 0
-0.007709199999999999 0.0271272 0
-0.006738599999999997 0.0309968 0
-0.005625699999999997 0.035484 0
-0.004372899999999999 0.0393771 0
-0.0029870000000000035 0.0435899 0
-0.0014616999999999963 0.0477253 0
0.00021060000000000523 0.0525792 0
0.0020565000000000028 0.0561735 0
0.00383 0.0516894 0
0.005487600000000009 0.0479523 0
0.007022399999999998 0.0443574 0
0.008444500000000008 0.041231 0
0.009771200000000008 0.0384393 0
0.010986900000000008 0.0344664 0
0.012050699999999998 0.0295476 0
0.012948500000000002 0.0246454 0
0.013691800000000004 0.0202898 0
0.0143186 0.0174459 0
0.014825000000000005 0.0131161 0
0.015181800000000002 0.00843212 0
0.015368900000000005 0.00302362 0
0.015383300000000003 -0.00173712 0
0.015254200000000002 -0.00562643 0
0.0150075 -0.0084762 0
0.0147428 -0.00670707 0
0.014590500000000006 -0.00231066 0
0.014598600000000003 0.00263584 0
0.014769900000000002 0.00734465 0
0.015094300000000005 0.0119075 0
0.015570100000000003 0.0164134 0
0.0161921 0.0206495 0
0.01695 0.0245755 0
0.0178332 0.0281816 0
0.018830600000000003 0.0314262 0
0.019927300000000002 0.0340801 0
0.0210942 0.0356704 0
0.022276300000000006 0.0347638 0
0.023344900000000002 0.0290009 0
0.024178000000000005 0.0213286 0
0.024766100000000006 0.0143465 0
0.0251303 0.00886621 0
0.025372600000000002 0.00648889 0
0.025565400000000002 0.00509683 0
0.025690400000000002 0.0025872 0
0.025742100000000004 0.00062413 0
0.0257215 -0.00166816 0
0.0256122 -0.00478017 0
0.025418000000000003 -0.00651118 0
0.025169300000000006 -0.00827507 0
0.024822500000000004 -0.0124366 0
0.024363100000000006 -0.0143746 0
0.023909800000000002 -0.0123716 0
0.023571400000000006 -0.00775542 0
0.023380900000000003 -0.00382577 0
0.0233398 0.00128447 0
0.023479800000000002 0.00681735 0
0.0237983 0.0119768 0
0.024283100000000002 0.0168015 0
0.0249191 0.0210232 0
0.0256831 0.0245136 0
0.0265506 0.0272686 0
0.027493200000000002 0.0289049 0
0.028430800000000006 0.0268729 0
0.029238800000000002 0.021441 0
0.029835200000000006 0.0146871 0
0.030226000000000003 0.00939974 0
0.030482800000000004 0.00657344 0
0.030678900000000002 0.0056692 0
0.030862600000000004 0.00538531 0
0.0310162 0.00376719 0
0.031104600000000003 0.00161515 0
0.031124200000000005 -0.000312537 0
0.0310845 -0.00188183 0
0.031004500000000004 -0.00276611 0
0.030899500000000003 -0.0034463 0
0.030763400000000003 -0.00460664 0
0.0305937 -0.00540609 0
0.0304149 -0.00515201 0
0.030260800000000004 -0.00390733 0
0.0301743 -0.00117921 0
0.030191500000000003 0.00214521 0
0.030330000000000003 0.00601046 0
0.030595000000000004 0.00965194 0
0.0309747 0.0129283 0
0.031460400000000006 0.0160277 0
0.0320451 0.0188062 0
0.032693700000000006 0.019688 0
0.0333388 0.0188911 0
0.0339314 0.0165151 0
0.0344138 0.0124627 0
0.034761400000000005 0.00876514 0
0.0350086 0.00643124 0
0.035201300000000005 0.0053618 0
0.035371900000000005 0.0049899 0
0.035534100000000006 0.00479259 0
0.035688000000000004 0.00447503 0
0.035833500000000004 0.00432109 0
0.0359763 0.00423187 0
0.036117300000000005 0.00424795 0
0.036259400000000004 0.00427768 0
0.036404700000000005 0.00446566 0
0.0365598 0.00484958 0
0.036728000000000004 0.0052407 0
0.0369096 0.0056727 0
0.0371104 0.00638973 0
0.037339300000000006 0.00733205 0
0.0376029 0.008456 0
0.037907300000000005 0.00977998 0
0.0382578 0.0111719 0
0.0386526 0.0124311 0
0.0390847 0.0133979 0
0.0395428 0.0140098 0
0.040016100000000006 0.0143357 0
0.040497200000000004 0.0145158 0
0.040982700000000004 0.0145997 0
0.041466600000000006 0.0143816 0
0.0419355 0.0137312 0
0.0423815 0.0130991 0
0.0428122 0.0128183 0
0.0432388 0.0128178 0
0.043670200000000006 0.0131062 0
0.0441169 0.0137178 0
0.0445884 0.0145571 0
0.0450888 0.0154183 0
0.045612200000000006 0.0158948 0
0.0461439 0.015955 0
0.0466723 0.0157119 0
0.047186000000000006 0.0151035 0
0.047674600000000004 0.0142285 0
0.048132900000000006 0.0133336 0
0.048565800000000006 0.0127121 0
0.048984200000000006 0.0124636 0
0.0494005 0.0125672 0
0.049826300000000004 0.0130109 0
0.050271500000000004 0.0137074 0
0.0507425 0.0145115 0
0.051235 0.0149247 0
0.05173080000000001 0.0147598 0
0.0522152 0.0143038 0
0.0526823 0.0137452 0
0.053131000000000005 0.0132134 0
0.0535645 0.0128598 0
0.0539915 0.0128181 0
0.0544224 0.0130723 0
0.05486390000000001 0.0133997 0
0.055312200000000006 0.0134261 0
0.0557516 0.0128624 0
0.05615970000000001 0.0115699 0
0.0565176 0.00997812 0
0.056823200000000004 0.00845784 0
0.0570816 0.00715591 0
0.0573004 0.00605985 0
0.0574842 0.00502899 0
0.0576325 0.00390356 0
0.05773930000000001 0.00252316 0
0.0577934 0.000725143 0
0.057772000000000004 -0.00194382 0
0.057658600000000004 -0.00469976 0
0.0574572 -0.00720035 0
0.057179900000000006 -0.00924752 0
0.0568443 -0.0107144 0
0.0564701 -0.0116049 0
0.056073 -0.0121481 0
0.055660100000000004 -0.0125696 0
0.0552385 -0.0126591 0
0.0548213 -0.0123143 0
0.0544235 -0.011517 0
0.05405940000000001 -0.010344 0
0.0537377 -0.0089998 0
0.0534661 -0.00732292 0
0.053252900000000006 -0.00552607 0
0.0530982 -0.00381036 0
0.0530007 -0.00205193 0
0.0529685 0.000115466 0
0.0530109 0.00229838 0
0.053130300000000005 0.004799 0
0.053326 0.00685857 0
0.053588500000000004 0.00915303 0
0.0539417 0.0120251 0
0.054396400000000004 0.0150259 0
0.0549337 0.0168275 0
0.055500100000000004 0.0172387 0
0.0560797 0.0174877 0
0.056665400000000005 0.0176641 0
0.057249400000000006 0.0172379 0
0.0578133 0.0160944 0
0.0582926 0.0131343 0
0.0586858 0.0105381 0
0.0589927 0.00806092 0
0.0592253 0.00609162 0
0.059398000000000006 0.0043786 0
0.0595055 0.00200729 0
0.0595171 -0.00128157 0
0.059414 -0.0047084 0
0.059195000000000005 -0.00848652 0
0.0588506 -0.01195 0
0.0583987 -0.0149102 0
0.0578606 -0.0171279 0
0.0572632 -0.0185114 0
0.0566339 -0.0190855 0
0.05599420000000001 -0.0192221 0
0.05535520000000001 -0.0190556 0
0.0547305 -0.018381 0
0.0541372 -0.0172023 0
0.053591200000000005 -0.0155763 0
0.053106200000000006 -0.0135786 0
0.0526934 -0.0112634 0
0.0523613 -0.00877122 0
0.0521157 -0.00605761 0
0.051968 -0.00297822 0
0.0519191 -6.15631e-05 0
0.051957500000000004 0.00228599 0
0.052063 0.00391835 0
0.05221730000000001 0.00532362 0
0.052415 0.00652599 0
0.05266320000000001 0.00838177 0
0.052985500000000005 0.0109689 0
0.0534008 0.0140636 0
0.0538985 0.0153446 0
0.054427100000000006 0.0166183 0
0.0549959 0.0172526 0
0.05557240000000001 0.0172795 0
0.056144400000000004 0.0170775 0
0.056706900000000005 0.0165932 0
0.057249100000000004 0.015573 0
0.057715600000000006 0.0127734 0
0.058100200000000005 0.0103899 0
0.058406900000000005 0.00819621 0
0.05865000000000001 0.00658075 0
0.0588472 0.00535594 0
0.0589978 0.00360184 0
0.0590686 0.000736785 0
0.05903900000000001 -0.00244027 0
0.0588988 -0.00582015 0
0.0586271 -0.0100315 0
0.0582328 -0.013324 0
0.05774510000000001 -0.015648 0
0.0571981 -0.0169393 0
0.05662400000000001 -0.0173609 0
0.0560391 -0.0177022 0
0.0554432 -0.0179882 0
0.0548454 -0.0178087 0
0.0542631 -0.0170624 0
0.0537161 -0.0157413 0
0.0532212 -0.0139836 0
0.0527903 -0.0119454 0
0.052431000000000005 -0.00970309 0
0.052148200000000006 -0.00735964 0
0.0519491 -0.00474721 0
0.0518421 -0.00172569 0
0.051827 0.000672729 0
0.051878900000000006 0.00238543 0
0.0519868 0.0040257 0
0.0560759 0.0312 0
0.057308700000000004 0.0520971 0
0.05929140000000001 0.0514677 0
0.060390400000000004 0.0145922 0
0.0603898 -0.016306 0
0.05936910000000001 -0.0401409 0
0.057840100000000005 -0.0483631 0
0.056190000000000004 -0.0496591 0
0.0545442 -0.0491626 0
0.05289680000000001 -0.0500072 0
0.0511544 -0.0548849 0
0.0491862 -0.0629617 0
0.046954 -0.0702341 0
0.044515200000000005 -0.0754175 0
0.0419404 -0.0785228 0
0.0393186 -0.0782259 0
0.0367796 -0.0738254 0
0.0344345 -0.0668807 0
0.032400200000000004 -0.0537256 0
0.030913700000000002 -0.038869 0
0.029615100000000005 -0.0318952 0
0.029019000000000003 -0.00567445 0
0.0291697 0.0113299 0
0.0295124 0.00747231 0
0.029636700000000002 0.00135119 0
0.0299595 0.0185168 0
0.0304916 0.0152512 0
0.030966400000000005 0.0133608 0
0.031391300000000004 0.0123693 0
0.0318145 0.0134084 0
0.0322679 0.0133641 0
0.032685200000000005 0.0125986 0
0.0332334 0.0185527 0
0.033792 0.0144024 0
0.0341698 0.00870801 0
0.0343757 0.00400662 0
0.034412200000000004 -0.00144611 0
0.034299 -0.00500861 0
0.034083600000000006 -0.00763239 0
0.0337983 -0.00921339 0
0.0334795 -0.00972504 0
0.0331482 -0.0100478 0
0.0328142 -0.00994174 0
0.032485 -0.00979318 0
0.0321692 -0.00907502 0
0.0318825 -0.00812864 0
0.031627300000000004 -0.00717656 0
0.0314125 -0.00557529 0
0.0312734 -0.00270332 0
0.031240700000000003 0.000635248 0
0.0313263 0.00434474 0
0.031539000000000005 0.00824916 0
0.0318798 0.0119666 0
0.032338500000000006 0.0153361 0
0.0328986 0.0179244 0
0.033510000000000005 0.018382 0
0.034106500000000005 0.0173253 0
0.0346522 0.0153998 0
0.035114000000000006 0.0123194 0
0.035465500000000004 0.00896603 0
0.035715800000000006 0.00636073 0
0.035896500000000005 0.00471461 0
0.0360368 0.00385853 0
0.0361597 0.00361988 0
0.0362837 0.00387947 0
0.036412900000000005 0.00382134 0
0.036529000000000006 0.0031845 0
0.0366253 0.0026228 0
0.036706800000000005 0.00232814 0
0.0367827 0.00225753 0
0.0368599 0.00240779 0
0.0369466 0.00281114 0
0.037047300000000005 0.00323673 0
0.0371635 0.00374552 0
0.0373008 0.0045103 0
0.037468 0.00550413 0
0.0376712 0.00666478 0
0.037916200000000004 0.00799294 0
0.038207700000000004 0.00941868 0
0.038544 0.0106729 0
0.038917900000000005 0.0116744 0
0.0393198 0.0123585 0
0.0397389 0.012725 0
0.040166400000000005 0.0129027 0
0.040598 0.0129797 0
0.041027 0.0126878 0
0.0414372 0.0119209 0
0.041822000000000005 0.0112523 0
0.0421903 0.0109185 0
0.042552400000000004 0.010847 0
0.0429167 0.0110492 0
0.043293200000000004 0.0115683 0
0.0436915 0.0123217 0
0.0441165 0.0131359 0
0.0445619 0.0134979 0
0.0450102 0.0133431 0
0.045446600000000004 0.0128007 0
0.0458568 0.0118268 0
0.046230900000000005 0.010668 0
0.04656830000000001 0.00967053 0
0.0468783 0.00902221 0
0.0471733 0.00874965 0
0.0474657 0.00885475 0
0.0477678 0.00930277 0
0.048089900000000005 0.0100216 0
0.0484377 0.0107851 0
0.0488045 0.0111513 0
0.04917830000000001 0.0112588 0
0.04955520000000001 0.0113632 0
0.049937300000000004 0.0115687 0
0.0503281 0.0118807 0
0.050731200000000004 0.0123015 0
0.0511496 0.0129117 0
0.0515822 0.0131553 0
0.05202520000000001 0.0133945 0
0.0524734 0.0134765 0
0.0529216 0.0134008 0
0.053364400000000006 0.0131613 0
0.053796500000000004 0.0127614 0
0.054212500000000004 0.012208 0
0.0546075 0.0115094 0
0.0549766 0.0106618 0
0.055313100000000004 0.00953066 0
0.0556049 0.00799055 0
0.055836800000000006 0.00595044 0
0.0559921 0.00342421 0
0.0560558 0.000489585 0
0.056016500000000004 -0.00272302 0
0.0558714 -0.00577105 0
0.055631200000000006 -0.00844787 0
0.055308300000000005 -0.0107503 0
0.05491360000000001 -0.0127836 0
0.054450700000000005 -0.0148373 0
0.0539269 -0.0164168 0
0.053360000000000005 -0.0174517 0
0.052767800000000004 -0.0179698 0
0.052167200000000004 -0.0179927 0
0.051574400000000006 -0.0175175 0
0.0510061 -0.0165491 0
0.0504782 -0.0151283 0
0.0500042 -0.0133596 0
0.049591500000000004 -0.0114693 0
0.049242900000000006 -0.00951119 0
0.048968000000000005 -0.00705008 0
0.04877720000000001 -0.00449656 0
0.0486592 -0.00270667 0
0.0485964 -0.00122445 0
0.0485809 0.000260682 0
0.0486144 0.0017614 0
0.048704000000000004 0.0036035 0
0.0488668 0.00616204 0
0.049127000000000004 0.00936306 0
0.049485100000000004 0.0118038 0
0.04991 0.0135691 0
0.050373600000000004 0.0139619 0
0.05083170000000001 0.0134962 0
0.0512688 0.0127475 0
0.051676700000000006 0.0117535 0
0.052050900000000004 0.010776 0
0.05239490000000001 0.0099043 0
0.052712300000000004 0.00921742 0
0.05301070000000001 0.00874641 0
0.0532943 0.00827692 0
0.0535562 0.00739559 0
0.0537778 0.00587225 0
0.0539374 0.00372861 0
0.054019700000000004 0.00132204 0
0.0540215 -0.00108535 0
0.05394550000000001 -0.00332372 0
0.053801600000000005 -0.00512996 0
0.0536074 -0.00636308 0
0.0533804 -0.00716677 0
0.0531238 -0.00822884 0
0.052823 -0.00975549 0
0.0524729 -0.0111316 0
0.0520839 -0.0120864 0
0.051671 -0.0125927 0
0.0512489 -0.0126615 0
0.0508314 -0.0123445 0
0.0504307 -0.0116689 0
0.0500555 -0.0108304 0
0.049712900000000004 -0.00970116 0
0.0494169 -0.00804044 0
0.04918260000000001 -0.00607191 0
0.0490176 -0.0038669 0
0.0489271 -0.0016534 0
0.0489057 0.000318321 0
0.048957200000000006 0.00274977 0
0.04909090000000001 0.00518928 0
0.0493127 0.00804697 0
0.0496297 0.0107649 0
0.050021800000000005 0.0124962 0
0.0504544 0.0133153 0
0.050906400000000004 0.0137451 0
0.051365600000000004 0.0137646 0
0.0518168 0.0132552 0
0.0522439 0.012393 0
0.05264150000000001 0.0115235 0
0.0530123 0.0107876 0
0.053361000000000006 0.0101902 0
0.053691300000000004 0.00966628 0
0.0540037 0.00908043 0
0.054291000000000006 0.00812929 0
0.05453670000000001 0.00659707 0
0.0547213 0.00450337 0
0.0548285 0.00200287 0
0.054849 -0.000643604 0
0.054782300000000006 -0.0032047 0
0.0546349 -0.00545772 0
0.0544202 -0.00725882 0
0.0541523 -0.00869206 0
0.0538367 -0.0101872 0
0.0534654 -0.0119941 0
0.053037100000000004 -0.0135545 0
0.052565600000000004 -0.0146059 0
0.052068500000000004 -0.0151119 0
0.051563300000000006 -0.0151242 0
0.0510658 -0.0146691 0
0.0505917 -0.0137527 0
0.05015460000000001 -0.0124928 0
0.049764 -0.0109739 0
0.049426300000000006 -0.00932934 0
0.049147500000000004 -0.00743963 0
0.04893 -0.00565619 0
0.048771400000000006 -0.00389586 0
0.0486745 -0.00205301 0
0.048637200000000005 -0.0002283 0
0.0486636 0.0017917 0
0.04875890000000001 0.00386897 0
0.0489339 0.006608 0
0.0492104 0.00987848 0
0.049586000000000005 0.0123245 0
0.05002380000000001 0.0137671 0
0.0504892 0.0138978 0
0.050942 0.0132774 0
0.051365400000000005 0.0120996 0
0.0517439 0.0106878 0
0.052078700000000006 0.00951786 0
0.05238090000000001 0.00871585 0
0.052661700000000006 0.0082018 0
0.0529284 0.00783174 0
0.053181000000000006 0.00731025 0
0.053407800000000005 0.00624916 0
0.0535881 0.00455346 0
0.0537029 0.00237839 0
0.05374230000000001 0.000103188 0
0.053707200000000004 -0.00207434 0
0.0536039 -0.00396597 0
0.05344550000000001 -0.00537771 0
0.053249000000000005 -0.00629648 0
0.0530274 -0.00694553 0
0.05277420000000001 -0.00825134 0
0.0524729 -0.00972711 0
0.0521273 -0.0108893 0
0.05175010000000001 -0.0116407 0
0.051355 -0.0119835 0
0.050954900000000004 -0.0119613 0
0.0505617 -0.0115889 0
0.050183900000000004 -0.011043 0
0.049831 -0.0100844 0
0.0495205 -0.00851871 0
0.04927 -0.00652583 0
0.0490898 -0.00433404 0
0.0489841 -0.0021207 0
0.0489486 -9.17527e-05 0
0.0489882 0.00245185 0
0.049115400000000003 0.00507629 0
0.049331400000000004 0.00778266 0
0.0496379 0.0104182 0
0.0500201 0.0122806 0
0.050448400000000004 0.013244 0
0.004286800000000007 0.132289 0
0.008573300000000006 0.136496 0
0.013221400000000001 0.126206 0
0.016703700000000002 0.0811084 0
0.0185366 0.0350749 0
0.0189842 -0.0033513 0
0.018644400000000005 -0.00997539 0
0.018306700000000002 -0.0101329 0
0.017936600000000004 -0.0124971 0
0.0173581 -0.02438 0
0.0161762 -0.044319 0
0.014434500000000003 -0.058679 0
0.012270100000000006 -0.070547 0
0.009777500000000008 -0.0777033 0
0.007244100000000003 -0.0729611 0
0.0049334000000000044 -0.0649771 0
0.0030266000000000043 -0.048951 0
0.0017580000000000096 -0.0291004 0
0.0009293999999999969 -0.0234583 0
7.469999999999699e-05 -0.0282789 0
-0.0007767999999999942 -0.0223635 0
-0.001522599999999999 -0.0244211 0
-0.0023129999999999956 -0.0227983 0
-0.002982799999999994 -0.0170021 0
-0.003416500000000003 -0.00939264 0
-0.00363419999999999 -0.00447303 0
-0.003727099999999997 -0.00123705 0
-0.003682999999999992 0.00402454 0
-0.0034459999999999907 0.00960862 0
-0.0030664999999999998 0.0125101 0
-0.0026189999999999963 0.0141055 0
-0.0021231999999999918 0.0155998 0
-0.0015744000000000036 0.0172663 0
-0.0009698999999999958 0.0188873 0
-0.0003167999999999921 0.0201435 0
0.00036790000000000433 0.0207955 0
0.0010640999999999984 0.02088 0
0.001754600000000009 0.0204968 0
0.0024261000000000005 0.0197818 0
0.0030690000000000023 0.0188004 0
0.003675600000000001 0.0176248 0
0.004240500000000008 0.0163193 0
0.004760500000000001 0.0149424 0
0.005234200000000008 0.01355 0
0.005662 0.0121963 0
0.006046400000000007 0.0109521 0
0.006393200000000002 0.00995647 0
0.006715700000000005 0.00953279 0
0.00703390000000001 0.00966332 0
0.007365499999999997 0.0102679 0
0.007720500000000005 0.0109908 0
0.008097199999999999 0.0115616 0
0.008491399999999996 0.0120713 0
0.008903099999999997 0.0126118 0
0.009333500000000008 0.0131865 0
0.009783100000000003 0.0137579 0
0.010251099999999999 0.0142913 0
0.010736400000000007 0.0148004 0
0.0112381 0.0152673 0
0.011754100000000003 0.0156603 0
0.012281 0.0159171 0
0.012813700000000004 0.0160238 0
0.013347700000000004 0.0160067 0
0.013880100000000006 0.0159381 0
0.014409900000000003 0.0158557 0
0.0149361 0.0157167 0
0.015456900000000003 0.0155334 0
0.015970200000000004 0.0152386 0
0.016467000000000002 0.014532 0
0.016933200000000002 0.0134507 0
0.017357300000000006 0.0120697 0
0.017734600000000003 0.0106739 0
0.018069300000000003 0.00952098 0
0.018370500000000005 0.0086332 0
0.0186365 0.00732624 0
0.0188602 0.00623116 0
0.019055700000000002 0.0056067 0
0.0192374 0.0053584 0
0.0194099 0.00501041 0
0.019573100000000003 0.00482831 0
0.0197342 0.00487184 0
0.019898600000000002 0.00505096 0
0.020077900000000003 0.0057749 0
0.020288300000000002 0.00685252 0
0.020536900000000004 0.00801548 0
0.020826200000000003 0.00928818 0
0.021158200000000002 0.0105632 0
0.0215324 0.0118231 0
0.021947900000000006 0.013031 0
0.0223992 0.0139074 0
0.022865000000000003 0.0138857 0
0.0233149 0.0130614 0
0.023724500000000003 0.0115418 0
0.0240796 0.00985333 0
0.0243834 0.0085376 0
0.024651000000000006 0.00763899 0
0.0248945 0.00703747 0
0.0251124 0.0060883 0
0.025304700000000006 0.00556954 0
0.025489400000000002 0.00559717 0
0.025683400000000002 0.00608345 0
0.025897000000000003 0.00671581 0
0.0261322 0.00737061 0
0.026389800000000005 0.00804928 0
0.026669000000000005 0.00866209 0
0.026967200000000004 0.00920337 0
0.0272837 0.00976742 0
0.0276196 0.0103574 0
0.0279743 0.0108908 0
0.0283452 0.0113289 0
0.0287289 0.0116589 0
0.0291217 0.0118895 0
0.029521200000000004 0.0120731 0
0.029926800000000003 0.012259 0
0.030339000000000005 0.0124705 0
0.030759 0.0127226 0
0.031187600000000003 0.012984 0
0.0316248 0.0132359 0
0.0320698 0.0134458 0
0.0325205 0.0135859 0
0.0329747 0.0136562 0
0.0334302 0.013671 0
0.033885500000000006 0.0136461 0
0.0343395 0.0135986 0
0.0347917 0.0135403 0
0.0352415 0.0134487 0
0.035687500000000004 0.01332 0
0.036129 0.0131845 0
0.0365663 0.013067 0
0.0370003 0.0129839 0
0.037432200000000006 0.0129505 0
0.037865 0.0130353 0
0.038302600000000006 0.0132228 0
0.0387465 0.01339 0
0.0391948 0.0135087 0
0.039647 0.0136171 0
0.0401011 0.0135803 0
0.0405485 0.0132428 0
0.0409805 0.0126645 0
0.041391500000000005 0.0120369 0
0.041784100000000005 0.0115812 0
0.042166300000000004 0.0114063 0
0.0425475 0.0115074 0
0.042937100000000006 0.0118943 0
0.043344200000000006 0.0125402 0
0.0437757 0.0133209 0
0.0442321 0.0140062 0
0.044707500000000004 0.0144786 0
0.0451966 0.014843 0
0.04569670000000001 0.0151349 0
0.0462032 0.0152215 0
0.046707900000000004 0.0150307 0
0.04720200000000001 0.014617 0
0.047680200000000006 0.0140954 0
0.0481414 0.0136209 0
0.0485891 0.0132745 0
0.0490275 0.0130643 0
0.049461200000000004 0.0129818 0
0.0498931 0.0129398 0
0.0503219 0.0127678 0
0.0507402 0.0123009 0
0.051136100000000004 0.0114288 0
0.0514969 0.0102528 0
0.05181720000000001 0.00902691 0
0.052097500000000005 0.00787281 0
0.0523421 0.00688798 0
0.0525563 0.00602112 0
0.0527424 0.00519134 0
0.0529004 0.00432326 0
0.0530281 0.0033733 0
0.0531203 0.00217042 0
0.0531664 0.000653458 0
0.053162 -0.000822495 0
0.053111000000000005 -0.00214335 0
0.0530197 -0.00323383 0
0.052896900000000004 -0.00404539 0
0.05275200000000001 -0.00458447 0
0.0525914 -0.00501079 0
0.0524181 -0.00533354 0
0.0522376 -0.00543953 0
0.0520592 -0.00520723 0
0.051896000000000005 -0.00453141 0
0.0517615 -0.00350701 0
0.051670100000000004 -0.00195485 0
0.0516375 -4.07975e-05 0
0.0516721 0.00208121 0
0.0517802 0.00434275 0
0.0519659 0.00667043 0
0.05222840000000001 0.00900364 0
0.0525698 0.0113736 0
0.052983 0.0132314 0
0.053447400000000006 0.0144791 0
0.0539447 0.0152789 0
0.0544606 0.0155881 0
0.0549769 0.0153433 0
0.05547680000000001 0.0146046 0
0.0559452 0.0135323 0
0.0563761 0.0123835 0
0.056766500000000004 0.0110768 0
0.0571064 0.009325 0
0.0573751 0.00676473 0
0.0575405 0.00317978 0
0.0575748 -0.00109488 0
0.0574615 -0.00549074 0
0.05720120000000001 -0.0098599 0
0.0568023 -0.0137694 0
0.0562893 -0.0167149 0
0.055694400000000005 -0.0187216 0
0.0550418 -0.0202609 0
0.05435380000000001 -0.0207976 0
0.053667900000000004 -0.020208 0
0.0530115 -0.0191686 0
0.0523941 -0.0178751 0
0.0518269 -0.0161798 0
0.051323900000000006 -0.0140546 0
0.0508976 -0.0116067 0
0.0505578 -0.0088867 0
0.0503125 -0.00595253 0
0.0501702 -0.00267079 0
0.0501427 0.000870553 0
0.0502253 0.00390512 0
0.0503985 0.00620458 0
0.050629400000000005 0.00752633 0
0.0508922 0.00824142 0
0.0511807 0.00910444 0
0.05150880000000001 0.0106435 0
0.0518988 0.0127511 0
0.0523672 0.0152752 0
0.05291610000000001 0.0172636 0
0.0535065 0.0183388 0
0.0541252 0.0184476 0
0.0547269 0.0176695 0
0.055305400000000005 0.0171381 0
0.0558689 0.0166762 0
0.056414000000000006 0.0157556 0
0.0569141 0.0138234 0
0.0573067 0.0102179 0
0.0575884 0.00681661 0
0.0577584 0.00362253 0
0.057823700000000006 0.000432459 0
0.0577743 -0.0032695 0
0.0576053 -0.00655614 0
0.0573378 -0.00930578 0
0.0569865 -0.0115682 0
0.056557500000000004 -0.0142853 0
0.0560437 -0.0163245 0
0.0554735 -0.0176979 0
0.054870600000000005 -0.0183222 0
0.054260300000000004 -0.0181759 0
0.0536676 -0.0173315 0
0.053113400000000005 -0.0159119 0
0.052614900000000006 -0.0140336 0
0.052185 -0.0118365 0
0.051832100000000006 -0.00944151 0
0.051561800000000005 -0.00688561 0
0.05137850000000001 -0.00423851 0
0.0512883 -0.00123554 0
0.0513029 0.0019755 0
0.051417700000000004 0.00467374 0
0.051609 0.00664583 0
0.0518554 0.00802776 0
0.052143800000000004 0.00928958 0
0.05247740000000001 0.0107199 0
0.0528638 0.0124369 0
0.05331230000000001 0.0144302 0
0.053826900000000004 0.0163065 0
0.0543978 0.0177276 0
0.054995600000000006 0.0182534 0
0.0556043 0.0180162 0
0.056194400000000005 0.0175114 0
0.056770100000000004 0.0170282 0
-0.009070800000000004 0.161799 0
-0.0038133999999999946 0.157844 0
0.0015994000000000008 0.147058 0
0.005769900000000008 0.0985569 0
0.008231500000000003 0.0494405 0
0.009099999999999997 0.00822223 0
0.009240300000000007 0.00353923 0
0.009361599999999998 0.0035193 0
0.009436899999999998 0.000559203 0
0.009245000000000003 -0.0151264 0
0.008346100000000009 -0.0361853 0
0.006833199999999998 -0.0540073 0
0.004786800000000008 -0.0671369 0
0.0023989000000000094 -0.0749711 0
-0.00015319999999999223 -0.0766093 0
-0.002593200000000004 -0.0687673 0
-0.004652799999999999 -0.0544128 0
-0.006175 -0.0389788 0
-0.007456499999999991 -0.0398235 0
-0.008660100000000004 -0.0358296 0
-0.009884299999999999 -0.0370999 0
-0.011109499999999994 -0.0360899 0
-0.012263399999999994 -0.0325485 0
-0.013254199999999994 -0.0272431 0
-0.014057899999999998 -0.021241 0
-0.014706999999999998 -0.0184269 0
-0.0152857 -0.0163623 0
-0.015802200000000002 -0.0150871 0
-0.016294799999999998 -0.0143871 0
-0.016746299999999992 -0.0126403 0
-0.017132599999999998 -0.0106154 0
-0.017456600000000003 -0.00888513 0
-0.017736199999999994 -0.00794671 0
-0.017989900000000003 -0.00721097 0
-0.018187999999999996 -0.00442322 0
-0.018283300000000002 -0.00175127 0
-0.018329299999999993 -0.00114804 0
-0.0183522 -0.000283307 0
-0.018363900000000002 -0.000603139 0
-0.01838329999999999 -0.000342724 0
-0.0183739 0.000919478 0
-0.0183189 0.00233098 0
-0.018208799999999997 0.00434219 0
-0.018023899999999995 0.00664632 0
-0.0177707 0.00844916 0
-0.017458699999999994 0.0102172 0
-0.017084799999999997 0.0122071 0
-0.0166399 0.0144581 0
-0.0161201 0.0166481 0
-0.01553199999999999 0.0185167 0
-0.014885200000000001 0.0202038 0
-0.01417489999999999 0.0223559 0
-0.013390399999999997 0.0246174 0
-0.0125257 0.0272129 0
-0.011563599999999993 0.030453 0
-0.010481400000000002 0.0344073 0
-0.009252200000000002 0.0392757 0
-0.007844299999999998 0.0448573 0
-0.006262900000000002 0.0488148 0
-0.0046823 0.0471251 0
-0.003125699999999995 0.0462606 0
-0.0016034999999999938 0.0451315 0
-0.00011089999999999711 0.0445805 0
0.0013745000000000007 0.044582 0
0.002859300000000009 0.0444279 0
0.004318600000000006 0.0430161 0
0.0057082999999999995 0.0403684 0
0.006992800000000007 0.0366512 0
0.008121900000000001 0.0310943 0
0.009044800000000006 0.0245715 0
0.009753999999999999 0.0184284 0
0.010278900000000007 0.0135275 0
0.010661699999999996 0.00980158 0
0.010930200000000001 0.00658567 0
0.011094400000000004 0.00371539 0
0.011183200000000004 0.00219702 0
0.011293700000000004 0.00459553 0
0.011468199999999998 0.0059557 0
0.011707800000000004 0.00847833 0
0.012047600000000006 0.01182 0
0.012502200000000005 0.0152479 0
0.013065900000000005 0.0183671 0
0.013728700000000003 0.021239 0
0.014484200000000003 0.0239269 0
0.015326600000000003 0.0264675 0
0.016249400000000004 0.0287226 0
0.0172391 0.030469 0
0.018274700000000005 0.0314147 0
0.0193001 0.0296752 0
0.0202004 0.0241368 0
0.0208792 0.0168511 0
0.021324800000000005 0.0104097 0
0.0215879 0.00604497 0
0.021748200000000002 0.00400569 0
0.0218596 0.00272997 0
0.0219079 0.000206047 0
0.021869200000000005 -0.00279639 0
0.0217197 -0.00614788 0
0.021461900000000006 -0.00890668 0
0.0211343 -0.0105436 0
0.0207426 -0.0128244 0
0.020262300000000004 -0.0156536 0
0.0197422 -0.0148335 0
0.0193124 -0.0107258 0
0.019029900000000002 -0.00640996 0
0.018904900000000002 -0.0012223 0
0.018957800000000004 0.00409798 0
0.019183200000000004 0.00912538 0
0.0195694 0.0137251 0
0.020096600000000006 0.0175718 0
0.020737900000000004 0.0206204 0
0.021468800000000003 0.0230076 0
0.022268700000000002 0.0247897 0
0.023093100000000005 0.0241978 0
0.023834 0.0199149 0
0.0243909 0.013706 0
0.024749200000000006 0.00826773 0
0.024956000000000006 0.00470823 0
0.025078200000000002 0.00295261 0
0.025156000000000005 0.00178029 0
0.025186700000000006 9.86021e-05 0
0.025151800000000002 -0.00212402 0
0.0250456 -0.00411058 0
0.0248791 -0.00568109 0
0.024671900000000004 -0.00662913 0
0.024434300000000006 -0.00752211 0
0.024153800000000003 -0.00920056 0
0.023831700000000004 -0.00979584 0
0.023530500000000003 -0.00789323 0
0.0233183 -0.00479486 0
0.023229200000000005 -0.000650616 0
0.0232872 0.00392878 0
0.023496100000000006 0.00831689 0
0.023840700000000006 0.0120855 0
0.024302000000000004 0.0153634 0
0.024865900000000003 0.0182564 0
0.025519700000000006 0.0207889 0
0.026234800000000003 0.0216425 0
0.026935100000000003 0.020144 0
0.0275366 0.0157441 0
0.027961100000000003 0.0099263 0
0.028202500000000005 0.0051072 0
0.028316600000000004 0.00220095 0
0.028360700000000003 0.000681322 0
0.028361500000000005 -0.000520696 0
0.028327500000000005 -0.0014147 0
0.028260600000000004 -0.00253752 0
0.028153900000000003 -0.00377798 0
0.028012600000000006 -0.00457045 0
0.0278539 -0.00486023 0
0.0276879 -0.00505317 0
0.027514300000000005 -0.00530286 0
0.027335900000000003 -0.00531161 0
0.027166700000000002 -0.00476085 0
0.0270267 -0.00346572 0
0.026951100000000006 -0.00102202 0
0.0269647 0.00175122 0
0.0270783 0.00495305 0
0.027301000000000006 0.00823391 0
0.0276278 0.0111635 0
0.028045800000000003 0.0137419 0
0.028534000000000004 0.0152179 0
0.0290404 0.0149441 0
0.029520900000000003 0.0139004 0
0.029957900000000003 0.0122778 0
0.0303285 0.0100199 0
0.0306248 0.00793011 0
0.030860500000000006 0.00639693 0
0.031056600000000004 0.00552499 0
0.031234500000000005 0.00524661 0
0.031408000000000005 0.00518014 0
0.0315754 0.00489195 0
0.0317367 0.0048432 0
0.031901200000000005 0.00505693 0
0.032073300000000006 0.00523247 0
0.032248200000000005 0.00524279 0
0.032421000000000005 0.00511813 0
0.0325902 0.00505602 0
0.032759500000000004 0.00511976 0
0.0329334 0.00533393 0
0.033116700000000006 0.00567275 0
0.033313100000000005 0.00611663 0
0.033526400000000005 0.00667381 0
0.0337613 0.00741582 0
0.0340241 0.00833193 0
0.034318600000000005 0.00927365 0
0.0346419 0.0100662 0
0.0349888 0.0106963 0
0.035353300000000004 0.0111139 0
0.035727600000000005 0.0113104 0
0.036106200000000005 0.0113973 0
0.0364869 0.0114387 0
0.036865800000000004 0.011262 0
0.0372335 0.0108098 0
0.0375848 0.0102743 0
0.037919800000000004 0.00988522 0
0.0382458 0.00971273 0
0.038570400000000005 0.00980943 0
0.038903700000000006 0.0102224 0
0.0392556 0.0108925 0
0.0396308 0.0115515 0
0.040019900000000004 0.0117374 0
0.040407000000000005 0.0114177 0
0.0407739 0.0105479 0
0.041103 0.00924422 0
0.041388400000000006 0.00797383 0
0.0416366 0.00702788 0
0.0418595 0.00642447 0
0.042068100000000004 0.00615773 0
0.0422739 0.00625809 0
0.042490200000000006 0.00675447 0
0.0427287 0.00755288 0
0.0429944 0.00832455 0
0.0432775 0.00860082 0
0.043565400000000004 0.00866711 0
0.043856000000000006 0.008781 0
0.0441522 0.00899835 0
0.0444576 0.00932969 0
0.044775300000000004 0.00971745 0
0.045106400000000005 0.0101276 0
0.0454487 0.0103716 0
0.04579520000000001 0.0103716 0
0.0461379 0.0101786 0
0.046472200000000005 0.00988869 0
0.0467957 0.0095359 0
0.04710690000000001 0.0091601 0
0.0474059 0.00880951 0
0.0476936 0.00847563 0
0.047969300000000006 0.0080681 0
0.0482278 0.00743373 0
0.0484603 0.00652376 0
0.04865850000000001 0.00539624 0
0.0488169 0.00416304 0
0.048933500000000005 0.00289829 0
0.049007800000000004 0.00162625 0
0.049041 0.000447596 0
0.049037700000000004 -0.000566504 0
0.049003700000000004 -0.00140111 0
0.04894470000000001 -0.002088 0
0.0488624 -0.00286976 0
0.048742600000000004 -0.00430941 0
0.048571 -0.00589477 0
0.0483489 -0.00731923 0
0.048084100000000005 -0.00846088 0
0.04778690000000001 -0.00927284 0
0.047468800000000005 -0.00972949 0
0.047141600000000006 -0.00984567 0
0.04681640000000001 -0.00961359 0
0.0465039 -0.0090946 0
0.0462151 -0.00819756 0
0.045964000000000005 -0.00684953 0
0.045764700000000005 -0.00514004 0
0.0456254 -0.00326002 0
0.045550400000000005 -0.00130118 0
0.045538 0.000438033 0
0.0455851 0.00235009 0
0.04570060000000001 0.00453417 0
0.0458925 0.00689759 0
0.046163300000000004 0.00920774 0
0.046502 0.0108923 0
0.0468823 0.0117784 0
0.0472843 0.0122891 0
0.0476943 0.0122387 0
0.048091300000000003 0.0115263 0
0.04845630000000001 0.0103943 0
0.0487828 0.00927772 0
0.0490751 0.0083486 0
0.0493383 0.0074727 0
0.0495704 0.00648284 0
0.0497652 0.00522087 0
0.04991 0.00346745 0
0.039874200000000005 0.0142825 0
0.0404868 0.0272603 0
0.041761700000000006 0.0370636 0
0.042607900000000004 0.012564 0
0.0425682 -0.0152922 0
0.0415945 -0.0404573 0
0.0400084 -0.0519682 0
0.0382032 -0.0532852 0
0.0364792 -0.0500971 0
0.0348595 -0.0475633 0
0.033214 -0.0518478 0
0.031344000000000004 -0.0601309 0
0.0292334 -0.0652976 0
0.027025200000000006 -0.0670537 0
0.024788900000000003 -0.0660886 0
0.022754700000000003 -0.0553673 0
0.021158800000000005 -0.0397825 0
0.0201268 -0.0248804 0
0.019383300000000006 -0.0213387 0
0.018623600000000004 -0.0173476 0
0.0180509 -0.0179964 0
0.017454200000000003 -0.0174238 0
0.016922200000000005 -0.01425 0
0.0165285 -0.00945964 0
0.0162633 -0.00695235 0
0.0160311 -0.007535 0
0.0157305 -0.0104964 0
0.015307800000000003 -0.0147026 0
0.0147756 -0.016494 0
0.014250100000000002 -0.0145923 0
0.0138181 -0.0115409 0
0.013474600000000003 -0.00933385 0
0.013199100000000005 -0.0072444 0
0.013000700000000004 -0.00464592 0
0.012899900000000006 -0.00151044 0
0.012903000000000005 0.00150431 0
0.0130049 0.00445753 0
0.0132035 0.00729533 0
0.013493200000000004 0.00992672 0
0.013867700000000004 0.0123845 0
0.0143193 0.01454 0
0.014834600000000003 0.0161863 0
0.015395100000000002 0.0173112 0
0.0159855 0.0180006 0
0.016592500000000003 0.0183534 0
0.0172051 0.0182718 0
0.017788200000000004 0.0165199 0
0.018282400000000004 0.0131282 0
0.018650100000000003 0.0091014 0
0.018888300000000004 0.00548514 0
0.019021100000000006 0.00279069 0
0.0190701 0.000296131 0
0.019033500000000002 -0.0023026 0
0.0189222 -0.00413728 0
0.018765000000000004 -0.00511229 0
0.018582500000000002 -0.00575785 0
0.0183822 -0.00598745 0
0.0182036 -0.0044791 0
0.018094100000000002 -0.0020381 0
0.018080400000000003 0.0011327 0
0.0181773 0.00451031 0
0.0183834 0.00764092 0
0.0186874 0.010412 0
0.019078400000000002 0.0128663 0
0.0195455 0.014994 0
0.020077500000000005 0.0167801 0
0.020662900000000005 0.0182069 0
0.021288500000000002 0.0191689 0
0.0219197 0.0183827 0
0.022483100000000006 0.0152337 0
0.022908500000000005 0.0104015 0
0.023174 0.00586348 0
0.0233072 0.00256728 0
0.0233533 0.000432943 0
0.023325200000000004 -0.00198441 0
0.023225000000000003 -0.00381021 0
0.023077200000000006 -0.00491063 0
0.0228999 -0.00567367 0
0.0227013 -0.00616005 0
0.0224853 -0.00673871 0
0.0222315 -0.00835252 0
0.021957500000000005 -0.00759805 0
0.021748500000000004 -0.00480932 0
0.021642 -0.00166099 0
0.021652900000000003 0.00220706 0
0.021797500000000004 0.00625198 0
0.022072100000000004 0.0099871 0
0.022462500000000003 0.0131717 0
0.022948700000000002 0.0157768 0
0.023513400000000004 0.0179302 0
0.024143200000000004 0.0196976 0
0.024812300000000002 0.0200864 0
0.025452800000000005 0.0182431 0
0.025983700000000005 0.013614 0
0.026342500000000005 0.00814161 0
0.026531600000000002 0.00372878 0
0.026605000000000004 0.00109035 0
0.0266121 -0.000461167 0
0.0265675 -0.00213103 0
0.026468700000000005 -0.00367346 0
0.0263238 -0.00490902 0
0.026145800000000004 -0.00563878 0
0.025953000000000004 -0.00584132 0
0.025748700000000006 -0.00638815 0
0.0255219 -0.00712626 0
0.0252792 -0.00727281 0
0.025059500000000005 -0.00560874 0
0.024914600000000002 -0.00304698 0
0.0248697 0.000263657 0
0.024943100000000003 0.00398379 0
0.025142000000000005 0.00775305 0
0.0254594 0.011038 0
0.025877000000000004 0.0138128 0
0.026381600000000005 0.0162907 0
0.026962700000000006 0.0183323 0
0.02758 0.018307 0
0.028162700000000006 0.0165944 0
0.0286632 0.0133236 0
0.0290346 0.00908447 0
0.029270300000000006 0.00544806 0
0.029406500000000002 0.00304804 0
0.029481100000000003 0.00162498 0
0.029517600000000005 0.000675955 0
0.029521400000000003 -0.000364112 0
0.0294955 -0.00108657 0
0.029449100000000006 -0.00164378 0
0.029386100000000005 -0.00208098 0
0.029313400000000003 -0.00221097 0
0.029240100000000005 -0.00215523 0
0.029166900000000003 -0.00220637 0
0.0290937 -0.00213035 0
0.0290288 -0.00170796 0
0.0289844 -0.00092765 0
0.0289731 0.000248941 0
0.029005600000000006 0.00166562 0
0.029088300000000004 0.00324453 0
0.029226600000000005 0.00499087 0
0.029422300000000005 0.00664583 0
0.029665500000000004 0.0077951 0
0.029936400000000002 0.00836368 0
0.030218600000000005 0.00851341 0
0.0305037 0.00861147 0
0.0307942 0.00882652 0
0.031093600000000006 0.00913575 0
0.031403600000000004 0.00945316 0
0.0317238 0.00973845 0
0.032052500000000005 0.00996638 0
0.0323878 0.0101357 0
0.0327276 0.0102386 0
0.0330698 0.0102827 0
0.0334126 0.0102855 0
0.0337551 0.0102635 0
0.034096600000000005 0.0102307 0
0.034436900000000006 0.0101927 0
0.034775900000000005 0.0101478 0
0.035113200000000004 0.0100941 0
0.035448400000000005 0.0100208 0
0.0357808 0.00993098 0
0.036110100000000006 0.00983562 0
0.036436300000000005 0.00975315 0
0.0367603 0.00969744 0
0.0370831 0.00967909 0
0.037405900000000006 0.00969404 0
0.037729500000000006 0.00972607 0
0.0380542 0.00975092 0
0.0383794 0.00976344 0
0.038705 0.00977007 0
0.0390307 0.00977588 0
0.039356600000000005 0.00977945 0
0.0396825 0.0097716 0
0.0400077 0.00973486 0
0.0403308 0.0096545 0
0.040650700000000005 0.00954607 0
0.040967 0.00944277 0
0.041280700000000004 0.00938958 0
0.0415938 0.00940836 0
0.0419087 0.00949511 0
0.042227400000000005 0.00962669 0
0.042550700000000004 0.00977038 0
0.0428783 0.0098696 0
0.0432074 0.00986054 0
0.043534100000000006 0.00973158 0
0.043855000000000005 0.00952445 0
0.0441685 0.00929911 0
0.044475100000000004 0.00912157 0
0.0447774 0.0090358 0
0.0450786 0.00905715 0
0.045382000000000006 0.00915654 0
0.0456891 0.00925848 0
0.045997500000000004 0.00922428 0
0.0463003 0.00891582 0
0.046589000000000005 0.00840375 0
0.046858800000000006 0.00779844 0
0.0471095 0.0072942 0
0.047347700000000006 0.00706275 0
0.0475828 0.00707714 0
0.047820800000000004 0.0072057 0
0.0480617 0.00721854 0
0.048296500000000006 0.00681986 0
0.048511900000000004 0.00611809 0
0.048703800000000005 0.00543984 0
0.0488748 0.00486967 0
0.049029600000000007 0.00447386 0
0.049175300000000005 0.0043132 0
0.04931970000000001 0.00438588 0
0.0494698 0.00462564 0
0.0496288 0.00489106 0
0.0497934 0.00496007 0
0.0499585 0.00494624 0
0.050123600000000004 0.00496714 0
0.050290800000000004 0.00507971 0
0.0504638 0.00530569 0
0.050646300000000005 0.00564733 0
0.0508421 0.00609655 0
0.0510545 0.00663616 0
0.05128630000000001 0.00725311 0
0.051539600000000005 0.00792158 0
0.0518156 0.00860949 0
0.0521143 0.00927023 0
0.052431900000000004 0.00972504 0
0.0527586 0.00980973 0
0.053081500000000004 0.00952951 0
0.053390400000000005 0.00901335 0
0.0536792 0.00831875 0
0.053941300000000005 0.00741158 0
0.054168400000000005 0.0062392 0
0.0543512 0.00475168 0
0.054476800000000006 0.0028038 0
0.0545266 0.000212313 0
0.054476000000000004 -0.00321332 0
0.0543014 -0.00708756 0
0.053999500000000006 -0.0107918 0
0.053579100000000005 -0.0142167 0
0.053051 -0.0172378 0
0.0524298 -0.0198172 0
0.051732200000000006 -0.0218337 0
0.0509781 -0.0232335 0
0.0501877 -0.0240764 0
0.0493773 -0.0243826 0
0.048566700000000004 -0.0241758 0
0.047772400000000007 -0.0234372 0
0.0470119 -0.0222165 0
0.04629900000000001 -0.0205862 0
0.0456467 -0.0186059 0
0.045065400000000005 -0.0163523 0
0.0445647 -0.0137579 0
0.0441551 -0.0109277 0
0.043843 -0.00790956 0
0.0436338 -0.00478421 0
0.043515200000000004 -0.00262126 0
0.0434499 -0.00149928 0
0.043397500000000006 -0.00166423 0
0.043347500000000004 -0.00120836 0
0.043330600000000004 0.000284768 0
0.043380600000000005 0.00270213 0
0.0435146 0.00517148 0
0.043730200000000004 0.00758165 0
0.0440086 0.00899574 0
0.0443195 0.00954069 0
0.044640900000000004 0.00970596 0
0.04496750000000001 0.00991546 0
0.045305700000000004 0.0104022 0
0.045662100000000004 0.0109422 0
0.0460332 0.0112472 0
0.046406 0.0110595 0
0.0467636 0.0103653 0
0.0470927 0.00940551 0
0.0473865 0.00825209 0
0.047641300000000004 0.00711725 0
0.04786220000000001 0.00623419 0
0.048060000000000005 0.00572092 0
0.0434692 0.0563028 0
0.0454222 0.0734818 0
0.0479472 0.0638938 0
0.049441200000000005 0.0268792 0
0.0498815 -0.00516777 0
0.049151200000000006 -0.0318211 0
0.04793070000000001 -0.0394092 0
0.04657 -0.0412375 0
0.0451965 -0.0413266 0
0.0437624 -0.0453447 0
0.0420697 -0.0561057 0
0.040011000000000005 -0.0666375 0
0.0376362 -0.0749967 0
0.035019100000000004 -0.0812706 0
0.0322496 -0.0840304 0
0.0294846 -0.0813665 0
0.026862500000000004 -0.0753765 0
0.0245618 -0.0613477 0
0.0228017 -0.0464352 0
0.021399 -0.0333027 0
0.020744900000000004 -0.00747461 0
0.020832200000000002 0.00933317 0
0.021141300000000002 0.00711832 0
0.021243000000000005 0.000103319 0
0.021186700000000003 -0.0025656 0
0.0215206 0.00767179 0
0.0218589 0.0135819 0
0.022310500000000004 0.0135638 0
0.0227882 0.0150757 0
0.023315300000000004 0.016258 0
0.023837500000000005 0.0147573 0
0.0242946 0.0129348 0
0.0246573 0.00867485 0
0.0248798 0.00504947 0
0.025007600000000005 0.00300203 0
0.025095200000000005 0.00250725 0
0.0251749 0.00224262 0
0.0252379 0.00153111 0
0.025252000000000004 -0.000762374 0
0.0251829 -0.00318375 0
0.025042000000000002 -0.00503651 0
0.024853900000000005 -0.00609491 0
0.0246339 -0.00698853 0
0.024372000000000005 -0.00857485 0
0.024092600000000006 -0.00767918 0
0.0238827 -0.00478076 0
0.023786800000000004 -0.00103739 0
0.023829300000000005 0.00343856 0
0.024024000000000004 0.00795678 0
0.024358400000000002 0.0118255 0
0.024813100000000005 0.0152063 0
0.025372400000000003 0.0181236 0
0.026021100000000005 0.0206079 0
0.026744500000000004 0.0225606 0
0.027502700000000005 0.0225124 0
0.0282067 0.0194513 0
0.028768100000000005 0.0142865 0
0.029149800000000003 0.00895202 0
0.029373700000000003 0.00502326 0
0.029500400000000003 0.00296866 0
0.0295778 0.00177823 0
0.029614800000000004 0.0005534 0
0.029613400000000005 -0.000600006 0
0.0295739 -0.00171853 0
0.029499700000000004 -0.00264588 0
0.0294004 -0.00321253 0
0.029285200000000004 -0.00364588 0
0.029145300000000006 -0.00466809 0
0.0289784 -0.00518008 0
0.028809800000000003 -0.00480219 0
0.028672700000000002 -0.00321504 0
0.028611500000000005 -0.000426264 0
0.028651500000000003 0.00272022 0
0.028803300000000004 0.00624605 0
0.029070900000000004 0.00960154 0
0.029444400000000003 0.0126053 0
0.0299134 0.0153548 0
0.0304655 0.0174816 0
0.031057400000000006 0.0176945 0
0.0316284 0.0165167 0
0.032140100000000005 0.0140848 0
0.032548900000000006 0.0105038 0
0.032843000000000004 0.00748091 0
0.033056 0.00557746 0
0.0332229 0.00461339 0
0.033368300000000004 0.00421694 0
0.033503000000000005 0.00387542 0
0.0336233 0.00341482 0
0.0337341 0.00331063 0
0.0338465 0.00342958 0
0.0339631 0.00356786 0
0.034083100000000005 0.00362503 0
0.0342067 0.00380834 0
0.034339400000000006 0.00416832 0
0.034485 0.0045678 0
0.0346442 0.00498616 0
0.0348207 0.00561331 0
0.035022000000000005 0.00645748 0
0.0352538 0.00742171 0
0.0355202 0.00853264 0
0.035825300000000004 0.00971476 0
0.0361681 0.0107794 0
0.0365426 0.0116085 0
0.036939700000000006 0.0121566 0
0.0373505 0.0124415 0
0.0377674 0.0125517 0
0.038186700000000004 0.0126114 0
0.038608 0.0126582 0
0.039028 0.0125265 0
0.039440300000000005 0.0122153 0
0.039841800000000004 0.011904 0
0.040234500000000006 0.0116938 0
0.0406223 0.0116015 0
0.0410109 0.0117534 0
0.0414097 0.0122005 0
0.0418274 0.0128505 0
0.042264 0.0132455 0
0.042708800000000005 0.0133843 0
0.0431481 0.0128607 0
0.043556700000000004 0.0116504 0
0.043919200000000005 0.0101665 0
0.044235800000000006 0.00895564 0
0.044518 0.00806769 0
0.0447761 0.00750215 0
0.0450217 0.00730794 0
0.0452682 0.00754773 0
0.045530600000000004 0.0082285 0
0.0458215 0.00920852 0
0.0461408 0.00986388 0
0.0464745 0.010121 0
0.0468146 0.010285 0
0.0471607 0.0104861 0
0.0475154 0.0107893 0
0.0478813 0.0111529 0
0.04825940000000001 0.0115079 0
0.048645400000000005 0.0116078 0
0.049030500000000005 0.0114714 0
0.049409 0.0112471 0
0.04977960000000001 0.0110031 0
0.0501426 0.0108116 0
0.050501000000000004 0.0107128 0
0.05085730000000001 0.0106826 0
0.051213100000000004 0.0106698 0
0.0515669 0.0105389 0
0.051912400000000004 0.0101688 0
0.052240400000000006 0.00949908 0
0.052541700000000004 0.00860185 0
0.0528119 0.00765948 0
0.053051 0.00674379 0
0.053260300000000003 0.00586591 0
0.05344020000000001 0.00496889 0
0.0535894 0.00402378 0
0.053706000000000004 0.00301279 0
0.0537869 0.001877 0
0.0538275 0.000598645 0
0.053824000000000004 -0.000755422 0
0.05377320000000001 -0.00222443 0
0.053673200000000004 -0.0036917 0
0.05352610000000001 -0.00504379 0
0.053336900000000007 -0.00621715 0
0.0531118 -0.00721499 0
0.052855900000000004 -0.00806739 0
0.0525752 -0.00869876 0
0.05227810000000001 -0.00905954 0
0.0519739 -0.00913806 0
0.05167190000000001 -0.00893054 0
0.05138190000000001 -0.00842088 0
0.0511157 -0.00750801 0
0.05088960000000001 -0.00605315 0
0.0507188 -0.00421155 0
0.050612700000000004 -0.00218825 0
0.050578200000000004 7.3509e-05 0
0.050620200000000004 0.0023113 0
0.0507355 0.00453262 0
0.0509304 0.00709663 0
0.051210500000000006 0.00958508 0
0.051567100000000005 0.01163 0
0.051980200000000004 0.0129793 0
0.052429100000000006 0.0138695 0
0.05290260000000001 0.0144787 0
0.05338810000000001 0.0145616 0
0.0538656 0.0140408 0
0.054318500000000006 0.0131295 0
0.054736900000000005 0.0121309 0
0.055117 0.0108931 0
0.055459900000000006 0.00971684 0
0.055759600000000006 0.00830052 0
0.0560044 0.00639423 0
0.0561733 0.00375172 0
0.0562404 0.000330802 0
0.056182800000000005 -0.00365704 0
0.0559897 -0.00769871 0
0.0556662 -0.0114621 0
0.055225500000000004 -0.0147195 0
0.054687900000000005 -0.0172858 0
0.0540773 -0.0191546 0
0.0534095 -0.0207575 0
0.052695900000000004 -0.0219056 0
0.0519541 -0.0224739 0
0.0512034 -0.0224766 0
0.0504633 -0.0219134 0
0.049749 -0.0208773 0
0.0490813 -0.0191835 0
0.0484781 -0.0170699 0
0.0479479 -0.0148367 0
0.04749490000000001 -0.0124291 0
0.047128100000000006 -0.00965465 0
0.0468596 -0.00656132 0
0.0466906 -0.00372856 0
0.0466038 -0.00173683 0
0.04657120000000001 -0.00100236 0
0.0465738 0.0004426 0
0.0466043 0.00143231 0
0.04668320000000001 0.00337548 0
0.0468437 0.00625484 0
0.047101500000000004 0.00898813 0
0.0474458 0.0115646 0
0.0478601 0.0129792 0
0.0482934 0.0128571 0
0.048713000000000006 0.0123474 0
0.0491167 0.0119198 0
0.04950980000000001 0.0117289 0
0.049900700000000006 0.0117561 0
0.0502946 0.0118821 0
0.050691700000000006 0.0119222 0
0.0510863 0.0117228 0
0.051469100000000004 0.011227 0
0.05183070000000001 0.0104726 0
0.052164300000000004 0.00957379 0
0.052468 0.00870797 0
0.0527453 0.00800337 0
0.053002900000000006 0.00751676 0
0.05324570000000001 0.00706482 0
0.0534713 0.0064573 0
0.0536722 0.00560106 0
0.053838800000000006 0.00438483 0
0.0539558 0.00267751 0
0.0540141 0.000908543 0
0.0540148 -0.000754526 0
0.05396480000000001 -0.0021151 0
0.0538773 -0.00300343 0
0.05376840000000001 -0.00344254 0
0.053649600000000006 -0.00367518 0
0.0535122 -0.00459726 0
0.053336800000000004 -0.00586239 0
0.0531219 -0.00691917 0
0.0528785 -0.00758066 0
0.05262 -0.00784406 0
0.052359600000000006 -0.00771605 0
0.0521113 -0.0071243 0
0.051890000000000006 -0.00612559 0
0.0517103 -0.00463613 0
0.051588300000000004 -0.00269399 0
0.0515356 -0.000542438 0
0.051556700000000004 0.00174549 0
0.051652100000000006 0.00383001 0
0.0518158 0.00593535 0
0.0520544 0.00831179 0
0.0523708 0.010553 0
0.052755500000000004 0.0123464 0
0.0531895 0.0135483 0
0.053655 0.0142955 0
0.0541378 0.0145969 0
0.0546209 0.0143205 0
0.0550866 0.0136159 0
0.055523600000000006 0.0126107 0
0.0559234 0.0114263 0
0.056282200000000004 0.0101662 0
0.056595900000000005 0.00868414 0
0.056852400000000004 0.00671687 0
0.057030800000000006 0.00400037 0
0.0430578 0.0898308 0
0.0459818 0.100685 0
0.0494795 0.0962809 0
0.05217000000000001 0.0686863 0
0.053739300000000004 0.0282242 0
0.0542407 0.00725014 0
0.05438080000000001 0.00449312 0
0.0546159 0.00976102 0
0.0550372 0.014989 0
0.0555547 0.0153478 0
0.055983000000000005 0.00890216 0
0.0560922 -0.00175621 0
0.0558684 -0.0102598 0
0.0554549 -0.0136147 0
0.0550141 -0.012091 0
0.0547057 -0.00637565 0
0.054601800000000006 -0.00039183 0
0.0546765 0.00447232 0
0.0548337 0.00355527 0
0.054897 0.000453993 0
0.054884800000000004 -0.000773476 0
0.054872500000000005 0.000427253 0
0.0549412 0.00380627 0
0.055135500000000004 0.00731497 0
0.0554301 0.0105447 0
0.0558395 0.0135547 0
0.056274700000000004 0.0122147 0
0.056638400000000005 0.00974632 0
0.0569291 0.00768414 0
0.057151900000000005 0.00539206 0
0.057293800000000006 0.00306511 0
0.0573476 0.000317905 0
0.057306300000000004 -0.0027014 0
0.05714860000000001 -0.00671431 0
0.0568587 -0.0103303 0
0.056458900000000006 -0.0134487 0
0.0559648 -0.0159441 0
0.05539720000000001 -0.0180189 0
0.054718100000000006 -0.0217894 0
0.053952200000000006 -0.0238609 0
0.053139000000000006 -0.0246854 0
0.0523192 -0.0243383 0
0.0515253 -0.0232911 0
0.050766500000000006 -0.0222518 0
0.050048 -0.0208599 0
0.0493851 -0.0189264 0
0.048795700000000004 -0.0164864 0
0.0482929 -0.0138045 0
0.0478812 -0.0110293 0
0.0475664 -0.00794631 0
0.047361200000000006 -0.0044875 0
0.0472718 -0.00112514 0
0.04728400000000001 0.00163268 0
0.0473671 0.0030559 0
0.0474706 0.0031206 0
0.047570600000000005 0.00295965 0
0.0476839 0.0039727 0
0.047849600000000006 0.00605449 0
0.0480997 0.00880436 0
0.048419000000000004 0.0098873 0
0.048775400000000003 0.0115097 0
0.0491795 0.0125396 0
0.0495718 0.0110329 0
0.0499101 0.00933484 0
0.050196700000000004 0.00802965 0
0.050450400000000006 0.00731932 0
0.050688500000000004 0.0070411 0
0.0509213 0.00694521 0
0.05114830000000001 0.00663517 0
0.0513551 0.00569696 0
0.0515171 0.00402875 0
0.05161980000000001 0.00223078 0
0.051664 0.000527903 0
0.0516548 -0.000966807 0
0.051601900000000006 -0.0020832 0
0.051520300000000005 -0.00269199 0
0.051426900000000005 -0.00283841 0
0.0513324 -0.00286226 0
0.0512214 -0.00385496 0
0.0510678 -0.00529445 0
0.050868500000000004 -0.00654095 0
0.05063430000000001 -0.00739903 0
0.0503786 -0.00784895 0
0.050114900000000004 -0.00790068 0
0.0498569 -0.00752258 0
0.0496191 -0.00670456 0
0.0494158 -0.00547042 0
0.0492618 -0.00377085 0
0.049169700000000004 -0.00178671 0
0.049146 0.000246969 0
0.0491858 0.00200463 0
0.04928350000000001 0.00380177 0
0.0494434 0.00574456 0
0.0496693 0.00773614 0
0.0499614 0.00967915 0
0.05031190000000001 0.0111908 0
0.0507046 0.0122657 0
0.05112660000000001 0.0129617 0
0.051562500000000004 0.0131102 0
0.0519926 0.0126308 0
0.052398600000000004 0.011739 0
0.0527731 0.0107848 0
0.053116300000000005 0.00986815 0
0.0534294 0.00896221 0
0.0537108 0.00796046 0
0.053954800000000004 0.00668019 0
0.0541468 0.00483423 0
0.0542648 0.0022625 0
0.05428480000000001 -0.00100145 0
0.0541876 -0.00468895 0
0.05396720000000001 -0.00830972 0
0.0536316 -0.0115992 0
0.0531939 -0.014437 0
0.05267090000000001 -0.0166634 0
0.0520757 -0.0188154 0
0.0514181 -0.0204675 0
0.0507145 -0.0215952 0
0.049983 -0.0221758 0
0.0492413 -0.0222387 0
0.048507 -0.0217614 0
0.04779750000000001 -0.0207843 0
0.04712860000000001 -0.0193533 0
0.0465148 -0.0175038 0
0.0459677 -0.0153961 0
0.0454917 -0.0132448 0
0.0450951 -0.0105784 0
0.04479330000000001 -0.00764624 0
0.0445793 -0.00544859 0
0.044425000000000006 -0.00398768 0
0.044312700000000003 -0.00277326 0
0.044235300000000005 -0.00189169 0
0.044196700000000005 -0.000369703 0
0.0442226 0.00193805 0
0.0443364 0.00478367 0
0.044537600000000004 0.00711896 0
0.04481450000000001 0.00945611 0
0.0451599 0.0110222 0
0.045534000000000005 0.0112586 0
0.045904600000000004 0.0109651 0
0.0462655 0.0107465 0
0.0466235 0.0107796 0
0.046986 0.0109876 0
0.0473565 0.0112238 0
0.0477297 0.0110819 0
0.0480863 0.0102612 0
0.0484097 0.00918935 0
0.0486983 0.00820152 0
0.0489574 0.00741859 0
0.0491955 0.00695197 0
0.0494246 0.00686292 0
0.0496567 0.0070941 0
0.0498991 0.00743154 0
0.050149700000000005 0.00754271 0
0.0503966 0.00725014 0
0.050631 0.0068363 0
0.0508525 0.00648856 0
0.0510645 0.0062669 0
0.051271800000000006 0.00619743 0
0.051479500000000004 0.00628508 0
0.051692800000000004 0.00652963 0
0.0519168 0.00691199 0
0.0521553 0.00738154 0
0.0524101 0.00788928 0
0.05268250000000001 0.00843813 0
0.05297400000000001 0.00902653 0
0.053285400000000004 0.00962859 0
0.053616000000000004 0.0101708 0
0.053961800000000004 0.0105306 0
0.054315600000000006 0.010647 0
0.0546691 0.0105437 0
0.05501640000000001 0.010287 0
0.0553525 0.00987818 0
0.0556719 0.00928607 0
0.0559682 0.00850575 0
0.056234400000000004 0.00748053 0
0.0564609 0.00613387 0
0.056635000000000005 0.00432102 0
0.0567367 0.001788 0
0.056739200000000004 -0.00160052 0
0.0566208 -0.00532005 0
0.0563803 -0.0088976 0
0.0560249 -0.0122079 0
0.0555662 -0.0150829 0
0.05502170000000001 -0.017365 0
0.054412 -0.0190349 0
0.0537535 -0.0203294 0
0.0530611 -0.0210861 0
0.05235290000000001 -0.0213052 0
0.051647200000000004 -0.0209673 0
0.05096200000000001 -0.02011 0
0.0503136 -0.0187952 0
0.0497166 -0.0170535 0
0.0491839 -0.0149759 0
0.0487242 -0.0126998 0
0.0483444 -0.0101717 0
0.0480536 -0.00737294 0
0.0478614 -0.0042688 0
0.04776760000000001 -0.00153541 0
0.0477514 0.000377822 0
0.04778740000000001 0.0016439 0
0.047846 0.00187516 0
0.04792350000000001 0.00290729 0
0.0480546 0.0050058 0
0.048269900000000004 0.007877 0
0.04858 0.0104941 0
0.0489671 0.0125525 0
0.0494035 0.01339 0
0.049844200000000005 0.012919 0
0.050259700000000004 0.0120425 0
0.050645800000000005 0.0111986 0
0.051005800000000004 0.010456 0
0.051342700000000005 0.00980965 0
0.0516604 0.00930271 0
0.051962600000000005 0.00886083 0
0.052248100000000006 0.00826774 0
0.0525066 0.00720181 0
0.05271870000000001 0.00550641 0
0.052864600000000005 0.00328649 0
0.0529304 0.000755461 0
0.0529105 -0.00180572 0
0.052808400000000005 -0.0041527 0
0.052634600000000004 -0.00610194 0
0.0524034 -0.00763913 0
0.0521253 -0.00896229 0
0.0517947 -0.0108239 0
0.051398900000000004 -0.0127881 0
0.050944 -0.014347 0
0.050446000000000005 -0.0153987 0
0.04992200000000001 -0.015922 0
0.0493902 -0.0159347 0
0.048865500000000006 -0.0155004 0
0.048362600000000006 -0.0146515 0
0.047893700000000004 -0.0134927 0
0.047467800000000004 -0.0120809 0
0.047092800000000004 -0.0104574 0
0.0467751 -0.00864871 0
0.046516800000000004 -0.00689648 0
0.0463155 -0.0052266 0
0.0461704 -0.00361785 0
0.0460773 -0.00198107 0
0.0460438 -3.17942e-05 0
0.046076000000000006 0.00190139 0
0.04618320000000001 0.00448051 0
0.0463856 0.00757329 0
0.046685500000000005 0.0101585 0
0.0470551 0.011808 0
0.0474598 0.0122203 0
0.04785930000000001 0.0117061 0
0.04823330000000001 0.0107443 0
0.0485699 0.00948448 0
0.0488639 0.00825227 0
0.049121 0.00726999 0
0.0493487 0.00645533 0
0.0495501 0.00567091 0
0.0497234 0.00473849 0
0.049860100000000004 0.00346793 0
0.049948000000000006 0.0018367 0
0.0499771 -1.52879e-05 0
0.049943800000000003 -0.00188637 0
0.0498494 -0.00366408 0
0.04970000000000001 -0.00516302 0
0.04950840000000001 -0.00619935 0
0.04929 -0.00681693 0
0.049053 -0.00741282 0
0.04878690000000001 -0.00853618 0
0.0484806 -0.00975342 0
0.048137900000000004 -0.0106871 0
0.0477718 -0.0111628 0
0.0473981 -0.0111708 0
0.047033200000000004 -0.0106478 0
0.046694700000000006 -0.00962371 0
0.013149800000000003 -0.0243815 0
0.01229580000000001 -0.021377 0
0.011756500000000003 -0.0126417 0
0.011530300000000007 0.00128073 0
0.011799699999999996 0.0133908 0
0.0124354 0.0236892 0
0.013219800000000004 0.0267302 0
0.014185800000000005 0.0292486 0
0.015202800000000002 0.0324358 0
0.016401000000000006 0.0395499 0
0.0178885 0.0487712 0
0.019635 0.0552117 0
0.021550700000000006 0.0591972 0
0.023543100000000004 0.0593981 0
0.025424600000000006 0.0529909 0
0.0270383 0.0429827 0
0.028311100000000006 0.0334358 0
0.0292921 0.0283996 0
0.030187600000000002 0.0257674 0
0.030995400000000006 0.0232196 0
0.0317332 0.0203425 0
0.0322886 0.0126898 0
0.0325601 0.00424988 0
0.0325881 -0.00205279 0
0.032421000000000005 -0.00760006 0
0.032087500000000005 -0.0120184 0
0.0316007 -0.0160403 0
0.031022900000000006 -0.0184892 0
0.0303719 -0.0203115 0
0.0296538 -0.0226101 0
0.0288741 -0.0239234 0
0.028064700000000005 -0.0246155 0
0.027238900000000003 -0.0247729 0
0.026420100000000002 -0.0240807 0
0.025658900000000005 -0.0212328 0
0.025003300000000006 -0.0180323 0
0.0244935 -0.0124671 0
0.024199700000000005 -0.00535929 0
0.024150700000000004 0.00200663 0
0.024339200000000005 0.00882832 0
0.024730600000000005 0.0141904 0
0.025284300000000003 0.018733 0
0.025982400000000003 0.0228653 0
0.0268081 0.026344 0
0.027721800000000005 0.0278874 0
0.028631000000000004 0.0262901 0
0.029433900000000006 0.0217181 0
0.030049900000000004 0.0153471 0
0.0304523 0.00929905 0
0.0306786 0.00484665 0
0.030785800000000002 0.00193477 0
0.030812400000000004 -0.000153716 0
0.030773500000000002 -0.00212297 0
0.0306542 -0.00496744 0
0.0304395 -0.00773081 0
0.030138200000000004 -0.0101676 0
0.0297641 -0.0120839 0
0.029335 -0.0134953 0
0.028859100000000006 -0.0149007 0
0.0283464 -0.0157112 0
0.0278182 -0.0158745 0
0.027286400000000002 -0.0159696 0
0.026757500000000004 -0.0155275 0
0.026276 -0.0130397 0
0.0259061 -0.00912742 0
0.025681800000000005 -0.0045054 0
0.025617600000000004 0.000422546 0
0.0257174 0.00528213 0
0.025974000000000004 0.00982801 0
0.0263742 0.0139263 0
0.026905400000000003 0.0176831 0
0.027553 0.0209059 0
0.028282800000000004 0.0223627 0
0.0290085 0.0208263 0
0.029646600000000002 0.0174969 0
0.0301492 0.0126817 0
0.030487800000000002 0.00798142 0
0.030685900000000002 0.00429097 0
0.030781100000000006 0.00172342 0
0.030806200000000006 -2.36068e-05 0
0.030783500000000005 -0.00119653 0
0.030730600000000004 -0.0018675 0
0.030653600000000003 -0.00271762 0
0.0305355 -0.00430908 0
0.030368100000000002 -0.00560007 0
0.030167600000000003 -0.00626963 0
0.0299569 -0.00628796 0
0.029746 -0.00633519 0
0.029529800000000002 -0.00658172 0
0.029312200000000004 -0.00638019 0
0.0291113 -0.00560861 0
0.028943700000000003 -0.00437016 0
0.028834600000000002 -0.00210235 0
0.028809900000000006 0.000538169 0
0.028879800000000004 0.00352516 0
0.029050900000000004 0.00658835 0
0.0293213 0.00946229 0
0.0296813 0.0118994 0
0.030097200000000005 0.0127096 0
0.0305128 0.0121177 0
0.030899300000000005 0.0111156 0
0.031249700000000005 0.00996328 0
0.0315568 0.00848589 0
0.031816300000000006 0.00720162 0
0.032040200000000005 0.00635586 0
0.0322438 0.00595576 0
0.032439600000000006 0.00584 0
0.0326337 0.00576934 0
0.0328205 0.00546992 0
0.0330014 0.00543847 0
0.0331856 0.00563358 0
0.033376800000000005 0.00579409 0
0.0335685 0.00568023 0
0.0337526 0.00536239 0
0.0339254 0.00501238 0
0.034086700000000004 0.00470084 0
0.0342401 0.00454572 0
0.0343921 0.00460981 0
0.0345494 0.00485056 0
0.034717500000000005 0.00523571 0
0.0349005 0.00574503 0
0.035103100000000005 0.00639606 0
0.0353284 0.00706508 0
0.0355737 0.0076216 0
0.0358366 0.00812702 0
0.036115100000000004 0.00854485 0
0.0364048 0.00879694 0
0.0367004 0.00890829 0
0.036997100000000005 0.00888486 0
0.0372894 0.0086207 0
0.0375677 0.00807887 0
0.037827200000000005 0.0075214 0
0.0380712 0.00717684 0
0.038308600000000005 0.00711159 0
0.0385476 0.00725827 0
0.0387957 0.00764923 0
0.0390618 0.00832474 0
0.0393499 0.00887959 0
0.0396489 0.00901338 0
0.039949000000000005 0.00896368 0
0.040239300000000006 0.00837497 0
0.040500400000000006 0.00728346 0
0.040720200000000005 0.00598593 0
0.0409008 0.00495895 0
0.041053900000000004 0.00431615 0
0.041190000000000004 0.00390294 0
0.041316700000000005 0.00375137 0
0.041444 0.00394572 0
0.041585500000000004 0.00459059 0
0.041755900000000006 0.00563065 0
0.0419625 0.00668371 0
0.0421882 0.00674735 0
0.0424063 0.00633482 0
0.042609600000000004 0.00589793 0
0.0428013 0.00565419 0
0.042988700000000005 0.00562263 0
0.0431744 0.005519 0
0.043355700000000004 0.00534798 0
0.0435311 0.00519593 0
0.043703000000000006 0.00513746 0
0.0438758 0.00525255 0
0.0440565 0.00561672 0
0.0442538 0.00622833 0
0.044474200000000005 0.00697617 0
0.0447176 0.00754231 0
0.0449726 0.00770071 0
0.0452293 0.00769151 0
0.0454854 0.0076788 0
0.0457417 0.00771283 0
0.0459996 0.00775658 0
0.046258400000000005 0.00776811 0
0.046517100000000006 0.00775554 0
0.0467752 0.00773303 0
0.04703210000000001 0.00768289 0
0.0472863 0.00756506 0
0.04753500000000001 0.0073573 0
0.0477742 0.00698143 0
0.0479975 0.00641997 0
0.0481989 0.00567716 0
0.048373 0.00480119 0
0.048516500000000004 0.00384467 0
0.048627100000000006 0.00284348 0
0.0487036 0.00178817 0
0.048743800000000004 0.000668582 0
0.0487454 -0.000528615 0
0.048705700000000005 -0.00180491 0
0.04862230000000001 -0.00313762 0
0.0484937 -0.00451874 0
0.0483183 -0.0059465 0
0.0480905 -0.00766534 0
0.0478034 -0.00946221 0
0.04745920000000001 -0.0110657 0
0.047066500000000004 -0.0123764 0
0.0466361 -0.0133385 0
0.046180200000000005 -0.0139262 0
0.0457104 -0.0142071 0
0.0452352 -0.0142564 0
0.0447626 -0.0140611 0
0.0442983 -0.0137578 0
0.0438498 -0.0131084 0
0.043430800000000006 -0.0119989 0
0.043056800000000006 -0.0104318 0
0.0427405 -0.00857485 0
0.042489200000000005 -0.00655884 0
0.042301500000000006 -0.00490899 0
0.0421689 -0.00308173 0
0.042100200000000004 -0.00107391 0
0.0421037 0.00121972 0
0.0421889 0.00379299 0
0.0423595 0.00623907 0
0.0426008 0.00805322 0
0.042885900000000005 0.0088589 0
0.0431835 0.00890827 0
0.0434772 0.00873885 0
0.0437613 0.00828411 0
0.0440242 0.00749154 0
0.044257200000000003 0.00651818 0
0.0444566 0.00550655 0
0.04462290000000001 0.00452949 0
0.044757000000000005 0.00357102 0
0.044858800000000004 0.00258388 0
0.0449272 0.00156435 0
0.044961600000000004 0.000555514 0
0.0449627 -0.000437526 0
0.04493180000000001 -0.00135391 0
0.044872800000000004 -0.00211904 0
0.0447919 -0.00266402 0
0.0446975 -0.00294125 0
0.044598 -0.00300885 0
0.044493700000000004 -0.00324718 0
0.0443812 -0.00346086 0
0.0442644 -0.00348972 0
0.04415140000000001 -0.00323042 0
0.044054 -0.00257323 0
0.0439806 -0.00186381 0
0.043932700000000005 -0.0010116 0
0.043915800000000005 -3.28717e-05 0
0.0439335 0.00109167 0
0.043992500000000004 0.00243168 0
0.0441013 0.00405969 0
0.0442655 0.00569155 0
0.044482600000000004 0.00723814 0
0.044744900000000004 0.00836208 0
0.0450378 0.00913792 0
0.0453495 0.00946203 0
0.0456587 0.00899746 0
0.0459407 0.00791887 0
0.0461825 0.00663515 0
0.046383100000000003 0.00550995 0
0.04655000000000001 0.00458241 0
0.0466881 0.00376281 0
0.04679950000000001 0.002957 0
0.046881900000000004 0.00200153 0
0.0469282 0.000796019 0
0.0469296 -0.000680556 0
0.0468774 -0.00239454 0
0.0467678 -0.00408152 0
0.046604400000000004 -0.00560866 0
0.0463943 -0.00689251 0
0.046145200000000004 -0.00797561 0
0.04586080000000001 -0.00906542 0
0.0455315 -0.0106518 0
0.0451487 -0.0121974 0
0.04472 -0.0133954 0
0.0442591 -0.0141501 0
0.0437805 -0.0144882 0
0.0432946 -0.0146036 0
0.042809200000000006 -0.0144596 0
0.0423351 -0.01393 0
0.041886400000000004 -0.0129518 0
0.041478600000000004 -0.0114984 0
0.008510699999999996 -0.0308559 0
0.007547100000000001 -0.0249967 0
0.007028100000000009 -0.00803338 0
0.006929400000000002 0.00191008 0
0.007042699999999999 0.00533974 0
0.007382399999999997 0.0209922 0
0.008357500000000004 0.0314151 0
0.009442699999999998 0.033299 0
0.010584400000000008 0.0357382 0
0.0118732 0.0415115 0
0.013336300000000002 0.0442722 0
0.014840800000000001 0.045789 0
0.016483900000000003 0.0524352 0
0.018158100000000003 0.0478093 0
0.020038400000000005 0.0574917 0
0.021988 0.060296 0
0.0240328 0.0608818 0
0.025984800000000002 0.0560394 0
0.027724900000000004 0.0482199 0
0.029214300000000006 0.0398747 0
0.030325900000000003 0.028752 0
0.031191300000000005 0.0238011 0
0.0319013 0.0187002 0
0.0324155 0.012354 0
0.032708 0.0054079 0
0.032762000000000006 -0.0017858 0
0.0325833 -0.00844851 0
0.032181100000000004 -0.0149464 0
0.031603000000000006 -0.0193435 0
0.030899600000000006 -0.0224652 0
0.030115600000000006 -0.0242904 0
0.029259800000000002 -0.0268576 0
0.0283305 -0.0285716 0
0.027386800000000003 -0.0274497 0
0.026544000000000005 -0.0227438 0
0.0258853 -0.0168733 0
0.0254401 -0.0100579 0
0.025233000000000005 -0.00269805 0
0.0252753 0.00487343 0
0.025563500000000003 0.0119871 0
0.0260779 0.0184633 0
0.026799700000000003 0.0244581 0
0.0277103 0.0297744 0
0.0287827 0.0341824 0
0.029983500000000003 0.0374642 0
0.031246000000000003 0.0373537 0
0.0324226 0.0323792 0
0.0333759 0.0251479 0
0.034107500000000006 0.018888 0
0.0345902 0.0102362 0
0.035013600000000006 0.0131784 0
0.0354768 0.0141941 0
0.0358969 0.0108476 0
0.0361883 0.00676226 0
0.036345100000000005 0.00302268 0
0.036399600000000004 0.000614579 0
0.036399100000000004 -0.00104168 0
0.036361000000000004 -0.00111618 0
0.036309 -0.00197383 0
0.0361999 -0.00448992 0
0.036024400000000005 -0.00565294 0
0.0358419 -0.00508103 0
0.035701000000000004 -0.00328364 0
0.0356307 -0.00101165 0
0.035629400000000006 0.000805844 0
0.035668500000000006 0.00146539 0
0.035735600000000006 0.00262606 0
0.0358541 0.0044967 0
0.0360441 0.00684136 0
0.036313200000000004 0.00914674 0
0.036650300000000004 0.010915 0
0.0370363 0.0120957 0
0.0374516 0.0127236 0
0.0378818 0.013046 0
0.038320700000000006 0.0132765 0
0.0387672 0.0135093 0
0.039221500000000006 0.0137303 0
0.039681100000000004 0.0138367 0
0.040143200000000004 0.0138977 0
0.0406071 0.0139334 0
0.041072700000000004 0.0140176 0
0.0415419 0.0141402 0
0.0420169 0.0143708 0
0.042501300000000006 0.0146921 0
0.0429978 0.0150923 0
0.043507000000000004 0.0154344 0
0.0440255 0.0156193 0
0.044544600000000004 0.0154645 0
0.045049200000000005 0.0147681 0
0.0455235 0.0137207 0
0.0459637 0.0127724 0
0.046376 0.012042 0
0.0467689 0.011607 0
0.047153200000000006 0.0115108 0
0.047541 0.0118152 0
0.0479464 0.0125422 0
0.048381900000000005 0.0135664 0
0.048850700000000004 0.0144716 0
0.0493416 0.0149106 0
0.0498425 0.015122 0
0.0503503 0.0153383 0
0.0508657 0.0155701 0
0.051385600000000003 0.015581 0
0.0519012 0.0153309 0
0.0524047 0.0148873 0
0.0528926 0.0144243 0
0.053366500000000004 0.0140543 0
0.0538309 0.0138533 0
0.05429200000000001 0.0138443 0
0.054755 0.0139492 0
0.05522010000000001 0.01392 0
0.055677500000000005 0.0134708 0
0.0561089 0.012347 0
0.0564921 0.0106776 0
0.056816900000000004 0.00888707 0
0.057082900000000006 0.00718026 0
0.057294300000000006 0.00561161 0
0.057454700000000004 0.00408982 0
0.0575642 0.00256362 0
0.05762350000000001 0.00107839 0
0.0576332 -0.000429389 0
0.0575875 -0.00229112 0
0.057465800000000004 -0.00492018 0
0.0572574 -0.00741306 0
0.056972 -0.00952919 0
0.0566245 -0.0111495 0
0.05623260000000001 -0.0122227 0
0.0558142 -0.0127676 0
0.0553849 -0.0129277 0
0.0549563 -0.0127441 0
0.054540500000000006 -0.0121643 0
0.054151200000000003 -0.0111817 0
0.053799700000000006 -0.00994697 0
0.053493900000000004 -0.00842542 0
0.0532434 -0.00665405 0
0.0530527 -0.00484512 0
0.0529205 -0.00319633 0
0.0528467 -0.00121722 0
0.0528468 0.00120158 0
0.0529258 0.00342703 0
0.0530795 0.00575889 0
0.0533063 0.00776095 0
0.0536053 0.0101512 0
0.0539883 0.0127173 0
0.05445370000000001 0.0150285 0
0.054985000000000006 0.0166463 0
0.0555541 0.0172882 0
0.056137000000000006 0.0177121 0
0.0567285 0.017771 0
0.0573137 0.0169617 0
0.0578568 0.015543 0
0.0583466 0.0139713 0
0.058789600000000004 0.0127297 0
0.0591984 0.0119199 0
0.05958480000000001 0.0113137 0
0.05994770000000001 0.0104455 0
0.0602679 0.00869039 0
0.0605119 0.00591677 0
0.0606511 0.00238501 0
0.0606669 -0.00131459 0
0.060537600000000004 -0.00598638 0
0.0602674 -0.00993799 0
0.0598792 -0.0130114 0
0.0594132 -0.014627 0
0.0589147 -0.0151016 0
0.058402300000000004 -0.0156162 0
0.0578698 -0.0162589 0
0.057323700000000005 -0.0164087 0
0.056783600000000004 -0.0159066 0
0.056272600000000006 -0.0146939 0
0.055814 -0.0128244 0
0.0554257 -0.010556 0
0.0551156 -0.00817032 0
0.054886500000000005 -0.00569401 0
0.054740300000000006 -0.00319143 0
0.0546831 -0.000288494 0
0.054726000000000004 0.00273403 0
0.054857100000000006 0.00511338 0
0.0550615 0.00700004 0
0.05532190000000001 0.00864043 0
0.055625400000000005 0.00964051 0
0.055973400000000006 0.0112627 0
0.0563819 0.0132138 0
0.05686000000000001 0.0153979 0
0.0574094 0.0174297 0
0.058016 0.018667 0
0.058644 0.0189879 0
0.0592726 0.0186266 0
0.0598901 0.0184576 0
0.060502 0.018218 0
0.0610991 0.0174044 0
0.0616559 0.0155268 0
0.0621106 0.011772 0
0.0624334 0.00765146 0
0.0626124 0.0033585 0
0.06265190000000001 -0.000765909 0
0.06256600000000001 -0.00400725 0
0.0623852 -0.00665616 0
0.0621277 -0.00853682 0
0.061821 -0.00979016 0
0.061446100000000003 -0.012744 0
0.0609878 -0.0144566 0
0.060494400000000004 -0.0149232 0
0.0600049 -0.0143178 0
0.059548000000000004 -0.0131047 0
0.059134900000000004 -0.0117108 0
0.0587755 -0.00986623 0
0.05848590000000001 -0.00755329 0
0.0582805 -0.00485942 0
0.0581694 -0.00192861 0
0.0581544 0.000853981 0
0.0582322 0.00368661 0
0.058405 0.00653543 0
0.0586655 0.00898535 0
0.0590065 0.011361 0
0.059416800000000006 0.0130845 0
0.0598761 0.0144122 0
0.06037530000000001 0.0155066 0
0.0609084 0.0164131 0
0.0614719 0.0174001 0
0.0620719 0.0185776 0
0.06270400000000001 0.019098 0
0.063338 0.0190471 0
0.0639686 0.018619 0
0.0645739 0.017589 0
0.0651364 0.0160542 0
0.06564110000000001 0.0141567 0
0.06607363000000001 0.0118156 0
0.06642173 0.00906547 0
0.06667447 0.00612935 0
0.06683018 0.00336647 0
0.06689614 0.000800482 0
0.06688358 -0.00138544 0
0.06680774 -0.00294875 0
0.06669437 -0.00369786 0
0.06654843 -0.00517004 0
0.06636319 -0.00575863 0
0.06617568 -0.00533904 0
0.06602061000000001 -0.00386659 0
0.06593174 -0.00146235 0
0.06593165000000001 0.00135234 0
0.06603019 0.00442443 0
0.0662315 0.00748333 0
0.06653218 0.0103423 0
0.06691459 0.0123373 0
0.06734196 0.0130597 0
0.06777072 0.012518 0
0.06816470000000001 0.0111264 0
0.06851202 0.00983908 0
0.06882629 0.00918844 0
0.06913538 0.00951775 0
0.06947344 0.0108522 0
0.06986867000000001 0.0128273 0
0.07031615000000001 0.0138438 0
0.07077656 0.0136886 0
0.07122783 0.0134295 0
0.07167331 0.0133299 0
0.07211423 0.0131183 0
0.07254396 0.012631 0
0.07295219 0.0117813 0
0.07332626 0.0106178 0
0.07366052000000001 0.00944079 0
0.07396396000000001 0.0087869 0
0.07424878 0.00841768 0
0.074527501 0.00836941 0
0.074812008 0.00870082 0
0.0751084102 0.009079 0
0.075420547 0.00967134 0
0.075759559 0.0107056 0
0.07614335900000001 0.0123502 0
0.07659428 0.0147095 0
0.0418675 0.0303342 0
0.043006 0.0449068 0
0.044781 0.0460222 0
0.0456789 0.00704867 0
0.04530630000000001 -0.0294548 0
0.04401530000000001 -0.0499764 0
0.041970600000000004 -0.0703874 0
0.0395116 -0.07775 0
0.0368911 -0.0782017 0
0.034301700000000004 -0.0776272 0
0.031690100000000006 -0.0793652 0
0.028936500000000004 -0.0861886 0
0.0259092 -0.0949636 0
0.0226258 -0.101081 0
0.019260200000000005 -0.0985888 0
0.016211000000000003 -0.0865148 0
0.013571300000000001 -0.0661374 0
0.0117419 -0.0449169 0
0.010546 -0.030278 0
0.009509000000000004 -0.0331262 0
0.008482299999999998 -0.0221974 0
0.008021100000000003 -0.00790829 0
0.00764730000000001 -0.0138085 0
0.0073357000000000006 -0.0076594 0
0.007126300000000002 -0.00436345 0
0.007062499999999999 0.000473408 0
0.007169900000000007 0.00565953 0
0.0074386000000000035 0.0101345 0
0.007855600000000004 0.0147335 0
0.008405099999999999 0.0178174 0
0.009038699999999997 0.0200406 0
0.009743799999999997 0.0221366 0
0.010514400000000007 0.023939 0
0.011337 0.0252633 0
0.012193200000000001 0.0259561 0
0.013059300000000003 0.0258479 0
0.013904300000000001 0.0247565 0
0.014672300000000006 0.0210766 0
0.015268700000000003 0.014661 0
0.015629300000000006 0.00740421 0
0.015772400000000006 0.00183123 0
0.015768700000000004 -0.00151808 0
0.015664700000000004 -0.0045473 0
0.015449400000000002 -0.00814971 0
0.0151301 -0.0107404 0
0.014738400000000006 -0.0125462 0
0.014313400000000004 -0.0125512 0
0.013902600000000001 -0.011798 0
0.013544200000000006 -0.00948186 0
0.013298000000000004 -0.00525512 0
0.013206500000000003 -0.000451396 0
0.013274500000000002 0.00422415 0
0.013489000000000001 0.00835716 0
0.0138355 0.012196 0
0.014304000000000004 0.0156631 0
0.014878200000000001 0.018517 0
0.015536000000000001 0.0207459 0
0.016255600000000002 0.0222395 0
0.0170108 0.0229488 0
0.017779300000000005 0.0230708 0
0.018532200000000006 0.0218682 0
0.019212 0.0188461 0
0.019765700000000004 0.0144425 0
0.0201608 0.00949531 0
0.020405200000000005 0.00561816 0
0.020545100000000004 0.00310451 0
0.0206012 0.000381362 0
0.0205633 -0.00243377 0
0.020446000000000006 -0.00433046 0
0.020283100000000005 -0.0052592 0
0.0200976 -0.00580343 0
0.019889700000000003 -0.00656934 0
0.0196782 -0.00573768 0
0.019524100000000003 -0.00335171 0
0.019469800000000002 5.13838e-05 0
0.0195368 0.00379492 0
0.019729100000000006 0.00752338 0
0.0200402 0.0109196 0
0.020459400000000003 0.0140253 0
0.0209762 0.0167758 0
0.0215778 0.019132 0
0.022250000000000006 0.0210094 0
0.022975600000000006 0.0223629 0
0.023715900000000005 0.0216714 0
0.0243798 0.0179188 0
0.024882800000000004 0.0124143 0
0.025205500000000006 0.00738963 0
0.0253882 0.00408799 0
0.025492800000000003 0.00249767 0
0.0255521 0.00113682 0
0.025565700000000004 -0.000196571 0
0.025538000000000005 -0.00141615 0
0.025474200000000002 -0.00232106 0
0.025383100000000006 -0.00308418 0
0.0252678 -0.00375083 0
0.025125600000000005 -0.00469371 0
0.0249486 -0.00579318 0
0.0247596 -0.00514854 0
0.024632 -0.00237436 0
0.024604100000000004 0.000651463 0
0.0246916 0.00449374 0
0.024911300000000004 0.0084799 0
0.025259800000000006 0.01219 0
0.0257234 0.0153781 0
0.026285700000000002 0.0181478 0
0.026933600000000002 0.0205416 0
0.0276418 0.0215508 0
0.0283445 0.0203551 0
0.028957700000000003 0.0161977 0
0.0293961 0.0102958 0
0.029650000000000003 0.00551465 0
0.0297802 0.00277204 0
0.029848100000000002 0.00154613 0
0.029879700000000002 0.00044707 0
0.029876200000000006 -0.000585333 0
0.029839400000000002 -0.00149925 0
0.029774000000000002 -0.0023737 0
0.0296847 -0.00289651 0
0.029586100000000004 -0.00293566 0
0.029490000000000002 -0.00280762 0
0.029392 -0.00303826 0
0.0292887 -0.0030624 0
0.0291963 -0.0024067 0
0.029135300000000003 -0.00119659 0
0.029129000000000002 0.000874908 0
0.029200700000000003 0.00336732 0
0.029360000000000004 0.00606282 0
0.0296087 0.0087217 0
0.029944200000000004 0.0112658 0
0.030359900000000002 0.0134636 0
0.0308287 0.0143986 0
0.0313055 0.014089 0
0.0317616 0.0132964 0
0.0321865 0.0121727 0
0.0325657 0.0106568 0
0.0328998 0.00953604 0
0.0332061 0.00895623 0
0.033502000000000004 0.00888391 0
0.033801700000000004 0.00908809 0
0.0341068 0.00921676 0
0.0344176 0.0094459 0
0.0347374 0.00972027 0
0.0350651 0.00993884 0
0.035399200000000006 0.0100742 0
0.0357357 0.0101012 0
0.0360718 0.0100488 0
0.036404700000000005 0.00992185 0
0.036732900000000006 0.00978427 0
0.037057900000000005 0.00973461 0
0.037382900000000004 0.00979661 0
0.037713 0.0100356 0
0.038054500000000005 0.0104701 0
0.038414300000000005 0.0111125 0
0.0387964 0.0117592 0
0.0391958 0.0121405 0
0.039603400000000004 0.0122901 0
0.0400135 0.0123041 0
0.040421200000000004 0.0121437 0
0.040818700000000006 0.0116706 0
0.041194 0.0108547 0
0.0415413 0.0100519 0
0.0418636 0.00934178 0
0.042162700000000004 0.008664 0
0.042443400000000006 0.00824871 0
0.0427159 0.00817116 0
0.0429936 0.00855507 0
0.043293000000000005 0.00944415 0
0.0436266 0.0105229 0
0.043989600000000004 0.0111577 0
0.04436230000000001 0.0111353 0
0.0447303 0.0109416 0
0.045091400000000004 0.0107275 0
0.0454405 0.0102224 0
0.045770200000000004 0.00957482 0
0.04608 0.00907817 0
0.046378 0.00886458 0
0.046674400000000005 0.00896368 0
0.0469792 0.00934962 0
0.0473016 0.0100016 0
0.047649500000000004 0.0108552 0
0.048026700000000005 0.0117166 0
0.0484271 0.0122346 0
0.048840800000000004 0.01256 0
0.0492654 0.0129074 0
0.0497027 0.0133243 0
0.05015410000000001 0.0137286 0
0.0506165 0.0139793 0
0.05108360000000001 0.0140141 0
0.051548000000000004 0.0138344 0
0.0520037 0.0135131 0
0.0524473 0.0131208 0
0.052877400000000005 0.0127069 0
0.0532938 0.0122955 0
0.053695900000000005 0.0118477 0
0.05407920000000001 0.0111285 0
0.054429700000000004 0.00987685 0
0.05472780000000001 0.00800537 0
0.0549539 0.00561101 0
0.0550938 0.00288468 0
0.0551392 -3.2381e-05 0
0.0550867 -0.00295547 0
0.0549419 -0.00552002 0
0.0547203 -0.00759489 0
0.0544364 -0.00930661 0
0.054092600000000005 -0.0112287 0
0.0536828 -0.0131003 0
0.0532126 -0.0148357 0
0.052698400000000006 -0.0158606 0
0.0521606 -0.0162908 0
0.051617800000000005 -0.0162116 0
0.051085200000000004 -0.0156982 0
0.0505772 -0.014761 0
0.05010780000000001 -0.0134008 0
0.04969030000000001 -0.0116979 0
0.0493325 -0.00983748 0
0.0490362 -0.00801348 0
0.0488073 -0.00574669 0
0.04865510000000001 -0.00346292 0
0.048570600000000005 -0.00174996 0
0.048539700000000005 -0.000244082 0
0.0485589 0.00137864 0
0.0486341 0.00313768 0
0.04877240000000001 0.00511604 0
0.048987100000000006 0.00776269 0
0.0493015 0.0110084 0
0.049714600000000005 0.0134401 0
0.0501899 0.0148809 0
0.050685100000000004 0.0147256 0
0.051170900000000005 0.0144128 0
0.051636100000000004 0.0134102 0
0.052062300000000006 0.0121391 0
0.0524413 0.0106821 0
0.0527744 0.00941492 0
0.053069200000000004 0.00835769 0
0.0533307 0.00739569 0
0.053557900000000006 0.00625349 0
0.0537388 0.00458588 0
0.0538517 0.0021908 0
0.0538733 -0.000831309 0
0.053787800000000004 -0.00413804 0
0.0535935 -0.00731848 0
0.053299400000000004 -0.0101071 0
0.05292190000000001 -0.0123308 0
0.052481 -0.0139484 0
0.0519907 -0.0153636 0
0.0514545 -0.0166825 0
0.0508816 -0.0175631 0
0.0502886 -0.0179146 0
0.049693 -0.0177463 0
0.049112100000000006 -0.0170452 0
0.0485646 -0.0157802 0
0.048068200000000005 -0.0140343 0
0.047633100000000005 -0.0121467 0
0.04725990000000001 -0.0103115 0
0.0469551 -0.00800012 0
0.0467287 -0.00567185 0
0.0465691 -0.0040675 0
0.04645780000000001 -0.00272202 0
0.0463953 -0.00102162 0
0.046392300000000004 0.000825155 0
0.04645200000000001 0.0027063 0
0.046584600000000004 0.00524163 0
0.0468137 0.00843504 0
0.047143500000000005 0.0110685 0
0.04754900000000001 0.0131196 0
0.04800310000000001 0.0138009 0
0.04845530000000001 0.0132782 0
0.048883300000000005 0.0124343 0
0.0492794 0.0113622 0
0.049639600000000006 0.0103376 0
0.049969700000000006 0.00955322 0
0.0202313 0.0116993 0
0.020687800000000006 0.0185669 0
0.021591400000000004 0.026553 0
0.0222677 0.0139024 0
0.022560800000000006 0.00374974 0
0.022507100000000002 -0.00625019 0
0.0221603 -0.01412 0
0.021528200000000004 -0.0236285 0
0.020572100000000003 -0.0231352 0
0.019909000000000003 -0.0193752 0
0.0192979 -0.0156311 0
0.0189806 -0.00433904 0
0.018869000000000004 -0.0042054 0
0.018643100000000003 -0.0098805 0
0.018162300000000006 -0.0188495 0
0.0173446 -0.0289631 0
0.016253300000000005 -0.0349173 0
0.015054200000000004 -0.0364792 0
0.013866800000000006 -0.0341391 0
0.012768100000000004 -0.0319013 0
0.011723800000000006 -0.0309823 0
0.0107313 -0.0281528 0
0.009893399999999997 -0.0219267 0
0.009284399999999998 -0.0150243 0
0.008885600000000007 -0.00938904 0
0.008657600000000001 -0.00451502 0
0.008596300000000001 0.000697644 0
0.008719100000000007 0.00641392 0
0.009034200000000006 0.0121894 0
0.0095383 0.0177056 0
0.010216600000000006 0.0226212 0
0.011040800000000003 0.026438 0
0.011971599999999999 0.0290669 0
0.0129675 0.0304229 0
0.013983300000000004 0.0303488 0
0.014964000000000005 0.0281394 0
0.015818500000000006 0.0230238 0
0.016479 0.0169123 0
0.016946500000000003 0.0115638 0
0.017259200000000002 0.00766928 0
0.017467700000000003 0.00512975 0
0.017585300000000005 0.00201332 0
0.0175912 -0.00148032 0
0.0174862 -0.0045806 0
0.0172893 -0.00698477 0
0.0170234 -0.00881439 0
0.016693600000000003 -0.0108234 0
0.0162983 -0.0124046 0
0.015904400000000006 -0.0107376 0
0.015596900000000004 -0.00765875 0
0.015410800000000002 -0.00358497 0
0.015370600000000005 0.000970472 0
0.0154807 0.00535035 0
0.015729 0.00926982 0
0.016100800000000005 0.012794 0
0.016581600000000002 0.0157982 0
0.017151700000000006 0.0181787 0
0.0177898 0.0199146 0
0.018475000000000005 0.0210522 0
0.0191879 0.0215759 0
0.019886900000000006 0.020047 0
0.020491600000000006 0.0161264 0
0.020941800000000003 0.0110688 0
0.021232 0.00673324 0
0.021399100000000004 0.003696 0
0.021483100000000005 0.00153758 0
0.021489100000000004 -0.00104569 0
0.021414600000000006 -0.00320839 0
0.021280600000000004 -0.00465835 0
0.021108600000000005 -0.00554674 0
0.020913 -0.00610006 0
0.020693700000000002 -0.00699695 0
0.020447200000000006 -0.00744563 0
0.020226800000000003 -0.00547402 0
0.0200901 -0.00274438 0
0.0200583 0.00073195 0
0.020148600000000003 0.00452319 0
0.0203628 0.00808283 0
0.020687700000000003 0.0111834 0
0.021107900000000006 0.0138124 0
0.0216084 0.0160468 0
0.0221772 0.0179249 0
0.0228022 0.0194342 0
0.023458 0.019557 0
0.024075000000000006 0.0172502 0
0.024575400000000004 0.0126564 0
0.024904100000000005 0.00732757 0
0.025069600000000004 0.00310973 0
0.0251247 0.000586523 0
0.025110800000000003 -0.00129692 0
0.025032700000000005 -0.00324507 0
0.024896100000000004 -0.00479665 0
0.024716800000000004 -0.0058428 0
0.0245116 -0.00635347 0
0.024295200000000003 -0.0065721 0
0.024059000000000004 -0.00756556 0
0.023792200000000006 -0.00824879 0
0.023536100000000004 -0.00675524 0
0.0233511 -0.00427089 0
0.0232674 -0.000807803 0
0.0233084 0.00308841 0
0.023480400000000005 0.00702082 0
0.023777100000000002 0.0105365 0
0.024182500000000003 0.0135644 0
0.024682100000000005 0.0162142 0
0.025263300000000002 0.0184828 0
0.025907100000000002 0.0197887 0
0.0265576 0.0189525 0
0.027142100000000002 0.0159655 0
0.0275993 0.0115607 0
0.027911400000000003 0.00749799 0
0.0281053 0.00449813 0
0.028219900000000006 0.00264009 0
0.028280200000000005 0.0010601 0
0.028289 -0.000393028 0
0.0282566 -0.00142003 0
0.028197 -0.00209664 0
0.028118900000000002 -0.00253352 0
0.028030700000000006 -0.00269872 0
0.027936000000000002 -0.00295502 0
0.027830100000000003 -0.00334323 0
0.027714600000000006 -0.00349244 0
0.0276017 -0.00320918 0
0.027505 -0.00254205 0
0.027443500000000003 -0.00103289 0
0.027445200000000003 0.00111844 0
0.027521300000000005 0.00334576 0
0.027675400000000003 0.00580831 0
0.027911500000000006 0.00823057 0
0.0282265 0.010517 0
0.0286077 0.0121116 0
0.0290177 0.0122524 0
0.029412800000000003 0.0114328 0
0.029776300000000006 0.010447 0
0.030106300000000003 0.00938652 0
0.030400500000000004 0.00856601 0
0.0306651 0.00764954 0
0.030913200000000002 0.00730627 0
0.0311545 0.00721523 0
0.031394000000000005 0.00715898 0
0.031631700000000006 0.0071204 0
0.0318705 0.00718656 0
0.032109000000000006 0.00711434 0
0.0323454 0.00710679 0
0.0325849 0.00727145 0
0.0328296 0.00737077 0
0.0330736 0.00725304 0
0.0333118 0.00704125 0
0.0335425 0.00681189 0
0.0337659 0.00660814 0
0.033983700000000006 0.00648663 0
0.034200100000000004 0.00652867 0
0.0344211 0.00675462 0
0.034652600000000006 0.00713407 0
0.0348988 0.00763303 0
0.0351636 0.0082254 0
0.0354469 0.00872389 0
0.035744700000000004 0.00912061 0
0.0360549 0.0094683 0
0.0363747 0.00969021 0
0.036699300000000004 0.00976791 0
0.0370252 0.00977933 0
0.037350100000000004 0.00969941 0
0.037668400000000005 0.00937141 0
0.0379714 0.00883445 0
0.0382568 0.00831069 0
0.0385281 0.0080305 0
0.0387954 0.00804565 0
0.039067300000000006 0.0082957 0
0.0393521 0.00881028 0
0.0396573 0.00945518 0
0.0399776 0.00971054 0
0.040302500000000005 0.00976379 0
0.040624 0.00945864 0
0.0409262 0.00863136 0
0.041193 0.00743803 0
0.041421400000000004 0.00634769 0
0.041619100000000006 0.00561834 0
0.041797900000000006 0.0051641 0
0.041966 0.00497759 0
0.0421329 0.00509199 0
0.0423107 0.00562234 0
0.0425135 0.00655966 0
0.042750800000000005 0.00761392 0
0.0430135 0.00802142 0
0.043276800000000004 0.00775158 0
0.043528300000000006 0.00734904 0
0.0437671 0.00700655 0
0.04399550000000001 0.00671978 0
0.044212600000000005 0.00631224 0
0.0444156 0.0059003 0
0.04460650000000001 0.00559355 0
0.0447902 0.00546583 0
0.0449738 0.00558373 0
0.0451657 0.00595728 0
0.045374000000000005 0.0065363 0
0.0456032 0.00717995 0
0.0458489 0.00748982 0
0.0460999 0.00755286 0
0.0463522 0.00758564 0
0.0466063 0.00766119 0
0.0468639 0.00779936 0
0.0471274 0.00801581 0
0.04739890000000001 0.00826689 0
0.0476789 0.0085211 0
0.0479671 0.00875723 0
0.04826230000000001 0.00893942 0
0.0485616 0.00899667 0
0.0488598 0.00887276 0
0.0491506 0.00856244 0
0.049428400000000004 0.00811623 0
0.0496905 0.007634 0
0.0499368 0.00716618 0
0.050166800000000004 0.0066417 0
0.0503763 0.0059349 0
0.05055760000000001 0.00494922 0
0.050699400000000006 0.00356359 0
0.0507881 0.00179175 0
0.05081240000000001 -0.000263388 0
0.050766200000000004 -0.00240338 0
0.0506493 -0.00448717 0
0.05046540000000001 -0.00641039 0
0.0502214 -0.00811723 0
0.049921400000000005 -0.00983268 0
0.04955420000000001 -0.0121137 0
0.049111 -0.014315 0
0.0486018 -0.0159016 0
0.0480423 -0.0173299 0
0.0474512 -0.0180114 0
0.046846900000000004 -0.0181506 0
0.04624640000000001 -0.0178456 0
0.0456617 -0.017219 0
0.045103700000000004 -0.0162611 0
0.044582500000000004 -0.0150222 0
0.0441048 -0.0136658 0
0.0436783 -0.0119522 0
0.0433148 -0.00991301 0
0.043013100000000005 -0.00827389 0
0.042760200000000005 -0.00697458 0
0.042543700000000004 -0.00610083 0
0.042362300000000006 -0.00473174 0
0.042238200000000004 -0.00271856 0
0.0421826 -0.000691892 0
0.042197500000000006 0.0015311 0
0.0422922 0.00404646 0
0.0424667 0.00630161 0
0.0427137 0.00835434 0
0.0430163 0.00958637 0
0.0433382 0.00956879 0
0.043649600000000004 0.00914187 0
0.0439456 0.00864417 0
0.0442236 0.00805987 0
0.0444828 0.00754596 0
0.0447272 0.00715843 0
0.0449603 0.00686117 0
0.0451838 0.00656294 0
0.045394500000000004 0.00604752 0
0.045582700000000004 0.00525935 0
0.045743500000000006 0.0044368 0
0.0458779 0.0036567 0
0.04598870000000001 0.00307064 0
0.0460858 0.00282449 0
0.046180900000000004 0.00293301 0
0.0462846 0.00330352 0
0.046401300000000006 0.0036729 0
0.0465281 0.00392512 0
0.046664800000000006 0.00429527 0
0.0468179 0.0049068 0
0.0469955 0.00574743 0
0.04719860000000001 0.00640048 0
0.047419100000000006 0.0067717 0
0.0141774 0.159318 0
0.019415500000000002 0.165211 0
0.025127700000000003 0.160405 0
0.029900700000000002 0.119177 0
0.0330893 0.0769121 0
0.0349264 0.0390185 0
0.0359811 0.0271461 0
0.037277000000000005 0.0418208 0
0.0387686 0.0470943 0
0.0403499 0.0468813 0
0.041809200000000005 0.0397173 0
0.0429275 0.0276998 0
0.0436095 0.0141121 0
0.043962600000000004 0.00842386 0
0.0441633 0.00376314 0
0.044225 0.00642401 0
0.0446864 0.0186967 0
0.0454233 0.0250104 0
0.0463331 0.0281952 0
0.047219800000000006 0.0246423 0
0.0479454 0.0190981 0
0.048493 0.0143051 0
0.048896300000000004 0.00952858 0
0.0491543 0.00592515 0
0.0492884 0.00264706 0
0.049376500000000004 0.00292724 0
0.0494733 0.00306041 0
0.049584100000000006 0.00321537 0
0.0496626 0.00106912 0
0.0495907 -0.00553224 0
0.0493178 -0.0103601 0
0.0489093 -0.0137464 0
0.0484102 -0.0159104 0
0.047855400000000006 -0.0171984 0
0.0472688 -0.0178798 0
0.04666820000000001 -0.0180727 0
0.04606930000000001 -0.0177883 0
0.045489 -0.0169899 0
0.0449436 -0.0157306 0
0.04444240000000001 -0.0143731 0
0.043987700000000005 -0.0129367 0
0.043584700000000004 -0.0112487 0
0.043242600000000006 -0.00929775 0
0.042968200000000005 -0.00722265 0
0.0427582 -0.00546722 0
0.0426141 -0.00316323 0
0.042547800000000004 -0.000905465 0
0.0425595 0.00152502 0
0.0426604 0.00446389 0
0.042865 0.00764202 0
0.043164400000000006 0.0100457 0
0.0435255 0.0114111 0
0.0439162 0.0118895 0
0.044316400000000006 0.0121379 0
0.0447212 0.0121076 0
0.045118700000000005 0.0117285 0
0.0455001 0.0111742 0
0.045861900000000004 0.0105725 0
0.0462046 0.0100325 0
0.046530800000000004 0.00957899 0
0.0468431 0.0091874 0
0.0471432 0.00884198 0
0.0474327 0.00855466 0
0.0477137 0.00832402 0
0.047988100000000006 0.00816187 0
0.0482582 0.00805851 0
0.048525900000000004 0.00801266 0
0.0487934 0.00805112 0
0.0490641 0.00820309 0
0.0493417 0.00846579 0
0.0496303 0.00885135 0
0.049933500000000006 0.00934541 0
0.0502553 0.0099607 0
0.0505998 0.0107011 0
0.050970600000000005 0.0115207 0
0.0513689 0.012346 0
0.0517942 0.0131332 0
0.052245400000000004 0.0138946 0
0.0527199 0.0145047 0
0.05321050000000001 0.0148693 0
0.05370710000000001 0.0148781 0
0.0541963 0.0144381 0
0.0546642 0.0136219 0
0.055100500000000004 0.0126007 0
0.05550290000000001 0.0116147 0
0.055873500000000006 0.0106807 0
0.0562101 0.00952372 0
0.05649850000000001 0.00775994 0
0.0567087 0.0048503 0
0.0568072 0.000990651 0
0.056768700000000005 -0.00317494 0
0.056581000000000006 -0.00783773 0
0.056246700000000004 -0.0119449 0
0.055786100000000005 -0.0153735 0
0.0552286 -0.017771 0
0.0546106 -0.0190644 0
0.053963800000000006 -0.0196253 0
0.053300600000000004 -0.0200823 0
0.052630300000000005 -0.0200314 0
0.051972700000000004 -0.0193548 0
0.0513518 -0.0178484 0
0.0507928 -0.0157294 0
0.05031050000000001 -0.0132986 0
0.0499131 -0.0106596 0
0.0496057 -0.00791404 0
0.0493932 -0.00494695 0
0.04928540000000001 -0.00162626 0
0.049288700000000005 0.00166894 0
0.0493936 0.00448698 0
0.049577800000000005 0.00630888 0
0.0498086 0.00758488 0
0.050067200000000006 0.00804721 0
0.0503557 0.00933866 0
0.0506977 0.0111863 0
0.051108 0.0133718 0
0.0515916 0.0155043 0
0.052131000000000004 0.016471 0
0.0526957 0.0172583 0
0.0532711 0.0171035 0
0.05382820000000001 0.0163337 0
0.0543575 0.0155709 0
0.054865300000000006 0.0147271 0
0.055326200000000006 0.0125818 0
0.0557073 0.0102751 0
0.0560079 0.00795046 0
0.0562405 0.00620233 0
0.056419500000000004 0.00460913 0
0.05653420000000001 0.00217889 0
0.0565495 -0.0012 0
0.0564479 -0.00468562 0
0.0562323 -0.00810204 0
0.0559016 -0.0115597 0
0.0554429 -0.0153336 0
0.05488420000000001 -0.0179049 0
0.0542564 -0.0195262 0
0.0535913 -0.0201903 0
0.0529197 -0.0199878 0
0.05226020000000001 -0.019557 0
0.051621 -0.0187577 0
0.05101800000000001 -0.0174078 0
0.050469200000000006 -0.0155385 0
0.049989900000000004 -0.0132908 0
0.0495901 -0.0108003 0
0.0492751 -0.00822785 0
0.04904940000000001 -0.0053969 0
0.048924300000000004 -0.00222007 0
0.04890610000000001 0.00091799 0
0.048981800000000006 0.00349247 0
0.049129500000000006 0.00515382 0
0.0493207 0.0062812 0
0.04954410000000001 0.00713387 0
0.0498074 0.00869972 0
0.0501331 0.0108452 0
0.0505385 0.0134082 0
0.0510275 0.0156726 0
0.0515646 0.0162502 0
0.052123100000000006 0.0169501 0
0.052683100000000004 0.0165726 0
0.053224900000000006 0.0160246 0
0.0537487 0.015397 0
0.0542498 0.0143736 0
0.0546822 0.0117691 0
0.0550324 0.00928022 0
0.0552981 0.00685353 0
0.055492400000000004 0.00501398 0
0.055631200000000006 0.00339537 0
0.055706000000000006 0.00101762 0
0.0556841 -0.00223436 0
0.055551 -0.0056044 0
0.055304500000000006 -0.00902546 0
0.05493580000000001 -0.0129304 0
0.0544491 -0.015995 0
0.0538734 -0.0183002 0
0.053235000000000005 -0.0197924 0
0.052561500000000004 -0.0204463 0
0.0518805 -0.0202936 0
0.05121200000000001 -0.0197972 0
0.050563800000000006 -0.0190789 0
0.049945500000000004 -0.018017 0
0.049372 -0.0163982 0
0.048859700000000006 -0.0143994 0
0.048419000000000004 -0.0121195 0
0.048057 -0.00970946 0
0.0477794 -0.00703438 0
0.0475979 -0.00394332 0
0.0475184 -0.000961056 0
0.04752680000000001 0.0013189 0
0.0475984 0.00282935 0
0.0477095 0.00380915 0
0.0478528 0.00481862 0
0.0480429 0.00662256 0
0.048307600000000006 0.0092173 0
0.0486664 0.0121066 0
0.049095 0.0131204 0
0.049556300000000005 0.014662 0
0.0500578 0.0151333 0
0.05055760000000001 0.0148301 0
0.05103920000000001 0.0141185 0
0.05149530000000001 0.0131253 0
0.051890200000000004 0.010942 0
0.05222260000000001 0.00911399 0
0.0524982 0.00756006 0
0.0527305 0.00653252 0
0.0529385 0.00605602 0
0.053130300000000005 0.00540316 0
0.0532869 0.00392005 0
0.0533724 0.00120824 0
0.05335240000000001 -0.00231202 0
0.0532139 -0.00580201 0
0.052963800000000005 -0.00896679 0
0.0526181 -0.0115336 0
0.0521995 -0.013364 0
0.0517323 -0.0145054 0
0.051229500000000004 -0.015587 0
0.0506911 -0.0166151 0
0.050125100000000006 -0.017236 0
0.0495473 -0.0173452 0
0.04897460000000001 -0.0169517 0
0.048424 -0.0160447 0
0.047912800000000005 -0.0146181 0
0.0474569 -0.0127767 0
0.047065 -0.0108238 0
0.046737200000000007 -0.00891374 0
0.0464797 -0.0065786 0
0.0463026 -0.00417276 0
0.0461946 -0.00242445 0
0.046140200000000006 -0.000993945 0
0.04613300000000001 0.000548527 0
0.046176800000000004 0.00208323 0
0.0462786 0.00400948 0
0.0464564 0.00665785 0
0.0467345 0.00993933 0
0.0471123 0.0123905 0
0.047555 0.0140249 0
0.0480289 0.0141543 0
0.0484935 0.0136803 0
0.04893600000000001 0.0128588 0
0.04934620000000001 0.0118014 0
0.04972170000000001 0.0107922 0
0.05006580000000001 0.00993256 0
0.0503855 0.00933362 0
0.05069 0.00898796 0
0.050983 0.00858896 0
0.0512555 0.00770428 0
0.0514863 0.00609706 0
0.0516515 0.00384523 0
0.0517368 0.00138806 0
0.0517402 -0.00105359 0
0.0516649 -0.00330166 0
0.051522 -0.00508311 0
0.0513303 -0.00626823 0
0.0511073 -0.00702727 0
0.0508549 -0.00811974 0
0.050557500000000005 -0.00965205 0
0.0502111 -0.0110062 0
0.04982690000000001 -0.0119274 0
0.049420000000000006 -0.0123891 0
0.04900550000000001 -0.0124147 0
0.0485969 -0.0120602 0
0.048206 -0.011368 0
0.0478426 -0.0104268 0
0.0475135 -0.00930769 0
0.047229600000000004 -0.00770719 0
0.04700510000000001 -0.00578215 0
0.04685 -0.00358988 0
0.0467696 -0.00131139 0
0.04676090000000001 0.000727742 0
0.04682650000000001 0.00319074 0
0.046975600000000006 0.00566808 0
0.0472136 0.00853323 0
0.0475468 0.0112578 0
0.0428342 0.0357044 0
0.0441527 0.0517083 0
0.046086100000000005 0.04864 0
0.047037300000000004 0.00844999 0
0.0467281 -0.0277536 0
0.04547180000000001 -0.0483198 0
0.04352 -0.066466 0
0.041201400000000006 -0.0730362 0
0.038716400000000005 -0.0749987 0
0.0362087 -0.0756687 0
0.0336491 -0.0781341 0
0.030935500000000005 -0.0849343 0
0.027949 -0.0937769 0
0.024698200000000003 -0.100417 0
0.021294 -0.102619 0
0.018034100000000004 -0.0909919 0
0.015229600000000003 -0.0785391 0
0.012882600000000001 -0.0609312 0
0.011309399999999997 -0.0356749 0
0.0103766 -0.0248747 0
0.009389400000000006 -0.0347074 0
0.008206500000000005 -0.0296719 0
0.007776500000000006 -0.00851983 0
0.007595299999999999 -0.00249963 0
0.007556300000000002 -0.00219059 0
0.007533700000000004 0.000689499 0
0.007616100000000001 0.00429172 0
0.007845199999999997 0.00946196 0
0.008255700000000005 0.0147979 0
0.008831500000000006 0.0189104 0
0.009525100000000009 0.0224791 0
0.010294999999999999 0.0233804 0
0.0110851 0.0240195 0
0.011898500000000006 0.024748 0
0.012735100000000006 0.0253834 0
0.013586 0.0255601 0
0.0144255 0.0245328 0
0.015194900000000004 0.0214458 0
0.0158154 0.015732 0
0.016218100000000006 0.00872809 0
0.016403100000000004 0.00297978 0
0.0164315 -0.000723958 0
0.0163586 -0.00343418 0
0.016181 -0.00703164 0
0.0158996 -0.00958535 0
0.015546900000000002 -0.0113211 0
0.015170200000000002 -0.010863 0
0.014822800000000004 -0.00970552 0
0.014541100000000001 -0.0070465 0
0.014378600000000005 -0.00270339 0
0.014372700000000002 0.00210866 0
0.0145215 0.00649519 0
0.014807400000000005 0.0103872 0
0.015216600000000004 0.0139273 0
0.0157363 0.017003 0
0.016348300000000003 0.0194773 0
0.017032400000000003 0.0213861 0
0.0177666 0.0225038 0
0.018524700000000005 0.0228805 0
0.0192871 0.022683 0
0.020015900000000003 0.0208786 0
0.0206524 0.0172757 0
0.021150300000000004 0.0127621 0
0.021496900000000006 0.00835061 0
0.021715200000000004 0.00545328 0
0.021841000000000006 0.00263233 0
0.0218833 8.29708e-05 0
0.021848700000000006 -0.00193095 0
0.021761700000000002 -0.00310142 0
0.021646400000000003 -0.00374197 0
0.021510300000000003 -0.00435581 0
0.0213488 -0.00510369 0
0.021197800000000003 -0.00362778 0
0.021116600000000006 -0.00117462 0
0.021135300000000003 0.00224856 0
0.021275500000000003 0.00598404 0
0.0215389 0.00959157 0
0.0219168 0.0128579 0
0.022397100000000003 0.0157405 0
0.0229665 0.0182313 0
0.023611600000000003 0.0202885 0
0.024316900000000002 0.0218659 0
0.025053500000000006 0.0219829 0
0.025747000000000006 0.019362 0
0.026309600000000002 0.0143406 0
0.026687100000000005 0.0086252 0
0.026894300000000003 0.00439492 0
0.026998 0.00225027 0
0.027045400000000004 0.000713132 0
0.027040400000000006 -0.000863856 0
0.026991 -0.00199492 0
0.026908800000000004 -0.00286929 0
0.026803600000000004 -0.00335648 0
0.026684900000000004 -0.00373341 0
0.026548600000000006 -0.00437806 0
0.026384700000000004 -0.00535999 0
0.026206800000000002 -0.00494761 0
0.0260805 -0.00244963 0
0.026049300000000004 0.000545748 0
0.026133000000000003 0.00437642 0
0.026350400000000003 0.0084597 0
0.026698700000000006 0.0121783 0
0.0271621 0.015384 0
0.0277253 0.0182064 0
0.0283768 0.0206948 0
0.029092 0.0218146 0
0.0298058 0.020752 0
0.030434300000000004 0.0167169 0
0.030890400000000005 0.010825 0
0.031161900000000006 0.00603334 0
0.0313092 0.0032897 0
0.031395200000000005 0.0021206 0
0.0314484 0.0011733 0
0.031471900000000004 0.000292464 0
0.031466400000000005 -0.000511412 0
0.0314341 -0.00139195 0
0.0313767 -0.00197044 0
0.031307600000000005 -0.00209605 0
0.031239100000000006 -0.0019867 0
0.0311697 -0.00214269 0
0.031094800000000006 -0.0022682 0
0.031026000000000005 -0.00176705 0
0.030984500000000005 -0.000684437 0
0.030989300000000004 0.000977538 0
0.031055200000000005 0.00291709 0
0.031189 0.00502535 0
0.031393500000000005 0.00714357 0
0.0316663 0.0090929 0
0.031995100000000005 0.0104647 0
0.032357300000000006 0.0111491 0
0.0327334 0.0113622 0
0.0331149 0.0115414 0
0.0335041 0.011816 0
0.033903600000000006 0.0121464 0
0.0343139 0.0124582 0
0.0347342 0.0127367 0
0.0351628 0.0129635 0
0.0355982 0.0131497 0
0.036038900000000006 0.0132815 0
0.036483 0.0133527 0
0.0369284 0.0133694 0
0.0373736 0.0133397 0
0.0378172 0.0132764 0
0.038258200000000006 0.0131955 0
0.0386963 0.0130937 0
0.039130200000000004 0.0129373 0
0.039557600000000005 0.0127229 0
0.0399778 0.0125072 0
0.040392000000000004 0.0123731 0
0.040804200000000006 0.0123814 0
0.041219700000000005 0.012574 0
0.041644400000000005 0.0129094 0
0.042081200000000006 0.0132719 0
0.0425287 0.0135617 0
0.042985100000000005 0.0138075 0
0.0434475 0.013883 0
0.0439063 0.0135844 0
0.0443476 0.0128913 0
0.0447631 0.0120799 0
0.0451534 0.0114168 0
0.0455274 0.011095 0
0.0458968 0.0111239 0
0.0462728 0.0114724 0
0.04666580000000001 0.0121155 0
0.0470838 0.0129441 0
0.0475271 0.0135833 0
0.0479865 0.0139375 0
0.048456 0.0142207 0
0.048935400000000004 0.0145271 0
0.049424 0.0147601 0
0.0499169 0.0147877 0
0.0504071 0.014612 0
0.050888600000000006 0.0142804 0
0.051358 0.0138948 0
0.05181480000000001 0.0135432 0
0.0522609 0.0132534 0
0.052698300000000003 0.0130141 0
0.053128100000000004 0.012784 0
0.0535486 0.012445 0
0.0539534 0.0118231 0
0.0543303 0.0107708 0
0.0546653 0.00935438 0
0.0549494 0.00776061 0
0.0551793 0.0061149 0
0.0553541 0.00446137 0
0.0554736 0.00279359 0
0.0555383 0.00118798 0
0.0555522 -0.000244013 0
0.0555213 -0.00153424 0
0.055447800000000005 -0.00284613 0
0.055317000000000005 -0.00495882 0
0.0551146 -0.00704188 0
0.0548478 -0.00881381 0
0.0545287 -0.0101961 0
0.054171000000000004 -0.0111796 0
0.0537865 -0.0117787 0
0.0533906 -0.0118959 0
0.0529979 -0.0116316 0
0.0526184 -0.0111183 0
0.052261300000000004 -0.010292 0
0.051936300000000005 -0.00921107 0
0.0516488 -0.00803861 0
0.0514072 -0.00644096 0
0.0512257 -0.0044624 0
0.05111500000000001 -0.00221539 0
0.051083 0.000244656 0
0.05113140000000001 0.00271603 0
0.051259700000000005 0.0050787 0
0.051474000000000006 0.00769873 0
0.0517803 0.0105843 0
0.05217770000000001 0.0130119 0
0.0526398 0.0144979 0
0.053139000000000006 0.0153472 0
0.0536619 0.0159827 0
0.0542001 0.016233 0
0.05473650000000001 0.0158832 0
0.0552527 0.0150902 0
0.05573790000000001 0.0140432 0
0.0561863 0.0129241 0
0.05659890000000001 0.011898 0
0.05697820000000001 0.0109092 0
0.0573201 0.00960284 0
0.0576068 0.0075798 0
0.057810600000000004 0.00465033 0
0.0579027 0.000963507 0
0.0578651 -0.00304389 0
0.0576935 -0.00702534 0
0.0573945 -0.0106484 0
0.0569857 -0.0136 0
0.0564929 -0.0157243 0
0.0559414 -0.0172174 0
0.055341100000000004 -0.0186709 0
0.054698800000000006 -0.019723 0
0.0540317 -0.0201817 0
0.0533598 -0.0200488 0
0.052703 -0.0193217 0
0.052080600000000005 -0.0180143 0
0.051509 -0.0163216 0
0.050999600000000006 -0.014301 0
0.050562300000000004 -0.012019 0
0.050203700000000004 -0.00959446 0
0.0499312 -0.00683535 0
0.049757 -0.00372332 0
0.049678200000000006 -0.00114893 0
0.049675000000000004 0.00108169 0
0.04972750000000001 0.00216231 0
0.0498173 0.00324375 0
0.04995 0.00473734 0
0.0501455 0.00701084 0
0.050430300000000004 0.00999339 0
0.050811800000000004 0.0126233 0
0.0512688 0.0146618 0
0.0517697 0.0151513 0
0.052278700000000004 0.0151593 0
0.052771700000000005 0.0143437 0
0.0532337 0.0133775 0
0.0536589 0.0121677 0
0.05404250000000001 0.0109307 0
0.0543884 0.00992745 0
0.0547071 0.00929357 0
0.05500770000000001 0.00876751 0
0.05528570000000001 0.00787456 0
0.0555213 0.00620512 0
0.0556841 0.00354489 0
0.05574610000000001 0.000284628 0
0.0556967 -0.00308948 0
0.0555374 -0.00624602 0
0.055281300000000005 -0.00888508 0
0.0549486 -0.0108669 0
0.054561 -0.0122324 0
0.0541301 -0.0135362 0
-0.0052017000000000035 -0.0210142 0
-0.005890800000000002 -0.0190267 0
-0.0062585 -0.0051606 0
-0.0063247999999999915 0.000809342 0
-0.006239800000000004 0.00322622 0
-0.006014400000000003 0.0253219 0
-0.005182300000000001 0.0253528 0
-0.004358199999999993 0.0235786 0
-0.003633299999999992 0.0200188 0
-0.003000799999999998 0.0187088 0
-0.002344899999999997 0.0215946 0
-0.0015036999999999967 0.0287445 0
-0.0004239999999999938 0.0356617 0
0.0009133000000000058 0.0443716 0
0.0024934000000000067 0.0486505 0
0.004150700000000007 0.0503486 0
0.00584620000000001 0.0512629 0
0.007569000000000006 0.0520942 0
0.009322800000000006 0.0531163 0
0.011126900000000009 0.0552397 0
0.012922100000000006 0.0513043 0
0.014478400000000002 0.0418373 0
0.015660900000000005 0.0296606 0
0.0164505 0.0184918 0
0.016905800000000006 0.00980041 0
0.017138800000000003 0.00503553 0
0.0172543 0.00202963 0
0.0172056 -0.00476686 0
0.016939300000000004 -0.0106284 0
0.016516700000000002 -0.0141139 0
0.015993600000000004 -0.0177354 0
0.015356800000000004 -0.0200562 0
0.0146605 -0.0210777 0
0.013997000000000002 -0.0180547 0
0.013497100000000005 -0.0118535 0
0.013232100000000004 -0.00428333 0
0.013222900000000003 0.00327721 0
0.013459400000000003 0.0104347 0
0.013923400000000002 0.0169738 0
0.014594800000000005 0.0229249 0
0.015451100000000002 0.0280436 0
0.016461000000000003 0.0321718 0
0.0175888 0.0351679 0
0.0187873 0.0364475 0
0.020001000000000005 0.0362273 0
0.021176600000000004 0.0339335 0
0.022225500000000002 0.028974 0
0.023089600000000002 0.0231745 0
0.023770600000000003 0.0181667 0
0.024316900000000002 0.0151324 0
0.024797900000000005 0.0140273 0
0.025239200000000003 0.0123695 0
0.0256035 0.0093876 0
0.0258585 0.0060509 0
0.026001300000000005 0.00275489 0
0.0260482 0.000386973 0
0.026028600000000006 -0.00140288 0
0.025937 -0.00395772 0
0.025759400000000002 -0.00645067 0
0.025519200000000006 -0.00765648 0
0.0252637 -0.00745438 0
0.025044300000000005 -0.00544312 0
0.0249102 -0.00251452 0
0.024895300000000002 0.00155184 0
0.0250217 0.00579866 0
0.025287000000000004 0.00987626 0
0.025682800000000006 0.013633 0
0.026198200000000005 0.0170585 0
0.026821000000000005 0.0200844 0
0.027537400000000004 0.0226846 0
0.0283261 0.0242629 0
0.0291224 0.023132 0
0.029819500000000006 0.0184318 0
0.0303191 0.0117793 0
0.030612200000000006 0.00642216 0
0.030766600000000005 0.00341341 0
0.030856600000000005 0.00226627 0
0.030919100000000005 0.00156536 0
0.030954800000000005 0.000653757 0
0.0309544 -0.000679227 0
0.030908200000000004 -0.00202029 0
0.030821600000000005 -0.00304204 0
0.030709600000000004 -0.00359133 0
0.030582700000000004 -0.00394796 0
0.030433500000000002 -0.00492329 0
0.030261100000000006 -0.00525545 0
0.030095200000000003 -0.00450091 0
0.0299805 -0.0022208 0
0.029959 0.00090566 0
0.030052000000000002 0.00451975 0
0.0302672 0.00819113 0
0.030599300000000003 0.0115171 0
0.031036900000000006 0.014552 0
0.0315724 0.0173994 0
0.0321858 0.019033 0
0.032820800000000004 0.0188275 0
0.033420700000000005 0.0170472 0
0.033934000000000006 0.0137412 0
0.0343265 0.0100225 0
0.034609 0.00731325 0
0.034825800000000004 0.00596714 0
0.0350154 0.0055347 0
0.0351964 0.00535659 0
0.0353691 0.00505448 0
0.0355347 0.00490182 0
0.035695500000000005 0.00474207 0
0.0358506 0.00457347 0
0.0360002 0.00441998 0
0.0361474 0.00444742 0
0.036299000000000005 0.00466358 0
0.0364589 0.00494444 0
0.0366278 0.00521189 0
0.0368107 0.00579061 0
0.037018 0.00664703 0
0.0372578 0.00772382 0
0.037536900000000005 0.00898705 0
0.037860500000000005 0.0103589 0
0.0382283 0.0116346 0
0.0386352 0.0126837 0
0.0390713 0.0134005 0
0.039525500000000005 0.0137884 0
0.0399887 0.0139778 0
0.040456500000000006 0.0140844 0
0.040926500000000005 0.0140738 0
0.041389600000000006 0.0137073 0
0.0418376 0.0131958 0
0.042271300000000005 0.0128985 0
0.042699 0.0127854 0
0.043125800000000006 0.0128686 0
0.0435602 0.0132256 0
0.044011400000000006 0.0138511 0
0.044486 0.0145936 0
0.04498440000000001 0.0152402 0
0.0454966 0.0154279 0
0.0460092 0.0152768 0
0.0465102 0.0147588 0
0.0469879 0.0139154 0
0.0474354 0.0129866 0
0.04785450000000001 0.0122457 0
0.048255000000000006 0.0118625 0
0.048649200000000004 0.0118524 0
0.04904940000000001 0.0122 0
0.04946690000000001 0.0128596 0
0.0499096 0.0136812 0
0.050377000000000005 0.0142571 0
0.050853800000000005 0.0142602 0
0.0513252 0.0140247 0
0.051787200000000005 0.0137062 0
0.0522381 0.0133649 0
0.0526785 0.0130922 0
0.05311250000000001 0.0129938 0
0.0535476 0.0131502 0
0.0539912 0.0134719 0
0.054444900000000004 0.0137122 0
0.054901000000000005 0.0135877 0
0.0553438 0.0129208 0
0.0557551 0.0117567 0
0.056123900000000004 0.0104314 0
0.05644930000000001 0.00918492 0
0.056737 0.00815309 0
0.0569935 0.00730564 0
0.0572212 0.00637633 0
0.0574129 0.0051346 0
0.0575547 0.00336461 0
0.057624 0.000810839 0
0.0575995 -0.00214919 0
0.0574768 -0.00503659 0
0.05726250000000001 -0.00763028 0
0.056969500000000006 -0.00975062 0
0.05661580000000001 -0.0112958 0
0.056220400000000004 -0.0122968 0
0.055794300000000005 -0.0131935 0
0.05534170000000001 -0.0138666 0
0.0548742 -0.0140953 0
0.0544074 -0.0138539 0
0.05395660000000001 -0.0131462 0
0.05353770000000001 -0.011976 0
0.0531647 -0.0104442 0
0.0528457 -0.00875383 0
0.0525853 -0.00692639 0
0.052389700000000004 -0.00492273 0
0.0522581 -0.00300656 0
0.0521903 -0.00109606 0
0.0521901 0.00102601 0
0.05225590000000001 0.00284175 0
0.0523849 0.00490036 0
0.052582000000000004 0.00685381 0
0.0528512 0.00927153 0
0.0532092 0.0121381 0
0.05366560000000001 0.0150404 0
0.0541982 0.0165223 0
0.054748000000000005 0.01656 0
0.0553015 0.0165957 0
0.055855 0.0166476 0
0.056404 0.0161887 0
0.0569312 0.0149698 0
0.057373900000000005 0.0121174 0
0.057735100000000004 0.00966854 0
0.058017200000000005 0.00742625 0
0.058231700000000004 0.00561472 0
0.058388800000000005 0.0038859 0
0.0584794 0.00153809 0
0.058475900000000004 -0.00173469 0
0.058357900000000004 -0.00523178 0
0.058119500000000004 -0.00888018 0
0.0577632 -0.0122585 0
0.05730400000000001 -0.0150276 0
0.0567666 -0.0169723 0
0.056178900000000004 -0.0181143 0
0.0555611 -0.0188507 0
0.054922900000000004 -0.0193544 0
0.0542752 -0.0194627 0
0.0536331 -0.0189772 0
0.0530181 -0.0178958 0
0.0524472 -0.0163757 0
0.0519338 -0.0144675 0
0.05149000000000001 -0.0122377 0
0.0511219 -0.00994366 0
0.0508343 -0.00739067 0
0.0506397 -0.00435472 0
0.0505414 -0.0016818 0
0.050524900000000005 0.000537623 0
0.05057110000000001 0.00209867 0
0.050658800000000004 0.00314161 0
0.0507825 0.00431033 0
0.050959000000000004 0.00631217 0
0.051216700000000004 0.009155 0
0.0515745 0.012104 0
0.052011100000000005 0.0136729 0
0.0524848 0.0148749 0
0.0529951 0.0154189 0
0.05350630000000001 0.015289 0
0.0540089 0.0148787 0
0.0544896 0.0135655 0
0.05491360000000001 0.0118122 0
0.0552732 0.00991351 0
0.055576600000000004 0.00844976 0
0.0558419 0.00762943 0
0.056092 0.00748743 0
0.0563393 0.00729243 0
0.0565676 0.00630215 0
0.05674 0.00395573 0
0.0568192 0.000892464 0
0.056793800000000005 -0.0022539 0
0.0566658 -0.00522662 0
0.05644590000000001 -0.00774507 0
0.0561528 -0.00964146 0
0.055807300000000004 -0.0109322 0
0.0554249 -0.0119434 0
0.0550037 -0.0132758 0
0.05454200000000001 -0.0142911 0
0.0540558 -0.0147697 0
0.053562700000000005 -0.0147397 0
0.053079 -0.0142227 0
0.0526213 -0.0132088 0
0.0522055 -0.0117534 0
0.05184180000000001 -0.0101321 0
0.0515352 -0.00830955 0
0.0512923 -0.00633276 0
0.0511147 -0.00437654 0
0.0510003 -0.00252817 0
0.05095090000000001 -0.000540812 0
0.050962600000000004 0.00119757 0
0.0510378 0.00332461 0
0.0511809 0.00518254 0
0.0513952 0.00767044 0
0.0517048 0.0108549 0
0.0521225 0.0139297 0
0.052619200000000005 0.0155108 0
0.0531377 0.0155403 0
0.053657500000000004 0.0155811 0
0.0023728000000000082 -0.051543 0
0.0005659999999999971 -0.051885 0
-0.0007600999999999997 -0.0300758 0
-0.0015611999999999987 -0.0195839 0
-0.0020135000000000014 -0.00749418 0
-0.0022099000000000008 -0.00521576 0
-0.0018391999999999992 0.0169674 0
-0.0012071999999999916 0.0197883 0
-0.0005795999999999996 0.0173357 0
-5.819999999999437e-05 0.0145056 0
0.00042330000000000145 0.0151099 0
0.0009686 0.0178851 0
0.0016515000000000002 0.0234037 0
0.002592999999999998 0.0328927 0
0.003826999999999997 0.0404229 0
0.005341300000000007 0.0503126 0
0.007155900000000007 0.057547 0
0.009133100000000005 0.0603713 0
0.011150900000000005 0.0603484 0
0.0131502 0.0596399 0
0.015133200000000006 0.0594487 0
0.017086300000000006 0.0570367 0
0.018857200000000005 0.0500477 0
0.0205006 0.0462993 0
0.021761600000000006 0.0304636 0
0.0227298 0.0283199 0
0.023525900000000002 0.0192844 0
0.024064100000000005 0.0143104 0
0.0244643 0.00922333 0
0.024613700000000002 0.000195513 0
0.024489500000000004 -0.00671886 0
0.0242157 -0.00941274 0
0.023854300000000002 -0.0123256 0
0.0233321 -0.0166226 0
0.0227083 -0.020636 0
0.021913100000000005 -0.0266338 0
0.020987900000000004 -0.0277032 0
0.020136 -0.02282 0
0.019493200000000002 -0.0157053 0
0.019087600000000003 -0.00896925 0
0.0189198 -0.0013535 0
0.019008500000000005 0.00623117 0
0.019343700000000005 0.0134516 0
0.0199106 0.02012 0
0.020683900000000005 0.0258225 0
0.0216292 0.0304789 0
0.022709600000000003 0.0339623 0
0.023878700000000003 0.0358672 0
0.025061900000000005 0.0345795 0
0.0261368 0.0297908 0
0.0270187 0.0233367 0
0.0277028 0.0183401 0
0.028263300000000005 0.0158559 0
0.028777500000000004 0.0152178 0
0.0292694 0.0141686 0
0.0296926 0.0111564 0
0.030002900000000006 0.00757451 0
0.030192500000000004 0.00400806 0
0.030272200000000006 0.001099 0
0.030272300000000002 -0.000859683 0
0.030213300000000005 -0.00253147 0
0.030093 -0.00453874 0
0.029912900000000006 -0.00603931 0
0.0297011 -0.00646826 0
0.029490500000000003 -0.00608458 0
0.029293800000000002 -0.00568074 0
0.029121800000000003 -0.00443352 0
0.029015400000000004 -0.00186537 0
0.0290061 0.00124019 0
0.029110300000000006 0.00487951 0
0.0293384 0.00859641 0
0.029683600000000004 0.0118826 0
0.030131000000000005 0.0147745 0
0.030671300000000006 0.0174785 0
0.0312846 0.0189371 0
0.031912800000000005 0.0185245 0
0.032501600000000005 0.0167086 0
0.033005 0.0135128 0
0.033390600000000006 0.00979358 0
0.0336624 0.0068785 0
0.0338593 0.0052207 0
0.034019 0.0045126 0
0.034163900000000004 0.00421871 0
0.034297400000000006 0.00384878 0
0.0344208 0.00356717 0
0.0345347 0.0032812 0
0.034638800000000004 0.00298162 0
0.0347352 0.00284092 0
0.034830700000000006 0.00292919 0
0.0349293 0.00299712 0
0.0350296 0.00305027 0
0.0351355 0.00334811 0
0.0352576 0.00400899 0
0.035407400000000006 0.00497837 0
0.035594 0.00619576 0
0.0358232 0.00750665 0
0.0360972 0.00885819 0
0.036414600000000005 0.0101142 0
0.0367704 0.011147 0
0.0371558 0.0118985 0
0.037561300000000006 0.0123732 0
0.0379783 0.0126066 0
0.038400500000000004 0.01271 0
0.0388254 0.0127854 0
0.0392525 0.0128346 0
0.0396791 0.012755 0
0.040101200000000004 0.012572 0
0.0405167 0.0123788 0
0.0409269 0.0122553 0
0.0413347 0.0122421 0
0.041745700000000004 0.0124488 0
0.042166100000000005 0.0127468 0
0.042598000000000004 0.0131639 0
0.043043500000000005 0.0135282 0
0.043496200000000006 0.0135543 0
0.043940400000000004 0.013036 0
0.044358400000000006 0.0120461 0
0.044739600000000004 0.0108801 0
0.0450846 0.009914 0
0.0454024 0.00923956 0
0.0457037 0.00891096 0
0.0460006 0.00897046 0
0.0463068 0.00944608 0
0.04663540000000001 0.0102815 0
0.0469942 0.0111798 0
0.0473751 0.0116026 0
0.0477654 0.011794 0
0.0481621 0.0120103 0
0.0485675 0.0123129 0
0.048984 0.012666 0
0.049410300000000004 0.0128788 0
0.049839900000000006 0.0128672 0
0.0502659 0.0126692 0
0.0506833 0.0123815 0
0.051090500000000004 0.0120747 0
0.0514883 0.011821 0
0.05187850000000001 0.0116169 0
0.0522627 0.0114497 0
0.0526408 0.0112392 0
0.0530098 0.0108941 0
0.053363600000000004 0.0103308 0
0.0536943 0.009513 0
0.0539943 0.00852049 0
0.0542589 0.00739335 0
0.054484000000000005 0.00615919 0
0.0546667 0.00486697 0
0.0548051 0.00349553 0
0.054897600000000005 0.00213756 0
0.054945600000000004 0.000807549 0
0.0549501 -0.00045917 0
0.054914500000000005 -0.00160026 0
0.054839900000000004 -0.0028541 0
0.0547168 -0.00447531 0
0.0545384 -0.00612871 0
0.0543077 -0.00760272 0
0.0540324 -0.00880378 0
0.0537227 -0.00968037 0
0.053389900000000004 -0.010199 0
0.05304640000000001 -0.0103504 0
0.0527021 -0.0102657 0
0.052365 -0.00991428 0
0.0520442 -0.00929338 0
0.051751500000000006 -0.0082269 0
0.0515048 -0.00657654 0
0.0513193 -0.00457639 0
0.051203700000000005 -0.00240652 0
0.051163600000000004 -5.50998e-05 0
0.051203 0.00227777 0
0.051322000000000007 0.00479229 0
0.0515277 0.00746065 0
0.0518199 0.00994259 0
0.0521885 0.0119901 0
0.05261300000000001 0.0133058 0
0.053072900000000006 0.014213 0
0.053559 0.0148976 0
0.054060000000000004 0.0150675 0
0.0545553 0.014593 0
0.0550259 0.0136156 0
0.0554582 0.0123584 0
0.055847600000000004 0.0110824 0
0.056194900000000006 0.00982338 0
0.0564982 0.00841446 0
0.0567478 0.00658009 0
0.056925100000000006 0.00407224 0
0.057005700000000006 0.000814734 0
0.0569667 -0.00303744 0
0.0567961 -0.00697789 0
0.05649800000000001 -0.0106723 0
0.056084400000000006 -0.0138961 0
0.0555744 -0.0164476 0
0.054992 -0.0182988 0
0.05435330000000001 -0.0198762 0
0.05366510000000001 -0.0211628 0
0.0529453 -0.0218462 0
0.0522175 -0.0216956 0
0.051508200000000004 -0.0208065 0
0.050834700000000003 -0.0196276 0
0.050204700000000005 -0.0182025 0
0.049628200000000004 -0.0164231 0
0.04911700000000001 -0.0143142 0
0.0486791 -0.0120431 0
0.048323700000000004 -0.00933765 0
0.0480662 -0.00621299 0
0.047905600000000007 -0.00365025 0
0.0478191 -0.00175329 0
0.0477887 -0.000163142 0
0.04779850000000001 0.00070608 0
0.0478416 0.00193654 0
0.047940800000000006 0.00405627 0
0.0481255 0.00700278 0
0.0484076 0.00970247 0
0.04877480000000001 0.0122256 0
0.049211200000000004 0.0136276 0
0.0496636 0.0133511 0
0.050097100000000006 0.0127037 0
0.050510900000000004 0.0121891 0
0.0509101 0.0118046 0
0.051298500000000004 0.0115385 0
0.05168010000000001 0.0113814 0
0.052057000000000006 0.0112449 0
0.052427800000000004 0.0109882 0
0.05278580000000001 0.0104752 0
0.0531209 0.00961954 0
0.053422800000000006 0.00852781 0
0.053687700000000005 0.00741631 0
0.053916200000000004 0.00635799 0
0.0541112 0.00541345 0
0.054277000000000006 0.00460104 0
0.054418900000000006 0.00397622 0
0.054542600000000004 0.00348324 0
0.05465060000000001 0.00302083 0
0.054740000000000004 0.00233591 0
0.054801 0.00135842 0
0.054829 0.000391696 0
0.0548283 -0.000350832 0
0.0548072 -0.000847048 0
0.054773600000000006 -0.0011103 0
0.054735900000000004 -0.00109835 0
0.0547042 -0.000763435 0
0.05468870000000001 -0.000129747 0
0.054701 0.000893117 0
0.054753500000000004 0.00226815 0
0.054857600000000006 0.00396455 0
0.05502220000000001 0.00583932 0
0.0552516 0.00786109 0
0.0555435 0.00952517 0
0.055888400000000005 0.0111087 0
0.0562849 0.0125826 0
0.056722800000000004 0.0135517 0
0.057183700000000004 0.0140244 0
0.057650400000000004 0.0139001 0
0.0581047 0.013347 0
0.0585358 0.0125192 0
0.05893620000000001 0.0115496 0
0.0593028 0.0104926 0
0.0596297 0.00913381 0
0.0599016 0.00717949 0
0.060094 0.00433808 0
0.060172 0.000342452 0
0.0601078 -0.00412502 0
0.059888500000000004 -0.00870277 0
0.05952400000000001 -0.0129799 0
0.0590276 -0.0161301 0
0.0584417 -0.0186747 0
0.057793000000000004 -0.020015 0
0.057110400000000006 -0.0208061 0
0.056408400000000004 -0.021199 0
0.0557035 -0.0209925 0
0.055018000000000004 -0.0200745 0
0.0543748 -0.0185023 0
0.0537938 -0.0163976 0
0.018088 -0.0665386 0
0.015834300000000003 -0.0630795 0
0.0142252 -0.0355511 0
0.0133227 -0.019407 0
0.012988600000000003 -0.00182287 0
0.013061300000000005 0.00441113 0
0.013511000000000002 0.0281315 0
0.014465000000000006 0.0303385 0
0.015488500000000002 0.0307672 0
0.0165174 0.0316033 0
0.0176889 0.0393389 0
0.0191184 0.0433726 0
0.020695400000000003 0.0501176 0
0.022475000000000002 0.0559618 0
0.024311000000000006 0.0523959 0
0.025974200000000003 0.0494742 0
0.027892100000000003 0.0585267 0
0.029778400000000003 0.0554392 0
0.031640600000000005 0.0569265 0
0.033553 0.0567635 0
0.0354193 0.055913 0
0.0373058 0.0570254 0
0.0391941 0.0562673 0
0.0410393 0.053953 0
0.0427439 0.0479545 0
0.044193800000000005 0.038661 0
0.045321 0.0291833 0
0.046111200000000005 0.0188547 0
0.0465981 0.010937 0
0.0468309 0.00358191 0
0.046842400000000006 -0.00246339 0
0.046658700000000004 -0.00826532 0
0.046283000000000005 -0.0140045 0
0.045715900000000004 -0.0196534 0
0.0449749 -0.0243651 0
0.0441003 -0.0277383 0
0.0431331 -0.0300213 0
0.0421064 -0.0313544 0
0.0410447 -0.0333801 0
0.039864500000000004 -0.0362634 0
0.038633 -0.037312 0
0.0373952 -0.0367099 0
0.036205 -0.0345838 0
0.0351075 -0.0312615 0
0.034114900000000004 -0.0284961 0
0.0332092 -0.0259496 0
0.032385800000000006 -0.0236098 0
0.0316352 -0.0215821 0
0.030941700000000003 -0.0201585 0
0.030279900000000005 -0.0196295 0
0.0296475 -0.0181679 0
0.0290843 -0.0156361 0
0.028609800000000005 -0.0129718 0
0.028223400000000003 -0.0103705 0
0.027928800000000004 -0.00735554 0
0.027747100000000004 -0.00364835 0
0.0276893 -3.83824e-05 0
0.027746700000000006 0.00327299 0
0.0279053 0.00607594 0
0.028159000000000003 0.00903926 0
0.028516 0.0122597 0
0.0289825 0.015554 0
0.029555700000000004 0.0186138 0
0.030212800000000005 0.0203964 0
0.030888200000000005 0.0198042 0
0.031513000000000006 0.0176782 0
0.0320524 0.0147479 0
0.0324756 0.0107096 0
0.032768000000000005 0.00720183 0
0.0329638 0.00485531 0
0.0330999 0.00352933 0
0.033205500000000006 0.00293015 0
0.0332982 0.00269793 0
0.0333788 0.00214686 0
0.0334423 0.00172342 0
0.033492100000000004 0.00128731 0
0.033530300000000006 0.00104578 0
0.033565300000000006 0.00110194 0
0.0336069 0.00142398 0
0.033656900000000003 0.00157379 0
0.033711000000000005 0.00171238 0
0.0337756 0.00220562 0
0.033864000000000005 0.00312434 0
0.033990000000000006 0.00442331 0
0.0341631 0.00591649 0
0.034387 0.00744902 0
0.0346614 0.0089321 0
0.0349819 0.0101907 0
0.0353377 0.0110637 0
0.0357171 0.0116335 0
0.036112000000000005 0.0120228 0
0.036517600000000004 0.0122913 0
0.0369306 0.0124747 0
0.037348700000000006 0.0126023 0
0.0377706 0.0127052 0
0.0381956 0.012796 0
0.0386229 0.0128405 0
0.0390509 0.0128407 0
0.039478400000000004 0.0128171 0
0.0399047 0.0127663 0
0.040328600000000006 0.012665 0
[truncated: 622,808 more chars]
