# Supplementary material for: Characterization of Human Balance through a Reinforcement Learning-based Muscle Controller
Source: PLoS One. 2025 Apr 1;20(4):e0320211. doi: 10.1371/journal.pone.0320211 (PMC11960994; doi:10.1371/journal.pone.0320211)
Supplement: S1 File — Data for the COM states and trajectories, as well as muscle activations, presented in the figures. (ZIP) [file pone.0320211.s001.zip › FigureData/fig8_COM_State_cases_fail.csv]

ID rootJoint_pos_x rootJoint_pos_y default hip_flexion_l knee_angle_l ankle_angle_l hip_flexion_r knee_angle_r ankle_angle_r rootJoint_pos_x_dot rootJoint_pos_y_dot default_dot hip_flexion_l_dot knee_angle_l_dot ankle_angle_l_dot hip_flexion_r_dot knee_angle_r_dot ankle_angle_r_dot com_x com_y com_z com_vel_x com_vel_y com_vel_z rootJoint_pos_x_end rootJoint_pos_y_end default_end hip_flexion_l_en…
1.0 0.0955618 0.951725 -0.10784 0.0 0.0 0.10784 0.0 0.0 0.10784 -0.174745 0.0339612 0.19888 0.0 0.0 -0.19888 0.0 0.0 -0.19888 0.07783247 0.984872 -2.16943e-18 -0.18146 0.0149518 0.0 0.135629 0.948144 -0.153831 0.0128586 -0.0206267 0.136524 0.0188139 -0.0315548 0.132606 0.075916 0.0144367 0.037042 -0.0872773 -0.0607488 -0.0331489 0.244313 -0.695802 0.255262 0.1206937 0.985396 -2.16943e-18 0.071251…
2.0 0.0827363 0.954121 -0.0932635 0.0 0.0 0.0932635 0.0 0.0 0.0932635 0.209033 -0.0374714 -0.237256 0.0 0.0 0.237256 0.0 0.0 0.237256 0.064525 0.985871 -2.16943e-18 0.216712 -0.0146796 0.0 0.24125 0.943691 0.155586 -0.382344 -0.151688 0.314224 -0.382609 -0.151051 0.31455 0.623205 0.151456 1.12755 -0.849644 -1.88298 -0.509678 -1.04233 -1.51807 -0.61861 0.1618502 0.95431 -2.16943e-18 0.429486 0.025…
3.0 0.161574 0.93628 -0.1836 0.0 0.0 0.1836 0.0 0.0 0.1836 -0.152276 0.0417691 0.176409 0.0 0.0 -0.176409 0.0 0.0 -0.176409 0.1466746 0.976564 -2.16943e-18 -0.159491 0.0254067 0.0 0.300622 0.905714 -0.173614 -0.227195 0.0872876 0.267814 -0.226964 0.0868346 0.268118 0.800099 0.054949 1.33938 -1.8948 -0.798072 -0.0800755 -1.91467 -0.759612 -0.104137 0.259179 0.952579 -2.16943e-18 0.47177 -0.0048326…
4.0 0.0820259 0.954248 -0.0924573 0.0 0.0 0.0924573 0.0 0.0 0.0924573 0.058647 -0.0104643 -0.0665559 0.0 0.0 0.0665559 0.0 0.0 0.0665559 0.0637885 0.98592 -2.16943e-18 0.060796 -0.00406895 0.0 0.135842 0.948492 -0.14312 0.00303264 -0.0233068 0.142027 0.00464126 -0.0278425 0.144189 0.0957086 0.0370045 0.117412 -0.282435 0.125466 -0.230851 -0.215956 -0.00186612 -0.172313 0.1189391 0.984998 -2.16943…
5.0 0.189068 0.928263 -0.215597 0.0 0.0 0.215597 0.0 0.0 0.215597 -0.263234 0.0813441 0.307809 0.0 0.0 -0.307809 0.0 0.0 -0.307809 0.175524 0.971494 -2.16943e-18 -0.27673 0.0532114 0.0 0.290084 0.907618 -0.182978 -0.192275 0.0637811 0.264341 -0.192671 0.0645496 0.263887 0.713281 -0.0071864 1.1738 -1.78742 -0.545783 0.216664 -1.77435 -0.571047 0.231852 0.252608 0.954147 -2.16943e-18 0.414839 -0.05…
6.0 0.0852719 0.953662 -0.0961423 0.0 0.0 0.0961423 0.0 0.0 0.0961423 -0.147071 0.0268013 0.167015 0.0 0.0 -0.167015 0.0 0.0 -0.167015 0.0671542 0.985689 -2.16943e-18 -0.152523 0.0107727 0.0 0.138017 0.946689 -0.169618 0.0217339 -0.0133699 0.134104 0.0245194 -0.0158574 0.131281 0.0328772 0.0549487 -0.20916 0.207805 0.0357755 -0.495559 0.190742 0.0683985 -0.511402 0.1250683 0.985177 -2.16943e-18 0…
7.0 -0.0305233 0.967049 0.0341794 0.0 0.0 -0.0341794 0.0 0.0 -0.0341794 0.21777 -0.0108832 -0.243599 0.0 0.0 0.243599 0.0 0.0 0.243599 -0.05206899999999999 0.986327 -2.16943e-18 0.222616 0.0133302 0.0 0.163136 0.960442 0.382576 -0.471007 -0.281037 0.337824 -0.4656 -0.291164 0.336606 0.403136 0.0941927 0.903903 -0.976167 -0.80678 -0.433449 -0.951922 -0.849613 -0.441256 0.06913157 0.937947 -2.16943…
8.0 0.0737334 0.955687 -0.0830543 0.0 0.0 0.0830543 0.0 0.0 0.0830543 0.288028 -0.0486026 -0.326338 0.0 0.0 0.326338 0.0 0.0 0.326338 0.0551967 0.986455 -2.16943e-18 0.29827 -0.0171471 0.0 0.116945 0.953923 -0.0280983 -0.113832 -0.0257751 0.165427 -0.110317 -0.00442242 0.153211 0.796007 -0.0267187 1.33434 -2.22668 -0.642862 1.28176 -1.41395 -1.91654 1.99421 0.08134338 0.980775 -2.16943e-18 0.4721…
9.0 0.108019 0.949212 -0.122039 0.0 0.0 0.122039 0.0 0.0 0.122039 -0.529233 0.110675 0.604056 0.0 0.0 -0.604056 0.0 0.0 -0.604056 0.0907791 0.983712 -2.16943e-18 -0.550446 0.0532333 0.0 -0.460251 0.893315 0.519498 0.0861968 -0.179408 -0.230571 0.0884776 -0.184038 -0.224231 -1.27666 -0.53383 1.47144 1.05459 -2.04368 1.0143 0.948262 -1.83007 0.831188 -0.47534800000000005 0.867405 -2.16943e-18 -1.18…
10.0 -0.00266674 0.965221 0.00298946 0.0 0.0 -0.00298946 0.0 0.0 -0.00298946 0.246709 -0.020058 -0.276535 0.0 0.0 0.276535 0.0 0.0 0.276535 -0.023543999999999995 0.987589 -2.16943e-18 0.253065 0.0072443 0.0 0.190641 0.958666 0.348839 -0.489664 -0.234757 0.330339 -0.480746 -0.251016 0.318347 0.556099 0.103486 1.16357 -1.18922 -1.24564 -0.440837 -1.32092 -0.995009 -0.513434 0.09523290000000001 0.94…
11.0 0.177267 0.931821 -0.201826 0.0 0.0 0.201826 0.0 0.0 0.201826 0.0728321 -0.0214123 -0.0848125 0.0 0.0 0.0848125 0.0 0.0 0.0848125 0.1631279 0.973789 -2.16943e-18 0.0764438 -0.0136103 0.0 0.270273 0.919901 -0.120857 -0.195629 -0.00627049 0.277521 -0.195863 -0.00579023 0.277114 0.513074 0.0450375 0.74175 -1.08585 -0.509549 -0.127596 -1.09528 -0.490848 -0.139853 0.22722199999999998 0.96004 -2.1…
12.0 0.222804 0.9171 -0.255299 0.0 0.0 0.255299 0.0 0.0 0.255299 -0.557559 0.196861 0.660599 0.0 0.0 -0.660599 0.0 0.0 -0.660599 0.211073 0.963924 -2.16943e-18 -0.588898 0.137682 0.0 -0.468391 0.893087 0.521404 0.0819548 -0.163105 -0.202363 0.0763313 -0.151798 -0.212485 -1.22558 -0.457419 1.58988 0.546631 -1.54333 1.15475 0.427596 -1.29916 0.897691 -0.48356899999999997 0.866899 -2.16943e-18 -1.17…
13.0 0.0259724 0.962428 -0.0291597 0.0 0.0 0.0291597 0.0 0.0 0.0291597 0.235123 -0.0267476 -0.264376 0.0 0.0 0.264376 0.0 0.0 0.264376 0.005885000000000001 0.987958 -2.16943e-18 0.242035 -0.000854555 0.0 0.217772 0.954389 0.30368 -0.477138 -0.224044 0.319484 -0.473273 -0.23093 0.315653 0.607472 0.129846 1.27429 -1.34872 -1.23453 -0.67772 -1.27566 -1.36916 -0.666541 0.1235965 0.944725 -2.16943e-18…
14.0 0.202774 0.923907 -0.231664 0.0 0.0 0.231664 0.0 0.0 0.231664 -0.136908 0.044729 0.160911 0.0 0.0 -0.160911 0.0 0.0 -0.160911 0.189946 0.968601 -2.16943e-18 -0.144199 0.0301376 0.0 0.289248 0.905855 -0.223316 -0.151401 0.0707208 0.263915 -0.151676 0.0712601 0.263547 0.636197 -0.0201679 0.885205 -1.62354 -0.0983074 0.0185441 -1.58123 -0.179937 0.0656963 0.259098 0.954893 -2.16943e-18 0.385976…
15.0 0.114397 0.947854 -0.129323 0.0 0.0 0.129323 0.0 0.0 0.129323 -0.0687645 0.0149039 0.0786082 0.0 0.0 -0.0786082 0.0 0.0 -0.0786082 0.0974148 0.983046 -2.16943e-18 -0.0715794 0.00744908 0.0 0.255187 0.930921 -0.00866689 -0.265883 -0.0670377 0.297839 -0.264811 -0.0691801 0.298673 0.558047 0.108389 0.90841 -0.907214 -1.23509 -0.241447 -0.914969 -1.21978 -0.252228 0.197131 0.960231 -2.16943e-18 …
17.0 0.0212003 0.962958 -0.0237955 0.0 0.0 0.0237955 0.0 0.0 0.0237955 -0.162229 0.0175742 0.182305 0.0 0.0 -0.182305 0.0 0.0 -0.182305 0.0009741000000000055 0.987962 -2.16943e-18 -0.1669 -0.000306016 0.0 -0.497435 0.875947 0.564519 0.0982809 -0.202221 -0.240599 0.100143 -0.206437 -0.237413 -1.243 -0.547626 1.66578 0.534774 -1.51349 0.874082 0.394607 -1.22978 0.602514 -0.5106999999999999 0.846465…
18.0 0.232993 0.913433 -0.267398 0.0 0.0 0.267398 0.0 0.0 0.267398 -0.309558 0.113528 0.368366 0.0 0.0 -0.368366 0.0 0.0 -0.368366 0.22184199999999998 0.961337 -2.16943e-18 -0.327431 0.0807421 0.0 0.298778 0.907508 -0.174809 -0.215107 0.0722392 0.267519 -0.208408 0.0593477 0.262116 0.781153 0.0387635 1.33227 -1.90733 -0.733871 -0.00528282 -1.75854 -1.02063 0.147208 0.258557 0.953972 -2.16943e-18 …
19.0 0.211882 0.920877 -0.242388 0.0 0.0 0.242388 0.0 0.0 0.242388 -0.00520232 0.00176161 0.00613627 0.0 0.0 -0.00613627 0.0 0.0 -0.00613627 0.199545 0.966541 -2.16943e-18 -0.00548631 0.00120819 0.0 0.233438 0.918842 -0.266831 -0.00368545 0.0103744 0.229678 -0.00342597 0.0099094 0.229712 0.162894 -0.0224362 -0.129019 -0.292854 0.466327 -0.239343 -0.288094 0.457253 -0.235108 0.222136 0.966647 -2.1…
20.0 0.032373 0.961677 -0.0363596 0.0 0.0 0.0363596 0.0 0.0 0.0363596 -0.0805486 0.00975116 0.0906468 0.0 0.0 -0.0906468 0.0 0.0 -0.0906468 0.012476399999999999 0.987911 -2.16943e-18 -0.0829825 0.000890488 0.0 0.138982 0.947489 -0.152391 0.00537854 -0.017204 0.141376 0.00659034 -0.0204607 0.142956 0.0714384 0.0434942 -0.0307141 -0.0206129 -0.0012042 -0.302224 0.00800817 -0.0560164 -0.276836 0.122…
21.0 -0.0471448 0.967725 0.0527647 0.0 0.0 -0.0527647 0.0 0.0 -0.0527647 0.265577 -0.00832826 -0.296852 0.0 0.0 0.296852 0.0 0.0 0.296852 -0.06904300000000001 0.985152 -2.16943e-18 0.270933 0.0212831 0.0 0.152917 0.962144 0.412626 -0.495007 -0.276026 0.344181 -0.488389 -0.288245 0.331651 0.47149 0.0423167 1.02176 -1.30061 -0.651479 -0.0925948 -1.20638 -0.825034 -0.083519 0.0567114 0.934938 -2.169…
22.0 0.0643674 0.957216 -0.0724518 0.0 0.0 0.0724518 0.0 0.0 0.0724518 -0.161568 0.0255046 0.18274 0.0 0.0 -0.18274 0.0 0.0 -0.18274 0.0455033 0.98696 -2.16943e-18 -0.167116 0.00783054 0.0 0.128421 0.950187 -0.144289 0.0144498 -0.0247593 0.129207 0.0170844 -0.030192 0.121761 0.0830426 0.0438087 0.133741 -0.262839 0.0882571 -0.248601 -0.265669 0.0926752 -0.2443 0.11306840000000001 0.986559 -2.1694…
23.0 0.0609365 0.957751 -0.0685724 0.0 0.0 0.0685724 0.0 0.0 0.0685724 0.16033 -0.0246722 -0.181231 0.0 0.0 0.181231 0.0 0.0 0.181231 0.0419553 0.98712 -2.16943e-18 0.165765 -0.00712288 0.0 0.21278 0.947217 0.162095 -0.340218 -0.181544 0.321021 -0.338597 -0.184613 0.32165 0.483689 0.102722 0.871944 -0.677806 -1.45211 -0.259917 -0.837437 -1.1501 -0.343971 0.1378294 0.955872 -2.16943e-18 0.331714 0…
24.0 0.126274 0.945195 -0.142921 0.0 0.0 0.142921 0.0 0.0 0.142921 0.0932776 -0.0215488 -0.106955 0.0 0.0 0.106955 0.0 0.0 0.106955 0.10978760000000001 0.981674 -2.16943e-18 0.0972451 -0.0114587 0.0 0.250392 0.93493 0.00119426 -0.249968 -0.103574 0.291205 -0.24926 -0.10492 0.291685 0.489277 0.0985125 0.839339 -0.861375 -1.03478 -0.280742 -0.870022 -1.01816 -0.288522 0.192818 0.962703 -2.16943e-18…
25.0 0.00217365 0.964814 -0.00243735 0.0 0.0 0.00243735 0.0 0.0 0.00243735 -0.173061 0.0150161 0.194072 0.0 0.0 -0.194072 0.0 0.0 -0.194072 -0.018577399999999994 0.987718 -2.16943e-18 -0.177625 -0.00412017 0.0 -0.497007 0.875518 0.553251 0.0983798 -0.178887 -0.267438 0.102908 -0.187992 -0.257776 -1.27607 -0.685487 1.23957 1.53535 -2.24316 0.363029 1.54037 -2.25768 0.426258 -0.50976 0.847476 -2.16…
27.0 0.281186 0.894156 -0.325395 0.0 0.0 0.325395 0.0 0.0 0.325395 -0.669405 0.290553 0.815277 0.0 0.0 -0.815277 0.0 0.0 -0.815277 0.272997 0.947138 -2.16943e-18 -0.713102 0.220406 0.0 0.244104 0.917445 -0.255861 -0.0281336 0.0104467 0.236907 -0.0232917 0.00113165 0.241604 -0.488853 0.300135 1.21745 -0.384186 -0.476155 -0.744244 -0.390334 -0.46398 -0.756034 0.229261 0.965096 -2.16943e-18 -0.61423…
28.0 0.0432708 0.96029 -0.0486331 0.0 0.0 0.0486331 0.0 0.0 0.0486331 -0.228816 0.0305543 0.257905 0.0 0.0 -0.257905 0.0 0.0 -0.257905 0.023711100000000006 0.987722 -2.16943e-18 -0.23605 0.00543107 0.0 -0.474367 0.889076 0.537405 0.0849362 -0.183364 -0.212085 0.0860408 -0.185498 -0.212899 -1.24606 -0.512932 1.43663 0.658843 -1.30652 0.724044 0.747531 -1.48883 0.913983 -0.489281 0.861405 -2.16943e…
29.0 0.134649 0.943218 -0.152535 0.0 0.0 0.152535 0.0 0.0 0.152535 -0.0879438 0.0212092 0.101069 0.0 0.0 -0.101069 0.0 0.0 -0.101069 0.1185241 0.980602 -2.16943e-18 -0.0917844 0.011711 0.0 0.262567 0.927443 -0.036549 -0.255979 -0.0457675 0.292533 -0.254965 -0.0477089 0.293379 0.594824 0.101795 0.965885 -1.07616 -1.11446 -0.243347 -1.09277 -1.08245 -0.260074 0.20738499999999999 0.959843 -2.16943e-…
30.0 0.110178 0.948758 -0.124503 0.0 0.0 0.124503 0.0 0.0 0.124503 -0.0515831 0.01092 0.0589064 0.0 0.0 -0.0589064 0.0 0.0 -0.0589064 0.0930246 0.983492 -2.16943e-18 -0.0536655 0.00532348 0.0 0.273649 0.927435 -0.0351341 -0.266726 -0.0511164 0.287927 -0.266686 -0.05144 0.288021 0.622337 0.121396 1.04393 -1.0226 -1.40257 -0.292254 -1.05481 -1.34063 -0.320503 0.21681899999999998 0.960116 -2.16943e-…
31.0 0.0531218 0.958918 -0.0597449 0.0 0.0 0.0597449 0.0 0.0 0.0597449 -0.16457 0.0238394 0.185778 0.0 0.0 -0.185778 0.0 0.0 -0.185778 0.0338798 0.987431 -2.16943e-18 -0.169981 0.00580132 0.0 0.130879 0.950761 -0.115417 -0.0241045 -0.0190932 0.138925 -0.0184103 -0.0300798 0.143585 0.11155 0.0151492 0.34259 -0.523557 0.0484854 0.0783375 -0.546103 0.0911523 0.0622316 0.1096885 0.985083 -2.16943e-18…
33.0 0.171946 0.933368 -0.195636 0.0 0.0 0.195636 0.0 0.0 0.195636 -0.100151 0.0287716 0.116415 0.0 0.0 -0.116415 0.0 0.0 -0.116415 0.1575457 0.974766 -2.16943e-18 -0.105042 0.0180319 0.0 0.286656 0.91178 -0.166245 -0.192797 0.0413384 0.271563 -0.192548 0.0408586 0.271825 0.657645 0.0250463 1.04977 -1.58925 -0.511278 -0.0107024 -1.60036 -0.48982 -0.0228475 0.24758200000000002 0.956638 -2.16943e-1…
34.0 0.199304 0.925033 -0.227589 0.0 0.0 0.227589 0.0 0.0 0.227589 -0.093897 0.0302541 0.110214 0.0 0.0 -0.110214 0.0 0.0 -0.110214 0.186293 0.969357 -2.16943e-18 -0.09885 0.0202397 0.0 0.218018 0.923484 -0.253924 -0.000654393 0.0148097 0.212909 -0.000526067 0.0145631 0.213034 0.230364 -0.035305 0.127534 -0.657941 0.467578 -0.0328535 -0.647856 0.448148 -0.0227701 0.20664500000000002 0.970003 -2.1…
35.0 -0.0952747 0.967939 0.106543 0.0 0.0 -0.106543 0.0 0.0 -0.106543 0.416652 0.00934686 -0.465605 0.0 0.0 0.465605 0.0 0.0 0.465605 -0.117999 0.979979 -2.16943e-18 0.422544 0.056176 0.0 -0.0409781 0.982247 0.180607 -0.146578 -0.0626485 0.0788779 -0.139507 -0.0397304 0.143305 0.857247 0.130936 1.48545 -1.84084 -3.21536 2.02353 -1.25262 -3.08708 3.05361 -0.085221 0.985059 -2.16943e-18 0.530571 -0…
36.0 0.0894965 0.952882 -0.100942 0.0 0.0 0.100942 0.0 0.0 0.100942 -0.0677879 0.0126897 0.077049 0.0 0.0 -0.077049 0.0 0.0 -0.077049 0.0715365 0.985369 -2.16943e-18 -0.0703384 0.00530743 0.0 0.243427 0.937161 0.0300313 -0.27162 -0.105733 0.288339 -0.270983 -0.108354 0.29851 0.505363 0.104171 0.858916 -0.758891 -1.30438 -0.220563 -0.81704 -1.19341 -0.262381 0.182193 0.961826 -2.16943e-18 0.33829 …
37.0 0.0436793 0.960235 -0.0490936 0.0 0.0 0.0490936 0.0 0.0 0.0490936 -0.161481 0.0216385 0.18202 0.0 0.0 -0.18202 0.0 0.0 -0.18202 0.024132600000000004 0.987712 -2.16943e-18 -0.166594 0.00390977 0.0 0.228166 0.937657 0.0256713 -0.25262 -0.103324 0.303342 -0.251131 -0.105804 0.29191 0.428238 0.0690129 0.646386 -0.664583 -0.923735 -0.110437 -0.562885 -1.11721 -0.0431703 0.1696509 0.962263 -2.1694…
38.0 0.236169 0.912262 -0.27118 0.0 0.0 0.27118 0.0 0.0 0.27118 -0.319069 0.118387 0.380214 0.0 0.0 -0.380214 0.0 0.0 -0.380214 0.225202 0.960502 -2.16943e-18 -0.337645 0.0846166 0.0 0.306374 0.904787 -0.179959 -0.225208 0.084041 0.254626 -0.223298 0.080275 0.256036 0.773934 0.0406258 1.22125 -1.77579 -0.650518 -7.63747 -1.67825 -0.918106 0.0155498 0.265401 0.952265 -2.16943e-18 0.469796 -0.02152…
39.0 -0.0804909 0.968149 0.0900245 0.0 0.0 -0.0900245 0.0 0.0 -0.0900245 0.545275 0.00322316 -0.609199 0.0 0.0 0.609199 0.0 0.0 0.609199 -0.10299199999999999 0.981848 -2.16943e-18 0.553996 0.0643588 0.0 -0.0509725 0.974242 0.111742 -0.0685134 -0.0369412 -0.014951 -0.0602594 -0.00998359 0.0295616 1.13544 0.330836 1.58382 -3.97369 -0.54289 1.71644 -2.91875 -0.951198 5.73837 -0.08319800000000001 0.9…
41.0 0.106461 0.949536 -0.12026 0.0 0.0 0.12026 0.0 0.0 0.12026 0.303326 -0.0628697 -0.346082 0.0 0.0 0.346082 0.0 0.0 0.346082 0.0891586 0.983868 -2.16943e-18 0.315421 -0.0299381 0.0 0.127625 0.946697 -0.0986793 -0.0743097 0.0182926 0.153119 -0.0771597 0.0421126 0.142888 0.773828 -0.0734082 1.08994 -2.89787 0.398781 0.990614 -2.67913 0.846349 0.747177 0.10063470000000001 0.980233 -2.16943e-18 0.…
42.0 0.154666 0.938145 -0.175605 0.0 0.0 0.175605 0.0 0.0 0.175605 -0.291029 0.0773323 0.336424 0.0 0.0 -0.336424 0.0 0.0 -0.336424 0.1394419 0.977687 -2.16943e-18 -0.304539 0.0460192 0.0 0.13954 0.947223 -0.14556 -0.00188745 -0.0185793 0.145931 0.00278847 -0.0275613 0.150206 0.126875 0.0325168 0.235139 -0.615659 0.440658 -0.276603 -0.454366 0.131098 -0.130094 0.1223703 0.984019 -2.16943e-18 0.05…
44.0 0.160758 0.936504 -0.182654 0.0 0.0 0.182654 0.0 0.0 0.182654 -0.252362 0.0689657 0.29228 0.0 0.0 -0.29228 0.0 0.0 -0.29228 0.14581929999999999 0.9767 -2.16943e-18 -0.264291 0.0418447 0.0 0.161373 0.943034 -0.157025 -0.0213434 -0.00866628 0.163499 -0.016079 -0.0187732 0.16831 0.148026 0.00782742 0.189009 -0.466476 0.182606 -0.0389616 -0.491312 0.229986 -0.0586477 0.1424435 0.981295 -2.16943e…
45.0 0.0766832 0.955184 -0.0863974 0.0 0.0 0.0863974 0.0 0.0 0.0863974 -0.102159 0.01759 0.115812 0.0 0.0 -0.115812 0.0 0.0 -0.115812 0.058252 0.986274 -2.16943e-18 -0.105831 0.00643909 0.0 0.293052 0.915536 -0.0974898 -0.263902 0.0214314 0.277688 -0.259203 0.0120245 0.283076 0.720628 0.0893958 1.19609 -1.41246 -1.21816 -0.144194 -1.45835 -1.12828 -0.205463 0.24151099999999998 0.955387 -2.16943e-…
46.0 0.158125 0.937219 -0.179606 0.0 0.0 0.179606 0.0 0.0 0.179606 0.149381 -0.0403341 -0.172867 0.0 0.0 0.172867 0.0 0.0 0.172867 0.1430622 0.977132 -2.16943e-18 0.156388 -0.0242722 0.0 0.269794 0.92575 -0.0306071 -0.277928 -0.0327868 0.290955 -0.275386 -0.0376573 0.293149 0.581969 0.0846814 0.868066 -0.768263 -1.48736 -0.0123854 -0.743407 -1.53439 -0.000484431 0.21210800000000002 0.95808 -2.169…
47.0 0.267988 0.899759 -0.309377 0.0 0.0 0.309377 0.0 0.0 0.309377 -0.203995 0.0846866 0.246764 0.0 0.0 -0.246764 0.0 0.0 -0.246764 0.258952 0.951356 -2.16943e-18 -0.216879 0.0632455 0.0 0.256101 0.910319 -0.296704 0.00900756 -0.00783407 0.262289 0.00917147 -0.00814907 0.262443 -0.187277 0.155857 0.0927337 0.658489 -0.898169 -0.372111 0.665181 -0.911003 -0.366217 0.24727500000000002 0.96045 -2.16…
48.0 -0.00823828 0.965656 0.00923304 0.0 0.0 -0.00923304 0.0 0.0 -0.00923304 0.0249459 -0.00187146 -0.0279482 0.0 0.0 0.0279482 0.0 0.0 0.0279482 -0.02925699999999999 0.987408 -2.16943e-18 0.025571 0.00089182 0.0 0.267885 0.925039 -0.0558063 -0.254847 -0.0227873 0.286899 -0.254327 -0.0235905 0.287311 0.591435 0.0890237 0.925807 -1.07071 -1.04395 -0.191346 -1.08037 -1.02549 -0.2005 0.214283 0.9596…
49.0 -0.000526898 0.965044 0.000590677 0.0 0.0 -0.000590677 0.0 0.0 -0.000590677 0.137575 -0.0115175 -0.154238 0.0 0.0 0.154238 0.0 0.0 0.154238 -0.021348699999999998 0.987649 -2.16943e-18 0.141157 0.00370194 0.0 0.162288 0.9587 0.24369 -0.324599 -0.265713 0.313372 -0.324254 -0.265831 0.30413 0.130295 0.0463255 0.157932 -0.0563404 -0.445454 -0.218579 -0.0600344 -0.438338 -0.221284 0.0861972 0.955…
50.0 0.168071 0.934472 -0.191134 0.0 0.0 0.191134 0.0 0.0 0.191134 -0.0642296 0.0181395 0.0745648 0.0 0.0 -0.0745648 0.0 0.0 -0.0745648 0.1534821 0.975454 -2.16943e-18 -0.0673313 0.0112466 0.0 0.284993 0.908512 -0.182977 -0.188283 0.0681981 0.270158 -0.18788 0.0674199 0.270609 0.723994 0.0225616 1.17077 -1.83335 -0.444725 -0.0035299 -1.83544 -0.440697 -0.00629552 0.24820399999999998 0.954831 -2.1…
52.0 0.0148885 0.963619 -0.0167052 0.0 0.0 0.0167052 0.0 0.0 0.0167052 0.146245 -0.0147944 -0.164221 0.0 0.0 0.164221 0.0 0.0 0.164221 -0.005516899999999991 0.987927 -2.16943e-18 0.150338 0.00134162 0.0 0.183599 0.95712 0.248447 -0.354737 -0.264569 0.318134 -0.354058 -0.265828 0.307284 0.303328 0.0804084 0.596301 -0.499517 -0.84891 -0.337193 -0.447949 -0.943827 -0.329598 0.10359370000000001 0.953…
53.0 0.0835341 0.953977 -0.0941691 0.0 0.0 0.0941691 0.0 0.0 0.0941691 0.231169 -0.0416557 -0.262424 0.0 0.0 0.262424 0.0 0.0 0.262424 0.06535212 0.985814 -2.16943e-18 0.239685 -0.0164538 0.0 0.238022 0.941567 0.15713 -0.388994 -0.13774 0.320257 -0.391294 -0.13318 0.31377 0.672145 0.070445 1.22254 -1.09583 -1.82522 0.0294131 -1.0863 -1.84389 0.0439344 0.1581652 0.952041 -2.16943e-18 0.454507 -0.0…
54.0 0.0729063 0.955826 -0.0821172 0.0 0.0 0.0821172 0.0 0.0 0.0821172 -0.00660789 0.00110866 0.00748559 0.0 0.0 -0.00748559 0.0 0.0 -0.00748559 0.054340200000000005 0.986504 -2.16943e-18 -0.00684214 0.000386912 0.0 0.147011 0.945919 -0.158249 0.00128847 -0.0136055 0.146403 0.00120227 -0.0162668 0.148563 0.0968354 0.0423402 -0.0037066 -0.0781754 -0.00530086 -0.271771 -0.0565249 -0.0460619 -0.2565…
55.0 0.0305435 0.961896 -0.034301 0.0 0.0 0.034301 0.0 0.0 0.034301 0.130522 -0.0155283 -0.146849 0.0 0.0 0.146849 0.0 0.0 0.146849 0.010591799999999998 0.987929 -2.16943e-18 0.134435 -0.00116585 0.0 0.185678 0.952648 0.194217 -0.319456 -0.226063 0.320702 -0.320016 -0.224916 0.320603 0.309887 0.0889777 0.539544 -0.51728 -0.71254 -0.368707 -0.524398 -0.698648 -0.374773 0.1116327 0.956418 -2.16943e…
56.0 0.0976555 0.951315 -0.110224 0.0 0.0 0.110224 0.0 0.0 0.110224 -0.341547 0.0672236 0.388901 0.0 0.0 -0.388901 0.0 0.0 -0.388901 0.08000695000000001 0.98469 -2.16943e-18 -0.354766 0.0300831 0.0 -0.43312 0.907758 0.491163 0.054266 -0.132115 -0.209775 0.0544717 -0.132063 -0.208334 -1.2007 -0.486325 1.13963 0.565735 -0.513614 -0.642234 0.68615 -0.755261 -0.43818 -0.451088 0.883052 -2.16943e-18 -…
58.0 0.123025 0.945939 -0.139198 0.0 0.0 0.139198 0.0 0.0 0.139198 -0.191436 0.0434748 0.21932 0.0 0.0 -0.21932 0.0 0.0 -0.21932 0.1064017 0.982066 -2.16943e-18 -0.199494 0.0227542 0.0 0.13456 0.948585 -0.157652 0.0168171 -0.0162465 0.127292 0.0210941 -0.0244484 0.13112 0.135271 0.0399328 0.273284 -0.631654 0.380848 -0.271111 -0.484045 0.0974825 -0.136389 0.1203897 0.986093 -2.16943e-18 0.059338 …
59.0 0.181427 0.930587 -0.206674 0.0 0.0 0.206674 0.0 0.0 0.206674 -0.66018 0.197573 0.769882 0.0 0.0 -0.769882 0.0 0.0 -0.769882 0.167496 0.973001 -2.16943e-18 -0.693308 0.12691 0.0 -0.475635 0.8857 0.54353 0.106145 -0.229647 -0.210538 0.110302 -0.237993 -0.199228 -1.32364 -0.61546 1.73267 0.807989 -1.88195 0.48719 0.753214 -1.77258 0.404243 -0.48947 0.858336 -2.16943e-18 -1.25013 -0.740979 0.0 …
60.0 0.145771 0.94046 -0.165337 0.0 0.0 0.165337 0.0 0.0 0.165337 -0.225699 0.0574983 0.260207 0.0 0.0 -0.260207 0.0 0.0 -0.260207 0.13014 0.979044 -2.16943e-18 -0.235899 0.0331731 0.0 0.14919 0.944536 -0.163347 0.00456865 -0.0169184 0.153452 0.00762119 -0.0227729 0.156188 0.136224 0.0345891 0.183161 -0.518428 0.348301 -0.2834 -0.405987 0.13244 -0.180742 0.1335604 0.982861 -2.16943e-18 0.0764454 …
61.0 0.120732 0.946457 -0.136571 0.0 0.0 0.136571 0.0 0.0 0.136571 -0.207406 0.0465292 0.237476 0.0 0.0 -0.237476 0.0 0.0 -0.237476 0.1040121 0.982336 -2.16943e-18 -0.216073 0.0240704 0.0 0.124663 0.948729 -0.155687 0.0296741 -0.0234097 0.129141 0.0320805 -0.0280044 0.13115 0.0862982 0.0439936 0.148271 -0.294331 0.108887 -0.240614 -0.251326 0.0264501 -0.202366 0.1118122 0.985885 -2.16943e-18 0.04…
62.0 -0.092789 0.967992 0.103765 0.0 0.0 -0.103765 0.0 0.0 -0.103765 0.41959 0.00824677 -0.468862 0.0 0.0 0.468862 0.0 0.0 0.468862 -0.11547799999999998 0.98031 -2.16943e-18 0.425655 0.0553868 0.0 -0.0376919 0.982115 0.179375 -0.150543 -0.0639249 0.0766124 -0.141902 -0.0398259 0.144213 0.881714 0.133304 1.54846 -2.03526 -3.13846 2.04412 -1.34855 -3.11342 3.13004 -0.082384 0.985056 -2.16943e-18 0.…
63.0 0.00987483 0.964112 -0.0110769 0.0 0.0 0.0110769 0.0 0.0 0.0110769 0.118401 -0.0113048 -0.132881 0.0 0.0 0.132881 0.0 0.0 0.132881 -0.010669299999999993 0.987867 -2.16943e-18 0.12164 0.00177024 0.0 0.16665 0.957346 0.217273 -0.308125 -0.250843 0.310283 -0.30687 -0.253323 0.301196 0.0955156 0.0142587 0.0347371 0.00823563 -0.271974 -0.057874 -0.00174131 -0.253097 -0.0627321 0.0932336 0.957646 …
64.0 0.124904 0.94551 -0.14135 0.0 0.0 0.14135 0.0 0.0 0.14135 0.102186 -0.0234377 -0.117128 0.0 0.0 0.117128 0.0 0.0 0.117128 0.1083591 0.981841 -2.16943e-18 0.106513 -0.0123811 0.0 0.245753 0.934297 0.00236495 -0.250283 -0.0965793 0.29644 -0.249259 -0.0985034 0.296993 0.478287 0.0963222 0.778022 -0.788932 -1.03026 -0.259099 -0.805971 -0.997561 -0.273771 0.188364 0.961868 -2.16943e-18 0.317986 0…
65.0 0.0386405 0.960896 -0.0434159 0.0 0.0 0.0434159 0.0 0.0 0.0434159 0.0121035 -0.00155197 -0.0136328 0.0 0.0 0.0136328 0.0 0.0 0.0136328 0.018935800000000003 0.987819 -2.16943e-18 0.0124789 -0.000221985 0.0 0.251061 0.929676 -0.0178 -0.260067 -0.0505992 0.298909 -0.258511 -0.0547134 0.296475 0.506327 0.073301 0.73239 -0.832747 -0.941516 -0.133737 -0.814545 -0.975999 -0.122875 0.194598 0.959828…
66.0 0.0523289 0.959033 -0.0588499 0.0 0.0 0.0588499 0.0 0.0 0.0588499 0.18956 -0.0272862 -0.213961 0.0 0.0 0.213961 0.0 0.0 0.213961 0.033060900000000004 0.987459 -2.16943e-18 0.195774 -0.00650616 0.0 0.0745884 0.95804 -0.0426687 -0.0459316 -0.013453 0.104562 -0.0374802 -0.014456 0.102919 0.36452 -0.00671815 0.396275 -0.236735 -1.21419 1.03969 -0.0114956 -1.64937 1.26879 0.048787800000000006 0.9…
67.0 0.0528773 0.958954 -0.0594689 0.0 0.0 0.0594689 0.0 0.0 0.0594689 -0.203199 0.0293779 0.229377 0.0 0.0 -0.229377 0.0 0.0 -0.229377 0.0336272 0.98744 -2.16943e-18 -0.209874 0.00710483 0.0 0.123548 0.951181 -0.138075 0.0127072 -0.0235994 0.121936 0.0157009 -0.0275204 0.125902 0.101157 0.0345876 0.258395 -0.472379 0.173057 -0.142466 -0.401423 0.0379916 -0.0856769 0.10783190000000001 0.987003 -2…
68.0 0.145847 0.940441 -0.165425 0.0 0.0 0.165425 0.0 0.0 0.165425 -0.0920095 0.0234487 0.10608 0.0 0.0 -0.10608 0.0 0.0 -0.10608 0.1302196 0.979033 -2.16943e-18 -0.0961687 0.0135323 0.0 0.286784 0.919491 -0.0810509 -0.262049 0.00161215 0.280741 -0.260379 -0.00165143 0.282673 0.697231 0.0946689 1.15879 -1.33614 -1.23199 -0.166878 -1.35164 -1.20186 -0.187022 0.23406100000000002 0.957398 -2.16943e-…
69.0 -0.00830907 0.965662 0.00931235 0.0 0.0 -0.00931235 0.0 0.0 -0.00931235 0.21211 -0.0158957 -0.237637 0.0 0.0 0.237637 0.0 0.0 0.237637 -0.029329999999999995 0.987405 -2.16943e-18 0.217424 0.00760017 0.0 0.173956 0.958209 0.322624 -0.438526 -0.241669 0.335537 -0.435423 -0.247254 0.334471 0.493002 0.0774709 1.01528 -1.18166 -0.861909 -0.265902 -1.11637 -0.984036 -0.245763 0.08443856 0.94464 -2…
70.0 0.222845 0.917086 -0.255348 0.0 0.0 0.255348 0.0 0.0 0.255348 -0.261743 0.0924293 0.310119 0.0 0.0 -0.310119 0.0 0.0 -0.310119 0.211115 0.963914 -2.16943e-18 -0.276456 0.0646483 0.0 0.291029 0.904548 -0.206932 -0.180882 0.0873894 0.257345 -0.179385 0.0845024 0.259056 0.735704 -0.011612 1.19207 -1.8499 -0.515581 0.240708 -1.76117 -0.687022 0.342396 0.257009 0.95298 -2.16943e-18 0.430105 -0.05…
71.0 -0.0282218 0.966931 0.0316047 0.0 0.0 -0.0316047 0.0 0.0 -0.0316047 0.25061 -0.0131713 -0.280371 0.0 0.0 0.280371 0.0 0.0 0.280371 -0.049715999999999996 0.986465 -2.16943e-18 0.25626 0.0146827 0.0 0.172641 0.962453 0.396178 -0.501274 -0.270731 0.330585 -0.496139 -0.280044 0.332096 0.46425 0.130324 1.02564 -1.12893 -0.850732 -0.694872 -1.0676 -0.96246 -0.692692 0.075317797 0.938126 -2.16943e-…
72.0 0.142725 0.94123 -0.161826 0.0 0.0 0.161826 0.0 0.0 0.161826 -0.127351 0.0319678 0.146692 0.0 0.0 -0.146692 0.0 0.0 -0.146692 0.1269564 0.979486 -2.16943e-18 -0.133053 0.0182344 0.0 0.286317 0.911224 -0.144381 -0.227327 0.0611332 0.276039 -0.226134 0.0589186 0.276791 0.692807 0.047892 1.08596 -1.51403 -0.790008 -0.00709693 -1.48587 -0.843181 0.0149149 0.24264600000000003 0.954883 -2.16943e-1…
73.0 -0.054685 0.967929 0.0611918 0.0 0.0 -0.0611918 0.0 0.0 -0.0611918 0.249023 -0.00570901 -0.278285 0.0 0.0 0.278285 0.0 0.0 0.278285 -0.07673200000000001 0.984516 -2.16943e-18 0.25381 0.0220915 0.0 0.152331 0.965053 0.433951 -0.493831 -0.318003 0.327257 -0.495709 -0.314228 0.323139 0.268201 0.105539 0.579994 -0.639772 -0.455557 -0.614734 -0.275929 -1.1278 -0.561555 0.055150700000000004 0.9345…
74.0 0.0316181 0.961768 -0.0355101 0.0 0.0 0.0355101 0.0 0.0 0.0355101 0.0508861 -0.00611638 -0.0572597 0.0 0.0 0.0572597 0.0 0.0 0.0572597 0.01169880000000001 0.987919 -2.16943e-18 0.0524188 -0.000517974 0.0 0.236391 0.935663 0.0223225 -0.263133 -0.0959357 0.301649 -0.263661 -0.0953136 0.306351 0.485019 0.085562 0.767283 -0.773422 -1.07117 -0.16493 -0.742003 -1.13042 -0.145689 0.1767810000000000…
75.0 0.18698 0.928906 -0.213156 0.0 0.0 0.213156 0.0 0.0 0.213156 -0.283663 0.0868993 0.331449 0.0 0.0 -0.331449 0.0 0.0 -0.331449 0.1733298 0.971913 -2.16943e-18 -0.298122 0.0565707 0.0 0.173884 0.938581 -0.178638 -0.0159761 -0.00493218 0.178979 -0.0131024 -0.0104536 0.181649 0.16351 0.00116861 0.120986 -0.402206 0.164815 -0.0376985 -0.434013 0.225783 -0.0657155 0.15658270000000002 0.978774 -2.1…
76.0 -0.0445113 0.967638 0.0498209 0.0 0.0 -0.0498209 0.0 0.0 -0.0498209 0.042793 -0.00146806 -0.047837 0.0 0.0 0.047837 0.0 0.0 0.047837 -0.06635599999999998 0.985359 -2.16943e-18 0.0436702 0.00330118 0.0 -0.493209 0.876215 0.552839 0.107278 -0.20306 -0.258341 0.111725 -0.212385 -0.244866 -1.24154 -0.597815 1.46456 0.96774 -1.8347 0.693379 0.765571 -1.42553 0.309075 -0.5057879999999999 0.848472 …
77.0 0.111756 0.948422 -0.126306 0.0 0.0 0.126306 0.0 0.0 0.126306 -0.454918 0.0971618 0.519703 0.0 0.0 -0.519703 0.0 0.0 -0.519703 0.0946667 0.983328 -2.16943e-18 -0.473379 0.0478199 0.0 -0.439624 0.905965 0.499158 0.0467998 -0.119115 -0.21593 0.0522022 -0.130069 -0.206694 -1.26266 -0.613677 0.920339 1.44279 -1.4138 -0.95544 1.4959 -1.52287 -0.832056 -0.45771100000000003 0.88031 -2.16943e-18 -1.…
78.0 0.149721 0.939444 -0.169894 0.0 0.0 0.169894 0.0 0.0 0.169894 -0.313935 0.0815022 0.362359 0.0 0.0 -0.362359 0.0 0.0 -0.362359 0.1342696 0.978453 -2.16943e-18 -0.328294 0.0476925 0.0 0.138025 0.946769 -0.173349 0.0233994 -0.00533607 0.124768 0.0264471 -0.0114024 0.129027 0.0407211 0.0638837 -0.197143 0.139415 0.134921 -0.598253 0.179532 0.0577231 -0.559939 0.1256833 0.985518 -2.16943e-18 0.0…
79.0 0.184008 0.929811 -0.209685 0.0 0.0 0.209685 0.0 0.0 0.209685 -0.28262 0.0855079 0.329881 0.0 0.0 -0.329881 0.0 0.0 -0.329881 0.1702067 0.9725 -2.16943e-18 -0.296905 0.0552729 0.0 0.172766 0.939834 -0.180611 -0.0126185 -0.00339609 0.16898 -0.00983923 -0.00873738 0.171575 0.176746 0.00441902 0.165082 -0.451525 0.14133 -0.024012 -0.504187 0.242398 -0.0717157 0.1560334 0.980096 -2.16943e-18 0.1…
80.0 0.121531 0.946277 -0.137486 0.0 0.0 0.137486 0.0 0.0 0.137486 0.0720492 -0.0162327 -0.0825119 0.0 0.0 0.0825119 0.0 0.0 0.0825119 0.10484460000000001 0.982242 -2.16943e-18 0.0750676 -0.00843204 0.0 0.244423 0.931425 -0.0341807 -0.224152 -0.0694086 0.290811 -0.223269 -0.0710933 0.29149 0.425792 0.0659056 0.597202 -0.692967 -0.759133 -0.152124 -0.687448 -0.769532 -0.149618 0.192432 0.962577 -2…
81.0 0.0685255 0.95655 -0.0771566 0.0 0.0 0.0771566 0.0 0.0 0.0771566 0.120172 -0.0195499 -0.136022 0.0 0.0 0.136022 0.0 0.0 0.136022 0.0498054 0.986749 -2.16943e-18 0.124363 -0.00641382 0.0 0.207645 0.945309 0.117026 -0.293238 -0.166547 0.316275 -0.292456 -0.168046 0.316812 0.401974 0.0789487 0.670903 -0.73635 -0.779124 -0.246803 -0.72078 -0.808667 -0.238408 0.1398384 0.959115 -2.16943e-18 0.269…
82.0 -0.123277 0.966872 0.137851 0.0 0.0 -0.137851 0.0 0.0 -0.137851 0.286495 0.0154105 -0.320538 0.0 0.0 0.320538 0.0 0.0 0.320538 -0.14634799999999998 0.975757 -2.16943e-18 0.28954 0.0477604 0.0 -0.514022 0.870138 0.57821 0.115853 -0.229704 -0.193154 0.112063 -0.221911 -0.19976 -1.28353 -0.597513 1.83574 0.786031 -2.25854 1.58158 0.709841 -2.0973 1.36665 -0.525975 0.840339 -2.16943e-18 -1.21875…
84.0 0.137646 0.942489 -0.155981 0.0 0.0 0.155981 0.0 0.0 0.155981 -0.403873 0.0988751 0.464537 0.0 0.0 -0.464537 0.0 0.0 -0.464537 0.1216526 0.980197 -2.16943e-18 -0.421676 0.0552799 0.0 -0.516445 0.86896 0.583629 0.117894 -0.237797 -0.181456 0.118869 -0.238425 -0.175347 -1.29955 -0.743423 1.57789 1.19249 -2.15725 0.171537 1.0336 -1.83373 -0.159157 -0.52816 0.838863 -2.16943e-18 -1.19718 -0.8276…
85.0 -0.0808981 0.968146 0.0904795 0.0 0.0 -0.0904795 0.0 0.0 -0.0904795 0.274069 0.00174475 -0.306199 0.0 0.0 0.306199 0.0 0.0 0.306199 -0.10340599999999998 0.9818 -2.16943e-18 0.278438 0.0324751 0.0 0.132041 0.967489 0.473165 -0.50025 -0.343939 0.332031 -0.497589 -0.347619 0.326224 0.184471 0.098549 0.468914 -0.228609 -0.817936 -0.563436 -0.247179 -0.78364 -0.565581 0.034610800000000004 0.93061…
86.0 0.073651 0.955701 -0.0829608 0.0 0.0 0.0829608 0.0 0.0 0.0829608 -0.175047 0.029521 0.198326 0.0 0.0 -0.198326 0.0 0.0 -0.198326 0.0551113 0.98646 -2.16943e-18 -0.181269 0.0104039 0.0 0.142754 0.946074 -0.163248 0.0139085 -0.0215363 0.14501 0.0148142 -0.0229474 0.148165 0.105211 0.0428357 0.0939231 -0.235942 0.0721507 -0.255303 -0.194699 -0.00588657 -0.225352 0.1281265 0.984218 -2.16943e-18 …
89.0 0.0633509 0.957376 -0.0713022 0.0 0.0 0.0713022 0.0 0.0 0.0713022 0.00150682 -0.000236088 -0.00170398 0.0 0.0 0.00170398 0.0 0.0 0.00170398 0.044452000000000005 0.987009 -2.16943e-18 0.00155837 -7.12251e-05 0.0 0.136143 0.94655 -0.163044 0.0200147 -0.0153402 0.13748 0.020269 -0.0176017 0.135814 0.01592 0.0503428 -0.263943 0.287469 0.0299762 -0.493214 0.258267 0.086181 -0.519942 0.1224808 0.9…
90.0 0.0470287 0.95978 -0.05287 0.0 0.0 0.05287 0.0 0.0 0.05287 0.00766618 -0.00105676 -0.00864574 0.0 0.0 0.00864574 0.0 0.0 0.00864574 0.0275887 0.987624 -2.16943e-18 0.00791225 -0.000215591 0.0 0.127834 0.94986 -0.144928 0.0146661 -0.0210473 0.129057 0.0154628 -0.0244979 0.120166 0.0575765 0.0465004 0.0249264 -0.0770971 0.0218008 -0.301236 -0.0750263 0.017054 -0.293837 0.11258270000000001 0.98…
91.0 0.0724745 0.955899 -0.0816281 0.0 0.0 0.0816281 0.0 0.0 0.0816281 -0.114575 0.0191656 0.129783 0.0 0.0 -0.129783 0.0 0.0 -0.129783 0.0538931 0.986529 -2.16943e-18 -0.11863 0.00665011 0.0 0.129038 0.951394 -0.109122 -0.031602 -0.0143177 0.135592 -0.0252919 -0.0248646 0.13103 0.109983 0.0158285 0.376329 -0.509294 -0.0469216 0.136414 -0.62961 0.182602 0.03702 0.1068525 0.985192 -2.16943e-18 0.0…
92.0 0.10657 0.949514 -0.120384 0.0 0.0 0.120384 0.0 0.0 0.120384 0.347203 -0.072009 -0.396154 0.0 0.0 0.396154 0.0 0.0 0.396154 0.0892716 0.983857 -2.16943e-18 0.361053 -0.0343145 0.0 0.129916 0.946018 -0.0977358 -0.0763004 0.0130812 0.161101 -0.0799914 0.0337638 0.153866 0.871292 -0.12107 1.23426 -3.28924 0.748129 1.17863 -2.90925 0.13149 1.54528 0.1023318 0.979549 -2.16943e-18 0.436043 -0.1819…
93.0 -0.000977406 0.965082 0.00109574 0.0 0.0 -0.00109574 0.0 0.0 -0.00109574 0.217049 -0.0180605 -0.243328 0.0 0.0 0.243328 0.0 0.0 0.243328 -0.021810899999999994 0.987637 -2.16943e-18 0.222688 0.00595269 0.0 0.187624 0.958838 0.326529 -0.45602 -0.24478 0.326537 -0.451862 -0.251985 0.315317 0.503958 0.120545 1.06493 -1.11153 -1.05698 -0.564937 -1.02388 -1.21844 -0.552288 0.0957838 0.945013 -2.16…
94.0 0.0575287 0.958269 -0.0647215 0.0 0.0 0.0647215 0.0 0.0 0.0647215 -0.292196 0.0438131 0.330095 0.0 0.0 -0.330095 0.0 0.0 -0.330095 0.0384328 0.987264 -2.16943e-18 -0.301971 0.0118108 0.0 -0.459496 0.895511 0.522646 0.0689096 -0.157517 -0.227764 0.0723682 -0.16429 -0.223717 -1.23651 -0.52664 1.20586 0.742838 -0.928539 -0.0340297 0.85447 -1.1569 0.197513 -0.475724 0.868481 -2.16943e-18 -1.1470…
95.0 0.199003 0.92513 -0.227235 0.0 0.0 0.227235 0.0 0.0 0.227235 -0.700319 0.225373 0.821921 0.0 0.0 -0.821921 0.0 0.0 -0.821921 0.185976 0.969421 -2.16943e-18 -0.737229 0.150677 0.0 -0.451203 0.895722 0.51372 0.0967966 -0.208214 -0.21937 0.100178 -0.215053 -0.212461 -1.32781 -0.593274 1.57363 1.05349 -2.02179 0.411454 1.08841 -2.09725 0.527339 -0.46617500000000006 0.870657 -2.16943e-18 -1.23556…
96.0 0.178557 0.931441 -0.203328 0.0 0.0 0.203328 0.0 0.0 0.203328 -0.490841 0.145107 0.571834 0.0 0.0 -0.571834 0.0 0.0 -0.571834 0.16448190000000001 0.973547 -2.16943e-18 -0.515271 0.0925395 0.0 -0.465066 0.892164 0.518154 0.0795362 -0.153665 -0.240692 0.0836439 -0.161937 -0.233402 -1.23433 -0.555045 1.40762 0.77542 -1.35303 -0.0882681 0.845639 -1.49694 0.0681666 -0.480061 0.86636 -2.16943e-18 …
97.0 0.377452 0.845273 -0.44609 0.0 0.0 0.44609 0.0 0.0 0.44609 -0.760319 0.445692 0.984622 0.0 0.0 -0.984622 0.0 0.0 -0.984622 0.376343 0.908225 -2.16943e-18 -0.822909 0.367944 0.0 0.360903 0.870019 -0.403298 -0.0804579 0.126646 0.272094 -0.0726901 0.111638 0.281645 -0.562842 0.963977 0.91434 -1.06178 2.41122 -6.13257 -0.224873 0.789908 -5.06939 0.351785 0.931976 -2.16943e-18 -0.646255 0.89211 0…
98.0 0.184356 0.929705 -0.210092 0.0 0.0 0.210092 0.0 0.0 0.210092 -0.268671 0.0814067 0.313638 0.0 0.0 -0.313638 0.0 0.0 -0.313638 0.1705724 0.972432 -2.16943e-18 -0.282265 0.052666 0.0 0.199395 0.929621 -0.228104 -0.0122154 0.0281027 0.190874 -0.0108744 0.025519 0.192218 0.0957049 -0.0144649 -0.274762 0.188451 -0.000793945 -0.0776218 0.252561 -0.124501 -0.0120704 0.18584 0.974082 -2.16943e-18 0…
99.0 0.149995 0.939373 -0.17021 0.0 0.0 0.17021 0.0 0.0 0.17021 -0.21427 0.0557 0.247341 0.0 0.0 -0.247341 0.0 0.0 -0.247341 0.1345559 0.978412 -2.16943e-18 -0.224078 0.0326251 0.0 0.16357 0.942522 -0.160426 -0.020304 -0.00872051 0.164918 -0.0153279 -0.0182728 0.169455 0.149317 0.00871202 0.188255 -0.455149 0.160823 -0.0358202 -0.484257 0.21646 -0.0599025 0.1448987 0.981085 -2.16943e-18 0.0867316…
100.0 0.0480845 0.959634 -0.0540607 0.0 0.0 0.0540607 0.0 0.0 0.0540607 -0.0608089 0.0084561 0.0685901 0.0 0.0 -0.0685901 0.0 0.0 -0.0685901 0.028678500000000003 0.987594 -2.16943e-18 -0.0627689 0.00178511 0.0 0.183799 0.95324 0.149067 -0.274972 -0.210547 0.30193 -0.276746 -0.207441 0.298925 0.118938 0.0243051 0.0404125 -0.0199662 -0.268684 -0.122718 -0.0470619 -0.218004 -0.132869 0.1163867000000…
101.0 0.111227 0.948535 -0.125701 0.0 0.0 0.125701 0.0 0.0 0.125701 0.0690475 -0.0147035 -0.0788704 0.0 0.0 0.0788704 0.0 0.0 0.0788704 0.0941155 0.983384 -2.16943e-18 0.0718446 -0.0072137 0.0 0.284855 0.913531 -0.133682 -0.226136 0.0417405 0.277824 -0.225519 0.0405873 0.278228 0.666663 0.0555393 1.05942 -1.42304 -0.842577 -0.0381555 -1.40766 -0.872186 -0.0230667 0.24017300000000003 0.956039 -2.1…
103.0 -0.00456002 0.965373 0.00511145 0.0 0.0 -0.00511145 0.0 0.0 -0.00511145 0.315602 -0.0249852 -0.353697 0.0 0.0 0.353697 0.0 0.0 0.353697 -0.025485999999999995 0.987531 -2.16943e-18 0.323657 0.0099525 0.0 0.0398612 0.969302 0.0629665 -0.117231 -0.0457077 0.138064 -0.116085 -0.0144032 0.125329 0.745703 -0.0509428 1.25204 -1.79767 -2.14886 1.34179 -1.2213 -1.66999 -0.270892 0.001101699999999997…
104.0 0.0270299 0.962307 -0.0303488 0.0 0.0 0.0303488 0.0 0.0 0.0303488 0.35987 -0.0413723 -0.404699 0.0 0.0 0.404699 0.0 0.0 0.404699 0.006973699999999999 0.987954 -2.16943e-18 0.370498 -0.00174869 0.0 0.0508558 0.962743 -0.00630159 -0.079846 0.000754564 0.0832522 -0.0736767 0.0327819 0.0686092 0.898078 0.0595786 1.34441 -3.58086 -0.142678 1.51268 -2.68403 0.154908 1.8837 0.020541900000000002 0.…
105.0 0.241554 0.910244 -0.277604 0.0 0.0 0.277604 0.0 0.0 0.277604 -0.239602 0.0906572 0.286207 0.0 0.0 -0.286207 0.0 0.0 -0.286207 0.23090300000000002 0.959054 -2.16943e-18 -0.253748 0.0653268 0.0 0.295999 0.900723 -0.235342 -0.161123 0.0950831 0.270187 -0.157596 0.0883024 0.26059 0.698364 -0.00590808 0.991359 -1.79885 -0.0985118 -0.113899 -1.54375 -0.591298 0.182886 0.266199 0.951215 -2.16943e…
107.0 0.121038 0.946388 -0.136922 0.0 0.0 0.136922 0.0 0.0 0.136922 -0.488274 0.109718 0.559108 0.0 0.0 -0.559108 0.0 0.0 -0.559108 0.10433110000000001 0.9823 -2.16943e-18 -0.508697 0.0568492 0.0 -0.430547 0.908567 0.488287 0.055845 -0.134407 -0.207163 0.0596684 -0.142041 -0.201325 -1.21824 -0.456553 1.22797 0.754736 -1.12154 0.231656 0.598697 -0.811238 -0.00771756 -0.448393 0.884265 -2.16943e-18…
108.0 -0.0507697 0.967831 0.0568163 0.0 0.0 -0.0568163 0.0 0.0 -0.0568163 0.191696 -0.00523406 -0.214244 0.0 0.0 0.214244 0.0 0.0 0.214244 -0.07274099999999999 0.984854 -2.16943e-18 0.195475 0.0161526 0.0 0.136804 0.96552 0.394587 -0.420914 -0.338526 0.326648 -0.419075 -0.341635 0.326472 0.168506 0.0975861 0.429027 -0.188685 -0.778238 -0.53624 -0.227898 -0.705897 -0.54072 0.0475855 0.94076 -2.169…
109.0 0.0368554 0.961123 -0.0414055 0.0 0.0 0.0414055 0.0 0.0 0.0414055 0.0139702 -0.0017628 -0.0157315 0.0 0.0 0.0157315 0.0 0.0 0.0157315 0.0170955 0.98785 -2.16943e-18 0.0144004 -0.000227207 0.0 0.162095 0.940814 -0.188358 -0.00457651 0.023232 0.14742 -0.00495616 0.0226706 0.137749 0.146574 0.0200351 0.0146507 -0.127805 -0.0798389 -0.0877263 -0.256402 0.167652 -0.213423 0.1475666 0.981439 -2.1…
110.0 -0.0288481 0.966964 0.0323054 0.0 0.0 -0.0323054 0.0 0.0 -0.0323054 0.331013 -0.0171645 -0.370309 0.0 0.0 0.370309 0.0 0.0 0.370309 -0.050357 0.986428 -2.16943e-18 0.338449 0.0196298 0.0 0.0167717 0.97352 0.0924642 -0.120462 -0.0480499 0.130221 -0.119723 -0.0163409 0.121766 0.738539 -0.0162944 1.23377 -1.63485 -2.4096 1.46771 -1.04429 -2.06607 0.455259 -0.022970599999999994 0.986762 -2.1694…
111.0 -0.052786 0.967884 0.0590696 0.0 0.0 -0.0590696 0.0 0.0 -0.0590696 0.0328659 -0.000823262 -0.0367297 0.0 0.0 0.0367297 0.0 0.0 0.0367297 -0.07479599999999999 0.984682 -2.16943e-18 0.0335056 0.00284468 0.0 -0.486582 0.883466 0.556135 0.0778002 -0.177749 -0.235048 0.0800694 -0.182359 -0.229895 -1.25621 -0.596789 1.19402 1.00332 -1.29841 0.186985 1.02295 -1.33909 0.238217 -0.5015489999999999 0…
112.0 -0.0792125 0.968156 0.0885962 0.0 0.0 -0.0885962 0.0 0.0 -0.0885962 0.372701 0.00167074 -0.41639 0.0 0.0 0.41639 0.0 0.0 0.41639 -0.10169299999999999 0.981998 -2.16943e-18 0.378721 0.0434486 0.0 -0.0308154 0.979845 0.15279 -0.124976 -0.0550715 0.101509 -0.122835 -0.0316949 0.121804 0.727778 0.0606256 1.18196 -1.16794 -3.16696 1.59689 -0.661076 -2.97405 2.23971 -0.07207399999999999 0.986047 …
113.0 0.115787 0.947551 -0.130913 0.0 0.0 0.130913 0.0 0.0 0.130913 -0.153151 0.0334486 0.175136 0.0 0.0 -0.175136 0.0 0.0 -0.175136 0.09886220000000001 0.982894 -2.16943e-18 -0.159449 0.0168497 0.0 0.156196 0.942683 -0.173558 0.00209134 -0.00774587 0.156581 0.00243331 -0.00833805 0.156455 0.103176 0.0405506 -0.0843155 -0.0530282 0.102339 -0.360819 -0.0198142 0.0385158 -0.329933 0.1408858 0.98197…
115.0 0.200404 0.924678 -0.22888 0.0 0.0 0.22888 0.0 0.0 0.22888 -0.256489 0.083008 0.301186 0.0 0.0 -0.301186 0.0 0.0 -0.301186 0.18745 0.969119 -2.16943e-18 -0.27006 0.0556585 0.0 0.277814 0.906478 -0.222891 -0.146119 0.0839786 0.264481 -0.145462 0.0827395 0.253066 0.66749 -0.00428276 0.994323 -1.9206 0.188171 -0.180735 -1.84671 0.0448838 -0.0921817 0.248805 0.955107 -2.16943e-18 0.385106 -0.02…
116.0 0.127369 0.944941 -0.144177 0.0 0.0 0.144177 0.0 0.0 0.144177 -0.223856 0.0520111 0.256757 0.0 0.0 -0.256757 0.0 0.0 -0.256757 0.1109298 0.981538 -2.16943e-18 -0.233411 0.0278009 0.0 0.127098 0.948458 -0.155392 0.0259409 -0.0224805 0.131163 0.0289291 -0.0282061 0.133796 0.103833 0.0429828 0.205983 -0.405701 0.160584 -0.223302 -0.344168 0.0425907 -0.168276 0.11379220000000001 0.985648 -2.169…
117.0 0.269466 0.899144 -0.311165 0.0 0.0 0.311165 0.0 0.0 0.311165 -0.443961 0.185238 0.537441 0.0 0.0 -0.537441 0.0 0.0 -0.537441 0.260524 0.950896 -2.16943e-18 -0.472106 0.13859 0.0 0.207854 0.92522 -0.254 -0.00501458 0.04624 0.193589 -0.000297775 0.0370423 0.189535 0.182031 -0.0385296 -0.0976256 -0.233047 0.225853 0.00973527 -0.363758 0.477014 -0.117511 0.197173 0.971604 -2.16943e-18 0.160309…
118.0 0.0489015 0.95952 -0.0549823 0.0 0.0 0.0549823 0.0 0.0 0.0549823 0.121757 -0.017046 -0.137355 0.0 0.0 0.137355 0.0 0.0 0.137355 0.0295218 0.987569 -2.16943e-18 0.125695 -0.00369062 0.0 0.195282 0.949123 0.156733 -0.306265 -0.195867 0.319559 -0.305783 -0.196775 0.319776 0.360419 0.0793861 0.615105 -0.661657 -0.716697 -0.281125 -0.659062 -0.721467 -0.280866 0.1242893 0.957817 -2.16943e-18 0.2…
119.0 -0.0289248 0.966968 0.0323912 0.0 0.0 -0.0323912 0.0 0.0 -0.0323912 0.176879 -0.00915674 -0.197875 0.0 0.0 0.197875 0.0 0.0 0.197875 -0.050434999999999994 0.986423 -2.16943e-18 0.18085 0.0105048 0.0 0.154037 0.962628 0.345418 -0.406647 -0.302055 0.323274 -0.405788 -0.303374 0.327098 0.252702 0.104796 0.583915 -0.496928 -0.70138 -0.527571 -0.509442 -0.677417 -0.53465 0.06690033000000001 0.94…
120.0 0.0416608 0.960503 -0.0468186 0.0 0.0 0.0468186 0.0 0.0 0.0468186 -0.0820259 0.0108016 0.0924314 0.0 0.0 -0.0924314 0.0 0.0 -0.0924314 0.022050400000000005 0.987758 -2.16943e-18 -0.0846021 0.00179295 0.0 0.170742 0.954346 0.165245 -0.275959 -0.214072 0.306057 -0.276171 -0.214173 0.304996 0.07707 0.0352444 -0.057452 0.0986926 -0.188263 -0.230864 0.060086 -0.116444 -0.24258 0.1029963 0.961261…
121.0 0.000309767 0.964974 -0.000347362 0.0 0.0 0.000347362 0.0 0.0 0.000347362 -0.137898 0.0116747 0.154612 0.0 0.0 -0.154612 0.0 0.0 -0.154612 -0.0204902 0.987671 -2.16943e-18 -0.141502 -0.00357817 0.0 -0.493835 0.878507 0.556912 0.0955077 -0.192687 -0.237227 0.0922437 -0.185795 -0.246429 -1.24045 -0.520063 1.62091 0.68264 -1.77837 1.35202 0.470524 -1.34912 0.926117 -0.507419 0.84956 -2.16943e-…
123.0 0.0837344 0.953941 -0.0943965 0.0 0.0 0.0943965 0.0 0.0 0.0943965 -0.114284 0.0206204 0.129741 0.0 0.0 -0.129741 0.0 0.0 -0.129741 0.06555984000000001 0.9858 -2.16943e-18 -0.118497 0.00816165 0.0 0.131585 0.94672 -0.185484 0.0395743 0.000492812 0.118561 0.043398 -0.00582407 0.116925 -0.00545774 0.0746032 -0.329885 0.306443 0.210332 -0.800568 0.359779 0.106603 -0.743057 0.1221252 0.98618 -2.…
124.0 0.068848 0.956497 -0.0775215 0.0 0.0 0.0775215 0.0 0.0 0.0775215 0.0915918 -0.0149347 -0.103679 0.0 0.0 0.103679 0.0 0.0 0.103679 0.050139 0.986731 -2.16943e-18 0.0947903 -0.00492333 0.0 0.119514 0.952755 -0.110234 -0.020797 -0.00737884 0.116295 -0.0140646 -0.0203023 0.122441 0.14307 0.038664 0.633664 -0.908862 0.122104 0.0659951 -0.962669 0.225013 0.0202308 0.09903590000000001 0.986428 -2.…
125.0 0.0800114 0.954605 -0.0901715 0.0 0.0 0.0901715 0.0 0.0 0.0901715 -0.0835324 0.0147077 0.0947588 0.0 0.0 -0.0947588 0.0 0.0 -0.0947588 0.0617004 0.986058 -2.16943e-18 -0.0865712 0.00559529 0.0 0.242745 0.930849 -0.0192369 -0.248245 -0.0544196 0.296328 -0.248542 -0.0521584 0.285834 0.480972 0.049797 0.67181 -0.873136 -0.710967 -0.0678151 -0.838091 -0.778322 -0.0372068 0.187703 0.960787 -2.16…
126.0 0.00967112 0.964132 -0.0108482 0.0 0.0 0.0108482 0.0 0.0 0.0108482 0.318189 -0.0303069 -0.357093 0.0 0.0 0.357093 0.0 0.0 0.357093 -0.010878600000000002 0.987864 -2.16943e-18 0.326884 0.00483194 0.0 0.0554958 0.966475 0.0497685 -0.122884 -0.0474804 0.144208 -0.120521 -0.018862 0.130999 0.777561 -0.0914209 1.31134 -2.00081 -2.01222 1.27664 -1.40838 -1.77532 -0.394658 0.016178200000000004 0.9…
127.0 0.0560494 0.958489 -0.0630506 0.0 0.0 0.0630506 0.0 0.0 0.0630506 -0.169986 0.0251979 0.191985 0.0 0.0 -0.191985 0.0 0.0 -0.191985 0.036904200000000005 0.987323 -2.16943e-18 -0.175639 0.00657578 0.0 0.276418 0.913507 -0.121753 -0.233219 0.0445565 0.280368 -0.230292 0.0400381 0.285118 0.643262 0.0314899 0.979818 -1.61729 -0.28596 -0.184388 -1.42012 -0.666573 0.0252866 0.23052899999999998 0.9…
128.0 0.0830962 0.954056 -0.093672 0.0 0.0 0.093672 0.0 0.0 0.093672 -0.00573856 0.00103112 0.00651386 0.0 0.0 -0.00651386 0.0 0.0 -0.00651386 0.0648981 0.985845 -2.16943e-18 -0.00594964 0.000405458 0.0 0.256656 0.925364 -0.0534011 -0.247705 -0.0180938 0.293509 -0.244172 -0.0247018 0.291576 0.536344 0.0554064 0.763011 -0.977477 -0.810028 -0.0653718 -1.02733 -0.714548 -0.11317 0.204146 0.959342 -2…
129.0 -0.0252963 0.966772 0.0283315 0.0 0.0 -0.0283315 0.0 0.0 -0.0283315 -0.00287781 0.000160697 0.00322013 0.0 0.0 -0.00322013 0.0 0.0 -0.00322013 -0.046724 0.986631 -2.16943e-18 -0.00294374 -0.000159 0.0 -0.506076 0.870745 0.57644 0.109824 -0.22577 -0.237376 0.109155 -0.224598 -0.241166 -1.26072 -0.621572 1.61596 0.870518 -1.91289 0.852375 0.681545 -1.52778 0.447679 -0.518543 0.840635 -2.16943…
130.0 0.103325 0.95018 -0.116683 0.0 0.0 0.116683 0.0 0.0 0.116683 0.129697 -0.0263985 -0.14787 0.0 0.0 0.14787 0.0 0.0 0.14787 0.08589770000000001 0.984171 -2.16943e-18 0.134814 -0.0123094 0.0 0.232375 0.937503 0.0485204 -0.280863 -0.104907 0.306206 -0.278282 -0.109821 0.307954 0.481284 0.0751444 0.757445 -0.748353 -1.10491 -0.097468 -0.714132 -1.16945 -0.0815811 0.1696315 0.959944 -2.16943e-18 …
131.0 0.0983194 0.951184 -0.11098 0.0 0.0 0.11098 0.0 0.0 0.11098 -0.11821 0.023359 0.134619 0.0 0.0 -0.134619 0.0 0.0 -0.134619 0.0806965 0.984631 -2.16943e-18 -0.122795 0.0105062 0.0 0.243429 0.935148 0.0112184 -0.260737 -0.0905128 0.299376 -0.258755 -0.0940172 0.298955 0.49983 0.0982344 0.812111 -0.779509 -1.16457 -0.215541 -0.789936 -1.14532 -0.222104 0.184695 0.961837 -2.16943e-18 0.336021 0…
132.0 0.12695 0.945039 -0.143696 0.0 0.0 0.143696 0.0 0.0 0.143696 -0.339306 0.0786627 0.38913 0.0 0.0 -0.38913 0.0 0.0 -0.38913 0.1104926 0.98159 -2.16943e-18 -0.353769 0.0419637 0.0 0.245098 0.933527 0.00199032 -0.259412 -0.0795963 0.297189 -0.258736 -0.081647 0.300173 0.48467 0.0883163 0.743956 -0.682978 -1.18731 -0.134924 -0.672952 -1.20593 -0.131461 0.187109 0.961314 -2.16943e-18 0.334375 0.…
133.0 0.0116318 0.963943 -0.0130489 0.0 0.0 0.0130489 0.0 0.0 0.0130489 0.14857 -0.014481 -0.166771 0.0 0.0 0.166771 0.0 0.0 0.166771 -0.0088641 0.987891 -2.16943e-18 0.152667 0.00192067 0.0 0.178428 0.956506 0.247319 -0.352548 -0.260236 0.325301 -0.349573 -0.261606 0.314694 0.293166 0.0863992 0.574444 -0.550988 -0.683108 -0.395815 -0.474161 -0.828062 -0.366414 0.0990115 0.953249 -2.16943e-18 0.2…
134.0 0.0528877 0.958952 -0.0594806 0.0 0.0 0.0594806 0.0 0.0 0.0594806 -0.118045 0.017068 0.133252 0.0 0.0 -0.133252 0.0 0.0 -0.133252 0.033638 0.987439 -2.16943e-18 -0.121923 0.00412885 0.0 0.159809 0.939034 -0.211376 0.0251312 0.0156591 0.144607 0.0185709 0.0273662 0.144537 0.0755638 0.0491669 -0.278591 0.285984 -0.0681799 -0.444377 0.262216 -0.0213252 -0.473671 0.14970139999999998 0.981082 -2…
135.0 0.166722 0.934851 -0.189569 0.0 0.0 0.189569 0.0 0.0 0.189569 -0.0928325 0.0260605 0.107723 0.0 0.0 -0.107723 0.0 0.0 -0.107723 0.1520683 0.975689 -2.16943e-18 -0.097298 0.0160955 0.0 0.290686 0.910931 -0.162992 -0.204262 0.0471885 0.271309 -0.204294 0.047251 0.271276 0.714284 0.0236502 1.19024 -1.79754 -0.526413 -0.00385509 -1.78991 -0.541135 0.0043693 0.250215 0.955871 -2.16943e-18 0.4157…
136.0 0.111784 0.948416 -0.126337 0.0 0.0 0.126337 0.0 0.0 0.126337 0.00571605 -0.00122103 -0.00653012 0.0 0.0 0.00653012 0.0 0.0 0.00653012 0.0946955 0.983325 -2.16943e-18 0.00594804 -0.00060105 0.0 0.131454 0.950749 -0.116651 -0.0248355 -0.0150511 0.136508 -0.0191774 -0.0273526 0.142371 0.109883 0.0174157 0.323367 -0.480157 0.0124825 0.0689104 -0.503303 0.0569129 0.0479998 0.1103288 0.985187 -2…
137.0 0.142149 0.941375 -0.161164 0.0 0.0 0.161164 0.0 0.0 0.161164 0.179985 -0.0450534 -0.207286 0.0 0.0 0.207286 0.0 0.0 0.207286 0.1263553 0.979568 -2.16943e-18 0.18803 -0.0256418 0.0 0.270095 0.93023 0.0222289 -0.312105 -0.0754898 0.30152 -0.30964 -0.0801966 0.30338 0.61503 0.118266 0.95841 -0.576689 -2.06589 -0.105914 -0.663781 -1.89854 -0.185219 0.204986 0.957139 -2.16943e-18 0.440852 0.028…
138.0 0.230597 0.914308 -0.264548 0.0 0.0 0.264548 0.0 0.0 0.264548 -0.4116 0.149622 0.489284 0.0 0.0 -0.489284 0.0 0.0 -0.489284 0.219308 0.961958 -2.16943e-18 -0.435216 0.106006 0.0 0.171977 0.939808 -0.167195 -0.0202651 -0.0158226 0.184212 -0.0169214 -0.0222367 0.187213 0.0522828 0.0166564 -0.0501415 0.0569003 -0.0967909 -0.0964437 0.0675092 -0.117058 -0.0878095 0.15327780000000002 0.979098 -2…
139.0 0.172487 0.933212 -0.196264 0.0 0.0 0.196264 0.0 0.0 0.196264 -0.19582 0.0563888 0.227662 0.0 0.0 -0.227662 0.0 0.0 -0.227662 0.1581124 0.974668 -2.16943e-18 -0.205398 0.0353922 0.0 0.185896 0.93554 -0.206592 0.00154827 -0.00829438 0.183161 0.00219334 -0.00953409 0.18376 0.161078 0.0252476 0.0578214 -0.444089 0.4133 -0.360249 -0.344353 0.221658 -0.267477 0.1718694 0.977881 -2.16943e-18 0.11…
140.0 0.0726773 0.955865 -0.0818578 0.0 0.0 0.0818578 0.0 0.0 0.0818578 -0.100954 0.0169109 0.114358 0.0 0.0 -0.114358 0.0 0.0 -0.114358 0.0541031 0.986517 -2.16943e-18 -0.104529 0.00588376 0.0 0.129782 0.950599 -0.127234 -0.011405 -0.0158626 0.126313 -0.00547674 -0.0274107 0.137415 0.131162 0.026176 0.361711 -0.672131 0.261923 -0.0744817 -0.615205 0.153343 -0.0264881 0.1108104 0.985794 -2.16943e…
141.0 0.186647 0.929008 -0.212767 0.0 0.0 0.212767 0.0 0.0 0.212767 -0.272346 0.0833163 0.318187 0.0 0.0 -0.318187 0.0 0.0 -0.318187 0.1729791 0.97198 -2.16943e-18 -0.286215 0.0541957 0.0 0.20012 0.928962 -0.244886 0.00231864 0.0334453 0.183076 0.00467992 0.0288627 0.18568 0.145632 0.00758662 -0.213991 -0.438549 0.998034 -0.741865 -0.414618 0.951171 -0.710345 0.189441 0.974414 -2.16943e-18 0.1343…
142.0 0.0813208 0.954373 -0.0916571 0.0 0.0 0.0916571 0.0 0.0 0.0916571 0.211655 -0.0375906 -0.240163 0.0 0.0 0.240163 0.0 0.0 0.240163 0.0630576 0.985969 -2.16943e-18 0.219391 -0.0145071 0.0 0.107895 0.952268 -0.0704735 -0.0624521 -0.00257482 0.134775 -0.0552524 -0.00126582 0.1327 0.468286 -0.0195547 0.566793 -0.765647 -0.792495 0.958134 -0.43582 -1.43061 1.3044 0.08106358 0.98266 -2.16943e-18 0…
143.0 -0.0861664 0.968097 0.0963655 0.0 0.0 -0.0963655 0.0 0.0 -0.0963655 0.472995 0.00579542 -0.528475 0.0 0.0 0.528475 0.0 0.0 0.528475 -0.108757 0.98116 -2.16943e-18 0.480224 0.058877 0.0 -0.0585374 0.973367 0.121422 -0.0799473 0.00242228 -0.0411753 -0.0738406 0.0162381 -0.0136816 1.06165 0.294217 1.65303 -3.82967 -0.695174 1.9258 -3.27336 -0.0670252 4.13638 -0.091353 0.983193 -2.16943e-18 0.5…
146.0 -0.0492509 0.967788 0.0551188 0.0 0.0 -0.0551188 0.0 0.0 -0.0551188 0.126309 -0.00366331 -0.141173 0.0 0.0 0.141173 0.0 0.0 0.141173 -0.07119199999999999 0.984981 -2.16943e-18 0.128823 0.0104248 0.0 -0.528834 0.858882 0.604127 0.129401 -0.264003 -0.214516 0.130348 -0.265858 -0.213214 -1.28992 -0.68734 1.78285 0.968362 -2.33659 1.28929 1.00998 -2.42422 1.4038 -0.539559 0.827358 -2.16943e-18 …
148.0 0.171881 0.933387 -0.19556 0.0 0.0 0.19556 0.0 0.0 0.19556 -0.0738189 0.0212008 0.0858052 0.0 0.0 -0.0858052 0.0 0.0 -0.0858052 0.1574768 0.974777 -2.16943e-18 -0.0774233 0.0132847 0.0 0.28479 0.907633 -0.203148 -0.171273 0.0777112 0.261076 -0.171271 0.0777089 0.261078 0.679991 0.00390822 1.01967 -1.53171 -0.631649 0.215609 -1.62815 -0.445217 0.104549 0.251413 0.955329 -2.16943e-18 0.41316 …
149.0 0.101031 0.950644 -0.114068 0.0 0.0 0.114068 0.0 0.0 0.114068 -0.162009 0.0325343 0.184612 0.0 0.0 -0.184612 0.0 0.0 -0.184612 0.08351329 0.984386 -2.16943e-18 -0.168352 0.0149279 0.0 0.253016 0.932875 -0.00436002 -0.258887 -0.0830742 0.28508 -0.259019 -0.0833548 0.294503 0.522953 0.0921868 0.844302 -0.731907 -1.37256 -0.11478 -0.8367 -1.17308 -0.189606 0.195125 0.961504 -2.16943e-18 0.3529…
150.0 0.137138 0.942614 -0.155397 0.0 0.0 0.155397 0.0 0.0 0.155397 0.0218045 -0.0053246 -0.025076 0.0 0.0 0.025076 0.0 0.0 0.025076 0.1211219 0.980266 -2.16943e-18 0.0227641 -0.00297074 0.0 0.165622 0.942534 -0.145044 -0.0372038 -0.0129189 0.171756 -0.0345766 -0.0179828 0.174286 0.0790115 0.00584081 0.144046 -0.249986 0.00899043 0.0329239 -0.205464 -0.0764727 0.0733425 0.1439079 0.980058 -2.1694…
151.0 0.00170009 0.964855 -0.00190631 0.0 0.0 0.00190631 0.0 0.0 0.00190631 0.28529 -0.0246013 -0.319912 0.0 0.0 0.319912 0.0 0.0 0.319912 -0.019063399999999994 0.987706 -2.16943e-18 0.292798 0.00694726 0.0 0.0399393 0.967865 0.0426813 -0.0937518 -0.0259846 0.123037 -0.094595 -0.00675112 0.107671 0.66727 -0.0298115 1.09125 -1.33847 -2.13211 1.1139 -1.06275 -1.53219 0.0453776 0.005049600000000001 …
152.0 0.199716 0.9249 -0.228073 0.0 0.0 0.228073 0.0 0.0 0.228073 -0.257038 0.0829563 0.301751 0.0 0.0 -0.301751 0.0 0.0 -0.301751 0.186727 0.969268 -2.16943e-18 -0.270612 0.0555445 0.0 0.29759 0.904695 -0.204659 -0.184992 0.0769887 0.257985 -0.184698 0.0764033 0.258344 0.72642 -0.0158831 1.12055 -1.58851 -0.847114 0.39589 -1.58237 -0.858958 0.402368 0.262541 0.953171 -2.16943e-18 0.44343 -0.0577…
153.0 -0.00392429 0.965322 0.00439897 0.0 0.0 -0.00439897 0.0 0.0 -0.00439897 -0.292587 0.023373 0.327923 0.0 0.0 -0.327923 0.0 0.0 -0.327923 -0.024833999999999995 0.987551 -2.16943e-18 -0.300079 -0.00901347 0.0 -0.391112 0.924191 0.459934 0.0321184 -0.128676 -0.181664 0.0379351 -0.139372 -0.172424 -1.09953 -0.342392 0.871051 0.351125 0.0515467 -0.289943 0.427586 -0.105107 -0.140551 -0.412184 0.9…
154.0 -0.0267765 0.966854 0.0299877 0.0 0.0 -0.0299877 0.0 0.0 -0.0299877 0.379346 -0.0205525 -0.424431 0.0 0.0 0.424431 0.0 0.0 0.424431 -0.048238 0.986548 -2.16943e-18 0.387966 0.0215997 0.0 0.0274709 0.973804 0.105659 -0.155025 -0.0650143 0.113275 -0.141939 -0.0348213 0.148866 0.911241 -0.0259086 1.60607 -2.68038 -2.24131 1.55663 -1.53563 -3.25648 1.30773 -0.016897399999999993 0.985638 -2.1694…
155.0 0.0726396 0.955871 -0.081815 0.0 0.0 0.081815 0.0 0.0 0.081815 -0.0179054 0.00299859 0.0202827 0.0 0.0 -0.0202827 0.0 0.0 -0.0202827 0.054064 0.986519 -2.16943e-18 -0.0185395 0.00104276 0.0 0.15924 0.942633 -0.163363 -0.0181663 0.00477378 0.15822 -0.0154175 -0.00246095 0.16081 0.135991 0.000912506 0.070036 -0.348376 0.227891 -0.0832943 -0.285038 0.10515 -0.0165835 0.1413462 0.981368 -2.1694…
156.0 0.0582127 0.958166 -0.0654943 0.0 0.0 0.0654943 0.0 0.0 0.0654943 -0.403789 0.0608648 0.456214 0.0 0.0 -0.456214 0.0 0.0 -0.456214 0.0391397 0.987236 -2.16943e-18 -0.417333 0.0166459 0.0 -0.479301 0.887889 0.539821 0.0834627 -0.176037 -0.208328 0.0864787 -0.181927 -0.203628 -1.22552 -0.453584 1.63062 0.31578 -1.20646 1.13455 0.256583 -1.09018 1.0494 -0.49402799999999997 0.86008 -2.16943e-18…
157.0 0.178596 0.93143 -0.203374 0.0 0.0 0.203374 0.0 0.0 0.203374 -0.197232 0.0583172 0.22978 0.0 0.0 -0.22978 0.0 0.0 -0.22978 0.16452260000000002 0.97354 -2.16943e-18 -0.20705 0.0371945 0.0 0.286778 0.904488 -0.212459 -0.173112 0.093009 0.268061 -0.171787 0.0904851 0.256625 0.701146 -0.00111756 1.06095 -1.78448 -0.282064 0.0328345 -1.60438 -0.630371 0.245305 0.254201 0.953135 -2.16943e-18 0.42…
158.0 0.145755 0.940464 -0.165318 0.0 0.0 0.165318 0.0 0.0 0.165318 -0.307033 0.0782126 0.353976 0.0 0.0 -0.353976 0.0 0.0 -0.353976 0.1301227 0.979046 -2.16943e-18 -0.320909 0.0451213 0.0 0.130178 0.947513 -0.163415 0.0266598 -0.0149073 0.128488 0.0298209 -0.0208773 0.130014 0.0154406 0.0531016 -0.219896 0.244431 0.0234113 -0.48619 0.211068 0.087405 -0.516047 0.1175511 0.985367 -2.16943e-18 0.05…
159.0 0.168369 0.934388 -0.19148 0.0 0.0 0.19148 0.0 0.0 0.19148 -0.145712 0.0412058 0.169175 0.0 0.0 -0.169175 0.0 0.0 -0.169175 0.153794 0.975402 -2.16943e-18 -0.152755 0.0255694 0.0 0.29653 0.906772 -0.176155 -0.215622 0.0801224 0.268036 -0.215582 0.0800465 0.268078 0.765273 0.0519841 1.26828 -1.82801 -0.708636 -0.0892853 -1.81944 -0.725234 -0.0792712 0.256396 0.953454 -2.16943e-18 0.452156 -0…
160.0 0.0554175 0.958583 -0.062337 0.0 0.0 0.062337 0.0 0.0 0.062337 -0.080654 0.011897 0.0910826 0.0 0.0 -0.0910826 0.0 0.0 -0.0910826 0.0362513 0.987347 -2.16943e-18 -0.0833301 0.00306025 0.0 0.124898 0.949879 -0.139662 0.0136291 -0.025866 0.133633 0.0178996 -0.0346428 0.13507 0.0537954 0.0332133 0.0850477 -0.175525 0.0753628 -0.201805 -0.146037 0.0178109 -0.168762 0.10928180000000001 0.985863 …
161.0 0.218451 0.918625 -0.250146 0.0 0.0 0.250146 0.0 0.0 0.250146 -0.231598 0.0804321 0.273904 0.0 0.0 -0.273904 0.0 0.0 -0.273904 0.206476 0.964986 -2.16943e-18 -0.244466 0.055828 0.0 0.289922 0.900736 -0.250205 -0.143525 0.105343 0.262966 -0.142319 0.103017 0.251916 0.739528 -0.0148014 1.09706 -1.96854 -0.0930742 -0.00777183 -1.74895 -0.5183 0.259957 0.263376 0.951887 -2.16943e-18 0.439429 -0…
162.0 0.0918961 0.952429 -0.10367 0.0 0.0 0.10367 0.0 0.0 0.10367 -0.0210729 0.00400432 0.0239642 0.0 0.0 -0.0239642 0.0 0.0 -0.0239642 0.07402676 0.985177 -2.16943e-18 -0.0218725 0.00171042 0.0 0.138908 0.950098 -0.107274 -0.0435838 -0.0153302 0.144648 -0.039237 -0.0237588 0.148631 0.102045 0.00556202 0.337883 -0.588504 0.192765 0.0678665 -0.649214 0.308872 0.0165235 0.1149463 0.98398 -2.16943e-…
163.0 -0.0130492 0.966004 0.0146219 0.0 0.0 -0.0146219 0.0 0.0 -0.0146219 0.253403 -0.0176378 -0.28379 0.0 0.0 0.28379 0.0 0.0 0.28379 -0.034186999999999995 0.987222 -2.16943e-18 0.2596 0.0104548 0.0 0.179314 0.959546 0.358793 -0.483173 -0.243413 0.333982 -0.48347 -0.242643 0.334049 0.544394 0.107465 1.12393 -1.42689 -0.697633 -0.541877 -1.37188 -0.80064 -0.523337 0.08433185 0.940947 -2.16943e-18…
164.0 0.150727 0.939182 -0.171055 0.0 0.0 0.171055 0.0 0.0 0.171055 -0.15032 0.0392118 0.173559 0.0 0.0 -0.173559 0.0 0.0 -0.173559 0.1353216 0.9783 -2.16943e-18 -0.157216 0.0230259 0.0 0.292864 0.90955 -0.151502 -0.231571 0.0689481 0.272838 -0.230498 0.0669381 0.273643 0.732739 0.0572473 1.18402 -1.62923 -0.843205 -0.0571453 -1.60701 -0.885614 -0.0369368 0.249243 0.954173 -2.16943e-18 0.446112 -…
166.0 0.0353997 0.961305 -0.0397664 0.0 0.0 0.0397664 0.0 0.0 0.0397664 0.178836 -0.0222682 -0.201341 0.0 0.0 0.201341 0.0 0.0 0.201341 0.0155951 0.987872 -2.16943e-18 0.184309 -0.00260583 0.0 0.199486 0.952205 0.225982 -0.377737 -0.214964 0.322604 -0.377292 -0.213508 0.328957 0.489839 0.101019 0.956905 -0.957266 -1.11702 -0.367921 -0.836447 -1.34567 -0.310632 0.11818390000000001 0.952418 -2.1694…
167.0 0.0894477 0.952891 -0.100886 0.0 0.0 0.100886 0.0 0.0 0.100886 -0.121265 0.0226935 0.137831 0.0 0.0 -0.137831 0.0 0.0 -0.137831 0.07148584000000001 0.985372 -2.16943e-18 -0.125827 0.00948732 0.0 0.159712 0.943371 -0.149305 -0.034756 -5.7812e-05 0.162879 -0.0245207 -0.0152159 0.162983 0.0699873 0.0105865 0.143567 -0.206233 -0.0488658 0.0287771 -0.148336 -0.160815 0.0864474 0.1392629000000000…
168.0 -0.0134475 0.966032 0.015068 0.0 0.0 -0.015068 0.0 0.0 -0.015068 0.453775 -0.031381 -0.508173 0.0 0.0 0.508173 0.0 0.0 0.508173 -0.034595 0.987206 -2.16943e-18 0.464848 0.0189283 0.0 0.013906 0.96889 0.0399151 -0.0740665 -0.0157952 0.0380148 -0.0671342 0.00470146 0.0732142 1.08146 0.184653 1.65776 -3.98575 -0.026274 1.31573 -3.14375 -0.312875 4.04134 -0.0173996 0.987661 -2.16943e-18 0.56624…
169.0 0.109686 0.948862 -0.123941 0.0 0.0 0.123941 0.0 0.0 0.123941 -0.418642 0.0883791 0.47802 0.0 0.0 -0.47802 0.0 0.0 -0.47802 0.0925124 0.983543 -2.16943e-18 -0.435515 0.0429547 0.0 -0.472193 0.891191 0.527899 0.0813062 -0.164764 -0.210902 0.0830042 -0.168139 -0.207436 -1.25711 -0.571396 1.29156 1.03339 -1.58267 0.304187 1.0392 -1.59585 0.330088 -0.487152 0.864468 -2.16943e-18 -1.15745 -0.639…
170.0 0.110951 0.948594 -0.125385 0.0 0.0 0.125385 0.0 0.0 0.125385 0.00396893 -0.000843868 -0.00453325 0.0 0.0 0.00453325 0.0 0.0 0.00453325 0.0938283 0.983412 -2.16943e-18 0.00412956 -0.000413322 0.0 0.132169 0.949233 -0.138819 0.00201692 -0.0235002 0.138964 0.00510146 -0.0294006 0.140983 0.0976778 0.0341372 0.15608 -0.35276 0.170228 -0.208775 -0.272269 0.0152485 -0.132866 0.1150386 0.985342 -2…
171.0 0.140822 0.941706 -0.159636 0.0 0.0 0.159636 0.0 0.0 0.159636 -0.602676 0.149882 0.693826 0.0 0.0 -0.693826 0.0 0.0 -0.693826 0.1249691 0.979756 -2.16943e-18 -0.629504 0.0848663 0.0 -0.481719 0.882253 0.544484 0.11398 -0.229816 -0.212291 0.112009 -0.226072 -0.220707 -1.32317 -0.663234 1.65307 1.10041 -2.20432 0.452513 1.07867 -2.15932 0.390775 -0.494805 0.855242 -2.16943e-18 -1.23003 -0.763…
172.0 0.122928 0.945961 -0.139086 0.0 0.0 0.139086 0.0 0.0 0.139086 -0.17204 0.03905 0.197095 0.0 0.0 -0.197095 0.0 0.0 -0.197095 0.10630010000000001 0.982078 -2.16943e-18 -0.17928 0.0204284 0.0 0.146305 0.945317 -0.174509 0.0191909 -0.014104 0.140296 0.0208091 -0.0172096 0.141768 0.0907619 0.0482622 -0.0335297 -0.126034 0.170268 -0.412342 -0.0657542 0.0545231 -0.357117 0.133098 0.98432 -2.16943e…
173.0 0.134218 0.943322 -0.15204 0.0 0.0 0.15204 0.0 0.0 0.15204 -0.322311 0.0775619 0.370369 0.0 0.0 -0.370369 0.0 0.0 -0.370369 0.1180737 0.980659 -2.16943e-18 -0.336368 0.0427484 0.0 0.135985 0.950628 -0.104878 -0.0436071 -0.0144919 0.144034 -0.0387202 -0.0237646 0.138922 0.0925799 -0.00266155 0.302707 -0.540823 0.188345 0.101273 -0.54192 0.189093 0.109859 0.11198630000000001 0.984253 -2.16943…
174.0 0.0479758 0.959649 -0.0539381 0.0 0.0 0.0539381 0.0 0.0 0.0539381 -0.177021 0.0245944 0.199669 0.0 0.0 -0.199669 0.0 0.0 -0.199669 0.0285662 0.987597 -2.16943e-18 -0.182724 0.00517414 0.0 0.135024 0.947791 -0.153663 0.0121763 -0.0192618 0.137997 0.0133681 -0.0216793 0.13819 0.083708 0.0423931 0.0200667 -0.117656 0.0476456 -0.279786 -0.0837353 -0.0173774 -0.249551 0.1198821 0.985073 -2.16943…
175.0 -0.031685 0.967106 0.0354788 0.0 0.0 -0.0354788 0.0 0.0 -0.0354788 0.136232 -0.00663081 -0.15238 0.0 0.0 0.15238 0.0 0.0 0.15238 -0.053256999999999985 0.986255 -2.16943e-18 0.139243 0.00851946 0.0 -0.456116 0.894911 0.510661 0.0682277 -0.136098 -0.267791 0.0734205 -0.145467 -0.256983 -1.22734 -0.51853 1.17731 0.900175 -1.20181 0.168491 0.889682 -1.18583 0.195841 -0.47197700000000004 0.86925…
176.0 0.0505745 0.959284 -0.0568699 0.0 0.0 0.0568699 0.0 0.0 0.0568699 0.218833 -0.0310579 -0.246933 0.0 0.0 0.246933 0.0 0.0 0.246933 0.031249100000000002 0.987517 -2.16943e-18 0.225957 -0.00706139 0.0 0.210615 0.948311 0.20204 -0.394132 -0.169028 0.326647 -0.395263 -0.156281 0.311076 0.601535 0.0593601 1.09365 -1.2158 -1.19678 -0.0720002 -1.26338 -1.11348 -0.0560316 0.128901 0.952206 -2.16943e…
177.0 -0.0460726 0.96769 0.0515662 0.0 0.0 -0.0515662 0.0 0.0 -0.0515662 0.269216 -0.00876536 -0.300931 0.0 0.0 0.300931 0.0 0.0 0.300931 -0.067949 0.985237 -2.16943e-18 0.274682 0.0212464 0.0 0.156959 0.961908 0.416299 -0.503691 -0.276284 0.342255 -0.498342 -0.286032 0.332187 0.477447 0.0508011 1.04049 -1.26837 -0.752003 -0.149116 -1.19739 -0.881861 -0.147803 0.0596584 0.934234 -2.16943e-18 0.31…
178.0 -0.0128857 0.965993 0.0144387 0.0 0.0 -0.0144387 0.0 0.0 -0.0144387 -0.192468 0.0134319 0.215551 0.0 0.0 -0.215551 0.0 0.0 -0.215551 -0.034019999999999995 0.987229 -2.16943e-18 -0.197178 -0.00790473 0.0 -0.472833 0.89037 0.534014 0.0765166 -0.16516 -0.219727 0.0741683 -0.160405 -0.223601 -1.21204 -0.50568 1.33316 0.592054 -1.0109 0.335457 0.44533 -0.714668 0.0601453 -0.488276 0.862624 -2.16…
179.0 0.0933222 0.952157 -0.105292 0.0 0.0 0.105292 0.0 0.0 0.105292 0.0861337 -0.0165121 -0.0979818 0.0 0.0 0.0979818 0.0 0.0 0.0979818 0.07550712500000001 0.98506 -2.16943e-18 0.089418 -0.00713841 0.0 0.232009 0.936329 -1.07695e-05 -0.230314 -0.0990435 0.294172 -0.229273 -0.101025 0.294896 0.369393 0.0701355 0.519206 -0.614453 -0.623508 -0.232172 -0.596043 -0.658398 -0.221097 0.177188 0.96357 -…
180.0 -0.00626305 0.965506 0.0070199 0.0 0.0 -0.0070199 0.0 0.0 -0.0070199 0.152923 -0.0118128 -0.171356 0.0 0.0 0.171356 0.0 0.0 0.171356 -0.027231999999999992 0.987476 -2.16943e-18 0.156793 0.00512095 0.0 0.167752 0.959115 0.292795 -0.373355 -0.287647 0.32655 -0.381495 -0.271901 0.315213 0.278882 0.103521 0.485901 -0.917149 0.227168 -0.647514 -1.30187 0.941869 -0.745935 0.08450006 0.949467 -2.1…
181.0 0.113622 0.948021 -0.128438 0.0 0.0 0.128438 0.0 0.0 0.128438 -0.244396 0.0527433 0.279328 0.0 0.0 -0.279328 0.0 0.0 -0.279328 0.0966087 0.98313 -2.16943e-18 -0.254375 0.0262445 0.0 0.134915 0.948296 -0.148709 0.00828255 -0.0216269 0.139038 0.0100736 -0.0250312 0.139874 0.0841402 0.0409814 0.0627451 -0.147491 0.0119746 -0.231993 -0.122634 -0.0359679 -0.20803 0.119008 0.985203 -2.16943e-18 0…
182.0 0.205658 0.92296 -0.235056 0.0 0.0 0.235056 0.0 0.0 0.235056 -0.245211 0.0810343 0.288524 0.0 0.0 -0.288524 0.0 0.0 -0.288524 0.19298500000000002 0.96796 -2.16943e-18 -0.258373 0.0549153 0.0 0.213255 0.921359 -0.288048 0.0209769 0.0525136 0.194415 0.0312181 0.0328983 0.195854 0.16421 -0.0644828 -0.22262 0.0884346 -0.121457 0.306669 0.0902368 -0.125297 0.310024 0.20797700000000002 0.969694 -…
183.0 0.121168 0.946359 -0.13707 0.0 0.0 0.13707 0.0 0.0 0.13707 -0.119053 0.0267707 0.136329 0.0 0.0 -0.136329 0.0 0.0 -0.136329 0.1044663 0.982285 -2.16943e-18 -0.124035 0.0138802 0.0 0.257655 0.924118 -0.0654077 -0.237787 -0.0129083 0.292166 -0.236664 -0.0150396 0.293028 0.547367 0.0515787 0.790122 -1.10041 -0.66115 -0.0899884 -1.11971 -0.623474 -0.112674 0.206938 0.95922 -2.16943e-18 0.35462 …
184.0 0.12661 0.945117 -0.143307 0.0 0.0 0.143307 0.0 0.0 0.143307 -0.113634 0.0262975 0.130308 0.0 0.0 -0.130308 0.0 0.0 -0.130308 0.1101382 0.981632 -2.16943e-18 -0.118472 0.0140062 0.0 0.272458 0.92214 -0.0703298 -0.251534 -0.00904578 0.288393 -0.250687 -0.0106411 0.288984 0.617007 0.0838711 0.964095 -1.16126 -1.01222 -0.168159 -1.15596 -1.02231 -0.165226 0.220283 0.958366 -2.16943e-18 0.39851…
185.0 0.211592 0.920975 -0.242046 0.0 0.0 0.242046 0.0 0.0 0.242046 -0.156449 0.0529174 0.184515 0.0 0.0 -0.184515 0.0 0.0 -0.184515 0.19924 0.966608 -2.16943e-18 -0.164983 0.0362733 0.0 0.28996 0.900021 -0.256562 -0.138394 0.108258 0.261154 -0.138054 0.107599 0.261575 0.700425 -0.00842805 0.980599 -1.90609 0.121611 -0.191773 -1.88396 0.0787397 -0.164544 0.264466 0.951582 -2.16943e-18 0.415647 -0…
186.0 0.134054 0.943361 -0.151851 0.0 0.0 0.151851 0.0 0.0 0.151851 -0.129976 0.0312519 0.14935 0.0 0.0 -0.14935 0.0 0.0 -0.14935 0.11790220000000001 0.980681 -2.16943e-18 -0.135642 0.0172125 0.0 0.173067 0.938564 -0.185529 -0.0176656 0.0149667 0.163929 -0.0154255 0.0106503 0.166137 0.169838 -0.0144448 0.0608688 -0.350669 0.162927 0.0320074 -0.390621 0.23979 -0.0060977 0.1565146 0.97931 -2.16943e…
187.0 0.161306 0.936354 -0.183289 0.0 0.0 0.183289 0.0 0.0 0.183289 -0.500875 0.137221 0.580203 0.0 0.0 -0.580203 0.0 0.0 -0.580203 0.1463933 0.976609 -2.16943e-18 -0.524589 0.0833988 0.0 -0.484007 0.883268 0.535675 0.0984461 -0.179179 -0.232586 0.100658 -0.183994 -0.228409 -1.26265 -0.584856 1.58405 0.972979 -2.06187 0.718207 0.928279 -1.97285 0.653374 -0.497299 0.856815 -2.16943e-18 -1.18054 -0…
188.0 0.00291222 0.96475 -0.00326562 0.0 0.0 0.00326562 0.0 0.0 0.00326562 0.133965 -0.0117356 -0.15024 0.0 0.0 0.15024 0.0 0.0 0.15024 -0.017819299999999996 0.987735 -2.16943e-18 0.137511 0.00307572 0.0 0.162845 0.957355 0.239135 -0.325493 -0.256267 0.318302 -0.325143 -0.257612 0.32146 0.185335 0.0754462 0.287916 -0.237342 -0.465694 -0.371193 -0.261172 -0.42085 -0.380232 0.08693970000000001 0.95…
189.0 0.141519 0.941532 -0.160437 0.0 0.0 0.160437 0.0 0.0 0.160437 -0.707419 0.176533 0.814573 0.0 0.0 -0.814573 0.0 0.0 -0.814573 0.1256965 0.979658 -2.16943e-18 -0.738976 0.100228 0.0 -0.520827 0.854878 0.611632 0.175641 -0.379134 -0.176888 0.176482 -0.380743 -0.17324 -1.4458 -0.809359 2.25058 0.98956 -2.91089 1.88669 0.970445 -2.8715 1.8412 -0.530299 0.824658 -2.16943e-18 -1.37361 -0.960224 0…
190.0 0.0518684 0.959099 -0.0583301 0.0 0.0 0.0583301 0.0 0.0 0.0583301 0.123138 -0.0176599 -0.138979 0.0 0.0 0.138979 0.0 0.0 0.138979 0.032585300000000005 0.987474 -2.16943e-18 0.127167 -0.00416 0.0 0.201475 0.949542 0.158731 -0.313134 -0.199563 0.315509 -0.312915 -0.199974 0.315606 0.378161 0.100419 0.678017 -0.69033 -0.803192 -0.40628 -0.685645 -0.811937 -0.404716 0.1294237 0.958143 -2.16943e…
191.0 0.018601 0.963236 -0.0208749 0.0 0.0 0.0208749 0.0 0.0 0.0208749 0.066292 -0.00698558 -0.0744723 0.0 0.0 0.0744723 0.0 0.0 0.0744723 -0.0016996999999999984 0.987953 -2.16943e-18 0.0681787 0.00032413 0.0 0.14113 0.946123 -0.160581 0.00894821 -0.0126842 0.144227 0.0107396 -0.0156858 0.135451 0.0536485 0.0493794 -0.143893 0.0954014 0.0614488 -0.435088 0.120679 0.0118454 -0.405097 0.12609019999…
192.0 0.179926 0.931035 -0.204924 0.0 0.0 0.204924 0.0 0.0 0.204924 -0.193227 0.057459 0.225218 0.0 0.0 -0.225218 0.0 0.0 -0.225218 0.1659195 0.973288 -2.16943e-18 -0.202882 0.0367706 0.0 0.301477 0.90477 -0.190017 -0.210603 0.0872694 0.265854 -0.209851 0.0858143 0.266733 0.827364 0.0511803 1.4252 -2.06437 -0.710144 -0.092211 -2.04604 -0.745531 -0.0721103 0.262899 0.952729 -2.16943e-18 0.476415 -…
193.0 0.0617328 0.957628 -0.0694726 0.0 0.0 0.0694726 0.0 0.0 0.0694726 -0.0379921 0.00588138 0.0429508 0.0 0.0 -0.0429508 0.0 0.0 -0.0429508 0.0427787 0.987084 -2.16943e-18 -0.0392837 0.00172344 0.0 0.253362 0.934242 0.00438082 -0.259994 -0.0984157 0.294318 -0.260204 -0.0987093 0.293098 0.53111 0.110747 0.916072 -0.887889 -1.21917 -0.297482 -0.916545 -1.16422 -0.31918 0.194544 0.961906 -2.16943e…
194.0 0.167798 0.934549 -0.190817 0.0 0.0 0.190817 0.0 0.0 0.190817 0.139655 -0.0393931 -0.162113 0.0 0.0 0.162113 0.0 0.0 0.162113 0.1531959 0.975501 -2.16943e-18 0.146394 -0.024405 0.0 0.276423 0.923657 -0.0479237 -0.272663 -0.0220803 0.286486 -0.271161 -0.0249453 0.287722 0.608251 0.0919016 0.945579 -0.94882 -1.34794 -0.111602 -0.927268 -1.38883 -0.0983272 0.22032600000000002 0.957958 -2.16943…
195.0 0.195983 0.926096 -0.223693 0.0 0.0 0.223693 0.0 0.0 0.223693 -0.245144 0.0779339 0.287385 0.0 0.0 -0.287385 0.0 0.0 -0.287385 0.182797 0.970065 -2.16943e-18 -0.257957 0.0517708 0.0 0.28216 0.905139 -0.225256 -0.153767 0.0931997 0.26232 -0.152364 0.0905032 0.252106 0.663532 -0.0162042 0.9721 -1.58199 -0.421951 0.236832 -1.49929 -0.583544 0.34394 0.252648 0.954266 -2.16943e-18 0.403923 -0.04…
196.0 0.0647159 0.957161 -0.072846 0.0 0.0 0.072846 0.0 0.0 0.072846 -0.330911 0.0523704 0.374299 0.0 0.0 -0.374299 0.0 0.0 -0.374299 0.0458638 0.986943 -2.16943e-18 -0.342289 0.0161739 0.0 -0.458802 0.897156 0.524424 0.0678883 -0.164199 -0.205158 0.0699359 -0.16851 -0.202295 -1.24304 -0.519808 1.26018 0.829268 -1.22313 0.284608 0.92621 -1.42015 0.477275 -0.475358 0.869801 -2.16943e-18 -1.15191 -…
197.0 0.131605 0.943946 -0.149038 0.0 0.0 0.149038 0.0 0.0 0.149038 -0.272444 0.0646972 0.312842 0.0 0.0 -0.312842 0.0 0.0 -0.312842 0.115347 0.981001 -2.16943e-18 -0.284229 0.0352555 0.0 0.126712 0.949158 -0.156281 0.025781 -0.0197139 0.126399 0.0291245 -0.0266067 0.124052 0.0254324 0.0512452 -0.109243 0.126249 -0.00779391 -0.398251 0.125109 -0.00594419 -0.396859 0.1135166 0.986401 -2.16943e-18 …
198.0 0.175654 0.932294 -0.199948 0.0 0.0 0.199948 0.0 0.0 0.199948 -0.18949 0.0553229 0.220538 0.0 0.0 -0.220538 0.0 0.0 -0.220538 0.1614351 0.974089 -2.16943e-18 -0.198843 0.0350176 0.0 0.307015 0.90637 -0.174252 -0.228077 0.0777966 0.262671 -0.226054 0.0738881 0.264982 0.829137 0.0622252 1.43148 -1.94384 -0.939369 -0.0784621 -1.91209 -1.00052 -0.0470431 0.265206 0.953396 -2.16943e-18 0.486947 …
199.0 0.0400306 0.960716 -0.0449818 0.0 0.0 0.0449818 0.0 0.0 0.0449818 -0.0874285 0.0113497 0.0984957 0.0 0.0 -0.0984957 0.0 0.0 -0.0984957 0.0203691 0.987792 -2.16943e-18 -0.0901561 0.00174499 0.0 0.139455 0.946653 -0.164089 0.0142287 -0.0103097 0.13734 0.0143889 -0.0113006 0.135463 0.0451199 0.0511937 -0.177118 0.181723 -0.0124405 -0.433372 0.161526 0.0253458 -0.445171 0.12526310000000002 0.98…
200.0 0.104519 0.949936 -0.118045 0.0 0.0 0.118045 0.0 0.0 0.118045 -0.204244 0.0418616 0.232927 0.0 0.0 -0.232927 0.0 0.0 -0.232927 0.08713950000000001 0.984057 -2.16943e-18 -0.212335 0.0196793 0.0 0.127343 0.951636 -0.107778 -0.0279142 -0.017481 0.1256 -0.0233463 -0.0266722 0.137751 0.102788 -0.0132549 0.402807 -0.233056 -0.651923 0.642612 -0.635279 0.119777 0.27913 0.1053954 0.985258 -2.16943e…
201.0 0.134974 0.943139 -0.152909 0.0 0.0 0.152909 0.0 0.0 0.152909 -0.178339 0.0430801 0.204973 0.0 0.0 -0.204973 0.0 0.0 -0.204973 0.11886340000000001 0.980558 -2.16943e-18 -0.186135 0.02382 0.0 0.156179 0.942118 -0.184074 0.0179276 -0.0162716 0.157826 0.0178046 -0.0160353 0.157715 0.0819968 0.0532781 -0.125578 -0.0054875 0.158519 -0.494701 0.020713 0.108243 -0.471012 0.1430592 0.982055 -2.1694…
202.0 0.000752979 0.964936 -0.000844305 0.0 0.0 0.000844305 0.0 0.0 0.000844305 0.181823 -0.0154845 -0.20387 0.0 0.0 0.20387 0.0 0.0 0.20387 -0.020035399999999995 0.987683 -2.16943e-18 0.186586 0.00462541 0.0 0.184514 0.959358 0.307428 -0.420588 -0.263923 0.320547 -0.417218 -0.269973 0.320931 0.401499 0.123784 0.87926 -0.756693 -1.11184 -0.579942 -0.721995 -1.17484 -0.580406 0.0963967 0.94808 -2.…
203.0 0.151559 0.938965 -0.172016 0.0 0.0 0.172016 0.0 0.0 0.172016 -0.183204 0.0479776 0.21158 0.0 0.0 -0.21158 0.0 0.0 -0.21158 0.1361916 0.978172 -2.16943e-18 -0.19163 0.0282541 0.0 0.171765 0.939986 -0.197721 0.0111337 -0.0102515 0.161407 0.0109787 -0.00995942 0.161301 0.136331 0.0459323 0.0171508 -0.20315 0.112172 -0.356534 -0.171358 0.0510497 -0.326842 0.1585202 0.981263 -2.16943e-18 0.1136…
204.0 0.150808 0.939161 -0.171149 0.0 0.0 0.171149 0.0 0.0 0.171149 0.163535 -0.0426752 -0.188821 0.0 0.0 0.188821 0.0 0.0 0.188821 0.1354066 0.978288 -2.16943e-18 0.171039 -0.0250668 0.0 0.270436 0.927898 -0.00445105 -0.294809 -0.0551533 0.297508 -0.291737 -0.0610391 0.300032 0.596118 0.105055 0.913945 -0.637971 -1.83657 -0.0443663 -0.679161 -1.75695 -0.0908258 0.20901999999999998 0.957603 -2.16…
205.0 0.164962 0.935344 -0.187526 0.0 0.0 0.187526 0.0 0.0 0.187526 -0.684021 0.190517 0.793285 0.0 0.0 -0.793285 0.0 0.0 -0.793285 0.1502232 0.975992 -2.16943e-18 -0.716756 0.117065 0.0 -0.476434 0.881681 0.547116 0.120315 -0.255363 -0.229047 0.128376 -0.271455 -0.207052 -1.36445 -0.644585 1.861 0.885398 -2.19478 0.80882 1.09175 -2.63208 1.41598 -0.48937400000000003 0.85469 -2.16943e-18 -1.28587…
206.0 0.203486 0.923674 -0.232501 0.0 0.0 0.232501 0.0 0.0 0.232501 -0.738739 0.242038 0.868496 0.0 0.0 -0.868496 0.0 0.0 -0.868496 0.190696 0.968444 -2.16943e-18 -0.778156 0.163315 0.0 -0.516337 0.859494 0.603937 0.160149 -0.347505 -0.1881 0.157845 -0.342578 -0.193821 -1.40648 -0.809184 2.05911 1.19385 -2.9457 1.47401 1.02882 -2.59465 0.96557 -0.5266449999999999 0.829035 -2.16943e-18 -1.31997 -0…
207.0 -0.0466446 0.967709 0.0522056 0.0 0.0 -0.0522056 0.0 0.0 -0.0522056 0.259949 -0.00829724 -0.290566 0.0 0.0 0.290566 0.0 0.0 0.290566 -0.068533 0.985192 -2.16943e-18 0.265208 0.0206841 0.0 0.164629 0.965038 0.439976 -0.522934 -0.301766 0.317033 -0.516268 -0.314302 0.31688 0.379349 0.0814532 0.866738 -0.764532 -1.06882 -0.404168 -0.760552 -1.07259 -0.424014 0.06463290000000001 0.933844 -2.169…
208.0 0.100318 0.950787 -0.113257 0.0 0.0 0.113257 0.0 0.0 0.113257 -0.31822 0.0636355 0.362558 0.0 0.0 -0.362558 0.0 0.0 -0.362558 0.08277319 0.984451 -2.16943e-18 -0.330649 0.0290483 0.0 0.290157 0.906509 -0.180668 -0.204568 0.0800405 0.272868 -0.200288 0.0727811 0.270108 0.746177 0.0261088 1.20109 -1.79373 -0.627088 0.0465392 -1.84456 -0.528756 -0.0174515 0.251759 0.953143 -2.16943e-18 0.44113…
210.0 0.035119 0.96134 -0.0394505 0.0 0.0 0.0394505 0.0 0.0 0.0394505 -0.114941 0.0142753 0.1294 0.0 0.0 -0.1294 0.0 0.0 -0.1294 0.015305900000000004 0.987876 -2.16943e-18 -0.118454 0.00163732 0.0 0.117947 0.954656 -0.089175 -0.0428936 -0.00572465 0.117396 -0.0373819 -0.0166587 0.117285 0.177467 0.0617204 0.933841 -1.08012 -0.240263 0.243615 -1.27418 0.131605 0.070159 0.0938447 0.986618 -2.16943e…
211.0 -0.00368725 0.965303 0.00413329 0.0 0.0 -0.00413329 0.0 0.0 -0.00413329 0.382985 -0.0306967 -0.429247 0.0 0.0 0.429247 0.0 0.0 0.429247 -0.024590699999999993 0.987558 -2.16943e-18 0.392802 0.0116941 0.0 0.0210236 0.967094 0.0287771 -0.0806974 -0.00425411 0.0544359 -0.0741218 0.0282751 0.0508994 0.938777 0.124878 1.42823 -3.77251 -0.228897 1.64557 -2.82545 0.0450191 2.68672 -0.01033439999999…
213.0 0.132742 0.943675 -0.150344 0.0 0.0 0.150344 0.0 0.0 0.150344 -0.253478 0.0605434 0.291155 0.0 0.0 -0.291155 0.0 0.0 -0.291155 0.11653379999999999 0.980853 -2.16943e-18 -0.264482 0.033157 0.0 0.148423 0.94228 -0.198656 0.026061 0.0157862 0.135499 0.0328779 0.00305584 0.136767 0.0366201 0.0637828 -0.331328 0.291656 0.135795 -0.682593 0.341291 0.0390322 -0.626784 0.13835 0.983098 -2.16943e-18…
214.0 0.151274 0.93904 -0.171686 0.0 0.0 0.171686 0.0 0.0 0.171686 -0.0905322 0.0236768 0.104545 0.0 0.0 -0.104545 0.0 0.0 -0.104545 0.1358931 0.978216 -2.16943e-18 -0.0946923 0.0139297 0.0 0.297121 0.914962 -0.105536 -0.26333 0.0298106 0.274099 -0.261889 0.0270361 0.27558 0.7872 0.0953012 1.35095 -1.86647 -0.799992 -0.40395 -1.71294 -1.09562 -0.249521 0.24617699999999998 0.955752 -2.16943e-18 0.…
215.0 -0.0277333 0.966905 0.0310582 0.0 0.0 -0.0310582 0.0 0.0 -0.0310582 0.325914 -0.0173077 -0.364628 0.0 0.0 0.364628 0.0 0.0 0.364628 -0.049217 0.986493 -2.16943e-18 0.333281 0.018913 0.0 0.0170072 0.972949 0.0893174 -0.120621 -0.0464054 0.112016 -0.115661 -0.0147297 0.116032 0.72902 -0.0141337 1.21392 -1.69837 -2.3376 1.47806 -0.965593 -2.12784 0.457607 -0.022376800000000002 0.986517 -2.1694…
216.0 0.125355 0.945407 -0.141867 0.0 0.0 0.141867 0.0 0.0 0.141867 -0.166913 0.0383747 0.191343 0.0 0.0 -0.191343 0.0 0.0 -0.191343 0.1088295 0.981786 -2.16943e-18 -0.173992 0.0203161 0.0 0.152637 0.944473 -0.182258 0.0179143 -0.00983054 0.140032 0.0196656 -0.0131939 0.141644 0.106724 0.0500232 -0.0272053 -0.16547 0.201236 -0.439485 -0.0941918 0.0642888 -0.373357 0.1397253 0.984169 -2.16943e-18 …
217.0 0.208648 0.921965 -0.238576 0.0 0.0 0.238576 0.0 0.0 0.238576 -0.748298 0.250214 0.881505 0.0 0.0 -0.881505 0.0 0.0 -0.881505 0.196136 0.967285 -2.16943e-18 -0.78879 0.170557 0.0 -0.46415 0.888213 0.53185 0.11275 -0.241426 -0.221618 0.117304 -0.250833 -0.210371 -1.36362 -0.614243 1.79738 1.12878 -2.59905 1.29891 0.988462 -2.31581 1.04013 -0.47795099999999996 0.862162 -2.16943e-18 -1.28075 -…
218.0 0.059121 0.958029 -0.0665206 0.0 0.0 0.0665206 0.0 0.0 0.0665206 -0.246202 0.0373695 0.27821 0.0 0.0 -0.27821 0.0 0.0 -0.27821 0.040078600000000006 0.987198 -2.16943e-18 -0.254489 0.0104123 0.0 -0.518039 0.864613 0.593932 0.120949 -0.254144 -0.218406 0.120543 -0.253003 -0.222824 -1.27311 -0.613412 1.8259 0.646531 -1.94603 1.27783 0.695455 -2.04863 1.39877 -0.529682 0.833406 -2.16943e-18 -1.…
219.0 0.162647 0.935985 -0.184843 0.0 0.0 0.184843 0.0 0.0 0.184843 -0.350852 0.096707 0.406594 0.0 0.0 -0.406594 0.0 0.0 -0.406594 0.1477979 0.976385 -2.16943e-18 -0.367529 0.0590151 0.0 0.132958 0.949558 -0.142499 0.00464528 -0.0217741 0.134067 0.00792392 -0.0284745 0.13717 0.0991687 0.0361777 0.156157 -0.346139 0.156972 -0.217019 -0.271999 0.0148376 -0.150928 0.11636940000000001 0.985944 -2.16…
220.0 0.162658 0.935982 -0.184856 0.0 0.0 0.184856 0.0 0.0 0.184856 0.0669072 -0.0184429 -0.0775373 0.0 0.0 0.0775373 0.0 0.0 0.0775373 0.14781 0.976383 -2.16943e-18 0.0700875 -0.0112551 0.0 0.271599 0.922842 -0.0920124 -0.217149 -0.0257531 0.279722 -0.217248 -0.0255636 0.279635 0.542957 0.0648634 0.828048 -1.0537 -0.790306 -0.148919 -1.08681 -0.726811 -0.178182 0.22399400000000003 0.960543 -2.16…
221.0 0.0866445 0.953411 -0.0977012 0.0 0.0 0.0977012 0.0 0.0 0.0977012 0.0880063 -0.0161795 -0.0999695 0.0 0.0 0.0999695 0.0 0.0 0.0999695 0.06857776 0.985587 -2.16943e-18 0.0912846 -0.00659049 0.0 0.234861 0.936585 0.00547832 -0.236746 -0.104189 0.29553 -0.235667 -0.106243 0.296267 0.394769 0.0828797 0.59383 -0.669964 -0.712638 -0.279615 -0.651366 -0.74784 -0.268916 0.178878 0.963366 -2.16943e-…
222.0 0.108618 0.949086 -0.122722 0.0 0.0 0.122722 0.0 0.0 0.122722 -0.240141 0.0503903 0.274131 0.0 0.0 -0.274131 0.0 0.0 -0.274131 0.0914018 0.983652 -2.16943e-18 -0.249785 0.0243289 0.0 0.121173 0.950471 -0.145639 0.0251961 -0.0279136 0.125046 0.0252514 -0.0284791 0.126745 0.0477556 0.0414163 0.0353322 -0.142245 0.138822 -0.308229 -0.0880489 0.0361208 -0.267921 0.1071043 0.986819 -2.16943e-18 …
223.0 0.226098 0.91593 -0.259204 0.0 0.0 0.259204 0.0 0.0 0.259204 -0.150053 0.05364 0.17803 0.0 0.0 -0.17803 0.0 0.0 -0.17803 0.21455200000000002 0.963103 -2.16943e-18 -0.158561 0.0377244 0.0 0.243878 0.914539 -0.268338 -0.0301152 0.0372555 0.239247 -0.0299435 0.0368883 0.239665 0.178236 -0.0637754 -0.291168 -0.148362 0.45511 -0.0919212 -0.146018 0.450514 -0.0888693 0.23019699999999998 0.96324 -…
224.0 0.221779 0.917461 -0.254085 0.0 0.0 0.254085 0.0 0.0 0.254085 -0.220384 0.0775115 0.261 0.0 0.0 -0.261 0.0 0.0 -0.261 0.20999 0.964177 -2.16943e-18 -0.232737 0.054115 0.0 0.306536 0.897997 -0.242207 -0.176795 0.114927 0.261013 -0.177488 0.116236 0.247822 0.851141 0.00756104 1.35894 -2.2364 -0.329836 -0.0864983 -2.12439 -0.546388 0.0533855 0.275706 0.949831 -2.16943e-18 0.494078 -0.0270427 0…
225.0 0.231568 0.913954 -0.265703 0.0 0.0 0.265703 0.0 0.0 0.265703 -0.0540578 0.0197214 0.0642875 0.0 0.0 -0.0642875 0.0 0.0 -0.0642875 0.220335 0.961708 -2.16943e-18 -0.0571673 0.0139943 0.0 0.246368 0.915683 -0.254893 -0.0206612 -0.0129132 0.260045 -0.0203733 -0.0134418 0.260152 0.0386237 0.00336928 -0.402487 0.394647 0.0128076 -0.252516 0.394441 0.0132988 -0.253326 0.231489 0.963261 -2.16943e…
227.0 0.145603 0.940503 -0.165144 0.0 0.0 0.165144 0.0 0.0 0.165144 -0.0496842 0.0126472 0.0572779 0.0 0.0 -0.0572779 0.0 0.0 -0.0572779 0.1299647 0.979068 -2.16943e-18 -0.0519285 0.00729216 0.0 0.267973 0.927345 -0.0444884 -0.252432 -0.0468312 0.285055 -0.251495 -0.0486248 0.285833 0.590591 0.0871525 0.994087 -1.08429 -1.15842 -0.136252 -1.07834 -1.1696 -0.134048 0.213461 0.960632 -2.16943e-18 0…
228.0 0.177079 0.931877 -0.201607 0.0 0.0 0.201607 0.0 0.0 0.201607 0.100702 -0.0295821 -0.117259 0.0 0.0 0.117259 0.0 0.0 0.117259 0.16293069999999998 0.973825 -2.16943e-18 0.105693 -0.0187941 0.0 0.270453 0.920554 -0.101373 -0.215943 -0.00826261 0.282294 -0.215512 -0.00909246 0.282696 0.522476 0.0580855 0.734479 -0.914997 -0.82889 -0.0808625 -0.927949 -0.803956 -0.0938216 0.223993 0.959192 -2.1…
229.0 0.0610738 0.95773 -0.0687276 0.0 0.0 0.0687276 0.0 0.0 0.0687276 -0.0793718 0.0122266 0.089721 0.0 0.0 -0.089721 0.0 0.0 -0.089721 0.042097300000000004 0.987114 -2.16943e-18 -0.0820634 0.00353901 0.0 0.129306 0.947074 -0.179957 0.0413957 -0.00555292 0.121504 0.0430551 -0.0102594 0.119601 -0.00909882 0.0682914 -0.310574 0.261042 0.256646 -0.768917 0.344803 0.0946488 -0.6832 0.1195378 0.98607…
230.0 0.129554 0.944431 -0.146684 0.0 0.0 0.146684 0.0 0.0 0.146684 -0.457072 0.107405 0.524555 0.0 0.0 -0.524555 0.0 0.0 -0.524555 0.11320830000000001 0.981264 -2.16943e-18 -0.476716 0.0579925 0.0 -0.543019 0.852371 0.616213 0.150953 -0.297841 -0.163363 0.150331 -0.295923 -0.162226 -1.32806 -0.735069 2.01983 1.06538 -2.93433 2.02406 1.12971 -3.06797 2.17756 -0.552242 0.821114 -2.16943e-18 -1.249…
232.0 -0.0908139 0.968028 0.101558 0.0 0.0 -0.101558 0.0 0.0 -0.101558 0.326594 0.00569798 -0.364931 0.0 0.0 0.364931 0.0 0.0 0.364931 -0.113474 0.980569 -2.16943e-18 0.331396 0.0423781 0.0 -0.0520479 0.97801 0.146748 -0.0886525 -0.041137 0.0683322 -0.0899317 -0.0283241 0.0703798 0.560211 0.0560862 0.82358 -0.348645 -3.06446 1.61778 -0.163902 -2.67646 1.79997 -0.08831699999999999 0.98503 -2.16943…
233.0 -0.167297 0.963414 0.187188 0.0 0.0 -0.187188 0.0 0.0 -0.187188 0.727343 0.0752372 -0.816932 0.0 0.0 0.816932 0.0 0.0 0.816932 -0.190714 0.96731 -2.16943e-18 0.73103 0.157968 0.0 -0.133873 0.975071 0.201634 -0.0480957 -0.0661728 -0.0647501 -0.0399761 -0.0504944 0.00306941 1.21443 0.521898 1.33779 -3.05485 -2.25165 4.06851 -2.24426 -2.25943 8.21746 -0.16522199999999998 0.976392 -2.16943e-18 …
234.0 0.178582 0.931434 -0.203358 0.0 0.0 0.203358 0.0 0.0 0.203358 -0.25688 0.0759494 0.29927 0.0 0.0 -0.29927 0.0 0.0 -0.29927 0.1645086 0.973543 -2.16943e-18 -0.269666 0.0484386 0.0 0.177544 0.938446 -0.17261 -0.0267882 -0.00493426 0.182327 -0.0267686 -0.00497144 0.182343 0.164606 -0.0107316 0.139665 -0.37968 0.0667755 0.093383 -0.415401 0.135435 0.0599188 0.1584876 0.978366 -2.16943e-18 0.110…
235.0 0.150532 0.939233 -0.17083 0.0 0.0 0.17083 0.0 0.0 0.17083 -0.47959 0.124988 0.553701 0.0 0.0 -0.553701 0.0 0.0 -0.553701 0.1351179 0.97833 -2.16943e-18 -0.501579 0.0733461 0.0 -0.447533 0.902624 0.499075 0.0635679 -0.132832 -0.204435 0.0657004 -0.136739 -0.199547 -1.25657 -0.550806 1.12924 1.0272 -1.20933 -0.294352 1.11419 -1.38514 -0.133451 -0.46419800000000006 0.877861 -2.16943e-18 -1.14…
236.0 0.101841 0.950481 -0.114992 0.0 0.0 0.114992 0.0 0.0 0.114992 -0.18164 0.0366511 0.20702 0.0 0.0 -0.20702 0.0 0.0 -0.20702 0.08435605 0.984311 -2.16943e-18 -0.18877 0.0169142 0.0 0.135467 0.949357 -0.134781 -0.0101584 -0.0162979 0.136131 -0.00455454 -0.027732 0.140864 0.135386 0.0286788 0.307035 -0.659644 0.349093 -0.166719 -0.560881 0.159361 -0.0751718 0.11689920000000001 0.985262 -2.16943…
237.0 0.114157 0.947906 -0.129049 0.0 0.0 0.129049 0.0 0.0 0.129049 -0.28985 0.062738 0.331322 0.0 0.0 -0.331322 0.0 0.0 -0.331322 0.0971647 0.983072 -2.16943e-18 -0.301705 0.0313139 0.0 0.13154 0.950036 -0.127361 -0.0113282 -0.0200084 0.138054 -0.00632914 -0.0296258 0.14236 0.118319 0.0262353 0.276639 -0.580212 0.295846 -0.146232 -0.481063 0.105416 -0.0552174 0.1124112 0.985282 -2.16943e-18 0.04…
238.0 0.198905 0.925161 -0.22712 0.0 0.0 0.22712 0.0 0.0 0.22712 -0.205485 0.0661022 0.241156 0.0 0.0 -0.241156 0.0 0.0 -0.241156 0.185873 0.969442 -2.16943e-18 -0.216312 0.0441847 0.0 0.294273 0.901599 -0.233781 -0.163098 0.10013 0.264399 -0.162388 0.0987626 0.252282 0.759559 0.00907528 1.17409 -2.01082 -0.188976 -0.11452 -1.93346 -0.338567 -0.0223694 0.26424000000000003 0.952002 -2.16943e-18 0.…
239.0 -0.0886072 0.968064 0.0990926 0.0 0.0 -0.0990926 0.0 0.0 -0.0990926 0.539466 0.00808136 -0.602765 0.0 0.0 0.602765 0.0 0.0 0.602765 -0.11123399999999999 0.980852 -2.16943e-18 0.547546 0.0686471 0.0 -0.0592223 0.973801 0.121286 -0.0709179 -0.0259567 -0.0290468 -0.0640942 -0.000896737 -0.00133043 1.12918 0.311689 1.6077 -3.95147 -0.293804 1.71589 -3.06138 -0.58891 4.7817 -0.09160700000000001 …
240.0 0.0769546 0.955137 -0.0867049 0.0 0.0 0.0867049 0.0 0.0 0.0867049 -0.120499 0.020786 0.136611 0.0 0.0 -0.136611 0.0 0.0 -0.136611 0.058533 0.986257 -2.16943e-18 -0.124834 0.00763385 0.0 0.128912 0.951225 -0.10957 -0.0300247 -0.015468 0.127086 -0.0229863 -0.0280673 0.142737 0.104347 0.0110067 0.347898 -0.505134 0.0115167 0.131973 -0.525877 0.0521984 0.107757 0.1069224 0.985045 -2.16943e-18 0…
241.0 0.320258 0.876068 -0.373502 0.0 0.0 0.373502 0.0 0.0 0.373502 -0.304509 0.149965 0.379219 0.0 0.0 -0.379219 0.0 0.0 -0.379219 0.314746 0.933125 -2.16943e-18 -0.32638 0.118352 0.0 0.313915 0.887127 -0.358814 -0.0380493 0.067403 0.284258 -0.0377252 0.066779 0.28462 -0.275353 0.456536 0.0946455 0.136271 0.615442 -2.82488 0.235412 0.424183 -2.71443 0.305105 0.943863 -2.16943e-18 -0.241287 0.427…
242.0 -0.0471256 0.967724 0.0527432 0.0 0.0 -0.0527432 0.0 0.0 -0.0527432 0.0382581 -0.00120056 -0.0427635 0.0 0.0 0.0427635 0.0 0.0 0.0427635 -0.06902399999999999 0.985154 -2.16943e-18 0.0390298 0.00306513 0.0 -0.503264 0.874229 0.567717 0.099822 -0.200684 -0.236952 0.104031 -0.209289 -0.226661 -1.2515 -0.558203 1.59514 0.84047 -1.96109 1.39046 0.61806 -1.51266 0.977816 -0.516158 0.844687 -2.169…
243.0 0.173808 0.932831 -0.197801 0.0 0.0 0.197801 0.0 0.0 0.197801 -0.230247 0.066686 0.267806 0.0 0.0 -0.267806 0.0 0.0 -0.267806 0.1594988 0.974428 -2.16943e-18 -0.241552 0.0420044 0.0 0.210068 0.925316 -0.243775 -0.016976 0.0430482 0.198829 -0.0204655 0.0499449 0.185499 0.175183 -0.0555762 -0.129512 -0.111347 0.054145 0.201842 -0.289778 0.398682 0.0117326 0.196997 0.971281 -2.16943e-18 0.1632…
245.0 0.191824 0.927407 -0.218821 0.0 0.0 0.218821 0.0 0.0 0.218821 -0.180087 0.056287 0.210794 0.0 0.0 -0.210794 0.0 0.0 -0.210794 0.178422 0.970932 -2.16943e-18 -0.189392 0.0370511 0.0 0.30177 0.904035 -0.201695 -0.199406 0.0891445 0.263219 -0.198948 0.0882808 0.263607 0.820764 0.0344784 1.41012 -2.08123 -0.649002 -0.0130078 -2.08705 -0.637869 -0.0197115 0.26521100000000003 0.952762 -2.16943e-1…
246.0 -0.0450027 0.967655 0.0503702 0.0 0.0 -0.0503702 0.0 0.0 -0.0503702 0.179046 -0.0060439 -0.200146 0.0 0.0 0.200146 0.0 0.0 0.200146 -0.06685799999999999 0.985321 -2.16943e-18 0.182705 0.0139122 0.0 0.135345 0.963881 0.362036 -0.389981 -0.327174 0.328567 -0.392209 -0.323012 0.32845 0.141077 0.0787098 0.322815 -0.0778423 -0.731674 -0.410921 -0.0999964 -0.691672 -0.409618 0.0497435 0.943879 -2…
247.0 -0.0426159 0.967571 0.047702 0.0 0.0 -0.047702 0.0 0.0 -0.047702 0.150977 -0.00549974 -0.168785 0.0 0.0 0.168785 0.0 0.0 0.168785 -0.064422 0.985503 -2.16943e-18 0.154108 0.0113212 0.0 -0.491709 0.880181 0.559952 0.100509 -0.215151 -0.20488 0.0990341 -0.212808 -0.210286 -1.2821 -0.594898 1.45523 1.02481 -1.88844 1.00306 1.05748 -1.95275 1.05215 -0.505362 0.851054 -2.16943e-18 -1.18784 -0.67…
248.0 -0.00745795 0.965597 0.00835877 0.0 0.0 -0.00835877 0.0 0.0 -0.00835877 0.153829 -0.0116756 -0.172354 0.0 0.0 0.172354 0.0 0.0 0.172354 -0.028456999999999996 0.987435 -2.16943e-18 0.157699 0.0053619 0.0 0.169273 0.96135 0.305958 -0.387174 -0.289683 0.318736 -0.385118 -0.293506 0.317422 0.280282 0.112139 0.622205 -0.476011 -0.860745 -0.561506 -0.522684 -0.774324 -0.570319 0.08459828 0.94989 …
249.0 0.187295 0.928809 -0.213524 0.0 0.0 0.213524 0.0 0.0 0.213524 -0.358978 0.110117 0.419499 0.0 0.0 -0.419499 0.0 0.0 -0.419499 0.1736606 0.971851 -2.16943e-18 -0.377293 0.0717377 0.0 0.138068 0.947305 -0.158763 0.0115026 -0.0151558 0.137504 0.0130613 -0.0180561 0.139003 0.0537503 0.0511463 -0.115631 0.0753509 0.0418492 -0.419978 0.101961 -0.00908311 -0.396712 0.1231942 0.985043 -2.16943e-18 …
250.0 -0.0133389 0.966024 0.0149464 0.0 0.0 -0.0149464 0.0 0.0 -0.0149464 0.12671 -0.00877819 -0.141902 0.0 0.0 0.141902 0.0 0.0 0.141902 -0.034484 0.98721 -2.16943e-18 0.129804 0.00526974 0.0 0.13119 0.949933 -0.141529 0.00433731 -0.0200722 0.130831 0.0089651 -0.0280198 0.134563 0.108564 0.0338717 0.20473 -0.457209 0.243306 -0.211482 -0.363689 0.0639411 -0.127509 0.1146529 0.986212 -2.16943e-18 …
252.0 0.104498 0.949941 -0.118021 0.0 0.0 0.118021 0.0 0.0 0.118021 -0.0518358 0.0106229 0.0591151 0.0 0.0 -0.0591151 0.0 0.0 -0.0591151 0.0871174 0.984059 -2.16943e-18 -0.0538891 0.00499314 0.0 0.259035 0.926341 -0.0464041 -0.251034 -0.0278189 0.292311 -0.250156 -0.0301134 0.293128 0.543403 0.0705219 0.792411 -0.907158 -1.00379 -0.078601 -0.916096 -0.986145 -0.0908735 0.20542500000000002 0.95966…
253.0 0.140804 0.94171 -0.159615 0.0 0.0 0.159615 0.0 0.0 0.159615 -0.431676 0.107346 0.496961 0.0 0.0 -0.496961 0.0 0.0 -0.496961 0.12495 0.979758 -2.16943e-18 -0.450891 0.060777 0.0 -0.486329 0.884082 0.545781 0.0965143 -0.195652 -0.201154 0.0981397 -0.199019 -0.196942 -1.27184 -0.540264 1.63377 0.869202 -2.07389 1.38991 0.924613 -2.1883 1.51914 -0.5001099999999999 0.856356 -2.16943e-18 -1.1966…
254.0 0.144821 0.940702 -0.164242 0.0 0.0 0.164242 0.0 0.0 0.164242 -0.296341 0.0751492 0.341555 0.0 0.0 -0.341555 0.0 0.0 -0.341555 0.1291469 0.979183 -2.16943e-18 -0.309694 0.0432047 0.0 0.136704 0.947251 -0.156788 0.0129609 -0.0182703 0.140227 0.0145544 -0.0212398 0.140541 0.087412 0.0425373 0.0247024 -0.140542 0.0743671 -0.294014 -0.101348 -0.00131509 -0.255505 0.1218377 0.9848 -2.16943e-18 0…
255.0 0.0723483 0.95592 -0.0814851 0.0 0.0 0.0814851 0.0 0.0 0.0814851 -0.16274 0.0271986 0.184337 0.0 0.0 -0.184337 0.0 0.0 -0.184337 0.0537624 0.986536 -2.16943e-18 -0.168497 0.00942141 0.0 0.126662 0.949643 -0.156675 0.0261124 -0.0201276 0.123572 0.0302896 -0.0273301 0.120585 0.0542061 0.05119 0.0133387 -0.0576034 0.0222121 -0.340151 -0.0533854 0.0132534 -0.330863 0.113558 0.986902 -2.16943e-1…
256.0 0.0340758 0.961469 -0.0382762 0.0 0.0 0.0382762 0.0 0.0 0.0382762 -0.0513548 0.00631687 0.0578066 0.0 0.0 -0.0578066 0.0 0.0 -0.0578066 0.014230900000000005 0.987891 -2.16943e-18 -0.0529178 0.000669295 0.0 0.133868 0.950524 -0.117007 -0.0272267 -0.0152253 0.138344 -0.0211017 -0.027313 0.144 0.112131 0.0150979 0.325436 -0.42187 -0.110947 0.142071 -0.493822 0.0271315 0.0768456 0.1124660000000…
257.0 0.133055 0.943601 -0.150704 0.0 0.0 0.150704 0.0 0.0 0.150704 0.0489775 -0.0117169 -0.0562622 0.0 0.0 0.0562622 0.0 0.0 0.0562622 0.11686060000000001 0.980812 -2.16943e-18 0.0511058 -0.00642559 0.0 0.18687 0.932259 -0.228865 -0.000742452 0.0380707 0.166435 0.000528844 0.0356147 0.167775 0.146433 -0.00896159 -0.142322 -0.0104052 -0.00309391 -0.0399583 -0.0404739 0.0550042 -0.071474 0.1751952…
258.0 0.121711 0.946237 -0.137692 0.0 0.0 0.137692 0.0 0.0 0.137692 0.156314 -0.0352513 -0.179021 0.0 0.0 0.179021 0.0 0.0 0.179021 0.10503180000000001 0.982221 -2.16943e-18 0.162866 -0.018328 0.0 0.248437 0.934044 0.0388877 -0.296987 -0.090825 0.307657 -0.296783 -0.0912132 0.307803 0.551043 0.113349 0.875106 -0.68639 -1.56939 -0.203248 -0.748991 -1.44987 -0.249757 0.184247 0.958252 -2.16943e-18 …
259.0 0.23019 0.914456 -0.264064 0.0 0.0 0.264064 0.0 0.0 0.264064 -0.215562 0.0782411 0.256201 0.0 0.0 -0.256201 0.0 0.0 -0.256201 0.218877 0.962063 -2.16943e-18 -0.227917 0.055397 0.0 0.297494 0.902795 -0.226434 -0.168422 0.0894568 0.263337 -0.168173 0.0889741 0.26363 0.732852 0.00575334 1.11025 -1.96022 -0.0949722 -0.177476 -1.94021 -0.133679 -0.153976 0.266037 0.952774 -2.16943e-18 0.428916 -…
260.0 -0.00414674 0.96534 0.00464827 0.0 0.0 -0.00464827 0.0 0.0 -0.00464827 -0.327455 0.0260762 0.366995 0.0 0.0 -0.366995 0.0 0.0 -0.366995 -0.025062 0.987544 -2.16943e-18 -0.33583 -0.0101711 0.0 -0.0114836 0.966638 0.029269 -0.0247169 0.000492178 0.000876701 -0.0228684 0.00832413 -0.00545424 -0.163314 0.0676636 0.973529 -1.10502 0.0261392 0.106924 -0.811903 -0.0848613 -0.0753603 -0.035953 0.98…
261.0 0.0297549 0.96199 -0.0334138 0.0 0.0 0.0334138 0.0 0.0 0.0334138 0.131801 -0.0155619 -0.148273 0.0 0.0 0.148273 0.0 0.0 0.148273 0.0097796 0.987936 -2.16943e-18 0.13574 -0.00105672 0.0 0.18646 0.953148 0.199023 -0.323657 -0.229363 0.319132 -0.324187 -0.228406 0.31963 0.314659 0.096225 0.562073 -0.548063 -0.701655 -0.424721 -0.56179 -0.676301 -0.427444 0.1117281 0.956325 -2.16943e-18 0.21557…
262.0 0.145356 0.940566 -0.164858 0.0 0.0 0.164858 0.0 0.0 0.164858 -0.102392 0.0260329 0.118033 0.0 0.0 -0.118033 0.0 0.0 -0.118033 0.1297057 0.979105 -2.16943e-18 -0.107014 0.0149965 0.0 0.275741 0.91388 -0.131013 -0.222546 0.0487246 0.280322 -0.22207 0.0477806 0.281006 0.665751 0.0220009 1.03674 -1.5013 -0.688447 0.127489 -1.45377 -0.780558 0.180787 0.23164400000000002 0.955864 -2.16943e-18 0.…
263.0 0.0517224 0.95912 -0.0581653 0.0 0.0 0.0581653 0.0 0.0 0.0581653 -0.219143 0.0313915 0.247328 0.0 0.0 -0.247328 0.0 0.0 -0.247328 0.0324344 0.987479 -2.16943e-18 -0.226309 0.00736587 0.0 -0.508971 0.870276 0.580029 0.109355 -0.227224 -0.228683 0.110612 -0.229994 -0.222616 -1.26028 -0.607679 1.69688 0.625659 -1.62939 0.707925 0.613731 -1.60364 0.680205 -0.521388 0.839864 -2.16943e-18 -1.1942…
264.0 0.025166 0.96252 -0.0282529 0.0 0.0 0.0282529 0.0 0.0 0.0282529 0.00180435 -0.000203606 -0.00202864 0.0 0.0 0.00202864 0.0 0.0 0.00202864 0.005054900000000001 0.987961 -2.16943e-18 0.00185721 -4.87323e-06 0.0 0.126988 0.950273 -0.135904 0.00776024 -0.0269688 0.133649 0.00905261 -0.0299776 0.13372 0.084972 0.034935 0.151669 -0.316987 0.138653 -0.198044 -0.254936 0.0190878 -0.139023 0.1103206…
265.0 -0.0140675 0.966074 0.0157623 0.0 0.0 -0.0157623 0.0 0.0 -0.0157623 -0.0817455 0.00559612 0.0915408 0.0 0.0 -0.0915408 0.0 0.0 -0.0915408 -0.03523 0.98718 -2.16943e-18 -0.0837339 -0.00346784 0.0 -0.499222 0.874157 0.563597 0.102668 -0.202613 -0.254251 0.106078 -0.209737 -0.244968 -1.26842 -0.621312 1.46199 0.963404 -1.74037 0.594098 1.00669 -1.82968 0.707354 -0.5120079999999999 0.8451 -2.16…
267.0 -0.163138 0.963834 0.182518 0.0 0.0 -0.182518 0.0 0.0 -0.182518 0.33521 0.033093 -0.376321 0.0 0.0 0.376321 0.0 0.0 0.376321 -0.186533 0.968203 -2.16943e-18 0.337086 0.0711945 0.0 -0.515127 0.868869 0.575856 0.113242 -0.215069 -0.215166 0.109136 -0.205665 -0.219225 -1.26767 -0.587024 1.72845 0.935312 -2.37587 1.76114 0.601843 -1.69499 1.0386 -0.526948 0.839291 -2.16943e-18 -1.19918 -0.71094…
268.0 0.124531 0.945596 -0.140922 0.0 0.0 0.140922 0.0 0.0 0.140922 -0.121877 0.0278993 0.139685 0.0 0.0 -0.139685 0.0 0.0 -0.139685 0.1079703 0.981886 -2.16943e-18 -0.127032 0.0147112 0.0 0.266344 0.919148 -0.0999715 -0.225183 0.0128743 0.28914 -0.224433 0.0114322 0.289879 0.617517 0.0457872 0.941461 -1.36873 -0.617305 -0.064904 -1.37114 -0.612621 -0.0684165 0.21940900000000002 0.957815 -2.16943…
269.0 0.0977989 0.951287 -0.110387 0.0 0.0 0.110387 0.0 0.0 0.110387 -0.0565935 0.0111484 0.0644421 0.0 0.0 -0.0644421 0.0 0.0 -0.0644421 0.0801559 0.984677 -2.16943e-18 -0.058785 0.00499447 0.0 0.260418 0.932961 0.000401743 -0.270746 -0.0850128 0.293541 -0.270493 -0.086173 0.292551 0.573441 0.118424 0.98534 -0.90481 -1.4087 -0.284115 -0.950767 -1.32081 -0.319434 0.200807 0.961407 -2.16943e-18 0.…
270.0 0.150725 0.939183 -0.171053 0.0 0.0 0.171053 0.0 0.0 0.171053 -0.195616 0.051027 0.225858 0.0 0.0 -0.225858 0.0 0.0 -0.225858 0.1353198 0.9783 -2.16943e-18 -0.20459 0.0299639 0.0 0.163981 0.93989 -0.190712 0.0139616 -0.0139273 0.16817 0.0141527 -0.0142831 0.168268 0.108553 0.0466406 -0.0443773 -0.110228 0.122008 -0.389067 -0.0946168 0.0922012 -0.375881 0.1507053 0.980514 -2.16943e-18 0.1004…
271.0 0.219415 0.918289 -0.251288 0.0 0.0 0.251288 0.0 0.0 0.251288 -0.853 0.297331 1.00922 0.0 0.0 -1.00922 0.0 0.0 -1.00922 0.20749499999999999 0.964753 -2.16943e-18 -0.900514 0.20673 0.0 -0.499685 0.866058 0.595552 0.163725 -0.385664 -0.184547 0.168533 -0.388276 -0.148503 -1.50643 -0.923571 2.16945 1.46462 -3.51854 0.324687 1.18641 -2.70389 0.154648 -0.510907 0.836281 -2.16943e-18 -1.40809 -1.…
272.0 0.094914 0.95185 -0.107103 0.0 0.0 0.107103 0.0 0.0 0.107103 -0.108754 0.0210528 0.123757 0.0 0.0 -0.123757 0.0 0.0 -0.123757 0.07715983 0.984927 -2.16943e-18 -0.112924 0.00922078 0.0 0.243541 0.933801 0.00613424 -0.256352 -0.0896365 0.292525 -0.259216 -0.0841063 0.301886 0.49203 0.0648795 0.776881 -0.716516 -1.23345 0.0201489 -0.813656 -1.04959 -0.0380094 0.18538500000000002 0.961045 -2.16…
273.0 0.115205 0.947678 -0.130247 0.0 0.0 0.130247 0.0 0.0 0.130247 -0.104566 0.0227646 0.119559 0.0 0.0 -0.119559 0.0 0.0 -0.119559 0.0982563 0.982958 -2.16943e-18 -0.108858 0.0114302 0.0 0.246444 0.931767 -0.00658931 -0.258889 -0.0657595 0.298971 -0.257124 -0.0691565 0.300508 0.517714 0.0776667 0.793549 -0.852121 -1.05297 -0.108033 -0.836356 -1.08287 -0.0997989 0.18929800000000002 0.960535 -2.1…
275.0 -0.0565837 0.967971 0.0633135 0.0 0.0 -0.0633135 0.0 0.0 -0.0633135 0.0735352 -0.00152975 -0.0821721 0.0 0.0 0.0821721 0.0 0.0 0.0821721 -0.078667 0.984345 -2.16943e-18 0.0749313 0.00668221 0.0 -0.479417 0.883745 0.545429 0.0859816 -0.182682 -0.263547 0.0868984 -0.185007 -0.258654 -1.231 -0.517401 1.40801 0.674083 -1.29898 0.756873 0.739418 -1.42895 0.874611 -0.493983 0.855303 -2.16943e-18 …
276.0 0.183858 0.929856 -0.20951 0.0 0.0 0.20951 0.0 0.0 0.20951 -0.421048 0.127309 0.491432 0.0 0.0 -0.491432 0.0 0.0 -0.491432 0.1700489 0.97253 -2.16943e-18 -0.442322 0.0822638 0.0 -0.438184 0.904317 0.489738 0.0606519 -0.126023 -0.233046 0.0572421 -0.119159 -0.23748 -1.216 -0.517082 1.10003 1.01745 -1.2477 -0.207917 0.931267 -1.07343 -0.369524 -0.45533700000000005 0.880149 -2.16943e-18 -1.114…
278.0 0.0752295 0.955433 -0.0847496 0.0 0.0 0.0847496 0.0 0.0 0.0847496 -0.178752 0.0304748 0.202585 0.0 0.0 -0.202585 0.0 0.0 -0.202585 0.05674610000000001 0.986364 -2.16943e-18 -0.185143 0.0109585 0.0 0.148034 0.943651 -0.181857 0.0167291 -0.000715896 0.138049 0.0160451 0.00163062 0.13184 0.0799858 0.0454533 -0.127251 0.0866314 -0.0192762 -0.356499 0.0910394 -0.0277304 -0.352775 0.1352205 0.983…
279.0 0.101397 0.950571 -0.114485 0.0 0.0 0.114485 0.0 0.0 0.114485 -0.0864073 0.0173896 0.0984708 0.0 0.0 -0.0984708 0.0 0.0 -0.0984708 0.08389366000000001 0.984352 -2.16943e-18 -0.0897945 0.00799986 0.0 0.236892 0.933164 -0.000330745 -0.25296 -0.0686552 0.302152 -0.25143 -0.0719352 0.30225 0.478721 0.059344 0.697725 -0.841777 -0.813968 -0.0719526 -0.847445 -0.802688 -0.0808647 0.180223000000000…
280.0 0.0798035 0.954641 -0.0899357 0.0 0.0 0.0899357 0.0 0.0 0.0899357 0.206679 -0.03634 -0.234447 0.0 0.0 0.234447 0.0 0.0 0.234447 0.0614849 0.986071 -2.16943e-18 0.214192 -0.013793 0.0 0.105513 0.95259 -0.069897 -0.0583791 -0.00338206 0.131543 -0.0526973 -0.00173893 0.129698 0.452219 -0.0181835 0.538876 -0.678598 -0.864922 0.978151 -0.417472 -1.37024 1.25314 0.07908075 0.982867 -2.16943e-18 0…
281.0 0.17049 0.933785 -0.193943 0.0 0.0 0.193943 0.0 0.0 0.193943 -0.0184173 0.00525726 0.021398 0.0 0.0 -0.021398 0.0 0.0 -0.021398 0.1560182 0.975026 -2.16943e-18 -0.019313 0.00328171 0.0 0.277146 0.906281 -0.227598 -0.136041 0.0762379 0.265285 -0.135514 0.0752208 0.265891 0.70216 -0.0201927 1.08613 -2.08815 0.225625 -0.0733106 -2.08407 0.217718 -0.0683527 0.249365 0.955042 -2.16943e-18 0.3930…
282.0 0.239079 0.911176 -0.27465 0.0 0.0 0.27465 0.0 0.0 0.27465 -0.149056 0.0558948 0.177851 0.0 0.0 -0.177851 0.0 0.0 -0.177851 0.22828199999999998 0.959725 -2.16943e-18 -0.1578 0.0401284 0.0 0.232519 0.91981 -0.249892 -0.0135383 -0.00365667 0.240879 -0.0133066 -0.00410106 0.241097 0.172952 -0.00269859 0.0902219 -0.564933 0.525831 -0.277692 -0.578295 0.551486 -0.289872 0.21864299999999998 0.966…
283.0 0.205863 0.922892 -0.235297 0.0 0.0 0.235297 0.0 0.0 0.235297 -0.160634 0.0531272 0.189023 0.0 0.0 -0.189023 0.0 0.0 -0.189023 0.19319999999999998 0.967914 -2.16943e-18 -0.169261 0.0360178 0.0 0.23243 0.917607 -0.279095 -0.0111162 0.0509359 0.213337 -0.0108232 0.0503703 0.213655 0.235623 -0.0709094 -0.093466 -0.302318 0.202605 0.178081 -0.289449 0.177727 0.192143 0.222204 0.966418 -2.16943e…
284.0 0.00661118 0.964418 -0.00741473 0.0 0.0 0.00741473 0.0 0.0 0.00741473 0.188188 -0.0172728 -0.21113 0.0 0.0 0.21113 0.0 0.0 0.21113 -0.014021599999999995 0.987812 -2.16943e-18 0.193258 0.00352044 0.0 0.18406 0.956485 0.284707 -0.411443 -0.235652 0.323394 -0.40772 -0.242471 0.330614 0.474771 0.112996 0.997892 -1.2398 -0.634513 -0.53389 -1.25784 -0.60029 -0.542496 0.09791760000000001 0.948406 …
285.0 0.192426 0.927219 -0.219525 0.0 0.0 0.219525 0.0 0.0 0.219525 -0.0922967 0.0289191 0.108058 0.0 0.0 -0.108058 0.0 0.0 -0.108058 0.17905500000000002 0.970808 -2.16943e-18 -0.0970734 0.0190617 0.0 0.21081 0.924669 -0.25499 0.00920411 0.0147288 0.20751 0.00968079 0.0137962 0.208073 0.225021 -0.0202106 0.0987852 -0.730145 0.694247 -0.247165 -0.702082 0.640044 -0.218145 0.20077699999999998 0.970…
286.0 -0.0461445 0.967693 0.0516465 0.0 0.0 -0.0516465 0.0 0.0 -0.0516465 0.433551 -0.014081 -0.484624 0.0 0.0 0.484624 0.0 0.0 0.484624 -0.06802299999999999 0.985232 -2.16943e-18 0.442349 0.034251 0.0 -0.0196136 0.971271 0.076877 -0.0809718 -0.00718749 0.00695845 -0.0744597 0.0213318 0.019283 1.02251 0.217427 1.58355 -4.01313 -0.169268 1.72042 -3.12335 -0.0359537 3.63503 -0.052053 0.986 -2.16943…
287.0 -0.038733 0.967421 0.0433608 0.0 0.0 -0.0433608 0.0 0.0 -0.0433608 -0.0477562 0.00194727 0.0533981 0.0 0.0 -0.0533981 0.0 0.0 -0.0533981 -0.060457 0.985786 -2.16943e-18 -0.0487698 -0.00336996 0.0 -0.504344 0.871199 0.561553 0.0994737 -0.17843 -0.280139 0.100876 -0.181256 -0.277457 -1.25753 -0.609847 1.47625 0.975692 -1.83692 0.740949 0.954308 -1.7951 0.714969 -0.516797 0.842416 -2.16943e-18…
288.0 0.0287382 0.962109 -0.0322702 0.0 0.0 0.0322702 0.0 0.0 0.0322702 0.0832751 -0.00973586 -0.0936696 0.0 0.0 0.0936696 0.0 0.0 0.0936696 0.008732600000000007 0.987944 -2.16943e-18 0.0857527 -0.000569505 0.0 0.244886 0.935416 0.00191987 -0.247211 -0.100955 0.293606 -0.246773 -0.101576 0.293003 0.486806 0.0970842 0.814912 -0.870779 -0.96564 -0.284435 -0.867807 -0.971253 -0.28323 0.187737 0.9629…
289.0 0.140165 0.941869 -0.158879 0.0 0.0 0.158879 0.0 0.0 0.158879 -0.439182 0.108869 0.50551 0.0 0.0 -0.50551 0.0 0.0 -0.50551 0.1242829 0.979848 -2.16943e-18 -0.458693 0.0614853 0.0 -0.459405 0.894602 0.508958 0.0850085 -0.159478 -0.229145 0.0848521 -0.159148 -0.227109 -1.24742 -0.527624 1.35047 1.04945 -1.82602 0.701607 1.01518 -1.75569 0.631679 -0.47430100000000003 0.869866 -2.16943e-18 -1.1…
290.0 -0.015917 0.966199 0.0178333 0.0 0.0 -0.0178333 0.0 0.0 -0.0178333 -0.0821651 0.00545391 0.0919978 0.0 0.0 -0.0919978 0.0 0.0 -0.0919978 -0.03712499999999999 0.987099 -2.16943e-18 -0.0841445 -0.00365941 0.0 -0.514941 0.866633 0.584489 0.115683 -0.233167 -0.23262 0.116859 -0.235628 -0.229543 -1.27743 -0.642223 1.62782 0.901311 -1.94943 0.949743 1.09457 -2.34541 1.38378 -0.526732 0.836216 -2.…
291.0 0.0194594 0.963145 -0.0218394 0.0 0.0 0.0218394 0.0 0.0 0.0218394 0.0423942 -0.00450867 -0.0476304 0.0 0.0 0.0476304 0.0 0.0 0.0476304 -0.0008167000000000035 0.987957 -2.16943e-18 0.0436054 0.00016525 0.0 0.135779 0.947046 -0.163402 0.0196825 -0.0135569 0.131472 0.021417 -0.0191383 0.137653 0.0314306 0.053091 -0.194988 0.162455 0.0932199 -0.502219 0.184265 0.0513884 -0.481487 0.122187 0.985…
292.0 -0.0210264 0.966524 0.0235531 0.0 0.0 -0.0235531 0.0 0.0 -0.0235531 0.16461 -0.00998103 -0.184242 0.0 0.0 0.184242 0.0 0.0 0.184242 -0.042355000000000004 0.986857 -2.16943e-18 0.168469 0.00829236 0.0 0.161518 0.961651 0.331107 -0.396685 -0.307378 0.31497 -0.393482 -0.313233 0.321517 0.206507 0.077792 0.467834 -0.220364 -0.901647 -0.367153 -0.299089 -0.755438 -0.383775 0.075350917 0.946513 -…
293.0 0.120004 0.94662 -0.135737 0.0 0.0 0.135737 0.0 0.0 0.135737 0.151099 -0.0337649 -0.172972 0.0 0.0 0.172972 0.0 0.0 0.172972 0.1032534 0.98242 -2.16943e-18 0.157397 -0.0174012 0.0 0.24204 0.933424 0.0307841 -0.287468 -0.0791686 0.308875 -0.284816 -0.0842455 0.31094 0.532592 0.0811231 0.819125 -0.784444 -1.26983 -0.0659748 -0.794493 -1.25058 -0.0783361 0.179764 0.958294 -2.16943e-18 0.366018…
294.0 0.116349 0.947428 -0.131556 0.0 0.0 0.131556 0.0 0.0 0.131556 -0.330638 0.0724351 0.378154 0.0 0.0 -0.378154 0.0 0.0 -0.378154 0.0994474 0.982832 -2.16943e-18 -0.34426 0.0366033 0.0 0.277896 0.909824 -0.170215 -0.195525 0.0695373 0.273606 -0.196213 0.0703649 0.27518 0.688598 0.0125397 1.10425 -1.69937 -0.505462 0.120683 -1.69717 -0.508935 0.118792 0.239618 0.95504 -2.16943e-18 0.406183 -0.0…
295.0 0.0764249 0.955229 -0.0861045 0.0 0.0 0.0861045 0.0 0.0 0.0861045 -0.0997692 0.0171484 0.113098 0.0 0.0 -0.113098 0.0 0.0 -0.113098 0.0579843 0.98629 -2.16943e-18 -0.103352 0.00625789 0.0 0.250571 0.934356 0.00917737 -0.269687 -0.0872934 0.294954 -0.267249 -0.0890473 0.295176 0.529001 0.103412 0.885201 -0.820796 -1.28959 -0.213181 -0.79455 -1.34088 -0.191616 0.19090400000000002 0.961572 -2.…
296.0 0.106687 0.949489 -0.120518 0.0 0.0 0.120518 0.0 0.0 0.120518 0.0907087 -0.0188254 -0.1035 0.0 0.0 0.1035 0.0 0.0 0.1035 0.0893932 0.983845 -2.16943e-18 0.0943284 -0.00897767 0.0 0.23512 0.937883 0.0181783 -0.24354 -0.116983 0.294916 -0.242975 -0.118096 0.295539 0.409758 0.0865604 0.64037 -0.744544 -0.693393 -0.322562 -0.767464 -0.649857 -0.337691 0.177457 0.963329 -2.16943e-18 0.271459 0.0…
297.0 0.169179 0.934158 -0.192421 0.0 0.0 0.192421 0.0 0.0 0.192421 -0.310755 0.0881942 0.36089 0.0 0.0 -0.36089 0.0 0.0 -0.36089 0.154644 0.975259 -2.16943e-18 -0.32581 0.0548522 0.0 0.151956 0.946239 -0.130321 -0.0339025 -0.0176896 0.161974 -0.0304576 -0.0242983 0.165064 0.0847904 -0.00311722 0.140773 -0.358304 0.200443 0.00792297 -0.324178 0.134843 0.0399152 0.1299841 0.982253 -2.16943e-18 0.0…
298.0 0.248075 0.907747 -0.285405 0.0 0.0 0.285405 0.0 0.0 0.285405 -0.104564 0.0404987 0.125276 0.0 0.0 -0.125276 0.0 0.0 -0.125276 0.23781200000000002 0.957246 -2.16943e-18 -0.110842 0.0294599 0.0 0.246499 0.914906 -0.258504 -0.0194958 -0.00844439 0.259633 -0.0193202 -0.00878483 0.259817 0.0583544 0.0705081 0.369723 -0.424122 -0.012886 -0.283267 -0.434087 0.00621573 -0.292248 0.2320980000000000…
299.0 0.169751 0.933995 -0.193085 0.0 0.0 0.193085 0.0 0.0 0.193085 -0.31166 0.0886747 0.36201 0.0 0.0 -0.36201 0.0 0.0 -0.36201 0.15524310000000002 0.975158 -2.16943e-18 -0.326785 0.0552393 0.0 0.12866 0.950464 -0.139386 0.00738444 -0.024503 0.130182 0.0109895 -0.0314122 0.133334 0.100159 0.0327602 0.205393 -0.41726 0.182088 -0.174795 -0.329166 0.0132595 -0.0968741 0.11223920000000001 0.986514 -…
300.0 -0.0774074 0.968162 0.0865796 0.0 0.0 -0.0865796 0.0 0.0 -0.0865796 0.379058 0.000934796 -0.42349 0.0 0.0 0.42349 0.0 0.0 0.42349 -0.09985899999999999 0.982206 -2.16943e-18 0.385267 0.0434126 0.0 -0.0277186 0.97988 0.153107 -0.129812 -0.0562605 0.104254 -0.128183 -0.0295892 0.125906 0.760999 0.066361 1.26244 -1.36247 -3.12134 1.70011 -0.830372 -2.95095 2.35482 -0.069645 0.986034 -2.16943e-1…
301.0 0.149328 0.939546 -0.16944 0.0 0.0 0.16944 0.0 0.0 0.16944 -0.0254799 0.00660263 0.0294067 0.0 0.0 -0.0294067 0.0 0.0 -0.0294067 0.1338584 0.978513 -2.16943e-18 -0.026644 0.00385833 0.0 0.293797 0.915297 -0.109457 -0.250479 0.0207302 0.278044 -0.250674 0.0211044 0.277852 0.759243 0.0883885 1.3027 -1.7372 -0.898948 -0.287309 -1.68295 -1.00341 -0.232135 0.24426799999999999 0.956118 -2.16943e-…
302.0 -0.00493979 0.965403 0.00553706 0.0 0.0 -0.00553706 0.0 0.0 -0.00553706 -0.113957 0.00897283 0.127708 0.0 0.0 -0.127708 0.0 0.0 -0.127708 -0.025874999999999995 0.987519 -2.16943e-18 -0.11686 -0.00364326 0.0 -0.493335 0.877458 0.560314 0.0991334 -0.20506 -0.245057 0.0982358 -0.203354 -0.245442 -1.25511 -0.562549 1.53432 0.639364 -1.38703 0.683131 0.858547 -1.82998 1.11191 -0.506778 0.848293 …
303.0 0.0873226 0.953286 -0.0984716 0.0 0.0 0.0984716 0.0 0.0 0.0984716 0.195327 -0.0360655 -0.221911 0.0 0.0 0.221911 0.0 0.0 0.221911 0.06928119 0.985536 -2.16943e-18 0.202621 -0.0147856 0.0 0.236376 0.941806 0.129203 -0.353772 -0.141433 0.317257 -0.355019 -0.139044 0.31651 0.601201 0.12892 1.05158 -0.894664 -1.62977 -0.380814 -1.04998 -1.33543 -0.469795 0.16132269999999999 0.955405 -2.16943e-1…
304.0 0.216687 0.919235 -0.248061 0.0 0.0 0.248061 0.0 0.0 0.248061 -0.128098 0.0441884 0.151389 0.0 0.0 -0.151389 0.0 0.0 -0.151389 0.204615 0.965409 -2.16943e-18 -0.135182 0.0305747 0.0 0.22519 0.923224 -0.223373 -0.0340951 -0.00105137 0.235457 -0.0339725 -0.0012868 0.235573 0.151198 -0.0361386 0.00628817 -0.262884 0.131472 0.104882 -0.255872 0.11799 0.111555 0.207511 0.96822 -2.16943e-18 0.121…
305.0 0.189901 0.928006 -0.216571 0.0 0.0 0.216571 0.0 0.0 0.216571 -0.256163 0.0794326 0.299631 0.0 0.0 -0.299631 0.0 0.0 -0.299631 0.1764 0.971325 -2.16943e-18 -0.269327 0.0520601 0.0 0.289606 0.907392 -0.188347 -0.187975 0.0676298 0.261549 -0.187412 0.0665425 0.262158 0.714782 0.00542084 1.17489 -1.71208 -0.683363 0.231216 -1.69777 -0.710937 0.24631 0.253084 0.954279 -2.16943e-18 0.420518 -0.0…
306.0 0.2224 0.917243 -0.254821 0.0 0.0 0.254821 0.0 0.0 0.254821 -0.774751 0.27313 0.917774 0.0 0.0 -0.917774 0.0 0.0 -0.917774 0.210646 0.964024 -2.16943e-18 -0.818251 0.190891 0.0 -0.500809 0.867877 0.587584 0.146917 -0.326783 -0.195768 0.148834 -0.331611 -0.190963 -1.42738 -0.808954 1.98641 1.44707 -3.23684 1.5025 1.22401 -2.76901 0.908726 -0.5122509999999999 0.838167 -2.16943e-18 -1.32679 -0…
307.0 0.102373 0.950374 -0.115598 0.0 0.0 0.115598 0.0 0.0 0.115598 0.14472 -0.0292927 -0.164962 0.0 0.0 0.164962 0.0 0.0 0.164962 0.08490828 0.984261 -2.16943e-18 0.150412 -0.013569 0.0 0.231501 0.937761 0.0592925 -0.29383 -0.100947 0.30768 -0.293972 -0.100675 0.307581 0.528032 0.0699984 0.858397 -1.05245 -0.845332 -0.149162 -1.01482 -0.917043 -0.122635 0.1668909 0.959112 -2.16943e-18 0.34459 -0…
308.0 0.0220172 0.962869 -0.0247134 0.0 0.0 0.0247134 0.0 0.0 0.0247134 0.10186 -0.0111291 -0.114476 0.0 0.0 0.114476 0.0 0.0 0.114476 0.0018144999999999967 0.987963 -2.16943e-18 0.104803 9.59534e-05 0.0 0.171343 0.954524 0.178201 -0.286172 -0.223028 0.307963 -0.286604 -0.222258 0.30839 0.109481 0.0451537 0.0361292 0.0149661 -0.284968 -0.2517 -0.0140686 -0.230669 -0.262179 0.1018583 0.95987 -2.16…
310.0 0.259121 0.903385 -0.298673 0.0 0.0 0.298673 0.0 0.0 0.298673 -0.366614 0.147616 0.441541 0.0 0.0 -0.441541 0.0 0.0 -0.441541 0.24953000000000003 0.954049 -2.16943e-18 -0.389256 0.109007 0.0 0.280109 0.906911 -0.206646 -0.16499 0.0815564 0.268953 -0.164371 0.0804011 0.25699 0.651127 -0.0032319 0.946753 -1.6472 -0.204299 0.016836 -1.49591 -0.497146 0.194186 0.247848 0.954673 -2.16943e-18 0.3…
311.0 -0.0313528 0.96709 0.0351072 0.0 0.0 -0.0351072 0.0 0.0 -0.0351072 0.11647 -0.00571234 -0.130278 0.0 0.0 0.130278 0.0 0.0 0.130278 -0.052917000000000006 0.986276 -2.16943e-18 0.11905 0.00723954 0.0 0.12753 0.95062 -0.137201 0.00622641 -0.0244702 0.129946 0.0100504 -0.0318159 0.132046 0.103062 0.0314382 0.239768 -0.456233 0.175452 -0.141608 -0.391791 0.0509708 -0.0781494 0.1108835 0.986485 -…
312.0 0.0969094 0.951462 -0.109374 0.0 0.0 0.109374 0.0 0.0 0.109374 0.102972 -0.0201763 -0.117229 0.0 0.0 0.117229 0.0 0.0 0.117229 0.07923199 0.984755 -2.16943e-18 0.106948 -0.00897735 0.0 0.226815 0.940563 0.0587964 -0.26792 -0.136429 0.305066 -0.266949 -0.138269 0.305646 0.427562 0.0987512 0.702894 -0.706047 -0.927013 -0.326134 -0.756829 -0.830437 -0.359011 0.16437790000000002 0.961488 -2.169…
313.0 0.0756392 0.955363 -0.0852139 0.0 0.0 0.0852139 0.0 0.0 0.0852139 -0.409477 0.0700059 0.46411 0.0 0.0 -0.46411 0.0 0.0 -0.46411 0.0571705 0.986339 -2.16943e-18 -0.424139 0.0253022 0.0 -0.468343 0.89567 0.534526 0.0637685 -0.160147 -0.183248 0.0632324 -0.158941 -0.18464 -1.23674 -0.521966 1.31784 0.44138 -0.585836 -0.259722 0.811324 -1.3321 0.406677 -0.485011 0.867173 -2.16943e-18 -1.15935 -…
314.0 0.0767219 0.955178 -0.0864412 0.0 0.0 0.0864412 0.0 0.0 0.0864412 -0.127042 0.0218801 0.144022 0.0 0.0 -0.144022 0.0 0.0 -0.144022 0.058292000000000004 0.986272 -2.16943e-18 -0.131608 0.00801328 0.0 0.125578 0.950295 -0.135002 0.00715123 -0.0254859 0.133312 0.011013 -0.0328267 0.136774 0.0796419 0.0309779 0.154525 -0.301594 0.110313 -0.15856 -0.261827 0.0342102 -0.12403 0.1089446 0.985957 -…
316.0 0.114203 0.947896 -0.129102 0.0 0.0 0.129102 0.0 0.0 0.129102 -0.177559 0.0384426 0.202967 0.0 0.0 -0.202967 0.0 0.0 -0.202967 0.0972131 0.983067 -2.16943e-18 -0.184823 0.0191926 0.0 0.129313 0.948862 -0.153157 0.0209309 -0.0220508 0.130218 0.0236789 -0.0272389 0.132112 0.107405 0.0422717 0.196291 -0.408468 0.178424 -0.233639 -0.328746 0.0255745 -0.162554 0.1152647 0.985931 -2.16943e-18 0.0…
317.0 0.12665 0.945108 -0.143352 0.0 0.0 0.143352 0.0 0.0 0.143352 -0.231061 0.053484 0.264969 0.0 0.0 -0.264969 0.0 0.0 -0.264969 0.1101798 0.981627 -2.16943e-18 -0.2409 0.0284913 0.0 0.128343 0.94885 -0.149261 0.0174363 -0.0215243 0.131972 0.0209956 -0.0283485 0.135141 0.113285 0.0399666 0.236132 -0.494994 0.243795 -0.224611 -0.402666 0.0667094 -0.141711 0.1137306 0.985628 -2.16943e-18 0.050331…
318.0 0.0556383 0.95855 -0.0625863 0.0 0.0 0.0625863 0.0 0.0 0.0625863 0.111514 -0.0164774 -0.125937 0.0 0.0 0.125937 0.0 0.0 0.125937 0.0364794 0.987339 -2.16943e-18 0.115217 -0.00426004 0.0 0.206974 0.950468 0.14471 -0.298557 -0.207835 0.303993 -0.299532 -0.20601 0.303621 0.321695 0.0915526 0.548753 -0.448897 -0.868624 -0.369619 -0.513021 -0.748511 -0.394602 0.1366309 0.960803 -2.16943e-18 0.22…
319.0 0.114193 0.947898 -0.129091 0.0 0.0 0.129091 0.0 0.0 0.129091 -0.511754 0.110792 0.584983 0.0 0.0 -0.584983 0.0 0.0 -0.584983 0.0972032 0.983068 -2.16943e-18 -0.532689 0.0553104 0.0 -0.461673 0.894577 0.519183 0.0844238 -0.175843 -0.207146 0.0849409 -0.177285 -0.2074 -1.28462 -0.592643 1.32172 1.16806 -1.80102 0.200559 1.16242 -1.7896 0.192449 -0.476907 0.868648 -2.16943e-18 -1.17714 -0.658…
320.0 0.0263054 0.96239 -0.0295341 0.0 0.0 0.0295341 0.0 0.0 0.0295341 0.141293 -0.0161271 -0.158879 0.0 0.0 0.158879 0.0 0.0 0.158879 0.0062278000000000056 0.987957 -2.16943e-18 0.145453 -0.00056801 0.0 0.184253 0.953127 0.210684 -0.333966 -0.230007 0.324006 -0.335421 -0.227493 0.325088 0.353191 0.0872747 0.656656 -0.653523 -0.795008 -0.332406 -0.646891 -0.807863 -0.32686 0.1080843 0.954804 -2.1…
321.0 0.0626848 0.95748 -0.070549 0.0 0.0 0.070549 0.0 0.0 0.070549 0.108319 -0.0168877 -0.122477 0.0 0.0 0.122477 0.0 0.0 0.122477 0.0437632 0.98704 -2.16943e-18 0.112015 -0.00503508 0.0 0.209101 0.948612 0.122762 -0.286676 -0.190489 0.303005 -0.287077 -0.189734 0.302819 0.317206 0.0864305 0.510766 -0.441823 -0.801691 -0.33845 -0.48531 -0.719936 -0.357865 0.1411942 0.961624 -2.16943e-18 0.223046…
322.0 0.117326 0.947214 -0.132673 0.0 0.0 0.132673 0.0 0.0 0.132673 0.106838 -0.0235307 -0.122221 0.0 0.0 0.122221 0.0 0.0 0.122221 0.1004641 0.982724 -2.16943e-18 0.111253 -0.0119546 0.0 0.242189 0.936138 0.0215759 -0.260392 -0.108657 0.299378 -0.259708 -0.109957 0.299832 0.479345 0.104432 0.796205 -0.792539 -1.05578 -0.309631 -0.821785 -0.999932 -0.331369 0.18255100000000002 0.961611 -2.16943e-…
323.0 0.0844396 0.953814 -0.0951971 0.0 0.0 0.0951971 0.0 0.0 0.0951971 -0.509183 0.0922931 0.578134 0.0 0.0 -0.578134 0.0 0.0 -0.578134 0.06629101 0.985749 -2.16943e-18 -0.528002 0.0367915 0.0 -0.517178 0.863088 0.593156 0.133191 -0.275784 -0.220414 0.133819 -0.276929 -0.219335 -1.31958 -0.72211 1.84759 0.985021 -2.35416 0.859076 0.925604 -2.2328 0.726765 -0.528231 0.832579 -2.16943e-18 -1.23689…
324.0 0.0861106 0.953509 -0.0970948 0.0 0.0 0.0970948 0.0 0.0 0.0970948 -0.220841 0.0404621 0.250833 0.0 0.0 -0.250833 0.0 0.0 -0.250833 0.06802402 0.985627 -2.16943e-18 -0.229052 0.0163973 0.0 0.172015 0.938557 -0.17799 -0.0202787 0.00273789 0.169226 -0.0179789 -0.000822229 0.178827 0.0671908 0.00590517 -0.0458674 -0.225671 0.392664 -0.261195 -0.0973228 0.145934 -0.139586 0.1543913 0.978744 -2.1…
325.0 0.261004 0.902624 -0.300943 0.0 0.0 0.300943 0.0 0.0 0.300943 -0.567756 0.230104 0.684419 0.0 0.0 -0.684419 0.0 0.0 -0.684419 0.25153 0.953486 -2.16943e-18 -0.602989 0.170337 0.0 -0.472285 0.891282 0.528302 0.0850972 -0.173802 -0.199154 0.0819996 -0.167594 -0.204902 -1.26357 -0.514534 1.51796 0.887398 -1.89799 1.16857 0.832479 -1.78361 1.03348 -0.487215 0.864566 -2.16943e-18 -1.18623 -0.618…
326.0 0.0682421 0.956596 -0.0768358 0.0 0.0 0.0768358 0.0 0.0 0.0768358 -0.302476 0.049108 0.342354 0.0 0.0 -0.342354 0.0 0.0 -0.342354 0.0495121 0.986764 -2.16943e-18 -0.313015 0.0160425 0.0 -0.505892 0.870826 0.566659 0.113199 -0.211973 -0.243213 0.113728 -0.212926 -0.240868 -1.28275 -0.654858 1.59841 1.00723 -2.0333 0.658134 0.937828 -1.89251 0.519667 -0.517801 0.842123 -2.16943e-18 -1.1948 -0…
327.0 0.00769345 0.964318 -0.00862901 0.0 0.0 0.00862901 0.0 0.0 0.00862901 0.137099 -0.0127515 -0.15383 0.0 0.0 0.15383 0.0 0.0 0.15383 -0.012910099999999994 0.987832 -2.16943e-18 0.140811 0.00239402 0.0 0.167863 0.95641 0.235633 -0.32915 -0.253882 0.321613 -0.328611 -0.25516 0.323527 0.234663 0.0816829 0.400906 -0.34833 -0.590426 -0.373857 -0.370323 -0.549254 -0.381065 0.09156550000000001 0.954…
328.0 0.0970491 0.951434 -0.109533 0.0 0.0 0.109533 0.0 0.0 0.109533 -0.378683 0.0742612 0.431127 0.0 0.0 -0.431127 0.0 0.0 -0.431127 0.07937706 0.984743 -2.16943e-18 -0.393309 0.0330779 0.0 -0.532756 0.856878 0.61017 0.13828 -0.28262 -0.185107 0.139811 -0.286849 -0.184093 -1.31471 -0.746622 1.86702 1.10521 -2.63908 1.26629 1.25117 -2.9421 1.64379 -0.5429729999999999 0.825313 -2.16943e-18 -1.2234…
329.0 0.0741601 0.955615 -0.0835377 0.0 0.0 0.0835377 0.0 0.0 0.0835377 -0.0584672 0.00989497 0.0662491 0.0 0.0 -0.0662491 0.0 0.0 -0.0662491 0.05563850000000001 0.986429 -2.16943e-18 -0.0605494 0.00351026 0.0 0.237338 0.938864 0.0405922 -0.266561 -0.124174 0.300443 -0.267282 -0.123361 0.289712 0.478276 0.0855279 0.816689 -0.867465 -0.974478 -0.223231 -0.889362 -0.931891 -0.242229 0.175836 0.9621…
330.0 0.130714 0.944157 -0.148015 0.0 0.0 0.148015 0.0 0.0 0.148015 -0.226258 0.0534851 0.259745 0.0 0.0 -0.259745 0.0 0.0 -0.259745 0.1144178 0.981116 -2.16943e-18 -0.236018 0.0290304 0.0 0.139512 0.949509 -0.119638 -0.0321942 -0.0129926 0.141782 -0.0275796 -0.0218093 0.145699 0.131714 0.0209476 0.400906 -0.598003 0.0299492 0.0798816 -0.637987 0.106641 0.0441809 0.1175831 0.984376 -2.16943e-18 0…
331.0 0.205349 0.923061 -0.234693 0.0 0.0 0.234693 0.0 0.0 0.234693 -0.479332 0.158211 0.563932 0.0 0.0 -0.563932 0.0 0.0 -0.563932 0.192659 0.968029 -2.16943e-18 -0.505039 0.107151 0.0 -0.45512 0.898265 0.507748 0.0690439 -0.140559 -0.219192 0.070141 -0.142901 -0.217362 -1.20145 -0.421761 1.51167 0.403165 -1.17618 0.890169 0.441136 -1.25273 0.960518 -0.47122500000000006 0.872886 -2.16943e-18 -1.…
332.0 0.0928301 0.952251 -0.104732 0.0 0.0 0.104732 0.0 0.0 0.104732 0.241847 -0.0462226 -0.275085 0.0 0.0 0.275085 0.0 0.0 0.275085 0.074996299 0.985101 -2.16943e-18 0.251053 -0.0199007 0.0 0.25498 0.941334 0.160906 -0.413176 -0.135222 0.318068 -0.406155 -0.148123 0.309781 0.722407 0.135245 1.34575 -1.09437 -2.09667 -0.379362 -1.26787 -1.76224 -0.528597 0.17234460000000001 0.951956 -2.16943e-18 …
334.0 0.331662 0.87035 -0.387754 0.0 0.0 0.387754 0.0 0.0 0.387754 -0.613577 0.313119 0.769596 0.0 0.0 -0.769596 0.0 0.0 -0.769596 0.32698 0.92859 -2.16943e-18 -0.658872 0.249601 0.0 0.317318 0.88717 -0.354014 -0.0596401 0.091953 0.268318 -0.05289 0.0789176 0.276124 -0.532059 0.634604 0.655521 -0.270256 0.957023 -3.56986 0.495751 -0.524125 -2.67519 0.306579 0.944182 -2.16943e-18 -0.550073 0.56284…
335.0 0.142174 0.941368 -0.161192 0.0 0.0 0.161192 0.0 0.0 0.161192 -0.0113199 0.0028339 0.013037 0.0 0.0 -0.013037 0.0 0.0 -0.013037 0.1263812 0.979564 -2.16943e-18 -0.0118259 0.00161305 0.0 0.182905 0.937465 -0.165852 -0.038315 -0.00948441 0.191983 -0.0383641 -0.00938955 0.191938 0.0822654 -0.0205314 -0.0219907 -0.118268 0.0740874 0.0786719 -0.0846023 0.00941611 0.109821 0.1619006 0.977079 -2.1…
336.0 0.170717 0.93372 -0.194208 0.0 0.0 0.194208 0.0 0.0 0.194208 -0.376187 0.107491 0.437101 0.0 0.0 -0.437101 0.0 0.0 -0.437101 0.15625660000000002 0.974986 -2.16943e-18 -0.394494 0.0671405 0.0 0.132057 0.948913 -0.142232 0.00705406 -0.0253714 0.140086 0.00868726 -0.0294422 0.141841 0.0733986 0.0379688 0.064374 -0.144383 0.022865 -0.22069 -0.124167 -0.0163035 -0.199897 0.1155901 0.985268 -2.16…
337.0 0.149711 0.939447 -0.169882 0.0 0.0 0.169882 0.0 0.0 0.169882 -0.338278 0.0878176 0.390455 0.0 0.0 -0.390455 0.0 0.0 -0.390455 0.1342585 0.978455 -2.16943e-18 -0.35375 0.0513862 0.0 0.246557 0.934869 0.0112702 -0.264344 -0.0906908 0.298711 -0.262394 -0.0941401 0.296724 0.511501 0.104816 0.850897 -0.790048 -1.24141 -0.230853 -0.823539 -1.17785 -0.256289 0.18734699999999999 0.961672 -2.16943e…
338.0 0.0783534 0.954895 -0.0882911 0.0 0.0 0.0882911 0.0 0.0 0.0882911 0.142401 -0.0247968 -0.161487 0.0 0.0 0.161487 0.0 0.0 0.161487 0.059982400000000005 0.986167 -2.16943e-18 0.147551 -0.00925797 0.0 0.216544 0.942715 0.107641 -0.308647 -0.13884 0.316408 -0.306452 -0.143002 0.317696 0.472792 0.0652619 0.78399 -0.858516 -0.951119 -0.0918541 -0.823134 -1.01767 -0.0766538 0.1478734 0.958034 -2.1…
339.0 0.0670907 0.956782 -0.0755327 0.0 0.0 0.0755327 0.0 0.0 0.0755327 -0.0204523 0.00329316 0.0231438 0.0 0.0 -0.0231438 0.0 0.0 -0.0231438 0.048320600000000005 0.986824 -2.16943e-18 -0.0211618 0.00105693 0.0 0.146218 0.946286 -0.158643 0.0012955 -0.0109281 0.143738 0.00138666 -0.0126291 0.14337 0.0936922 0.0474661 -0.00415352 -0.060525 -0.0244037 -0.303907 -0.0422939 -0.0605437 -0.279438 0.130…
340.0 0.0943317 0.951963 -0.106441 0.0 0.0 0.106441 0.0 0.0 0.106441 -0.0291467 0.00562224 0.0331634 0.0 0.0 -0.0331634 0.0 0.0 -0.0331634 0.07655522000000001 0.984976 -2.16943e-18 -0.030262 0.00245086 0.0 0.27253 0.91954 -0.0900397 -0.241254 0.0108885 0.288327 -0.240285 0.00806735 0.289376 0.632658 0.0699257 0.97476 -1.3086 -0.803549 -0.158246 -1.30522 -0.809542 -0.159118 0.22308499999999998 0.9…
341.0 -0.025286 0.966772 0.02832 0.0 0.0 -0.02832 0.0 0.0 -0.02832 0.218046 -0.0121782 -0.243983 0.0 0.0 0.243983 0.0 0.0 0.243983 -0.04671399999999999 0.986632 -2.16943e-18 0.223042 0.0120446 0.0 0.171836 0.960771 0.383574 -0.481518 -0.281038 0.326731 -0.477403 -0.288953 0.330709 0.417445 0.0922409 0.935481 -1.04251 -0.772169 -0.456685 -1.02079 -0.81111 -0.459739 0.07641636 0.938298 -2.16943e-18…
342.0 0.146606 0.940247 -0.1663 0.0 0.0 0.1663 0.0 0.0 0.1663 -0.103107 0.0263729 0.118901 0.0 0.0 -0.118901 0.0 0.0 -0.118901 0.1310127 0.978921 -2.16943e-18 -0.107778 0.0152621 0.0 0.290344 0.912933 -0.120198 -0.248218 0.0435767 0.280594 -0.247014 0.0412479 0.28191 0.743201 0.0700931 1.2314 -1.6709 -0.872574 -0.14901 -1.66121 -0.8914 -0.139777 0.24239 0.954763 -2.16943e-18 0.450591 0.000447566 …
343.0 -0.170292 0.963099 0.190552 0.0 0.0 -0.190552 0.0 0.0 -0.190552 0.82552 0.0882009 -0.92753 0.0 0.0 0.92753 0.0 0.0 0.92753 -0.193724 0.966654 -2.16943e-18 0.829389 0.182145 0.0 -0.134528 0.97574 0.199425 -0.0384904 -0.0851353 -0.0924843 -0.0307214 -0.0655507 0.0292404 1.279 0.548442 1.14332 -2.83403 -2.22386 3.13405 -1.99719 -2.62525 9.3183 -0.165248 0.977391 -2.16943e-18 0.869001 0.378527 …
344.0 -0.0217261 0.966566 0.0243362 0.0 0.0 -0.0243362 0.0 0.0 -0.0243362 0.180881 -0.0108255 -0.202444 0.0 0.0 0.202444 0.0 0.0 0.202444 -0.043071 0.986821 -2.16943e-18 0.185106 0.00925658 0.0 0.162038 0.96072 0.336967 -0.4133 -0.290913 0.331099 -0.411083 -0.294669 0.3287 0.324406 0.106137 0.720745 -0.665559 -0.822008 -0.506398 -0.678064 -0.797906 -0.514206 0.074319384 0.944785 -2.16943e-18 0.21…
345.0 0.119639 0.946701 -0.13532 0.0 0.0 0.13532 0.0 0.0 0.13532 -0.166954 0.037235 0.191106 0.0 0.0 -0.191106 0.0 0.0 -0.191106 0.1028739 0.982462 -2.16943e-18 -0.173906 0.0191529 0.0 0.144786 0.945001 -0.173859 0.0196412 -0.0134632 0.14266 0.0209265 -0.0159269 0.143806 0.0788581 0.0490249 -0.0775043 -0.0608093 0.164188 -0.436812 -0.0100173 0.0666325 -0.390047 0.131628 0.983944 -2.16943e-18 0.08…
346.0 0.130028 0.944319 -0.147228 0.0 0.0 0.147228 0.0 0.0 0.147228 0.0614681 -0.0144794 -0.0705524 0.0 0.0 0.0705524 0.0 0.0 0.0705524 0.1137027 0.981204 -2.16943e-18 0.0641138 -0.00783484 0.0 0.257892 0.925852 -0.0614872 -0.229856 -0.0347169 0.290372 -0.229373 -0.0356448 0.290798 0.515862 0.0762568 0.73802 -0.94772 -0.746027 -0.225644 -0.978322 -0.687345 -0.252734 0.207268 0.960353 -2.16943e-18…
347.0 -0.00231729 0.965192 0.00259776 0.0 0.0 -0.00259776 0.0 0.0 -0.00259776 -0.0966945 0.00789962 0.108388 0.0 0.0 -0.108388 0.0 0.0 -0.108388 -0.023185499999999998 0.987599 -2.16943e-18 -0.0991899 -0.00280055 0.0 -0.516041 0.866853 0.588084 0.114552 -0.23745 -0.22273 0.118395 -0.245444 -0.214173 -1.27231 -0.612008 1.73614 0.858713 -2.18196 1.47037 0.66252 -1.78374 1.07571 -0.527929 0.836041 -2…
348.0 0.133257 0.943552 -0.150936 0.0 0.0 0.150936 0.0 0.0 0.150936 -0.0975014 0.0233492 0.11201 0.0 0.0 -0.11201 0.0 0.0 -0.11201 0.11707100000000001 0.980786 -2.16943e-18 -0.101741 0.012816 0.0 0.262116 0.924027 -0.0616092 -0.245944 -0.0145636 0.290312 -0.244123 -0.0180574 0.291968 0.561153 0.0627494 0.809065 -0.960158 -0.9834 -0.0345552 -0.963131 -0.97742 -0.0417977 0.21018199999999998 0.95896…
349.0 0.111824 0.948407 -0.126383 0.0 0.0 0.126383 0.0 0.0 0.126383 0.0511516 -0.0109292 -0.0584371 0.0 0.0 0.0584371 0.0 0.0 0.0584371 0.0947374 0.983321 -2.16943e-18 0.0532279 -0.00538116 0.0 0.138614 0.945602 -0.182853 0.0291803 0.000949434 0.124452 0.0332685 -0.00682089 0.125734 0.0854262 0.0521185 0.00775865 -0.202166 0.244461 -0.452625 -0.0805919 0.0105556 -0.336898 0.1276806 0.98504 -2.169…
350.0 -0.0444884 0.967637 0.0497953 0.0 0.0 -0.0497953 0.0 0.0 -0.0497953 -0.117446 0.00403211 0.131289 0.0 0.0 -0.131289 0.0 0.0 -0.131289 -0.06633299999999999 0.985361 -2.16943e-18 -0.119854 -0.00905708 0.0 -0.462919 0.894478 0.518485 0.0688159 -0.142182 -0.232135 0.0690824 -0.142423 -0.236017 -1.19086 -0.479237 1.25009 0.610316 -0.940878 0.300751 0.649924 -1.02239 0.380994 -0.47883899999999996…
351.0 0.0942079 0.951987 -0.1063 0.0 0.0 0.1063 0.0 0.0 0.1063 -0.173366 0.033416 0.197252 0.0 0.0 -0.197252 0.0 0.0 -0.197252 0.07642669 0.984986 -2.16943e-18 -0.179997 0.014552 0.0 0.263984 0.919381 -0.0903362 -0.232363 0.00775153 0.281772 -0.230704 0.00524333 0.289255 0.569393 0.0312457 0.799707 -1.02107 -0.899854 0.135323 -1.17187 -0.610353 -0.00995076 0.21561999999999998 0.957173 -2.16943e-1…
353.0 0.183129 0.930076 -0.20866 0.0 0.0 0.20866 0.0 0.0 0.20866 -0.354032 0.106718 0.413108 0.0 0.0 -0.413108 0.0 0.0 -0.413108 0.1692834 0.972672 -2.16943e-18 -0.371883 0.0688365 0.0 0.168751 0.93726 -0.218001 0.0186121 0.0208578 0.147339 0.0123185 0.0329171 0.142422 0.112832 0.0266382 -0.153363 0.217125 -0.307289 -0.104651 0.121214 -0.122403 -0.19941 0.1582767 0.980004 -2.16943e-18 0.133775 0.…
354.0 0.148405 0.939785 -0.168375 0.0 0.0 0.168375 0.0 0.0 0.168375 -0.262308 0.067674 0.302649 0.0 0.0 -0.302649 0.0 0.0 -0.302649 0.1328938 0.978652 -2.16943e-18 -0.274257 0.0394174 0.0 0.148021 0.946815 -0.132373 -0.027939 -0.0154863 0.154997 -0.0233442 -0.0243089 0.159186 0.112541 0.0112109 0.236545 -0.324388 -0.113094 0.116451 -0.387004 0.00708103 0.0595856 0.127026 0.982875 -2.16943e-18 0.0…
355.0 0.0439482 0.960199 -0.0493967 0.0 0.0 0.0493967 0.0 0.0 0.0493967 0.19679 -0.0264307 -0.221831 0.0 0.0 0.221831 0.0 0.0 0.221831 0.02441 0.987705 -2.16943e-18 0.203029 -0.00482643 0.0 0.206321 0.950686 0.212358 -0.392142 -0.172978 0.321375 -0.385292 -0.187622 0.324385 0.554961 0.0964119 1.06226 -1.10286 -1.20995 -0.26505 -1.17093 -1.07813 -0.324032 0.12474550000000001 0.95298 -2.16943e-18 0…
356.0 0.119968 0.946628 -0.135696 0.0 0.0 0.135696 0.0 0.0 0.135696 -0.0744757 0.0166394 0.0852565 0.0 0.0 -0.0852565 0.0 0.0 -0.0852565 0.10321620000000001 0.982424 -2.16943e-18 -0.0775801 0.00857369 0.0 0.251579 0.929757 -0.0158473 -0.262987 -0.0510832 0.297715 -0.261451 -0.0539995 0.29883 0.557709 0.0808433 0.874035 -1.02728 -0.968739 -0.155224 -1.00718 -1.00676 -0.14377 0.19468400000000002 0.…
358.0 0.155463 0.937933 -0.176527 0.0 0.0 0.176527 0.0 0.0 0.176527 -0.291289 0.077689 0.336807 0.0 0.0 -0.336807 0.0 0.0 -0.336807 0.14027640000000002 0.97756 -2.16943e-18 -0.304843 0.0463526 0.0 0.140501 0.947222 -0.147436 -0.00151676 -0.0173878 0.144465 0.00335942 -0.0267602 0.148971 0.131445 0.0326318 0.241973 -0.637996 0.459555 -0.283462 -0.466475 0.130306 -0.127129 0.1234987 0.984176 -2.169…
359.0 -0.00452724 0.96537 0.00507472 0.0 0.0 -0.00507472 0.0 0.0 -0.00507472 0.564636 -0.0447213 -0.632793 0.0 0.0 0.632793 0.0 0.0 0.632793 -0.025452000000000002 0.987532 -2.16943e-18 0.57905 0.0177846 0.0 0.0258196 0.970534 0.0240166 -0.0596552 -0.0603599 0.105444 -0.0457917 -0.0425332 0.182528 1.16357 0.197655 1.38948 -3.80265 -0.757913 3.748 -2.75043 -1.338 5.95905 -0.004417499999999991 0.991…
360.0 0.080072 0.954594 -0.0902403 0.0 0.0 0.0902403 0.0 0.0 0.0902403 -0.130102 0.0229165 0.14759 0.0 0.0 -0.14759 0.0 0.0 -0.14759 0.06176330000000001 0.986054 -2.16943e-18 -0.134837 0.00872411 0.0 0.134165 0.948352 -0.151757 0.011421 -0.0206489 0.136767 0.0134542 -0.0234525 0.137594 0.0616794 0.044289 -0.0337889 0.00834116 -0.0282596 -0.295914 0.0181606 -0.0475375 -0.284552 0.1188495 0.98547 -…
363.0 0.0572131 0.958316 -0.064365 0.0 0.0 0.064365 0.0 0.0 0.064365 0.0310807 -0.00464903 -0.03511 0.0 0.0 0.03511 0.0 0.0 0.03511 0.0381067 0.987277 -2.16943e-18 0.0321191 -0.00124479 0.0 0.135209 0.946882 -0.169637 0.0259491 -0.011877 0.127546 0.0238252 -0.00902589 0.13157 0.0729417 0.0513129 -0.0305628 -0.145628 0.242822 -0.464212 -0.0165179 -0.00401822 -0.352375 0.1226449 0.985319 -2.16943e-…
364.0 0.253187 0.905749 -0.291537 0.0 0.0 0.291537 0.0 0.0 0.291537 -0.563711 0.222316 0.676992 0.0 0.0 -0.676992 0.0 0.0 -0.676992 0.24323299999999998 0.955788 -2.16943e-18 -0.598004 0.162871 0.0 -0.476567 0.887628 0.53335 0.0906953 -0.180457 -0.218054 0.0867926 -0.172554 -0.22734 -1.24908 -0.555276 1.5405 0.743736 -1.5824 0.415861 0.848589 -1.79125 0.578386 -0.49096599999999996 0.860682 -2.1694…
366.0 0.105623 0.949709 -0.119305 0.0 0.0 0.119305 0.0 0.0 0.119305 -0.0353267 0.00728687 0.0402983 0.0 0.0 -0.0402983 0.0 0.0 -0.0402983 0.0882875 0.98395 -2.16943e-18 -0.0367313 0.00345093 0.0 0.152223 0.944632 -0.177335 0.0146473 -0.0129188 0.142863 0.0150559 -0.013707 0.143276 0.0896313 0.0506443 -0.0743528 -0.0735655 0.16231 -0.450662 -0.0139804 0.0478919 -0.396028 0.13852920000000002 0.9839…
367.0 -0.0396309 0.967457 0.0443647 0.0 0.0 -0.0443647 0.0 0.0 -0.0443647 0.564866 -0.0224646 -0.631573 0.0 0.0 0.631573 0.0 0.0 0.631573 -0.061374 0.985722 -2.16943e-18 0.57679 0.0404377 0.0 -0.00953112 0.973168 0.0638933 -0.0608304 -0.0606207 0.0683349 -0.04934 -0.0332949 0.130406 1.157 0.285718 1.46 -3.90423 -0.809934 3.93905 -2.59468 -1.52329 7.02132 -0.040676000000000004 0.989449 -2.16943e-1…
369.0 0.0366997 0.961142 -0.0412301 0.0 0.0 0.0412301 0.0 0.0 0.0412301 -0.0492526 0.00620603 0.0554607 0.0 0.0 -0.0554607 0.0 0.0 -0.0554607 0.016935000000000006 0.987852 -2.16943e-18 -0.0507681 0.000792105 0.0 0.136042 0.949378 -0.128971 -0.0147556 -0.017553 0.140973 -0.0106667 -0.0278156 0.145736 0.127315 0.0231447 0.300693 -0.566053 0.194936 -0.0673532 -0.535099 0.135364 -0.0377063 0.1165328 …
370.0 0.0468668 0.959802 -0.0526873 0.0 0.0 0.0526873 0.0 0.0 0.0526873 -0.0957085 0.0131753 0.107935 0.0 0.0 -0.107935 0.0 0.0 -0.107935 0.027421600000000004 0.987629 -2.16943e-18 -0.0987785 0.00267344 0.0 0.128842 0.950664 -0.127874 -0.00647807 -0.0217662 0.133814 -0.00122096 -0.032049 0.138468 0.11641 0.0276607 0.297384 -0.621131 0.335541 -0.159623 -0.494381 0.092334 -0.0451066 0.110315 0.9858…
371.0 0.153708 0.938399 -0.174499 0.0 0.0 0.174499 0.0 0.0 0.174499 0.12488 -0.0330352 -0.144316 0.0 0.0 0.144316 0.0 0.0 0.144316 0.1384401 0.977838 -2.16943e-18 0.13066 -0.0195964 0.0 0.260491 0.92526 -0.0513035 -0.247186 -0.0289138 0.291802 -0.24483 -0.0334312 0.293855 0.539431 0.0726955 0.770676 -0.830641 -1.09348 -0.0631975 -0.843188 -1.06899 -0.0807466 0.207557 0.95906 -2.16943e-18 0.368024…
372.0 0.100122 0.950826 -0.113033 0.0 0.0 0.113033 0.0 0.0 0.113033 0.0240754 -0.00480884 -0.0274286 0.0 0.0 0.0274286 0.0 0.0 0.0274286 0.08256941000000001 0.984469 -2.16943e-18 0.0250151 -0.002192 0.0 0.143409 0.946018 -0.159437 0.00389445 -0.0119609 0.145155 0.00478256 -0.0132989 0.14574 0.0681508 0.0509522 -0.104887 0.0637283 0.00982686 -0.398244 0.0775831 -0.0168479 -0.385212 0.1276544 0.983…
373.0 -0.0263854 0.966832 0.0295501 0.0 0.0 -0.0295501 0.0 0.0 -0.0295501 0.209347 -0.011434 -0.234233 0.0 0.0 0.234233 0.0 0.0 0.234233 -0.04783799999999999 0.98657 -2.16943e-18 0.214114 0.0118266 0.0 0.163195 0.961004 0.365107 -0.453267 -0.277414 0.331308 -0.452516 -0.278749 0.337649 0.419246 0.0982435 0.924908 -1.07204 -0.699818 -0.456129 -1.00273 -0.828062 -0.443708 0.07112604 0.941055 -2.169…
374.0 0.167047 0.93476 -0.189946 0.0 0.0 0.189946 0.0 0.0 0.189946 -0.229025 0.0643865 0.265788 0.0 0.0 -0.265788 0.0 0.0 -0.265788 0.15240910000000002 0.975632 -2.16943e-18 -0.240052 0.0398035 0.0 0.193927 0.932724 -0.214522 -0.0120965 0.0141881 0.186277 -0.00935169 0.00889085 0.18904 0.103123 0.00636871 -0.179772 0.0332291 0.103835 -0.21327 -4.9539e-05 0.167782 -0.244588 0.179328 0.976016 -2.16…
375.0 0.0963918 0.951563 -0.108785 0.0 0.0 0.108785 0.0 0.0 0.108785 0.0784964 -0.0153325 -0.0893543 0.0 0.0 0.0893543 0.0 0.0 0.0893543 0.07869443000000001 0.9848 -2.16943e-18 0.0815213 -0.00679466 0.0 0.143432 0.946637 -0.176841 0.0227214 -0.00791094 0.12486 0.0227403 -0.00796548 0.124998 0.0652918 0.0590099 -0.0771586 0.0212441 0.0485823 -0.453964 0.0597894 -0.0256881 -0.416827 0.1309496 0.985…
376.0 -0.0557088 0.967952 0.0623359 0.0 0.0 -0.0623359 0.0 0.0 -0.0623359 0.399742 -0.00870678 -0.446702 0.0 0.0 0.446702 0.0 0.0 0.446702 -0.077775 0.984424 -2.16943e-18 0.407375 0.0359274 0.0 -0.000281129 0.978196 0.139702 -0.15777 -0.0672907 0.0929106 -0.144353 -0.0381602 0.14857 0.92067 0.0495123 1.6384 -2.60563 -2.55949 1.68429 -1.51477 -3.31144 1.61239 -0.04543799999999999 0.985927 -2.16943…
377.0 0.13224 0.943795 -0.149767 0.0 0.0 0.149767 0.0 0.0 0.149767 -0.0763195 0.0181824 0.0876514 0.0 0.0 -0.0876514 0.0 0.0 -0.0876514 0.1160096 0.980919 -2.16943e-18 -0.0796274 0.00993589 0.0 0.254523 0.927826 -0.0356431 -0.25381 -0.0346757 0.291763 -0.251688 -0.0387428 0.293589 0.546899 0.0632379 0.818054 -1.00552 -0.887169 -0.075682 -0.957196 -0.979496 -0.038955 0.20001200000000002 0.959912 -…
378.0 0.195716 0.926181 -0.223381 0.0 0.0 0.223381 0.0 0.0 0.223381 -0.237568 0.0754437 0.278476 0.0 0.0 -0.278476 0.0 0.0 -0.278476 0.18251699999999998 0.970121 -2.16943e-18 -0.249976 0.0500878 0.0 0.193631 0.931918 -0.215005 -0.000884969 -0.0064171 0.200405 4.68754e-05 -0.00820732 0.201276 0.0997698 -0.00398063 -0.199323 -0.192081 0.572938 -0.377425 -0.225939 0.637847 -0.407263 0.179733 0.97510…
379.0 -0.0972014 0.967894 0.108696 0.0 0.0 -0.108696 0.0 0.0 -0.108696 0.563454 0.013854 -0.629687 0.0 0.0 0.629687 0.0 0.0 0.629687 -0.11995299999999999 0.979717 -2.16943e-18 0.571286 0.077203 0.0 -0.0673322 0.974695 0.129803 -0.0663499 -0.0396079 -0.0299952 -0.0590756 -0.0124238 0.0160842 1.13936 0.361171 1.56908 -3.79203 -0.957998 2.01959 -2.86617 -1.06013 5.93395 -0.099614 0.983652 -2.16943e-…
380.0 0.195324 0.926305 -0.22292 0.0 0.0 0.22292 0.0 0.0 0.22292 -0.514873 0.163246 0.603442 0.0 0.0 -0.603442 0.0 0.0 -0.603442 0.182104 0.970204 -2.16943e-18 -0.541735 0.108288 0.0 -0.495726 0.87873 0.553467 0.0967873 -0.186006 -0.226162 0.101392 -0.195118 -0.21883 -1.24894 -0.531653 1.78976 0.432851 -1.58515 0.91906 0.624633 -1.97936 1.34533 -0.508876 0.850521 -2.16943e-18 -1.19803 -0.679312 0…
381.0 -0.00197403 0.965164 0.00221298 0.0 0.0 -0.00221298 0.0 0.0 -0.00221298 0.0331589 -0.00272182 -0.0371701 0.0 0.0 0.0371701 0.0 0.0 0.0371701 -0.022833400000000004 0.987609 -2.16943e-18 0.0340161 0.00094732 0.0 0.132147 0.949713 -0.139518 0.00232593 -0.0218042 0.134534 0.0057652 -0.029174 0.137973 0.10084 0.0336881 0.175471 -0.404339 0.220795 -0.21843 -0.311696 0.0431886 -0.13578 0.115139700…
383.0 0.178689 0.931402 -0.203483 0.0 0.0 0.203483 0.0 0.0 0.203483 -0.344786 0.101987 0.401697 0.0 0.0 -0.401697 0.0 0.0 -0.401697 0.16462110000000002 0.973522 -2.16943e-18 -0.361953 0.0650622 0.0 0.128304 0.949328 -0.14157 0.00997679 -0.025519 0.137009 0.0120275 -0.0292672 0.138653 0.0636553 0.039971 0.0304732 -0.129872 0.0902231 -0.283595 -0.0775188 -0.0101418 -0.237185 0.1122291 0.985563 -2.1…
385.0 0.121452 0.946295 -0.137395 0.0 0.0 0.137395 0.0 0.0 0.137395 -0.107617 0.0242358 0.123242 0.0 0.0 -0.123242 0.0 0.0 -0.123242 0.10476200000000001 0.982252 -2.16943e-18 -0.112124 0.0125842 0.0 0.258747 0.925758 -0.0503044 -0.24835 -0.0252045 0.292486 -0.247334 -0.0271523 0.293394 0.544048 0.0670946 0.786024 -0.919489 -0.972531 -0.069172 -0.936774 -0.939211 -0.087022 0.20572000000000001 0.95…
386.0 -0.0423398 0.967561 0.0473934 0.0 0.0 -0.0473934 0.0 0.0 -0.0473934 0.298972 -0.0109832 -0.334241 0.0 0.0 0.334241 0.0 0.0 0.334241 -0.06413999999999999 0.985524 -2.16943e-18 0.305182 0.0223248 0.0 -0.00492912 0.973873 0.0897849 -0.0873803 -0.0390384 0.105553 -0.0882336 -0.0184164 0.100319 0.59119 -0.00437542 0.890644 -0.834004 -2.56031 0.95096 -0.530601 -2.01102 0.486278 -0.040180999999999…
387.0 0.108805 0.949047 -0.122936 0.0 0.0 0.122936 0.0 0.0 0.122936 -0.0128999 0.00270974 0.0147264 0.0 0.0 -0.0147264 0.0 0.0 -0.0147264 0.0915966 0.983633 -2.16943e-18 -0.0134183 0.00130983 0.0 0.258881 0.924356 -0.0601389 -0.243144 -0.0178891 0.289463 -0.242868 -0.0184192 0.281763 0.538209 0.0460467 0.765333 -0.936519 -0.907291 0.0381673 -1.007 -0.771439 -0.0296442 0.207086 0.959032 -2.16943e-…
388.0 0.0893825 0.952903 -0.100812 0.0 0.0 0.100812 0.0 0.0 0.100812 -0.0836293 0.0156439 0.0950523 0.0 0.0 -0.0950523 0.0 0.0 -0.0950523 0.07141827 0.985378 -2.16943e-18 -0.0867746 0.00653632 0.0 0.247859 0.934954 0.0200172 -0.267176 -0.105184 0.296395 -0.271723 -0.0974015 0.301902 0.517615 0.105081 0.874797 -0.862073 -1.16545 -0.288794 -0.818421 -1.25005 -0.242621 0.18732300000000002 0.960877 -…
390.0 0.112623 0.948236 -0.127296 0.0 0.0 0.127296 0.0 0.0 0.127296 -0.514457 0.110411 0.587845 0.0 0.0 -0.587845 0.0 0.0 -0.587845 0.0955686 0.983236 -2.16943e-18 -0.535394 0.0546201 0.0 -0.476421 0.886714 0.536524 0.0931095 -0.188865 -0.224486 0.0993188 -0.20215 -0.212539 -1.27768 -0.556514 1.61775 1.05485 -2.33852 1.28843 0.862184 -1.95351 0.977449 -0.49052 0.85971 -2.16943e-18 -1.19725 -0.664…
392.0 0.0391917 0.960825 -0.0440368 0.0 0.0 0.0440368 0.0 0.0 0.0440368 0.070649 -0.00910359 -0.0795825 0.0 0.0 0.0795825 0.0 0.0 0.0795825 0.019504200000000006 0.987809 -2.16943e-18 0.0728455 -0.00134108 0.0 0.130892 0.950907 -0.111546 -0.0295215 -0.0164604 0.13887 -0.0234134 -0.028409 0.14386 0.0953908 0.00993453 0.298535 -0.366222 -0.130194 0.170288 -0.433912 -0.000865481 0.112577 0.1089536000…
393.0 0.178271 0.931525 -0.202996 0.0 0.0 0.202996 0.0 0.0 0.202996 -0.16798 0.049599 0.195679 0.0 0.0 -0.195679 0.0 0.0 -0.195679 0.1641823 0.973601 -2.16943e-18 -0.176334 0.031608 0.0 0.210978 0.922087 -0.287774 0.0190542 0.0616204 0.183712 0.0235804 0.0528584 0.188722 0.208026 -0.0427746 -0.105187 -0.341817 0.391131 -0.0721646 -0.187395 0.0920279 0.100801 0.205584 0.97045 -2.16943e-18 0.187419…
394.0 0.0499363 0.959374 -0.0561498 0.0 0.0 0.0561498 0.0 0.0 0.0561498 -0.116138 0.0163976 0.131038 0.0 0.0 -0.131038 0.0 0.0 -0.131038 0.030590100000000002 0.987537 -2.16943e-18 -0.11991 0.00366087 0.0 0.232505 0.93855 0.0396883 -0.263043 -0.119486 0.303114 -0.262155 -0.121654 0.303955 0.446077 0.0923733 0.71436 -0.669561 -1.06533 -0.231553 -0.710635 -0.986748 -0.26204 0.1717044 0.961772 -2.169…
395.0 0.0627314 0.957473 -0.0706016 0.0 0.0 0.0706016 0.0 0.0 0.0706016 0.024442 -0.00381201 -0.027637 0.0 0.0 0.027637 0.0 0.0 0.027637 0.043811300000000004 0.987038 -2.16943e-18 0.0252761 -0.0011375 0.0 0.229992 0.938136 0.0392662 -0.263327 -0.11487 0.305404 -0.262404 -0.116641 0.306225 0.441455 0.0881512 0.700349 -0.683153 -1.00925 -0.206933 -0.671684 -1.02967 -0.208974 0.1693362 0.961384 -2.1…
396.0 0.0448531 0.960077 -0.0504167 0.0 0.0 0.0504167 0.0 0.0 0.0504167 0.0229593 -0.00310748 -0.0258842 0.0 0.0 0.0258842 0.0 0.0 0.0258842 0.025343500000000005 0.987683 -2.16943e-18 0.0236898 -0.000587335 0.0 0.124299 0.951885 -0.117987 -0.0118602 -0.0198253 0.128949 -0.00677819 -0.0299603 0.123918 0.12053 0.0185698 0.40645 -0.687598 0.210594 0.0236255 -0.577975 -0.000724017 0.128812 0.10476640…
397.0 -0.132896 0.966303 0.148617 0.0 0.0 -0.148617 0.0 0.0 -0.148617 0.306834 0.0198194 -0.343513 0.0 0.0 0.343513 0.0 0.0 0.343513 -0.15606399999999998 0.974101 -2.16943e-18 0.309724 0.0545211 0.0 -0.482958 0.883613 0.534492 0.100005 -0.182476 -0.228417 0.0991585 -0.179432 -0.229887 -1.2767 -0.579733 1.46781 1.13996 -2.14951 1.03387 1.12224 -2.11632 1.00754 -0.496257 0.857282 -2.16943e-18 -1.18…
398.0 0.221225 0.917656 -0.25343 0.0 0.0 0.25343 0.0 0.0 0.25343 -0.545734 0.191539 0.646163 0.0 0.0 -0.646163 0.0 0.0 -0.646163 0.20940599999999998 0.964312 -2.16943e-18 -0.57628 0.133596 0.0 -0.474181 0.890134 0.532783 0.0827106 -0.17269 -0.207981 0.0826002 -0.172506 -0.207545 -1.25272 -0.547008 1.47209 0.914925 -1.79345 0.687459 0.835354 -1.63247 0.537697 -0.489153 0.862898 -2.16943e-18 -1.170…
399.0 0.0975104 0.951344 -0.110059 0.0 0.0 0.110059 0.0 0.0 0.110059 -0.33067 0.0650262 0.376504 0.0 0.0 -0.376504 0.0 0.0 -0.376504 0.07985622 0.984703 -2.16943e-18 -0.343462 0.0290674 0.0 -0.469963 0.891342 0.532523 0.0788477 -0.173301 -0.215922 0.0825693 -0.180366 -0.205982 -1.22154 -0.484731 1.59579 0.360772 -1.12441 0.494355 0.255676 -0.914623 0.320537 -0.48530199999999996 0.8639 -2.16943e-1…
400.0 0.118815 0.946885 -0.134376 0.0 0.0 0.134376 0.0 0.0 0.134376 -0.0867296 0.0192569 0.099255 0.0 0.0 -0.099255 0.0 0.0 -0.099255 0.1020148 0.982556 -2.16943e-18 -0.0903313 0.00986219 0.0 0.250606 0.931256 -0.00282201 -0.269241 -0.0631353 0.299136 -0.266933 -0.0675492 0.300966 0.557364 0.0891858 0.898307 -0.958564 -1.14012 -0.147668 -0.939753 -1.17557 -0.139652 0.19212600000000002 0.959865 -2…
401.0 0.142629 0.941254 -0.161716 0.0 0.0 0.161716 0.0 0.0 0.161716 -0.230286 0.0577799 0.265253 0.0 0.0 -0.265253 0.0 0.0 -0.265253 0.12685659999999999 0.979499 -2.16943e-18 -0.240594 0.0329455 0.0 0.14674 0.945941 -0.150992 -0.00738195 -0.0134153 0.14913 -0.00158043 -0.0245647 0.154479 0.15106 0.0319224 0.282529 -0.774708 0.593526 -0.327414 -0.571093 0.202254 -0.138159 0.1292677 0.983329 -2.169…
402.0 0.135641 0.942978 -0.153675 0.0 0.0 0.153675 0.0 0.0 0.153675 -0.189863 0.046018 0.218259 0.0 0.0 -0.218259 0.0 0.0 -0.218259 0.1195589 0.980469 -2.16943e-18 -0.198181 0.0255158 0.0 0.149522 0.943429 -0.175099 0.0179848 -0.0195834 0.155292 0.0185339 -0.0206568 0.155918 0.081419 0.045816 -0.0540278 -0.0366627 0.0586934 -0.354868 -0.0428345 0.0703804 -0.359371 0.1359535 0.982573 -2.16943e-18 …
404.0 -0.0676976 0.968133 0.0757316 0.0 0.0 -0.0757316 0.0 0.0 -0.0757316 0.37259 -0.00312307 -0.416276 0.0 0.0 0.416276 0.0 0.0 0.416276 -0.089984 0.983265 -2.16943e-18 0.379145 0.0385626 0.0 -0.0180955 0.979141 0.142621 -0.131388 -0.0557512 0.109822 -0.127474 -0.0317631 0.135518 0.772152 0.0532111 1.2951 -1.52199 -2.97226 1.70057 -0.911626 -3.00034 2.28855 -0.06003699999999999 0.986542 -2.16943…
405.0 0.0615477 0.957657 -0.0692633 0.0 0.0 0.0692633 0.0 0.0 0.0692633 0.157157 -0.0242951 -0.177663 0.0 0.0 0.177663 0.0 0.0 0.177663 0.0425873 0.987092 -2.16943e-18 0.162496 -0.00709491 0.0 0.210841 0.946792 0.156526 -0.335285 -0.175518 0.321223 -0.332314 -0.181127 0.322693 0.476267 0.0903359 0.847752 -0.722569 -1.31824 -0.19736 -0.746359 -1.27221 -0.219284 0.1368393 0.956077 -2.16943e-18 0.32…
407.0 0.188426 0.928462 -0.214846 0.0 0.0 0.214846 0.0 0.0 0.214846 -0.64741 0.19953 0.756866 0.0 0.0 -0.756866 0.0 0.0 -0.756866 0.17484929999999999 0.971624 -2.16943e-18 -0.680544 0.13033 0.0 -0.486871 0.879143 0.549532 0.116147 -0.230188 -0.226189 0.116544 -0.230733 -0.226599 -1.31852 -0.665334 1.72305 1.03528 -2.23371 0.505704 1.05068 -2.2672 0.552898 -0.49953300000000006 0.851875 -2.16943e-1…
408.0 0.218076 0.918755 -0.249703 0.0 0.0 0.249703 0.0 0.0 0.249703 -0.211259 0.0732634 0.249811 0.0 0.0 -0.249811 0.0 0.0 -0.249811 0.20607999999999999 0.965077 -2.16943e-18 -0.222984 0.0508183 0.0 0.29815 0.902396 -0.220521 -0.176613 0.0908452 0.26741 -0.172226 0.082393 0.259244 0.736791 0.0137711 1.1307 -1.84098 -0.369697 -0.0645244 -1.6731 -0.693795 0.124931 0.26554 0.952047 -2.16943e-18 0.44…
409.0 0.0630712 0.95742 -0.0709858 0.0 0.0 0.0709858 0.0 0.0 0.0709858 -0.132925 0.0207836 0.15031 0.0 0.0 -0.15031 0.0 0.0 -0.15031 0.0441627 0.987022 -2.16943e-18 -0.137468 0.00623937 0.0 0.130449 0.949929 -0.134817 -0.00107483 -0.0213647 0.135016 0.00358092 -0.0306391 0.137308 0.115354 0.0326489 0.264557 -0.575853 0.326792 -0.207709 -0.473689 0.129774 -0.108769 0.1128813 0.985695 -2.16943e-18 …
410.0 0.0635914 0.957339 -0.0715742 0.0 0.0 0.0715742 0.0 0.0 0.0715742 0.114298 -0.01794 -0.129259 0.0 0.0 0.129259 0.0 0.0 0.129259 0.0447007 0.986998 -2.16943e-18 0.118212 -0.00543507 0.0 0.202285 0.945991 0.117006 -0.284046 -0.171991 0.316171 -0.283717 -0.172612 0.316339 0.361056 0.0707895 0.573077 -0.660951 -0.640264 -0.237752 -0.654265 -0.652833 -0.234869 0.1354784 0.959606 -2.16943e-18 0.2…
411.0 -0.00584498 0.965473 0.00655144 0.0 0.0 -0.00655144 0.0 0.0 -0.00655144 -0.212066 0.0164814 0.237637 0.0 0.0 -0.237637 0.0 0.0 -0.237637 -0.026802999999999993 0.98749 -2.16943e-18 -0.217445 -0.00699988 0.0 -0.430616 0.911032 0.499718 0.0369474 -0.126774 -0.19427 0.0371689 -0.127139 -0.19374 -1.14173 -0.364155 1.14423 0.0624926 0.0842848 0.0943616 0.0708679 0.0672594 0.109594 -0.450224 0.884…
412.0 0.162837 0.935933 -0.185063 0.0 0.0 0.185063 0.0 0.0 0.185063 -0.111905 0.0308713 0.129691 0.0 0.0 -0.129691 0.0 0.0 -0.129691 0.14799679999999998 0.976353 -2.16943e-18 -0.117227 0.0188499 0.0 0.289947 0.912476 -0.149722 -0.212861 0.0386983 0.2734 -0.213927 0.0407543 0.272287 0.694912 0.0561579 1.14422 -1.64418 -0.647359 -0.154589 -1.57249 -0.785668 -0.0769624 0.247475 0.956343 -2.16943e-18…
413.0 0.125462 0.945382 -0.14199 0.0 0.0 0.14199 0.0 0.0 0.14199 -0.163261 0.037556 0.18716 0.0 0.0 -0.18716 0.0 0.0 -0.18716 0.1089414 0.981773 -2.16943e-18 -0.170187 0.019893 0.0 0.154938 0.944003 -0.186116 0.0177827 -0.0069169 0.139971 0.0196165 -0.0104406 0.141674 0.111594 0.0513673 -0.028746 -0.170949 0.206326 -0.452961 -0.0973653 0.064879 -0.384068 0.1422716 0.98403 -2.16943e-18 0.0996018 0…
415.0 -0.0352014 0.96727 0.0394117 0.0 0.0 -0.0394117 0.0 0.0 -0.0394117 0.200971 -0.00898978 -0.224752 0.0 0.0 0.224752 0.0 0.0 0.224752 -0.05685 0.986028 -2.16943e-18 0.205326 0.0133734 0.0 0.153987 0.961453 0.370806 -0.445163 -0.284876 0.33942 -0.438766 -0.296111 0.331193 0.335407 0.0816797 0.728169 -0.768975 -0.700711 -0.357285 -0.686115 -0.852764 -0.350857 0.0630465 0.94048 -2.16943e-18 0.22…
416.0 0.108729 0.949063 -0.122848 0.0 0.0 0.122848 0.0 0.0 0.122848 -0.124679 0.0261786 0.14233 0.0 0.0 -0.14233 0.0 0.0 -0.14233 0.0915169 0.983641 -2.16943e-18 -0.129688 0.012648 0.0 0.247312 0.928785 -0.0338294 -0.244455 -0.0407874 0.297314 -0.243397 -0.0427206 0.297595 0.488496 0.0546876 0.663494 -0.801008 -0.84246 -0.0382365 -0.79109 -0.861202 -0.0327936 0.193706 0.960369 -2.16943e-18 0.3349…
417.0 0.0219653 0.962875 -0.0246552 0.0 0.0 0.0246552 0.0 0.0 0.0246552 0.343598 -0.0375207 -0.386153 0.0 0.0 0.386153 0.0 0.0 0.386153 0.0017612000000000044 0.987963 -2.16943e-18 0.353524 0.000344273 0.0 0.0447047 0.96422 -0.00141318 -0.0725845 0.019284 0.0873481 -0.0722113 0.0312274 0.0831408 0.81777 0.0720645 1.20031 -2.49436 -0.974959 1.63092 -2.47197 0.184736 2.06172 0.0151786 0.987475 -2.16…
418.0 0.117074 0.947269 -0.132385 0.0 0.0 0.132385 0.0 0.0 0.132385 -0.21883 0.0481308 0.250324 0.0 0.0 -0.250324 0.0 0.0 -0.250324 0.1002022 0.982752 -2.16943e-18 -0.227867 0.0244189 0.0 0.257911 0.927538 -0.0359551 -0.255964 -0.0380686 0.282543 -0.254131 -0.0415394 0.292782 0.521795 0.0618266 0.755674 -0.679696 -1.32404 0.100562 -0.800693 -1.09238 -0.00507779 0.20300400000000002 0.959766 -2.169…
419.0 0.0708667 0.956166 -0.0798071 0.0 0.0 0.0798071 0.0 0.0 0.0798071 -0.218496 0.0361403 0.247423 0.0 0.0 -0.247423 0.0 0.0 -0.247423 0.0522286 0.986621 -2.16943e-18 -0.226184 0.0122662 0.0 0.248986 0.933885 0.00551588 -0.262156 -0.0877542 0.295384 -0.260791 -0.0900439 0.29711 0.510096 0.0985135 0.836533 -0.793715 -1.20824 -0.205955 -0.771841 -1.2499 -0.192585 0.190299 0.961357 -2.16943e-18 0.…
420.0 0.0193646 0.963155 -0.0217328 0.0 0.0 0.0217328 0.0 0.0 0.0217328 0.333546 -0.035437 -0.374738 0.0 0.0 0.374738 0.0 0.0 0.374738 -0.0009142999999999929 0.987957 -2.16943e-18 0.343071 0.00133669 0.0 0.0682817 0.964812 0.0440607 -0.135035 -0.0514917 0.148375 -0.12935 -0.017703 0.137767 0.833984 -0.0959705 1.41664 -2.3516 -1.81973 1.31791 -1.49261 -1.93606 -0.156625 0.027616300000000003 0.9837…
421.0 0.0434052 0.960272 -0.0487846 0.0 0.0 0.0487846 0.0 0.0 0.0487846 0.165197 -0.0220846 -0.186202 0.0 0.0 0.186202 0.0 0.0 0.186202 0.0238497 0.987718 -2.16943e-18 0.170423 -0.00394694 0.0 0.208839 0.952752 0.211056 -0.365042 -0.223328 0.313718 -0.366618 -0.221104 0.316151 0.473191 0.137629 0.953183 -0.776973 -1.35789 -0.57971 -0.912812 -1.10362 -0.628063 0.1288015 0.955043 -2.16943e-18 0.317…
422.0 0.0895392 0.952874 -0.10099 0.0 0.0 0.10099 0.0 0.0 0.10099 0.0698301 -0.0130755 -0.0793709 0.0 0.0 0.0793709 0.0 0.0 0.0793709 0.0715808 0.985365 -2.16943e-18 0.0724579 -0.00547088 0.0 0.23759 0.935143 0.00517984 -0.245039 -0.0955228 0.298701 -0.242769 -0.0998584 0.30115 0.439533 0.0847003 0.665817 -0.704807 -0.892557 -0.219112 -0.714548 -0.873284 -0.232677 0.180882 0.962155 -2.16943e-18 0…
427.0 0.250204 0.90692 -0.287957 0.0 0.0 0.287957 0.0 0.0 0.287957 -0.377973 0.147503 0.453292 0.0 0.0 -0.453292 0.0 0.0 -0.453292 0.24006899999999998 0.956644 -2.16943e-18 -0.400792 0.107619 0.0 0.292795 0.905716 -0.184554 -0.199662 0.0736422 0.266589 -0.199089 0.0725396 0.267161 0.774443 0.0070919 1.30054 -1.92689 -0.659092 0.183662 -1.93126 -0.650637 0.177717 0.254842 0.952667 -2.16943e-18 0.4…
428.0 0.124161 0.945681 -0.140498 0.0 0.0 0.140498 0.0 0.0 0.140498 -0.111005 0.025361 0.127212 0.0 0.0 -0.127212 0.0 0.0 -0.127212 0.1075846 0.98193 -2.16943e-18 -0.115695 0.0133486 0.0 0.260607 0.923386 -0.0695569 -0.237415 -0.0116931 0.291714 -0.23643 -0.0135854 0.292627 0.555886 0.0583721 0.802265 -1.05645 -0.779515 -0.0889513 -1.06533 -0.762319 -0.0991887 0.210121 0.958986 -2.16943e-18 0.364…
429.0 -0.0189136 0.966393 0.0211881 0.0 0.0 -0.0211881 0.0 0.0 -0.0211881 0.215398 -0.0135719 -0.241122 0.0 0.0 0.241122 0.0 0.0 0.241122 -0.04019299999999999 0.986961 -2.16943e-18 0.220506 0.010331 0.0 0.18014 0.961915 0.376818 -0.485909 -0.275234 0.327336 -0.480191 -0.285494 0.319213 0.439623 0.133237 1.00717 -1.00525 -0.979833 -0.709177 -0.990795 -1.00412 -0.719915 0.08425579 0.940608 -2.16943…
430.0 0.145268 0.940588 -0.164758 0.0 0.0 0.164758 0.0 0.0 0.164758 0.158357 -0.0402447 -0.182542 0.0 0.0 0.182542 0.0 0.0 0.182542 0.1296146 0.979118 -2.16943e-18 0.165502 -0.0231758 0.0 0.260449 0.928183 -0.00543461 -0.286479 -0.0480339 0.300881 -0.284428 -0.051947 0.302487 0.5539 0.0807471 0.800464 -0.684408 -1.4589 8.02884e-05 -0.651091 -1.52175 0.0173688 0.20035000000000003 0.957646 -2.16943…
431.0 -0.0229401 0.966638 0.0256948 0.0 0.0 -0.0256948 0.0 0.0 -0.0256948 0.185075 -0.0108242 -0.207121 0.0 0.0 0.207121 0.0 0.0 0.207121 -0.04431399999999999 0.986758 -2.16943e-18 0.18937 0.00972773 0.0 0.167918 0.962883 0.357968 -0.436321 -0.301505 0.317829 -0.433981 -0.306091 0.32476 0.326826 0.121144 0.768127 -0.679555 -0.870294 -0.635159 -0.679878 -0.867964 -0.6441 0.07715027 0.94402 -2.1694…
432.0 0.174601 0.932601 -0.198724 0.0 0.0 0.198724 0.0 0.0 0.198724 -0.12993 0.0377614 0.151166 0.0 0.0 -0.151166 0.0 0.0 -0.151166 0.1603308 0.974283 -2.16943e-18 -0.136324 0.0238355 0.0 0.295339 0.90842 -0.174781 -0.206618 0.0641412 0.268852 -0.206062 0.063046 0.269607 0.75597 0.0531272 1.27095 -1.82731 -0.693046 -0.0967848 -1.8295 -0.689235 -0.0974671 0.255722 0.954663 -2.16943e-18 0.443009 -0…
433.0 0.233297 0.913322 -0.267759 0.0 0.0 0.267759 0.0 0.0 0.267759 -0.504754 0.185322 0.600724 0.0 0.0 -0.600724 0.0 0.0 -0.600724 0.22216400000000003 0.961258 -2.16943e-18 -0.533921 0.131865 0.0 -0.468744 0.890748 0.518684 0.0877091 -0.162614 -0.229458 0.0813142 -0.149583 -0.241073 -1.24647 -0.586789 1.33835 1.09018 -1.75635 0.103759 0.983977 -1.53854 -0.137369 -0.483338 0.865147 -2.16943e-18 -…
434.0 0.0677727 0.956672 -0.0763045 0.0 0.0 0.0763045 0.0 0.0 0.0763045 0.0201599 -0.00326203 -0.0228158 0.0 0.0 0.0228158 0.0 0.0 0.0228158 0.0490263 0.986789 -2.16943e-18 0.0208611 -0.00105805 0.0 0.141335 0.946331 -0.160095 0.011538 -0.0186924 0.143182 0.0123609 -0.0207109 0.143451 0.0914161 0.0430275 0.0184728 -0.141016 0.080157 -0.302235 -0.0985762 -0.00120157 -0.264288 0.1263569 0.984219 -2…
435.0 0.0404435 0.960663 -0.045447 0.0 0.0 0.045447 0.0 0.0 0.045447 -0.0334071 0.00435262 0.0376382 0.0 0.0 -0.0376382 0.0 0.0 -0.0376382 0.020794900000000005 0.987784 -2.16943e-18 -0.0344511 0.00068284 0.0 0.175188 0.953779 0.154435 -0.271106 -0.21083 0.30375 -0.270678 -0.211432 0.294083 0.0642909 -0.0111254 -0.112401 0.0520384 -0.00849724 0.0173224 0.0743686 -0.0508813 0.0295779 0.1083081 0.96…
436.0 0.0400179 0.960718 -0.0449676 0.0 0.0 0.0449676 0.0 0.0 0.0449676 -0.0638457 0.00828735 0.0719276 0.0 0.0 -0.0719276 0.0 0.0 -0.0719276 0.020356100000000002 0.987793 -2.16943e-18 -0.0658375 0.00127336 0.0 0.169021 0.954828 0.166359 -0.275707 -0.212708 0.303139 -0.276172 -0.212172 0.293435 0.0514925 0.0111285 -0.134715 0.0163473 0.155373 -0.163732 0.0655385 0.0630371 -0.14321 0.1013387 0.961…
437.0 0.155494 0.937925 -0.176563 0.0 0.0 0.176563 0.0 0.0 0.176563 -0.294244 0.0784884 0.340227 0.0 0.0 -0.340227 0.0 0.0 -0.340227 0.1403086 0.977556 -2.16943e-18 -0.307937 0.0468343 0.0 0.142319 0.947848 -0.138514 -0.0138275 -0.0160268 0.144841 -0.00886895 -0.0255443 0.149331 0.137125 0.0242746 0.303358 -0.577184 0.190783 -0.0705044 -0.561349 0.160158 -0.0539542 0.12340580000000001 0.984195 -2…
438.0 0.157209 0.937465 -0.178547 0.0 0.0 0.178547 0.0 0.0 0.178547 -0.0109788 0.00295189 0.0127012 0.0 0.0 -0.0127012 0.0 0.0 -0.0127012 0.1421039 0.977281 -2.16943e-18 -0.0114923 0.0017712 0.0 0.283564 0.909475 -0.181785 -0.184933 0.063129 0.269523 -0.183893 0.0611231 0.270678 0.667694 0.0308708 1.04336 -1.59585 -0.504609 -0.0241808 -1.61503 -0.467535 -0.0467404 0.24698199999999998 0.955546 -2.…
439.0 -0.100734 0.9678 0.112644 0.0 0.0 -0.112644 0.0 0.0 -0.112644 0.304098 0.00867833 -0.33988 0.0 0.0 0.33988 0.0 0.0 0.33988 -0.12353299999999999 0.979226 -2.16943e-18 0.308191 0.0428881 0.0 -0.0673316 0.977125 0.146969 -0.0666654 -0.0436088 0.0577173 -0.0668992 -0.0368497 0.0544176 0.46123 0.060003 0.603553 0.0822214 -3.0236 1.78505 0.275664 -2.89005 2.13597 -0.100789 0.984287 -2.16943e-18 0…
441.0 0.149843 0.939413 -0.170034 0.0 0.0 0.170034 0.0 0.0 0.170034 -0.297084 0.0771719 0.342921 0.0 0.0 -0.342921 0.0 0.0 -0.342921 0.1343968 0.978435 -2.16943e-18 -0.310677 0.0451778 0.0 0.169985 0.938814 -0.188571 0.000995224 -0.00811998 0.167434 -0.00491617 0.0031151 0.161888 0.0134036 0.0323975 -0.272859 0.54328 -0.458412 -0.136444 0.54993 -0.4719 -0.122725 0.154924 0.979553 -2.16943e-18 0.0…
442.0 0.123034 0.945937 -0.139207 0.0 0.0 0.139207 0.0 0.0 0.139207 -0.17754 0.0403208 0.2034 0.0 0.0 -0.2034 0.0 0.0 -0.2034 0.10641010000000001 0.982065 -2.16943e-18 -0.185014 0.0211043 0.0 0.141675 0.946338 -0.170039 0.0217371 -0.017303 0.136925 0.0232146 -0.0201437 0.138303 0.0951968 0.0467424 0.0353482 -0.172584 0.101461 -0.327952 -0.13107 0.0217969 -0.290346 0.1285086 0.984902 -2.16943e-18 …
443.0 0.0269217 0.96232 -0.0302272 0.0 0.0 0.0302272 0.0 0.0 0.0302272 -0.235478 0.0270427 0.264808 0.0 0.0 -0.264808 0.0 0.0 -0.264808 0.006862300000000002 0.987954 -2.16943e-18 -0.242429 0.00111474 0.0 -0.454369 0.896877 0.513891 0.066757 -0.145982 -0.245665 0.0694437 -0.151152 -0.240323 -1.19874 -0.432064 1.33141 0.528662 -1.03681 0.829909 0.506962 -0.995229 0.809611 -0.470714 0.87064 -2.16943…
444.0 -0.0416222 0.967534 0.0465911 0.0 0.0 -0.0465911 0.0 0.0 -0.0465911 0.357096 -0.0134054 -0.399233 0.0 0.0 0.399233 0.0 0.0 0.399233 -0.063407 0.985577 -2.16943e-18 0.364546 0.0263734 0.0 0.00793263 0.976039 0.114285 -0.134504 -0.0527626 0.126629 -0.130874 -0.0273936 0.144157 0.794827 -0.00700067 1.35109 -1.76548 -2.69843 1.67432 -1.18505 -2.89518 1.59474 -0.034048999999999996 0.986798 -2.16…
445.0 -0.0548611 0.967933 0.0613887 0.0 0.0 -0.0613887 0.0 0.0 -0.0613887 0.24489 -0.00556605 -0.273665 0.0 0.0 0.273665 0.0 0.0 0.273665 -0.076912 0.9845 -2.16943e-18 0.249593 0.0217739 0.0 0.149652 0.966767 0.432485 -0.489664 -0.315506 0.323243 -0.488373 -0.317659 0.323381 0.259394 0.109619 0.582896 -0.467262 -0.754154 -0.614321 -0.25797 -1.13945 -0.588033 0.0531686 0.936426 -2.16943e-18 0.1960…
446.0 0.00551634 0.964518 -0.00618649 0.0 0.0 0.00618649 0.0 0.0 0.00618649 -0.146317 0.0132485 0.164136 0.0 0.0 -0.164136 0.0 0.0 -0.164136 -0.015145800000000001 0.987791 -2.16943e-18 -0.150239 -0.00292138 0.0 -0.495346 0.876541 0.559479 0.0985907 -0.197192 -0.250899 0.0987876 -0.197619 -0.249081 -1.25116 -0.574163 1.54861 0.760606 -1.63992 0.765924 0.698876 -1.51439 0.641633 -0.5085909999999999…
447.0 -0.0467729 0.967713 0.052349 0.0 0.0 -0.052349 0.0 0.0 -0.052349 0.350631 -0.0111414 -0.391927 0.0 0.0 0.391927 0.0 0.0 0.391927 -0.06866399999999999 0.985182 -2.16943e-18 0.357719 0.0279509 0.0 0.000956889 0.976284 0.116441 -0.12659 -0.0513596 0.122792 -0.123665 -0.0259919 0.12996 0.757044 0.00615267 1.27021 -1.59783 -2.65503 1.53529 -0.970354 -2.68835 1.38867 -0.03998399999999999 0.986759…
448.0 0.093882 0.95205 -0.105929 0.0 0.0 0.105929 0.0 0.0 0.105929 -0.0754588 0.0145155 0.0858491 0.0 0.0 -0.0858491 0.0 0.0 -0.0858491 0.07608830600000001 0.985014 -2.16943e-18 -0.0783416 0.00630438 0.0 0.236078 0.934997 0.0137423 -0.258212 -0.0848967 0.304024 -0.255719 -0.0899885 0.304044 0.473846 0.0781852 0.72545 -0.749421 -1.01547 -0.124714 -0.740493 -1.03225 -0.122863 0.17781000000000002 0.…
449.0 0.1802 0.930954 -0.205243 0.0 0.0 0.205243 0.0 0.0 0.205243 -0.18644 0.0555054 0.217328 0.0 0.0 -0.217328 0.0 0.0 -0.217328 0.166207 0.973236 -2.16943e-18 -0.195763 0.0355449 0.0 0.19698 0.931165 -0.212964 -0.00962342 -0.00181008 0.20254 -0.00804515 -0.00482212 0.203886 0.103708 -0.0286453 -0.155691 0.127603 -0.169237 0.165698 0.189294 -0.287748 0.222908 0.182035 0.974384 -2.16943e-18 0.123…
451.0 0.0984266 0.951163 -0.111102 0.0 0.0 0.111102 0.0 0.0 0.111102 -0.229953 0.0454694 0.26188 0.0 0.0 -0.26188 0.0 0.0 -0.26188 0.08080784 0.984622 -2.16943e-18 -0.238876 0.0204673 0.0 0.281566 0.90982 -0.158887 -0.206281 0.0587954 0.277853 -0.207335 0.0606192 0.271396 0.685025 0.00232305 1.08511 -1.61298 -0.63347 0.216313 -1.59789 -0.662278 0.232163 0.24103600000000003 0.954299 -2.16943e-18 0…
452.0 0.0670899 0.956782 -0.0755318 0.0 0.0 0.0755318 0.0 0.0 0.0755318 -0.224135 0.0360893 0.253632 0.0 0.0 -0.253632 0.0 0.0 -0.253632 0.0483198 0.986824 -2.16943e-18 -0.231911 0.0115826 0.0 0.141267 0.948391 -0.146606 -0.003863 -0.0153816 0.137802 -0.000425536 -0.0228962 0.141379 0.11662 0.0317278 0.143263 -0.399641 0.24531 -0.240548 -0.279302 0.0144342 -0.131618 0.1239284 0.985296 -2.16943e-1…
453.0 0.13622 0.942837 -0.154341 0.0 0.0 0.154341 0.0 0.0 0.154341 -0.170682 0.0414892 0.196241 0.0 0.0 -0.196241 0.0 0.0 -0.196241 0.1201634 0.980391 -2.16943e-18 -0.178172 0.0230604 0.0 0.15781 0.941726 -0.1874 0.0196543 -0.0164482 0.158492 0.0190486 -0.0152854 0.157943 0.0776229 0.0546637 -0.153404 0.0179848 0.18367 -0.531896 0.0475232 0.127008 -0.505376 0.1450314 0.981925 -2.16943e-18 0.09343…
454.0 0.168198 0.934436 -0.191282 0.0 0.0 0.191282 0.0 0.0 0.191282 -0.326447 0.0922461 0.378992 0.0 0.0 -0.378992 0.0 0.0 -0.378992 0.15361560000000002 0.975431 -2.16943e-18 -0.342218 0.0572137 0.0 0.128326 0.950741 -0.124725 -0.011671 -0.0174498 0.132628 -0.00590043 -0.0282765 0.137883 0.129048 0.028295 0.36533 -0.683912 0.284175 -0.100757 -0.610844 0.143984 -0.0341737 0.1091786 0.985718 -2.169…
455.0 0.257509 0.904032 -0.296733 0.0 0.0 0.296733 0.0 0.0 0.296733 -0.802109 0.32116 0.965288 0.0 0.0 -0.965288 0.0 0.0 -0.965288 0.24781999999999998 0.954526 -2.16943e-18 -0.851445 0.236657 0.0 -0.446342 0.894686 0.518538 0.114733 -0.260272 -0.208381 0.123943 -0.279307 -0.182856 -1.44914 -0.652755 2.03536 1.14326 -2.87516 1.11834 1.16391 -2.93284 1.32592 -0.460795 0.869815 -2.16943e-18 -1.36705…
457.0 0.131459 0.943981 -0.14887 0.0 0.0 0.14887 0.0 0.0 0.14887 -0.303697 0.0720651 0.348715 0.0 0.0 -0.348715 0.0 0.0 -0.348715 0.1151948 0.98102 -2.16943e-18 -0.316828 0.0392451 0.0 0.121382 0.950058 -0.148549 0.0270314 -0.0252083 0.123053 0.0312139 -0.0331572 0.119721 0.037016 0.0207713 0.00800335 -0.0573748 0.0344065 -0.137314 0.218848 -0.494201 0.100564 0.1079012 0.986598 -2.16943e-18 0.039…
458.0 0.0242422 0.962623 -0.0272144 0.0 0.0 0.0272144 0.0 0.0 0.0272144 0.0767167 -0.00857616 -0.0862427 0.0 0.0 0.0862427 0.0 0.0 0.0862427 0.004104099999999999 0.987963 -2.16943e-18 0.0789551 -0.000125172 0.0 0.130212 0.950997 -0.10586 -0.0352745 -0.016342 0.131381 -0.0293887 -0.0277204 0.146208 0.0861304 0.00688773 0.286917 -0.39701 -0.0308479 0.142207 -0.424765 0.023197 0.111981 0.1073144 0.9…
459.0 0.245303 0.908816 -0.282087 0.0 0.0 0.282087 0.0 0.0 0.282087 -0.074105 0.0284191 0.0886702 0.0 0.0 -0.0886702 0.0 0.0 -0.0886702 0.234875 0.958022 -2.16943e-18 -0.0785227 0.0205912 0.0 0.248092 0.914762 -0.254432 -0.0275523 -0.00504575 0.259848 -0.0273926 -0.00535162 0.259998 0.0948974 0.0651399 0.347619 -0.497281 0.0916979 -0.337105 -0.501834 0.100446 -0.341336 0.23257699999999998 0.96248…
461.0 0.0628104 0.957461 -0.070691 0.0 0.0 0.070691 0.0 0.0 0.070691 -0.182269 0.0284437 0.206098 0.0 0.0 -0.206098 0.0 0.0 -0.206098 0.043893 0.987034 -2.16943e-18 -0.188492 0.00849956 0.0 0.134652 0.94826 -0.151965 0.0123132 -0.0202103 0.136884 0.0131217 -0.0236527 0.138659 0.0522749 0.0453735 -0.0679697 0.057255 -0.0279682 -0.323051 0.0677883 -0.0479686 -0.314404 0.11938670000000001 0.985392 -…
462.0 0.0539698 0.958795 -0.0607023 0.0 0.0 0.0607023 0.0 0.0 0.0607023 0.0257901 -0.00376114 -0.0291178 0.0 0.0 0.0291178 0.0 0.0 0.0291178 0.0347557 0.987401 -2.16943e-18 0.026641 -0.00093477 0.0 0.282388 0.918111 -0.0934248 -0.245695 0.00373557 0.282158 -0.244853 0.00125486 0.284824 0.646462 0.0778427 1.026 -1.21987 -1.09314 -0.107939 -1.31221 -0.915051 -0.201362 0.23225099999999999 0.956886 -…
463.0 0.125287 0.945422 -0.14179 0.0 0.0 0.14179 0.0 0.0 0.14179 0.00633251 -0.00145538 -0.0072592 0.0 0.0 0.0072592 0.0 0.0 0.0072592 0.1087589 0.981794 -2.16943e-18 0.00660102 -0.000770246 0.0 0.14119 0.94705 -0.163367 0.00981606 -0.007706 0.134014 0.0111474 -0.0111408 0.13032 0.0886768 0.0447433 -0.0194235 -0.0161837 -0.0691868 -0.270614 -0.0419483 -0.0205584 -0.288707 0.1265097 0.985196 -2.16…
464.0 0.00862396 0.964231 -0.00967312 0.0 0.0 0.00967312 0.0 0.0 0.00967312 0.364188 -0.0342565 -0.408671 0.0 0.0 0.408671 0.0 0.0 0.408671 -0.011954300000000001 0.987847 -2.16943e-18 0.374091 0.00596946 0.0 0.0325105 0.965862 0.0146493 -0.0779731 0.00966713 0.0686845 -0.0741439 0.0302917 0.0678286 0.88582 0.0990724 1.33381 -3.19226 -0.652521 1.30461 -2.68545 0.125438 2.39156 0.001930000000000001…
466.0 -0.0417333 0.967539 0.0467153 0.0 0.0 -0.0467153 0.0 0.0 -0.0467153 0.118531 -0.00443491 -0.132517 0.0 0.0 0.132517 0.0 0.0 0.132517 -0.06352100000000001 0.985569 -2.16943e-18 0.121002 0.00876912 0.0 0.169797 0.954211 0.165423 -0.275736 -0.216014 0.30486 -0.275513 -0.213199 0.30671 0.0634847 0.0292035 -0.095984 0.102453 -0.093022 -0.218669 0.101514 -0.0914484 -0.219097 0.1020919 0.961097 -2…
467.0 0.0959708 0.951645 -0.108306 0.0 0.0 0.108306 0.0 0.0 0.108306 -0.0982615 0.0191443 0.111843 0.0 0.0 -0.111843 0.0 0.0 -0.111843 0.07825716 0.984837 -2.16943e-18 -0.102043 0.00845583 0.0 0.247705 0.929317 -0.0233144 -0.247248 -0.0575794 0.295698 -0.253053 -0.0468955 0.300409 0.505065 0.059848 0.726195 -0.919512 -0.775865 -0.117121 -0.993516 -0.635276 -0.165242 0.19260100000000002 0.959859 -…
469.0 0.110172 0.948759 -0.124496 0.0 0.0 0.124496 0.0 0.0 0.124496 -0.0411152 0.00870363 0.0469523 0.0 0.0 -0.0469523 0.0 0.0 -0.0469523 0.0930179 0.983493 -2.16943e-18 -0.042775 0.00424285 0.0 0.165408 0.941625 -0.183496 -0.00417535 0.00451743 0.151046 -0.0022226 0.000756111 0.152954 0.160846 0.0179489 0.0579483 -0.366384 0.254488 -0.219154 -0.279282 0.0867729 -0.134804 0.150156 0.981878 -2.169…
470.0 0.0442189 0.960163 -0.0497018 0.0 0.0 0.0497018 0.0 0.0 0.0497018 -0.128217 0.0172605 0.144537 0.0 0.0 -0.144537 0.0 0.0 -0.144537 0.024689300000000004 0.987699 -2.16943e-18 -0.132286 0.00318511 0.0 0.136773 0.948448 -0.146301 0.00500377 -0.0219684 0.140041 0.00631512 -0.0259099 0.132348 0.0854576 0.0364358 0.0646558 -0.163676 0.0318445 -0.214346 -0.0872554 -0.115433 -0.141285 0.1202839 0.9…
471.0 0.320684 0.875858 -0.374033 0.0 0.0 0.374033 0.0 0.0 0.374033 -0.336376 0.165881 0.419015 0.0 0.0 -0.419015 0.0 0.0 -0.419015 0.315203 0.932959 -2.16943e-18 -0.360561 0.130963 0.0 0.313467 0.88738 -0.357467 -0.0405355 0.0705463 0.282232 -0.0391835 0.0679677 0.283558 -0.305563 0.469065 0.145567 0.0850109 0.683932 -2.88565 0.300267 0.268642 -2.64506 0.304409 0.944072 -2.16943e-18 -0.275046 0.…
472.0 0.142703 0.941236 -0.161802 0.0 0.0 0.161802 0.0 0.0 0.161802 -0.459147 0.115244 0.528875 0.0 0.0 -0.528875 0.0 0.0 -0.528875 0.1269342 0.979489 -2.16943e-18 -0.479704 0.0657294 0.0 -0.449982 0.900403 0.500215 0.0715456 -0.142462 -0.21373 0.0699358 -0.139031 -0.215592 -1.24549 -0.513648 1.23981 0.799675 -1.10246 0.0382731 0.986543 -1.4756 0.340862 -0.46610900000000005 0.87582 -2.16943e-18 -…
473.0 0.0437579 0.960224 -0.0491821 0.0 0.0 0.0491821 0.0 0.0 0.0491821 0.0630251 -0.00845107 -0.0710425 0.0 0.0 0.0710425 0.0 0.0 0.0710425 0.024213600000000002 0.98771 -2.16943e-18 0.0650215 -0.00153174 0.0 0.120526 0.950476 -0.139314 0.0163109 -0.0227786 0.127097 0.022433 -0.0338917 0.125995 0.0713573 0.0326909 0.181986 -0.293312 0.0555397 -0.12781 -0.311686 0.0898239 -0.137626 0.1054442 0.986…
474.0 0.0770446 0.955122 -0.086807 0.0 0.0 0.086807 0.0 0.0 0.086807 -0.0532321 0.00918811 0.0603509 0.0 0.0 -0.0603509 0.0 0.0 -0.0603509 0.058626300000000006 0.986251 -2.16943e-18 -0.055148 0.00337806 0.0 0.239672 0.936205 0.020203 -0.260416 -0.0998962 0.299106 -0.260016 -0.101764 0.301705 0.480462 0.0957641 0.779779 -0.744402 -1.12825 -0.211586 -0.763918 -1.09044 -0.229184 0.180343 0.961788 -2…
475.0 0.108743 0.94906 -0.122865 0.0 0.0 0.122865 0.0 0.0 0.122865 -0.0653791 0.0137287 0.0746353 0.0 0.0 -0.0746353 0.0 0.0 -0.0746353 0.0915319 0.983639 -2.16943e-18 -0.0680059 0.00663352 0.0 0.248967 0.928717 -0.0307787 -0.249399 -0.0408804 0.297644 -0.248279 -0.0432966 0.297676 0.501323 0.057239 0.694417 -0.821007 -0.893385 -0.0352968 -0.801883 -0.929411 -0.0244155 0.19462000000000002 0.96008…
476.0 0.186102 0.929174 -0.21213 0.0 0.0 0.21213 0.0 0.0 0.21213 -0.203398 0.0620821 0.237588 0.0 0.0 -0.237588 0.0 0.0 -0.237588 0.17240640000000002 0.972088 -2.16943e-18 -0.21374 0.0403314 0.0 0.291072 0.902607 -0.225905 -0.169005 0.102609 0.251117 -0.168804 0.102186 0.263961 0.754945 0.00629688 1.19248 -1.94691 -0.348768 0.0294873 -2.00587 -0.234705 -0.0419108 0.259976 0.952436 -2.16943e-18 0.…
477.0 -0.0092133 0.965729 0.0103254 0.0 0.0 -0.0103254 0.0 0.0 -0.0103254 0.141049 -0.0104267 -0.158011 0.0 0.0 0.158011 0.0 0.0 0.158011 -0.03025599999999999 0.987372 -2.16943e-18 0.144566 0.00520002 0.0 0.151027 0.958768 0.25902 -0.328749 -0.272443 0.321991 -0.328639 -0.265542 0.322844 0.152907 0.0591284 0.222935 -0.247174 -0.262207 -0.308653 -0.163394 -0.419359 -0.282495 0.074334912 0.953379 -…
478.0 0.11909 0.946824 -0.134691 0.0 0.0 0.134691 0.0 0.0 0.134691 0.0444909 -0.00989321 -0.0509199 0.0 0.0 0.0509199 0.0 0.0 0.0509199 0.1023015 0.982524 -2.16943e-18 0.0463402 -0.0050741 0.0 0.151926 0.946346 -0.125661 -0.0397273 -0.0155602 0.158132 -0.0388739 -0.0172204 0.159057 0.100245 0.0103977 0.27538 -0.463212 0.0965941 0.0381502 -0.451357 0.0737977 0.0492493 0.1290069 0.98202 -2.16943e-1…
479.0 0.209897 0.921547 -0.240048 0.0 0.0 0.240048 0.0 0.0 0.240048 -0.523407 0.175872 0.616885 0.0 0.0 -0.616885 0.0 0.0 -0.616885 0.197453 0.966999 -2.16943e-18 -0.551826 0.120169 0.0 -0.501282 0.875478 0.561896 0.108975 -0.212659 -0.216348 0.108705 -0.212201 -0.215066 -1.28503 -0.596866 1.67405 0.959821 -2.22746 1.34257 1.08378 -2.47807 1.58661 -0.513832 0.846897 -2.16943e-18 -1.20202 -0.70330…
481.0 0.119067 0.946829 -0.134665 0.0 0.0 0.134665 0.0 0.0 0.134665 -0.205739 0.0457434 0.235467 0.0 0.0 -0.235467 0.0 0.0 -0.235467 0.1022777 0.982527 -2.16943e-18 -0.21429 0.0234584 0.0 0.125823 0.950488 -0.141411 0.00807853 -0.0129657 0.120775 0.015685 -0.0275198 0.127357 0.152377 0.0448218 0.435816 -0.874245 0.466797 -0.245917 -0.701997 0.135799 -0.0857198 0.11011190000000001 0.986637 -2.1694…
482.0 0.139432 0.94205 -0.158035 0.0 0.0 0.158035 0.0 0.0 0.158035 -0.438079 0.108204 0.504136 0.0 0.0 -0.504136 0.0 0.0 -0.504136 0.12351680000000001 0.979951 -2.16943e-18 -0.457497 0.0609319 0.0 -0.499252 0.875538 0.559948 0.109279 -0.210169 -0.218779 0.108072 -0.208895 -0.2226 -1.2746 -0.585421 1.74391 0.876639 -2.24333 1.34562 0.753468 -1.98902 1.06886 -0.5117809999999999 0.847155 -2.16943e-1…
483.0 -0.039399 0.967448 0.0441055 0.0 0.0 -0.0441055 0.0 0.0 -0.0441055 0.443226 -0.0177421 -0.495574 0.0 0.0 0.495574 0.0 0.0 0.495574 -0.061137999999999984 0.985739 -2.16943e-18 0.452596 0.0316128 0.0 -0.0124337 0.970847 0.0694523 -0.0791815 -0.00823496 0.0116685 -0.0736794 0.018542 0.0274 1.04958 0.212772 1.63061 -4.01802 -0.0836751 1.56747 -3.21172 -0.031731 3.70954 -0.044655 0.986387 -2.169…
484.0 0.0740188 0.955639 -0.0833776 0.0 0.0 0.0833776 0.0 0.0 0.0833776 -0.347268 0.0587144 0.393478 0.0 0.0 -0.393478 0.0 0.0 -0.393478 0.055492200000000005 0.986438 -2.16943e-18 -0.359629 0.0207912 0.0 -0.469552 0.890111 0.529408 0.0830918 -0.172151 -0.230143 0.0840339 -0.174008 -0.230435 -1.23491 -0.534214 1.41624 0.776752 -1.44566 0.420373 0.648657 -1.18915 0.196608 -0.48452900000000004 0.863…
485.0 0.119372 0.946761 -0.135014 0.0 0.0 0.135014 0.0 0.0 0.135014 -0.0457689 0.0101929 0.0523862 0.0 0.0 -0.0523862 0.0 0.0 -0.0523862 0.1025951 0.982492 -2.16943e-18 -0.047673 0.0052356 0.0 0.272253 0.913015 -0.15326 -0.197275 0.053467 0.277909 -0.195917 0.0509819 0.265903 0.615576 0.0117992 0.929309 -1.40149 -0.557975 0.147561 -1.22854 -0.891232 0.331163 0.232502 0.95646 -2.16943e-18 0.382795…
486.0 0.0865259 0.953433 -0.0975665 0.0 0.0 0.0975665 0.0 0.0 0.0975665 -0.0930012 0.0170848 0.105641 0.0 0.0 -0.105641 0.0 0.0 -0.105641 0.06845475000000001 0.985596 -2.16943e-18 -0.096464 0.00695138 0.0 0.142437 0.946999 -0.169249 0.0160962 -0.0097806 0.125834 0.0181302 -0.012974 0.132993 0.0784392 0.0511075 -0.0572106 -0.0577022 0.120101 -0.422413 0.000604189 0.00822284 -0.369553 0.12879000000…
487.0 0.287193 0.891522 -0.332723 0.0 0.0 0.332723 0.0 0.0 0.332723 -0.472391 0.209167 0.577182 0.0 0.0 -0.577182 0.0 0.0 -0.577182 0.279399 0.945133 -2.16943e-18 -0.50369 0.159733 0.0 0.275598 0.901391 -0.306804 -0.0415767 0.060282 0.262628 -0.0399503 0.057126 0.26452 -0.432688 0.340816 0.522583 0.0110752 0.152405 -1.59638 0.254852 -0.31861 -1.32628 0.263275 0.953809 -2.16943e-18 -0.447128 0.286…
488.0 0.122068 0.946156 -0.138101 0.0 0.0 0.138101 0.0 0.0 0.138101 -0.0550029 0.0124277 0.0629989 0.0 0.0 -0.0629989 0.0 0.0 -0.0629989 0.10540440000000001 0.982179 -2.16943e-18 -0.0573112 0.00647324 0.0 0.270793 0.923242 -0.0624333 -0.254951 -0.0145327 0.288208 -0.253294 -0.0177397 0.289898 0.611671 0.0846324 0.950606 -1.09095 -1.10685 -0.13361 -1.10251 -1.08439 -0.148682 0.217731 0.95864 -2.16…
489.0 -0.04082 0.967504 0.0456942 0.0 0.0 -0.0456942 0.0 0.0 -0.0456942 -0.0504871 0.00194063 0.0564465 0.0 0.0 -0.0564465 0.0 0.0 -0.0564465 -0.06258799999999999 0.985636 -2.16943e-18 -0.0515454 -0.00368263 0.0 -0.420362 0.91421 0.498927 0.0232537 -0.120851 -0.207837 0.0238165 -0.122069 -0.206341 -1.12773 -0.34801 0.950323 -0.0320977 0.634363 -0.215237 -0.00409189 0.579087 -0.174712 -0.441403999…
490.0 0.200265 0.924723 -0.228717 0.0 0.0 0.228717 0.0 0.0 0.228717 -0.451463 0.146026 0.530108 0.0 0.0 -0.530108 0.0 0.0 -0.530108 0.187304 0.969149 -2.16943e-18 -0.47534 0.0978853 0.0 -0.466296 0.892833 0.516903 0.0756304 -0.143312 -0.234668 0.0786467 -0.14932 -0.228726 -1.22257 -0.519273 1.43848 0.755944 -1.48358 0.347189 0.63462 -1.24245 0.16197 -0.48145299999999996 0.867043 -2.16943e-18 -1.1…
491.0 0.145369 0.940562 -0.164873 0.0 0.0 0.164873 0.0 0.0 0.164873 -0.0304761 0.00774895 0.0351317 0.0 0.0 -0.0351317 0.0 0.0 -0.0351317 0.1297194 0.979103 -2.16943e-18 -0.0318518 0.00446406 0.0 0.273342 0.919828 -0.0916821 -0.237049 0.00451443 0.284434 -0.235795 0.00210446 0.285636 0.616819 0.0691858 0.94153 -1.20821 -0.891228 -0.118346 -1.20375 -0.899658 -0.116881 0.224294 0.958012 -2.16943e-1…
492.0 0.168683 0.934299 -0.191844 0.0 0.0 0.191844 0.0 0.0 0.191844 -0.379539 0.107479 0.440699 0.0 0.0 -0.440699 0.0 0.0 -0.440699 0.15412340000000002 0.975346 -2.16943e-18 -0.3979 0.066753 0.0 0.28222 0.91856 -0.0822852 -0.258163 0.00548619 0.286286 -0.256688 0.00183143 0.287783 0.673139 0.0834731 1.07569 -1.29192 -1.1119 -0.140174 -1.31711 -1.06293 -0.170266 0.23015800000000003 0.956441 -2.169…
494.0 0.00423114 0.964633 -0.00474488 0.0 0.0 0.00474488 0.0 0.0 0.00474488 0.323437 -0.028816 -0.362779 0.0 0.0 0.362779 0.0 0.0 0.362779 -0.016465300000000002 0.987764 -2.16943e-18 0.332052 0.00693563 0.0 0.0506607 0.967446 0.0569296 -0.12483 -0.0496276 0.142938 -0.122135 -0.0241183 0.137629 0.776387 -0.106516 1.29906 -1.95523 -2.12437 1.34285 -1.36169 -2.27713 0.0958423 0.010842699999999997 0.…
495.0 0.171578 0.933474 -0.195207 0.0 0.0 0.195207 0.0 0.0 0.195207 -0.519225 0.148924 0.603473 0.0 0.0 -0.603473 0.0 0.0 -0.603473 0.1571588 0.974832 -2.16943e-18 -0.544556 0.0932403 0.0 -0.462627 0.892614 0.511198 0.0835701 -0.15143 -0.244298 0.0866223 -0.157787 -0.236935 -1.24528 -0.506664 1.44104 0.855097 -1.68372 0.79394 0.895305 -1.76556 0.884435 -0.47729400000000005 0.86774 -2.16943e-18 -1…
496.0 0.0115556 0.96395 -0.0129634 0.0 0.0 0.0129634 0.0 0.0 0.0129634 0.225089 -0.0219198 -0.252662 0.0 0.0 0.252662 0.0 0.0 0.252662 -0.008942400000000003 0.98789 -2.16943e-18 0.231293 0.00292964 0.0 0.193238 0.955441 0.298684 -0.449186 -0.21456 0.331021 -0.447818 -0.216834 0.330482 0.558521 0.0888378 1.1154 -1.1756 -1.20104 -0.290982 -1.13715 -1.27288 -0.279201 0.1029224 0.945792 -2.16943e-18 …
497.0 -0.0792528 0.968155 0.0886413 0.0 0.0 -0.0886413 0.0 0.0 -0.0886413 0.403772 0.00182823 -0.451103 0.0 0.0 0.451103 0.0 0.0 0.451103 -0.101734 0.981993 -2.16943e-18 0.410292 0.0470894 0.0 -0.025488 0.980913 0.162374 -0.146037 -0.0620776 0.0933427 -0.139514 -0.0378673 0.148219 0.854649 0.0912462 1.47815 -1.89602 -3.09088 1.92897 -1.26423 -3.16236 2.16029 -0.06957499999999998 0.985931 -2.16943…
498.0 0.159627 0.936812 -0.181345 0.0 0.0 0.181345 0.0 0.0 0.181345 -0.0489806 0.0133166 0.056708 0.0 0.0 -0.056708 0.0 0.0 -0.056708 0.1446356 0.976887 -2.16943e-18 -0.0512881 0.00805157 0.0 0.288999 0.91629 -0.110984 -0.240291 0.0154795 0.2782 -0.240508 0.015899 0.277984 0.710998 0.0833401 1.18281 -1.53451 -0.942882 -0.214799 -1.51642 -0.977721 -0.196316 0.24063600000000002 0.956902 -2.16943e-1…
499.0 -0.07352 0.968163 0.0822365 0.0 0.0 -0.0822365 0.0 0.0 -0.0822365 0.151659 -0.000284659 -0.169435 0.0 0.0 0.169435 0.0 0.0 0.169435 -0.095907 0.982643 -2.16943e-18 0.154217 0.0166995 0.0 -0.501647 0.873115 0.567236 0.116436 -0.231301 -0.218818 0.110107 -0.218106 -0.231942 -1.26549 -0.620147 1.56061 1.15218 -2.3606 1.34571 1.0714 -2.18857 1.09377 -0.5139589999999999 0.844162 -2.16943e-18 -1.…
501.0 0.0848129 0.953746 -0.095621 0.0 0.0 0.095621 0.0 0.0 0.095621 -0.382536 0.069505 0.434371 0.0 0.0 -0.434371 0.0 0.0 -0.434371 0.0666781 0.985722 -2.16943e-18 -0.396694 0.0278108 0.0 -0.477372 0.887967 0.537251 0.0870308 -0.180682 -0.212036 0.0859415 -0.178265 -0.214105 -1.26848 -0.599658 1.31367 1.11617 -1.72639 0.31774 0.942996 -1.37603 -0.0158233 -0.49201600000000006 0.860474 -2.16943e-1…
502.0 0.078855 0.954807 -0.0888599 0.0 0.0 0.0888599 0.0 0.0 0.0888599 -0.0948179 0.0165665 0.107536 0.0 0.0 -0.107536 0.0 0.0 -0.107536 0.0605021 0.986134 -2.16943e-18 -0.098253 0.00622092 0.0 0.136994 0.948348 -0.158275 0.0133145 -0.0180923 0.131326 0.0151563 -0.0173568 0.130806 0.0750688 0.0459602 -0.0182535 -0.0753399 0.0720707 -0.340152 -0.0225512 -0.0295504 -0.291442 0.1223158 0.985992 -2.1…
503.0 0.0516289 0.959133 -0.0580598 0.0 0.0 0.0580598 0.0 0.0 0.0580598 0.129077 -0.018476 -0.145676 0.0 0.0 0.145676 0.0 0.0 0.145676 0.032338000000000006 0.987482 -2.16943e-18 0.133297 -0.00432444 0.0 0.210602 0.951611 0.179225 -0.33318 -0.221469 0.309041 -0.333181 -0.221466 0.309038 0.402651 0.119189 0.784546 -0.55949 -1.28601 -0.470977 -0.66033 -1.09694 -0.510299 0.1349981 0.957888 -2.16943e-…
505.0 0.190843 0.927713 -0.217672 0.0 0.0 0.217672 0.0 0.0 0.217672 -0.313072 0.0974573 0.366322 0.0 0.0 -0.366322 0.0 0.0 -0.366322 0.17739 0.971133 -2.16943e-18 -0.329203 0.0640101 0.0 0.169814 0.940986 -0.156742 -0.0314842 -0.0104457 0.178902 -0.0312778 -0.0108368 0.179054 0.106035 -0.0194375 0.0438518 -0.183942 0.00981865 0.141462 -0.215514 0.0704221 0.112608 0.1493194 0.979528 -2.16943e-18 0…
506.0 0.0668882 0.956815 -0.0753035 0.0 0.0 0.0753035 0.0 0.0 0.0753035 -0.03656 0.00587816 0.0413698 0.0 0.0 -0.0413698 0.0 0.0 -0.0413698 0.048111100000000004 0.986835 -2.16943e-18 -0.0378274 0.0018806 0.0 0.272586 0.913557 -0.142015 -0.21038 0.0551171 0.279213 -0.205104 0.0443577 0.274772 0.498024 0.000677457 0.484822 -0.9392 -0.267826 -0.0587232 -0.885108 -0.373612 0.00571331 0.23085100000000…
507.0 0.068854 0.956497 -0.0775284 0.0 0.0 0.0775284 0.0 0.0 0.0775284 -0.0391384 0.00638209 0.0443034 0.0 0.0 -0.0443034 0.0 0.0 -0.0443034 0.050145300000000004 0.986731 -2.16943e-18 -0.0405052 0.00210409 0.0 0.248255 0.932963 -0.0063331 -0.253286 -0.0787995 0.294739 -0.25288 -0.0806392 0.298746 0.490527 0.0931909 0.758807 -0.694993 -1.19994 -0.16457 -0.702455 -1.18466 -0.176813 0.191306 0.96163…
508.0 0.0742797 0.955595 -0.0836733 0.0 0.0 0.0836733 0.0 0.0 0.0836733 0.209313 -0.0354532 -0.237177 0.0 0.0 0.237177 0.0 0.0 0.237177 0.055762400000000004 0.986422 -2.16943e-18 0.21677 -0.0125964 0.0 0.229577 0.944306 0.158503 -0.373438 -0.149975 0.320982 -0.375323 -0.146309 0.321254 0.600163 0.122687 1.07116 -0.929684 -1.61416 -0.341993 -1.03473 -1.41565 -0.396294 0.1513148 0.954194 -2.16943e-…
509.0 0.133517 0.94349 -0.151235 0.0 0.0 0.151235 0.0 0.0 0.151235 -0.0776715 0.018625 0.0892354 0.0 0.0 -0.0892354 0.0 0.0 -0.0892354 0.1173427 0.980751 -2.16943e-18 -0.0810515 0.0102344 0.0 0.256193 0.927267 -0.0394085 -0.251117 -0.0359666 0.293333 -0.24927 -0.0395064 0.294915 0.553741 0.0696667 0.837505 -0.986088 -0.972997 -0.0748583 -0.96559 -1.01197 -0.0619495 0.20209700000000003 0.959758 -2…
511.0 0.145848 0.940441 -0.165425 0.0 0.0 0.165425 0.0 0.0 0.165425 -0.0861358 0.0219518 0.0993078 0.0 0.0 -0.0993078 0.0 0.0 -0.0993078 0.1302199 0.979033 -2.16943e-18 -0.0900295 0.0126684 0.0 0.285818 0.921253 -0.0690303 -0.267688 -0.00914276 0.280662 -0.266085 -0.0122218 0.282143 0.695635 0.100318 1.179 -1.31768 -1.29861 -0.181568 -1.3161 -1.30129 -0.185549 0.23155399999999998 0.957957 -2.1694…
512.0 -0.0372465 0.967359 0.0416986 0.0 0.0 -0.0416986 0.0 0.0 -0.0416986 0.227445 -0.00965286 -0.254333 0.0 0.0 0.254333 0.0 0.0 0.254333 -0.058939000000000005 0.98589 -2.16943e-18 0.232315 0.0156649 0.0 0.159285 0.963552 0.400937 -0.481119 -0.28931 0.331517 -0.475431 -0.299866 0.332865 0.387082 0.11904 0.89692 -0.9381 -0.795822 -0.607377 -0.898041 -0.867321 -0.613939 0.0641075 0.938207 -2.16943…
513.0 -0.0545682 0.967927 0.0610612 0.0 0.0 -0.0610612 0.0 0.0 -0.0610612 0.215635 -0.00497176 -0.240974 0.0 0.0 0.240974 0.0 0.0 0.240974 -0.076613 0.984526 -2.16943e-18 0.219784 0.019101 0.0 0.139602 0.965579 0.409687 -0.44174 -0.336968 0.329386 -0.444668 -0.331685 0.328626 0.213435 0.104459 0.501906 -0.38071 -0.660824 -0.584241 -0.246637 -0.908984 -0.563017 0.047907500000000006 0.938587 -2.169…
514.0 0.267829 0.899825 -0.309184 0.0 0.0 0.309184 0.0 0.0 0.309184 -0.123884 0.0514014 0.149846 0.0 0.0 -0.149846 0.0 0.0 -0.149846 0.258782 0.951405 -2.16943e-18 -0.131706 0.0383799 0.0 0.261904 0.908821 -0.301276 0.00736812 -0.00883218 0.265633 0.00750974 -0.00910579 0.265783 -0.10092 0.141906 0.00681175 0.691664 -0.976676 -0.346204 0.697967 -0.98876 -0.34069 0.253063 0.959413 -2.16943e-18 -0.…
515.0 0.207072 0.922491 -0.23672 0.0 0.0 0.23672 0.0 0.0 0.23672 -0.249301 0.0828463 0.293498 0.0 0.0 -0.293498 0.0 0.0 -0.293498 0.194474 0.967642 -2.16943e-18 -0.262734 0.0562994 0.0 0.203504 0.925874 -0.263225 0.0240046 0.0199073 0.19922 0.0251694 0.0176464 0.200493 0.154455 0.000360528 -0.162813 -0.292352 0.577997 -0.435783 -0.308946 0.609816 -0.450477 0.19599 0.972366 -2.16943e-18 0.143852 0…
516.0 0.0958491 0.951669 -0.108167 0.0 0.0 0.108167 0.0 0.0 0.108167 -0.132854 0.0258649 0.151213 0.0 0.0 -0.151213 0.0 0.0 -0.151213 0.07813085 0.984847 -2.16943e-18 -0.137964 0.0114133 0.0 0.276415 0.920558 -0.0653253 -0.265941 -0.00240751 0.289106 -0.266022 -0.00209829 0.284131 0.6318 0.0647422 0.98394 -1.29948 -0.841231 -0.154924 -1.38173 -0.683597 -0.230157 0.22243000000000002 0.956678 -2.16…
517.0 0.196165 0.926038 -0.223906 0.0 0.0 0.223906 0.0 0.0 0.223906 -0.557595 0.177396 0.653718 0.0 0.0 -0.653718 0.0 0.0 -0.653718 0.182989 0.970027 -2.16943e-18 -0.586754 0.117889 0.0 -0.502659 0.873221 0.560341 0.117545 -0.219241 -0.226752 0.118508 -0.22119 -0.224853 -1.2679 -0.566416 1.85379 0.808829 -2.40327 1.72213 0.775871 -2.33745 1.66641 -0.5145019999999999 0.84533 -2.16943e-18 -1.20709 …
519.0 0.321969 0.875223 -0.375634 0.0 0.0 0.375634 0.0 0.0 0.375634 -0.699664 0.346427 0.872242 0.0 0.0 -0.872242 0.0 0.0 -0.872242 0.31658000000000003 0.932458 -2.16943e-18 -0.750124 0.273821 0.0 0.304786 0.892268 -0.33699 -0.058287 0.0851682 0.262827 -0.0527876 0.0745464 0.269124 -0.613979 0.615854 0.844834 -0.193307 0.555259 -3.09129 0.426825 -0.64378 -2.37679 0.292979 0.947805 -2.16943e-18 -0…
520.0 0.188309 0.928498 -0.214709 0.0 0.0 0.214709 0.0 0.0 0.214709 -0.0399565 0.0123085 0.0467098 0.0 0.0 -0.0467098 0.0 0.0 -0.0467098 0.1747261 0.971647 -2.16943e-18 -0.0420008 0.00803752 0.0 0.217601 0.923084 -0.251355 -0.00171852 0.0119407 0.218045 -0.00150086 0.0115219 0.218257 0.170266 -0.0263477 -0.148195 -0.30133 0.501874 -0.228039 -0.298805 0.496993 -0.225301 0.20587300000000003 0.96944…
521.0 0.0945804 0.951915 -0.106723 0.0 0.0 0.106723 0.0 0.0 0.106723 -0.323983 0.0625895 0.36865 0.0 0.0 -0.36865 0.0 0.0 -0.36865 0.07681342000000001 0.984955 -2.16943e-18 -0.33639 0.0273393 0.0 -0.516178 0.866625 0.585782 0.12323 -0.249564 -0.209562 0.124827 -0.252796 -0.202924 -1.29863 -0.650767 1.77712 0.926019 -2.27938 1.31911 1.02541 -2.61992 3.67133 -0.527644 0.83648 -2.16943e-18 -1.22052 …
522.0 0.0959098 0.951657 -0.108236 0.0 0.0 0.108236 0.0 0.0 0.108236 -0.386918 0.0753553 0.440392 0.0 0.0 -0.440392 0.0 0.0 -0.440392 0.07819383 0.984842 -2.16943e-18 -0.401804 0.0332677 0.0 -0.512898 0.868509 0.575966 0.116711 -0.224213 -0.226273 0.120113 -0.231364 -0.217291 -1.28261 -0.633839 1.78897 0.855634 -2.2019 1.1102 0.804729 -2.10039 1.03518 -0.5244989999999999 0.839159 -2.16943e-18 -1.…
523.0 -0.0103193 0.96581 0.0115643 0.0 0.0 -0.0115643 0.0 0.0 -0.0115643 -0.130759 0.00950316 0.146471 0.0 0.0 -0.146471 0.0 0.0 -0.146471 -0.03139 0.987331 -2.16943e-18 -0.134002 -0.00498626 0.0 -0.447847 0.902356 0.515632 0.0363715 -0.11182 -0.239586 0.0419708 -0.122772 -0.231695 -1.22689 -0.575934 0.786532 1.12344 -0.676031 -0.934115 1.15502 -0.741344 -0.858731 -0.466458 0.874516 -2.16943e-18 …
524.0 0.0103259 0.964069 -0.0115831 0.0 0.0 0.0115831 0.0 0.0 0.0115831 0.116501 -0.0111829 -0.130755 0.0 0.0 0.130755 0.0 0.0 0.130755 -0.010205900000000004 0.987873 -2.16943e-18 0.119694 0.00168132 0.0 0.162934 0.956394 0.215027 -0.306399 -0.242622 0.31521 -0.30569 -0.244064 0.306126 0.136749 0.0459 0.132719 -0.132878 -0.267581 -0.237259 -0.0997407 -0.32905 -0.229008 0.0900195 0.956931 -2.16943…
525.0 0.114451 0.947842 -0.129385 0.0 0.0 0.129385 0.0 0.0 0.129385 -0.225783 0.0489505 0.258108 0.0 0.0 -0.258108 0.0 0.0 -0.258108 0.09747130000000001 0.98304 -2.16943e-18 -0.235027 0.0244734 0.0 0.169344 0.939127 -0.184487 -0.00981741 0.003699 0.170324 -0.00477997 -0.00637021 0.166741 0.0882587 0.0221059 -0.024346 -0.304614 0.472445 -0.404585 -0.210244 0.289499 -0.303787 0.1534575 0.979626 -2.…
526.0 0.104973 0.949843 -0.118563 0.0 0.0 0.118563 0.0 0.0 0.118563 -0.0610987 0.0125557 0.0696866 0.0 0.0 -0.0696866 0.0 0.0 -0.0696866 0.0876114 0.984013 -2.16943e-18 -0.0635228 0.00592048 0.0 0.255675 0.931093 -0.0124002 -0.261963 -0.0671377 0.295283 -0.260708 -0.069942 0.296308 0.553035 0.109203 0.897393 -0.870971 -1.26687 -0.239099 -0.886259 -1.23702 -0.256753 0.198229 0.960751 -2.16943e-18 …
527.0 0.0688268 0.956501 -0.0774976 0.0 0.0 0.0774976 0.0 0.0 0.0774976 -0.0644133 0.0105015 0.0729134 0.0 0.0 -0.0729134 0.0 0.0 -0.0729134 0.0501172 0.986733 -2.16943e-18 -0.0666625 0.0034608 0.0 0.146808 0.944505 -0.163951 0.0019383 -0.00780512 0.147231 0.0095715 -0.0201182 0.146653 0.118607 0.000898348 0.0567538 -0.295398 0.189581 -0.052721 0.0800647 -0.531214 0.289377 0.1313664 0.98285 -2.16…
528.0 0.0240916 0.96264 -0.0270451 0.0 0.0 0.0270451 0.0 0.0 0.0270451 -0.103135 0.0115118 0.115939 0.0 0.0 -0.115939 0.0 0.0 -0.115939 0.0039492 0.987963 -2.16943e-18 -0.106142 0.000150313 0.0 0.236906 0.939511 0.0558128 -0.281294 -0.128483 0.302616 -0.280931 -0.129337 0.302865 0.481711 0.116739 0.835911 -0.743204 -1.22291 -0.352793 -0.813263 -1.08964 -0.398501 0.17304619999999998 0.961189 -2.16…
530.0 0.234877 0.91274 -0.26964 0.0 0.0 0.26964 0.0 0.0 0.26964 -0.589241 0.2176 0.701761 0.0 0.0 -0.701761 0.0 0.0 -0.701761 0.223835 0.960844 -2.16943e-18 -0.623431 0.155217 0.0 -0.489316 0.882123 0.547814 0.101461 -0.200939 -0.204554 0.0999941 -0.198092 -0.207274 -1.28557 -0.585359 1.69474 1.07562 -2.49529 1.37984 0.820963 -1.9754 0.849367 -0.5027339999999999 0.854419 -2.16943e-18 -1.20662 -0.…
531.0 0.0895001 0.952881 -0.100946 0.0 0.0 0.100946 0.0 0.0 0.100946 0.0423756 -0.00793277 -0.0481649 0.0 0.0 0.0481649 0.0 0.0 0.0481649 0.07154029 0.985368 -2.16943e-18 0.04397 -0.00331796 0.0 0.129193 0.951099 -0.119114 -0.0181157 -0.0178625 0.130683 -0.0127773 -0.0281714 0.138615 0.125715 0.0221961 0.388852 -0.620706 0.1123 0.0367635 -0.610102 0.0928963 0.0405505 0.10895640000000001 0.985655 …
532.0 0.182309 0.930323 -0.207703 0.0 0.0 0.207703 0.0 0.0 0.207703 -0.163627 0.0491521 0.190875 0.0 0.0 -0.190875 0.0 0.0 -0.190875 0.1684218 0.972831 -2.16943e-18 -0.171858 0.0316413 0.0 0.29221 0.905887 -0.200913 -0.185068 0.0818272 0.265591 -0.184763 0.0812381 0.265937 0.743444 0.0204002 1.20461 -1.92607 -0.373909 -0.0548304 -1.90427 -0.416048 -0.0298368 0.257148 0.953932 -2.16943e-18 0.43101…
534.0 -0.0995482 0.967833 0.111319 0.0 0.0 -0.111319 0.0 0.0 -0.111319 0.10046 0.00273373 -0.112277 0.0 0.0 0.112277 0.0 0.0 0.112277 -0.12233200000000001 0.979392 -2.16943e-18 0.101827 0.0140328 0.0 -0.474032 0.892065 0.541461 0.0634738 -0.157005 -0.205358 0.064124 -0.158313 -0.204171 -1.20925 -0.47137 1.24806 0.467308 -0.679021 0.500971 0.467334 -0.679253 0.503094 -0.490403 0.862931 -2.16943e-1…
535.0 0.124107 0.945693 -0.140437 0.0 0.0 0.140437 0.0 0.0 0.140437 -0.117893 0.026927 0.135103 0.0 0.0 -0.135103 0.0 0.0 -0.135103 0.1075286 0.981937 -2.16943e-18 -0.122873 0.0141691 0.0 0.271319 0.922492 -0.069825 -0.249883 -0.0105388 0.288149 -0.249132 -0.0119817 0.288847 0.60742 0.0824041 0.94268 -1.13095 -1.00697 -0.159015 -1.12956 -1.00953 -0.159586 0.219281 0.958602 -2.16943e-18 0.393664 0…
536.0 0.0420365 0.960454 -0.047242 0.0 0.0 0.047242 0.0 0.0 0.047242 -0.42973 0.0567743 0.484271 0.0 0.0 -0.484271 0.0 0.0 -0.484271 0.022437900000000004 0.98775 -2.16943e-18 -0.443247 0.00958139 0.0 -0.419248 0.914819 0.490986 0.0256704 -0.112055 -0.203789 0.0288986 -0.118377 -0.201053 -1.15668 -0.366331 1.20678 0.0146577 0.107312 -0.13273 0.110998 -0.0859357 0.0256707 -0.439849 0.888647 -2.1694…
537.0 0.108494 0.949112 -0.12258 0.0 0.0 0.12258 0.0 0.0 0.12258 -0.115281 0.0241731 0.131594 0.0 0.0 -0.131594 0.0 0.0 -0.131594 0.09127260000000001 0.983665 -2.16943e-18 -0.119909 0.0116619 0.0 0.250958 0.933503 0.00463068 -0.266231 -0.0831518 0.296869 -0.264706 -0.0860327 0.2978 0.526228 0.102254 0.861217 -0.804652 -1.2683 -0.20799 -0.818359 -1.24173 -0.223134 0.19193 0.961195 -2.16943e-18 0.3…
538.0 0.126772 0.94508 -0.143492 0.0 0.0 0.143492 0.0 0.0 0.143492 0.0674717 -0.0156278 -0.0773758 0.0 0.0 0.0773758 0.0 0.0 0.0773758 0.1103072 0.981612 -2.16943e-18 0.0703461 -0.00832985 0.0 0.247792 0.929656 -0.0459265 -0.222163 -0.0572596 0.289899 -0.220908 -0.0596601 0.290906 0.439714 0.0654692 0.610276 -0.717048 -0.770753 -0.140025 -0.713511 -0.777332 -0.139643 0.19687 0.962112 -2.16943e-18…
539.0 0.0119148 0.963915 -0.0133666 0.0 0.0 0.0133666 0.0 0.0 0.0133666 0.191042 -0.018682 -0.214453 0.0 0.0 0.214453 0.0 0.0 0.214453 -0.008573200000000003 0.987895 -2.16943e-18 0.196317 0.00240744 0.0 0.179345 0.954789 0.262319 -0.381164 -0.237683 0.335751 -0.383878 -0.232203 0.336815 0.460764 0.0635688 0.873746 -0.751601 -1.32011 -0.0758255 -0.939763 -0.967399 -0.141208 0.09676320000000001 0.9…
540.0 0.185641 0.929315 -0.211592 0.0 0.0 0.211592 0.0 0.0 0.211592 -0.0638201 0.0194419 0.0745356 0.0 0.0 -0.0745356 0.0 0.0 -0.0745356 0.17192200000000002 0.972179 -2.16943e-18 -0.067061 0.0126166 0.0 0.210621 0.924172 -0.260562 0.0161245 0.0130818 0.208471 0.0160277 0.013268 0.208378 0.188172 -0.0160293 -0.0956022 -0.444003 0.637523 -0.334275 -0.465361 0.678658 -0.355357 0.20167400000000002 0.…
541.0 0.129284 0.944494 -0.146373 0.0 0.0 0.146373 0.0 0.0 0.146373 -0.179267 0.0420663 0.20572 0.0 0.0 -0.20572 0.0 0.0 -0.20572 0.11292579999999999 0.981298 -2.16943e-18 -0.186965 0.0226854 0.0 0.148337 0.945404 -0.174083 0.0176863 -0.0164546 0.141417 0.0191197 -0.0192052 0.142712 0.119174 0.0465715 0.10408 -0.275666 0.101833 -0.290496 -0.23305 0.0200458 -0.251797 0.13482260000000001 0.984411 -…
542.0 0.105397 0.949756 -0.119047 0.0 0.0 0.119047 0.0 0.0 0.119047 -0.131473 0.0270838 0.149968 0.0 0.0 -0.149968 0.0 0.0 -0.149968 0.0880525 0.983972 -2.16943e-18 -0.136697 0.0128072 0.0 0.254724 0.925167 -0.0608573 -0.23714 -0.016858 0.293409 -0.235975 -0.0189829 0.293701 0.520406 0.0536435 0.714399 -0.927865 -0.772012 -0.0649338 -0.945761 -0.738907 -0.0746875 0.20379599999999998 0.959706 -2.1…
543.0 0.174849 0.932529 -0.199012 0.0 0.0 0.199012 0.0 0.0 0.199012 -0.14663 0.0426608 0.17061 0.0 0.0 -0.17061 0.0 0.0 -0.17061 0.1605905 0.974238 -2.16943e-18 -0.153851 0.0269457 0.0 0.301591 0.904738 -0.185738 -0.216819 0.0900135 0.265473 -0.216133 0.0886872 0.266282 0.811557 0.058609 1.38179 -2.00951 -0.684546 -0.155614 -1.99197 -0.718419 -0.136128 0.262125 0.952478 -2.16943e-18 0.470811 0.00…
544.0 0.248935 0.907414 -0.286436 0.0 0.0 0.286436 0.0 0.0 0.286436 -0.67346 0.261636 0.807182 0.0 0.0 -0.807182 0.0 0.0 -0.807182 0.238724 0.957004 -2.16943e-18 -0.713985 0.190552 0.0 -0.450542 0.897592 0.512454 0.092977 -0.203601 -0.202775 0.0970363 -0.211854 -0.193846 -1.31889 -0.566082 1.60919 1.06836 -2.20455 0.789984 0.938243 -1.94342 0.568424 -0.465809 0.872503 -2.16943e-18 -1.2336 -0.6725…
545.0 -0.0559631 0.967958 0.06262 0.0 0.0 -0.06262 0.0 0.0 -0.06262 0.161543 -0.00347264 -0.180519 0.0 0.0 0.180519 0.0 0.0 0.180519 -0.07803500000000001 0.984401 -2.16943e-18 0.164622 0.0145656 0.0 -0.511194 0.867733 0.578183 0.117955 -0.230271 -0.234141 0.119993 -0.235167 -0.231924 -1.29475 -0.70798 1.52811 1.15692 -2.06404 0.425115 1.10975 -1.96858 0.340535 -0.522829 0.838111 -2.16943e-18 -1.1…
546.0 0.294598 0.888203 -0.341788 0.0 0.0 0.341788 0.0 0.0 0.341788 -0.624109 0.28314 0.765661 0.0 0.0 -0.765661 0.0 0.0 -0.765661 0.287299 0.942588 -2.16943e-18 -0.666222 0.217943 0.0 0.279007 0.900945 -0.306771 -0.0493856 0.0676369 0.258432 -0.0469951 0.0630212 0.261093 -0.564417 0.434219 0.783895 0.0582587 -0.111589 -1.77182 0.388748 -0.749973 -1.40432 0.265972 0.95361 -2.16943e-18 -0.59375 0.…
547.0 0.065678 0.957009 -0.0739343 0.0 0.0 0.0739343 0.0 0.0 0.0739343 -0.479491 0.0764199 0.542454 0.0 0.0 -0.542454 0.0 0.0 -0.542454 0.046859 0.986896 -2.16943e-18 -0.496038 0.0239799 0.0 -0.466329 0.893177 0.526775 0.083428 -0.180036 -0.201946 0.0810939 -0.175317 -0.206465 -1.27255 -0.527919 1.42399 1.02882 -1.93089 1.08935 1.11753 -2.10744 1.2285 -0.481675 0.866373 -2.16943e-18 -1.17929 -0.6…
548.0 0.120017 0.946617 -0.135753 0.0 0.0 0.135753 0.0 0.0 0.135753 -0.365933 0.0817783 0.418909 0.0 0.0 -0.418909 0.0 0.0 -0.418909 0.1032676 0.982418 -2.16943e-18 -0.381189 0.0421485 0.0 -0.476611 0.886729 0.527034 0.0875009 -0.158366 -0.244665 0.0891601 -0.161096 -0.238856 -1.25472 -0.601155 1.38886 0.957742 -1.56638 -0.073101 0.962804 -1.57796 -0.0487715 -0.49067500000000003 0.860576 -2.16943…
549.0 0.162149 0.936122 -0.184265 0.0 0.0 0.184265 0.0 0.0 0.184265 -0.15606 0.0429186 0.180825 0.0 0.0 -0.180825 0.0 0.0 -0.180825 0.14727600000000002 0.976468 -2.16943e-18 -0.163467 0.0261515 0.0 0.278931 0.90721 -0.212359 -0.156618 0.0804534 0.265327 -0.157392 0.0819513 0.264441 0.673821 -0.0125354 1.03553 -1.78873 -0.177549 0.0964097 -1.82819 -0.101277 0.0510368 0.247923 0.955251 -2.16943e-18…
551.0 0.042409 0.960404 -0.0476618 0.0 0.0 0.0476618 0.0 0.0 0.0476618 0.144473 -0.0191489 -0.162818 0.0 0.0 0.162818 0.0 0.0 0.162818 0.022822100000000005 0.987742 -2.16943e-18 0.149024 -0.00328395 0.0 0.200275 0.951092 0.191608 -0.343998 -0.206507 0.318719 -0.343285 -0.207664 0.319019 0.423605 0.107436 0.807447 -0.850186 -0.861055 -0.441426 -0.83376 -0.891827 -0.435559 0.1237391 0.955643 -2.169…
553.0 -0.00607799 0.965492 0.00681254 0.0 0.0 -0.00681254 0.0 0.0 -0.00681254 0.132856 -0.0102904 -0.148873 0.0 0.0 0.148873 0.0 0.0 0.148873 -0.027041999999999997 0.987482 -2.16943e-18 0.136221 0.00442079 0.0 0.154157 0.958981 0.2449 -0.317865 -0.263398 0.313571 -0.317725 -0.263578 0.315161 0.0832824 0.0538856 0.0532276 0.0663234 -0.351219 -0.298378 0.0513781 -0.323467 -0.302136 0.07903102000000…
554.0 -0.0268353 0.966857 0.0300535 0.0 0.0 -0.0300535 0.0 0.0 -0.0300535 0.23948 -0.0129589 -0.267941 0.0 0.0 0.267941 0.0 0.0 0.267941 -0.048297999999999994 0.986545 -2.16943e-18 0.24492 0.0136519 0.0 0.168611 0.961725 0.384901 -0.486004 -0.2683 0.334031 -0.480717 -0.277568 0.322681 0.466735 0.116903 1.03348 -1.1804 -0.798027 -0.584324 -1.15282 -0.611853 -8.47002 0.0731243 0.938977 -2.16943e-18…
555.0 0.0814278 0.954354 -0.0917786 0.0 0.0 0.0917786 0.0 0.0 0.0917786 -0.0954763 0.0169689 0.108339 0.0 0.0 -0.108339 0.0 0.0 -0.108339 0.0631686 0.985962 -2.16943e-18 -0.0989673 0.00655621 0.0 0.125471 0.949718 -0.142781 0.0135983 -0.0237937 0.123847 0.0180705 -0.0294038 0.13337 0.0816295 0.0342222 0.16835 -0.290218 0.0578057 -0.143258 -0.281367 0.0402632 -0.131792 0.1101065 0.985958 -2.16943e…
556.0 0.194068 0.926702 -0.221449 0.0 0.0 0.221449 0.0 0.0 0.221449 -0.150586 0.0475011 0.176408 0.0 0.0 -0.176408 0.0 0.0 -0.176408 0.180782 0.970467 -2.16943e-18 -0.158415 0.0314236 0.0 0.294358 0.903542 -0.220005 -0.172365 0.0909392 0.263055 -0.172586 0.0912563 0.263528 0.74627 0.0168548 1.16801 -1.87222 -0.40778 -0.0262812 -1.89068 -0.372988 -0.0422884 0.262125 0.953011 -2.16943e-18 0.438745 …
557.0 -0.0526925 0.967881 0.0589651 0.0 0.0 -0.0589651 0.0 0.0 -0.0589651 0.282558 -0.00710736 -0.315777 0.0 0.0 0.315777 0.0 0.0 0.315777 -0.074701 0.98469 -2.16943e-18 0.28806 0.0244265 0.0 -0.0192207 0.97421 0.0938644 -0.0716983 -0.0332733 0.0894386 -0.072318 -0.0241021 0.0847796 0.517132 0.0122147 0.735621 -0.405612 -2.53768 1.26769 -0.292396 -2.048 0.86718 -0.052409 0.987218 -2.16943e-18 0.3…
558.0 0.194421 0.926591 -0.221862 0.0 0.0 0.221862 0.0 0.0 0.221862 -0.476193 0.150427 0.557921 0.0 0.0 -0.557921 0.0 0.0 -0.557921 0.181153 0.970394 -2.16943e-18 -0.500975 0.0995893 0.0 -0.448975 0.89935 0.498056 0.0717887 -0.137224 -0.234625 0.0699967 -0.133633 -0.239533 -1.21486 -0.46861 1.32921 0.768692 -1.37761 0.586534 0.805589 -1.45091 0.638725 -0.46496299999999996 0.87501 -2.16943e-18 -1.…
559.0 0.124438 0.945617 -0.140816 0.0 0.0 0.140816 0.0 0.0 0.140816 -0.531733 0.121661 0.609409 0.0 0.0 -0.609409 0.0 0.0 -0.609409 0.1078733 0.981897 -2.16943e-18 -0.554218 0.0641224 0.0 -0.502201 0.872678 0.56705 0.118546 -0.234162 -0.222392 0.118274 -0.233715 -0.225196 -1.30043 -0.677354 1.7263 1.07141 -2.35253 0.746713 0.973009 -2.15181 0.533751 -0.514261 0.843981 -2.16943e-18 -1.21345 -0.786…
560.0 0.147544 0.940006 -0.167382 0.0 0.0 0.167382 0.0 0.0 0.167382 -0.279174 0.0717296 0.322027 0.0 0.0 -0.322027 0.0 0.0 -0.322027 0.1319932 0.978781 -2.16943e-18 -0.291859 0.0416511 0.0 0.133816 0.949074 -0.145271 0.00714799 -0.0232353 0.136509 0.00999456 -0.0288421 0.128904 0.0784924 0.0446186 0.0601007 -0.169189 0.0763576 -0.292377 -0.0797327 -0.0957709 -0.208917 0.1175977 0.985669 -2.16943e…
561.0 0.10043 0.950765 -0.113384 0.0 0.0 0.113384 0.0 0.0 0.113384 -0.000527499 0.000105556 0.000601012 0.0 0.0 -0.000601012 0.0 0.0 -0.000601012 0.08288928000000001 0.984441 -2.16943e-18 -0.000548109 4.82231e-05 0.0 0.277315 0.922146 -0.0678385 -0.261967 -0.0067195 0.284318 -0.261019 -0.00852831 0.28505 0.651276 0.0972569 1.07343 -1.25487 -1.11378 -0.217786 -1.25317 -1.11702 -0.218148 0.223802 0…
562.0 0.118837 0.94688 -0.134402 0.0 0.0 0.134402 0.0 0.0 0.134402 -0.544145 0.120833 0.622733 0.0 0.0 -0.622733 0.0 0.0 -0.622733 0.1020381 0.982553 -2.16943e-18 -0.566744 0.0618906 0.0 -0.487496 0.879315 0.546768 0.11703 -0.225765 -0.220925 0.115917 -0.223357 -0.226792 -1.28308 -0.633602 1.66734 0.93035 -2.03001 0.495861 0.991555 -2.15549 0.622839 -0.5000239999999999 0.852413 -2.16943e-18 -1.20…
563.0 -0.0997589 0.967828 0.111554 0.0 0.0 -0.111554 0.0 0.0 -0.111554 0.162802 0.00446856 -0.181953 0.0 0.0 0.181953 0.0 0.0 0.181953 -0.122545 0.979363 -2.16943e-18 0.165013 0.0227802 0.0 -0.521184 0.865054 0.599039 0.117761 -0.255325 -0.197927 0.112568 -0.244546 -0.208853 -1.28909 -0.667463 1.63922 1.14459 -2.42433 1.47714 1.00827 -2.13757 1.09792 -0.533145 0.833059 -2.16943e-18 -1.19596 -0.76…
564.0 0.172098 0.933324 -0.195812 0.0 0.0 0.195812 0.0 0.0 0.195812 -0.473554 0.136134 0.550487 0.0 0.0 -0.550487 0.0 0.0 -0.550487 0.15770430000000002 0.974738 -2.16943e-18 -0.496691 0.0853539 0.0 -0.469391 0.891408 0.522098 0.0835485 -0.162139 -0.2208 0.0848855 -0.164822 -0.218094 -1.2378 -0.476457 1.55907 0.738388 -1.80133 1.27846 0.613527 -1.5513 1.06653 -0.48417099999999996 0.865384 -2.16943…
565.0 0.220802 0.917804 -0.252929 0.0 0.0 0.252929 0.0 0.0 0.252929 -0.190724 0.066832 0.225782 0.0 0.0 -0.225782 0.0 0.0 -0.225782 0.20895799999999998 0.964416 -2.16943e-18 -0.201387 0.0465801 0.0 0.222677 0.923547 -0.227975 -0.0300289 0.00625917 0.230377 -0.0296168 0.00546699 0.230779 0.106621 -0.0409663 -0.297116 0.0498169 0.261619 -0.0640752 0.0462278 0.268502 -0.0672455 0.20600200000000002 0…
566.0 0.130956 0.9441 -0.148293 0.0 0.0 0.148293 0.0 0.0 0.148293 -0.132405 0.0313381 0.152011 0.0 0.0 -0.152011 0.0 0.0 -0.152011 0.11467050000000001 0.981085 -2.16943e-18 -0.138121 0.017028 0.0 0.176371 0.937526 -0.191153 -0.0174306 0.0181762 0.165998 -0.0151927 0.0138627 0.168223 0.160498 -0.0214392 -0.00871434 -0.265337 0.159516 0.0391855 -0.302657 0.231345 0.00329263 0.1601982 0.978773 -2.16…
567.0 0.0641341 0.957253 -0.0721878 0.0 0.0 0.0721878 0.0 0.0 0.0721878 -0.255375 0.0402436 0.288828 0.0 0.0 -0.288828 0.0 0.0 -0.288828 0.045262000000000004 0.986972 -2.16943e-18 -0.264136 0.0123068 0.0 -0.499965 0.873208 0.571007 0.111639 -0.232623 -0.232911 0.10853 -0.226464 -0.238829 -1.26449 -0.596958 1.60143 0.911321 -2.01103 1.19442 0.729719 -1.79442 2.99559 -0.5126729999999999 0.843551 -2…
568.0 0.128795 0.944609 -0.145813 0.0 0.0 0.145813 0.0 0.0 0.145813 -0.138166 0.0323398 0.158532 0.0 0.0 -0.158532 0.0 0.0 -0.158532 0.1124166 0.98136 -2.16943e-18 -0.144089 0.0174011 0.0 0.17394 0.93819 -0.193153 -0.00862725 0.0114112 0.164523 -0.00702174 0.00831893 0.166093 0.161494 -0.000575205 -0.00708895 -0.250726 0.148675 -0.0886939 -0.276851 0.198927 -0.113499 0.1587432 0.979431 -2.16943e-…
569.0 -0.00282906 0.965234 0.0031714 0.0 0.0 -0.0031714 0.0 0.0 -0.0031714 0.17235 -0.0139809 -0.193183 0.0 0.0 0.193183 0.0 0.0 0.193183 -0.023710499999999995 0.987584 -2.16943e-18 0.176786 0.00509293 0.0 0.171066 0.957536 0.293129 -0.395339 -0.255381 0.334845 -0.393981 -0.257588 0.328333 0.382585 0.0887926 0.800233 -0.861029 -0.768635 -0.356567 -0.739239 -0.99607 -0.320532 0.08636100000000001 0…
570.0 0.114484 0.947835 -0.129422 0.0 0.0 0.129422 0.0 0.0 0.129422 -0.0791757 0.0171686 0.0905118 0.0 0.0 -0.0905118 0.0 0.0 -0.0905118 0.09750510000000001 0.983037 -2.16943e-18 -0.0824177 0.00858526 0.0 0.249574 0.931397 -0.00374988 -0.266998 -0.0631037 0.299994 -0.264146 -0.0686639 0.301303 0.546523 0.0877044 0.870294 -0.931748 -1.11185 -0.146029 -0.907984 -1.15638 -0.137268 0.1914259999999999…
571.0 0.127599 0.944888 -0.144441 0.0 0.0 0.144441 0.0 0.0 0.144441 -0.112571 0.0261862 0.129124 0.0 0.0 -0.129124 0.0 0.0 -0.129124 0.11116960000000001 0.98151 -2.16943e-18 -0.117379 0.0140121 0.0 0.265974 0.922537 -0.0721056 -0.242205 -0.00922617 0.2906 -0.241299 -0.0109583 0.291387 0.582726 0.0703665 0.875181 -1.11862 -0.854832 -0.135394 -1.11864 -0.854417 -0.139011 0.215051 0.958621 -2.16943e…
573.0 0.13164 0.943938 -0.149079 0.0 0.0 0.149079 0.0 0.0 0.149079 -0.253205 0.0601395 0.290753 0.0 0.0 -0.290753 0.0 0.0 -0.290753 0.1153842 0.980997 -2.16943e-18 -0.264159 0.0327771 0.0 0.119297 0.950791 -0.140749 0.0215095 -0.0254929 0.125228 0.0237578 -0.0299934 0.12416 0.0637476 0.0352416 0.130363 -0.219136 0.0429471 -0.170854 -0.208544 0.0215846 -0.154466 0.1047216 0.986736 -2.16943e-18 0.0…
574.0 0.119242 0.94679 -0.134865 0.0 0.0 0.134865 0.0 0.0 0.134865 -0.422767 0.0940854 0.483875 0.0 0.0 -0.483875 0.0 0.0 -0.483875 0.10245950000000001 0.982507 -2.16943e-18 -0.440348 0.048294 0.0 -0.454791 0.898637 0.504506 0.0673615 -0.131306 -0.221279 0.0684403 -0.133463 -0.219834 -1.24555 -0.533173 1.15483 0.981436 -1.25122 0.0555062 0.995143 -1.27957 0.0869333 -0.470864 0.873598 -2.16943e-18…
575.0 0.0335475 0.961534 -0.0376815 0.0 0.0 0.0376815 0.0 0.0 0.0376815 -0.207604 0.0254109 0.233668 0.0 0.0 -0.233668 0.0 0.0 -0.233668 0.013686500000000004 0.987897 -2.16943e-18 -0.213908 0.00257825 0.0 -0.488885 0.880324 0.552583 0.101581 -0.206895 -0.226097 0.0962375 -0.196203 -0.236944 -1.26251 -0.57404 1.49227 0.952491 -1.88511 1.01872 0.79122 -1.55238 0.640305 -0.5024379999999999 0.85195 -…
577.0 0.0112129 0.963984 -0.0125787 0.0 0.0 0.0125787 0.0 0.0 0.0125787 -0.176135 0.0170841 0.197704 0.0 0.0 -0.197704 0.0 0.0 -0.197704 -0.0092946 0.987886 -2.16943e-18 -0.180982 -0.00236202 0.0 -0.521268 0.864248 0.589126 0.118829 -0.235152 -0.224924 0.117747 -0.232967 -0.22661 -1.28342 -0.668486 1.69152 1.16876 -2.57225 1.42151 1.01258 -2.25139 1.06571 -0.53269 0.833615 -2.16943e-18 -1.19297 -…
578.0 0.130204 0.944278 -0.14743 0.0 0.0 0.14743 0.0 0.0 0.14743 -0.233358 0.0550191 0.267858 0.0 0.0 -0.267858 0.0 0.0 -0.267858 0.1138857 0.981181 -2.16943e-18 -0.243408 0.0297947 0.0 0.130516 0.949123 -0.148069 0.0103907 -0.0149686 0.128102 0.0164963 -0.0266761 0.133556 0.143549 0.0406423 0.352743 -0.774192 0.466916 -0.268669 -0.599612 0.131626 -0.107962 0.1152388 0.985869 -2.16943e-18 0.04989…
579.0 0.0573505 0.958296 -0.0645202 0.0 0.0 0.0645202 0.0 0.0 0.0645202 -0.0945296 0.0141547 0.106787 0.0 0.0 -0.106787 0.0 0.0 -0.106787 0.0382486 0.987272 -2.16943e-18 -0.0976896 0.00380118 0.0 0.133481 0.950034 -0.134369 -0.00624004 -0.0178551 0.132831 -0.00166962 -0.0283029 0.137998 0.122759 0.0303536 0.259775 -0.598984 0.362785 -0.211347 -0.469009 0.113615 -0.0948297 0.1153101 0.985836 -2.16…
580.0 0.0747493 0.955515 -0.0842054 0.0 0.0 0.0842054 0.0 0.0 0.0842054 -0.289929 0.0492666 0.328555 0.0 0.0 -0.328555 0.0 0.0 -0.328555 0.0562488 0.986394 -2.16943e-18 -0.300276 0.0176093 0.0 -0.526063 0.85939 0.600818 0.135127 -0.274045 -0.216118 0.133866 -0.271568 -0.217888 -1.27753 -0.678653 1.87685 0.84738 -2.32504 1.23758 0.661987 -1.94012 0.772086 -0.5366599999999999 0.828379 -2.16943e-18 …
581.0 -0.0438249 0.967614 0.0490536 0.0 0.0 -0.0490536 0.0 0.0 -0.0490536 0.187657 -0.00658194 -0.209782 0.0 0.0 0.209782 0.0 0.0 0.209782 -0.065656 0.985412 -2.16943e-18 0.19152 0.0143299 0.0 0.139485 0.963699 0.368931 -0.409262 -0.314562 0.318849 -0.40742 -0.318162 0.330638 0.202297 0.0882485 0.4707 -0.313306 -0.497023 -7.37173 -0.300218 -0.745758 -0.440626 0.0520436 0.942725 -2.16943e-18 0.147…
582.0 0.102594 0.950329 -0.11585 0.0 0.0 0.11585 0.0 0.0 0.11585 0.232906 -0.0472034 -0.265495 0.0 0.0 0.265495 0.0 0.0 0.265495 0.0851379 0.98424 -2.16943e-18 0.242073 -0.0218994 0.0 0.261043 0.940227 0.138874 -0.401487 -0.124558 0.308713 -0.399154 -0.12876 0.309598 0.726181 0.15328 1.35342 -0.978239 -2.31296 -0.401561 -1.07112 -2.1352 -0.474525 0.18039 0.953783 -2.16943e-18 0.499046 0.00393066 …
583.0 0.217177 0.919066 -0.248641 0.0 0.0 0.248641 0.0 0.0 0.248641 -0.167429 0.0578645 0.19791 0.0 0.0 -0.19791 0.0 0.0 -0.19791 0.20513199999999998 0.965292 -2.16943e-18 -0.1767 0.0400727 0.0 0.29327 0.897855 -0.258853 -0.140801 0.108411 0.270591 -0.140728 0.108268 0.270698 0.681572 -0.0251938 0.897139 -1.79569 0.105951 -0.116641 -1.78507 0.0853751 -0.103442 0.26759700000000003 0.949786 -2.1694…
584.0 0.0424859 0.960394 -0.0477484 0.0 0.0 0.0477484 0.0 0.0 0.0477484 0.192684 -0.025556 -0.217154 0.0 0.0 0.217154 0.0 0.0 0.217154 0.022901400000000002 0.98774 -2.16943e-18 0.198756 -0.00439708 0.0 0.203384 0.950523 0.213297 -0.385975 -0.183676 0.326122 -0.390017 -0.172759 0.322347 0.550512 0.0868558 1.04977 -1.18798 -1.02444 -0.263422 -1.23542 -0.939877 -0.254662 0.1219732 0.952631 -2.16943e…
585.0 0.114957 0.947732 -0.129963 0.0 0.0 0.129963 0.0 0.0 0.129963 -0.237939 0.0517299 0.272038 0.0 0.0 -0.272038 0.0 0.0 -0.272038 0.0979978 0.982985 -2.16943e-18 -0.247697 0.0259375 0.0 0.285668 0.910535 -0.140214 -0.22834 0.0559373 0.279432 -0.226014 0.0494255 0.282466 0.687032 0.0348264 1.08062 -1.54087 -0.731281 0.0319215 -1.5317 -0.749743 0.0434168 0.24150500000000003 0.953792 -2.16943e-18…
586.0 0.023157 0.962744 -0.0259945 0.0 0.0 0.0259945 0.0 0.0 0.0259945 -0.184434 0.0203901 0.207307 0.0 0.0 -0.207307 0.0 0.0 -0.207307 0.0029872999999999983 0.987964 -2.16943e-18 -0.18979 6.9372e-05 0.0 -0.473924 0.887912 0.532125 0.0840521 -0.168136 -0.241539 0.0851291 -0.17058 -0.240168 -1.2342 -0.522642 1.40186 0.723863 -1.3512 0.576228 0.773823 -1.45205 0.673321 -0.48859 0.860848 -2.16943e-1…
589.0 0.030444 0.961908 -0.034189 0.0 0.0 0.034189 0.0 0.0 0.034189 0.00611449 -0.000726754 -0.00687927 0.0 0.0 0.00687927 0.0 0.0 0.00687927 0.010489300000000007 0.98793 -2.16943e-18 0.00629775 -5.39102e-05 0.0 0.173153 0.95384 0.154752 -0.270043 -0.208207 0.30411 -0.27063 -0.207937 0.293457 0.0708024 0.0145629 -0.0957312 0.0804186 -0.08232 -0.132703 0.10176 -0.123183 -0.118506 0.106450800000000…
590.0 0.00654475 0.964424 -0.0073402 0.0 0.0 0.0073402 0.0 0.0 0.0073402 0.0237167 -0.00217504 -0.0266077 0.0 0.0 0.0266077 0.0 0.0 0.0266077 -0.0140898 0.987811 -2.16943e-18 0.0243553 0.00044548 0.0 0.120793 0.951714 -0.120867 -0.00780421 -0.0145147 0.122101 -0.00059069 -0.0291684 0.13009 0.123141 0.0317925 0.450426 -0.69082 0.130873 0.005277 -0.697556 0.143504 0.00182789 0.1021538 0.986228 -2.1…
591.0 0.198711 0.925224 -0.226893 0.0 0.0 0.226893 0.0 0.0 0.226893 -0.148901 0.0478623 0.174737 0.0 0.0 -0.174737 0.0 0.0 -0.174737 0.185668 0.969484 -2.16943e-18 -0.156743 0.0319796 0.0 0.307897 0.901002 -0.212318 -0.198118 0.0933148 0.267023 -0.197619 0.0923507 0.267613 0.809723 0.053977 1.30967 -1.97198 -0.598155 -0.224498 -1.98205 -0.578662 -0.237205 0.272174 0.950824 -2.16943e-18 0.477311 0…
592.0 0.0618186 0.957615 -0.0695696 0.0 0.0 0.0695696 0.0 0.0 0.0695696 -0.113386 0.0175639 0.128186 0.0 0.0 -0.128186 0.0 0.0 -0.128186 0.0428674 0.98708 -2.16943e-18 -0.117242 0.00515498 0.0 0.243676 0.931787 -0.00727004 -0.25215 -0.0730457 0.301021 -0.244304 -0.0877953 0.29964 0.482748 0.0641747 0.727677 -0.820535 -0.915981 -0.0822513 -0.783669 -0.984535 -0.0758517 0.18736 0.960425 -2.16943e-1…
593.0 0.185178 0.929456 -0.211051 0.0 0.0 0.211051 0.0 0.0 0.211051 -0.152334 0.0463166 0.177882 0.0 0.0 -0.177882 0.0 0.0 -0.177882 0.17143550000000002 0.972271 -2.16943e-18 -0.16006 0.0300234 0.0 0.295309 0.904134 -0.205201 -0.189371 0.0909296 0.265597 -0.189354 0.090898 0.265613 0.778579 0.0205685 1.28689 -1.96065 -0.554975 0.0475988 -1.96699 -0.542721 0.0400687 0.260229 0.952779 -2.16943e-18 …
595.0 0.191333 0.92756 -0.218246 0.0 0.0 0.218246 0.0 0.0 0.218246 -0.636924 0.198672 0.745392 0.0 0.0 -0.745392 0.0 0.0 -0.745392 0.177906 0.971033 -2.16943e-18 -0.669787 0.130632 0.0 -0.481407 0.882524 0.546084 0.111952 -0.230699 -0.212945 0.110115 -0.226691 -0.220258 -1.29713 -0.621871 1.72554 0.889778 -2.06781 0.594521 0.953886 -2.19958 0.725831 -0.49469100000000005 0.855206 -2.16943e-18 -1.2…
596.0 0.129128 0.944531 -0.146195 0.0 0.0 0.146195 0.0 0.0 0.146195 -0.320208 0.0750787 0.367442 0.0 0.0 -0.367442 0.0 0.0 -0.367442 0.1127635 0.981318 -2.16943e-18 -0.333952 0.0404593 0.0 0.132102 0.951212 -0.104426 -0.0369644 -0.0181521 0.141433 -0.0328783 -0.0271346 0.145768 0.0996368 0.00698408 0.342512 -0.502666 0.0251504 0.139741 -0.537044 0.091107 0.108882 0.1087919 0.984698 -2.16943e-18 0…
597.0 -0.0295079 0.966998 0.0330435 0.0 0.0 -0.0330435 0.0 0.0 -0.0330435 0.0323088 -0.00165145 -0.0361429 0.0 0.0 0.0361429 0.0 0.0 0.0361429 -0.05103100000000001 0.986388 -2.16943e-18 0.0330319 0.00194029 0.0 0.130718 0.949216 -0.148679 0.0154696 -0.0234038 0.132937 0.0195624 -0.0310549 0.126378 0.0583601 0.0423082 0.00124297 -0.0916218 0.093538 -0.318112 -0.027901 -0.0292036 -0.257759 0.115770…
598.0 0.050235 0.959332 -0.0564869 0.0 0.0 0.0564869 0.0 0.0 0.0564869 0.141963 -0.0200926 -0.160183 0.0 0.0 0.160183 0.0 0.0 0.160183 0.030898600000000005 0.987528 -2.16943e-18 0.146578 -0.00452452 0.0 0.211206 0.951242 0.188961 -0.349783 -0.212444 0.312428 -0.348324 -0.215157 0.312866 0.43917 0.125994 0.865561 -0.720623 -1.22518 -0.514149 -0.717857 -1.22969 -0.517886 0.133736 0.956391 -2.16943e…
599.0 0.193751 0.926802 -0.221077 0.0 0.0 0.221077 0.0 0.0 0.221077 -0.130297 0.0410478 0.152622 0.0 0.0 -0.152622 0.0 0.0 -0.152622 0.180449 0.970533 -2.16943e-18 -0.137065 0.0271356 0.0 0.275836 0.909758 -0.210165 -0.137431 0.0482241 0.270224 -0.138417 0.050124 0.269173 0.540052 -0.0043418 0.684624 -1.29963 -0.0856724 -0.0468908 -1.29856 -0.0877444 -0.045501 0.24600699999999998 0.957016 -2.1694…
600.0 0.071468 0.956066 -0.0804881 0.0 0.0 0.0804881 0.0 0.0 0.0804881 -0.0781232 0.0129766 0.0884761 0.0 0.0 -0.0884761 0.0 0.0 -0.0884761 0.0528511 0.986587 -2.16943e-18 -0.0808781 0.00444135 0.0 0.131007 0.94919 -0.138345 0.000209303 -0.0213366 0.13852 0.00537367 -0.0283594 0.141562 0.12165 0.0335199 0.271404 -0.599494 0.345141 -0.219142 -0.475165 0.106442 -0.10611 0.1138159 0.985263 -2.16943e…
601.0 0.105654 0.949703 -0.119339 0.0 0.0 0.119339 0.0 0.0 0.119339 -0.0677684 0.0139811 0.077306 0.0 0.0 -0.077306 0.0 0.0 -0.077306 0.0883188 0.983947 -2.16943e-18 -0.0704632 0.00662251 0.0 0.254718 0.933653 0.00946719 -0.273788 -0.0861152 0.295774 -0.272785 -0.0885102 0.296904 0.546704 0.110566 0.924126 -0.833207 -1.37625 -0.232331 -0.858458 -1.32767 -0.254876 0.194453 0.960997 -2.16943e-18 0.…
602.0 0.0687627 0.956511 -0.077425 0.0 0.0 0.077425 0.0 0.0 0.077425 0.205246 -0.0334466 -0.232328 0.0 0.0 0.232328 0.0 0.0 0.232328 0.050050800000000006 0.986736 -2.16943e-18 0.212411 -0.0110119 0.0 0.220121 0.944915 0.158071 -0.361002 -0.15232 0.3242 -0.366424 -0.141977 0.323104 0.587265 0.0919029 1.03678 -1.01295 -1.39976 -0.172715 -1.15216 -1.13707 -0.238738 0.1432862 0.954534 -2.16943e-18 0.…
604.0 -0.0347688 0.967251 0.0389278 0.0 0.0 -0.0389278 0.0 0.0 -0.0389278 0.407429 -0.0184225 -0.45565 0.0 0.0 0.45565 0.0 0.0 0.45565 -0.056408 0.986057 -2.16943e-18 0.416279 0.026911 0.0 -0.00925829 0.970347 0.0639095 -0.0807634 -0.00298119 0.0203835 -0.0744897 0.0248098 0.0281516 0.97137 0.187821 1.49852 -3.78862 -0.398868 1.84016 -2.94936 -0.0316589 3.31493 -0.041337 0.986509 -2.16943e-18 0.4…
605.0 0.0853999 0.953639 -0.0962876 0.0 0.0 0.0962876 0.0 0.0 0.0962876 0.422249 -0.0770114 -0.479523 0.0 0.0 0.479523 0.0 0.0 0.479523 0.06728687 0.985679 -2.16943e-18 0.437908 -0.0309936 0.0 0.112092 0.953307 -0.0730335 -0.0712837 -0.0284233 0.168792 -0.0679627 0.00791572 0.186354 1.05288 -0.021211 1.48933 -3.88496 -0.443373 1.25609 -3.20909 -0.390199 2.65829 0.0836254 0.984282 -2.16943e-18 0.5…
606.0 0.135018 0.943129 -0.15296 0.0 0.0 0.15296 0.0 0.0 0.15296 -0.0736167 0.017787 0.0846121 0.0 0.0 -0.0846121 0.0 0.0 -0.0846121 0.1189093 0.980552 -2.16943e-18 -0.0768353 0.00983671 0.0 0.263516 0.927631 -0.0345947 -0.260772 -0.0424663 0.289667 -0.258504 -0.0468115 0.291569 0.600415 0.0924564 0.982507 -1.05914 -1.2035 -0.143551 -1.06736 -1.18726 -0.157455 0.207808 0.959908 -2.16943e-18 0.390…
607.0 0.131972 0.943859 -0.14946 0.0 0.0 0.14946 0.0 0.0 0.14946 0.159086 -0.037849 -0.182694 0.0 0.0 0.182694 0.0 0.0 0.182694 0.11573040000000001 0.980954 -2.16943e-18 0.165975 -0.0206586 0.0 0.262878 0.933411 0.0337083 -0.302463 -0.0998769 0.301561 -0.302846 -0.099147 0.301289 0.578981 0.144626 0.933731 -0.582474 -1.89426 -0.357224 -0.70952 -1.65219 -0.445978 0.197773 0.958621 -2.16943e-18 0.4…
608.0 0.252037 0.906202 -0.290156 0.0 0.0 0.290156 0.0 0.0 0.290156 -0.465427 0.182812 0.558653 0.0 0.0 -0.558653 0.0 0.0 -0.558653 0.24201299999999998 0.956119 -2.16943e-18 -0.493657 0.133719 0.0 0.1294 0.949981 -0.135004 -0.000708859 -0.0202814 0.133494 0.00366467 -0.0282889 0.137639 0.109223 0.0321454 0.244474 -0.510894 0.257026 -0.179535 -0.411983 0.067759 -0.0935249 0.1119314 0.985754 -2.169…
609.0 0.0501611 0.959342 -0.0564034 0.0 0.0 0.0564034 0.0 0.0 0.0564034 -0.001928 0.000272714 0.00217543 0.0 0.0 -0.00217543 0.0 0.0 -0.00217543 0.0308222 0.98753 -2.16943e-18 -0.00199067 6.12809e-05 0.0 0.139882 0.947272 -0.152983 0.00643081 -0.0194482 0.142501 0.00694415 -0.0222934 0.143748 0.0878897 0.0409127 0.040666 -0.120475 -0.00115308 -0.237304 -0.0946729 -0.0511003 -0.210831 0.123894 0.9…
610.0 -0.0371258 0.967354 0.0415636 0.0 0.0 -0.0415636 0.0 0.0 -0.0415636 -0.00675389 0.000287551 0.00755236 0.0 0.0 -0.00755236 0.0 0.0 -0.00755236 -0.05881599999999999 0.985898 -2.16943e-18 -0.00689859 -0.000464233 0.0 -0.512689 0.86858 0.581139 0.107675 -0.218001 -0.237724 0.111044 -0.224713 -0.232886 -1.25498 -0.574717 1.72968 0.487971 -1.51035 0.934447 0.726253 -2.00019 1.47715 -0.5249039999…
612.0 -0.0259572 0.966809 0.029071 0.0 0.0 -0.029071 0.0 0.0 -0.029071 0.270775 -0.0149192 -0.302972 0.0 0.0 0.302972 0.0 0.0 0.302972 -0.0474 0.986595 -2.16943e-18 0.276956 0.0151647 0.0 0.170032 0.960148 0.377916 -0.491586 -0.24808 0.338442 -0.491152 -0.248668 0.339337 0.537185 0.0729056 1.09434 -1.3598 -0.791669 -0.283925 -1.28954 -0.922421 -0.265839 0.07419406 0.938536 -2.16943e-18 0.356629 -…
613.0 0.253773 0.905518 -0.292241 0.0 0.0 0.292241 0.0 0.0 0.292241 -0.624838 0.246931 0.750611 0.0 0.0 -0.750611 0.0 0.0 -0.750611 0.243855 0.955618 -2.16943e-18 -0.662906 0.181049 0.0 -0.473435 0.887346 0.530775 0.103607 -0.205109 -0.217199 0.101625 -0.201148 -0.219642 -1.2981 -0.591965 1.68024 0.767188 -1.76328 0.364903 0.845557 -1.91971 0.496773 -0.48722099999999996 0.861199 -2.16943e-18 -1.2…
614.0 0.109821 0.948833 -0.124095 0.0 0.0 0.124095 0.0 0.0 0.124095 0.186041 -0.039305 -0.212436 0.0 0.0 0.212436 0.0 0.0 0.212436 0.09265280000000001 0.983529 -2.16943e-18 0.193543 -0.0191192 0.0 0.255741 0.938709 0.0928091 -0.339767 -0.133633 0.306938 -0.341562 -0.130224 0.30582 0.616608 0.164048 1.05977 -0.746143 -1.8992 -0.565635 -0.98768 -1.44111 -0.709722 0.18332700000000002 0.957146 -2.169…
615.0 0.212341 0.920722 -0.242929 0.0 0.0 0.242929 0.0 0.0 0.242929 -0.427719 0.145092 0.504598 0.0 0.0 -0.504598 0.0 0.0 -0.504598 0.200029 0.966434 -2.16943e-18 -0.451096 0.0995958 0.0 0.137257 0.948239 -0.154278 0.0100329 -0.019826 0.136309 0.0117342 -0.0230235 0.137496 0.0836468 0.0431825 0.0296446 -0.102081 0.000345646 -0.265745 -0.0824913 -0.0375101 -0.246395 0.12185119999999999 0.985609 -2…
616.0 0.0235378 0.962702 -0.0264226 0.0 0.0 0.0264226 0.0 0.0 0.0264226 0.331789 -0.0368247 -0.372954 0.0 0.0 0.372954 0.0 0.0 0.372954 0.003379199999999999 0.987964 -2.16943e-18 0.34144 -0.000270963 0.0 0.0724111 0.964064 0.0393479 -0.135208 -0.0508883 0.149922 -0.129264 -0.0145842 0.135145 0.840669 -0.0850108 1.43565 -2.41756 -1.72784 1.27051 -1.5212 -1.66704 -0.408083 0.031898600000000006 0.98…
617.0 0.136709 0.942718 -0.154903 0.0 0.0 0.154903 0.0 0.0 0.154903 -0.314662 0.076675 0.36183 0.0 0.0 -0.36183 0.0 0.0 -0.36183 0.1206737 0.980325 -2.16943e-18 -0.328492 0.0427036 0.0 0.151801 0.943016 -0.175425 0.00353159 0.00174222 0.144656 0.00514097 -0.00182095 0.145446 0.107694 0.0407198 -0.0453244 -0.0993468 0.0986595 -0.338291 -0.0323565 -0.0301634 -0.274709 0.1371236 0.982369 -2.16943e-1…
618.0 0.0104724 0.964055 -0.0117476 0.0 0.0 0.0117476 0.0 0.0 0.0117476 -0.0564466 0.00542766 0.0633536 0.0 0.0 -0.0633536 0.0 0.0 -0.0633536 -0.010055399999999992 0.987876 -2.16943e-18 -0.0579947 -0.000805102 0.0 0.121039 0.949655 -0.149502 0.0288418 -0.025861 0.12336 0.0291367 -0.027785 0.125953 0.0331552 0.0437499 -0.0265219 -0.0338339 0.0967602 -0.343513 0.00846145 0.0157695 -0.306248 0.10766…
619.0 0.0178096 0.963319 -0.0199859 0.0 0.0 0.0199859 0.0 0.0 0.0199859 0.198153 -0.0207025 -0.222584 0.0 0.0 0.222584 0.0 0.0 0.222584 -0.002513500000000002 0.987949 -2.16943e-18 0.203773 0.00114991 0.0 0.193615 0.953496 0.271525 -0.404053 -0.244927 0.331227 -0.413091 -0.227649 0.329642 0.484838 0.0872831 0.887248 -1.00724 -0.882987 -0.395148 -1.4756 -0.00739539 -0.545127 0.1076111 0.947499 -2.1…
620.0 0.130146 0.944291 -0.147364 0.0 0.0 0.147364 0.0 0.0 0.147364 -0.0423989 0.0099935 0.0486665 0.0 0.0 -0.0486665 0.0 0.0 -0.0486665 0.1138258 0.981189 -2.16943e-18 -0.0442245 0.00541041 0.0 0.18422 0.934341 -0.207941 -0.0118141 0.0227293 0.173913 -0.0106211 0.0204283 0.175127 0.186927 -0.0208857 0.00395415 -0.393255 0.323957 -0.0588753 -0.409387 0.354968 -0.0740191 0.1696288 0.976973 -2.1694…
621.0 0.0357173 0.961266 -0.040124 0.0 0.0 0.040124 0.0 0.0 0.040124 -0.0174235 0.00217586 0.0196169 0.0 0.0 -0.0196169 0.0 0.0 -0.0196169 0.015922500000000006 0.987868 -2.16943e-18 -0.0179574 0.000260312 0.0 0.182326 0.952369 0.140749 -0.269909 -0.201004 0.30325 -0.270599 -0.199331 0.300095 0.119654 0.0337737 0.0280931 0.0057485 -0.283145 -0.182941 -0.0409305 -0.195951 -0.200299 0.11604300000000…
623.0 0.161986 0.936167 -0.184077 0.0 0.0 0.184077 0.0 0.0 0.184077 -0.215342 0.0591785 0.249502 0.0 0.0 -0.249502 0.0 0.0 -0.249502 0.14710600000000001 0.976496 -2.16943e-18 -0.225558 0.0360414 0.0 0.176475 0.938869 -0.175243 -0.022494 -0.00476003 0.177746 -0.0198789 -0.00978505 0.18018 0.158091 -0.00934234 0.115964 -0.366534 0.107338 0.0546923 -0.40842 0.187724 0.0167659 0.1581745 0.978901 -2.1…
624.0 0.0160897 0.963497 -0.0180542 0.0 0.0 0.0180542 0.0 0.0 0.0180542 0.209907 -0.0215206 -0.23574 0.0 0.0 0.23574 0.0 0.0 0.23574 -0.004281999999999994 0.987938 -2.16943e-18 0.215814 0.00163479 0.0 0.201839 0.956464 0.297051 -0.433211 -0.257265 0.315444 -0.435686 -0.252624 0.328545 0.496366 0.111377 1.01792 -0.62308 -1.85116 -0.439357 -0.844777 -1.43938 -0.493029 0.1119887 0.94713 -2.16943e-18…
625.0 0.223181 0.916967 -0.255746 0.0 0.0 0.255746 0.0 0.0 0.255746 -0.348847 0.123345 0.413381 0.0 0.0 -0.413381 0.0 0.0 -0.413381 0.21147100000000002 0.963831 -2.16943e-18 -0.368475 0.0863214 0.0 0.292133 0.906126 -0.189484 -0.192734 0.0725269 0.263662 -0.192015 0.0710789 0.268882 0.714911 0.00422222 1.16047 -1.68653 -0.703901 0.237082 -1.70047 -0.675463 0.212639 0.25524600000000003 0.953323 -2…
626.0 -0.0278161 0.966909 0.0311508 0.0 0.0 -0.0311508 0.0 0.0 -0.0311508 -0.00711286 0.000377069 0.00795773 0.0 0.0 -0.00795773 0.0 0.0 -0.00795773 -0.049301 0.986488 -2.16943e-18 -0.00727357 -0.000413437 0.0 -0.529253 0.859378 0.605781 0.12903 -0.268324 -0.20829 0.128309 -0.266705 -0.210843 -1.29576 -0.674932 1.77372 1.09041 -2.59687 1.79434 0.860631 -2.12319 1.24582 -0.540137 0.827572 -2.16943…
627.0 0.197712 0.925544 -0.225721 0.0 0.0 0.225721 0.0 0.0 0.225721 -0.0258898 0.0082885 0.0303706 0.0 0.0 -0.0303706 0.0 0.0 -0.0303706 0.184617 0.969698 -2.16943e-18 -0.0272495 0.00552636 0.0 0.227295 0.920497 -0.252151 -0.0122966 0.0106409 0.230228 -0.0124033 0.0108474 0.230126 0.195469 -0.0725888 -0.0706554 -0.551823 0.717 -0.0210346 -0.55862 0.730094 -0.0278456 0.214179 0.967306 -2.16943e-18…
628.0 0.0735704 0.955714 -0.0828695 0.0 0.0 0.0828695 0.0 0.0 0.0828695 0.0906191 -0.0152741 -0.102669 0.0 0.0 0.102669 0.0 0.0 0.102669 0.055027900000000005 0.986464 -2.16943e-18 0.0938394 -0.00537729 0.0 0.121216 0.950196 -0.149224 0.0277014 -0.0238951 0.120029 0.0301529 -0.0285911 0.122182 0.0691624 0.0397393 0.173183 -0.332186 0.161087 -0.224759 -0.259365 0.0215196 -0.160223 0.1078415 0.98678…
629.0 0.167362 0.934672 -0.190311 0.0 0.0 0.190311 0.0 0.0 0.190311 -0.17313 0.0487409 0.200942 0.0 0.0 -0.200942 0.0 0.0 -0.200942 0.1527386 0.975578 -2.16943e-18 -0.181474 0.0301586 0.0 0.185526 0.934697 -0.211266 0.00679841 -0.00850149 0.185662 0.00664021 -0.00819671 0.185516 0.136927 0.0311423 -0.0322802 -0.135815 0.0701168 -0.278357 -0.16492 0.126044 -0.305427 0.1723585 0.977332 -2.16943e-18…
630.0 0.169279 0.93413 -0.192537 0.0 0.0 0.192537 0.0 0.0 0.192537 -0.129251 0.0366983 0.150108 0.0 0.0 -0.150108 0.0 0.0 -0.150108 0.15474860000000001 0.975241 -2.16943e-18 -0.135514 0.0228308 0.0 0.274347 0.910179 -0.187938 -0.166234 0.0601361 0.272765 -0.1672 0.0620022 0.2717 0.60488 0.00842545 0.855146 -1.50152 -0.184974 -0.0525459 -1.45547 -0.273873 -0.00112413 0.24025200000000002 0.956181 -…
631.0 0.149568 0.939484 -0.169717 0.0 0.0 0.169717 0.0 0.0 0.169717 -0.434964 0.112841 0.502033 0.0 0.0 -0.502033 0.0 0.0 -0.502033 0.1341097 0.978477 -2.16943e-18 -0.454849 0.0659957 0.0 -0.458749 0.894858 0.508224 0.0775981 -0.144788 -0.237192 0.079142 -0.147563 -0.238428 -1.21939 -0.472749 1.4613 0.598915 -1.31931 0.621963 0.653156 -1.43101 0.736942 -0.47398 0.869928 -2.16943e-18 -1.15648 -0.5…
632.0 0.0278811 0.962209 -0.0313061 0.0 0.0 0.0313061 0.0 0.0 0.0313061 -0.0604473 0.00700795 0.0679848 0.0 0.0 -0.0679848 0.0 0.0 -0.0679848 0.00785000000000001 0.987949 -2.16943e-18 -0.0622392 0.000353339 0.0 0.131281 0.950378 -0.122856 -0.0163757 -0.0192008 0.13772 -0.010758 -0.0305471 0.143031 0.113982 0.0205731 0.285684 -0.618287 0.352549 -0.130655 -0.507415 0.13973 -0.0295051 0.1113612 0.98…
633.0 0.0649517 0.957124 -0.0731127 0.0 0.0 0.0731127 0.0 0.0 0.0731127 -0.390665 0.0619339 0.441906 0.0 0.0 -0.441906 0.0 0.0 -0.441906 0.0461077 0.986932 -2.16943e-18 -0.404109 0.019203 0.0 -0.484296 0.884874 0.54385 0.0925605 -0.188201 -0.20841 0.0906968 -0.18446 -0.212278 -1.27317 -0.575924 1.36833 1.04054 -1.76469 0.813842 1.0159 -1.71314 0.748699 -0.49840599999999996 0.857059 -2.16943e-18 -…
634.0 -0.0797807 0.968153 0.089231 0.0 0.0 -0.089231 0.0 0.0 -0.089231 0.0296759 0.00015187 -0.0331547 0.0 0.0 0.0331547 0.0 0.0 0.0331547 -0.10227099999999999 0.981931 -2.16943e-18 0.0301531 0.0034787 0.0 -0.378299 0.930492 0.466868 -0.00946487 -0.094996 -0.186123 -0.00576272 -0.102432 -0.180259 -1.04619 -0.336592 0.623226 0.235645 0.717469 -0.973311 0.220447 0.750816 -1.01995 -0.403163 0.904855…
635.0 -0.138016 0.965958 0.154349 0.0 0.0 -0.154349 0.0 0.0 -0.154349 0.0162344 0.00114212 -0.0181821 0.0 0.0 0.0181821 0.0 0.0 0.0181821 -0.16122999999999998 0.973176 -2.16943e-18 0.0163768 0.00297972 0.0 -0.12158 0.983191 0.264164 -0.0921923 -0.126232 0.133116 -0.0911655 -0.127281 0.135043 0.0349131 0.0230194 0.824485 -0.182171 -1.48193 0.925912 -0.17114 -1.50542 0.951781 -0.161551 0.976667 -2.…
636.0 -0.0102043 0.965802 0.0114355 0.0 0.0 -0.0114355 0.0 0.0 -0.0114355 0.146597 -0.0106732 -0.164214 0.0 0.0 0.164214 0.0 0.0 0.164214 -0.031271999999999994 0.987335 -2.16943e-18 0.150235 0.00557092 0.0 0.153862 0.958076 0.276822 -0.346271 -0.283733 0.329859 -0.344538 -0.279588 0.323017 0.197441 0.0517767 0.347769 -0.430967 -0.281229 -0.24108 -0.267902 -0.585637 -0.197846 0.074637617 0.950378 …
637.0 0.00943581 0.964154 -0.0105842 0.0 0.0 0.0105842 0.0 0.0 0.0105842 -0.237789 0.0225856 0.266856 0.0 0.0 -0.266856 0.0 0.0 -0.266856 -0.0111203 0.98786 -2.16943e-18 -0.24428 -0.00367542 0.0 -0.458145 0.897562 0.525058 0.0572842 -0.146703 -0.22261 0.0576565 -0.147315 -0.220843 -1.21442 -0.452966 1.21974 0.555154 -0.794015 0.572136 0.589724 -0.86387 0.635219 -0.47535600000000006 0.869627 -2.16…
638.0 0.214064 0.920135 -0.244963 0.0 0.0 0.244963 0.0 0.0 0.244963 -0.391263 0.133614 0.461909 0.0 0.0 -0.461909 0.0 0.0 -0.461909 0.201847 0.966031 -2.16943e-18 -0.412747 0.0920097 0.0 0.147653 0.944687 -0.171103 0.0123346 -0.0128059 0.147333 0.0131139 -0.0142788 0.14788 0.0866609 0.0469492 -0.0782671 -0.0460039 0.118707 -0.404331 -0.0111659 0.0518128 -0.372372 0.1334283 0.983538 -2.16943e-18 0…
639.0 -0.0654234 0.968111 0.0731906 0.0 0.0 -0.0731906 0.0 0.0 -0.0731906 0.361385 -0.00394751 -0.403767 0.0 0.0 0.403767 0.0 0.0 0.403767 -0.08766999999999998 0.983497 -2.16943e-18 0.367846 0.0364692 0.0 -0.0174673 0.978218 0.137265 -0.124967 -0.0512359 0.105826 -0.12496 -0.0227473 0.114602 0.748118 0.0464154 1.25605 -1.37644 -2.95234 1.65945 -0.928137 -2.4941 1.63641 -0.058523000000000006 0.986…
641.0 0.121644 0.946252 -0.137615 0.0 0.0 0.137615 0.0 0.0 0.137615 -0.275239 0.0620486 0.315218 0.0 0.0 -0.315218 0.0 0.0 -0.315218 0.10496180000000001 0.982229 -2.16943e-18 -0.286774 0.0322496 0.0 0.138452 0.946957 -0.151545 0.00759184 -0.0229667 0.148098 0.00769417 -0.0237584 0.148496 0.088853 0.0398077 0.0436659 -0.136652 0.0207789 -0.244105 -0.107943 -0.034221 -0.218728 0.12245020000000001 0…
642.0 0.17978 0.931079 -0.204753 0.0 0.0 0.204753 0.0 0.0 0.204753 -0.378644 0.112525 0.44131 0.0 0.0 -0.44131 0.0 0.0 -0.44131 0.16576580000000002 0.973316 -2.16943e-18 -0.397556 0.0719834 0.0 0.134508 0.949052 -0.139613 -0.00137349 -0.0202076 0.12845 0.00250636 -0.028513 0.142228 0.0989529 0.0349433 0.137716 -0.413072 0.322532 -0.291643 -0.246344 0.00358208 -0.147452 0.1170812 0.985267 -2.16943…
643.0 0.179659 0.931115 -0.204613 0.0 0.0 0.204613 0.0 0.0 0.204613 -0.199064 0.0591272 0.232 0.0 0.0 -0.232 0.0 0.0 -0.232 0.1656389 0.973339 -2.16943e-18 -0.209003 0.0378128 0.0 0.281236 0.904471 -0.223223 -0.155414 0.0933249 0.26791 -0.155327 0.0931936 0.255052 0.686163 -0.00759614 1.01746 -1.85762 -0.0264109 -0.0537603 -1.81771 -0.10369 -0.00581822 0.251387 0.953486 -2.16943e-18 0.402364 -0.0…
644.0 0.193213 0.926971 -0.220448 0.0 0.0 0.220448 0.0 0.0 0.220448 -0.159238 0.0500551 0.186485 0.0 0.0 -0.186485 0.0 0.0 -0.186485 0.17988300000000002 0.970645 -2.16943e-18 -0.167498 0.0330509 0.0 0.292554 0.905637 -0.207874 -0.177515 0.081127 0.263567 -0.176652 0.0794604 0.264557 0.683605 0.0330865 1.02938 -1.5595 -0.568503 -0.0388397 -1.56414 -0.559467 -0.0456043 0.258767 0.954094 -2.16943e-1…
646.0 0.0232566 0.962733 -0.0261065 0.0 0.0 0.0261065 0.0 0.0 0.0261065 0.00943636 -0.00104431 -0.0106068 0.0 0.0 0.0106068 0.0 0.0 0.0106068 0.0030899000000000065 0.987964 -2.16943e-18 0.00971051 -4.63709e-06 0.0 0.133072 0.948989 -0.140949 0.00260944 -0.0213595 0.138417 0.00600472 -0.0286748 0.141978 0.101453 0.0338041 0.164238 -0.369138 0.175675 -0.203784 -0.280249 0.00543423 -0.125649 0.11617…
647.0 -0.00231601 0.965192 0.00259632 0.0 0.0 -0.00259632 0.0 0.0 -0.00259632 0.402224 -0.032861 -0.450867 0.0 0.0 0.450867 0.0 0.0 0.450867 -0.023184200000000002 0.987599 -2.16943e-18 0.412604 0.011649 0.0 0.023269 0.967026 0.0276853 -0.0795339 -0.00377091 0.0477065 -0.0745147 0.0257263 0.0542837 0.982729 0.133166 1.50749 -3.80135 -0.0890304 1.47998 -2.9597 0.00631658 2.95271 -0.0080546999999999…
650.0 0.125778 0.945309 -0.142353 0.0 0.0 0.142353 0.0 0.0 0.142353 0.037725 -0.00869256 -0.0432512 0.0 0.0 0.0432512 0.0 0.0 0.0432512 0.1092709 0.981734 -2.16943e-18 0.0393271 -0.00461137 0.0 0.155332 0.945177 -0.139704 -0.0296528 -0.0136264 0.157418 -0.0276249 -0.0175185 0.159262 0.124064 0.0196161 0.30707 -0.426813 -0.0811341 0.0765875 -0.474777 0.010949 0.0327744 0.1343646 0.98199 -2.16943e-…
651.0 0.0424692 0.960396 -0.0477296 0.0 0.0 0.0477296 0.0 0.0 0.0477296 0.144533 -0.0191668 -0.162887 0.0 0.0 0.162887 0.0 0.0 0.162887 0.0228842 0.98774 -2.16943e-18 0.149087 -0.00329546 0.0 0.200539 0.95115 0.192168 -0.344387 -0.207436 0.318601 -0.344218 -0.207572 0.318675 0.425629 0.108926 0.814272 -0.866604 -0.846579 -0.455617 -0.851895 -0.874312 -0.449129 0.1238992 0.955636 -2.16943e-18 0.27…
652.0 0.0998674 0.950877 -0.112743 0.0 0.0 0.112743 0.0 0.0 0.112743 0.106155 -0.0211715 -0.120933 0.0 0.0 0.120933 0.0 0.0 0.120933 0.08230477 0.984492 -2.16943e-18 0.110295 -0.00963258 0.0 0.235171 0.941239 0.0652159 -0.279478 -0.144621 0.300457 -0.28036 -0.142955 0.299968 0.471084 0.116497 0.839347 -0.811846 -1.07462 -0.413431 -0.958124 -0.797638 -0.497364 0.1707479 0.961712 -2.16943e-18 0.305…
653.0 0.112334 0.948298 -0.126966 0.0 0.0 0.126966 0.0 0.0 0.126966 -0.219457 0.0470233 0.250745 0.0 0.0 -0.250745 0.0 0.0 -0.250745 0.0952678 0.983267 -2.16943e-18 -0.22838 0.0232228 0.0 0.246138 0.929945 -0.0191172 -0.253535 -0.0515857 0.298662 -0.252946 -0.0527976 0.300434 0.484916 0.0603984 0.672061 -0.819867 -0.811262 -0.0947291 -0.79259 -0.863384 -0.0735761 0.19051200000000001 0.960052 -2.1…
654.0 0.111131 0.948555 -0.125591 0.0 0.0 0.125591 0.0 0.0 0.125591 -0.108031 0.0229927 0.123397 0.0 0.0 -0.123397 0.0 0.0 -0.123397 0.09401580000000001 0.983394 -2.16943e-18 -0.112406 0.0112739 0.0 0.247984 0.933511 0.00785063 -0.266691 -0.0829033 0.299886 -0.264966 -0.0861959 0.301171 0.525062 0.102302 0.853827 -0.841849 -1.18374 -0.230072 -0.837788 -1.19103 -0.232492 0.18882500000000002 0.9607…
655.0 0.126268 0.945196 -0.142915 0.0 0.0 0.142915 0.0 0.0 0.142915 -0.129842 0.0299948 0.148881 0.0 0.0 -0.148881 0.0 0.0 -0.148881 0.10978180000000001 0.981674 -2.16943e-18 -0.135364 0.0159495 0.0 0.279763 0.916019 -0.111757 -0.240302 0.0355191 0.280882 -0.237879 0.0308504 0.283392 0.664661 0.0623041 1.04322 -1.525 -0.604826 -0.209903 -1.38991 -0.864934 -0.0740988 0.23221399999999998 0.956523 -…
657.0 0.0726221 0.955874 -0.0817952 0.0 0.0 0.0817952 0.0 0.0 0.0817952 0.05852 -0.00979904 -0.0662894 0.0 0.0 0.0662894 0.0 0.0 0.0662894 0.05404590000000001 0.98652 -2.16943e-18 0.0605923 -0.00340683 0.0 0.152059 0.945106 -0.166003 -0.00158804 -0.00525657 0.145276 -0.000769687 -0.00796273 0.146654 0.11257 0.0422914 0.0139587 -0.120966 0.00727131 -0.277159 -0.0777398 -0.0756307 -0.237679 0.13604…
658.0 0.12034 0.946545 -0.136122 0.0 0.0 0.136122 0.0 0.0 0.136122 -0.366222 0.0819851 0.419275 0.0 0.0 -0.419275 0.0 0.0 -0.419275 0.1036039 0.982381 -2.16943e-18 -0.381506 0.0423263 0.0 -0.493126 0.881185 0.552598 0.0955741 -0.191374 -0.204594 0.0962513 -0.192741 -0.202771 -1.23708 -0.464938 1.8689 0.177288 -1.41795 1.38554 0.10711 -1.27602 1.25223 -0.506701 0.85283 -2.16943e-18 -1.21228 -0.641…
659.0 0.205348 0.923062 -0.234691 0.0 0.0 0.234691 0.0 0.0 0.234691 -0.207197 0.0683879 0.243766 0.0 0.0 -0.243766 0.0 0.0 -0.243766 0.192658 0.96803 -2.16943e-18 -0.218308 0.0463167 0.0 0.30353 0.900397 -0.22651 -0.18157 0.0997174 0.266203 -0.17812 0.093056 0.256864 0.799092 0.0254279 1.27628 -1.97893 -0.526174 -0.0588817 -1.82309 -0.827209 0.120725 0.270886 0.950863 -2.16943e-18 0.473589 -0.015…
660.0 -0.0240527 0.966702 0.0269399 0.0 0.0 -0.0269399 0.0 0.0 -0.0269399 0.32919 -0.0188415 -0.368377 0.0 0.0 0.368377 0.0 0.0 0.368377 -0.04545199999999999 0.986699 -2.16943e-18 0.336784 0.0177207 0.0 0.0216433 0.972651 0.0871926 -0.12166 -0.0490899 0.134186 -0.120182 -0.0230243 0.137777 0.737755 -0.0526952 1.21595 -1.63859 -2.42375 1.48166 -1.10216 -2.47208 0.610244 -0.018276299999999995 0.986…
663.0 0.0011436 0.964903 -0.0012823 0.0 0.0 0.0012823 0.0 0.0 0.0012823 -0.100709 0.00862107 0.112925 0.0 0.0 -0.112925 0.0 0.0 -0.112925 -0.0196345 0.987692 -2.16943e-18 -0.103352 -0.00251678 0.0 -0.501094 0.873554 0.56723 0.107267 -0.215506 -0.23966 0.108538 -0.218277 -0.235106 -1.26587 -0.621618 1.52017 0.984196 -1.91751 0.797974 0.911346 -1.76928 0.653019 -0.513737 0.844287 -2.16943e-18 -1.17…
664.0 0.102854 0.950276 -0.116146 0.0 0.0 0.116146 0.0 0.0 0.116146 -0.19038 0.0386435 0.217032 0.0 0.0 -0.217032 0.0 0.0 -0.217032 0.0854084 0.984216 -2.16943e-18 -0.19788 0.0179607 0.0 0.129348 0.948378 -0.180891 0.0429558 -0.00494237 0.111693 0.0443351 -0.00908406 0.110143 -0.0136929 0.0708051 -0.326333 0.430262 -0.0203624 -0.6632 0.353084 0.127065 -0.728499 0.1198314 0.987406 -2.16943e-18 0.0…
665.0 0.0597599 0.957931 -0.0672426 0.0 0.0 0.0672426 0.0 0.0 0.0672426 -0.00653898 0.000997342 0.00738991 0.0 0.0 -0.00738991 0.0 0.0 -0.00738991 0.040739000000000004 0.987171 -2.16943e-18 -0.00675962 0.000281454 0.0 0.120284 0.951047 -0.141128 0.0215633 -0.0247263 0.122879 0.0230728 -0.0296459 0.12377 0.0723747 0.0372022 0.168959 -0.310132 0.118678 -0.195046 -0.264348 0.0300264 -0.148346 0.1057…
666.0 0.0406902 0.96063 -0.045725 0.0 0.0 0.045725 0.0 0.0 0.045725 0.202392 -0.0264269 -0.228034 0.0 0.0 0.228034 0.0 0.0 0.228034 0.0210493 0.987779 -2.16943e-18 0.208723 -0.00419506 0.0 0.207048 0.950912 0.22292 -0.400877 -0.179876 0.318867 -0.395487 -0.192173 0.326876 0.595861 0.104368 1.18251 -1.40974 -0.959605 -0.390048 -1.47617 -0.831045 -0.442632 0.1240182 0.951863 -2.16943e-18 0.374719 -…
667.0 -0.0484196 0.967764 0.0541895 0.0 0.0 -0.0541895 0.0 0.0 -0.0541895 0.443781 -0.0132836 -0.496019 0.0 0.0 0.496019 0.0 0.0 0.496019 -0.070344 0.985049 -2.16943e-18 0.45266 0.0362076 0.0 -0.0215049 0.971482 0.0794731 -0.0802668 -0.00786629 0.00362232 -0.0740396 0.0192722 0.0187938 1.04262 0.226249 1.61763 -4.03952 -0.130341 1.67344 -3.19144 -0.0381796 3.75487 -0.05395799999999999 0.985923 -2…
668.0 0.104508 0.949939 -0.118032 0.0 0.0 0.118032 0.0 0.0 0.118032 0.161075 -0.0330114 -0.183695 0.0 0.0 0.183695 0.0 0.0 0.183695 0.0871276 0.984058 -2.16943e-18 0.167455 -0.0155176 0.0 0.231865 0.937078 0.0644496 -0.298905 -0.103693 0.31462 -0.299977 -0.101649 0.313879 0.539051 0.0697953 0.859355 -0.890569 -1.18091 -0.041122 -0.922341 -1.12061 -0.0600798 0.166366 0.957922 -2.16943e-18 0.363243…
669.0 0.112171 0.948333 -0.12678 0.0 0.0 0.12678 0.0 0.0 0.12678 0.208384 -0.0446102 -0.238084 0.0 0.0 0.238084 0.0 0.0 0.238084 0.0950984 0.983284 -2.16943e-18 0.216852 -0.0220099 0.0 0.255419 0.936175 0.0936819 -0.36047 -0.0986481 0.311266 -0.356174 -0.106689 0.314249 0.653297 0.114526 1.1069 -0.851849 -1.94901 -0.158432 -0.868439 -1.91579 -0.190532 0.181731 0.954823 -2.16943e-18 0.45478 0.0008…
671.0 0.312267 0.879954 -0.363574 0.0 0.0 0.363574 0.0 0.0 0.363574 -0.455448 0.218709 0.564459 0.0 0.0 -0.564459 0.0 0.0 -0.564459 0.306186 0.936181 -2.16943e-18 -0.487534 0.171332 0.0 0.30171 0.892287 -0.339277 -0.0472639 0.0751386 0.270508 -0.0439676 0.0687757 0.27422 -0.41399 0.467196 0.393885 -0.0674155 0.678149 -2.68003 0.404457 -0.233392 -2.1452 0.291 0.947649 -2.16943e-18 -0.408516 0.4174…
672.0 0.0157482 0.963532 -0.0176706 0.0 0.0 0.0176706 0.0 0.0 0.0176706 0.159357 -0.0162763 -0.178962 0.0 0.0 0.178962 0.0 0.0 0.178962 -0.004633200000000004 0.987935 -2.16943e-18 0.163835 0.00130389 0.0 0.183778 0.956222 0.257009 -0.376378 -0.247723 0.325376 -0.377174 -0.24178 0.32028 0.386487 0.101673 0.787681 -0.850757 -0.745742 -0.462394 -0.655833 -1.11323 -0.383049 0.1015772 0.951855 -2.1694…
673.0 0.0264843 0.96237 -0.0297352 0.0 0.0 0.0297352 0.0 0.0 0.0297352 0.171341 -0.0195917 -0.192671 0.0 0.0 0.192671 0.0 0.0 0.192671 0.006411899999999998 0.987956 -2.16943e-18 0.176389 -0.000724299 0.0 0.196633 0.953711 0.243716 -0.387284 -0.224392 0.325414 -0.38147 -0.235203 0.318282 0.469889 0.102188 0.949305 -1.09921 -0.791826 -0.445931 -1.00752 -0.961351 -0.428018 0.1139067 0.951463 -2.1694…
674.0 0.147122 0.940115 -0.166894 0.0 0.0 0.166894 0.0 0.0 0.166894 -0.0599653 0.015376 0.0691612 0.0 0.0 -0.0691612 0.0 0.0 -0.0691612 0.1315516 0.978844 -2.16943e-18 -0.0626865 0.00891481 0.0 0.275163 0.924762 -0.0576337 -0.256222 -0.0294181 0.28231 -0.255531 -0.0307339 0.282863 0.627282 0.0863639 1.03058 -1.11889 -1.24376 -0.106329 -1.10426 -1.27167 -0.0956998 0.22121400000000002 0.959727 -2.1…
675.0 0.18959 0.928102 -0.216207 0.0 0.0 0.216207 0.0 0.0 0.216207 -0.258732 0.0801262 0.302603 0.0 0.0 -0.302603 0.0 0.0 -0.302603 0.176073 0.971389 -2.16943e-18 -0.272017 0.0524775 0.0 0.292937 0.905302 -0.187816 -0.20026 0.0809712 0.263474 -0.199438 0.0793848 0.264353 0.74792 -0.0105657 1.23773 -1.90579 -0.530241 0.221445 -1.86643 -0.606252 0.265759 0.255326 0.952576 -2.16943e-18 0.432766 -0.0…
678.0 0.0215616 0.962919 -0.0242014 0.0 0.0 0.0242014 0.0 0.0 0.0242014 0.249358 -0.0271153 -0.280228 0.0 0.0 0.280228 0.0 0.0 0.280228 0.0013457000000000052 0.987963 -2.16943e-18 0.256548 0.000366249 0.0 0.204082 0.953483 0.293765 -0.465621 -0.197327 0.319239 -0.462108 -0.204012 0.329038 0.636483 0.082547 1.25478 -1.30678 -1.41267 -0.229628 -1.4927 -1.0618 -0.31897 0.1122265 0.944887 -2.16943e-1…
679.0 0.124409 0.945624 -0.140783 0.0 0.0 0.140783 0.0 0.0 0.140783 -0.342646 0.0783858 0.392697 0.0 0.0 -0.392697 0.0 0.0 -0.392697 0.1078434 0.981901 -2.16943e-18 -0.357134 0.0413081 0.0 0.132081 0.948944 -0.141884 0.00586326 -0.0237166 0.139253 0.00823678 -0.0286448 0.141563 0.0780672 0.0382853 0.0746558 -0.167312 0.0351115 -0.221841 -0.134552 -0.0276104 -0.19323 0.11553640000000001 0.985276 -…
680.0 -0.0189264 0.966394 0.0212024 0.0 0.0 -0.0212024 0.0 0.0 -0.0212024 0.0309215 -0.00194788 -0.0346144 0.0 0.0 0.0346144 0.0 0.0 0.0346144 -0.04020599999999999 0.98696 -2.16943e-18 0.0316548 0.00148352 0.0 0.126219 0.950071 -0.133315 0.00418127 -0.0263186 0.135806 0.00762196 -0.0313746 0.138711 0.0880112 0.0296096 0.183603 -0.364646 0.148892 -0.146265 -0.313268 0.0510796 -0.105187 0.1091146 0…
682.0 0.181145 0.930672 -0.206345 0.0 0.0 0.206345 0.0 0.0 0.206345 -0.16133 0.0482234 0.188119 0.0 0.0 -0.188119 0.0 0.0 -0.188119 0.1671995 0.973055 -2.16943e-18 -0.169419 0.0309544 0.0 0.295784 0.905621 -0.196716 -0.19373 0.0818805 0.265649 -0.193552 0.081537 0.265852 0.769095 0.0355426 1.27608 -1.95841 -0.497672 -0.0909811 -1.92065 -0.570694 -0.0472369 0.259432 0.9536 -2.16943e-18 0.445733 -0…
683.0 -0.00560215 0.965455 0.00627932 0.0 0.0 -0.00627932 0.0 0.0 -0.00627932 -0.0724914 0.00565373 0.0812342 0.0 0.0 -0.0812342 0.0 0.0 -0.0812342 -0.026553999999999994 0.987498 -2.16943e-18 -0.0743322 -0.00237262 0.0 -0.515152 0.867904 0.583823 0.110232 -0.223554 -0.225287 0.111205 -0.225476 -0.222547 -1.25284 -0.583381 1.78819 0.399935 -1.44368 0.765811 0.422478 -1.49058 0.822735 -0.527241 0.8…
684.0 0.0665834 0.956864 -0.0749587 0.0 0.0 0.0749587 0.0 0.0 0.0749587 -0.199861 0.0320632 0.226142 0.0 0.0 -0.226142 0.0 0.0 -0.226142 0.0477957 0.98685 -2.16943e-18 -0.206781 0.0102087 0.0 0.282234 0.917799 -0.0896388 -0.254805 0.012541 0.287994 -0.251888 0.0049656 0.278183 0.694815 0.0651942 1.13041 -1.45931 -0.972351 -0.0802217 -1.38093 -1.12031 -0.025874 0.23114600000000002 0.956381 -2.1694…
685.0 0.010077 0.964093 -0.0113037 0.0 0.0 0.0113037 0.0 0.0 0.0113037 0.465775 -0.0445784 -0.522748 0.0 0.0 0.522748 0.0 0.0 0.522748 -0.010461600000000001 0.98787 -2.16943e-18 0.478527 0.00685549 0.0 0.037663 0.966501 0.0117876 -0.0691569 -0.0376684 0.0784921 -0.0594993 -0.00905377 0.12364 1.0901 0.161979 1.56704 -4.01696 -0.514458 1.79962 -2.83328 -0.817798 4.77772 0.00713960000000001 0.988345…
686.0 0.0800969 0.95459 -0.0902685 0.0 0.0 0.0902685 0.0 0.0 0.0902685 -0.0573263 0.0100993 0.0650319 0.0 0.0 -0.0650319 0.0 0.0 -0.0650319 0.061789000000000004 0.986052 -2.16943e-18 -0.0594124 0.00384575 0.0 0.243024 0.936683 0.0248732 -0.263483 -0.110383 0.301355 -0.260917 -0.115936 0.291251 0.498035 0.0847914 0.846296 -0.848503 -1.11456 -0.162344 -0.880422 -1.05177 -0.199088 0.182886 0.961811 …
688.0 0.0539667 0.958796 -0.0606987 0.0 0.0 0.0606987 0.0 0.0 0.0606987 0.119707 -0.0174572 -0.135152 0.0 0.0 0.135152 0.0 0.0 0.135152 0.0347524 0.987401 -2.16943e-18 0.123656 -0.00433835 0.0 0.199018 0.948377 0.146122 -0.302161 -0.189831 0.317455 -0.301939 -0.190249 0.317559 0.365246 0.0837083 0.619308 -0.672934 -0.708332 -0.310895 -0.6657 -0.721896 -0.308034 0.1288639 0.958452 -2.16943e-18 0.2…
689.0 0.161857 0.936202 -0.183927 0.0 0.0 0.183927 0.0 0.0 0.183927 -0.402535 0.110556 0.466371 0.0 0.0 -0.466371 0.0 0.0 -0.466371 0.1469706 0.976517 -2.16943e-18 -0.421624 0.0673056 0.0 -0.450408 0.899228 0.500924 0.0693597 -0.135672 -0.230939 0.0673283 -0.131332 -0.235802 -1.22367 -0.515473 1.19723 0.923907 -1.28886 0.0968937 0.941652 -1.32464 0.121084 -0.46655700000000006 0.874492 -2.16943e-1…
690.0 0.0209561 0.962985 -0.0235211 0.0 0.0 0.0235211 0.0 0.0 0.0235211 0.0994941 -0.0107505 -0.111803 0.0 0.0 0.111803 0.0 0.0 0.111803 0.0007228999999999985 0.987962 -2.16943e-18 0.102355 0.00021576 0.0 0.172005 0.955141 0.176469 -0.283757 -0.224668 0.303908 -0.284383 -0.223524 0.30411 0.0828849 0.0290349 -0.0321466 0.0467481 -0.16239 -0.18805 0.0258625 -0.123377 -0.195415 0.1027815 0.960693 -2…
691.0 0.244261 0.909214 -0.28084 0.0 0.0 0.28084 0.0 0.0 0.28084 -0.353099 0.134908 0.422298 0.0 0.0 -0.422298 0.0 0.0 -0.422298 0.233771 0.958311 -2.16943e-18 -0.374092 0.0976007 0.0 0.294944 0.906441 -0.181154 -0.209035 0.08083 0.257345 -0.208012 0.0788536 0.258319 0.77376 0.017608 1.31269 -1.86847 -0.781891 0.18955 -1.88608 -0.747737 0.166967 0.255915 0.953345 -2.16943e-18 0.449813 -0.0387947 …
692.0 -0.129017 0.966545 0.144274 0.0 0.0 -0.144274 0.0 0.0 -0.144274 0.477025 0.0287329 -0.533903 0.0 0.0 0.533903 0.0 0.0 0.533903 -0.15214699999999998 0.974782 -2.16943e-18 0.481751 0.0826479 0.0 -0.0694104 0.9838 0.223443 -0.16637 -0.0787549 0.0242731 -0.143245 -0.0558867 0.121974 0.952711 0.217642 1.66276 -2.44113 -3.40223 2.37744 -1.27278 -3.6566 5.36508 -0.115849 0.981235 -2.16943e-18 0.57…
693.0 0.0825626 0.954152 -0.0930664 0.0 0.0 0.0930664 0.0 0.0 0.0930664 0.132759 -0.0237715 -0.150679 0.0 0.0 0.150679 0.0 0.0 0.150679 0.06434490000000001 0.985883 -2.16943e-18 0.137633 -0.0092957 0.0 0.226442 0.943757 0.10818 -0.308139 -0.160338 0.310329 -0.308131 -0.160354 0.310326 0.48172 0.116813 0.869907 -0.706571 -1.36631 -0.346505 -0.873011 -1.05134 -0.437832 0.1570051 0.959189 -2.16943e-…
695.0 0.0528077 0.958964 -0.0593904 0.0 0.0 0.0593904 0.0 0.0 0.0593904 -0.0862943 0.0124693 0.0974103 0.0 0.0 -0.0974103 0.0 0.0 -0.0974103 0.033555400000000006 0.987442 -2.16943e-18 -0.0891284 0.00301024 0.0 0.134743 0.94981 -0.130967 -0.0119343 -0.0181234 0.137214 -0.00669756 -0.0288976 0.141889 0.124588 0.0260475 0.276252 -0.636668 0.39181 -0.192334 -0.508805 0.145987 -0.073117 0.1157244 0.98…
696.0 0.0518721 0.959099 -0.0583343 0.0 0.0 0.0583343 0.0 0.0 0.0583343 0.0340784 -0.0048875 -0.0384624 0.0 0.0 0.0384624 0.0 0.0 0.0384624 0.0325891 0.987474 -2.16943e-18 0.0351935 -0.00115142 0.0 0.183896 0.951365 0.144668 -0.277171 -0.199436 0.30743 -0.277712 -0.198614 0.308653 0.165906 0.0599923 0.147001 -0.108576 -0.387813 -0.300923 -0.138214 -0.332178 -0.313283 0.1166719 0.961116 -2.16943e-…
697.0 0.106546 0.949519 -0.120357 0.0 0.0 0.120357 0.0 0.0 0.120357 -0.0777734 0.0161278 0.0887379 0.0 0.0 -0.0887379 0.0 0.0 -0.0887379 0.0892469 0.983859 -2.16943e-18 -0.0808754 0.00768419 0.0 0.251966 0.933697 0.00532359 -0.266634 -0.0853603 0.297388 -0.265506 -0.0878124 0.296554 0.535291 0.108001 0.889726 -0.844713 -1.26283 -0.250491 -0.858201 -1.23667 -0.264621 0.192771 0.961336 -2.16943e-18…
698.0 0.0670308 0.956792 -0.0754649 0.0 0.0 0.0754649 0.0 0.0 0.0754649 -0.117062 0.0188408 0.132467 0.0 0.0 -0.132467 0.0 0.0 -0.132467 0.0482586 0.986827 -2.16943e-18 -0.121123 0.00604126 0.0 0.134474 0.948291 -0.147963 0.00632229 -0.0178197 0.129209 0.0106733 -0.0267405 0.142235 0.107706 0.0317747 0.170246 -0.334362 0.0798008 -0.136886 -0.306816 0.0279696 -0.11847 0.1184846 0.98513 -2.16943e-1…
699.0 0.0441393 0.960173 -0.049612 0.0 0.0 0.049612 0.0 0.0 0.049612 0.132048 -0.0177642 -0.148855 0.0 0.0 0.148855 0.0 0.0 0.148855 0.0246071 0.987701 -2.16943e-18 0.136238 -0.00326801 0.0 0.204495 0.95249 0.193382 -0.339202 -0.226387 0.312344 -0.338576 -0.227559 0.312574 0.390182 0.118747 0.761566 -0.593015 -1.1537 -0.494287 -0.614541 -1.1131 -0.504214 0.1278801 0.95684 -2.16943e-18 0.26807 0.0…
701.0 0.230114 0.914483 -0.263974 0.0 0.0 0.263974 0.0 0.0 0.263974 -0.34474 0.125093 0.409719 0.0 0.0 -0.409719 0.0 0.0 -0.409719 0.21879700000000002 0.962083 -2.16943e-18 -0.364494 0.0885586 0.0 0.302504 0.904698 -0.175276 -0.225807 0.0830242 0.261357 -0.224415 0.0803358 0.262928 0.799141 0.00745708 1.34212 -1.95755 -0.733 0.159644 -1.90802 -0.828266 0.214373 0.261191 0.951695 -2.16943e-18 0.46…
702.0 0.0254625 0.962486 -0.0285864 0.0 0.0 0.0285864 0.0 0.0 0.0285864 0.0518975 -0.00587373 -0.0583507 0.0 0.0 0.0583507 0.0 0.0 0.0583507 0.005360200000000009 0.98796 -2.16943e-18 0.0534199 -0.000157983 0.0 0.128024 0.950196 -0.142035 0.0134549 -0.0285869 0.130353 0.0137097 -0.0287608 0.13227 0.0794201 0.0393611 0.121193 -0.275894 0.141564 -0.243478 -0.194597 -0.0130652 -0.179497 0.1122587 0.9…
703.0 0.40053 0.831274 -0.476246 0.0 0.0 0.476246 0.0 0.0 0.476246 -1.12107 0.703419 1.47861 0.0 0.0 -1.47861 0.0 0.0 -1.47861 0.401373 0.896577 -2.16943e-18 -1.21854 0.589551 0.0 0.374168 0.866124 -0.413547 -0.0962292 0.147143 0.258059 -0.0906239 0.136305 0.26523 -0.810277 1.29641 1.59473 -1.80706 3.34721 -8.02135 -1.29995 2.36141 -7.33182 0.364436 0.929638 -2.16943e-18 -1.00513 1.20223 0.0 0.0
704.0 0.103767 0.95009 -0.117188 0.0 0.0 0.117188 0.0 0.0 0.117188 -0.0658272 0.013433 0.0750585 0.0 0.0 -0.0750585 0.0 0.0 -0.0750585 0.0863579 0.984129 -2.16943e-18 -0.0684284 0.00628279 0.0 0.24577 0.932201 -0.00518627 -0.25701 -0.0701332 0.300099 -0.256037 -0.0724701 0.300949 0.500244 0.0853621 0.763333 -0.806163 -1.03319 -0.157527 -0.810279 -1.02505 -0.163591 0.188641 0.960768 -2.16943e-18 0…
705.0 0.0939289 0.952041 -0.105982 0.0 0.0 0.105982 0.0 0.0 0.105982 -0.0590102 0.0113547 0.0671363 0.0 0.0 -0.0671363 0.0 0.0 -0.0671363 0.07613697 0.98501 -2.16943e-18 -0.061265 0.00493346 0.0 0.251756 0.936102 0.0241309 -0.275516 -0.104914 0.296855 -0.275679 -0.105362 0.296374 0.542599 0.121626 0.956568 -0.874967 -1.34109 -0.327955 -0.911678 -1.2715 -0.35083 0.190183 0.96171 -2.16943e-18 0.356…
706.0 0.160562 0.936557 -0.182427 0.0 0.0 0.182427 0.0 0.0 0.182427 -0.271298 0.0740747 0.314193 0.0 0.0 -0.314193 0.0 0.0 -0.314193 0.1456143 0.976733 -2.16943e-18 -0.284115 0.0449175 0.0 0.154513 0.944563 -0.160427 -0.00929614 -0.00816935 0.152001 -0.00474067 -0.0169241 0.156229 0.160119 0.0233777 0.255584 -0.679706 0.440913 -0.221104 -0.534931 0.162597 -0.0851459 0.1372977 0.982856 -2.16943e-1…
707.0 0.289346 0.890566 -0.335354 0.0 0.0 0.335354 0.0 0.0 0.335354 -0.522987 0.233218 0.63975 0.0 0.0 -0.63975 0.0 0.0 -0.63975 0.28169500000000003 0.944402 -2.16943e-18 -0.557823 0.178517 0.0 0.27652 0.90123 -0.306057 -0.0457687 0.0646262 0.261132 -0.0439889 0.0611922 0.263088 -0.477734 0.365274 0.613043 0.0295422 0.0453223 -1.59127 0.306865 -0.490116 -1.28479 0.263784 0.953718 -2.16943e-18 -0.…
708.0 -0.0970522 0.967898 0.108529 0.0 0.0 -0.108529 0.0 0.0 -0.108529 0.472039 0.0115276 -0.527525 0.0 0.0 0.527525 0.0 0.0 0.527525 -0.119801 0.979737 -2.16943e-18 0.47861 0.0645975 0.0 -0.0696837 0.973485 0.133296 -0.0776021 7.46349e-05 -0.0501115 -0.0744687 0.0185794 -0.0265278 1.04012 0.30222 1.61573 -3.59197 -1.10384 2.17488 -3.21008 -0.0535604 4.02791 -0.10249799999999999 0.982007 -2.16943…
711.0 -0.0348518 0.967255 0.0390206 0.0 0.0 -0.0390206 0.0 0.0 -0.0390206 0.349409 -0.0157665 -0.390761 0.0 0.0 0.390761 0.0 0.0 0.390761 -0.056493 0.986051 -2.16943e-18 0.356995 0.0231118 0.0 0.0137402 0.974678 0.104716 -0.131133 -0.0530174 0.131193 -0.128559 -0.0301077 0.146337 0.775782 -0.0411356 1.29291 -1.70242 -2.65152 1.64544 -1.16778 -3.00481 1.33316 -0.027803999999999995 0.986557 -2.1694…
712.0 0.176596 0.932018 -0.201045 0.0 0.0 0.201045 0.0 0.0 0.201045 -0.459643 0.134744 0.535129 0.0 0.0 -0.535129 0.0 0.0 -0.535129 0.16242430000000002 0.973914 -2.16943e-18 -0.482393 0.0854984 0.0 -0.462736 0.894647 0.520611 0.0743013 -0.15744 -0.217306 0.0751128 -0.158688 -0.218303 -1.21349 -0.43462 1.59737 0.38875 -1.30073 1.04208 0.418655 -1.36346 1.11175 -0.478459 0.868168 -2.16943e-18 -1.16…
713.0 -0.00551933 0.965448 0.00618652 0.0 0.0 -0.00618652 0.0 0.0 -0.00618652 0.181004 -0.0141337 -0.202835 0.0 0.0 0.202835 0.0 0.0 0.202835 -0.026469999999999994 0.9875 -2.16943e-18 0.185602 0.005907 0.0 0.174149 0.95884 0.307659 -0.410291 -0.262697 0.329624 -0.407201 -0.268306 0.32681 0.383891 0.106475 0.826419 -0.74066 -1.0259 -0.450169 -0.746535 -1.01339 -0.461569 0.087426 0.94731 -2.16943e-…
714.0 0.124909 0.945509 -0.141356 0.0 0.0 0.141356 0.0 0.0 0.141356 -0.290094 0.0665387 0.332512 0.0 0.0 -0.332512 0.0 0.0 -0.332512 0.10836470000000001 0.98184 -2.16943e-18 -0.302379 0.0351505 0.0 0.134473 0.948108 -0.156655 0.0185819 -0.0222314 0.13349 0.0156029 -0.0168901 0.134014 0.0547653 0.0448474 -0.0608671 0.0069448 0.046337 -0.342923 0.0609705 -0.0561675 -0.301593 0.1200485 0.985569 -2.1…
715.0 0.0852958 0.953658 -0.0961693 0.0 0.0 0.0961693 0.0 0.0 0.0961693 0.030173 -0.00549938 -0.034265 0.0 0.0 0.034265 0.0 0.0 0.034265 0.0671789 0.985687 -2.16943e-18 0.0312916 -0.00221099 0.0 0.146953 0.946645 -0.159912 0.000493084 -0.0107702 0.140684 0.00137733 -0.0140088 0.138312 0.111841 0.0404188 0.0571089 -0.136962 -0.0544806 -0.208644 -0.132267 -0.0643371 -0.198679 0.1307691 0.984691 -2.…
716.0 0.182138 0.930374 -0.207504 0.0 0.0 0.207504 0.0 0.0 0.207504 -0.0598059 0.0179522 0.0697612 0.0 0.0 -0.0697612 0.0 0.0 -0.0697612 0.1682428 0.972864 -2.16943e-18 -0.062813 0.0115518 0.0 0.216083 0.923377 -0.261322 -0.000484391 0.0341915 0.200096 -0.000529862 0.0342804 0.20005 0.233266 -0.0526068 -0.00947763 -0.547495 0.520529 -0.0310094 -0.519987 0.467441 -0.00253604 0.20576300000000003 0.…
717.0 0.219719 0.918183 -0.251647 0.0 0.0 0.251647 0.0 0.0 0.251647 -0.361029 0.12599 0.427201 0.0 0.0 -0.427201 0.0 0.0 -0.427201 0.20781500000000003 0.964679 -2.16943e-18 -0.381156 0.0876457 0.0 0.173913 0.938972 -0.174226 -0.0211112 -0.00417149 0.179045 -0.0185026 -0.0091822 0.181464 0.155002 -0.00501151 0.114474 -0.374176 0.136235 0.0142401 -0.418917 0.222091 -0.0261753 0.1557764 0.978877 -2.…
719.0 0.00682847 0.964398 -0.00765851 0.0 0.0 0.00765851 0.0 0.0 0.00765851 0.158602 -0.0145962 -0.177941 0.0 0.0 0.177941 0.0 0.0 0.177941 -0.013798400000000002 0.987816 -2.16943e-18 0.162879 0.00292732 0.0 0.172964 0.956115 0.265024 -0.371581 -0.248059 0.333921 -0.370235 -0.248782 0.321214 0.365481 0.0541262 0.712943 -0.683787 -0.918917 -0.107644 -0.623317 -1.03269 -0.0848231 0.0914514 0.950411…
720.0 0.0889718 0.95298 -0.100346 0.0 0.0 0.100346 0.0 0.0 0.100346 -0.154654 0.0288553 0.175763 0.0 0.0 -0.175763 0.0 0.0 -0.175763 0.07099212 0.98541 -2.16943e-18 -0.160462 0.0120115 0.0 0.12884 0.949082 -0.14705 0.0149839 -0.0261332 0.136277 0.0167978 -0.0271922 0.136157 0.0492977 0.0417062 -0.0319194 0.00418351 -0.000456638 -0.292035 0.0245426 -0.0399944 -0.271275 0.1136415 0.985727 -2.16943e…
721.0 0.135029 0.943126 -0.152972 0.0 0.0 0.152972 0.0 0.0 0.152972 -0.466024 0.112605 0.53563 0.0 0.0 -0.53563 0.0 0.0 -0.53563 0.11892050000000001 0.980551 -2.16943e-18 -0.4864 0.0622766 0.0 -0.499201 0.876352 0.563276 0.11174 -0.225691 -0.20108 0.11405 -0.230518 -0.195475 -1.2901 -0.639224 1.66339 1.05128 -2.27791 0.956896 1.12306 -2.42735 1.14076 -0.5117799999999999 0.847725 -2.16943e-18 -1.2…
722.0 0.0587157 0.95809 -0.0660627 0.0 0.0 0.0660627 0.0 0.0 0.0660627 -0.00904545 0.00136872 0.0102207 0.0 0.0 -0.0102207 0.0 0.0 -0.0102207 0.039659700000000006 0.987216 -2.16943e-18 -0.00934943 0.000378238 0.0 0.132583 0.949507 -0.147568 0.0116356 -0.0206512 0.130788 0.0132519 -0.0254629 0.132041 0.0803818 0.0422411 0.0705551 -0.167118 0.043512 -0.254658 -0.137688 -0.0138787 -0.221832 0.117073…
724.0 0.00735451 0.964349 -0.00824871 0.0 0.0 0.00824871 0.0 0.0 0.00824871 0.286559 -0.0265427 -0.321517 0.0 0.0 0.321517 0.0 0.0 0.321517 -0.013258199999999998 0.987826 -2.16943e-18 0.294305 0.00511562 0.0 0.046301 0.96689 0.037918 -0.0965688 -0.0293318 0.126446 -0.0969978 -0.00599907 0.107644 0.685042 -0.0364327 1.13349 -1.48132 -2.09336 1.16561 -1.08369 -1.60446 -0.00494481 0.0111047999999999…
725.0 0.1341 0.94335 -0.151905 0.0 0.0 0.151905 0.0 0.0 0.151905 -0.223046 0.0536427 0.256295 0.0 0.0 -0.256295 0.0 0.0 -0.256295 0.1179512 0.980674 -2.16943e-18 -0.23277 0.0295504 0.0 0.146513 0.94808 -0.11572 -0.0434047 -0.0165606 0.15551 -0.0401553 -0.0227931 0.158423 0.0913537 0.00135267 0.235294 -0.483193 0.228724 0.018621 -0.478705 0.219904 0.024655 0.1227941 0.982834 -2.16943e-18 0.0275164…
726.0 0.160197 0.936657 -0.182005 0.0 0.0 0.182005 0.0 0.0 0.182005 -0.0206847 0.00563832 0.0239524 0.0 0.0 -0.0239524 0.0 0.0 -0.0239524 0.14523239999999998 0.976793 -2.16943e-18 -0.0216609 0.00341512 0.0 0.28271 0.908501 -0.189813 -0.179848 0.0711931 0.267632 -0.179112 0.069772 0.268466 0.695665 0.000844171 1.11324 -1.6744 -0.594514 0.238643 -1.71877 -0.508779 0.187455 0.247417 0.955174 -2.1694…
727.0 0.154024 0.938316 -0.174863 0.0 0.0 0.174863 0.0 0.0 0.174863 -0.138595 0.0367173 0.160181 0.0 0.0 -0.160181 0.0 0.0 -0.160181 0.1387702 0.977788 -2.16943e-18 -0.145016 0.0218035 0.0 0.283358 0.910263 -0.15959 -0.210246 0.0658127 0.274756 -0.209922 0.0651876 0.275113 0.691814 0.0350309 1.09473 -1.57813 -0.6981 0.049906 -1.57759 -0.699135 0.0499571 0.242651 0.95492 -2.16943e-18 0.419181 -0.0…
728.0 0.0250254 0.962536 -0.0280949 0.0 0.0 0.0280949 0.0 0.0 0.0280949 0.411726 -0.046394 -0.462896 0.0 0.0 0.462896 0.0 0.0 0.462896 0.0049102000000000035 0.987961 -2.16943e-18 0.42378 -0.00104499 0.0 0.0508947 0.96237 -0.00393102 -0.0754536 -0.00305046 0.0790235 -0.0757951 0.0316518 0.062721 0.996275 0.0520114 1.48901 -3.66337 0.207679 1.38522 -2.9604 0.199283 1.72196 0.020583200000000003 0.98…
729.0 0.0838765 0.953915 -0.0945578 0.0 0.0 0.0945578 0.0 0.0 0.0945578 0.10479 -0.0189247 -0.118966 0.0 0.0 0.118966 0.0 0.0 0.118966 0.06570714 0.98579 -2.16943e-18 0.108655 -0.00750133 0.0 0.220332 0.943576 0.0837421 -0.275624 -0.157836 0.305781 -0.275207 -0.158625 0.306007 0.397994 0.100079 0.662478 -0.64748 -0.888455 -0.364327 -0.685567 -0.816311 -0.386065 0.1556416 0.961482 -2.16943e-18 0.2…
730.0 0.22549 0.916147 -0.258483 0.0 0.0 0.258483 0.0 0.0 0.258483 -0.0948344 0.0338238 0.112487 0.0 0.0 -0.112487 0.0 0.0 -0.112487 0.21391 0.963256 -2.16943e-18 -0.100203 0.0237637 0.0 0.234043 0.919994 -0.248721 -0.0157378 -0.00487231 0.239824 -0.0155211 -0.0052891 0.24003 0.1692 -0.0153098 0.0563922 -0.303243 0.0887574 -0.000169732 -0.310355 0.102418 -0.00676184 0.21978199999999998 0.966739 -…
731.0 0.195413 0.926277 -0.223024 0.0 0.0 0.223024 0.0 0.0 0.223024 -0.183344 0.0581519 0.21489 0.0 0.0 -0.21489 0.0 0.0 -0.21489 0.182197 0.970185 -2.16943e-18 -0.192911 0.0385823 0.0 0.293589 0.902666 -0.22452 -0.170576 0.0975242 0.264247 -0.170479 0.0973343 0.264363 0.74714 0.00829423 1.15913 -1.97627 -0.200239 -0.0983441 -1.95558 -0.240276 -0.0735023 0.262049 0.952479 -2.16943e-18 0.435185 -0…
732.0 0.183665 0.929914 -0.209285 0.0 0.0 0.209285 0.0 0.0 0.209285 -0.206203 0.0622977 0.240657 0.0 0.0 -0.240657 0.0 0.0 -0.240657 0.16984660000000001 0.972567 -2.16943e-18 -0.216616 0.0402363 0.0 0.306873 0.903216 -0.194641 -0.211042 0.0850009 0.256501 -0.210659 0.0842608 0.256942 0.863387 0.0212209 1.53519 -2.07038 -1.03679 0.270485 -2.0508 -1.07461 0.292451 0.268365 0.951721 -2.16943e-18 0.4…
733.0 0.0333316 0.96156 -0.0374385 0.0 0.0 0.0374385 0.0 0.0 0.0374385 -0.219044 0.0267571 0.246537 0.0 0.0 -0.246537 0.0 0.0 -0.246537 0.013464000000000004 0.9879 -2.16943e-18 -0.225689 0.0026654 0.0 -0.480657 0.886174 0.547932 0.0842746 -0.188534 -0.218198 0.0863444 -0.192577 -0.21306 -1.2611 -0.590354 1.32508 0.849148 -1.25643 0.0453072 1.08054 -1.72732 0.516258 -0.495496 0.857421 -2.16943e-18…
735.0 0.216539 0.919286 -0.247887 0.0 0.0 0.247887 0.0 0.0 0.247887 -0.619002 0.213408 0.731502 0.0 0.0 -0.731502 0.0 0.0 -0.731502 0.204459 0.965445 -2.16943e-18 -0.653218 0.147621 0.0 -0.463307 0.891874 0.511388 0.0941897 -0.171324 -0.230332 0.0958911 -0.174795 -0.226418 -1.2792 -0.523485 1.53832 0.966188 -2.02633 1.09016 0.972514 -2.04109 1.12217 -0.47744500000000006 0.867405 -2.16943e-18 -1.1…
738.0 0.0571973 0.958319 -0.0643472 0.0 0.0 0.0643472 0.0 0.0 0.0643472 -0.18446 0.0275881 0.208373 0.0 0.0 -0.208373 0.0 0.0 -0.208373 0.0380904 0.987278 -2.16943e-18 -0.190623 0.00738427 0.0 0.125445 0.950239 -0.134517 0.00669991 -0.0260909 0.134409 0.0113755 -0.0337709 0.128337 0.0782369 0.015292 0.15463 -0.305452 0.103041 -0.0493844 -0.0756507 -0.337955 0.156367 0.1087574 0.98585 -2.16943e-18…
739.0 0.144144 0.940873 -0.163462 0.0 0.0 0.163462 0.0 0.0 0.163462 -0.209316 0.0529068 0.241204 0.0 0.0 -0.241204 0.0 0.0 -0.241204 0.1284396 0.979281 -2.16943e-18 -0.218729 0.0303404 0.0 0.154666 0.943636 -0.164273 -0.00109789 -0.016884 0.158919 0.00175031 -0.0223471 0.161474 0.136439 0.030984 0.149779 -0.475809 0.333676 -0.275967 -0.366113 0.123096 -0.175925 0.1383194 0.982175 -2.16943e-18 0.0…
740.0 0.204847 0.923227 -0.234101 0.0 0.0 0.234101 0.0 0.0 0.234101 -0.293152 0.0965671 0.344825 0.0 0.0 -0.344825 0.0 0.0 -0.344825 0.19213000000000002 0.968142 -2.16943e-18 -0.308852 0.0653364 0.0 0.287758 0.905272 -0.193211 -0.190952 0.0853023 0.263533 -0.19074 0.0848975 0.263676 0.746262 -0.0246242 1.21691 -1.93453 -0.446429 0.287678 -1.95327 -0.410189 0.265481 0.251708 0.952699 -2.16943e-18 …
742.0 0.238336 0.911454 -0.273763 0.0 0.0 0.273763 0.0 0.0 0.273763 -0.306677 0.114691 0.3658 0.0 0.0 -0.3658 0.0 0.0 -0.3658 0.227495 0.959924 -2.16943e-18 -0.324633 0.0822474 0.0 0.306353 0.906424 -0.174918 -0.226327 0.0772423 0.263284 -0.225021 0.0747215 0.264761 0.823968 0.0627632 1.42872 -1.93179 -0.945878 -0.0707345 -1.91349 -0.981128 -0.0528829 0.264753 0.953461 -2.16943e-18 0.48271 -0.004…
743.0 0.121789 0.946219 -0.137782 0.0 0.0 0.137782 0.0 0.0 0.137782 -0.0511145 0.011532 0.058541 0.0 0.0 -0.058541 0.0 0.0 -0.058541 0.1051136 0.982212 -2.16943e-18 -0.0532576 0.00599816 0.0 0.279187 0.921487 -0.0712289 -0.258718 -0.00803264 0.285745 -0.257528 -0.0103182 0.286854 0.650845 0.09501 1.05715 -1.23326 -1.12332 -0.20289 -1.23129 -1.12687 -0.204589 0.226174 0.958104 -2.16943e-18 0.41581…
744.0 0.0168542 0.963418 -0.0189128 0.0 0.0 0.0189128 0.0 0.0 0.0189128 -0.182705 0.0188903 0.205208 0.0 0.0 -0.205208 0.0 0.0 -0.205208 -0.003495999999999999 0.987943 -2.16943e-18 -0.187864 -0.00126176 0.0 -0.468381 0.891391 0.530511 0.0769344 -0.167482 -0.22665 0.073068 -0.159662 -0.23408 -1.21059 -0.433401 1.48193 0.396403 -1.10187 1.11902 0.322353 -0.95063 0.963158 -0.48398500000000005 0.8638…
745.0 0.0126443 0.963844 -0.0141855 0.0 0.0 0.0141855 0.0 0.0 0.0141855 -0.0146069 0.00144049 0.0163982 0.0 0.0 -0.0163982 0.0 0.0 -0.0163982 -0.0078236 0.987904 -2.16943e-18 -0.0150116 -0.000171792 0.0 0.13729 0.94746 -0.155236 0.0102817 -0.0174268 0.139499 0.0113848 -0.0196788 0.140714 0.0523505 0.0482389 -0.107437 0.0746257 0.0255098 -0.38877 0.0984625 -0.0200672 -0.368225 0.1220203 0.984917 -…
746.0 0.0613809 0.957683 -0.0690748 0.0 0.0 0.0690748 0.0 0.0 0.0690748 -0.0986991 0.0152389 0.111574 0.0 0.0 -0.111574 0.0 0.0 -0.111574 0.042414900000000005 0.9871 -2.16943e-18 -0.10205 0.00443644 0.0 0.12992 0.948678 -0.151462 0.0173158 -0.0208355 0.133885 0.0203985 -0.0274045 0.131999 0.0397335 0.0433777 -0.0750997 0.0921593 -0.0549556 -0.302524 0.068566 -0.0104619 -0.318521 0.1153698 0.98565…
748.0 0.132797 0.943662 -0.150407 0.0 0.0 0.150407 0.0 0.0 0.150407 -0.272427 0.0650873 0.312925 0.0 0.0 -0.312925 0.0 0.0 -0.312925 0.1165905 0.980846 -2.16943e-18 -0.284256 0.035654 0.0 0.130299 0.949329 -0.136945 0.00317198 -0.0251484 0.139761 0.00606891 -0.0310343 0.142408 0.0836938 0.033579 0.126927 -0.249651 0.0640235 -0.172991 -0.207842 -0.0161117 -0.135971 0.1131837 0.985255 -2.16943e-18 …
749.0 0.0622365 0.95755 -0.0700421 0.0 0.0 0.0700421 0.0 0.0 0.0700421 -0.0213362 0.00331539 0.0241231 0.0 0.0 -0.0241231 0.0 0.0 -0.0241231 0.0432996 0.987061 -2.16943e-18 -0.0220629 0.000980527 0.0 0.163613 0.941673 -0.162281 -0.0238177 0.00222783 0.157503 -0.0230454 -0.000616758 0.156947 0.0977742 0.0118925 0.0843461 -0.230598 0.0651006 -0.0656675 -0.435058 0.458398 -0.259771 0.144784 0.98045 …
750.0 0.047966 0.95965 -0.0539271 0.0 0.0 0.0539271 0.0 0.0 0.0539271 -0.120991 0.0168086 0.136471 0.0 0.0 -0.136471 0.0 0.0 -0.136471 0.028556200000000004 0.987597 -2.16943e-18 -0.124889 0.00353507 0.0 0.223123 0.939323 0.0392462 -0.251629 -0.121909 0.304863 -0.250895 -0.123504 0.30555 0.392516 0.078925 0.586661 -0.593542 -0.847755 -0.212831 -0.578915 -0.875315 -0.20548 0.1637343 0.962277 -2.169…
751.0 0.116057 0.947492 -0.131221 0.0 0.0 0.131221 0.0 0.0 0.131221 0.168448 -0.036844 -0.192641 0.0 0.0 0.192641 0.0 0.0 0.192641 0.0991431 0.982865 -2.16943e-18 0.175381 -0.018588 0.0 0.2505 0.936207 0.0620348 -0.313332 -0.110705 0.30828 -0.314398 -0.108674 0.307561 0.569949 0.136209 0.929339 -0.666183 -1.72744 -0.353103 -0.79141 -1.48934 -0.434296 0.182936 0.957934 -2.16943e-18 0.399454 0.0446…
753.0 0.0949195 0.951849 -0.107109 0.0 0.0 0.107109 0.0 0.0 0.107109 -0.0952498 0.0184392 0.10839 0.0 0.0 -0.10839 0.0 0.0 -0.10839 0.07716548000000001 0.984926 -2.16943e-18 -0.0989019 0.00807643 0.0 0.253078 0.927093 -0.0433858 -0.245054 -0.0327682 0.291939 -0.245783 -0.0318152 0.295924 0.504334 0.0562068 0.688882 -0.784407 -0.956614 -0.00945068 -0.839893 -0.850169 -0.0572003 0.19991799999999998…
756.0 0.138158 0.942364 -0.15657 0.0 0.0 0.15657 0.0 0.0 0.15657 -0.267394 0.0656294 0.307602 0.0 0.0 -0.307602 0.0 0.0 -0.307602 0.12218670000000001 0.980127 -2.16943e-18 -0.2792 0.0367689 0.0 0.235716 0.936658 0.01858 -0.252485 -0.103787 0.298664 -0.251822 -0.105397 0.30083 0.451013 0.0896965 0.7123 -0.755152 -0.911562 -0.251662 -0.721535 -0.975366 -0.230401 0.177344 0.962227 -2.16943e-18 0.303…
757.0 0.0574075 0.958287 -0.0645846 0.0 0.0 0.0645846 0.0 0.0 0.0645846 -0.0585531 0.00877148 0.0661462 0.0 0.0 -0.0661462 0.0 0.0 -0.0661462 0.038307600000000004 0.987269 -2.16943e-18 -0.0605109 0.00235843 0.0 0.131004 0.9484 -0.146694 0.0109038 -0.0216708 0.139237 0.0125453 -0.0257163 0.141155 0.0830408 0.0393665 0.0692074 -0.158874 0.0206912 -0.224046 -0.130779 -0.0331089 -0.199307 0.1153487 0…
758.0 -0.00144696 0.965121 0.00162213 0.0 0.0 -0.00162213 0.0 0.0 -0.00162213 0.486994 -0.0402642 -0.545932 0.0 0.0 0.545932 0.0 0.0 0.545932 -0.022292599999999996 0.987624 -2.16943e-18 0.499615 0.0136185 0.0 0.0269438 0.968461 0.0245937 -0.0686111 -0.0434282 0.0746391 -0.0621096 -0.00610082 0.114714 1.1198 0.201405 1.58115 -4.09954 -0.507264 2.13922 -3.02953 -0.643229 5.35369 -0.0040443000000000…
759.0 0.0818985 0.95427 -0.0923127 0.0 0.0 0.0923127 0.0 0.0 0.0923127 0.156508 -0.0279022 -0.17761 0.0 0.0 0.17761 0.0 0.0 0.17761 0.0636565 0.985929 -2.16943e-18 0.162241 -0.0108349 0.0 0.219586 0.942448 0.110708 -0.319926 -0.130506 0.314473 -0.320153 -0.130073 0.314329 0.530505 0.063787 0.909895 -1.15949 -0.767118 -0.138545 -1.08835 -0.9023 -0.0937327 0.1496097 0.957589 -2.16943e-18 0.341019 -…
760.0 0.0800854 0.954592 -0.0902555 0.0 0.0 0.0902555 0.0 0.0 0.0902555 -0.0907548 0.0159872 0.102954 0.0 0.0 -0.102954 0.0 0.0 -0.102954 0.061777200000000004 0.986053 -2.16943e-18 -0.0940573 0.00608707 0.0 0.128526 0.949687 -0.142229 0.0101111 -0.0247329 0.128515 0.0136535 -0.0287428 0.13399 0.0915222 0.0362962 0.162553 -0.317466 0.103504 -0.181435 -0.268885 0.0101501 -0.137151 0.1126111 0.98594…
761.0 0.0676674 0.956689 -0.0761853 0.0 0.0 0.0761853 0.0 0.0 0.0761853 0.174798 -0.0282624 -0.197823 0.0 0.0 0.197823 0.0 0.0 0.197823 0.048917300000000004 0.986794 -2.16943e-18 0.180876 -0.0091522 0.0 0.218973 0.945953 0.157909 -0.357946 -0.15337 0.315965 -0.358096 -0.153406 0.315971 0.568941 0.0960253 1.04736 -1.29488 -0.841721 -0.35767 -1.25438 -0.918274 -0.335573 0.14265850000000002 0.955466…
762.0 0.215728 0.919565 -0.246928 0.0 0.0 0.246928 0.0 0.0 0.246928 -0.164756 0.056625 0.194636 0.0 0.0 -0.194636 0.0 0.0 -0.194636 0.20360299999999998 0.965638 -2.16943e-18 -0.173844 0.039112 0.0 0.296633 0.898394 -0.254317 -0.148256 0.106795 0.266768 -0.14781 0.105932 0.267312 0.713413 0.0201224 0.980457 -1.75886 -0.155702 -0.247792 -1.72771 -0.215963 -0.210153 0.269742 0.950209 -2.16943e-18 0.…
763.0 -0.0295006 0.966997 0.0330352 0.0 0.0 -0.0330352 0.0 0.0 -0.0330352 0.338008 -0.0172799 -0.378119 0.0 0.0 0.378119 0.0 0.0 0.378119 -0.051024 0.986389 -2.16943e-18 0.345573 0.0202961 0.0 0.0174163 0.973571 0.0956088 -0.125426 -0.0511412 0.133284 -0.123732 -0.0278539 0.143055 0.749337 -0.0567101 1.23376 -1.62639 -2.54575 1.54877 -1.10436 -2.8502 1.03193 -0.023232500000000003 0.986491 -2.1694…
764.0 0.0502796 0.959326 -0.0565371 0.0 0.0 0.0565371 0.0 0.0 0.0565371 -0.270062 0.0382369 0.304726 0.0 0.0 -0.304726 0.0 0.0 -0.304726 0.030944600000000003 0.987527 -2.16943e-18 -0.278843 0.00862127 0.0 -0.442875 0.904717 0.508384 0.0516403 -0.140176 -0.203838 0.0548788 -0.146591 -0.19949 -1.18844 -0.421308 1.25682 0.271051 -0.378948 0.129183 0.320707 -0.480313 0.227566 -0.460906 0.878155 -2.16…
765.0 -0.0207997 0.96651 0.0232993 0.0 0.0 -0.0232993 0.0 0.0 -0.0232993 0.656561 -0.0399775 -0.734876 0.0 0.0 0.734876 0.0 0.0 0.734876 -0.042122999999999994 0.986868 -2.16943e-18 0.671974 0.0329048 0.0 0.0120378 0.972579 0.038096 -0.0520737 -0.0735002 0.0692531 -0.0414924 -0.050423 0.187176 1.23488 0.228326 1.25883 -3.56649 -1.13125 3.69059 -2.68203 -1.4093 6.04948 -0.018077700000000002 0.99165…
766.0 0.1067 0.949487 -0.120532 0.0 0.0 0.120532 0.0 0.0 0.120532 -0.0240651 0.00499475 0.0274588 0.0 0.0 -0.0274588 0.0 0.0 -0.0274588 0.0894064 0.983844 -2.16943e-18 -0.0250255 0.00238216 0.0 0.291362 0.916147 -0.0986954 -0.257646 0.0151192 0.276263 -0.256008 0.0119219 0.279323 0.680838 0.0815965 1.04895 -1.0761 -1.47737 0.0137411 -1.11888 -1.39481 -0.0342341 0.240352 0.955965 -2.16943e-18 0.45…
767.0 0.200128 0.924767 -0.228556 0.0 0.0 0.228556 0.0 0.0 0.228556 -0.422684 0.136642 0.496289 0.0 0.0 -0.496289 0.0 0.0 -0.496289 0.18716 0.969179 -2.16943e-18 -0.44503 0.0915689 0.0 -0.450781 0.899807 0.502213 0.0704275 -0.14156 -0.220729 0.067467 -0.135796 -0.225869 -1.23203 -0.530695 1.17565 0.978678 -1.30723 0.00189079 0.934086 -1.21567 -0.0956924 -0.466999 0.87493 -2.16943e-18 -1.134 -0.59…
768.0 0.190833 0.927716 -0.217662 0.0 0.0 0.217662 0.0 0.0 0.217662 -0.504009 0.156889 0.589735 0.0 0.0 -0.589735 0.0 0.0 -0.589735 0.17738 0.971135 -2.16943e-18 -0.529979 0.103043 0.0 -0.451555 0.898406 0.498034 0.0718087 -0.131039 -0.238617 0.0706065 -0.128595 -0.240754 -1.23112 -0.508738 1.2443 0.994898 -1.53542 0.398117 1.02285 -1.59039 0.433975 -0.467323 0.874184 -2.16943e-18 -1.13591 -0.578…
769.0 0.0965922 0.951524 -0.109013 0.0 0.0 0.109013 0.0 0.0 0.109013 0.18054 -0.0353071 -0.205522 0.0 0.0 0.205522 0.0 0.0 0.205522 0.07890255 0.984783 -2.16943e-18 0.187502 -0.015671 0.0 0.236344 0.939547 0.0982198 -0.328001 -0.126649 0.316228 -0.32992 -0.123001 0.315008 0.578203 0.113471 0.974096 -0.885838 -1.45754 -0.291649 -0.996202 -1.24831 -0.355851 0.1656015 0.956739 -2.16943e-18 0.392124 …
770.0 -0.058444 0.968008 0.0653923 0.0 0.0 -0.0653923 0.0 0.0 -0.0653923 0.00889998 -0.000166637 -0.00994491 0.0 0.0 0.00994491 0.0 0.0 0.00994491 -0.08056200000000001 0.984174 -2.16943e-18 0.00906689 0.000827567 0.0 -0.438143 0.90559 0.510294 0.0345509 -0.119408 -0.238785 0.0360862 -0.122768 -0.236776 -1.15197 -0.443944 0.970573 0.213077 0.341663 -0.772562 0.163235 0.442106 -0.860312 -0.45747600…
771.0 0.12413 0.945688 -0.140463 0.0 0.0 0.140463 0.0 0.0 0.140463 -0.157233 0.0359168 0.180188 0.0 0.0 -0.180188 0.0 0.0 -0.180188 0.1075528 0.981934 -2.16943e-18 -0.163875 0.0189017 0.0 0.160409 0.942109 -0.186789 0.00938206 -0.00326166 0.150327 0.0102733 -0.00497532 0.151167 0.116149 0.0462993 -0.0809813 -0.111542 0.187466 -0.44337 -0.0568703 0.082313 -0.391635 0.14676709999999998 0.982391 -2.…
772.0 0.159108 0.936953 -0.180744 0.0 0.0 0.180744 0.0 0.0 0.180744 0.0531689 -0.0144209 -0.061547 0.0 0.0 0.061547 0.0 0.0 0.061547 0.14409149999999998 0.976972 -2.16943e-18 0.0556699 -0.00870514 0.0 0.284298 0.915815 -0.117333 -0.230038 0.0186011 0.280452 -0.230272 0.0190521 0.28022 0.672986 0.076244 1.07759 -1.44065 -0.834917 -0.203315 -1.42492 -0.865229 -0.186993 0.23760199999999998 0.95674 -…
773.0 0.0129843 0.96381 -0.0145671 0.0 0.0 0.0145671 0.0 0.0 0.0145671 0.102114 -0.0101095 -0.114641 0.0 0.0 0.114641 0.0 0.0 0.114641 -0.0074742 0.987908 -2.16943e-18 0.104947 0.00116096 0.0 0.16547 0.956939 0.197612 -0.293467 -0.235261 0.303099 -0.293624 -0.234961 0.303045 0.0216998 0.00291126 -0.192589 0.0938634 0.184525 -0.118948 0.109612 0.155131 -0.11371 0.0945203 0.959704 -2.16943e-18 0.04…
774.0 0.145193 0.940607 -0.164671 0.0 0.0 0.164671 0.0 0.0 0.164671 -0.00058737 0.00014922 0.000677062 0.0 0.0 -0.000677062 0.0 0.0 -0.000677062 0.129536 0.979129 -2.16943e-18 -0.000613869 8.59079e-05 0.0 0.180853 0.937313 -0.180434 -0.0237392 -0.00221574 0.18172 -0.0210192 -0.00744479 0.184278 0.0542145 -0.00926781 -0.126798 0.0596781 0.0270972 -0.0220201 0.0324787 0.0793421 -0.0471325 0.1626964…
775.0 0.0656516 0.957013 -0.0739044 0.0 0.0 0.0739044 0.0 0.0 0.0739044 0.000901034 -0.000143576 -0.00101935 0.0 0.0 0.00101935 0.0 0.0 0.00101935 0.046831700000000004 0.986897 -2.16943e-18 0.000932125 -4.50337e-05 0.0 0.1373 0.947494 -0.14682 0.00441311 -0.0222212 0.146458 0.00460453 -0.0242538 0.147466 0.0792871 0.0390939 0.0156103 -0.0906076 0.0119147 -0.250925 -0.0649755 -0.0371233 -0.228453 …
776.0 0.0178914 0.96331 -0.0200777 0.0 0.0 0.0200777 0.0 0.0 0.0200777 0.00130838 -0.000136818 -0.00146971 0.0 0.0 0.00146971 0.0 0.0 0.00146971 -0.002429500000000001 0.98795 -2.16943e-18 0.0013455 7.4693e-06 0.0 0.129439 0.950295 -0.124718 -0.0120677 -0.0193846 0.137012 -0.0066183 -0.0296186 0.141719 0.121444 0.025515 0.329744 -0.665971 0.339206 -0.13029 -0.557188 0.130348 -0.0308076 0.1101599 0…
777.0 0.0803242 0.95455 -0.0905264 0.0 0.0 0.0905264 0.0 0.0 0.0905264 -0.025837 0.00455862 0.0293113 0.0 0.0 -0.0293113 0.0 0.0 -0.0293113 0.0620246 0.986037 -2.16943e-18 -0.026778 0.00174027 0.0 0.275975 0.913181 -0.135816 -0.212849 0.0404434 0.282108 -0.211061 0.0352301 0.279667 0.608542 0.0126133 0.902141 -1.39097 -0.504628 0.0712571 -1.24387 -0.786905 0.215554 0.23302499999999998 0.955384 -2…
780.0 0.108706 0.949068 -0.122822 0.0 0.0 0.122822 0.0 0.0 0.122822 0.0289902 -0.00608623 -0.0330942 0.0 0.0 0.0330942 0.0 0.0 0.0330942 0.0914933 0.983643 -2.16943e-18 0.0301548 -0.00294011 0.0 0.139351 0.946845 -0.151815 0.00267442 -0.0154785 0.140677 0.00297834 -0.0165956 0.14207 0.120068 0.0328371 0.151004 -0.446709 0.311034 -0.26624 -0.391016 0.204156 -0.215589 0.1229818 0.984131 -2.16943e-1…
781.0 0.195498 0.92625 -0.223124 0.0 0.0 0.223124 0.0 0.0 0.223124 -0.450962 0.143083 0.528571 0.0 0.0 -0.528571 0.0 0.0 -0.528571 0.182287 0.970167 -2.16943e-18 -0.474501 0.0949494 0.0 -0.440741 0.903411 0.488803 0.0610059 -0.118712 -0.23611 0.0573213 -0.111598 -0.239118 -1.20506 -0.50421 1.16389 0.856712 -1.11067 -0.232519 0.849658 -1.09277 -0.276525 -0.45764600000000005 0.879471 -2.16943e-18 -…
782.0 0.149283 0.939558 -0.169388 0.0 0.0 0.169388 0.0 0.0 0.169388 -0.372625 0.0965379 0.430045 0.0 0.0 -0.430045 0.0 0.0 -0.430045 0.1338117 0.97852 -2.16943e-18 -0.389645 0.0564042 0.0 0.13118 0.949292 -0.141658 0.00816883 -0.0275128 0.137952 0.0104746 -0.031733 0.140468 0.0924561 0.0327844 0.179046 -0.344225 0.11406 -0.155813 -0.301433 0.0326762 -0.122116 0.1148041 0.985573 -2.16943e-18 0.045…
783.0 0.0257912 0.962449 -0.0289559 0.0 0.0 0.0289559 0.0 0.0 0.0289559 0.25645 -0.0291209 -0.28835 0.0 0.0 0.28835 0.0 0.0 0.28835 0.005698500000000009 0.987959 -2.16943e-18 0.263984 -0.000878254 0.0 0.213221 0.953583 0.297755 -0.478478 -0.200689 0.330065 -0.474777 -0.207224 0.32252 0.6773 0.135243 1.37366 -1.62499 -1.07669 -0.698777 -1.7183 -0.89979 -0.748424 0.11962210000000001 0.94472 -2.1694…
784.0 0.0964258 0.951556 -0.108824 0.0 0.0 0.108824 0.0 0.0 0.108824 0.262942 -0.0513703 -0.299316 0.0 0.0 0.299316 0.0 0.0 0.299316 0.07872967 0.984797 -2.16943e-18 0.273076 -0.022771 0.0 0.135347 0.948749 -0.0631138 -0.105123 -0.0150062 0.178785 -0.100493 0.00525077 0.168384 0.757314 -0.0368162 1.27485 -2.17685 -0.221836 1.00576 -1.48478 -1.56423 1.77432 0.10236200000000001 0.979266 -2.16943e-1…
785.0 0.109292 0.948945 -0.123492 0.0 0.0 0.123492 0.0 0.0 0.123492 -0.0159092 0.00335111 0.018164 0.0 0.0 -0.018164 0.0 0.0 -0.018164 0.092103 0.983583 -2.16943e-18 -0.0165496 0.00162477 0.0 0.132708 0.950088 -0.120581 -0.0231318 -0.0138144 0.136596 -0.0154517 -0.0285929 0.144023 0.119205 0.023112 0.376224 -0.512923 -0.051962 0.0963395 -0.573115 0.063297 0.0436451 0.11208090000000001 0.984859 -2…
786.0 0.0115323 0.963952 -0.0129372 0.0 0.0 0.0129372 0.0 0.0 0.0129372 0.251714 -0.024506 -0.282548 0.0 0.0 0.282548 0.0 0.0 0.282548 -0.0089664 0.98789 -2.16943e-18 0.258652 0.00328294 0.0 0.192079 0.954202 0.302032 -0.45986 -0.200125 0.339231 -0.4557 -0.207659 0.32834 0.617032 0.037121 1.19252 -1.37093 -1.18067 0.0522657 -1.38477 -1.15336 0.0342004 0.1009927 0.944124 -2.16943e-18 0.408023 -0.1…
787.0 0.215917 0.9195 -0.247152 0.0 0.0 0.247152 0.0 0.0 0.247152 -0.619899 0.213207 0.732376 0.0 0.0 -0.732376 0.0 0.0 -0.732376 0.20380199999999998 0.965593 -2.16943e-18 -0.654107 0.147317 0.0 -0.470444 0.8892 0.521355 0.0964521 -0.179549 -0.228274 0.0909358 -0.168579 -0.235673 -1.27841 -0.592114 1.52601 0.953842 -1.82688 0.254883 0.781441 -1.47224 -0.12977 -0.48452 0.863715 -2.16943e-18 -1.195…
788.0 0.135533 0.943004 -0.153551 0.0 0.0 0.153551 0.0 0.0 0.153551 -0.0631678 0.0153019 0.072613 0.0 0.0 -0.072613 0.0 0.0 -0.072613 0.1194463 0.980483 -2.16943e-18 -0.0659341 0.00848072 0.0 0.26964 0.928391 -0.0264699 -0.270877 -0.0521835 0.287113 -0.270497 -0.0529098 0.287425 0.63599 0.109277 1.11255 -1.16146 -1.32909 -0.222836 -1.14312 -1.36408 -0.209077 0.211976 0.960092 -2.16943e-18 0.40593…
789.0 0.125981 0.945263 -0.142585 0.0 0.0 0.142585 0.0 0.0 0.142585 -0.197697 0.0456015 0.226669 0.0 0.0 -0.226669 0.0 0.0 -0.226669 0.1094822 0.981709 -2.16943e-18 -0.206098 0.0242149 0.0 0.135706 0.948214 -0.15115 0.0062649 -0.0127874 0.132226 0.0127823 -0.0252883 0.138078 0.14759 0.0387784 0.340136 -0.790366 0.514737 -0.290808 -0.590867 0.131483 -0.106187 0.1200888 0.985313 -2.16943e-18 0.0547…
790.0 0.0305435 0.961896 -0.034301 0.0 0.0 0.034301 0.0 0.0 0.034301 -0.181977 0.02165 0.204741 0.0 0.0 -0.204741 0.0 0.0 -0.204741 0.010591799999999998 0.987929 -2.16943e-18 -0.187434 0.00162546 0.0 -0.533349 0.85612 0.610204 0.131839 -0.269814 -0.220333 0.134876 -0.275928 -0.211552 -1.28881 -0.697059 1.86288 0.915046 -2.38697 1.29828 0.810409 -2.17438 1.08489 -0.543773 0.824211 -2.16943e-18 -1.…
791.0 0.030547 0.961896 -0.0343049 0.0 0.0 0.0343049 0.0 0.0 0.0343049 -0.17938 0.0213418 0.201819 0.0 0.0 -0.201819 0.0 0.0 -0.201819 0.010595400000000005 0.987929 -2.16943e-18 -0.184759 0.00160299 0.0 -0.493736 0.878053 0.559672 0.0965756 -0.199274 -0.237881 0.0955548 -0.197133 -0.238638 -1.23392 -0.55725 1.60128 0.531012 -1.34773 0.498963 0.47787 -1.41731 2.88242 -0.5072909999999999 0.848873 -…
792.0 0.172253 0.93328 -0.195992 0.0 0.0 0.195992 0.0 0.0 0.195992 -0.535471 0.154038 0.622495 0.0 0.0 -0.622495 0.0 0.0 -0.622495 0.157867 0.97471 -2.16943e-18 -0.561645 0.0966202 0.0 -0.446213 0.902192 0.498291 0.0649349 -0.135105 -0.213645 0.068091 -0.141312 -0.211652 -1.19626 -0.44213 1.41364 0.389732 -0.878568 0.245878 0.508925 -1.1209 0.47429 -0.46279300000000007 0.877542 -2.16943e-18 -1.14…
793.0 0.00891402 0.964204 -0.00999862 0.0 0.0 0.00999862 0.0 0.0 0.00999862 0.0655025 -0.00618284 -0.0735054 0.0 0.0 0.0735054 0.0 0.0 0.0735054 -0.011656299999999994 0.987852 -2.16943e-18 0.0672861 0.00105179 0.0 0.258839 0.931167 -0.00344014 -0.270849 -0.0773514 0.297632 -0.267627 -0.0833705 0.291572 0.540631 0.0887788 0.881745 -0.802871 -1.35625 -0.110614 -0.793099 -1.37335 -0.118497 0.1996990…
794.0 -0.0392624 0.967443 0.0439528 0.0 0.0 -0.0439528 0.0 0.0 -0.0439528 -0.0343172 0.00137894 0.0383705 0.0 0.0 -0.0383705 0.0 0.0 -0.0383705 -0.06099800000000001 0.985748 -2.16943e-18 -0.0350432 -0.00244231 0.0 -0.466446 0.89378 0.534381 0.063039 -0.156546 -0.223184 0.0575282 -0.14553 -0.23317 -1.2117 -0.479407 1.19252 0.49784 -0.581035 0.245896 0.369137 -0.321871 0.00987124 -0.483204 0.865097…
796.0 0.112881 0.948181 -0.127591 0.0 0.0 0.127591 0.0 0.0 0.127591 0.0117016 -0.00251496 -0.0133717 0.0 0.0 0.0133717 0.0 0.0 0.0133717 0.0958369 0.983209 -2.16943e-18 0.0121782 -0.00124603 0.0 0.132608 0.948461 -0.146626 0.00830219 -0.0219595 0.139395 0.011704 -0.0281501 0.142215 0.110271 0.0366448 0.193947 -0.476862 0.303269 -0.264971 -0.343198 0.0469462 -0.145528 0.1166717 0.985174 -2.16943e-…
797.0 0.0441581 0.960171 -0.0496333 0.0 0.0 0.0496333 0.0 0.0 0.0496333 -0.0522911 0.00703576 0.0589466 0.0 0.0 -0.0589466 0.0 0.0 -0.0589466 0.024626500000000003 0.9877 -2.16943e-18 -0.0539502 0.00129528 0.0 0.178996 0.953458 0.15045 -0.271216 -0.210101 0.301577 -0.271864 -0.209246 0.297984 0.0713253 0.00536736 -0.100006 0.0224629 0.0239242 -0.0937919 0.0470488 -0.0221203 -0.0841244 0.112117 0.9…
798.0 -0.0393568 0.967447 0.0440583 0.0 0.0 -0.0440583 0.0 0.0 -0.0440583 0.433726 -0.0173822 -0.484952 0.0 0.0 0.484952 0.0 0.0 0.484952 -0.061093999999999996 0.985742 -2.16943e-18 0.442897 0.0309143 0.0 -0.0127479 0.970803 0.0693955 -0.0802567 -0.00687037 0.0119188 -0.0744111 0.0209465 0.0260177 1.0288 0.208219 1.59584 -3.98846 -0.13278 1.63198 -3.14424 -0.0302129 3.6154 -0.04502099999999999 0.…
799.0 -0.0404012 0.967488 0.045226 0.0 0.0 -0.045226 0.0 0.0 -0.045226 0.255717 -0.00994918 -0.285906 0.0 0.0 0.285906 0.0 0.0 0.285906 -0.06216100000000001 0.985667 -2.16943e-18 0.26109 0.0185306 0.0 0.158429 0.961938 0.40705 -0.496319 -0.273525 0.338917 -0.491715 -0.281967 0.343041 0.465312 0.0789499 1.02988 -1.23156 -0.742256 -0.327348 -1.1491 -0.89404 -0.318264 0.061922700000000004 0.935695 -…
800.0 0.213114 0.920459 -0.243842 0.0 0.0 0.243842 0.0 0.0 0.243842 -0.201513 0.0685632 0.237807 0.0 0.0 -0.237807 0.0 0.0 -0.237807 0.200845 0.966253 -2.16943e-18 -0.21255 0.0471316 0.0 0.303359 0.900307 -0.231109 -0.177812 0.10249 0.263089 -0.175759 0.0985894 0.25256 0.803542 4.07876e-05 1.28136 -2.12391 -0.293563 -0.0411435 -1.99681 -0.538881 0.108683 0.271473 0.951076 -2.16943e-18 0.466763 -0…
801.0 0.158238 0.937188 -0.179737 0.0 0.0 0.179737 0.0 0.0 0.179737 -0.293965 0.0794142 0.340194 0.0 0.0 -0.340194 0.0 0.0 -0.340194 0.1431807 0.977114 -2.16943e-18 -0.307757 0.0478068 0.0 0.142208 0.946754 -0.15255 0.00167306 -0.0168941 0.145003 0.0062599 -0.0256656 0.148936 0.130104 0.0342529 0.218956 -0.59265 0.426478 -0.29192 -0.430159 0.114738 -0.144937 0.1258303 0.984119 -2.16943e-18 0.0636…
802.0 -0.0576257 0.967992 0.0644779 0.0 0.0 -0.0644779 0.0 0.0 -0.0644779 0.167487 -0.00328912 -0.187155 0.0 0.0 0.187155 0.0 0.0 0.187155 -0.07972900000000001 0.98425 -2.16943e-18 0.170645 0.0154181 0.0 -0.501675 0.875026 0.567852 0.105535 -0.21575 -0.215735 0.110045 -0.224992 -0.206 -1.28063 -0.610537 1.56529 1.04932 -2.15614 1.20849 0.999809 -2.06023 1.15798 -0.5144259999999999 0.845703 -2.169…
803.0 0.0100805 0.964093 -0.0113077 0.0 0.0 0.0113077 0.0 0.0 0.0113077 -0.0156733 0.00150012 0.0175904 0.0 0.0 -0.0175904 0.0 0.0 -0.0175904 -0.010457999999999995 0.98787 -2.16943e-18 -0.0161024 -0.000230623 0.0 0.131619 0.949357 -0.141849 0.00564294 -0.0233839 0.136325 0.00831679 -0.0287739 0.138497 0.0898726 0.0382121 0.119655 -0.253944 0.0799943 -0.215552 -0.208669 -0.00708081 -0.173451 0.115…
804.0 0.220453 0.917926 -0.252516 0.0 0.0 0.252516 0.0 0.0 0.252516 -0.176316 0.0617014 0.208695 0.0 0.0 -0.208695 0.0 0.0 -0.208695 0.20859 0.964501 -2.16943e-18 -0.186164 0.0429781 0.0 0.224079 0.921323 -0.253101 -0.0103717 0.0162612 0.225642 -0.0103411 0.0162028 0.225675 0.132882 -0.0521496 -0.303433 -0.301504 0.882916 -0.33231 -0.30916 0.897653 -0.339781 0.21145999999999998 0.968104 -2.16943e…
805.0 0.0544265 0.958728 -0.0612179 0.0 0.0 0.0612179 0.0 0.0 0.0612179 -0.052339 0.00766051 0.0590967 0.0 0.0 -0.0590967 0.0 0.0 -0.0590967 0.0352275 0.987384 -2.16943e-18 -0.0540689 0.00192507 0.0 0.131252 0.951173 -0.108842 -0.0333219 -0.0162834 0.138337 -0.027569 -0.0271717 0.14358 0.104294 0.00752106 0.347685 -0.48141 -0.0362222 0.17027 -0.554289 0.10363 0.104669 0.1087183 0.985005 -2.16943e…
807.0 0.0215312 0.962922 -0.0241673 0.0 0.0 0.0241673 0.0 0.0 0.0241673 0.0511834 -0.00556394 -0.0575195 0.0 0.0 0.0575195 0.0 0.0 0.0575195 0.0013144999999999962 0.987963 -2.16943e-18 0.0526591 7.69742e-05 0.0 0.29795 0.910986 -0.124072 -0.251586 0.0390096 0.279433 -0.251608 0.0387784 0.27775 0.743182 0.0753318 1.22366 -1.61118 -0.957266 -0.190608 -1.54533 -1.0838 -0.12335 0.249533 0.9535 -2.169…
808.0 0.105962 0.94964 -0.119691 0.0 0.0 0.119691 0.0 0.0 0.119691 -0.0799416 0.0165218 0.0911992 0.0 0.0 -0.0911992 0.0 0.0 -0.0911992 0.0886392 0.983917 -2.16943e-18 -0.0831238 0.0078419 0.0 0.242566 0.932779 -0.00128645 -0.257554 -0.0700223 0.30022 -0.256133 -0.0731507 0.300699 0.499201 0.076176 0.756569 -0.835565 -0.971066 -0.126921 -0.852303 -0.938536 -0.144972 0.185276 0.960844 -2.16943e-18…
809.0 -0.0556953 0.967952 0.0623208 0.0 0.0 -0.0623208 0.0 0.0 -0.0623208 0.140111 -0.00305387 -0.156571 0.0 0.0 0.156571 0.0 0.0 0.156571 -0.07776199999999998 0.984425 -2.16943e-18 0.142787 0.0125905 0.0 -0.510516 0.869218 0.578724 0.113925 -0.228849 -0.224097 0.110692 -0.222497 -0.232499 -1.26804 -0.62847 1.64914 1.00778 -2.24782 1.2353 0.656547 -1.52818 0.452115 -0.522625 0.839156 -2.16943e-18…
810.0 0.23398 0.91307 -0.268573 0.0 0.0 0.268573 0.0 0.0 0.268573 -0.54323 0.19995 0.646709 0.0 0.0 -0.646709 0.0 0.0 -0.646709 0.222887 0.961079 -2.16943e-18 -0.574676 0.142427 0.0 -0.47685 0.888464 0.534366 0.0862201 -0.175425 -0.212892 0.087606 -0.178246 -0.209835 -1.25991 -0.512327 1.53341 0.932648 -2.0442 1.4124 0.878843 -1.93722 1.32819 -0.491438 0.861315 -2.16943e-18 -1.18165 -0.615186 0.0…
811.0 0.0734314 0.955738 -0.0827121 0.0 0.0 0.0827121 0.0 0.0 0.0827121 0.0725703 -0.0122202 -0.0822179 0.0 0.0 0.0822179 0.0 0.0 0.0822179 0.054884 0.986473 -2.16943e-18 0.0751479 -0.00429434 0.0 0.133043 0.947999 -0.153577 0.0151558 -0.0197618 0.127772 0.017589 -0.0244981 0.129638 0.0480903 0.0434647 -0.059148 -0.0246353 0.116292 -0.36881 0.0295688 0.0123424 -0.320196 0.11831 0.98519 -2.16943e-…
812.0 0.0709544 0.956151 -0.0799064 0.0 0.0 0.0799064 0.0 0.0 0.0799064 -0.0557589 0.00922848 0.063142 0.0 0.0 -0.063142 0.0 0.0 -0.063142 0.0523193 0.986616 -2.16943e-18 -0.0577214 0.00313605 0.0 0.246495 0.932595 -0.00443312 -0.25625 -0.0742359 0.296894 -0.253053 -0.0810216 0.29339 0.470117 0.0877965 0.668113 -0.636229 -1.08607 -0.188714 -0.697185 -0.967773 -0.248499 0.189361 0.961043 -2.16943e…
813.0 0.17698 0.931906 -0.201492 0.0 0.0 0.201492 0.0 0.0 0.201492 -0.252873 0.0742519 0.29444 0.0 0.0 -0.29444 0.0 0.0 -0.29444 0.1628268 0.973843 -2.16943e-18 -0.265403 0.0471617 0.0 0.177402 0.938467 -0.172068 -0.0272884 -0.00482054 0.182589 -0.0272975 -0.00477817 0.182415 0.16001 -0.0118875 0.13358 -0.369792 0.0692246 0.0976272 -0.401498 0.130202 0.0676954 0.1582618 0.978349 -2.16943e-18 0.10…
814.0 0.0294783 0.962022 -0.0331026 0.0 0.0 0.0331026 0.0 0.0 0.0331026 0.204693 -0.0241038 -0.230265 0.0 0.0 0.230265 0.0 0.0 0.230265 0.009494799999999998 0.987938 -2.16943e-18 0.210802 -0.00157549 0.0 0.198527 0.952021 0.246901 -0.410466 -0.193451 0.33208 -0.408271 -0.196837 0.320024 0.538989 0.0530894 1.01225 -1.07376 -1.17766 -0.0256686 -1.00632 -1.30354 -0.00491033 0.113737 0.94956 -2.16943…
815.0 0.158655 0.937076 -0.180219 0.0 0.0 0.180219 0.0 0.0 0.180219 -0.230384 0.0623571 0.266649 0.0 0.0 -0.266649 0.0 0.0 -0.266649 0.1436171 0.977046 -2.16943e-18 -0.241206 0.037588 0.0 0.167166 0.941838 -0.163007 -0.0227827 -0.00697538 0.167046 -0.0174822 -0.0171278 0.171737 0.150115 0.00210088 0.167445 -0.40531 0.10095 0.0208712 -0.457577 0.201141 -0.0251552 0.1483421 0.980695 -2.16943e-18 0.…
816.0 0.157976 0.937259 -0.179434 0.0 0.0 0.179434 0.0 0.0 0.179434 0.015862 -0.00427995 -0.018355 0.0 0.0 0.018355 0.0 0.0 0.018355 0.1429066 0.977157 -2.16943e-18 0.0166057 -0.00257436 0.0 0.182429 0.933355 -0.224663 0.0179093 0.0040453 0.179374 0.0200374 -2.63297e-05 0.181264 0.140469 0.0285255 -0.00949467 -0.392064 0.503127 -0.46203 -0.399107 0.516568 -0.466912 0.171823 0.976781 -2.16943e-18 …
818.0 0.0325715 0.961653 -0.036583 0.0 0.0 0.036583 0.0 0.0 0.036583 -0.300863 0.0364904 0.338591 0.0 0.0 -0.338591 0.0 0.0 -0.338591 0.012680900000000009 0.987909 -2.16943e-18 -0.309961 0.00339546 0.0 -0.448867 0.901457 0.51388 0.0561674 -0.144054 -0.214956 0.0505127 -0.132692 -0.225296 -1.19681 -0.448924 1.16839 0.455704 -0.499448 0.130999 0.339884 -0.267074 -0.0721787 -0.46657699999999996 0.87…
819.0 0.147794 0.939942 -0.16767 0.0 0.0 0.16767 0.0 0.0 0.16767 -0.133985 0.0344667 0.154564 0.0 0.0 -0.154564 0.0 0.0 -0.154564 0.1322543 0.978744 -2.16943e-18 -0.140078 0.0200317 0.0 0.288337 0.911351 -0.141562 -0.231066 0.0583534 0.275629 -0.229612 0.0555479 0.277214 0.703574 0.0547088 1.11761 -1.51276 -0.871591 -0.0207832 -1.5058 -0.884885 -0.0163468 0.24398000000000003 0.954861 -2.16943e-18…
820.0 0.0428644 0.960344 -0.048175 0.0 0.0 0.048175 0.0 0.0 0.048175 -0.059038 0.00785592 0.0665393 0.0 0.0 -0.0665393 0.0 0.0 -0.0665393 0.0232918 0.987731 -2.16943e-18 -0.0609013 0.00137331 0.0 0.179254 0.953763 0.152273 -0.272411 -0.21186 0.3001 -0.273747 -0.210085 0.301292 0.0874446 0.0181916 -0.0417831 0.051511 -0.172022 -0.120118 0.0357932 -0.14231 -0.127844 0.1121104 0.962425 -2.16943e-18 …
822.0 0.115659 0.947579 -0.130767 0.0 0.0 0.130767 0.0 0.0 0.130767 -0.116519 0.0254303 0.133241 0.0 0.0 -0.133241 0.0 0.0 -0.133241 0.09872900000000001 0.982909 -2.16943e-18 -0.121309 0.0128013 0.0 0.265316 0.929041 -0.0257818 -0.264034 -0.0573724 0.291037 -0.264062 -0.057319 0.291025 0.594539 0.11704 0.986431 -0.964969 -1.34572 -0.269344 -0.989192 -1.29936 -0.28907 0.20831700000000003 0.960451 …
823.0 -0.0412823 0.967522 0.0462111 0.0 0.0 -0.0462111 0.0 0.0 -0.0462111 0.0211273 -0.000801158 -0.0236206 0.0 0.0 0.0236206 0.0 0.0 0.0236206 -0.06305999999999999 0.985602 -2.16943e-18 0.0215689 0.00155218 0.0 -0.510991 0.869462 0.578433 0.110927 -0.2232 -0.229159 0.107056 -0.21508 -0.240176 -1.25927 -0.582173 1.68479 0.787158 -1.99902 1.40208 0.579656 -1.57511 0.940354 -0.5232559999999999 0.83…
824.0 0.0946109 0.951909 -0.106758 0.0 0.0 0.106758 0.0 0.0 0.106758 -0.0856958 0.0165585 0.0975112 0.0 0.0 -0.0975112 0.0 0.0 -0.0975112 0.07684506 0.984953 -2.16943e-18 -0.088978 0.00723459 0.0 0.248036 0.935524 0.014947 -0.268407 -0.0924875 0.295848 -0.266659 -0.095969 0.29539 0.516739 0.103957 0.868575 -0.778289 -1.30996 -0.208429 -0.80294 -1.26319 -0.227481 0.188124 0.961989 -2.16943e-18 0.3…
825.0 0.145001 0.940656 -0.164449 0.0 0.0 0.164449 0.0 0.0 0.164449 -0.311136 0.07897 0.358627 0.0 0.0 -0.358627 0.0 0.0 -0.358627 0.1293351 0.979157 -2.16943e-18 -0.325165 0.0454317 0.0 0.242497 0.938576 0.0345242 -0.26673 -0.122678 0.296455 -0.267352 -0.121605 0.298197 0.501584 0.116375 0.885421 -0.889772 -1.08525 -0.385531 -0.936887 -0.994808 -0.42069 0.181182 0.962645 -2.16943e-18 0.325265 0.…
826.0 0.149208 0.939577 -0.169301 0.0 0.0 0.169301 0.0 0.0 0.169301 -0.336138 0.0870538 0.387927 0.0 0.0 -0.387927 0.0 0.0 -0.387927 0.1337325 0.978531 -2.16943e-18 -0.351489 0.0508494 0.0 0.136926 0.949007 -0.146191 0.00290851 -0.0191728 0.135059 0.00581152 -0.0260521 0.138376 0.104886 0.034698 0.149846 -0.358164 0.179784 -0.22219 -0.268657 0.00807846 -0.141447 0.1203089 0.98576 -2.16943e-18 0.0…
827.0 0.151408 0.939004 -0.171841 0.0 0.0 0.171841 0.0 0.0 0.171841 -0.137605 0.0360104 0.158911 0.0 0.0 -0.158911 0.0 0.0 -0.158911 0.1360335 0.978195 -2.16943e-18 -0.143931 0.0211956 0.0 0.278404 0.910301 -0.163878 -0.200632 0.0667797 0.276758 -0.200379 0.0662888 0.277055 0.681261 0.0159875 1.07837 -1.65029 -0.52745 0.106041 -1.66454 -0.499991 0.0902151 0.23913600000000002 0.95503 -2.16943e-18 …
828.0 0.125654 0.945338 -0.14221 0.0 0.0 0.14221 0.0 0.0 0.14221 -0.216761 0.0499132 0.248505 0.0 0.0 -0.248505 0.0 0.0 -0.248505 0.109141 0.98175 -2.16943e-18 -0.225962 0.0264629 0.0 0.128109 0.94821 -0.158991 0.0278184 -0.0209477 0.130562 0.0305873 -0.0262578 0.133033 0.103275 0.0448083 0.195822 -0.37367 0.124097 -0.223966 -0.319657 0.0204909 -0.175428 0.11523620000000001 0.985682 -2.16943e-18 …
829.0 0.0954312 0.95175 -0.107692 0.0 0.0 0.107692 0.0 0.0 0.107692 -0.229816 0.0446285 0.26155 0.0 0.0 -0.26155 0.0 0.0 -0.26155 0.07769687 0.984883 -2.16943e-18 -0.238643 0.0196278 0.0 0.130299 0.950607 -0.126438 -0.0119304 -0.0190149 0.133966 -0.00603758 -0.0307849 0.139485 0.120559 0.0227995 0.302045 -0.657297 0.38076 -0.147338 -0.522959 0.122966 -0.0253629 0.1111116 0.98576 -2.16943e-18 0.04…
830.0 0.0192208 0.96317 -0.0215712 0.0 0.0 0.0215712 0.0 0.0 0.0215712 -0.148435 0.015746 0.166764 0.0 0.0 -0.166764 0.0 0.0 -0.166764 -0.0010621999999999993 0.987956 -2.16943e-18 -0.152672 -0.000619511 0.0 -0.509781 0.868325 0.578969 0.114759 -0.230464 -0.243351 0.120397 -0.242164 -0.228714 -1.2759 -0.647263 1.60251 1.01341 -2.10132 0.960855 1.05115 -2.18304 1.10314 -0.5216599999999999 0.838446 …
831.0 0.0286812 0.962116 -0.032206 0.0 0.0 0.032206 0.0 0.0 0.032206 0.166718 -0.0194805 -0.187527 0.0 0.0 0.187527 0.0 0.0 0.187527 0.008673899999999998 0.987944 -2.16943e-18 0.171677 -0.00112913 0.0 0.194587 0.954346 0.235856 -0.366905 -0.2434 0.32418 -0.378545 -0.219369 0.320008 0.469351 0.130736 0.959608 -1.10286 -0.768692 -0.64284 -1.19496 -0.601533 -0.647925 0.113322 0.953065 -2.16943e-18 0…
832.0 0.154252 0.938255 -0.175128 0.0 0.0 0.175128 0.0 0.0 0.175128 -0.39626 0.105092 0.458011 0.0 0.0 -0.458011 0.0 0.0 -0.458011 0.1390096 0.977752 -2.16943e-18 -0.414632 0.0624529 0.0 -0.480563 0.884465 0.534622 0.0901808 -0.168375 -0.244936 0.0935132 -0.17465 -0.241895 -1.24212 -0.544947 1.54302 0.759385 -1.84004 3.01745 0.911173 -1.9716 0.957489 -0.494416 0.857674 -2.16943e-18 -1.16933 -0.64…
833.0 -0.00694075 0.965558 0.00777927 0.0 0.0 -0.00777927 0.0 0.0 -0.00777927 0.141512 -0.0108233 -0.158561 0.0 0.0 0.158561 0.0 0.0 0.158561 -0.027926999999999993 0.987453 -2.16943e-18 0.145082 0.00484874 0.0 0.154295 0.958612 0.256986 -0.331231 -0.27015 0.323007 -0.328716 -0.2679 0.310706 0.15137 0.0407457 0.209923 -0.306659 -0.139313 -0.216371 -0.119532 -0.489052 -0.159438 0.07741841000000001 …
834.0 0.229271 0.914789 -0.262972 0.0 0.0 0.262972 0.0 0.0 0.262972 -0.177435 0.0641834 0.210803 0.0 0.0 -0.210803 0.0 0.0 -0.210803 0.217906 0.962299 -2.16943e-18 -0.18758 0.0453761 0.0 0.240092 0.916282 -0.261957 -0.0325502 0.0382826 0.233534 -0.0320559 0.0373297 0.234053 0.176009 -0.0742373 -0.277132 -0.167183 0.454972 -0.0113737 -0.172315 0.464837 -0.0161483 0.22582999999999998 0.964475 -2.16…
835.0 0.219812 0.91815 -0.251757 0.0 0.0 0.251757 0.0 0.0 0.251757 -0.326458 0.113966 0.386308 0.0 0.0 -0.386308 0.0 0.0 -0.386308 0.207914 0.964657 -2.16943e-18 -0.344662 0.079294 0.0 0.288505 0.906222 -0.191319 -0.190317 0.0795256 0.260946 -0.189694 0.0783236 0.261611 0.734144 0.00121171 1.18904 -1.72881 -0.728737 0.285553 -1.71503 -0.755302 0.300279 0.252251 0.953445 -2.16943e-18 0.435321 -0.0…
837.0 -0.0657777 0.968115 0.0735865 0.0 0.0 -0.0735865 0.0 0.0 -0.0735865 0.533723 -0.00561868 -0.596314 0.0 0.0 0.596314 0.0 0.0 0.596314 -0.08802999999999998 0.983462 -2.16943e-18 0.543241 0.0540755 0.0 -0.0364781 0.973756 0.0956191 -0.0683622 -0.0395711 0.00138396 -0.0603635 -0.0100821 0.0475689 1.13304 0.310087 1.58615 -4.0037 -0.583754 1.7152 -2.92938 -0.932564 5.77147 -0.06855099999999999 0…
838.0 0.195147 0.926361 -0.222713 0.0 0.0 0.222713 0.0 0.0 0.222713 -0.475472 0.150645 0.557227 0.0 0.0 -0.557227 0.0 0.0 -0.557227 0.181917 0.970241 -2.16943e-18 -0.500267 0.0998912 0.0 -0.461815 0.894398 0.516648 0.0748244 -0.151262 -0.229451 0.0775045 -0.156675 -0.223881 -1.22071 -0.475746 1.49203 0.655547 -1.49734 0.78979 0.675573 -1.53993 0.848604 -0.47734099999999996 0.868435 -2.16943e-18 -…
839.0 0.106293 0.949571 -0.120068 0.0 0.0 0.120068 0.0 0.0 0.120068 -0.137662 0.0285054 0.157061 0.0 0.0 -0.157061 0.0 0.0 -0.157061 0.0889832 0.983884 -2.16943e-18 -0.143149 0.0135591 0.0 0.26885 0.919457 -0.0876511 -0.234758 -2.42561e-05 0.287472 -0.238921 0.00813485 0.279478 0.607682 0.0382345 0.916536 -1.31505 -0.652979 -0.0366333 -1.26255 -0.754171 0.0203402 0.21961999999999998 0.957146 -2.1…
840.0 0.0387143 0.960886 -0.043499 0.0 0.0 0.043499 0.0 0.0 0.043499 -0.244812 0.0314117 0.275749 0.0 0.0 -0.275749 0.0 0.0 -0.275749 0.019011900000000005 0.987818 -2.16943e-18 -0.252408 0.00451102 0.0 -0.468525 0.89097 0.531043 0.0850919 -0.183701 -0.217026 0.0825906 -0.178702 -0.222483 -1.25799 -0.589766 1.17402 1.26699 -1.76012 0.373055 1.29489 -1.81414 0.400557 -0.483693 0.863791 -2.16943e-18…
841.0 -0.021416 0.966547 0.023989 0.0 0.0 -0.023989 0.0 0.0 -0.023989 -0.0242542 0.00146003 0.0271462 0.0 0.0 -0.0271462 0.0 0.0 -0.0271462 -0.042754 0.986837 -2.16943e-18 -0.0248217 -0.00123262 0.0 -0.526278 0.859691 0.601813 0.126183 -0.258597 -0.230224 0.126337 -0.258817 -0.228433 -1.27789 -0.687194 1.76377 0.959158 -2.28292 1.09084 0.887044 -2.13467 0.924193 -0.537256 0.82814 -2.16943e-18 -1.…
842.0 0.227066 0.915583 -0.260354 0.0 0.0 0.260354 0.0 0.0 0.260354 -0.412003 0.147815 0.489021 0.0 0.0 -0.489021 0.0 0.0 -0.489021 0.215576 0.962859 -2.16943e-18 -0.435423 0.104124 0.0 0.15993 0.943491 -0.151956 -0.0231468 -0.0125927 0.166625 -0.0197569 -0.0190954 0.169679 0.0966898 -0.00471129 0.0673028 -0.0483239 -0.264714 0.194684 -0.128819 -0.110052 0.119846 0.1403691 0.981347 -2.16943e-18 0…
843.0 -0.0112565 0.965878 0.0126141 0.0 0.0 -0.0126141 0.0 0.0 -0.0126141 0.220729 -0.0158089 -0.247232 0.0 0.0 0.247232 0.0 0.0 0.247232 -0.032350000000000004 0.987294 -2.16943e-18 0.226176 0.00865389 0.0 0.179188 0.958708 0.346836 -0.466485 -0.250293 0.332566 -0.462105 -0.258332 0.333008 0.496211 0.100516 1.04952 -1.2021 -0.871102 -0.457135 -1.10585 -1.0493 -0.438782 0.08610280000000001 0.94181…
844.0 0.134413 0.943275 -0.152264 0.0 0.0 0.152264 0.0 0.0 0.152264 -0.311992 0.0751529 0.358531 0.0 0.0 -0.358531 0.0 0.0 -0.358531 0.1182778 0.980633 -2.16943e-18 -0.325607 0.0414552 0.0 0.128649 0.948129 -0.162279 0.0277866 -0.0166672 0.125191 0.0322095 -0.0247972 0.127333 0.0244512 0.0534482 -0.137961 0.131991 0.0461234 -0.452252 0.147977 0.0154486 -0.437786 0.116107 0.985855 -2.16943e-18 0.0…
845.0 0.148135 0.939854 -0.168064 0.0 0.0 0.168064 0.0 0.0 0.168064 -0.248053 0.063914 0.28618 0.0 0.0 -0.28618 0.0 0.0 -0.28618 0.1326114 0.978693 -2.16943e-18 -0.259345 0.0371915 0.0 0.132471 0.949147 -0.143545 0.00633371 -0.0237445 0.137173 0.00846219 -0.029261 0.139396 0.0893269 0.038106 0.114172 -0.223439 0.0343895 -0.197395 -0.192746 -0.0247124 -0.168231 0.11602080000000001 0.985621 -2.1694…
846.0 0.0929814 0.952222 -0.104904 0.0 0.0 0.104904 0.0 0.0 0.104904 0.0141648 -0.00270975 -0.016112 0.0 0.0 0.016112 0.0 0.0 0.016112 0.0751533664 0.985089 -2.16943e-18 0.0147043 -0.00116813 0.0 0.175296 0.954279 0.157145 -0.273626 -0.211798 0.302121 -0.274204 -0.211027 0.298411 0.0577062 0.00787466 -0.128271 0.0216298 0.116822 -0.141051 0.0696303 0.0258406 -0.115459 0.1079859 0.962267 -2.16943e…
847.0 0.00256383 0.96478 -0.00287491 0.0 0.0 0.00287491 0.0 0.0 0.00287491 0.238741 -0.0208203 -0.267737 0.0 0.0 0.267737 0.0 0.0 0.267737 -0.018176899999999996 0.987727 -2.16943e-18 0.24505 0.00557685 0.0 0.193409 0.957149 0.334272 -0.482631 -0.224854 0.327992 -0.479887 -0.229878 0.330522 0.5584 0.112067 1.13507 -1.25483 -1.06187 -0.519997 -1.29546 -0.984812 -0.541139 0.0988277 0.94249 -2.16943e…
848.0 0.0034378 0.964703 -0.00385506 0.0 0.0 0.00385506 0.0 0.0 0.00385506 -0.125855 0.0110999 0.141152 0.0 0.0 -0.141152 0.0 0.0 -0.141152 -0.017279799999999998 0.987747 -2.16943e-18 -0.129194 -0.00281351 0.0 -0.495315 0.876653 0.563072 0.0975583 -0.202943 -0.245782 0.100885 -0.209666 -0.238578 -1.24233 -0.55716 1.60622 0.456327 -1.20046 0.454491 0.646131 -1.58833 0.867133 -0.508686 0.847255 -2.…
849.0 0.157023 0.937516 -0.178331 0.0 0.0 0.178331 0.0 0.0 0.178331 -0.299111 0.0803534 0.346018 0.0 0.0 -0.346018 0.0 0.0 -0.346018 0.141909 0.977311 -2.16943e-18 -0.313094 0.0481852 0.0 0.139993 0.947673 -0.138435 -0.0106014 -0.017536 0.146549 -0.00510305 -0.0280765 0.15143 0.130839 0.0275504 0.282911 -0.638921 0.3695 -0.18538 -0.526228 0.153055 -0.0815196 0.1214689 0.98396 -2.16943e-18 0.05255…
850.0 0.219796 0.918156 -0.251738 0.0 0.0 0.251738 0.0 0.0 0.251738 -0.0500689 0.0174778 0.0592478 0.0 0.0 -0.0592478 0.0 0.0 -0.0592478 0.20789600000000003 0.964661 -2.16943e-18 -0.0528607 0.0121602 0.0 0.237627 0.918964 -0.241909 -0.0260487 -0.00800626 0.248679 -0.0259639 -0.0081678 0.248759 0.138071 -0.0170709 -0.0713657 -0.180561 0.186918 -0.0898964 -0.182813 0.191244 -0.0919527 0.22160000000…
851.0 -0.00106462 0.965089 0.00119351 0.0 0.0 -0.00119351 0.0 0.0 -0.00119351 0.162254 -0.013485 -0.181897 0.0 0.0 0.181897 0.0 0.0 0.181897 -0.0219004 0.987634 -2.16943e-18 0.166467 0.00446613 0.0 0.167265 0.956935 0.28083 -0.378945 -0.253318 0.336304 -0.377182 -0.256126 0.323644 0.367751 0.0442052 0.72716 -0.726189 -0.887179 -0.0422739 -0.677857 -0.977151 -0.0282292 0.0847002 0.948961 -2.16943e…
852.0 0.14033 0.941828 -0.159069 0.0 0.0 0.159069 0.0 0.0 0.159069 -0.266362 0.0660824 0.306604 0.0 0.0 -0.306604 0.0 0.0 -0.306604 0.1244552 0.979825 -2.16943e-18 -0.2782 0.0373451 0.0 0.252622 0.928381 -0.0309588 -0.252054 -0.0441891 0.295882 -0.25129 -0.0453139 0.295987 0.506714 0.0674477 0.71392 -0.77653 -1.01615 -0.0655511 -0.775211 -1.01868 -0.0655353 0.197821 0.9599 -2.16943e-18 0.348602 0…
853.0 0.210891 0.921212 -0.24122 0.0 0.0 0.24122 0.0 0.0 0.24122 0.00978254 -0.00329983 -0.0115342 0.0 0.0 0.0115342 0.0 0.0 0.0115342 0.19850099999999998 0.96677 -2.16943e-18 0.0103151 -0.00225895 0.0 0.232532 0.91803 -0.265637 -0.00460436 0.0107116 0.235439 -0.00439357 0.0103069 0.235646 0.110932 -0.0178071 -0.28943 0.153322 0.0613248 -0.121216 0.143978 0.0793053 -0.130302 0.221068 0.965776 -2.…
854.0 0.301524 0.885026 -0.350302 0.0 0.0 0.350302 0.0 0.0 0.350302 -0.560927 0.260257 0.690842 0.0 0.0 -0.690842 0.0 0.0 -0.690842 0.294696 0.940134 -2.16943e-18 -0.599423 0.201756 0.0 0.287893 0.897659 -0.319086 -0.0494105 0.0714653 0.262689 -0.0468255 0.0664755 0.265587 -0.510309 0.448306 0.635544 0.0586579 0.103708 -2.06758 0.428436 -0.610676 -1.65238 0.275655 0.951385 -2.16943e-18 -0.523975 …
855.0 0.118425 0.946971 -0.133931 0.0 0.0 0.133931 0.0 0.0 0.133931 -0.0382107 0.00846623 0.0437248 0.0 0.0 -0.0437248 0.0 0.0 -0.0437248 0.1016094 0.9826 -2.16943e-18 -0.0397955 0.00432686 0.0 0.157171 0.943624 -0.153438 -0.0135063 -0.0214179 0.166222 -0.0101535 -0.0278466 0.169209 0.124362 0.0201695 0.136344 -0.525497 0.471292 -0.276026 -0.376209 0.184863 -0.141454 0.13862059999999998 0.981451 …
856.0 0.0373376 0.961062 -0.0419485 0.0 0.0 0.0419485 0.0 0.0 0.0419485 0.353781 -0.0448361 -0.39841 0.0 0.0 0.39841 0.0 0.0 0.39841 0.0175926 0.987842 -2.16943e-18 0.364696 -0.0059522 0.0 0.060929 0.961117 -0.0180514 -0.0793093 0.00213233 0.0926863 -0.073542 0.0332196 0.0814089 0.887054 0.0382874 1.32172 -3.52126 -0.0662441 1.44117 -2.67913 0.25708 1.57377 0.030986900000000005 0.98616 -2.16943e-…
857.0 0.0485309 0.959571 -0.0545643 0.0 0.0 0.0545643 0.0 0.0 0.0545643 -0.138962 0.0193954 0.156755 0.0 0.0 -0.156755 0.0 0.0 -0.156755 0.0291393 0.987581 -2.16943e-18 -0.143449 0.00415189 0.0 0.2919 0.913935 -0.117866 -0.246695 0.030472 0.27525 -0.247244 0.0322202 0.273063 0.681119 0.0677681 1.04087 -1.24402 -1.15508 -0.03781 -1.17642 -1.28582 0.0363712 0.24353600000000003 0.955532 -2.16943e-18…
858.0 0.168591 0.934325 -0.191738 0.0 0.0 0.191738 0.0 0.0 0.191738 -0.305667 0.0865246 0.354913 0.0 0.0 -0.354913 0.0 0.0 -0.354913 0.1540271 0.975363 -2.16943e-18 -0.320451 0.0537247 0.0 0.149667 0.946022 -0.147116 -0.013848 -0.0156386 0.152834 -0.00971269 -0.0235693 0.156536 0.140757 0.0221589 0.248746 -0.535621 0.21818 -0.105699 -0.516317 0.180918 -0.0861306 0.1310608 0.9832 -2.16943e-18 0.06…
859.0 0.040183 0.960696 -0.0451536 0.0 0.0 0.0451536 0.0 0.0 0.0451536 0.239321 -0.0311099 -0.269622 0.0 0.0 0.269622 0.0 0.0 0.269622 0.020526300000000004 0.987789 -2.16943e-18 0.246792 -0.00481913 0.0 0.216531 0.951419 0.254926 -0.446416 -0.180307 0.32461 -0.442764 -0.186852 0.324776 0.641492 0.126901 1.26233 -1.37352 -1.25589 -0.540341 -1.34327 -1.3119 -0.535583 0.1275608 0.948524 -2.16943e-18…
860.0 -0.00982071 0.965774 0.0110058 0.0 0.0 -0.0110058 0.0 0.0 -0.0110058 0.256483 -0.0187844 -0.287314 0.0 0.0 0.287314 0.0 0.0 0.287314 -0.030879000000000004 0.98735 -2.16943e-18 0.262859 0.00963411 0.0 0.185226 0.95879 0.357864 -0.48778 -0.245567 0.336414 -0.492365 -0.236917 0.328191 0.542067 0.109328 1.08741 -1.39073 -0.677298 -0.59217 -1.21936 -1.00015 -0.522153 0.0894002 0.940487 -2.16943e…
862.0 0.0692637 0.95643 -0.0779922 0.0 0.0 0.0779922 0.0 0.0 0.0779922 0.297675 -0.048682 -0.336984 0.0 0.0 0.336984 0.0 0.0 0.336984 0.050569300000000005 0.986709 -2.16943e-18 0.308086 -0.0161471 0.0 0.114259 0.954817 -0.0194569 -0.122774 -0.0308037 0.165224 -0.115217 -0.00663393 0.151642 0.819249 -0.0257484 1.38071 -2.46425 -0.414564 1.17803 -1.38984 -2.11487 2.12231 0.07737501000000001 0.98083…
863.0 0.104345 0.949972 -0.117847 0.0 0.0 0.117847 0.0 0.0 0.117847 -0.196152 0.0401624 0.223689 0.0 0.0 -0.223689 0.0 0.0 -0.223689 0.0869588 0.984074 -2.16943e-18 -0.203918 0.0188584 0.0 0.126245 0.950464 -0.124603 -0.00364268 -0.0273774 0.13894 -0.00217538 -0.0297532 0.130374 0.088203 0.0320242 0.212891 -0.367045 0.0938565 -0.126151 -0.36203 0.0831856 -0.114737 0.1076667 0.985349 -2.16943e-18 …
864.0 0.0103476 0.964067 -0.0116074 0.0 0.0 0.0116074 0.0 0.0 0.0116074 0.178609 -0.017149 -0.200461 0.0 0.0 0.200461 0.0 0.0 0.200461 -0.010183600000000001 0.987874 -2.16943e-18 0.183504 0.00257319 0.0 0.180443 0.955034 0.2649 -0.390562 -0.227271 0.323744 -0.387804 -0.232553 0.334503 0.458099 0.0726766 0.921842 -1.19411 -0.575851 -0.260986 -1.16518 -0.630013 -0.251338 0.0971687 0.949568 -2.16943…
865.0 -0.0100077 0.965787 0.0112153 0.0 0.0 -0.0112153 0.0 0.0 -0.0112153 0.240215 -0.0175423 -0.269085 0.0 0.0 0.269085 0.0 0.0 0.269085 -0.031071 0.987342 -2.16943e-18 0.246181 0.00907445 0.0 0.176889 0.958613 0.344816 -0.470007 -0.234747 0.33553 -0.467393 -0.239634 0.337124 0.533019 0.0787601 1.08302 -1.31078 -0.843342 -0.296823 -1.22973 -0.993718 -0.278655 0.08378582 0.941988 -2.16943e-18 0.3…
866.0 0.126971 0.945034 -0.14372 0.0 0.0 0.14372 0.0 0.0 0.14372 -0.155287 0.0360048 0.178091 0.0 0.0 -0.178091 0.0 0.0 -0.178091 0.110514 0.981588 -2.16943e-18 -0.161907 0.0192091 0.0 0.1583 0.941337 -0.189094 0.0167419 -0.0088227 0.156972 0.0168616 -0.00905554 0.157101 0.0751995 0.0557908 -0.206899 0.0756214 0.192656 -0.57272 0.113037 0.120729 -0.537749 0.1455033 0.981709 -2.16943e-18 0.101381 …
867.0 0.152516 0.938714 -0.173121 0.0 0.0 0.173121 0.0 0.0 0.173121 -0.169355 0.044551 0.195643 0.0 0.0 -0.195643 0.0 0.0 -0.195643 0.1371929 0.978024 -2.16943e-18 -0.177166 0.0263218 0.0 0.184544 0.935758 -0.190564 -0.0199717 0.00223294 0.185116 -0.0195882 0.00149255 0.1855 0.156181 -0.019922 0.0120399 -0.430747 0.445174 -0.107428 -0.497135 0.572811 -0.17003 0.1673884 0.977152 -2.16943e-18 0.112…
868.0 0.0603375 0.957843 -0.0678954 0.0 0.0 0.0678954 0.0 0.0 0.0678954 -0.0168869 0.00258691 0.0190863 0.0 0.0 -0.0190863 0.0 0.0 -0.0190863 0.0413361 0.987146 -2.16943e-18 -0.0174579 0.000738323 0.0 0.142551 0.947757 -0.148797 -0.00208754 -0.0153062 0.130892 -0.00085463 -0.0197311 0.142102 0.102673 0.0346502 0.0845954 -0.223556 0.0645139 -0.201868 -0.162396 -0.0527685 -0.146697 0.12544 0.984838…
869.0 0.0693097 0.956422 -0.0780443 0.0 0.0 0.0780443 0.0 0.0 0.0780443 0.170249 -0.0278517 -0.192732 0.0 0.0 0.192732 0.0 0.0 0.192732 0.050616900000000006 0.986706 -2.16943e-18 0.176204 -0.00924426 0.0 0.216972 0.945182 0.148516 -0.347535 -0.14989 0.318084 -0.348866 -0.147471 0.317388 0.550045 0.0798331 0.986129 -1.23381 -0.81015 -0.248557 -1.16851 -0.934589 -0.205806 0.1421983 0.955776 -2.1694…
870.0 -0.0155822 0.966177 0.0174584 0.0 0.0 -0.0174584 0.0 0.0 -0.0174584 -0.0420829 0.0028092 0.0471202 0.0 0.0 -0.0471202 0.0 0.0 -0.0471202 -0.036781999999999995 0.987114 -2.16943e-18 -0.0430985 -0.00185815 0.0 -0.516951 0.865835 0.590175 0.115115 -0.239107 -0.227266 0.118243 -0.245614 -0.219222 -1.26802 -0.622271 1.73122 0.732408 -1.89517 1.05644 0.688379 -1.80752 0.988572 -0.528782 0.834827 …
873.0 0.0852243 0.953671 -0.0960882 0.0 0.0 0.0960882 0.0 0.0 0.0960882 -0.0397902 0.0072489 0.0451858 0.0 0.0 -0.0451858 0.0 0.0 -0.0451858 0.06710479 0.985692 -2.16943e-18 -0.041265 0.00291232 0.0 0.243855 0.930495 -0.0238374 -0.247272 -0.0459406 0.296514 -0.246475 -0.0490013 0.296431 0.482846 0.0535897 0.665942 -0.903981 -0.639793 -0.117527 -0.890371 -0.665611 -0.108148 0.189357 0.960941 -2.16…
874.0 0.167093 0.934747 -0.189999 0.0 0.0 0.189999 0.0 0.0 0.189999 -0.602881 0.169525 0.699668 0.0 0.0 -0.699668 0.0 0.0 -0.699668 0.15245720000000001 0.975624 -2.16943e-18 -0.631913 0.104813 0.0 -0.461478 0.894103 0.519696 0.0907703 -0.1878 -0.197784 0.0902021 -0.187916 -0.206074 -1.28637 -0.584989 1.44622 0.985144 -1.83532 1.85597 1.05075 -1.84623 0.307723 -0.47641300000000003 0.868365 -2.1694…
875.0 0.101005 0.950649 -0.11404 0.0 0.0 0.11404 0.0 0.0 0.11404 -0.023568 0.00473217 0.026856 0.0 0.0 -0.026856 0.0 0.0 -0.026856 0.0834872 0.984388 -2.16943e-18 -0.0244906 0.00217089 0.0 0.120593 0.950788 -0.147044 0.0259873 -0.0253446 0.121267 0.0269161 -0.0270764 0.119166 0.0793335 0.0435276 0.164519 -0.313174 0.125462 -0.237292 -0.250972 0.00619726 -0.181941 0.1068084 0.987222 -2.16943e-18 0…
876.0 0.13248 0.943738 -0.150043 0.0 0.0 0.150043 0.0 0.0 0.150043 -0.210393 0.0501855 0.241648 0.0 0.0 -0.241648 0.0 0.0 -0.241648 0.11626 0.980888 -2.16943e-18 -0.219519 0.027453 0.0 0.144724 0.94723 -0.136131 -0.0197835 -0.0154296 0.149266 -0.0144281 -0.0257002 0.154056 0.127729 0.0197085 0.278463 -0.503071 0.116949 -0.0223362 -0.505944 0.12227 -0.023126 0.1249699 0.983472 -2.16943e-18 0.05495…
877.0 0.094832 0.951866 -0.10701 0.0 0.0 0.10701 0.0 0.0 0.10701 -0.125868 0.0243536 0.14323 0.0 0.0 -0.14323 0.0 0.0 -0.14323 0.07707463 0.984934 -2.16943e-18 -0.130693 0.0106594 0.0 0.265216 0.92665 -0.0362028 -0.262828 -0.0404315 0.291277 -0.261839 -0.0420266 0.283638 0.559936 0.0665078 0.860337 -0.856598 -1.27667 0.0312833 -0.763775 -1.45351 0.104352 0.209331 0.959202 -2.16943e-18 0.380364 -0…
878.0 -0.0249455 0.966753 0.0279389 0.0 0.0 -0.0279389 0.0 0.0 -0.0279389 0.0834906 -0.00469498 -0.093424 0.0 0.0 0.093424 0.0 0.0 0.093424 -0.046365 0.986651 -2.16943e-18 0.0854071 0.00457946 0.0 0.131371 0.948713 -0.15087 0.0148239 -0.0220527 0.135058 0.0166172 -0.0253345 0.136576 0.0517646 0.0441069 -0.0462753 0.00955408 0.0172002 -0.324157 0.0402981 -0.0417151 -0.297026 0.1163991 0.985695 -2.…
879.0 0.128 0.944794 -0.144901 0.0 0.0 0.144901 0.0 0.0 0.144901 -0.196079 0.0457067 0.224934 0.0 0.0 -0.224934 0.0 0.0 -0.224934 0.1115874 0.98146 -2.16943e-18 -0.204465 0.0245031 0.0 0.140811 0.947913 -0.149265 -0.0014177 -0.0134371 0.135992 0.00522584 -0.0261786 0.141945 0.151513 0.0340377 0.323293 -0.775647 0.50948 -0.272397 -0.576018 0.126017 -0.0880393 0.1240848 0.984989 -2.16943e-18 0.0611…
880.0 0.0537553 0.958826 -0.06046 0.0 0.0 0.06046 0.0 0.0 0.06046 -0.109902 0.0160006 0.124078 0.0 0.0 -0.124078 0.0 0.0 -0.124078 0.034534100000000005 0.987409 -2.16943e-18 -0.113525 0.0039558 0.0 0.136297 0.947733 -0.148438 0.00597065 -0.0208838 0.143237 0.00714441 -0.0238354 0.144635 0.0713443 0.0411123 -0.0071023 -0.0336173 -0.0294239 -0.258546 -0.019715 -0.0560171 -0.246432 0.120069000000000…
881.0 -0.0051165 0.965417 0.00573509 0.0 0.0 -0.00573509 0.0 0.0 -0.00573509 -0.0383786 0.00301423 0.0430091 0.0 0.0 -0.0430091 0.0 0.0 -0.0430091 -0.026055999999999996 0.987514 -2.16943e-18 -0.0393555 -0.00123475 0.0 0.130623 0.949239 -0.136921 0.00370197 -0.0266391 0.141084 0.00634504 -0.0313892 0.133535 0.0834051 0.0303386 0.128635 -0.266282 0.0892114 -0.161506 -0.180654 -0.0757761 -0.08037 0.…
882.0 0.0411641 0.960568 -0.046259 0.0 0.0 0.046259 0.0 0.0 0.046259 0.0156792 -0.0020558 -0.017667 0.0 0.0 0.017667 0.0 0.0 0.017667 0.021538100000000004 0.987769 -2.16943e-18 0.0161707 -0.000333648 0.0 0.296757 0.912539 -0.113399 -0.256975 0.0320324 0.274802 -0.257099 0.0315496 0.28117 0.761627 0.061886 1.27776 -1.8109 -0.741137 -0.229164 -1.76834 -0.82327 -0.1839 0.246958 0.95404 -2.16943e-18 …
884.0 0.0972772 0.95139 -0.109793 0.0 0.0 0.109793 0.0 0.0 0.109793 -0.0959665 0.0188453 0.109263 0.0 0.0 -0.109263 0.0 0.0 -0.109263 0.07961397 0.984723 -2.16943e-18 -0.0996759 0.00840899 0.0 0.241802 0.932328 -0.0103875 -0.250528 -0.0632946 0.299101 -0.248901 -0.0666614 0.298648 0.481536 0.0727895 0.702877 -0.768988 -0.950969 -0.112284 -0.778218 -0.933747 -0.11892 0.185923 0.961282 -2.16943e-18…
885.0 0.204616 0.923303 -0.233829 0.0 0.0 0.233829 0.0 0.0 0.233829 -0.0930013 0.0306075 0.109384 0.0 0.0 -0.109384 0.0 0.0 -0.109384 0.191886 0.968193 -2.16943e-18 -0.0979789 0.0206992 0.0 0.21982 0.923212 -0.250991 0.000185626 0.00292681 0.221052 0.00032539 0.00265898 0.221186 0.194247 -0.0232628 0.0412722 -0.528919 0.491425 -0.149833 -0.527547 0.488774 -0.148353 0.207999 0.969545 -2.16943e-18 …
886.0 0.0330586 0.961594 -0.0371312 0.0 0.0 0.0371312 0.0 0.0 0.0371312 -0.0536985 0.00654275 0.0604363 0.0 0.0 -0.0604363 0.0 0.0 -0.0604363 0.013182700000000006 0.987903 -2.16943e-18 -0.0553258 0.000636394 0.0 0.133391 0.950119 -0.13068 -0.0104143 -0.0188856 0.134439 -0.00491708 -0.0302506 0.14057 0.124604 0.0273927 0.287516 -0.656384 0.405938 -0.19421 -0.51485 0.135144 -0.0708974 0.11454130000…
887.0 0.0241176 0.962637 -0.0270743 0.0 0.0 0.0270743 0.0 0.0 0.0270743 0.185157 -0.0206724 -0.208145 0.0 0.0 0.208145 0.0 0.0 0.208145 0.003975900000000004 0.987963 -2.16943e-18 0.190557 -0.000275413 0.0 0.190105 0.952451 0.239939 -0.377861 -0.221913 0.335425 -0.37798 -0.221172 0.327347 0.48058 0.0646525 0.896549 -0.832793 -1.2538 -0.096352 -1.04425 -0.856371 -0.180144 0.1085112 0.950578 -2.1694…
888.0 0.06019 0.957866 -0.0677286 0.0 0.0 0.0677286 0.0 0.0 0.0677286 -0.284032 0.0434625 0.321017 0.0 0.0 -0.321017 0.0 0.0 -0.321017 0.0411836 0.987153 -2.16943e-18 -0.293631 0.0123691 0.0 -0.453378 0.898151 0.512903 0.0693617 -0.153319 -0.224148 0.0701594 -0.154791 -0.220257 -1.21762 -0.46608 1.27965 0.500222 -0.759057 0.286082 0.719528 -1.19949 0.672633 -0.46973899999999996 0.872081 -2.16943e…
889.0 0.11691 0.947305 -0.132197 0.0 0.0 0.132197 0.0 0.0 0.132197 -0.272715 0.0599288 0.31195 0.0 0.0 -0.31195 0.0 0.0 -0.31195 0.1000316 0.98277 -2.16943e-18 -0.28397 0.0303773 0.0 0.237813 0.936129 0.0110231 -0.247762 -0.103066 0.297755 -0.247201 -0.104087 0.297238 0.454062 0.0888537 0.719252 -0.776203 -0.891138 -0.256835 -0.768354 -0.90591 -0.253044 0.18027700000000002 0.962535 -2.16943e-18 0…
891.0 0.154816 0.938106 -0.175779 0.0 0.0 0.175779 0.0 0.0 0.175779 -0.275968 0.0733815 0.319028 0.0 0.0 -0.319028 0.0 0.0 -0.319028 0.13959880000000002 0.977663 -2.16943e-18 -0.288785 0.0436897 0.0 0.149275 0.946574 -0.144155 -0.0200693 -0.00849703 0.147069 -0.0135638 -0.0209945 0.153062 0.141067 0.0153767 0.268776 -0.497455 0.0940857 0.0086812 -0.530433 0.157149 -0.0190779 0.13006420000000002 0…
892.0 0.0250057 0.962538 -0.0280727 0.0 0.0 0.0280727 0.0 0.0 0.0280727 -0.186217 0.020979 0.20936 0.0 0.0 -0.20936 0.0 0.0 -0.20936 0.004889900000000003 0.987961 -2.16943e-18 -0.191668 0.000468385 0.0 -0.48049 0.884541 0.543479 0.0911362 -0.188171 -0.231895 0.0921741 -0.190862 -0.234127 -1.2534 -0.54911 1.41888 0.958168 -1.7904 0.975902 0.865975 -1.60522 0.810885 -0.494712 0.85664 -2.16943e-18 -…
893.0 0.0709332 0.956155 -0.0798824 0.0 0.0 0.0798824 0.0 0.0 0.0798824 -0.288503 0.0477422 0.326703 0.0 0.0 -0.326703 0.0 0.0 -0.326703 0.05229740000000001 0.986617 -2.16943e-18 -0.298657 0.0162191 0.0 -0.475773 0.887242 0.536056 0.0894786 -0.183391 -0.225498 0.0884225 -0.18097 -0.22697 -1.24933 -0.543965 1.45339 0.68056 -1.30306 0.38347 0.726425 -1.39545 0.465007 -0.490261 0.859955 -2.16943e-18…
894.0 -0.0614414 0.968059 0.0687416 0.0 0.0 -0.0687416 0.0 0.0 -0.0687416 0.0473555 -0.000728001 -0.0529123 0.0 0.0 0.0529123 0.0 0.0 0.0529123 -0.08361500000000001 0.98389 -2.16943e-18 0.0482258 0.00456465 0.0 -0.471572 0.888735 0.538353 0.0749955 -0.16917 -0.251234 0.0860852 -0.191784 -0.228905 -1.22194 -0.498583 1.19231 0.516898 -0.570654 0.223809 0.648625 -0.83947 0.510483 -0.48689 0.860609 -…
895.0 0.139201 0.942107 -0.157769 0.0 0.0 0.157769 0.0 0.0 0.157769 -0.435805 0.107519 0.501486 0.0 0.0 -0.501486 0.0 0.0 -0.501486 0.12327560000000001 0.979983 -2.16943e-18 -0.455108 0.0604906 0.0 -0.444974 0.901575 0.492334 0.0685105 -0.12999 -0.22736 0.0689314 -0.130604 -0.227556 -1.22057 -0.476789 1.26741 0.949094 -1.56876 0.601712 0.917835 -1.50597 0.550092 -0.46118200000000004 0.877724 -2.1…
896.0 0.061663 0.957639 -0.0693937 0.0 0.0 0.0693937 0.0 0.0 0.0693937 -0.135424 0.0209535 0.153098 0.0 0.0 -0.153098 0.0 0.0 -0.153098 0.0427065 0.987087 -2.16943e-18 -0.140027 0.00613216 0.0 0.1344 0.947749 -0.154058 0.0132437 -0.0182281 0.130541 0.0155795 -0.023967 0.133851 0.0662071 0.0417762 -0.0127584 -0.0410792 0.00787786 -0.278126 -0.0136445 -0.0446331 -0.253964 0.119464 0.985023 -2.16943…
897.0 0.0983035 0.951188 -0.110962 0.0 0.0 0.110962 0.0 0.0 0.110962 -0.0378764 0.00748392 0.0431341 0.0 0.0 -0.0431341 0.0 0.0 -0.0431341 0.08068006 0.984633 -2.16943e-18 -0.0393456 0.00336564 0.0 0.256107 0.927467 -0.0398272 -0.251077 -0.0341767 0.293382 -0.250413 -0.0363218 0.294054 0.524053 0.0695844 0.751343 -0.832535 -1.02114 -0.0666978 -0.831267 -1.02298 -0.0702261 0.202042 0.960009 -2.169…
898.0 0.103253 0.950195 -0.116601 0.0 0.0 0.116601 0.0 0.0 0.116601 -0.297176 0.0604616 0.33881 0.0 0.0 -0.33881 0.0 0.0 -0.33881 0.0858228 0.984178 -2.16943e-18 -0.308898 0.0281789 0.0 0.128566 0.948381 -0.149749 0.0110071 -0.00890063 0.130929 0.0245153 -0.0349484 0.133103 0.114042 -0.00544842 0.167926 -0.639596 0.615646 -0.141962 -0.661273 0.653497 -0.130483 0.1138866 0.985216 -2.16943e-18 0.04…
899.0 -0.0910225 0.968025 0.101791 0.0 0.0 -0.101791 0.0 0.0 -0.101791 0.0932914 0.00164938 -0.104243 0.0 0.0 0.104243 0.0 0.0 0.104243 -0.113685 0.980542 -2.16943e-18 0.0946605 0.0121274 0.0 -0.479724 0.884185 0.534896 0.0765406 -0.142366 -0.282235 0.0782634 -0.145437 -0.277905 -1.19672 -0.491257 1.3751 0.539382 -1.06087 0.569905 0.508894 -1.00117 0.529515 -0.494296 0.856708 -2.16943e-18 -1.1333…
901.0 0.0991981 0.95101 -0.11198 0.0 0.0 0.11198 0.0 0.0 0.11198 -0.105438 0.0209449 0.120098 0.0 0.0 -0.120098 0.0 0.0 -0.120098 0.08160932 0.984553 -2.16943e-18 -0.10954 0.00948255 0.0 0.243479 0.936507 0.0269187 -0.271576 -0.101558 0.300541 -0.270336 -0.103797 0.299655 0.513337 0.106765 0.869709 -0.807301 -1.25021 -0.24989 -0.8359 -1.19597 -0.270274 0.18252400000000002 0.961559 -2.16943e-18 0.…
902.0 0.0722544 0.955935 -0.0813787 0.0 0.0 0.0813787 0.0 0.0 0.0813787 -0.476097 0.0795176 0.539269 0.0 0.0 -0.539269 0.0 0.0 -0.539269 0.0536652 0.986541 -2.16943e-18 -0.492934 0.0275095 0.0 -0.473114 0.889901 0.533577 0.0828526 -0.175097 -0.216014 0.0898579 -0.189323 -0.20189 -1.28993 -0.637719 1.26001 1.28962 -1.82568 -0.0079972 1.26758 -1.78699 0.0184826 -0.487964 0.862691 -2.16943e-18 -1.17…
903.0 -0.000701337 0.965059 0.000786243 0.0 0.0 -0.000786243 0.0 0.0 -0.000786243 0.154391 -0.0128949 -0.173088 0.0 0.0 0.173088 0.0 0.0 0.173088 -0.021527699999999997 0.987644 -2.16943e-18 0.158407 0.00418534 0.0 0.168826 0.958549 0.281913 -0.374143 -0.267408 0.326908 -0.373701 -0.266835 0.326855 0.325696 0.101674 0.679683 -0.629239 -0.812258 -0.452564 -0.643805 -0.785894 -0.452983 0.0863825 0.9…
904.0 0.172651 0.933165 -0.196455 0.0 0.0 0.196455 0.0 0.0 0.196455 -0.247162 0.0712248 0.287369 0.0 0.0 -0.287369 0.0 0.0 -0.287369 0.158285 0.974638 -2.16943e-18 -0.259257 0.0447239 0.0 0.175741 0.93922 -0.168233 -0.0286819 -0.00587209 0.180238 -0.0283376 -0.00656373 0.180759 0.153314 -0.0125279 0.132717 -0.348195 0.0430009 0.11687 -0.387281 0.118074 0.0806707 0.156235 0.97877 -2.16943e-18 0.10…
906.0 0.172514 0.933204 -0.196296 0.0 0.0 0.196296 0.0 0.0 0.196296 -0.470956 0.135634 0.547544 0.0 0.0 -0.547544 0.0 0.0 -0.547544 0.15814129999999998 0.974663 -2.16943e-18 -0.493994 0.0851368 0.0 -0.453735 0.897826 0.502953 0.0715862 -0.136646 -0.232914 0.0731578 -0.139644 -0.232577 -1.20635 -0.464101 1.45359 0.572196 -1.27372 0.482168 0.627982 -1.38819 0.596852 -0.46952200000000005 0.873107 -2…
907.0 0.0606924 0.957789 -0.0682965 0.0 0.0 0.0682965 0.0 0.0 0.0682965 -0.02397 0.00368182 0.0270936 0.0 0.0 -0.0270936 0.0 0.0 -0.0270936 0.041703000000000004 0.987131 -2.16943e-18 -0.0247817 0.00105802 0.0 0.141855 0.945297 -0.167605 0.0127419 -0.00579082 0.142431 0.0122583 -0.00607279 0.141391 0.0325339 0.0567306 -0.273715 0.246222 0.101635 -0.579237 0.294673 0.00772402 -0.528228 0.1277397 0.…
908.0 0.165681 0.935143 -0.188361 0.0 0.0 0.188361 0.0 0.0 0.188361 -0.271742 0.0759312 0.315223 0.0 0.0 -0.315223 0.0 0.0 -0.315223 0.1509773 0.975869 -2.16943e-18 -0.284774 0.0467553 0.0 0.156502 0.943339 -0.169076 -0.000567628 -0.0121264 0.15694 0.00226124 -0.0175256 0.159308 0.152155 0.0298204 0.173753 -0.543621 0.378256 -0.279021 -0.424401 0.149372 -0.169605 0.14058330000000002 0.982281 -2.1…
909.0 0.0285517 0.962131 -0.0320603 0.0 0.0 0.0320603 0.0 0.0 0.0320603 0.193874 -0.022625 -0.218068 0.0 0.0 0.218068 0.0 0.0 0.218068 0.008540500000000006 0.987945 -2.16943e-18 0.199638 -0.00128395 0.0 0.204431 0.952627 0.258069 -0.407673 -0.233548 0.326295 -0.406179 -0.236053 0.325867 0.506102 0.0959337 1.01409 -0.839171 -1.49132 -0.327471 -0.895246 -1.38557 -0.352608 0.1186243 0.948729 -2.1694…
910.0 0.297615 0.886828 -0.345493 0.0 0.0 0.345493 0.0 0.0 0.345493 -0.671926 0.30784 0.825717 0.0 0.0 -0.825717 0.0 0.0 -0.825717 0.29052 0.941528 -2.16943e-18 -0.717602 0.237697 0.0 0.280687 0.900574 -0.307857 -0.0511596 0.0694226 0.257754 -0.0487274 0.0647057 0.2606 -0.605579 0.468208 0.861727 0.0509942 -0.138141 -1.88586 0.388903 -0.791259 -1.50678 0.267548 0.953394 -2.16943e-18 -0.640903 0.3…
911.0 0.15724 0.937457 -0.178582 0.0 0.0 0.178582 0.0 0.0 0.178582 -0.124406 0.0334539 0.143925 0.0 0.0 -0.143925 0.0 0.0 -0.143925 0.1421362 0.977276 -2.16943e-18 -0.130225 0.0200752 0.0 0.273852 0.911957 -0.16353 -0.188753 0.0545995 0.276586 -0.188566 0.0542032 0.277033 0.616797 0.0174302 0.921081 -1.43418 -0.472651 0.0603994 -1.43895 -0.463856 0.0576918 0.235639 0.956235 -2.16943e-18 0.377276 …
913.0 -0.0724706 0.96816 0.081064 0.0 0.0 -0.081064 0.0 0.0 -0.081064 0.182075 -0.000555224 -0.203417 0.0 0.0 0.203417 0.0 0.0 0.203417 -0.09484 0.982758 -2.16943e-18 0.185169 0.0198316 0.0 -0.487839 0.883535 0.549177 0.0874672 -0.179729 -0.21287 0.0866238 -0.178153 -0.215222 -1.27587 -0.635944 1.22289 1.22295 -1.6802 0.186109 1.25704 -1.74834 0.242202 -0.502069 0.855022 -2.16943e-18 -1.15863 -0.…
914.0 0.0351296 0.961339 -0.0394624 0.0 0.0 0.0394624 0.0 0.0 0.0394624 -0.257639 0.032001 0.290049 0.0 0.0 -0.290049 0.0 0.0 -0.290049 0.015316800000000005 0.987876 -2.16943e-18 -0.265514 0.0036732 0.0 -0.496015 0.877675 0.557989 0.102029 -0.203146 -0.225438 0.0998903 -0.198768 -0.23018 -1.27517 -0.611212 1.45521 1.10377 -2.01761 0.921022 0.962396 -1.72894 0.617441 -0.509168 0.849002 -2.16943e-1…
916.0 0.141927 0.94143 -0.160907 0.0 0.0 0.160907 0.0 0.0 0.160907 -0.350016 0.0875197 0.403082 0.0 0.0 -0.403082 0.0 0.0 -0.403082 0.1261226 0.9796 -2.16943e-18 -0.36565 0.0497684 0.0 0.23902 0.931845 -0.0139395 -0.246963 -0.0594253 0.299207 -0.245727 -0.0614593 0.299327 0.479507 0.0619565 0.685624 -0.85453 -0.761435 -0.110494 -0.855493 -0.759528 -0.113018 0.18384 0.961107 -2.16943e-18 0.322048 …
917.0 0.059644 0.957949 -0.0671116 0.0 0.0 0.0671116 0.0 0.0 0.0671116 -0.37339 0.0569004 0.421972 0.0 0.0 -0.421972 0.0 0.0 -0.421972 0.0406192 0.987176 -2.16943e-18 -0.385983 0.0160208 0.0 -0.468666 0.892892 0.527795 0.0698505 -0.150615 -0.220662 0.0721037 -0.15511 -0.215961 -1.26514 -0.587311 1.11865 1.02434 -1.14109 -0.21875 1.18962 -1.47399 0.0831848 -0.48445 0.865582 -2.16943e-18 -1.15151 -…
918.0 0.149332 0.939545 -0.169445 0.0 0.0 0.169445 0.0 0.0 0.169445 -0.266513 0.0690631 0.307586 0.0 0.0 -0.307586 0.0 0.0 -0.307586 0.133863 0.978512 -2.16943e-18 -0.278688 0.0403585 0.0 0.142781 0.946583 -0.147231 -0.00542221 -0.0159522 0.148197 -0.000175715 -0.0260253 0.152965 0.137958 0.0315197 0.255003 -0.683749 0.504502 -0.292717 -0.499183 0.150111 -0.12355 0.1253186 0.983594 -2.16943e-18 0…
919.0 0.144309 0.940831 -0.163652 0.0 0.0 0.163652 0.0 0.0 0.163652 -0.262096 0.0663005 0.30204 0.0 0.0 -0.30204 0.0 0.0 -0.30204 0.1286117 0.979257 -2.16943e-18 -0.273889 0.0380447 0.0 0.136005 0.94819 -0.140132 -0.00470491 -0.0163557 0.142535 0.00687892 -0.0383375 0.142978 0.122987 -0.00605458 0.224759 -0.606574 0.411412 -0.0128963 -0.213794 -0.34233 0.339705 0.1185629 0.984476 -2.16943e-18 0.0…
920.0 0.0460665 0.959912 -0.0517848 0.0 0.0 0.0517848 0.0 0.0 0.0517848 -0.171629 0.0234688 0.193531 0.0 0.0 -0.193531 0.0 0.0 -0.193531 0.026595600000000004 0.987651 -2.16943e-18 -0.177117 0.00463369 0.0 0.123874 0.949875 -0.137365 0.0085136 -0.019465 0.121783 0.0153905 -0.0326657 0.136278 0.0764175 0.0264833 0.188822 -0.360701 0.151614 -0.123187 -0.303903 0.0425176 -0.0709411 0.1078164 0.985684…
921.0 -0.0236569 0.966679 0.026497 0.0 0.0 -0.026497 0.0 0.0 -0.026497 0.207436 -0.0119649 -0.232135 0.0 0.0 0.232135 0.0 0.0 0.232135 -0.045047000000000004 0.98672 -2.16943e-18 0.212231 0.0110728 0.0 0.166426 0.961515 0.362137 -0.456702 -0.271062 0.331479 -0.451346 -0.280392 0.319663 0.425555 0.103355 0.947164 -1.0394 -0.810806 -0.477182 -0.99676 -0.888279 -0.477828 0.074224284 0.942038 -2.16943…
923.0 0.120857 0.946429 -0.136714 0.0 0.0 0.136714 0.0 0.0 0.136714 -0.0113437 0.00254653 0.0129887 0.0 0.0 -0.0129887 0.0 0.0 -0.0129887 0.1041418 0.982321 -2.16943e-18 -0.0118179 0.00131822 0.0 0.183467 0.935819 -0.186279 -0.0273538 0.00863598 0.184261 -0.0227364 5.45009e-05 0.183963 0.0701368 -0.0066937 -0.0795716 -7.16825e-05 0.010396 -0.0106291 0.0168974 -0.0222461 0.00558073 0.1655309 0.976…
925.0 0.103498 0.950145 -0.11688 0.0 0.0 0.11688 0.0 0.0 0.11688 0.041226 -0.00839958 -0.0470044 0.0 0.0 0.0470044 0.0 0.0 0.0470044 0.0860775 0.984155 -2.16943e-18 0.0428535 -0.00392133 0.0 0.130683 0.950313 -0.123462 -0.0152556 -0.0200195 0.138015 -0.00999166 -0.0305832 0.142475 0.115488 0.0217794 0.298552 -0.629641 0.344764 -0.126284 -0.530944 0.154822 -0.0330033 0.1108941 0.985257 -2.16943e-1…
926.0 0.219271 0.918339 -0.251116 0.0 0.0 0.251116 0.0 0.0 0.251116 -0.320263 0.111573 0.378893 0.0 0.0 -0.378893 0.0 0.0 -0.378893 0.20734200000000003 0.964788 -2.16943e-18 -0.338096 0.0775552 0.0 0.303456 0.905162 -0.173611 -0.221961 0.0705954 0.26547 -0.221919 0.0705161 0.265516 0.81738 0.0292738 1.38987 -2.00815 -0.747895 0.0165285 -2.01029 -0.743788 0.0142029 0.262071 0.951922 -2.16943e-18 0…
928.0 -0.126148 0.966713 0.141064 0.0 0.0 -0.141064 0.0 0.0 -0.141064 0.349168 0.0199068 -0.390728 0.0 0.0 0.390728 0.0 0.0 0.390728 -0.14924900000000002 0.975274 -2.16943e-18 0.352753 0.0593523 0.0 -0.0864916 0.979312 0.18746 -0.0893215 -0.0480726 0.0426396 -0.0899072 -0.0358918 0.0499807 0.532391 0.0886383 0.744481 -0.0391955 -3.44403 1.87675 0.202134 -3.24317 2.57548 -0.123269 0.981687 -2.1694…
929.0 0.0542 0.958762 -0.0609621 0.0 0.0 0.0609621 0.0 0.0 0.0609621 0.00142839 -0.000208691 -0.00161276 0.0 0.0 0.00161276 0.0 0.0 0.00161276 0.034993500000000004 0.987392 -2.16943e-18 0.00147556 -5.2158e-05 0.0 0.122933 0.950235 -0.138706 0.0161042 -0.0259969 0.131038 0.0187588 -0.033261 0.133189 0.0509699 0.0348474 0.0558508 -0.106656 0.0132276 -0.199904 -0.122222 0.0421143 -0.206938 0.1075265…
930.0 -0.0169007 0.966264 0.0189346 0.0 0.0 -0.0189346 0.0 0.0 -0.0189346 0.410189 -0.0267736 -0.459243 0.0 0.0 0.459243 0.0 0.0 0.459243 -0.038132 0.987055 -2.16943e-18 0.42002 0.01873 0.0 0.00890694 0.968683 0.0440589 -0.0801555 -0.00494405 0.0342852 -0.0744672 0.0244244 0.0430463 0.991479 0.160883 1.52512 -3.86835 -0.131283 1.56462 -2.99541 -0.0187515 3.19244 -0.02282279999999999 0.987008 -2.1…
932.0 0.0640862 0.957261 -0.0721338 0.0 0.0 0.0721338 0.0 0.0 0.0721338 0.096121 -0.0151421 -0.108712 0.0 0.0 0.108712 0.0 0.0 0.108712 0.0452125 0.986974 -2.16943e-18 0.0994182 -0.00462676 0.0 0.155613 0.944725 -0.171049 0.000953795 -0.00727267 0.143484 0.00171697 -0.00873914 0.144196 0.121505 0.0423217 0.0224594 -0.172999 0.0696379 -0.299198 -0.127478 -0.0178349 -0.256839 0.1400744 0.983772 -2.…
933.0 0.191613 0.927473 -0.218574 0.0 0.0 0.218574 0.0 0.0 0.218574 -0.538028 0.168017 0.629719 0.0 0.0 -0.629719 0.0 0.0 -0.629719 0.1782 0.970976 -2.16943e-18 -0.565811 0.110546 0.0 -0.478439 0.886595 0.528712 0.0926006 -0.169351 -0.225484 0.0922857 -0.168759 -0.225946 -1.25844 -0.532114 1.54256 0.925914 -1.99972 1.12669 0.953659 -2.05522 1.17354 -0.4923 0.86047 -2.16943e-18 -1.17875 -0.633685 …
934.0 0.114933 0.947737 -0.129937 0.0 0.0 0.129937 0.0 0.0 0.129937 -0.0727513 0.0158147 0.0831768 0.0 0.0 -0.0831768 0.0 0.0 -0.0831768 0.0979733 0.982988 -2.16943e-18 -0.0757346 0.00792846 0.0 0.244409 0.930128 -0.0189715 -0.252275 -0.0494469 0.298761 -0.25088 -0.0522483 0.299944 0.51566 0.0538854 0.752844 -0.975689 -0.756562 -0.0630275 -0.975071 -0.757492 -0.0656128 0.18903999999999999 0.96014…
935.0 0.181586 0.93054 -0.20686 0.0 0.0 0.20686 0.0 0.0 0.20686 -0.156721 0.0469339 0.182774 0.0 0.0 -0.182774 0.0 0.0 -0.182774 0.1676631 0.97297 -2.16943e-18 -0.164589 0.0301596 0.0 0.294021 0.906838 -0.192948 -0.190957 0.0735696 0.266277 -0.191227 0.074092 0.265968 0.76013 0.0312486 1.27839 -1.91682 -0.569278 -0.00882819 -1.91192 -0.578771 -0.00278235 0.25753 0.954347 -2.16943e-18 0.438633 -0.…
936.0 0.13667 0.942728 -0.154858 0.0 0.0 0.154858 0.0 0.0 0.154858 -0.090574 0.0220663 0.10415 0.0 0.0 -0.10415 0.0 0.0 -0.10415 0.120633 0.98033 -2.16943e-18 -0.0945544 0.0122877 0.0 0.274145 0.927195 -0.0359001 -0.265808 -0.0525399 0.287677 -0.265627 -0.0528865 0.287823 0.63866 0.11866 1.0901 -1.11544 -1.35935 -0.294901 -1.15702 -1.27966 -0.330152 0.217416 0.959952 -2.16943e-18 0.411358 0.03223…
937.0 0.0396583 0.960765 -0.0445624 0.0 0.0 0.0445624 0.0 0.0 0.0445624 -0.246346 0.0318749 0.277515 0.0 0.0 -0.277515 0.0 0.0 -0.277515 0.0199852 0.9878 -2.16943e-18 -0.25402 0.00481004 0.0 -0.4678 0.891676 0.527047 0.0792731 -0.166295 -0.228003 0.0772171 -0.162258 -0.228838 -1.23499 -0.528453 1.2976 0.756501 -1.16819 0.277509 0.674859 -1.00063 0.105387 -0.48315400000000003 0.864729 -2.16943e-18…
938.0 0.135435 0.943028 -0.153438 0.0 0.0 0.153438 0.0 0.0 0.153438 -0.0205605 0.00497818 0.0236341 0.0 0.0 -0.0236341 0.0 0.0 -0.0236341 0.119344 0.980497 -2.16943e-18 -0.0214606 0.0027579 0.0 0.162565 0.941485 -0.174013 0.0045463 -0.026286 0.171124 0.00638504 -0.0298103 0.17275 0.0859826 0.0397805 0.0929316 -0.136713 -0.0768089 -0.178056 -0.123531 -0.102015 -0.166975 0.1469801 0.98087 -2.16943e…
939.0 0.034904 0.961367 -0.0392084 0.0 0.0 0.0392084 0.0 0.0 0.0392084 -0.316955 0.0392868 0.356816 0.0 0.0 -0.356816 0.0 0.0 -0.356816 0.015084200000000006 0.987879 -2.16943e-18 -0.326635 0.00443576 0.0 -0.434668 0.909461 0.50452 0.0338773 -0.120613 -0.199059 0.0297222 -0.112401 -0.206061 -1.16127 -0.449544 1.07428 0.161897 0.271596 -0.948329 0.249199 0.0963274 -0.802981 -0.45441800000000004 0.8…
940.0 0.120728 0.946458 -0.136567 0.0 0.0 0.136567 0.0 0.0 0.136567 -0.532089 0.119366 0.60923 0.0 0.0 -0.60923 0.0 0.0 -0.60923 0.1040083 0.982336 -2.16943e-18 -0.554322 0.0617489 0.0 -0.480688 0.88579 0.542544 0.0987458 -0.205332 -0.202914 0.102728 -0.213488 -0.193432 -1.28884 -0.600337 1.55985 0.974157 -1.94548 0.637501 0.933766 -1.86649 0.593546 -0.49457599999999996 0.858396 -2.16943e-18 -1.2…
941.0 0.199231 0.925057 -0.227503 0.0 0.0 0.227503 0.0 0.0 0.227503 -0.501003 0.161378 0.588047 0.0 0.0 -0.588047 0.0 0.0 -0.588047 0.186216 0.969372 -2.16943e-18 -0.527425 0.107944 0.0 -0.473315 0.888619 0.524522 0.0891876 -0.165787 -0.229015 0.0859708 -0.159334 -0.234387 -1.24469 -0.581847 1.41791 0.915411 -1.59732 0.0579829 0.882525 -1.72154 2.51629 -0.48762200000000006 0.86261 -2.16943e-18 -1…
942.0 0.179461 0.931173 -0.204383 0.0 0.0 0.204383 0.0 0.0 0.204383 -0.446003 0.132363 0.51976 0.0 0.0 -0.51976 0.0 0.0 -0.51976 0.16543170000000001 0.973376 -2.16943e-18 -0.468259 0.084606 0.0 -0.45813 0.89657 0.512706 0.073734 -0.151408 -0.219583 0.0694962 -0.143133 -0.226096 -1.21022 -0.441505 1.50799 0.566647 -1.44611 1.02889 0.409918 -1.12801 0.725208 -0.47405800000000003 0.87077 -2.16943e-1…
943.0 0.142953 0.941173 -0.16209 0.0 0.0 0.16209 0.0 0.0 0.16209 0.0106323 -0.0026719 -0.0122478 0.0 0.0 0.0122478 0.0 0.0 0.0122478 0.1271951 0.979453 -2.16943e-18 0.0111087 -0.00152537 0.0 0.172318 0.940529 -0.157685 -0.0317271 -0.0132073 0.178145 -0.0271538 -0.021984 0.182287 0.0756904 -0.00370722 0.0653198 -0.189653 0.0576417 0.0288437 -0.148398 -0.0215453 0.0663436 0.15186480000000002 0.9791…
944.0 0.191325 0.927563 -0.218237 0.0 0.0 0.218237 0.0 0.0 0.218237 -0.419322 0.130792 0.490732 0.0 0.0 -0.490732 0.0 0.0 -0.490732 0.177897 0.971035 -2.16943e-18 -0.440958 0.0859982 0.0 -0.428495 0.910551 0.484063 0.0432912 -0.10924 -0.210217 0.0430359 -0.108929 -0.209801 -1.2213 -0.506594 0.933254 1.01509 -0.890146 -0.470802 1.07379 -1.00547 -0.390433 -0.447188 0.886159 -2.16943e-18 -1.10689 -0…
945.0 0.204269 0.923417 -0.233422 0.0 0.0 0.233422 0.0 0.0 0.233422 -0.122147 0.0401443 0.143645 0.0 0.0 -0.143645 0.0 0.0 -0.143645 0.191521 0.96827 -2.16943e-18 -0.128678 0.02713 0.0 0.222841 0.923604 -0.230004 -0.0337774 0.0177691 0.221346 -0.033441 0.0171221 0.221681 0.235899 -0.041951 0.185126 -0.676476 0.362748 0.0770939 -0.682191 0.373735 0.0717401 0.206175 0.969043 -2.16943e-18 0.152446 -…
946.0 -0.0117039 0.96591 0.0131152 0.0 0.0 -0.0131152 0.0 0.0 -0.0131152 0.184093 -0.0130922 -0.20619 0.0 0.0 0.20619 0.0 0.0 0.20619 -0.03280899999999999 0.987277 -2.16943e-18 0.188625 0.0073118 0.0 0.169388 0.959846 0.318777 -0.414967 -0.266245 0.329428 -0.411619 -0.271948 0.317619 0.385592 0.099587 0.839167 -0.802736 -0.947994 -0.417944 -0.776187 -0.996404 -0.41775 0.08207589 0.94663 -2.16943e…
947.0 0.0777277 0.955004 -0.0875815 0.0 0.0 0.0875815 0.0 0.0 0.0875815 0.191005 -0.0331206 -0.216577 0.0 0.0 0.216577 0.0 0.0 0.216577 0.059334 0.986207 -2.16943e-18 0.197896 -0.0122759 0.0 0.222068 0.942542 0.132096 -0.343254 -0.137001 0.322114 -0.342917 -0.137883 0.322538 0.58506 0.0756322 1.00963 -1.09959 -1.19442 -0.101582 -1.16624 -1.0671 -0.147042 0.1485471 0.955336 -2.16943e-18 0.385189 -…
948.0 0.0568603 0.958369 -0.0639665 0.0 0.0 0.0639665 0.0 0.0 0.0639665 -0.368673 0.0549957 0.416443 0.0 0.0 -0.416443 0.0 0.0 -0.416443 0.0377421 0.987291 -2.16943e-18 -0.380974 0.0146128 0.0 -0.467473 0.893167 0.527734 0.0756167 -0.164374 -0.210952 0.0704683 -0.153958 -0.219838 -1.25192 -0.610396 1.09391 1.07259 -1.14537 -0.542291 1.21836 -1.43556 -0.318796 -0.483231 0.865907 -2.16943e-18 -1.13…
949.0 0.0466846 0.959827 -0.0524818 0.0 0.0 0.0524818 0.0 0.0 0.0524818 -0.0597363 0.00821083 0.0673656 0.0 0.0 -0.0673656 0.0 0.0 -0.0673656 0.0272335 0.987634 -2.16943e-18 -0.061651 0.0016559 0.0 0.182094 0.953269 0.151616 -0.275457 -0.211345 0.302936 -0.275954 -0.210761 0.293469 0.119137 0.011999 0.0377745 -0.0384488 -0.242882 -0.0474396 -0.0256204 -0.266759 -0.0432313 0.1146054 0.962075 -2.16…
950.0 0.0996402 0.950922 -0.112484 0.0 0.0 0.112484 0.0 0.0 0.112484 -0.111412 0.0221899 0.126915 0.0 0.0 -0.126915 0.0 0.0 -0.126915 0.08206869 0.984513 -2.16943e-18 -0.115753 0.0100791 0.0 0.241061 0.933456 0.00894412 -0.257943 -0.087409 0.300614 -0.260338 -0.0831752 0.306735 0.479678 0.0766599 0.73053 -0.775471 -0.988931 -0.142198 -0.769651 -1.00024 -0.133549 0.18271300000000001 0.960374 -2.16…
951.0 0.0632193 0.957397 -0.0711534 0.0 0.0 0.0711534 0.0 0.0 0.0711534 -0.154934 0.0242514 0.175202 0.0 0.0 -0.175202 0.0 0.0 -0.175202 0.044315900000000005 0.987015 -2.16943e-18 -0.160231 0.00729948 0.0 0.128003 0.949172 -0.146727 0.0150877 -0.0233228 0.129544 0.017564 -0.0271968 0.135945 0.0609646 0.0411422 0.0304274 -0.0987556 0.0370601 -0.262141 -0.0699501 -0.0171663 -0.243206 0.1128995 0.98…
952.0 0.140788 0.941714 -0.159597 0.0 0.0 0.159597 0.0 0.0 0.159597 -0.281694 0.070044 0.324295 0.0 0.0 -0.324295 0.0 0.0 -0.324295 0.12493370000000001 0.979761 -2.16943e-18 -0.294232 0.0396551 0.0 0.132295 0.950741 -0.114974 -0.0274646 -0.0146449 0.12756 -0.0218623 -0.0255507 0.133134 0.0892105 0.0233492 0.267839 -0.325078 -0.116119 0.0615138 -0.326433 -0.113313 0.0584328 0.1107921 0.985036 -2.1…
954.0 0.131264 0.944027 -0.148646 0.0 0.0 0.148646 0.0 0.0 0.148646 -0.330605 0.0783721 0.379592 0.0 0.0 -0.379592 0.0 0.0 -0.379592 0.1149913 0.981045 -2.16943e-18 -0.344891 0.0426429 0.0 0.131056 0.94888 -0.148627 0.0141469 -0.0234087 0.135326 0.0162286 -0.0280378 0.137827 0.0588665 0.0425173 0.000564321 -0.0598624 0.0330176 -0.291321 -0.0284196 -0.0268554 -0.265871 0.1158562 0.985677 -2.16943e…
955.0 0.154333 0.938234 -0.175221 0.0 0.0 0.175221 0.0 0.0 0.175221 -0.0372056 0.00987097 0.0430046 0.0 0.0 -0.0430046 0.0 0.0 -0.0430046 0.1390938 0.977739 -2.16943e-18 -0.038931 0.00586759 0.0 0.276307 0.918474 -0.106271 -0.228441 0.0114169 0.280294 -0.228566 0.0116572 0.280172 0.621794 0.0713432 0.928909 -1.26856 -0.7534 -0.208331 -1.2827 -0.726215 -0.221965 0.22911900000000002 0.958044 -2.169…
956.0 0.165264 0.935259 -0.187877 0.0 0.0 0.187877 0.0 0.0 0.187877 -0.386805 0.107881 0.448636 0.0 0.0 -0.448636 0.0 0.0 -0.448636 0.15054030000000002 0.97594 -2.16943e-18 -0.405332 0.0663477 0.0 0.184026 0.93586 -0.184575 -0.0256204 -4.87419e-05 0.189894 -0.0247471 -0.00175292 0.192261 0.0643421 -0.0113745 -0.0988681 0.0440137 -0.026148 0.0295047 0.0466134 -0.030196 0.0257788 0.1658165 0.976866…
957.0 0.197814 0.925512 -0.22584 0.0 0.0 0.22584 0.0 0.0 0.22584 -0.116375 0.0372721 0.136521 0.0 0.0 -0.136521 0.0 0.0 -0.136521 0.184724 0.969676 -2.16943e-18 -0.122488 0.0248565 0.0 0.219397 0.924365 -0.231218 -0.0291571 0.0195672 0.216577 -0.0284654 0.0182347 0.217269 0.236316 -0.0411197 0.188352 -0.552725 0.117005 0.207013 -0.558756 0.128612 0.201205 0.20346000000000003 0.96974 -2.16943e-18 …
958.0 0.186401 0.929083 -0.21248 0.0 0.0 0.21248 0.0 0.0 0.21248 -0.189845 0.0580181 0.221781 0.0 0.0 -0.221781 0.0 0.0 -0.221781 0.17272120000000002 0.972029 -2.16943e-18 -0.199506 0.0377179 0.0 0.195931 0.930703 -0.225042 0.00529248 -0.00316235 0.200102 0.00751843 -0.00744062 0.202188 0.108112 -0.00285143 -0.150296 0.0130496 0.0582022 -0.112919 0.00856683 0.0667844 -0.116742 0.18343900000000002…
959.0 0.0919155 0.952426 -0.103692 0.0 0.0 0.103692 0.0 0.0 0.103692 0.225318 -0.0428206 -0.256234 0.0 0.0 0.256234 0.0 0.0 0.256234 0.07404696000000001 0.985176 -2.16943e-18 0.233868 -0.0182936 0.0 0.242199 0.940631 0.134213 -0.383483 -0.109731 0.316371 -0.378626 -0.118779 0.319356 0.666047 0.105204 1.17471 -1.13134 -1.60528 -0.208075 -1.03722 -1.78285 -0.16472 0.1645294 0.954106 -2.16943e-18 0.…
960.0 0.0940014 0.952027 -0.106065 0.0 0.0 0.106065 0.0 0.0 0.106065 0.0291845 -0.00561814 -0.0332039 0.0 0.0 0.0332039 0.0 0.0 0.0332039 0.07621229 0.985004 -2.16943e-18 0.0302999 -0.00244246 0.0 0.132726 0.949811 -0.136779 -0.00149065 -0.0218086 0.135482 0.00215664 -0.0297516 0.139212 0.105372 0.0313989 0.198631 -0.405281 0.160917 -0.162506 -0.342098 0.0398178 -0.106257 0.1151151 0.985777 -2.16…
961.0 0.0640291 0.95727 -0.0720691 0.0 0.0 0.0720691 0.0 0.0 0.0720691 -0.254302 0.0400436 0.28761 0.0 0.0 -0.28761 0.0 0.0 -0.28761 0.0451534 0.986977 -2.16943e-18 -0.263023 0.0122236 0.0 -0.526052 0.860399 0.603659 0.124788 -0.260647 -0.217734 0.126516 -0.265049 -0.214991 -1.30021 -0.714564 1.69712 1.26622 -2.67653 1.41875 1.12809 -2.39264 1.11319 -0.5371699999999999 0.828594 -2.16943e-18 -1.20…
962.0 0.154912 0.93808 -0.17589 0.0 0.0 0.17589 0.0 0.0 0.17589 0.0948205 -0.0252246 -0.109619 0.0 0.0 0.109619 0.0 0.0 0.109619 0.1396994 0.977648 -2.16943e-18 0.0992255 -0.0150229 0.0 0.262834 0.927184 -0.0594051 -0.229081 -0.0491396 0.283594 -0.2289 -0.0494849 0.283742 0.513558 0.072941 0.800188 -0.914472 -0.931075 -0.134546 -0.899126 -0.960428 -0.122199 0.211717 0.961512 -2.16943e-18 0.33636 …
963.0 -0.0554884 0.967947 0.0620896 0.0 0.0 -0.0620896 0.0 0.0 -0.0620896 0.363168 -0.00799966 -0.405835 0.0 0.0 0.405835 0.0 0.0 0.405835 -0.077551 0.984444 -2.16943e-18 0.370113 0.0325494 0.0 -0.00637583 0.977672 0.128452 -0.130868 -0.05378 0.117213 -0.126674 -0.0302148 0.136943 0.775558 0.0256749 1.30651 -1.62938 -2.78346 1.6383 -0.989643 -2.93186 1.94933 -0.04804499999999999 0.986745 -2.16943…
964.0 0.0662382 0.956919 -0.0745681 0.0 0.0 0.0745681 0.0 0.0 0.0745681 0.0524862 -0.0083992 -0.0593843 0.0 0.0 0.0593843 0.0 0.0 0.0593843 0.047438600000000004 0.986868 -2.16943e-18 0.0543013 -0.00265958 0.0 0.13142 0.949845 -0.128065 -0.0125673 -0.0167059 0.127598 -0.00524056 -0.0307373 0.134253 0.118974 0.0167606 0.306815 -0.593214 0.243539 -0.0355865 -0.503047 0.0703626 0.0474025 0.1123395000…
965.0 0.308911 0.881557 -0.35942 0.0 0.0 0.35942 0.0 0.0 0.35942 -0.285462 0.135624 0.353085 0.0 0.0 -0.353085 0.0 0.0 -0.353085 0.302595 0.937435 -2.16943e-18 -0.305409 0.105905 0.0 0.302706 0.891262 -0.345752 -0.0329293 0.057919 0.282415 -0.0331068 0.0582624 0.282222 -0.262502 0.393895 0.10351 0.161919 0.448435 -2.37761 0.171091 0.43079 -2.3679 0.293455 0.946747 -2.16943e-18 -0.233545 0.367461 …
966.0 0.164721 0.935411 -0.187248 0.0 0.0 0.187248 0.0 0.0 0.187248 0.0503756 -0.0140157 -0.0584179 0.0 0.0 0.0584179 0.0 0.0 0.0584179 0.1499714 0.976033 -2.16943e-18 0.0527847 -0.00860605 0.0 0.279293 0.910875 -0.160919 -0.198648 0.0559538 0.27638 -0.198729 0.0561112 0.276295 0.683973 0.0185184 1.07716 -1.60607 -0.610693 0.116406 -1.58609 -0.649256 0.138452 0.239751 0.95527 -2.16943e-18 0.41201…
967.0 -0.0722879 0.96816 0.0808599 0.0 0.0 -0.0808599 0.0 0.0 -0.0808599 0.434097 -0.00141235 -0.484981 0.0 0.0 0.484981 0.0 0.0 0.484981 -0.094654 0.982778 -2.16943e-18 0.441485 0.0471918 0.0 -0.0461291 0.972934 0.105973 -0.0780746 0.00560743 -0.0188102 -0.0747958 0.0215293 0.000129302 0.989465 0.260452 1.55154 -3.46747 -0.933396 2.16863 -3.06444 -0.0595843 3.88577 -0.078551 0.984495 -2.16943e-1…
968.0 0.139003 0.942156 -0.157541 0.0 0.0 0.157541 0.0 0.0 0.157541 -0.435605 0.107364 0.501227 0.0 0.0 -0.501227 0.0 0.0 -0.501227 0.1230687 0.98001 -2.16943e-18 -0.454887 0.0603558 0.0 -0.487981 0.881161 0.540702 0.101246 -0.184713 -0.232528 0.100943 -0.184057 -0.231425 -1.25938 -0.583979 1.60037 0.810174 -1.7855 0.549107 0.851578 -1.8687 0.623784 -0.501058 0.854325 -2.16943e-18 -1.18363 -0.694…
969.0 0.138443 0.942294 -0.156898 0.0 0.0 0.156898 0.0 0.0 0.156898 -0.348141 0.0855691 0.400523 0.0 0.0 -0.400523 0.0 0.0 -0.400523 0.1224845 0.980087 -2.16943e-18 -0.363525 0.0479954 0.0 0.118457 0.949975 -0.16506 0.0407682 -0.0101222 0.102712 0.045853 -0.0214761 0.11166 0.0109537 0.0588737 -0.0801276 0.100156 0.0205803 -0.450983 0.129313 -0.0353372 -0.424194 0.10796430000000001 0.987672 -2.169…
971.0 0.0782475 0.954913 -0.0881709 0.0 0.0 0.0881709 0.0 0.0 0.0881709 -0.333818 0.0580874 0.378549 0.0 0.0 -0.378549 0.0 0.0 -0.378549 0.059872600000000005 0.986174 -2.16943e-18 -0.345885 0.0216605 0.0 -0.49303 0.880722 0.555837 0.10244 -0.210673 -0.196485 0.105511 -0.216494 -0.187074 -1.28149 -0.598256 1.55808 0.96304 -1.97093 0.936656 0.984983 -2.01909 1.01631 -0.5063259999999999 0.852337 -2.…
972.0 0.127646 0.944877 -0.144494 0.0 0.0 0.144494 0.0 0.0 0.144494 -0.384259 0.0894077 0.440766 0.0 0.0 -0.440766 0.0 0.0 -0.440766 0.1112181 0.981504 -2.16943e-18 -0.400675 0.047852 0.0 -0.461424 0.893603 0.513845 0.0811906 -0.156647 -0.23393 0.074256 -0.141784 -0.243088 -1.22586 -0.498777 1.44328 0.856961 -1.73627 0.808534 0.684576 -1.38625 0.457366 -0.476689 0.868061 -2.16943e-18 -1.15226 -0.…
973.0 0.0965567 0.951531 -0.108973 0.0 0.0 0.108973 0.0 0.0 0.108973 0.0908948 -0.017772 -0.103472 0.0 0.0 0.103472 0.0 0.0 0.103472 0.07886567 0.984786 -2.16943e-18 0.0943996 -0.00788588 0.0 0.231907 0.939697 0.0280306 -0.245218 -0.126034 0.29275 -0.244675 -0.127063 0.293088 0.377193 0.0754205 0.580623 -0.653383 -0.684281 -0.260847 -0.692192 -0.61051 -0.286198 0.1734619 0.963964 -2.16943e-18 0.2…
974.0 0.222568 0.917183 -0.25502 0.0 0.0 0.25502 0.0 0.0 0.25502 -0.316993 0.111823 0.375538 0.0 0.0 -0.375538 0.0 0.0 -0.375538 0.210824 0.963982 -2.16943e-18 -0.334799 0.0781761 0.0 0.286303 0.907275 -0.188015 -0.189714 0.0771406 0.259237 -0.187563 0.0729655 0.261704 0.716063 0.0107323 1.15434 -1.73781 -0.590048 0.152658 -1.638 -0.78271 0.263152 0.24992799999999998 0.954097 -2.16943e-18 0.42522…
975.0 0.170798 0.933697 -0.194302 0.0 0.0 0.194302 0.0 0.0 0.194302 -0.526776 0.150573 0.61209 0.0 0.0 -0.61209 0.0 0.0 -0.61209 0.15634140000000002 0.974971 -2.16943e-18 -0.552417 0.0940714 0.0 -0.454903 0.896426 0.502311 0.0778522 -0.142462 -0.235757 0.0781367 -0.142999 -0.236584 -1.22448 -0.483496 1.40977 0.737682 -1.44566 0.577964 0.736419 -1.44327 0.577596 -0.47020999999999996 0.872071 -2.16…
976.0 -0.0636206 0.96809 0.0711764 0.0 0.0 -0.0711764 0.0 0.0 -0.0711764 0.279009 -0.00360977 -0.311739 0.0 0.0 0.311739 0.0 0.0 0.311739 -0.08583400000000001 0.983677 -2.16943e-18 0.284061 0.0275848 0.0 0.146602 0.965294 0.446607 -0.505169 -0.31851 0.335807 -0.511167 -0.300421 0.335298 0.387216 0.10935 0.897224 -1.13477 -0.440897 -0.612018 -0.957139 -0.77569 -0.556637 0.04828930000000001 0.93279…
977.0 0.181714 0.930502 -0.207008 0.0 0.0 0.207008 0.0 0.0 0.207008 -0.0828735 0.0248318 0.0966543 0.0 0.0 -0.0966543 0.0 0.0 -0.0966543 0.16779650000000002 0.972946 -2.16943e-18 -0.0870355 0.0159619 0.0 0.211599 0.924615 -0.260353 0.00647289 0.0296081 0.196988 0.00761041 0.0273704 0.198441 0.217895 -0.0416072 -0.00590271 -0.37631 0.226725 0.0725957 -0.316255 0.110758 0.135103 0.20200800000000002…
978.0 0.170829 0.933688 -0.194338 0.0 0.0 0.194338 0.0 0.0 0.194338 -0.303105 0.0866512 0.352199 0.0 0.0 -0.352199 0.0 0.0 -0.352199 0.15637410000000002 0.974966 -2.16943e-18 -0.31786 0.0541405 0.0 0.150712 0.944979 -0.156542 -0.00603266 -0.0139816 0.153787 -0.00109554 -0.0234966 0.158517 0.140729 0.028869 0.200859 -0.610687 0.471979 -0.297517 -0.447304 0.157889 -0.144992 0.1335826 0.982872 -2.16…
979.0 0.192418 0.927221 -0.219516 0.0 0.0 0.219516 0.0 0.0 0.219516 -0.313383 0.0981885 0.366898 0.0 0.0 -0.366898 0.0 0.0 -0.366898 0.17904599999999998 0.97081 -2.16943e-18 -0.329602 0.0647185 0.0 0.181741 0.937168 -0.191346 -0.0110578 -0.00607458 0.182558 -0.0088036 -0.0104275 0.184797 0.0778156 0.0263517 -0.105043 0.0894787 -0.0863153 -0.200935 0.102031 -0.110527 -0.188902 0.1655469 0.978428 -…
980.0 0.177538 0.931742 -0.202142 0.0 0.0 0.202142 0.0 0.0 0.202142 -0.354843 0.104444 0.413251 0.0 0.0 -0.413251 0.0 0.0 -0.413251 0.1634122 0.973739 -2.16943e-18 -0.372453 0.066434 0.0 0.131548 0.94945 -0.140893 0.00317843 -0.0202212 0.134724 0.00673843 -0.0277142 0.138118 0.104079 0.034862 0.166574 -0.407043 0.239087 -0.239043 -0.299984 0.0336804 -0.142418 0.1147676 0.985709 -2.16943e-18 0.055…
981.0 0.0518203 0.959106 -0.0582758 0.0 0.0 0.0582758 0.0 0.0 0.0582758 -0.106631 0.0152866 0.120348 0.0 0.0 -0.120348 0.0 0.0 -0.120348 0.032535600000000005 0.987476 -2.16943e-18 -0.11012 0.00359634 0.0 0.129341 0.950334 -0.128617 -0.0083154 -0.017962 0.133064 -0.00229529 -0.0304084 0.13905 0.124931 0.0305121 0.309793 -0.683943 0.413562 -0.203861 -0.527353 0.113193 -0.062477 0.1107458 0.985625 -…
982.0 0.168662 0.934304 -0.191821 0.0 0.0 0.191821 0.0 0.0 0.191821 -0.368 0.104202 0.427299 0.0 0.0 -0.427299 0.0 0.0 -0.427299 0.1541019 0.97535 -2.16943e-18 -0.385802 0.064714 0.0 0.141901 0.94796 -0.15026 -0.000375443 -0.0163722 0.139212 0.000993707 -0.0198778 0.140988 0.101325 0.0380406 0.0747142 -0.158184 -0.0318433 -0.191203 -0.134113 -0.0778333 -0.170621 0.1250612 0.985154 -2.16943e-18 0.…
983.0 0.280117 0.894619 -0.324094 0.0 0.0 0.324094 0.0 0.0 0.324094 -0.170446 0.073718 0.207471 0.0 0.0 -0.207471 0.0 0.0 -0.207471 0.271859 0.947489 -2.16943e-18 -0.181542 0.0558525 0.0 0.269801 0.907587 -0.318804 0.0176479 -0.00953342 0.258724 0.0176918 -0.00961688 0.258767 -0.188783 0.199768 -0.0981038 1.10742 -1.30353 -0.537205 1.12301 -1.33347 -0.522768 0.263144 0.959235 -2.16943e-18 -0.0875…
984.0 0.124135 0.945686 -0.140469 0.0 0.0 0.140469 0.0 0.0 0.140469 0.0127586 -0.00291452 -0.0146213 0.0 0.0 0.0146213 0.0 0.0 0.0146213 0.1075576 0.981934 -2.16943e-18 0.0132976 -0.00153384 0.0 0.139453 0.946892 -0.153129 0.00466287 -0.0175127 0.14529 0.0057225 -0.0205339 0.146349 0.072773 0.0427865 -0.0407326 -0.0273511 0.0290861 -0.317142 0.00408379 -0.0315397 -0.286476 0.1233408 0.984277 -2.1…
985.0 0.157297 0.937442 -0.178648 0.0 0.0 0.178648 0.0 0.0 0.178648 -0.0646069 0.017378 0.0747451 0.0 0.0 -0.0747451 0.0 0.0 -0.0747451 0.1421955 0.977267 -2.16943e-18 -0.0676297 0.0104301 0.0 0.270511 0.91515 -0.135474 -0.202971 0.0330119 0.282286 -0.203328 0.0336995 0.281917 0.609073 0.0251105 0.876767 -1.34762 -0.522671 0.0110449 -1.35751 -0.503639 0.00126293 0.228508 0.956984 -2.16943e-18 0.3…
986.0 0.148921 0.939651 -0.168971 0.0 0.0 0.168971 0.0 0.0 0.168971 -0.435226 0.112562 0.502238 0.0 0.0 -0.502238 0.0 0.0 -0.502238 0.1334332 0.978575 -2.16943e-18 -0.455084 0.0656829 0.0 -0.505342 0.873398 0.570646 0.112606 -0.227029 -0.205076 0.111337 -0.224537 -0.207434 -1.28473 -0.614071 1.74527 0.891015 -2.21348 1.23867 1.00747 -2.44928 1.46782 -0.5177309999999999 0.844074 -2.16943e-18 -1.20…
988.0 0.210904 0.921208 -0.241235 0.0 0.0 0.241235 0.0 0.0 0.241235 -0.339049 0.114373 0.399761 0.0 0.0 -0.399761 0.0 0.0 -0.399761 0.198515 0.966767 -2.16943e-18 -0.357508 0.0782979 0.0 0.18131 0.937452 -0.174596 -0.0262773 -0.0112005 0.192383 -0.0209165 -0.0215219 0.188824 0.117683 -0.000334163 0.0868878 -0.437225 0.402817 -0.166268 -0.425367 0.378534 -0.143422 0.16234510000000002 0.977559 -2.1…
989.0 0.299598 0.885916 -0.347931 0.0 0.0 0.347931 0.0 0.0 0.347931 -0.0168544 0.00777153 0.0207353 0.0 0.0 -0.0207353 0.0 0.0 -0.0207353 0.292639 0.940823 -2.16943e-18 -0.0180057 0.00601294 0.0 0.30264 0.890952 -0.343348 -0.0311173 0.049163 0.290512 -0.0309571 0.0488545 0.290683 0.0435273 0.253169 -0.0833058 -0.0170931 0.392305 -1.87124 -0.0145921 0.387428 -1.86835 0.293191 0.946246 -2.16943e-18…
991.0 0.141195 0.941613 -0.160065 0.0 0.0 0.160065 0.0 0.0 0.160065 -0.180837 0.0450555 0.208209 0.0 0.0 -0.208209 0.0 0.0 -0.208209 0.1253588 0.979703 -2.16943e-18 -0.188896 0.0255485 0.0 0.162646 0.941632 -0.192987 0.0183687 -0.0126779 0.154382 0.0178675 -0.0117214 0.153968 0.107084 0.0545481 -0.0684839 -0.101329 0.170378 -0.48271 -0.0657674 0.102101 -0.450243 0.1500606 0.982323 -2.16943e-18 0.…
992.0 -0.0169063 0.966264 0.0189409 0.0 0.0 -0.0189409 0.0 0.0 -0.0189409 -0.320524 0.020919 0.358855 0.0 0.0 -0.358855 0.0 0.0 -0.358855 -0.03813799999999999 0.987055 -2.16943e-18 -0.328206 -0.0146378 0.0 -0.311466 0.951745 0.405931 -0.0282079 -0.0949206 -0.105914 -0.022998 -0.104221 -0.091997 -0.90459 -0.161445 0.765473 -0.323194 0.999194 -0.472249 -0.282157 0.9225 -0.449048 -0.3399770000000000…
995.0 0.165445 0.935209 -0.188087 0.0 0.0 0.188087 0.0 0.0 0.188087 -0.0601266 0.0167831 0.0697419 0.0 0.0 -0.0697419 0.0 0.0 -0.0697419 0.1507301 0.975909 -2.16943e-18 -0.0630081 0.0103272 0.0 0.294753 0.908963 -0.15959 -0.221906 0.0634243 0.27129 -0.221226 0.0621061 0.272087 0.763932 0.0612632 1.2636 -1.80698 -0.726755 -0.155081 -1.80648 -0.72766 -0.15586 0.252501 0.954151 -2.16943e-18 0.454091…
996.0 0.0142712 0.963682 -0.0160121 0.0 0.0 0.0160121 0.0 0.0 0.0160121 0.225238 -0.0226278 -0.252905 0.0 0.0 0.252905 0.0 0.0 0.252905 -0.006151400000000001 0.987921 -2.16943e-18 0.231524 0.00222661 0.0 0.196954 0.955401 0.297911 -0.452155 -0.215173 0.330484 -0.451368 -0.216266 0.326944 0.565814 0.10008 1.14255 -1.21605 -1.18059 -0.382454 -1.13632 -1.33023 -0.352174 0.1062025 0.945959 -2.16943e-…
997.0 0.141483 0.941541 -0.160396 0.0 0.0 0.160396 0.0 0.0 0.160396 -0.104308 0.0260249 0.120106 0.0 0.0 -0.120106 0.0 0.0 -0.120106 0.12565890000000002 0.979663 -2.16943e-18 -0.10896 0.0147738 0.0 0.290311 0.917058 -0.0928467 -0.260714 0.0140001 0.282298 -0.259696 0.0120431 0.283286 0.722465 0.0977106 1.20478 -1.47864 -1.10498 -0.246746 -1.49507 -1.07322 -0.265813 0.23862899999999998 0.956302 -2…
998.0 0.0265687 0.96236 -0.0298302 0.0 0.0 0.0298302 0.0 0.0 0.0298302 0.0706235 -0.00808211 -0.0794164 0.0 0.0 0.0794164 0.0 0.0 0.0794164 0.006498900000000002 0.987956 -2.16943e-18 0.0727051 -0.00030545 0.0 0.171938 0.954434 0.159684 -0.27469 -0.20808 0.301092 -0.27545 -0.20676 0.300913 0.0455828 0.0190883 -0.158812 0.0131543 0.232828 -0.239997 0.0146385 0.230182 -0.240495 0.104597 0.962051 -2.…
999.0 0.162412 0.93605 -0.18457 0.0 0.0 0.18457 0.0 0.0 0.18457 -0.434131 0.119534 0.503066 0.0 0.0 -0.503066 0.0 0.0 -0.503066 0.1475518 0.976424 -2.16943e-18 -0.454752 0.0728938 0.0 -0.450477 0.899116 0.501311 0.0697266 -0.136662 -0.233646 0.0684122 -0.133867 -0.229777 -1.19245 -0.421673 1.48112 0.395153 -1.09954 0.734588 0.297135 -0.901341 0.555841 -0.46659 0.874368 -2.16943e-18 -1.1488 -0.548…
1000.0 0.0623298 0.957536 -0.0701475 0.0 0.0 0.0701475 0.0 0.0 0.0701475 0.0968797 -0.0150644 -0.109536 0.0 0.0 0.109536 0.0 0.0 0.109536 0.043396000000000004 0.987057 -2.16943e-18 0.100181 -0.00446285 0.0 0.154632 0.944913 -0.169192 0.000351261 -0.00773533 0.143442 0.00131892 -0.00959448 0.144342 0.115413 0.0442412 0.0131204 -0.126749 0.0158104 -0.290585 -0.0925282 -0.0499459 -0.25883 0.1389304 …
1001.0 -0.067991 0.968135 0.0760594 0.0 0.0 -0.0760594 0.0 0.0 -0.0760594 0.46966 -0.00378277 -0.524726 0.0 0.0 0.524726 0.0 0.0 0.524726 -0.09028299999999999 0.983234 -2.16943e-18 0.477906 0.0487657 0.0 -0.0403844 0.972573 0.100825 -0.0794376 -0.0102492 -0.0141092 -0.0717383 0.0137622 0.00186639 1.07409 0.263226 1.65644 -4.13366 -0.0962761 1.73547 -3.25457 -0.105263 4.00544 -0.073066 0.98466 -2.…
1002.0 0.0599379 0.957904 -0.0674437 0.0 0.0 0.0674437 0.0 0.0 0.0674437 -0.0642538 0.00981338 0.0726175 0.0 0.0 -0.0726175 0.0 0.0 -0.0726175 0.040923 0.987164 -2.16943e-18 -0.0664233 0.00277909 0.0 0.261793 0.930568 -0.0156624 -0.261886 -0.0743116 0.284143 -0.26383 -0.0704815 0.293697 0.559408 0.0868286 0.918141 -0.780957 -1.51243 -0.0372511 -0.893107 -1.29981 -0.11062 0.204108 0.960734 -2.1694…
1003.0 -0.0633068 0.968085 0.0708259 0.0 0.0 -0.0708259 0.0 0.0 -0.0708259 0.346156 -0.00459986 -0.386764 0.0 0.0 0.386764 0.0 0.0 0.386764 -0.085515 0.983708 -2.16943e-18 0.352437 0.0341001 0.0 -0.0178289 0.977529 0.1304 -0.116824 -0.049332 0.101709 -0.116601 -0.0224256 0.105743 0.699266 0.0306543 1.14417 -1.18722 -2.89737 1.55091 -0.701769 -2.5394 1.33902 -0.057679999999999995 0.986341 -2.16943…
1004.0 0.150859 0.939148 -0.171207 0.0 0.0 0.171207 0.0 0.0 0.171207 -0.347451 0.0906907 0.401182 0.0 0.0 -0.401182 0.0 0.0 -0.401182 0.1354593 0.97828 -2.16943e-18 -0.363398 0.0532796 0.0 0.13432 0.950164 -0.129727 -0.0121106 -0.0180076 0.135255 -0.00718866 -0.0287301 0.140156 0.124378 0.0256118 0.281297 -0.608154 0.326207 -0.155008 -0.504677 0.127434 -0.059553 0.11521600000000001 0.985636 -2.16…
1005.0 0.0121948 0.963888 -0.0136809 0.0 0.0 0.0136809 0.0 0.0 0.0136809 -0.0949493 0.00931522 0.106588 0.0 0.0 -0.106588 0.0 0.0 -0.106588 -0.00828559999999999 0.987898 -2.16943e-18 -0.0975742 -0.00116588 0.0 0.12952 0.949891 -0.130271 -0.00527229 -0.02085 0.137456 -0.000935833 -0.0293196 0.141361 0.110153 0.0298482 0.23686 -0.509615 0.266654 -0.177506 -0.403017 0.0621674 -0.0815645 0.1112458 0.…
1006.0 0.141755 0.941473 -0.16071 0.0 0.0 0.16071 0.0 0.0 0.16071 -0.133566 0.0333695 0.153808 0.0 0.0 -0.153808 0.0 0.0 -0.153808 0.1259437 0.979624 -2.16943e-18 -0.139529 0.0189632 0.0 0.282372 0.911736 -0.14864 -0.217495 0.0601018 0.274908 -0.216707 0.0585813 0.27577 0.671231 0.0381466 1.0351 -1.4984 -0.678512 0.00368773 -1.47255 -0.728359 0.0308796 0.24007699999999998 0.955476 -2.16943e-18 0.…
1007.0 0.221356 0.91761 -0.253584 0.0 0.0 0.253584 0.0 0.0 0.253584 -0.358955 0.126047 0.425035 0.0 0.0 -0.425035 0.0 0.0 -0.425035 0.20954299999999998 0.96428 -2.16943e-18 -0.379054 0.0879356 0.0 0.179124 0.938084 -0.175236 -0.0263658 -0.00409308 0.183575 -0.0261284 -0.00454848 0.183792 0.164617 -0.0149342 0.12301 -0.369676 0.0785263 0.104788 -0.409627 0.155315 0.0673674 0.16026669999999998 0.97…
1009.0 0.0371185 0.961089 -0.0417017 0.0 0.0 0.0417017 0.0 0.0 0.0417017 0.145658 -0.0184233 -0.164027 0.0 0.0 0.164027 0.0 0.0 0.164027 0.017366700000000006 0.987846 -2.16943e-18 0.150148 -0.00241349 0.0 0.194878 0.951586 0.199545 -0.34494 -0.209577 0.321454 -0.344559 -0.210417 0.322135 0.416508 0.0975127 0.791829 -0.874101 -0.783274 -0.386757 -0.863854 -0.802389 -0.383413 0.11806630000000001 0.…
1010.0 0.209509 0.921677 -0.239591 0.0 0.0 0.239591 0.0 0.0 0.239591 -0.1787 0.0599549 0.210583 0.0 0.0 -0.210583 0.0 0.0 -0.210583 0.197044 0.967088 -2.16943e-18 -0.188393 0.0409354 0.0 0.224497 0.918007 -0.295711 0.0113357 0.0600317 0.200996 0.0132172 0.0563918 0.203078 0.224568 -0.0659486 -0.110358 -0.310745 0.282485 0.109315 -0.330454 0.320532 0.0890583 0.21836100000000003 0.967341 -2.16943e-…
1011.0 -0.11523 0.967269 0.12885 0.0 0.0 -0.12885 0.0 0.0 -0.12885 0.5013 0.0224413 -0.560619 0.0 0.0 0.560619 0.0 0.0 0.560619 -0.13821099999999997 0.977062 -2.16943e-18 0.507136 0.0789709 0.0 -0.0870931 0.973467 0.152822 -0.076462 -0.00241533 -0.0683537 -0.0722249 0.0139115 -0.0448791 1.07171 0.332307 1.64036 -3.67578 -0.952269 2.47569 -3.261 -0.0950201 4.12617 -0.119968 0.97983 -2.16943e-18 0.…
1012.0 0.0398838 0.960735 -0.0448165 0.0 0.0 0.0448165 0.0 0.0 0.0448165 0.0441912 -0.00572935 -0.0497841 0.0 0.0 0.0497841 0.0 0.0 0.0497841 0.0202178 0.987795 -2.16943e-18 0.045569 -0.000874461 0.0 0.142612 0.947872 -0.151075 -0.00116444 -0.01538 0.139075 0.00158149 -0.0205872 0.141389 0.112032 0.0337482 0.110851 -0.259678 0.0582093 -0.185113 -0.210262 -0.0367458 -0.139565 0.1257952 0.985143 -2…
1013.0 0.0855409 0.953613 -0.0964477 0.0 0.0 0.0964477 0.0 0.0 0.0964477 -0.0631232 0.0115231 0.0716874 0.0 0.0 -0.0716874 0.0 0.0 -0.0716874 0.0674331 0.985669 -2.16943e-18 -0.0654654 0.00464394 0.0 0.253809 0.932507 -0.000110482 -0.264842 -0.0816871 0.296798 -0.262902 -0.086195 0.288695 0.525314 0.0739087 0.853773 -0.789532 -1.31058 -0.0180774 -0.767055 -1.35161 -0.0159719 0.19514 0.96076 -2.16…
1014.0 0.0739752 0.955646 -0.0833282 0.0 0.0 0.0833282 0.0 0.0 0.0833282 0.0363082 -0.00613696 -0.0411393 0.0 0.0 0.0411393 0.0 0.0 0.0411393 0.055447 0.98644 -2.16943e-18 0.0376004 -0.00217192 0.0 0.130897 0.95021 -0.12583 -0.0113082 -0.0202519 0.137582 -0.00537312 -0.0321339 0.133621 0.111616 0.0229272 0.272388 -0.600911 0.355208 -0.153659 -0.461991 0.0876358 -0.0214019 0.1117255 0.985296 -2.16…
1016.0 -0.0497435 0.967802 0.0556693 0.0 0.0 -0.0556693 0.0 0.0 -0.0556693 0.0118606 -0.000337455 -0.0132561 0.0 0.0 0.0132561 0.0 0.0 0.0132561 -0.071694 0.98494 -2.16943e-18 0.0120959 0.00098555 0.0 -0.48697 0.882965 0.557312 0.0774115 -0.177613 -0.240467 0.0788236 -0.180649 -0.237137 -1.25273 -0.568449 1.27458 0.880966 -1.29733 0.459808 0.839994 -1.21466 0.387586 -0.5019629999999999 0.85297 -2…
1017.0 0.0754948 0.955388 -0.0850503 0.0 0.0 0.0850503 0.0 0.0 0.0850503 0.0962398 -0.0164374 -0.109077 0.0 0.0 0.109077 0.0 0.0 0.109077 0.0570209 0.986348 -2.16943e-18 0.0996841 -0.00593034 0.0 0.220233 0.939336 0.0299793 -0.23869 -0.118841 0.301312 -0.237416 -0.121262 0.302131 0.332767 0.0690499 0.450188 -0.519712 -0.586915 -0.241817 -0.505648 -0.613436 -0.23473 0.16287410000000002 0.963095 -2…
1018.0 0.197167 0.925719 -0.225081 0.0 0.0 0.225081 0.0 0.0 0.225081 -0.0692332 0.0221158 0.0811986 0.0 0.0 -0.0811986 0.0 0.0 -0.0811986 0.184043 0.969814 -2.16943e-18 -0.0728637 0.0147287 0.0 0.218832 0.923409 -0.246162 -0.00344851 0.00204498 0.222988 -0.00321067 0.00158856 0.223216 0.16181 -0.0195001 -0.115017 -0.391502 0.630418 -0.310377 -0.388751 0.625099 -0.307376 0.206287 0.969443 -2.16943…
1019.0 0.178949 0.931325 -0.203785 0.0 0.0 0.203785 0.0 0.0 0.203785 -0.122828 0.0363726 0.143115 0.0 0.0 -0.143115 0.0 0.0 -0.143115 0.16489330000000002 0.973473 -2.16943e-18 -0.128949 0.0232191 0.0 0.287247 0.911196 -0.175151 -0.18744 0.04803 0.267291 -0.187144 0.0474587 0.267605 0.65125 0.0226907 1.01273 -1.58776 -0.423387 -0.048231 -1.55672 -0.483275 -0.0151951 0.24948700000000001 0.956762 -2…
1020.0 0.0104791 0.964054 -0.011755 0.0 0.0 0.011755 0.0 0.0 0.011755 0.129092 -0.0124139 -0.144889 0.0 0.0 0.144889 0.0 0.0 0.144889 -0.010048500000000002 0.987876 -2.16943e-18 0.132633 0.00184026 0.0 0.173198 0.958175 0.229116 -0.322334 -0.261743 0.307864 -0.32352 -0.259927 0.308237 0.160549 0.0662245 0.236425 -0.067426 -0.625988 -0.312812 -0.190919 -0.396508 -0.345568 0.09744520000000001 0.957…
1021.0 0.229764 0.91461 -0.263558 0.0 0.0 0.263558 0.0 0.0 0.263558 -0.236818 0.0858208 0.281413 0.0 0.0 -0.281413 0.0 0.0 -0.281413 0.21842699999999998 0.962172 -2.16943e-18 -0.250376 0.0607218 0.0 0.303802 0.900486 -0.227706 -0.183758 0.106007 0.260962 -0.183541 0.105593 0.261172 0.805707 0.0206565 1.29102 -2.05728 -0.424468 -0.0882456 -2.05987 -0.419289 -0.0925987 0.271077 0.951182 -2.16943e-1…
1022.0 0.149406 0.939526 -0.16953 0.0 0.0 0.16953 0.0 0.0 0.16953 0.0123375 -0.00319822 -0.0142392 0.0 0.0 0.0142392 0.0 0.0 0.0142392 0.1339403 0.978501 -2.16943e-18 0.0129013 -0.00186943 0.0 0.182026 0.936937 -0.184724 -0.0212722 -0.000636313 0.180073 -0.019897 -0.00327631 0.181344 0.142134 0.0047148 0.128357 -0.350976 0.101592 -0.0321778 -0.339938 0.0803599 -0.0215671 0.1643829 0.977817 -2.169…
1023.0 0.0984118 0.951166 -0.111085 0.0 0.0 0.111085 0.0 0.0 0.111085 -0.170811 0.0337721 0.194527 0.0 0.0 -0.194527 0.0 0.0 -0.194527 0.08079247 0.984623 -2.16943e-18 -0.177439 0.0152003 0.0 0.161483 0.941917 -0.167102 -0.0176899 0.00296377 0.159701 -0.0158397 -0.00157763 0.16236 0.145212 -0.00456209 0.0760922 -0.297243 0.0900222 0.0277368 -0.338926 0.170328 -0.0124973 0.1437226 0.981006 -2.1694…
1024.0 -0.0673221 0.96813 0.075312 0.0 0.0 -0.075312 0.0 0.0 -0.075312 0.301243 -0.00265145 -0.336565 0.0 0.0 0.336565 0.0 0.0 0.336565 -0.089602 0.983304 -2.16943e-18 0.306557 0.0310497 0.0 -0.0319308 0.975748 0.113236 -0.0756913 -0.0490608 0.0832625 -0.0753902 -0.0310747 0.0870342 0.514016 0.00568807 0.68933 -0.342575 -2.83771 1.08191 0.0247247 -2.53558 0.978502 -0.06624399999999998 0.986596 -2…
1025.0 0.0120336 0.963904 -0.0135 0.0 0.0 0.0135 0.0 0.0 0.0135 0.0329285 -0.00322451 -0.036964 0.0 0.0 0.036964 0.0 0.0 0.036964 -0.008451199999999992 0.987896 -2.16943e-18 0.0338381 0.000410444 0.0 0.233845 0.937201 0.0218641 -0.251729 -0.10759 0.300054 -0.250614 -0.110941 0.301142 0.440443 0.0869132 0.689425 -0.702598 -0.944831 -0.223652 -0.720785 -0.908955 -0.242349 0.175354 0.962345 -2.16943…
1026.0 0.104238 0.949994 -0.117725 0.0 0.0 0.117725 0.0 0.0 0.117725 0.153382 -0.0313858 -0.174911 0.0 0.0 0.174911 0.0 0.0 0.174911 0.08684750000000001 0.984084 -2.16943e-18 0.159453 -0.0147266 0.0 0.243978 0.939496 0.0831499 -0.317819 -0.129884 0.306853 -0.31931 -0.127029 0.305775 0.579393 0.134697 1.05477 -0.902473 -1.56245 -0.392227 -1.01081 -1.35716 -0.455309 0.1747228 0.958542 -2.16943e-18 …
1027.0 -0.0636351 0.96809 0.0711926 0.0 0.0 -0.0711926 0.0 0.0 -0.0711926 0.0962676 -0.00124393 -0.10756 0.0 0.0 0.10756 0.0 0.0 0.10756 -0.085849 0.983676 -2.16943e-18 0.0980103 0.00951928 0.0 -0.491108 0.879854 0.553383 0.0921437 -0.186007 -0.243931 0.0977935 -0.196911 -0.232109 -1.27207 -0.592671 1.35195 1.09026 -1.80539 0.823271 0.921815 -1.47059 0.553848 -0.504745 0.851275 -2.16943e-18 -1.17…
1028.0 0.153918 0.938344 -0.174741 0.0 0.0 0.174741 0.0 0.0 0.174741 -0.0705584 0.0186835 0.0815455 0.0 0.0 -0.0815455 0.0 0.0 -0.0815455 0.13865919999999998 0.977805 -2.16943e-18 -0.0738265 0.0110907 0.0 0.280155 0.916223 -0.114182 -0.23258 0.0256686 0.280597 -0.232208 0.024953 0.280973 0.657697 0.0679913 1.01971 -1.36889 -0.83242 -0.138136 -1.37772 -0.815388 -0.147822 0.233275 0.956803 -2.16943…
1029.0 0.126194 0.945213 -0.142829 0.0 0.0 0.142829 0.0 0.0 0.142829 -0.00580193 0.00133979 0.00665257 0.0 0.0 -0.00665257 0.0 0.0 -0.00665257 0.1097042 0.981683 -2.16943e-18 -0.00604865 0.000712167 0.0 0.265789 0.924936 -0.0562324 -0.254495 -0.0202384 0.28668 -0.252824 -0.0239272 0.288304 0.584038 0.0846799 0.902384 -1.03829 -1.04781 -0.155787 -1.06644 -0.993214 -0.187058 0.21235900000000002 0.9…
1030.0 -0.0618712 0.968065 0.0692218 0.0 0.0 -0.0692218 0.0 0.0 -0.0692218 -0.0559173 0.000832765 0.0624783 0.0 0.0 -0.0624783 0.0 0.0 -0.0624783 -0.084053 0.983849 -2.16943e-18 -0.0569419 -0.00541724 0.0 -0.462586 0.89436 0.518654 0.0674229 -0.140365 -0.239612 0.0676272 -0.140929 -0.239125 -1.17615 -0.449697 1.28414 0.495645 -1.05154 3.08432 0.483646 -0.850847 0.476503 -0.47861000000000004 0.867…
1031.0 0.26138 0.902471 -0.301396 0.0 0.0 0.301396 0.0 0.0 0.301396 -0.268362 0.108906 0.323565 0.0 0.0 -0.323565 0.0 0.0 -0.323565 0.25193 0.953373 -2.16943e-18 -0.285031 0.0806574 0.0 0.241106 0.916621 -0.264474 -0.00656924 -0.00743944 0.248276 -0.00637039 -0.00782045 0.248461 -0.108678 0.0855635 0.526801 -0.558906 0.283569 -0.340809 -0.563814 0.292984 -0.345213 0.228692 0.964493 -2.16943e-18 -…
1032.0 0.0325419 0.961656 -0.0365497 0.0 0.0 0.0365497 0.0 0.0 0.0365497 0.0430098 -0.00521504 -0.048403 0.0 0.0 0.048403 0.0 0.0 0.048403 0.012650400000000006 0.987909 -2.16943e-18 0.0443104 -0.00048392 0.0 0.132094 0.949331 -0.138808 -0.00113536 -0.017329 0.135388 0.0101238 -0.037761 0.135246 0.114343 -0.00451507 0.225166 -0.581136 0.381631 -0.00571557 -0.184165 -0.37995 0.349342 0.1150446 0.98…
1033.0 0.0475805 0.959703 -0.0534923 0.0 0.0 0.0534923 0.0 0.0 0.0534923 -0.102087 0.0141371 0.115141 0.0 0.0 -0.115141 0.0 0.0 -0.115141 0.028158300000000004 0.987608 -2.16943e-18 -0.105371 0.00293673 0.0 0.2141 0.944184 0.0711899 -0.256793 -0.153519 0.298362 -0.256912 -0.153923 0.292112 0.315989 0.0627007 0.446191 -0.55513 -0.479859 -0.254049 -0.453174 -0.672193 -0.200289 0.1522173 0.963227 -2.…
1034.0 -0.0875808 0.968079 0.0979458 0.0 0.0 -0.0979458 0.0 0.0 -0.0979458 0.31132 0.00430657 -0.347844 0.0 0.0 0.347844 0.0 0.0 0.347844 -0.110192 0.980983 -2.16943e-18 0.316023 0.0392525 0.0 0.13565 0.968001 0.494847 -0.533506 -0.334521 0.318558 -0.529054 -0.341337 0.330957 0.250773 0.0722977 0.538019 -0.723198 -0.217079 -0.421506 -0.285979 -1.01975 -0.387617 0.035048600000000006 0.927722 -2.16…
1035.0 0.167242 0.934705 -0.190172 0.0 0.0 0.190172 0.0 0.0 0.190172 -0.169113 0.0475847 0.196272 0.0 0.0 -0.196272 0.0 0.0 -0.196272 0.1526135 0.975598 -2.16943e-18 -0.17726 0.0294332 0.0 0.185074 0.93465 -0.222358 0.0170668 -0.0038029 0.177769 0.0163653 -0.00251882 0.177537 0.126927 0.0337819 -0.0918508 -0.22335 0.389542 -0.482377 -0.176613 0.299228 -0.435722 0.1738822 0.977953 -2.16943e-18 0.1…
1036.0 0.0810252 0.954426 -0.0913218 0.0 0.0 0.0913218 0.0 0.0 0.0913218 0.175334 -0.0310793 -0.198939 0.0 0.0 0.198939 0.0 0.0 0.198939 0.06275120000000001 0.985989 -2.16943e-18 0.181736 -0.0119559 0.0 0.234396 0.944849 0.143616 -0.352635 -0.166174 0.311663 -0.356836 -0.158339 0.309949 0.590648 0.140133 1.12469 -1.01821 -1.50427 -0.513741 -1.0918 -1.36775 -0.532628 0.1583496 0.956502 -2.16943e-1…
1037.0 0.024671 0.962575 -0.0276964 0.0 0.0 0.0276964 0.0 0.0 0.0276964 -0.0164901 0.00185147 0.0185386 0.0 0.0 -0.0185386 0.0 0.0 -0.0185386 0.004545400000000005 0.987962 -2.16943e-18 -0.0169721 3.50888e-05 0.0 0.287751 0.91608 -0.104427 -0.252628 0.0255793 0.280141 -0.249398 0.0185404 0.283195 0.711152 0.0877574 1.16618 -1.48014 -1.01109 -0.204208 -1.53592 -0.902625 -0.27216 0.23800700000000002…
1038.0 0.116056 0.947493 -0.131221 0.0 0.0 0.131221 0.0 0.0 0.131221 -0.386946 0.084635 0.442521 0.0 0.0 -0.442521 0.0 0.0 -0.442521 0.0991425 0.982865 -2.16943e-18 -0.402872 0.0426988 0.0 -0.474379 0.888989 0.529479 0.091871 -0.181136 -0.210967 0.087395 -0.171993 -0.218747 -1.25685 -0.564398 1.45528 0.996948 -1.8784 0.650611 0.747398 -1.37022 0.140482 -0.488783 0.862477 -2.16943e-18 -1.17333 -0.…
1040.0 0.135579 0.942993 -0.153604 0.0 0.0 0.153604 0.0 0.0 0.153604 -0.0895291 0.0216928 0.102917 0.0 0.0 -0.102917 0.0 0.0 -0.102917 0.1194944 0.980477 -2.16943e-18 -0.0934502 0.012025 0.0 0.257432 0.926377 -0.0505423 -0.242822 -0.0317079 0.29136 -0.241359 -0.0345109 0.292627 0.538837 0.0664406 0.787137 -0.933484 -0.937191 -0.0791923 -0.920918 -0.961082 -0.0717226 0.20490599999999998 0.959946 -…
1041.0 -0.0229228 0.966637 0.0256754 0.0 0.0 -0.0256754 0.0 0.0 -0.0256754 0.239949 -0.0140381 -0.268532 0.0 0.0 0.268532 0.0 0.0 0.268532 -0.044296 0.986759 -2.16943e-18 0.245518 0.0126072 0.0 0.174486 0.960692 0.383166 -0.491356 -0.267709 0.327676 -0.486473 -0.276901 0.33961 0.473206 0.115216 1.04384 -1.18802 -0.817847 -0.592092 -1.11925 -0.943851 -0.5863 0.0782547 0.938365 -2.16943e-18 0.31395…
1042.0 0.196524 0.925924 -0.224327 0.0 0.0 0.224327 0.0 0.0 0.224327 -0.268249 0.0854665 0.314535 0.0 0.0 -0.314535 0.0 0.0 -0.314535 0.183366 0.969951 -2.16943e-18 -0.282291 0.0568406 0.0 0.288159 0.904297 -0.21215 -0.168061 0.0794647 0.264769 -0.170926 0.0850084 0.261801 0.707474 -0.0387845 1.1265 -1.7954 -0.45371 0.38404 -1.9254 -0.202651 0.23578 0.255601 0.952857 -2.16943e-18 0.407329 -0.0729…
1043.0 0.251172 0.906541 -0.289118 0.0 0.0 0.289118 0.0 0.0 0.289118 -0.268074 0.104974 0.321639 0.0 0.0 -0.321639 0.0 0.0 -0.321639 0.24109599999999998 0.956367 -2.16943e-18 -0.284298 0.0766926 0.0 0.298787 0.899484 -0.241174 -0.161066 0.100129 0.269476 -0.157748 0.0937363 0.259506 0.729356 0.00514783 1.05239 -1.84084 -0.197618 -0.135196 -1.61362 -0.636803 0.132431 0.269462 0.950544 -2.16943e-18…
1044.0 0.0566826 0.958395 -0.0637658 0.0 0.0 0.0637658 0.0 0.0 0.0637658 -0.125827 0.018744 0.142127 0.0 0.0 -0.142127 0.0 0.0 -0.142127 0.0375585 0.987298 -2.16943e-18 -0.130022 0.00496105 0.0 0.300262 0.907433 -0.149048 -0.243162 0.0678333 0.271918 -0.243317 0.0681757 0.273969 0.77601 0.060375 1.30226 -1.70769 -1.02563 -0.014302 -1.71286 -1.0159 -0.018375 0.255003 0.952325 -2.16943e-18 0.46754 …
1045.0 -0.0938112 0.967971 0.104908 0.0 0.0 -0.104908 0.0 0.0 -0.104908 0.691 0.0143708 -0.77216 0.0 0.0 0.77216 0.0 0.0 0.77216 -0.116515 0.980175 -2.16943e-18 0.700899 0.0920162 0.0 -0.0608924 0.977237 0.119086 -0.0487836 -0.0800742 -0.00304174 -0.0382385 -0.0546918 0.106407 1.22623 0.409696 1.2902 -3.46293 -1.48492 3.94395 -2.4173 -1.921 8.63368 -0.091992 0.987541 -2.16943e-18 0.758109 0.25630…
1046.0 0.00374616 0.964676 -0.00420091 0.0 0.0 0.00420091 0.0 0.0 0.00420091 0.13519 -0.0119703 -0.151627 0.0 0.0 0.151627 0.0 0.0 0.151627 -0.016963199999999998 0.987754 -2.16943e-18 0.138782 0.0029743 0.0 0.165219 0.957848 0.240827 -0.327829 -0.259943 0.316191 -0.327416 -0.261278 0.31828 0.184951 0.0808257 0.295657 -0.206244 -0.530857 -0.400831 -0.261294 -0.428155 -0.416933 0.0888831 0.955106 -…
1047.0 0.158963 0.936992 -0.180576 0.0 0.0 0.180576 0.0 0.0 0.180576 -0.448928 0.121682 0.519645 0.0 0.0 -0.519645 0.0 0.0 -0.519645 0.14394030000000002 0.976996 -2.16943e-18 -0.470036 0.0734193 0.0 -0.455484 0.896921 0.500251 0.0788216 -0.140789 -0.226992 0.0836708 -0.150526 -0.218536 -1.24068 -0.481642 1.36009 1.01736 -1.88561 1.09021 0.987637 -1.8317 1.09385 -0.470563 0.872967 -2.16943e-18 -1.…
1048.0 -0.0110257 0.965861 0.0123556 0.0 0.0 -0.0123556 0.0 0.0 -0.0123556 -0.0833759 0.00599316 0.0933888 0.0 0.0 -0.0933888 0.0 0.0 -0.0933888 -0.032114000000000004 0.987303 -2.16943e-18 -0.0854359 -0.00324681 0.0 -0.49117 0.878333 0.556574 0.0961129 -0.196247 -0.252156 0.0961621 -0.196198 -0.254254 -1.23715 -0.554024 1.54616 0.652883 -1.47595 0.681933 0.597598 -1.36571 0.582454 -0.504741999999…
1049.0 0.027914 0.962205 -0.031343 0.0 0.0 0.031343 0.0 0.0 0.031343 0.0652729 -0.00756985 -0.0734124 0.0 0.0 0.0734124 0.0 0.0 0.0734124 0.0078839 0.987949 -2.16943e-18 0.0672081 -0.000384034 0.0 0.144192 0.943461 -0.19873 0.0332561 0.0125555 0.119888 0.0387931 0.00197545 0.128799 0.033991 0.067669 -0.291825 0.264751 0.113525 -0.672153 0.289834 0.0648605 -0.64544 0.1349051 0.984131 -2.16943e-18 …
1050.0 0.122402 0.94608 -0.138484 0.0 0.0 0.138484 0.0 0.0 0.138484 -0.348265 0.0788292 0.398929 0.0 0.0 -0.398929 0.0 0.0 -0.398929 0.1057521 0.98214 -2.16943e-18 -0.362896 0.0411293 0.0 0.135299 0.94762 -0.157712 0.0149425 -0.0166341 0.12667 0.0191785 -0.0251194 0.138504 0.0429272 0.0435092 -0.0999813 0.0386163 0.0933915 -0.382946 0.104083 -0.0323165 -0.323063 0.1208613 0.985177 -2.16943e-18 0.…
1051.0 0.141679 0.941492 -0.160622 0.0 0.0 0.160622 0.0 0.0 0.160622 -0.0849645 0.0212192 0.0978388 0.0 0.0 -0.0978388 0.0 0.0 -0.0978388 0.1258639 0.979635 -2.16943e-18 -0.0887566 0.0120548 0.0 0.275428 0.925529 -0.0481237 -0.260383 -0.0413934 0.286795 -0.260346 -0.0414645 0.286825 0.647008 0.107402 1.08883 -1.21136 -1.20518 -0.277584 -1.23407 -1.16164 -0.297184 0.22018500000000002 0.959563 -2.1…
1052.0 0.0506119 0.959278 -0.0569121 0.0 0.0 0.0569121 0.0 0.0 0.0569121 -0.192085 0.0272699 0.216751 0.0 0.0 -0.216751 0.0 0.0 -0.216751 0.031287800000000004 0.987516 -2.16943e-18 -0.198339 0.00620668 0.0 0.265705 0.925129 -0.050128 -0.253476 -0.0312783 0.289912 -0.257154 -0.0253727 0.279169 0.570188 0.0629526 0.864423 -1.02723 -0.985016 -0.0650594 -0.904395 -1.22005 0.0463117 0.211632 0.959091 …
1053.0 0.218446 0.918626 -0.25014 0.0 0.0 0.25014 0.0 0.0 0.25014 -0.126232 0.0438384 0.14929 0.0 0.0 -0.14929 0.0 0.0 -0.14929 0.20647100000000002 0.964987 -2.16943e-18 -0.133245 0.030428 0.0 0.297011 0.89682 -0.267051 -0.134373 0.104633 0.270263 -0.134501 0.10488 0.27011 0.682769 -0.0436175 0.876886 -1.84621 0.228343 -0.108797 -1.84719 0.230247 -0.110055 0.27243 0.949306 -2.16943e-18 0.413862 -…
1055.0 -0.00460614 0.965376 0.00516314 0.0 0.0 -0.00516314 0.0 0.0 -0.00516314 0.428119 -0.0338705 -0.479794 0.0 0.0 0.479794 0.0 0.0 0.479794 -0.025533 0.98753 -2.16943e-18 0.439043 0.0135234 0.0 0.0219613 0.967323 0.030389 -0.0766433 -0.00723931 0.0450776 -0.0725926 0.0184038 0.0616299 1.03821 0.15053 1.60577 -3.86824 0.031212 1.33211 -3.08301 -0.130418 3.34742 -0.009290800000000002 0.987129 -2…
1056.0 0.248178 0.907707 -0.285529 0.0 0.0 0.285529 0.0 0.0 0.285529 -0.202655 0.0785192 0.242809 0.0 0.0 -0.242809 0.0 0.0 -0.242809 0.23792200000000002 0.957217 -2.16943e-18 -0.214827 0.0571254 0.0 0.243342 0.915315 -0.265857 -0.0245275 0.0231974 0.2434 -0.0244136 0.0229787 0.243516 0.126044 -0.0375145 -0.377866 0.105265 0.288367 -0.177367 0.103106 0.292521 -0.179453 0.22976000000000002 0.96370…
1057.0 0.00135792 0.964884 -0.00152261 0.0 0.0 0.00152261 0.0 0.0 0.00152261 0.191321 -0.0164241 -0.214532 0.0 0.0 0.214532 0.0 0.0 0.214532 -0.01941459999999999 0.987698 -2.16943e-18 0.196347 0.00473413 0.0 0.181317 0.957882 0.29811 -0.420928 -0.238652 0.326782 -0.41832 -0.243399 0.325459 0.46277 0.111459 0.973421 -1.17125 -0.687682 -0.518536 -1.13723 -0.750713 -0.510833 0.0939068 0.947879 -2.16…
1058.0 0.0496346 0.959417 -0.0558094 0.0 0.0 0.0558094 0.0 0.0 0.0558094 -0.383729 0.0540457 0.432938 0.0 0.0 -0.432938 0.0 0.0 -0.432938 0.030278700000000006 0.987547 -2.16943e-18 -0.396175 0.0119603 0.0 -0.478023 0.888105 0.536642 0.083717 -0.172023 -0.216335 0.085771 -0.176194 -0.210754 -1.24065 -0.498821 1.48746 0.754754 -1.65504 1.17141 0.57228 -1.28743 0.843568 -0.49270300000000006 0.860634…
1059.0 0.109484 0.948904 -0.12371 0.0 0.0 0.12371 0.0 0.0 0.12371 -0.132857 0.0280153 0.151693 0.0 0.0 -0.151693 0.0 0.0 -0.151693 0.0923021 0.983564 -2.16943e-18 -0.138208 0.0135992 0.0 0.260251 0.923698 -0.0681885 -0.23958 -0.00966185 0.291517 -0.23814 -0.0123354 0.292232 0.564013 0.0587197 0.826431 -1.11655 -0.73137 -0.112278 -1.09997 -0.763673 -0.0957453 0.20952700000000002 0.959186 -2.16943e…
1060.0 0.0265147 0.962366 -0.0297695 0.0 0.0 0.0297695 0.0 0.0 0.0297695 0.57887 -0.0662099 -0.650936 0.0 0.0 0.650936 0.0 0.0 0.650936 0.006443299999999999 0.987956 -2.16943e-18 0.595928 -0.00246745 0.0 0.0573902 0.965887 -0.0124085 -0.0561507 -0.0643646 0.122209 -0.0441509 -0.0459311 0.204121 1.17681 0.106376 1.31212 -3.67494 -0.794458 3.00796 -2.73835 -1.43023 2.6788 0.0281927 0.990364 -2.1694…
1061.0 0.0691819 0.956443 -0.0778995 0.0 0.0 0.0778995 0.0 0.0 0.0778995 -0.405508 0.0662786 0.45905 0.0 0.0 -0.45905 0.0 0.0 -0.45905 0.050484600000000004 0.986713 -2.16943e-18 -0.419687 0.0219573 0.0 -0.492046 0.883178 0.556616 0.0865076 -0.187904 -0.194165 0.0917837 -0.198544 -0.183523 -1.27317 -0.56761 1.49254 0.876401 -1.73332 0.911497 0.956514 -1.90177 1.1256 -0.5062939999999999 0.853963 -2…
1062.0 0.0231031 0.96275 -0.025934 0.0 0.0 0.025934 0.0 0.0 0.025934 -0.194596 0.0215016 0.218728 0.0 0.0 -0.218728 0.0 0.0 -0.218728 0.002931900000000001 0.987964 -2.16943e-18 -0.200246 6.10704e-05 0.0 -0.485191 0.88186 0.540752 0.0925427 -0.173134 -0.254264 0.0900232 -0.167931 -0.25733 -1.24666 -0.558258 1.46133 0.86913 -1.68721 0.721813 0.898583 -1.74373 0.748282 -0.498909 0.854466 -2.16943e-1…
1063.0 0.0137568 0.963733 -0.0154345 0.0 0.0 0.0154345 0.0 0.0 0.0154345 0.13368 -0.0133517 -0.150091 0.0 0.0 0.150091 0.0 0.0 0.150091 -0.006680199999999997 0.987916 -2.16943e-18 0.137402 0.00140079 0.0 0.173423 0.95593 0.225999 -0.327295 -0.2489 0.318818 -0.327022 -0.249819 0.32066 0.243712 0.0873342 0.418377 -0.343918 -0.645981 -0.401185 -0.376113 -0.585741 -0.411749 0.0975178 0.955319 -2.1694…
1064.0 0.11969 0.94669 -0.135378 0.0 0.0 0.135378 0.0 0.0 0.135378 0.129094 -0.028799 -0.147771 0.0 0.0 0.147771 0.0 0.0 0.147771 0.1029261 0.982456 -2.16943e-18 0.13447 -0.0148175 0.0 0.253275 0.935485 0.0314972 -0.287111 -0.102369 0.296475 -0.285543 -0.105353 0.297548 0.564027 0.113406 0.985377 -0.826373 -1.54917 -0.217887 -0.899473 -1.40938 -0.274885 0.19017499999999998 0.960446 -2.16943e-18 0…
1065.0 0.16315 0.935846 -0.185426 0.0 0.0 0.185426 0.0 0.0 0.185426 0.106762 -0.0294943 -0.123743 0.0 0.0 0.123743 0.0 0.0 0.123743 0.1483253 0.9763 -2.16943e-18 0.111844 -0.018026 0.0 0.255765 0.922965 -0.0855031 -0.212627 -0.0150972 0.289119 -0.211877 -0.0165371 0.289801 0.453313 0.0404617 0.544356 -0.709768 -0.704025 -0.0160091 -0.716139 -0.691709 -0.0231772 0.20890599999999998 0.959614 -2.169…
1066.0 0.125612 0.945348 -0.142162 0.0 0.0 0.142162 0.0 0.0 0.142162 -0.268272 0.0617609 0.307557 0.0 0.0 -0.307557 0.0 0.0 -0.307557 0.1090971 0.981755 -2.16943e-18 -0.279659 0.0327377 0.0 0.279706 0.914584 -0.125765 -0.229149 0.0405828 0.280513 -0.227857 0.0381763 0.282089 0.646229 0.0554452 1.01211 -1.37441 -0.79844 -0.0423356 -1.36018 -0.825518 -0.0313586 0.234292 0.956281 -2.16943e-18 0.4022…
1067.0 -0.114904 0.967283 0.128486 0.0 0.0 -0.128486 0.0 0.0 -0.128486 0.0720508 0.0031992 -0.0805753 0.0 0.0 0.0805753 0.0 0.0 0.0805753 -0.137882 0.977113 -2.16943e-18 0.0728924 0.0113236 0.0 -0.0897164 0.983106 0.233451 -0.0998276 -0.11623 0.13967 -0.0995878 -0.115922 0.140034 0.00466334 -0.0130962 0.382953 0.122609 -0.993173 0.177649 0.150081 -1.04923 0.225174 -0.130513 0.980043 -2.16943e-18 …
1069.0 -0.00457221 0.965374 0.00512511 0.0 0.0 -0.00512511 0.0 0.0 -0.00512511 0.245948 -0.0194675 -0.275635 0.0 0.0 0.275635 0.0 0.0 0.275635 -0.025497999999999993 0.987531 -2.16943e-18 0.252225 0.0077594 0.0 0.187258 0.95845 0.347361 -0.480602 -0.24159 0.334009 -0.47965 -0.243242 0.319714 0.556383 0.0976289 1.14393 -1.41088 -0.800068 -0.479918 -1.39447 -0.829704 -0.481184 0.0925096 0.941694 -2.…
1070.0 0.110489 0.948692 -0.124858 0.0 0.0 0.124858 0.0 0.0 0.124858 -0.147713 0.0313252 0.168697 0.0 0.0 -0.168697 0.0 0.0 -0.168697 0.093348 0.98346 -2.16943e-18 -0.153683 0.0153 0.0 0.160509 0.942628 -0.171421 -0.00966476 0.000729067 0.155186 -0.00679875 -0.00461921 0.156765 0.138288 0.022125 0.0370535 -0.330966 0.283224 -0.267042 -0.225561 0.0800583 -0.164002 0.1439474 0.981922 -2.16943e-18 0…
1071.0 0.0501901 0.959338 -0.0564361 0.0 0.0 0.0564361 0.0 0.0 0.0564361 -0.0369746 0.00523125 0.0417198 0.0 0.0 -0.0417198 0.0 0.0 -0.0417198 0.030852200000000003 0.987529 -2.16943e-18 -0.0381764 0.00117648 0.0 0.19053 0.951374 0.134159 -0.273751 -0.197575 0.302776 -0.274521 -0.196172 0.302762 0.187332 0.0588433 0.203157 -0.174496 -0.424728 -0.277687 -0.183691 -0.407578 -0.280864 0.1239222000000…
1072.0 -0.0984075 0.967864 0.110044 0.0 0.0 -0.110044 0.0 0.0 -0.110044 0.46261 0.0119984 -0.517008 0.0 0.0 0.517008 0.0 0.0 0.517008 -0.12117499999999999 0.979551 -2.16943e-18 0.468971 0.06402 0.0 -0.0713471 0.973602 0.135034 -0.0804829 0.0124004 -0.046802 -0.0756505 0.020743 -0.0262448 1.0186 0.302612 1.58426 -3.5761 -0.784981 2.44499 -3.15478 -0.0521362 4.04371 -0.10418200000000001 0.981957 -2…
1073.0 0.293721 0.8886 -0.340714 0.0 0.0 0.340714 0.0 0.0 0.340714 -0.386923 0.175034 0.474449 0.0 0.0 -0.474449 0.0 0.0 -0.474449 0.286364 0.942894 -2.16943e-18 -0.412975 0.134606 0.0 0.284431 0.898093 -0.320571 -0.0369268 0.0582379 0.269836 -0.0358854 0.0562298 0.270973 -0.356477 0.348173 0.335316 -0.0155758 0.447193 -1.93989 0.18011 0.0695172 -1.7255 0.27334200000000003 0.951554 -2.16943e-18 -…
1074.0 0.162501 0.936025 -0.184674 0.0 0.0 0.184674 0.0 0.0 0.184674 -0.505527 0.139249 0.585816 0.0 0.0 -0.585816 0.0 0.0 -0.585816 0.14764549999999999 0.976409 -2.16943e-18 -0.529546 0.084939 0.0 -0.452833 0.897112 0.498271 0.0816892 -0.146365 -0.235862 0.0871609 -0.157325 -0.22571 -1.24017 -0.571873 1.23572 1.07186 -1.50748 -0.272688 1.02764 -1.42249 -0.30598 -0.467799 0.87343 -2.16943e-18 -1.…
1075.0 0.242371 0.909934 -0.27858 0.0 0.0 0.27858 0.0 0.0 0.27858 -0.567212 0.215246 0.67779 0.0 0.0 -0.67779 0.0 0.0 -0.67779 0.23176800000000003 0.958831 -2.16943e-18 -0.600772 0.155292 0.0 -0.479729 0.887787 0.537354 0.0869887 -0.1773 -0.203785 0.0907889 -0.184994 -0.196191 -1.24344 -0.451661 1.76139 0.303927 -1.43587 1.36888 0.468189 -1.7722 1.71779 -0.49415500000000007 0.86047 -2.16943e-18 -…
1076.0 0.0641694 0.957248 -0.0722278 0.0 0.0 0.0722278 0.0 0.0 0.0722278 0.0731842 -0.0115359 -0.0827718 0.0 0.0 0.0827718 0.0 0.0 0.0827718 0.045298500000000005 0.98697 -2.16943e-18 0.0756954 -0.00352987 0.0 0.137012 0.946914 -0.16005 0.0147205 -0.0148876 0.13273 0.015086 -0.0149222 0.129145 0.0397869 0.0513302 -0.166631 0.16758 0.00291238 -0.430299 0.125638 0.0834481 -0.468939 0.1225924 0.98469…
1077.0 0.151661 0.938938 -0.172134 0.0 0.0 0.172134 0.0 0.0 0.172134 -0.409801 0.107371 0.473289 0.0 0.0 -0.473289 0.0 0.0 -0.473289 0.1362987 0.978156 -2.16943e-18 -0.428654 0.0632531 0.0 -0.482243 0.884028 0.541076 0.0917597 -0.181091 -0.237066 0.090864 -0.179477 -0.235317 -1.24006 -0.529225 1.64921 0.564016 -1.54285 0.712651 0.552699 -1.51695 0.670529 -0.49626699999999996 0.856478 -2.16943e-18…
1078.0 0.0714279 0.956073 -0.0804427 0.0 0.0 0.0804427 0.0 0.0 0.0804427 0.108866 -0.0180781 -0.123292 0.0 0.0 0.123292 0.0 0.0 0.123292 0.0528096 0.986589 -2.16943e-18 0.112705 -0.00618395 0.0 0.216054 0.946866 0.111612 -0.287023 -0.182623 0.304292 -0.287957 -0.180863 0.30384 0.373378 0.101977 0.641968 -0.59454 -0.887351 -0.403468 -0.657952 -0.768083 -0.432328 0.1485128 0.961407 -2.16943e-18 0.2…
1080.0 -0.0231645 0.966651 0.0259459 0.0 0.0 -0.0259459 0.0 0.0 -0.0259459 -0.0377751 0.00219977 0.0422743 0.0 0.0 -0.0422743 0.0 0.0 -0.0422743 -0.044543 0.986746 -2.16943e-18 -0.0386507 -0.00199517 0.0 -0.512787 0.869812 0.581987 0.107366 -0.221902 -0.221781 0.111671 -0.230829 -0.209307 -1.2567 -0.537665 1.8054 0.471908 -1.73493 1.55952 0.427484 -1.64608 1.49332 -0.525122 0.839261 -2.16943e-18 …
1081.0 0.0635664 0.957343 -0.0715458 0.0 0.0 0.0715458 0.0 0.0 0.0715458 0.122819 -0.0192738 -0.138894 0.0 0.0 0.138894 0.0 0.0 0.138894 0.0446748 0.986999 -2.16943e-18 0.127023 -0.00583661 0.0 0.204617 0.94618 0.127918 -0.298123 -0.173063 0.317944 -0.297377 -0.174471 0.318321 0.403065 0.0766549 0.682316 -0.750964 -0.781217 -0.231305 -0.731266 -0.818254 -0.222815 0.1358001 0.958621 -2.16943e-18 0…
1082.0 0.0279744 0.962198 -0.031411 0.0 0.0 0.031411 0.0 0.0 0.031411 0.12539 -0.0145504 -0.141028 0.0 0.0 0.141028 0.0 0.0 0.141028 0.007946099999999998 0.987948 -2.16943e-18 0.129109 -0.000746519 0.0 0.182551 0.953553 0.194057 -0.313272 -0.229823 0.316581 -0.313361 -0.229625 0.317067 0.264876 0.0863588 0.437042 -0.393912 -0.6365 -0.385981 -0.419017 -0.589557 -0.394666 0.109202 0.957235 -2.16943…
1083.0 0.121305 0.946328 -0.137228 0.0 0.0 0.137228 0.0 0.0 0.137228 -0.0977818 0.0220036 0.111975 0.0 0.0 -0.111975 0.0 0.0 -0.111975 0.1046094 0.982269 -2.16943e-18 -0.101875 0.0114166 0.0 0.252734 0.930897 -0.0124957 -0.259914 -0.0652431 0.296974 -0.25861 -0.0677588 0.29815 0.543373 0.100365 0.866758 -0.892883 -1.15366 -0.220604 -0.896754 -1.14598 -0.227407 0.19563 0.960477 -2.16943e-18 0.362 …
1084.0 0.12263 0.946029 -0.138744 0.0 0.0 0.138744 0.0 0.0 0.138744 -0.248148 0.0562359 0.284264 0.0 0.0 -0.284264 0.0 0.0 -0.284264 0.1059891 0.982113 -2.16943e-18 -0.258581 0.0293748 0.0 0.130528 0.948953 -0.167517 0.0330509 -0.0177403 0.120019 0.0332109 -0.0176365 0.116191 0.0330147 0.0572228 -0.103375 0.112049 -0.00244736 -0.434195 0.109392 0.00270897 -0.437118 0.11870800000000001 0.987054 -2…
1085.0 -0.0127294 0.965982 0.0142638 0.0 0.0 -0.0142638 0.0 0.0 -0.0142638 -0.136838 0.00957367 0.153251 0.0 0.0 -0.153251 0.0 0.0 -0.153251 -0.03386 0.987235 -2.16943e-18 -0.14019 -0.00559552 0.0 -0.429223 0.910607 0.501753 0.0343302 -0.126669 -0.205585 0.0327463 -0.123275 -0.21191 -1.14494 -0.374423 1.0259 0.0853873 0.317567 -0.129883 0.0799745 0.325394 -0.119913 -0.44912599999999997 0.883633 -…
1087.0 0.186512 0.929049 -0.212609 0.0 0.0 0.212609 0.0 0.0 0.212609 -0.436549 0.133474 0.510005 0.0 0.0 -0.510005 0.0 0.0 -0.510005 0.1728372 0.972007 -2.16943e-18 -0.458772 0.0867949 0.0 -0.423843 0.910255 0.472493 0.0501677 -0.105345 -0.232802 0.0485743 -0.102123 -0.235543 -1.19277 -0.480525 1.02874 0.97422 -1.09926 -0.270323 1.01062 -1.1698 -0.230412 -0.4419 0.887382 -2.16943e-18 -1.08971 -0.…
1088.0 0.127173 0.944987 -0.143952 0.0 0.0 0.143952 0.0 0.0 0.143952 -0.195198 0.0453061 0.223875 0.0 0.0 -0.223875 0.0 0.0 -0.223875 0.1107245 0.981563 -2.16943e-18 -0.203524 0.0241945 0.0 0.135277 0.946942 -0.159677 0.0212048 -0.0237282 0.140713 0.0230475 -0.0272592 0.142336 0.0969514 0.0418161 0.126838 -0.265671 0.0747629 -0.226397 -0.237489 0.0207361 -0.201328 0.1214244 0.984626 -2.16943e-18 …
1089.0 0.112907 0.948176 -0.12762 0.0 0.0 0.12762 0.0 0.0 0.12762 -0.168951 0.036317 0.193066 0.0 0.0 -0.193066 0.0 0.0 -0.193066 0.0958639 0.983206 -2.16943e-18 -0.175833 0.0179959 0.0 0.134927 0.948562 -0.153459 0.0131855 -0.0191598 0.132074 0.0162174 -0.0248373 0.133841 0.119155 0.0377418 0.192476 -0.440214 0.217721 -0.226743 -0.352839 0.0500973 -0.147954 0.1199752 0.985783 -2.16943e-18 0.0639…
1090.0 0.0545691 0.958708 -0.0613789 0.0 0.0 0.0613789 0.0 0.0 0.0613789 0.261076 -0.0382548 -0.294791 0.0 0.0 0.294791 0.0 0.0 0.294791 0.035374800000000005 0.987379 -2.16943e-18 0.269709 -0.00964619 0.0 0.223469 0.946455 0.227102 -0.429948 -0.172082 0.328834 -0.428271 -0.175373 0.331411 0.688635 0.0629424 1.30055 -1.22596 -1.79058 0.000730008 -1.32668 -1.59935 -0.0584236 0.136834 0.947536 -2.16…
1091.0 0.0394987 0.960785 -0.0443827 0.0 0.0 0.0443827 0.0 0.0 0.0443827 -0.265836 0.0343482 0.299464 0.0 0.0 -0.299464 0.0 0.0 -0.299464 0.019820700000000004 0.987803 -2.16943e-18 -0.274112 0.0051412 0.0 -0.479632 0.886611 0.541311 0.0910211 -0.190821 -0.21032 0.0850132 -0.178651 -0.222384 -1.25288 -0.544699 1.40186 0.952051 -1.75218 0.959738 0.773124 -1.385 0.563274 -0.494164 0.858763 -2.16943e…
1092.0 0.0386653 0.960892 -0.0434439 0.0 0.0 0.0434439 0.0 0.0 0.0434439 0.213474 -0.0273789 -0.24045 0.0 0.0 0.24045 0.0 0.0 0.24045 0.018961400000000003 0.987819 -2.16943e-18 0.220097 -0.00392141 0.0 0.213995 0.950731 0.245892 -0.420686 -0.206351 0.322438 -0.428744 -0.189851 0.321983 0.597075 0.109814 1.19191 -1.32132 -1.13104 -0.480809 -1.37865 -1.02732 -0.476999 0.1270917 0.948879 -2.16943e-1…
1093.0 0.213822 0.920218 -0.244677 0.0 0.0 0.244677 0.0 0.0 0.244677 -0.342437 0.116831 0.404228 0.0 0.0 -0.404228 0.0 0.0 -0.404228 0.20159100000000002 0.966088 -2.16943e-18 -0.361228 0.0804165 0.0 0.31105 0.904275 -0.168129 -0.23821 0.0734747 0.268204 -0.238236 0.0734398 0.269096 0.831433 0.0737252 1.4105 -1.90118 -0.970231 -0.182357 -1.88759 -0.996701 -0.165474 0.267481 0.951151 -2.16943e-18 0…
1094.0 0.112763 0.948206 -0.127455 0.0 0.0 0.127455 0.0 0.0 0.127455 -0.0617146 0.0132553 0.0705207 0.0 0.0 -0.0705207 0.0 0.0 -0.0705207 0.0957138 0.983222 -2.16943e-18 -0.0642274 0.00656274 0.0 0.2709 0.928471 -0.0254562 -0.270755 -0.0571126 0.289672 -0.270601 -0.0576366 0.290006 0.626382 0.126406 1.06246 -1.03133 -1.42972 -0.314301 -1.06294 -1.36899 -0.341642 0.21303899999999998 0.960091 -2.16…
1095.0 0.139374 0.942065 -0.157969 0.0 0.0 0.157969 0.0 0.0 0.157969 -0.345433 0.0852959 0.397513 0.0 0.0 -0.397513 0.0 0.0 -0.397513 0.1234563 0.979959 -2.16943e-18 -0.360741 0.048021 0.0 0.129731 0.949079 -0.14033 0.00666047 -0.0247309 0.139114 0.00903391 -0.0294646 0.140738 0.074683 0.0388298 0.068981 -0.159905 0.0404567 -0.229383 -0.12856 -0.0201354 -0.198266 0.11320250000000001 0.985257 -2.1…
1096.0 0.0730469 0.955803 -0.0822764 0.0 0.0 0.0822764 0.0 0.0 0.0822764 -0.204842 0.0344018 0.232057 0.0 0.0 -0.232057 0.0 0.0 -0.232057 0.0544857 0.986495 -2.16943e-18 -0.212108 0.0120282 0.0 0.148856 0.945305 -0.16232 -0.000584908 -0.00798696 0.147142 0.000992358 -0.0120511 0.148232 0.0941292 0.0459362 -0.0350118 -0.042827 0.00464725 -0.325868 -0.0208511 -0.038346 -0.300242 0.1327593 0.983598 …
1097.0 0.0364639 0.961172 -0.0409647 0.0 0.0 0.0409647 0.0 0.0 0.0409647 0.423877 -0.053296 -0.477289 0.0 0.0 0.477289 0.0 0.0 0.477289 0.016692000000000005 0.987856 -2.16943e-18 0.436908 -0.0067008 0.0 0.0630857 0.961984 -0.0163643 -0.0747987 -0.0155683 0.091974 -0.0711563 0.0166925 0.110351 1.05905 0.0863248 1.59706 -4.01138 0.0885016 1.20801 -3.25671 0.19829 3.06861 0.032941000000000005 0.9868…
1098.0 -0.000514366 0.965043 0.000576627 0.0 0.0 -0.000576627 0.0 0.0 -0.000576627 0.0719547 -0.00602489 -0.08067 0.0 0.0 0.08067 0.0 0.0 0.08067 -0.021335800000000002 0.987649 -2.16943e-18 0.0738281 0.00193515 0.0 0.134216 0.949064 -0.143359 0.00562522 -0.0237156 0.137954 0.00761144 -0.0291157 0.140401 0.0883525 0.0379649 0.109371 -0.214251 0.0290136 -0.197367 -0.184173 -0.0286258 -0.170563 0.11…
1099.0 0.0723733 0.955915 -0.0815134 0.0 0.0 0.0815134 0.0 0.0 0.0815134 -0.225414 0.0376798 0.255329 0.0 0.0 -0.255329 0.0 0.0 -0.255329 0.053788300000000004 0.986535 -2.16943e-18 -0.233389 0.0130564 0.0 0.174438 0.939623 -0.155439 -0.0376931 -0.0140369 0.184655 -0.0336985 -0.0223474 0.187681 0.0347861 -0.00129046 -0.00874487 0.0201009 -0.0971479 0.0516455 0.00450757 -0.0671213 0.0365131 0.15305…
1100.0 -0.0488623 0.967777 0.0546844 0.0 0.0 -0.0546844 0.0 0.0 -0.0546844 -0.0658364 0.00193806 0.073585 0.0 0.0 -0.073585 0.0 0.0 -0.073585 -0.07079500000000001 0.985013 -2.16943e-18 -0.06715 -0.00540467 0.0 -0.460473 0.895629 0.525807 0.0690153 -0.163872 -0.219363 0.0708262 -0.16757 -0.215326 -1.18971 -0.424869 1.26895 0.438945 -0.776944 0.825834 0.404783 -0.708989 0.771606 -0.476856 0.868194 …
1101.0 -0.0465668 0.967706 0.0521186 0.0 0.0 -0.0521186 0.0 0.0 -0.0521186 0.222812 -0.00713129 -0.249056 0.0 0.0 0.249056 0.0 0.0 0.249056 -0.068454 0.985198 -2.16943e-18 0.227322 0.0177095 0.0 0.14937 0.964515 0.400066 -0.466588 -0.292469 0.316213 -0.464958 -0.295832 0.328939 0.278405 0.080574 0.572813 -0.530596 -0.697818 -0.388661 -0.393264 -0.951364 -0.36662 0.0558287 0.939062 -2.16943e-18 0.…
1103.0 0.186502 0.929052 -0.212598 0.0 0.0 0.212598 0.0 0.0 0.212598 -0.378669 0.115773 0.442385 0.0 0.0 -0.442385 0.0 0.0 -0.442385 0.1728271 0.972009 -2.16943e-18 -0.397945 0.0752825 0.0 0.131088 0.94883 -0.14743 0.0133335 -0.0243094 0.13709 0.0146892 -0.0271003 0.138377 0.0505224 0.0417083 -0.0400481 0.0202922 -0.0167768 -0.288835 0.0428073 -0.0598944 -0.269131 0.11568890000000001 0.985542 -2.…
1104.0 0.2387 0.911318 -0.274197 0.0 0.0 0.274197 0.0 0.0 0.274197 -0.446773 0.167305 0.53299 0.0 0.0 -0.53299 0.0 0.0 -0.53299 0.227881 0.959826 -2.16943e-18 -0.472956 0.120044 0.0 0.145 0.946047 -0.157236 0.000410299 -0.0126249 0.146695 0.00167203 -0.0149481 0.147901 0.0963004 0.0429019 -0.00197018 -0.067943 -0.0260991 -0.269358 -0.0537827 -0.0531818 -0.257147 0.1286831 0.983871 -2.16943e-18 0.…
1105.0 0.0701181 0.956289 -0.0789594 0.0 0.0 0.0789594 0.0 0.0 0.0789594 -0.0991258 0.0163096 0.112234 0.0 0.0 -0.112234 0.0 0.0 -0.112234 0.0514536 0.986662 -2.16943e-18 -0.102604 0.0054771 0.0 0.130835 0.950273 -0.123163 -0.0147054 -0.019902 0.138477 -0.00928579 -0.0303748 0.143253 0.112622 0.0221117 0.276439 -0.615063 0.370581 -0.15372 -0.49906 0.147826 -0.0474101 0.1111258 0.985179 -2.16943e-…
1108.0 0.0480314 0.959641 -0.0540008 0.0 0.0 0.0540008 0.0 0.0 0.0540008 -0.0125464 0.00174395 0.0141518 0.0 0.0 -0.0141518 0.0 0.0 -0.0141518 0.028623600000000006 0.987595 -2.16943e-18 -0.0129508 0.000367535 0.0 0.136304 0.948499 -0.149336 0.00732229 -0.0207134 0.137424 0.00865069 -0.0245338 0.139367 0.0804137 0.0421582 0.0359931 -0.123537 0.0334355 -0.270238 -0.0839356 -0.0422856 -0.236007 0.12…
1109.0 -0.0507371 0.96783 0.0567798 0.0 0.0 -0.0567798 0.0 0.0 -0.0567798 -0.179963 0.00492028 0.201132 0.0 0.0 -0.201132 0.0 0.0 -0.201132 -0.07270700000000001 0.984857 -2.16943e-18 -0.183512 -0.0151573 0.0 -0.395904 0.922654 0.464539 0.030142 -0.121851 -0.18812 0.0285064 -0.118675 -0.191146 -1.07916 -0.314316 0.943937 0.329931 -0.175707 0.225815 0.35371 -0.2231 0.262686 -0.417088 0.899104 -2.16…
1110.0 0.0269466 0.962317 -0.0302551 0.0 0.0 0.0302551 0.0 0.0 0.0302551 -0.0480774 0.00552264 0.0540658 0.0 0.0 -0.0540658 0.0 0.0 -0.0540658 0.006887900000000002 0.987954 -2.16943e-18 -0.0494968 0.000228978 0.0 0.131017 0.950619 -0.125616 -0.0131278 -0.0177419 0.133649 -0.00791947 -0.0291768 0.13923 0.122052 0.0238172 0.31184 -0.608459 0.264077 -0.0942473 -0.546872 0.145947 -0.0382489 0.1116481…
1112.0 0.109053 0.948995 -0.123219 0.0 0.0 0.123219 0.0 0.0 0.123219 0.0548888 -0.0115461 -0.0626645 0.0 0.0 0.0626645 0.0 0.0 0.0626645 0.0918544 0.983608 -2.16943e-18 0.0570964 -0.00558978 0.0 0.129276 0.949253 -0.14101 0.00672706 -0.0203374 0.128633 0.0120626 -0.030568 0.133456 0.10991 0.0347633 0.229352 -0.47314 0.217857 -0.184248 -0.382054 0.0431186 -0.102148 0.11303250000000001 0.985439 -2.…
1113.0 0.131294 0.94402 -0.148681 0.0 0.0 0.148681 0.0 0.0 0.148681 -0.140629 0.0333422 0.161468 0.0 0.0 -0.161468 0.0 0.0 -0.161468 0.1150226 0.981041 -2.16943e-18 -0.146706 0.0181442 0.0 0.164307 0.941694 -0.190312 0.00861605 -0.00306078 0.150259 0.00937321 -0.0045163 0.150972 0.133642 0.0441912 -0.0252855 -0.158845 0.120687 -0.369716 -0.123974 0.0536255 -0.336747 0.1507086 0.982306 -2.16943e-1…
1114.0 0.125351 0.945408 -0.141863 0.0 0.0 0.141863 0.0 0.0 0.141863 -0.0726484 0.0167021 0.083281 0.0 0.0 -0.083281 0.0 0.0 -0.083281 0.1088256 0.981786 -2.16943e-18 -0.0757294 0.00884219 0.0 0.265092 0.930206 -0.0127122 -0.27137 -0.0691527 0.292611 -0.27063 -0.0705651 0.293193 0.614904 0.120277 1.05594 -1.03944 -1.38721 -0.291855 -1.08254 -1.3046 -0.328249 0.206364 0.96027 -2.16943e-18 0.399741…
1115.0 0.0625553 0.957501 -0.0704026 0.0 0.0 0.0704026 0.0 0.0 0.0704026 -0.205343 0.0319838 0.232178 0.0 0.0 -0.232178 0.0 0.0 -0.232178 0.0436292 0.987046 -2.16943e-18 -0.212346 0.00951386 0.0 0.143572 0.947493 -0.154599 0.00199542 -0.0173142 0.140735 0.00326371 -0.0187383 0.131829 0.103123 0.037314 0.0676617 -0.130734 -0.0737898 -0.172068 -0.090679 -0.151648 -0.129695 0.1272039 0.985032 -2.169…
1116.0 0.0800679 0.954595 -0.0902357 0.0 0.0 0.0902357 0.0 0.0 0.0902357 -0.105705 0.0186186 0.119913 0.0 0.0 -0.119913 0.0 0.0 -0.119913 0.061759 0.986054 -2.16943e-18 -0.109551 0.0070876 0.0 0.231144 0.937895 0.0284605 -0.253511 -0.112552 0.291933 -0.254195 -0.110951 0.302063 0.435028 0.068752 0.680534 -0.651821 -1.03149 -0.0826056 -0.784475 -0.780088 -0.164893 0.1720506 0.962255 -2.16943e-18 0…
1117.0 0.117597 0.947154 -0.132983 0.0 0.0 0.132983 0.0 0.0 0.132983 0.0178919 -0.00394647 -0.0204696 0.0 0.0 0.0204696 0.0 0.0 0.0204696 0.1007467 0.982693 -2.16943e-18 0.018632 -0.00200794 0.0 0.131634 0.950421 -0.119607 -0.0193588 -0.0206177 0.139909 -0.0149008 -0.0290076 0.142909 0.128012 0.0249253 0.371863 -0.584985 0.0794174 0.015564 -0.59388 0.095459 0.0145456 0.1111296 0.985075 -2.16943e-…
1118.0 0.172296 0.933267 -0.196042 0.0 0.0 0.196042 0.0 0.0 0.196042 -0.518433 0.149165 0.602697 0.0 0.0 -0.602697 0.0 0.0 -0.602697 0.1579119 0.974703 -2.16943e-18 -0.543777 0.0935742 0.0 -0.444295 0.902133 0.497861 0.0649883 -0.136609 -0.225166 0.0655243 -0.137626 -0.223489 -1.21345 -0.467146 1.31869 0.636283 -1.0864 0.261792 0.686617 -1.18723 0.347817 -0.460996 0.877423 -2.16943e-18 -1.14178 -…
1119.0 0.174464 0.93264 -0.198564 0.0 0.0 0.198564 0.0 0.0 0.198564 -0.449511 0.130563 0.522954 0.0 0.0 -0.522954 0.0 0.0 -0.522954 0.16018680000000002 0.974308 -2.16943e-18 -0.471624 0.0823832 0.0 -0.457307 0.895545 0.506467 0.0756349 -0.141032 -0.241641 0.0705647 -0.130879 -0.25053 -1.23449 -0.582065 1.21871 1.02377 -1.36736 -0.467628 0.999052 -1.31518 -0.543274 -0.472852 0.870561 -2.16943e-18 …
1121.0 0.083279 0.954023 -0.0938795 0.0 0.0 0.0938795 0.0 0.0 0.0938795 0.0724158 -0.0130274 -0.0822025 0.0 0.0 0.0822025 0.0 0.0 0.0822025 0.0650876 0.985832 -2.16943e-18 0.0750813 -0.00513231 0.0 0.141151 0.947784 -0.157768 0.00645343 -0.0142256 0.135336 0.00818934 -0.017165 0.136462 0.0931012 0.0451539 0.0231931 -0.102618 -0.00254442 -0.282578 -0.0778221 -0.0504029 -0.258449 0.1256114 0.985514…
[truncated: 7,794 more rows]
