# Supplementary material for: Characterization of Human Balance through a Reinforcement Learning-based Muscle Controller
Source: PLoS One. 2025 Apr 1;20(4):e0320211. doi: 10.1371/journal.pone.0320211 (PMC11960994; doi:10.1371/journal.pone.0320211)
Supplement: S1 File — Data for the COM states and trajectories, as well as muscle activations, presented in the figures. (ZIP) [file pone.0320211.s001.zip › FigureData/fig8_COM_State_cases_succ.csv]

ID rootJoint_pos_x rootJoint_pos_y default hip_flexion_l knee_angle_l ankle_angle_l hip_flexion_r knee_angle_r ankle_angle_r rootJoint_pos_x_dot rootJoint_pos_y_dot default_dot hip_flexion_l_dot knee_angle_l_dot ankle_angle_l_dot hip_flexion_r_dot knee_angle_r_dot ankle_angle_r_dot com_x com_y com_z com_vel_x com_vel_y com_vel_z rootJoint_pos_x_end rootJoint_pos_y_end default_end hip_flexion_l_en…
16.0 0.141358 0.941572 -0.160253 0.0 0.0 0.160253 0.0 0.0 0.160253 -0.357377 0.0891118 0.411491 0.0 0.0 -0.411491 0.0 0.0 -0.411491 0.1255292 0.97968 -2.16943e-18 -0.373312 0.0505625 0.0 0.123926 0.953282 -0.0156442 -0.09835 -0.0705629 0.194608 -0.102973 -0.0629689 0.191637 0.0724277 -0.0302668 -0.323583 0.218186 0.0817557 0.023642 0.210208 0.0970949 0.0162799 0.0876555 0.978826 -2.16943e-18 0.11…
26.0 0.106472 0.949534 -0.120272 0.0 0.0 0.120272 0.0 0.0 0.120272 -0.293168 0.0607679 0.334493 0.0 0.0 -0.334493 0.0 0.0 -0.334493 0.0891693 0.983867 -2.16943e-18 -0.304858 0.0289392 0.0 0.0981696 0.956515 -0.0236454 -0.0694636 -0.0507356 0.153893 -0.0722771 -0.0454072 0.144963 -0.0607269 0.0232099 0.290466 -0.0408398 -0.381787 0.132181 -0.0344014 -0.395471 0.147725 0.06673624 0.982335 -2.16943e…
32.0 0.00840024 0.964252 -0.00942208 0.0 0.0 0.00942208 0.0 0.0 0.00942208 -0.00646409 0.000606391 0.00725346 0.0 0.0 -0.00725346 0.0 0.0 -0.00725346 -0.012184100000000003 0.987844 -2.16943e-18 -0.00663968 -0.000107618 0.0 0.0922684 0.959317 0.0314282 -0.0803312 -0.130716 0.188823 -0.0805442 -0.129815 0.187628 0.0482704 0.000947626 0.134222 -0.175618 -0.0565525 0.102971 -0.17265 -0.0621593 0.1049…
40.0 0.0801126 0.954587 -0.0902864 0.0 0.0 0.0902864 0.0 0.0 0.0902864 -0.184952 0.0325867 0.209813 0.0 0.0 -0.209813 0.0 0.0 -0.209813 0.0618054 0.986051 -2.16943e-18 -0.191683 0.012411 0.0 0.121495 0.948525 -0.095089 -0.0219793 -0.0509518 0.177632 -0.0216985 -0.0502252 0.176314 0.00784664 -0.0249279 -0.37566 0.284618 0.209076 -0.117022 0.29672 0.185148 -0.101674 0.0986215 0.981059 -2.16943e-18 …
43.0 0.0654874 0.957039 -0.0737186 0.0 0.0 0.0737186 0.0 0.0 0.0737186 -0.0647653 0.0103078 0.0732672 0.0 0.0 -0.0732672 0.0 0.0 -0.0732672 0.0466618 0.986905 -2.16943e-18 -0.0669987 0.00322443 0.0 0.104148 0.95863 0.0370841 -0.11256 -0.108448 0.19384 -0.115478 -0.103971 0.191936 0.0602008 -0.0173658 -0.246483 0.0561702 0.265364 -0.0742265 0.0514201 0.274118 -0.0761409 0.0634633 0.978522 -2.16943…
51.0 -0.0523404 0.967873 0.0585717 0.0 0.0 -0.0585717 0.0 0.0 -0.0585717 0.0859228 -0.0021951 -0.0960253 0.0 0.0 0.0960253 0.0 0.0 0.0960253 -0.074342 0.98472 -2.16943e-18 0.0875998 0.00739344 0.0 0.107795 0.953983 -0.0463757 -0.0534646 -0.0532256 0.163121 -0.0561404 -0.0501728 0.162118 -0.0425296 0.00669126 0.0141598 0.0328692 0.00742656 -0.0544814 0.0457196 -0.0171376 -0.0437482 0.0789966900000…
57.0 0.0310907 0.961831 -0.0349167 0.0 0.0 0.0349167 0.0 0.0 0.0349167 0.0918481 -0.0109846 -0.103345 0.0 0.0 0.103345 0.0 0.0 0.103345 0.011155499999999999 0.987924 -2.16943e-18 0.0946084 -0.000878721 0.0 0.096611 0.954711 -0.0531171 -0.0266235 -0.0667371 0.156524 -0.0272212 -0.0667082 0.153094 0.0328292 -0.0102476 -0.116029 0.0206589 0.123554 -0.028155 0.0345545 0.0960831 -0.0104965 0.071176650…
83.0 0.00899486 0.964196 -0.0100893 0.0 0.0 0.0100893 0.0 0.0 0.0100893 0.0556783 -0.00526062 -0.0624815 0.0 0.0 0.0624815 0.0 0.0 0.0624815 -0.011573299999999995 0.987853 -2.16943e-18 0.0571949 0.000888862 0.0 0.107571 0.951285 -0.0864834 -0.0223798 -0.0328075 0.151705 -0.0196904 -0.0392197 0.154744 0.0664211 0.0113777 0.278054 -0.511185 0.253313 -0.0200916 -0.474781 0.183488 0.0125178 0.0850465…
87.0 0.11182 0.948408 -0.126379 0.0 0.0 0.126379 0.0 0.0 0.126379 -0.245161 0.0523804 0.280078 0.0 0.0 -0.280078 0.0 0.0 -0.280078 0.0947335 0.983321 -2.16943e-18 -0.255112 0.0257898 0.0 0.105474 0.9541 -0.044813 -0.0457797 -0.0700044 0.164334 -0.0486472 -0.0636495 0.167168 0.065413 -0.00244671 0.0894945 -0.171929 -0.00894058 0.0942807 -0.194034 0.034187 0.070306 0.0770956 0.981944 -2.16943e-18 0…
88.0 0.203518 0.923664 -0.232539 0.0 0.0 0.232539 0.0 0.0 0.232539 -0.392281 0.128542 0.46119 0.0 0.0 -0.46119 0.0 0.0 -0.46119 0.19073 0.968436 -2.16943e-18 -0.413214 0.0867396 0.0 0.103295 0.954897 -0.0385631 -0.059105 -0.0516627 0.15936 -0.0626058 -0.0441374 0.150181 -0.0402477 -0.0112781 0.231774 0.144987 -0.69288 0.478401 0.160722 -0.724831 0.506577 0.07360607000000001 0.982181 -2.16943e-18 …
102.0 0.106806 0.949465 -0.120654 0.0 0.0 0.120654 0.0 0.0 0.120654 -0.30053 0.0624137 0.34292 0.0 0.0 -0.34292 0.0 0.0 -0.34292 0.0895175 0.983834 -2.16943e-18 -0.312528 0.0297877 0.0 0.107373 0.956905 0.00841371 -0.096134 -0.0870415 0.184786 -0.0977774 -0.0843443 0.183454 0.0637456 -0.0234492 -0.268618 0.154802 0.111453 0.00253032 0.15438 0.111963 0.00412631 0.07032119 0.979753 -2.16943e-18 0.0…
106.0 0.0868012 0.953382 -0.0978792 0.0 0.0 0.0978792 0.0 0.0 0.0978792 0.048852 -0.00899018 -0.0554945 0.0 0.0 0.0554945 0.0 0.0 0.0554945 0.06874034 0.985575 -2.16943e-18 0.0506727 -0.0036675 0.0 0.108652 0.953203 -0.0568916 -0.053672 -0.0347625 0.155306 -0.0535244 -0.036837 0.156351 0.0220436 0.0138132 0.255435 -0.291647 -0.0194166 0.0560548 -0.353774 0.0993377 0.00381591 0.0808915 0.982265 -2…
114.0 0.090292 0.952733 -0.101846 0.0 0.0 0.101846 0.0 0.0 0.101846 -0.00272069 0.000511853 0.00309291 0.0 0.0 -0.00309291 0.0 0.0 -0.00309291 0.07236198 0.985306 -2.16943e-18 -0.00282335 0.000215605 0.0 0.153866 0.942258 -0.105707 -0.0559404 -0.0381912 0.204627 -0.0538036 -0.0419232 0.206962 0.227078 -0.0376421 0.0642105 -0.404193 0.106234 0.237702 -0.391566 0.0819845 0.249151 0.1273556 0.976486…
122.0 0.0160358 0.963503 -0.0179937 0.0 0.0 0.0179937 0.0 0.0 0.0179937 -0.0246056 0.00252117 0.0276335 0.0 0.0 -0.0276335 0.0 0.0 -0.0276335 -0.004337399999999991 0.987937 -2.16943e-18 -0.0252978 -0.000193161 0.0 0.0924568 0.958281 -0.00511796 -0.0801598 -0.0541533 0.146936 -0.083664 -0.0479061 0.142206 -0.0670016 0.0224956 0.254836 -0.0812055 -0.217016 0.0478534 -0.113938 -0.154759 0.0231129 0.…
144.0 0.11703 0.947279 -0.132335 0.0 0.0 0.132335 0.0 0.0 0.132335 -0.29355 0.0645497 0.335793 0.0 0.0 -0.335793 0.0 0.0 -0.335793 0.1001567 0.982757 -2.16943e-18 -0.305671 0.0327412 0.0 0.100753 0.955322 -0.0311157 -0.0557194 -0.0663708 0.157376 -0.0565597 -0.064841 0.15653 0.00746462 0.0122115 0.277379 -0.0752993 -0.449356 0.251623 -0.0673693 -0.464566 0.258758 0.07084868 0.98182 -2.16943e-18 -…
145.0 0.146906 0.94017 -0.166646 0.0 0.0 0.166646 0.0 0.0 0.166646 -0.352422 0.0902733 0.406442 0.0 0.0 -0.406442 0.0 0.0 -0.406442 0.1313265 0.978876 -2.16943e-18 -0.368404 0.0522984 0.0 0.103681 0.954298 -0.0487899 -0.0539317 -0.0409747 0.146121 -0.057975 -0.0334539 0.150271 -0.0385348 0.0247288 0.307038 -0.304944 0.0395737 -0.0309342 -0.228407 -0.105813 0.027173 0.07531792500000001 0.982539 -2…
147.0 0.0243596 0.96261 -0.0273463 0.0 0.0 0.0273463 0.0 0.0 0.0273463 0.0248512 -0.00278144 -0.0279374 0.0 0.0 0.0279374 0.0 0.0 0.0279374 0.004224900000000004 0.987962 -2.16943e-18 0.0255767 -4.39239e-05 0.0 0.119691 0.947805 -0.134284 0.0158055 -0.0345331 0.153209 0.016845 -0.0373702 0.154946 0.0240281 0.0220823 -0.0790326 -0.0102983 0.158118 -0.255305 0.0241978 0.0924661 -0.227952 0.103761600…
165.0 -0.00678188 0.965546 0.00760127 0.0 0.0 -0.00760127 0.0 0.0 -0.00760127 0.0827037 -0.00634022 -0.0926686 0.0 0.0 0.0926686 0.0 0.0 0.0926686 -0.027763999999999997 0.987458 -2.16943e-18 0.0847914 0.00281868 0.0 0.0946168 0.955435 -0.0441193 -0.0426648 -0.0501701 0.141764 -0.0423447 -0.0518254 0.144361 -0.0747019 0.0116766 0.0346241 0.034979 0.0354436 -0.100093 0.0794638 -0.0494654 -0.0638243…
209.0 0.0333999 0.961552 -0.0375154 0.0 0.0 0.0375154 0.0 0.0 0.0375154 -0.105214 0.0128605 0.118421 0.0 0.0 -0.118421 0.0 0.0 -0.118421 0.013534400000000002 0.987899 -2.16943e-18 -0.108407 0.00128862 0.0 0.134789 0.94666 -0.0916401 -0.0508613 -0.031218 0.178648 -0.0528111 -0.028006 0.176459 -0.0306105 0.0112659 0.0925839 -0.0417723 -0.0392882 -0.00653426 -0.00595718 -0.10794 0.0250599 0.1085735 …
212.0 0.0316354 0.961766 -0.0355296 0.0 0.0 0.0355296 0.0 0.0 0.0355296 0.035106 -0.00422034 -0.0395032 0.0 0.0 0.0395032 0.0 0.0 0.0395032 0.011716500000000005 0.987919 -2.16943e-18 0.0361634 -0.00035805 0.0 0.0941688 0.956741 -0.0267403 -0.0552212 -0.0616369 0.153616 -0.0558354 -0.0606678 0.153281 -0.0191615 0.00833574 0.0968627 -0.0688616 -0.0235489 -0.00424751 -0.0687577 -0.0237274 -0.0042920…
226.0 0.0305077 0.961901 -0.0342607 0.0 0.0 0.0342607 0.0 0.0 0.0342607 -0.0831142 0.00988478 0.0935105 0.0 0.0 -0.0935105 0.0 0.0 -0.0935105 0.010554900000000006 0.98793 -2.16943e-18 -0.0856058 0.00073894 0.0 0.106309 0.953557 -0.0509846 -0.0391515 -0.0701796 0.170286 -0.0396029 -0.0692221 0.162109 -0.0159045 -0.021643 -0.385567 0.370931 0.122333 -0.107213 0.332628 0.194327 -0.130154 0.07904687 …
231.0 0.0132843 0.96378 -0.0149041 0.0 0.0 0.0149041 0.0 0.0 0.0149041 -0.018591 0.00184687 0.0208723 0.0 0.0 -0.0208723 0.0 0.0 -0.0208723 -0.0071658 0.987911 -2.16943e-18 -0.0191075 -0.000204935 0.0 0.101613 0.958946 0.0385593 -0.107347 -0.115259 0.194101 -0.112001 -0.106539 0.186634 0.0714803 -0.00868488 -0.0625972 -0.130013 0.213492 -0.0208938 -0.135789 0.22372 -0.0203797 0.0613078 0.978628 -…
244.0 0.0222477 0.962844 -0.0249725 0.0 0.0 0.0249725 0.0 0.0 0.0249725 0.0769025 -0.00842242 -0.0864301 0.0 0.0 0.0864301 0.0 0.0 0.0864301 0.0020517000000000035 0.987964 -2.16943e-18 0.0791268 5.19456e-05 0.0 0.108558 0.95274 -0.0581378 -0.0332507 -0.0723893 0.173847 -0.0378348 -0.0650297 0.171011 -0.00071845 -0.0219768 -0.359577 0.32114 0.128312 -0.0899926 0.313431 0.143049 -0.0966477 0.082053…
251.0 0.097377 0.95137 -0.109907 0.0 0.0 0.109907 0.0 0.0 0.109907 -0.238117 0.046788 0.271113 0.0 0.0 -0.271113 0.0 0.0 -0.271113 0.07971764 0.984714 -2.16943e-18 -0.247324 0.0208933 0.0 0.105446 0.957379 0.0205363 -0.0941294 -0.111433 0.193153 -0.0947997 -0.110952 0.194072 0.0610753 -0.00571699 -0.00307735 -0.138124 0.128121 0.0179782 -0.139371 0.130511 0.0169015 0.06753675 0.978953 -2.16943e-1…
266.0 0.0871284 0.953322 -0.098251 0.0 0.0 0.098251 0.0 0.0 0.098251 -0.207273 0.0382239 0.235473 0.0 0.0 -0.235473 0.0 0.0 -0.235473 0.06907974 0.985551 -2.16943e-18 -0.215007 0.0156417 0.0 0.07298 0.961892 0.0239623 -0.07625 -0.0773447 0.136166 -0.0695692 -0.0886329 0.14367 -0.122449 -0.00761104 0.160526 0.272655 -0.573483 0.292984 0.367182 -0.688641 0.310658 0.0388808 0.982647 -2.16943e-18 -0.…
274.0 -0.0035863 0.965295 0.00402015 0.0 0.0 -0.00402015 0.0 0.0 -0.00402015 0.0756532 -0.00607231 -0.0847925 0.0 0.0 0.0847925 0.0 0.0 0.0847925 -0.024487099999999998 0.987561 -2.16943e-18 0.0775935 0.00230125 0.0 0.106145 0.954623 -0.0313013 -0.0603551 -0.069304 0.165446 -0.0630635 -0.0650823 0.16411 -0.0170997 0.00536719 0.0623732 0.00388907 -0.0976266 0.0360677 0.00838242 -0.106257 0.0401812 …
277.0 0.0180145 0.963298 -0.0202161 0.0 0.0 0.0202161 0.0 0.0 0.0202161 -0.0957854 0.0100297 0.107598 0.0 0.0 -0.107598 0.0 0.0 -0.107598 -0.0023027999999999937 0.98795 -2.16943e-18 -0.0985043 -0.000533203 0.0 0.13307 0.945219 -0.133497 -0.00624882 -0.0257536 0.169839 -0.00542861 -0.0271035 0.170759 -0.00265362 0.00937281 -0.379771 0.343077 0.16396 -0.340928 0.348687 0.15348 -0.337783 0.1145179 0…
309.0 0.0553925 0.958587 -0.0623087 0.0 0.0 0.0623087 0.0 0.0 0.0623087 0.022262 -0.00328314 -0.0251403 0.0 0.0 0.0251403 0.0 0.0 0.0251403 0.0362255 0.987348 -2.16943e-18 0.0230005 -0.000844031 0.0 0.120706 0.953694 -0.00927978 -0.0914378 -0.0920149 0.202666 -0.08991 -0.0943679 0.203512 0.0192569 -0.0198175 -0.301138 0.254361 0.0913458 -0.0438507 0.255571 0.0890429 -0.0428824 0.08465342000000001…
315.0 0.0197969 0.963109 -0.0222185 0.0 0.0 0.0222185 0.0 0.0 0.0222185 -0.0976071 0.010418 0.109667 0.0 0.0 -0.109667 0.0 0.0 -0.109667 -0.00046960000000000057 0.987958 -2.16943e-18 -0.1004 -0.000342417 0.0 0.104393 0.953455 -0.0447552 -0.022906 -0.109777 0.184722 -0.0248796 -0.106135 0.181738 -0.184567 -0.0232164 -0.734374 1.01058 0.0107772 -0.281985 1.01077 0.0103652 -0.281751 0.07764227 0.981…
333.0 0.057474 0.958277 -0.0646597 0.0 0.0 0.0646597 0.0 0.0 0.0646597 -0.227266 0.0340628 0.25674 0.0 0.0 -0.25674 0.0 0.0 -0.25674 0.0383763 0.987267 -2.16943e-18 -0.234867 0.00917169 0.0 0.0754748 0.962631 0.0629014 -0.0800377 -0.154174 0.180738 -0.0813843 -0.152813 0.181145 0.0397844 0.00156295 0.19695 -0.15471 -0.208945 0.170505 -0.155282 -0.2074 0.166978 0.0370486 0.979405 -2.16943e-18 0.00…
352.0 0.00383897 0.964668 -0.00430501 0.0 0.0 0.00430501 0.0 0.0 0.00430501 -0.00292671 0.000259451 0.00328257 0.0 0.0 -0.00328257 0.0 0.0 -0.00328257 -0.016867999999999994 0.987756 -2.16943e-18 -0.00300452 -6.4078e-05 0.0 0.0978308 0.953164 -0.0758655 -0.0169509 -0.0415878 0.135491 -0.0148668 -0.0461589 0.147006 0.0493658 0.00874897 0.207637 -0.270802 -0.0241613 0.0893685 -0.317759 0.0665993 0.0…
357.0 0.0753873 0.955406 -0.0849283 0.0 0.0 0.0849283 0.0 0.0 0.0849283 -0.229475 0.0391647 0.260079 0.0 0.0 -0.260079 0.0 0.0 -0.260079 0.0569095 0.986355 -2.16943e-18 -0.237684 0.0141111 0.0 0.108318 0.957005 0.0218907 -0.0999077 -0.111435 0.198467 -0.097906 -0.11351 0.19708 0.0589125 -0.00648495 -0.0394819 -0.129366 0.192494 -0.0188807 -0.126893 0.187705 -0.0163558 0.06974243000000001 0.978495…
361.0 0.0365722 0.961158 -0.0410867 0.0 0.0 0.0410867 0.0 0.0 0.0410867 -0.00882254 0.00111039 0.00993441 0.0 0.0 -0.00993441 0.0 0.0 -0.00993441 0.016803600000000002 0.987854 -2.16943e-18 -0.00909388 0.000140581 0.0 0.118987 0.951418 -0.0525672 -0.0503252 -0.077244 0.189331 -0.0533746 -0.0724904 0.187798 0.0587152 -0.02727 -0.308438 0.211332 0.0931779 0.00891066 0.205357 0.104816 0.00241792 0.08…
362.0 0.139277 0.942089 -0.157857 0.0 0.0 0.157857 0.0 0.0 0.157857 -0.357925 0.0883379 0.411877 0.0 0.0 -0.411877 0.0 0.0 -0.411877 0.1233549 0.979972 -2.16943e-18 -0.373782 0.0497144 0.0 0.127167 0.947793 -0.0941413 -0.0457134 -0.0181966 0.164477 -0.0401391 -0.0283748 0.165664 -0.0558959 0.00532269 -0.0561027 0.0972689 0.0596023 -0.0963877 0.0878406 0.0775911 -0.103856 0.1024415 0.980456 -2.169…
365.0 0.0557889 0.958528 -0.0627564 0.0 0.0 0.0627564 0.0 0.0 0.0627564 -0.21401 0.0316596 0.241696 0.0 0.0 -0.241696 0.0 0.0 -0.241696 0.036635100000000004 0.987333 -2.16943e-18 -0.221121 0.00821341 0.0 0.0648672 0.963174 0.0436876 -0.0638788 -0.121664 0.149802 -0.0626366 -0.124274 0.153582 -0.0576576 0.00856907 0.234745 0.117581 -0.590859 0.288148 0.0727654 -0.495705 0.18635 0.03021790000000000…
368.0 0.200384 0.924684 -0.228857 0.0 0.0 0.228857 0.0 0.0 0.228857 -0.406824 0.131651 0.477715 0.0 0.0 -0.477715 0.0 0.0 -0.477715 0.18742999999999999 0.969123 -2.16943e-18 -0.428348 0.0882707 0.0 0.091481 0.958654 0.013874 -0.0635822 -0.122697 0.182401 -0.0692355 -0.112378 0.173507 0.0182359 0.0117274 0.389751 -0.212553 -0.447221 0.270375 -0.185834 -0.499338 0.300393 0.057229300000000004 0.9806…
382.0 0.118642 0.946923 -0.134179 0.0 0.0 0.134179 0.0 0.0 0.134179 -0.286297 0.0635086 0.32763 0.0 0.0 -0.32763 0.0 0.0 -0.32763 0.1018354 0.982575 -2.16943e-18 -0.29818 0.0324952 0.0 0.10556 0.955157 -0.0222244 -0.0608946 -0.0873852 0.175627 -0.0604833 -0.0888147 0.18157 0.026257 -0.026819 -0.336275 0.412647 -0.158612 0.0850803 0.393803 -0.121777 0.0642698 0.07400813 0.980898 -2.16943e-18 0.083…
384.0 0.147022 0.94014 -0.16678 0.0 0.0 0.16678 0.0 0.0 0.16678 -0.387251 0.09925 0.446625 0.0 0.0 -0.446625 0.0 0.0 -0.446625 0.1314476 0.978859 -2.16943e-18 -0.404819 0.057523 0.0 0.142475 0.943479 -0.153436 -0.00261197 -0.0101751 0.164834 -0.00208926 -0.012959 0.162519 0.0326952 0.0275441 -0.289184 0.216465 0.157304 -0.414044 0.246363 0.0989492 -0.379527 0.1256557 0.981055 -2.16943e-18 0.07871…
389.0 0.0653361 0.957063 -0.0735475 0.0 0.0 0.0735475 0.0 0.0 0.0735475 -0.157442 0.0250301 0.178105 0.0 0.0 -0.178105 0.0 0.0 -0.178105 0.0465054 0.986913 -2.16943e-18 -0.162868 0.00781036 0.0 0.100796 0.954879 -0.0448122 -0.0600056 -0.0306235 0.137753 -0.0562702 -0.0386017 0.149765 -0.00676273 0.0169598 0.244383 -0.220006 -0.0677542 0.0475626 -0.257698 0.00546545 0.00766211 0.07212172 0.982717 …
391.0 0.0419529 0.960465 -0.0471478 0.0 0.0 0.0471478 0.0 0.0 0.0471478 -0.000297037 3.92149e-05 0.000334732 0.0 0.0 -0.000334732 0.0 0.0 -0.000334732 0.022351600000000006 0.987752 -2.16943e-18 -0.000306377 6.59387e-06 0.0 0.0969664 0.958395 0.0101175 -0.0830697 -0.0901888 0.173087 -0.086045 -0.085712 0.1715 0.021858 -0.0238944 -0.353924 0.336582 0.037606 -0.0196244 0.335951 0.0387239 -0.0195911 …
403.0 -0.0437367 0.967611 0.048955 0.0 0.0 -0.048955 0.0 0.0 -0.048955 0.0635332 -0.00223465 -0.0710239 0.0 0.0 0.0710239 0.0 0.0 0.0710239 -0.065566 0.985419 -2.16943e-18 0.0648417 0.00484514 0.0 0.14356 0.942926 -0.151089 -0.00427123 -0.0149477 0.172212 -0.00376052 -0.0171173 0.16679 0.0515812 0.0169348 -0.229489 0.132073 0.139689 -0.29914 0.14686 0.110359 -0.278912 0.1262723 0.980349 -2.16943e…
406.0 -0.0431442 0.96759 0.0482927 0.0 0.0 -0.0482927 0.0 0.0 -0.0482927 0.0934888 -0.00335028 -0.104514 0.0 0.0 0.104514 0.0 0.0 0.104514 -0.064961 0.985464 -2.16943e-18 0.0954213 0.00706658 0.0 0.0783919 0.960938 0.0160503 -0.0717865 -0.0823144 0.148096 -0.0801544 -0.066317 0.136056 -0.125488 0.0170131 0.175267 0.219083 -0.493051 0.0987523 0.302697 -0.654583 0.181638 0.0443689 0.98257 -2.16943e…
414.0 -0.00302181 0.96525 0.00338745 0.0 0.0 -0.00338745 0.0 0.0 -0.00338745 -0.0540199 0.00437031 0.0605489 0.0 0.0 -0.0605489 0.0 0.0 -0.0605489 -0.02390819999999999 0.987578 -2.16943e-18 -0.0554092 -0.00160823 0.0 0.0734336 0.96425 0.0935155 -0.109004 -0.160146 0.183453 -0.108544 -0.161314 0.185862 0.0951745 0.00414368 0.0971723 -0.362317 0.2707 -0.000621064 -0.359066 0.264706 0.000419532 0.03…
423.0 0.096994 0.951445 -0.109471 0.0 0.0 0.109471 0.0 0.0 0.109471 -0.00400416 0.000784972 0.00455865 0.0 0.0 -0.00455865 0.0 0.0 -0.00455865 0.0793198 0.984748 -2.16943e-18 -0.00415879 0.000349498 0.0 0.0949308 0.958702 0.0187266 -0.079734 -0.109545 0.177707 -0.0820443 -0.106454 0.177154 0.0115781 0.00326227 0.0857248 -0.0886264 -0.0362076 0.0441228 -0.0882456 -0.0369341 0.0444456 0.0589823 0.9…
424.0 0.057464 0.958279 -0.0646485 0.0 0.0 0.0646485 0.0 0.0 0.0646485 0.0204423 -0.00306367 -0.0230934 0.0 0.0 0.0230934 0.0 0.0 0.0230934 0.038366000000000004 0.987267 -2.16943e-18 0.021126 -0.000824742 0.0 0.1028 0.955268 -0.0337973 -0.0746292 -0.0279737 0.141083 -0.0757664 -0.0279592 0.141508 -0.0801284 0.0293826 0.29861 -0.134832 -0.172132 0.0127907 -0.230089 0.0102895 -0.0700489 0.07178704 …
425.0 0.0636287 0.957333 -0.0716163 0.0 0.0 0.0716163 0.0 0.0 0.0716163 0.084379 -0.0132476 -0.0954239 0.0 0.0 0.0954239 0.0 0.0 0.0954239 0.0447393 0.986996 -2.16943e-18 0.0872683 -0.00401607 0.0 0.0832353 0.961888 0.0734994 -0.0990497 -0.161788 0.194575 -0.100682 -0.16007 0.194836 0.0822562 0.00383176 0.0491702 -0.32457 0.329438 -0.049038 -0.327648 0.335377 -0.0518762 0.0418091 0.977634 -2.1694…
426.0 0.023665 0.962688 -0.0265655 0.0 0.0 0.0265655 0.0 0.0 0.0265655 -0.0825024 0.00916875 0.0927401 0.0 0.0 -0.0927401 0.0 0.0 -0.0927401 0.003510100000000002 0.987963 -2.16943e-18 -0.0849036 7.9515e-05 0.0 0.103517 0.952033 -0.083502 -0.0210343 -0.032116 0.146559 -0.0167546 -0.0393025 0.149601 0.0552572 0.0119148 0.265308 -0.398521 0.0895534 0.0411511 -0.419667 0.129842 0.0245691 0.08119273 0…
440.0 0.0899499 0.952797 -0.101457 0.0 0.0 0.101457 0.0 0.0 0.101457 -0.225563 0.0423451 0.256404 0.0 0.0 -0.256404 0.0 0.0 -0.256404 0.072007 0.985333 -2.16943e-18 -0.234064 0.0177827 0.0 0.122662 0.951091 -0.0532487 -0.0602237 -0.0633837 0.185473 -0.0589809 -0.0663394 0.188615 0.0419513 -0.0298349 -0.367066 0.338947 0.00826307 0.0248545 0.330978 0.0244777 0.0116428 0.0929536 0.980038 -2.16943e-…
450.0 0.207272 0.922424 -0.236956 0.0 0.0 0.236956 0.0 0.0 0.236956 -0.419106 0.139385 0.493446 0.0 0.0 -0.493446 0.0 0.0 -0.493446 0.194686 0.967597 -2.16943e-18 -0.4417 0.0947581 0.0 0.13157 0.947516 -0.0877508 -0.0562684 -0.0209763 0.168251 -0.048977 -0.0345716 0.176986 -0.0318871 0.0162003 0.155837 -0.129555 0.00240027 -0.0266016 -0.179782 0.0985492 -0.0696159 0.10518820000000001 0.979739 -2.…
456.0 0.0402091 0.960693 -0.045183 0.0 0.0 0.045183 0.0 0.0 0.045183 -0.102736 0.0133579 0.115744 0.0 0.0 -0.115744 0.0 0.0 -0.115744 0.0205532 0.987789 -2.16943e-18 -0.105943 0.00207187 0.0 0.124007 0.949003 -0.0829551 -0.0287364 -0.0653728 0.187115 -0.0341485 -0.0558756 0.182024 0.0465584 -0.026958 -0.335721 0.187059 0.224283 -0.0756228 0.188354 0.2211 -0.0705817 0.0991037 0.98054 -2.16943e-18 …
460.0 0.160884 0.936469 -0.182801 0.0 0.0 0.182801 0.0 0.0 0.182801 -0.401352 0.109745 0.464856 0.0 0.0 -0.464856 0.0 0.0 -0.464856 0.14595180000000002 0.976679 -2.16943e-18 -0.420331 0.0666135 0.0 0.107675 0.95603 -0.00516633 -0.0781529 -0.0923282 0.185304 -0.0816365 -0.0864861 0.182044 0.0264252 -0.0247226 -0.380686 0.305258 0.141958 -0.0641375 0.302512 0.146763 -0.0635945 0.07308585000000001 0…
465.0 0.213469 0.920338 -0.24426 0.0 0.0 0.24426 0.0 0.0 0.24426 -0.466385 0.158902 0.550463 0.0 0.0 -0.550463 0.0 0.0 -0.550463 0.20121899999999998 0.966171 -2.16943e-18 -0.491953 0.109303 0.0 0.0782641 0.961222 0.0218051 -0.0753368 -0.0859763 0.147093 -0.0755801 -0.086469 0.149362 -0.0532862 0.00957678 0.183723 0.224004 -0.612476 0.221689 0.123371 -0.496837 0.194676 0.0437548 0.982262 -2.16943e…
468.0 -0.0313207 0.967088 0.0350713 0.0 0.0 -0.0350713 0.0 0.0 -0.0350713 0.0424379 -0.00208292 -0.0474692 0.0 0.0 0.0474692 0.0 0.0 0.0474692 -0.052884 0.986278 -2.16943e-18 0.0433781 0.0026363 0.0 0.0893131 0.958831 -0.00739617 -0.0806845 -0.0405315 0.138272 -0.0813931 -0.0380963 0.136994 -0.0848302 0.0291563 0.319413 -0.187687 -0.103927 -0.0256253 -0.148404 -0.179052 0.00769784 0.0564271000000…
480.0 0.0554039 0.958585 -0.0623216 0.0 0.0 0.0623216 0.0 0.0 0.0623216 0.00488116 -0.000719926 -0.00551229 0.0 0.0 0.00551229 0.0 0.0 0.00551229 0.0362373 0.987348 -2.16943e-18 0.00504311 -0.000185128 0.0 0.135709 0.949152 -0.145177 0.00331343 -0.0189637 0.134142 0.00667287 -0.0268456 0.138128 0.106123 0.0345103 0.154045 -0.378752 0.207147 -0.229808 -0.289584 0.0364196 -0.151369 0.1191282 0.9857…
493.0 0.0355783 0.961283 -0.0399675 0.0 0.0 0.0399675 0.0 0.0 0.0399675 -0.171285 0.021363 0.192844 0.0 0.0 -0.192844 0.0 0.0 -0.192844 0.0157792 0.98787 -2.16943e-18 -0.176531 0.00253137 0.0 0.104034 0.955666 -0.0255708 -0.0709903 -0.0551402 0.156099 -0.0704138 -0.0570787 0.16313 -0.0677882 0.0183129 0.154187 -0.0326695 -0.0984572 -0.0194994 -0.0550675 -0.0546965 -0.0445145 0.07238536000000001 0…
500.0 0.0470437 0.959778 -0.0528868 0.0 0.0 0.0528868 0.0 0.0 0.0528868 0.024754 -0.00341268 -0.027917 0.0 0.0 0.027917 0.0 0.0 0.027917 0.027604200000000002 0.987624 -2.16943e-18 0.0255486 -0.000696571 0.0 0.10668 0.955906 -0.0096677 -0.0788607 -0.0802871 0.176542 -0.0783472 -0.0810541 0.176818 -0.0223058 0.00719317 0.132802 0.0439342 -0.3096 0.13746 0.0426323 -0.307087 0.136159 0.07268698 0.980…
504.0 0.136854 0.942683 -0.15507 0.0 0.0 0.15507 0.0 0.0 0.15507 -0.368777 0.0899267 0.424075 0.0 0.0 -0.424075 0.0 0.0 -0.424075 0.1208251 0.980305 -2.16943e-18 -0.384993 0.0501139 0.0 0.114247 0.952866 -0.042701 -0.0572514 -0.0716469 0.179688 -0.0511392 -0.0825434 0.186438 0.0617374 -0.0247726 -0.272731 0.157732 0.115799 0.00421067 0.161485 0.109486 0.00174147 0.08451299000000001 0.980663 -2.16…
510.0 0.086117 0.953508 -0.097102 0.0 0.0 0.097102 0.0 0.0 0.097102 -0.268628 0.0492196 0.305111 0.0 0.0 -0.305111 0.0 0.0 -0.305111 0.06803062 0.985626 -2.16943e-18 -0.278616 0.0199475 0.0 0.0873056 0.959708 0.0083581 -0.0803888 -0.0696609 0.15175 -0.0833143 -0.0651117 0.150126 -0.0516733 0.0155818 0.198338 -0.033244 -0.227743 0.0626141 -0.022064 -0.249224 0.0729172 0.0529234 0.982243 -2.16943e-…
518.0 -0.0230748 0.966645 0.0258456 0.0 0.0 -0.0258456 0.0 0.0 -0.0258456 0.119191 -0.0069529 -0.133388 0.0 0.0 0.133388 0.0 0.0 0.133388 -0.04445199999999999 0.986751 -2.16943e-18 0.121955 0.00628316 0.0 0.0988001 0.958145 0.0277363 -0.0821127 -0.134346 0.196994 -0.0828869 -0.133274 0.196591 0.0621064 -0.00350834 0.100007 -0.150308 -0.0665669 0.12131 -0.150458 -0.066278 0.121216 0.06151880000000…
529.0 0.104519 0.949936 -0.118045 0.0 0.0 0.118045 0.0 0.0 0.118045 -0.229778 0.0470949 0.262047 0.0 0.0 -0.262047 0.0 0.0 -0.262047 0.0871396 0.984057 -2.16943e-18 -0.23888 0.0221395 0.0 0.114988 0.948902 -0.118195 0.00589793 -0.0395046 0.155881 0.00629079 -0.0395842 0.155978 0.000686842 0.0134114 -0.181069 0.1155 0.175756 -0.265574 0.152019 0.10606 -0.235829 0.09700160000000001 0.98314 -2.16943…
533.0 0.118912 0.946863 -0.134488 0.0 0.0 0.134488 0.0 0.0 0.134488 -0.353354 0.078498 0.404395 0.0 0.0 -0.404395 0.0 0.0 -0.404395 0.1021162 0.982545 -2.16943e-18 -0.368033 0.0402226 0.0 0.0959865 0.953521 -0.0734898 -0.0081617 -0.0582676 0.14995 -0.0094915 -0.0561122 0.149145 -0.00385976 -0.00749824 -0.141239 0.0678274 0.170564 -0.097038 0.0765902 0.153935 -0.0907258 0.07391628 0.98372 -2.16943…
550.0 0.203601 0.923636 -0.232637 0.0 0.0 0.232637 0.0 0.0 0.232637 -0.389083 0.127536 0.457445 0.0 0.0 -0.457445 0.0 0.0 -0.457445 0.190818 0.968418 -2.16943e-18 -0.40985 0.0860753 0.0 0.105934 0.951778 -0.0791647 -0.015165 -0.0582299 0.162156 -0.0174902 -0.0543247 0.159936 0.0373919 -0.0029898 -0.00508172 -0.152192 0.215218 -0.055197 -0.100279 0.115894 -0.0119082 0.08307423 0.982648 -2.16943e-1…
552.0 0.114604 0.947809 -0.12956 0.0 0.0 0.12956 0.0 0.0 0.12956 -0.341202 0.074036 0.390066 0.0 0.0 -0.390066 0.0 0.0 -0.390066 0.0976303 0.983024 -2.16943e-18 -0.355179 0.0370475 0.0 0.103753 0.954684 -0.0372099 -0.0446768 -0.081478 0.173411 -0.0454022 -0.0803536 0.172989 0.00285687 -0.0204747 -0.335137 0.300572 0.110069 -0.0754738 0.299899 0.111336 -0.07593 0.074946764 0.981776 -2.16943e-18 0.…
572.0 -0.0381212 0.967396 0.0426767 0.0 0.0 -0.0426767 0.0 0.0 -0.0426767 0.0779787 -0.00323304 -0.0871936 0.0 0.0 0.0871936 0.0 0.0 0.0871936 -0.05983299999999998 0.985829 -2.16943e-18 0.0796396 0.00544831 0.0 0.103537 0.953466 -0.0573904 -0.0281002 -0.0718379 0.167186 -0.031055 -0.0671347 0.165398 -0.0048089 -0.021752 -0.366379 0.322381 0.149415 -0.104249 0.317017 0.159671 -0.108899 0.07777644 …
576.0 0.0899071 0.952805 -0.101409 0.0 0.0 0.101409 0.0 0.0 0.101409 -0.173596 0.0325806 0.19733 0.0 0.0 -0.19733 0.0 0.0 -0.19733 0.07196254 0.985336 -2.16943e-18 -0.180137 0.0136769 0.0 0.124253 0.945645 -0.129104 0.00682542 -0.0419314 0.170149 0.0101521 -0.0470178 0.170113 -0.0187984 -0.0200647 -0.35125 0.369637 0.0560802 -0.0767022 0.431932 -0.0629532 -0.0252499 0.10679430000000001 0.980914 -…
587.0 -0.0158297 0.966193 0.0177355 0.0 0.0 -0.0177355 0.0 0.0 -0.0177355 0.132118 -0.00878261 -0.147929 0.0 0.0 0.147929 0.0 0.0 0.147929 -0.037035 0.987103 -2.16943e-18 0.135302 0.00587099 0.0 0.105389 0.957843 0.0262357 -0.102458 -0.106707 0.191029 -0.102819 -0.107389 0.19393 0.043819 -0.0203477 -0.268329 0.198961 0.0727404 0.00141218 0.19426 0.0825439 -0.00789519 0.06641598 0.978847 -2.16943e…
588.0 0.0157125 0.963536 -0.0176305 0.0 0.0 0.0176305 0.0 0.0 0.0176305 -0.00231217 0.000236065 0.00259661 0.0 0.0 -0.00259661 0.0 0.0 -0.00259661 -0.004669800000000002 0.987935 -2.16943e-18 -0.00237713 -1.90137e-05 0.0 0.0895748 0.961271 0.0616403 -0.106281 -0.137053 0.19116 -0.107476 -0.134652 0.188599 0.0965264 -0.00261003 0.010626 -0.29109 0.311955 -0.0279345 -0.293788 0.3171 -0.0300804 0.048…
594.0 0.0224833 0.962818 -0.0252373 0.0 0.0 0.0252373 0.0 0.0 0.0252373 -0.132459 0.0145426 0.148874 0.0 0.0 -0.148874 0.0 0.0 -0.148874 0.0022941000000000072 0.987964 -2.16943e-18 -0.136295 -5.33805e-05 0.0 0.125287 0.951592 -0.0371699 -0.0673869 -0.0862765 0.199356 -0.0709056 -0.0815148 0.199343 0.047277 -0.0287993 -0.378622 0.274019 0.146126 -0.0366245 0.263686 0.166554 -0.0498058 0.0931691 0.…
603.0 0.000169178 0.964986 -0.000189733 0.0 0.0 0.000189733 0.0 0.0 0.000189733 0.056815 -0.00480106 -0.0637006 0.0 0.0 0.0637006 0.0 0.0 0.0637006 -0.0206345 0.987668 -2.16943e-18 0.0582991 0.00148341 0.0 0.0882158 0.958769 0.00344973 -0.0619492 -0.0969877 0.163524 -0.0630649 -0.09613 0.164965 -0.0397422 0.0110183 0.296492 0.0987265 -0.71598 0.324902 0.104338 -0.726742 0.329771 0.0554776 0.98176…
611.0 0.0969938 0.951445 -0.10947 0.0 0.0 0.10947 0.0 0.0 0.10947 -0.238966 0.0468466 0.272057 0.0 0.0 -0.272057 0.0 0.0 -0.272057 0.07931965 0.984748 -2.16943e-18 -0.248194 0.0208578 0.0 0.109913 0.957099 0.01653 -0.110532 -0.0823698 0.186422 -0.111717 -0.0805201 0.185756 0.0724447 -0.0260528 -0.282966 0.17286 0.086344 0.0237721 0.171317 0.0893098 0.0223597 0.07094306 0.979205 -2.16943e-18 0.104…
622.0 0.0926076 0.952294 -0.104479 0.0 0.0 0.104479 0.0 0.0 0.104479 -0.00988213 0.00188611 0.0112397 0.0 0.0 -0.0112397 0.0 0.0 -0.0112397 0.074765333 0.985119 -2.16943e-18 -0.010258 0.000810526 0.0 0.080499 0.960815 0.0133854 -0.0771799 -0.0694372 0.143295 -0.0818095 -0.0623286 0.140794 -0.100977 0.0160375 0.202337 0.228067 -0.623882 0.193412 0.279068 -0.721894 0.24056 0.0463705 0.98275 -2.1694…
640.0 0.136528 0.942762 -0.154696 0.0 0.0 0.154696 0.0 0.0 0.154696 -0.353186 0.0859848 0.406109 0.0 0.0 -0.406109 0.0 0.0 -0.406109 0.1204854 0.980349 -2.16943e-18 -0.3687 0.0478529 0.0 0.102645 0.954554 -0.0416904 -0.0406717 -0.077886 0.170297 -0.0444512 -0.0715364 0.167069 -0.000271838 -0.0229446 -0.382452 0.339212 0.140916 -0.0976688 0.338124 0.142277 -0.0939502 0.074516025 0.98205 -2.16943e-…
645.0 0.0454708 0.959993 -0.0511132 0.0 0.0 0.0511132 0.0 0.0 0.0511132 0.01563 -0.00212658 -0.0176229 0.0 0.0 0.0176229 0.0 0.0 0.0176229 0.025981000000000004 0.987667 -2.16943e-18 0.0161286 -0.000411113 0.0 0.0922597 0.964402 0.140004 -0.177538 -0.167482 0.212144 -0.180201 -0.16431 0.212216 -0.220025 -0.00935939 -0.964375 1.1574 0.320331 -0.508439 1.16046 0.314471 -0.506239 0.039290200000000004…
648.0 0.0700831 0.956295 -0.0789198 0.0 0.0 0.0789198 0.0 0.0 0.0789198 0.0436399 -0.00717846 -0.0494102 0.0 0.0 0.0494102 0.0 0.0 0.0494102 0.0514174 0.986664 -2.16943e-18 0.0451708 -0.00240947 0.0 0.0998787 0.958059 0.0128604 -0.09119 -0.0896268 0.177882 -0.089665 -0.0919821 0.178815 0.0377472 -0.0236429 -0.3135 0.280427 0.0242352 0.00960354 0.280024 0.0251238 0.00849119 0.0634098 0.980331 -2.1…
649.0 0.0209535 0.962985 -0.0235181 0.0 0.0 0.0235181 0.0 0.0 0.0235181 -0.101328 0.0109485 0.113864 0.0 0.0 -0.113864 0.0 0.0 -0.113864 0.0007202000000000042 0.987962 -2.16943e-18 -0.104243 -0.000220042 0.0 0.110696 0.953259 -0.0488948 -0.0569173 -0.0489903 0.156585 -0.0636412 -0.0372807 0.156945 -0.0479166 0.011563 0.0950626 0.0714473 -0.222338 0.0590261 0.10816 -0.293005 0.0942114 0.08154637 0…
656.0 0.139086 0.942136 -0.157637 0.0 0.0 0.157637 0.0 0.0 0.157637 -0.323192 0.0796905 0.371889 0.0 0.0 -0.371889 0.0 0.0 -0.371889 0.12315580000000001 0.979999 -2.16943e-18 -0.337502 0.0448137 0.0 0.0828636 0.962707 0.0805347 -0.109585 -0.154081 0.192591 -0.110613 -0.152142 0.19067 0.0900601 0.00206972 0.0891806 -0.329817 0.237032 0.00720395 -0.33072 0.238709 0.00679717 0.040241400000000004 0.9…
661.0 0.12684 0.945064 -0.14357 0.0 0.0 0.14357 0.0 0.0 0.14357 -0.360486 0.0835249 0.413408 0.0 0.0 -0.413408 0.0 0.0 -0.413408 0.1103777 0.981604 -2.16943e-18 -0.375846 0.0445344 0.0 0.0949292 0.960789 0.0631148 -0.111829 -0.138442 0.194864 -0.114237 -0.135284 0.194021 0.0801807 -0.00614062 -0.0701194 -0.174866 0.295201 -0.0454272 -0.180172 0.305415 -0.0502466 0.052784300000000006 0.977761 -2.1…
662.0 0.0188856 0.963206 -0.0211947 0.0 0.0 0.0211947 0.0 0.0 0.0211947 0.0689259 -0.00728541 -0.0774338 0.0 0.0 0.0774338 0.0 0.0 0.0774338 -0.0014069000000000026 0.987955 -2.16943e-18 0.0708901 0.000314353 0.0 0.0870523 0.958845 -0.0100985 -0.0725792 -0.044867 0.137602 -0.0742565 -0.0420541 0.136463 -0.0688293 0.0280733 0.304384 -0.30794 0.121594 -0.118076 -0.313416 0.132106 -0.123087 0.0550997…
670.0 0.113651 0.948015 -0.128471 0.0 0.0 0.128471 0.0 0.0 0.128471 -0.34111 0.0736271 0.389868 0.0 0.0 -0.389868 0.0 0.0 -0.389868 0.0966388 0.983127 -2.16943e-18 -0.355039 0.0366422 0.0 0.104015 0.955137 -0.0350676 -0.0657053 -0.0446061 0.152851 -0.0651568 -0.0474637 0.157784 -0.0565982 0.0219857 0.220633 -0.171275 0.00434203 -0.0493629 -0.18615 0.0337736 -0.0685252 0.07368771 0.982109 -2.16943…
676.0 0.0966881 0.951505 -0.109122 0.0 0.0 0.109122 0.0 0.0 0.109122 0.00741554 -0.00145105 -0.00844185 0.0 0.0 0.00844185 0.0 0.0 0.00844185 0.07900209 0.984775 -2.16943e-18 0.0077016 -0.00064453 0.0 0.141362 0.943913 -0.117425 -0.0327901 -0.0294477 0.188212 -0.0323852 -0.0305972 0.189623 0.0755933 -0.0334384 -0.316346 0.121268 0.238647 -0.0386965 0.127476 0.226725 -0.0330088 0.1185657 0.978779 …
677.0 0.0885457 0.953059 -0.0998613 0.0 0.0 0.0998613 0.0 0.0 0.0998613 -0.166929 0.031062 0.189696 0.0 0.0 -0.189696 0.0 0.0 -0.189696 0.07055 0.985443 -2.16943e-18 -0.173189 0.0128799 0.0 0.0927308 0.956476 -0.0349091 -0.0522949 -0.0474359 0.144733 -0.0540941 -0.0448258 0.143757 -0.0720403 0.0180618 0.140127 -0.0861212 0.0442719 -0.0985325 -0.0658653 0.00557109 -0.0817186 0.0640256 0.983253 -2.…
681.0 0.0766674 0.955187 -0.0863793 0.0 0.0 0.0863793 0.0 0.0 0.0863793 -0.183992 0.0316769 0.208583 0.0 0.0 -0.208583 0.0 0.0 -0.208583 0.0582355 0.986275 -2.16943e-18 -0.190605 0.0115936 0.0 0.0625572 0.964452 0.0530522 -0.0863745 -0.0937888 0.134231 -0.0874315 -0.0914735 0.131935 -0.0443377 0.0175574 0.31252 -0.113045 -0.332381 0.137847 -0.108244 -0.341608 0.142309 0.025664900000000004 0.98208…
687.0 0.0785818 0.954855 -0.0885501 0.0 0.0 0.0885501 0.0 0.0 0.0885501 -0.177785 0.0310057 0.201621 0.0 0.0 -0.201621 0.0 0.0 -0.201621 0.060219 0.986152 -2.16943e-18 -0.184219 0.0116066 0.0 0.164511 0.938719 -0.135841 -0.0453232 -0.0213245 0.211231 -0.0440596 -0.0231743 0.212116 -0.0208893 -0.00170936 0.0255393 -0.00859137 0.00563829 0.0237056 0.00345828 -0.0174629 0.0343891 0.141069 0.975678 -…
694.0 0.0295802 0.96201 -0.0332172 0.0 0.0 0.0332172 0.0 0.0 0.0332172 -0.0562635 0.00663189 0.0632934 0.0 0.0 -0.0632934 0.0 0.0 -0.0632934 0.009599700000000003 0.987937 -2.16943e-18 -0.0579435 0.000439697 0.0 0.106762 0.953411 -0.0573089 -0.0464428 -0.0429041 0.15671 -0.0442537 -0.0488429 0.154069 -0.0491284 0.00546672 -0.0165279 0.0734736 0.00831802 -0.0652888 0.0914933 -0.0271819 -0.0429298 0…
700.0 0.118236 0.947013 -0.133714 0.0 0.0 0.133714 0.0 0.0 0.133714 -0.277205 0.0613564 0.317192 0.0 0.0 -0.317192 0.0 0.0 -0.317192 0.10141230000000001 0.982621 -2.16943e-18 -0.288695 0.0313258 0.0 0.0920847 0.959506 0.0323449 -0.084191 -0.125176 0.186545 -0.0840356 -0.125508 0.186628 0.0564332 0.000215939 0.100371 -0.197696 0.0380856 0.062453 -0.19909 0.0406813 0.0618245 0.05479490000000001 0.9…
709.0 -0.0442657 0.96763 0.0495463 0.0 0.0 -0.0495463 0.0 0.0 -0.0495463 0.0997675 -0.00345005 -0.111528 0.0 0.0 0.111528 0.0 0.0 0.111528 -0.06610599999999998 0.985378 -2.16943e-18 0.101816 0.00766848 0.0 0.0928034 0.9592 0.0256208 -0.083394 -0.113262 0.177526 -0.0835224 -0.113023 0.177351 0.030783 0.000976346 0.0737781 -0.119574 0.00316788 0.0475651 -0.119392 0.00282381 0.0476793 0.056177600000…
710.0 0.0946626 0.951899 -0.106817 0.0 0.0 0.106817 0.0 0.0 0.106817 -0.279166 0.0539585 0.31766 0.0 0.0 -0.31766 0.0 0.0 -0.31766 0.07689874000000001 0.984948 -2.16943e-18 -0.28986 0.023585 0.0 0.0911882 0.961575 0.0602104 -0.117104 -0.115827 0.182573 -0.11625 -0.11715 0.182924 0.0718931 -0.00906837 -0.117021 -0.110485 0.289096 -0.0603778 -0.110262 0.288561 -0.0593528 0.049339100000000004 0.9788…
718.0 0.0503663 0.959313 -0.0566349 0.0 0.0 0.0566349 0.0 0.0 0.0566349 0.0477915 -0.00677135 -0.0539265 0.0 0.0 0.0539265 0.0 0.0 0.0539265 0.031034100000000002 0.987524 -2.16943e-18 0.0493461 -0.00153051 0.0 0.104056 0.956497 -0.00534785 -0.074759 -0.0907261 0.180779 -0.0772016 -0.0871865 0.179675 0.0318081 -0.0246557 -0.361361 0.289021 0.120545 -0.0475619 0.284056 0.130095 -0.0521075 0.0700093…
723.0 0.110568 0.948675 -0.124948 0.0 0.0 0.124948 0.0 0.0 0.124948 -0.275675 0.0584877 0.314843 0.0 0.0 -0.314843 0.0 0.0 -0.314843 0.0934301 0.983452 -2.16943e-18 -0.286819 0.0285806 0.0 0.0947405 0.959281 0.0237391 -0.0941145 -0.0942454 0.173697 -0.0924081 -0.0973693 0.176048 0.0132451 -0.0216587 -0.388622 0.304273 0.192851 -0.103532 0.302845 0.196449 -0.110416 0.05747240000000001 0.980374 -2.…
734.0 0.175333 0.932388 -0.199575 0.0 0.0 0.199575 0.0 0.0 0.199575 -0.391175 0.114048 0.45522 0.0 0.0 -0.45522 0.0 0.0 -0.45522 0.1610985 0.974148 -2.16943e-18 -0.410466 0.0721278 0.0 0.115585 0.951954 -0.058655 -0.0480367 -0.0582801 0.175021 -0.0500976 -0.0547645 0.173457 0.00940707 -0.00147398 -0.00627461 -0.0199898 0.0293404 -0.00306747 -0.0199248 0.0290951 -0.00222268 0.0877354 0.981243 -2.1…
736.0 0.0965788 0.951527 -0.108998 0.0 0.0 0.108998 0.0 0.0 0.108998 -0.26791 0.0523892 0.304981 0.0 0.0 -0.304981 0.0 0.0 -0.304981 0.07888859000000001 0.984784 -2.16943e-18 -0.278241 0.0232505 0.0 0.0887996 0.959543 0.0143385 -0.0831616 -0.0811396 0.156514 -0.0825583 -0.0830069 0.159061 -0.0541487 0.00951306 0.135509 0.115213 -0.378262 0.132516 0.110526 -0.36926 0.128206 0.0536167 0.981487 -2.1…
737.0 0.00347696 0.9647 -0.00389898 0.0 0.0 0.00389898 0.0 0.0 0.00389898 0.100976 -0.00891013 -0.113249 0.0 0.0 0.113249 0.0 0.0 0.113249 -0.017239599999999994 0.987748 -2.16943e-18 0.103656 0.00225279 0.0 0.0494485 0.967318 0.12846 -0.0982481 -0.1985 0.184126 -0.097535 -0.199674 0.183283 0.0238558 0.00324046 0.0756867 -0.154302 0.0971888 -0.104841 -0.158743 0.10455 -0.100561 0.00620189999999999…
741.0 0.0104871 0.964054 -0.011764 0.0 0.0 0.011764 0.0 0.0 0.011764 -0.0166498 0.00160125 0.0186872 0.0 0.0 -0.0186872 0.0 0.0 -0.0186872 -0.010040300000000002 0.987876 -2.16943e-18 -0.0171065 -0.000237196 0.0 0.100192 0.958504 0.032359 -0.0935388 -0.125047 0.195115 -0.0918089 -0.12836 0.197858 0.0714937 -0.00270346 0.054224 -0.217183 0.136511 0.0307979 -0.221088 0.144818 0.0220741 0.0617136 0.9…
747.0 0.0521054 0.959065 -0.0585975 0.0 0.0 0.0585975 0.0 0.0 0.0585975 -0.207155 0.0297656 0.233813 0.0 0.0 -0.233813 0.0 0.0 -0.233813 0.032830000000000005 0.987466 -2.16943e-18 -0.21394 0.00705583 0.0 0.0998029 0.960267 0.0555719 -0.120156 -0.118529 0.192564 -0.122297 -0.11579 0.192332 0.0891863 -0.00841321 -0.043064 -0.194604 0.255104 -0.0137904 -0.201454 0.268693 -0.0227535 0.0574079 0.97812…
752.0 0.0933277 0.952156 -0.105298 0.0 0.0 0.105298 0.0 0.0 0.105298 0.0240641 -0.00461332 -0.0273742 0.0 0.0 0.0273742 0.0 0.0 0.0273742 0.075512828 0.98506 -2.16943e-18 0.0249816 -0.00199449 0.0 0.0941082 0.956995 -0.0251704 -0.0701005 -0.0367384 0.141698 -0.0744779 -0.0282245 0.131355 -0.0665071 0.0313097 0.371625 -0.236711 -0.159854 0.0271379 -0.370162 0.0949454 -0.0834692 0.0630875 0.982924 …
754.0 0.0956295 0.951712 -0.107917 0.0 0.0 0.107917 0.0 0.0 0.107917 -0.279706 0.0543823 0.318343 0.0 0.0 -0.318343 0.0 0.0 -0.318343 0.07790277000000001 0.984866 -2.16943e-18 -0.290457 0.0239553 0.0 0.107832 0.952888 -0.0625301 -0.0481406 -0.0327792 0.153566 -0.0484917 -0.0326192 0.153382 -0.106569 0.0177905 0.0555269 0.101216 -0.0589983 -0.0981391 0.0782746 -0.0152838 -0.116477 0.08105330000000…
755.0 0.0420994 0.960445 -0.0473129 0.0 0.0 0.0473129 0.0 0.0 0.0473129 -0.0144543 0.0019107 0.016289 0.0 0.0 -0.016289 0.0 0.0 -0.016289 0.022502800000000003 0.987749 -2.16943e-18 -0.0149091 0.000323339 0.0 0.110466 0.952304 -0.0656352 -0.0530351 -0.0239369 0.152711 -0.0529995 -0.0247825 0.153234 0.0113101 0.0195048 0.324032 -0.242946 -0.229023 0.147611 -0.370999 0.0164851 0.0338092 0.0834567800…
778.0 -0.0211498 0.966531 0.0236912 0.0 0.0 -0.0236912 0.0 0.0 -0.0236912 0.131266 -0.00794108 -0.14692 0.0 0.0 0.14692 0.0 0.0 0.14692 -0.04248199999999999 0.986851 -2.16943e-18 0.134342 0.00663115 0.0 0.100086 0.957801 0.00950152 -0.09111 -0.0850807 0.176748 -0.0855439 -0.0931844 0.178921 0.0199172 -0.0233335 -0.375509 0.305688 0.146925 -0.0771492 0.31509 0.128463 -0.0658742 0.06403350000000001…
779.0 0.116437 0.947409 -0.131656 0.0 0.0 0.131656 0.0 0.0 0.131656 -0.288657 0.0632681 0.330146 0.0 0.0 -0.330146 0.0 0.0 -0.330146 0.0995384 0.982823 -2.16943e-18 -0.300552 0.0319864 0.0 0.104675 0.950596 -0.101708 0.000820668 -0.0389298 0.149836 0.00491351 -0.0464289 0.144856 0.00826107 -0.00383521 -0.0609826 -0.0743062 0.249233 -0.11376 -0.0313048 0.165803 -0.068782 0.0855863 0.983318 -2.1694…
795.0 0.0063359 0.964443 -0.00710589 0.0 0.0 0.00710589 0.0 0.0 0.00710589 -0.0516016 0.00472016 0.0578906 0.0 0.0 -0.0578906 0.0 0.0 -0.0578906 -0.014304299999999992 0.987807 -2.16943e-18 -0.0529898 -0.000981648 0.0 0.0792863 0.961903 0.0597549 -0.0813647 -0.155962 0.1878 -0.0845168 -0.151685 0.186738 0.0572437 -0.00237225 0.115361 -0.140486 -0.105588 0.129656 -0.135266 -0.115596 0.134064 0.0406…
806.0 0.0675509 0.956708 -0.0760534 0.0 0.0 0.0760534 0.0 0.0 0.0760534 0.0380347 -0.00614453 -0.0430437 0.0 0.0 0.0430437 0.0 0.0 0.0430437 0.0487968 0.9868 -2.16943e-18 0.0393565 -0.00198621 0.0 0.15179 0.941544 -0.166984 -0.00121637 -0.00934688 0.170557 -0.000884882 -0.0106555 0.170479 0.0810243 0.0290397 -0.166021 0.0630253 0.0873005 -0.323358 0.0521876 0.10746 -0.32874 0.1357216 0.980349 -2.…
817.0 0.0725857 0.95588 -0.081754 0.0 0.0 0.081754 0.0 0.0 0.081754 0.078876 -0.0132043 -0.0893474 0.0 0.0 0.0893474 0.0 0.0 0.0893474 0.0540083 0.986522 -2.16943e-18 0.0816688 -0.00458848 0.0 0.120376 0.950532 -0.0662663 -0.0424498 -0.0666066 0.185295 -0.0419322 -0.0674929 0.185734 0.0662245 -0.0259506 -0.27315 0.127284 0.164321 -0.0179766 0.128129 0.162772 -0.0176987 0.0932927 0.980568 -2.16943…
821.0 0.0083422 0.964257 -0.00935695 0.0 0.0 0.00935695 0.0 0.0 0.00935695 0.0325053 -0.00304717 -0.0364746 0.0 0.0 0.0364746 0.0 0.0 0.0364746 -0.012243699999999996 0.987843 -2.16943e-18 0.0333881 0.000543341 0.0 0.122714 0.95081 -0.0855075 -0.0476931 -0.0191951 0.153015 -0.0415332 -0.0312352 0.148996 0.0442192 -0.0229718 0.2872 -0.421758 0.075398 0.281985 -0.210187 -0.330951 0.473768 0.0974062 …
836.0 0.166194 0.935 -0.188956 0.0 0.0 0.188956 0.0 0.0 0.188956 -0.356928 0.0999631 0.414108 0.0 0.0 -0.414108 0.0 0.0 -0.414108 0.1515145 0.97578 -2.16943e-18 -0.374071 0.0616448 0.0 0.0915181 0.957334 -0.018138 -0.0495202 -0.0832448 0.157226 -0.0489806 -0.0847023 0.161852 0.0527465 -0.0072934 -0.0647785 0.0271745 -0.0388805 0.0599951 -0.0951933 0.194259 -0.034162 0.061531 0.982451 -2.16943e-18…
861.0 0.115638 0.947584 -0.130743 0.0 0.0 0.130743 0.0 0.0 0.130743 -0.0284612 0.00621093 0.0325455 0.0 0.0 -0.0325455 0.0 0.0 -0.0325455 0.0987071 0.982911 -2.16943e-18 -0.029631 0.00312614 0.0 0.131547 0.947833 -0.0835499 -0.0468261 -0.0483186 0.188237 -0.0464698 -0.0492225 0.18924 0.0178535 -0.00374203 -0.0219983 -0.0321201 0.0646364 -0.00744299 -0.0377944 0.0760428 -0.0159316 0.1050713 0.9796…
871.0 0.192099 0.927321 -0.219143 0.0 0.0 0.219143 0.0 0.0 0.219143 -0.33009 0.103288 0.386412 0.0 0.0 -0.386412 0.0 0.0 -0.386412 0.178711 0.970876 -2.16943e-18 -0.347158 0.0680311 0.0 0.119922 0.950098 -0.0785208 -0.0527612 -0.0199562 0.152594 -0.0491564 -0.0267684 0.164629 -0.121329 0.00952685 -0.124632 0.379082 -0.186752 -0.062429 0.33054 -0.0924755 -0.114239 0.0936209 0.981304 -2.16943e-18 -…
872.0 0.141611 0.941509 -0.160544 0.0 0.0 0.160544 0.0 0.0 0.160544 -0.339043 0.0846451 0.390409 0.0 0.0 -0.390409 0.0 0.0 -0.390409 0.1257933 0.979644 -2.16943e-18 -0.354172 0.0480752 0.0 0.111903 0.952701 -0.0508505 -0.0449473 -0.0735934 0.179445 -0.0438554 -0.075279 0.180054 0.0533206 -0.0247606 -0.29613 0.172876 0.155547 -0.0323077 0.175997 0.149559 -0.0295352 0.08380154000000001 0.981195 -2.…
883.0 0.0658745 0.956977 -0.0741566 0.0 0.0 0.0741566 0.0 0.0 0.0741566 -0.199864 0.0318993 0.226116 0.0 0.0 -0.226116 0.0 0.0 -0.226116 0.0470623 0.986886 -2.16943e-18 -0.206766 0.0100417 0.0 0.11174 0.955242 -0.00558863 -0.0848289 -0.0917734 0.192253 -0.0874418 -0.0860478 0.186347 0.00714323 -0.0152716 -0.253296 0.223616 0.0798102 -0.0501902 0.22597 0.0743665 -0.0420356 0.07634903 0.979534 -2.1…
890.0 -0.0129301 0.965996 0.0144885 0.0 0.0 -0.0144885 0.0 0.0 -0.0144885 0.110138 -0.0076808 -0.123347 0.0 0.0 0.123347 0.0 0.0 0.123347 -0.034065 0.987227 -2.16943e-18 0.112833 0.00452901 0.0 0.0802201 0.962325 0.0721121 -0.0933145 -0.161528 0.192718 -0.0945119 -0.160552 0.193004 0.0719552 0.000553534 0.0524968 -0.232902 0.170148 0.0106581 -0.237595 0.179292 0.00581828 0.0396077 0.978186 -2.169…
900.0 0.140796 0.941712 -0.159605 0.0 0.0 0.159605 0.0 0.0 0.159605 -0.374446 0.0931103 0.431075 0.0 0.0 -0.431075 0.0 0.0 -0.431075 0.1249413 0.97976 -2.16943e-18 -0.391113 0.0527155 0.0 0.0979222 0.955751 -0.031763 -0.0477703 -0.0753594 0.16471 -0.046006 -0.0778682 0.165574 -0.00213764 -0.0206974 -0.364004 0.34268 0.102004 -0.0873771 0.298544 0.18586 -0.119706 0.06887502000000001 0.982263 -2.16…
905.0 -0.0288775 0.966965 0.0323382 0.0 0.0 -0.0323382 0.0 0.0 -0.0323382 0.0254481 -0.00131876 -0.028469 0.0 0.0 0.028469 0.0 0.0 0.028469 -0.050387 0.986426 -2.16943e-18 0.0260197 0.00150998 0.0 0.113393 0.951424 -0.0724898 -0.0268802 -0.0636265 0.172754 -0.0271622 -0.0626264 0.172338 0.000994929 -0.0217984 -0.355146 0.314446 0.127699 -0.0909327 0.2803 0.192836 -0.118071 0.08865680000000001 0.9…
912.0 -0.0134738 0.966034 0.0150974 0.0 0.0 -0.0150974 0.0 0.0 -0.0150974 0.118245 -0.00817381 -0.13242 0.0 0.0 0.13242 0.0 0.0 0.13242 -0.034622 0.987205 -2.16943e-18 0.12113 0.00493594 0.0 0.104249 0.957934 0.0256888 -0.100825 -0.10791 0.193111 -0.103501 -0.102809 0.188606 0.0431746 -0.0102457 -0.153755 -0.0107731 0.240587 -0.076133 0.103598 0.0231772 0.00564371 0.06541156000000001 0.978984 -2.…
915.0 0.0840848 0.953878 -0.0947943 0.0 0.0 0.0947943 0.0 0.0 0.0947943 -0.147654 0.0267019 0.167636 0.0 0.0 -0.167636 0.0 0.0 -0.167636 0.06592309 0.985775 -2.16943e-18 -0.153104 0.0106064 0.0 0.119656 0.948808 -0.0954981 -0.0327686 -0.0252633 0.163877 -0.0318081 -0.0273914 0.164863 -0.085914 0.0135034 0.00770908 0.102878 -0.0111809 -0.101207 0.114373 -0.0332294 -0.0909469 0.09628010000000001 0.…
922.0 0.105207 0.949795 -0.11883 0.0 0.0 0.11883 0.0 0.0 0.11883 -0.324923 0.0668613 0.370613 0.0 0.0 -0.370613 0.0 0.0 -0.370613 0.0878544 0.983991 -2.16943e-18 -0.337824 0.0315769 0.0 0.104908 0.95865 0.0413502 -0.114209 -0.114228 0.194767 -0.118241 -0.108018 0.191908 0.0731143 -0.0138893 -0.17689 -0.0511836 0.295985 -0.062909 -0.0618871 0.316586 -0.0728836 0.0636667 0.978093 -2.16943e-18 0.080…
924.0 0.206372 0.922723 -0.235896 0.0 0.0 0.235896 0.0 0.0 0.235896 -0.38349 0.127089 0.451353 0.0 0.0 -0.451353 0.0 0.0 -0.451353 0.193737 0.9678 -2.16943e-18 -0.404114 0.0862468 0.0 0.199613 0.923647 -0.227279 -0.0293371 0.0499404 0.211635 -0.0288056 0.0488755 0.211992 0.201851 -0.0554276 -0.0964728 -0.156043 0.0122227 0.245302 -0.155958 0.0120678 0.245373 0.184562 0.968494 -2.16943e-18 0.18641…
927.0 0.0362069 0.961204 -0.0406752 0.0 0.0 0.0406752 0.0 0.0 0.0406752 -0.116701 0.0146391 0.131402 0.0 0.0 -0.131402 0.0 0.0 -0.131402 0.016427000000000004 0.98786 -2.16943e-18 -0.120285 0.00180997 0.0 0.076897 0.961344 0.0188776 -0.0781455 -0.0711482 0.13758 -0.0766919 -0.0745235 0.141319 -0.111202 0.0156491 0.172144 0.235342 -0.552067 0.149436 0.224783 -0.531697 0.139007 0.0426718 0.982668 -2…
931.0 0.0321047 0.961709 -0.0360577 0.0 0.0 0.0360577 0.0 0.0 0.0360577 -0.0767991 0.00927372 0.0864241 0.0 0.0 -0.0864241 0.0 0.0 -0.0864241 0.012200000000000003 0.987914 -2.16943e-18 -0.0791171 0.000825115 0.0 0.111706 0.951796 -0.071712 -0.0454082 -0.0273635 0.154724 -0.0435531 -0.0331451 0.15762 -0.116209 0.0147472 -0.0222068 0.164574 0.00276458 -0.146283 0.146234 0.0377595 -0.160978 0.085806…
953.0 0.112851 0.948187 -0.127557 0.0 0.0 0.127557 0.0 0.0 0.127557 -0.259222 0.0557041 0.296217 0.0 0.0 -0.296217 0.0 0.0 -0.296217 0.09580630000000001 0.983212 -2.16943e-18 -0.26978 0.0275937 0.0 0.10523 0.954003 -0.0491619 -0.0556867 -0.0409323 0.155506 -0.0493722 -0.0530813 0.153691 -0.0257633 0.00759348 0.0822957 0.0539966 -0.214119 0.0797971 0.0124615 -0.135081 0.0468834 0.07698032 0.982279…
970.0 0.0905736 0.95268 -0.102166 0.0 0.0 0.102166 0.0 0.0 0.102166 -0.185673 0.0349928 0.211088 0.0 0.0 -0.211088 0.0 0.0 -0.211088 0.07265421 0.985284 -2.16943e-18 -0.192685 0.0147765 0.0 0.113083 0.952473 -0.0565205 -0.0570014 -0.0428729 0.16129 -0.0570346 -0.0411545 0.16451 -0.0407699 0.0129434 0.103007 -0.0385008 -0.0435396 -0.0189851 -0.0915751 0.0586739 -0.0685939 0.08463197 0.981582 -2.16…
987.0 0.0641709 0.957247 -0.0722295 0.0 0.0 0.0722295 0.0 0.0 0.0722295 0.0269066 -0.00424128 -0.0304316 0.0 0.0 0.0304316 0.0 0.0 0.0304316 0.0453001 0.98697 -2.16943e-18 0.0278299 -0.00129783 0.0 0.104478 0.952968 -0.0688182 -0.0371037 -0.0321828 0.14804 -0.0347095 -0.0373633 0.150604 0.0566242 0.0152502 0.331022 -0.454262 0.0564893 0.0674428 -0.476181 0.098527 0.0481073 0.07946585 0.98298 -2.1…
990.0 0.0228942 0.962773 -0.0256991 0.0 0.0 0.0256991 0.0 0.0 0.0256991 -0.0457697 0.00504639 0.0514443 0.0 0.0 -0.0514443 0.0 0.0 -0.0514443 0.002716900000000008 0.987964 -2.16943e-18 -0.0470973 3.30117e-06 0.0 0.101614 0.95899 0.0482683 -0.106975 -0.135029 0.201045 -0.107634 -0.134076 0.200605 0.0894657 -0.00456625 -0.0362342 -0.259137 0.364878 -0.0645189 -0.260976 0.368418 -0.0661883 0.0605877…
993.0 0.105257 0.949785 -0.118887 0.0 0.0 0.118887 0.0 0.0 0.118887 -0.236436 0.048667 0.269687 0.0 0.0 -0.269687 0.0 0.0 -0.269687 0.0879067 0.983986 -2.16943e-18 -0.245826 0.0229919 0.0 0.114669 0.949802 -0.10392 -0.0152395 -0.027439 0.152207 -0.0118751 -0.0344364 0.155351 0.0673375 0.0127414 0.233511 -0.454486 0.24008 -0.0514429 -0.390035 0.116417 0.00652142 0.09389320000000001 0.982947 -2.169…
994.0 0.0635733 0.957341 -0.0715536 0.0 0.0 0.0715536 0.0 0.0 0.0715536 -0.207334 0.0325383 0.234471 0.0 0.0 -0.234471 0.0 0.0 -0.234471 0.044682 0.986999 -2.16943e-18 -0.214432 0.00985465 0.0 0.0733768 0.962022 0.0337959 -0.0723478 -0.106763 0.154153 -0.0701651 -0.109687 0.155025 -0.0366354 0.0028501 0.129498 0.148522 -0.471661 0.197124 0.140936 -0.457063 0.190043 0.0383855 0.981784 -2.16943e-18…
1008.0 0.0721177 0.955958 -0.0812239 0.0 0.0 0.0812239 0.0 0.0 0.0812239 -0.188587 0.0314678 0.213605 0.0 0.0 -0.213605 0.0 0.0 -0.213605 0.053523600000000005 0.986549 -2.16943e-18 -0.195253 0.0108663 0.0 0.0945314 0.956544 -0.0244568 -0.0497167 -0.0794568 0.163667 -0.0484658 -0.0813461 0.16431 0.0191679 -0.0119461 -0.183653 0.0938157 0.155919 -0.065996 0.0960249 0.151678 -0.0639858 0.0648595 0.9…
1015.0 0.0132767 0.963781 -0.0148954 0.0 0.0 0.0148954 0.0 0.0 0.0148954 0.0493306 -0.00490019 -0.055384 0.0 0.0 0.055384 0.0 0.0 0.055384 -0.007173699999999991 0.987911 -2.16943e-18 0.0507012 0.000544225 0.0 0.103613 0.956832 -0.00153146 -0.080361 -0.0871252 0.178731 -0.081829 -0.0851055 0.178476 0.0232273 -0.0251343 -0.36351 0.351218 0.0252031 -0.0108584 0.348621 0.030519 -0.0153823 0.06889376 …
1039.0 0.114948 0.947734 -0.129953 0.0 0.0 0.129953 0.0 0.0 0.129953 -0.271272 0.0589739 0.310147 0.0 0.0 -0.310147 0.0 0.0 -0.310147 0.0979885 0.982986 -2.16943e-18 -0.282396 0.0295681 0.0 0.097002 0.959327 0.0275815 -0.102658 -0.0909749 0.175879 -0.0984603 -0.0972484 0.178128 0.0139533 -0.0229455 -0.387054 0.338389 0.122913 -0.0728928 0.341568 0.116996 -0.0712027 0.0587404 0.980065 -2.16943e-18…
1054.0 -0.0209465 0.966519 0.0234635 0.0 0.0 -0.0234635 0.0 0.0 -0.0234635 -0.0163313 0.000991709 0.0182791 0.0 0.0 -0.0182791 0.0 0.0 -0.0182791 -0.04227399999999999 0.986861 -2.16943e-18 -0.0167144 -0.000821213 0.0 0.0580891 0.965879 0.105036 -0.0911191 -0.179692 0.17536 -0.0915069 -0.179427 0.17478 0.0270136 -0.00195551 0.123777 -0.0608944 -0.207096 0.147063 -0.0637496 -0.20188 0.14647 0.01668…
1068.0 0.270221 0.898829 -0.312079 0.0 0.0 0.312079 0.0 0.0 0.312079 -0.506715 0.211965 0.613643 0.0 0.0 -0.613643 0.0 0.0 -0.613643 0.261326 0.95066 -2.16943e-18 -0.538899 0.158733 0.0 0.107828 0.955447 -0.011865 -0.0755347 -0.0871311 0.18371 -0.0744858 -0.0889965 0.184725 0.0346176 -0.0247057 -0.365071 0.265521 0.165907 -0.0616989 0.264877 0.167269 -0.0629908 0.07410478000000001 0.980264 -2.169…
1079.0 0.0421421 0.96044 -0.047361 0.0 0.0 0.047361 0.0 0.0 0.047361 0.0487343 -0.00644449 -0.0549205 0.0 0.0 0.0549205 0.0 0.0 0.0549205 0.022546800000000006 0.987748 -2.16943e-18 0.0502679 -0.00109259 0.0 0.0994454 0.956079 -0.0235403 -0.054839 -0.0809939 0.169398 -0.0580006 -0.0760985 0.167604 0.0400524 -0.00830164 -0.0604491 -0.00648518 0.0438971 0.0232 -0.00839838 0.0475124 0.0218624 0.06883…
1086.0 -0.00160909 0.965134 0.00180389 0.0 0.0 -0.00180389 0.0 0.0 -0.00180389 0.00997392 -0.000822808 -0.0111808 0.0 0.0 0.0111808 0.0 0.0 0.0111808 -0.022458999999999993 0.987619 -2.16943e-18 0.0102322 0.000280769 0.0 0.0971086 0.954948 -0.0504202 -0.0414033 -0.0464482 0.148317 -0.0381615 -0.051851 0.150486 0.0415207 0.0100958 0.230787 -0.287877 -0.0214515 0.0785749 -0.287461 -0.0222513 0.07890…
1102.0 0.097776 0.951292 -0.110361 0.0 0.0 0.110361 0.0 0.0 0.110361 0.0373935 -0.00736517 -0.0425791 0.0 0.0 0.0425791 0.0 0.0 0.0425791 0.08013211 0.984679 -2.16943e-18 0.0388414 -0.003299 0.0 0.0949203 0.95513 -0.0476747 -0.0290942 -0.071286 0.158027 -0.0297035 -0.0701746 0.157602 -0.0202455 -0.0194912 -0.365557 0.351799 0.128723 -0.119126 0.321977 0.185472 -0.141883 0.06885659000000001 0.9830…
1106.0 0.0720848 0.955964 -0.0811866 0.0 0.0 0.0811866 0.0 0.0 0.0811866 0.0867649 -0.0144743 -0.0982744 0.0 0.0 0.0982744 0.0 0.0 0.0982744 0.0534896 0.986551 -2.16943e-18 0.0898315 -0.00499597 0.0 0.094764 0.956539 -0.0297813 -0.0624205 -0.0443766 0.14659 -0.0624548 -0.0443325 0.146602 -0.0867908 0.0236204 0.205752 -0.0920342 -0.0460054 -0.067476 -0.0922404 -0.0455869 -0.0678141 0.0647526000000…
1107.0 0.179497 0.931163 -0.204424 0.0 0.0 0.204424 0.0 0.0 0.204424 -0.389699 0.115671 0.45415 0.0 0.0 -0.45415 0.0 0.0 -0.45415 0.1654689 0.97337 -2.16943e-18 -0.409147 0.073943 0.0 0.199424 0.925715 -0.233407 -0.0198938 0.0485448 0.202314 -0.0191901 0.0474514 0.203142 0.12427 -0.0892259 -0.2279 -0.0334124 0.185939 0.320944 -0.0292938 0.178148 0.324585 0.185835 0.970807 -2.16943e-18 0.137244 -0…
1111.0 0.039536 0.96078 -0.0444247 0.0 0.0 0.0444247 0.0 0.0 0.0444247 0.0715104 -0.00924278 -0.0805568 0.0 0.0 0.0805568 0.0 0.0 0.0805568 0.019859100000000005 0.987802 -2.16943e-18 0.0737368 -0.0013861 0.0 0.100623 0.95496 -0.0453712 -0.055752 -0.0364778 0.147681 -0.056869 -0.0353236 0.14733 -0.0933076 0.0230689 0.178488 -0.0299863 -0.0928592 -0.0558197 -0.0363381 -0.0807554 -0.0608045 0.072163…
1120.0 0.0377918 0.961004 -0.0424601 0.0 0.0 0.0424601 0.0 0.0 0.0424601 0.0654723 -0.0083316 -0.0737362 0.0 0.0 0.0737362 0.0 0.0 0.0737362 0.018060900000000005 0.987834 -2.16943e-18 0.067496 -0.00113614 0.0 0.0801433 0.964394 0.100597 -0.134557 -0.142657 0.185061 -0.133548 -0.144432 0.186816 0.101076 -0.00584322 0.0365452 -0.228733 0.125823 0.0712599 -0.227563 0.123752 0.0710215 0.0343806000000…
1144.0 0.0688431 0.956498 -0.077516 0.0 0.0 0.077516 0.0 0.0 0.077516 -0.25229 0.0411363 0.285583 0.0 0.0 -0.285583 0.0 0.0 -0.285583 0.050134 0.986732 -2.16943e-18 -0.2611 0.0135599 0.0 0.100843 0.957432 0.00038641 -0.0767335 -0.0891009 0.175434 -0.079144 -0.0855639 0.174374 0.0281653 -0.0229261 -0.328351 0.286499 0.0655125 -0.0232624 0.283867 0.0706483 -0.0261717 0.06645348000000001 0.98092 -2.…
1146.0 0.0815801 0.954327 -0.0919514 0.0 0.0 0.0919514 0.0 0.0 0.0919514 -0.246665 0.0438835 0.279905 0.0 0.0 -0.279905 0.0 0.0 -0.279905 0.0633264 0.985951 -2.16943e-18 -0.25569 0.0169829 0.0 0.116766 0.951564 -0.0621023 -0.0508384 -0.0495157 0.172343 -0.052937 -0.0461404 0.171187 -0.0451558 0.00400752 -0.042787 0.0875873 0.0261873 -0.0699953 0.0990337 0.00453022 -0.0620289 0.0889569 0.981214 -2…
1157.0 -0.00346408 0.965285 0.00388316 0.0 0.0 -0.00388316 0.0 0.0 -0.00388316 -0.0518488 0.00416879 0.058113 0.0 0.0 -0.058113 0.0 0.0 -0.058113 -0.024361800000000003 0.987565 -2.16943e-18 -0.0531793 -0.00156989 0.0 0.104675 0.955272 -0.0292334 -0.0579765 -0.0731376 0.170379 -0.0647029 -0.0627942 0.166236 0.00982794 -0.00429133 -0.0547846 0.0264082 0.0398012 -0.0113223 0.0298615 0.0329491 -0.006…
1160.0 0.0238377 0.962669 -0.0267597 0.0 0.0 0.0267597 0.0 0.0 0.0267597 -0.079093 0.0088054 0.0889096 0.0 0.0 -0.0889096 0.0 0.0 -0.0889096 0.003687800000000005 0.987963 -2.16943e-18 -0.0813967 9.20326e-05 0.0 0.115491 0.950612 -0.0780123 -0.0315635 -0.0508484 0.165092 -0.0308978 -0.0529347 0.171899 0.0664012 -0.00393619 0.0662314 -0.20399 0.0986542 0.0437012 -0.217006 0.124516 0.0262319 0.09077…
1171.0 0.0281879 0.962173 -0.0316511 0.0 0.0 0.0316511 0.0 0.0 0.0316511 -0.0502464 0.00584288 0.0565141 0.0 0.0 -0.0565141 0.0 0.0 -0.0565141 0.008165900000000004 0.987947 -2.16943e-18 -0.0517378 0.000311575 0.0 0.096794 0.956764 -0.020686 -0.0735407 -0.0459457 0.145667 -0.071632 -0.0498782 0.150451 -0.0682768 0.0195307 0.181711 -0.125 0.0217806 -0.0675065 -0.0570982 -0.10784 -0.0121205 0.065060…
1172.0 0.00152492 0.96487 -0.00170988 0.0 0.0 0.00170988 0.0 0.0 0.00170988 0.0516912 -0.00444724 -0.0579634 0.0 0.0 0.0579634 0.0 0.0 0.0579634 -0.019243200000000002 0.987702 -2.16943e-18 0.0530503 0.00126916 0.0 0.0706068 0.96532 0.105789 -0.119147 -0.158504 0.180629 -0.120771 -0.15688 0.181197 0.101562 0.00406938 0.109619 -0.374605 0.25331 0.0147805 -0.376545 0.257114 0.0125661 0.0261503 0.977…
1183.0 0.0483087 0.959602 -0.0543136 0.0 0.0 0.0543136 0.0 0.0 0.0543136 -0.19813 0.0276031 0.223491 0.0 0.0 -0.223491 0.0 0.0 -0.223491 0.028909900000000002 0.987587 -2.16943e-18 -0.204522 0.00586825 0.0 0.09071 0.958766 0.00983902 -0.0699562 -0.100238 0.166435 -0.0673837 -0.10458 0.169009 -0.0393464 0.00306161 0.130292 0.189235 -0.545311 0.230452 0.173932 -0.515949 0.216744 0.0567903 0.981152 -…
1189.0 0.123012 0.945942 -0.139183 0.0 0.0 0.139183 0.0 0.0 0.139183 -0.351322 0.0797792 0.402493 0.0 0.0 -0.402493 0.0 0.0 -0.402493 0.10638800000000001 0.982068 -2.16943e-18 -0.36611 0.0417528 0.0 0.118402 0.951665 -0.0584275 -0.0532056 -0.0542535 0.175841 -0.0553679 -0.0523434 0.174239 -0.00897225 0.000522137 -0.017424 0.0109405 0.0360919 -0.0290503 -0.00835724 0.072002 -0.0382963 0.0899673 0.…
1194.0 0.0601149 0.957877 -0.0676438 0.0 0.0 0.0676438 0.0 0.0 0.0676438 0.0216992 -0.00331852 -0.0245244 0.0 0.0 0.0245244 0.0 0.0 0.0245244 0.0411059 0.987156 -2.16943e-18 0.0224323 -0.000943044 0.0 0.120452 0.947634 -0.110572 -0.000194095 -0.0573168 0.177737 -0.00137682 -0.0546955 0.176683 -0.0121916 -0.0225598 -0.389189 0.323478 0.20897 -0.1456 0.290359 0.27232 -0.173423 0.1007017 0.981363 -2…
1217.0 0.087309 0.953289 -0.098456 0.0 0.0 0.098456 0.0 0.0 0.098456 -0.00761567 0.00140605 0.00865211 0.0 0.0 -0.00865211 0.0 0.0 -0.00865211 0.06926698 0.985537 -2.16943e-18 -0.00790002 0.000576354 0.0 0.0906785 0.961432 0.0592761 -0.113971 -0.120291 0.184759 -0.112997 -0.121773 0.185531 0.0777464 -0.00598017 0.0175795 -0.171414 0.110523 0.0450109 -0.171552 0.111071 0.0429884 0.0491089000000000…
1227.0 -0.0232243 0.966654 0.0260129 0.0 0.0 -0.0260129 0.0 0.0 -0.0260129 0.00540963 -0.000314657 -0.00605391 0.0 0.0 0.00605391 0.0 0.0 0.00605391 -0.04460399999999999 0.986743 -2.16943e-18 0.00553497 0.000286091 0.0 0.115725 0.951997 -0.0552899 -0.0444353 -0.0722546 0.181675 -0.0412627 -0.0774854 0.184062 0.0566716 -0.0254414 -0.302956 0.158873 0.188173 -0.0419321 0.164704 0.177327 -0.0389073 …
1228.0 0.183122 0.930078 -0.208652 0.0 0.0 0.208652 0.0 0.0 0.208652 -0.389904 0.117528 0.454965 0.0 0.0 -0.454965 0.0 0.0 -0.454965 0.1692763 0.972673 -2.16943e-18 -0.409564 0.0758078 0.0 0.101348 0.955188 -0.0399313 -0.0567144 -0.0475952 0.145911 -0.0615479 -0.0387513 0.150264 -0.0407147 0.00865723 0.0767565 -0.0662123 0.0607743 -0.052486 0.113628 -0.28204 0.0917585 0.07209547000000001 0.982563…
1235.0 0.0724595 0.955901 -0.0816111 0.0 0.0 0.0816111 0.0 0.0 0.0816111 0.0521074 -0.00871541 -0.0590236 0.0 0.0 0.0590236 0.0 0.0 0.0590236 0.053877600000000005 0.98653 -2.16943e-18 0.0539516 -0.00302348 0.0 0.120472 0.951688 -0.0515297 -0.0565087 -0.0669146 0.185042 -0.0577492 -0.0669252 0.180909 0.0628371 -0.0259139 -0.283061 0.15018 0.149584 -0.0169562 0.162778 0.124579 -0.000484127 0.090966…
1252.0 0.0434961 0.96026 -0.048887 0.0 0.0 0.048887 0.0 0.0 0.048887 0.0734496 -0.00982684 -0.0827899 0.0 0.0 0.0827899 0.0 0.0 0.0827899 0.0239435 0.987716 -2.16943e-18 0.0757737 -0.00176267 0.0 0.100053 0.959158 0.0361678 -0.108878 -0.10406 0.185746 -0.107448 -0.106773 0.188 0.0309622 -0.0211719 -0.341429 0.254609 0.149147 -0.0576071 0.252539 0.15387 -0.0643411 0.060194700000000004 0.979068 -2.…
1266.0 0.070177 0.95628 -0.0790261 0.0 0.0 0.0790261 0.0 0.0 0.0790261 -0.143154 0.0235635 0.162085 0.0 0.0 -0.162085 0.0 0.0 -0.162085 0.05151460000000001 0.986659 -2.16943e-18 -0.148178 0.0079198 0.0 0.11847 0.950635 -0.0661623 -0.0407207 -0.0643392 0.175852 -0.0401117 -0.0664231 0.178642 0.0890406 -0.0190938 -0.12128 -0.0468252 0.13095 0.0401712 -0.0561394 0.148676 0.033134 0.09167600000000001…
1267.0 0.031265 0.96181 -0.0351128 0.0 0.0 0.0351128 0.0 0.0 0.0351128 0.0938238 -0.0112396 -0.10557 0.0 0.0 0.10557 0.0 0.0 0.10557 0.011334999999999998 0.987923 -2.16943e-18 0.0966455 -0.000916595 0.0 0.10629 0.954195 -0.0453281 -0.0615487 -0.0391107 0.156036 -0.0644582 -0.0346896 0.154192 -0.0669355 0.0152482 0.101983 0.00396206 -0.0615559 -0.0443802 0.0337347 -0.118649 -0.0179211 0.07690287 0…
1269.0 0.101286 0.950593 -0.114359 0.0 0.0 0.114359 0.0 0.0 0.114359 -0.309284 0.0622034 0.352455 0.0 0.0 -0.352455 0.0 0.0 -0.352455 0.08377895 0.984362 -2.16943e-18 -0.321404 0.0285934 0.0 0.0960478 0.961134 0.0582134 -0.127588 -0.103105 0.182511 -0.128421 -0.101004 0.17987 0.0157628 -0.0243012 -0.406759 0.391026 0.0605109 -0.0446527 0.394979 0.0520443 -0.0353138 0.0532424 0.978669 -2.16943e-18…
1273.0 0.107499 0.949321 -0.121444 0.0 0.0 0.121444 0.0 0.0 0.121444 -0.0100756 0.0021008 0.0114987 0.0 0.0 -0.0114987 0.0 0.0 -0.0114987 0.0902374 0.983765 -2.16943e-18 -0.0104788 0.00100711 0.0 0.114223 0.952998 -0.0449301 -0.0734481 -0.0378653 0.166296 -0.0753423 -0.0344953 0.1648 -0.0958324 0.0258069 0.192173 -0.0457884 -0.0844644 -0.0619324 -0.037817 -0.0998011 -0.0544372 0.08333767 0.98114 …
1287.0 0.0672393 0.956758 -0.0757009 0.0 0.0 0.0757009 0.0 0.0 0.0757009 -0.106047 0.0170936 0.120006 0.0 0.0 -0.120006 0.0 0.0 -0.120006 0.0484744 0.986816 -2.16943e-18 -0.109728 0.00549889 0.0 0.133175 0.946396 -0.102282 -0.0293161 -0.0477562 0.18576 -0.0296989 -0.045858 0.187918 0.0427089 -0.0288968 -0.354684 0.217197 0.212329 -0.0710579 0.187392 0.270379 -0.103261 0.10966000000000001 0.979776…
1290.0 0.0106234 0.964041 -0.011917 0.0 0.0 0.011917 0.0 0.0 0.011917 -0.0183173 0.00176445 0.0205591 0.0 0.0 -0.0205591 0.0 0.0 -0.0205591 -0.0099003 0.987878 -2.16943e-18 -0.0188201 -0.000258077 0.0 0.0924763 0.957741 -0.0144 -0.06811 -0.0589827 0.151546 -0.0640699 -0.0653892 0.153925 -0.0459928 0.016113 0.173523 -0.106823 -0.0469233 -0.0197883 -0.110312 -0.0402063 -0.023093 0.06093410000000000…
1297.0 0.0127273 0.963835 -0.0142787 0.0 0.0 0.0142787 0.0 0.0 0.0142787 -0.07979 0.00787614 0.0895755 0.0 0.0 -0.0895755 0.0 0.0 -0.0895755 -0.0077383000000000035 0.987905 -2.16943e-18 -0.0820012 -0.000930776 0.0 0.0860145 0.959375 0.0145041 -0.0658184 -0.107758 0.164242 -0.0653799 -0.108493 0.164721 -0.0151044 0.00765864 0.224287 -0.0100239 -0.414318 0.204924 -0.0117498 -0.411005 0.203356 0.052…
1301.0 -0.0738456 0.968163 0.0826003 0.0 0.0 -0.0826003 0.0 0.0 -0.0826003 0.144028 -0.000217944 -0.16091 0.0 0.0 0.16091 0.0 0.0 0.16091 -0.096238 0.982607 -2.16943e-18 0.146451 0.0159125 0.0 0.102318 0.955914 -0.0238287 -0.0548575 -0.0824943 0.171091 -0.0570544 -0.0791778 0.169946 -2.4226e-05 -0.0248852 -0.401564 0.407061 0.0502822 -0.0549211 0.40569 0.0528899 -0.0560048 0.07170002 0.981723 -2.…
1327.0 0.200196 0.924745 -0.228636 0.0 0.0 0.228636 0.0 0.0 0.228636 -0.372477 0.120445 0.437351 0.0 0.0 -0.437351 0.0 0.0 -0.437351 0.187232 0.969164 -2.16943e-18 -0.392173 0.0807257 0.0 0.0977326 0.95936 0.0357872 -0.0980481 -0.11637 0.188341 -0.101746 -0.111164 0.186902 0.0522827 -0.0047784 -0.00833631 -0.111064 0.108236 0.0132357 -0.114487 0.114893 0.00958748 0.0586838 0.979255 -2.16943e-18 0…
1342.0 0.056448 0.95843 -0.0635008 0.0 0.0 0.0635008 0.0 0.0 0.0635008 -0.0888826 0.0132165 0.100392 0.0 0.0 -0.100392 0.0 0.0 -0.100392 0.037316100000000005 0.987307 -2.16943e-18 -0.0918435 0.00347994 0.0 0.106963 0.950091 -0.102405 0.00731693 -0.0566136 0.157903 0.00415267 -0.0505402 0.158572 -0.0297461 -0.016399 -0.316134 0.25291 0.233645 -0.160626 0.275097 0.192222 -0.149546 0.0878883 0.98289…
1350.0 0.0151432 0.963594 -0.0169912 0.0 0.0 0.0169912 0.0 0.0 0.0169912 0.0228854 -0.00232174 -0.0256991 0.0 0.0 0.0256991 0.0 0.0 0.0256991 -0.005255099999999999 0.98793 -2.16943e-18 0.0235267 0.000203223 0.0 0.108613 0.956908 0.0290111 -0.0965123 -0.131742 0.20553 -0.0990239 -0.128493 0.205306 0.090199 -0.00407256 -0.0125775 -0.288365 0.369886 -0.0639464 -0.294341 0.38143 -0.0697606 0.06940339…
1353.0 0.00160093 0.964864 -0.00179511 0.0 0.0 0.00179511 0.0 0.0 0.00179511 -0.0833141 0.00717506 0.0934241 0.0 0.0 -0.0934241 0.0 0.0 -0.0934241 -0.019165199999999993 0.987704 -2.16943e-18 -0.0855055 -0.00203832 0.0 0.136843 0.947025 -0.0793316 -0.050385 -0.0608149 0.196538 -0.0522925 -0.057382 0.193853 0.10928 -0.035308 -0.239477 0.208636 -0.165684 0.199753 0.203931 -0.156766 0.19673 0.1092376…
1354.0 0.0206926 0.963013 -0.0232249 0.0 0.0 0.0232249 0.0 0.0 0.0232249 -0.0981943 0.0105807 0.110339 0.0 0.0 -0.110339 0.0 0.0 -0.110339 0.0004516999999999993 0.987961 -2.16943e-18 -0.101015 -0.000242853 0.0 0.200254 0.94189 0.0534177 -0.236164 -0.129302 0.311007 -0.23421 -0.134011 0.310877 0.305152 0.017718 0.357254 -0.534968 -0.365571 0.0204804 -0.500454 -0.431256 0.0419349 0.142347 0.962581 …
1362.0 0.0362568 0.961198 -0.0407314 0.0 0.0 0.0407314 0.0 0.0 0.0407314 -0.0748764 0.00939681 0.084309 0.0 0.0 -0.084309 0.0 0.0 -0.084309 0.0164785 0.987859 -2.16943e-18 -0.0771762 0.00116564 0.0 0.158583 0.943778 -0.129275 -0.0433522 -0.0207118 0.17633 -0.039388 -0.0274004 0.184287 0.0061086 -0.000336836 0.089737 -0.132974 0.0496666 0.0323862 -0.111599 0.00976085 0.0444045 0.1352547 0.97994 -2…
1369.0 0.224579 0.916471 -0.257403 0.0 0.0 0.257403 0.0 0.0 0.257403 -0.462736 0.164477 0.548661 0.0 0.0 -0.548661 0.0 0.0 -0.548661 0.21294800000000003 0.963484 -2.16943e-18 -0.488868 0.115381 0.0 0.0911164 0.961414 0.0552418 -0.115618 -0.109149 0.179525 -0.116966 -0.107067 0.178902 0.0353526 -0.017484 -0.270937 0.184865 0.127495 -0.0411085 0.185805 0.125781 -0.0410003 0.049708800000000004 0.979…
1379.0 0.10919 0.948966 -0.123375 0.0 0.0 0.123375 0.0 0.0 0.123375 -0.206648 0.0435031 0.23593 0.0 0.0 -0.23593 0.0 0.0 -0.23593 0.0919966 0.983594 -2.16943e-18 -0.214963 0.0210789 0.0 0.104496 0.954233 -0.043813 -0.0623492 -0.0366715 0.146994 -0.064569 -0.0334448 0.14515 -0.0562234 0.0174493 0.154828 -0.0657621 -0.0628829 -0.0216852 -0.067537 -0.0595393 -0.0227329 0.075067913 0.982045 -2.16943e…
1400.0 0.0776631 0.955015 -0.0875083 0.0 0.0 0.0875083 0.0 0.0 0.0875083 0.0366355 -0.00634991 -0.0415399 0.0 0.0 0.0415399 0.0 0.0 0.0415399 0.0592671 0.986212 -2.16943e-18 0.037957 -0.00235175 0.0 0.0934671 0.958402 1.35792e-05 -0.0821872 -0.0653984 0.157628 -0.0794581 -0.0696893 0.159192 -0.0337572 0.0166793 0.223304 -0.133181 -0.12895 0.0388033 -0.138529 -0.118674 0.0338664 0.0594132 0.981859…
1402.0 0.079414 0.95471 -0.0894939 0.0 0.0 0.0894939 0.0 0.0 0.0894939 0.0187869 -0.00329472 -0.0213093 0.0 0.0 0.0213093 0.0 0.0 0.0213093 0.0610814 0.986097 -2.16943e-18 0.0194689 -0.00124507 0.0 0.121371 0.951003 -0.0537121 -0.051397 -0.0784754 0.193569 -0.0515516 -0.0782184 0.193456 0.024269 -0.0286543 -0.4013 0.366651 0.068493 -0.033439 0.366685 0.0684147 -0.0333294 0.09227300000000001 0.979…
1414.0 0.0458878 0.959936 -0.0515833 0.0 0.0 0.0515833 0.0 0.0 0.0515833 0.0211101 -0.00288229 -0.0238033 0.0 0.0 0.0238033 0.0 0.0 0.0238033 0.026411300000000006 0.987655 -2.16943e-18 0.0217846 -0.000565532 0.0 0.113482 0.951183 -0.0732372 -0.0278032 -0.0629675 0.171608 -0.0288553 -0.0612308 0.173406 -0.00760808 -0.0218417 -0.378913 0.340426 0.146221 -0.106624 0.299061 0.226147 -0.146514 0.08863…
1416.0 0.141063 0.941646 -0.159913 0.0 0.0 0.159913 0.0 0.0 0.159913 -0.371082 0.0923951 0.427235 0.0 0.0 -0.427235 0.0 0.0 -0.427235 0.12522070000000002 0.979722 -2.16943e-18 -0.387613 0.0523653 0.0 0.11637 0.955021 0.00269223 -0.0965427 -0.0961585 0.199297 -0.0983091 -0.0934806 0.198216 0.032777 -0.0262089 -0.376974 0.329111 0.0732865 -0.0207929 0.326607 0.0780531 -0.0227136 0.0790652 0.978592 …
1417.0 -0.0388599 0.967427 0.0435026 0.0 0.0 -0.0435026 0.0 0.0 -0.0435026 0.110401 -0.00448594 -0.123443 0.0 0.0 0.123443 0.0 0.0 0.123443 -0.06058699999999999 0.985777 -2.16943e-18 0.112742 0.00780649 0.0 0.0961337 0.95622 -0.0294702 -0.0720989 -0.0314538 0.137339 -0.0602483 -0.0500959 0.144728 -0.0558929 0.0221557 0.251205 -0.311675 0.206627 -0.127885 -0.126033 -0.148218 0.027836 0.06574232 0.…
1440.0 0.0792478 0.954739 -0.0893054 0.0 0.0 0.0893054 0.0 0.0 0.0893054 -0.212703 0.0372611 0.241253 0.0 0.0 -0.241253 0.0 0.0 -0.241253 0.0609091 0.986108 -2.16943e-18 -0.22042 0.0140546 0.0 0.106422 0.953593 -0.0506135 -0.0509597 -0.0472659 0.153065 -0.0551772 -0.040562 0.151857 -0.00776026 0.0279511 0.455686 -0.381457 -0.194238 0.136255 -0.188458 -0.56348 0.30067 0.07825268 0.982012 -2.16943e…
1442.0 -0.0123216 0.965953 0.013807 0.0 0.0 -0.013807 0.0 0.0 -0.013807 0.0369906 -0.00260497 -0.0414287 0.0 0.0 0.0414287 0.0 0.0 0.0414287 -0.033442 0.987252 -2.16943e-18 0.0378985 0.00149534 0.0 0.126141 0.947961 -0.0906924 -0.0287898 -0.0578434 0.186671 -0.0219547 -0.069285 0.186045 0.0500799 -0.0237602 -0.281581 0.0952882 0.279547 -0.0889818 0.3097 -0.12937 0.0796862 0.1021869 0.980189 -2.16…
1457.0 0.0492703 0.959468 -0.0553984 0.0 0.0 0.0553984 0.0 0.0 0.0553984 0.0957461 -0.0134451 -0.108018 0.0 0.0 0.108018 0.0 0.0 0.108018 0.0299026 0.987558 -2.16943e-18 0.0988469 -0.00294348 0.0 0.101509 0.955355 -0.034745 -0.0575935 -0.0576435 0.160035 -0.0604758 -0.0528806 0.158142 -0.0367595 0.0122788 0.122811 -0.0655354 -0.0422217 -0.0150667 -0.0621968 -0.048651 -0.0118992 0.07169374 0.98224…
1458.0 0.0192447 0.963168 -0.0215981 0.0 0.0 0.0215981 0.0 0.0 0.0215981 -0.0346182 0.00367323 0.0388929 0.0 0.0 -0.0388929 0.0 0.0 -0.0388929 -0.0010375999999999996 0.987956 -2.16943e-18 -0.0356062 -0.000143527 0.0 0.132945 0.947904 -0.0759763 -0.0535295 -0.0549162 0.190705 -0.0504443 -0.061014 0.196347 0.0859311 -0.0314105 -0.288908 0.173903 0.0599 0.0542617 0.131278 0.141133 0.0212998 0.105189…
1464.0 0.0970504 0.951434 -0.109535 0.0 0.0 0.109535 0.0 0.0 0.109535 -0.280854 0.0550771 0.31975 0.0 0.0 -0.31975 0.0 0.0 -0.31975 0.07937838 0.984743 -2.16943e-18 -0.291702 0.0245331 0.0 0.0845578 0.962464 0.0698202 -0.10874 -0.135304 0.182451 -0.110293 -0.133493 0.182253 0.0711018 -0.00396845 0.0424298 -0.163538 0.0583886 0.067317 -0.165859 0.0628225 0.0654859 0.0428549 0.978579 -2.16943e-18 0…
1468.0 0.207616 0.92231 -0.23736 0.0 0.0 0.23736 0.0 0.0 0.23736 -0.417604 0.139073 0.491743 0.0 0.0 -0.491743 0.0 0.0 -0.491743 0.195048 0.967519 -2.16943e-18 -0.440138 0.094609 0.0 0.0733651 0.961891 0.0267632 -0.0694186 -0.0949214 0.144733 -0.071715 -0.0914867 0.143437 -0.0854257 0.00609403 0.13547 0.288826 -0.639913 0.22059 0.306125 -0.673127 0.236225 0.0391508 0.982355 -2.16943e-18 -0.072198…
1469.0 0.0142414 0.963685 -0.0159786 0.0 0.0 0.0159786 0.0 0.0 0.0159786 0.0251085 -0.00252159 -0.0281926 0.0 0.0 0.0281926 0.0 0.0 0.0281926 -0.006182099999999996 0.987921 -2.16943e-18 0.0258092 0.000249076 0.0 0.0807237 0.960878 0.0119942 -0.0800864 -0.0599055 0.138074 -0.0918357 -0.040163 0.124909 -0.10497 0.0232478 0.249054 0.0409317 -0.351203 0.0610746 0.0214277 -0.316327 0.0632042 0.046334 …
1471.0 0.0677152 0.956681 -0.0762395 0.0 0.0 0.0762395 0.0 0.0 0.0762395 0.0854382 -0.0138189 -0.096693 0.0 0.0 0.096693 0.0 0.0 0.096693 0.048966800000000005 0.986792 -2.16943e-18 0.0884092 -0.00447825 0.0 0.0985116 0.957224 -0.00478264 -0.0787202 -0.0727331 0.163121 -0.0788023 -0.0734601 0.164961 -0.0737469 0.011949 0.174524 0.272275 -0.715139 0.27119 0.267439 -0.705885 0.266994 0.0646478 0.981…
1472.0 -0.00787721 0.965629 0.00882851 0.0 0.0 -0.00882851 0.0 0.0 -0.00882851 -0.0201683 0.00152125 0.0225963 0.0 0.0 -0.0225963 0.0 0.0 -0.0225963 -0.028886999999999996 0.98742 -2.16943e-18 -0.0206747 -0.000712679 0.0 0.124231 0.95055 -0.0746634 -0.0590683 -0.0231361 0.162624 -0.059571 -0.0232529 0.162796 -0.0303434 -0.0330725 0.101094 -0.0523297 -0.083886 0.308959 -0.0852543 -0.0207941 0.27966…
1482.0 0.221481 0.917566 -0.253733 0.0 0.0 0.253733 0.0 0.0 0.253733 -0.434253 0.15256 0.514221 0.0 0.0 -0.514221 0.0 0.0 -0.514221 0.209675 0.96425 -2.16943e-18 -0.458576 0.106455 0.0 0.0883134 0.964166 0.110724 -0.159956 -0.135135 0.193976 -0.158208 -0.137817 0.195357 0.104144 -0.0104128 -0.108448 -0.175741 0.321866 -0.0349855 -0.174701 0.32035 -0.037214 0.039339200000000005 0.975824 -2.16943e-…
1483.0 0.0809476 0.954439 -0.0912337 0.0 0.0 0.0912337 0.0 0.0 0.0912337 -0.277683 0.0491962 0.315062 0.0 0.0 -0.315062 0.0 0.0 -0.315062 0.0626708 0.985994 -2.16943e-18 -0.287819 0.0189094 0.0 0.0630243 0.964114 0.0516351 -0.0772697 -0.107539 0.139659 -0.0786759 -0.105503 0.139722 -0.101443 0.00421319 0.233912 0.377986 -0.980828 0.373919 0.396755 -1.0167 0.389538 0.026850600000000002 0.981897 -2…
1497.0 0.0734283 0.955738 -0.0827085 0.0 0.0 0.0827085 0.0 0.0 0.0827085 -0.186581 0.0314177 0.211385 0.0 0.0 -0.211385 0.0 0.0 -0.211385 0.054880700000000004 0.986473 -2.16943e-18 -0.193208 0.0110402 0.0 0.0994774 0.959567 0.038668 -0.112187 -0.1003 0.183563 -0.113162 -0.0987613 0.182791 0.0330574 -0.0216074 -0.332761 0.256216 0.123532 -0.0451205 0.256138 0.123456 -0.0437004 0.0591782 0.979208 -…
1499.0 -0.0425006 0.967567 0.0475731 0.0 0.0 -0.0475731 0.0 0.0 -0.0475731 0.0917883 -0.00335547 -0.102615 0.0 0.0 0.102615 0.0 0.0 0.102615 -0.06430399999999999 0.985512 -2.16943e-18 0.093693 0.0068708 0.0 0.110465 0.952156 -0.0635179 -0.0321149 -0.0682778 0.173925 -0.0334573 -0.0661192 0.173112 0.0158596 -0.0232331 -0.341292 0.279772 0.130669 -0.0689321 0.277161 0.135686 -0.0713577 0.0845419400…
1510.0 0.0616529 0.957641 -0.0693823 0.0 0.0 0.0693823 0.0 0.0 0.0693823 0.0177319 -0.00274336 -0.020046 0.0 0.0 0.020046 0.0 0.0 0.020046 0.0426961 0.987088 -2.16943e-18 0.0183346 -0.00080271 0.0 0.100997 0.962826 0.119349 -0.17839 -0.145216 0.21435 -0.181193 -0.140636 0.211248 0.142273 -0.0235752 -0.0561282 -0.100321 -0.0247993 0.181005 -0.0967739 -0.032431 0.18973 0.0489343 0.973689 -2.16943e-…
1522.0 -0.0146029 0.966111 0.0163618 0.0 0.0 -0.0163618 0.0 0.0 -0.0163618 -0.0223939 0.00151955 0.0250763 0.0 0.0 -0.0250763 0.0 0.0 -0.0250763 -0.03577899999999999 0.987157 -2.16943e-18 -0.0229371 -0.000963714 0.0 0.0869129 0.962327 0.0743415 -0.113062 -0.14254 0.191201 -0.115394 -0.139131 0.190236 0.0923923 -0.00279498 -0.00507192 -0.267153 0.30898 -0.0360695 -0.267991 0.310681 -0.0376124 0.04…
1535.0 0.0512809 0.959183 -0.0576671 0.0 0.0 0.0576671 0.0 0.0 0.0576671 0.0602192 -0.00859558 -0.0679594 0.0 0.0 0.0679594 0.0 0.0 0.0679594 0.0319786 0.987494 -2.16943e-18 0.062185 -0.00199297 0.0 0.0597154 0.96544 0.102269 -0.0912269 -0.181491 0.182785 -0.0909556 -0.18211 0.181369 0.0280775 0.000332132 0.112914 -0.0934594 -0.123343 0.104017 -0.0959888 -0.120916 0.118497 0.018293700000000003 0.…
1544.0 0.178514 0.931454 -0.203279 0.0 0.0 0.203279 0.0 0.0 0.203279 -0.352259 0.104119 0.410379 0.0 0.0 -0.410379 0.0 0.0 -0.410379 0.1644371 0.973555 -2.16943e-18 -0.369789 0.0663929 0.0 0.103792 0.953126 -0.0655401 -0.041794 -0.0310303 0.148479 -0.0409271 -0.0327586 0.149262 -0.0494995 0.0264306 0.2978 -0.25837 -0.00238515 -0.0374313 -0.247846 -0.0225365 -0.0283201 0.07805882 0.982872 -2.16943…
1546.0 -0.0427846 0.967577 0.0478906 0.0 0.0 -0.0478906 0.0 0.0 -0.0478906 0.108337 -0.00392599 -0.121115 0.0 0.0 0.121115 0.0 0.0 0.121115 -0.064594 0.985491 -2.16943e-18 0.110581 0.00814456 0.0 0.103382 0.956588 -0.00276297 -0.0854058 -0.0796729 0.177481 -0.0723246 -0.0990047 0.183289 0.0394738 -0.0242547 -0.329345 0.256671 0.0978863 -0.022715 0.272224 0.067541 -0.00547243 0.06887402000000001 0…
1549.0 0.0711609 0.956117 -0.0801403 0.0 0.0 0.0801403 0.0 0.0 0.0801403 0.0160788 -0.00266501 -0.0182085 0.0 0.0 0.0182085 0.0 0.0 0.0182085 0.0525332 0.986604 -2.16943e-18 0.0166451 -0.000908247 0.0 0.103493 0.952635 -0.0712478 -0.0174413 -0.0637157 0.162333 -0.0190688 -0.0611429 0.161456 -0.0225832 -0.0181517 -0.335971 0.312907 0.145598 -0.121642 0.310122 0.151038 -0.124867 0.07990961 0.98277 …
1551.0 0.0641789 0.957246 -0.0722386 0.0 0.0 0.0722386 0.0 0.0 0.0722386 0.0320439 -0.00505136 -0.0362419 0.0 0.0 0.0362419 0.0 0.0 0.0362419 0.0453083 0.98697 -2.16943e-18 0.0331434 -0.00154592 0.0 0.0983218 0.96019 0.0534153 -0.116313 -0.120346 0.193311 -0.117597 -0.118379 0.192718 0.065496 -0.0121875 -0.177886 -0.0392014 0.294256 -0.0772602 -0.040006 0.295874 -0.0786118 0.056456900000000004 0.…
1559.0 0.084754 0.953756 -0.0955541 0.0 0.0 0.0955541 0.0 0.0 0.0955541 0.0282087 -0.00512343 -0.0320306 0.0 0.0 0.0320306 0.0 0.0 0.0320306 0.06661702 0.985727 -2.16943e-18 0.0292524 -0.00204882 0.0 0.0945733 0.95757 -0.00704287 -0.0641891 -0.086824 0.167583 -0.0655354 -0.0848207 0.166915 0.00616147 -0.0234045 -0.381873 0.361614 0.0830625 -0.059623 0.360625 0.0849516 -0.0604521 0.0621606 0.98169…
1561.0 0.017844 0.963315 -0.0200246 0.0 0.0 0.0200246 0.0 0.0 0.0200246 -0.0292824 0.00306049 0.0328929 0.0 0.0 -0.0328929 0.0 0.0 -0.0328929 -0.002478099999999997 0.987949 -2.16943e-18 -0.030113 -0.000168767 0.0 0.1026 0.952256 -0.0796185 -0.00876459 -0.0603097 0.158713 -0.0124072 -0.0547465 0.15658 0.0120328 -0.00606938 -0.10522 -0.0326619 0.252186 -0.114122 0.030799 0.131347 -0.0652343 0.08047…
1564.0 0.0959205 0.951655 -0.108249 0.0 0.0 0.108249 0.0 0.0 0.108249 -0.006154 0.00119862 0.00700452 0.0 0.0 -0.00700452 0.0 0.0 -0.00700452 0.078205 0.984841 -2.16943e-18 -0.00639077 0.000529207 0.0 0.104306 0.958628 0.0387122 -0.115034 -0.107502 0.191947 -0.117721 -0.103033 0.189158 0.0596884 -0.0120309 -0.142731 -0.0315575 0.218069 -0.0389093 -0.0380678 0.230574 -0.044779 0.06330670000000001 …
1566.0 0.0115275 0.963953 -0.0129318 0.0 0.0 0.0129318 0.0 0.0 0.0129318 0.0173826 -0.00169221 -0.0195118 0.0 0.0 0.0195118 0.0 0.0 0.0195118 -0.008971300000000001 0.98789 -2.16943e-18 0.0178617 0.000226805 0.0 0.108079 0.955785 -0.00714288 -0.0783885 -0.0901396 0.184938 -0.0830754 -0.0825183 0.181279 0.0207709 -0.0234813 -0.370778 0.305103 0.1344 -0.063974 0.297996 0.14801 -0.0702357 0.07353811 …
1573.0 0.00451165 0.964608 -0.00505951 0.0 0.0 0.00505951 0.0 0.0 0.00505951 0.006775 -0.000605753 -0.0075993 0.0 0.0 0.0075993 0.0 0.0 0.0075993 -0.016177399999999995 0.98777 -2.16943e-18 0.0069557 0.000143095 0.0 0.13963 0.945379 -0.0963649 -0.0521444 -0.0319011 0.184489 -0.0500545 -0.0355419 0.18569 -0.0202005 0.00534451 0.0371947 0.082159 -0.187895 0.0735386 0.0288133 -0.085676 0.0268826 0.11…
1583.0 -0.0013936 0.965116 0.00156231 0.0 0.0 -0.00156231 0.0 0.0 -0.00156231 0.0992869 -0.00821492 -0.111304 0.0 0.0 0.111304 0.0 0.0 0.111304 -0.02223789999999999 0.987625 -2.16943e-18 0.101861 0.00277041 0.0 0.0863435 0.958829 -0.0104299 -0.0687338 -0.0505477 0.139783 -0.0722345 -0.0447747 0.137495 -0.0464284 0.0244763 0.299895 -0.270415 0.00622842 -0.0358316 -0.271095 0.0075173 -0.0363432 0.0…
1596.0 0.150407 0.939266 -0.170686 0.0 0.0 0.170686 0.0 0.0 0.170686 -0.388405 0.101164 0.448408 0.0 0.0 -0.448408 0.0 0.0 -0.448408 0.1349869 0.978349 -2.16943e-18 -0.406206 0.0593397 0.0 0.0975706 0.956287 -0.027236 -0.0564038 -0.0656608 0.159349 -0.0567323 -0.0651402 0.159157 -0.021565 0.00437296 0.0165595 -0.0204979 0.0558033 -0.0518481 -0.0207366 0.0562622 -0.0520722 0.06751548 0.982387 -2.1…
1605.0 -0.0500853 0.967812 0.0560513 0.0 0.0 -0.0560513 0.0 0.0 -0.0560513 0.110676 -0.00310663 -0.123698 0.0 0.0 0.123698 0.0 0.0 0.123698 -0.07204300000000001 0.984912 -2.16943e-18 0.112868 0.00923963 0.0 0.0768421 0.96179 0.0327441 -0.078722 -0.0982779 0.150845 -0.0782597 -0.098898 0.151265 -0.0694511 0.00538277 0.111881 0.222033 -0.499573 0.170383 0.221804 -0.499073 0.169698 0.0412519 0.98168…
1615.0 0.0847795 0.953752 -0.0955831 0.0 0.0 0.0955831 0.0 0.0 0.0955831 -0.266482 0.048408 0.302589 0.0 0.0 -0.302589 0.0 0.0 -0.302589 0.06664350000000001 0.985725 -2.16943e-18 -0.276343 0.0193629 0.0 0.115253 0.951956 -0.0531534 -0.0496959 -0.06743 0.176167 -0.0462435 -0.0732423 0.178952 0.0487332 -0.00616062 -0.00609182 -0.101211 0.091926 0.0203827 -0.0957303 0.0813931 0.025406 0.086888500000…
1617.0 0.0715451 0.956053 -0.0805754 0.0 0.0 0.0805754 0.0 0.0 0.0805754 -0.18317 0.0304417 0.207446 0.0 0.0 -0.207446 0.0 0.0 -0.207446 0.0529308 0.986582 -2.16943e-18 -0.18963 0.01043 0.0 0.0909356 0.959392 0.0320042 -0.0753921 -0.137421 0.19006 -0.0782171 -0.131694 0.184017 0.0473419 0.00244572 0.254184 -0.187663 -0.282465 0.220809 -0.1795 -0.298112 0.228239 0.054296000000000004 0.979568 -2.16…
1620.0 0.199133 0.925088 -0.227388 0.0 0.0 0.227388 0.0 0.0 0.227388 -0.34688 0.11169 0.407132 0.0 0.0 -0.407132 0.0 0.0 -0.407132 0.186112 0.969393 -2.16943e-18 -0.365169 0.0746923 0.0 0.0801653 0.965197 0.117281 -0.148739 -0.149695 0.191266 -0.148783 -0.149637 0.191043 0.0992364 -0.00839391 -0.0464253 -0.167082 0.186702 0.0264405 -0.167425 0.187147 0.0276146 0.0320177 0.975999 -2.16943e-18 0.08…
1623.0 0.0793019 0.954729 -0.0893668 0.0 0.0 0.0893668 0.0 0.0 0.0893668 0.00817462 -0.00143253 -0.00927195 0.0 0.0 0.00927195 0.0 0.0 0.00927195 0.060965200000000004 0.986105 -2.16943e-18 0.00847124 -0.00054067 0.0 0.0988283 0.952123 -0.0881946 0.00142928 -0.0544721 0.151069 -0.000721529 -0.0512691 0.149857 -0.0121996 -0.00864174 -0.182703 0.0715593 0.268026 -0.155563 0.133378 0.150191 -0.106701…
1626.0 0.0857 0.953584 -0.0966284 0.0 0.0 0.0966284 0.0 0.0 0.0966284 -0.168182 0.030733 0.191007 0.0 0.0 -0.191007 0.0 0.0 -0.191007 0.06759809 0.985657 -2.16943e-18 -0.174426 0.012405 0.0 0.111071 0.955915 0.0189457 -0.0886415 -0.134077 0.213841 -0.0867276 -0.136672 0.214548 0.0652071 -0.0036003 0.0270267 -0.193236 0.162779 0.00334116 -0.190546 0.157618 0.00565252 0.07323772 0.977748 -2.16943e-…
1632.0 0.061475 0.957668 -0.0691811 0.0 0.0 0.0691811 0.0 0.0 0.0691811 -0.143864 0.0222279 0.162633 0.0 0.0 -0.162633 0.0 0.0 -0.162633 0.042512100000000004 0.987096 -2.16943e-18 -0.14875 0.00648247 0.0 0.100165 0.958632 0.0326971 -0.0977261 -0.118107 0.191681 -0.0994132 -0.114826 0.188009 0.0718432 -0.0146419 -0.0351135 -0.338837 0.541557 -0.0667435 0.0278213 -0.150933 0.163168 0.0612587 0.9788…
1639.0 0.026106 0.962413 -0.0293099 0.0 0.0 0.0293099 0.0 0.0 0.0293099 0.0887745 -0.0101125 -0.0998213 0.0 0.0 0.0998213 0.0 0.0 0.0998213 0.006022600000000003 0.987958 -2.16943e-18 0.0913859 -0.000336384 0.0 0.0916037 0.957326 -0.0213303 -0.0683648 -0.0413439 0.136247 -0.0670932 -0.0444603 0.137707 -0.0811182 0.0223419 0.218414 -0.00622109 -0.251775 0.0441512 -0.096548 -0.0791107 -0.0317046 0.0…
1643.0 0.0346598 0.961397 -0.0389335 0.0 0.0 0.0389335 0.0 0.0 0.0389335 -0.156299 0.0193298 0.17595 0.0 0.0 -0.17595 0.0 0.0 -0.17595 0.014832600000000001 0.987883 -2.16943e-18 -0.161068 0.00214305 0.0 0.109385 0.949972 -0.105716 -0.000303675 -0.0377914 0.152707 0.00156339 -0.0418332 0.154599 0.0186437 0.000966816 -0.0368745 -0.10571 0.240407 -0.126321 -0.0403837 0.115452 -0.070739 0.0902375 0.9…
1649.0 0.0492638 0.959469 -0.055391 0.0 0.0 0.055391 0.0 0.0 0.055391 0.0946393 -0.0132889 -0.106769 0.0 0.0 0.106769 0.0 0.0 0.106769 0.029895900000000003 0.987558 -2.16943e-18 0.0977042 -0.00290873 0.0 0.0970413 0.960368 0.0575628 -0.118938 -0.122662 0.192491 -0.118019 -0.124707 0.194734 0.0934267 -0.00868568 -0.0546395 -0.199625 0.27898 -0.020008 -0.199806 0.279655 -0.0222854 0.0547421 0.97799…
1656.0 0.0887219 0.953027 -0.100061 0.0 0.0 0.100061 0.0 0.0 0.100061 -0.216421 0.0403162 0.245947 0.0 0.0 -0.245947 0.0 0.0 -0.245947 0.07073278000000001 0.985429 -2.16943e-18 -0.224542 0.0167441 0.0 0.0759559 0.961818 0.0319452 -0.0768423 -0.100092 0.153736 -0.0760889 -0.101278 0.154311 -0.0384557 0.00330852 0.127602 0.15752 -0.48085 0.20043 0.153594 -0.473319 0.196923 0.0405782 0.981801 -2.169…
1657.0 -0.0338427 0.967209 0.037892 0.0 0.0 -0.037892 0.0 0.0 -0.037892 0.0893329 -0.00413204 -0.0999105 0.0 0.0 0.0999105 0.0 0.0 0.0999105 -0.055462 0.986117 -2.16943e-18 0.0912837 0.00580625 0.0 0.113828 0.955274 -0.0017731 -0.0917969 -0.0900112 0.193624 -0.0920428 -0.0895134 0.193379 0.0404571 -0.0255387 -0.354844 0.268973 0.125537 -0.0396115 0.270412 0.122763 -0.0383185 0.07754491000000001 0…
1659.0 0.0661565 0.956932 -0.0744756 0.0 0.0 0.0744756 0.0 0.0 0.0744756 0.085412 -0.0136601 -0.096636 0.0 0.0 0.096636 0.0 0.0 0.096636 0.0473541 0.986872 -2.16943e-18 0.0883648 -0.00431976 0.0 0.114754 0.953784 -0.021115 -0.0751807 -0.0855566 0.189303 -0.0737975 -0.0885993 0.192341 0.0155402 -0.023608 -0.389205 0.307272 0.180098 -0.0933265 0.310323 0.174224 -0.0903784 0.08137449000000001 0.9796…
1663.0 0.0218968 0.962883 -0.0245782 0.0 0.0 0.0245782 0.0 0.0 0.0245782 -0.097045 0.0105897 0.109063 0.0 0.0 -0.109063 0.0 0.0 -0.109063 0.0016906000000000004 0.987963 -2.16943e-18 -0.0998476 -0.000104925 0.0 0.0563427 0.965431 0.0585027 -0.0883333 -0.0868835 0.124024 -0.0879942 -0.0873255 0.124227 -0.0959048 0.0184362 0.248545 0.00435889 -0.304188 0.0562751 0.00397732 -0.30343 0.055739 0.019384…
1666.0 0.0827106 0.954125 -0.0932343 0.0 0.0 0.0932343 0.0 0.0 0.0932343 -0.286364 0.0513253 0.325028 0.0 0.0 -0.325028 0.0 0.0 -0.325028 0.06449830000000001 0.985872 -2.16943e-18 -0.296883 0.0201015 0.0 0.121802 0.951217 -0.059009 -0.066572 -0.0361546 0.168187 -0.0654891 -0.0378772 0.17243 -0.0760486 0.0254866 0.218631 -0.114252 -0.0544839 -0.0438946 -0.11952 -0.0433244 -0.0558269 0.0924095 0.98…
1672.0 0.0672127 0.956763 -0.0756707 0.0 0.0 0.0756707 0.0 0.0 0.0756707 0.00688941 -0.00111028 -0.00779624 0.0 0.0 0.00779624 0.0 0.0 0.00779624 0.0484468 0.986818 -2.16943e-18 0.00712853 -0.000357022 0.0 0.0591836 0.966787 0.130033 -0.116655 -0.188966 0.185706 -0.116973 -0.188688 0.185766 0.0876356 0.0125111 0.156688 -0.443028 0.31949 -0.0335358 -0.443743 0.320893 -0.0343408 0.01376120000000000…
1679.0 -0.0353529 0.967277 0.039581 0.0 0.0 -0.039581 0.0 0.0 -0.039581 0.0686303 -0.0030583 -0.0767506 0.0 0.0 0.0767506 0.0 0.0 0.0767506 -0.057004999999999986 0.986018 -2.16943e-18 0.0701159 0.00457875 0.0 0.111391 0.952248 -0.064932 -0.0477186 -0.036744 0.159443 -0.0388329 -0.0547227 0.15988 0.0313766 0.00416807 0.144254 -0.0850763 -0.208446 0.14928 -0.188706 -0.0112047 0.0678581 0.0848847000…
1680.0 0.172633 0.93317 -0.196434 0.0 0.0 0.196434 0.0 0.0 0.196434 -0.382843 0.110315 0.44512 0.0 0.0 -0.44512 0.0 0.0 -0.44512 0.15826590000000001 0.974642 -2.16943e-18 -0.401578 0.0692665 0.0 0.110392 0.954372 -0.0278282 -0.0642451 -0.0783386 0.178475 -0.0673979 -0.0737859 0.177682 0.0556152 -0.0211912 -0.260634 0.104573 0.208417 -0.0473495 0.0956148 0.225636 -0.0556227 0.07873841000000001 0.9…
1683.0 0.163433 0.935768 -0.185754 0.0 0.0 0.185754 0.0 0.0 0.185754 -0.383523 0.106088 0.444567 0.0 0.0 -0.444567 0.0 0.0 -0.444567 0.14862140000000001 0.976252 -2.16943e-18 -0.401795 0.0648928 0.0 0.108087 0.953901 -0.0385213 -0.0482348 -0.0833094 0.179602 -0.0509066 -0.0779197 0.175007 -0.00926132 -0.0232614 -0.393403 0.409757 0.0485955 -0.0618329 0.410122 0.0475465 -0.0592619 0.0787246 0.9811…
1686.0 0.0761496 0.955276 -0.0857924 0.0 0.0 0.0857924 0.0 0.0 0.0857924 -0.168575 0.0289207 0.191085 0.0 0.0 -0.191085 0.0 0.0 -0.191085 0.057699200000000006 0.986307 -2.16943e-18 -0.174622 0.0105186 0.0 0.0837337 0.958739 -0.01469 -0.0615198 -0.0516168 0.13785 -0.056117 -0.0601907 0.141056 -0.0425796 0.0158654 0.19162 -0.124218 -0.0598056 -0.00345943 -0.0966766 -0.112148 0.017161 0.053394300000…
1694.0 0.218745 0.918522 -0.250495 0.0 0.0 0.250495 0.0 0.0 0.250495 -0.428298 0.148911 0.506596 0.0 0.0 -0.506596 0.0 0.0 -0.506596 0.206787 0.964915 -2.16943e-18 -0.452112 0.103414 0.0 0.10173 0.958084 0.0161199 -0.0965339 -0.0893374 0.179774 -0.0966961 -0.0890945 0.179712 0.0292573 -0.0230461 -0.353368 0.275244 0.137812 -0.0595115 0.275059 0.138186 -0.059812 0.0644208 0.980062 -2.16943e-18 0.0…
1696.0 0.114024 0.947935 -0.128897 0.0 0.0 0.128897 0.0 0.0 0.128897 -0.23708 0.0512786 0.270994 0.0 0.0 -0.270994 0.0 0.0 -0.270994 0.097027 0.983087 -2.16943e-18 -0.246773 0.0255748 0.0 0.111064 0.951872 -0.0694551 -0.0449043 -0.0318998 0.151918 -0.0434054 -0.0357832 0.157259 -0.0185546 0.0254078 0.339623 -0.370347 0.0529051 -0.0156778 -0.338802 -0.00748034 0.0114944 0.08500741 0.982074 -2.1694…
1707.0 -0.0527843 0.967884 0.0590677 0.0 0.0 -0.0590677 0.0 0.0 -0.0590677 0.12549 -0.00314364 -0.140243 0.0 0.0 0.140243 0.0 0.0 0.140243 -0.07479499999999999 0.984682 -2.16943e-18 0.127932 0.0108614 0.0 0.09979 0.960007 0.0482271 -0.119556 -0.10555 0.185532 -0.11633 -0.110768 0.18854 0.0512142 -0.00720553 -0.0842399 -0.0845328 0.218041 -0.0442607 -0.0802233 0.21023 -0.0434447 0.0582919000000000…
1713.0 0.013953 0.963713 -0.0156548 0.0 0.0 0.0156548 0.0 0.0 0.0156548 0.051346 -0.00513977 -0.0576511 0.0 0.0 0.0576511 0.0 0.0 0.0576511 -0.006478600000000001 0.987918 -2.16943e-18 0.052777 0.000526427 0.0 0.0894028 0.954088 -0.0701914 0.0114593 -0.0875719 0.15575 0.00826493 -0.0818718 0.15098 -0.0690772 -0.012564 -0.339178 0.354965 0.179977 -0.192099 0.345674 0.197464 -0.198207 0.06873145 0.9…
1731.0 0.0883254 0.9531 -0.0996109 0.0 0.0 0.0996109 0.0 0.0 0.0996109 0.00215188 -0.000399863 -0.00244526 0.0 0.0 0.00244526 0.0 0.0 0.00244526 0.07032145000000001 0.98546 -2.16943e-18 0.00223252 -0.000165468 0.0 0.0803968 0.960778 0.0171379 -0.0757142 -0.0820884 0.150818 -0.0836169 -0.0670633 0.13987 -0.0982765 0.0159066 0.19351 0.154036 -0.46952 0.121368 0.231982 -0.620165 0.199031 0.0458476 0…
1733.0 0.00443644 0.964615 -0.00497514 0.0 0.0 0.00497514 0.0 0.0 0.00497514 -0.042867 0.0038291 0.0480822 0.0 0.0 -0.0480822 0.0 0.0 -0.0480822 -0.016254599999999994 0.987769 -2.16943e-18 -0.0440099 -0.000909104 0.0 0.0888104 0.958812 -0.00625521 -0.0742033 -0.0539023 0.14446 -0.0774844 -0.0485997 0.13783 -0.0558968 0.0204539 0.249125 -0.0915705 -0.210438 0.052597 -0.0225303 -0.34351 0.118213 0.…
1734.0 0.080839 0.954459 -0.0911105 0.0 0.0 0.0911105 0.0 0.0 0.0911105 -0.177526 0.031429 0.201418 0.0 0.0 -0.201418 0.0 0.0 -0.201418 0.06255820000000001 0.986002 -2.16943e-18 -0.184003 0.012066 0.0 0.115734 0.951909 -0.0566445 -0.0499909 -0.0607808 0.177 -0.0493528 -0.0621489 0.178198 -0.000225181 -0.0051436 -0.0833231 0.0815693 0.0156113 -0.0110244 0.0767554 0.0253761 -0.018812 0.0875667 0.98…
1740.0 6.56695e-05 0.964994 -7.36806e-05 0.0 0.0 7.36806e-05 0.0 0.0 7.36806e-05 0.100345 -0.00846781 -0.112506 0.0 0.0 0.112506 0.0 0.0 0.112506 -0.0207407 0.987665 -2.16943e-18 0.102965 0.00263189 0.0 0.120937 0.950899 -0.0949734 -0.0341233 -0.0213136 0.148003 -0.0307323 -0.0295509 0.152054 0.0771499 0.0123931 0.338278 -0.452684 -0.0079552 0.118847 -0.486898 0.0577212 0.0878371 0.09754940000000…
1753.0 0.0908833 0.952621 -0.102518 0.0 0.0 0.102518 0.0 0.0 0.102518 -0.168512 0.0318201 0.191591 0.0 0.0 -0.191591 0.0 0.0 -0.191591 0.07297565 0.985259 -2.16943e-18 -0.174884 0.0134732 0.0 0.0971426 0.956782 -0.0165868 -0.0649301 -0.0728523 0.163971 -0.0645389 -0.0735252 0.164344 0.0177832 -0.00492939 -0.0522109 0.0134075 0.0404584 0.00107011 0.0128578 0.0416135 -8.63208e-05 0.06544106 0.98188…
1779.0 0.181213 0.930651 -0.206425 0.0 0.0 0.206425 0.0 0.0 0.206425 -0.391816 0.117153 0.45689 0.0 0.0 -0.45689 0.0 0.0 -0.45689 0.1672713 0.973042 -2.16943e-18 -0.411465 0.0752126 0.0 0.0989966 0.957179 0.00365317 -0.0680937 -0.111592 0.184059 -0.0657444 -0.116032 0.18794 0.0353758 0.0100729 0.386432 -0.222324 -0.462009 0.302805 -0.235905 -0.435309 0.28622 0.0650476 0.98031 -2.16943e-18 -0.0203…
1781.0 -0.0350862 0.967265 0.0392828 0.0 0.0 -0.0392828 0.0 0.0 -0.0392828 0.134462 -0.00603206 -0.150373 0.0 0.0 0.150373 0.0 0.0 0.150373 -0.05673199999999999 0.986036 -2.16943e-18 0.137377 0.00892993 0.0 0.103256 0.954373 -0.0503475 -0.0534871 -0.0353889 0.149304 -0.047329 -0.0473274 0.146684 -0.0407083 0.0184227 0.204093 -0.137897 -0.0616177 -0.00475733 -0.187954 0.0330506 -0.0397142 0.075525…
1786.0 0.0202612 0.963059 -0.0227402 0.0 0.0 0.0227402 0.0 0.0 0.0227402 -0.0900359 0.00965745 0.101166 0.0 0.0 -0.101166 0.0 0.0 -0.101166 8.000000000008e-06 0.98796 -2.16943e-18 -0.0926173 -0.000267552 0.0 0.0823894 0.96106 0.0363358 -0.0786638 -0.120442 0.172564 -0.0766597 -0.122614 0.172154 0.0170994 0.00492524 0.135446 -0.133926 -0.0654025 0.0654534 -0.131065 -0.0714909 0.0719741 0.0460145 0…
1787.0 0.0362662 0.961197 -0.0407421 0.0 0.0 0.0407421 0.0 0.0 0.0407421 -0.15854 0.0198981 0.178512 0.0 0.0 -0.178512 0.0 0.0 -0.178512 0.0164882 0.987859 -2.16943e-18 -0.163409 0.00246981 0.0 0.054349 0.965566 0.0788233 -0.0768787 -0.145832 0.153028 -0.0769245 -0.145866 0.152254 -0.0240002 0.0103251 0.35735 -0.104848 -0.491289 0.240897 -0.109229 -0.483076 0.238486 0.016444 0.98042 -2.16943e-18 …
1790.0 0.102436 0.950361 -0.11567 0.0 0.0 0.11567 0.0 0.0 0.11567 -0.309104 0.0625889 0.352343 0.0 0.0 -0.352343 0.0 0.0 -0.352343 0.08497429000000001 0.984255 -2.16943e-18 -0.321263 0.0290054 0.0 0.101229 0.954818 -0.046623 -0.0570656 -0.0332371 0.146821 -0.0582678 -0.0307072 0.14564 0.0195436 0.0228472 0.394584 -0.25395 -0.37331 0.226353 -0.364946 -0.16092 0.131336 0.07276568 0.982839 -2.16943e…
1794.0 0.0781031 0.954939 -0.0880072 0.0 0.0 0.0880072 0.0 0.0 0.0880072 0.0266623 -0.004635 -0.0302342 0.0 0.0 0.0302342 0.0 0.0 0.0302342 0.059723000000000005 0.986183 -2.16943e-18 0.0276256 -0.00172548 0.0 0.135548 0.945254 -0.109032 -0.0376907 -0.0225625 0.171517 -0.0318881 -0.0340245 0.178109 0.0159581 -0.00174258 0.02396 0.174923 -0.424049 0.230083 -0.0823275 0.0691771 0.00184609 0.112225 0…
1796.0 0.057704 0.958243 -0.0649195 0.0 0.0 0.0649195 0.0 0.0 0.0649195 0.077325 -0.0116101 -0.0873568 0.0 0.0 0.0873568 0.0 0.0 0.0873568 0.038614 0.987257 -2.16943e-18 0.0799135 -0.00314146 0.0 0.0834258 0.961763 0.0666445 -0.0945917 -0.156244 0.194305 -0.0965761 -0.15271 0.19127 0.0766375 0.00209147 0.0659846 -0.284223 0.230185 -0.0123055 -0.283029 0.227169 -0.00648856 0.0429165 0.978242 -2.16…
1801.0 0.196727 0.925859 -0.224565 0.0 0.0 0.224565 0.0 0.0 0.224565 -0.377029 0.120224 0.442117 0.0 0.0 -0.442117 0.0 0.0 -0.442117 0.18358000000000002 0.969908 -2.16943e-18 -0.396776 0.0799911 0.0 0.0974161 0.953408 -0.0711868 -0.0107785 -0.0624279 0.154371 -0.0120189 -0.0604079 0.153584 -0.0286456 -0.0162172 -0.315006 0.291627 0.157395 -0.133579 0.292973 0.154854 -0.132785 0.074780374 0.983432…
1802.0 0.00698924 0.964383 -0.00783889 0.0 0.0 0.00783889 0.0 0.0 0.00783889 -0.0482474 0.00444901 0.0541313 0.0 0.0 -0.0541313 0.0 0.0 -0.0541313 -0.013633300000000001 0.987819 -2.16943e-18 -0.0495494 -0.000881583 0.0 0.11197 0.949225 -0.110694 -0.000814596 -0.0338452 0.143822 0.00504398 -0.0441075 0.151087 -0.00149955 -0.000576608 -0.131154 -0.0148697 0.308531 -0.199389 0.0891058 0.109389 -0.10…
1805.0 -0.0499874 0.967809 0.0559418 0.0 0.0 -0.0559418 0.0 0.0 -0.0559418 0.0953244 -0.00268616 -0.10654 0.0 0.0 0.10654 0.0 0.0 0.10654 -0.071943 0.98492 -2.16943e-18 0.097213 0.00794738 0.0 0.101094 0.957324 0.00302155 -0.0799616 -0.0918965 0.175288 -0.0848495 -0.0825892 0.171198 0.0351745 -0.0197717 -0.336116 0.34405 -0.0400522 -0.000848533 0.135566 0.355794 -0.150811 0.0660481 0.980569 -2.16…
1813.0 0.0780047 0.954956 -0.0878956 0.0 0.0 0.0878956 0.0 0.0 0.0878956 -0.133196 0.0231395 0.151037 0.0 0.0 -0.151037 0.0 0.0 -0.151037 0.059621 0.98619 -2.16943e-18 -0.138006 0.0086043 0.0 0.0765207 0.961094 0.0174758 -0.0728783 -0.080236 0.143516 -0.068741 -0.0868677 0.14686 -0.108433 0.0124484 0.164681 0.295687 -0.659475 0.204123 0.262515 -0.595719 0.173514 0.042822500000000006 0.982555 -2.1…
1819.0 -0.0598977 0.968034 0.0670167 0.0 0.0 -0.0670167 0.0 0.0 -0.0670167 0.126982 -0.00217119 -0.141887 0.0 0.0 0.141887 0.0 0.0 0.141887 -0.08204299999999999 0.984038 -2.16943e-18 0.12934 0.0120172 0.0 0.111836 0.952858 -0.0534339 -0.0613465 -0.0323395 0.151285 -0.0587901 -0.0379934 0.154207 -0.0271253 0.0220078 0.281763 -0.22152 -0.0941361 0.0388873 -0.308572 0.0724501 -0.0355564 0.0831334 0.…
1863.0 0.0582168 0.958165 -0.065499 0.0 0.0 0.065499 0.0 0.0 0.065499 0.00612482 -0.000923249 -0.00692003 0.0 0.0 0.00692003 0.0 0.0 0.00692003 0.039144000000000005 0.987236 -2.16943e-18 0.00633026 -0.000252521 0.0 0.112139 0.952915 -0.0469599 -0.043626 -0.0824865 0.18275 -0.0496667 -0.0731554 0.179635 0.0515468 -0.0252978 -0.307396 0.205848 0.119411 -0.0156014 0.193294 0.143734 -0.0284298 0.0835…
1884.0 0.201334 0.924376 -0.229972 0.0 0.0 0.229972 0.0 0.0 0.229972 -0.39248 0.127492 0.461037 0.0 0.0 -0.461037 0.0 0.0 -0.461037 0.18843 0.968916 -2.16943e-18 -0.413298 0.0856501 0.0 0.109204 0.954285 -0.031631 -0.0600786 -0.0766378 0.176887 -0.0582417 -0.0804529 0.18036 0.0442591 -0.0212236 -0.25235 0.200043 0.0340255 0.0210878 0.181884 0.0695238 0.00104348 0.07845084000000001 0.980974 -2.169…
1888.0 0.0696657 0.956364 -0.0784473 0.0 0.0 0.0784473 0.0 0.0 0.0784473 -0.119246 0.0195573 0.135003 0.0 0.0 -0.135003 0.0 0.0 -0.135003 0.0509854 0.986687 -2.16943e-18 -0.123423 0.00652506 0.0 0.118482 0.951555 -0.0548005 -0.0544092 -0.0632892 0.177776 -0.0500479 -0.0706937 0.185595 0.0102297 -0.00569804 -0.0682478 0.0712966 -0.0205643 0.0207323 0.0503203 0.0204326 -0.00251866 0.0897211 0.98054…
1906.0 0.00961624 0.964137 -0.0107867 0.0 0.0 0.0107867 0.0 0.0 0.0107867 0.0638301 -0.00607574 -0.0716341 0.0 0.0 0.0716341 0.0 0.0 0.0716341 -0.010935 0.987863 -2.16943e-18 0.0655739 0.000973341 0.0 0.098727 0.955662 -0.0339227 -0.0525485 -0.0632976 0.15981 -0.0515511 -0.0648842 0.160382 -0.0220104 -0.0019849 -0.0738686 0.104544 0.00372033 -0.0343362 0.104447 0.00388972 -0.0343028 0.06950114 0.…
1908.0 0.111662 0.948442 -0.126198 0.0 0.0 0.126198 0.0 0.0 0.126198 0.00806595 -0.00172182 -0.0092144 0.0 0.0 0.0092144 0.0 0.0 0.0092144 0.0945682 0.983338 -2.16943e-18 0.00839317 -0.000846946 0.0 0.103338 0.95473 -0.0360638 -0.0474964 -0.0794439 0.173035 -0.0445648 -0.0839111 0.17458 0.0249191 -0.0234229 -0.333961 0.276943 0.101241 -0.044103 0.280379 0.0946474 -0.0410029 0.07434067 0.981719 -2…
1914.0 0.0844626 0.953809 -0.0952232 0.0 0.0 0.0952232 0.0 0.0 0.0952232 -0.205223 0.0372038 0.233015 0.0 0.0 -0.233015 0.0 0.0 -0.233015 0.06631485000000001 0.985748 -2.16943e-18 -0.212809 0.0148342 0.0 0.108735 0.953047 -0.0579016 -0.0573933 -0.0282484 0.152927 -0.0545212 -0.0325974 0.154993 -0.0391604 0.029427 0.353722 -0.304863 -0.0527628 0.000558237 -0.410557 0.149844 -0.0925362 0.08088387 0…
1946.0 0.0256025 0.96247 -0.0287437 0.0 0.0 0.0287437 0.0 0.0 0.0287437 0.0480047 -0.00544079 -0.0539748 0.0 0.0 0.0539748 0.0 0.0 0.0539748 0.005504200000000001 0.987959 -2.16943e-18 0.0494137 -0.000153909 0.0 0.0985381 0.955166 -0.0418948 -0.0556224 -0.0387931 0.140684 -0.0532595 -0.0447807 0.145607 0.00579968 0.0168243 0.274424 -0.236496 -0.127976 0.0947091 -0.334174 0.058751 0.0126562 0.07001…
1948.0 0.0479086 0.959658 -0.0538624 0.0 0.0 0.0538624 0.0 0.0 0.0538624 -0.161535 0.0224305 0.182201 0.0 0.0 -0.182201 0.0 0.0 -0.182201 0.028496900000000006 0.987599 -2.16943e-18 -0.166738 0.00470883 0.0 0.096995 0.959582 0.0353558 -0.100537 -0.108908 0.18421 -0.105783 -0.101061 0.180849 0.0390963 -0.0211823 -0.334269 0.223587 0.175732 -0.0654694 0.218239 0.185201 -0.0649768 0.0578349 0.979516 …
1952.0 0.172263 0.933277 -0.196005 0.0 0.0 0.196005 0.0 0.0 0.196005 -0.358642 0.103175 0.41693 0.0 0.0 -0.41693 0.0 0.0 -0.41693 0.1578782 0.974708 -2.16943e-18 -0.376174 0.0647182 0.0 0.116243 0.950713 -0.0739528 -0.0289193 -0.0654912 0.177841 -0.032345 -0.0599286 0.175815 0.0272848 -0.0246605 -0.345866 0.238603 0.191373 -0.080636 0.226412 0.21491 -0.092659 0.0910876 0.981321 -2.16943e-18 0.076…
1959.0 -0.0143349 0.966093 0.0160617 0.0 0.0 -0.0160617 0.0 0.0 -0.0160617 0.103828 -0.00707659 -0.116267 0.0 0.0 0.116267 0.0 0.0 0.116267 -0.035503999999999994 0.987168 -2.16943e-18 0.10635 0.00443637 0.0 0.111308 0.953268 -0.0420463 -0.0521686 -0.0758023 0.175512 -0.0528591 -0.074622 0.177502 0.0357884 -0.0262872 -0.318688 0.258023 0.0771095 0.00062601 0.33619 -0.071551 0.0587939 0.08184506 0.…
1965.0 0.0129899 0.963809 -0.0145734 0.0 0.0 0.0145734 0.0 0.0 0.0145734 -0.0928564 0.00919358 0.104248 0.0 0.0 -0.104248 0.0 0.0 -0.104248 -0.007468500000000003 0.987908 -2.16943e-18 -0.0954329 -0.00105511 0.0 0.104949 0.954333 -0.0479797 -0.0579243 -0.0353928 0.151348 -0.0581909 -0.0356983 0.151582 -0.0982676 0.0198118 0.10394 -0.00627445 0.0276914 -0.125363 -0.0081886 0.0312975 -0.126529 0.076…
1972.0 0.120051 0.946609 -0.135791 0.0 0.0 0.135791 0.0 0.0 0.135791 -0.31834 0.0711551 0.36443 0.0 0.0 -0.36443 0.0 0.0 -0.36443 0.1033023 0.982414 -2.16943e-18 -0.331613 0.0366797 0.0 0.108259 0.954453 -0.0356184 -0.068986 -0.049915 0.164363 -0.0719139 -0.0449582 0.162363 -0.0692878 0.0194255 0.164889 -0.0457121 -0.0912518 -0.0266679 -0.0379875 -0.10606 -0.0197601 0.07723024 0.981576 -2.16943e-…
1974.0 0.119076 0.946827 -0.134675 0.0 0.0 0.134675 0.0 0.0 0.134675 -0.328604 0.0730645 0.376086 0.0 0.0 -0.376086 0.0 0.0 -0.376086 0.1022869 0.982526 -2.16943e-18 -0.342262 0.037471 0.0 0.124511 0.950298 -0.057799 -0.052772 -0.0736482 0.19235 -0.0495325 -0.0800017 0.197322 0.0413231 -0.030029 -0.394858 0.304341 0.133933 -0.0385457 0.304357 0.13473 -0.0438496 0.0956313 0.979659 -2.16943e-18 0.0…
1993.0 0.0410753 0.96058 -0.0461589 0.0 0.0 0.0461589 0.0 0.0 0.0461589 -0.16971 0.0222345 0.191223 0.0 0.0 -0.191223 0.0 0.0 -0.191223 0.0214465 0.987771 -2.16943e-18 -0.175028 0.0035938 0.0 0.104918 0.956815 0.0100656 -0.0794549 -0.11574 0.19395 -0.079326 -0.116042 0.194301 0.0470992 -0.0023264 0.0959834 -0.114537 -0.0915802 0.115098 -0.114819 -0.0910418 0.11487 0.06908437 0.979407 -2.16943e-18…
2004.0 0.0705285 0.956222 -0.0794242 0.0 0.0 0.0794242 0.0 0.0 0.0794242 -0.111512 0.0184007 0.126267 0.0 0.0 -0.126267 0.0 0.0 -0.126267 0.05187850000000001 0.986639 -2.16943e-18 -0.11543 0.00621559 0.0 0.0977096 0.957392 -0.00396325 -0.0717189 -0.086334 0.172004 -0.0713624 -0.0868873 0.172267 0.00425492 -0.0246668 -0.388074 0.409498 0.00880847 -0.0298479 0.409354 0.00915355 -0.0304457 0.0643037…
2021.0 0.0682812 0.95659 -0.0768801 0.0 0.0 0.0768801 0.0 0.0 0.0768801 -0.173841 0.0282316 0.196761 0.0 0.0 -0.196761 0.0 0.0 -0.196761 0.0495526 0.986762 -2.16943e-18 -0.179899 0.00922808 0.0 0.0868706 0.959379 0.00433994 -0.0788295 -0.0634594 0.145799 -0.0791582 -0.062895 0.14567 -0.0296531 0.0216851 0.328272 -0.176568 -0.274127 0.124922 -0.173058 -0.280837 0.12788 0.0531133 0.9823 -2.16943e-1…
2032.0 0.100188 0.950813 -0.113109 0.0 0.0 0.113109 0.0 0.0 0.113109 0.0164938 -0.00329579 -0.0187914 0.0 0.0 0.0187914 0.0 0.0 0.0187914 0.08263829 0.984463 -2.16943e-18 0.0171377 -0.00150304 0.0 0.0831671 0.959441 -0.00606041 -0.0680431 -0.0521305 0.130668 -0.0697361 -0.0506229 0.136478 -0.0439585 0.0223849 0.266591 -0.195144 -0.0752393 0.00239429 -0.269848 0.0683052 -0.0650897 0.0514313 0.9833…
2033.0 0.0051296 0.964553 -0.00575266 0.0 0.0 0.00575266 0.0 0.0 0.00575266 0.0487875 -0.00439618 -0.0547267 0.0 0.0 0.0547267 0.0 0.0 0.0547267 -0.015542899999999998 0.987783 -2.16943e-18 0.0500925 0.000995786 0.0 0.0916254 0.957379 -0.0203337 -0.0659432 -0.048206 0.139516 -0.0747843 -0.0315739 0.131976 -0.0667827 0.0294643 0.32088 -0.303557 0.0740548 -0.08738 -0.321038 0.107702 -0.104214 0.0604…
2037.0 0.210557 0.921325 -0.240826 0.0 0.0 0.240826 0.0 0.0 0.240826 -0.380667 0.128239 0.44877 0.0 0.0 -0.44877 0.0 0.0 -0.44877 0.19814900000000002 0.966847 -2.16943e-18 -0.401373 0.0877327 0.0 0.129023 0.948528 -0.0785614 -0.0456565 -0.0550468 0.189287 -0.0463832 -0.0537508 0.188623 0.0368324 -0.00671498 -0.0214744 -0.0547381 0.0628437 0.0135377 -0.0546668 0.0626021 0.0142846 0.102268 0.979842…
2046.0 0.000580386 0.964951 -0.000650786 0.0 0.0 0.000650786 0.0 0.0 0.000650786 -0.024494 0.00208121 0.0274636 0.0 0.0 -0.0274636 0.0 0.0 -0.0274636 -0.020212499999999994 0.987678 -2.16943e-18 -0.0251351 -0.000627962 0.0 0.0901736 0.960323 0.0563849 -0.0907839 -0.15808 0.202464 -0.0902359 -0.158788 0.202698 0.0562326 -0.00524371 0.0517484 -0.101283 -0.0459379 0.0958952 -0.101438 -0.0455627 0.095…
2048.0 0.129788 0.944376 -0.146952 0.0 0.0 0.146952 0.0 0.0 0.146952 -0.259542 0.0610619 0.297881 0.0 0.0 -0.297881 0.0 0.0 -0.297881 0.1134519 0.981234 -2.16943e-18 -0.270705 0.0330049 0.0 0.1085 0.955691 -0.00636459 -0.0799678 -0.0911977 0.187264 -0.0808067 -0.0899094 0.186777 0.00840638 -0.0179893 -0.307226 0.255721 0.126936 -0.0735063 0.254922 0.128431 -0.0739734 0.07383509 0.979992 -2.16943e…
2065.0 0.0850194 0.953708 -0.0958555 0.0 0.0 0.0958555 0.0 0.0 0.0958555 0.0284101 -0.00516887 -0.0322612 0.0 0.0 0.0322612 0.0 0.0 0.0322612 0.06689228 0.985707 -2.16943e-18 0.0294623 -0.00207244 0.0 0.110673 0.952659 -0.0546564 -0.0379864 -0.0752151 0.177855 -0.0412282 -0.0700854 0.175969 0.0353695 -0.0232698 -0.319874 0.200743 0.193196 -0.0737383 0.191588 0.210789 -0.0821869 0.08338345 0.98146…
2071.0 0.0652843 0.957071 -0.0734889 0.0 0.0 0.0734889 0.0 0.0 0.0734889 -0.110454 0.0175535 0.12495 0.0 0.0 -0.12495 0.0 0.0 -0.12495 0.0464517 0.986915 -2.16943e-18 -0.11426 0.00547267 0.0 0.0945008 0.957737 0.00492511 -0.0650071 -0.109719 0.175525 -0.0622818 -0.114592 0.179591 -0.00772279 0.00503373 0.174524 -0.000359419 -0.346337 0.176851 -0.00752669 -0.332524 0.169843 0.061015900000000005 0.…
2082.0 -0.0274324 0.966889 0.0307215 0.0 0.0 -0.0307215 0.0 0.0 -0.0307215 0.0337993 -0.00180633 -0.0378148 0.0 0.0 0.0378148 0.0 0.0 0.0378148 -0.048908999999999994 0.986511 -2.16943e-18 0.0345646 0.00194979 0.0 0.114443 0.949128 -0.106201 -0.00304486 -0.0438665 0.1625 -0.00199804 -0.0458904 0.160721 -0.0158638 -0.00771785 -0.25196 0.228204 0.124668 -0.142335 0.203751 0.170324 -0.155132 0.094710…
2102.0 0.109782 0.948841 -0.124051 0.0 0.0 0.124051 0.0 0.0 0.124051 0.000184114 -3.88893e-05 -0.000210233 0.0 0.0 0.000210233 0.0 0.0 0.000210233 0.0926126 0.983533 -2.16943e-18 0.000191537 -1.89125e-05 0.0 0.1184 0.952678 -0.0335654 -0.0690462 -0.0794282 0.191203 -0.0667641 -0.0833968 0.193507 0.00522666 -0.0218517 -0.378383 0.303905 0.18756 -0.108094 0.305019 0.186033 -0.111027 0.0864354 0.979…
2105.0 0.124147 0.945684 -0.140483 0.0 0.0 0.140483 0.0 0.0 0.140483 -0.348961 0.0797205 0.399908 0.0 0.0 -0.399908 0.0 0.0 -0.399908 0.1075707 0.981932 -2.16943e-18 -0.363704 0.0419575 0.0 0.123647 0.949393 -0.0815276 -0.0501553 -0.0266812 0.168489 -0.0433015 -0.0392662 0.164958 -0.0142767 0.0175599 0.220626 -0.314367 0.182716 -0.0894281 -0.174747 -0.085717 0.0388101 0.0976586 0.980887 -2.16943e…
2120.0 0.0354507 0.961299 -0.0398239 0.0 0.0 0.0398239 0.0 0.0 0.0398239 -0.108792 0.0135529 0.122484 0.0 0.0 -0.122484 0.0 0.0 -0.122484 0.0156477 0.987872 -2.16943e-18 -0.112123 0.00159167 0.0 0.104069 0.955934 -0.0192892 -0.0785726 -0.0545623 0.159632 -0.0848931 -0.0440774 0.154658 -0.060376 0.0235516 0.254191 -0.152796 -0.0926884 -0.00408607 -0.166874 -0.0659798 -0.0140826 0.07103129 0.981449…
2147.0 -0.0109069 0.965852 0.0122225 0.0 0.0 -0.0122225 0.0 0.0 -0.0122225 0.109181 -0.00786267 -0.122294 0.0 0.0 0.122294 0.0 0.0 0.122294 -0.03199199999999999 0.987308 -2.16943e-18 0.11188 0.00423686 0.0 0.0995325 0.956052 -0.0219477 -0.0561618 -0.0830814 0.170677 -0.0572774 -0.0817343 0.170935 0.0223198 -0.0227894 -0.336776 0.286324 0.095384 -0.0415067 0.281511 0.105167 -0.0494413 0.06870648 0…
2149.0 0.0933709 0.952148 -0.105347 0.0 0.0 0.105347 0.0 0.0 0.105347 -0.169858 0.0325722 0.193225 0.0 0.0 -0.193225 0.0 0.0 -0.193225 0.075557675 0.985056 -2.16943e-18 -0.176336 0.0140871 0.0 0.115638 0.952743 -0.0369393 -0.0654024 -0.0740283 0.182789 -0.0611874 -0.0802848 0.184172 0.0389626 -0.0163715 -0.18021 0.120495 0.0493361 0.0152814 0.123592 0.0433758 0.0181787 0.08452895 0.980059 -2.1694…
2150.0 0.206946 0.922533 -0.236572 0.0 0.0 0.236572 0.0 0.0 0.236572 -0.417872 0.138797 0.491931 0.0 0.0 -0.491931 0.0 0.0 -0.491931 0.19434200000000001 0.967671 -2.16943e-18 -0.44038 0.0942981 0.0 0.105795 0.951882 -0.0785973 -0.0135879 -0.0614277 0.16346 -0.0144143 -0.0597876 0.162822 -0.0143829 -0.0183774 -0.321828 0.272075 0.175044 -0.122985 0.284454 0.151543 -0.114004 0.08307123 0.982685 -2.…
2158.0 0.00368292 0.964682 -0.00412998 0.0 0.0 0.00412998 0.0 0.0 0.00412998 0.0371927 -0.00329056 -0.0417145 0.0 0.0 0.0417145 0.0 0.0 0.0417145 -0.017028199999999993 0.987752 -2.16943e-18 0.0381808 0.000820976 0.0 0.0927843 0.958909 0.0214493 -0.0760408 -0.116399 0.175612 -0.0744696 -0.121149 0.182938 0.0316036 0.00286431 0.193252 -0.121329 -0.245212 0.17826 -0.127042 -0.234234 0.172765 0.05714…
2176.0 0.0263111 0.96239 -0.0295405 0.0 0.0 0.0295405 0.0 0.0 0.0295405 -0.107637 0.0122864 0.121035 0.0 0.0 -0.121035 0.0 0.0 -0.121035 0.006233700000000009 0.987957 -2.16943e-18 -0.110806 0.000433422 0.0 0.0999755 0.953658 -0.0623267 -0.0231289 -0.063442 0.158886 -0.0231568 -0.0634421 0.158962 0.0185231 -0.00698937 -0.0915085 0.00733059 0.1318 -0.0472445 -0.00290776 0.151363 -0.0556147 0.075434…
2184.0 0.00191459 0.964836 -0.00214684 0.0 0.0 0.00214684 0.0 0.0 0.00214684 -0.0775186 0.00670342 0.0869279 0.0 0.0 -0.0869279 0.0 0.0 -0.0869279 -0.018843299999999993 0.987711 -2.16943e-18 -0.0795607 -0.0018686 0.0 0.113242 0.954965 -0.00981301 -0.0822597 -0.0889481 0.191056 -0.0813063 -0.0902696 0.191324 0.0443962 -0.026358 -0.36373 0.256989 0.157405 -0.0505651 0.260214 0.151085 -0.0468609 0.0…
2201.0 0.0272669 0.96228 -0.0306153 0.0 0.0 0.0306153 0.0 0.0 0.0306153 0.0585717 -0.0067495 -0.06587 0.0 0.0 0.06587 0.0 0.0 0.06587 0.0072177000000000074 0.987952 -2.16943e-18 0.0603033 -0.000300695 0.0 0.0990873 0.956309 -0.0225489 -0.0673596 -0.0584666 0.156655 -0.0746364 -0.0461787 0.147567 -0.0809568 0.0210811 0.259171 0.155221 -0.64762 0.236809 0.0926944 -0.529507 0.197014 0.06745480000000…
2207.0 0.118982 0.946848 -0.134567 0.0 0.0 0.134567 0.0 0.0 0.134567 -0.285283 0.0633998 0.326497 0.0 0.0 -0.326497 0.0 0.0 -0.326497 0.1021888 0.982537 -2.16943e-18 -0.297137 0.0324983 0.0 0.114214 0.956427 0.0250439 -0.103436 -0.120333 0.207304 -0.11199 -0.106843 0.200445 0.0644771 -0.0142697 -0.173934 -0.0115539 0.233161 -0.0426571 -0.0302639 0.26917 -0.0600331 0.074358416 0.977691 -2.16943e-1…
2213.0 0.0698745 0.956329 -0.0786837 0.0 0.0 0.0786837 0.0 0.0 0.0786837 0.0746874 -0.0122675 -0.0845597 0.0 0.0 0.0845597 0.0 0.0 0.0845597 0.051201500000000004 0.986676 -2.16943e-18 0.0773056 -0.00410527 0.0 0.0947906 0.956843 -0.0181434 -0.0536649 -0.085262 0.166976 -0.0532099 -0.0854945 0.166136 0.00788693 -0.0143996 -0.229797 0.197076 0.0794728 -0.0458693 0.20176 0.0697999 -0.0371329 0.06419…
2228.0 -0.0228603 0.966633 0.0256055 0.0 0.0 -0.0256055 0.0 0.0 -0.0256055 0.106491 -0.00623771 -0.119177 0.0 0.0 0.119177 0.0 0.0 0.119177 -0.044231999999999994 0.986762 -2.16943e-18 0.108964 0.0055876 0.0 0.0748437 0.962155 0.0517178 -0.0728979 -0.146041 0.177157 -0.0745359 -0.143047 0.176463 0.036606 0.00420564 0.288982 -0.182496 -0.33975 0.233981 -0.168892 -0.365299 0.241916 0.0378724 0.98010…
2242.0 0.12064 0.946477 -0.136466 0.0 0.0 0.136466 0.0 0.0 0.136466 -0.34774 0.077973 0.398146 0.0 0.0 -0.398146 0.0 0.0 -0.398146 0.1039162 0.982346 -2.16943e-18 -0.362267 0.0403177 0.0 0.124884 0.949699 -0.07025 -0.0458657 -0.0615391 0.187693 -0.0487838 -0.0566043 0.185595 0.0355716 -0.00832874 -0.0533129 -0.0198128 0.0645871 0.0086125 -0.0231278 0.070868 0.00614282 0.0975279 0.980196 -2.16943e…
2254.0 0.207026 0.922506 -0.236666 0.0 0.0 0.236666 0.0 0.0 0.236666 -0.390552 0.129762 0.459782 0.0 0.0 -0.459782 0.0 0.0 -0.459782 0.194426 0.967653 -2.16943e-18 -0.411593 0.088174 0.0 0.136484 0.944539 -0.120722 -0.0228772 -0.0289785 0.179911 -0.0160856 -0.0421774 0.184207 0.0441592 -0.0288237 -0.335017 0.130566 0.333365 -0.124154 0.196829 0.206045 -0.0626364 0.11533840000000001 0.979487 -2.16…
2275.0 0.151068 0.939093 -0.171449 0.0 0.0 0.171449 0.0 0.0 0.171449 -0.352091 0.0919927 0.406564 0.0 0.0 -0.406564 0.0 0.0 -0.406564 0.1356785 0.978248 -2.16943e-18 -0.36826 0.0540835 0.0 0.108118 0.954017 -0.0400631 -0.0576844 -0.0611467 0.164683 -0.0602182 -0.0572155 0.165385 -0.064384 0.014402 0.123513 0.0138907 -0.133579 0.00845362 0.0896154 -0.278108 0.0696248 0.07831888000000001 0.981493 -…
2281.0 0.178187 0.93155 -0.202897 0.0 0.0 0.202897 0.0 0.0 0.202897 -0.384108 0.113374 0.447433 0.0 0.0 -0.447433 0.0 0.0 -0.447433 0.1640935 0.973617 -2.16943e-18 -0.403206 0.0722339 0.0 0.0975186 0.953423 -0.0712677 -0.0104723 -0.0627112 0.154414 -0.0114482 -0.0608742 0.153651 -0.0323106 -0.0171743 -0.331921 0.300252 0.183911 -0.148942 0.324563 0.137638 -0.130342 0.074930302 0.983452 -2.16943e-…
2290.0 0.110498 0.94869 -0.124869 0.0 0.0 0.124869 0.0 0.0 0.124869 -0.227497 0.0482473 0.259816 0.0 0.0 -0.259816 0.0 0.0 -0.259816 0.0933577 0.983459 -2.16943e-18 -0.236691 0.0235666 0.0 0.088154 0.95872 0.00137867 -0.0674655 -0.0835415 0.157432 -0.0676409 -0.0821181 0.154068 -0.0860614 0.00720692 0.172225 0.421714 -0.969972 0.378532 0.425631 -0.977593 0.383112 0.055284200000000006 0.981924 -2.…
2295.0 0.093178 0.952185 -0.105128 0.0 0.0 0.105128 0.0 0.0 0.105128 0.0547543 -0.0104873 -0.062284 0.0 0.0 0.062284 0.0 0.0 0.062284 0.075357398 0.985072 -2.16943e-18 0.056841 -0.00452834 0.0 0.125911 0.951677 -0.0283128 -0.0754509 -0.0946919 0.207785 -0.076917 -0.0911158 0.203475 0.0429931 -0.0229559 -0.312249 0.189911 0.181206 -0.0544899 0.187124 0.186488 -0.0566376 0.0922917 0.978378 -2.16943…
2297.0 0.00252609 0.964783 -0.00283258 0.0 0.0 0.00283258 0.0 0.0 0.00283258 -0.0227752 0.00198522 0.0255412 0.0 0.0 -0.0255412 0.0 0.0 -0.0255412 -0.0182156 0.987726 -2.16943e-18 -0.0233769 -0.000533002 0.0 0.0975859 0.955326 -0.0454879 -0.0538246 -0.0333436 0.134126 -0.0492549 -0.0412419 0.14604 0.0270478 0.0188538 0.322505 -0.351861 -0.0543481 0.0827801 -0.452722 0.139527 -0.0093403 0.06971197…
2316.0 -0.0350524 0.967264 0.039245 0.0 0.0 -0.039245 0.0 0.0 -0.039245 0.0499449 -0.00224246 -0.0558553 0.0 0.0 0.0558553 0.0 0.0 0.0558553 -0.056697999999999985 0.986038 -2.16943e-18 0.051028 0.00331504 0.0 0.093811 0.953351 -0.0803079 -0.00033869 -0.0540172 0.144683 -0.00113017 -0.0527303 0.144206 -0.0155059 -0.00682229 -0.142649 0.101376 0.135978 -0.0945191 0.0993231 0.13994 -0.0965365 0.0731…
2320.0 0.199745 0.924891 -0.228106 0.0 0.0 0.228106 0.0 0.0 0.228106 -0.33778 0.109028 0.396543 0.0 0.0 -0.396543 0.0 0.0 -0.396543 0.186757 0.969261 -2.16943e-18 -0.355619 0.0730053 0.0 0.108929 0.957318 0.0272609 -0.105807 -0.111251 0.198312 -0.104797 -0.113414 0.200999 0.0731981 -0.01349 -0.126873 -0.0353627 0.160916 0.000639183 -0.0591065 0.206729 -0.020726 0.06939144 0.978279 -2.16943e-18 0.…
2334.0 0.0419909 0.96046 -0.0471906 0.0 0.0 0.0471906 0.0 0.0 0.0471906 0.0783062 -0.0103414 -0.0882442 0.0 0.0 0.0882442 0.0 0.0 0.0882442 0.022390800000000002 0.987751 -2.16943e-18 0.0807689 -0.00174177 0.0 0.0984419 0.95792 0.0212518 -0.0755563 -0.132495 0.197091 -0.0778274 -0.12855 0.194352 0.0453883 0.00354634 0.263771 -0.200504 -0.271751 0.207043 -0.190014 -0.292696 0.221766 0.0621926 0.979…
2335.0 -0.0171925 0.966283 0.0192613 0.0 0.0 -0.0192613 0.0 0.0 -0.0192613 0.128111 -0.00831992 -0.143428 0.0 0.0 0.143428 0.0 0.0 0.143428 -0.03843099999999999 0.987042 -2.16943e-18 0.131176 0.00589251 0.0 0.170559 0.934105 -0.180336 -0.027901 0.021969 0.196263 -0.0265397 0.018495 0.197507 0.123585 -0.0450482 -0.262599 0.0370951 0.171725 0.0541078 0.0264155 0.191775 0.0473231 0.152678 0.974688 -…
2391.0 0.121158 0.946361 -0.137059 0.0 0.0 0.137059 0.0 0.0 0.137059 -0.347889 0.078223 0.398369 0.0 0.0 -0.398369 0.0 0.0 -0.398369 0.10445600000000001 0.982286 -2.16943e-18 -0.362445 0.0405553 0.0 0.122495 0.950242 -0.0678461 -0.0429512 -0.0655275 0.18635 -0.0449395 -0.0617836 0.183875 0.0710795 -0.0267439 -0.276504 0.110337 0.192428 -0.0261031 0.11055 0.191225 -0.0207543 0.0953485 0.980453 -2.…
2398.0 0.00607281 0.964467 -0.00681074 0.0 0.0 0.00681074 0.0 0.0 0.00681074 0.0944331 -0.00860999 -0.105939 0.0 0.0 0.105939 0.0 0.0 0.105939 -0.014574400000000001 0.987802 -2.16943e-18 0.0969704 0.00182503 0.0 0.113764 0.954475 -0.0153923 -0.075946 -0.0907557 0.191376 -0.0774164 -0.0885289 0.190661 0.0133283 -0.01841 -0.289083 0.253743 0.0803917 -0.0403835 0.252456 0.0829069 -0.0418646 0.079852…
2399.0 0.0973336 0.951379 -0.109857 0.0 0.0 0.109857 0.0 0.0 0.109857 -0.304906 0.0598958 0.347155 0.0 0.0 -0.347155 0.0 0.0 -0.347155 0.07967252 0.984718 -2.16943e-18 -0.316694 0.0267378 0.0 0.116134 0.952681 -0.0427607 -0.0528217 -0.0820965 0.187521 -0.0577283 -0.0744077 0.18477 0.0479527 -0.0264984 -0.329238 0.241085 0.105671 -0.0162645 0.233045 0.121158 -0.0238842 0.0862178 0.980511 -2.16943e…
2425.0 0.0664647 0.956883 -0.0748243 0.0 0.0 0.0748243 0.0 0.0 0.0748243 0.0387823 -0.0062164 -0.0438811 0.0 0.0 0.0438811 0.0 0.0 0.0438811 0.047672900000000004 0.986856 -2.16943e-18 0.0401246 -0.00197553 0.0 0.0888355 0.960247 0.05091 -0.0868151 -0.150511 0.194541 -0.086591 -0.151046 0.193738 0.0538128 -0.00364713 0.119547 -0.109037 -0.167796 0.15972 -0.116131 -0.154463 0.155765 0.0499231 0.978…
2429.0 0.0774249 0.955056 -0.0872382 0.0 0.0 0.0872382 0.0 0.0 0.0872382 0.0215029 -0.00372105 -0.0243803 0.0 0.0 0.0243803 0.0 0.0 0.0243803 0.0590203 0.986227 -2.16943e-18 0.0222779 -0.00137426 0.0 0.124262 0.947447 -0.108293 -0.012196 -0.0454746 0.17589 -0.0142988 -0.0438125 0.174902 0.00172231 -0.0193165 -0.343479 0.23885 0.247331 -0.159515 0.288119 0.152752 -0.115872 0.10318630000000001 0.98…
2452.0 0.108949 0.949017 -0.123099 0.0 0.0 0.123099 0.0 0.0 0.123099 -0.25592 0.0538021 0.292167 0.0 0.0 -0.292167 0.0 0.0 -0.292167 0.09174560000000001 0.983618 -2.16943e-18 -0.266209 0.02603 0.0 0.12038 0.95051 -0.071497 -0.0508606 -0.03836 0.170774 -0.0446725 -0.0510568 0.170792 0.0141737 0.00115594 0.0485142 -0.074046 0.00878724 0.016702 -0.0403532 -0.0566079 0.0513486 0.0935159 0.981049 -2.1…
2455.0 0.0815795 0.954327 -0.0919506 0.0 0.0 0.0919506 0.0 0.0 0.0919506 -0.237797 0.0423055 0.269841 0.0 0.0 -0.269841 0.0 0.0 -0.269841 0.0633257 0.985951 -2.16943e-18 -0.246496 0.0163721 0.0 0.0966235 0.956584 -0.0195002 -0.0523831 -0.0873098 0.168829 -0.0531062 -0.0844635 0.163669 0.0481489 -0.0187213 -0.244634 0.11478 0.173973 -0.041602 0.154167 0.0987752 -0.0104445 0.06613730000000001 0.981…
2466.0 0.110913 0.948602 -0.125342 0.0 0.0 0.125342 0.0 0.0 0.125342 -0.297575 0.0632566 0.339883 0.0 0.0 -0.339883 0.0 0.0 -0.339883 0.09378900000000001 0.983416 -2.16943e-18 -0.309618 0.0309757 0.0 0.0871626 0.959665 0.00688491 -0.0800778 -0.0662091 0.143789 -0.078103 -0.0695946 0.150999 -0.0722709 0.0139536 0.203317 0.101076 -0.451548 0.165743 0.180278 -0.600903 0.216496 0.0531625 0.982325 -2.…
2470.0 0.0876881 0.953218 -0.0988867 0.0 0.0 0.0988867 0.0 0.0 0.0988867 0.0641778 -0.0118774 -0.0729178 0.0 0.0 0.0729178 0.0 0.0 0.0729178 0.06966026 0.985508 -2.16943e-18 0.0665772 -0.00488604 0.0 0.101188 0.958766 0.0306569 -0.107563 -0.0974097 0.181962 -0.107687 -0.0975126 0.182692 0.00227605 -0.0165825 -0.302619 0.280818 0.0846616 -0.0578829 0.281424 0.0835114 -0.0574352 0.0617998 0.97926 -…
2472.0 0.225858 0.916016 -0.25892 0.0 0.0 0.25892 0.0 0.0 0.25892 -0.474485 0.169464 0.562895 0.0 0.0 -0.562895 0.0 0.0 -0.562895 0.21429900000000002 0.963164 -2.16943e-18 -0.501371 0.119134 0.0 0.101959 0.955295 -0.0352992 -0.0588135 -0.0550309 0.159189 -0.0581574 -0.056117 0.159623 -0.0373633 0.0110214 0.101449 -0.0422424 -0.0413153 -0.0178576 -0.0429871 -0.0398799 -0.0185722 0.07222049 0.98223…
2475.0 0.120739 0.946455 -0.136579 0.0 0.0 0.136579 0.0 0.0 0.136579 0.0404991 -0.00908585 -0.0463707 0.0 0.0 0.0463707 0.0 0.0 0.0463707 0.1040197 0.982335 -2.16943e-18 0.0421914 -0.00470046 0.0 0.110149 0.953445 -0.0400034 -0.0514791 -0.080433 0.180955 -0.0525387 -0.0782064 0.178928 -0.0050948 -0.0212446 -0.352568 0.365544 0.0387838 -0.0467572 0.364865 0.0400864 -0.0473944 0.08055014 0.980929 -…
2481.0 0.101172 0.950616 -0.114229 0.0 0.0 0.114229 0.0 0.0 0.114229 -0.0149183 0.00299835 0.0170002 0.0 0.0 -0.0170002 0.0 0.0 -0.0170002 0.08365981 0.984373 -2.16943e-18 -0.0155027 0.00137714 0.0 0.127881 0.946247 -0.125989 -0.00512736 -0.0322171 0.169001 -0.00473605 -0.0333016 0.169864 -0.00351145 0.00542583 -0.344822 0.296914 0.175988 -0.299257 0.310106 0.151049 -0.289888 0.1089509 0.981401 -…
2484.0 0.0950936 0.951816 -0.107307 0.0 0.0 0.107307 0.0 0.0 0.107307 -0.000138924 2.69225e-05 0.000158095 0.0 0.0 -0.000158095 0.0 0.0 -0.000158095 0.07734625 0.984912 -2.16943e-18 -0.000144253 1.18087e-05 0.0 0.107124 0.95305 -0.0610676 -0.0522995 -0.027199 0.150605 -0.044143 -0.0422277 0.148237 0.044562 0.0140737 0.307743 -0.320155 -0.125352 0.137828 -0.510645 0.237939 -0.0164441 0.08023960000…
2494.0 0.0191418 0.963179 -0.0214825 0.0 0.0 0.0214825 0.0 0.0 0.0214825 0.0427065 -0.00452648 -0.0479795 0.0 0.0 0.0479795 0.0 0.0 0.0479795 -0.0011434000000000027 0.987956 -2.16943e-18 0.0439249 0.000182135 0.0 0.109204 0.951156 -0.0864735 -0.0273907 -0.0257348 0.149384 -0.0229805 -0.0356541 0.153893 0.0728022 0.0146184 0.350972 -0.520069 0.104616 0.0660853 -0.524295 0.112397 0.0647616 0.086318…
2508.0 -0.0415565 0.967532 0.0465177 0.0 0.0 -0.0465177 0.0 0.0 -0.0465177 0.101331 -0.00381141 -0.113288 0.0 0.0 0.113288 0.0 0.0 0.113288 -0.06334 0.985582 -2.16943e-18 0.103445 0.00747622 0.0 0.102221 0.95231 -0.0807213 -0.0216242 -0.0333604 0.136635 -0.017237 -0.0421487 0.150167 0.0549388 0.00989649 0.235676 -0.495248 0.334999 -0.0637955 -0.377462 0.110506 0.0312205 0.07966118 0.983278 -2.169…
2509.0 0.0213366 0.962943 -0.0239486 0.0 0.0 0.0239486 0.0 0.0 0.0239486 -0.0947141 0.010275 0.106437 0.0 0.0 -0.106437 0.0 0.0 -0.106437 0.0011142999999999986 0.987963 -2.16943e-18 -0.0974426 -0.000163739 0.0 0.102625 0.95653 -0.00474307 -0.0722728 -0.0936361 0.177656 -0.0744152 -0.090121 0.176255 -0.0310559 0.00439505 0.110227 0.125381 -0.399495 0.168892 0.13866 -0.424924 0.180349 0.06880769 0.…
2518.0 -0.0229215 0.966637 0.025674 0.0 0.0 -0.025674 0.0 0.0 -0.025674 -0.00628494 0.000367707 0.00703361 0.0 0.0 -0.00703361 0.0 0.0 -0.00703361 -0.044295 0.986759 -2.16943e-18 -0.00643081 -0.00033021 0.0 0.106097 0.956795 0.0169379 -0.081732 -0.127561 0.199967 -0.0791242 -0.132374 0.204418 0.0506975 -0.00309063 0.148237 -0.109856 -0.218859 0.18546 -0.116472 -0.205488 0.174909 0.06946511 0.9787…
2521.0 0.0296706 0.962 -0.0333189 0.0 0.0 0.0333189 0.0 0.0 0.0333189 -0.143955 0.0169831 0.161943 0.0 0.0 -0.161943 0.0 0.0 -0.161943 0.009692800000000001 0.987937 -2.16943e-18 -0.148255 0.00114009 0.0 0.0928262 0.959707 0.0318843 -0.0864267 -0.11845 0.182281 -0.0880496 -0.116301 0.181759 0.044342 -0.000179665 0.0797991 -0.146271 0.0101139 0.0609845 -0.147555 0.0125989 0.0597633 0.05541470000000…
2524.0 0.073536 0.95572 -0.0828306 0.0 0.0 0.0828306 0.0 0.0 0.0828306 0.0481017 -0.00810573 -0.0544974 0.0 0.0 0.0544974 0.0 0.0 0.0544974 0.054992200000000005 0.986466 -2.16943e-18 0.0498109 -0.00285237 0.0 0.146349 0.941062 -0.148745 -0.0187367 -0.00317101 0.18054 -0.0130931 -0.0150489 0.180273 0.0167219 -0.0315909 -0.472556 0.419104 0.129272 -0.104242 0.443139 0.0818956 -0.0730974 0.1276533 0…
2559.0 0.067643 0.956693 -0.0761577 0.0 0.0 0.0761577 0.0 0.0 0.0761577 -0.00154012 0.000248973 0.00174298 0.0 0.0 -0.00174298 0.0 0.0 -0.00174298 0.04889210000000001 0.986795 -2.16943e-18 -0.00159366 8.05944e-05 0.0 0.0758828 0.961792 0.0418139 -0.0676864 -0.135098 0.169988 -0.0717673 -0.129934 0.168156 0.0251551 0.00751419 0.250141 -0.191022 -0.214839 0.159904 -0.190082 -0.216748 0.16165 0.0400…
2577.0 0.00390065 0.964663 -0.00437419 0.0 0.0 0.00437419 0.0 0.0 0.00437419 0.00234825 -0.000208335 -0.0026338 0.0 0.0 0.0026338 0.0 0.0 0.0026338 -0.016804600000000003 0.987757 -2.16943e-18 0.0024107 5.12467e-05 0.0 0.103763 0.951836 -0.0867173 -0.0258474 -0.0173564 0.133105 -0.02064 -0.0272612 0.137467 0.125319 0.0392647 0.759559 -0.958228 -0.0161708 0.201552 -1.01477 0.0921457 0.15188 0.08144…
2578.0 0.0886391 0.953042 -0.0999674 0.0 0.0 0.0999674 0.0 0.0 0.0999674 -0.236887 0.0441057 0.269201 0.0 0.0 -0.269201 0.0 0.0 -0.269201 0.07064695 0.985435 -2.16943e-18 -0.245774 0.0183042 0.0 0.108193 0.955009 -0.019913 -0.0675052 -0.0856569 0.182763 -0.0696667 -0.0825745 0.182138 0.0274009 -0.026656 -0.389783 0.333917 0.102318 -0.0442478 0.328726 0.112622 -0.0511511 0.075673445 0.980597 -2.16…
2585.0 0.00743981 0.964341 -0.00834442 0.0 0.0 0.00834442 0.0 0.0 0.00834442 -0.0527636 0.00489236 0.059201 0.0 0.0 -0.059201 0.0 0.0 -0.059201 -0.01317059999999999 0.987827 -2.16943e-18 -0.0541904 -0.000936752 0.0 0.102672 0.958545 0.032614 -0.102343 -0.11389 0.19367 -0.103222 -0.112591 0.193282 0.068237 -0.00765932 -0.0465751 -0.137422 0.201841 -0.0178338 -0.138328 0.203612 -0.0188969 0.0633241…
2586.0 0.0146012 0.963648 -0.0163826 0.0 0.0 0.0163826 0.0 0.0 0.0163826 -0.0508693 0.00512944 0.0571199 0.0 0.0 -0.0571199 0.0 0.0 -0.0571199 -0.0058122999999999925 0.987925 -2.16943e-18 -0.0522911 -0.000483521 0.0 0.136184 0.947009 -0.0832918 -0.0469321 -0.0585185 0.197186 -0.0515539 -0.0509814 0.194092 0.0890905 -0.0320896 -0.304048 0.0792713 0.264815 -0.0353245 0.130674 0.166971 0.00317146 0.…
2587.0 0.0653371 0.957063 -0.0735486 0.0 0.0 0.0735486 0.0 0.0 0.0735486 -0.123107 0.0195717 0.139264 0.0 0.0 -0.139264 0.0 0.0 -0.139264 0.0465064 0.986913 -2.16943e-18 -0.12735 0.00610722 0.0 0.103328 0.951982 -0.0818515 -0.00795418 -0.0599983 0.159631 -0.00863765 -0.0585234 0.159005 -0.0206714 -0.0174968 -0.318202 0.25916 0.206687 -0.143706 0.285483 0.156577 -0.12351 0.08151499000000001 0.9830…
2588.0 0.104981 0.949842 -0.118572 0.0 0.0 0.118572 0.0 0.0 0.118572 -0.219456 0.0450996 0.250302 0.0 0.0 -0.250302 0.0 0.0 -0.250302 0.08761920000000001 0.984012 -2.16943e-18 -0.228163 0.0212673 0.0 0.111918 0.956331 0.0251697 -0.099816 -0.125795 0.207258 -0.0989259 -0.12848 0.211941 0.0896866 -0.00549575 -0.0379417 -0.277785 0.403667 -0.0830252 -0.273924 0.396725 -0.0827499 0.07268587 0.977549 …
2593.0 0.0793755 0.954716 -0.0894502 0.0 0.0 0.0894502 0.0 0.0 0.0894502 -0.276545 0.048486 0.313672 0.0 0.0 -0.313672 0.0 0.0 -0.313672 0.0610414 0.9861 -2.16943e-18 -0.286583 0.0183149 0.0 0.104232 0.959061 0.0402433 -0.118345 -0.100594 0.186624 -0.120814 -0.0969292 0.18544 0.0243007 -0.0202208 -0.32649 0.267986 0.107922 -0.0444555 0.266017 0.111719 -0.0463786 0.0630084 0.978606 -2.16943e-18 0.…
2602.0 0.158893 0.937011 -0.180496 0.0 0.0 0.180496 0.0 0.0 0.180496 -0.386379 0.104694 0.447233 0.0 0.0 -0.447233 0.0 0.0 -0.447233 0.1438672 0.977007 -2.16943e-18 -0.404542 0.0631558 0.0 0.118439 0.951356 -0.0592845 -0.049242 -0.0614078 0.177742 -0.052966 -0.0560991 0.176049 0.0150235 -0.00429909 -0.0477307 -0.00919097 0.0803643 -0.018443 0.035571 -0.00495578 0.0165433 0.0902559 0.980754 -2.169…
2625.0 0.0790066 0.954781 -0.0890318 0.0 0.0 0.0890318 0.0 0.0 0.0890318 0.0257052 -0.00449575 -0.029154 0.0 0.0 0.029154 0.0 0.0 0.029154 0.0606591 0.986124 -2.16943e-18 0.0266369 -0.00169112 0.0 0.11435 0.950174 -0.0876984 -0.0159697 -0.05736 0.170987 -0.0183758 -0.0536214 0.169667 -0.00349329 -0.021458 -0.347073 0.292427 0.16223 -0.107031 0.32257 0.104936 -0.0845777 0.0916786 0.981914 -2.16943…
2630.0 0.00928941 0.964168 -0.0104199 0.0 0.0 0.0104199 0.0 0.0 0.0104199 0.0583653 -0.00553396 -0.0654988 0.0 0.0 0.0654988 0.0 0.0 0.0654988 -0.011270699999999995 0.987858 -2.16943e-18 0.0599573 0.000911968 0.0 0.0711218 0.962047 0.0323593 -0.066105 -0.10993 0.151297 -0.0666547 -0.10898 0.14973 -0.076866 0.00930263 0.226541 0.173359 -0.627761 0.231043 0.171305 -0.623994 0.230608 0.0367655 0.981…
2634.0 0.0759627 0.955308 -0.0855805 0.0 0.0 0.0855805 0.0 0.0 0.0855805 -0.125534 0.0215092 0.142292 0.0 0.0 -0.142292 0.0 0.0 -0.142292 0.0575055 0.986319 -2.16943e-18 -0.130034 0.00780511 0.0 0.0818441 0.960515 0.014108 -0.0753477 -0.0774587 0.146782 -0.0837627 -0.0633706 0.139316 -0.0737428 0.0143209 0.227296 0.155216 -0.600511 0.222611 0.243963 -0.771058 0.304787 0.0475264 0.982385 -2.16943e…
2635.0 0.0777364 0.955002 -0.0875914 0.0 0.0 0.0875914 0.0 0.0 0.0875914 -0.124037 0.0215095 0.140644 0.0 0.0 -0.140644 0.0 0.0 -0.140644 0.05934300000000001 0.986207 -2.16943e-18 -0.128512 0.00797313 0.0 0.124977 0.947717 -0.100721 -0.0285952 -0.0340228 0.173177 -0.0263417 -0.0386474 0.175552 0.0610407 0.00148979 0.14423 -0.338147 0.209037 -0.0138361 -0.318655 0.171897 0.00199824 0.1020553 0.980…
2638.0 0.0449121 0.960069 -0.0504832 0.0 0.0 0.0504832 0.0 0.0 0.0504832 0.0577792 -0.0078242 -0.0651408 0.0 0.0 0.0651408 0.0 0.0 0.0651408 0.0254044 0.987681 -2.16943e-18 0.059618 -0.00148206 0.0 0.0635153 0.964882 0.102938 -0.0944653 -0.185888 0.186113 -0.0943429 -0.186037 0.187028 0.0366513 -0.00277039 0.0985461 -0.0775145 -0.145037 0.128372 -0.0747528 -0.150121 0.12917 0.021492700000000003 0…
2642.0 0.0781933 0.954923 -0.0881095 0.0 0.0 0.0881095 0.0 0.0 0.0881095 -0.198943 0.0346054 0.225599 0.0 0.0 -0.225599 0.0 0.0 -0.225599 0.0598165 0.986177 -2.16943e-18 -0.206133 0.0128961 0.0 0.108425 0.952363 -0.0687266 -0.0445675 -0.0293302 0.15261 -0.0405477 -0.0363427 0.15562 0.0445848 0.0149297 0.308788 -0.419256 0.0634005 0.0469021 -0.410501 0.0465122 0.0554838 0.08259587 0.982465 -2.1694…
2649.0 0.0751351 0.955449 -0.0846426 0.0 0.0 0.0846426 0.0 0.0 0.0846426 -0.238929 0.040708 0.270781 0.0 0.0 -0.270781 0.0 0.0 -0.270781 0.0566484 0.98637 -2.16943e-18 -0.247469 0.014621 0.0 0.114519 0.953311 -0.0323592 -0.0668224 -0.0771086 0.184459 -0.0616737 -0.0860312 0.189639 0.0398904 -0.0275176 -0.364172 0.297433 0.0885844 -0.016842 0.300781 0.0825311 -0.0162506 0.08300015000000001 0.98017…
2661.0 0.0217465 0.962899 -0.0244092 0.0 0.0 0.0244092 0.0 0.0 0.0244092 -0.139567 0.0152059 0.156849 0.0 0.0 -0.156849 0.0 0.0 -0.156849 0.0015360000000000096 0.987963 -2.16943e-18 -0.143595 -0.000175159 0.0 0.0640184 0.964334 0.0682079 -0.0801104 -0.138487 0.1585 -0.0787335 -0.141895 0.162224 -0.00302412 0.00825825 0.252705 -0.118657 -0.294183 0.162685 -0.127915 -0.276184 0.152919 0.02615070000…
2663.0 0.205823 0.922905 -0.235249 0.0 0.0 0.235249 0.0 0.0 0.235249 -0.382397 0.126452 0.449971 0.0 0.0 -0.449971 0.0 0.0 -0.449971 0.193158 0.967923 -2.16943e-18 -0.402931 0.0857218 0.0 0.0815582 0.960577 0.033451 -0.06951 -0.130861 0.174275 -0.0704597 -0.129048 0.172643 0.0199973 0.00849251 0.31257 -0.183244 -0.348322 0.223915 -0.179771 -0.354963 0.226898 0.0459624 0.980483 -2.16943e-18 -0.023…
2667.0 -0.0224949 0.966611 0.0251965 0.0 0.0 -0.0251965 0.0 0.0 -0.0251965 0.0126361 -0.000745341 -0.0141417 0.0 0.0 0.0141417 0.0 0.0 0.0141417 -0.043857999999999994 0.986782 -2.16943e-18 0.01293 0.000657741 0.0 0.112852 0.951717 -0.0665394 -0.0325423 -0.0655294 0.17426 -0.0321216 -0.0660909 0.174434 0.0182107 -0.0238698 -0.359076 0.293662 0.135568 -0.0732247 0.256425 0.206448 -0.101563 0.087130…
2668.0 0.117728 0.947125 -0.133133 0.0 0.0 0.133133 0.0 0.0 0.133133 -0.0302272 0.00667205 0.034583 0.0 0.0 -0.034583 0.0 0.0 -0.034583 0.1008834 0.982679 -2.16943e-18 -0.031478 0.00339712 0.0 0.103287 0.958941 0.0427942 -0.113548 -0.114499 0.192564 -0.113176 -0.116383 0.196283 0.0861423 -0.0112199 -0.107009 -0.147522 0.304963 -0.0455293 -0.147349 0.304934 -0.0473381 0.0622436 0.978204 -2.16943e-…
2675.0 0.0829223 0.954087 -0.0934746 0.0 0.0 0.0934746 0.0 0.0 0.0934746 -0.155018 0.0278224 0.175955 0.0 0.0 -0.175955 0.0 0.0 -0.175955 0.0647178 0.985858 -2.16943e-18 -0.160716 0.0109206 0.0 0.0981889 0.955576 -0.039089 -0.0605306 -0.0373104 0.146559 -0.0580503 -0.0406547 0.14764 -0.0908737 0.0222821 0.17137 -0.0415516 -0.0619116 -0.0674171 -0.0480906 -0.0494846 -0.0725535 0.06904475 0.982853 …
2676.0 0.255768 0.904727 -0.294638 0.0 0.0 0.294638 0.0 0.0 0.294638 -0.453114 0.180324 0.544838 0.0 0.0 -0.544838 0.0 0.0 -0.544838 0.24597200000000002 0.955037 -2.16943e-18 -0.48086 0.132569 0.0 0.112208 0.951248 -0.0790573 -0.0387797 -0.0263744 0.15428 -0.0370991 -0.0302616 0.1478 -0.109321 0.0148452 0.000473656 0.185349 -0.100377 -0.0855522 0.332683 -0.383568 0.0495613 0.0874748 0.982302 -2.1…
2682.0 0.0600038 0.957894 -0.0675183 0.0 0.0 0.0675183 0.0 0.0 0.0675183 -0.194673 0.0297469 0.220015 0.0 0.0 -0.220015 0.0 0.0 -0.220015 0.040991200000000005 0.987161 -2.16943e-18 -0.201247 0.00843504 0.0 0.111534 0.953226 -0.0470029 -0.050273 -0.0675526 0.174414 -0.0546938 -0.0607202 0.172356 0.0298913 -0.00121844 0.0411487 -0.0873814 0.0120907 0.0369587 -0.0916856 0.0208323 0.0298605 0.0826150…
2697.0 -0.0208731 0.966514 0.0233814 0.0 0.0 -0.0233814 0.0 0.0 -0.0233814 0.0386191 -0.00234831 -0.0432254 0.0 0.0 0.0432254 0.0 0.0 0.0432254 -0.042198 0.986864 -2.16943e-18 0.0395254 0.00193871 0.0 0.103377 0.955437 -0.0294707 -0.0703749 -0.0464926 0.15067 -0.0735833 -0.0405604 0.1488 -0.0573887 0.0224653 0.209324 -0.170141 0.028355 -0.06955 -0.266042 0.211702 -0.150129 0.07211452 0.98188 -2.1…
2700.0 0.194892 0.926442 -0.222415 0.0 0.0 0.222415 0.0 0.0 0.222415 -0.347776 0.110072 0.407536 0.0 0.0 -0.407536 0.0 0.0 -0.407536 0.18165 0.970295 -2.16943e-18 -0.365899 0.0729477 0.0 0.123079 0.950208 -0.107423 -0.0214119 -0.024508 0.148076 -0.0179314 -0.0322756 0.151746 0.0895058 0.0170004 0.287274 -0.511632 0.192222 -0.0293827 -0.476696 0.125188 0.00231434 0.1016947 0.983767 -2.16943e-18 0.…
2701.0 0.00352027 0.964696 -0.00394756 0.0 0.0 0.00394756 0.0 0.0 0.00394756 0.0594253 -0.00524662 -0.0666489 0.0 0.0 0.0666489 0.0 0.0 0.0666489 -0.01719509999999999 0.987749 -2.16943e-18 0.0610028 0.00132284 0.0 0.0985171 0.953412 -0.0559564 -0.00595988 -0.10691 0.175583 -0.00654229 -0.105163 0.173042 -0.114503 -0.0149834 -0.502229 0.574688 0.202934 -0.270392 0.571433 0.209168 -0.273366 0.07450…
2702.0 0.0297965 0.961985 -0.0334606 0.0 0.0 0.0334606 0.0 0.0 0.0334606 -0.118703 0.014021 0.133538 0.0 0.0 -0.133538 0.0 0.0 -0.133538 0.009822400000000009 0.987936 -2.16943e-18 -0.122251 0.000957431 0.0 0.0927485 0.959814 0.0271276 -0.0931744 -0.0967186 0.172782 -0.094063 -0.0956067 0.172507 0.0169184 -0.0215652 -0.371613 0.297427 0.162866 -0.0884659 0.294181 0.16907 -0.0911096 0.0553475000000…
2717.0 0.0838797 0.953915 -0.0945615 0.0 0.0 0.0945615 0.0 0.0 0.0945615 0.0236322 -0.00426799 -0.0268292 0.0 0.0 0.0268292 0.0 0.0 0.0268292 0.0657105 0.98579 -2.16943e-18 0.0245039 -0.00169179 0.0 0.107446 0.953001 -0.0574676 -0.0408317 -0.0582066 0.166565 -0.041971 -0.0561277 0.161897 0.00048303 0.000544964 -0.00538738 -0.045681 0.0980344 -0.047018 -0.0344991 0.0756894 -0.0311968 0.08055575000…
2718.0 0.0262131 0.962401 -0.0294303 0.0 0.0 0.0294303 0.0 0.0 0.0294303 0.0392328 -0.00447389 -0.0441154 0.0 0.0 0.0441154 0.0 0.0 0.0441154 0.006132800000000008 0.987957 -2.16943e-18 0.0403874 -0.000153527 0.0 0.102192 0.956263 -0.00868958 -0.0614659 -0.105119 0.184904 -0.0630198 -0.102671 0.183637 0.00624842 0.00599341 0.255886 -0.0335435 -0.484246 0.264471 -0.0249177 -0.501224 0.275087 0.0695…
2725.0 -0.0449366 0.967653 0.0502964 0.0 0.0 -0.0502964 0.0 0.0 -0.0502964 0.0730631 -0.00247172 -0.0816736 0.0 0.0 0.0816736 0.0 0.0 0.0816736 -0.06679 0.985326 -2.16943e-18 0.0745569 0.00567166 0.0 0.0953635 0.960028 0.0367834 -0.104054 -0.101423 0.178671 -0.106262 -0.0982605 0.17773 -0.0131028 -0.0157428 -0.318545 0.318978 0.0816179 -0.081594 0.317904 0.0836925 -0.0826821 0.0560925 0.97979 -2.…
2730.0 0.118869 0.946873 -0.134439 0.0 0.0 0.134439 0.0 0.0 0.134439 -0.26086 0.057937 0.298538 0.0 0.0 -0.298538 0.0 0.0 -0.298538 0.1020716 0.98255 -2.16943e-18 -0.271695 0.0296803 0.0 0.0975902 0.955855 -0.0329801 -0.0496314 -0.0675174 0.160175 -0.0493865 -0.0678971 0.160314 0.0322999 -0.00199728 0.025273 -0.0825581 0.0306217 0.0266936 -0.08226 0.030052 0.0269406 0.06854703000000001 0.982484 -…
2740.0 0.111734 0.948427 -0.126281 0.0 0.0 0.126281 0.0 0.0 0.126281 -0.264487 0.0564823 0.30215 0.0 0.0 -0.30215 0.0 0.0 -0.30215 0.0946439 0.98333 -2.16943e-18 -0.275219 0.0277952 0.0 0.107152 0.950742 -0.0955963 -0.0113479 -0.0336878 0.150665 -0.00802093 -0.0404106 0.153706 0.0449555 0.00838075 0.195412 -0.348447 0.161632 -0.00849343 -0.315075 0.09767 0.0209796 0.08639630000000001 0.983045 -2.…
2750.0 0.116201 0.947461 -0.131386 0.0 0.0 0.131386 0.0 0.0 0.131386 -0.290203 0.0635251 0.331895 0.0 0.0 -0.331895 0.0 0.0 -0.331895 0.099293 0.982849 -2.16943e-18 -0.302153 0.0320744 0.0 0.0760164 0.961467 0.0295911 -0.0663948 -0.114834 0.161682 -0.0682218 -0.111164 0.16014 -0.0117735 0.0101898 0.259758 -0.0942432 -0.333414 0.167961 -0.169869 -0.143106 1.23375 0.0414677 0.981694 -2.16943e-18 -0…
2756.0 0.0561774 0.95847 -0.0631951 0.0 0.0 0.0631951 0.0 0.0 0.0631951 -0.0752897 0.0111717 0.0850355 0.0 0.0 -0.0850355 0.0 0.0 -0.0850355 0.037036400000000004 0.987318 -2.16943e-18 -0.0777951 0.00292384 0.0 0.0933774 0.957086 -0.0217968 -0.0558369 -0.068615 0.156275 -0.0583571 -0.0647309 0.154945 -0.0316194 0.00651332 0.0533974 0.0132369 -0.0621905 -0.00429773 0.0150135 -0.0655647 -0.00290416 …
2762.0 0.0841864 0.953859 -0.0949097 0.0 0.0 0.0949097 0.0 0.0 0.0949097 -0.290608 0.0525886 0.329944 0.0 0.0 -0.329944 0.0 0.0 -0.329944 0.06602848 0.985768 -2.16943e-18 -0.301339 0.0209104 0.0 0.131795 0.947482 -0.0916287 -0.0523615 -0.0202316 0.173365 -0.0512494 -0.0223193 0.175312 -0.0884749 -0.0483686 -0.112785 0.10052 0.18843 0.171951 0.148909 0.0965432 0.209018 0.1058853 0.980066 -2.16943e…
2765.0 0.0924957 0.952315 -0.104352 0.0 0.0 0.104352 0.0 0.0 0.104352 -0.244879 0.0467055 0.278513 0.0 0.0 -0.278513 0.0 0.0 -0.278513 0.07464914 0.985128 -2.16943e-18 -0.25419 0.020052 0.0 0.121671 0.959289 0.142077 -0.208424 -0.185505 0.258437 -0.207413 -0.187676 0.262962 0.252762 -0.0528278 0.319709 -0.538243 -0.25728 0.580298 -0.305596 -0.692467 0.678975 0.0640918 0.967914 -2.16943e-18 0.1772…
2766.0 0.058635 0.958102 -0.0659714 0.0 0.0 0.0659714 0.0 0.0 0.0659714 0.0204667 -0.00309501 -0.0231256 0.0 0.0 0.0231256 0.0 0.0 0.0231256 0.039576200000000006 0.987219 -2.16943e-18 0.0211543 -0.000853878 0.0 0.101856 0.95781 0.0229715 -0.0899503 -0.116782 0.190762 -0.0897102 -0.11728 0.191416 0.0604428 -0.00274147 0.0553945 -0.177432 0.0832579 0.0437942 -0.176523 0.0815338 0.0444176 0.0643008 …
2769.0 0.10332 0.950181 -0.116678 0.0 0.0 0.116678 0.0 0.0 0.116678 -0.279004 0.0567867 0.318097 0.0 0.0 -0.318097 0.0 0.0 -0.318097 0.0858926 0.984172 -2.16943e-18 -0.290012 0.0264784 0.0 0.0972863 0.952601 -0.085927 -0.00664437 -0.0396144 0.142261 -0.00388339 -0.0445412 0.13602 0.0408046 0.0081217 0.16749 -0.35075 0.233349 -0.0502406 -0.304357 0.143493 -0.00298656 0.07662213 0.983898 -2.16943e-…
2780.0 0.0249303 0.962546 -0.027988 0.0 0.0 0.027988 0.0 0.0 0.027988 -0.0991898 0.0111661 0.111516 0.0 0.0 -0.111516 0.0 0.0 -0.111516 0.004812400000000008 0.987961 -2.16943e-18 -0.102093 0.000240838 0.0 0.0911905 0.958899 0.0207939 -0.0710404 -0.123653 0.18182 -0.0700357 -0.125516 0.183618 0.0437883 0.00560225 0.224889 -0.226378 -0.137111 0.142958 -0.22688 -0.136133 0.142303 0.05598250000000000…
2785.0 0.0344655 0.961421 -0.0387148 0.0 0.0 0.0387148 0.0 0.0 0.0387148 -0.120034 0.0148181 0.135121 0.0 0.0 -0.135121 0.0 0.0 -0.135121 0.014632400000000004 0.987885 -2.16943e-18 -0.123693 0.00161871 0.0 0.0933504 0.958536 0.00528941 -0.0804064 -0.0780718 0.161465 -0.0804563 -0.0780045 0.161575 -0.0390838 0.0107601 0.160079 0.0393342 -0.318162 0.122507 0.0405581 -0.320492 0.123444 0.05884510000…
2791.0 -0.0294467 0.966994 0.032975 0.0 0.0 -0.032975 0.0 0.0 -0.032975 0.0816857 -0.00418093 -0.0913797 0.0 0.0 0.0913797 0.0 0.0 0.0913797 -0.050969 0.986392 -2.16943e-18 0.0835145 0.0048999 0.0 0.0989392 0.955513 -0.0387142 -0.0599026 -0.039777 0.148467 -0.0611308 -0.0373946 0.140259 -0.0986767 0.015624 0.0543757 0.0921638 -0.0582773 -0.0883988 0.164657 -0.198016 -0.01938 0.06963381 0.982757 -…
2797.0 0.17391 0.932801 -0.19792 0.0 0.0 0.19792 0.0 0.0 0.19792 -0.360951 0.104588 0.419846 0.0 0.0 -0.419846 0.0 0.0 -0.419846 0.15960590000000002 0.974409 -2.16943e-18 -0.378679 0.0658962 0.0 0.10567 0.953241 -0.0558985 -0.0478758 -0.042783 0.149827 -0.0519508 -0.0350608 0.146557 -0.0875961 0.00839737 -0.047992 0.152769 0.0101276 -0.108034 0.186836 -0.0550572 -0.0789975 0.07825401 0.982137 -2.…
2809.0 0.109992 0.948797 -0.12429 0.0 0.0 0.12429 0.0 0.0 0.12429 -0.279499 0.0591068 0.319165 0.0 0.0 -0.319165 0.0 0.0 -0.319165 0.0928308 0.983512 -2.16943e-18 -0.290775 0.0287817 0.0 0.0942973 0.956854 -0.0249475 -0.0570072 -0.0618841 0.15381 -0.0543578 -0.0661358 0.15549 -0.0404403 0.00571307 0.0160465 0.0424267 -0.0201052 -0.0378819 0.0402121 -0.0157624 -0.0404848 0.0643493 0.982688 -2.1694…
2817.0 0.0173007 0.963372 -0.0194143 0.0 0.0 0.0194143 0.0 0.0 0.0194143 0.0741622 -0.00770539 -0.0833009 0.0 0.0 0.0833009 0.0 0.0 0.0833009 -0.0030367999999999923 0.987946 -2.16943e-18 0.0762606 0.000473943 0.0 0.111654 0.952675 -0.0538161 -0.0395733 -0.0746112 0.177887 -0.0459721 -0.0646212 0.174379 0.0553273 -0.00574002 0.00786616 -0.129869 0.103466 0.0195321 -0.106271 0.0589379 0.0344887 0.0…
2824.0 -0.0118748 0.965922 0.0133066 0.0 0.0 -0.0133066 0.0 0.0 -0.0133066 0.0228347 -0.00161956 -0.0255753 0.0 0.0 0.0255753 0.0 0.0 0.0255753 -0.032984 0.98727 -2.16943e-18 0.0233965 0.000911415 0.0 0.07871 0.961289 0.0382424 -0.0681473 -0.134475 0.174133 -0.0701201 -0.131892 0.173289 0.0323064 0.0113148 0.359585 -0.278768 -0.290871 0.211878 -0.275374 -0.297641 0.216672 0.0430166 0.980669 -2.16…
2828.0 0.0784135 0.954885 -0.0883592 0.0 0.0 0.0883592 0.0 0.0 0.0883592 0.0626659 -0.0109166 -0.0710654 0.0 0.0 0.0710654 0.0 0.0 0.0710654 0.060044600000000004 0.986163 -2.16943e-18 0.0649325 -0.00407858 0.0 0.123939 0.948618 -0.0883728 -0.0281936 -0.0569335 0.183534 -0.0293031 -0.0550226 0.182706 0.0379927 -0.0268881 -0.348862 0.216794 0.214209 -0.0838121 0.196671 0.252623 -0.100173 0.0997349 …
2840.0 0.0993754 0.950975 -0.112182 0.0 0.0 0.112182 0.0 0.0 0.112182 -0.194241 0.038626 0.221257 0.0 0.0 -0.221257 0.0 0.0 -0.221257 0.08179354 0.984537 -2.16943e-18 -0.201803 0.0175105 0.0 0.0985258 0.962092 0.0834939 -0.157817 -0.105366 0.189769 -0.156955 -0.106654 0.190167 0.0458908 -0.0247877 -0.367383 0.299363 0.0853405 -0.0174856 0.299401 0.085244 -0.0172551 0.0512437 0.976958 -2.16943e-18…
2856.0 0.194903 0.926439 -0.222427 0.0 0.0 0.222427 0.0 0.0 0.222427 -0.334052 0.105733 0.391455 0.0 0.0 -0.391455 0.0 0.0 -0.391455 0.18166 0.970293 -2.16943e-18 -0.35146 0.0700735 0.0 0.099326 0.954804 -0.0496518 -0.0528658 -0.0301495 0.136126 -0.0498927 -0.0363729 0.146031 -0.070817 0.0264377 0.268696 -0.271881 0.131119 -0.117507 -0.178068 -0.0474316 -0.0435742 0.07173838 0.983045 -2.16943e-18…
2857.0 0.0618867 0.957604 -0.0696466 0.0 0.0 0.0696466 0.0 0.0 0.0696466 0.0431831 -0.00669266 -0.0488206 0.0 0.0 0.0488206 0.0 0.0 0.0488206 0.042937800000000005 0.987077 -2.16943e-18 0.044652 -0.00196674 0.0 0.119693 0.95068 -0.0685298 -0.04732 -0.0493449 0.168346 -0.0496283 -0.0464316 0.174645 -0.000153897 0.00180027 0.0233424 -0.0539155 0.0546102 -0.0166242 -0.0409527 0.0309102 -0.0133184 0.0…
2862.0 0.180994 0.930717 -0.206169 0.0 0.0 0.206169 0.0 0.0 0.206169 -0.34585 0.103312 0.403258 0.0 0.0 -0.403258 0.0 0.0 -0.403258 0.16704059999999998 0.973084 -2.16943e-18 -0.363183 0.0662908 0.0 0.104995 0.955961 -0.000822153 -0.0704969 -0.113317 0.192395 -0.0708057 -0.112265 0.191115 0.0295646 0.00143557 0.174687 -0.0886884 -0.264267 0.182872 -0.0842037 -0.272792 0.186233 0.07069173000000001 …
2866.0 0.0584798 0.958126 -0.0657961 0.0 0.0 0.0657961 0.0 0.0 0.0657961 -0.116761 0.0176359 0.131926 0.0 0.0 -0.131926 0.0 0.0 -0.131926 0.0394158 0.987225 -2.16943e-18 -0.120681 0.00485003 0.0 0.120134 0.948859 -0.133541 0.0150614 -0.034781 0.146961 0.0165332 -0.0377373 0.148476 0.00636249 0.0315503 -0.137804 0.0713565 0.17624 -0.366517 0.139474 0.0460788 -0.309318 0.10409310000000001 0.984338 …
2872.0 0.0976985 0.951307 -0.110273 0.0 0.0 0.110273 0.0 0.0 0.110273 -0.310051 0.0610403 0.353041 0.0 0.0 -0.353041 0.0 0.0 -0.353041 0.08005152 0.984686 -2.16943e-18 -0.322053 0.027325 0.0 0.0957697 0.959274 0.0286761 -0.0910628 -0.108894 0.177976 -0.0914977 -0.108916 0.179407 0.0247032 -0.00125478 0.0117256 -0.0670934 0.0459133 0.0144636 -0.0672618 0.0462406 0.0142716 0.058189000000000005 0.97…
2879.0 0.0453812 0.960005 -0.0510121 0.0 0.0 0.0510121 0.0 0.0 0.0510121 -0.153857 0.0209174 0.173472 0.0 0.0 -0.173472 0.0 0.0 -0.173472 0.025888500000000002 0.987669 -2.16943e-18 -0.158762 0.00403075 0.0 0.0985643 0.958548 0.0174069 -0.0922371 -0.0925001 0.177328 -0.0914113 -0.0937182 0.177729 -0.000163746 -0.0163141 -0.319638 0.251655 0.182331 -0.114019 0.252906 0.179937 -0.112927 0.061724 0.9…
2886.0 0.120387 0.946534 -0.136176 0.0 0.0 0.136176 0.0 0.0 0.136176 0.0262464 -0.00587717 -0.0300489 0.0 0.0 0.0300489 0.0 0.0 0.0300489 0.1036523 0.982376 -2.16943e-18 0.0273419 -0.00303493 0.0 0.0914281 0.954092 -0.0707359 -0.00727238 -0.0580122 0.146067 -0.00694112 -0.0584836 0.146226 -0.0326433 -0.0113748 -0.239044 0.20957 0.167127 -0.134954 0.233996 0.120571 -0.115615 0.06946461000000001 0.…
2887.0 0.0765932 0.9552 -0.0862953 0.0 0.0 0.0862953 0.0 0.0 0.0862953 -0.219401 0.0377541 0.24872 0.0 0.0 -0.24872 0.0 0.0 -0.24872 0.05815870000000001 0.98628 -2.16943e-18 -0.227285 0.0138055 0.0 0.100526 0.959609 0.0476693 -0.112399 -0.120005 0.194841 -0.115685 -0.114774 0.191873 0.0740477 -0.0114436 -0.14419 -0.0855294 0.292789 -0.063409 -0.0901354 0.300875 -0.0625565 0.0592284 0.978316 -2.16…
2889.0 0.118824 0.946883 -0.134387 0.0 0.0 0.134387 0.0 0.0 0.134387 -0.282821 0.0627989 0.323666 0.0 0.0 -0.323666 0.0 0.0 -0.323666 0.1020243 0.982555 -2.16943e-18 -0.294566 0.0321632 0.0 0.116313 0.950225 -0.0999032 -0.0226342 -0.0240634 0.150289 -0.0187204 -0.032055 0.153991 0.0759211 0.0145764 0.293806 -0.501239 0.184705 -0.00606899 -0.472348 0.129182 0.0208284 0.0945588 0.983077 -2.16943e-1…
2892.0 0.0163584 0.963469 -0.018356 0.0 0.0 0.018356 0.0 0.0 0.018356 -0.115591 0.0118861 0.12982 0.0 0.0 -0.12982 0.0 0.0 -0.12982 -0.004005700000000001 0.98794 -2.16943e-18 -0.118847 -0.000864398 0.0 0.100824 0.954839 -0.0417921 -0.0402793 -0.0738981 0.16586 -0.0393623 -0.0754185 0.166621 0.00567444 -0.0222358 -0.371394 0.299885 0.179927 -0.109741 0.286487 0.205546 -0.120623 0.07306482 0.982306…
2906.0 0.0783646 0.954893 -0.0883038 0.0 0.0 0.0883038 0.0 0.0 0.0883038 -0.266645 0.0464352 0.302382 0.0 0.0 -0.302382 0.0 0.0 -0.302382 0.059994000000000006 0.986166 -2.16943e-18 -0.276287 0.017339 0.0 0.100032 0.956135 -0.0260536 -0.0611688 -0.0636251 0.16089 -0.063978 -0.0590938 0.159173 -0.0389368 0.0116844 0.112666 -0.0505131 -0.045184 -0.0169116 -0.0475904 -0.0507951 -0.0142605 0.069291390…
2912.0 0.0263805 0.962382 -0.0296185 0.0 0.0 0.0296185 0.0 0.0 0.0296185 0.0593746 -0.00678206 -0.0667654 0.0 0.0 0.0667654 0.0 0.0 0.0667654 0.006305100000000008 0.987957 -2.16943e-18 0.0611233 -0.000243852 0.0 0.128384 0.948443 -0.0830518 -0.0453283 -0.0445068 0.182939 -0.0464228 -0.0429077 0.182282 -0.010979 0.00387974 0.0296175 -0.0310623 0.0245069 -0.0230703 -0.027057 0.0168554 -0.0197838 0.…
2917.0 0.0534774 0.958867 -0.0601463 0.0 0.0 0.0601463 0.0 0.0 0.0601463 0.0527117 -0.00765737 -0.0595083 0.0 0.0 0.0595083 0.0 0.0 0.0595083 0.0342471 0.987418 -2.16943e-18 0.0544474 -0.00188013 0.0 0.080169 0.962199 0.0741457 -0.0917299 -0.169208 0.196786 -0.0932598 -0.166742 0.194656 0.0499375 -0.00409286 0.0524085 -0.0920461 -0.0503187 0.0903249 -0.0895699 -0.055833 0.0976514 0.0394643 0.9778…
2918.0 0.0797742 0.954646 -0.0899024 0.0 0.0 0.0899024 0.0 0.0 0.0899024 -0.241931 0.0425299 0.274432 0.0 0.0 -0.274432 0.0 0.0 -0.274432 0.061454600000000005 0.986073 -2.16943e-18 -0.250724 0.0161371 0.0 0.106357 0.953702 -0.0527644 -0.0573754 -0.0322306 0.144841 -0.0538577 -0.0386311 0.155324 -0.101864 0.0173684 0.0546455 0.0335545 0.192818 -4.83256 0.0479609 0.0340412 -0.136786 0.0782179 0.982…
2928.0 0.0228004 0.962783 -0.0255937 0.0 0.0 0.0255937 0.0 0.0 0.0255937 -0.1177 0.0129646 0.132292 0.0 0.0 -0.132292 0.0 0.0 -0.132292 0.002620400000000009 0.987964 -2.16943e-18 -0.121113 -4.27223e-06 0.0 0.108439 0.957568 0.0347442 -0.107501 -0.121719 0.201742 -0.106912 -0.123823 0.205328 0.0833803 -0.00995133 -0.0929815 -0.161145 0.308406 -0.0496458 -0.160091 0.306442 -0.0490313 0.06811633 0.9…
2945.0 0.018164 0.963282 -0.020384 0.0 0.0 0.020384 0.0 0.0 0.020384 -0.0984193 0.0103222 0.110558 0.0 0.0 -0.110558 0.0 0.0 -0.110558 -0.002149100000000001 0.987951 -2.16943e-18 -0.101215 -0.000530879 0.0 0.0953041 0.95678 -0.0246845 -0.058659 -0.0612178 0.154599 -0.0582862 -0.0618202 0.154825 -0.0326894 0.009381 0.087312 -0.0430571 -0.0216292 -0.0225414 -0.043374 -0.021023 -0.0228095 0.0650671 …
2955.0 0.13939 0.942061 -0.157987 0.0 0.0 0.157987 0.0 0.0 0.157987 -0.321257 0.0793326 0.369693 0.0 0.0 -0.369693 0.0 0.0 -0.369693 0.12347330000000001 0.979956 -2.16943e-18 -0.335494 0.0446666 0.0 0.0958482 0.953191 -0.0784584 -0.00882267 -0.0482335 0.145575 -0.00843097 -0.0489219 0.14587 0.0272884 0.00267663 0.0668135 -0.193173 0.16969 -0.0433965 -0.174063 0.133207 -0.0277368 0.074268684 0.983…
2969.0 0.156868 0.937557 -0.178151 0.0 0.0 0.178151 0.0 0.0 0.178151 -0.355082 0.0953211 0.410747 0.0 0.0 -0.410747 0.0 0.0 -0.410747 0.1417464 0.977336 -2.16943e-18 -0.371674 0.0571323 0.0 0.101377 0.958073 0.0154102 -0.0944263 -0.0909435 0.179971 -0.0951875 -0.0897633 0.179471 0.0356655 -0.0242179 -0.329772 0.296937 0.0314871 0.00159393 0.297035 0.0312121 0.00225946 0.0642832 0.980113 -2.16943e…
3002.0 -0.0306745 0.967056 0.0343485 0.0 0.0 -0.0343485 0.0 0.0 -0.0343485 0.0633366 -0.00315455 -0.0708481 0.0 0.0 0.0708481 0.0 0.0 0.0708481 -0.052224000000000007 0.986318 -2.16943e-18 0.0647448 0.0038879 0.0 0.0723951 0.962023 0.0272441 -0.0677237 -0.0985215 0.149001 -0.0706492 -0.0928222 0.144172 -0.100663 0.0105014 0.166416 0.224677 -0.544365 0.153599 0.250813 -0.595407 0.183074 0.0382672 0…
3004.0 0.0566858 0.958395 -0.0637694 0.0 0.0 0.0637694 0.0 0.0 0.0637694 0.0504544 -0.00751621 -0.0569903 0.0 0.0 0.0569903 0.0 0.0 0.0569903 0.037561800000000006 0.987298 -2.16943e-18 0.0521367 -0.00198948 0.0 0.104435 0.956472 -0.00237849 -0.0794903 -0.0910028 0.182193 -0.0792372 -0.0911699 0.181777 0.0273014 -0.0251276 -0.390043 0.30891 0.152169 -0.0666079 0.309642 0.150661 -0.0652671 0.069787…
3026.0 0.214842 0.919869 -0.245882 0.0 0.0 0.245882 0.0 0.0 0.245882 -0.462362 0.158368 0.546017 0.0 0.0 -0.546017 0.0 0.0 -0.546017 0.20266800000000001 0.965847 -2.16943e-18 -0.487803 0.109212 0.0 0.12592 0.947673 -0.100016 -0.0198405 -0.0503052 0.174968 -0.0215321 -0.0483978 0.178914 -0.0105914 -0.0273935 -0.451676 0.36368 0.255614 -0.158792 0.400976 0.184433 -0.128853 0.1034065 0.980668 -2.169…
3029.0 0.179936 0.931032 -0.204936 0.0 0.0 0.204936 0.0 0.0 0.204936 -0.388357 0.115489 0.452655 0.0 0.0 -0.452655 0.0 0.0 -0.452655 0.1659301 0.973286 -2.16943e-18 -0.407763 0.0739084 0.0 0.113544 0.950385 -0.0864005 -0.0154207 -0.0593641 0.168125 -0.0181968 -0.0541133 0.168672 0.00090363 -0.0174836 -0.27894 0.226222 0.13786 -0.0799947 0.211226 0.167482 -0.0992309 0.0908331 0.981992 -2.16943e-18…
3031.0 0.0977899 0.951289 -0.110377 0.0 0.0 0.110377 0.0 0.0 0.110377 -0.206603 0.0406967 0.235255 0.0 0.0 -0.235255 0.0 0.0 -0.235255 0.08014651 0.984678 -2.16943e-18 -0.214603 0.0182308 0.0 0.091214 0.959477 0.0314042 -0.0810606 -0.127906 0.187136 -0.0805333 -0.128745 0.187924 0.0586302 -0.0020273 0.125217 -0.23686 0.110252 -0.308991 -0.154989 -0.101167 0.130961 0.0542792 0.979733 -2.16943e-18 …
3035.0 0.0111767 0.963987 -0.0125381 0.0 0.0 0.0125381 0.0 0.0 0.0125381 0.0957611 -0.00928439 -0.107487 0.0 0.0 0.107487 0.0 0.0 0.107487 -0.009331699999999998 0.987885 -2.16943e-18 0.0983961 0.00128817 0.0 0.142959 0.947536 -0.11048 -0.0481265 -0.0132562 0.15686 -0.0430968 -0.0229197 0.160319 0.0414741 -0.00803089 0.130967 -0.200846 0.00667901 0.129283 -0.216964 0.0375651 0.11509 0.118609 0.981…
3036.0 0.082933 0.954085 -0.0934868 0.0 0.0 0.0934868 0.0 0.0 0.0934868 -0.169375 0.0304013 0.192251 0.0 0.0 -0.192251 0.0 0.0 -0.192251 0.0647289 0.985857 -2.16943e-18 -0.175601 0.0119342 0.0 0.126768 0.947726 -0.091275 -0.0271222 -0.0606848 0.185927 -0.0269612 -0.0604944 0.184879 0.0303661 -0.027988 -0.390139 0.266953 0.220143 -0.0948719 0.243014 0.265791 -0.113685 0.1027183 0.980024 -2.16943e-…
3040.0 0.084088 0.953877 -0.094798 0.0 0.0 0.094798 0.0 0.0 0.094798 -0.00914561 0.00165394 0.0103833 0.0 0.0 -0.0103833 0.0 0.0 -0.0103833 0.06592648000000001 0.985775 -2.16943e-18 -0.00948321 0.000656992 0.0 0.0927043 0.957734 -0.00426309 -0.0642049 -0.0882813 0.161956 -0.0636539 -0.0893144 0.162872 -0.018355 0.00969935 0.148086 -0.0708762 -0.129502 0.0572541 -0.0708385 -0.129552 0.0570831 0.06…
3048.0 0.0918146 0.952445 -0.103577 0.0 0.0 0.103577 0.0 0.0 0.103577 -0.218751 0.0415466 0.24876 0.0 0.0 -0.24876 0.0 0.0 -0.24876 0.07394218 0.985184 -2.16943e-18 -0.227049 0.017734 0.0 0.113085 0.950232 -0.0898451 -0.0121342 -0.0563609 0.167507 -0.0144394 -0.0532926 0.167533 -0.0114452 -0.0173418 -0.306251 0.246067 0.184978 -0.11984 0.267868 0.144462 -0.109937 0.0910232 0.982118 -2.16943e-18 0…
3050.0 0.173348 0.932964 -0.197265 0.0 0.0 0.197265 0.0 0.0 0.197265 -0.378911 0.109523 0.440653 0.0 0.0 -0.440653 0.0 0.0 -0.440653 0.1590155 0.974512 -2.16943e-18 -0.39749 0.0689016 0.0 0.0969244 0.957529 0.00266721 -0.0680401 -0.104248 0.178077 -0.0682332 -0.104345 0.178473 0.00199187 0.00949112 0.172458 -0.150617 -0.0744343 0.0560576 -0.153654 -0.068686 0.0540084 0.063177 0.980726 -2.16943e-1…
3052.0 0.0559175 0.958509 -0.0629016 0.0 0.0 0.0629016 0.0 0.0 0.0629016 -0.221363 0.0327802 0.250006 0.0 0.0 -0.250006 0.0 0.0 -0.250006 0.036767900000000006 0.987328 -2.16943e-18 -0.228722 0.00852901 0.0 0.0953538 0.959489 0.0345044 -0.0922247 -0.119788 0.187258 -0.0916075 -0.12063 0.187524 0.0483771 -0.00224094 0.0446625 -0.133305 0.0495084 0.0409689 -0.132863 0.0486978 0.0410945 0.0571638 0.9…
3066.0 0.135325 0.943054 -0.153312 0.0 0.0 0.153312 0.0 0.0 0.153312 -0.355795 0.086099 0.408972 0.0 0.0 -0.408972 0.0 0.0 -0.408972 0.1192296 0.980511 -2.16943e-18 -0.371366 0.0476767 0.0 0.0902163 0.958823 0.00721449 -0.0728574 -0.0888932 0.160598 -0.0755224 -0.0849842 0.15953 -0.0830327 0.00753483 0.153557 0.329647 -0.761502 0.28331 0.354455 -0.809149 0.305909 0.0561767 0.981482 -2.16943e-18 -…
3067.0 0.033155 0.961582 -0.0372396 0.0 0.0 0.0372396 0.0 0.0 0.0372396 -0.114629 0.0139793 0.129014 0.0 0.0 -0.129014 0.0 0.0 -0.129014 0.013282000000000002 0.987902 -2.16943e-18 -0.118105 0.00137133 0.0 0.118528 0.954864 0.00512574 -0.10151 -0.0968626 0.203269 -0.0991484 -0.100299 0.204432 0.044915 -0.0213635 -0.297604 0.168317 0.190291 -0.0608213 0.174474 0.178525 -0.0557469 0.08064528 0.97823…
3070.0 0.0544348 0.958727 -0.0612273 0.0 0.0 0.0612273 0.0 0.0 0.0612273 -0.10503 0.0153736 0.118592 0.0 0.0 -0.118592 0.0 0.0 -0.118592 0.035236100000000006 0.987384 -2.16943e-18 -0.108502 0.00386412 0.0 0.0680324 0.963068 0.0497997 -0.0716416 -0.129489 0.160556 -0.0719251 -0.127834 0.15746 -0.0120281 0.00604776 0.184122 -0.0472601 -0.266893 0.134982 -0.0451314 -0.270968 0.136898 0.0319237000000…
3072.0 0.0317214 0.961755 -0.0356263 0.0 0.0 0.0356263 0.0 0.0 0.0356263 -0.127557 0.0153471 0.143536 0.0 0.0 -0.143536 0.0 0.0 -0.143536 0.011805099999999999 0.987918 -2.16943e-18 -0.131401 0.0013137 0.0 0.131104 0.947856 -0.0874689 -0.0386225 -0.0526832 0.181603 -0.0428301 -0.044399 0.184726 0.114964 -0.0267506 -0.173409 -0.218689 0.505877 -0.0999409 -0.186092 0.445159 -0.0855203 0.1055466 0.97…
3080.0 0.156308 0.937707 -0.177504 0.0 0.0 0.177504 0.0 0.0 0.177504 -0.378153 0.101252 0.437359 0.0 0.0 -0.437359 0.0 0.0 -0.437359 0.14116050000000002 0.977426 -2.16943e-18 -0.395794 0.0605776 0.0 0.108826 0.954715 -0.0239202 -0.0638602 -0.0853637 0.183228 -0.0646206 -0.0841558 0.182574 0.0389696 -0.0272007 -0.364512 0.304491 0.079318 -0.0194941 0.303866 0.0803043 -0.0186015 0.0769676 0.980681 …
3104.0 -0.0399716 0.967471 0.0447457 0.0 0.0 -0.0447457 0.0 0.0 -0.0447457 0.0844467 -0.0033262 -0.094418 0.0 0.0 0.094418 0.0 0.0 0.094418 -0.061721999999999985 0.985698 -2.16943e-18 0.0862258 0.00607816 0.0 0.106931 0.957356 0.0192309 -0.101817 -0.0986422 0.191291 -0.102765 -0.0971826 0.190525 0.0340973 -0.0201522 -0.270274 0.228979 0.0422866 -0.00105888 0.228669 0.0426181 0.000465129 0.0684853…
3105.0 0.118586 0.946935 -0.134114 0.0 0.0 0.134114 0.0 0.0 0.134114 -0.352931 0.0782657 0.403877 0.0 0.0 -0.403877 0.0 0.0 -0.403877 0.1017765 0.982582 -2.16943e-18 -0.367576 0.0400339 0.0 0.142542 0.946336 -0.0794613 -0.0609314 -0.0534203 0.202992 -0.0645306 -0.0469952 0.19662 0.137076 -0.0358975 -0.198597 -0.00514031 0.0953766 0.113198 0.0370368 0.0148877 0.146833 0.1137525 0.97805 -2.16943e-1…
3109.0 0.149227 0.939572 -0.169323 0.0 0.0 0.169323 0.0 0.0 0.169323 -0.384778 0.0996597 0.444063 0.0 0.0 -0.444063 0.0 0.0 -0.444063 0.1337527 0.978528 -2.16943e-18 -0.40235 0.0582166 0.0 0.0977922 0.957628 0.00903091 -0.0685976 -0.117805 0.186213 -0.0699201 -0.116663 0.187441 0.0152158 0.00552522 0.249575 -0.0960478 -0.372809 0.223909 -0.0976622 -0.369063 0.218153 0.0632834 0.98021 -2.16943e-18…
3112.0 0.203448 0.923687 -0.232457 0.0 0.0 0.232457 0.0 0.0 0.232457 -0.398459 0.13053 0.46844 0.0 0.0 -0.46844 0.0 0.0 -0.46844 0.190656 0.968452 -2.16943e-18 -0.419717 0.0880685 0.0 0.0860347 0.960004 0.0299457 -0.0704503 -0.131024 0.18182 -0.0703065 -0.131353 0.181062 0.0421861 0.00882545 0.315499 -0.270684 -0.236691 0.19044 -0.273899 -0.231457 0.194132 0.0504164 0.980327 -2.16943e-18 -0.00909…
3129.0 0.00653299 0.964425 -0.00732701 0.0 0.0 0.00732701 0.0 0.0 0.00732701 -0.0489604 0.00448948 0.0549286 0.0 0.0 -0.0549286 0.0 0.0 -0.0549286 -0.0141019 0.98781 -2.16943e-18 -0.0502788 -0.000920305 0.0 0.0973961 0.959454 0.0375335 -0.101492 -0.114348 0.18815 -0.101183 -0.11479 0.188175 0.0550501 -0.00474963 -0.0163578 -0.12813 0.151616 -0.00586326 -0.128052 0.151354 -0.00501861 0.0580912 0.9…
3138.0 0.0575333 0.958268 -0.0647267 0.0 0.0 0.0647267 0.0 0.0 0.0647267 -0.204399 0.0306494 0.230909 0.0 0.0 -0.230909 0.0 0.0 -0.230909 0.038437500000000006 0.987264 -2.16943e-18 -0.211236 0.00826306 0.0 0.0968645 0.957042 -0.0143475 -0.0691453 -0.0677099 0.160082 -0.0621521 -0.0793431 0.165802 0.0117099 -0.00434208 -0.0584422 0.0203503 0.0539524 -0.010854 0.0193156 0.0567388 -0.0170491 0.06497…
3150.0 0.0999341 0.950864 -0.112819 0.0 0.0 0.112819 0.0 0.0 0.112819 -0.186628 0.0372357 0.212612 0.0 0.0 -0.212612 0.0 0.0 -0.212612 0.08237402 0.984486 -2.16943e-18 -0.193907 0.0169497 0.0 0.117019 0.955107 0.012573 -0.100336 -0.110851 0.204953 -0.0980131 -0.116043 0.210957 0.0782596 -0.0103831 -0.0826338 -0.161475 0.298868 -0.0498843 -0.156029 0.288646 -0.0464762 0.07858332 0.977692 -2.16943e…
3183.0 0.0747073 0.955522 -0.0841577 0.0 0.0 0.0841577 0.0 0.0 0.0841577 -0.164888 0.0280108 0.186854 0.0 0.0 -0.186854 0.0 0.0 -0.186854 0.056205200000000004 0.986396 -2.16943e-18 -0.170772 0.0100065 0.0 0.112819 0.952368 -0.0586572 -0.0581556 -0.0344608 0.160711 -0.0571503 -0.0363551 0.161928 -0.0782779 0.0137202 0.0459508 0.06751 -0.0416847 -0.0664966 0.0890211 -0.082466 -0.0507796 0.08458594 …
3193.0 0.0575267 0.958269 -0.0647192 0.0 0.0 0.0647192 0.0 0.0 0.0647192 -0.17017 0.0255155 0.192241 0.0 0.0 -0.192241 0.0 0.0 -0.192241 0.038430700000000005 0.987264 -2.16943e-18 -0.175862 0.00687799 0.0 0.103475 0.955898 -0.0222672 -0.0696211 -0.0639056 0.165826 -0.0734203 -0.0577392 0.163478 -0.0431473 0.0173691 0.195007 -0.122953 -0.06689 -0.00504583 -0.117566 -0.0772202 -0.000216767 0.071462…
3207.0 0.093105 0.952199 -0.105045 0.0 0.0 0.105045 0.0 0.0 0.105045 -0.0171486 0.00328306 0.0195066 0.0 0.0 -0.0195066 0.0 0.0 -0.0195066 0.0752816328 0.985078 -2.16943e-18 -0.017802 0.00141674 0.0 0.140917 0.946468 -0.171257 0.0199632 -0.011937 0.126063 0.0209163 -0.0149857 0.1364 0.0531052 0.052091 -0.149506 0.0818507 0.104079 -0.475064 0.106167 0.0574957 -0.452912 0.1277156 0.985142 -2.16943e…
3215.0 0.127413 0.944931 -0.144227 0.0 0.0 0.144227 0.0 0.0 0.144227 -0.357698 0.0831266 0.410273 0.0 0.0 -0.410273 0.0 0.0 -0.410273 0.110975 0.981533 -2.16943e-18 -0.372967 0.0444417 0.0 0.100985 0.959717 0.046571 -0.117605 -0.108789 0.189227 -0.118701 -0.107234 0.188841 0.0627682 -0.0121455 -0.131996 -0.0304765 0.186574 -0.0201783 -0.0324036 0.190358 -0.0224731 0.059496900000000005 0.978551 -2…
3226.0 0.0470037 0.959783 -0.0528417 0.0 0.0 0.0528417 0.0 0.0 0.0528417 0.0249481 -0.0034383 -0.0281358 0.0 0.0 0.0281358 0.0 0.0 0.0281358 0.0275629 0.987625 -2.16943e-18 0.0257488 -0.000700867 0.0 0.103537 0.954641 -0.0464942 -0.0576191 -0.0352569 0.149428 -0.0578432 -0.0372395 0.150687 -0.103919 0.016015 0.0408314 0.0892707 -0.0122014 -0.117941 0.0876932 -0.00927241 -0.118435 0.074908238 0.98…
3230.0 0.100856 0.950679 -0.113869 0.0 0.0 0.113869 0.0 0.0 0.113869 -0.280111 0.0561932 0.319179 0.0 0.0 -0.319179 0.0 0.0 -0.319179 0.08333173 0.984402 -2.16943e-18 -0.291071 0.025751 0.0 0.134845 0.944145 -0.136586 -0.000752005 -0.0335788 0.177094 -0.00210662 -0.0320549 0.178869 0.0123102 -0.00750542 -0.373466 0.244064 0.288488 -0.271703 0.274767 0.230769 -0.252593 0.1167617 0.980255 -2.16943e…
3237.0 0.197519 0.925606 -0.225494 0.0 0.0 0.225494 0.0 0.0 0.225494 -0.346648 0.110891 0.406613 0.0 0.0 -0.406613 0.0 0.0 -0.406613 0.18441400000000002 0.969739 -2.16943e-18 -0.364844 0.0739064 0.0 0.110748 0.951403 -0.0713667 -0.0255243 -0.0651592 0.167858 -0.0266991 -0.0632377 0.165548 -0.010029 -0.0273035 -0.41613 0.516553 -0.110823 0.0143256 0.337586 0.230106 -0.124262 0.08605700000000001 0.…
3241.0 0.0597058 0.95794 -0.0671815 0.0 0.0 0.0671815 0.0 0.0 0.0671815 0.0914542 -0.0139431 -0.103354 0.0 0.0 0.103354 0.0 0.0 0.103354 0.0406831 0.987174 -2.16943e-18 0.0945393 -0.00393061 0.0 0.100634 0.959328 0.0441435 -0.11372 -0.112984 0.191264 -0.115099 -0.111142 0.190522 0.0769072 -0.010696 -0.11742 -0.117901 0.291506 -0.051948 -0.124094 0.303333 -0.056913 0.0595455 0.978423 -2.16943e-18 …
3243.0 0.0994136 0.950967 -0.112226 0.0 0.0 0.112226 0.0 0.0 0.112226 -0.286291 0.0569438 0.326113 0.0 0.0 -0.326113 0.0 0.0 -0.326113 0.0818333 0.984533 -2.16943e-18 -0.297438 0.0258218 0.0 0.117263 0.951359 -0.0656447 -0.0544385 -0.0362151 0.166159 -0.0531254 -0.0388107 0.167566 -0.062629 0.0110116 0.0193896 -0.00135783 0.109764 -0.126645 0.0512689 0.00930451 -0.0834136 0.0896807 0.981358 -2.16…
3246.0 0.0364935 0.961168 -0.0409981 0.0 0.0 0.0409981 0.0 0.0 0.0409981 -0.0374051 0.00470439 0.0421187 0.0 0.0 -0.0421187 0.0 0.0 -0.0421187 0.0167225 0.987856 -2.16943e-18 -0.0385551 0.000592603 0.0 0.0952295 0.962662 0.0863062 -0.156244 -0.106576 0.186588 -0.15633 -0.106393 0.186494 0.0455365 -0.0236194 -0.353281 0.28006 0.0939936 -0.0208994 0.280713 0.0927347 -0.0203198 0.0480337 0.977164 -2…
3257.0 0.0627546 0.95747 -0.0706278 0.0 0.0 0.0706278 0.0 0.0 0.0706278 -0.132863 0.0207251 0.150231 0.0 0.0 -0.150231 0.0 0.0 -0.150231 0.0438353 0.987037 -2.16943e-18 -0.137398 0.00618692 0.0 0.104074 0.954691 -0.0356101 -0.0480013 -0.080195 0.173777 -0.0504534 -0.0757565 0.167793 0.00116649 -0.0238151 -0.367941 0.394347 0.00138047 -0.0273008 0.366196 0.0540207 -0.0421659 0.074770033 0.981651 -…
3261.0 0.038359 0.960932 -0.0430989 0.0 0.0 0.0430989 0.0 0.0 0.0430989 0.086355 -0.0110451 -0.0972628 0.0 0.0 0.0972628 0.0 0.0 0.0972628 0.018645600000000005 0.987824 -2.16943e-18 0.0890306 -0.00155551 0.0 0.10911 0.956786 0.0145007 -0.0991034 -0.0986749 0.193156 -0.101954 -0.0944299 0.191674 0.0283835 -0.0146415 -0.216059 0.133064 0.127344 -0.0432953 0.129065 0.134942 -0.0463609 0.07105366 0.9…
3275.0 0.120482 0.946513 -0.136285 0.0 0.0 0.136285 0.0 0.0 0.136285 -0.338157 0.0757599 0.387158 0.0 0.0 -0.387158 0.0 0.0 -0.387158 0.1037516 0.982364 -2.16943e-18 -0.352276 0.0391413 0.0 0.103918 0.954872 -0.0356737 -0.0523374 -0.0708582 0.168897 -0.0517982 -0.0717093 0.169213 0.0362492 -0.00665729 -0.045361 -0.0380662 0.0822141 0.0013523 -0.0373645 0.0808692 0.00197326 0.07447991300000001 0.9…
3279.0 0.0211307 0.962966 -0.0237172 0.0 0.0 0.0237172 0.0 0.0 0.0237172 -0.129699 0.01404 0.145748 0.0 0.0 -0.145748 0.0 0.0 -0.145748 0.0009025000000000005 0.987962 -2.16943e-18 -0.133432 -0.000255093 0.0 0.10763 0.955462 -0.0156619 -0.0676983 -0.0900736 0.183497 -0.0727604 -0.0808803 0.177112 0.0674092 -0.0236263 -0.23617 0.114722 0.110054 0.020115 0.164108 0.0153688 0.0616525 0.074731885 0.98…
3280.0 -0.0127478 0.965983 0.0142844 0.0 0.0 -0.0142844 0.0 0.0 -0.0142844 0.0630799 -0.00441199 -0.0706458 0.0 0.0 0.0706458 0.0 0.0 0.0706458 -0.03387799999999999 0.987235 -2.16943e-18 0.0646248 0.00258077 0.0 0.100668 0.958066 0.0269491 -0.0873374 -0.126611 0.194955 -0.0887443 -0.12451 0.194019 0.068625 -0.00184258 0.0706155 -0.22116 0.116605 0.0388363 -0.222437 0.119084 0.0375367 0.0629602000…
3281.0 -0.00926476 0.965733 0.010383 0.0 0.0 -0.010383 0.0 0.0 -0.010383 0.0319882 -0.00236279 -0.0358349 0.0 0.0 0.0358349 0.0 0.0 0.0358349 -0.030309000000000003 0.98737 -2.16943e-18 0.0327856 0.00118119 0.0 0.0937264 0.959354 0.0336683 -0.0875283 -0.125811 0.189145 -0.0847455 -0.129223 0.189443 0.0629808 -0.000489382 0.105484 -0.211915 0.0392756 0.0706669 -0.208137 0.031765 0.0756508 0.0560618…
3300.0 0.0687474 0.956514 -0.0774077 0.0 0.0 0.0774077 0.0 0.0 0.0774077 -0.000755106 0.000123037 0.000854739 0.0 0.0 -0.000854739 0.0 0.0 -0.000854739 0.050035 0.986737 -2.16943e-18 -0.000781465 4.04995e-05 0.0 0.110107 0.95321 -0.0537055 -0.059293 -0.0338836 0.156614 -0.0599629 -0.0343668 0.156833 -0.0146196 0.0141175 0.191259 -0.128651 -0.114339 0.053658 -0.17514 -0.0255864 0.0152757 0.0815105…
3307.0 0.0548653 0.958664 -0.0617133 0.0 0.0 0.0617133 0.0 0.0 0.0617133 0.0799338 -0.0117398 -0.090261 0.0 0.0 0.090261 0.0 0.0 0.090261 0.035680800000000006 0.987368 -2.16943e-18 0.0825802 -0.00298114 0.0 0.107981 0.955032 -0.0216682 -0.0643471 -0.0859427 0.182057 -0.0704583 -0.0758492 0.174902 0.061359 -0.0221009 -0.249712 0.126394 0.131282 -0.00825201 0.0799155 0.218871 -0.0377563 0.075779956…
3322.0 0.213629 0.920284 -0.24445 0.0 0.0 0.24445 0.0 0.0 0.24445 -0.39664 0.135223 0.468175 0.0 0.0 -0.468175 0.0 0.0 -0.468175 0.201388 0.966133 -2.16943e-18 -0.418394 0.0930431 0.0 0.0893926 0.961049 0.0438471 -0.104818 -0.102799 0.173742 -0.104615 -0.103083 0.173853 -0.0242703 -0.0128 -0.290217 0.303954 0.0779233 -0.0911774 0.304082 0.0777086 -0.0912719 0.0499284 0.979996 -2.16943e-18 0.02470…
3324.0 -0.00362422 0.965298 0.00406265 0.0 0.0 -0.00406265 0.0 0.0 -0.00406265 -0.0266593 0.00213867 0.0298798 0.0 0.0 -0.0298798 0.0 0.0 -0.0298798 -0.024525999999999992 0.98756 -2.16943e-18 -0.0273429 -0.000812095 0.0 0.0935326 0.958652 0.0205792 -0.0723218 -0.125733 0.187808 -0.072104 -0.126561 0.187945 0.0361799 0.0068074 0.313886 -0.203636 -0.348395 0.236457 -0.211477 -0.333755 0.232525 0.05…
3325.0 0.057691 0.958245 -0.0649049 0.0 0.0 0.0649049 0.0 0.0 0.0649049 0.0294407 -0.00441998 -0.0332601 0.0 0.0 0.0332601 0.0 0.0 0.0332601 0.038600600000000006 0.987258 -2.16943e-18 0.0304262 -0.00119563 0.0 0.103229 0.957855 0.0132466 -0.0966415 -0.0853042 0.178752 -0.0999317 -0.0793596 0.174734 0.0546724 -0.0208924 -0.269343 0.130517 0.181525 -0.0427067 0.128421 0.18465 -0.0387155 0.06600821 …
3330.0 0.0894961 0.952882 -0.100941 0.0 0.0 0.100941 0.0 0.0 0.100941 0.0183398 -0.00343316 -0.0208454 0.0 0.0 0.0208454 0.0 0.0 0.0208454 0.07153616 0.985369 -2.16943e-18 0.0190299 -0.0014359 0.0 0.0940904 0.961134 0.0615345 -0.120703 -0.119 0.186213 -0.12117 -0.119471 0.188847 0.0787483 -0.0103398 -0.129938 -0.115058 0.308284 -0.0584406 -0.118226 0.314917 -0.064863 0.0515515 0.978283 -2.16943e-…
3333.0 0.109975 0.9488 -0.124272 0.0 0.0 0.124272 0.0 0.0 0.124272 -0.017463 0.00369262 0.0199412 0.0 0.0 -0.0199412 0.0 0.0 -0.0199412 0.0928137 0.983513 -2.16943e-18 -0.0181675 0.00179792 0.0 0.0912137 0.957773 -0.0158315 -0.0644659 -0.0602803 0.150604 -0.064586 -0.0601041 0.150564 -0.0422006 0.0147592 0.163343 -0.0894923 -0.0680501 -0.00564882 -0.0895801 -0.0678637 -0.00584549 0.0599881 0.9827…
3338.0 0.051552 0.959144 -0.057973 0.0 0.0 0.057973 0.0 0.0 0.057973 0.0522755 -0.00747804 -0.0589974 0.0 0.0 0.0589974 0.0 0.0 0.0589974 0.0322585 0.987485 -2.16943e-18 0.0539839 -0.00174666 0.0 0.113296 0.94946 -0.101388 -0.0056524 -0.0472724 0.164127 -0.00647919 -0.0467121 0.163805 -0.00775956 -0.0103683 -0.232462 0.159997 0.19314 -0.139955 0.190783 0.134147 -0.113346 0.0928561 0.982326 -2.169…
3339.0 0.0574163 0.958286 -0.0645945 0.0 0.0 0.0645945 0.0 0.0 0.0645945 -0.114144 0.0171003 0.128946 0.0 0.0 -0.128946 0.0 0.0 -0.128946 0.038316600000000006 0.987269 -2.16943e-18 -0.117961 0.00459872 0.0 0.107373 0.952635 -0.0662114 -0.047895 -0.0263207 0.15046 -0.0457019 -0.0287673 0.142322 0.0248135 0.0176869 0.314581 -0.368033 -0.000783376 0.05434 -0.345105 -0.0457526 0.0816494 0.0810912 0.9…
3343.0 0.110723 0.948642 -0.125125 0.0 0.0 0.125125 0.0 0.0 0.125125 -0.318312 0.0675926 0.363551 0.0 0.0 -0.363551 0.0 0.0 -0.363551 0.0935916 0.983436 -2.16943e-18 -0.331186 0.033061 0.0 0.0808593 0.962409 0.0691586 -0.0971015 -0.149497 0.187328 -0.0964594 -0.150373 0.187891 0.0811219 0.000658146 0.0534389 -0.268952 0.216142 0.000375502 -0.268351 0.215326 -0.0014051 0.040310700000000005 0.97857…
3352.0 0.0878287 0.953192 -0.0990465 0.0 0.0 0.0990465 0.0 0.0 0.0990465 -0.234719 0.0434784 0.266692 0.0 0.0 -0.266692 0.0 0.0 -0.266692 0.06980616 0.985498 -2.16943e-18 -0.243499 0.0179093 0.0 0.102731 0.953674 -0.0553369 -0.0508598 -0.0310992 0.14047 -0.0486827 -0.0351943 0.142562 0.0295301 0.0178054 0.300773 -0.353258 -0.0114684 0.0595277 -0.509011 0.286518 -0.0733234 0.075525076 0.982479 -2.…
3354.0 0.0871095 0.953325 -0.0982294 0.0 0.0 0.0982294 0.0 0.0 0.0982294 -0.0082895 0.00152851 0.00941725 0.0 0.0 -0.00941725 0.0 0.0 -0.00941725 0.0690601 0.985552 -2.16943e-18 -0.00859879 0.000625375 0.0 0.106386 0.953915 -0.0438559 -0.0532228 -0.0575948 0.158191 -0.0603657 -0.0456286 0.154425 -0.0527897 0.0113056 0.0686248 -0.0315156 0.0409086 -0.0680227 0.0231501 -0.06349 -0.0233047 0.0772501…
3367.0 0.104065 0.950029 -0.117527 0.0 0.0 0.117527 0.0 0.0 0.117527 -0.257525 0.0526429 0.29366 0.0 0.0 -0.29366 0.0 0.0 -0.29366 0.08666700000000001 0.984101 -2.16943e-18 -0.267711 0.0246716 0.0 0.0922163 0.958453 -0.00521732 -0.0750002 -0.061533 0.151874 -0.0819463 -0.0507833 0.143384 -0.0531785 0.0187713 0.213811 -0.109917 -0.108102 0.00377061 -0.146621 -0.0393698 -0.0166002 0.0590106 0.98239…
3402.0 0.02503 0.962535 -0.0281001 0.0 0.0 0.0281001 0.0 0.0 0.0281001 0.0268744 -0.00302839 -0.0302144 0.0 0.0 0.0302144 0.0 0.0 0.0302144 0.004915000000000003 0.987961 -2.16943e-18 0.0276612 -6.83527e-05 0.0 0.120621 0.949412 -0.0884812 -0.04041 -0.0234768 0.161081 -0.0380091 -0.0302229 0.165663 0.0469027 0.0114535 0.276407 -0.3532 -0.0028228 0.0875383 -0.364996 0.0206914 0.070781 0.0960758 0.9…
3408.0 0.098547 0.951139 -0.111239 0.0 0.0 0.111239 0.0 0.0 0.111239 -0.281659 0.0557335 0.320774 0.0 0.0 -0.320774 0.0 0.0 -0.320774 0.08093297 0.984611 -2.16943e-18 -0.292593 0.0251103 0.0 0.0970119 0.960561 0.0563225 -0.122831 -0.111744 0.186111 -0.120506 -0.115821 0.189184 0.0858243 -0.0111709 -0.104736 -0.137243 0.281308 -0.034322 -0.131168 0.269618 -0.0287229 0.0546643 0.97831 -2.16943e-18 …
3412.0 -0.00270268 0.965224 0.00302974 0.0 0.0 -0.00302974 0.0 0.0 -0.00302974 0.0422286 -0.00343158 -0.0473338 0.0 0.0 0.0473338 0.0 0.0 0.0473338 -0.0235808 0.987588 -2.16943e-18 0.0433164 0.00124173 0.0 0.0911839 0.958103 -0.0141 -0.073322 -0.0450481 0.142511 -0.0788145 -0.0356108 0.138517 -0.0605718 0.0283668 0.351652 -0.211915 -0.180449 0.0407805 -0.270973 -0.0678259 -0.00662265 0.0590918 0.…
3440.0 0.0795033 0.954694 -0.0895952 0.0 0.0 0.0895952 0.0 0.0 0.0895952 -0.120429 0.0211325 0.1366 0.0 0.0 -0.1366 0.0 0.0 -0.1366 0.0611739 0.986091 -2.16943e-18 -0.124802 0.00799399 0.0 0.0891416 0.959157 0.0136515 -0.0688555 -0.10811 0.173426 -0.0678959 -0.109546 0.173846 -0.0278258 0.00417097 0.120433 0.0754811 -0.331671 0.135402 0.0714345 -0.323938 0.132056 0.0549462 0.981159 -2.16943e-18 -…
3446.0 -0.0233487 0.966661 0.0261521 0.0 0.0 -0.0261521 0.0 0.0 -0.0261521 0.106712 -0.00619209 -0.11942 0.0 0.0 0.11942 0.0 0.0 0.11942 -0.044731999999999994 0.986737 -2.16943e-18 0.109183 0.00565866 0.0 0.11475 0.951898 -0.0612055 -0.0499174 -0.048856 0.170049 -0.052392 -0.0447358 0.168342 -0.0337539 0.0102266 0.0811274 -0.0486737 0.00526414 -0.0378384 -0.043436 -0.00475475 -0.0334311 0.0870478…
3448.0 0.0354255 0.961302 -0.0397956 0.0 0.0 0.0397956 0.0 0.0 0.0397956 -0.160521 0.0199924 0.180721 0.0 0.0 -0.180721 0.0 0.0 -0.180721 0.015621800000000005 0.987872 -2.16943e-18 -0.165434 0.00234379 0.0 0.108539 0.953724 -0.0493405 -0.0610975 -0.035623 0.156093 -0.0627688 -0.0336701 0.155375 -0.0889949 0.0168676 0.0760898 0.0449185 -0.0347751 -0.0861209 0.0664703 -0.0760945 -0.0670097 0.079490…
3449.0 0.153069 0.938568 -0.173759 0.0 0.0 0.173759 0.0 0.0 0.173759 -0.311917 0.0822667 0.360394 0.0 0.0 -0.360394 0.0 0.0 -0.360394 0.1377708 0.977938 -2.16943e-18 -0.326328 0.0486958 0.0 0.114767 0.951959 -0.0552207 -0.042765 -0.0755778 0.183251 -0.0451653 -0.0719996 0.182405 0.0552649 -0.0260355 -0.309003 0.188026 0.147843 -0.0246603 0.179419 0.164751 -0.034966 0.086874 0.980903 -2.16943e-18 …
3464.0 0.0724836 0.955897 -0.0816383 0.0 0.0 0.0816383 0.0 0.0 0.0816383 0.078476 -0.013128 -0.0888926 0.0 0.0 0.0888926 0.0 0.0 0.0888926 0.053902500000000006 0.986528 -2.16943e-18 0.0812536 -0.00455572 0.0 0.086898 0.960802 0.057711 -0.0876192 -0.158419 0.197994 -0.0876513 -0.157563 0.195899 0.0486494 -0.00406744 0.0873881 -0.0935821 -0.118072 0.126608 -0.0911184 -0.123194 0.131441 0.0474793 0.…
3472.0 0.0702524 0.956267 -0.0791116 0.0 0.0 0.0791116 0.0 0.0 0.0791116 0.0368298 -0.0060655 -0.0417009 0.0 0.0 0.0417009 0.0 0.0 0.0417009 0.051592700000000005 0.986655 -2.16943e-18 0.0381227 -0.00204084 0.0 0.105291 0.956596 0.011171 -0.0805498 -0.117628 0.19279 -0.0807362 -0.117904 0.194194 0.0581367 -0.00173459 0.0638309 -0.190573 0.0965451 0.0351833 -0.190623 0.0966527 0.0350406 0.06919593 …
3475.0 0.106686 0.94949 -0.120516 0.0 0.0 0.120516 0.0 0.0 0.120516 0.0469405 -0.00974178 -0.05356 0.0 0.0 0.05356 0.0 0.0 0.05356 0.08939180000000001 0.983845 -2.16943e-18 0.0488136 -0.00464574 0.0 0.104343 0.950979 -0.0957873 -0.00346071 -0.0429608 0.152234 -0.00225075 -0.0452169 0.153214 0.0165522 -0.00250875 -0.0251259 -0.0977505 0.201027 -0.0780042 -0.061578 0.131871 -0.0475737 0.08424898 0.…
3481.0 -0.0135906 0.966042 0.0152282 0.0 0.0 -0.0152282 0.0 0.0 -0.0152282 0.0356154 -0.00245726 -0.0398845 0.0 0.0 0.0398845 0.0 0.0 0.0398845 -0.034741999999999995 0.9872 -2.16943e-18 0.0364838 0.00149146 0.0 0.108137 0.952748 -0.0599513 -0.0272006 -0.0769793 0.174095 -0.0320571 -0.0693556 0.171337 -0.0139312 -0.0226623 -0.413234 0.354585 0.206066 -0.146907 0.346614 0.221459 -0.155032 0.0823130…
3483.0 0.108814 0.949045 -0.122946 0.0 0.0 0.122946 0.0 0.0 0.122946 -0.00881934 0.00185268 0.0100681 0.0 0.0 -0.0100681 0.0 0.0 -0.0100681 0.0916055 0.983632 -2.16943e-18 -0.00917377 0.000895588 0.0 0.10248 0.954324 -0.0458802 -0.0583765 -0.036083 0.143548 -0.0584418 -0.0357307 0.143699 -0.0342806 0.015482 0.174604 -0.0689341 -0.149153 0.0474585 -0.0847779 -0.118845 0.0339868 0.07375189 0.98228 …
3496.0 0.0675788 0.956704 -0.076085 0.0 0.0 0.076085 0.0 0.0 0.076085 -0.237745 0.0384156 0.269057 0.0 0.0 -0.269057 0.0 0.0 -0.269057 0.048825600000000004 0.986799 -2.16943e-18 -0.246008 0.0124231 0.0 0.116004 0.950734 -0.0934821 -0.0284372 -0.0233087 0.149548 -0.0245094 -0.0309487 0.153081 0.0771997 0.0181523 0.357475 -0.522663 0.0909662 0.0475015 -0.510673 0.0679217 0.0587027 0.0933009 0.98304…
3516.0 0.00053804 0.964954 -0.000603306 0.0 0.0 0.000603306 0.0 0.0 0.000603306 0.0410462 -0.00348565 -0.0460224 0.0 0.0 0.0460224 0.0 0.0 0.0460224 -0.020255999999999996 0.987677 -2.16943e-18 0.0421203 0.00105431 0.0 0.0823995 0.961044 0.0497402 -0.0812297 -0.144609 0.184355 -0.0791334 -0.147854 0.184687 0.0493708 -0.00130816 0.156993 -0.12284 -0.208814 0.176817 -0.133362 -0.188977 0.1703 0.0445…
3517.0 -0.0126346 0.965975 0.0141576 0.0 0.0 -0.0141576 0.0 0.0 -0.0141576 0.0245661 -0.00172136 -0.0275129 0.0 0.0 0.0275129 0.0 0.0 0.0275129 -0.033762 0.987239 -2.16943e-18 0.0251681 0.00100188 0.0 0.121017 0.947344 -0.117927 -0.00138947 -0.0403791 0.161468 -0.0017842 -0.0399515 0.16747 -0.00861327 -0.00629695 -0.344423 0.245764 0.271303 -0.258003 0.294122 0.178878 -0.217699 0.1019801 0.981696…
3527.0 0.0183324 0.963264 -0.0205732 0.0 0.0 0.0205732 0.0 0.0 0.0205732 0.0665189 -0.00698919 -0.0747248 0.0 0.0 0.0747248 0.0 0.0 0.0747248 -0.0019759000000000027 0.987952 -2.16943e-18 0.0684097 0.000345872 0.0 0.0980769 0.955366 -0.0424447 -0.0578224 -0.0321139 0.135352 -0.0529826 -0.0431077 0.148624 -0.107732 0.0156965 0.0455057 0.111693 -0.0576619 -0.0912313 0.137958 -0.106744 -0.0769497 0.0…
3561.0 -0.00619932 0.965501 0.00694849 0.0 0.0 -0.00694849 0.0 0.0 -0.00694849 0.0172997 -0.00133759 -0.0193851 0.0 0.0 0.0193851 0.0 0.0 0.0193851 -0.027166999999999997 0.987478 -2.16943e-18 0.0177377 0.000578054 0.0 0.10465 0.953596 -0.0532668 -0.0356291 -0.0692012 0.168126 -0.0371836 -0.0667314 0.167214 0.0381116 -0.00691959 -0.046665 -0.0456984 0.0951013 -0.00260978 -0.0483857 0.100269 -0.005…
3562.0 0.134565 0.943238 -0.152438 0.0 0.0 0.152438 0.0 0.0 0.152438 -0.349234 0.0841881 0.401345 0.0 0.0 -0.401345 0.0 0.0 -0.401345 0.11843590000000001 0.980613 -2.16943e-18 -0.364482 0.046469 0.0 0.106295 0.955032 -0.0252182 -0.0609657 -0.0820644 0.177972 -0.0626569 -0.0793572 0.176795 0.00925686 -0.0264324 -0.405528 0.407251 0.0360536 -0.0357947 0.407832 0.0347594 -0.0341013 0.074938858 0.981…
3571.0 0.107404 0.94934 -0.121337 0.0 0.0 0.121337 0.0 0.0 0.121337 -0.332086 0.0692036 0.378981 0.0 0.0 -0.378981 0.0 0.0 -0.378981 0.0901393 0.983774 -2.16943e-18 -0.34537 0.0331558 0.0 0.098863 0.958492 0.0161499 -0.0910319 -0.091724 0.176237 -0.0912668 -0.0914516 0.176472 0.00585555 -0.0210735 -0.383383 0.316994 0.174719 -0.105776 0.316369 0.176204 -0.108288 0.0621951 0.980402 -2.16943e-18 0.…
3572.0 0.0636193 0.957334 -0.0716057 0.0 0.0 0.0716057 0.0 0.0 0.0716057 -0.137652 0.02161 0.15567 0.0 0.0 -0.15567 0.0 0.0 -0.15567 0.0447296 0.986996 -2.16943e-18 -0.142365 0.00655011 0.0 0.0987583 0.956459 -0.00978328 -0.0624946 -0.0957546 0.174714 -0.061261 -0.0971538 0.173661 0.0268257 0.0156946 0.390322 -0.279295 -0.338376 0.230906 -0.285859 -0.32588 0.225914 0.06642797 0.980898 -2.16943e-1…
3576.0 0.0692495 0.956432 -0.0779761 0.0 0.0 0.0779761 0.0 0.0 0.0779761 -0.077111 0.0126095 0.0872935 0.0 0.0 -0.0872935 0.0 0.0 -0.0872935 0.05055470000000001 0.98671 -2.16943e-18 -0.0798078 0.00418153 0.0 0.0950088 0.960751 0.052409 -0.123658 -0.10015 0.181141 -0.115702 -0.111362 0.184744 0.0426781 -0.0180138 -0.27553 0.150682 0.185399 -0.0586738 0.164271 0.159609 -0.0485671 0.0532866 0.978896…
3589.0 -0.0338122 0.967207 0.037858 0.0 0.0 -0.037858 0.0 0.0 -0.037858 0.0590579 -0.0027337 -0.0660508 0.0 0.0 0.0660508 0.0 0.0 0.0660508 -0.055430999999999994 0.986119 -2.16943e-18 0.0603478 0.00383646 0.0 0.114063 0.949819 -0.0943105 -0.0105451 -0.0532325 0.168144 -0.0123394 -0.0515333 0.167656 -0.0253535 -0.0167481 -0.326897 0.259963 0.234195 -0.167297 0.313485 0.132088 -0.124426 0.0924802 0…
3625.0 0.0164674 0.963458 -0.0184783 0.0 0.0 0.0184783 0.0 0.0 0.0184783 0.0209525 -0.00215712 -0.0235321 0.0 0.0 0.0235321 0.0 0.0 0.0235321 -0.0038937 0.98794 -2.16943e-18 0.0215431 0.000154051 0.0 0.0942125 0.95725 -0.0200332 -0.0659516 -0.0546673 0.150728 -0.0718132 -0.0449613 0.146821 -0.0582874 0.0240424 0.259389 -0.226896 0.0349888 -0.0676286 -0.2315 0.043765 -0.0714201 0.06288830000000001…
3631.0 0.0473635 0.959734 -0.0532476 0.0 0.0 0.0532476 0.0 0.0 0.0532476 0.0185597 -0.00256554 -0.0209323 0.0 0.0 0.0209323 0.0 0.0 0.0209323 0.027934300000000002 0.987615 -2.16943e-18 0.0191562 -0.000529202 0.0 0.0990873 0.955405 -0.0399845 -0.0518111 -0.0511075 0.145293 -0.0543944 -0.0472464 0.151704 -0.0713917 0.0128399 0.0715848 0.0436938 -0.0660933 -0.0416865 0.0668949 -0.109422 -0.0292239 0…
3638.0 0.188161 0.928543 -0.214536 0.0 0.0 0.214536 0.0 0.0 0.214536 -0.395821 0.121857 0.462698 0.0 0.0 -0.462698 0.0 0.0 -0.462698 0.17457070000000002 0.971677 -2.16943e-18 -0.416064 0.0795461 0.0 0.0937957 0.957474 -0.014596 -0.0634179 -0.0701719 0.158234 -0.0623371 -0.0718474 0.158829 0.0106213 -0.00198457 -0.0231836 -0.020821 0.0633697 -0.0193494 -0.0198057 0.0614186 -0.0184147 0.0623692 0.9…
3643.0 0.0424156 0.960403 -0.0476692 0.0 0.0 0.0476692 0.0 0.0 0.0476692 -0.00998876 0.00132402 0.0112572 0.0 0.0 -0.0112572 0.0 0.0 -0.0112572 0.022828900000000006 0.987741 -2.16943e-18 -0.0103034 0.000227127 0.0 0.125375 0.949529 -0.0700935 -0.0431163 -0.0686725 0.1919 -0.0483826 -0.060186 0.188586 0.0719988 -0.0281362 -0.28839 0.136173 0.164927 -0.0125129 0.140959 0.156066 -0.0111664 0.0980308…
3647.0 0.0719225 0.955991 -0.0810028 0.0 0.0 0.0810028 0.0 0.0 0.0810028 -0.122974 0.0204915 0.139282 0.0 0.0 -0.139282 0.0 0.0 -0.139282 0.053321600000000004 0.986561 -2.16943e-18 -0.127317 0.00705726 0.0 0.108796 0.957389 0.0288018 -0.107605 -0.112097 0.200865 -0.108285 -0.109585 0.196463 0.0811903 -0.0135205 -0.134723 -0.101891 0.286912 -0.0497711 -0.100708 0.283828 -0.0434087 0.06892632 0.978…
3655.0 -0.0314895 0.967097 0.0352601 0.0 0.0 -0.0352601 0.0 0.0 -0.0352601 0.115486 -0.00564635 -0.129176 0.0 0.0 0.129176 0.0 0.0 0.129176 -0.05305700000000001 0.986267 -2.16943e-18 0.118042 0.00719634 0.0 0.105527 0.953968 -0.102655 -0.0142031 -0.00733909 0.111335 -0.00523504 -0.0240427 0.114198 0.17444 0.0910952 0.956849 -1.22956 0.0348216 -0.0491907 -1.21558 0.00765578 -0.0340714 0.0857542 0.…
3669.0 0.0977901 0.951289 -0.110377 0.0 0.0 0.110377 0.0 0.0 0.110377 -0.284513 0.0560435 0.323969 0.0 0.0 -0.323969 0.0 0.0 -0.323969 0.08014673 0.984678 -2.16943e-18 -0.29553 0.0251057 0.0 0.12037 0.950633 -0.069905 -0.0487491 -0.044766 0.173442 -0.0507504 -0.0415044 0.172068 -0.0571279 0.00505769 -0.0537426 0.119699 0.0153762 -0.0811588 0.140901 -0.0251811 -0.0632746 0.0932517 0.98104 -2.16943…
3714.0 0.0608537 0.957764 -0.0684789 0.0 0.0 0.0684789 0.0 0.0 0.0684789 0.0088293 -0.00135784 -0.00998016 0.0 0.0 0.00998016 0.0 0.0 0.00998016 0.041869800000000006 0.987123 -2.16943e-18 0.00912846 -0.000391393 0.0 0.123298 0.950958 -0.100129 -0.0318801 -0.0196425 0.144719 -0.0274543 -0.0290944 0.149185 0.0848904 0.0127799 0.332752 -0.431779 -0.0523014 0.134209 -0.482183 0.0443573 0.0891491 0.10…
3729.0 0.069689 0.95636 -0.0784736 0.0 0.0 0.0784736 0.0 0.0 0.0784736 0.0568121 -0.00931917 -0.0643194 0.0 0.0 0.0643194 0.0 0.0 0.0643194 0.0510095 0.986686 -2.16943e-18 0.0588023 -0.00311028 0.0 0.26842 0.923194 -0.0593747 -0.259836 -0.00997154 0.290849 -0.255387 -0.0178028 0.288275 0.59911 0.0763679 0.920424 -1.05207 -1.10161 -0.0827627 -1.0997 -1.01042 -0.132596 0.21488400000000002 0.95832 -…
3734.0 0.103615 0.950121 -0.117015 0.0 0.0 0.117015 0.0 0.0 0.117015 -0.00262268 0.000534725 0.00299037 0.0 0.0 -0.00299037 0.0 0.0 -0.00299037 0.0861999 0.984144 -2.16943e-18 -0.00272627 0.000249837 0.0 0.089204 0.959777 0.0301601 -0.078423 -0.124187 0.181609 -0.0781667 -0.124661 0.182161 0.0345336 0.000968907 0.140208 -0.113647 -0.156248 0.134544 -0.114325 -0.154694 0.13221 0.052767800000000004…
3736.0 0.0609297 0.957752 -0.0685647 0.0 0.0 0.0685647 0.0 0.0 0.0685647 -0.127474 0.0196152 0.144092 0.0 0.0 -0.144092 0.0 0.0 -0.144092 0.0419483 0.98712 -2.16943e-18 -0.131795 0.00566218 0.0 0.106192 0.954479 -0.0396508 -0.0602919 -0.0530498 0.163046 -0.0609235 -0.0519938 0.162621 -0.0491682 0.0142416 0.125277 -0.0471749 -0.0533409 -0.0247741 -0.0462535 -0.0551118 -0.0239237 0.07640168 0.98190…
3737.0 0.0228849 0.962774 -0.0256887 0.0 0.0 0.0256887 0.0 0.0 0.0256887 -0.00056182 6.19381e-05 0.000631474 0.0 0.0 -0.000631474 0.0 0.0 -0.000631474 0.0027073999999999987 0.987964 -2.16943e-18 -0.000578115 3.45196e-08 0.0 0.106741 0.956336 0.00267796 -0.0921428 -0.0863525 0.185547 -0.0845033 -0.0977539 0.189168 0.0134369 -0.0186266 -0.327682 0.231703 0.20453 -0.106598 0.246092 0.176729 -0.09233…
3742.0 0.00843888 0.964248 -0.00946544 0.0 0.0 0.00946544 0.0 0.0 0.00946544 -0.032195 0.00302159 0.0361266 0.0 0.0 -0.0361266 0.0 0.0 -0.0361266 -0.0121444 0.987844 -2.16943e-18 -0.0330697 -0.00053457 0.0 0.0951491 0.956216 -0.0355578 -0.058947 -0.0396556 0.143909 -0.0550613 -0.0454362 0.146135 -0.085882 0.020788 0.15531 -0.040926 -0.0411576 -0.0761507 -0.0820329 0.0374532 -0.110902 0.06608345 0…
3744.0 0.0383907 0.960928 -0.0431346 0.0 0.0 0.0431346 0.0 0.0 0.0431346 0.0549313 -0.00702787 -0.0618701 0.0 0.0 0.0618701 0.0 0.0 0.0618701 0.018678200000000006 0.987824 -2.16943e-18 0.0566335 -0.000991502 0.0 0.0973687 0.960278 0.0492975 -0.118325 -0.106731 0.185455 -0.119958 -0.10406 0.183674 0.032779 -0.0192596 -0.311755 0.2191 0.152421 -0.0576073 0.217745 0.154531 -0.0555172 0.0557895000000…
3749.0 0.208376 0.922056 -0.238256 0.0 0.0 0.238256 0.0 0.0 0.238256 -0.41579 0.138883 0.489754 0.0 0.0 -0.489754 0.0 0.0 -0.489754 0.195849 0.967347 -2.16943e-18 -0.438273 0.0946188 0.0 0.107748 0.954314 -0.0392056 -0.0701779 -0.0393092 0.158073 -0.0733963 -0.0323011 0.14954 -0.0646665 0.0262587 0.296506 -0.063967 -0.340131 0.111664 -0.134871 -0.204872 0.0546084 0.07705828 0.981779 -2.16943e-18 …
3756.0 0.0202297 0.963063 -0.0227048 0.0 0.0 0.0227048 0.0 0.0 0.0227048 -0.0742628 0.00796293 0.0834429 0.0 0.0 -0.0834429 0.0 0.0 -0.0834429 -2.439999999999387e-05 0.98796 -2.16943e-18 -0.0763917 -0.000223386 0.0 0.107099 0.95752 0.0278946 -0.103478 -0.114066 0.199247 -0.106627 -0.107559 0.192586 0.0794434 -0.012408 -0.116434 -0.105593 0.25954 -0.0347527 -0.112385 0.272223 -0.0385073 0.06763457…
3757.0 0.199858 0.924854 -0.228239 0.0 0.0 0.228239 0.0 0.0 0.228239 -0.374858 0.12105 0.44009 0.0 0.0 -0.44009 0.0 0.0 -0.44009 0.186876 0.969237 -2.16943e-18 -0.394662 0.0810749 0.0 0.12248 0.949358 -0.0814448 -0.0375103 -0.0499411 0.178931 -0.0359952 -0.0524963 0.175736 0.0254471 -0.00958225 -0.101717 0.010472 0.130117 -0.0387805 0.0386404 0.0752734 -0.00855618 0.097159 0.980772 -2.16943e-18 0…
3774.0 0.0762319 0.955262 -0.0858857 0.0 0.0 0.0858857 0.0 0.0 0.0858857 -0.113179 0.0194278 0.128294 0.0 0.0 -0.128294 0.0 0.0 -0.128294 0.0577844 0.986302 -2.16943e-18 -0.11724 0.00707307 0.0 0.124076 0.947703 -0.131414 0.00567588 -0.0306241 0.151094 0.00736108 -0.0347607 0.150556 0.0205479 0.0268401 -0.0945941 0.00435799 0.175489 -0.301926 0.122944 -0.0514737 -0.199742 0.1068537 0.983127 -2.16…
3779.0 0.00114794 0.964902 -0.00128717 0.0 0.0 0.00128717 0.0 0.0 0.00128717 -0.030753 0.00263273 0.0344833 0.0 0.0 -0.0344833 0.0 0.0 -0.0344833 -0.019630099999999998 0.987693 -2.16943e-18 -0.0315602 -0.000768384 0.0 0.0958466 0.960142 0.0523086 -0.105073 -0.132961 0.194665 -0.107356 -0.130671 0.195771 0.0928779 -0.00418216 -0.0123103 -0.267539 0.32288 -0.0382174 -0.276837 0.341653 -0.0525003 0.…
3787.0 0.0824416 0.954173 -0.092929 0.0 0.0 0.092929 0.0 0.0 0.092929 -0.241885 0.043277 0.274528 0.0 0.0 -0.274528 0.0 0.0 -0.274528 0.06421940000000001 0.985891 -2.16943e-18 -0.250762 0.0169018 0.0 0.0934399 0.96055 0.0433882 -0.107077 -0.105408 0.179126 -0.107057 -0.105529 0.179286 0.0270931 -0.020551 -0.353414 0.253864 0.185969 -0.0862767 0.253027 0.187648 -0.0874769 0.0535809 0.979597 -2.169…
3801.0 0.0937825 0.952069 -0.105816 0.0 0.0 0.105816 0.0 0.0 0.105816 -0.0208349 0.00400544 0.0237033 0.0 0.0 -0.0237033 0.0 0.0 -0.0237033 0.07598497800000001 0.985022 -2.16943e-18 -0.0216306 0.00173821 0.0 0.109869 0.95183 -0.0668514 -0.0290492 -0.0681488 0.172692 -0.0279283 -0.070014 0.173929 0.00213824 -0.0237325 -0.400675 0.345496 0.15954 -0.10628 0.302191 0.24191 -0.138648 0.084550670000000…
3810.0 0.0751875 0.95544 -0.0847019 0.0 0.0 0.0847019 0.0 0.0 0.0847019 0.0588406 -0.0100287 -0.0666854 0.0 0.0 0.0666854 0.0 0.0 0.0666854 0.056702600000000006 0.986367 -2.16943e-18 0.060944 -0.00360434 0.0 0.101366 0.952937 -0.0701068 -0.0143747 -0.0669933 0.161283 -0.0148256 -0.0666495 0.15295 -0.021381 -0.0198814 -0.34421 0.369481 0.0507746 -0.0745823 0.51407 -0.225215 0.0414508 0.07807431000…
3812.0 0.0351061 0.961342 -0.0394359 0.0 0.0 0.0394359 0.0 0.0 0.0394359 -0.154368 0.0191697 0.173786 0.0 0.0 -0.173786 0.0 0.0 -0.173786 0.015292600000000003 0.987877 -2.16943e-18 -0.159086 0.00219664 0.0 0.106885 0.955156 -0.0234106 -0.0610631 -0.0848919 0.179382 -0.0641979 -0.0801759 0.177839 0.0312741 -0.0263564 -0.36453 0.322306 0.0631034 -0.0206673 0.318531 0.0704093 -0.0244266 0.075306698 …
3816.0 0.154986 0.93806 -0.175975 0.0 0.0 0.175975 0.0 0.0 0.175975 -0.337635 0.0898501 0.390337 0.0 0.0 -0.390337 0.0 0.0 -0.390337 0.1397768 0.977636 -2.16943e-18 -0.353323 0.0535247 0.0 0.0822762 0.960089 0.0179548 -0.0641544 -0.10894 0.162849 -0.0666391 -0.104716 0.159989 -0.0126088 0.00937687 0.224613 -0.0638568 -0.316844 0.159835 -0.0559772 -0.331971 0.167004 0.048451900000000006 0.981557 -…
3820.0 0.0882711 0.95311 -0.0995492 0.0 0.0 0.0995492 0.0 0.0 0.0995492 -0.276046 0.0512773 0.313678 0.0 0.0 -0.313678 0.0 0.0 -0.313678 0.0702651 0.985464 -2.16943e-18 -0.286388 0.0212085 0.0 0.091451 0.95857 0.0113868 -0.0642017 -0.115214 0.174759 -0.0642937 -0.11615 0.177444 -0.00814688 0.00396739 0.186889 0.0205323 -0.41178 0.209251 0.018984 -0.408803 0.207697 0.05761 0.980811 -2.16943e-18 -0…
3821.0 0.097788 0.951289 -0.110375 0.0 0.0 0.110375 0.0 0.0 0.110375 -0.229319 0.0451707 0.26112 0.0 0.0 -0.26112 0.0 0.0 -0.26112 0.08014456 0.984678 -2.16943e-18 -0.238198 0.0202347 0.0 0.0905262 0.963258 0.0930788 -0.147625 -0.125495 0.189647 -0.146969 -0.126577 0.190504 0.089863 -0.00931619 -0.0942023 -0.161178 0.297067 -0.0389768 -0.160884 0.296959 -0.0417762 0.0437287 0.976921 -2.16943e-18 …
3844.0 0.0161262 0.963493 -0.0180951 0.0 0.0 0.0180951 0.0 0.0 0.0180951 0.0012942 -0.000132741 -0.00145348 0.0 0.0 0.00145348 0.0 0.0 0.00145348 -0.004244499999999998 0.987938 -2.16943e-18 0.00133063 1.0025e-05 0.0 0.091865 0.957928 -0.0130774 -0.0643176 -0.0655947 0.153042 -0.0673415 -0.0608014 0.151273 -0.0394888 0.0144234 0.162293 -0.0995905 -0.0528503 -0.00986237 -0.0961682 -0.0594286 -0.006…
3853.0 0.0571572 0.958325 -0.0643018 0.0 0.0 0.0643018 0.0 0.0 0.0643018 -0.183991 0.0275094 0.207842 0.0 0.0 -0.207842 0.0 0.0 -0.207842 0.038048900000000004 0.987279 -2.16943e-18 -0.190137 0.00735682 0.0 0.0899527 0.957951 -0.017825 -0.0699925 -0.0424442 0.140231 -0.0683209 -0.0450023 0.141275 -0.0549743 0.0249835 0.289407 -0.204555 -0.0778281 -0.0097081 -0.239155 -0.0116452 -0.039063 0.0587542…
3868.0 0.0213471 0.962942 -0.0239603 0.0 0.0 0.0239603 0.0 0.0 0.0239603 0.0682352 -0.00740329 -0.0766806 0.0 0.0 0.0766806 0.0 0.0 0.0766806 0.001125000000000001 0.987963 -2.16943e-18 0.070201 0.000117141 0.0 0.167038 0.942056 -0.0710563 -0.108049 -0.0408455 0.229274 -0.109283 -0.0387131 0.225337 0.327117 -0.0493663 0.306238 -0.676512 -0.111338 0.486025 -0.601087 -0.255789 0.550536 0.13229190000…
3892.0 0.178329 0.931509 -0.203063 0.0 0.0 0.203063 0.0 0.0 0.203063 -0.389876 0.115146 0.454174 0.0 0.0 -0.454174 0.0 0.0 -0.454174 0.16424260000000002 0.97359 -2.16943e-18 -0.409269 0.0733899 0.0 0.115891 0.950889 -0.0771087 -0.0463351 -0.0242541 0.157752 -0.0427683 -0.03173 0.151434 0.0424108 0.0153573 0.316489 -0.426327 0.0664706 0.0433416 -0.444334 0.0998274 0.0356007 0.090229 0.981854 -2.16…
3900.0 0.104828 0.949873 -0.118397 0.0 0.0 0.118397 0.0 0.0 0.118397 -0.0052585 0.0010797 0.00599742 0.0 0.0 -0.00599742 0.0 0.0 -0.00599742 0.0874605 0.984027 -2.16943e-18 -0.00546703 0.000508628 0.0 0.0984597 0.957065 -0.0148684 -0.082504 -0.0437996 0.146465 -0.0804753 -0.0475073 0.152123 -0.0673501 0.0246183 0.265469 -0.151399 -0.10297 -0.00447773 -0.135123 -0.133977 0.00827095 0.06547192 0.98…
3901.0 0.090567 0.952681 -0.102159 0.0 0.0 0.102159 0.0 0.0 0.102159 -0.187583 0.0353513 0.213259 0.0 0.0 -0.213259 0.0 0.0 -0.213259 0.07264736000000001 0.985284 -2.16943e-18 -0.194667 0.014927 0.0 0.109083 0.956636 0.0117552 -0.101386 -0.09048 0.189807 -0.0956267 -0.0989933 0.192455 0.0231286 -0.016276 -0.240047 0.187481 0.0844534 -0.0297285 0.193401 0.0729515 -0.023507 0.07142385 0.979181 -2.1…
3908.0 -0.0559189 0.967957 0.0625707 0.0 0.0 -0.0625707 0.0 0.0 -0.0625707 0.100397 -0.00216316 -0.112191 0.0 0.0 0.112191 0.0 0.0 0.112191 -0.07798999999999999 0.984405 -2.16943e-18 0.102311 0.00904732 0.0 0.102537 0.957959 0.0172859 -0.0978669 -0.0918713 0.182353 -0.0964273 -0.0926548 0.179623 -0.00159365 -0.021834 -0.380492 0.385842 0.0537746 -0.0582051 0.389637 0.0457469 -0.0499043 0.0650202 …
3914.0 0.0920608 0.952398 -0.103857 0.0 0.0 0.103857 0.0 0.0 0.103857 -0.205797 0.039146 0.234042 0.0 0.0 -0.234042 0.0 0.0 -0.234042 0.07419778 0.985164 -2.16943e-18 -0.21361 0.0167445 0.0 0.108493 0.957826 0.0307443 -0.1176 -0.0953758 0.190383 -0.113902 -0.101913 0.194958 0.051382 -0.0215921 -0.297978 0.168483 0.175883 -0.0414097 0.171821 0.170181 -0.0430174 0.06798036 0.978443 -2.16943e-18 0.0…
3935.0 -0.071719 0.968158 0.0802244 0.0 0.0 -0.0802244 0.0 0.0 -0.0802244 0.139024 -0.000540675 -0.155321 0.0 0.0 0.155321 0.0 0.0 0.155321 -0.094075 0.98284 -2.16943e-18 0.1414 0.0150239 0.0 0.115604 0.949766 -0.109642 -0.00764897 -0.0273548 0.148992 -0.00473826 -0.0335253 0.141808 0.0745819 0.0193572 0.2475 -0.448471 0.190054 -0.0624389 -0.472668 0.235171 -0.0746761 0.0960139 0.983325 -2.16943e…
3951.0 0.0269456 0.962317 -0.030254 0.0 0.0 0.030254 0.0 0.0 0.030254 0.0859649 -0.00987467 -0.0966725 0.0 0.0 0.0966725 0.0 0.0 0.0966725 0.0068867999999999985 0.987954 -2.16943e-18 0.0885028 -0.000409325 0.0 0.104088 0.954943 -0.0388961 -0.0650782 -0.0396893 0.153708 -0.0633118 -0.0442915 0.149213 -0.0458059 0.0253051 0.305057 -0.22601 -0.0898031 0.0107963 -0.131484 -0.271401 0.0959034 0.074176…
3954.0 0.129302 0.94449 -0.146394 0.0 0.0 0.146394 0.0 0.0 0.146394 -0.368926 0.0865791 0.423366 0.0 0.0 -0.423366 0.0 0.0 -0.423366 0.1129449 0.981296 -2.16943e-18 -0.384769 0.0466939 0.0 0.114097 0.953129 -0.0387318 -0.054728 -0.0834753 0.187012 -0.0581747 -0.0773895 0.183185 0.0487458 -0.0274129 -0.340951 0.259473 0.0931537 -0.0118297 0.260657 0.0899561 -0.00466116 0.08383252000000001 0.980556…
3956.0 0.177777 0.931671 -0.20242 0.0 0.0 0.20242 0.0 0.0 0.20242 -0.392056 0.115516 0.456627 0.0 0.0 -0.456627 0.0 0.0 -0.456627 0.163663 0.973694 -2.16943e-18 -0.411526 0.0735216 0.0 0.0958452 0.957778 0.00868649 -0.0664432 -0.118125 0.185356 -0.06866 -0.113374 0.18081 -0.00147355 0.000735253 0.170618 0.0597173 -0.469158 0.242336 -0.0131055 -0.270615 0.731317 0.06162430000000001 0.980365 -2.169…
3962.0 0.0963716 0.951567 -0.108762 0.0 0.0 0.108762 0.0 0.0 0.108762 -0.304879 0.0595439 0.34705 0.0 0.0 -0.34705 0.0 0.0 -0.34705 0.0786734 0.984802 -2.16943e-18 -0.316627 0.026383 0.0 0.107645 0.958099 0.0324975 -0.114829 -0.101169 0.193299 -0.116329 -0.0987281 0.192024 0.0476662 -0.0133587 -0.199512 0.018551 0.26892 -0.0864227 0.0167203 0.272073 -0.0857251 0.06707181000000001 0.978516 -2.1694…
3965.0 0.1872 0.928838 -0.213413 0.0 0.0 0.213413 0.0 0.0 0.213413 -0.381517 0.116984 0.445823 0.0 0.0 -0.445823 0.0 0.0 -0.445823 0.1735607 0.97187 -2.16943e-18 -0.400976 0.0761947 0.0 0.090131 0.953698 -0.0798904 0.00674497 -0.0604082 0.143419 0.00224232 -0.053452 0.140839 -0.0434526 -0.0123434 -0.284894 0.234159 0.239768 -0.187913 0.28344 0.146004 -0.150358 0.07004375 0.984352 -2.16943e-18 0.0…
3972.0 0.116033 0.947498 -0.131194 0.0 0.0 0.131194 0.0 0.0 0.131194 -0.336725 0.0736407 0.385084 0.0 0.0 -0.385084 0.0 0.0 -0.385084 0.0991177 0.982867 -2.16943e-18 -0.350583 0.0371472 0.0 0.115706 0.949749 -0.0892047 -0.0152087 -0.058817 0.170652 -0.017564 -0.0549985 0.169333 -0.00766493 -0.0235838 -0.394796 0.332694 0.19233 -0.125285 0.324753 0.207581 -0.132597 0.0931353 0.981629 -2.16943e-18 …
3991.0 0.0195421 0.963136 -0.0219323 0.0 0.0 0.0219323 0.0 0.0 0.0219323 -0.00321393 0.000342107 0.00361092 0.0 0.0 -0.00361092 0.0 0.0 -0.00361092 -0.0007317000000000018 0.987958 -2.16943e-18 -0.00330578 -1.22207e-05 0.0 0.0946256 0.956819 -0.0203623 -0.0614611 -0.0649923 0.150584 -0.0636521 -0.0608996 0.150935 -0.0295836 0.0124247 0.165562 -0.195412 0.0977441 -0.0434162 -0.0332822 -0.211086 0.0…
3994.0 0.0898695 0.952812 -0.101366 0.0 0.0 0.101366 0.0 0.0 0.101366 -0.21182 0.039745 0.240777 0.0 0.0 -0.240777 0.0 0.0 -0.240777 0.07192353 0.985339 -2.16943e-18 -0.2198 0.0166788 0.0 0.0923895 0.958525 -0.00289539 -0.0821322 -0.0554611 0.150546 -0.0872 -0.0463431 0.144962 -0.0699668 0.0224031 0.256949 -0.0666947 -0.241724 0.0514365 -0.109577 -0.161268 0.0267173 0.05849220000000001 0.982274 -…
4002.0 0.0932891 0.952163 -0.105254 0.0 0.0 0.105254 0.0 0.0 0.105254 0.0177395 -0.00340002 -0.0201795 0.0 0.0 0.0201795 0.0 0.0 0.0201795 0.075472778 0.985063 -2.16943e-18 0.0184158 -0.00146947 0.0 0.0822098 0.962028 0.0730966 -0.094813 -0.165879 0.197658 -0.0944718 -0.166175 0.197426 0.0655021 -0.000411584 0.0323218 -0.198371 0.161076 0.00491603 -0.197481 0.15916 0.00707789 0.0413059 0.977813 -…
4020.0 0.167773 0.934556 -0.190788 0.0 0.0 0.190788 0.0 0.0 0.190788 -0.358458 0.1011 0.416097 0.0 0.0 -0.416097 0.0 0.0 -0.416097 0.15316970000000002 0.975506 -2.16943e-18 -0.375754 0.0626297 0.0 0.114113 0.952092 -0.0574921 -0.048532 -0.0582461 0.173732 -0.0466932 -0.061677 0.175908 -0.00860396 -0.00500932 -0.108728 0.0874049 0.0766336 -0.0517424 0.0838225 0.0841607 -0.0592252 0.0862986 0.98125…
4026.0 0.0683499 0.956579 -0.0769578 0.0 0.0 0.0769578 0.0 0.0 0.0769578 0.00442869 -0.000719569 -0.00501267 0.0 0.0 0.00501267 0.0 0.0 0.00501267 0.04962370000000001 0.986758 -2.16943e-18 0.00458306 -0.00023545 0.0 0.0597685 0.965384 0.102024 -0.0908698 -0.181418 0.179902 -0.0916817 -0.180062 0.179636 0.0250148 0.000720549 0.151861 -0.104797 -0.177163 0.135813 -0.101974 -0.181778 0.132727 0.0183…
4042.0 -0.0108643 0.965849 0.0121748 0.0 0.0 -0.0121748 0.0 0.0 -0.0121748 0.035527 -0.00256018 -0.0397941 0.0 0.0 0.0397941 0.0 0.0 0.0397941 -0.03194799999999999 0.98731 -2.16943e-18 0.0364055 0.00137692 0.0 0.0959433 0.958069 0.00616171 -0.0810527 -0.0870388 0.170482 -0.0761274 -0.0942247 0.172635 0.00443283 -0.0135546 -0.245186 0.194524 0.124905 -0.0692631 0.199718 0.114929 -0.0644848 0.06121…
4058.0 0.0193786 0.963154 -0.0217485 0.0 0.0 0.0217485 0.0 0.0 0.0217485 -0.0448356 0.0047642 0.0503728 0.0 0.0 -0.0503728 0.0 0.0 -0.0503728 -0.0008998999999999951 0.987957 -2.16943e-18 -0.046116 -0.000178953 0.0 0.116941 0.954241 -0.0145783 -0.0817313 -0.0871876 0.193392 -0.0875305 -0.0783799 0.186925 0.0739793 -0.0273967 -0.292323 0.172562 0.10111 0.0196002 0.272834 -0.090157 0.0971993 0.08219…
4062.0 0.0636369 0.957331 -0.0716256 0.0 0.0 0.0716256 0.0 0.0 0.0716256 -0.200612 0.0314982 0.226871 0.0 0.0 -0.226871 0.0 0.0 -0.226871 0.044747800000000004 0.986996 -2.16943e-18 -0.207481 0.00955018 0.0 0.105978 0.953655 -0.0476992 -0.0391175 -0.0771164 0.173309 -0.0400634 -0.0756794 0.172869 0.0200889 -0.023406 -0.363584 0.257892 0.209524 -0.0997439 0.25506 0.215021 -0.102714 0.0783539 0.9817…
4068.0 0.0705611 0.956216 -0.0794611 0.0 0.0 0.0794611 0.0 0.0 0.0794611 -0.220054 0.0363198 0.249173 0.0 0.0 -0.249173 0.0 0.0 -0.249173 0.0519123 0.986638 -2.16943e-18 -0.227788 0.0122742 0.0 0.0616997 0.964776 0.0862772 -0.0850472 -0.164506 0.170549 -0.0845666 -0.164462 0.169247 0.0217564 0.00292781 0.269219 -0.138899 -0.349647 0.224303 -0.138404 -0.350586 0.224754 0.021956300000000005 0.97890…
4074.0 0.0627228 0.957474 -0.0705919 0.0 0.0 0.0705919 0.0 0.0 0.0705919 0.024214 -0.00377621 -0.0273792 0.0 0.0 0.0273792 0.0 0.0 0.0273792 0.043802400000000005 0.987039 -2.16943e-18 0.0250403 -0.00112664 0.0 0.111461 0.95632 0.0114402 -0.0975935 -0.0992565 0.194719 -0.0997823 -0.0960175 0.193722 0.0439676 -0.0119541 -0.158932 0.011366 0.205489 -0.0534191 0.00654483 0.214817 -0.0582486 0.0736814…
4076.0 0.0612714 0.9577 -0.068951 0.0 0.0 0.068951 0.0 0.0 0.068951 -0.191848 0.0295966 0.21687 0.0 0.0 -0.21687 0.0 0.0 -0.21687 0.0423016 0.987105 -2.16943e-18 -0.198359 0.00859867 0.0 0.108368 0.955511 -0.0116543 -0.0765736 -0.0857978 0.183889 -0.0757805 -0.0870546 0.184497 0.00723975 -0.0207419 -0.36329 0.287921 0.18421 -0.1077 0.2891 0.182097 -0.107641 0.074542922 0.980315 -2.16943e-18 0.061…
4081.0 0.0732375 0.955771 -0.0824923 0.0 0.0 0.0824923 0.0 0.0 0.0824923 -0.115158 0.0193655 0.130462 0.0 0.0 -0.130462 0.0 0.0 -0.130462 0.0546831 0.986484 -2.16943e-18 -0.119245 0.00678801 0.0 0.0907191 0.95769 -0.0204847 -0.0635314 -0.0515005 0.138706 -0.0684361 -0.0417089 0.14068 -0.0459165 0.026454 0.316537 -0.383056 0.185788 -0.107337 -0.340128 0.105122 -0.0815279 0.0599063 0.983087 -2.1694…
4084.0 0.0103358 0.964068 -0.0115942 0.0 0.0 0.0115942 0.0 0.0 0.0115942 0.0291165 -0.00279521 -0.0326789 0.0 0.0 0.0326789 0.0 0.0 0.0326789 -0.010195700000000002 0.987874 -2.16943e-18 0.0299146 0.000419873 0.0 0.102624 0.955062 -0.0392699 -0.0593269 -0.0465678 0.155231 -0.0605042 -0.045629 0.152484 -0.06904 0.0185111 0.156707 -0.0401029 -0.0854455 -0.0312529 -0.0515722 -0.064634 -0.0330961 0.07…
4090.0 0.0770153 0.955127 -0.0867738 0.0 0.0 0.0867738 0.0 0.0 0.0867738 -0.258446 0.0446001 0.293007 0.0 0.0 -0.293007 0.0 0.0 -0.293007 0.058596 0.986253 -2.16943e-18 -0.267747 0.0163918 0.0 0.120532 0.951109 -0.0559281 -0.0468169 -0.0785517 0.190967 -0.0493448 -0.074046 0.188212 0.0458036 -0.0288576 -0.36503 0.276358 0.116019 -0.0250382 0.27554 0.117101 -0.0226067 0.0920233 0.980213 -2.16943e-…
4096.0 0.19703 0.925762 -0.224921 0.0 0.0 0.224921 0.0 0.0 0.224921 -0.391793 0.125085 0.459483 0.0 0.0 -0.459483 0.0 0.0 -0.459483 0.183899 0.969843 -2.16943e-18 -0.412331 0.0832797 0.0 0.0969476 0.957307 -0.00836479 -0.0686508 -0.0807423 0.167926 -0.0729067 -0.0720609 0.158242 -0.0498446 0.00935667 0.167517 0.156397 -0.532984 0.208371 0.0682439 -0.36706 0.155524 0.0641167 0.981599 -2.16943e-18 …
4106.0 0.075148 0.955447 -0.0846572 0.0 0.0 0.0846572 0.0 0.0 0.0846572 -0.222613 0.0379314 0.25229 0.0 0.0 -0.25229 0.0 0.0 -0.25229 0.0566617 0.986369 -2.16943e-18 -0.23057 0.0136259 0.0 0.14567 0.946315 -0.107848 -0.0493519 -0.0230158 0.176273 -0.0470042 -0.026942 0.178189 -0.018531 -0.0194904 -0.0304934 0.126708 -0.159107 0.188508 0.054467 -0.0204458 0.123318 0.1206505 0.980484 -2.16943e-18 -…
4108.0 0.0670909 0.956782 -0.075533 0.0 0.0 0.075533 0.0 0.0 0.075533 0.0049646 -0.000799384 -0.00561795 0.0 0.0 0.00561795 0.0 0.0 0.00561795 0.0483209 0.986824 -2.16943e-18 0.00513684 -0.000256562 0.0 0.106546 0.957442 0.025618 -0.0970509 -0.118566 0.199115 -0.100405 -0.113399 0.196782 0.0769934 -0.00656244 -0.0151549 -0.189456 0.21508 -0.00585694 -0.195202 0.226182 -0.0114892 0.067787460000000…
4109.0 0.0485958 0.959562 -0.0546375 0.0 0.0 0.0546375 0.0 0.0 0.0546375 -0.178795 0.0249684 0.20169 0.0 0.0 -0.20169 0.0 0.0 -0.20169 0.029206300000000004 0.987579 -2.16943e-18 -0.18457 0.00535558 0.0 0.0823538 0.96479 0.110611 -0.146448 -0.144389 0.190171 -0.146229 -0.144658 0.190235 0.0950155 -0.00880513 -0.0567286 -0.153827 0.192503 0.0187058 -0.153451 0.191792 0.0189602 0.0347915 0.976371 -2…
4119.0 0.0389825 0.960852 -0.0438011 0.0 0.0 0.0438011 0.0 0.0 0.0438011 0.0535987 -0.0068937 -0.0603743 0.0 0.0 0.0603743 0.0 0.0 0.0603743 0.019288400000000004 0.987813 -2.16943e-18 0.0552636 -0.00100437 0.0 0.112446 0.952862 -0.0529485 -0.0571195 -0.046189 0.156528 -0.0639553 -0.0334748 0.16045 -0.031761 0.0109779 0.118235 0.00272478 -0.17641 0.0613369 0.0553468 -0.276449 0.102742 0.08349942 0…
4126.0 0.133928 0.943391 -0.151707 0.0 0.0 0.151707 0.0 0.0 0.151707 -0.352825 0.0847808 0.405401 0.0 0.0 -0.405401 0.0 0.0 -0.405401 0.1177714 0.980697 -2.16943e-18 -0.368199 0.0466692 0.0 0.146116 0.942859 -0.120018 -0.0411917 -0.0179524 0.183484 -0.0380831 -0.0247279 0.185311 0.0174828 0.0057325 0.123332 -0.174457 0.0396505 0.0150975 -0.183084 0.05616 0.00778388 0.1227883 0.978073 -2.16943e-18…
4139.0 0.00193303 0.964835 -0.00216751 0.0 0.0 0.00216751 0.0 0.0 0.00216751 0.100041 -0.00865316 -0.112185 0.0 0.0 0.112185 0.0 0.0 0.112185 -0.018824300000000002 0.987712 -2.16943e-18 0.102677 0.0024094 0.0 0.103808 0.956053 -0.0131529 -0.0683139 -0.0873048 0.178778 -0.0729915 -0.0798063 0.175423 -0.00449185 -0.0208101 -0.379094 0.336284 0.151489 -0.108408 0.332862 0.157466 -0.107724 0.07085924…
4143.0 -0.0137022 0.966049 0.0153531 0.0 0.0 -0.0153531 0.0 0.0 -0.0153531 0.132457 -0.00912215 -0.148333 0.0 0.0 0.148333 0.0 0.0 0.148333 -0.034856 0.987195 -2.16943e-18 0.135685 0.00556376 0.0 0.111845 0.954792 -0.0081767 -0.0800076 -0.0950912 0.187745 -0.0780066 -0.0981146 0.189231 0.0290562 -0.00623399 -0.042341 -0.00143165 0.0215361 0.0272463 0.00214598 0.0147322 0.0298566 0.077188790000000…
4146.0 0.00181426 0.964845 -0.00203433 0.0 0.0 0.00203433 0.0 0.0 0.00203433 -0.00249849 0.000215773 0.00280173 0.0 0.0 -0.00280173 0.0 0.0 -0.00280173 -0.018946199999999996 0.987709 -2.16943e-18 -0.00256427 -6.05144e-05 0.0 0.108037 0.952529 -0.0619877 -0.028947 -0.0720194 0.172924 -0.0303242 -0.06985 0.172161 0.011656 -0.0158611 -0.240813 0.176495 0.13143 -0.0666294 0.173858 0.136526 -0.0692571…
4158.0 -0.00452992 0.96537 0.00507771 0.0 0.0 -0.00507771 0.0 0.0 -0.00507771 0.121985 -0.00966129 -0.13671 0.0 0.0 0.13671 0.0 0.0 0.13671 -0.02545499999999999 0.987532 -2.16943e-18 0.125099 0.00384258 0.0 0.0916806 0.960164 0.0463571 -0.0920547 -0.137106 0.192811 -0.0945739 -0.133815 0.191606 0.0874017 -0.0019536 0.0478602 -0.272155 0.219341 0.00522873 -0.277139 0.228501 0.00368421 0.0525227000…
4163.0 0.177216 0.931836 -0.201767 0.0 0.0 0.201767 0.0 0.0 0.201767 -0.380194 0.111751 0.442726 0.0 0.0 -0.442726 0.0 0.0 -0.442726 0.16307460000000001 0.973799 -2.16943e-18 -0.399045 0.0710229 0.0 0.107299 0.953709 -0.0433304 -0.0441251 -0.0803362 0.17781 -0.0457829 -0.0775464 0.176353 0.0109915 -0.0229544 -0.367206 0.296989 0.164085 -0.0936722 0.296175 0.165289 -0.0920861 0.07874611000000001 0…
4164.0 0.0581264 0.958179 -0.0653968 0.0 0.0 0.0653968 0.0 0.0 0.0653968 0.0742279 -0.0111813 -0.0838639 0.0 0.0 0.0838639 0.0 0.0 0.0838639 0.039050600000000005 0.98724 -2.16943e-18 0.0767168 -0.00305247 0.0 0.0861409 0.959072 -0.00267214 -0.0765912 -0.0521469 0.1371 -0.0821829 -0.0418569 0.131392 -0.0771378 0.027403 0.303726 -0.187457 -0.0906208 -0.0206471 -0.106983 -0.244585 0.0481216 0.053079…
4171.0 0.0209203 0.962989 -0.0234808 0.0 0.0 0.0234808 0.0 0.0 0.0234808 -0.0977981 0.0105633 0.109897 0.0 0.0 -0.109897 0.0 0.0 -0.109897 0.000686000000000006 0.987962 -2.16943e-18 -0.10061 -0.000216136 0.0 0.102691 0.953327 -0.0625716 -0.0228219 -0.068546 0.163937 -0.024025 -0.0664956 0.163138 -0.0151107 -0.0208594 -0.373292 0.348219 0.138545 -0.116666 0.32298 0.186615 -0.136277 0.07797395 0.98…
4209.0 0.0212446 0.962953 -0.0238453 0.0 0.0 0.0238453 0.0 0.0 0.0238453 -0.0195603 0.00211995 0.021981 0.0 0.0 -0.021981 0.0 0.0 -0.021981 0.0010196999999999984 0.987962 -2.16943e-18 -0.0201236 -3.58955e-05 0.0 0.127937 0.948689 -0.0801734 -0.0446267 -0.0503151 0.185163 -0.046345 -0.0482427 0.184255 0.00802009 -0.00152332 -0.0083575 -0.0190918 0.0351188 -0.00765639 -0.0145549 0.0263581 -0.003334…
4212.0 0.0923177 0.952349 -0.104149 0.0 0.0 0.104149 0.0 0.0 0.104149 -0.208865 0.0397928 0.237544 0.0 0.0 -0.237544 0.0 0.0 -0.237544 0.07446438500000001 0.985143 -2.16943e-18 -0.216801 0.0170584 0.0 0.110335 0.952221 -0.0615833 -0.03469 -0.0684179 0.17473 -0.0342525 -0.0690998 0.174978 0.0251353 -0.0241007 -0.352483 0.241149 0.206821 -0.0966617 0.234129 0.220155 -0.101757 0.0840743 0.981649 -2.…
4213.0 -0.0523498 0.967873 0.0585821 0.0 0.0 -0.0585821 0.0 0.0 -0.0585821 0.129348 -0.00330314 -0.144556 0.0 0.0 0.144556 0.0 0.0 0.144556 -0.07435199999999999 0.98472 -2.16943e-18 0.131872 0.0111314 0.0 0.100502 0.958967 0.028241 -0.100688 -0.100432 0.182885 -0.104212 -0.0946562 0.179565 0.0162166 -0.0232809 -0.389801 0.343282 0.114192 -0.0674002 0.343388 0.113142 -0.061748 0.0618517 0.979675 -…
4234.0 0.0906222 0.95267 -0.102222 0.0 0.0 0.102222 0.0 0.0 0.102222 -0.226761 0.0427494 0.257803 0.0 0.0 -0.257803 0.0 0.0 -0.257803 0.07270469 0.98528 -2.16943e-18 -0.235327 0.0180596 0.0 0.100462 0.955778 -0.0341151 -0.060903 -0.0471702 0.152243 -0.0643284 -0.042554 0.150556 -0.0420676 0.0140813 0.145587 -0.0591701 -0.0892562 0.00281632 -0.0891531 -0.0320582 -0.0213148 0.07052671 0.982601 -2.1…
4235.0 0.0242069 0.962627 -0.0271747 0.0 0.0 0.0271747 0.0 0.0 0.0271747 0.069345 -0.00774929 -0.0779553 0.0 0.0 0.0779553 0.0 0.0 0.0779553 0.004067799999999996 0.987963 -2.16943e-18 0.071368 -0.000110311 0.0 0.111498 0.953105 -0.0446175 -0.0488891 -0.0778822 0.181309 -0.0473358 -0.0803305 0.182244 0.0172714 -0.0269867 -0.383529 0.383579 0.0159665 -0.0152213 0.38349 0.016182 -0.0155898 0.0825561…
4237.0 0.105371 0.949762 -0.119016 0.0 0.0 0.119016 0.0 0.0 0.119016 -0.311424 0.0641442 0.35523 0.0 0.0 -0.35523 0.0 0.0 -0.35523 0.0880247 0.983975 -2.16943e-18 -0.323797 0.0303267 0.0 0.0928891 0.961771 0.0631856 -0.128143 -0.105004 0.179978 -0.127632 -0.105888 0.180422 0.00608827 -0.0216564 -0.380196 0.382881 0.0436339 -0.0461064 0.381323 0.0467195 -0.0480625 0.0498895 0.978727 -2.16943e-18 0…
4251.0 0.00991694 0.964108 -0.0111241 0.0 0.0 0.0111241 0.0 0.0 0.0111241 -0.0795281 0.00759705 0.0892542 0.0 0.0 -0.0892542 0.0 0.0 -0.0892542 -0.0106261 0.987867 -2.16943e-18 -0.0817037 -0.00118518 0.0 0.0891178 0.957469 -0.0249727 -0.0608788 -0.0404704 0.130982 -0.0611797 -0.0404394 0.131936 -0.0850095 0.0256394 0.252411 -0.126426 -0.0820554 -0.0382504 -0.115401 -0.103142 -0.0288603 0.0593033 …
4266.0 0.0551403 0.958624 -0.0620239 0.0 0.0 0.0620239 0.0 0.0 0.0620239 0.0661951 -0.00974303 -0.0747507 0.0 0.0 0.0747507 0.0 0.0 0.0747507 0.0359649 0.987358 -2.16943e-18 0.068389 -0.00249011 0.0 0.11715 0.954227 -0.00925549 -0.0866154 -0.0926333 0.198018 -0.0865604 -0.0924454 0.197241 0.0316226 -0.0261514 -0.377846 0.318312 0.0981666 -0.035371 0.319337 0.0958852 -0.0323661 0.08166191 0.978967…
4275.0 0.0523002 0.959037 -0.0588174 0.0 0.0 0.0588174 0.0 0.0 0.0588174 0.00481092 -0.00069235 -0.00543019 0.0 0.0 0.00543019 0.0 0.0 0.00543019 0.033031200000000004 0.98746 -2.16943e-18 0.00496861 -0.000164961 0.0 0.124581 0.949518 -0.0752173 -0.0532095 -0.0347805 0.165286 -0.0641474 -0.0164185 0.166441 -0.0177166 0.00953097 0.0951643 -0.213642 0.254271 -0.12498 -0.0278474 -0.100573 0.0295702 0…
4280.0 0.0811743 0.954399 -0.0914909 0.0 0.0 0.0914909 0.0 0.0 0.0914909 -0.145186 0.0257606 0.164737 0.0 0.0 -0.164737 0.0 0.0 -0.164737 0.06290570000000001 0.985979 -2.16943e-18 -0.15049 0.00992589 0.0 0.0798541 0.960429 0.007046 -0.0790533 -0.0555299 0.133539 -0.0768244 -0.0589512 0.138749 -0.0595454 0.0205993 0.245351 -0.149006 -0.0857164 -0.00131265 -0.123169 -0.133922 0.0119356 0.0463882000…
4288.0 0.084162 0.953864 -0.0948819 0.0 0.0 0.0948819 0.0 0.0 0.0948819 -0.00707496 0.00128009 0.00803256 0.0 0.0 -0.00803256 0.0 0.0 -0.00803256 0.06600316 0.985769 -2.16943e-18 -0.00733619 0.000508867 0.0 0.109455 0.95342 -0.0471448 -0.0509342 -0.0636508 0.171781 -0.0558755 -0.0555415 0.168472 -0.000327744 0.00244174 0.0377617 -0.0372661 -0.00576059 0.00526178 -0.0331879 -0.0136738 0.00945748 0…
4308.0 0.0533478 0.958886 -0.0600001 0.0 0.0 0.0600001 0.0 0.0 0.0600001 0.02353 -0.00341466 -0.0265633 0.0 0.0 0.0265633 0.0 0.0 0.0265633 0.0341132 0.987423 -2.16943e-18 0.0243044 -0.000835697 0.0 0.10566 0.954573 -0.034256 -0.0513591 -0.0803864 0.176031 -0.0509734 -0.0808908 0.176036 0.00446427 -0.0259857 -0.405701 0.406055 0.0496962 -0.0499189 0.407212 0.0473479 -0.048039 0.075966526 0.981437…
4309.0 0.111665 0.948442 -0.126201 0.0 0.0 0.126201 0.0 0.0 0.126201 -0.0016915 0.000361088 0.00193235 0.0 0.0 -0.00193235 0.0 0.0 -0.00193235 0.0945716 0.983338 -2.16943e-18 -0.00176012 0.000177619 0.0 0.083828 0.961981 0.0615058 -0.0991295 -0.135823 0.181179 -0.101941 -0.132475 0.180855 0.0742405 -0.000751894 0.0527111 -0.236438 0.170377 0.0181803 -0.241202 0.179533 0.0139682 0.0434738 0.978984…
4319.0 0.0687634 0.956511 -0.0774258 0.0 0.0 0.0774258 0.0 0.0 0.0774258 0.0760197 -0.0123881 -0.0860504 0.0 0.0 0.0860504 0.0 0.0 0.0860504 0.0500515 0.986736 -2.16943e-18 0.0786735 -0.00407869 0.0 0.105013 0.951461 -0.0858337 -0.00835309 -0.0562824 0.160357 -0.0095389 -0.0539295 0.159355 -0.0365306 -0.0148164 -0.30612 0.289557 0.160729 -0.143091 0.295215 0.149993 -0.139109 0.08338953 0.982881 -…
4335.0 0.0085974 0.964233 -0.00964332 0.0 0.0 0.00964332 0.0 0.0 0.00964332 0.0823684 -0.00774531 -0.0924289 0.0 0.0 0.0924289 0.0 0.0 0.0924289 -0.011981599999999995 0.987847 -2.16943e-18 0.0846079 0.00135263 0.0 0.0919539 0.957215 -0.0218401 -0.0644236 -0.0485193 0.139775 -0.0579172 -0.061059 0.148155 -0.065402 0.0127447 0.0774119 0.0108589 -0.0288847 -0.0548538 0.00332446 -0.0144537 -0.0612855…
4337.0 0.0106149 0.964041 -0.0119075 0.0 0.0 0.0119075 0.0 0.0 0.0119075 0.0291527 -0.00280791 -0.0327205 0.0 0.0 0.0327205 0.0 0.0 0.0327205 -0.009908899999999998 0.987878 -2.16943e-18 0.0299528 0.000411023 0.0 0.0990496 0.95994 0.0524456 -0.11268 -0.126312 0.196488 -0.115974 -0.121838 0.195436 0.0736683 -0.00961118 -0.126634 -0.112673 0.309364 -0.069386 -0.120498 0.324563 -0.0775316 0.0573844 0…
4344.0 0.0906031 0.952674 -0.1022 0.0 0.0 0.1022 0.0 0.0 0.1022 -0.248719 0.0468833 0.282765 0.0 0.0 -0.282765 0.0 0.0 -0.282765 0.07268482 0.985281 -2.16943e-18 -0.258113 0.0198026 0.0 0.130649 0.950637 -0.0874277 -0.0548437 -0.0186024 0.15426 -0.0527427 -0.0227037 0.156378 0.0275898 -0.0125239 0.210169 -0.1862 -0.16476 0.277678 -0.298213 0.0503037 0.175704 0.1043496 0.982777 -2.16943e-18 -0.013…
4354.0 0.0173719 0.963365 -0.0194943 0.0 0.0 0.0194943 0.0 0.0 0.0194943 0.023291 -0.0024218 -0.0261613 0.0 0.0 0.0261613 0.0 0.0 0.0261613 -0.002963599999999997 0.987947 -2.16943e-18 0.0239503 0.00014693 0.0 0.0804387 0.961695 0.0579482 -0.0825844 -0.152518 0.186537 -0.0828685 -0.153365 0.188129 0.0483347 -0.00127706 0.153621 -0.126642 -0.192278 0.168038 -0.136186 -0.173598 0.157441 0.0418509 0.…
4357.0 0.0932457 0.952172 -0.105205 0.0 0.0 0.105205 0.0 0.0 0.105205 0.0315689 -0.00604902 -0.0359108 0.0 0.0 0.0359108 0.0 0.0 0.0359108 0.07542775 0.985067 -2.16943e-18 0.0327723 -0.00261341 0.0 0.0886625 0.958813 -0.00418752 -0.0687324 -0.0684658 0.151438 -0.0734121 -0.0611168 0.148769 -0.0362702 0.0160256 0.187475 -0.157121 -0.00224674 -0.0281109 -0.155903 -0.00459144 -0.0269872 0.0561085000…
4359.0 0.0194122 0.96315 -0.0217863 0.0 0.0 0.0217863 0.0 0.0 0.0217863 -0.116672 0.012402 0.131082 0.0 0.0 -0.131082 0.0 0.0 -0.131082 -0.0008652999999999994 0.987957 -2.16943e-18 -0.120005 -0.000461145 0.0 0.110438 0.952675 -0.0583304 -0.0431026 -0.0567985 0.168098 -0.0436779 -0.0559661 0.16801 -0.0068115 -0.000398362 -0.0288022 0.0106242 0.0550639 -0.0357697 0.00802375 0.0602451 -0.0393747 0.0…
4366.0 0.0983804 0.951172 -0.111049 0.0 0.0 0.111049 0.0 0.0 0.111049 -0.27149 0.0536678 0.309181 0.0 0.0 -0.309181 0.0 0.0 -0.309181 0.08075994 0.984626 -2.16943e-18 -0.282024 0.0241493 0.0 0.10627 0.956908 0.0100036 -0.0956413 -0.090235 0.183723 -0.0926296 -0.0954028 0.186964 0.0462356 -0.0251105 -0.341908 0.253892 0.113846 -0.0208455 0.258203 0.105571 -0.0169792 0.06930013 0.979571 -2.16943e-1…
4367.0 0.087484 0.953256 -0.0986549 0.0 0.0 0.0986549 0.0 0.0 0.0986549 -0.242203 0.0447667 0.275176 0.0 0.0 -0.275176 0.0 0.0 -0.275176 0.06944857 0.985524 -2.16943e-18 -0.251252 0.0183806 0.0 0.106075 0.950825 -0.09534 -0.00352749 -0.0466798 0.15558 -0.00343875 -0.0471057 0.155819 0.00827348 -0.00556914 -0.0900586 -0.0332599 0.230408 -0.106997 0.0174466 0.133583 -0.0654151 0.0857816 0.983056 -2…
4388.0 0.060531 0.957814 -0.0681142 0.0 0.0 0.0681142 0.0 0.0 0.0681142 -0.0940357 0.0144264 0.106287 0.0 0.0 -0.106287 0.0 0.0 -0.106287 0.0415362 0.987138 -2.16943e-18 -0.097218 0.00413281 0.0 0.0975531 0.956196 -0.0220265 -0.061948 -0.0678664 0.155771 -0.0576139 -0.0748736 0.159316 -0.0243981 0.00968137 0.104957 -0.102446 0.035021 -0.0280354 -0.068537 -0.0294699 -0.00256581 0.06671448 0.981795…
4389.0 0.054396 0.958733 -0.0611835 0.0 0.0 0.0611835 0.0 0.0 0.0611835 0.0113101 -0.00165499 -0.0127703 0.0 0.0 0.0127703 0.0 0.0 0.0127703 0.035196000000000005 0.987385 -2.16943e-18 0.0116839 -0.000415589 0.0 0.102333 0.953715 -0.0626322 -0.0386348 -0.0356835 0.146987 -0.0373411 -0.0398476 0.140202 0.0522473 0.0150513 0.317619 -0.440188 0.0672277 0.0553998 -0.419353 0.0263537 0.0800403 0.076745…
4401.0 0.071873 0.955999 -0.0809467 0.0 0.0 0.0809467 0.0 0.0 0.0809467 -0.262014 0.0436452 0.296759 0.0 0.0 -0.296759 0.0 0.0 -0.296759 0.05327030000000001 0.986563 -2.16943e-18 -0.271267 0.0150212 0.0 0.105034 0.955516 -0.0202687 -0.0703949 -0.069935 0.165483 -0.0667079 -0.0758102 0.167829 -0.0137765 0.00886917 0.12335 -0.074521 -0.0813077 0.0374827 -0.0781234 -0.0743778 0.0340871 0.07292865 0.…
4402.0 0.0361212 0.961215 -0.0405788 0.0 0.0 0.0405788 0.0 0.0 0.0405788 -0.137778 0.0172695 0.155132 0.0 0.0 -0.155132 0.0 0.0 -0.155132 0.016338700000000005 0.987861 -2.16943e-18 -0.142008 0.00212314 0.0 0.112273 0.956094 0.0146436 -0.0951663 -0.113109 0.20317 -0.0950629 -0.112661 0.201465 0.0670102 -0.00772773 -0.039193 -0.142603 0.19852 -0.0136096 -0.141967 0.196973 -0.0108493 0.074349703 0.9…
4426.0 -0.00655652 0.965529 0.00734874 0.0 0.0 -0.00734874 0.0 0.0 -0.00734874 0.00392557 -0.000301939 -0.00439865 0.0 0.0 0.00439865 0.0 0.0 0.00439865 -0.027533000000000002 0.987466 -2.16943e-18 0.00402478 0.000132776 0.0 0.0956214 0.959516 0.0278279 -0.0993484 -0.0938489 0.175317 -0.100462 -0.092247 0.174913 0.0381573 -0.0224367 -0.307203 0.260469 0.0494368 -0.00206909 0.259591 0.0512139 -0.00…
4437.0 0.0733618 0.95575 -0.0826332 0.0 0.0 0.0826332 0.0 0.0 0.0826332 0.0426004 -0.00717005 -0.0482631 0.0 0.0 0.0482631 0.0 0.0 0.0482631 0.05481180000000001 0.986477 -2.16943e-18 0.0441131 -0.00251736 0.0 0.115563 0.949683 -0.0950781 -0.0253155 -0.0269481 0.157529 -0.0239784 -0.030772 0.159435 -0.0846273 0.0148635 0.0349216 0.00159376 0.124056 -0.161403 0.0573072 0.0172769 -0.112157 0.0930965…
4453.0 0.0510256 0.95922 -0.0573789 0.0 0.0 0.0573789 0.0 0.0 0.0573789 -0.0871852 0.012419 0.0983875 0.0 0.0 -0.0983875 0.0 0.0 -0.0983875 0.031714900000000004 0.987502 -2.16943e-18 -0.0900285 0.00285936 0.0 0.0846522 0.959344 -0.00289418 -0.0758742 -0.049623 0.134417 -0.0731211 -0.0558747 0.141961 -0.0562717 0.0248163 0.274534 -0.293786 0.125663 -0.100874 -0.285842 0.111384 -0.100194 0.0520426 …
4464.0 0.0143858 0.96367 -0.0161407 0.0 0.0 0.0161407 0.0 0.0 0.0161407 -0.116742 0.0117432 0.131083 0.0 0.0 -0.131083 0.0 0.0 -0.131083 -0.006033700000000003 0.987923 -2.16943e-18 -0.120002 -0.00113864 0.0 0.106189 0.953998 -0.0453974 -0.0659515 -0.0291688 0.144918 -0.0627274 -0.035319 0.148384 -0.0621384 0.0316362 0.352876 -0.295488 -0.0170668 -0.0365524 -0.169095 -0.258907 0.0713757 0.07679129…
4475.0 -0.0096933 0.965764 0.0108631 0.0 0.0 -0.0108631 0.0 0.0 -0.0108631 0.0987311 -0.00724505 -0.1106 0.0 0.0 0.1106 0.0 0.0 0.1106 -0.030747999999999998 0.987354 -2.16943e-18 0.101187 0.00369417 0.0 0.200272 0.923622 -0.226597 -0.037754 0.0634939 0.210926 -0.0280372 0.0448244 0.214344 0.26254 -0.0563787 0.0237209 -0.187635 -0.313621 0.47742 -0.240575 -0.211511 0.418993 0.184864 0.968503 -2.16…
4490.0 0.0548924 0.95866 -0.0617439 0.0 0.0 0.0617439 0.0 0.0 0.0617439 0.0069552 -0.00102172 -0.00785382 0.0 0.0 0.00785382 0.0 0.0 0.00785382 0.035708800000000006 0.987367 -2.16943e-18 0.00718549 -0.000259616 0.0 0.118705 0.948745 -0.125159 0.00682558 -0.0324077 0.150897 0.00770456 -0.0355687 0.152514 0.0581558 0.021344 0.0911444 -0.241474 0.164433 -0.153693 -0.197079 0.0795074 -0.115613 0.1013…
4492.0 0.155266 0.937986 -0.176299 0.0 0.0 0.176299 0.0 0.0 0.176299 -0.360501 0.0960602 0.416809 0.0 0.0 -0.416809 0.0 0.0 -0.416809 0.14006970000000002 0.977592 -2.16943e-18 -0.377266 0.0572767 0.0 0.0952156 0.953857 -0.0670934 -0.00878612 -0.0694167 0.154861 -0.0145916 -0.060237 0.151466 -0.0508274 -0.0206894 -0.426682 0.431638 0.170859 -0.172875 0.42266 0.188114 -0.181425 0.07229390000000001 …
4502.0 0.0756986 0.955353 -0.0852812 0.0 0.0 0.0852812 0.0 0.0 0.0852812 -0.121832 0.0208375 0.138089 0.0 0.0 -0.138089 0.0 0.0 -0.138089 0.057232000000000005 0.986335 -2.16943e-18 -0.126196 0.00753681 0.0 0.103412 0.951613 -0.0860537 -0.00384071 -0.0605645 0.160139 -0.00489113 -0.058478 0.159355 -0.0238088 -0.0156753 -0.297603 0.240514 0.207076 -0.145432 0.263833 0.162785 -0.128295 0.08224571 0.…
4504.0 0.078705 0.954834 -0.0886898 0.0 0.0 0.0886898 0.0 0.0 0.0886898 -0.126842 0.0221396 0.143852 0.0 0.0 -0.143852 0.0 0.0 -0.143852 0.0603467 0.986144 -2.16943e-18 -0.131435 0.0082994 0.0 0.114541 0.952368 -0.0527517 -0.0608382 -0.0431336 0.159944 -0.0637234 -0.0391079 0.162458 -0.0696982 0.0165041 0.098062 -0.112757 0.175897 -0.148742 0.0032626 -0.0459197 -0.0515989 0.0853103 0.981154 -2.16…
4505.0 0.245197 0.908856 -0.281959 0.0 0.0 0.281959 0.0 0.0 0.281959 -0.487172 0.186758 0.582896 0.0 0.0 -0.582896 0.0 0.0 -0.582896 0.23476200000000003 0.958052 -2.16943e-18 -0.516206 0.135296 0.0 0.0955366 0.95682 -0.0201481 -0.0518892 -0.0826296 0.164304 -0.0622447 -0.0646193 0.152651 -0.0305988 0.016781 0.192651 -0.187908 0.0331362 -0.0353659 -0.216453 0.0871523 -0.0553211 0.0649316 0.9822 -2…
4515.0 0.126098 0.945236 -0.142719 0.0 0.0 0.142719 0.0 0.0 0.142719 -0.305792 0.0705783 0.350616 0.0 0.0 -0.350616 0.0 0.0 -0.350616 0.1096044 0.981695 -2.16943e-18 -0.318791 0.0374989 0.0 0.118427 0.951497 -0.0534711 -0.0464085 -0.0804329 0.190026 -0.0530831 -0.0692046 0.184544 0.0616706 -0.0270106 -0.308935 0.181908 0.144498 -0.0154279 0.170326 0.166227 -0.0226323 0.08967810000000001 0.980359 …
4526.0 0.101711 0.950507 -0.114843 0.0 0.0 0.114843 0.0 0.0 0.114843 -0.265837 0.0535992 0.302973 0.0 0.0 -0.302973 0.0 0.0 -0.302973 0.08422019 0.984323 -2.16943e-18 -0.276269 0.0247127 0.0 0.124984 0.945655 -0.141641 0.0116344 -0.0241985 0.153848 0.0132589 -0.0277132 0.157162 -0.00370538 0.0128377 -0.212671 0.264949 -0.0357488 -0.181133 0.304325 -0.11117 -0.146719 0.1091674 0.981914 -2.16943e-1…
4530.0 0.0641368 0.957253 -0.072191 0.0 0.0 0.072191 0.0 0.0 0.072191 0.0716628 -0.0112933 -0.0810506 0.0 0.0 0.0810506 0.0 0.0 0.0810506 0.04526480000000001 0.986972 -2.16943e-18 0.0741215 -0.00345374 0.0 0.114067 0.954374 -0.0145624 -0.0758692 -0.0940922 0.193672 -0.079286 -0.0893046 0.192982 0.0293726 -0.0199973 -0.3002 0.205722 0.158397 -0.0589721 0.196606 0.17657 -0.071627 0.07994232 0.97955…
4531.0 0.058118 0.95818 -0.0653873 0.0 0.0 0.0653873 0.0 0.0 0.0653873 -0.0731023 0.011011 0.082592 0.0 0.0 -0.082592 0.0 0.0 -0.082592 0.0390418 0.98724 -2.16943e-18 -0.0755533 0.00300545 0.0 0.0930612 0.958572 0.0131544 -0.0710375 -0.110874 0.177331 -0.072166 -0.109296 0.176942 0.00369538 0.00612828 0.162889 -0.0853195 -0.185004 0.11159 -0.0833557 -0.188761 0.113258 0.0584012 0.980674 -2.16943e…
4537.0 0.021235 0.962954 -0.0238344 0.0 0.0 0.0238344 0.0 0.0 0.0238344 0.000480215 -5.20405e-05 -0.000539643 0.0 0.0 0.000539643 0.0 0.0 0.000539643 0.0010097000000000023 0.987962 -2.16943e-18 0.000494043 8.86619e-07 0.0 0.0993434 0.955174 -0.0392205 -0.0518275 -0.0534723 0.149224 -0.0596782 -0.039824 0.143653 -0.0583913 0.0227434 0.21492 -0.186712 0.0509148 -0.0788177 -0.251256 0.174383 -0.1338…
4547.0 0.0723345 0.955922 -0.0814694 0.0 0.0 0.0814694 0.0 0.0 0.0814694 -0.1121 0.0187334 0.126976 0.0 0.0 -0.126976 0.0 0.0 -0.126976 0.05374810000000001 0.986537 -2.16943e-18 -0.116066 0.0064879 0.0 0.093274 0.958431 0.0114772 -0.0725883 -0.10607 0.175322 -0.0719919 -0.10849 0.178494 0.021369 0.00638049 0.196977 -0.14332 -0.185657 0.135367 -0.153956 -0.165168 0.125566 0.05866110000000001 0.980…
4555.0 -0.000411103 0.965035 0.000460856 0.0 0.0 -0.000460856 0.0 0.0 -0.000460856 -0.0303707 0.00254653 0.0340496 0.0 0.0 -0.0340496 0.0 0.0 -0.0340496 -0.021229899999999996 0.987652 -2.16943e-18 -0.0311618 -0.000813192 0.0 0.0973935 0.950415 -0.11776 0.0206467 -0.0260381 0.130125 0.0246993 -0.0351054 0.135561 0.112245 0.0396945 0.608343 -0.93995 0.300667 -0.0156213 -0.920241 0.262587 0.00448527…
4577.0 0.212957 0.920512 -0.243657 0.0 0.0 0.243657 0.0 0.0 0.243657 -0.434021 0.147582 0.512159 0.0 0.0 -0.512159 0.0 0.0 -0.512159 0.200679 0.96629 -2.16943e-18 -0.457782 0.101421 0.0 0.091002 0.959554 0.0376608 -0.07997 -0.140937 0.192084 -0.0805604 -0.139982 0.190646 0.0496921 -0.00195427 0.155368 -0.121721 -0.20853 0.178739 -0.12455 -0.203232 0.177379 0.053574800000000006 0.979159 -2.16943e-…
4585.0 -2.67411e-06 0.965 2.94483e-06 0.0 0.0 -2.94483e-06 0.0 0.0 -2.94483e-06 -0.0225835 0.001904 0.02532 0.0 0.0 -0.02532 0.0 0.0 -0.02532 -0.02081079999999999 0.987663 -2.16943e-18 -0.0231729 -0.000594097 0.0 0.10787 0.950167 -0.101529 -0.00659931 -0.0335264 0.15166 -0.00333508 -0.0394948 0.154331 0.0288299 0.00421686 0.103317 -0.239078 0.179117 -0.043087 -0.211001 0.125317 -0.0182668 0.08795…
4597.0 0.0541483 0.958769 -0.0609038 0.0 0.0 0.0609038 0.0 0.0 0.0609038 -0.0848905 0.0123976 0.0958468 0.0 0.0 -0.0958468 0.0 0.0 -0.0958468 0.0349401 0.987394 -2.16943e-18 -0.0876932 0.00309464 0.0 0.100443 0.955411 -0.0349486 -0.0568312 -0.0574327 0.159222 -0.057037 -0.0571136 0.159132 -0.0335518 0.00880816 0.0699303 -0.0329597 -0.0027987 -0.0339207 -0.0331717 -0.00236611 -0.0342831 0.07083985…
4610.0 0.18858 0.928414 -0.215026 0.0 0.0 0.215026 0.0 0.0 0.215026 -0.380857 0.117454 0.445272 0.0 0.0 -0.445272 0.0 0.0 -0.445272 0.1750109 0.971593 -2.16943e-18 -0.400358 0.0767463 0.0 0.109094 0.951468 -0.0778711 -0.0142074 -0.0683463 0.170478 -0.0185987 -0.0612673 0.167785 0.00570913 -0.0150005 -0.237925 0.1689 0.153478 -0.0844677 0.161459 0.167819 -0.0917783 0.0858775 0.982259 -2.16943e-18 …
4618.0 0.0876674 0.953222 -0.0988632 0.0 0.0 0.0988632 0.0 0.0 0.0988632 -0.197717 0.0365868 0.224642 0.0 0.0 -0.224642 0.0 0.0 -0.224642 0.0696388 0.98551 -2.16943e-18 -0.205108 0.0150479 0.0 0.100036 0.951461 -0.0977089 0.00871344 -0.0521656 0.150282 0.00877718 -0.0499517 0.148928 -0.0318807 -0.0124443 -0.254326 0.219145 0.177622 -0.141284 0.22182 0.172618 -0.140082 0.08129769 0.98376 -2.16943e…
4619.0 0.150124 0.939339 -0.170359 0.0 0.0 0.170359 0.0 0.0 0.170359 -0.303821 0.0790272 0.350727 0.0 0.0 -0.350727 0.0 0.0 -0.350727 0.1346908 0.978392 -2.16943e-18 -0.317734 0.0463093 0.0 0.120092 0.950361 -0.0707753 -0.0550167 -0.0330468 0.165316 -0.0514489 -0.0394948 0.168873 -0.0608341 0.0138887 0.0686865 0.0531429 -0.101235 -0.0187477 -0.00544166 0.0109274 -0.0691901 0.0927828 0.980875 -2.1…
4630.0 0.0435845 0.960248 -0.0489867 0.0 0.0 0.0489867 0.0 0.0 0.0489867 0.0706737 -0.00946262 -0.0796621 0.0 0.0 0.0796621 0.0 0.0 0.0796621 0.024034800000000002 0.987714 -2.16943e-18 0.0729108 -0.00170334 0.0 0.135396 0.946194 -0.158493 0.0137422 -0.0158632 0.145183 0.0148475 -0.0180458 0.146784 0.0466582 0.0446644 -0.171259 0.108344 0.103501 -0.43515 0.131133 0.0603066 -0.417951 0.1207723 0.98…
4640.0 0.0973062 0.951384 -0.109826 0.0 0.0 0.109826 0.0 0.0 0.109826 -0.191599 0.0376315 0.218146 0.0 0.0 -0.218146 0.0 0.0 -0.218146 0.07964406 0.984721 -2.16943e-18 -0.199005 0.0167954 0.0 0.125245 0.948769 -0.0804548 -0.0554258 -0.0256954 0.165163 -0.0493527 -0.0367024 0.171328 -0.0459854 0.0173477 0.14674 -0.0843075 -0.0329858 -0.0265386 -0.126298 0.0474322 -0.0628814 0.0985341 0.980246 -2.1…
4641.0 -0.0209381 0.966518 0.0234542 0.0 0.0 -0.0234542 0.0 0.0 -0.0234542 0.0657779 -0.00399495 -0.0736233 0.0 0.0 0.0736233 0.0 0.0 0.0736233 -0.042265 0.986861 -2.16943e-18 0.067321 0.00330698 0.0 0.105276 0.954463 -0.0473653 -0.0559235 -0.0385285 0.151898 -0.0584264 -0.0372932 0.151687 -0.000615818 0.0140333 0.231649 -0.128081 -0.231853 0.128102 -0.228074 -0.0408084 0.044742 0.07668568 0.9825…
4645.0 0.00235444 0.964798 -0.0026401 0.0 0.0 0.0026401 0.0 0.0 0.0026401 0.0450876 -0.00392135 -0.0505625 0.0 0.0 0.0505625 0.0 0.0 0.0505625 -0.0183918 0.987722 -2.16943e-18 0.0462778 0.00106406 0.0 0.105322 0.957289 0.0112524 -0.0916814 -0.0953296 0.18551 -0.0955342 -0.089576 0.183575 0.0295615 -0.0227218 -0.345086 0.271945 0.125659 -0.0506941 0.2668 0.135514 -0.0551999 0.06840753000000001 0.9…
4651.0 0.0822536 0.954207 -0.0927157 0.0 0.0 0.0927157 0.0 0.0 0.0927157 -0.00916129 0.00163708 0.0103972 0.0 0.0 -0.0103972 0.0 0.0 -0.0103972 0.0640246 0.985904 -2.16943e-18 -0.00949726 0.000638097 0.0 0.0877261 0.962104 0.0740903 -0.114805 -0.142568 0.193035 -0.11743 -0.137502 0.187932 0.0848062 -0.00494124 -0.0428424 -0.202471 0.280998 -0.033866 -0.205509 0.286309 -0.0330976 0.0448715 0.97781…
4657.0 0.150265 0.939303 -0.170522 0.0 0.0 0.170522 0.0 0.0 0.170522 -0.349122 0.0908713 0.403039 0.0 0.0 -0.403039 0.0 0.0 -0.403039 0.1348387 0.978371 -2.16943e-18 -0.365116 0.0532761 0.0 0.0793579 0.966243 0.141678 -0.168176 -0.161562 0.198236 -0.167135 -0.162988 0.198486 0.10806 -0.00966717 -0.0707182 -0.161659 0.206927 0.0247021 -0.161881 0.207223 0.0254455 0.027998000000000002 0.974206 -2.1…
4670.0 0.0358935 0.961244 -0.0403224 0.0 0.0 0.0403224 0.0 0.0 0.0403224 0.032881 -0.00411283 -0.0370213 0.0 0.0 0.0370213 0.0 0.0 0.0370213 0.016104100000000003 0.987865 -2.16943e-18 0.0338894 -0.000497987 0.0 0.118358 0.950514 -0.0717953 -0.035689 -0.0631186 0.180336 -0.0364164 -0.061408 0.178608 0.0419137 -0.0258176 -0.328855 0.210058 0.177166 -0.057342 0.205723 0.184822 -0.0567004 0.092430800…
4671.0 -0.060334 0.968041 0.0675041 0.0 0.0 -0.0675041 0.0 0.0 -0.0675041 0.111172 -0.00184667 -0.12422 0.0 0.0 0.12422 0.0 0.0 0.12422 -0.08248799999999999 0.983996 -2.16943e-18 0.113231 0.0105761 0.0 0.109412 0.953753 -0.0470045 -0.059523 -0.0447171 0.161286 -0.0613902 -0.0417274 0.16006 -0.0208719 0.0101199 0.121641 -0.055728 -0.0957115 0.0298515 -0.0919108 -0.0265955 3.75096e-05 0.0801842 0.9…
4674.0 0.147177 0.940101 -0.166958 0.0 0.0 0.166958 0.0 0.0 0.166958 -0.37834 0.097038 0.436367 0.0 0.0 -0.436367 0.0 0.0 -0.436367 0.1316093 0.978836 -2.16943e-18 -0.395511 0.0562724 0.0 0.146847 0.955107 0.184346 -0.268019 -0.219941 0.311123 -0.267558 -0.220882 0.313378 0.0453972 -0.0117588 -0.143465 0.0909627 0.021256 0.0215192 0.0615529 0.0763808 0.0101693 0.07987423 0.959216 -2.16943e-18 0.0…
4693.0 0.075964 0.955308 -0.0855821 0.0 0.0 0.0855821 0.0 0.0 0.0855821 0.0562741 -0.00964219 -0.0637863 0.0 0.0 0.0637863 0.0 0.0 0.0637863 0.0575069 0.986319 -2.16943e-18 0.0582915 -0.00349895 0.0 0.106727 0.956965 0.023081 -0.0909026 -0.127426 0.205066 -0.0892771 -0.130133 0.206355 0.072699 -0.0039747 0.0455771 -0.2081 0.134658 0.0292909 -0.210859 0.140229 0.0252213 0.06871658 0.978306 -2.1694…
4694.0 0.135599 0.942988 -0.153627 0.0 0.0 0.153627 0.0 0.0 0.153627 -0.359019 0.0869986 0.412709 0.0 0.0 -0.412709 0.0 0.0 -0.412709 0.11951490000000001 0.980475 -2.16943e-18 -0.374745 0.0482301 0.0 0.105132 0.954119 -0.0447417 -0.0621486 -0.0366767 0.148126 -0.0605547 -0.0396231 0.149318 -0.0314226 0.0222587 0.282031 -0.213462 -0.100541 0.0368862 -0.311522 0.0870036 -0.0460942 0.075899519 0.982…
4701.0 0.0176339 0.963337 -0.0197886 0.0 0.0 0.0197886 0.0 0.0 0.0197886 0.0936143 -0.00976188 -0.105154 0.0 0.0 0.105154 0.0 0.0 0.105154 -0.002694199999999994 0.987948 -2.16943e-18 0.096267 0.000562244 0.0 0.0892669 0.958329 0.000548042 -0.0569523 -0.102828 0.166075 -0.0575664 -0.102938 0.168587 -0.00736864 0.0158868 0.376398 -0.151507 -0.476108 0.255903 -0.149329 -0.480225 0.257204 0.0570696 0…
4712.0 0.0578112 0.958226 -0.0650406 0.0 0.0 0.0650406 0.0 0.0 0.0650406 0.0637551 -0.00958049 -0.0720277 0.0 0.0 0.0720277 0.0 0.0 0.0720277 0.038724800000000004 0.987253 -2.16943e-18 0.0658902 -0.00259819 0.0 0.110216 0.953241 -0.0494095 -0.0518389 -0.0586243 0.169905 -0.0555402 -0.0527544 0.167618 -0.00897741 0.00516181 0.0604551 -0.0526855 -0.00274391 -0.0049139 -0.050796 -0.00634309 -0.00342…
4713.0 0.0670288 0.956792 -0.0754626 0.0 0.0 0.0754626 0.0 0.0 0.0754626 0.0217703 -0.00350381 -0.024635 0.0 0.0 0.024635 0.0 0.0 0.024635 0.04825650000000001 0.986827 -2.16943e-18 0.0225254 -0.00112345 0.0 0.0996252 0.952606 -0.0811215 -0.0155017 -0.0389463 0.145603 -0.0116995 -0.0454852 0.148344 0.0430303 0.00729155 0.173376 -0.301714 0.1214 0.00704841 -0.313689 0.144132 -0.00159943 0.07769603 …
4717.0 0.131841 0.94389 -0.14931 0.0 0.0 0.14931 0.0 0.0 0.14931 -0.0196807 0.00467923 0.0226004 0.0 0.0 -0.0226004 0.0 0.0 -0.0226004 0.1155939 0.980971 -2.16943e-18 -0.0205327 0.00255252 0.0 0.101744 0.957528 0.0110695 -0.0904089 -0.0915383 0.177513 -0.085818 -0.100309 0.184777 -0.00607365 0.00335261 0.0482644 -0.0265877 -0.0359822 0.01932 -0.0312923 -0.0264031 0.0114454 0.06544008 0.979999 -2.…
4738.0 0.140521 0.941781 -0.159289 0.0 0.0 0.159289 0.0 0.0 0.159289 -0.353855 0.0878714 0.407338 0.0 0.0 -0.407338 0.0 0.0 -0.407338 0.1246545 0.979798 -2.16943e-18 -0.369592 0.049696 0.0 0.115041 0.952703 -0.0359209 -0.0597099 -0.0843963 0.184596 -0.0584223 -0.0865654 0.185586 0.0588341 0.0103215 0.449003 -0.205228 -0.677572 0.437564 -0.216685 -0.655602 0.427316 0.08416678 0.979888 -2.16943e-18…
4739.0 0.113201 0.948112 -0.127956 0.0 0.0 0.127956 0.0 0.0 0.127956 -0.221598 0.0477116 0.253245 0.0 0.0 -0.253245 0.0 0.0 -0.253245 0.09617010000000001 0.983175 -2.16943e-18 -0.230633 0.0236828 0.0 0.0926168 0.956725 -0.0287894 -0.0500015 -0.0645527 0.15339 -0.0486197 -0.0667225 0.154181 0.0237601 0.00311187 0.102162 -0.105253 -0.0652452 0.0683642 -0.106143 -0.0635346 0.0675235 0.0635614 0.9828…
4754.0 0.0602943 0.95785 -0.0678465 0.0 0.0 0.0678465 0.0 0.0 0.0678465 0.0277962 -0.00425673 -0.0314163 0.0 0.0 0.0314163 0.0 0.0 0.0314163 0.041291400000000006 0.987148 -2.16943e-18 0.028736 -0.00121389 0.0 0.121664 0.948838 -0.0937437 -0.0450197 -0.00762944 0.156299 -0.0330184 -0.0307399 0.158167 0.0581912 0.0109618 0.290971 -0.47065 0.1676 0.0129466 -0.449215 0.125108 0.0430086 0.097591000000…
4757.0 0.10981 0.948836 -0.124082 0.0 0.0 0.124082 0.0 0.0 0.124082 -0.310327 0.0655587 0.354353 0.0 0.0 -0.354353 0.0 0.0 -0.354353 0.09264130000000001 0.98353 -2.16943e-18 -0.322839 0.0318877 0.0 0.14058 0.945425 -0.100268 -0.0400484 -0.0446123 0.193155 -0.0429859 -0.0420087 0.194499 0.0890478 -0.0332522 -0.303884 0.064793 0.291171 -0.0472544 0.134599 0.158828 0.00264774 0.1155323 0.978824 -2.1…
4760.0 0.132519 0.943729 -0.150088 0.0 0.0 0.150088 0.0 0.0 0.150088 -0.0155773 0.00371643 0.0178916 0.0 0.0 -0.0178916 0.0 0.0 -0.0178916 0.116301 0.980882 -2.16943e-18 -0.0162531 0.00203335 0.0 0.105102 0.958137 0.0271783 -0.110496 -0.0945413 0.187821 -0.109747 -0.0957113 0.188281 0.0350272 -0.0212094 -0.301253 0.23862 0.0865243 -0.02335 0.238648 0.0865154 -0.023604 0.06554035 0.979067 -2.16943…
4763.0 0.0220834 0.962862 -0.0247879 0.0 0.0 0.0247879 0.0 0.0 0.0247879 0.0326774 -0.00357275 -0.0367251 0.0 0.0 0.0367251 0.0 0.0 0.0367251 0.0018825999999999982 0.987963 -2.16943e-18 0.0336219 2.82809e-05 0.0 0.0813426 0.961806 0.0692589 -0.0879171 -0.167494 0.194875 -0.0903294 -0.165181 0.195616 0.0441874 -0.00231051 0.109163 -0.105475 -0.130536 0.129982 -0.106034 -0.129489 0.129692 0.0412263…
4779.0 0.125829 0.945298 -0.142411 0.0 0.0 0.142411 0.0 0.0 0.142411 -0.348015 0.0802107 0.399 0.0 0.0 -0.399 0.0 0.0 -0.399 0.109324 0.981728 -2.16943e-18 -0.362797 0.0425619 0.0 0.117053 0.954697 -0.000101584 -0.0904483 -0.103138 0.20374 -0.0904808 -0.103162 0.203786 0.0507411 -0.0100575 -0.11744 -0.0613989 0.243893 -0.0650547 -0.0624216 0.245859 -0.0659298 0.08044452 0.978534 -2.16943e-18 0.05…
4795.0 0.106957 0.949433 -0.120826 0.0 0.0 0.120826 0.0 0.0 0.120826 -0.214024 0.0444866 0.244221 0.0 0.0 -0.244221 0.0 0.0 -0.244221 0.0896739 0.983819 -2.16943e-18 -0.222572 0.0212524 0.0 0.0947574 0.957786 -0.0040607 -0.0670754 -0.0871041 0.168028 -0.0679947 -0.0857939 0.167707 0.00682911 -0.0228573 -0.370678 0.352121 0.07693 -0.0567742 0.350975 0.0792081 -0.0583305 0.061893100000000006 0.9816…
4796.0 0.0895684 0.952868 -0.101024 0.0 0.0 0.101024 0.0 0.0 0.101024 0.0285672 -0.00535011 -0.0324704 0.0 0.0 0.0324704 0.0 0.0 0.0324704 0.07161117 0.985363 -2.16943e-18 0.0296423 -0.00223911 0.0 0.126769 0.948188 -0.0875612 -0.0279917 -0.0650807 0.190682 -0.0289175 -0.0634921 0.189932 0.0351079 -0.0168821 -0.189518 0.102001 0.112501 -0.0249718 0.101084 0.114165 -0.0251894 0.1022798 0.980167 -2…
4801.0 0.0437874 0.960221 -0.0492153 0.0 0.0 0.0492153 0.0 0.0 0.0492153 -0.0163456 0.00219234 0.018425 0.0 0.0 -0.018425 0.0 0.0 -0.018425 0.024244 0.987709 -2.16943e-18 -0.0168634 0.000397819 0.0 0.111803 0.951092 -0.0751938 -0.0221781 -0.067748 0.174579 -0.0239446 -0.0642118 0.171813 -0.000786533 -0.0241414 -0.390674 0.341881 0.151172 -0.0987977 0.33889 0.156657 -0.0998697 0.08757430000000001 …
4805.0 0.107474 0.949326 -0.121416 0.0 0.0 0.121416 0.0 0.0 0.121416 -0.283177 0.0590348 0.323171 0.0 0.0 -0.323171 0.0 0.0 -0.323171 0.0902116 0.983767 -2.16943e-18 -0.294507 0.0282965 0.0 0.0720104 0.961932 0.0351744 -0.0634258 -0.123704 0.161071 -0.0618543 -0.125584 0.162334 -0.0215967 0.0111726 0.289493 -0.0852977 -0.390871 0.19147 -0.0859747 -0.388752 0.185142 0.0375515 0.98155 -2.16943e-18 …
4813.0 0.074007 0.955641 -0.0833642 0.0 0.0 0.0833642 0.0 0.0 0.0833642 -0.178433 0.0301661 0.202176 0.0 0.0 -0.202176 0.0 0.0 -0.202176 0.05548 0.986438 -2.16943e-18 -0.184784 0.0106804 0.0 0.1213 0.948522 -0.0969503 -0.0197303 -0.0496553 0.175603 -0.0190537 -0.0498588 0.175567 0.000198835 -0.0249719 -0.38857 0.302956 0.217696 -0.127535 0.328862 0.168218 -0.106414 0.0988422 0.981195 -2.16943e-18…
4815.0 0.117498 0.947176 -0.13287 0.0 0.0 0.13287 0.0 0.0 0.13287 -0.294001 0.0648137 0.336348 0.0 0.0 -0.336348 0.0 0.0 -0.336348 0.1006441 0.982704 -2.16943e-18 -0.306158 0.0329592 0.0 0.0710396 0.962246 0.0239302 -0.0810524 -0.0631638 0.126677 -0.0828028 -0.0599182 0.12419 -0.135122 0.019032 0.192536 0.266744 -0.598916 0.144054 0.283761 -0.631691 0.160412 0.036509200000000006 0.982994 -2.16943…
4820.0 0.0364558 0.961173 -0.0409556 0.0 0.0 0.0409556 0.0 0.0 0.0409556 -0.170925 0.0214896 0.192463 0.0 0.0 -0.192463 0.0 0.0 -0.192463 0.016683700000000003 0.987856 -2.16943e-18 -0.176179 0.00270044 0.0 0.0977865 0.95669 -0.0204212 -0.0722953 -0.0492255 0.148474 -0.0772792 -0.0399563 0.143291 -0.107213 0.0205836 0.155886 0.167729 -0.39545 0.0762146 0.241163 -0.536493 0.143721 0.0658719 0.98219…
4832.0 -0.0623606 0.968072 0.0697686 0.0 0.0 -0.0697686 0.0 0.0 -0.0697686 0.136255 -0.0019547 -0.152241 0.0 0.0 0.152241 0.0 0.0 0.152241 -0.084551 0.983801 -2.16943e-18 0.138743 0.0132761 0.0 0.116283 0.952127 -0.0525087 -0.0468892 -0.0740315 0.183478 -0.0466006 -0.0743979 0.183421 0.0581379 -0.024569 -0.270448 0.164016 0.107828 -0.00137944 0.165717 0.104412 0.00115201 0.0879263 0.980834 -2.169…
4833.0 0.108862 0.949035 -0.123001 0.0 0.0 0.123001 0.0 0.0 0.123001 -0.0110372 0.00231923 0.0126002 0.0 0.0 -0.0126002 0.0 0.0 -0.0126002 0.0916559 0.983627 -2.16943e-18 -0.0114809 0.00112146 0.0 0.0946433 0.958444 0.0102348 -0.082541 -0.0877272 0.165997 -0.0823666 -0.0875368 0.165106 -0.018975 0.00738827 0.126717 -0.0156813 -0.19029 0.0841744 -0.0146828 -0.192186 0.0849162 0.0594075 0.980875 -2…
4837.0 0.012695 0.963839 -0.0142424 0.0 0.0 0.0142424 0.0 0.0 0.0142424 0.015487 -0.00152817 -0.0173863 0.0 0.0 0.0173863 0.0 0.0 0.0173863 -0.007771500000000001 0.987904 -2.16943e-18 0.0159161 0.000181239 0.0 0.107452 0.953858 -0.0451259 -0.0480131 -0.0674291 0.170616 -0.0535817 -0.0583897 0.167146 -0.0116719 -0.00484707 -0.103632 0.111048 0.0285453 -0.0359401 0.109082 0.0323189 -0.0377551 0.078…
4843.0 0.0012596 0.964893 -0.00141238 0.0 0.0 0.00141238 0.0 0.0 0.00141238 -0.00411776 0.000353036 0.00461729 0.0 0.0 -0.00461729 0.0 0.0 -0.00461729 -0.01951549999999999 0.987695 -2.16943e-18 -0.00422589 -0.000102357 0.0 0.106902 0.954281 -0.0438832 -0.062897 -0.0395877 0.156402 -0.064941 -0.0368924 0.148478 -0.055753 0.0158324 0.135118 -0.0389786 -0.0739152 -0.0221256 -0.0258517 -0.100114 -0.0…
4857.0 0.0431883 0.960301 -0.0485401 0.0 0.0 0.0485401 0.0 0.0 0.0485401 -0.120156 0.0160332 0.135429 0.0 0.0 -0.135429 0.0 0.0 -0.135429 0.023626 0.987724 -2.16943e-18 -0.123953 0.00284039 0.0 0.106346 0.953824 -0.04471 -0.0393397 -0.0824887 0.176465 -0.0431281 -0.0766337 0.174399 0.00220981 -0.0184239 -0.292405 0.280743 0.0605381 -0.0481184 0.278561 0.0647264 -0.0501277 0.07830512 0.981649 -2.1…
4858.0 0.0948805 0.951857 -0.107065 0.0 0.0 0.107065 0.0 0.0 0.107065 -0.229609 0.0444389 0.261282 0.0 0.0 -0.261282 0.0 0.0 -0.261282 0.07712501000000001 0.98493 -2.16943e-18 -0.238411 0.0194583 0.0 0.10459 0.954927 -0.0347871 -0.0648433 -0.0506861 0.156084 -0.0644078 -0.0528611 0.162091 -0.0715607 0.017614 0.129826 -0.0197699 -0.063756 -0.0418234 -0.0351833 -0.0333201 -0.0612289 0.07415568 0.98…
4870.0 0.0616416 0.957642 -0.0693695 0.0 0.0 0.0693695 0.0 0.0 0.0693695 0.0484097 -0.00748896 -0.0547272 0.0 0.0 0.0547272 0.0 0.0 0.0547272 0.042684400000000004 0.987088 -2.16943e-18 0.0500549 -0.00219082 0.0 0.121575 0.948695 -0.0958871 -0.033323 -0.0248783 0.164368 -0.0301944 -0.0308404 0.165497 -0.0990188 0.0125464 -0.0353755 0.167206 -0.0152372 -0.117986 0.120785 0.072656 -0.151332 0.098226…
4871.0 -0.0645507 0.968101 0.0722156 0.0 0.0 -0.0722156 0.0 0.0 -0.0722156 0.11365 -0.00135225 -0.12698 0.0 0.0 0.12698 0.0 0.0 0.12698 -0.08678100000000001 0.983585 -2.16943e-18 0.115694 0.0113563 0.0 0.0988822 0.958796 0.021571 -0.0951906 -0.0943973 0.17738 -0.0943536 -0.0960264 0.178757 0.0347018 -0.0233159 -0.342694 0.276836 0.0992465 -0.0292118 0.273934 0.105464 -0.036074 0.06148160000000000…
4878.0 0.0357619 0.96126 -0.0401742 0.0 0.0 0.0401742 0.0 0.0 0.0401742 0.0989929 -0.0123673 -0.111456 0.0 0.0 0.111456 0.0 0.0 0.111456 0.0159684 0.987867 -2.16943e-18 0.102027 -0.00148411 0.0 0.109073 0.953595 -0.0463594 -0.0546356 -0.0571232 0.168175 -0.0573642 -0.0526236 0.166384 -0.0342378 0.00508748 -0.00365915 0.0122876 0.0645563 -0.0732229 0.0128577 0.0635012 -0.073094 0.08000137 0.981683…
4899.0 0.0300602 0.961954 -0.0337573 0.0 0.0 0.0337573 0.0 0.0 0.0337573 0.0521066 -0.00617044 -0.0586208 0.0 0.0 0.0586208 0.0 0.0 0.0586208 0.010094100000000009 0.987934 -2.16943e-18 0.0536656 -0.000436221 0.0 0.102644 0.956219 -0.00769464 -0.0686936 -0.0963468 0.18066 -0.0681983 -0.0978602 0.182661 -0.0406878 0.00746795 0.170728 0.12788 -0.507694 0.213658 0.121854 -0.496164 0.208476 0.0693652 …
4900.0 0.0381469 0.960959 -0.04286 0.0 0.0 0.04286 0.0 0.0 0.04286 -0.1646 0.0210129 0.185385 0.0 0.0 -0.185385 0.0 0.0 -0.185385 0.018426900000000003 0.987828 -2.16943e-18 -0.169695 0.00292431 0.0 0.0697011 0.963949 0.0867217 -0.0896305 -0.173475 0.186097 -0.0909478 -0.171567 0.184851 0.0453887 -0.00361988 0.0935708 -0.0860092 -0.138106 0.132612 -0.0834418 -0.143523 0.138174 0.028933100000000003…
4901.0 -0.0107778 0.965843 0.0120779 0.0 0.0 -0.0120779 0.0 0.0 -0.0120779 0.12476 -0.00900276 -0.139746 0.0 0.0 0.139746 0.0 0.0 0.139746 -0.03186 0.987313 -2.16943e-18 0.127847 0.00482299 0.0 0.108588 0.957149 0.021532 -0.103948 -0.102473 0.193095 -0.105807 -0.099694 0.192001 0.0415553 -0.0223463 -0.336325 0.220705 0.178111 -0.057652 0.216815 0.185568 -0.0610484 0.06963312 0.978694 -2.16943e-18…
4903.0 0.0159078 0.963516 -0.0178499 0.0 0.0 0.0178499 0.0 0.0 0.0178499 0.0293502 -0.00300306 -0.0329616 0.0 0.0 0.0329616 0.0 0.0 0.0329616 -0.004469000000000001 0.987936 -2.16943e-18 0.0301755 0.000234743 0.0 0.0965535 0.956155 -0.0353225 -0.0587495 -0.0408636 0.145023 -0.0610159 -0.037178 0.136818 -0.09114 0.0216329 0.169643 -0.0243883 -0.0908086 -0.0546663 -0.0410749 -0.0600366 -0.0608418 0.…
4925.0 0.10937 0.948928 -0.12358 0.0 0.0 0.12358 0.0 0.0 0.12358 -0.257862 0.05434 0.294414 0.0 0.0 -0.294414 0.0 0.0 -0.294414 0.092184 0.983575 -2.16943e-18 -0.268244 0.0263592 0.0 0.10424 0.957247 0.0263585 -0.0836093 -0.140838 0.207375 -0.0856309 -0.138181 0.206759 0.0491977 -0.00311396 0.136965 -0.115602 -0.180877 0.163875 -0.114488 -0.183017 0.164932 0.0665032 0.978207 -2.16943e-18 0.024457…
4938.0 0.181677 0.930512 -0.206966 0.0 0.0 0.206966 0.0 0.0 0.206966 -0.372474 0.111589 0.434405 0.0 0.0 -0.434405 0.0 0.0 -0.434405 0.16775869999999998 0.972953 -2.16943e-18 -0.391178 0.0717229 0.0 0.0832116 0.960612 0.0206148 -0.0835276 -0.0812454 0.152581 -0.0826767 -0.0826472 0.153209 -0.0456033 0.0103607 0.150978 0.0458698 -0.297066 0.105072 0.100908 -0.401458 0.144286 0.0478624 0.981852 -2.…
4947.0 -0.0201526 0.96647 0.022575 0.0 0.0 -0.022575 0.0 0.0 -0.022575 -0.0189055 0.00116489 0.0211615 0.0 0.0 -0.0211615 0.0 0.0 -0.0211615 -0.041461 0.9869 -2.16943e-18 -0.0193509 -0.000933512 0.0 0.111241 0.956625 0.0126587 -0.0989484 -0.0965503 0.192931 -0.0995979 -0.0957867 0.192773 0.0403727 -0.0264157 -0.358247 0.313986 0.0468511 -0.0028246 0.31065 0.053248 -0.00561772 0.07340836 0.979087 …
4956.0 0.171334 0.933543 -0.194924 0.0 0.0 0.194924 0.0 0.0 0.194924 -0.383136 0.109773 0.445267 0.0 0.0 -0.445267 0.0 0.0 -0.445267 0.15690310000000002 0.974876 -2.16943e-18 -0.401814 0.0686826 0.0 0.117936 0.952662 -0.0368665 -0.0637584 -0.0801453 0.190818 -0.0626164 -0.0819919 0.191506 0.0465653 -0.0282403 -0.361192 0.273715 0.112956 -0.0254589 0.274423 0.111586 -0.0246913 0.0867017 0.980004 -…
4972.0 0.0832261 0.954033 -0.0938194 0.0 0.0 0.0938194 0.0 0.0 0.0938194 -0.25206 0.0453292 0.286122 0.0 0.0 -0.286122 0.0 0.0 -0.286122 0.0650327 0.985836 -2.16943e-18 -0.261336 0.0178483 0.0 0.102085 0.958235 0.0288423 -0.0965942 -0.117024 0.194336 -0.0961804 -0.117804 0.195031 0.0574215 -0.0044149 0.00469603 -0.14447 0.133148 0.00960991 -0.145591 0.135661 0.00622773 0.0635184 0.978917 -2.16943…
4977.0 0.200299 0.924712 -0.228757 0.0 0.0 0.228757 0.0 0.0 0.228757 -0.357869 0.115769 0.420215 0.0 0.0 -0.420215 0.0 0.0 -0.420215 0.18734 0.969141 -2.16943e-18 -0.376798 0.0776085 0.0 0.11051 0.95033 -0.0929278 -0.00889297 -0.0523154 0.164176 -0.00963295 -0.0510207 0.163629 -0.0094283 -0.0142745 -0.245832 0.195021 0.154295 -0.10323 0.195796 0.15283 -0.102778 0.0891977 0.982441 -2.16943e-18 0.0…
4982.0 0.0795507 0.954686 -0.089649 0.0 0.0 0.089649 0.0 0.0 0.089649 -0.199035 0.0349372 0.225764 0.0 0.0 -0.225764 0.0 0.0 -0.225764 0.061223 0.986088 -2.16943e-18 -0.206264 0.0132231 0.0 0.0951602 0.958841 0.0350143 -0.0818788 -0.142485 0.198592 -0.0851955 -0.136071 0.191977 0.0626893 -0.00345807 0.0869892 -0.154414 -0.0328789 0.105221 -0.153549 -0.0345103 0.106027 0.05739280000000001 0.978781…
4984.0 -0.0059379 0.965481 0.00665556 0.0 0.0 -0.00665556 0.0 0.0 -0.00665556 0.00787456 -0.00061117 -0.00882401 0.0 0.0 0.00882401 0.0 0.0 0.00882401 -0.026898999999999992 0.987487 -2.16943e-18 0.00807418 0.000260762 0.0 0.086682 0.959356 -0.000805161 -0.0803315 -0.0501678 0.141343 -0.0798814 -0.0507767 0.141545 -0.091346 0.0232199 0.257348 0.00822082 -0.337481 0.0766662 0.0569043 -0.43035 0.115…
4998.0 0.0199434 0.963093 -0.0223831 0.0 0.0 0.0223831 0.0 0.0 0.0223831 -0.00938859 0.00100365 0.0105488 0.0 0.0 -0.0105488 0.0 0.0 -0.0105488 -0.00031899999999999984 0.987959 -2.16943e-18 -0.0096574 -3.13474e-05 0.0 0.0962595 0.956134 -0.0363634 -0.0573317 -0.0406189 0.144379 -0.0593764 -0.0384448 0.143727 -0.0841075 0.023411 0.207176 -0.0925276 -0.0540225 -0.0607077 -0.0733002 -0.0908659 -0.04…
5007.0 0.0493312 0.959459 -0.055467 0.0 0.0 0.055467 0.0 0.0 0.055467 0.0175855 -0.00247065 -0.0198396 0.0 0.0 0.0198396 0.0 0.0 0.0198396 0.029965400000000003 0.987556 -2.16943e-18 0.0181551 -0.000541874 0.0 0.0964227 0.963908 0.129434 -0.182467 -0.147798 0.210897 -0.180511 -0.150274 0.211383 0.135078 -0.0256916 -0.032799 -0.0260474 -0.200713 0.259474 -0.025868 -0.201117 0.25991 0.0438074 0.9735…
5033.0 0.072541 0.955887 -0.0817034 0.0 0.0 0.0817034 0.0 0.0 0.0817034 -0.258362 0.0432378 0.292659 0.0 0.0 -0.292659 0.0 0.0 -0.292659 0.053962 0.986525 -2.16943e-18 -0.267509 0.0150161 0.0 0.113019 0.949755 -0.0951395 -0.00965127 -0.0506681 0.161926 -0.0050927 -0.0599892 0.163482 -0.0344291 -0.0209791 -0.420791 0.31343 0.345557 -0.233439 0.48597 0.0161971 -0.0933764 0.0918953 0.982062 -2.16943…
5038.0 0.106457 0.949537 -0.120255 0.0 0.0 0.120255 0.0 0.0 0.120255 -0.00967989 0.00200628 0.0110443 0.0 0.0 -0.0110443 0.0 0.0 -0.0110443 0.08915390000000001 0.983868 -2.16943e-18 -0.0100659 0.000955347 0.0 0.0963659 0.95682 -0.0230156 -0.0754766 -0.0375526 0.145882 -0.0760015 -0.0362468 0.145257 -0.0772376 0.0278603 0.29915 -0.152705 -0.145889 0.000986889 -0.130421 -0.18854 0.0201698 0.0646718…
5045.0 0.0398436 0.960741 -0.0447712 0.0 0.0 0.0447712 0.0 0.0 0.0447712 -0.135647 0.0175803 0.152814 0.0 0.0 -0.152814 0.0 0.0 -0.152814 0.0201763 0.987796 -2.16943e-18 -0.139876 0.00267785 0.0 0.107128 0.955109 -0.0220113 -0.0660959 -0.0814463 0.179584 -0.0652788 -0.082396 0.179273 -0.0130777 -0.0236046 -0.409381 0.440129 0.0338866 -0.0645094 0.443482 0.0269552 -0.0582388 0.0751276245 0.98087 -…
5048.0 0.0394743 0.960788 -0.0443551 0.0 0.0 0.0443551 0.0 0.0 0.0443551 0.0547421 -0.00707158 -0.0616667 0.0 0.0 0.0616667 0.0 0.0 0.0616667 0.0197955 0.987803 -2.16943e-18 0.056446 -0.00105714 0.0 0.17115 0.935586 -0.15817 -0.0462879 0.0104717 0.203922 -0.0412461 -0.000408837 0.201614 0.210345 -0.0494643 -0.0776672 -0.249169 0.137719 0.189817 -0.247902 0.134326 0.198154 0.1496604 0.974556 -2.16…
5049.0 0.0419095 0.96047 -0.0470989 0.0 0.0 0.0470989 0.0 0.0 0.0470989 0.0979312 -0.012924 -0.110359 0.0 0.0 0.110359 0.0 0.0 0.110359 0.022306900000000005 0.987753 -2.16943e-18 0.10101 -0.00216901 0.0 0.100303 0.954935 -0.0444023 -0.0550902 -0.0409784 0.150496 -0.0542153 -0.0422413 0.150555 -0.0960285 0.0139898 0.0328072 0.11391 -0.0616108 -0.084951 0.124422 -0.0820834 -0.0735894 0.07183086 0.9…
5051.0 0.146056 0.940387 -0.165665 0.0 0.0 0.165665 0.0 0.0 0.165665 -0.348204 0.0888289 0.401476 0.0 0.0 -0.401476 0.0 0.0 -0.401476 0.1304374 0.979002 -2.16943e-18 -0.363954 0.0513025 0.0 0.0840297 0.959343 -0.00664092 -0.0762118 -0.0396826 0.126804 -0.0767874 -0.0388425 0.13235 -0.0823202 0.0293525 0.30775 -0.219323 -0.0247121 -0.0623992 -0.287449 0.106571 -0.127038 0.05173030000000001 0.98333…
5071.0 0.0999562 0.950859 -0.112844 0.0 0.0 0.112844 0.0 0.0 0.112844 0.00770402 -0.00153729 -0.0087767 0.0 0.0 0.0087767 0.0 0.0 0.0087767 0.08239698000000001 0.984484 -2.16943e-18 0.00800454 -0.000699892 0.0 0.0790171 0.963889 0.0899864 -0.117842 -0.14869 0.186644 -0.121552 -0.143134 0.18371 0.0970035 -0.00234468 0.0530975 -0.272933 0.187091 0.0324791 -0.272916 0.186351 0.0372142 0.0352313 0.97…
5073.0 0.0838285 0.953924 -0.0945033 0.0 0.0 0.0945033 0.0 0.0 0.0945033 -0.282965 0.0510867 0.321242 0.0 0.0 -0.321242 0.0 0.0 -0.321242 0.0656574 0.985793 -2.16943e-18 -0.2934 0.0202398 0.0 0.08338 0.963687 0.090739 -0.126855 -0.140798 0.185356 -0.126852 -0.141637 0.187691 0.0998081 -0.00328169 0.0285953 -0.274939 0.235021 0.0158233 -0.276523 0.238736 0.00987562 0.038797000000000005 0.977501 -2…
5096.0 0.0790037 0.954781 -0.0890286 0.0 0.0 0.0890286 0.0 0.0 0.0890286 -0.23938 0.041866 0.271498 0.0 0.0 -0.271498 0.0 0.0 -0.271498 0.0606562 0.986124 -2.16943e-18 -0.248057 0.0157478 0.0 0.114365 0.95288 -0.0428533 -0.0573405 -0.0711078 0.179681 -0.0584092 -0.0699331 0.180395 0.0391131 -0.00914164 -0.067585 -0.00196698 0.051013 0.0235432 -0.00314215 0.053273 0.0224498 0.08438237 0.980712 -2.…
5127.0 0.0763943 0.955234 -0.0860698 0.0 0.0 0.0860698 0.0 0.0 0.0860698 0.066571 -0.0114399 -0.0754641 0.0 0.0 0.0754641 0.0 0.0 0.0754641 0.05795260000000001 0.986292 -2.16943e-18 0.0689613 -0.00417316 0.0 0.0936102 0.958988 0.0322245 -0.0799462 -0.135247 0.189222 -0.0791827 -0.137769 0.193459 0.0545921 -0.00301165 0.145057 -0.11976 -0.202304 0.181796 -0.122626 -0.196819 0.179176 0.0565285 0.97…
5136.0 0.0217896 0.962894 -0.0244577 0.0 0.0 0.0244577 0.0 0.0 0.0244577 -0.0614032 0.00669294 0.0690067 0.0 0.0 -0.0690067 0.0 0.0 -0.0690067 0.0015804000000000096 0.987963 -2.16943e-18 -0.0631757 -7.39969e-05 0.0 0.10269 0.957064 0.0134911 -0.0806589 -0.117122 0.190678 -0.0813536 -0.116547 0.191241 0.0529739 -0.000656867 0.115488 -0.171085 -0.0369355 0.0972425 -0.172688 -0.0338897 0.0960897 0.0…
5139.0 0.0588998 0.958062 -0.0662707 0.0 0.0 0.0662707 0.0 0.0 0.0662707 0.0768347 -0.0116426 -0.0868205 0.0 0.0 0.0868205 0.0 0.0 0.0868205 0.0398499 0.987208 -2.16943e-18 0.0794187 -0.00322948 0.0 0.103249 0.954312 -0.0508725 -0.0538971 -0.0342109 0.149034 -0.054408 -0.0348744 0.149587 -0.103342 0.0190316 0.0915082 0.0638316 -0.0694918 -0.0858646 0.0251657 0.00443817 -0.118416 0.0752830527 0.98…
5140.0 0.221744 0.917474 -0.254044 0.0 0.0 0.254044 0.0 0.0 0.254044 -0.474926 0.167015 0.562446 0.0 0.0 -0.562446 0.0 0.0 -0.562446 0.209953 0.964185 -2.16943e-18 -0.501545 0.116595 0.0 0.0995264 0.955565 -0.034456 -0.0563084 -0.0572537 0.158043 -0.0552958 -0.0589145 0.158702 -0.026945 0.00803035 0.0722128 -0.0407921 -0.00798609 -0.0232738 -0.0412527 -0.00708839 -0.0237782 0.07003149 0.982392 -2…
5144.0 -0.00296001 0.965245 0.00331818 0.0 0.0 -0.00331818 0.0 0.0 -0.00331818 -0.000873909 7.07618e-05 0.000979537 0.0 0.0 -0.000979537 0.0 0.0 -0.000979537 -0.0238448 0.98758 -2.16943e-18 -0.000896392 -2.59553e-05 0.0 0.083991 0.960452 0.0212339 -0.0786174 -0.0927503 0.159507 -0.077929 -0.0942133 0.160224 -0.0456151 0.00600164 0.129307 0.146248 -0.445425 0.173832 0.136383 -0.426515 0.165297 0.0…
5172.0 0.0994137 0.950967 -0.112226 0.0 0.0 0.112226 0.0 0.0 0.112226 -0.255662 0.0508516 0.291224 0.0 0.0 -0.291224 0.0 0.0 -0.291224 0.08183335 0.984533 -2.16943e-18 -0.265616 0.0230593 0.0 0.114431 0.952265 -0.0565977 -0.0620036 -0.0343765 0.156959 -0.0635243 -0.0327307 0.162885 -0.0431368 0.0280544 0.336858 -0.249631 -0.116052 0.0327072 -0.28343 -0.0503869 -0.00293054 0.08552270000000001 0.98…
5177.0 0.141837 0.941453 -0.160804 0.0 0.0 0.160804 0.0 0.0 0.160804 -0.38004 0.0949852 0.437645 0.0 0.0 -0.437645 0.0 0.0 -0.437645 0.126029 0.979612 -2.16943e-18 -0.39701 0.0539951 0.0 0.0795521 0.961737 0.0510661 -0.0784963 -0.141944 0.179169 -0.0797658 -0.141822 0.180789 0.0414113 -0.0010445 0.234719 -0.205941 -0.12464 1.46071 -0.0971111 -0.40208 0.263184 0.041965800000000004 0.979798 -2.1694…
5182.0 0.0570588 0.958339 -0.0641907 0.0 0.0 0.0641907 0.0 0.0 0.0641907 0.0677405 -0.0101205 -0.0765204 0.0 0.0 0.0765204 0.0 0.0 0.0765204 0.0379472 0.987283 -2.16943e-18 0.0700024 -0.00270075 0.0 0.0853448 0.959904 0.0221098 -0.0657244 -0.121462 0.175055 -0.0696348 -0.115901 0.17286 -0.00671429 0.00517163 0.194592 -0.029239 -0.334698 0.1698 -0.0169238 -0.358966 0.185059 0.05070140000000001 0.9…
5185.0 0.0277095 0.962229 -0.0311131 0.0 0.0 0.0311131 0.0 0.0 0.0311131 -0.0652388 0.00755069 0.0733721 0.0 0.0 -0.0733721 0.0 0.0 -0.0733721 0.007673300000000008 0.98795 -2.16943e-18 -0.0671713 0.000368375 0.0 0.129273 0.947523 -0.0945624 -0.04063 -0.0327417 0.177603 -0.0386765 -0.0373323 0.179733 0.0329882 0.00260277 0.111626 -0.189548 0.0561275 0.0241046 -0.179997 0.0378431 0.0323533 0.104576…
5187.0 0.0763773 0.955237 -0.0860505 0.0 0.0 0.0860505 0.0 0.0 0.0860505 0.0599917 -0.0103081 -0.0680057 0.0 0.0 0.0680057 0.0 0.0 0.0680057 0.057935 0.986293 -2.16943e-18 0.0621457 -0.00375951 0.0 0.140378 0.942795 -0.140616 -0.0107835 -0.0211268 0.176472 -0.0100444 -0.0232646 0.179293 0.0179176 -0.00547668 -0.387012 0.308837 0.183205 -0.247752 0.296602 0.206613 -0.257948 0.1216343 0.979408 -2.1…
5188.0 0.219699 0.91819 -0.251623 0.0 0.0 0.251623 0.0 0.0 0.251623 -0.464714 0.162161 0.549885 0.0 0.0 -0.549885 0.0 0.0 -0.549885 0.20779399999999998 0.964684 -2.16943e-18 -0.490619 0.112804 0.0 0.129652 0.948833 -0.0711374 -0.0470854 -0.0682639 0.196457 -0.0468344 -0.0680887 0.195045 0.0659881 -0.0306439 -0.343102 0.18529 0.197658 -0.0393555 0.192193 0.18357 -0.0276539 0.102046 0.979475 -2.169…
5196.0 0.0769427 0.955139 -0.0866915 0.0 0.0 0.0866915 0.0 0.0 0.0866915 -0.132411 0.022839 0.150115 0.0 0.0 -0.150115 0.0 0.0 -0.150115 0.0585207 0.986258 -2.16943e-18 -0.137175 0.00838665 0.0 0.11779 0.948971 -0.0943155 -0.0317368 -0.0234833 0.152731 -0.0182316 -0.0494432 0.165866 0.0386854 0.00318906 0.123379 -0.201002 0.0403151 0.0417374 -0.193518 0.0258484 0.0493631 0.094977 0.981389 -2.1694…
5230.0 0.0987553 0.951098 -0.111476 0.0 0.0 0.111476 0.0 0.0 0.111476 0.00314347 -0.000622792 -0.00358018 0.0 0.0 0.00358018 0.0 0.0 0.00358018 0.08114938000000001 0.984592 -2.16943e-18 0.00326559 -0.000281032 0.0 0.0843547 0.959728 0.0095095 -0.0752568 -0.0764814 0.147789 -0.0744164 -0.0783543 0.149511 -0.116724 0.014544 0.169987 0.325751 -0.708579 0.217545 0.314841 -0.687637 0.207639 0.05051790…
5231.0 -0.0171285 0.966279 0.0191896 0.0 0.0 -0.0191896 0.0 0.0 -0.0191896 0.0106517 -0.000692525 -0.0119254 0.0 0.0 0.0119254 0.0 0.0 0.0119254 -0.038364999999999996 0.987044 -2.16943e-18 0.0109067 0.000489152 0.0 0.0994021 0.955662 -0.0306214 -0.0461658 -0.0818758 0.168651 -0.0489424 -0.0776356 0.167169 -0.0151455 -0.0213073 -0.376464 0.38683 0.072314 -0.0822985 0.385382 0.0750712 -0.0834946 0.…
5235.0 0.0261014 0.962414 -0.0293047 0.0 0.0 0.0293047 0.0 0.0 0.0293047 -0.0565093 0.00643681 0.0635411 0.0 0.0 -0.0635411 0.0 0.0 -0.0635411 0.006017800000000004 0.987958 -2.16943e-18 -0.0581715 0.000213824 0.0 0.094258 0.957464 -0.0173722 -0.0733492 -0.0464694 0.147262 -0.0741623 -0.0457751 0.140575 -0.0391274 0.025991 0.341444 -0.276196 -0.0856453 0.020254 -0.315728 -0.0112286 -0.00485208 0.0…
5240.0 0.00651588 0.964427 -0.00730781 0.0 0.0 0.00730781 0.0 0.0 0.00730781 -0.0559498 0.0051293 0.0627699 0.0 0.0 -0.0627699 0.0 0.0 -0.0627699 -0.01411939999999999 0.98781 -2.16943e-18 -0.0574563 -0.00105278 0.0 0.0968053 0.958324 0.0241733 -0.0789985 -0.127269 0.188189 -0.079611 -0.127303 0.190541 0.0566176 -0.000112878 0.0878653 -0.198292 0.0647561 0.0506222 -0.197405 0.0631158 0.0508741 0.0…
5246.0 0.0769881 0.955132 -0.086743 0.0 0.0 0.086743 0.0 0.0 0.086743 0.0048507 -0.000836933 -0.00549933 0.0 0.0 0.00549933 0.0 0.0 0.00549933 0.0585678 0.986255 -2.16943e-18 0.00502524 -0.000307495 0.0 0.130769 0.946234 -0.109446 -0.0285637 -0.0278169 0.17295 -0.0227455 -0.0397358 0.175516 0.0243535 0.000183164 0.05128 -0.137644 0.100817 -0.00960143 -0.134403 0.0944473 -0.0052191 0.108475 0.9801…
5251.0 0.00800652 0.964289 -0.00898029 0.0 0.0 0.00898029 0.0 0.0 0.00898029 0.0912712 -0.00852141 -0.102413 0.0 0.0 0.102413 0.0 0.0 0.102413 -0.012588500000000002 0.987837 -2.16943e-18 0.0937459 0.00156089 0.0 0.0957619 0.955559 -0.0400345 -0.0508904 -0.0462223 0.140924 -0.0536134 -0.0411958 0.139203 -0.0534873 0.0185226 0.182681 -0.148543 0.0315166 -0.0582642 -0.117775 -0.0272683 -0.0327241 0.…
5268.0 -0.00682824 0.965549 0.00765321 0.0 0.0 -0.00765321 0.0 0.0 -0.00765321 -0.0524435 0.00401768 0.0587622 0.0 0.0 -0.0587622 0.0 0.0 -0.0587622 -0.027812000000000003 0.987457 -2.16943e-18 -0.053767 -0.00179015 0.0 0.125721 0.947404 -0.10487 -0.0168175 -0.047544 0.179132 -0.0180449 -0.0453085 0.178265 0.0187231 -0.0265744 -0.373945 0.255072 0.23615 -0.11669 0.247752 0.250298 -0.124055 0.10390…
5272.0 0.125564 0.945359 -0.142107 0.0 0.0 0.142107 0.0 0.0 0.142107 -0.347675 0.080021 0.398582 0.0 0.0 -0.398582 0.0 0.0 -0.398582 0.1090474 0.98176 -2.16943e-18 -0.36243 0.0424071 0.0 0.0914243 0.95988 0.0240345 -0.0889975 -0.0944274 0.169419 -0.0914238 -0.0909016 0.168328 -0.0150945 -0.0131507 -0.307757 0.238915 0.217539 -0.148555 0.23471 0.225623 -0.152484 0.0546692 0.980882 -2.16943e-18 0.0…
5278.0 0.0777337 0.955003 -0.0875884 0.0 0.0 0.0875884 0.0 0.0 0.0875884 -0.258403 0.0448096 0.293 0.0 0.0 -0.293 0.0 0.0 -0.293 0.0593403 0.986207 -2.16943e-18 -0.267727 0.0166094 0.0 0.105345 0.954067 -0.0468995 -0.0617498 -0.0320146 0.145423 -0.0574396 -0.0407687 0.151335 -0.0801641 0.0245255 0.216983 -0.0830213 -0.102123 -0.0268279 -0.0975486 -0.0742151 -0.0402093 0.0764721 0.982158 -2.16943e…
5303.0 0.102097 0.950429 -0.115284 0.0 0.0 0.115284 0.0 0.0 0.115284 -0.281221 0.0568299 0.320534 0.0 0.0 -0.320534 0.0 0.0 -0.320534 0.08462181 0.984287 -2.16943e-18 -0.292271 0.0262739 0.0 0.109654 0.952571 -0.0634841 -0.0461793 -0.0386428 0.158349 -0.0452121 -0.0407845 0.159336 -0.082602 0.00989845 -0.0155214 0.147648 -0.0577391 -0.0743391 0.147228 -0.0569187 -0.0748097 0.08300043 0.982215 -2.…
5306.0 0.00728807 0.964355 -0.00817416 0.0 0.0 0.00817416 0.0 0.0 0.00817416 -0.00938446 0.000868537 0.0105292 0.0 0.0 -0.0105292 0.0 0.0 -0.0105292 -0.013326400000000002 0.987824 -2.16943e-18 -0.00963806 -0.000168248 0.0 0.063934 0.963952 0.0427035 -0.0863947 -0.0754629 0.125864 -0.0873705 -0.0740785 0.125469 -0.0875107 0.0238509 0.278258 -0.144338 -0.0987622 -0.0301454 -0.142496 -0.102304 -0.02…
5314.0 0.0831938 0.954038 -0.0937829 0.0 0.0 0.0937829 0.0 0.0 0.0937829 -0.24461 0.0439801 0.277663 0.0 0.0 -0.277663 0.0 0.0 -0.277663 0.06499930000000001 0.985838 -2.16943e-18 -0.25361 0.0173113 0.0 0.0784717 0.961088 0.0310034 -0.0646511 -0.125474 0.16897 -0.0652869 -0.124585 0.168424 -0.000150781 0.00716754 0.275356 -0.0767795 -0.427623 0.230297 -0.0747655 -0.4318 0.234231 0.0437736 0.981198…
5320.0 0.0321467 0.961704 -0.036105 0.0 0.0 0.036105 0.0 0.0 0.036105 0.0302547 -0.0036548 -0.0340466 0.0 0.0 0.0340466 0.0 0.0 0.0340466 0.012243299999999999 0.987914 -2.16943e-18 0.031168 -0.000326527 0.0 0.101522 0.954741 -0.0487524 -0.0526373 -0.0355516 0.147003 -0.0532329 -0.0363135 0.147654 -0.0996617 0.019473 0.113221 0.0602373 -0.116271 -0.0572693 0.020097 -0.0395396 -0.0909338 0.07360689…
5327.0 0.0323906 0.961675 -0.0363794 0.0 0.0 0.0363794 0.0 0.0 0.0363794 -0.156892 0.0189964 0.176562 0.0 0.0 -0.176562 0.0 0.0 -0.176562 0.012494500000000006 0.987911 -2.16943e-18 -0.161633 0.00173768 0.0 0.0879835 0.959724 0.017847 -0.0719808 -0.104613 0.167699 -0.0750511 -0.100537 0.166842 -0.0406624 0.00139054 0.115717 0.214684 -0.561063 0.234943 0.228316 -0.5873 0.247733 0.05323270000000001 …
5329.0 0.150912 0.939134 -0.171268 0.0 0.0 0.171268 0.0 0.0 0.171268 -0.391717 0.10227 0.4523 0.0 0.0 -0.4523 0.0 0.0 -0.4523 0.1355145 0.978272 -2.16943e-18 -0.409698 0.0600934 0.0 0.0933947 0.955525 -0.0466005 -0.0253878 -0.0733577 0.155261 -0.0284408 -0.0687039 0.153793 -0.0240421 -0.019065 -0.360988 0.334901 0.159916 -0.13303 0.329026 0.171329 -0.139349 0.06762075000000001 0.9833 -2.16943e-18…
5331.0 0.0329893 0.961602 -0.0370532 0.0 0.0 0.0370532 0.0 0.0 0.0370532 0.0589198 -0.00717425 -0.066312 0.0 0.0 0.066312 0.0 0.0 0.066312 0.013111300000000006 0.987904 -2.16943e-18 0.0607048 -0.000693532 0.0 0.0955943 0.960276 0.0558203 -0.109745 -0.133036 0.196704 -0.109014 -0.134154 0.197002 0.0861411 -0.00543293 -0.0496345 -0.222237 0.330068 -0.0563167 -0.222082 0.32969 -0.0555524 0.054184800…
5335.0 0.0429063 0.960338 -0.0482222 0.0 0.0 0.0482222 0.0 0.0 0.0482222 0.035212 -0.0046872 -0.0396863 0.0 0.0 0.0396863 0.0 0.0 0.0396863 0.023335100000000004 0.98773 -2.16943e-18 0.0363235 -0.000820806 0.0 0.0990517 0.955155 -0.0388106 -0.040795 -0.0762214 0.165661 -0.0412789 -0.075614 0.165747 0.0123671 -0.0216205 -0.347069 0.262212 0.186031 -0.099859 0.259753 0.190981 -0.103618 0.07100211000…
5371.0 0.00846559 0.964246 -0.00949541 0.0 0.0 0.00949541 0.0 0.0 0.00949541 -0.0866313 0.00813323 0.0972111 0.0 0.0 -0.0972111 0.0 0.0 -0.0972111 -0.012117000000000003 0.987845 -2.16943e-18 -0.0889853 -0.00143578 0.0 0.112017 0.952102 -0.0611911 -0.0363501 -0.0679513 0.174925 -0.0354739 -0.0696263 0.17617 0.0330526 -0.0281165 -0.341314 0.211084 0.218142 -0.060756 0.191407 0.256085 -0.078907 0.08…
5377.0 0.084949 0.953721 -0.0957755 0.0 0.0 0.0957755 0.0 0.0 0.0957755 0.0566653 -0.0103049 -0.0643454 0.0 0.0 0.0643454 0.0 0.0 0.0643454 0.06681925 0.985712 -2.16943e-18 0.0587635 -0.00412883 0.0 0.105395 0.954964 -0.0318189 -0.0652542 -0.0572104 0.161778 -0.0701315 -0.0500965 0.16084 -0.0562379 0.0173905 0.160909 -0.0697546 -0.0682219 -0.0179864 -0.0844887 -0.0402195 -0.0288808 0.074404127 0.…
5388.0 0.00632298 0.964444 -0.0070914 0.0 0.0 0.0070914 0.0 0.0 0.0070914 -0.0273755 0.00250373 0.0307119 0.0 0.0 -0.0307119 0.0 0.0 -0.0307119 -0.014317499999999997 0.987807 -2.16943e-18 -0.028112 -0.000521188 0.0 0.0968499 0.956636 -0.0259012 -0.0719129 -0.0364629 0.138376 -0.0713908 -0.0387638 0.146117 -0.0779697 0.0276729 0.299669 -0.0898609 -0.266664 0.0624133 -0.103863 -0.238803 0.0429414 0…
5394.0 0.0222851 0.96284 -0.0250145 0.0 0.0 0.0250145 0.0 0.0 0.0250145 -0.09306 0.010196 0.10459 0.0 0.0 -0.10459 0.0 0.0 -0.10459 0.0020900999999999975 0.987964 -2.16943e-18 -0.0957521 -5.88395e-05 0.0 0.104918 0.955585 -0.0189599 -0.0664144 -0.0820546 0.177384 -0.0653949 -0.0836021 0.177922 0.00168351 -0.0209551 -0.338084 0.341122 0.0417311 -0.0441859 0.34164 0.0407454 -0.0437738 0.07277638 0.…
5395.0 0.0927942 0.952258 -0.104691 0.0 0.0 0.104691 0.0 0.0 0.104691 -0.197998 0.0378336 0.225208 0.0 0.0 -0.225208 0.0 0.0 -0.225208 0.07495898000000001 0.985104 -2.16943e-18 -0.205534 0.0162839 0.0 0.0916356 0.957616 -0.0132373 -0.0531011 -0.0870828 0.163424 -0.0560724 -0.0825821 0.161756 0.00120182 -0.0154763 -0.271834 0.225762 0.127683 -0.0813121 0.223116 0.132612 -0.0827468 0.06078260000000…
5403.0 0.166629 0.934878 -0.18946 0.0 0.0 0.18946 0.0 0.0 0.18946 -0.383626 0.107649 0.445145 0.0 0.0 -0.445145 0.0 0.0 -0.445145 0.1519702 0.975705 -2.16943e-18 -0.402074 0.066468 0.0 0.109673 0.952456 -0.0649873 -0.0477135 -0.0331281 0.155831 -0.0480385 -0.0323211 0.155526 -0.109298 0.0157139 0.00870623 0.106899 0.0332663 -0.148578 0.126494 -0.00415373 -0.132346 0.08302657000000001 0.982257 -2.…
5410.0 -0.0115512 0.965899 0.0129441 0.0 0.0 -0.0129441 0.0 0.0 -0.0129441 0.125586 -0.008953 -0.140662 0.0 0.0 0.140662 0.0 0.0 0.140662 -0.032652 0.987283 -2.16943e-18 0.128681 0.00496608 0.0 0.083415 0.953806 -0.0863943 0.0244586 -0.0647841 0.133854 0.0251805 -0.0676395 0.137962 -0.0266242 0.00373426 -0.0233957 -0.0577392 0.221078 -0.134944 -0.0510553 0.208247 -0.128794 0.06590803 0.984883 -2.…
5417.0 0.0331001 0.961589 -0.0371779 0.0 0.0 0.0371779 0.0 0.0 0.0371779 -0.133204 0.0162363 0.149919 0.0 0.0 -0.149919 0.0 0.0 -0.149919 0.013225500000000001 0.987903 -2.16943e-18 -0.137242 0.00158507 0.0 0.132325 0.947467 -0.0884691 -0.0440402 -0.0446317 0.186926 -0.0448741 -0.0442903 0.186718 0.0280811 -0.00284146 0.0186442 -0.0853854 0.0592712 0.00907728 -0.083211 0.0550001 0.0116152 0.106453…
5423.0 0.121664 0.946247 -0.137639 0.0 0.0 0.137639 0.0 0.0 0.137639 -0.329502 0.0742895 0.377364 0.0 0.0 -0.377364 0.0 0.0 -0.377364 0.1049834 0.982227 -2.16943e-18 -0.343312 0.0386159 0.0 0.111593 0.950426 -0.0888007 -0.00944779 -0.0617723 0.169756 -0.010408 -0.0597945 0.168976 -0.0131241 -0.0210529 -0.368444 0.319616 0.176975 -0.129464 0.298589 0.217158 -0.146837 0.0897299 0.982189 -2.16943e-1…
5425.0 0.0588102 0.958076 -0.0661693 0.0 0.0 0.0661693 0.0 0.0 0.0661693 -0.190767 0.0288868 0.215557 0.0 0.0 -0.215557 0.0 0.0 -0.215557 0.0397573 0.987212 -2.16943e-18 -0.19718 0.00799813 0.0 0.108247 0.952147 -0.0676253 -0.0239704 -0.0705533 0.172095 -0.0232444 -0.0714902 0.172416 -0.0164064 -0.0218523 -0.404691 0.379396 0.146955 -0.12833 0.335446 0.230564 -0.161351 0.08353253000000001 0.98204…
5440.0 0.0201672 0.96307 -0.0226346 0.0 0.0 0.0226346 0.0 0.0 0.0226346 -0.0600888 0.00643884 0.0675162 0.0 0.0 -0.0675162 0.0 0.0 -0.0675162 -8.869999999999711e-05 0.98796 -2.16943e-18 -0.0618109 -0.000185088 0.0 0.106234 0.954581 -0.0347188 -0.0588014 -0.067395 0.170957 -0.0582444 -0.068281 0.17129 0.020679 -0.00532435 -0.050428 -0.0023906 0.0606364 -0.00776283 -0.00172458 0.0593598 -0.00717578…
5442.0 0.0544255 0.958729 -0.0612167 0.0 0.0 0.0612167 0.0 0.0 0.0612167 0.00823516 -0.00120531 -0.00929844 0.0 0.0 0.00929844 0.0 0.0 0.00929844 0.035226400000000005 0.987384 -2.16943e-18 0.00850734 -0.000302885 0.0 0.0913514 0.958528 -0.000604516 -0.0734495 -0.0714999 0.150675 -0.0694672 -0.0802459 0.159382 -0.0821515 0.0147787 0.221671 0.244936 -0.741252 0.279525 0.199526 -0.653945 0.236983 0.…
5444.0 0.090537 0.952686 -0.102125 0.0 0.0 0.102125 0.0 0.0 0.102125 0.042223 -0.00795572 -0.048002 0.0 0.0 0.048002 0.0 0.0 0.048002 0.07261629 0.985287 -2.16943e-18 0.0438174 -0.0033584 0.0 0.101048 0.959 0.0341329 -0.105593 -0.10649 0.187585 -0.108388 -0.102861 0.187152 0.0324031 -0.0217295 -0.344921 0.259652 0.143595 -0.0557983 0.252463 0.15787 -0.0653085 0.061414500000000004 0.979129 -2.1694…
5452.0 -0.0330246 0.96717 0.0369771 0.0 0.0 -0.0369771 0.0 0.0 -0.0369771 0.0984786 -0.00464536 -0.110144 0.0 0.0 0.110144 0.0 0.0 0.110144 -0.054625999999999994 0.98617 -2.16943e-18 0.100639 0.00630888 0.0 0.122066 0.951154 -0.104177 -0.0272135 -0.0194335 0.140713 -0.0209492 -0.0314139 0.146586 0.098524 0.0156804 0.368869 -0.527754 0.0279672 0.102664 -0.551932 0.0745517 0.0798754 0.1000905 0.984…
5458.0 0.0985142 0.951146 -0.111202 0.0 0.0 0.111202 0.0 0.0 0.111202 0.00505683 -0.00100043 -0.00575905 0.0 0.0 0.00575905 0.0 0.0 0.00575905 0.08089885000000001 0.984614 -2.16943e-18 0.00525313 -0.000450624 0.0 0.121845 0.947591 -0.108157 -0.00363367 -0.0581096 0.178179 -0.00519292 -0.0555335 0.178922 -0.00756507 -0.022776 -0.384771 0.308836 0.216355 -0.136895 0.280802 0.270919 -0.166874 0.1015…
5462.0 0.123125 0.945916 -0.139312 0.0 0.0 0.139312 0.0 0.0 0.139312 -0.35095 0.0797424 0.402079 0.0 0.0 -0.402079 0.0 0.0 -0.402079 0.1065056 0.982054 -2.16943e-18 -0.365728 0.0417571 0.0 0.103435 0.954627 -0.0376716 -0.0430678 -0.0835466 0.174314 -0.0454707 -0.0785031 0.167743 0.0545716 -0.0174694 -0.22441 0.0312976 0.277438 -0.0841891 0.132903 0.0835813 -0.0047259 0.074738866 0.981752 -2.16943…
5483.0 0.0285464 0.962132 -0.0320544 0.0 0.0 0.0320544 0.0 0.0 0.0320544 -0.0811306 0.0094674 0.0912552 0.0 0.0 -0.0912552 0.0 0.0 -0.0912552 0.008535100000000004 0.987945 -2.16943e-18 -0.0835425 0.000536799 0.0 0.0820459 0.961046 0.0427509 -0.0753855 -0.138181 0.181374 -0.0746403 -0.140125 0.181998 0.0420801 0.00476134 0.303167 -0.19468 -0.357885 0.246344 -0.207619 -0.333519 0.238402 0.0452656 0…
5486.0 0.0721554 0.955952 -0.0812666 0.0 0.0 0.0812666 0.0 0.0 0.0812666 0.0265167 -0.00442576 -0.0300346 0.0 0.0 0.0300346 0.0 0.0 0.0300346 0.053562700000000005 0.986547 -2.16943e-18 0.0274541 -0.00152906 0.0 0.0817878 0.960432 0.0138257 -0.0711047 -0.0838548 0.14898 -0.0784218 -0.0721075 0.142818 -0.111949 0.0140609 0.173813 0.268584 -0.617865 0.179586 0.332117 -0.740076 0.239166 0.0478431 0.9…
5488.0 0.175038 0.932474 -0.199231 0.0 0.0 0.199231 0.0 0.0 0.199231 -0.38561 0.112282 0.4487 0.0 0.0 -0.4487 0.0 0.0 -0.4487 0.1607886 0.974203 -2.16943e-18 -0.404611 0.0709556 0.0 0.153757 0.943724 -0.0888954 -0.0728003 -0.0385783 0.209866 -0.0750963 -0.0348059 0.205207 0.225945 -0.0401986 0.00822558 -0.446727 0.306498 0.134786 -0.427898 0.270285 0.151283 0.12427830000000001 0.976605 -2.16943e-…
5502.0 0.0580456 0.958191 -0.0653055 0.0 0.0 0.0653055 0.0 0.0 0.0653055 0.0389798 -0.00586805 -0.0440393 0.0 0.0 0.0440393 0.0 0.0 0.0440393 0.038967100000000005 0.987243 -2.16943e-18 0.0402863 -0.00159926 0.0 0.0845644 0.964456 0.109439 -0.147583 -0.144716 0.192523 -0.148503 -0.143571 0.192289 0.0955453 -0.00792479 -0.0718609 -0.173936 0.26174 -0.0135768 -0.175735 0.265199 -0.0151816 0.0368027 …
5508.0 0.0128045 0.963828 -0.0143654 0.0 0.0 0.0143654 0.0 0.0 0.0143654 -0.0477854 0.00472112 0.0536463 0.0 0.0 -0.0536463 0.0 0.0 -0.0536463 -0.007658999999999999 0.987906 -2.16943e-18 -0.0491101 -0.000553182 0.0 0.107222 0.953939 -0.0428799 -0.0590242 -0.0500383 0.156823 -0.063165 -0.0435326 0.153363 -0.00140079 0.0180178 0.291502 -0.215825 -0.186274 0.114619 -0.31353 0.000268095 0.0350015 0.0…
5510.0 -0.0253281 0.966774 0.028367 0.0 0.0 -0.028367 0.0 0.0 -0.028367 0.0250715 -0.0013991 -0.0280538 0.0 0.0 0.0280538 0.0 0.0 0.0280538 -0.04675699999999999 0.98663 -2.16943e-18 0.0256458 0.00138612 0.0 0.130122 0.958254 0.160166 -0.22804 -0.203461 0.281349 -0.228951 -0.202297 0.281086 0.260808 -0.0456507 0.367639 -0.528976 -0.38233 0.543893 -0.528917 -0.382428 0.543993 0.06909751 0.964897 -2…
5511.0 0.0527165 0.958977 -0.0592873 0.0 0.0 0.0592873 0.0 0.0 0.0592873 -0.110692 0.015983 0.124949 0.0 0.0 -0.124949 0.0 0.0 -0.124949 0.0334611 0.987445 -2.16943e-18 -0.114326 0.00384948 0.0 0.0933177 0.957152 -0.0207357 -0.0549928 -0.0718269 0.157602 -0.0589872 -0.0655836 0.155352 -0.00858399 0.00495391 0.0745782 -0.0338389 -0.0696616 0.0289456 -0.029384 -0.0782222 0.0330601 0.062916300000000…
5520.0 -0.00781375 0.965624 0.00875741 0.0 0.0 -0.00875741 0.0 0.0 -0.00875741 0.0809359 -0.00611058 -0.0906799 0.0 0.0 0.0906799 0.0 0.0 0.0906799 -0.028822 0.987423 -2.16943e-18 0.0829685 0.00285411 0.0 0.0649666 0.965507 0.108309 -0.105408 -0.17742 0.184438 -0.108699 -0.173041 0.181959 0.0869071 0.00677574 0.116729 -0.359944 0.244975 -0.000941918 -0.362518 0.249237 0.00152049 0.0215727 0.97722…
5528.0 0.0964885 0.951544 -0.108895 0.0 0.0 0.108895 0.0 0.0 0.108895 -0.00990545 0.00193593 0.0112759 0.0 0.0 -0.0112759 0.0 0.0 -0.0112759 0.07879479 0.984792 -2.16943e-18 -0.0102873 0.000858567 0.0 0.104678 0.957873 0.0268647 -0.101175 -0.109903 0.192752 -0.0985178 -0.114652 0.196355 0.066713 -0.0074161 -0.0381018 -0.136775 0.185524 -0.00583421 -0.136646 0.186137 -0.0113755 0.06587646 0.978799…
5529.0 0.084976 0.953716 -0.0958062 0.0 0.0 0.0958062 0.0 0.0 0.0958062 -0.226909 0.0412717 0.257665 0.0 0.0 -0.257665 0.0 0.0 -0.257665 0.06684729 0.98571 -2.16943e-18 -0.235312 0.0165407 0.0 0.0960671 0.955775 -0.0411338 -0.0539214 -0.038855 0.143754 -0.0531756 -0.0397535 0.144113 0.0239968 0.0200608 0.346273 -0.287054 -0.220008 0.152085 -0.418741 0.0318291 0.0406441 0.06773297 0.983186 -2.1694…
5535.0 0.0766957 0.955182 -0.0864115 0.0 0.0 0.0864115 0.0 0.0 0.0864115 0.062578 -0.0107758 -0.0709419 0.0 0.0 0.0709419 0.0 0.0 0.0709419 0.0582649 0.986273 -2.16943e-18 0.0648274 -0.00394523 0.0 0.0961142 0.957882 -0.00414759 -0.0817356 -0.063036 0.158973 -0.0805114 -0.0649824 0.159699 -0.0408624 0.0178138 0.23598 -0.0963125 -0.209339 0.0688881 -0.106387 -0.190082 0.0604624 0.06224820000000000…
5539.0 0.065877 0.956977 -0.0741595 0.0 0.0 0.0741595 0.0 0.0 0.0741595 -0.17567 0.0280384 0.198745 0.0 0.0 -0.198745 0.0 0.0 -0.198745 0.047065 0.986886 -2.16943e-18 -0.181737 0.00882671 0.0 0.0929878 0.957695 -0.00443659 -0.0587636 -0.0966566 0.16565 -0.0629028 -0.0903036 0.16289 -0.0339554 0.00358727 0.154531 0.184052 -0.598166 0.264409 0.210152 -0.648329 0.288516 0.060770700000000004 0.981513…
5545.0 0.0643506 0.957219 -0.0724327 0.0 0.0 0.0724327 0.0 0.0 0.0724327 -0.203426 0.0321083 0.230083 0.0 0.0 -0.230083 0.0 0.0 -0.230083 0.0454859 0.986961 -2.16943e-18 -0.210411 0.00985521 0.0 0.112432 0.952456 -0.06074 -0.0567552 -0.0286976 0.154887 -0.0580405 -0.0276266 0.156378 -0.00752393 0.0182444 0.266727 -0.188006 -0.173177 0.0994389 -0.278911 0.00201804 0.0127465 0.0845557 0.981948 -2.1…
5547.0 0.0676401 0.956694 -0.0761545 0.0 0.0 0.0761545 0.0 0.0 0.0761545 0.0150278 -0.00242932 -0.0170072 0.0 0.0 0.0170072 0.0 0.0 0.0170072 0.048889100000000005 0.986795 -2.16943e-18 0.0155503 -0.000786354 0.0 0.0831563 0.959605 0.00212435 -0.0671103 -0.072484 0.14316 -0.0721622 -0.0630507 0.139563 -0.100165 0.0157158 0.215248 0.309538 -0.808796 0.28285 0.355637 -0.89824 0.330427 0.050532600000…
5557.0 0.0370809 0.961094 -0.0416594 0.0 0.0 0.0416594 0.0 0.0 0.0416594 0.0461317 -0.0058329 -0.0519492 0.0 0.0 0.0519492 0.0 0.0 0.0519492 0.017328000000000003 0.987846 -2.16943e-18 0.0475534 -0.000762368 0.0 0.0935359 0.958259 0.00101468 -0.0698537 -0.0889447 0.167769 -0.0722825 -0.0851878 0.16621 0.00721727 -0.0111135 -0.16617 0.166145 0.00888548 -0.00845896 0.16772 0.00560753 -0.00535201 0.0…
5564.0 0.0907724 0.952642 -0.102392 0.0 0.0 0.102392 0.0 0.0 0.102392 -0.216951 0.0409384 0.246658 0.0 0.0 -0.246658 0.0 0.0 -0.246658 0.07286053 0.985268 -2.16943e-18 -0.225151 0.0173173 0.0 0.128657 0.946385 -0.113652 -0.0133681 -0.0429629 0.17999 -0.0147558 -0.0411121 0.173887 0.0131891 -0.0241353 -0.365135 0.269664 0.204126 -0.118805 0.2567 0.22793 -0.123062 0.1077501 0.980568 -2.16943e-18 0.…
5570.0 0.0591896 0.958018 -0.0665981 0.0 0.0 0.0665981 0.0 0.0 0.0665981 0.0228774 -0.00347424 -0.025852 0.0 0.0 0.025852 0.0 0.0 0.025852 0.040149500000000005 0.987196 -2.16943e-18 0.0236477 -0.000969367 0.0 0.110706 0.95141 -0.0779034 -0.0225555 -0.0554309 0.165909 -0.0223486 -0.0573435 0.163927 -0.00157378 -0.0158671 -0.258217 0.20656 0.139903 -0.0880583 0.219818 0.113595 -0.070358 0.0869876 0…
5574.0 0.0764265 0.955228 -0.0861063 0.0 0.0 0.0861063 0.0 0.0 0.0861063 -0.217181 0.0373297 0.246195 0.0 0.0 -0.246195 0.0 0.0 -0.246195 0.057986 0.98629 -2.16943e-18 -0.22498 0.0136228 0.0 0.0795005 0.963963 0.0927874 -0.118071 -0.153177 0.188561 -0.121697 -0.14779 0.184888 0.0997864 0.00103436 0.0450828 -0.33673 0.320818 -0.0294606 -0.342952 0.331909 -0.0290764 0.035486000000000004 0.977516 -2…
5600.0 -0.0267795 0.966854 0.0299911 0.0 0.0 -0.0299911 0.0 0.0 -0.0299911 0.107034 -0.00579861 -0.119755 0.0 0.0 0.119755 0.0 0.0 0.119755 -0.04824099999999999 0.986548 -2.16943e-18 0.109467 0.00609483 0.0 0.124476 0.949745 -0.0724008 -0.0503129 -0.0475651 0.180335 -0.0526442 -0.0445211 0.179127 -0.0288498 0.00502309 0.00963288 0.0296617 -0.00896818 -0.0303616 0.0283752 -0.0065433 -0.0311472 0.0…
5602.0 0.200374 0.924687 -0.228845 0.0 0.0 0.228845 0.0 0.0 0.228845 -0.338662 0.109589 0.397673 0.0 0.0 -0.397673 0.0 0.0 -0.397673 0.18742 0.969125 -2.16943e-18 -0.356579 0.0734768 0.0 0.132441 0.947457 -0.0880508 -0.0463704 -0.0433692 0.185627 -0.0442099 -0.0457614 0.188005 0.00275106 0.000128582 0.00413257 -0.0258835 0.0338269 -0.00642177 -0.0282374 0.0392667 -0.0147534 0.1064409 0.979679 -2.…
5603.0 0.119931 0.946636 -0.135654 0.0 0.0 0.135654 0.0 0.0 0.135654 -0.00738356 0.00164931 0.0084523 0.0 0.0 -0.0084523 0.0 0.0 -0.0084523 0.1031779 0.982428 -2.16943e-18 -0.0076913 0.000849669 0.0 0.123786 0.950928 -0.0794868 -0.0556777 -0.0211622 0.156716 -0.0541454 -0.0247435 0.158327 0.00785029 -0.0136299 0.199398 -0.137141 -0.19386 0.289318 -0.245113 0.013086 0.19348 0.0970035 0.982293 -2.1…
5615.0 0.0829371 0.954085 -0.0934915 0.0 0.0 0.0934915 0.0 0.0 0.0934915 -0.00832198 0.00149376 0.009446 0.0 0.0 -0.009446 0.0 0.0 -0.009446 0.0647332 0.985857 -2.16943e-18 -0.00862792 0.000586413 0.0 0.0622051 0.964499 0.0770111 -0.0797841 -0.156294 0.168328 -0.0801625 -0.155448 0.166438 0.0277208 0.00258373 0.203997 -0.127879 -0.247262 0.174847 -0.130463 -0.242461 0.17383 0.0235579 0.979637 -2.…
5617.0 0.0263228 0.962388 -0.0295536 0.0 0.0 0.0295536 0.0 0.0 0.0295536 -0.034971 0.00399226 0.0393238 0.0 0.0 -0.0393238 0.0 0.0 -0.0393238 0.006245700000000007 0.987957 -2.16943e-18 -0.0360007 0.000141289 0.0 0.0945928 0.956646 -0.0291564 -0.062049 -0.045118 0.146376 -0.0629148 -0.0436492 0.145772 -0.0920153 0.0146131 0.0546022 0.057409 -0.00774888 -0.104272 0.0547526 -0.00268571 -0.106389 0.0…
5621.0 0.0546328 0.958698 -0.0614508 0.0 0.0 0.0614508 0.0 0.0 0.0614508 0.0108557 -0.00159146 -0.0122578 0.0 0.0 0.0122578 0.0 0.0 0.0122578 0.0354406 0.987376 -2.16943e-18 0.0112148 -0.000401907 0.0 0.124495 0.947684 -0.126092 0.00240868 -0.034522 0.159744 0.00192145 -0.0360239 0.160714 0.00468598 0.0209967 -0.207157 0.201028 0.0669894 -0.283205 0.215881 0.0386781 -0.270688 0.1064171 0.982716 -…
5629.0 0.0560758 0.958486 -0.0630804 0.0 0.0 0.0630804 0.0 0.0 0.0630804 -0.0340427 0.00504738 0.0384487 0.0 0.0 -0.0384487 0.0 0.0 -0.0384487 0.036931500000000006 0.987322 -2.16943e-18 -0.0351751 0.00131797 0.0 0.090365 0.95845 -0.00669906 -0.0765457 -0.0551341 0.148432 -0.0754469 -0.0569156 0.149116 -0.052931 0.0192682 0.212601 -0.138571 -0.050992 -0.0230464 -0.139925 -0.0483894 -0.0243027 0.05…
5630.0 0.0589148 0.95806 -0.0662875 0.0 0.0 0.0662875 0.0 0.0 0.0662875 -0.0649966 0.00984994 0.0734441 0.0 0.0 -0.0734441 0.0 0.0 -0.0734441 0.0398654 0.987207 -2.16943e-18 -0.0671826 0.00273305 0.0 0.0993597 0.957826 0.0219812 -0.0789739 -0.131149 0.198186 -0.0805254 -0.127428 0.193282 0.0516751 -0.000672051 0.139956 -0.165579 -0.0951643 0.120841 -0.160009 -0.106723 0.131697 0.0627307 0.979153 …
5643.0 0.115602 0.947592 -0.130701 0.0 0.0 0.130701 0.0 0.0 0.130701 -0.350297 0.076428 0.400562 0.0 0.0 -0.400562 0.0 0.0 -0.400562 0.0986693 0.982915 -2.16943e-18 -0.364693 0.0384606 0.0 0.0884689 0.959505 0.00515963 -0.0783186 -0.0675578 0.15077 -0.0818571 -0.0615415 0.147716 -0.0463686 0.0187458 0.217851 -0.168408 -0.0203297 -0.0291398 -0.159905 -0.0372976 -0.0171617 0.054498200000000004 0.98…
5649.0 -0.0280705 0.966923 0.0314354 0.0 0.0 -0.0314354 0.0 0.0 -0.0314354 0.0129595 -0.000683315 -0.0144986 0.0 0.0 0.0144986 0.0 0.0 0.0144986 -0.049560999999999994 0.986474 -2.16943e-18 0.0132519 0.000757034 0.0 0.134737 0.945124 -0.123241 -0.0259729 -0.0113933 0.169668 -0.0202177 -0.0227644 0.16672 0.0217849 0.00963285 0.123134 -0.364446 0.400422 -0.187009 -0.233698 0.148142 -0.0579864 0.1138…
5655.0 0.20372 0.923598 -0.232776 0.0 0.0 0.232776 0.0 0.0 0.232776 -0.368948 0.120993 0.433792 0.0 0.0 -0.433792 0.0 0.0 -0.433792 0.190943 0.968392 -2.16943e-18 -0.388647 0.0816785 0.0 0.124699 0.949581 -0.0732932 -0.0501185 -0.0474462 0.180516 -0.0505527 -0.046893 0.180692 0.00289749 0.00258198 0.0449511 -0.0504157 -0.00316448 0.0110066 -0.0549825 0.00593509 0.00468618 0.0974644 0.980378 -2.16…
5662.0 0.108012 0.949213 -0.12203 0.0 0.0 0.12203 0.0 0.0 0.12203 0.0473797 -0.00990777 -0.0540782 0.0 0.0 0.0540782 0.0 0.0 0.0540782 0.0907714 0.983713 -2.16943e-18 0.0492787 -0.0047653 0.0 0.0999294 0.954579 -0.0500301 -0.0510725 -0.0370898 0.148293 -0.0518049 -0.0352499 0.140126 -0.0917183 0.0250349 0.197316 -0.132785 0.0623448 -0.127198 -0.0351515 -0.12548 -0.0368454 0.07223999 0.982875 -2.1…
5665.0 0.216577 0.919273 -0.247932 0.0 0.0 0.247932 0.0 0.0 0.247932 -0.412728 0.142313 0.487746 0.0 0.0 -0.487746 0.0 0.0 -0.487746 0.204499 0.965435 -2.16943e-18 -0.435544 0.0984497 0.0 0.0966044 0.96058 0.0507214 -0.120619 -0.103085 0.183038 -0.122364 -0.100323 0.181618 0.0270605 -0.0227657 -0.37078 0.306626 0.12099 -0.0568602 0.306933 0.119961 -0.0536952 0.0548178 0.978926 -2.16943e-18 0.0792…
5672.0 0.0944809 0.951934 -0.10661 0.0 0.0 0.10661 0.0 0.0 0.10661 -0.222362 0.0429315 0.253013 0.0 0.0 -0.253013 0.0 0.0 -0.253013 0.07671014000000001 0.984964 -2.16943e-18 -0.230875 0.0187375 0.0 0.0919437 0.957566 -0.0210483 -0.0682347 -0.0425415 0.141899 -0.0715968 -0.036894 0.139562 -0.0703303 0.0284711 0.309807 -0.264212 0.0303711 -0.0761062 -0.345601 0.186028 -0.145204 0.06087190000000001 …
5675.0 0.0206821 0.963014 -0.0232131 0.0 0.0 0.0232131 0.0 0.0 0.0232131 -0.0680856 0.00733558 0.0765062 0.0 0.0 -0.0765062 0.0 0.0 -0.0765062 0.00044099999999999695 0.987961 -2.16943e-18 -0.0700413 -0.000169211 0.0 0.105775 0.954258 -0.0452962 -0.0610568 -0.0394221 0.155543 -0.0626456 -0.0362748 0.154265 -0.0513477 0.015927 0.144385 -0.061972 -0.0593049 -0.0224006 -0.0590649 -0.0647692 -0.020540…
5692.0 0.0455006 0.959989 -0.0511468 0.0 0.0 0.0511468 0.0 0.0 0.0511468 0.0396709 -0.00539886 -0.0447293 0.0 0.0 0.0447293 0.0 0.0 0.0447293 0.026011700000000006 0.987666 -2.16943e-18 0.0409364 -0.00104483 0.0 0.108533 0.955965 -0.00476915 -0.076147 -0.0973192 0.188185 -0.0845283 -0.0845062 0.183447 0.037792 -0.0248402 -0.358209 0.268112 0.140307 -0.0495915 0.256715 0.161879 -0.0579105 0.0738216…
5704.0 0.076739 0.955175 -0.0864606 0.0 0.0 0.0864606 0.0 0.0 0.0864606 -0.272297 0.0469026 0.308694 0.0 0.0 -0.308694 0.0 0.0 -0.308694 0.058309700000000006 0.98627 -2.16943e-18 -0.282087 0.017181 0.0 0.139061 0.944618 -0.152645 0.0061402 -0.0197641 0.161459 0.00524597 -0.0198417 0.159498 0.00837223 0.0347933 -0.33326 0.326891 0.099798 -0.459678 0.337052 0.0796727 -0.445632 0.1229786 0.981991 -2…
5706.0 0.0375061 0.96104 -0.0421382 0.0 0.0 0.0421382 0.0 0.0 0.0421382 0.0619629 -0.00786475 -0.0697811 0.0 0.0 0.0697811 0.0 0.0 0.0697811 0.017766200000000003 0.987839 -2.16943e-18 0.0638759 -0.00105464 0.0 0.102078 0.955585 -0.0315821 -0.0690574 -0.0437082 0.154403 -0.0706407 -0.0417112 0.148642 -0.0670489 0.0209653 0.201507 -0.0775662 -0.111157 -0.0128112 -0.108758 -0.05264 -0.0312031 0.0711…
5715.0 0.0621327 0.957566 -0.0699247 0.0 0.0 0.0699247 0.0 0.0 0.0699247 -0.0994051 0.0154345 0.112387 0.0 0.0 -0.112387 0.0 0.0 -0.112387 0.0431922 0.987066 -2.16943e-18 -0.10279 0.00455613 0.0 0.124117 0.950842 -0.0768962 -0.0579414 -0.0220317 0.159089 -0.0567647 -0.0236814 0.159847 0.0039693 -0.0169594 0.217496 -0.14462 -0.213019 0.328446 -0.262572 0.0132086 0.223044 0.0969329 0.981988 -2.1694…
5725.0 0.0181288 0.963286 -0.0203444 0.0 0.0 0.0203444 0.0 0.0 0.0203444 -0.0423189 0.00443669 0.0475383 0.0 0.0 -0.0475383 0.0 0.0 -0.0475383 -0.002185300000000001 0.987951 -2.16943e-18 -0.0435207 -0.000229991 0.0 0.0969101 0.957512 0.00183208 -0.0634231 -0.110384 0.181836 -0.0664563 -0.106234 0.180602 0.0212678 0.01591 0.40441 -0.291066 -0.332527 0.220352 -0.286009 -0.342349 0.225831 0.06346550…
5726.0 0.050174 0.95934 -0.0564179 0.0 0.0 0.0564179 0.0 0.0 0.0564179 0.0264187 -0.0037373 -0.0298092 0.0 0.0 0.0298092 0.0 0.0 0.0298092 0.030835600000000005 0.98753 -2.16943e-18 0.0272774 -0.000840108 0.0 0.115983 0.952288 -0.0456289 -0.0533394 -0.0789415 0.187392 -0.053672 -0.0784873 0.187377 0.026271 -0.0288188 -0.40277 0.371073 0.0583191 -0.0231701 0.369995 0.0605085 -0.0249282 0.0863667 0.…
5728.0 0.102411 0.950366 -0.115642 0.0 0.0 0.115642 0.0 0.0 0.115642 -0.00139619 0.000282665 0.00159148 0.0 0.0 -0.00159148 0.0 0.0 -0.00159148 0.08494808000000001 0.984257 -2.16943e-18 -0.00145111 0.000130972 0.0 0.0980438 0.957392 0.00840785 -0.07028 -0.116301 0.185478 -0.0698288 -0.116981 0.186358 0.0287509 0.00851282 0.350331 -0.185091 -0.443317 0.282997 -0.183227 -0.446794 0.283778 0.0634637…
5733.0 0.13514 0.943099 -0.153099 0.0 0.0 0.153099 0.0 0.0 0.153099 -0.320201 0.0774134 0.368039 0.0 0.0 -0.368039 0.0 0.0 -0.368039 0.1190361 0.980536 -2.16943e-18 -0.334206 0.0428336 0.0 0.107464 0.956941 0.0174916 -0.0940263 -0.110583 0.196063 -0.0939816 -0.110629 0.196052 0.0596369 -0.00657332 -0.0264013 -0.124218 0.153408 0.00212505 -0.124032 0.153054 0.00226478 0.06970559 0.978857 -2.16943e…
5743.0 0.213029 0.920488 -0.243742 0.0 0.0 0.243742 0.0 0.0 0.243742 -0.379121 0.128951 0.447389 0.0 0.0 -0.447389 0.0 0.0 -0.447389 0.200756 0.966273 -2.16943e-18 -0.399881 0.088629 0.0 0.109133 0.953728 -0.0429723 -0.064675 -0.0444204 0.155833 -0.0723786 -0.0296766 0.149097 -0.0700877 0.0249519 0.231475 -0.12298 -0.0783666 -0.0292729 -0.181488 0.0334981 -0.0784765 0.07893582 0.981546 -2.16943e-…
5755.0 0.010604 0.964042 -0.0118952 0.0 0.0 0.0118952 0.0 0.0 0.0118952 -0.00222193 0.000213982 0.00249385 0.0 0.0 -0.00249385 0.0 0.0 -0.00249385 -0.00992019999999999 0.987877 -2.16943e-18 -0.00228291 -3.13549e-05 0.0 0.0864598 0.959021 0.00457398 -0.0588887 -0.101038 0.163969 -0.0635073 -0.0924492 0.157449 -0.0191103 0.00855996 0.313686 0.0672703 -0.739976 0.363874 0.111413 -0.824713 0.404084 0…
5764.0 0.0285188 0.962135 -0.0320233 0.0 0.0 0.0320233 0.0 0.0 0.0320233 -0.091519 0.0106768 0.10294 0.0 0.0 -0.10294 0.0 0.0 -0.10294 0.008506600000000003 0.987945 -2.16943e-18 -0.0942393 0.000602602 0.0 0.0967908 0.960424 0.0531709 -0.117524 -0.115016 0.189174 -0.117949 -0.114379 0.188959 0.050597 -0.0151026 -0.24182 0.0700822 0.252002 -0.0787584 0.0697141 0.252703 -0.0790755 0.054993 0.978508 …
5768.0 0.0734259 0.955739 -0.0827058 0.0 0.0 0.0827058 0.0 0.0 0.0827058 0.0751313 -0.0126509 -0.0851192 0.0 0.0 0.0851192 0.0 0.0 0.0851192 0.0548782 0.986473 -2.16943e-18 0.0777998 -0.0044454 0.0 0.0934582 0.961251 0.0584786 -0.119968 -0.112817 0.184326 -0.119182 -0.113824 0.184526 0.025115 -0.0190654 -0.322723 0.253011 0.128826 -0.0589155 0.254523 0.125887 -0.0573556 0.0513675 0.978715 -2.1694…
5778.0 -0.0504659 0.967823 0.0564766 0.0 0.0 -0.0564766 0.0 0.0 -0.0564766 0.107718 -0.00297774 -0.120389 0.0 0.0 0.120389 0.0 0.0 0.120389 -0.07243100000000001 0.98488 -2.16943e-18 0.109845 0.00903924 0.0 0.0627698 0.965271 0.107991 -0.101131 -0.183995 0.186604 -0.0984881 -0.185759 0.186824 0.0535073 0.00309747 0.0712151 -0.200354 0.110553 0.0221339 -0.191041 0.0936736 0.0230351 0.0200016 0.9770…
5781.0 0.185523 0.929351 -0.211454 0.0 0.0 0.211454 0.0 0.0 0.211454 -0.402278 0.122488 0.469802 0.0 0.0 -0.469802 0.0 0.0 -0.469802 0.17179840000000002 0.972203 -2.16943e-18 -0.4227 0.079465 0.0 0.11082 0.949366 -0.108328 -0.000270942 -0.0359239 0.145539 0.00305578 -0.0426689 0.157546 -0.0292922 -0.00660381 -0.167259 0.207795 0.0137696 -0.0547243 0.134017 0.155237 -0.119301 0.0918795 0.982733 -2…
5782.0 -0.0442473 0.967629 0.0495258 0.0 0.0 -0.0495258 0.0 0.0 -0.0495258 0.114134 -0.00394919 -0.127588 0.0 0.0 0.127588 0.0 0.0 0.127588 -0.06608699999999999 0.98538 -2.16943e-18 0.116477 0.00877034 0.0 0.107706 0.955652 -0.00904403 -0.0830943 -0.0805104 0.182701 -0.0737078 -0.0946871 0.187415 0.0118626 -0.020564 -0.34369 0.269596 0.168104 -0.0940143 0.284922 0.138571 -0.0793437 0.07347799 0.9…
5795.0 0.105398 0.949756 -0.119047 0.0 0.0 0.119047 0.0 0.0 0.119047 -0.262274 0.0540292 0.299168 0.0 0.0 -0.299168 0.0 0.0 -0.299168 0.0880529 0.983972 -2.16943e-18 -0.272695 0.025549 0.0 0.0909071 0.953536 -0.077366 0.00363652 -0.0623311 0.141982 0.0033121 -0.0618758 0.141911 0.0508797 0.0118281 0.218063 -0.409068 0.216644 -0.020643 -0.409571 0.217624 -0.0212151 0.07041676000000001 0.98397 -2.1…
5797.0 0.099018 0.951046 -0.111775 0.0 0.0 0.111775 0.0 0.0 0.111775 -0.217343 0.0431282 0.247553 0.0 0.0 -0.247553 0.0 0.0 -0.247553 0.08142226 0.984569 -2.16943e-18 -0.225795 0.0194996 0.0 0.118311 0.949377 -0.0887796 -0.015206 -0.0669504 0.180943 -0.0202898 -0.0582737 0.176609 0.0173114 -0.0148427 -0.216905 0.107972 0.199635 -0.0904446 0.133112 0.151103 -0.0672043 0.09534290000000001 0.981278 …
5799.0 0.129472 0.94445 -0.14659 0.0 0.0 0.14659 0.0 0.0 0.14659 -0.288789 0.0678323 0.331419 0.0 0.0 -0.331419 0.0 0.0 -0.331419 0.11312269999999999 0.981274 -2.16943e-18 -0.301197 0.0366119 0.0 0.149873 0.942426 -0.137594 -0.0368234 0.0016961 0.173938 -0.0287938 -0.0139153 0.173453 0.0730032 0.00506078 0.0761055 -0.168186 0.00707491 0.0113978 -0.159864 -0.00887412 0.0188846 0.1286304 0.979128 -…
5802.0 0.108658 0.949078 -0.122768 0.0 0.0 0.122768 0.0 0.0 0.122768 -0.243974 0.0512064 0.27851 0.0 0.0 -0.27851 0.0 0.0 -0.27851 0.0914437 0.983648 -2.16943e-18 -0.253774 0.0247292 0.0 0.103829 0.951998 -0.0796188 -0.00793768 -0.0655785 0.163075 -0.0114282 -0.0599589 0.160946 -0.025375 -0.0214747 -0.370807 0.344565 0.16132 -0.125757 0.340013 0.170115 -0.130451 0.08163526 0.982851 -2.16943e-18 0…
5810.0 0.19174 0.927433 -0.218722 0.0 0.0 0.218722 0.0 0.0 0.218722 -0.391997 0.122478 0.458822 0.0 0.0 -0.458822 0.0 0.0 -0.458822 0.17833300000000002 0.97095 -2.16943e-18 -0.412246 0.0806062 0.0 0.100648 0.959286 0.0360569 -0.110132 -0.101061 0.18521 -0.113151 -0.0958664 0.181755 0.0221828 -0.0230202 -0.378993 0.319771 0.123464 -0.0643728 0.320603 0.120944 -0.0575543 0.0605773 0.979214 -2.16943…
5821.0 0.083159 0.954045 -0.0937433 0.0 0.0 0.0937433 0.0 0.0 0.0937433 0.00108505 -0.000195044 -0.00123166 0.0 0.0 0.00123166 0.0 0.0 0.00123166 0.0649632 0.985841 -2.16943e-18 0.00112497 -7.67451e-05 0.0 0.0986147 0.960018 0.0538583 -0.113948 -0.125421 0.193342 -0.116532 -0.121633 0.1917 0.0897228 -0.00853145 -0.06635 -0.187921 0.289646 -0.0304228 -0.194257 0.301845 -0.0362739 0.0568196 0.97803…
5828.0 0.022417 0.962826 -0.0251628 0.0 0.0 0.0251628 0.0 0.0 0.0251628 -0.0483694 0.00530677 0.0543632 0.0 0.0 -0.0543632 0.0 0.0 -0.0543632 0.002225900000000003 0.987964 -2.16943e-18 -0.0497695 -2.32028e-05 0.0 0.103799 0.951045 -0.0961512 -0.00864191 -0.0316582 0.146528 -0.00217709 -0.0435581 0.144334 0.0505432 0.0104241 0.229322 -0.423516 0.223066 -0.0290377 -0.3691 0.117594 0.0273593 0.08360…
5846.0 0.0218032 0.962893 -0.0244729 0.0 0.0 0.0244729 0.0 0.0 0.0244729 -0.0215935 0.00235402 0.0242674 0.0 0.0 -0.0242674 0.0 0.0 -0.0242674 0.0015943000000000068 0.987963 -2.16943e-18 -0.0222168 -2.56841e-05 0.0 0.074812 0.961873 0.0446744 -0.069064 -0.137682 0.16936 -0.0703542 -0.135912 0.168625 0.0342952 0.00670226 0.276002 -0.207097 -0.25977 0.195826 -0.205349 -0.263116 0.197354 0.0387846 0…
5847.0 0.0215736 0.962918 -0.024215 0.0 0.0 0.024215 0.0 0.0 0.024215 0.0694997 -0.00755838 -0.0781037 0.0 0.0 0.0781037 0.0 0.0 0.0781037 0.001358100000000001 0.987963 -2.16943e-18 0.071504 0.00010111 0.0 0.0853728 0.95982 0.022285 -0.0689085 -0.115651 0.167811 -0.0674002 -0.120258 0.175625 0.00155571 0.00097257 0.200459 0.057461 -0.5345 0.281274 -0.125164 -0.146179 -0.133606 0.0506872 0.980899 …
5850.0 -0.024245 0.966713 0.0271551 0.0 0.0 -0.0271551 0.0 0.0 -0.0271551 0.077682 -0.00442943 -0.0869282 0.0 0.0 0.0869282 0.0 0.0 0.0869282 -0.045648999999999995 0.986689 -2.16943e-18 0.079472 0.00419876 0.0 0.130087 0.948043 -0.0858866 -0.0519579 -0.0300318 0.177727 -0.0502661 -0.0331919 0.179322 -0.0541663 0.01085 0.0276722 0.00081981 0.0688593 -0.0961459 0.00197892 0.0667776 -0.0959859 0.103…
5858.0 0.00982908 0.964117 -0.0110255 0.0 0.0 0.0110255 0.0 0.0 0.0110255 -0.0674515 0.0064367 0.0756999 0.0 0.0 -0.0756999 0.0 0.0 -0.0756999 -0.010716299999999998 0.987866 -2.16943e-18 -0.0692959 -0.00101203 0.0 0.12947 0.945984 -0.125847 -0.00725876 -0.0314407 0.171013 -0.00742959 -0.0313258 0.171128 -0.00733871 0.00239003 -0.38101 0.345683 0.164755 -0.295391 0.346392 0.163549 -0.295776 0.1102…
5863.0 0.0653549 0.95706 -0.0735688 0.0 0.0 0.0735688 0.0 0.0 0.0735688 0.046525 -0.00739757 -0.0526312 0.0 0.0 0.0526312 0.0 0.0 0.0526312 0.046524800000000005 0.986912 -2.16943e-18 0.0481286 -0.00230904 0.0 0.0831149 0.961405 0.0627957 -0.0869916 -0.160927 0.193518 -0.0894529 -0.157871 0.193113 0.0461794 -0.0033505 0.104659 -0.0945007 -0.147063 0.141041 -0.0919831 -0.151812 0.142653 0.043477 0.…
5866.0 -0.0174631 0.9663 0.0195643 0.0 0.0 -0.0195643 0.0 0.0 -0.0195643 0.0127697 -0.000825418 -0.0142962 0.0 0.0 0.0142962 0.0 0.0 0.0142962 -0.03870799999999999 0.987029 -2.16943e-18 0.0130748 0.000591297 0.0 0.0922724 0.95741 -0.0202177 -0.0591498 -0.0624313 0.151868 -0.0607323 -0.0594326 0.143459 -0.0122534 0.0101142 0.169665 -0.0539718 -0.219788 0.103985 -0.171831 0.00366394 0.019259 0.0617…
5870.0 0.115231 0.947673 -0.130276 0.0 0.0 0.130276 0.0 0.0 0.130276 -0.314369 0.0684494 0.359446 0.0 0.0 -0.359446 0.0 0.0 -0.359446 0.0982827 0.982956 -2.16943e-18 -0.327273 0.0343738 0.0 0.0955523 0.955988 -0.0314821 -0.0437062 -0.078611 0.163823 -0.0444708 -0.0774585 0.163439 0.0057678 -0.0146903 -0.250677 0.178908 0.162459 -0.090523 0.17736 0.165438 -0.0919756 0.06681949000000001 0.98244 -2.…
5879.0 0.0325596 0.961654 -0.0365697 0.0 0.0 0.0365697 0.0 0.0 0.0365697 -0.164799 0.0199856 0.185464 0.0 0.0 -0.185464 0.0 0.0 -0.185464 0.012668700000000005 0.987909 -2.16943e-18 -0.169783 0.00185761 0.0 0.102906 0.957019 0.0146681 -0.078134 -0.123398 0.193326 -0.0791792 -0.121987 0.192745 0.0510812 0.00131247 0.119835 -0.202145 0.0186728 0.0671706 -0.204077 0.0223426 0.0658079 0.06682009 0.979…
5901.0 0.110314 0.948729 -0.124658 0.0 0.0 0.124658 0.0 0.0 0.124658 -0.32732 0.0693456 0.373802 0.0 0.0 -0.373802 0.0 0.0 -0.373802 0.0931662 0.983478 -2.16943e-18 -0.340539 0.0338341 0.0 0.102428 0.957615 0.0276238 -0.0857671 -0.134976 0.199731 -0.0869062 -0.133026 0.199072 0.0656666 -0.00541881 0.0505342 -0.139501 0.00761569 0.0863236 -0.135386 -0.000119057 0.0886463 0.0646308 0.978406 -2.1694…
5905.0 0.107689 0.949281 -0.121661 0.0 0.0 0.121661 0.0 0.0 0.121661 -0.00508564 0.00106152 0.00580418 0.0 0.0 -0.00580418 0.0 0.0 -0.00580418 0.09043520000000001 0.983746 -2.16943e-18 -0.00528925 0.000509506 0.0 0.0789577 0.96242 0.0685751 -0.0894069 -0.157799 0.188288 -0.0927411 -0.153494 0.187711 0.0674272 0.00114501 0.0828728 -0.232118 0.115172 0.0364773 -0.23168 0.114722 0.0341 0.0389754 0.9…
5908.0 0.0264983 0.962368 -0.0297511 0.0 0.0 0.0297511 0.0 0.0 0.0297511 0.0934366 -0.0106853 -0.105069 0.0 0.0 0.105069 0.0 0.0 0.105069 0.006426399999999999 0.987956 -2.16943e-18 0.0961898 -0.000396501 0.0 0.0810692 0.96343 0.0862205 -0.116723 -0.147761 0.18837 -0.116795 -0.148352 0.188884 0.0931911 -0.000385618 -0.00583161 -0.292058 0.35713 -0.059566 -0.297792 0.368075 -0.0638723 0.037654 0.97…
5910.0 0.0665204 0.956874 -0.0748874 0.0 0.0 0.0748874 0.0 0.0 0.0748874 0.0662592 -0.010625 -0.0749713 0.0 0.0 0.0749713 0.0 0.0 0.0749713 0.0477306 0.986853 -2.16943e-18 0.068553 -0.00337955 0.0 0.088662 0.959464 0.0266124 -0.0728954 -0.127634 0.1841 -0.0713753 -0.129908 0.184064 0.0319089 0.00459423 0.227335 -0.16024 -0.241368 0.173493 -0.16644 -0.230229 0.173341 0.052966400000000004 0.98017 -…
5920.0 0.091235 0.952555 -0.102918 0.0 0.0 0.102918 0.0 0.0 0.102918 -0.21167 0.0400573 0.240678 0.0 0.0 -0.240678 0.0 0.0 -0.240678 0.07334062000000001 0.985231 -2.16943e-18 -0.219683 0.017013 0.0 0.0954133 0.959972 0.0510012 -0.102034 -0.13697 0.198059 -0.1034 -0.135001 0.197213 0.0973824 -0.00218168 0.00794765 -0.32134 0.374667 -0.0612911 -0.323747 0.37904 -0.0617876 0.054895700000000006 0.978…
5926.0 0.0824492 0.954172 -0.0929377 0.0 0.0 0.0929377 0.0 0.0 0.0929377 -0.110705 0.0198078 0.125645 0.0 0.0 -0.125645 0.0 0.0 -0.125645 0.0642273 0.985891 -2.16943e-18 -0.114767 0.00773653 0.0 0.0720839 0.963104 0.0618624 -0.0858411 -0.138739 0.172447 -0.0863212 -0.136281 0.167788 0.0287238 0.00291542 0.20235 -0.131645 -0.23818 0.169442 -0.126273 -0.249009 0.177872 0.0335313 0.979947 -2.16943e-…
5935.0 0.0823159 0.954196 -0.0927863 0.0 0.0 0.0927863 0.0 0.0 0.0927863 -0.189322 0.0338448 0.214866 0.0 0.0 -0.214866 0.0 0.0 -0.214866 0.06408910000000001 0.9859 -2.16943e-18 -0.196267 0.0132006 0.0 0.147435 0.94667 -0.153523 -0.00985338 -0.00785284 0.142689 -0.00539365 -0.0157658 0.146465 0.13344 0.0278253 0.131696 -0.434496 0.297272 -0.253303 -0.288821 0.0172903 -0.117525 0.1298974 0.984308 …
5940.0 0.0427925 0.960353 -0.048094 0.0 0.0 0.048094 0.0 0.0 0.048094 0.0488945 -0.00650214 -0.0551064 0.0 0.0 0.0551064 0.0 0.0 0.0551064 0.0232177 0.987733 -2.16943e-18 0.0504372 -0.00113326 0.0 0.128174 0.947183 -0.13894 0.00683685 -0.0268013 0.153643 0.00776527 -0.0285527 0.154458 0.0114778 0.0336095 -0.21864 0.216496 0.0609234 -0.372448 0.225869 0.0429693 -0.364207 0.11151040000000001 0.9832…
5943.0 0.0490031 0.959505 -0.055097 0.0 0.0 0.055097 0.0 0.0 0.055097 -0.149394 0.0209325 0.168535 0.0 0.0 -0.168535 0.0 0.0 -0.168535 0.029626700000000006 0.987566 -2.16943e-18 -0.154227 0.00454606 0.0 0.139802 0.946262 -0.0853831 -0.0451968 -0.0649241 0.203498 -0.0520663 -0.0545643 0.201131 0.0887083 -0.0321044 -0.315734 0.0606599 0.32571 -0.0656388 0.131244 0.191703 -0.0158332 0.11273 0.978376…
5957.0 0.190978 0.927671 -0.217831 0.0 0.0 0.217831 0.0 0.0 0.217831 -0.383935 0.119583 0.449261 0.0 0.0 -0.449261 0.0 0.0 -0.449261 0.17753200000000002 0.971106 -2.16943e-18 -0.403725 0.0785667 0.0 0.103391 0.954336 -0.0466863 -0.0484733 -0.0552242 0.160413 -0.0477926 -0.0563479 0.160856 -0.000534771 0.00528194 0.0789145 -0.0862244 0.00367141 0.00376963 -0.0861758 0.00357806 0.00381422 0.0753416…
5965.0 -0.00450645 0.965368 0.00505141 0.0 0.0 -0.00505141 0.0 0.0 -0.00505141 -0.00462629 0.000366528 0.00518475 0.0 0.0 -0.00518475 0.0 0.0 -0.00518475 -0.025430999999999995 0.987533 -2.16943e-18 -0.00474441 -0.000145606 0.0 0.104352 0.955286 -0.0335784 -0.0662258 -0.0475841 0.157443 -0.0708282 -0.0411947 0.155047 -0.0581996 0.0198708 0.20173 -0.0917745 -0.10501 -0.00498412 -0.107525 -0.0750466…
5971.0 0.0569252 0.958359 -0.0640398 0.0 0.0 0.0640398 0.0 0.0 0.0640398 -0.0597841 0.00892259 0.0675313 0.0 0.0 -0.0675313 0.0 0.0 -0.0675313 0.0378092 0.987289 -2.16943e-18 -0.0617794 0.00237416 0.0 0.0663983 0.962752 0.0474817 -0.0625027 -0.137474 0.158405 -0.0612268 -0.139731 0.160611 0.00785205 0.0127557 0.342506 -0.228076 -0.296143 0.186563 -0.22995 -0.292515 0.184555 0.031299200000000006 0…
5978.0 0.126813 0.94507 -0.143539 0.0 0.0 0.143539 0.0 0.0 0.143539 -0.351812 0.0815039 0.403459 0.0 0.0 -0.403459 0.0 0.0 -0.403459 0.1103495 0.981607 -2.16943e-18 -0.366802 0.0434512 0.0 0.0967125 0.954472 -0.0592923 -0.0333501 -0.0414109 0.135242 -0.0323314 -0.0435964 0.145189 0.0551059 0.0158017 0.340414 -0.189647 -0.467164 0.3075 -0.398426 -0.0671264 0.125634 0.07154095 0.983483 -2.16943e-18…
5982.0 0.0528383 0.958959 -0.0594249 0.0 0.0 0.0594249 0.0 0.0 0.0594249 0.0229645 -0.00331911 -0.0259228 0.0 0.0 0.0259228 0.0 0.0 0.0259228 0.033587000000000006 0.987441 -2.16943e-18 0.0237188 -0.000801902 0.0 0.0926177 0.957983 -0.0132325 -0.0785671 -0.0411562 0.142575 -0.0782931 -0.0412813 0.142858 -0.0863147 0.0261618 0.262682 -0.122686 -0.107516 -0.0291337 -0.102136 -0.146485 -0.0140554 0.0…
6001.0 0.0627372 0.957472 -0.0706082 0.0 0.0 0.0706082 0.0 0.0 0.0706082 0.0221552 -0.00345551 -0.0250514 0.0 0.0 0.0250514 0.0 0.0 0.0250514 0.0438173 0.987038 -2.16943e-18 0.0229113 -0.00103123 0.0 0.0837246 0.960189 0.0130159 -0.0749362 -0.0808066 0.150994 -0.0751502 -0.0817881 0.15405 -0.0933583 0.00810853 0.192593 0.439102 -1.0293 0.402324 0.42844 -1.00793 0.386453 0.0496428 0.982187 -2.1694…
6011.0 0.0106564 0.964037 -0.0119541 0.0 0.0 0.0119541 0.0 0.0 0.0119541 -0.0631223 0.00608273 0.0708476 0.0 0.0 -0.0708476 0.0 0.0 -0.0708476 -0.009866299999999995 0.987878 -2.16943e-18 -0.064855 -0.000886941 0.0 0.119398 0.950029 -0.0806572 -0.0452027 -0.0289507 0.164857 -0.0464911 -0.0271452 0.163518 -0.0986038 0.0127938 -0.02769 0.139575 0.020863 -0.132728 0.178358 -0.054032 -0.0946563 0.0936…
6021.0 -0.0235445 0.966673 0.0263712 0.0 0.0 -0.0263712 0.0 0.0 -0.0263712 0.0518308 -0.00299616 -0.0580026 0.0 0.0 0.0580026 0.0 0.0 0.0580026 -0.044932 0.986726 -2.16943e-18 0.0530297 0.00276004 0.0 0.107973 0.952449 -0.0658828 -0.0432542 -0.0347216 0.149024 -0.0406123 -0.0411588 0.15021 -0.0618265 0.0152473 0.0977272 -0.0544778 0.0472207 -0.0857358 0.00344053 -0.0635747 -0.036492 0.08195269000…
6032.0 0.0176225 0.963339 -0.0197758 0.0 0.0 0.0197758 0.0 0.0 0.0197758 0.0933978 -0.00973809 -0.104911 0.0 0.0 0.104911 0.0 0.0 0.104911 -0.002705899999999997 0.987948 -2.16943e-18 0.0960443 0.000562174 0.0 0.0840571 0.959845 0.00406902 -0.0793429 -0.0564776 0.141587 -0.0897224 -0.0374778 0.128349 -0.0989503 0.0250994 0.272494 0.0095744 -0.353521 0.0727686 -0.0483631 -0.244534 0.0380312 0.05015…
6035.0 0.00469772 0.964591 -0.00526821 0.0 0.0 0.00526821 0.0 0.0 0.00526821 -0.0174404 0.00156302 0.0195628 0.0 0.0 -0.0195628 0.0 0.0 -0.0195628 -0.015986299999999995 0.987774 -2.16943e-18 -0.017906 -0.000364631 0.0 0.105173 0.957627 0.0216634 -0.0981423 -0.105674 0.191108 -0.102028 -0.0987812 0.186216 0.0392236 -0.00778148 -0.106982 -0.0334054 0.194799 -0.0494327 -0.0412073 0.20981 -0.05672 0.…
6037.0 0.0511351 0.959204 -0.0575025 0.0 0.0 0.0575025 0.0 0.0 0.0575025 -0.0318052 0.00453448 0.0358925 0.0 0.0 -0.0358925 0.0 0.0 -0.0358925 0.031828 0.987499 -2.16943e-18 -0.0328429 0.00104717 0.0 0.0974498 0.953025 -0.0780712 -0.0175306 -0.0380003 0.143457 -0.0133096 -0.0447178 0.146159 0.0553674 0.0104964 0.240285 -0.419086 0.179757 0.000415284 -0.379863 0.104595 0.0349228 0.075213426 0.9836…
6038.0 0.0456679 0.959966 -0.0513354 0.0 0.0 0.0513354 0.0 0.0 0.0513354 -0.170543 0.0232422 0.192294 0.0 0.0 -0.192294 0.0 0.0 -0.192294 0.0261843 0.987661 -2.16943e-18 -0.175988 0.004525 0.0 0.065549 0.964017 0.0730702 -0.081442 -0.152009 0.166776 -0.0800581 -0.154503 0.169539 0.0171817 0.00124548 0.210245 -0.0750068 -0.337846 0.207627 -0.0768086 -0.33433 0.205478 0.0269541 0.979601 -2.16943e-1…
6077.0 0.132795 0.943663 -0.150405 0.0 0.0 0.150405 0.0 0.0 0.150405 -0.316475 0.0756105 0.363521 0.0 0.0 -0.363521 0.0 0.0 -0.363521 0.116589 0.980846 -2.16943e-18 -0.330216 0.0414182 0.0 0.0672077 0.963773 0.0655725 -0.0796108 -0.143568 0.168043 -0.0810215 -0.140704 0.163956 -0.000121991 0.00575244 0.259222 -0.0886708 -0.371853 0.198981 -0.0851715 -0.379601 0.209351 0.029195200000000004 0.98016…
6079.0 0.0722887 0.95593 -0.0814176 0.0 0.0 0.0814176 0.0 0.0 0.0814176 0.0219645 -0.00366938 -0.024879 0.0 0.0 0.024879 0.0 0.0 0.024879 0.053700700000000004 0.986539 -2.16943e-18 0.0227413 -0.00127003 0.0 0.110591 0.949566 -0.106171 0.00121583 -0.0454571 0.158895 0.00144338 -0.0455225 0.159339 -0.00884796 -0.00406968 -0.210695 0.11303 0.245255 -0.191976 0.156409 0.162843 -0.159328 0.0913477 0.9…
6084.0 0.00495164 0.964569 -0.00555304 0.0 0.0 0.00555304 0.0 0.0 0.00555304 -0.0453263 0.00407518 0.0508433 0.0 0.0 -0.0508433 0.0 0.0 -0.0508433 -0.015725599999999992 0.987779 -2.16943e-18 -0.0465377 -0.000934415 0.0 0.114476 0.953943 -0.0219163 -0.0772458 -0.0788449 0.186284 -0.0775802 -0.0779225 0.185057 0.0951342 -0.0232325 -0.220615 -0.0374627 0.30602 -0.0429711 -0.0393563 0.309656 -0.04468…
6091.0 0.11398 0.947944 -0.128847 0.0 0.0 0.128847 0.0 0.0 0.128847 -0.228158 0.0493367 0.260792 0.0 0.0 -0.260792 0.0 0.0 -0.260792 0.0969812 0.983091 -2.16943e-18 -0.237484 0.0246001 0.0 0.108638 0.952759 -0.0612692 -0.0531734 -0.0285389 0.145325 -0.05027 -0.0348424 0.156485 -0.0746774 0.0240105 0.211488 -0.140696 0.00749333 -0.0710172 -0.112994 -0.0444848 -0.0543281 0.08140341000000001 0.98222…
6097.0 0.0163215 0.963473 -0.0183145 0.0 0.0 0.0183145 0.0 0.0 0.0183145 0.0255125 -0.00262237 -0.028653 0.0 0.0 0.028653 0.0 0.0 0.028653 -0.004043599999999994 0.987939 -2.16943e-18 0.0262312 0.00019187 0.0 0.120328 0.950998 -0.0636334 -0.0564361 -0.0438897 0.166447 -0.0612499 -0.0350283 0.170093 0.00229679 0.0162986 0.248161 -0.229575 -0.0772549 0.0593748 -0.292612 0.0443251 -0.000670244 0.0919…
6108.0 0.0651998 0.957085 -0.0733934 0.0 0.0 0.0733934 0.0 0.0 0.0733934 -0.160507 0.025492 0.181567 0.0 0.0 -0.181567 0.0 0.0 -0.181567 0.0463644 0.98692 -2.16943e-18 -0.166036 0.00793662 0.0 0.105682 0.954625 -0.0333134 -0.051029 -0.0825743 0.176944 -0.0558152 -0.0751216 0.17421 0.028371 -0.0229216 -0.313477 0.267469 0.0689567 -0.022802 0.263625 0.0762688 -0.0258645 0.075726921 0.981411 -2.1694…
6110.0 0.0391505 0.96083 -0.0439904 0.0 0.0 0.0439904 0.0 0.0 0.0439904 -0.131785 0.0169751 0.148448 0.0 0.0 -0.148448 0.0 0.0 -0.148448 0.019461700000000005 0.987809 -2.16943e-18 -0.135881 0.00249526 0.0 0.111138 0.952387 -0.0624257 -0.0555335 -0.0270305 0.147999 -0.0535347 -0.0313097 0.157441 -0.0297497 0.0292931 0.366215 -0.328837 -0.0547699 0.0167062 -0.455744 0.189282 -0.100483 0.08365546 0.…
6116.0 0.0418458 0.960479 -0.0470271 0.0 0.0 0.0470271 0.0 0.0 0.0470271 0.0526317 -0.006942 -0.05931 0.0 0.0 0.05931 0.0 0.0 0.05931 0.022241200000000003 0.987754 -2.16943e-18 0.054286 -0.00116179 0.0 0.0783482 0.960621 0.0271403 -0.0627884 -0.123007 0.163877 -0.0631253 -0.122613 0.163792 0.00823853 0.0136316 0.356652 -0.222057 -0.33723 0.207478 -0.221949 -0.337453 0.207705 0.0440763 0.981121 -2…
6140.0 -0.00148192 0.965124 0.00166133 0.0 0.0 -0.00166133 0.0 0.0 -0.00166133 0.111786 -0.00923793 -0.125314 0.0 0.0 0.125314 0.0 0.0 0.125314 -0.0223285 0.987623 -2.16943e-18 0.114683 0.0031305 0.0 0.0805932 0.961088 0.0188789 -0.0826494 -0.0714043 0.145208 -0.084402 -0.0687502 0.14432 -0.0453189 0.0170857 0.212747 -0.132877 -0.0811735 0.00142107 -0.130537 -0.0856567 0.00347892 0.0456536 0.9824…
6150.0 0.0329204 0.96161 -0.0369757 0.0 0.0 0.0369757 0.0 0.0 0.0369757 -0.105733 0.012866 0.118997 0.0 0.0 -0.118997 0.0 0.0 -0.118997 0.0130404 0.987905 -2.16943e-18 -0.108935 0.0012361 0.0 0.14615 0.95531 0.182572 -0.265359 -0.219327 0.312068 -0.265696 -0.21893 0.312096 0.137427 -0.0238659 0.0792517 -0.26923 0.0224866 0.168074 -0.269676 0.0234513 0.167019 0.07952945 0.959622 -2.16943e-18 0.102…
6154.0 0.0994684 0.950957 -0.112288 0.0 0.0 0.112288 0.0 0.0 0.112288 -0.234465 0.0466507 0.267081 0.0 0.0 -0.267081 0.0 0.0 -0.267081 0.08189015000000001 0.984528 -2.16943e-18 -0.243596 0.0211628 0.0 0.121909 0.947589 -0.10585 -0.0254333 -0.0219777 0.156887 -0.0187673 -0.0341393 0.162896 -0.0426629 0.00982892 0.0450363 0.0625013 -0.112871 0.00771126 -0.00267463 0.0121031 -0.0502895 0.10016710000…
6156.0 0.0901012 0.952768 -0.101629 0.0 0.0 0.101629 0.0 0.0 0.101629 -0.229754 0.0431727 0.261176 0.0 0.0 -0.261176 0.0 0.0 -0.261176 0.072164 0.985321 -2.16943e-18 -0.238417 0.0181547 0.0 0.100459 0.953097 -0.0718198 -0.021396 -0.0487445 0.151686 -0.0183625 -0.0533993 0.153624 0.0421022 0.00357369 0.113378 -0.261486 0.169621 -0.0194231 -0.239017 0.126753 -0.00106544 0.07708523 0.983254 -2.16943…
6161.0 0.0580939 0.958184 -0.06536 0.0 0.0 0.06536 0.0 0.0 0.06536 0.0130067 -0.00195876 -0.0146951 0.0 0.0 0.0146951 0.0 0.0 0.0146951 0.0390169 0.987241 -2.16943e-18 0.0134427 -0.000534375 0.0 0.0938203 0.957101 -0.0242096 -0.070541 -0.0372481 0.14209 -0.0729021 -0.0329188 0.132307 -0.0647169 0.0302415 0.35383 -0.260842 -0.0803855 -0.0128461 -0.390224 0.166095 -0.116191 0.0627557 0.982929 -2.16…
6175.0 0.0758482 0.955328 -0.0854508 0.0 0.0 0.0854508 0.0 0.0 0.0854508 0.0598212 -0.0102419 -0.0678054 0.0 0.0 0.0678054 0.0 0.0 0.0678054 0.05738700000000001 0.986326 -2.16943e-18 0.0619649 -0.00371128 0.0 0.11505 0.958992 0.0657884 -0.165922 -0.0913514 0.201539 -0.165652 -0.0917634 0.201685 0.0781331 -0.0271466 -0.309219 0.17871 0.11879 0.0117077 0.179178 0.117892 0.0121176 0.0674607600000000…
6181.0 0.0236085 0.962694 -0.026502 0.0 0.0 0.026502 0.0 0.0 0.026502 -0.0829494 0.0092131 0.0932419 0.0 0.0 -0.0932419 0.0 0.0 -0.0932419 0.0034519999999999967 0.987963 -2.16943e-18 -0.085363 7.4524e-05 0.0 0.10764 0.957142 0.0165361 -0.101172 -0.0959264 0.190423 -0.0994562 -0.0984539 0.191249 0.0277175 -0.0150102 -0.22065 0.142929 0.119491 -0.0406103 0.14519 0.115157 -0.0386221 0.0695432 0.9791…
6190.0 0.082343 0.954191 -0.0928172 0.0 0.0 0.0928172 0.0 0.0 0.0928172 -0.157817 0.0282178 0.179112 0.0 0.0 -0.179112 0.0 0.0 -0.179112 0.0641173 0.985898 -2.16943e-18 -0.163607 0.011009 0.0 0.101135 0.954771 -0.0383886 -0.0468175 -0.0728041 0.166618 -0.0439541 -0.0773639 0.168479 0.0265946 -0.00918787 -0.101248 0.0506859 0.0491029 0.00643776 0.0528465 0.0449498 0.0084235 0.07252431000000001 0.9…
6207.0 0.0290464 0.962073 -0.0326168 0.0 0.0 0.0326168 0.0 0.0 0.0326168 -0.0112649 0.00132096 0.0126716 0.0 0.0 -0.0126716 0.0 0.0 -0.0126716 0.009050000000000002 0.987941 -2.16943e-18 -0.0116005 8.10634e-05 0.0 0.0966473 0.959737 0.0384771 -0.106221 -0.105971 0.183203 -0.109422 -0.101039 0.180934 0.0267228 -0.0124723 -0.196872 0.115182 0.126101 -0.0409873 0.11284 0.130329 -0.041347 0.0568555 0.…
6208.0 0.0103052 0.964071 -0.0115599 0.0 0.0 0.0115599 0.0 0.0 0.0115599 0.0843858 -0.00809819 -0.0947099 0.0 0.0 0.0947099 0.0 0.0 0.0947099 -0.010227199999999992 0.987873 -2.16943e-18 0.0866984 0.00121985 0.0 0.0985434 0.955249 -0.044139 -0.0538586 -0.038609 0.146654 -0.0548681 -0.0368789 0.14594 -0.0967848 0.0203064 0.132153 0.0152725 -0.0759142 -0.0714898 0.0130119 -0.0716037 -0.0732664 0.070…
6209.0 0.0931848 0.952183 -0.105136 0.0 0.0 0.105136 0.0 0.0 0.105136 -0.18403 0.0352493 0.209338 0.0 0.0 -0.209338 0.0 0.0 -0.209338 0.075364498 0.985072 -2.16943e-18 -0.191044 0.0152213 0.0 0.097998 0.957267 -0.00618227 -0.0711517 -0.0813575 0.166195 -0.075817 -0.0741498 0.163255 -0.0689767 0.0112737 0.160297 0.191429 -0.541416 0.194188 0.223793 -0.603668 0.224558 0.064704 0.981362 -2.16943e-18…
6228.0 0.0417712 0.960489 -0.046943 0.0 0.0 0.046943 0.0 0.0 0.046943 -0.179635 0.0236781 0.202426 0.0 0.0 -0.202426 0.0 0.0 -0.202426 0.022164200000000002 0.987756 -2.16943e-18 -0.18528 0.00394965 0.0 0.104558 0.954892 -0.0338302 -0.0603598 -0.0603026 0.161596 -0.0617669 -0.0576827 0.155967 -0.0485443 0.0133536 0.104972 -0.0493021 -0.00948483 -0.041683 0.0150741 -0.132242 0.00939429 0.0743104600…
6230.0 -0.00599652 0.965485 0.00672125 0.0 0.0 -0.00672125 0.0 0.0 -0.00672125 0.0325747 -0.00252608 -0.0365021 0.0 0.0 0.0365021 0.0 0.0 0.0365021 -0.026958999999999997 0.987485 -2.16943e-18 0.0334002 0.00108088 0.0 0.0866226 0.96127 0.0697912 -0.0976689 -0.164323 0.200607 -0.0984336 -0.163495 0.200767 0.0715004 0.0016829 0.0266876 -0.254347 0.266276 -0.0336517 -0.255162 0.267871 -0.0345542 0.04…
6259.0 0.14332 0.941081 -0.162512 0.0 0.0 0.162512 0.0 0.0 0.162512 -0.364959 0.0918786 0.420458 0.0 0.0 -0.420458 0.0 0.0 -0.420458 0.1275785 0.9794 -2.16943e-18 -0.381329 0.0525261 0.0 0.110253 0.951097 -0.0837728 -0.0275603 -0.0339432 0.14771 -0.0288699 -0.0322751 0.154911 -0.0804956 0.0176112 0.105387 0.147946 -0.312906 0.0596077 0.0526349 -0.129624 -0.0280486 0.08678960000000001 0.982491 -2.…
6271.0 0.226891 0.915646 -0.260146 0.0 0.0 0.260146 0.0 0.0 0.260146 -0.427977 0.153445 0.507945 0.0 0.0 -0.507945 0.0 0.0 -0.507945 0.21539000000000003 0.962904 -2.16943e-18 -0.452295 0.108059 0.0 0.121216 0.953812 -0.00154501 -0.0911836 -0.109144 0.211944 -0.0976934 -0.0974124 0.203072 0.0404244 -0.019165 -0.253343 0.163326 0.117908 -0.0280048 0.158192 0.126874 -0.0267537 0.08410905 0.977878 -2…
6272.0 0.252109 0.906174 -0.290242 0.0 0.0 0.290242 0.0 0.0 0.290242 -0.459682 0.180601 0.551776 0.0 0.0 -0.551776 0.0 0.0 -0.551776 0.242089 0.956099 -2.16943e-18 -0.487569 0.132115 0.0 0.0904923 0.962962 0.0842987 -0.144678 -0.114025 0.184041 -0.143162 -0.116158 0.185067 0.0773572 -0.00985628 -0.0957876 -0.114344 0.239197 -0.0265433 -0.110924 0.233034 -0.0262785 0.0446656 0.977604 -2.16943e-18 …
6282.0 0.205615 0.922974 -0.235005 0.0 0.0 0.235005 0.0 0.0 0.235005 -0.407539 0.134655 0.479517 0.0 0.0 -0.479517 0.0 0.0 -0.479517 0.192939 0.96797 -2.16943e-18 -0.429411 0.0912455 0.0 0.094612 0.953747 -0.0739825 -0.0121259 -0.046304 0.142351 -0.010954 -0.0489144 0.143564 0.0346755 0.00600287 0.121796 -0.290366 0.225579 -0.0563363 -0.22781 0.106118 -0.00477147 0.07254025 0.983984 -2.16943e-18 …
6288.0 0.00992118 0.964108 -0.0111289 0.0 0.0 0.0111289 0.0 0.0 0.0111289 0.0143362 -0.00136955 -0.0160894 0.0 0.0 0.0160894 0.0 0.0 0.0160894 -0.010621699999999998 0.987868 -2.16943e-18 0.0147284 0.000213578 0.0 0.0879294 0.960722 0.0580181 -0.0894134 -0.158121 0.19938 -0.0911083 -0.155861 0.19916 0.0622938 -0.00401796 0.049032 -0.138249 0.0169244 0.073447 -0.136756 0.0143942 0.072393 0.0481915 …
6304.0 -0.0194446 0.966426 0.0217824 0.0 0.0 -0.0217824 0.0 0.0 -0.0217824 -0.0213192 0.00133057 0.0238644 0.0 0.0 -0.0238644 0.0 0.0 -0.0238644 -0.040735999999999994 0.986935 -2.16943e-18 -0.0218233 -0.00103545 0.0 0.104961 0.958551 0.0318569 -0.114851 -0.0924679 0.183401 -0.112333 -0.0966357 0.185732 0.014516 -0.0200623 -0.32591 0.305061 0.0577651 -0.0321119 0.306616 0.0547844 -0.0307226 0.0648…
6305.0 0.0191546 0.963177 -0.0214968 0.0 0.0 0.0214968 0.0 0.0 0.0214968 0.0599116 -0.00635091 -0.0673089 0.0 0.0 0.0673089 0.0 0.0 0.0673089 -0.0011303000000000007 0.987956 -2.16943e-18 0.0616209 0.000254631 0.0 0.131231 0.946836 -0.101982 -0.0431618 -0.0162544 0.171442 -0.0358518 -0.0298656 0.172903 0.0239931 -0.00109097 0.0399778 -0.0943474 0.0424067 0.0119974 -0.0599645 -0.0245756 0.0498503 0…
6306.0 0.0772691 0.955083 -0.0870615 0.0 0.0 0.0870615 0.0 0.0 0.0870615 -0.126745 0.02191 0.143701 0.0 0.0 -0.143701 0.0 0.0 -0.143701 0.058858900000000006 0.986237 -2.16943e-18 -0.13131 0.00807688 0.0 0.0862806 0.961571 0.0665791 -0.0995927 -0.152105 0.1954 -0.100456 -0.15173 0.195634 0.0784044 0.00273726 0.0171239 -0.302165 0.363618 -0.0799562 -0.30971 0.377956 -0.0852146 0.0452726 0.978089 -2…
6315.0 0.0558749 0.958515 -0.0628535 0.0 0.0 0.0628535 0.0 0.0 0.0628535 0.0488927 -0.0072378 -0.0552188 0.0 0.0 0.0552188 0.0 0.0 0.0552188 0.036723900000000004 0.98733 -2.16943e-18 0.0505178 -0.00188137 0.0 0.109082 0.951815 -0.0714165 -0.0225358 -0.0673717 0.171367 -0.0226672 -0.0670847 0.171243 -0.00141721 -0.0169186 -0.284052 0.251455 0.107633 -0.0790621 0.223317 0.161205 -0.100615 0.0847530…
6327.0 0.0542428 0.958755 -0.0610104 0.0 0.0 0.0610104 0.0 0.0 0.0610104 0.0553095 -0.00808355 -0.0624488 0.0 0.0 0.0624488 0.0 0.0 0.0624488 0.035037700000000005 0.987391 -2.16943e-18 0.0571362 -0.0020224 0.0 0.0657574 0.965094 0.104262 -0.103174 -0.17668 0.184126 -0.102474 -0.177951 0.186412 0.0785691 0.00761349 0.102102 -0.346397 0.268649 -0.0194392 -0.344646 0.266308 -0.024943 0.022904 0.9772…
6328.0 -0.040877 0.967506 0.045758 0.0 0.0 -0.045758 0.0 0.0 -0.045758 0.073167 -0.00280774 -0.0818032 0.0 0.0 0.0818032 0.0 0.0 0.0818032 -0.062647 0.985632 -2.16943e-18 0.0747002 0.0053417 0.0 0.0684826 0.962804 0.0273942 -0.0860053 -0.0550483 0.120236 -0.086535 -0.0541879 0.119872 -0.118833 0.02245 0.255887 0.0558115 -0.364913 0.0683477 0.157982 -0.55977 0.150894 0.033549300000000004 0.983181 …
6335.0 0.0159187 0.963515 -0.0178621 0.0 0.0 0.0178621 0.0 0.0 0.0178621 -0.0275204 0.00281617 0.0309066 0.0 0.0 -0.0309066 0.0 0.0 -0.0309066 -0.004457799999999998 0.987936 -2.16943e-18 -0.0282942 -0.000219763 0.0 0.117034 0.951436 -0.0637334 -0.0515023 -0.045806 0.171092 -0.0487534 -0.0505139 0.173051 -0.024437 0.0072359 0.0548247 -0.0340481 0.00963857 -0.0304154 -0.0338729 0.00930365 -0.030252…
6346.0 0.104955 0.949847 -0.118542 0.0 0.0 0.118542 0.0 0.0 0.118542 -0.331997 0.0682175 0.37866 0.0 0.0 -0.37866 0.0 0.0 -0.37866 0.0875923 0.984015 -2.16943e-18 -0.345169 0.0321633 0.0 0.110739 0.952709 -0.0597658 -0.0576365 -0.0270186 0.154444 -0.0560318 -0.0301473 0.155879 -0.0394959 0.0289754 0.363341 -0.265227 -0.148534 0.0505863 -0.323098 -0.0376313 -0.000400882 0.08289394 0.982092 -2.1694…
6354.0 0.115463 0.947622 -0.130542 0.0 0.0 0.130542 0.0 0.0 0.130542 -0.201639 0.0439602 0.230565 0.0 0.0 -0.230565 0.0 0.0 -0.230565 0.0985246 0.98293 -2.16943e-18 -0.209922 0.0221047 0.0 0.101553 0.956301 -0.0149647 -0.0664017 -0.0821576 0.173536 -0.0662537 -0.0824154 0.173679 0.0173678 -0.0252852 -0.380764 0.354133 0.0688036 -0.0419353 0.353866 0.0693538 -0.0424179 0.06927158 0.981299 -2.16943…
6356.0 -0.0068938 0.965554 0.00772666 0.0 0.0 -0.00772666 0.0 0.0 -0.00772666 0.0318291 -0.00243606 -0.0356638 0.0 0.0 0.0356638 0.0 0.0 0.0356638 -0.027879 0.987455 -2.16943e-18 0.0326321 0.00108887 0.0 0.111032 0.954911 -0.00681208 -0.0778402 -0.0999856 0.18897 -0.0735767 -0.10795 0.195965 0.0514727 0.000309757 0.0890987 -0.2148 0.106428 0.0242491 -0.207122 0.0917389 0.0305437 0.07651868 0.9792…
6370.0 0.15304 0.938576 -0.173726 0.0 0.0 0.173726 0.0 0.0 0.173726 -0.389334 0.102671 0.449839 0.0 0.0 -0.449839 0.0 0.0 -0.449839 0.137741 0.977942 -2.16943e-18 -0.40732 0.0607679 0.0 0.11217 0.956825 0.0258872 -0.107272 -0.112666 0.203767 -0.111155 -0.106349 0.20054 0.0717332 -0.0129173 -0.149536 -0.0805147 0.298672 -0.0665803 -0.0868625 0.310411 -0.0695086 0.07224302 0.977988 -2.16943e-18 0.0…
6371.0 -0.0418066 0.967541 0.0467972 0.0 0.0 -0.0467972 0.0 0.0 -0.0467972 0.0668252 -0.00249482 -0.0747099 0.0 0.0 0.0747099 0.0 0.0 0.0747099 -0.063596 0.985564 -2.16943e-18 0.0682176 0.0049494 0.0 0.0915597 0.957613 -0.0162054 -0.0577193 -0.0724233 0.15639 -0.0578468 -0.0722091 0.156316 -0.0374225 0.0162702 0.162154 -0.188479 0.113947 -0.087561 -0.188398 0.113802 -0.0875761 0.060806 0.982572 -…
6375.0 0.0520978 0.959066 -0.0585891 0.0 0.0 0.0585891 0.0 0.0 0.0585891 -0.0827114 0.0118839 0.0933551 0.0 0.0 -0.0933551 0.0 0.0 -0.0933551 0.0328222 0.987467 -2.16943e-18 -0.0854203 0.00281648 0.0 0.161716 0.942656 -0.133784 -0.0465739 -0.0136219 0.181736 -0.0435491 -0.0203461 0.182509 0.0308298 0.00332999 0.0718681 -0.0526203 -0.115678 0.0745968 -0.0947226 -0.0348585 0.036056 0.1383216 0.9793…
6395.0 0.108223 0.949169 -0.122271 0.0 0.0 0.122271 0.0 0.0 0.122271 -0.245392 0.0513767 0.280099 0.0 0.0 -0.280099 0.0 0.0 -0.280099 0.09099070000000001 0.983692 -2.16943e-18 -0.255235 0.0247434 0.0 0.102647 0.954407 -0.0457037 -0.0610591 -0.0329432 0.146713 -0.0631221 -0.028099 0.140966 -0.0442376 0.0307488 0.384303 -0.313653 -0.0894513 0.0237168 -0.399887 0.0756664 -0.0510607 0.07361859 0.9823…
6396.0 -0.0233362 0.966661 0.0261381 0.0 0.0 -0.0261381 0.0 0.0 -0.0261381 0.0313796 -0.00182128 -0.0351167 0.0 0.0 0.0351167 0.0 0.0 0.0351167 -0.044718999999999995 0.986737 -2.16943e-18 0.0321063 0.00166354 0.0 0.0983904 0.952911 -0.0781421 -0.00692675 -0.0570033 0.152084 -0.00722496 -0.056512 0.15194 -0.0232612 -0.0121302 -0.23844 0.211368 0.140579 -0.113277 0.210953 0.141425 -0.114005 0.07671…
6398.0 0.110266 0.948739 -0.124603 0.0 0.0 0.124603 0.0 0.0 0.124603 0.011325 -0.00239865 -0.0129331 0.0 0.0 0.0129331 0.0 0.0 0.0129331 0.0931157 0.983483 -2.16943e-18 0.0117823 -0.00116997 0.0 0.110428 0.955667 -0.00157269 -0.0868397 -0.0924922 0.190119 -0.0864786 -0.0933722 0.191179 0.00416349 -0.0191844 -0.33294 0.304252 0.0966752 -0.0629839 0.301484 0.102578 -0.0693256 0.07472580200000001 0.…
6403.0 0.148224 0.939831 -0.168167 0.0 0.0 0.168167 0.0 0.0 0.168167 -0.355322 0.0915921 0.409946 0.0 0.0 -0.409946 0.0 0.0 -0.409946 0.1327046 0.978679 -2.16943e-18 -0.3715 0.0533143 0.0 0.0918928 0.954443 -0.0688202 -0.0204144 -0.0354744 0.134715 -0.0147958 -0.0463904 0.13539 0.0592298 0.0154606 0.324423 -0.425351 0.00881447 0.092381 -0.467114 0.0875298 0.0650534 0.06909437 0.984209 -2.16943e-1…
6405.0 0.0878233 0.953193 -0.0990403 0.0 0.0 0.0990403 0.0 0.0 0.0990403 0.0102508 -0.00189875 -0.0116471 0.0 0.0 0.0116471 0.0 0.0 0.0116471 0.06980051000000001 0.985498 -2.16943e-18 0.0106342 -0.00078208 0.0 0.093829 0.961056 0.0607628 -0.117555 -0.123762 0.190645 -0.116686 -0.124997 0.190989 0.0885395 -0.00914118 -0.0870818 -0.169516 0.301369 -0.0450056 -0.16813 0.298682 -0.0435654 0.0516288 0…
6425.0 0.113706 0.948003 -0.128534 0.0 0.0 0.128534 0.0 0.0 0.128534 -0.219888 0.0474765 0.251323 0.0 0.0 -0.251323 0.0 0.0 -0.251323 0.09669620000000001 0.983121 -2.16943e-18 -0.228869 0.0236353 0.0 0.131467 0.947504 -0.09076 -0.0500846 -0.0264554 0.169297 -0.0510663 -0.0251427 0.177015 -0.0347005 0.0152431 0.142364 -0.143379 0.0627213 -0.0551013 -0.125392 0.0292591 -0.0462052 0.1055273 0.97999 …
6452.0 -0.0347767 0.967251 0.0389366 0.0 0.0 -0.0389366 0.0 0.0 -0.0389366 0.0724647 -0.00327596 -0.0810411 0.0 0.0 0.0810411 0.0 0.0 0.0810411 -0.05641600000000001 0.986056 -2.16943e-18 0.0740386 0.004787 0.0 0.105156 0.957483 0.0158362 -0.0948109 -0.0991929 0.188216 -0.0979124 -0.0941895 0.185429 0.0320277 -0.0238908 -0.363405 0.287177 0.12931 -0.0530599 0.286251 0.130209 -0.048067 0.0676185 0.…
6459.0 0.0130288 0.963806 -0.0146171 0.0 0.0 0.0146171 0.0 0.0 0.0146171 0.0247501 -0.00245156 -0.0277864 0.0 0.0 0.0277864 0.0 0.0 0.0277864 -0.007428499999999991 0.987908 -2.16943e-18 0.0254369 0.00028012 0.0 0.0769418 0.961648 0.0313346 -0.0769039 -0.0992764 0.15098 -0.0793636 -0.0965877 0.151581 -0.0570921 0.0094603 0.144383 0.0717601 -0.306704 0.0954165 0.0780063 -0.318728 0.101253 0.0414517…
6460.0 0.101251 0.9506 -0.114319 0.0 0.0 0.114319 0.0 0.0 0.114319 -0.262281 0.0527392 0.298889 0.0 0.0 -0.298889 0.0 0.0 -0.298889 0.08374233 0.984366 -2.16943e-18 -0.272557 0.0242368 0.0 0.110994 0.95105 -0.0839772 -0.0317787 -0.0270566 0.15299 -0.027317 -0.0366757 0.157483 -0.0457317 0.0238943 0.261335 -0.19264 -0.0612708 -0.00819741 -0.222497 -0.00405971 -0.0343873 0.0874072 0.982492 -2.16943…
6468.0 0.0945591 0.951919 -0.106699 0.0 0.0 0.106699 0.0 0.0 0.106699 0.00675763 -0.00130532 -0.00768926 0.0 0.0 0.00768926 0.0 0.0 0.00768926 0.07679135000000001 0.984957 -2.16943e-18 0.0070164 -0.000570071 0.0 0.100821 0.95565 -0.032562 -0.0595558 -0.0557644 0.1578 -0.0631154 -0.0505314 0.156018 -0.0527203 0.0114709 0.0709393 -0.0193711 0.0138809 -0.0646436 -0.0105644 -0.00278545 -0.0584625 0.0…
6471.0 0.0732676 0.955765 -0.0825265 0.0 0.0 0.0825265 0.0 0.0 0.0825265 0.0797334 -0.0134111 -0.0903303 0.0 0.0 0.0903303 0.0 0.0 0.0903303 0.05471430000000001 0.986482 -2.16943e-18 0.0825637 -0.00470274 0.0 0.0971138 0.958483 0.0234541 -0.0815599 -0.122441 0.190335 -0.0831069 -0.120337 0.189765 0.0526837 0.000144242 0.113938 -0.185565 -0.00456612 0.0778001 -0.186175 -0.00340064 0.077324 0.06039…
6475.0 0.0778166 0.954988 -0.0876824 0.0 0.0 0.0876824 0.0 0.0 0.0876824 -0.262678 0.0455762 0.297851 0.0 0.0 -0.297851 0.0 0.0 -0.297851 0.0594262 0.986202 -2.16943e-18 -0.272158 0.01691 0.0 0.104834 0.954653 -0.0386476 -0.0541394 -0.0632842 0.166119 -0.0527763 -0.0654782 0.166948 0.0121494 1.32715e-05 0.0198798 -0.0518982 0.030126 0.00191477 -0.0511265 0.0286413 0.00263502 0.075540613 0.981929 …
6491.0 0.0249205 0.962547 -0.0279769 0.0 0.0 0.0279769 0.0 0.0 0.0279769 -0.0424347 0.00477654 0.0477079 0.0 0.0 -0.0477079 0.0 0.0 -0.0477079 0.0048022000000000065 0.987961 -2.16943e-18 -0.0436765 0.000102549 0.0 0.101042 0.953775 -0.0586154 -0.0340919 -0.0541972 0.156922 -0.0333558 -0.0554171 0.157416 0.0443577 0.00265758 0.105883 -0.23933 0.137257 -0.00361059 -0.237161 0.133101 -0.00168052 0.0…
6492.0 0.214132 0.920112 -0.245043 0.0 0.0 0.245043 0.0 0.0 0.245043 -0.461574 0.157665 0.54493 0.0 0.0 -0.54493 0.0 0.0 -0.54493 0.201918 0.966015 -2.16943e-18 -0.486923 0.108586 0.0 0.101916 0.96233 0.0998038 -0.171197 -0.119748 0.201209 -0.173035 -0.117113 0.200425 0.09719 -0.0204831 -0.2011 0.0119212 0.170459 0.0186141 0.0094077 0.175308 0.0162102 0.051992500000000004 0.97543 -2.16943e-18 0.1…
6501.0 0.145501 0.940529 -0.165026 0.0 0.0 0.165026 0.0 0.0 0.165026 -0.332513 0.0845999 0.383323 0.0 0.0 -0.383323 0.0 0.0 -0.383323 0.129858 0.979083 -2.16943e-18 -0.347528 0.0487607 0.0 0.102464 0.952239 -0.083153 -0.0156432 -0.0387629 0.147529 -0.0137745 -0.0437635 0.149998 0.0462621 0.00723361 0.181643 -0.30173 0.0967429 0.0238275 -0.307204 0.107194 0.0194186 0.08048562000000001 0.983406 -2.…
6502.0 0.0505298 0.95929 -0.0568194 0.0 0.0 0.0568194 0.0 0.0 0.0568194 0.0720872 -0.0102273 -0.0813431 0.0 0.0 0.0813431 0.0 0.0 0.0813431 0.031202900000000006 0.987519 -2.16943e-18 0.0744335 -0.00232236 0.0 0.100575 0.955353 -0.033985 -0.0665314 -0.0417377 0.146623 -0.0651262 -0.0423758 0.14649 -0.0168714 0.0259495 0.37052 -0.335693 -0.0834855 0.0529916 -0.322192 -0.109284 0.0642288 0.07030591 …
6504.0 -0.0235464 0.966673 0.0263733 0.0 0.0 -0.0263733 0.0 0.0 -0.0263733 0.0770069 -0.00445134 -0.0861766 0.0 0.0 0.0861766 0.0 0.0 0.0861766 -0.044934 0.986726 -2.16943e-18 0.0787881 0.00410086 0.0 0.0917527 0.958349 -0.00625739 -0.0767891 -0.057624 0.150675 -0.0782617 -0.0552288 0.149763 -0.0609777 0.0208421 0.270293 -0.0228121 -0.375029 0.127839 -0.0111884 -0.397348 0.138471 0.05869040000000…
6517.0 0.151966 0.938858 -0.172486 0.0 0.0 0.172486 0.0 0.0 0.172486 -0.357863 0.0938973 0.413342 0.0 0.0 -0.413342 0.0 0.0 -0.413342 0.1366176 0.978109 -2.16943e-18 -0.374342 0.0553733 0.0 0.115195 0.950964 -0.0726108 -0.0310104 -0.0625666 0.176232 -0.0305936 -0.0631964 0.176474 -0.00317936 -0.0242357 -0.393924 0.382827 0.0860619 -0.0787992 0.354361 0.140298 -0.100876 0.0899689 0.981439 -2.16943…
6523.0 0.0668118 0.956827 -0.0752171 0.0 0.0 0.0752171 0.0 0.0 0.0752171 0.0212175 -0.00340949 -0.0240085 0.0 0.0 0.0240085 0.0 0.0 0.0240085 0.048032000000000005 0.986838 -2.16943e-18 0.0219528 -0.00108949 0.0 0.103494 0.958226 0.0260693 -0.103819 -0.100055 0.186859 -0.104282 -0.100016 0.188294 0.0307169 -0.0228499 -0.359539 0.279236 0.139424 -0.0541714 0.274208 0.150001 -0.064751 0.0645882 0.97…
6535.0 0.0777222 0.955005 -0.0875753 0.0 0.0 0.0875753 0.0 0.0 0.0875753 -0.25605 0.0443981 0.290331 0.0 0.0 -0.290331 0.0 0.0 -0.290331 0.0593283 0.986208 -2.16943e-18 -0.265288 0.0164547 0.0 0.112534 0.953499 -0.0390809 -0.0499008 -0.084802 0.183339 -0.0569793 -0.0738115 0.179468 0.0556334 -0.025201 -0.292684 0.203961 0.0831205 0.00861069 0.193786 0.10273 -0.00107164 0.08271981 0.98091 -2.16943…
6538.0 0.03298 0.961603 -0.0370428 0.0 0.0 0.0370428 0.0 0.0 0.0370428 -0.0262136 0.00319157 0.0295024 0.0 0.0 -0.0295024 0.0 0.0 -0.0295024 0.013101800000000004 0.987904 -2.16943e-18 -0.0270077 0.000308274 0.0 0.138929 0.946716 -0.169116 0.0178935 -0.00723968 0.121388 0.0220883 -0.0161753 0.134471 0.0309144 0.0560282 -0.224644 0.254599 -0.0153556 -0.488904 0.192587 0.103487 -0.543749 0.125647 0.…
6542.0 0.0835213 0.953979 -0.0941545 0.0 0.0 0.0941545 0.0 0.0 0.0941545 -0.0152564 0.00274891 0.0173191 0.0 0.0 -0.0173191 0.0 0.0 -0.0173191 0.06533881 0.985815 -2.16943e-18 -0.0158184 0.00108567 0.0 0.112274 0.952676 -0.0571371 -0.0605422 -0.0301891 0.157904 -0.0610123 -0.0306624 0.158233 -0.0227694 0.0152064 0.187757 -0.131405 -0.082182 0.0259218 -0.169608 -0.00908087 -0.00684465 0.08376011 0…
6549.0 0.00731554 0.964353 -0.00820499 0.0 0.0 0.00820499 0.0 0.0 0.00820499 0.0148928 -0.0013788 -0.0167095 0.0 0.0 0.0167095 0.0 0.0 0.0167095 -0.013298199999999996 0.987825 -2.16943e-18 0.0152953 0.000266532 0.0 0.0996622 0.95927 0.0459159 -0.109035 -0.123914 0.194792 -0.105254 -0.130081 0.199545 0.0883828 -0.00699594 -0.0431554 -0.218624 0.303415 -0.0367053 -0.209414 0.286599 -0.0344686 0.058…
6553.0 0.00195083 0.964833 -0.00218748 0.0 0.0 0.00218748 0.0 0.0 0.00218748 -0.0533695 0.0046173 0.0598477 0.0 0.0 -0.0598477 0.0 0.0 -0.0598477 -0.018806099999999992 0.987712 -2.16943e-18 -0.0547756 -0.00128426 0.0 0.111439 0.953416 -0.0383839 -0.0544438 -0.0797997 0.180832 -0.0534621 -0.0819066 0.182846 0.0468036 -0.0261045 -0.328731 0.24563 0.0981779 -0.0100802 0.247032 0.0954839 -0.00878804 …
6568.0 0.0817986 0.954288 -0.0921993 0.0 0.0 0.0921993 0.0 0.0 0.0921993 -0.265479 0.0472984 0.301266 0.0 0.0 -0.301266 0.0 0.0 -0.301266 0.0635529 0.985936 -2.16943e-18 -0.275199 0.0183472 0.0 0.0803412 0.961283 0.0413928 -0.0753303 -0.132067 0.174662 -0.0741813 -0.133615 0.175351 0.0441847 0.00377094 0.173083 -0.197743 -0.0854917 0.11497 -0.197293 -0.0863358 0.11518 0.0438471 0.980354 -2.16943e…
6581.0 -0.0149873 0.966137 0.0167922 0.0 0.0 -0.0167922 0.0 0.0 -0.0167922 0.11343 -0.00764783 -0.127013 0.0 0.0 0.127013 0.0 0.0 0.127013 -0.036171999999999996 0.98714 -2.16943e-18 0.116176 0.0049313 0.0 0.0994624 0.956315 -0.0187525 -0.0570801 -0.0863758 0.172214 -0.060124 -0.0818195 0.170713 0.0292804 -0.0231741 -0.321619 0.278223 0.0637889 -0.0201135 0.275439 0.0691546 -0.0227652 0.0682419800…
6585.0 0.0656277 0.957017 -0.0738773 0.0 0.0 0.0738773 0.0 0.0 0.0738773 -0.0677774 0.0107982 0.0766766 0.0 0.0 -0.0766766 0.0 0.0 -0.0766766 0.046807 0.986898 -2.16943e-18 -0.0701159 0.0033856 0.0 0.0821147 0.965438 0.132538 -0.163777 -0.15893 0.200244 -0.162102 -0.16085 0.200442 0.115345 -0.011253 -0.0509165 -0.171495 0.166613 0.0556633 -0.168428 0.160635 0.0588658 0.031551600000000006 0.974515…
6594.0 0.0258754 0.962439 -0.0290506 0.0 0.0 0.0290506 0.0 0.0 0.0290506 0.062265 -0.00707639 -0.070011 0.0 0.0 0.070011 0.0 0.0 0.070011 0.005785100000000001 0.987958 -2.16943e-18 0.0640948 -0.000219305 0.0 0.101852 0.954949 -0.039215 -0.0520122 -0.0606703 0.161918 -0.0524171 -0.0600178 0.161677 -0.0132829 0.00239809 0.00707013 -0.00241303 0.0211946 -0.0256642 -0.00260323 0.0215677 -0.0258912 0.…
6602.0 0.0773391 0.955071 -0.0871409 0.0 0.0 0.0871409 0.0 0.0 0.0871409 0.00645937 -0.00111714 -0.00732361 0.0 0.0 0.00732361 0.0 0.0 0.00732361 0.0589314 0.986232 -2.16943e-18 0.00669209 -0.000412164 0.0 0.101095 0.957954 0.0133625 -0.0905479 -0.0933516 0.180556 -0.089885 -0.0942769 0.180757 0.0282573 -0.0238561 -0.367651 0.294671 0.13237 -0.0591868 0.296029 0.129691 -0.0574952 0.0645349 0.9801…
6636.0 0.0673003 0.956748 -0.0757699 0.0 0.0 0.0757699 0.0 0.0 0.0757699 0.0402643 -0.00649302 -0.0455649 0.0 0.0 0.0455649 0.0 0.0 0.0455649 0.048537500000000004 0.986813 -2.16943e-18 0.0416623 -0.00209074 0.0 0.104945 0.953649 -0.0549847 -0.047088 -0.0446539 0.156793 -0.0431646 -0.0512973 0.159535 -0.0251597 0.0127854 0.139214 -0.136709 0.0340186 -0.0366201 -0.134119 0.0290686 -0.0343898 0.0778…
6650.0 0.146795 0.940198 -0.166518 0.0 0.0 0.166518 0.0 0.0 0.166518 -0.345722 0.08851 0.398702 0.0 0.0 -0.398702 0.0 0.0 -0.398702 0.1312104 0.978893 -2.16943e-18 -0.361395 0.0512562 0.0 0.123694 0.950039 -0.0666197 -0.046279 -0.0652987 0.187326 -0.0490242 -0.0607186 0.182598 0.0772023 -0.0262267 -0.267791 0.058396 0.259287 -0.0451062 0.193434 0.0020182 0.0589237 0.09603980000000001 0.980178 -2.…
6656.0 0.0987052 0.951108 -0.111419 0.0 0.0 0.111419 0.0 0.0 0.111419 -0.157187 0.031133 0.179023 0.0 0.0 -0.179023 0.0 0.0 -0.179023 0.08109728000000001 0.984597 -2.16943e-18 -0.163293 0.0140434 0.0 0.138652 0.946305 -0.0853291 -0.0500086 -0.0548554 0.195833 -0.0535514 -0.0495453 0.195078 0.157597 -0.0289049 -0.0887259 -0.300208 0.388225 0.00528306 -0.326411 0.438667 -0.0197834 0.11143 0.978419 …
6665.0 0.108193 0.949175 -0.122237 0.0 0.0 0.122237 0.0 0.0 0.122237 -0.0246137 0.00515238 0.0280947 0.0 0.0 -0.0280947 0.0 0.0 -0.0280947 0.09096 0.983695 -2.16943e-18 -0.0256008 0.00248097 0.0 0.0829044 0.960178 0.00932139 -0.0807574 -0.0614479 0.140653 -0.0787132 -0.0647942 0.142239 -0.050927 0.017448 0.224588 -0.0521802 -0.248372 0.0801883 -0.0596554 -0.233988 0.0731164 0.048934500000000006 0…
6671.0 0.0116603 0.96394 -0.0130809 0.0 0.0 0.0130809 0.0 0.0 0.0130809 -0.0772825 0.00753517 0.0867504 0.0 0.0 -0.0867504 0.0 0.0 -0.0867504 -0.008834800000000004 0.987892 -2.16943e-18 -0.0794138 -0.000996546 0.0 0.101374 0.959081 0.0354181 -0.108296 -0.104724 0.187345 -0.111708 -0.0997486 0.185741 0.0395946 -0.0102985 -0.16326 0.00759113 0.233333 -0.0757935 0.000493334 0.246936 -0.0820481 0.061…
6678.0 0.0551342 0.958625 -0.062017 0.0 0.0 0.062017 0.0 0.0 0.062017 -0.0322937 0.00475298 0.0364676 0.0 0.0 -0.0364676 0.0 0.0 -0.0364676 0.0359586 0.987358 -2.16943e-18 -0.033364 0.00121459 0.0 0.102874 0.958999 0.0445954 -0.113571 -0.119491 0.1985 -0.113084 -0.120048 0.198665 0.0767125 -0.0116583 -0.139739 -0.102513 0.309817 -0.0674492 -0.0998744 0.304821 -0.0656633 0.06164650000000001 0.9780…
6688.0 -0.0227752 0.966628 0.0255102 0.0 0.0 -0.0255102 0.0 0.0 -0.0255102 0.026851 -0.00157536 -0.0300499 0.0 0.0 0.0300499 0.0 0.0 0.0300499 -0.044145000000000004 0.986767 -2.16943e-18 0.0274747 0.00140626 0.0 0.109858 0.953172 -0.0549001 -0.0576476 -0.0336229 0.148418 -0.0579947 -0.0338707 0.156655 -0.100102 0.00904896 0.0672861 0.0640383 -0.0375874 -0.0321078 0.0458606 -0.0017885 -0.0546066 0…
6694.0 0.0426268 0.960375 -0.0479072 0.0 0.0 0.0479072 0.0 0.0 0.0479072 0.0634291 -0.00842294 -0.0714858 0.0 0.0 0.0714858 0.0 0.0 0.0714858 0.023046800000000006 0.987737 -2.16943e-18 0.0654291 -0.00145789 0.0 0.0907845 0.959455 0.0337305 -0.0770843 -0.138602 0.191947 -0.0763219 -0.139614 0.192277 0.0443945 0.00207711 0.22964 -0.17782 -0.242437 0.191004 -0.178774 -0.240519 0.189554 0.0539615 0.9…
6700.0 0.0508776 0.959241 -0.0572119 0.0 0.0 0.0572119 0.0 0.0 0.0572119 -0.0925619 0.0131691 0.104453 0.0 0.0 -0.104453 0.0 0.0 -0.104453 0.0315621 0.987507 -2.16943e-18 -0.0955788 0.00301966 0.0 0.0919372 0.963201 0.0897791 -0.15348 -0.110679 0.18366 -0.152187 -0.112606 0.184842 0.0640476 -0.0149485 -0.206196 0.0356744 0.212582 -0.0373767 0.0377683 0.209123 -0.0393343 0.0449647 0.977254 -2.1694…
6702.0 0.122518 0.946054 -0.138617 0.0 0.0 0.138617 0.0 0.0 0.138617 0.0353827 -0.00801376 -0.0405312 0.0 0.0 0.0405312 0.0 0.0 0.0405312 0.105873 0.982126 -2.16943e-18 0.0368698 -0.00418364 0.0 0.087073 0.959139 0.000549293 -0.0775346 -0.06034 0.143072 -0.0768991 -0.0622341 0.14795 -0.103959 0.0181037 0.20184 0.185657 -0.535795 0.162154 0.256014 -0.669684 0.215987 0.0537103 0.982448 -2.16943e-18…
6721.0 0.035712 0.961266 -0.0401181 0.0 0.0 0.0401181 0.0 0.0 0.0401181 -0.169023 0.0211067 0.190301 0.0 0.0 -0.190301 0.0 0.0 -0.190301 0.015917 0.987868 -2.16943e-18 -0.174203 0.00252422 0.0 0.121259 0.948679 -0.0943107 -0.0284865 -0.0362993 0.165371 -0.0238845 -0.0443048 0.16813 0.032906 -0.00676759 -0.0423549 -0.071844 0.147282 -0.0281963 -0.023055 0.0538543 0.0140344 0.09814890000000001 0.98…
6731.0 0.0300506 0.961955 -0.0337465 0.0 0.0 0.0337465 0.0 0.0 0.0337465 -0.0300051 0.00355286 0.0337562 0.0 0.0 -0.0337562 0.0 0.0 -0.0337562 0.010084200000000001 0.987934 -2.16943e-18 -0.0309028 0.000250859 0.0 0.102923 0.954899 -0.0374839 -0.0564656 -0.0589435 0.162934 -0.0597383 -0.0535501 0.160814 -0.0337237 0.00963513 0.0813367 -0.0434163 -0.00583511 -0.0320251 -0.0423276 -0.00792897 -0.031…
6738.0 0.140088 0.941888 -0.158791 0.0 0.0 0.158791 0.0 0.0 0.158791 -0.34976 0.0866696 0.402574 0.0 0.0 -0.402574 0.0 0.0 -0.402574 0.1242026 0.979859 -2.16943e-18 -0.365294 0.0489329 0.0 0.10662 0.954175 -0.0455302 -0.0601876 -0.0411348 0.156935 -0.0637972 -0.0350012 0.15398 -0.0811954 0.0164617 0.0825048 -0.00640549 0.0323047 -0.108596 0.0278659 -0.0336123 -0.0770272 0.07733104 0.982179 -2.169…
6746.0 -0.0142663 0.966088 0.0159848 0.0 0.0 -0.0159848 0.0 0.0 -0.0159848 0.0428535 -0.00292407 -0.0479877 0.0 0.0 0.0479877 0.0 0.0 0.0479877 -0.03543399999999999 0.987171 -2.16943e-18 0.0438948 0.00182769 0.0 0.106787 0.953992 -0.0461218 -0.0540371 -0.0528501 0.163061 -0.0556839 -0.0501236 0.161972 -0.0518108 0.00619717 -0.00697278 0.0887565 -0.0345401 -0.0472551 0.104146 -0.0639394 -0.0345567…
6747.0 0.0831322 0.954049 -0.0937129 0.0 0.0 0.0937129 0.0 0.0 0.0937129 -0.166453 0.0299157 0.188942 0.0 0.0 -0.188942 0.0 0.0 -0.188942 0.0649354 0.985843 -2.16943e-18 -0.172576 0.0117678 0.0 0.128856 0.947567 -0.139725 0.00540912 -0.0256522 0.14673 0.00809387 -0.0299365 0.145779 0.037229 0.0369503 -0.0707844 0.0325793 0.0463191 -0.297269 0.104751 -0.0919129 -0.234486 0.1121386 0.983726 -2.1694…
6748.0 0.0480641 0.959636 -0.0540377 0.0 0.0 0.0540377 0.0 0.0 0.0540377 0.044565 -0.00619618 -0.0502675 0.0 0.0 0.0502675 0.0 0.0 0.0502675 0.0286574 0.987594 -2.16943e-18 0.0460013 -0.00130719 0.0 0.106895 0.951006 -0.0896777 -0.00326822 -0.0602263 0.161569 -0.00487543 -0.0577207 0.162242 -0.0244556 -0.0175182 -0.328664 0.265081 0.224515 -0.151665 0.288548 0.180774 -0.140163 0.0859046 0.982752 …
6758.0 0.0610905 0.957727 -0.0687466 0.0 0.0 0.0687466 0.0 0.0 0.0687466 -0.0875979 0.0134955 0.09902 0.0 0.0 -0.09902 0.0 0.0 -0.09902 0.042114700000000005 0.987113 -2.16943e-18 -0.0905687 0.00390752 0.0 0.106131 0.958094 0.0363815 -0.107948 -0.120137 0.201718 -0.10975 -0.11726 0.200697 0.0882713 -0.0104402 -0.0778048 -0.171539 0.28587 -0.0362948 -0.172079 0.286926 -0.037131 0.06570252 0.978078 …
6761.0 0.0225847 0.962807 -0.0253513 0.0 0.0 0.0253513 0.0 0.0 0.0253513 0.0615919 -0.0067692 -0.0692255 0.0 0.0 0.0692255 0.0 0.0 0.0692255 0.002398499999999998 0.987964 -2.16943e-18 0.063376 1.75981e-05 0.0 0.10171 0.954946 -0.0422125 -0.0612276 -0.0364817 0.150023 -0.0564582 -0.0458306 0.146807 -0.0473717 0.0240071 0.270928 -0.248919 0.0288723 -0.0511888 -0.142118 -0.17622 0.0445316 0.07263239…
6763.0 0.0134532 0.963763 -0.0150937 0.0 0.0 0.0150937 0.0 0.0 0.0150937 0.0392525 -0.00390695 -0.04407 0.0 0.0 0.04407 0.0 0.0 0.04407 -0.006992200000000004 0.987913 -2.16943e-18 0.0403439 0.000425052 0.0 0.10673 0.954751 -0.0289507 -0.0549333 -0.0858947 0.179795 -0.0607356 -0.0758564 0.173907 -0.0158009 -0.0247946 -0.436065 0.458918 0.0590766 -0.0817184 0.461591 0.0530567 -0.0735741 0.075996744…
6764.0 0.118615 0.946929 -0.134148 0.0 0.0 0.134148 0.0 0.0 0.134148 -0.277317 0.0615073 0.317351 0.0 0.0 -0.317351 0.0 0.0 -0.317351 0.1018067 0.982578 -2.16943e-18 -0.288826 0.0314666 0.0 0.0994262 0.955617 -0.0362482 -0.0637921 -0.0385859 0.148593 -0.0633946 -0.0394164 0.149086 -0.0930803 0.0160746 0.0736648 0.080748 -0.0895488 -0.0643531 0.00422437 0.0568927 -0.129714 0.06963009 0.982655 -2.1…
6770.0 0.107167 0.94939 -0.121066 0.0 0.0 0.121066 0.0 0.0 0.121066 -0.232504 0.0483858 0.265321 0.0 0.0 -0.265321 0.0 0.0 -0.265321 0.0898925 0.983798 -2.16943e-18 -0.241797 0.0231466 0.0 0.114638 0.951843 -0.0650105 -0.0581382 -0.0239214 0.156924 -0.0592716 -0.0223359 0.147012 -0.0144606 0.0164239 0.218113 -0.19352 -0.0449342 0.02153 -0.197166 -0.0387462 0.02383 0.0868964 0.981772 -2.16943e-18 …
6780.0 0.00919761 0.964177 -0.0103169 0.0 0.0 0.0103169 0.0 0.0 0.0103169 0.0755042 -0.00715115 -0.0847317 0.0 0.0 0.0847317 0.0 0.0 0.0847317 -0.011365 0.987856 -2.16943e-18 0.0775628 0.00118775 0.0 0.151165 0.943827 -0.119067 -0.0494418 -0.0153011 0.174992 -0.0425686 -0.0283624 0.182595 -0.00777976 0.000230881 0.0737943 -0.0147654 -0.112595 0.0970134 -0.102731 0.0561633 0.0179764 0.1269379 0.97…
6783.0 -0.00948305 0.965749 0.0106275 0.0 0.0 -0.0106275 0.0 0.0 -0.0106275 0.0134361 -0.000989148 -0.0150516 0.0 0.0 0.0150516 0.0 0.0 0.0150516 -0.03053299999999999 0.987362 -2.16943e-18 0.0137707 0.000499498 0.0 0.0944841 0.959378 0.0358327 -0.0900572 -0.126562 0.189729 -0.089577 -0.127298 0.19019 0.065613 -0.00180216 0.0721495 -0.20082 0.0811803 0.0523446 -0.20013 0.0798614 0.0528954 0.056305…
6789.0 -0.0391702 0.967439 0.0438496 0.0 0.0 -0.0438496 0.0 0.0 -0.0438496 0.0642987 -0.00259031 -0.0718935 0.0 0.0 0.0718935 0.0 0.0 0.0718935 -0.060904 0.985755 -2.16943e-18 0.0656598 0.0045693 0.0 0.206681 0.92116 -0.248613 -0.0216655 0.06364 0.213144 -0.0202022 0.0601972 0.205644 0.163119 -0.0985711 -0.175314 -0.121499 0.152539 0.399897 -0.0892453 0.0889935 0.443656 0.194114 0.967589 -2.16943…
6792.0 -0.0595087 0.968027 0.066582 0.0 0.0 -0.066582 0.0 0.0 -0.066582 0.125608 -0.00220231 -0.140352 0.0 0.0 0.140352 0.0 0.0 0.140352 -0.08164699999999998 0.984074 -2.16943e-18 0.127946 0.0118316 0.0 0.117097 0.952504 -0.0443198 -0.0534123 -0.0796582 0.187394 -0.0531539 -0.0799431 0.187224 0.00231665 -0.0285644 -0.449606 0.456593 0.0478747 -0.054575 0.458025 0.0449055 -0.0518456 0.0874341 0.98…
6796.0 0.195472 0.926258 -0.223094 0.0 0.0 0.223094 0.0 0.0 0.223094 -0.359318 0.113994 0.421152 0.0 0.0 -0.421152 0.0 0.0 -0.421152 0.182259 0.970173 -2.16943e-18 -0.378073 0.0756417 0.0 0.0886601 0.948983 -0.151185 0.0702397 -0.0337235 0.116774 0.0718836 -0.0373519 0.12545 0.0306041 0.0271067 0.286406 -0.558353 0.421108 -0.187496 -0.444587 0.204035 -0.0938493 0.08065047 0.985238 -2.16943e-18 -0…
6805.0 0.019819 0.963107 -0.0222434 0.0 0.0 0.0222434 0.0 0.0 0.0222434 0.0415114 -0.00443174 -0.0466406 0.0 0.0 0.0466406 0.0 0.0 0.0466406 -0.0004469000000000001 0.987959 -2.16943e-18 0.0426992 0.000144565 0.0 0.0989919 0.955634 -0.0306503 -0.0446765 -0.0839208 0.168357 -0.0483779 -0.0775786 0.164707 -0.0131423 -0.0189695 -0.360054 0.319351 0.162848 -0.117146 0.311858 0.177233 -0.124038 0.06981…
6806.0 0.00899559 0.964196 -0.0100901 0.0 0.0 0.0100901 0.0 0.0 0.0100901 0.057474 -0.00543033 -0.0644966 0.0 0.0 0.0644966 0.0 0.0 0.0644966 -0.011572600000000002 0.987853 -2.16943e-18 0.0590395 0.00091748 0.0 0.0866894 0.959024 0.000782437 -0.0708174 -0.0710627 0.146433 -0.0712346 -0.0709588 0.146929 -0.0896196 0.015157 0.222575 0.269528 -0.772893 0.285087 0.266425 -0.767035 0.283055 0.0537951 …
6833.0 0.00435493 0.964622 -0.00488371 0.0 0.0 0.00488371 0.0 0.0 0.00488371 -0.0911806 0.00813631 0.102273 0.0 0.0 -0.102273 0.0 0.0 -0.102273 -0.0163383 0.987767 -2.16943e-18 -0.0936107 -0.00194226 0.0 0.103112 0.955712 -0.0275426 -0.0687623 -0.0536536 0.160022 -0.0676068 -0.055557 0.160756 -0.0525788 0.0189368 0.189336 -0.13436 -0.0107327 -0.0443167 -0.134803 -0.00989493 -0.0446281 0.071907010…
6855.0 0.119129 0.946815 -0.134737 0.0 0.0 0.134737 0.0 0.0 0.134737 -0.304009 0.0676153 0.347941 0.0 0.0 -0.347941 0.0 0.0 -0.347941 0.10234270000000001 0.98252 -2.16943e-18 -0.316647 0.0346863 0.0 0.116682 0.950674 -0.0746151 -0.0332061 -0.0573573 0.175333 -0.0274075 -0.0680297 0.172208 0.0981173 -0.014221 -0.0381584 -0.204866 0.24247 -7.60658e-05 -0.0569476 -0.0406544 0.123904 0.0915891 0.9813…
6859.0 0.0803665 0.954542 -0.0905745 0.0 0.0 0.0905745 0.0 0.0 0.0905745 -0.282377 0.0498358 0.32035 0.0 0.0 -0.32035 0.0 0.0 -0.32035 0.0620685 0.986034 -2.16943e-18 -0.292663 0.0190339 0.0 0.0885456 0.96115 0.0608892 -0.0958959 -0.150516 0.194977 -0.0981059 -0.146802 0.191892 0.092538 -0.000661513 0.0358024 -0.297338 0.280704 -0.0155348 -0.300881 0.28731 -0.0172903 0.048155 0.978284 -2.16943e-1…
6865.0 0.119798 0.946666 -0.135501 0.0 0.0 0.135501 0.0 0.0 0.135501 -0.28167 0.062873 0.32243 0.0 0.0 -0.32243 0.0 0.0 -0.32243 0.10303870000000001 0.982443 -2.16943e-18 -0.293405 0.0323674 0.0 0.141549 0.944935 -0.156577 0.0026421 -0.0140561 0.155071 0.00358213 -0.0155425 0.155243 0.0489802 0.0465712 -0.183806 0.146442 0.0542915 -0.433952 0.158095 0.0313944 -0.419937 0.1254502 0.982684 -2.16943…
6874.0 0.0710895 0.956129 -0.0800595 0.0 0.0 0.0800595 0.0 0.0 0.0800595 -0.221898 0.0367605 0.251286 0.0 0.0 -0.251286 0.0 0.0 -0.251286 0.052459200000000004 0.986608 -2.16943e-18 -0.229712 0.0125157 0.0 0.113963 0.951799 -0.063289 -0.0354757 -0.0707991 0.176144 -0.0388644 -0.062959 0.175192 0.0288309 -0.0229725 -0.325936 0.232906 0.158327 -0.0631762 0.191707 0.238045 -0.103996 0.087461400000000…
6878.0 0.120865 0.946427 -0.136724 0.0 0.0 0.136724 0.0 0.0 0.136724 -0.00678249 0.00152266 0.00776608 0.0 0.0 -0.00776608 0.0 0.0 -0.00776608 0.1041508 0.98232 -2.16943e-18 -0.00706602 0.000788242 0.0 0.13643 0.945893 -0.100126 -0.0491321 -0.0226685 0.180532 -0.0464289 -0.0277042 0.179926 -0.0660784 0.0133212 0.0289541 0.0409821 0.0167126 -0.0819111 0.0517924 -0.0040093 -0.0723536 0.1111965 0.97…
6891.0 0.214369 0.920031 -0.245323 0.0 0.0 0.245323 0.0 0.0 0.245323 -0.396503 0.135562 0.468153 0.0 0.0 -0.468153 0.0 0.0 -0.468153 0.20216800000000001 0.965959 -2.16943e-18 -0.418293 0.0934039 0.0 0.131727 0.946421 -0.100983 -0.0384172 -0.0305809 0.174713 -0.0400326 -0.0276761 0.174055 0.0244096 -0.00570519 -0.0312291 -0.0829299 0.164931 -0.0427027 -0.0227926 0.0497762 0.00920329 0.1075126 0.97…
6908.0 -0.0263861 0.966832 0.0295508 0.0 0.0 -0.0295508 0.0 0.0 -0.0295508 0.0280441 -0.00153168 -0.0313779 0.0 0.0 0.0313779 0.0 0.0 0.0313779 -0.04783899999999999 0.98657 -2.16943e-18 0.0286827 0.00158432 0.0 0.0820075 0.960782 0.0353416 -0.0693361 -0.133672 0.177953 -0.0709038 -0.131541 0.177305 0.0368 0.0100679 0.350963 -0.270388 -0.298992 0.217009 -0.266843 -0.305902 0.220889 0.0462619 0.980…
6909.0 -0.0012117 0.965101 0.00135839 0.0 0.0 -0.00135839 0.0 0.0 -0.00135839 0.036376 -0.00301719 -0.0407793 0.0 0.0 0.0407793 0.0 0.0 0.0407793 -0.022051299999999996 0.98763 -2.16943e-18 0.0373199 0.00100741 0.0 0.0791538 0.961007 0.0367947 -0.0676294 -0.135502 0.17536 -0.0725961 -0.127154 0.169147 0.0226075 0.0102778 0.353758 -0.226696 -0.356867 0.234316 -0.21244 -0.384185 0.24699 0.0434241 0.…
6920.0 0.0720618 0.955967 -0.0811606 0.0 0.0 0.0811606 0.0 0.0 0.0811606 -0.0980646 0.0163567 0.111072 0.0 0.0 -0.111072 0.0 0.0 -0.111072 0.05346580000000001 0.986553 -2.16943e-18 -0.10153 0.00564393 0.0 0.116777 0.94908 -0.0957673 -0.00904932 -0.0620658 0.176118 -0.0119064 -0.0568723 0.173547 -0.00922583 -0.0197244 -0.349723 0.263526 0.236005 -0.146215 0.24536 0.270688 -0.161373 0.0951161000000…
6949.0 0.0776778 0.955012 -0.0875249 0.0 0.0 0.0875249 0.0 0.0 0.0875249 0.0217874 -0.00377671 -0.0247041 0.0 0.0 0.0247041 0.0 0.0 0.0247041 0.0592823 0.986211 -2.16943e-18 0.0225733 -0.00139898 0.0 0.110577 0.952965 -0.0496085 -0.0466921 -0.0695265 0.173965 -0.0432809 -0.0757771 0.178731 0.0419806 -0.0201454 -0.273554 0.168095 0.145474 -0.044674 0.108871 0.258982 -0.09438 0.0824243 0.981323 -2.…
6963.0 0.014789 0.963629 -0.0165935 0.0 0.0 0.0165935 0.0 0.0 0.0165935 -0.0375354 0.00379291 0.0421485 0.0 0.0 -0.0421485 0.0 0.0 -0.0421485 -0.005619199999999991 0.987926 -2.16943e-18 -0.0385855 -0.00034865 0.0 0.0644929 0.963653 0.0481243 -0.0744729 -0.110957 0.14446 -0.0745789 -0.110892 0.144589 -0.0366699 0.0112587 0.258705 -0.0304319 -0.397122 0.173631 -0.0302416 -0.397489 0.1738 0.02868650…
6976.0 0.205503 0.923011 -0.234874 0.0 0.0 0.234874 0.0 0.0 0.234874 -0.416801 0.137655 0.490394 0.0 0.0 -0.490394 0.0 0.0 -0.490394 0.192822 0.967995 -2.16943e-18 -0.439164 0.0932577 0.0 0.151534 0.940673 -0.161871 -0.0067085 -0.00926918 0.176582 -0.00636143 -0.00990269 0.177572 0.0634009 0.015718 -0.240464 0.157577 0.086027 -0.267734 0.13379 0.131702 -0.289567 0.134561 0.979138 -2.16943e-18 0.0…
6982.0 0.109658 0.948867 -0.12391 0.0 0.0 0.12391 0.0 0.0 0.12391 -0.212003 0.0447488 0.242071 0.0 0.0 -0.242071 0.0 0.0 -0.242071 0.0924838 0.983546 -2.16943e-18 -0.220547 0.0217455 0.0 0.106988 0.951799 -0.0796414 -0.0304041 -0.0307886 0.150873 -0.027464 -0.0366476 0.153546 0.0572666 0.0127352 0.299309 -0.391719 0.00084027 0.0916369 -0.440036 0.0932747 0.0504631 0.08327836 0.9828 -2.16943e-18 -…
7009.0 0.0137085 0.963738 -0.0153803 0.0 0.0 0.0153803 0.0 0.0 0.0153803 -0.078862 0.00787226 0.0885434 0.0 0.0 -0.0885434 0.0 0.0 -0.0885434 -0.006729899999999997 0.987916 -2.16943e-18 -0.0810573 -0.000830765 0.0 0.125946 0.948705 -0.087777 -0.0506233 -0.0175076 0.165936 -0.0420774 -0.0344127 0.166601 -0.0259311 0.0120092 0.120061 -0.0790393 -0.0346527 -0.00623959 -0.0542561 -0.0830287 0.0212064…
7028.0 0.0729016 0.955827 -0.0821118 0.0 0.0 0.0821118 0.0 0.0 0.0821118 -0.15833 0.0265636 0.17936 0.0 0.0 -0.17936 0.0 0.0 -0.17936 0.0543353 0.986504 -2.16943e-18 -0.163943 0.00926981 0.0 0.0887322 0.958661 -0.00893264 -0.0760962 -0.0457768 0.140649 -0.0765414 -0.0449464 0.140402 -0.068769 0.0250489 0.278246 -0.174336 -0.0815628 -0.0210317 -0.169943 -0.089862 -0.0180196 0.056295300000000006 0.…
7033.0 0.193363 0.926924 -0.220623 0.0 0.0 0.220623 0.0 0.0 0.220623 -0.367289 0.115525 0.430159 0.0 0.0 -0.430159 0.0 0.0 -0.430159 0.18004 0.970614 -2.16943e-18 -0.386347 0.0763049 0.0 0.100199 0.95741 0.00171548 -0.0798612 -0.0881173 0.176283 -0.0798722 -0.0877888 0.175502 0.019973 -0.0246072 -0.387881 0.330085 0.125012 -0.0670265 0.333032 0.11884 -0.0609914 0.06549851000000001 0.980779 -2.169…
7040.0 0.036838 0.961125 -0.0413859 0.0 0.0 0.0413859 0.0 0.0 0.0413859 -0.126903 0.0160104 0.142901 0.0 0.0 -0.142901 0.0 0.0 -0.142901 0.017077600000000005 0.98785 -2.16943e-18 -0.13081 0.00206133 0.0 0.0969922 0.953244 -0.0754634 -0.00912561 -0.0555807 0.150199 -0.00695987 -0.0601888 0.145854 -0.0251242 -0.0111071 -0.246219 0.146394 0.28625 -0.186298 0.199733 0.183416 -0.135705 0.075060349 0.9…
7056.0 0.0250873 0.962529 -0.0281644 0.0 0.0 0.0281644 0.0 0.0 0.0281644 0.0288971 -0.00325821 -0.0324888 0.0 0.0 0.0324888 0.0 0.0 0.0324888 0.004973900000000003 0.987961 -2.16943e-18 0.0297434 -7.54125e-05 0.0 0.108978 0.950029 -0.102388 -0.00537701 -0.0353132 0.153027 -0.00254822 -0.0410707 0.155645 0.0320002 0.0011881 0.0657284 -0.213768 0.200243 -0.0505133 -0.183981 0.143149 -0.02411 0.08916…
7082.0 0.1059 0.949652 -0.11962 0.0 0.0 0.11962 0.0 0.0 0.11962 -0.220704 0.0455974 0.25178 0.0 0.0 -0.25178 0.0 0.0 -0.25178 0.0885749 0.983923 -2.16943e-18 -0.229488 0.0216335 0.0 0.090378 0.953055 -0.0888133 0.0100373 -0.0512353 0.139852 0.0103503 -0.051346 0.139813 -0.0377997 -0.0105328 -0.230231 0.167236 0.241205 -0.173026 0.214311 0.15143 -0.135231 0.07153617000000001 0.984477 -2.16943e-18 …
7088.0 0.0731911 0.955778 -0.0824398 0.0 0.0 0.0824398 0.0 0.0 0.0824398 0.0253774 -0.00426621 -0.0287497 0.0 0.0 0.0287497 0.0 0.0 0.0287497 0.054635100000000006 0.986487 -2.16943e-18 0.026278 -0.00149448 0.0 0.105735 0.954466 -0.0442485 -0.0604059 -0.0399268 0.154634 -0.0635557 -0.0363227 0.153392 -0.0262282 0.0137049 0.165851 -0.0958582 -0.0975334 0.0275049 -0.135021 -0.0226897 -0.00514517 0.0…
7090.0 0.0155315 0.963554 -0.0174273 0.0 0.0 0.0174273 0.0 0.0 0.0174273 0.0628795 -0.00640687 -0.0706135 0.0 0.0 0.0706135 0.0 0.0 0.0706135 -0.004855899999999996 0.987933 -2.16943e-18 0.0646445 0.000530208 0.0 0.116501 0.951282 -0.0643231 -0.0442043 -0.0576539 0.174584 -0.0434757 -0.0598102 0.1776 0.00419901 -0.0054289 -0.0800906 0.046794 0.0646188 -0.0240917 0.0600568 0.0402439 -0.0198456 0.08…
7109.0 0.240556 0.910621 -0.276412 0.0 0.0 0.276412 0.0 0.0 0.276412 -0.480113 0.181004 0.573241 0.0 0.0 -0.573241 0.0 0.0 -0.573241 0.229846 0.959325 -2.16943e-18 -0.508386 0.130237 0.0 0.121685 0.950081 -0.0707083 -0.0427576 -0.0601493 0.183367 -0.0407367 -0.06366 0.185198 0.0361094 -0.0292516 -0.366926 0.36136 -0.0214539 0.0256087 0.333391 0.0322638 0.00101574 0.09498140000000001 0.980542 -2.1…
7116.0 0.0168926 0.963414 -0.0189559 0.0 0.0 0.0189559 0.0 0.0 0.0189559 -0.0723795 0.00748664 0.0812947 0.0 0.0 -0.0812947 0.0 0.0 -0.0812947 -0.0034565000000000012 0.987943 -2.16943e-18 -0.0744237 -0.000496647 0.0 0.141322 0.944899 -0.12478 -0.0317811 -0.0131954 0.168225 -0.0222822 -0.031703 0.173615 0.0409436 0.0113462 0.0938367 -0.232983 0.169656 -0.0970107 -0.121209 -0.0448147 0.00395093 0.1…
7122.0 0.0117097 0.963935 -0.0131363 0.0 0.0 0.0131363 0.0 0.0 0.0131363 -0.111661 0.0108934 0.125341 0.0 0.0 -0.125341 0.0 0.0 -0.125341 -0.008784 0.987892 -2.16943e-18 -0.114741 -0.00143349 0.0 0.158056 0.938246 -0.16156 -0.019293 -0.000799485 0.186113 -0.0182321 -0.0022594 0.191919 0.0781986 -0.0365296 -0.30641 0.0908615 0.267039 -0.0473251 0.140943 0.171494 -0.00492349 0.13975189999999998 0.9…
7125.0 0.155133 0.938021 -0.176146 0.0 0.0 0.176146 0.0 0.0 0.176146 -0.38543 0.10264 0.445614 0.0 0.0 -0.445614 0.0 0.0 -0.445614 0.1399311 0.977613 -2.16943e-18 -0.403347 0.0611731 0.0 0.110934 0.953835 -0.0343546 -0.058037 -0.0799575 0.182426 -0.0581846 -0.07973 0.182333 0.0467182 -0.0272038 -0.342357 0.267497 0.0856386 -0.0109328 0.267246 0.0861079 -0.0110696 0.0803486 0.980813 -2.16943e-18 0…
7127.0 0.236032 0.912313 -0.271016 0.0 0.0 0.271016 0.0 0.0 0.271016 -0.428923 0.159067 0.511089 0.0 0.0 -0.511089 0.0 0.0 -0.511089 0.225057 0.960539 -2.16943e-18 -0.453885 0.113668 0.0 0.0859669 0.95942 -0.000996634 -0.0753701 -0.0559502 0.138421 -0.0778349 -0.0528293 0.136116 -0.0518534 0.0121569 0.295928 -0.212792 0.0165361 -2.48947 -0.277612 0.0259254 0.0419191 0.052970100000000006 0.982854 …
7129.0 0.121808 0.946215 -0.137803 0.0 0.0 0.137803 0.0 0.0 0.137803 0.0356351 -0.00804043 -0.0408128 0.0 0.0 0.0408128 0.0 0.0 0.0408128 0.1051327 0.98221 -2.16943e-18 0.0371293 -0.00418249 0.0 0.0971649 0.960512 0.0537939 -0.126212 -0.102108 0.183074 -0.124848 -0.104789 0.185534 0.0148501 -0.0235149 -0.38832 0.384807 0.0349441 -0.0265993 0.383108 0.0386854 -0.0312837 0.05472010000000001 0.97855…
7131.0 0.13413 0.943343 -0.151939 0.0 0.0 0.151939 0.0 0.0 0.151939 -0.360337 0.0866743 0.414055 0.0 0.0 -0.414055 0.0 0.0 -0.414055 0.1179824 0.98067 -2.16943e-18 -0.376048 0.0477528 0.0 0.103309 0.951988 -0.0814739 -0.00811491 -0.0607483 0.159988 -0.00854507 -0.0595034 0.159312 -0.021078 -0.0185155 -0.336125 0.275578 0.213007 -0.147867 0.301674 0.163231 -0.1272 0.08144825 0.982991 -2.16943e-18 …
7142.0 0.0867864 0.953385 -0.0978624 0.0 0.0 0.0978624 0.0 0.0 0.0978624 0.0330718 -0.00608559 -0.0375685 0.0 0.0 0.0375685 0.0 0.0 0.0375685 0.06872497 0.985576 -2.16943e-18 0.0343043 -0.00248224 0.0 0.11131 0.953508 -0.0456767 -0.0652264 -0.0424144 0.16334 -0.0640738 -0.0463111 0.158357 -0.0319978 0.0157916 0.181079 -0.121197 -0.0667285 0.00701817 -0.13177 -0.0475215 0.00503104 0.08144375000000…
7146.0 0.195884 0.926127 -0.223577 0.0 0.0 0.223577 0.0 0.0 0.223577 -0.334733 0.106372 0.392396 0.0 0.0 -0.392396 0.0 0.0 -0.392396 0.182693 0.970086 -2.16943e-18 -0.352224 0.0706471 0.0 0.0823505 0.959153 -0.0124291 -0.0626022 -0.0488031 0.133888 -0.0622674 -0.0491457 0.128288 -0.0897688 0.0189621 0.160317 0.000160985 -0.122908 -0.0375827 -0.0100117 -0.104545 -0.0386675 0.0517199 0.98364 -2.169…
7151.0 0.0902061 0.952749 -0.101748 0.0 0.0 0.101748 0.0 0.0 0.101748 -0.194249 0.0365251 0.220821 0.0 0.0 -0.220821 0.0 0.0 -0.220821 0.07227285 0.985313 -2.16943e-18 -0.201576 0.0153736 0.0 0.11106 0.951974 -0.0646299 -0.0338523 -0.0662704 0.174266 -0.0321241 -0.0677931 0.174605 0.0204599 -0.0224644 -0.341043 0.295143 0.0916905 -0.0577807 0.213228 0.247569 -0.119799 0.08514979 0.981684 -2.16943…
7167.0 0.0492942 0.959464 -0.0554253 0.0 0.0 0.0554253 0.0 0.0 0.0554253 0.0575361 -0.00808103 -0.0649109 0.0 0.0 0.0649109 0.0 0.0 0.0649109 0.0299272 0.987557 -2.16943e-18 0.0593996 -0.00177041 0.0 0.0941286 0.954393 -0.0649885 -0.0225748 -0.0444986 0.142132 -0.0203976 -0.0494678 0.144406 0.0469425 0.00911139 0.196854 -0.361723 0.178793 -0.0140447 -0.328316 0.114894 0.0143294 0.07048052 0.98385…
7190.0 0.0921904 0.952373 -0.104005 0.0 0.0 0.104005 0.0 0.0 0.104005 -0.163073 0.031044 0.185459 0.0 0.0 -0.185459 0.0 0.0 -0.185459 0.07433229000000001 0.985153 -2.16943e-18 -0.169266 0.0132936 0.0 0.0826982 0.958935 -0.0140668 -0.0660553 -0.0439322 0.127775 -0.0590837 -0.0536192 0.136866 -0.0510991 0.0226219 0.269661 -0.245825 0.0310999 -0.0450534 -0.209182 -0.0376969 -0.023056 0.0520979 0.983…
7197.0 -0.0527062 0.967882 0.0589804 0.0 0.0 -0.0589804 0.0 0.0 -0.0589804 0.113439 -0.00285167 -0.126776 0.0 0.0 0.126776 0.0 0.0 0.126776 -0.07471499999999999 0.984689 -2.16943e-18 0.115648 0.00980833 0.0 0.102534 0.954506 -0.0433047 -0.0356139 -0.0821075 0.171048 -0.0430736 -0.0690942 0.162933 0.0138097 -0.0136968 -0.21635 0.138235 0.150226 -0.0719547 0.173134 0.0831136 -0.0413125 0.074846445 …
7203.0 0.0599009 0.95791 -0.0674019 0.0 0.0 0.0674019 0.0 0.0 0.0674019 -0.204004 0.0311485 0.230558 0.0 0.0 -0.230558 0.0 0.0 -0.230558 0.0408847 0.987165 -2.16943e-18 -0.210892 0.00881468 0.0 0.125038 0.949309 -0.0785647 -0.049333 -0.0391324 0.175799 -0.0460263 -0.0435253 0.177704 -0.0322689 0.00832633 0.0475033 -0.00780799 -0.00759118 -0.0289435 -0.0163931 0.00898553 -0.0372895 0.0985307 0.980…
7204.0 0.0465901 0.95984 -0.0523753 0.0 0.0 0.0523753 0.0 0.0 0.0523753 -0.183636 0.025221 0.207086 0.0 0.0 -0.207086 0.0 0.0 -0.207086 0.027136 0.987636 -2.16943e-18 -0.18952 0.00507015 0.0 0.0874396 0.959749 0.0215826 -0.0747888 -0.109069 0.170574 -0.0746209 -0.108621 0.16884 -0.0270747 0.00294221 0.110982 0.0990795 -0.360284 0.154999 0.098828 -0.359823 0.155014 0.052222500000000005 0.980927 -2…
7214.0 -0.0151992 0.966151 0.0170296 0.0 0.0 -0.0170296 0.0 0.0 -0.0170296 0.0563971 -0.00378902 -0.0631496 0.0 0.0 0.0631496 0.0 0.0 0.0631496 -0.03638899999999999 0.987131 -2.16943e-18 0.0577609 0.00246549 0.0 0.0987636 0.958582 0.0185732 -0.094822 -0.0910749 0.177375 -0.0964316 -0.0877521 0.17431 0.0611252 -0.0196862 -0.240322 0.0975828 0.169549 -0.0268076 0.0998437 0.164314 -0.0188817 0.06152…
7216.0 -0.0282538 0.966933 0.0316405 0.0 0.0 -0.0316405 0.0 0.0 -0.0316405 0.0986161 -0.00517943 -0.110327 0.0 0.0 0.110327 0.0 0.0 0.110327 -0.049749 0.986463 -2.16943e-18 0.100839 0.00578131 0.0 0.106284 0.955416 -0.0187078 -0.0692555 -0.0805737 0.178347 -0.0689771 -0.0810306 0.178573 0.0398896 -0.0232891 -0.299298 0.239592 0.0665878 -0.00542349 0.23955 0.0667204 -0.00579478 0.0737811 0.980858 …
7222.0 0.0299032 0.961972 -0.0335807 0.0 0.0 0.0335807 0.0 0.0 0.0335807 -0.133068 0.0157341 0.149701 0.0 0.0 -0.149701 0.0 0.0 -0.149701 0.009932400000000008 0.987935 -2.16943e-18 -0.137047 0.00108978 0.0 0.142305 0.94415 -0.11332 -0.0359919 -0.0330884 0.192428 -0.0364643 -0.0322561 0.191226 0.0812817 -0.0342127 -0.313466 0.114489 0.2334 -0.0342881 0.137818 0.187963 -0.00905797 0.1187888 0.9787 …
7233.0 0.0690552 0.956464 -0.0777561 0.0 0.0 0.0777561 0.0 0.0 0.0777561 -0.213776 0.0349093 0.241997 0.0 0.0 -0.241997 0.0 0.0 -0.241997 0.0503535 0.98672 -2.16943e-18 -0.221247 0.0115434 0.0 0.112105 0.949112 -0.119852 0.00859144 -0.0344378 0.150661 0.012865 -0.0411772 0.14625 0.00241311 0.0105116 -0.105774 0.027407 0.177966 -0.208214 0.0578652 0.118542 -0.174173 0.0948534 0.983414 -2.16943e-18…
7265.0 0.0469057 0.959797 -0.0527312 0.0 0.0 0.0527312 0.0 0.0 0.0527312 0.0565941 -0.00779331 -0.0638243 0.0 0.0 0.0638243 0.0 0.0 0.0638243 0.027461700000000006 0.987628 -2.16943e-18 0.0584097 -0.00158342 0.0 0.0744254 0.96487 0.104736 -0.123952 -0.15795 0.187544 -0.12547 -0.155811 0.185069 0.104646 0.0032625 0.0956405 -0.381811 0.290259 -0.00605211 -0.387007 0.299122 -0.00282836 0.0293777 0.97…
7274.0 0.0404134 0.960667 -0.0454131 0.0 0.0 0.0454131 0.0 0.0 0.0454131 0.0808295 -0.0105285 -0.0910665 0.0 0.0 0.0910665 0.0 0.0 0.0910665 0.020763900000000002 0.987785 -2.16943e-18 0.0833552 -0.00164933 0.0 0.120011 0.948157 -0.104301 -0.00455206 -0.0593218 0.17553 -0.00615558 -0.0566466 0.177042 -0.00571593 -0.0200916 -0.33595 0.238063 0.246974 -0.140651 0.252629 0.220193 -0.136204 0.0993684 …
7277.0 0.0642206 0.95724 -0.0722857 0.0 0.0 0.0722857 0.0 0.0 0.0722857 -0.124637 0.0196537 0.140967 0.0 0.0 -0.140967 0.0 0.0 -0.140967 0.0453515 0.986968 -2.16943e-18 -0.128915 0.0060191 0.0 0.116976 0.948158 -0.112126 -0.00255093 -0.0404719 0.164895 0.00497709 -0.0564555 0.166314 0.00244551 -0.0174832 -0.244203 0.281307 -0.0442445 0.00898312 0.22287 0.0666663 -0.0340122 0.0978127 0.98195 -2.16…
7278.0 0.102362 0.950376 -0.115585 0.0 0.0 0.115585 0.0 0.0 0.115585 -0.219034 0.0443318 0.24967 0.0 0.0 -0.24967 0.0 0.0 -0.24967 0.08489679 0.984262 -2.16943e-18 -0.227649 0.0205338 0.0 0.102874 0.95458 -0.0458236 -0.0574559 -0.0385864 0.151911 -0.0589087 -0.0357208 0.150119 -0.00909007 0.017977 0.25587 -0.122904 -0.270535 0.127998 -0.257952 -0.0127594 0.0171689 0.07413274 0.982549 -2.16943e-18…
7285.0 0.0422403 0.960427 -0.0474716 0.0 0.0 0.0474716 0.0 0.0 0.0474716 -0.00742805 0.000983102 0.00837107 0.0 0.0 -0.00837107 0.0 0.0 -0.00837107 0.022648100000000004 0.987745 -2.16943e-18 -0.0076619 0.000167383 0.0 0.116466 0.949812 -0.11349 -0.00457004 -0.0305985 0.148774 -0.00258114 -0.0359433 0.151161 0.0652516 0.0195549 0.168555 -0.32878 0.14955 -0.0912344 -0.295533 0.0856936 -0.0608824 0.…
7286.0 0.0307944 0.961867 -0.0345833 0.0 0.0 0.0345833 0.0 0.0 0.0345833 -0.00579854 0.000691519 0.0065241 0.0 0.0 -0.0065241 0.0 0.0 -0.0065241 0.010850200000000004 0.987927 -2.16943e-18 -0.00597258 5.34815e-05 0.0 0.120767 0.950781 -0.0575988 -0.0545416 -0.0644764 0.181554 -0.054973 -0.0620688 0.180071 0.0960212 -0.0216792 -0.214087 -0.0742197 0.362252 -0.0849815 -0.194105 0.590816 -0.178922 0.…
7305.0 -0.0782043 0.968159 0.0874699 0.0 0.0 -0.0874699 0.0 0.0 -0.0874699 0.152342 0.000511329 -0.1702 0.0 0.0 0.1702 0.0 0.0 0.1702 -0.100669 0.982115 -2.16943e-18 0.154823 0.0175853 0.0 0.0944331 0.956641 -0.033287 -0.0565005 -0.0414603 0.133444 -0.0537258 -0.0470537 0.14413 -0.00165919 0.0174059 0.259131 -0.122471 -0.296555 0.153056 -0.29458 0.0334024 0.00196959 0.06549331 0.983252 -2.16943e-…
7307.0 0.0313781 0.961797 -0.03524 0.0 0.0 0.03524 0.0 0.0 0.03524 -0.0424459 0.00509026 0.0477608 0.0 0.0 -0.0477608 0.0 0.0 -0.0477608 0.011451500000000003 0.987922 -2.16943e-18 -0.043723 0.000420236 0.0 0.109554 0.953098 -0.0521131 -0.0458313 -0.0631995 0.171161 -0.0498954 -0.0565416 0.16859 -0.0100087 -0.00138771 -0.0514412 0.0387537 0.0555519 -0.0426591 0.03466 0.0634385 -0.0465913 0.0815510…
7317.0 0.203399 0.923703 -0.232399 0.0 0.0 0.232399 0.0 0.0 0.232399 -0.379498 0.124294 0.44614 0.0 0.0 -0.44614 0.0 0.0 -0.44614 0.190605 0.968463 -2.16943e-18 -0.399742 0.0838529 0.0 0.106092 0.956373 0.00383659 -0.0801488 -0.10671 0.193085 -0.08685 -0.0936537 0.181597 0.0259775 -0.00248343 -0.0251466 -0.0732462 0.132677 -0.0343495 -0.0789182 0.142668 -0.0335901 0.07041908000000001 0.979625 -2.…
7318.0 0.118802 0.946887 -0.134362 0.0 0.0 0.134362 0.0 0.0 0.134362 -0.00480854 0.00106759 0.00550297 0.0 0.0 -0.00550297 0.0 0.0 -0.00550297 0.1020021 0.982557 -2.16943e-18 -0.00500822 0.000546717 0.0 0.125271 0.949409 -0.0739216 -0.0479312 -0.0520681 0.183971 -0.0472625 -0.0531968 0.184417 0.0255951 -0.0036904 -0.00144554 -0.0534562 0.0455352 0.00936544 -0.0525073 0.0436959 0.0103431 0.0982241…
7332.0 0.00947076 0.964151 -0.0106234 0.0 0.0 0.0106234 0.0 0.0 0.0106234 0.0161656 -0.00153608 -0.0181418 0.0 0.0 0.0181418 0.0 0.0 0.0181418 -0.011084399999999994 0.987861 -2.16943e-18 0.016607 0.000249216 0.0 0.124827 0.950892 -0.0798719 -0.0570969 -0.0187382 0.146218 -0.0545961 -0.0234927 0.158074 0.00143081 -0.014875 0.184078 -0.129384 -0.164493 0.281679 -0.268447 0.103379 0.149341 0.0979953…
7336.0 0.06426 0.957233 -0.0723303 0.0 0.0 0.0723303 0.0 0.0 0.0723303 -0.0712644 0.0112407 0.0806018 0.0 0.0 -0.0806018 0.0 0.0 -0.0806018 0.045392300000000003 0.986966 -2.16943e-18 -0.0737106 0.00344488 0.0 0.101618 0.955321 -0.0363677 -0.0651778 -0.0387375 0.143505 -0.0653438 -0.0404619 0.152166 -0.0671468 0.0165801 0.12999 -0.0907205 0.0608668 -0.08885 -0.0116429 -0.0893953 -0.0285972 0.07158…
7338.0 -0.0452571 0.967664 0.0506546 0.0 0.0 -0.0506546 0.0 0.0 -0.0506546 0.119703 -0.00400663 -0.133809 0.0 0.0 0.133809 0.0 0.0 0.133809 -0.067117 0.985301 -2.16943e-18 0.122146 0.00933583 0.0 0.100844 0.959593 0.043681 -0.116281 -0.10505 0.186323 -0.112835 -0.110712 0.189826 0.0433131 -0.0192625 -0.291541 0.174416 0.170769 -0.0488702 0.176788 0.16696 -0.0516485 0.0598949 0.978719 -2.16943e-18…
7343.0 0.0415615 0.960516 -0.0467067 0.0 0.0 0.0467067 0.0 0.0 0.0467067 -0.170608 0.0224472 0.192248 0.0 0.0 -0.192248 0.0 0.0 -0.192248 0.021947900000000006 0.98776 -2.16943e-18 -0.175965 0.00370947 0.0 0.125683 0.950593 -0.100126 -0.0379258 -0.0147182 0.145456 -0.0261747 -0.0361769 0.145745 0.0981929 -0.0279531 0.369014 -0.647296 0.210598 0.305564 -0.532589 -0.0108318 0.418293 0.1025119 0.9836…
7351.0 0.053686 0.958837 -0.0603818 0.0 0.0 0.0603818 0.0 0.0 0.0603818 0.0569474 -0.00828638 -0.0642923 0.0 0.0 0.0642923 0.0 0.0 0.0642923 0.0344625 0.987411 -2.16943e-18 0.0588241 -0.00204513 0.0 0.090111 0.96153 0.0655162 -0.112472 -0.134388 0.191589 -0.111977 -0.135447 0.191997 0.0809038 -0.00589621 -0.0629411 -0.180084 0.289517 -0.0476562 -0.183067 0.295137 -0.0493506 0.048102900000000004 0…
7359.0 0.106464 0.949536 -0.120264 0.0 0.0 0.120264 0.0 0.0 0.120264 -0.215706 0.0447095 0.246111 0.0 0.0 -0.246111 0.0 0.0 -0.246111 0.0891615 0.983867 -2.16943e-18 -0.224307 0.0212908 0.0 0.100151 0.955246 -0.0353032 -0.0454695 -0.0771402 0.163856 -0.0452787 -0.0771155 0.167445 0.00180324 -0.0215273 -0.379542 0.401781 0.0120324 -0.0478048 0.283916 0.236684 -0.139219 0.07138193000000001 0.982112…
7365.0 0.0212609 0.962952 -0.0238636 0.0 0.0 0.0238636 0.0 0.0 0.0238636 -0.0469507 0.00508939 0.0527611 0.0 0.0 -0.0527611 0.0 0.0 -0.0527611 0.0010364000000000068 0.987962 -2.16943e-18 -0.0483028 -8.52757e-05 0.0 0.11407 0.95128 -0.0728839 -0.04428 -0.0342422 0.152805 -0.047455 -0.0284993 0.158994 -0.0322022 0.0182551 0.21311 -0.213337 0.0438971 -0.0328666 -0.0924555 -0.186599 0.0653051 0.08797…
7376.0 -0.0203582 0.966483 0.0228051 0.0 0.0 -0.0228051 0.0 0.0 -0.0228051 -0.00314236 0.000192894 0.00351728 0.0 0.0 -0.00351728 0.0 0.0 -0.00351728 -0.041671 0.98689 -2.16943e-18 -0.0032163 -0.000155901 0.0 0.090009 0.958572 0.00300477 -0.0626588 -0.0963417 0.161845 -0.0629123 -0.0988104 0.16818 -0.031909 0.00964145 0.275972 0.0891824 -0.673223 0.312421 0.0760335 -0.647847 0.299428 0.0572071000…
7381.0 0.0734084 0.955742 -0.0826861 0.0 0.0 0.0826861 0.0 0.0 0.0826861 -0.170649 0.0287312 0.193335 0.0 0.0 -0.193335 0.0 0.0 -0.193335 0.0548602 0.986474 -2.16943e-18 -0.17671 0.0100935 0.0 0.105634 0.95313 -0.0586648 -0.0312175 -0.0690849 0.16873 -0.0306946 -0.0694251 0.168821 0.00363054 -0.0220072 -0.364786 0.330784 0.111473 -0.0851385 0.275268 0.217164 -0.127564 0.07973527 0.982202 -2.16943…
7393.0 0.118412 0.946974 -0.133915 0.0 0.0 0.133915 0.0 0.0 0.133915 -0.323444 0.0716593 0.370118 0.0 0.0 -0.370118 0.0 0.0 -0.370118 0.1015955 0.982601 -2.16943e-18 -0.336858 0.0366205 0.0 0.101661 0.956735 -0.00759675 -0.0782759 -0.0738791 0.165991 -0.0803484 -0.070445 0.16436 -0.0341177 0.0124244 0.176491 -0.0170219 -0.255185 0.10069 -0.00908768 -0.270432 0.108028 0.06782585000000001 0.981036 …
7403.0 -0.0208144 0.966511 0.0233158 0.0 0.0 -0.0233158 0.0 0.0 -0.0233158 0.0365637 -0.00222573 -0.040925 0.0 0.0 0.040925 0.0 0.0 0.040925 -0.042137999999999995 0.986867 -2.16943e-18 0.037422 0.00183308 0.0 0.109614 0.952654 -0.0630996 -0.0496025 -0.0316443 0.148661 -0.0507042 -0.0304274 0.154272 -0.0950538 0.0112508 -0.0248129 0.106618 0.0682891 -0.142087 0.148613 -0.011104 -0.11264 0.08266687…
7405.0 0.121823 0.946211 -0.13782 0.0 0.0 0.13782 0.0 0.0 0.13782 -0.311191 0.0702203 0.356407 0.0 0.0 -0.356407 0.0 0.0 -0.356407 0.1051485 0.982208 -2.16943e-18 -0.32424 0.0365302 0.0 0.132411 0.947994 -0.0791676 -0.043554 -0.0637907 0.196516 -0.0488413 -0.0555602 0.187611 0.0751339 -0.030165 -0.321917 0.101081 0.293984 -0.0728599 0.204368 0.0962888 0.0124537 0.1054619 0.979402 -2.16943e-18 0.1…
7407.0 0.259358 0.903289 -0.298959 0.0 0.0 0.298959 0.0 0.0 0.298959 -0.4708 0.189723 0.567086 0.0 0.0 -0.567086 0.0 0.0 -0.567086 0.249782 0.953978 -2.16943e-18 -0.499895 0.140144 0.0 0.105339 0.954206 -0.0458035 -0.0614286 -0.036147 0.151404 -0.0593316 -0.0402901 0.152276 -0.0598248 0.0220281 0.221803 -0.106195 -0.115367 0.00472923 -0.131928 -0.0660925 -0.0175768 0.07626546000000001 0.982208 -2…
7410.0 0.129414 0.944464 -0.146523 0.0 0.0 0.146523 0.0 0.0 0.146523 -0.307699 0.0722523 0.353115 0.0 0.0 -0.353115 0.0 0.0 -0.353115 0.11306189999999999 0.981282 -2.16943e-18 -0.320918 0.0389871 0.0 0.105166 0.954173 -0.0479309 -0.0617479 -0.0314047 0.151101 -0.0626944 -0.0296897 0.150349 -0.0414678 0.0311308 0.393557 -0.273828 -0.190054 0.0665931 -0.351563 -0.0412223 -0.000670221 0.076185969 0.…
7415.0 -0.025693 0.966794 0.0287754 0.0 0.0 -0.0287754 0.0 0.0 -0.0287754 0.0317974 -0.0017614 -0.0355788 0.0 0.0 0.0355788 0.0 0.0 0.0355788 -0.04712999999999999 0.986609 -2.16943e-18 0.0325243 0.00177121 0.0 0.097591 0.95763 -0.00551044 -0.076706 -0.0701199 0.161448 -0.0786843 -0.0670773 0.160076 -0.0710471 0.010973 0.184581 0.315566 -0.825938 0.329961 0.0755704 -0.369405 0.148779 0.0640494 0.9…
7424.0 0.0878085 0.953196 -0.0990236 0.0 0.0 0.0990236 0.0 0.0 0.0990236 0.00364932 -0.0006759 -0.00414641 0.0 0.0 0.00414641 0.0 0.0 0.00414641 0.06978524 0.985499 -2.16943e-18 0.00378582 -0.000278359 0.0 0.0912339 0.96065 0.0503003 -0.100831 -0.128274 0.188587 -0.100931 -0.128108 0.188834 0.0829152 -0.00324843 0.043784 -0.241019 0.177967 0.0209103 -0.240315 0.176929 0.0193455 0.0512524000000000…
7430.0 0.0281898 0.962173 -0.0316533 0.0 0.0 0.0316533 0.0 0.0 0.0316533 0.0873386 -0.0101563 -0.0982332 0.0 0.0 0.0982332 0.0 0.0 0.0982332 0.008167900000000006 0.987947 -2.16943e-18 0.089931 -0.000541776 0.0 0.102787 0.956734 -0.00336496 -0.077612 -0.0876824 0.177788 -0.0778285 -0.0874961 0.178024 0.0237371 -0.0239006 -0.371306 0.302589 0.133492 -0.0597758 0.301638 0.135439 -0.0614244 0.0685085…
7452.0 0.0190436 0.963189 -0.0213721 0.0 0.0 0.0213721 0.0 0.0 0.0213721 -0.101971 0.0107966 0.11456 0.0 0.0 -0.11456 0.0 0.0 -0.11456 -0.0012444999999999956 0.987956 -2.16943e-18 -0.104879 -0.00044646 0.0 0.0815269 0.961999 0.0690975 -0.0901919 -0.162671 0.192709 -0.0935621 -0.158072 0.1899 0.070061 -0.000565606 0.0521171 -0.206552 0.123796 0.0348132 -0.211986 0.134169 0.03067 0.0412589 0.978188…
7455.0 0.0687456 0.956514 -0.0774057 0.0 0.0 0.0774057 0.0 0.0 0.0774057 -0.122075 0.0198907 0.138182 0.0 0.0 -0.138182 0.0 0.0 -0.138182 0.050033100000000004 0.986737 -2.16943e-18 -0.126336 0.00654712 0.0 0.188056 0.926973 -0.222292 -0.0229108 0.0562335 0.198884 -0.0205267 0.0509286 0.201898 0.155386 -0.0500992 -0.175294 -0.0990139 0.175269 0.099859 -0.104978 0.186843 0.0936851 0.173887899999999…
7464.0 0.0659106 0.956971 -0.0741974 0.0 0.0 0.0741974 0.0 0.0 0.0741974 -0.0878115 0.0140188 0.0993464 0.0 0.0 -0.0993464 0.0 0.0 -0.0993464 0.047099600000000005 0.986884 -2.16943e-18 -0.0908445 0.00441564 0.0 0.101474 0.95937 0.0392196 -0.114699 -0.100786 0.186329 -0.117593 -0.0965122 0.184972 0.0189044 -0.0224544 -0.365625 0.330016 0.0836108 -0.0480677 0.328501 0.0865413 -0.049626 0.0607338000…
7479.0 0.0309968 0.961842 -0.034811 0.0 0.0 0.034811 0.0 0.0 0.034811 -0.142316 0.0170051 0.160129 0.0 0.0 -0.160129 0.0 0.0 -0.160129 0.011058700000000005 0.987925 -2.16943e-18 -0.146592 0.00134604 0.0 0.0786638 0.961864 0.0516251 -0.0790774 -0.141913 0.179351 -0.0791913 -0.141685 0.179189 0.0524237 -0.000795849 0.152095 -0.141326 -0.169558 0.159203 -0.140479 -0.171243 0.160336 0.041069600000000…
7481.0 0.035394 0.961306 -0.0397601 0.0 0.0 0.0397601 0.0 0.0 0.0397601 -0.0572724 0.00713104 0.0644794 0.0 0.0 -0.0644794 0.0 0.0 -0.0644794 0.0155893 0.987872 -2.16943e-18 -0.0590251 0.000834143 0.0 0.0999232 0.9582 0.0167912 -0.0909865 -0.0967009 0.179487 -0.0955373 -0.0893301 0.175726 -0.00440709 -0.00694391 -0.170152 0.112753 0.147395 -0.0849942 0.106071 0.160233 -0.0911734 0.062907600000000…
7484.0 0.0518146 0.959107 -0.0582693 0.0 0.0 0.0582693 0.0 0.0 0.0582693 0.0956668 -0.0137141 -0.107973 0.0 0.0 0.107973 0.0 0.0 0.107973 0.032529600000000006 0.987476 -2.16943e-18 0.0987965 -0.00322589 0.0 0.0924145 0.956688 -0.0332606 -0.0559656 -0.0425407 0.141788 -0.0595754 -0.0370162 0.139592 -0.0802277 0.0246128 0.238329 -0.126013 -0.0635146 -0.0486236 -0.123668 -0.0681261 -0.0456027 0.0632…
7505.0 0.0566512 0.9584 -0.0637303 0.0 0.0 0.0637303 0.0 0.0 0.0637303 0.0464013 -0.00691057 -0.0524119 0.0 0.0 0.0524119 0.0 0.0 0.0524119 0.0375261 0.987299 -2.16943e-18 0.0479483 -0.00182778 0.0 0.122006 0.950558 -0.0597143 -0.0470014 -0.0749679 0.190177 -0.0499396 -0.0699153 0.187545 0.0713116 -0.0265704 -0.283321 0.118341 0.190257 -0.020287 0.109071 0.208071 -0.0288111 0.0936958 0.980044 -2.…
7511.0 0.0651126 0.957098 -0.0732947 0.0 0.0 0.0732947 0.0 0.0 0.0732947 0.0123433 -0.00195914 -0.0139627 0.0 0.0 0.0139627 0.0 0.0 0.0139627 0.0462741 0.986924 -2.16943e-18 0.0127684 -0.000609073 0.0 0.120385 0.94984 -0.0780347 -0.0309751 -0.0634657 0.182384 -0.0339282 -0.0585947 0.180471 0.0358257 -0.0253508 -0.332471 0.214151 0.190796 -0.0716179 0.203309 0.211631 -0.0816384 0.0951762 0.980892 …
7514.0 -0.0510513 0.967839 0.0571309 0.0 0.0 -0.0571309 0.0 0.0 -0.0571309 0.103882 -0.00280368 -0.1161 0.0 0.0 0.1161 0.0 0.0 0.1161 -0.073028 0.98483 -2.16943e-18 0.105926 0.0087865 0.0 0.0899662 0.957518 -0.0195709 -0.0495104 -0.0774774 0.156602 -0.0460509 -0.0826426 0.158309 0.00196791 -0.0123796 -0.224231 0.152781 0.167211 -0.0957098 0.15866 0.155919 -0.0903065 0.0603537 0.982755 -2.16943e-1…
7515.0 -0.00241282 0.9652 0.00270484 0.0 0.0 -0.00270484 0.0 0.0 -0.00270484 0.0612445 -0.00499687 -0.0686504 0.0 0.0 0.0686504 0.0 0.0 0.0686504 -0.0232835 0.987596 -2.16943e-18 0.0628243 0.00178053 0.0 0.114091 0.952181 -0.0537209 -0.0379887 -0.0840557 0.185696 -0.044944 -0.0730424 0.181431 -0.00642132 -0.0245253 -0.395298 0.421965 0.0217026 -0.0476364 0.418855 0.0273622 -0.0482952 0.0863155 0.…
7524.0 0.0191064 0.963183 -0.0214427 0.0 0.0 0.0214427 0.0 0.0 0.0214427 0.0187542 -0.00198701 -0.0210697 0.0 0.0 0.0210697 0.0 0.0 0.0210697 -0.0011798999999999976 0.987956 -2.16943e-18 0.0192892 8.07513e-05 0.0 0.0754023 0.964272 0.0954389 -0.114357 -0.158411 0.187156 -0.114514 -0.158785 0.187851 0.0973431 0.00584228 0.080126 -0.400298 0.375527 -0.0539861 -0.404502 0.383835 -0.0590828 0.0317875…
7542.0 0.0334687 0.961544 -0.0375928 0.0 0.0 0.0375928 0.0 0.0 0.0375928 0.0316492 -0.00387104 -0.0356224 0.0 0.0 0.0356224 0.0 0.0 0.0356224 0.0136053 0.987898 -2.16943e-18 0.03261 -0.000390157 0.0 0.0978946 0.955759 -0.0324422 -0.0553562 -0.0573272 0.148901 -0.0606473 -0.0479861 0.145416 -0.0642635 0.011742 0.0385515 -0.0271067 0.122275 -0.128134 -0.0313174 0.130467 -0.133051 0.0682435100000000…
7552.0 0.0554868 0.958573 -0.0624152 0.0 0.0 0.0624152 0.0 0.0 0.0624152 0.0154339 -0.00227784 -0.0174298 0.0 0.0 0.0174298 0.0 0.0 0.0174298 0.036322900000000005 0.987344 -2.16943e-18 0.0159462 -0.000586864 0.0 0.0919566 0.958273 -0.0103543 -0.0776762 -0.0457624 0.14385 -0.0834606 -0.036479 0.134498 -0.0750243 0.0275316 0.308391 -0.170535 -0.136495 -0.00139183 -0.217949 -0.0471272 -0.0321645 0.0…
7557.0 0.00763295 0.964324 -0.00856113 0.0 0.0 0.00856113 0.0 0.0 0.00856113 0.0234904 -0.00218322 -0.0263569 0.0 0.0 0.0263569 0.0 0.0 0.0263569 -0.012972200000000003 0.98783 -2.16943e-18 0.0241262 0.000411823 0.0 0.064768 0.963127 0.0501343 -0.0628992 -0.13774 0.157461 -0.0636142 -0.137256 0.159029 -0.0144215 0.0116971 0.289379 -0.146687 -0.289702 0.151669 -0.141919 -0.298687 0.154571 0.0294736…
7563.0 0.184538 0.92965 -0.210304 0.0 0.0 0.210304 0.0 0.0 0.210304 -0.365746 0.110905 0.426989 0.0 0.0 -0.426989 0.0 0.0 -0.426989 0.17076380000000002 0.972397 -2.16943e-18 -0.384262 0.0717816 0.0 0.105669 0.952786 -0.0671116 -0.0440558 -0.028237 0.14938 -0.0411375 -0.0331235 0.151502 -0.0808225 0.0227602 0.179696 -0.077729 -0.0318987 -0.0710228 -0.0949172 0.00106177 -0.0863147 0.07986221 0.9827…
7575.0 0.172208 0.933293 -0.19594 0.0 0.0 0.19594 0.0 0.0 0.19594 -0.389281 0.111962 0.45254 0.0 0.0 -0.45254 0.0 0.0 -0.45254 0.1578196 0.974718 -2.16943e-18 -0.408307 0.0702193 0.0 0.0862275 0.960543 0.024967 -0.0872143 -0.0893588 0.161647 -0.0862426 -0.0907839 0.162091 -0.0149589 -0.0131916 -0.282957 0.248102 0.147593 -0.112667 0.24894 0.145978 -0.111836 0.0500095 0.98138 -2.16943e-18 0.029510…
7590.0 0.0197144 0.963118 -0.0221258 0.0 0.0 0.0221258 0.0 0.0 0.0221258 -0.0462044 0.00492727 0.0519128 0.0 0.0 -0.0519128 0.0 0.0 -0.0519128 -0.0005544999999999994 0.987958 -2.16943e-18 -0.0475259 -0.000166496 0.0 0.112273 0.953123 -0.0436435 -0.0561274 -0.0682746 0.174135 -0.0510783 -0.0766985 0.181364 0.0437111 -0.00732457 -0.0382448 -0.0392507 0.0516929 0.0275098 -0.0607971 0.09346 0.0062343…
7609.0 0.136293 0.94282 -0.154425 0.0 0.0 0.154425 0.0 0.0 0.154425 -0.00827566 0.00201238 0.00951509 0.0 0.0 -0.00951509 0.0 0.0 -0.00951509 0.12023980000000001 0.980381 -2.16943e-18 -0.00863892 0.00111885 0.0 0.085292 0.961339 0.0648429 -0.0931656 -0.159494 0.197272 -0.0926018 -0.160415 0.197939 0.0656626 -0.00110159 0.0369153 -0.192421 0.138886 0.0202498 -0.193463 0.141226 0.0170752 0.04497800…
7616.0 0.0926411 0.952287 -0.104517 0.0 0.0 0.104517 0.0 0.0 0.104517 -0.227759 0.0434792 0.25905 0.0 0.0 -0.25905 0.0 0.0 -0.25905 0.07480007100000001 0.985117 -2.16943e-18 -0.236423 0.0186898 0.0 0.0928418 0.961649 0.0672084 -0.125904 -0.118024 0.185138 -0.124347 -0.121275 0.188471 0.0690429 -0.00904511 -0.164216 -0.111161 0.39578 -0.115612 0.0332591 0.124131 -0.0321311 0.0496315 0.97817 -2.169…
7617.0 0.0445366 0.96012 -0.0500599 0.0 0.0 0.0500599 0.0 0.0 0.0500599 0.027915 -0.00376809 -0.0314698 0.0 0.0 0.0314698 0.0 0.0 0.0314698 0.025017000000000005 0.987691 -2.16943e-18 0.028802 -0.000703799 0.0 0.111261 0.952116 -0.0616082 -0.0350168 -0.0684819 0.173783 -0.0339668 -0.0700843 0.17458 0.0141312 -0.0232562 -0.363275 0.323579 0.0966099 -0.0603385 0.268884 0.200683 -0.101541 0.08497813 …
7626.0 0.176764 0.931969 -0.201241 0.0 0.0 0.201241 0.0 0.0 0.201241 -0.367976 0.10795 0.428432 0.0 0.0 -0.428432 0.0 0.0 -0.428432 0.1626007 0.973883 -2.16943e-18 -0.386197 0.0685268 0.0 0.0952309 0.958566 0.0104617 -0.0805045 -0.0923332 0.172338 -0.0823748 -0.0896126 0.171536 0.0173782 -0.0239057 -0.377041 0.341879 0.0862326 -0.0505263 0.340184 0.0895412 -0.0524325 0.060007700000000004 0.980987…
7627.0 0.0215944 0.962915 -0.0242383 0.0 0.0 0.0242383 0.0 0.0 0.0242383 -0.0252929 0.00275131 0.0284242 0.0 0.0 -0.0284242 0.0 0.0 -0.0284242 0.0013795000000000057 0.987963 -2.16943e-18 -0.0260224 -3.61886e-05 0.0 0.136004 0.947473 -0.0751711 -0.0575578 -0.0548265 0.193705 -0.0590345 -0.0526502 0.19355 0.14744 -0.0315337 -0.149187 -0.177972 0.302116 0.0299652 -0.189467 0.324198 0.0194363 0.10753…
7636.0 -0.00403669 0.965331 0.00452493 0.0 0.0 -0.00452493 0.0 0.0 -0.00452493 0.0254172 -0.0020272 -0.0284865 0.0 0.0 0.0284865 0.0 0.0 0.0284865 -0.024949 0.987548 -2.16943e-18 0.0260676 0.000786279 0.0 0.0822083 0.960276 0.00695288 -0.0833386 -0.0497605 0.132546 -0.0821969 -0.0508721 0.133748 -0.0918286 0.0241945 0.276528 -0.036907 -0.29103 0.0634293 0.0299192 -0.418446 0.116924 0.048349600000…
7652.0 0.0110722 0.963997 -0.0124207 0.0 0.0 0.0124207 0.0 0.0 0.0124207 -0.09541 0.00923904 0.107092 0.0 0.0 -0.107092 0.0 0.0 -0.107092 -0.009439099999999992 0.987884 -2.16943e-18 -0.098034 -0.00129494 0.0 0.0972653 0.958853 0.0203058 -0.0909872 -0.0970614 0.177671 -0.0931394 -0.0939329 0.176714 -0.00200658 -0.0150326 -0.264462 0.267518 0.0408434 -0.0431456 0.266932 0.0419881 -0.0438226 0.06024…
7656.0 0.045533 0.959985 -0.0511833 0.0 0.0 0.0511833 0.0 0.0 0.0511833 -0.145774 0.0198439 0.164362 0.0 0.0 -0.164362 0.0 0.0 -0.164362 0.026045200000000004 0.987665 -2.16943e-18 -0.150424 0.00384483 0.0 0.0892614 0.962748 0.0798381 -0.130091 -0.126729 0.187125 -0.132821 -0.123302 0.186299 0.0944937 -0.00811906 -0.0264461 -0.190113 0.200025 0.0159809 -0.197525 0.214185 0.0100237 0.04480920000000…
7660.0 0.0110079 0.964003 -0.0123486 0.0 0.0 0.0123486 0.0 0.0 0.0123486 0.0248581 -0.00240533 -0.0279015 0.0 0.0 0.0279015 0.0 0.0 0.0279015 -0.009505199999999991 0.987883 -2.16943e-18 0.0255416 0.000339223 0.0 0.0853555 0.959049 -0.0022337 -0.0686344 -0.0656826 0.142024 -0.0690768 -0.0659383 0.143189 -0.0940055 0.0198728 0.291178 0.247474 -0.862472 0.327742 0.239624 -0.847535 0.321653 0.0530103…
7689.0 0.0912677 0.952548 -0.102955 0.0 0.0 0.102955 0.0 0.0 0.102955 -0.216714 0.0410201 0.246415 0.0 0.0 -0.246415 0.0 0.0 -0.246415 0.07337458000000001 0.985228 -2.16943e-18 -0.224919 0.0174269 0.0 0.0868393 0.960004 0.0353646 -0.0768771 -0.133163 0.182417 -0.0754048 -0.135531 0.183755 0.0334903 0.00499803 0.246654 -0.17647 -0.255289 0.188581 -0.180306 -0.247985 0.185576 0.0502268 0.979787 -2.…
7699.0 0.179045 0.931297 -0.203898 0.0 0.0 0.203898 0.0 0.0 0.203898 -0.386943 0.114631 0.450868 0.0 0.0 -0.450868 0.0 0.0 -0.450868 0.1649947 0.973455 -2.16943e-18 -0.406229 0.0731948 0.0 0.104707 0.956531 -0.00420764 -0.0789124 -0.0870199 0.180158 -0.081481 -0.082971 0.178479 0.0027299 -0.0229261 -0.4006 0.354121 0.145471 -0.0987873 0.351866 0.149579 -0.0994363 0.07021233 0.980553 -2.16943e-18 …
7703.0 0.0821667 0.954222 -0.092617 0.0 0.0 0.092617 0.0 0.0 0.092617 -0.120416 0.0215056 0.136659 0.0 0.0 -0.136659 0.0 0.0 -0.136659 0.0639344 0.98591 -2.16943e-18 -0.124831 0.00837471 0.0 0.0855217 0.961079 0.0564069 -0.0911345 -0.147957 0.192911 -0.0894832 -0.150167 0.192928 0.0729977 -0.00293076 0.059133 -0.189464 0.0699727 0.0593107 -0.19052 0.071456 0.0621678 0.0460898 0.978676 -2.16943e-1…
7704.0 0.00737106 0.964348 -0.00826728 0.0 0.0 0.00826728 0.0 0.0 0.00826728 0.017049 -0.00157949 -0.0191289 0.0 0.0 0.0191289 0.0 0.0 0.0191289 -0.013241199999999995 0.987826 -2.16943e-18 0.0175099 0.000304032 0.0 0.0759112 0.962337 0.0614433 -0.0811211 -0.153046 0.181862 -0.0818902 -0.151927 0.180529 0.0526549 2.87321e-05 0.189383 -0.162484 -0.208332 0.184866 -0.164621 -0.204351 0.183976 0.0374…
7711.0 0.0702646 0.956265 -0.0791254 0.0 0.0 0.0791254 0.0 0.0 0.0791254 -0.239141 0.0393875 0.27077 0.0 0.0 -0.27077 0.0 0.0 -0.27077 0.05160530000000001 0.986654 -2.16943e-18 -0.247536 0.0132549 0.0 0.119768 0.951398 -0.0541246 -0.0553802 -0.0647945 0.182645 -0.0554727 -0.0645061 0.182243 0.0218949 -0.00763555 -0.0832102 0.0228028 0.0761234 -0.0107176 0.0226779 0.076365 -0.0108384 0.0906464 0.9…
7716.0 -0.0409432 0.967509 0.045832 0.0 0.0 -0.045832 0.0 0.0 -0.045832 0.0981699 -0.00375992 -0.109757 0.0 0.0 0.109757 0.0 0.0 0.109757 -0.062714 0.985627 -2.16943e-18 0.100226 0.00717447 0.0 0.0918689 0.959729 0.0354661 -0.085698 -0.126564 0.185405 -0.0902652 -0.11915 0.18021 0.0545213 -0.00132597 0.0762082 -0.159834 0.0197746 0.0683143 -0.163349 0.0264944 0.0656001 0.0540872 0.979563 -2.16943…
7738.0 0.0844869 0.953805 -0.0952508 0.0 0.0 0.0952508 0.0 0.0 0.0952508 -0.261299 0.0473769 0.296686 0.0 0.0 -0.296686 0.0 0.0 -0.296686 0.06634004 0.985746 -2.16943e-18 -0.270959 0.0188952 0.0 0.0957648 0.963426 0.105777 -0.16838 -0.122027 0.193017 -0.168082 -0.123598 0.195904 0.0965171 -0.0200816 -0.182518 0.0297635 0.0978532 0.059819 -0.0489912 0.247497 0.00453454 0.0461222 0.975736 -2.16943e…
7743.0 0.0159434 0.963512 -0.0178898 0.0 0.0 0.0178898 0.0 0.0 0.0178898 -0.0757913 0.00775789 0.0851173 0.0 0.0 -0.0851173 0.0 0.0 -0.0851173 -0.004432400000000003 0.987936 -2.16943e-18 -0.0779227 -0.000603069 0.0 0.0973663 0.95697 -0.0180378 -0.0648435 -0.0663312 0.159212 -0.0708437 -0.0572839 0.155934 -0.0418303 0.0160872 0.1746 -0.122581 -0.0285137 -0.0231944 -0.129941 -0.0145438 -0.028494 0.…
7744.0 -0.0186053 0.966374 0.020843 0.0 0.0 -0.020843 0.0 0.0 -0.020843 0.0216528 -0.00137181 -0.0242392 0.0 0.0 0.0242392 0.0 0.0 0.0242392 -0.039876999999999996 0.986975 -2.16943e-18 0.0221671 0.00103089 0.0 0.0800702 0.960972 0.0125155 -0.0811493 -0.0575335 0.133267 -0.087894 -0.0468326 0.132378 -0.083795 0.023632 0.286124 -0.102464 -0.204353 0.034521 0.0321887 -0.460844 0.141838 0.0457838 0.9…
7746.0 -0.0422485 0.967558 0.0472913 0.0 0.0 -0.0472913 0.0 0.0 -0.0472913 0.100719 -0.00371037 -0.112601 0.0 0.0 0.112601 0.0 0.0 0.112601 -0.064047 0.985531 -2.16943e-18 0.102812 0.00751041 0.0 0.104575 0.952735 -0.0680725 -0.0261769 -0.0569294 0.161196 -0.0255551 -0.0578983 0.161555 0.0338933 -0.00349067 -0.00198293 -0.101083 0.118952 -0.0152476 -0.0947146 0.10678 -0.00995342 0.080062210000000…
7748.0 0.111393 0.948499 -0.125891 0.0 0.0 0.125891 0.0 0.0 0.125891 -0.280627 0.0598147 0.320562 0.0 0.0 -0.320562 0.0 0.0 -0.320562 0.0942888 0.983366 -2.16943e-18 -0.292001 0.0293751 0.0 0.1149 0.951565 -0.0678707 -0.0554672 -0.0246623 0.158078 -0.0535381 -0.0282765 0.15973 -0.00096619 0.0162484 0.241021 -0.181968 -0.145346 0.083149 -0.27539 0.0337044 0.000701194 0.08768630000000001 0.981751 -…
7750.0 0.0928632 0.952245 -0.10477 0.0 0.0 0.10477 0.0 0.0 0.10477 -0.269689 0.0515543 0.306755 0.0 0.0 -0.306755 0.0 0.0 -0.306755 0.07503064400000001 0.985098 -2.16943e-18 -0.279956 0.0222023 0.0 0.16104 0.93749 -0.163217 -0.0227449 0.00299849 0.191192 -0.0220675 -0.000732692 0.195302 0.100229 -0.0390515 -0.271995 0.00276445 0.31311 -0.0389285 0.0152397 0.289974 -0.0326086 0.1424177 0.976426 -2…
7780.0 0.217789 0.918854 -0.249364 0.0 0.0 0.249364 0.0 0.0 0.249364 -0.480544 0.166468 0.56817 0.0 0.0 -0.56817 0.0 0.0 -0.56817 0.20577800000000002 0.965145 -2.16943e-18 -0.507195 0.11541 0.0 0.0895923 0.96067 0.0462983 -0.0894612 -0.133776 0.186902 -0.0913768 -0.131025 0.185053 0.0732862 -8.6258e-05 0.0802162 -0.250587 0.143101 0.027815 -0.253374 0.147728 0.0303686 0.050930500000000004 0.97934…
7794.0 0.131626 0.943941 -0.149062 0.0 0.0 0.149062 0.0 0.0 0.149062 -0.321988 0.0764709 0.369735 0.0 0.0 -0.369735 0.0 0.0 -0.369735 0.1153692 0.980998 -2.16943e-18 -0.335918 0.0416753 0.0 0.111747 0.950138 -0.0939898 -0.0071681 -0.0550333 0.166261 -0.00829541 -0.054452 0.161628 -0.0295257 -0.0178164 -0.347917 0.29716 0.215801 -0.165168 0.316462 0.177916 -0.142397 0.0905608 0.98234 -2.16943e-18 …
7797.0 -0.0318401 0.967114 0.0356523 0.0 0.0 -0.0356523 0.0 0.0 -0.0356523 0.105044 -0.00509453 -0.117494 0.0 0.0 0.117494 0.0 0.0 0.117494 -0.053415000000000004 0.986245 -2.16943e-18 0.107364 0.00658764 0.0 0.0775096 0.962197 0.0654678 -0.0835801 -0.160528 0.187374 -0.0849154 -0.158292 0.18713 0.0430972 -0.000446675 0.131322 -0.132221 -0.122794 0.128307 -0.124228 -0.137797 0.132741 0.0383553 0.9…
7811.0 0.0435943 0.960246 -0.0489977 0.0 0.0 0.0489977 0.0 0.0 0.0489977 0.0529845 -0.00709479 -0.0597233 0.0 0.0 0.0597233 0.0 0.0 0.0597233 0.024044800000000005 0.987714 -2.16943e-18 0.0546618 -0.00127761 0.0 0.111625 0.954952 -0.00979757 -0.0785846 -0.0932425 0.189392 -0.0775993 -0.0955217 0.191882 0.0212571 -0.0196546 -0.311654 0.235361 0.144486 -0.0633798 0.236768 0.141769 -0.0619453 0.07721…
7812.0 0.0672554 0.956756 -0.0757191 0.0 0.0 0.0757191 0.0 0.0 0.0757191 0.0888384 -0.0143214 -0.100533 0.0 0.0 0.100533 0.0 0.0 0.100533 0.0484911 0.986816 -2.16943e-18 0.0919224 -0.00460826 0.0 0.096864 0.955299 -0.0459613 -0.0489354 -0.041277 0.146026 -0.0454469 -0.0466972 0.148199 -0.0889054 0.0151804 0.0664453 0.0516998 -0.02836 -0.0900269 0.0430027 -0.0116361 -0.0980692 0.06934394 0.983149 …
7826.0 0.0246835 0.962574 -0.0277105 0.0 0.0 0.0277105 0.0 0.0 0.0277105 -0.0358334 0.00402382 0.0402851 0.0 0.0 -0.0402851 0.0 0.0 -0.0402851 0.004558300000000001 0.987962 -2.16943e-18 -0.0368809 7.67691e-05 0.0 0.115291 0.950555 -0.0811847 -0.040772 -0.0270799 0.158918 -0.036996 -0.0343454 0.162307 -0.0364337 0.0248691 0.287824 -0.296518 0.0615343 -0.0518139 -0.276803 0.0238273 -0.0349134 0.090…
7840.0 0.0331188 0.961586 -0.0371989 0.0 0.0 0.0371989 0.0 0.0 0.0371989 0.0754808 -0.00920194 -0.0849524 0.0 0.0 0.0849524 0.0 0.0 0.0849524 0.013244700000000005 0.987903 -2.16943e-18 0.0777688 -0.000899818 0.0 0.133346 0.94558 -0.115365 -0.0383341 -0.00289524 0.166532 -0.0270505 -0.0260081 0.170452 0.00214713 0.00581238 0.0851867 -0.00968908 -0.161605 0.0867854 -0.0301939 -0.122673 0.0695186 0.…
7841.0 0.0060605 0.964468 -0.00679694 0.0 0.0 0.00679694 0.0 0.0 0.00679694 -0.027878 0.00254141 0.0312748 0.0 0.0 -0.0312748 0.0 0.0 -0.0312748 -0.014587099999999992 0.987801 -2.16943e-18 -0.028627 -0.00053917 0.0 0.0830921 0.960168 0.00733004 -0.0808783 -0.0569328 0.136103 -0.0809247 -0.0576871 0.141315 -0.118798 0.0201418 0.202266 0.179188 -0.489456 0.120854 0.245891 -0.615711 0.167674 0.04922…
7857.0 0.118802 0.946887 -0.134362 0.0 0.0 0.134362 0.0 0.0 0.134362 -0.299691 0.0665371 0.342971 0.0 0.0 -0.342971 0.0 0.0 -0.342971 0.1020019 0.982557 -2.16943e-18 -0.312136 0.0340739 0.0 0.118772 0.94825 -0.112371 -0.00363311 -0.0419417 0.16562 -0.00368342 -0.0418926 0.165283 -0.00515655 0.00128274 -0.260913 0.212785 0.15896 -0.219846 0.237069 0.112235 -0.197484 0.0992051 0.982116 -2.16943e-18…
7862.0 0.0346192 0.961402 -0.0388878 0.0 0.0 0.0388878 0.0 0.0 0.0388878 -0.0783495 0.00968598 0.0881993 0.0 0.0 -0.0881993 0.0 0.0 -0.0881993 0.0147908 0.987883 -2.16943e-18 -0.0807394 0.00107057 0.0 0.102934 0.954244 -0.0541175 -0.0456925 -0.039983 0.149857 -0.0448266 -0.0454931 0.152874 0.044737 0.0129394 0.280405 -0.355558 -0.00138621 0.0764563 -0.355771 -0.000886063 0.075389 0.075950459 0.98…
7869.0 0.0545101 0.958716 -0.0613123 0.0 0.0 0.0613123 0.0 0.0 0.0613123 -0.182548 0.0267359 0.20612 0.0 0.0 -0.20612 0.0 0.0 -0.20612 0.035313800000000006 0.987381 -2.16943e-18 -0.188583 0.00673211 0.0 0.109912 0.95424 -0.0294784 -0.0626334 -0.0795828 0.18148 -0.0602776 -0.0832404 0.182825 -0.0048054 -0.023507 -0.391504 0.403714 0.046683 -0.0572796 0.404422 0.0453722 -0.0569413 0.078691850000000…
7877.0 0.0191704 0.963176 -0.0215146 0.0 0.0 0.0215146 0.0 0.0 0.0215146 0.0740703 -0.00785313 -0.083216 0.0 0.0 0.083216 0.0 0.0 0.083216 -0.0011140999999999929 0.987956 -2.16943e-18 0.0761837 0.000313455 0.0 0.0936759 0.957086 -0.0220324 -0.0575096 -0.0654382 0.155019 -0.0608827 -0.0600237 0.152927 -0.0265179 0.00988907 0.111315 -0.0664747 -0.0409513 -0.00381091 -0.0629102 -0.0478563 -0.0001643…
7878.0 0.0350526 0.961348 -0.0393757 0.0 0.0 0.0393757 0.0 0.0 0.0393757 0.0376829 -0.00467723 -0.0424228 0.0 0.0 0.0424228 0.0 0.0 0.0424228 0.015237400000000005 0.987877 -2.16943e-18 0.0388345 -0.000533879 0.0 0.0856711 0.959594 0.00641558 -0.0695998 -0.0822797 0.155223 -0.0718526 -0.0783763 0.152824 -0.0840324 0.0123299 0.178531 0.210869 -0.581375 0.193761 0.294934 -0.74212 0.26362 0.0523513 0…
7885.0 0.0249726 0.962541 -0.0280355 0.0 0.0 0.0280355 0.0 0.0 0.0280355 0.0451606 -0.00508606 -0.0507729 0.0 0.0 0.0507729 0.0 0.0 0.0507729 0.004855899999999996 0.987961 -2.16943e-18 0.0464825 -0.000111863 0.0 0.106576 0.958038 0.0304255 -0.111059 -0.102543 0.19287 -0.111138 -0.102636 0.193375 0.0652724 -0.0159539 -0.200266 0.00304669 0.258661 -0.0592726 0.00104109 0.262883 -0.0635025 0.0665477…
7904.0 0.100201 0.95081 -0.113123 0.0 0.0 0.113123 0.0 0.0 0.113123 -0.281707 0.0562948 0.320949 0.0 0.0 -0.320949 0.0 0.0 -0.320949 0.08265123 0.984462 -2.16943e-18 -0.292705 0.0256755 0.0 0.113179 0.951541 -0.0687455 -0.0396445 -0.049518 0.166564 -0.0374214 -0.0539186 0.169662 0.0398658 -0.000146818 0.0740185 -0.199064 0.134614 2.74686e-05 -0.153223 0.0475015 0.0345783 0.0872063 0.981678 -2.169…
7917.0 0.0372294 0.961075 -0.0418267 0.0 0.0 0.0418267 0.0 0.0 0.0418267 0.0590193 -0.00747244 -0.0664634 0.0 0.0 0.0664634 0.0 0.0 0.0664634 0.017481000000000003 0.987844 -2.16943e-18 0.0608393 -0.000985542 0.0 0.111062 0.951686 -0.0692643 -0.0266086 -0.0684654 0.174386 -0.031535 -0.0590478 0.16721 0.0268492 -0.0102045 -0.13182 0.00968771 0.191128 -0.0689804 0.064151 0.0865404 -0.02154 0.0859310…
7921.0 0.0767656 0.95517 -0.0864907 0.0 0.0 0.0864907 0.0 0.0 0.0864907 -0.00183978 0.000316956 0.00208571 0.0 0.0 -0.00208571 0.0 0.0 -0.00208571 0.058337200000000006 0.986269 -2.16943e-18 -0.00190593 0.000116142 0.0 0.122957 0.949931 -0.0699592 -0.0398624 -0.0690023 0.188657 -0.0394679 -0.0697801 0.189257 0.0577677 -0.027778 -0.331565 0.165794 0.230798 -0.0637064 0.165406 0.231784 -0.0656159 0.…
7935.0 -0.0408387 0.967505 0.0457151 0.0 0.0 -0.0457151 0.0 0.0 -0.0457151 0.134269 -0.00515825 -0.150118 0.0 0.0 0.150118 0.0 0.0 0.150118 -0.06260700000000001 0.985635 -2.16943e-18 0.137083 0.00979671 0.0 0.110067 0.9571 0.0308455 -0.100502 -0.130007 0.209453 -0.102233 -0.127224 0.207748 0.0802654 -0.00437252 -0.0422803 -0.251928 0.385771 -0.0899658 -0.254524 0.390166 -0.0884245 0.07039515 0.97…
7936.0 0.0376226 0.961026 -0.0422695 0.0 0.0 0.0422695 0.0 0.0 0.0422695 0.0247572 -0.00314566 -0.0278814 0.0 0.0 0.0278814 0.0 0.0 0.0278814 0.017886400000000004 0.987837 -2.16943e-18 0.025522 -0.000424736 0.0 0.0963688 0.957149 -0.0126773 -0.0573879 -0.0891872 0.169263 -0.061699 -0.0827724 0.167148 0.0140409 -0.013382 -0.190994 0.174332 0.028374 -0.0114761 0.172966 0.0309864 -0.0126419 0.064800…
7938.0 0.0403742 0.960672 -0.0453689 0.0 0.0 0.0453689 0.0 0.0 0.0453689 -0.135917 0.0176979 0.15313 0.0 0.0 -0.15313 0.0 0.0 -0.15313 0.020723500000000006 0.987785 -2.16943e-18 -0.140163 0.00276717 0.0 0.0963361 0.956059 -0.0355781 -0.0620724 -0.0360703 0.143779 -0.0619701 -0.0350763 0.134966 -0.107183 0.018232 0.0900235 0.115644 -0.157468 -0.0482413 0.0769638 -0.0844957 -0.0742538 0.0668519 0.9…
7970.0 0.0259438 0.962432 -0.0291275 0.0 0.0 0.0291275 0.0 0.0 0.0291275 0.0493306 -0.00561024 -0.055468 0.0 0.0 0.055468 0.0 0.0 0.055468 0.0058555 0.987958 -2.16943e-18 0.0507807 -0.000177655 0.0 0.0990076 0.952459 -0.0833214 -0.00359647 -0.0556847 0.152038 -0.00326859 -0.0554796 0.152111 -0.0229182 -0.0128455 -0.249387 0.201573 0.180533 -0.129499 0.213155 0.158762 -0.122477 0.07802062 0.98355 …
7992.0 0.131382 0.943999 -0.148782 0.0 0.0 0.148782 0.0 0.0 0.148782 0.00724968 -0.00171962 -0.00832416 0.0 0.0 0.00832416 0.0 0.0 0.00832416 0.1151147 0.98103 -2.16943e-18 0.00756306 -0.000936152 0.0 0.121535 0.949588 -0.0820183 -0.0398497 -0.0410069 0.172879 -0.0401318 -0.0417293 0.173315 0.0457418 0.00195929 0.12984 -0.203738 0.0159969 0.0581783 -0.224751 0.0561922 0.0403876 0.0961572 0.981066…
7996.0 0.0692374 0.956434 -0.0779624 0.0 0.0 0.0779624 0.0 0.0 0.0779624 0.0330404 -0.00540244 -0.0374033 0.0 0.0 0.0374033 0.0 0.0 0.0374033 0.050542100000000006 0.98671 -2.16943e-18 0.0341959 -0.00179122 0.0 0.108153 0.950792 -0.0918737 -0.0147856 -0.0377945 0.154237 -0.00539513 -0.0562932 0.153788 0.062464 -0.00280341 0.0739166 -0.185365 0.0570311 0.0560311 -0.232615 0.146255 0.0247038 0.08685…
7997.0 0.160445 0.936589 -0.182292 0.0 0.0 0.182292 0.0 0.0 0.182292 -0.374988 0.102331 0.43426 0.0 0.0 -0.43426 0.0 0.0 -0.43426 0.1454921 0.976752 -2.16943e-18 -0.392697 0.0620295 0.0 0.127124 0.94824 -0.092168 -0.0463529 -0.0205675 0.159746 -0.0502245 -0.0142134 0.165387 0.00648777 0.00352959 0.15 -0.117252 -0.105883 0.112445 -0.195701 0.0454635 0.0359999 0.1018342 0.980773 -2.16943e-18 -0.020…
8005.0 0.0332296 0.961573 -0.0373236 0.0 0.0 0.0373236 0.0 0.0 0.0373236 -0.0919252 0.0112183 0.103462 0.0 0.0 -0.103462 0.0 0.0 -0.103462 0.0133589 0.987901 -2.16943e-18 -0.094713 0.00110768 0.0 0.0901888 0.960105 0.048266 -0.0850516 -0.15108 0.197736 -0.0860097 -0.149753 0.197382 0.0523177 -0.00328384 0.132837 -0.121963 -0.166913 0.157151 -0.120188 -0.170321 0.158694 0.051497 0.978611 -2.16943e…
8012.0 0.129115 0.944534 -0.14618 0.0 0.0 0.14618 0.0 0.0 0.14618 -0.297796 0.0698191 0.341723 0.0 0.0 -0.341723 0.0 0.0 -0.341723 0.11274980000000001 0.98132 -2.16943e-18 -0.310577 0.0376227 0.0 0.087643 0.958043 -0.0199403 -0.0638485 -0.0447575 0.1386 -0.0644494 -0.0439613 0.138329 -0.0750806 0.0249138 0.255665 -0.174187 -0.0194602 -0.0620354 -0.147425 -0.0705903 -0.0397583 0.057143400000000004…
8016.0 0.144813 0.940703 -0.164233 0.0 0.0 0.164233 0.0 0.0 0.164233 -0.386916 0.0981146 0.445949 0.0 0.0 -0.445949 0.0 0.0 -0.445949 0.1291388 0.979184 -2.16943e-18 -0.404351 0.0564063 0.0 0.128706 0.948203 -0.085241 -0.0499922 -0.0309971 0.172851 -0.0481675 -0.0346749 0.174768 -0.0536931 0.0100412 0.0247101 0.077508 -0.074317 -0.0229963 0.0396671 -0.00184537 -0.055782 0.1025314 0.980129 -2.1694…
8019.0 0.203772 0.92358 -0.232837 0.0 0.0 0.232837 0.0 0.0 0.232837 -0.376028 0.12334 0.442125 0.0 0.0 -0.442125 0.0 0.0 -0.442125 0.190998 0.96838 -2.16943e-18 -0.396107 0.083272 0.0 0.120301 0.950365 -0.0709012 -0.0431011 -0.0554533 0.179508 -0.0447663 -0.0525903 0.178234 0.0038839 -0.00254197 -0.0368018 0.00826351 0.0511115 -0.0225831 0.0073886 0.0527076 -0.0228417 0.0935951 0.980837 -2.16943e…
8021.0 0.00150483 0.964872 -0.00168736 0.0 0.0 0.00168736 0.0 0.0 0.00168736 0.0426788 -0.00367089 -0.0478573 0.0 0.0 0.0478573 0.0 0.0 0.0478573 -0.019263799999999998 0.987701 -2.16943e-18 0.0438009 0.00104887 0.0 0.0838419 0.960249 0.0213293 -0.0702111 -0.10719 0.164497 -0.0719235 -0.104878 0.164087 -0.0487694 0.00233616 0.108628 0.207457 -0.513281 0.201424 0.215806 -0.529302 0.208856 0.0492167…
8026.0 0.166919 0.934796 -0.189797 0.0 0.0 0.189797 0.0 0.0 0.189797 -0.371769 0.104457 0.431428 0.0 0.0 -0.431428 0.0 0.0 -0.431428 0.1522745 0.975655 -2.16943e-18 -0.389662 0.064551 0.0 0.117402 0.950921 -0.0673038 -0.0432546 -0.0551233 0.171478 -0.0426525 -0.0567012 0.174399 0.0336852 -0.00972475 -0.0834517 0.0010671 0.0901336 -0.000752774 0.0201319 0.0537511 0.0145565 0.0906458 0.981002 -2.16…
8035.0 0.106736 0.949479 -0.120574 0.0 0.0 0.120574 0.0 0.0 0.120574 -0.332237 0.0689704 0.379092 0.0 0.0 -0.379092 0.0 0.0 -0.379092 0.089444 0.983841 -2.16943e-18 -0.345496 0.0329019 0.0 0.122139 0.948239 -0.0977859 -0.0341999 -0.0195342 0.155007 -0.0279407 -0.0320688 0.16153 -0.0406735 0.0106297 0.0676802 0.113318 -0.262135 0.0848705 -0.0179114 -0.0103718 -0.0332507 0.0990157 0.981057 -2.16943…
8038.0 0.160123 0.936677 -0.18192 0.0 0.0 0.18192 0.0 0.0 0.18192 -0.364055 0.0992021 0.421556 0.0 0.0 -0.421556 0.0 0.0 -0.421556 0.14515519999999998 0.976805 -2.16943e-18 -0.381231 0.0600728 0.0 0.0906644 0.959487 0.024163 -0.0788657 -0.114151 0.178526 -0.0787238 -0.114073 0.177706 0.036986 0.00324773 0.134988 -0.174671 -0.03257 0.0745621 -0.173477 -0.0353316 0.0788162 0.0546585 0.980457 -2.169…
8042.0 0.0340998 0.961466 -0.0383031 0.0 0.0 0.0383031 0.0 0.0 0.0383031 0.0964623 -0.0118679 -0.108581 0.0 0.0 0.108581 0.0 0.0 0.108581 0.014255500000000004 0.98789 -2.16943e-18 0.0993984 -0.00125985 0.0 0.0709327 0.961825 0.021877 -0.0691557 -0.0820136 0.134384 -0.0688896 -0.0825356 0.13492 -0.111308 0.0154356 0.187059 0.191092 -0.498047 0.124887 0.190134 -0.496181 0.123807 0.0374212 0.982762 …
[truncated: 234 more rows]
