# Supplementary material for: Characterization of Human Balance through a Reinforcement Learning-based Muscle Controller
Source: PLoS One. 2025 Apr 1;20(4):e0320211. doi: 10.1371/journal.pone.0320211 (PMC11960994; doi:10.1371/journal.pone.0320211)
Supplement: S1 File — Data for the COM states and trajectories, as well as muscle activations, presented in the figures. (ZIP) [file pone.0320211.s001.zip › FigureData/fig8_COM_State_Trajectories_point_cloud.xyz]

0.1255292 -0.373312 0
0.11393510000000001 -0.318426 0
0.10412740000000001 -0.275775 0
0.095832 -0.223075 0
0.08899610000000001 -0.195359 0
0.08251909 -0.193789 0
0.07622667 -0.182381 0
0.07028747 -0.173926 0
0.0647765 -0.1552 0
0.0601227 -0.124846 0
0.05645650000000001 -0.0990732 0
0.0534114 -0.0862716 0
0.050631 -0.0796843 0
0.0481878 -0.0669677 0
0.04618800000000001 -0.0539244 0
0.0446 -0.0422736 0
0.0433611 -0.0330317 0
0.0423889 -0.0258133 0
0.0416443 -0.0191986 0
0.0411204 -0.012525 0
0.040822000000000004 -0.00580363 0
0.0407351 5.75537e-05 0
0.0408327 0.00556156 0
0.041107500000000005 0.0108478 0
0.041564000000000004 0.0162555 0
0.0421949 0.0214178 0
0.042992600000000006 0.026019 0
0.0439108 0.028722 0
0.044878600000000005 0.0289226 0
0.04582800000000001 0.0279779 0
0.0467431 0.0270544 0
0.0476337 0.0264347 0
0.0485022 0.0257311 0
0.0493498 0.0254179 0
0.0502174 0.026974 0
0.0511804 0.0308543 0
0.0522773 0.0345678 0
0.0534727 0.0367855 0
0.0547238 0.0381914 0
0.056006200000000006 0.0383986 0
0.057258100000000006 0.036483 0
0.058422600000000005 0.0334395 0
0.0594782 0.0299911 0
0.060412 0.0262086 0
0.0612142 0.0220302 0
0.0618582 0.0166851 0
0.0623012 0.0101506 0
0.0625156 0.00306095 0
0.0624974 -0.00374471 0
0.0622607 -0.0100436 0
0.0618254 -0.0156782 0
0.0612149 -0.0205859 0
0.060453200000000006 -0.0247963 0
0.0595624 -0.028408 0
0.058558900000000004 -0.0315576 0
0.0574556 -0.0347398 0
0.0562211 -0.0391778 0
0.05483400000000001 -0.043798 0
0.0532858 -0.0488443 0
0.0515692 -0.0538487 0
0.049687300000000004 -0.0583949 0
0.0477189 -0.0589924 0
0.0458007 -0.0553699 0
0.044102800000000004 -0.0466965 0
0.042700400000000006 -0.0361768 0
0.0417635 -0.0207361 0
0.041363800000000006 -0.00397927 0
0.041475700000000004 0.00858483 0
0.0419116 0.0174238 0
0.0426454 0.0260596 0
0.043678100000000004 0.0356896 0
0.0450363 0.044953 0
0.046654 0.0513094 0
0.048432100000000006 0.0547896 0
0.05026750000000001 0.0546492 0
0.0520496 0.0523433 0
0.053780900000000006 0.051897 0
0.0554969 0.0508616 0
0.0571676 0.0496752 0
0.058831900000000006 0.0503926 0
0.0605301 0.0513081 0
0.0622412 0.0513291 0
0.0639195 0.0489053 0
0.06546038 0.0434604 0
0.06678389 0.036111 0
0.06787025000000001 0.0295051 0
0.06876664 0.0246881 0
0.06949214000000001 0.0191303 0
0.07003696000000001 0.0137671 0
0.0703901 0.00747171 0
0.07049074 -0.00180222 0
0.07018830000000001 -0.0157404 0
0.06943119 -0.0288884 0
0.06823358 -0.0423795 0
0.0665976 -0.0547452 0
0.0646126 -0.0630902 0
0.062417900000000005 -0.0679723 0
0.060073 -0.0724646 0
0.0576006 -0.0753121 0
0.0550649 -0.0768213 0
0.052346500000000004 -0.0855294 0
0.049573400000000004 -0.0782291 0
0.0472302 -0.0637897 0
0.0453351 -0.0498521 0
0.0439608 -0.0323802 0
0.0432654 -0.010451 0
0.0432475 0.00771167 0
0.043789400000000006 0.0238448 0
0.0448364 0.0380584 0
0.046336100000000005 0.0512844 0
0.0482669 0.0636538 0
0.050557700000000004 0.0724994 0
0.05305170000000001 0.0762189 0
0.0556097 0.0768205 0
0.058164400000000005 0.076526 0
0.0607146 0.0765422 0
0.063269 0.0768101 0
0.06583964 0.0774019 0
0.06843035 0.0780377 0
0.07104558 0.0788485 0
0.07368876 0.0793182 0
0.07627694 0.0753227 0
0.07862792 0.0657172 0
0.08062539 0.0541826 0
0.08220115 0.0410702 0
0.08335403 0.0288441 0
0.08413365 0.0187537 0
0.08464013000000001 0.012434 0
0.0849516 0.00626481 0
0.08501193 -0.00274797 0
0.08466068 -0.0184571 0
0.08372387 -0.0371126 0
0.08215372 -0.0557862 0
0.07999076000000001 -0.0727058 0
0.07731166 -0.08676 0
0.074238659 -0.0961984 0
0.07094149 -0.100969 0
0.06751694 -0.104182 0
0.0639245 -0.110989 0
0.0601357 -0.115946 0
0.0563309 -0.111737 0
0.052716900000000004 -0.104575 0
0.049437 -0.0920451 0
0.046675600000000005 -0.0735475 0
0.04456020000000001 -0.0526432 0
0.0431838 -0.0298807 0
0.042579200000000005 -0.00810631 0
0.0426172 0.00864799 0
0.0431619 0.0233347 0
0.044181200000000004 0.0370325 0
0.045639900000000004 0.0501236 0
0.0475273 0.0618772 0
0.0497229 0.0685141 0
0.05204930000000001 0.0704733 0
0.05442040000000001 0.0718059 0
0.0568317 0.0726518 0
0.0592563 0.0729104 0
0.0617023 0.0739481 0
0.0641941 0.0755117 0
0.06673353 0.0766943 0
0.06930246000000001 0.0774032 0
0.07186753 0.0758753 0
0.07428467600000001 0.0685216 0
0.07638550000000001 0.0577379 0
0.07810598 0.0457586 0
0.07941666 0.0335771 0
0.08034616 0.0231075 0
0.08097485 0.0152924 0
0.08136446 0.00849316 0
0.08152005 0.000958317 0
0.08137843 -0.00961232 0
0.08077424 -0.0266472 0
0.07956725 -0.0447705 0
0.07775865 -0.0627996 0
0.07538051500000001 -0.0784623 0
0.07254901 -0.0901051 0
0.06941254000000001 -0.0970818 0
0.0660786 -0.0974459 0
0.0628749 -0.0959608 0
0.0595986 -0.099581 0
0.056289500000000006 -0.0991764 0
0.053050400000000004 -0.0953851 0
0.0500125 -0.0869999 0
0.0473426 -0.0728764 0
0.045247 -0.0527988 0
0.043879100000000004 -0.0303155 0
0.0432456 -0.00902592 0
0.0432695 0.00881724 0
0.043840300000000006 0.0245377 0
0.044904900000000005 0.0384454 0
0.046416900000000004 0.0517151 0
0.0483624 0.0640137 0
0.0506566 0.0723182 0
0.0531353 0.075618 0
0.055666900000000005 0.0759074 0
0.058193100000000005 0.0757854 0
0.0607229 0.076096 0
0.0632718 0.0768589 0
0.06585062 0.0778648 0
0.06846394 0.0788942 0
0.07111026000000001 0.0798446 0
0.07378505 0.0804456 0
0.07641729 0.0767685 0
0.07882997 0.0678581 0
0.08090209000000001 0.0564277 0
0.08255704 0.0433536 0
0.08377858 0.0307494 0
0.08460865000000001 0.0198702 0
0.08513247 0.0124734 0
0.0854482 0.00666453 0
0.0855236 -0.00212667 0
0.0852567 -0.0138623 0
0.08449884 -0.0315472 0
0.08312709 -0.049615 0
0.08116663 -0.0671056 0
0.07865076 -0.0824843 0
0.075686734 -0.094128 0
0.07240978 -0.101315 0
0.0689713 -0.104392 0
0.06544428000000001 -0.107089 0
0.0617523 -0.11387 0
0.05789280000000001 -0.116878 0
0.0540281 -0.114295 0
0.050339400000000006 -0.109696 0
0.046990000000000004 -0.0925164 0
0.0442356 -0.0723775 0
0.042267000000000006 -0.0466029 0
0.0411211 -0.0236332 0
0.0407087 -0.00295345 0
0.040892000000000005 0.0125831 0
0.041560400000000004 0.0269274 0
0.042697700000000005 0.0405568 0
0.0442766 0.0537307 0
0.0462774 0.0649579 0
0.048559500000000005 0.0707118 0
0.0509413 0.0716218 0
0.0533382 0.0724463 0
0.055779300000000004 0.0739144 0
0.0582617 0.0749932 0
0.0607841 0.0764074 0
0.06336460000000001 0.0783319 0
0.06600115000000001 0.0796485 0
0.06866729 0.080253 0
0.07134107 0.0798125 0
0.07392786 0.0747512 0
0.07625768000000001 0.0651485 0
0.07824123000000001 0.0539087 0
0.07982624 0.0417698 0
0.08101359 0.0302507 0
0.08184553 0.0203966 0
0.08236469 0.0118102 0
0.0826199 0.00403677 0
0.08261112000000001 -0.00461499 0
0.08222282 -0.0183675 0
0.08136649 -0.0323677 0
0.08000671000000001 -0.0487965 0
0.07809076000000001 -0.0650213 0
0.075682605 -0.0781873 0
0.07288943 -0.0887157 0
0.06967651 -0.101412 0
0.06618325 -0.107477 0
0.0625093 -0.11287 0
0.058590100000000006 -0.121465 0
0.0544646 -0.125137 0
0.050238500000000005 -0.128205 0
0.045959200000000006 -0.128366 0
0.0417119 -0.126338 0
0.0375489 -0.122892 0
0.0335968 -0.113885 0
0.0300375 -0.0997544 0
0.027004400000000005 -0.0863476 0
0.024231100000000005 -0.0783855 0
0.021890800000000002 -0.0617885 0
0.020169600000000003 -0.0424599 0
0.019066100000000002 -0.0250074 0
0.0184932 -0.0104258 0
0.0183909 0.00366729 0
0.0187654 0.018115 0
0.0196044 0.0315589 0
0.020892600000000004 0.0451592 0
0.022637900000000002 0.0586513 0
0.024794300000000005 0.0693372 0
0.027221300000000004 0.0755937 0
0.029843 0.0816168 0
0.032667400000000006 0.0874663 0
0.0356766 0.0927676 0
0.0891693 -0.304858 0
0.07970696000000001 -0.26302 0
0.07145137 -0.232821 0
0.0645484 -0.184697 0
0.058868000000000004 -0.161862 0
0.053516400000000006 -0.15974 0
0.0482929 -0.152799 0
0.0434377 -0.137369 0
0.0392003 -0.11676 0
0.0356377 -0.0976035 0
0.032743400000000006 -0.0774682 0
0.0304537 -0.0619282 0
0.0285889 -0.0510955 0
0.026990700000000006 -0.0448761 0
0.025650900000000004 -0.0356082 0
0.024643400000000003 -0.0251506 0
0.024005700000000005 -0.0135996 0
0.023751400000000006 -0.00265291 0
0.0237826 0.00304789 0
0.023944400000000005 0.00728986 0
0.024297700000000005 0.0139649 0
0.024904700000000002 0.0216115 0
0.025737200000000002 0.0275621 0
0.026705900000000005 0.0299536 0
0.027713400000000006 0.030244 0
0.028716200000000004 0.0298981 0
0.029699200000000002 0.0290163 0
0.0306429 0.0276552 0
0.0315454 0.0265886 0
0.032410100000000004 0.0252919 0
0.0332225 0.0235769 0
0.0339911 0.0228453 0
0.034768200000000006 0.0240772 0
0.0356175 0.026758 0
0.036542000000000005 0.0283634 0
0.037484 0.0279517 0
0.0384012 0.0270116 0
0.039259 0.0242804 0
0.040002 0.0203258 0
0.0405919 0.0151215 0
0.0409874 0.00877705 0
0.0411571 0.00168557 0
0.0410854 -0.00560283 0
0.040774300000000006 -0.0126386 0
0.0402372 -0.019172 0
0.0394943 -0.0249437 0
0.038576400000000004 -0.0297043 0
0.0375203 -0.033301 0
0.036360100000000006 -0.0361578 0
0.035113500000000006 -0.0384049 0
0.0337709 -0.0424671 0
0.0322286 -0.0496482 0
0.030484700000000003 -0.0542642 0
0.028662 -0.0522473 0
0.027086000000000006 -0.0435843 0
0.025807000000000004 -0.0321529 0
0.0249857 -0.017939 0
0.024645600000000004 -0.00303972 0
0.024792800000000004 0.0109364 0
0.025381800000000003 0.0235653 0
0.026355500000000004 0.0340792 0
0.027666700000000002 0.0440772 0
0.029306400000000003 0.0537206 0
0.0312561 0.0622929 0
0.033441200000000004 0.0681706 0
0.0357842 0.0718965 0
0.038223700000000006 0.0742338 0
0.040718000000000004 0.0750605 0
0.0432058 0.0737304 0
0.045593100000000004 0.0692667 0
0.047821300000000004 0.065008 0
0.0499395 0.0623992 0
0.0519777 0.0601259 0
0.0539579 0.0590743 0
0.05593480000000001 0.0594298 0
0.057885000000000006 0.0572537 0
0.059695000000000005 0.0510983 0
0.0612448 0.04176 0
0.062429200000000004 0.0297918 0
0.0632171 0.0180668 0
0.0636444 0.00784697 0
0.0637578 -5.00916e-05 0
0.0636391 -0.00790697 0
0.0632336 -0.015565 0
0.0625474 -0.0251969 0
0.061473200000000006 -0.0396036 0
0.0598654 -0.05606 0
0.0576883 -0.0733968 0
0.054961 -0.0888714 0
0.0518246 -0.0976747 0
0.04848910000000001 -0.101711 0
0.0449831 -0.10813 0
0.041333 -0.109612 0
0.037739400000000006 -0.107276 0
0.034258300000000005 -0.102412 0
0.030951000000000006 -0.0944099 0
0.0280836 -0.0776687 0
0.0258508 -0.0570918 0
0.024305 -0.0365637 0
0.023432500000000002 -0.0174117 0
0.023116700000000004 -0.00291752 0
0.0232476 0.0102453 0
0.023829600000000006 0.0240336 0
0.0248499 0.0365882 0
0.026291100000000005 0.0494544 0
0.028158100000000005 0.0614593 0
0.030366300000000006 0.0699346 0
0.0327959 0.0751904 0
0.0353556 0.0780169 0
0.037977500000000004 0.0789498 0
0.040593000000000004 0.077735 0
0.043144100000000005 0.0752545 0
0.0456099 0.0729674 0
0.0480149 0.0715657 0
0.0503932 0.0715545 0
0.05279930000000001 0.0728627 0
0.0552574 0.0745295 0
0.057765500000000004 0.0756601 0
0.0602774 0.0747983 0
0.0627356 0.072766 0
0.06512480000000001 0.0704497 0
0.0673851 0.0648076 0
0.06938294 0.0549814 0
0.0710021 0.0427469 0
0.07221165 0.0301012 0
0.07299305 0.0175073 0
0.07338918 0.0073185 0
0.07351131 0.000767196 0
0.07346427 -0.00311234 0
0.07327994 -0.00820067 0
0.0728428 -0.0181811 0
0.07225362 -0.0178773 0
0.07171455 -0.0194707 0
0.07147036 -0.00403757 0
0.07151308 0.00701663 0
0.07196033 0.0187678 0
0.07275302 0.0278966 0
0.07380337000000001 0.0344578 0
0.075048198 0.0398767 0
0.07645193 0.0437856 0
0.07795674 0.0462743 0
0.07954867 0.0492759 0
0.08125018 0.0526239 0
0.08305545 0.0554373 0
0.08494217 0.0575881 0
0.0868957 0.0594551 0
0.08889820000000001 0.0605051 0
0.0909113 0.0598552 0
0.0928715 0.0575915 0
0.0947341 0.0540863 0
0.0964673 0.0500146 0
0.0980545 0.0454377 0
0.0994859 0.0406193 0
0.10074340000000001 0.0349208 0
0.1017899 0.0280801 0
0.1025974 0.0206452 0
0.1031454 0.0125316 0
0.1034135 0.0039647 0
0.1034018 -0.00405247 0
0.1031478 -0.01068 0
0.1026885 -0.0164669 0
0.1020509 -0.021326 0
0.1012786 -0.0244998 0
0.1004208 -0.0268797 0
0.0994728 -0.0298752 0
0.0984281 -0.0326223 0
0.09728110000000001 -0.0363892 0
0.0959725 -0.0418629 0
0.0944763 -0.0476702 0
0.09278700000000001 -0.0533247 0
0.0909192 -0.0583657 0
0.0889008 -0.0623657 0
0.0867665 -0.0654005 0
0.08454450000000001 -0.0677012 0
0.08225064 -0.0698493 0
0.07988086 -0.0722364 0
0.07740903 -0.0758653 0
0.074836391 -0.0782457 0
0.07221197 -0.0782393 0
0.06968808 -0.0725796 0
0.06744476 -0.0623938 0
0.0656418 -0.0466836 0
0.0643794 -0.0288555 0
0.0637344 -0.0104006 0
0.0637304 0.00893154 0
0.06431390000000001 0.0244957 0
0.06534948 0.0367555 0
0.06676187 0.0471546 0
0.06845393 0.0533957 0
0.07029628 0.0566967 0
0.07223414 0.0593325 0
0.074243012 0.0609303 0
0.07628393 0.0613678 0
0.07833104 0.0615146 0
0.0803909 0.0620892 0
0.08247012000000001 0.0626707 0
0.08454176000000001 0.0610069 0
0.0864728 0.0547552 0
0.0881584 0.0463165 0
0.08953610000000001 0.0367548 0
0.0905919 0.0273303 0
0.0913721 0.0202009 0
0.091948 0.0147157 0
0.0923233 0.00783526 0
0.09242800000000001 -0.00167358 0
0.092075 -0.01963 0
0.0910832 -0.0386458 0
0.089487 -0.0560494 0
0.08732960000000001 -0.0722481 0
0.0846723 -0.0859627 0
0.08162520000000001 -0.0955606 0
0.07834361000000001 -0.100664 0
0.07520634868000001 -0.0917775 0
0.07186384 -0.10436 0
0.06846277 -0.0990908 0
0.06503400000000001 -0.108438 0
0.0612938 -0.113757 0
0.0575566 -0.109907 0
0.0538815 -0.111377 0
0.0502085 -0.107577 0
0.046849600000000005 -0.0943904 0
0.044056700000000004 -0.0762396 0
0.0416599 -0.0651104 0
0.0399074 -0.040412 0
0.038984500000000005 -0.0172482 0
0.038740800000000006 0.00140423 0
0.039053000000000004 0.0157832 0
0.039818200000000005 0.0297115 0
0.0410396 0.0429852 0
0.042705200000000006 0.0560364 0
0.0447523 0.065451 0
0.0470235 0.069841 0
0.0493855 0.0715916 0
0.051791500000000004 0.0726194 0
0.0542174 0.0728388 0
0.0566465 0.0729977 0
0.0590918 0.0737957 0
0.061568700000000004 0.0747352 0
0.0640677 0.0751524 0
0.06657783 0.0752789 0
0.06903354 0.0713533 0
0.07125319000000001 0.0616112 0
0.07310978 0.0500886 0
0.074563616 0.0375221 0
0.075601914 0.0255335 0
0.07628003 0.0160987 0
0.07670683 0.0102005 0
0.07694619 0.00419331 0
0.07694696000000001 -0.00419635 0
0.0765511 -0.0199819 0
0.075563265 -0.0385167 0
0.07394830000000001 -0.0574353 0
0.07172186 -0.074586 0
0.06899631 -0.0874931 0
0.06603806000000001 -0.0860358 0
0.0631902 -0.0857013 0
0.0603073 -0.0865396 0
0.0574394 -0.0856965 0
0.054641300000000004 -0.0810755 0
0.052112000000000006 -0.0699474 0
0.0500434 -0.0533855 0
0.0486453 -0.0309275 0
0.0479952 -0.0093774 0
0.0480466 0.0107123 0
0.04869660000000001 0.0271745 0
0.0498536 0.041278 0
0.0514583 0.0543493 0
0.053482800000000004 0.0661729 0
0.055843000000000004 0.0740851 0
0.058368100000000006 0.0766204 0
0.0609456 0.0780683 0
0.0635811 0.0799464 0
0.06627164 0.0814653 0
0.06901503 0.0830011 0
0.07180637000000001 0.0844782 0
0.074654518 0.0863276 0
0.07755909 0.0879076 0
0.08051402 0.0891667 0
0.08348046 0.0883404 0
0.0863338 0.0822498 0
0.0889029 0.0713595 0
0.0910822 0.0590286 0
0.0928081 0.0451582 0
0.0941022 0.0337311 0
0.0950738 0.0253253 0
0.0958225 0.0203387 0
-0.012184100000000003 -0.00663968 0
-0.011613299999999993 0.0309692 0
-0.011011199999999999 0.00893671 0
-0.010172600000000004 0.0428613 0
-0.009015399999999993 0.0219219 0
-0.0085181 0.0127996 0
-0.007973300000000003 0.0204702 0
-0.007228600000000002 0.0238963 0
-0.006280499999999994 0.0347687 0
-0.004754700000000001 0.0567028 0
-0.0025121000000000032 0.0743549 0
0.00017269999999999786 0.0863908 0
0.0032859999999999973 0.099752 0
0.006832100000000008 0.111894 0
0.010757000000000003 0.123263 0
0.0150787 0.135019 0
0.0197417 0.143996 0
0.0246974 0.153121 0
0.029972000000000006 0.162621 0
0.035513300000000005 0.168767 0
0.041189800000000006 0.171178 0
0.046844000000000004 0.167372 0
0.0522292 0.154335 0
0.0570046 0.132038 0
0.0609141 0.103128 0
0.0637805 0.069958 0
0.06546661000000001 0.0329744 0
0.06581271 -0.00868841 0
0.0648741 -0.0455353 0
0.0629893 -0.0671531 0
0.060475600000000004 -0.0814462 0
0.057637400000000005 -0.0863658 0
0.05492040000000001 -0.0750348 0
0.052730900000000004 -0.0568093 0
0.051135 -0.040888 0
0.049914 -0.0343002 0
0.0487886 -0.0334318 0
0.047710800000000005 -0.0310657 0
0.0467905 -0.0242193 0
0.0460638 -0.0200588 0
0.0454199 -0.0192381 0
0.0446746 -0.0262773 0
0.0439188 -0.0178993 0
0.043356500000000006 -0.0137194 0
0.0431768 0.00259573 0
0.043464800000000005 0.0125461 0
0.0440289 0.0213699 0
0.04492650000000001 0.0319713 0
0.0461676 0.0417553 0
0.047697500000000004 0.049228 0
0.049423 0.0535029 0
0.051230700000000004 0.0544518 0
0.0530394 0.0540271 0
0.0548403 0.0540663 0
0.0566319 0.0532545 0
0.0583803 0.0517704 0
0.0600916 0.0511599 0
0.0618013 0.0514276 0
0.0635087 0.0507473 0
0.0651424 0.0468747 0
0.06659197 0.0402604 0
0.0678149 0.0333914 0
0.06882894 0.0278745 0
0.0696804 0.0236833 0
0.07037877000000001 0.0182782 0
0.07088386 0.0122175 0
0.07117285000000001 0.0050679 0
0.0711108 -0.00860402 0
0.0705913 -0.0217408 0
0.06962454 -0.0357943 0
0.06819862 -0.0486603 0
0.06641319 -0.0572137 0
0.0644088 -0.0624205 0
0.062216 -0.0698654 0
0.0597916 -0.0746574 0
0.0572362 -0.0790391 0
0.05449810000000001 -0.084604 0
0.0516133 -0.0880861 0
0.0485632 -0.093969 0
0.045415300000000006 -0.0943259 0
0.0423327 -0.0909146 0
0.0394358 -0.0815685 0
0.036970600000000006 -0.065582 0
0.035171600000000004 -0.0428352 0
0.034117400000000006 -0.0215077 0
0.0337773 -0.000718033 0
0.0340289 0.014408 0
0.0347531 0.0284216 0
0.0359316 0.04153 0
0.0375327 0.0541909 0
0.0395539 0.0659684 0
0.0418962 0.073279 0
0.0443918 0.0757165 0
0.0469155 0.0752348 0
0.04939400000000001 0.0736168 0
0.051830100000000004 0.0727962 0
0.05425000000000001 0.0725306 0
0.056672200000000006 0.072889 0
0.0591136 0.0735939 0
0.061576000000000006 0.0740596 0
0.0640347 0.0730804 0
0.06638888 0.0676243 0
0.06847059 0.0571613 0
0.07016736 0.0450881 0
0.07145053 0.0323279 0
0.07231762 0.0205579 0
0.07283571 0.0113963 0
0.07311349 0.00609237 0
0.07322259 0.0003389 0
0.07309017000000001 -0.00833036 0
0.07255111 -0.0242729 0
0.07165634 -0.0311531 0
0.07036713 -0.0444829 0
0.06870361 -0.0543649 0
0.06677924 -0.0601074 0
0.0647172 -0.0633298 0
0.0625517 -0.0662832 0
0.0603157 -0.0674765 0
0.058053600000000004 -0.0681299 0
0.055795700000000004 -0.0667284 0
0.0536772 -0.0609984 0
0.0518565 -0.0477938 0
0.050433500000000006 -0.0360592 0
0.049567 -0.0167668 0
0.049334300000000005 0.00136721 0
0.0496181 0.0144017 0
0.0502885 0.0250407 0
0.051302200000000006 0.0353203 0
0.052655400000000005 0.0451652 0
0.0542999 0.05263 0
0.0561364 0.0568715 0
0.0580523 0.05742 0
0.0599408 0.0558609 0
0.061798700000000005 0.0558577 0
0.063649 0.0549291 0
0.06545545 0.0537669 0
0.06725677000000001 0.0544844 0
0.06908627 0.055153 0
0.07091907 0.0543619 0
0.07264847 0.049101 0
0.07416174 0.0416249 0
0.075400469 0.0329286 0
0.07635796 0.025109 0
0.07707528 0.0184889 0
0.07759098 0.0128801 0
0.07791921 0.00693148 0
0.07802519000000001 -0.000491561 0
0.07778311 -0.0142864 0
0.07703869 -0.0296248 0
0.075767835 -0.045941 0
0.07395918 -0.0614708 0
0.07167696 -0.0742764 0
0.06902791 -0.0836846 0
0.06612389 -0.0895887 0
0.06308330000000001 -0.0924469 0
0.059926600000000003 -0.0969322 0
0.0565915 -0.10242 0
0.0531455 -0.10398 0
0.0497034 -0.102398 0
0.0463534 -0.0980143 0
0.043213600000000005 -0.0900964 0
0.040383300000000004 -0.0797923 0
0.037943700000000004 -0.066946 0
0.035967500000000006 -0.0526039 0
0.034472800000000005 -0.0375552 0
0.0333762 -0.0266099 0
0.032788300000000006 -0.00964574 0
0.0327375 0.0054084 0
0.033155800000000006 0.0191435 0
0.0340123 0.0313535 0
0.035266200000000004 0.0433876 0
0.0369227 0.0547631 0
0.0388944 0.0626721 0
0.0410883 0.0684643 0
0.0434442 0.072319 0
0.045889400000000004 0.0740974 0
0.0483555 0.0733458 0
0.050744700000000004 0.0697317 0
0.0530033 0.0662637 0
0.0551739 0.0643413 0
0.0572951 0.0631315 0
0.0593958 0.0632527 0
0.0615315 0.0647041 0
0.0636949 0.0651922 0
0.0658547 0.0638513 0
0.06789486 0.0581245 0
0.06966986 0.0483409 0
0.07108582000000001 0.03707 0
0.07213398 0.0263666 0
0.07284988 0.0174357 0
0.07331531000000001 0.011342 0
0.07360171 0.00592211 0
0.07367746 -0.00134073 0
0.07357198000000001 -0.00300985 0
0.07322319000000001 -0.0181522 0
0.07239472000000001 -0.0302549 0
0.07119737000000001 -0.0411448 0
0.06962094 -0.052819 0
0.06769154000000001 -0.06172 0
0.06556649 -0.0647791 0
0.06339310000000001 -0.0655777 0
0.0611891 -0.0665862 0
0.0589565 -0.067235 0
0.0566832 -0.0692445 0
0.0543432 -0.0704293 0
0.05203390000000001 -0.0668951 0
0.049941700000000006 -0.058562 0
0.048218000000000004 -0.0446852 0
0.047011800000000006 -0.0273669 0
0.0464446 -0.00778882 0
0.046489100000000005 0.00916463 0
0.0470486 0.0232149 0
0.048035600000000005 0.0351601 0
0.04939930000000001 0.0459834 0
0.05110390000000001 0.0555446 0
0.05308210000000001 0.0621845 0
0.0552153 0.0652593 0
0.0573982 0.0649839 0
0.0595185 0.0622983 0
0.061573100000000006 0.0613469 0
0.0635995 0.0601538 0
0.0655797 0.0588849 0
0.06754008 0.0589357 0
0.06951525 0.0592898 0
0.0714343 0.0551993 0
0.07312527 0.0464146 0
0.074502565 0.0362241 0
0.075518835 0.0253693 0
0.076196874 0.0160101 0
0.07659364 0.00836659 0
0.07678069 0.00362945 0
0.07682307000000001 -0.00131664 0
0.07659776 -0.0125827 0
0.075925412 -0.0277971 0
0.074685326 -0.0458378 0
0.07282764 -0.0645185 0
0.07038698 -0.080407 0
0.06749456000000001 -0.0917187 0
0.0643177 -0.0976844 0
0.06102730000000001 -0.0993294 0
0.05768960000000001 -0.101152 0
0.0541976 -0.106639 0
0.0506919 -0.103957 0
0.047306 -0.0997555 0
0.044141400000000004 -0.0888778 0
0.0414626 -0.0713252 0
0.0394421 -0.0499533 0
0.0382035 -0.0256161 0
0.0377388 -0.00412741 0
0.037900500000000004 0.0121718 0
0.038558300000000004 0.0266158 0
0.0396834 0.0401097 0
0.0412396 0.0528934 0
0.0432202 0.0645453 0
0.0455088 0.0723461 0
0.047967300000000004 0.0752938 0
0.050514500000000004 0.0772588 0
0.0531179 0.0788395 0
0.055763400000000005 0.0797882 0
0.0584436 0.0810723 0
0.061173500000000006 0.0826451 0
0.0639489 0.0837106 0
0.06674571 0.0839952 0
0.06954498 0.0839734 0
0.07234367 0.0839236 0
0.0751102126 0.0815499 0
0.07771106 0.0740571 0
0.07999824 0.0633126 0
0.08207552 0.0624372 0
0.08408299 0.0587052 0
0.0860259 0.0579736 0
0.0878714 0.0518567 0
0.0894582 0.0441922 0
0.09081990000000001 0.0378086 0
0.09195120000000001 0.0300958 0
0.092792 0.0206305 0
0.0933108 0.0110015 0
0.0935064 0.00116157 0
0.0933657 -0.0091409 0
0.0928814 -0.019265 0
0.09207900000000001 -0.0281884 0
0.0909999 -0.0361201 0
0.0896695 -0.0431667 0
0.0881227 -0.0491732 0
0.0863983 -0.0538277 0
0.08453943 -0.0573964 0
0.0618054 -0.191683 0
0.056156000000000005 -0.154012 0
0.05141950000000001 -0.126121 0
0.04805860000000001 -0.0788885 0
0.0456419 -0.0714454 0
0.043193800000000004 -0.0740643 0
0.0407666 -0.0706172 0
0.0385766 -0.0590844 0
0.0369432 -0.0371757 0
0.0362248 -0.00784276 0
0.036359600000000006 0.0138325 0
0.037122100000000005 0.0297388 0
0.038274800000000005 0.0383359 0
0.039665000000000006 0.0450867 0
0.0412978 0.0529361 0
0.043208100000000006 0.0605489 0
0.0452854 0.0632285 0
0.047403600000000004 0.0637227 0
0.049533400000000005 0.0640282 0
0.051663200000000006 0.0637436 0
0.0537786 0.0632491 0
0.055892300000000006 0.0638085 0
0.05803900000000001 0.0648147 0
0.0602024 0.0650929 0
0.0623594 0.0637876 0
0.0643986 0.0580936 0
0.06625249 0.0556806 0
0.06805522 0.049268 0
0.06970437 0.0483488 0
0.07126767 0.0454964 0
0.07269714000000001 0.0401415 0
0.0739272 0.0340419 0
0.074953064 0.0276281 0
0.075723702 0.0179378 0
0.07604878300000001 0.00225146 0
0.075874386 -0.0116968 0
0.0752588585 -0.02453 0
0.074217299 -0.0371333 0
0.07280066 -0.0466372 0
0.07115054 -0.0516384 0
0.06936969 -0.0550108 0
0.06748215 -0.0579165 0
0.06551702000000001 -0.0598292 0
0.06347560000000001 -0.0630854 0
0.0612197 -0.0717225 0
0.0587076 -0.0784796 0
0.055961300000000005 -0.0858198 0
0.053009 -0.0902701 0
0.050021800000000005 -0.0883937 0
0.047177500000000004 -0.082683 0
0.0446049 -0.0717441 0
0.042451800000000005 -0.0568281 0
0.0408979 -0.0366484 0
0.0400415 -0.0162406 0
0.0398326 0.00235863 0
0.040208900000000006 0.0191326 0
0.0411013 0.0334362 0
0.042441200000000005 0.0460703 0
0.0441869 0.0580212 0
0.046303300000000006 0.0678142 0
0.0486771 0.0737704 0
0.051185400000000006 0.0758315 0
0.0536846 0.073716 0
0.0560987 0.0714968 0
0.0584591 0.0703087 0
0.0607875 0.0696175 0
0.0631114 0.0699553 0
0.06546172 0.0711203 0
0.06786042 0.0738115 0
0.07044442000000001 0.0799875 0
0.07316299 0.0826646 0
0.075919313 0.081865 0
0.07854444000000001 0.0751486 0
0.08090224 0.0661252 0
0.08303563 0.0590347 0
0.08481205 0.0501119 0
0.0864182 0.0464767 0
0.0878974 0.0424414 0
0.0892158 0.0371303 0
0.0903823 0.033013 0
0.0913838 0.0267688 0
0.0920908 0.0153199 0
0.09236230000000001 0.00154657 0
0.092169 -0.0125011 0
0.0914764 -0.0284866 0
0.0902594 -0.0432914 0
0.088628 -0.053192 0
0.0867479 -0.0588281 0
0.08471678 -0.0625631 0
0.08259196 -0.0645041 0
0.08042433 -0.0654796 0
0.07818487 -0.0689954 0
0.075795263 -0.0739874 0
0.07320178000000001 -0.081448 0
0.07036761 -0.0881516 0
0.06734981000000001 -0.0920146 0
0.064276 -0.0915039 0
0.061315600000000005 -0.0855623 0
0.05867120000000001 -0.0740795 0
0.0564643 -0.058837 0
0.0547332 -0.0437954 0
0.0536687 -0.0210129 0
0.053322 -0.00125597 0
0.05360720000000001 0.0171756 0
0.05445 0.0321789 0
0.0557481 0.0446651 0
0.0574411 0.0562896 0
0.059483900000000006 0.0649862 0
0.061737900000000005 0.0694802 0
0.06410060000000001 0.0719865 0
0.06653764000000001 0.0739899 0
0.06902196000000001 0.0749306 0
0.07153058 0.0755715 0
0.07406303 0.0764069 0
0.07663149 0.0777044 0
0.07924482000000001 0.0790275 0
0.08189038 0.0793302 0
0.08445695 0.0738957 0
0.0867675 0.0645476 0
0.0887049 0.0520175 0
0.0902107 0.0389653 0
0.09130390000000001 0.027772 0
0.0920829 0.0196622 0
0.0926473 0.0149394 0
0.0930777 0.0108625 0
0.093298 0.00196791 0
0.0931015 -0.0142856 0
0.0922414 -0.0369715 0
0.0906686 -0.0535331 0
0.088578 -0.070595 0
0.0859569 -0.0862097 0
0.08286176 -0.0970566 0
0.0794837 -0.104595 0
0.07585520300000001 -0.112445 0
0.07198715 -0.118858 0
0.06792815 -0.12392 0
0.063736 -0.127284 0
0.0593735 -0.133894 0
0.054829 -0.138047 0
0.050225000000000006 -0.138314 0
0.0456752 -0.134411 0
0.0413175 -0.126327 0
0.037303800000000005 -0.114335 0
0.0337727 -0.0977756 0
0.0308487 -0.0793428 0
0.028536200000000005 -0.0608691 0
0.026734800000000003 -0.0466458 0
0.0255446 -0.0255616 0
0.025003900000000003 -0.00859349 0
0.0249763 0.00615602 0
0.025425200000000002 0.0201042 0
0.026330900000000004 0.0334324 0
0.027667500000000005 0.0464656 0
0.029447900000000006 0.0592428 0
0.0315951 0.0684288 0
0.033986800000000005 0.0744211 0
0.036534500000000004 0.0779866 0
0.039162800000000005 0.0793341 0
0.0418001 0.0787064 0
0.044394600000000006 0.0766925 0
0.046899500000000004 0.0738002 0
0.04932740000000001 0.0722982 0
0.0517379 0.0727456 0
0.0541888 0.0742631 0
0.0566946 0.0760552 0
0.05926050000000001 0.0775803 0
0.0618425 0.0770601 0
0.0643821 0.0753662 0
0.06686969000000001 0.0739073 0
0.06927332 0.0699119 0
0.07146848 0.0616023 0
0.07332761 0.0502522 0
0.07478551900000001 0.0375306 0
0.075807391 0.0245445 0
0.07642647 0.0134906 0
0.07672512000000001 0.00523355 0
0.07681245 0.000641456 0
0.07675256 -0.00430347 0
0.07662485000000001 -0.00156136 0
0.07628031 -0.0186555 0
0.075456824 -0.029956 0
0.07434136000000001 -0.0339413 0
0.07304406000000001 -0.0430142 0
0.07154674 -0.0452458 0
0.0700801 -0.0427502 0
0.0686716 -0.0427556 0
0.06719892 -0.0453087 0
0.06567519000000001 -0.045724 0
0.0641613 -0.045199 0
0.0626006 -0.0482265 0
0.0609753 -0.0489211 0
0.0593766 -0.047021 0
0.0578745 -0.0425517 0
0.056595000000000006 -0.0344128 0
0.055616700000000005 -0.0244205 0
0.054976800000000006 -0.0145438 0
0.05466 -0.00502397 0
0.0546463 0.00352592 0
0.0548911 0.0105833 0
0.0553448 0.0160947 0
0.0559532 0.020002 0
0.056662000000000004 0.022112 0
0.0573982 0.0218157 0
0.05810560000000001 0.0206516 0
0.058792000000000004 0.0209186 0
0.059519300000000004 0.0227747 0
0.060313500000000006 0.0247256 0
0.061172000000000004 0.0267822 0
0.062111400000000004 0.0295111 0
0.0631372 0.0317193 0
0.0642122 0.0325235 0
0.06529877 0.032674 0
0.0663876 0.0325582 0
0.06745973000000001 0.0316766 0
0.06848923 0.030095 0
0.06945864 0.0280865 0
0.07035209 0.0255628 0
0.07115274 0.0225479 0
0.07184566 0.0191473 0
0.07242045 0.0154977 0
0.07287098 0.0117127 0
0.07319419 0.0078755 0
0.07339035000000001 0.00411008 0
0.07346316 0.000456085 0
0.07341499 -0.00314234 0
0.07324902 -0.00661213 0
0.07296889000000001 -0.0100213 0
0.0725781 -0.0132364 0
0.07208422 -0.016209 0
0.07148468000000001 -0.0197575 0
0.07074364 -0.0245929 0
0.06983032 -0.0299512 0
0.0687406 -0.0351428 0
0.06748144 -0.04013 0
0.06606021000000001 -0.0448544 0
0.06448670000000001 -0.0493169 0
0.0627673 -0.0535569 0
0.0609164 -0.0572909 0
0.0589243 -0.0618945 0
0.056788000000000005 -0.0659359 0
0.0545634 -0.0664694 0
0.0524115 -0.0624755 0
0.0504623 -0.0592218 0
0.0488936 -0.0391452 0
0.0477977 -0.0259789 0
0.0472871 -0.00531471 0
0.0474588 0.0135639 0
0.0481235 0.0252684 0
0.049143900000000004 0.0353774 0
0.0505055 0.0459503 0
0.0522094 0.0553973 0
0.0541725 0.0613446 0
0.056263600000000004 0.0635912 0
0.0584118 0.0651927 0
0.060604200000000004 0.0661239 0
0.0628062 0.0659164 0
0.0649957 0.0654994 0
0.06717522000000001 0.065377 0
0.0693562 0.0654912 0
0.07151548 0.0634434 0
0.07350992 0.0559214 0
0.0752124343 0.0461679 0
0.07654483000000001 0.0341306 0
0.07748307 0.0229968 0
0.07808537 0.0138609 0
0.07844239 0.00833144 0
0.07863853 0.00346745 0
0.07863244 -0.0040281 0
0.07825274 -0.0189649 0
0.07730801 -0.037059 0
0.075751131 -0.0552994 0
0.07360029 -0.0725473 0
0.07092521 -0.0864574 0
0.06802895 -0.0851169 0
0.0651764 -0.086097 0
0.062314600000000005 -0.0851357 0
0.0594952 -0.0842812 0
0.05677990000000001 -0.0763429 0
0.0544902 -0.0605023 0
0.0527277 -0.0442895 0
0.0516862 -0.0189229 0
0.051418200000000004 0.000875848 0
0.0517726 0.0190957 0
0.052686000000000004 0.0348384 0
0.0541019 0.0492389 0
0.0559847 0.0628986 0
0.0466618 -0.0669987 0
0.0452771 -0.024736 0
0.044291500000000004 -0.0309082 0
0.043839800000000005 0.00300123 0
0.0439768 0.00167246 0
0.0441877 0.0125455 0
0.0448972 0.0288888 0
0.0460341 0.0385942 0
0.047549400000000006 0.0529425 0
0.0496244 0.0698823 0
0.0521611 0.0807633 0
0.054968300000000005 0.0868733 0
0.057939500000000005 0.0906738 0
0.060975600000000005 0.0909682 0
0.06399930000000001 0.0906841 0
0.06704135 0.0918584 0
0.07011379000000001 0.0922035 0
0.07314422000000001 0.0904842 0
0.076135702 0.0899988 0
0.07910226000000001 0.0879248 0
0.08199302 0.0859853 0
0.0848226 0.0828371 0
0.0874388 0.0737532 0
0.0896933 0.0614521 0
0.0915305 0.0530335 0
0.0932994 0.0516547 0
0.0949905 0.0505286 0
0.0966697 0.0497329 0
0.09820330000000001 0.041573 0
0.09942530000000001 0.0323738 0
0.1003323 0.0221357 0
0.10083510000000001 0.00804123 0
0.1008465 -0.0061507 0
0.1004414 -0.0171559 0
0.0997111 -0.0259315 0
0.0987073 -0.033785 0
0.09745960000000001 -0.0404564 0
0.09602060000000001 -0.0453877 0
0.094431 -0.0499594 0
0.09267210000000001 -0.0553123 0
0.0907327 -0.060834 0
0.0885881 -0.0676352 0
0.0862207 -0.07388 0
0.08365533 -0.0799133 0
0.08087388000000001 -0.0864434 0
0.07790646 -0.0910185 0
0.074801743 -0.0949479 0
0.0715654 -0.0983969 0
0.06830889 -0.0964896 0
0.0651854 -0.0901458 0
0.0623854 -0.0793741 0
0.059976800000000004 -0.0637688 0
0.0581228 -0.0469949 0
0.0569592 -0.0238303 0
0.056538200000000004 -0.002927 0
0.056776400000000005 0.015851 0
0.05758730000000001 0.0317912 0
0.0588901 0.0453746 0
0.060620900000000005 0.0578104 0
0.06273290000000001 0.0676294 0
0.0650838 0.0724683 0
0.06754894 0.0752175 0
0.07010386 0.0778094 0
0.07272724 0.0795553 0
0.075407607 0.0812237 0
0.07814726 0.0831323 0
0.08095591 0.0852749 0
0.08383259 0.0872751 0
0.0867696 0.0887012 0
0.0897317 0.0887236 0
0.0926205 0.0841076 0
0.09526190000000001 0.0737708 0
0.0974434 0.0593618 0
0.0991959 0.0465845 0
0.1005664 0.0368788 0
0.1016843 0.0308136 0
0.10266890000000001 0.028932 0
0.1036326 0.0292253 0
0.1045866 0.027274 0
0.10531950000000001 0.0158472 0
0.1055503 -0.00237032 0
0.1050638 -0.0263764 0
0.1037222 -0.0528867 0
0.1019167 -0.0576966 0
0.0998227 -0.0671137 0
0.0974521 -0.0743845 0
0.09520680000000001 -0.0629272 0
0.0930314 -0.0662718 0
0.0909519 -0.058549 0
0.0889916 -0.0622464 0
0.0867551 -0.0706819 0
0.08434524 -0.0729093 0
0.08190194 -0.0745499 0
0.07936165 -0.0763582 0
0.07684075 -0.0748363 0
0.074410812 -0.0706973 0
0.07216564 -0.0640962 0
0.0701942 -0.0547567 0
0.06857691 -0.0429198 0
0.06737351 -0.0288098 0
0.06668635 -0.0131507 0
0.06651689 0.00213548 0
0.06685434 0.0172426 0
0.06765884 0.0296338 0
0.06877748 0.0365176 0
0.07007926 0.041064 0
0.07149586000000001 0.0434612 0
0.07295526000000001 0.0438013 0
0.07442382 0.0445047 0
0.07593166700000001 0.046024 0
0.07749371000000001 0.0475461 0
0.07910289000000001 0.048982 0
0.08076642 0.0507755 0
0.08249109 0.0526785 0
0.08427553 0.0540251 0
0.0860494 0.0520608 0
0.0877111 0.047221 0
0.08916980000000001 0.0406621 0
0.0904194 0.0347109 0
0.0914899 0.0299444 0
0.0924037 0.0250054 0
0.09313880000000001 0.0192241 0
0.0936639 0.0124308 0
0.093919 0.00258438 0
0.0937762 -0.0107311 0
0.093179 -0.0243303 0
0.09214610000000001 -0.0367249 0
0.0907367 -0.0469192 0
0.08903080000000001 -0.0546382 0
0.0871228 -0.0591296 0
0.08511047000000001 -0.0611857 0
0.08304711000000001 -0.0624572 0
0.08094649000000001 -0.0635795 0
0.07874731 -0.0683755 0
0.07636976000000001 -0.0741308 0
0.07378768000000001 -0.0803614 0
0.07101650000000001 -0.0854035 0
0.06813159 -0.0869325 0
0.06527258 -0.0836231 0
0.0626257 -0.0742085 0
0.060386100000000005 -0.0616502 0
0.058607900000000004 -0.0447678 0
0.05740150000000001 -0.0273409 0
0.0568707 -0.00571624 0
0.05699 0.0112504 0
0.057620700000000004 0.0255077 0
0.0586936 0.0379262 0
0.060141700000000006 0.0480615 0
0.061879500000000004 0.0553531 0
0.0638013 0.0591777 0
0.06579689 0.0601896 0
0.06782067 0.0612127 0
0.06986204 0.0610638 0
0.07188416 0.0603522 0
0.07389563 0.0605495 0
0.075929525 0.0614086 0
0.07798268 0.0616447 0
0.07997856 0.0572756 0
0.08174697 0.049138 0
0.08321515 0.0388631 0
0.08431653 0.0278533 0
0.08507241 0.0182204 0
0.0855651 0.0121938 0
0.0861418 0.0170966 0
0.0863935 -0.000347342 0
0.08636150000000001 -0.000522625 0
0.086091 -0.0177673 0
0.0852224 -0.0311111 0
0.08408668 -0.0365553 0
0.08272302000000001 -0.0460529 0
0.08097812 -0.0577643 0
0.07890196000000001 -0.0657161 0
0.07659247000000001 -0.0730954 0
0.07392275000000001 -0.0862577 0
0.07089332000000001 -0.0939606 0
0.06767475 -0.0992694 0
0.0641902 -0.108899 0
0.0604183 -0.114734 0
0.056538500000000005 -0.11801 0
0.0524326 -0.126734 0
0.0481944 -0.126456 0
0.0440506 -0.12279 0
0.04003 -0.11899 0
0.036196200000000005 -0.111986 0
0.0326576 -0.0996502 0
0.0296036 -0.0841996 0
0.027097100000000006 -0.0668352 0
0.0252012 -0.0490454 0
0.0237247 -0.038568 0
0.022755700000000004 -0.0202133 0
0.022376800000000002 -0.00406254 0
0.022473600000000003 0.00899517 0
0.0230063 0.0222657 0
0.023969500000000005 0.0349197 0
0.025356700000000003 0.047486 0
0.027147900000000003 0.059085 0
0.029281 0.067743 0
0.031628 0.0725496 0
0.0341173 0.076605 0
0.036729700000000004 0.079838 0
0.039429700000000005 0.081844 0
0.0421686 0.0820337 0
0.0448819 0.0807705 0
0.0475662 0.080775 0
0.050357200000000005 0.0856493 0
0.0532826 0.0898189 0
0.0563531 0.0941227 0
0.0595455 0.0969316 0
0.062797 0.0978532 0
0.06605457 0.0973837 0
0.06927157 0.095563 0
0.07242711 0.0937499 0
0.075495721 0.0903442 0
0.07845291 0.0876122 0
0.08135857 0.0868094 0
0.08424528 0.0866763 0
0.0871254 0.0859882 0
0.089927 0.0814031 0
0.0924732 0.071173 0
0.0946263 0.0580464 0
0.0963124 0.0440022 0
0.09796730000000001 0.0546731 0
0.0998837 0.0590765 0
0.10182250000000001 0.0558775 0
0.1035105 0.0451227 0
0.1047714 0.0306371 0
0.10550870000000001 0.0144972 0
0.1057622 0.00242668 0
0.1057068 -0.00497211 0
0.1054406 -0.0104659 0
0.1050288 -0.0136193 0
0.1045687 -0.0136137 0
0.1040962 -0.014999 0
0.1035548 -0.0175349 0
0.10287160000000001 -0.0239358 0
0.1019024 -0.0339088 0
0.1005942 -0.0441557 0
0.0989407 -0.0544212 0
0.09696250000000001 -0.0634365 0
0.09472910000000001 -0.0696668 0
0.0923532 -0.0722336 0
0.0899397 -0.0724822 0
0.0875182 -0.0726543 0
0.08510113 -0.0725032 0
0.08267331 -0.0733978 0
0.08012801 -0.0788842 0
0.07743181 -0.0827116 0
0.074604447 -0.0859615 0
0.07172002000000001 -0.0852554 0
0.06890315 -0.0829612 0
0.06626217000000001 -0.0754555 0
0.06393270000000001 -0.0658347 0
0.061957000000000005 -0.0518644 0
0.060487700000000005 -0.0358287 0
0.059646500000000005 -0.0157556 0
0.059449300000000004 0.0025995 0
0.059796300000000004 0.0167596 0
0.0605515 0.027629 0
0.06163540000000001 0.0366953 0
0.06299010000000001 0.0439149 0
0.0645395 0.0483048 0
0.0661841 0.0498856 0
0.06786745 0.0511393 0
0.06959188000000001 0.0521791 0
0.07133658 0.0523878 0
0.07308469000000001 0.0526071 0
0.07485285600000001 0.0534833 0
0.07665058 0.054416 0
0.07845941000000001 0.0534843 0
0.08015536000000001 0.048153 0
0.08164915 0.0413974 0
0.08289685000000001 0.0339479 0
0.08391071 0.0274205 0
0.08472541 0.0218114 0
0.0853493 0.015801 0
0.0857533 0.00855089 0
0.0858637 -0.00229528 0
0.0855021 -0.0189846 0
0.0845801 -0.0352629 0
0.0831305 -0.0510317 0
0.08116829 -0.0655695 0
0.07877389 -0.0767821 0
0.076095304 -0.0828329 0
0.07328271 -0.0856148 0
0.07038392 -0.0880993 0
0.06741443 -0.0898747 0
-0.074342 0.0875998 0
-0.071168 0.100722 0
-0.06796999999999999 0.0900348 0
-0.064843 0.100705 0
-0.061611999999999986 0.0858426 0
-0.05919899999999999 0.0633103 0
-0.05726199999999999 0.0524736 0
-0.05578699999999999 0.0384766 0
-0.05453599999999999 0.0393154 0
-0.053062999999999985 0.0481404 0
-0.05142300000000001 0.0483795 0
-0.049856 0.0461083 0
-0.048339999999999994 0.0450871 0
-0.04686 0.0438183 0
-0.045399999999999996 0.0442094 0
-0.043889 0.0465996 0
-0.042275999999999994 0.050019 0
-0.040544 0.0538979 0
-0.03869399999999999 0.0566734 0
-0.036734 0.0604821 0
-0.034643999999999994 0.065036 0
-0.032368999999999995 0.0714286 0
-0.029857999999999996 0.0789628 0
-0.027078999999999992 0.0874746 0
-0.023996500000000004 0.0971878 0
-0.020569099999999993 0.10809 0
-0.016812599999999997 0.115494 0
-0.012897800000000001 0.118681 0
-0.008930599999999997 0.119036 0
-0.0049704 0.118604 0
-0.0010310999999999931 0.117614 0
0.0028347000000000094 0.11373 0
0.006473100000000009 0.10399 0
0.009677900000000003 0.088545 0
0.0122752 0.0677418 0
0.0141282 0.0444255 0
0.0151431 0.017488 0
0.015230300000000002 -0.00958859 0
0.0144023 -0.037348 0
0.012756800000000006 -0.059269 0
0.010486900000000007 -0.0750843 0
0.007791500000000007 -0.0849258 0
0.0048718999999999985 -0.0891298 0
0.0018934000000000034 -0.0881476 0
-0.0008956999999999993 -0.0785391 0
-0.00328719999999999 -0.0653422 0
-0.0052461999999999925 -0.0530727 0
-0.006836200000000001 -0.0432085 0
-0.008149199999999995 -0.0365374 0
-0.009316499999999991 -0.0350705 0
-0.010399199999999997 -0.0310881 0
-0.011444799999999991 -0.0295493 0
-0.012250200000000003 -0.0193868 0
-0.012700299999999998 -0.00748079 0
-0.012766899999999998 0.00160319 0
-0.01259579999999999 0.00838376 0
-0.012183899999999998 0.016541 0
-0.011461600000000002 0.026659 0
-0.010365100000000002 0.038916 0
-0.008829299999999998 0.0524778 0
-0.006872799999999998 0.0634777 0
-0.0045959 0.0727396 0
-0.002001799999999998 0.0824683 0
0.0009226999999999985 0.0925249 0
0.0041828 0.102496 0
0.0077734 0.112106 0
0.011660299999999998 0.120718 0
0.015825600000000002 0.128559 0
0.0202325 0.135293 0
0.0248265 0.139564 0
0.029505500000000004 0.140629 0
0.0341406 0.136509 0
0.038505700000000004 0.124727 0
0.0423513 0.105946 0
0.0454738 0.0818995 0
0.04773670000000001 0.0550189 0
0.0490302 0.0241753 0
0.049215 -0.00994402 0
0.04838970000000001 -0.0351946 0
0.04686 -0.0522397 0
0.04488930000000001 -0.0627755 0
0.04274 -0.064849 0
0.040659600000000004 -0.0584944 0
0.038929500000000006 -0.0448653 0
0.0377101 -0.0296948 0
0.0369111 -0.0196701 0
0.036322 -0.0165519 0
0.035795400000000005 -0.0151072 0
0.0353228 -0.0132132 0
0.0349157 -0.0114128 0
0.034563500000000004 -0.00978904 0
0.0342109 -0.012695 0
0.033618600000000005 -0.0227701 0
0.0327032 -0.0311294 0
0.0315382 -0.03822 0
0.030177000000000002 -0.0425328 0
0.028742000000000004 -0.0429916 0
0.027321400000000003 -0.0426231 0
0.025959000000000003 -0.0391143 0
0.0247396 -0.0335646 0
0.023749100000000002 -0.0257326 0
0.023074800000000006 -0.0150491 0
0.02278 -0.00312724 0
0.022869200000000006 0.00734763 0
0.023252600000000005 0.0148435 0
0.023861300000000002 0.0217484 0
0.024723800000000004 0.0295254 0
0.025843000000000005 0.037325 0
0.027229000000000003 0.045351 0
0.0288575 0.0516019 0
0.030647300000000002 0.0554487 0
0.032551000000000004 0.0584371 0
0.034537500000000006 0.0605754 0
0.036577200000000004 0.0615571 0
0.038627600000000005 0.0613549 0
0.0406417 0.0584469 0
0.042524200000000005 0.0536078 0
0.04421850000000001 0.0486486 0
0.04576620000000001 0.044562 0
0.0472475 0.0451331 0
0.048826900000000006 0.04928 0
0.0505412 0.0528057 0
0.0523121 0.0530065 0
0.05404200000000001 0.0505163 0
0.055650500000000006 0.045876 0
0.0570634 0.0388855 0
0.0582193 0.0308121 0
0.059129 0.0243918 0
0.0598601 0.0198432 0
0.060422300000000005 0.0140737 0
0.060791200000000004 0.00834333 0
0.060959 0.00154124 0
0.0608088 -0.0103201 0
0.0602547 -0.0222776 0
0.059298100000000006 -0.0345354 0
0.05793330000000001 -0.0465353 0
0.056200700000000006 -0.0564849 0
0.0541842 -0.063728 0
0.05197020000000001 -0.0685881 0
0.049615900000000004 -0.0726236 0
0.04707700000000001 -0.0790513 0
0.04437050000000001 -0.0829303 0
0.0415705 -0.0841233 0
0.0388292 -0.0810383 0
0.0362214 -0.0748079 0
0.0338692 -0.0659228 0
0.0318622 -0.0546038 0
0.0302795 -0.040789 0
0.0291806 -0.0267764 0
0.0284345 -0.0175053 0
0.0280829 -0.00415391 0
0.028168900000000004 0.00856212 0
0.028662400000000005 0.0202211 0
0.029518000000000003 0.0303305 0
0.0306774 0.0385375 0
0.0320854 0.0455339 0
0.0337278 0.0523993 0
0.0355757 0.0580043 0
0.037589700000000004 0.062435 0
0.0397261 0.0652777 0
0.041924600000000006 0.0670034 0
0.044146000000000005 0.0657744 0
0.0462829 0.0624231 0
0.0483214 0.0600196 0
0.050264500000000004 0.0567741 0
0.0521147 0.0547774 0
0.0539485 0.0554997 0
0.055814800000000005 0.056244 0
0.05767750000000001 0.05534 0
0.0594552 0.050841 0
0.0610153 0.0426048 0
0.062246800000000005 0.0315861 0
0.0631032 0.0202641 0
0.0636041 0.0106356 0
0.0638315 0.00385226 0
0.0638884 7.96584e-05 0
0.0638153 -0.0046646 0
0.063526 -0.0129286 0
0.0629441 -0.0186767 0
0.0622013 -0.0249033 0
0.061434100000000005 -0.0197768 0
0.0608751 -0.0123137 0
0.0606693 -0.00112261 0
0.0608213 0.00880619 0
0.061274300000000004 0.0180221 0
0.062041200000000005 0.0273609 0
0.06308810000000001 0.0346274 0
0.0643262 0.0390177 0
0.06566441 0.0407664 0
0.06702253 0.0405148 0
0.06836641 0.0402804 0
0.06972134 0.0411202 0
0.07110911 0.0421054 0
0.07253046 0.0431122 0
0.07398869000000001 0.0444231 0
0.075500054 0.0461797 0
0.07706698000000001 0.0477007 0
0.07866154 0.0474443 0
0.08020835 0.0454325 0
0.0816782 0.0426191 0
0.08301838 0.0379348 0
0.08420181 0.0332995 0
0.0852215 0.0278613 0
0.086027 0.02075 0
0.0865918 0.0136052 0
0.08692330000000001 0.00670012 0
0.0870344 0.000405562 0
0.08695230000000001 -0.00481543 0
0.0867219 -0.00863385 0
0.0863824 -0.0114891 0
0.0859549 -0.0140098 0
0.0854469 -0.0163291 0
0.08486085 -0.0187874 0
0.08417376 -0.0224648 0
0.08333733 -0.0275966 0
0.0823217 -0.0330687 0
0.08112496 -0.0383982 0
0.07975922 -0.0432012 0
0.07824543 -0.0473079 0
0.07660708000000001 -0.0507495 0
0.074862371 -0.0537289 0
0.07301449 -0.0569861 0
0.07106092 -0.0601323 0
0.06898832 -0.0638475 0
0.06679748 -0.0672429 0
0.0645313 -0.0679635 0
0.062319900000000004 -0.0638575 0
0.060341500000000006 -0.055657 0
0.0587134 -0.0421973 0
0.057503 -0.0300997 0
0.056768700000000005 -0.0145958 0
0.0565591 0.00114598 0
0.0568552 0.0154176 0
0.057539900000000005 0.0244521 0
0.0584716 0.030867 0
0.059599900000000004 0.0375312 0
0.060912100000000004 0.0407234 0
0.0622934 0.0419988 0
0.0637224 0.0437533 0
0.06521214 0.0454389 0
0.06674267 0.0462694 0
0.06829872000000001 0.047165 0
0.06989780000000001 0.0487642 0
0.07155125 0.0503262 0
0.07325133 0.051585 0
0.074977417 0.0515462 0
0.07664606 0.0484438 0
0.07819974 0.0447359 0
0.07962753 0.0411521 0
0.08092716 0.0369851 0
0.08208271 0.0325357 0
0.08308121 0.0274755 0
0.08385868 0.0189035 0
0.08430164 0.00803115 0
0.08436856000000001 -0.00340771 0
0.0840647 -0.0140753 0
0.08343304 -0.0230437 0
0.08253944 -0.0298255 0
0.08146142 -0.0343547 0
0.08026852000000001 -0.0367983 0
0.07901609 -0.0381897 0
0.07772104 -0.0395336 0
0.07636857 -0.0417197 0
0.074880653 -0.0474353 0
0.07319566000000001 -0.0535829 0
0.07129101 -0.0602843 0
0.06917667 -0.0660758 0
0.06688548 -0.0709682 0
0.0644349 -0.0755737 0
0.0618913 -0.0764175 0
0.0593833 -0.0728847 0
0.05714620000000001 -0.0619466 0
0.0553086 -0.0479434 0
0.053899100000000005 -0.0362568 0
0.0529984 -0.0183222 0
0.052705300000000004 -0.000524736 0
0.0529492 0.0136687 0
0.0535834 0.0235424 0
0.054524600000000006 0.0323235 0
0.0557405 0.0401004 0
0.057189500000000004 0.0462132 0
0.058790300000000004 0.0491009 0
0.0604345 0.0492168 0
0.0620795 0.0496147 0
0.0637398 0.0499312 0
0.06540112000000001 0.0497285 0
0.011155499999999999 0.0946084 0
0.014853200000000004 0.125197 0
0.0189828 0.121139 0
0.023022100000000004 0.121136 0
0.026849000000000005 0.106269 0
0.030127600000000004 0.0929087 0
0.033144400000000004 0.0886962 0
0.035903000000000004 0.0765867 0
0.038289000000000004 0.0682205 0
0.0404754 0.0630098 0
0.042374300000000004 0.0505543 0
0.043852 0.039702 0
0.0450231 0.0307871 0
0.0458734 0.0206765 0
0.04638250000000001 0.0104568 0
0.0465647 0.00122331 0
0.0464786 -0.00571909 0
0.046197 -0.0107689 0
0.0457582 -0.015142 0
0.0451958 -0.0183194 0
0.044527500000000005 -0.021985 0
0.043669 -0.0294213 0
0.0425294 -0.0386592 0
0.041072300000000006 -0.0481463 0
0.039317700000000004 -0.0565336 0
0.0372947 -0.0642069 0
0.035063000000000004 -0.068712 0
0.0327594 -0.0692062 0
0.0305126 -0.0653307 0
0.0284395 -0.0588652 0
0.026636600000000003 -0.0495842 0
0.025165800000000002 -0.0385925 0
0.024101400000000002 -0.0258033 0
0.0234621 -0.0132204 0
0.023236200000000005 -0.0011289 0
0.023402700000000005 0.0104212 0
0.02393 0.0207885 0
0.024799500000000002 0.0306641 0
0.025984300000000002 0.0400079 0
0.027485500000000003 0.0501639 0
0.0292754 0.056844 0
0.031244400000000006 0.0610812 0
0.033353400000000005 0.0651046 0
0.0355771 0.0680203 0
0.0378777 0.0697231 0
0.0402029 0.0692198 0
0.042475000000000006 0.0665763 0
0.0446213 0.0623855 0
0.0466477 0.0596674 0
0.0486002 0.0577726 0
0.050502000000000005 0.0565538 0
0.0523898 0.0568566 0
0.0542889 0.0569239 0
0.0561532 0.0544587 0
0.0578629 0.0479358 0
0.059301000000000006 0.0380497 0
0.060355200000000005 0.0263501 0
0.060974200000000006 0.0113327 0
0.061145700000000004 -0.000877057 0
0.0609656 -0.0083023 0
0.060612400000000004 -0.0123305 0
0.060136600000000005 -0.0159824 0
0.059523000000000006 -0.0211403 0
0.0586096 -0.0339753 0
0.057264300000000004 -0.0456169 0
0.0557925 -0.0419169 0
0.054440600000000006 -0.0365037 0
0.0535071 -0.0198393 0
0.0530489 -0.00844124 0
0.052997300000000004 0.0047297 0
0.0533656 0.0164628 0
0.0540942 0.0267967 0
0.055172900000000004 0.037335 0
0.056570800000000004 0.0454835 0
0.058170400000000004 0.0497128 0
0.0598712 0.051927 0
0.0616496 0.0543529 0
0.0634772 0.0550306 0
0.06531108000000001 0.0550413 0
0.06715487 0.0556912 0
0.06902945 0.0566922 0
0.07092826 0.0572 0
0.07281518000000001 0.0553942 0
0.074559462 0.0491092 0
0.07606219 0.0412103 0
0.0772975 0.0332714 0
0.07827586 0.0259174 0
0.07903384000000001 0.0200812 0
0.07960913 0.014654 0
0.07996888 0.00704065 0
0.08005915 -0.00115332 0
0.07982231000000001 -0.0134143 0
0.07911364 -0.0283778 0
0.07791368 -0.0428869 0
0.07624054000000001 -0.0566217 0
0.07413662 -0.068659 0
0.0716741 -0.0780949 0
0.06896069 -0.0838997 0
0.06610199 -0.0871575 0
0.0631477 -0.0899134 0
0.0600424 -0.095888 0
0.0567671 -0.100377 0
0.053374000000000005 -0.101587 0
0.050089400000000006 -0.0958506 0
0.04704130000000001 -0.0876518 0
0.044339500000000004 -0.0738357 0
0.0421746 -0.0560873 0
0.0406872 -0.0337025 0
0.0399549 -0.0116247 0
0.0399025 0.00677659 0
0.0403998 0.0221029 0
0.0413873 0.0359916 0
0.0428078 0.0481173 0
0.044621400000000006 0.05998 0
0.0467865 0.0684797 0
0.049133 0.0714669 0
0.0515327 0.0723714 0
0.0539636 0.0734076 0
0.0564119 0.0733982 0
0.058864 0.0739541 0
0.0613562 0.0755551 0
0.0638964 0.076618 0
0.06645085 0.0765588 0
0.0689983 0.0763489 0
0.0715131 0.0738501 0
0.07384218000000001 0.0654712 0
0.075826564 0.0540251 0
0.07742253 0.0419044 0
0.07860192 0.0295588 0
0.07939645000000001 0.0188319 0
0.07985776 0.00901602 0
0.08003582000000001 0.00241025 0
0.07999912 -0.00481912 0
0.07966031 -0.0153061 0
0.07891262 -0.0294482 0
0.07763868 -0.0464329 0
0.07576881 -0.0646088 0
0.07333885 -0.0797296 0
0.07046911 -0.0929019 0
0.06748272 -0.0905971 0
0.0644305 -0.091898 0
0.0613895 -0.0902905 0
0.0583636 -0.091206 0
0.0553777 -0.087238 0
0.0526267 -0.0794081 0
0.05019560000000001 -0.0650614 0
0.0483227 -0.0467432 0
0.047203800000000004 -0.0212658 0
0.0468804 5.74238e-05 0
0.047214500000000006 0.0182806 0
0.0481027 0.0339811 0
0.0494626 0.046582 0
0.051220600000000005 0.0586905 0
0.0533845 0.0698042 0
0.0558289 0.075767 0
0.05841110000000001 0.0788255 0
0.061089500000000005 0.0817645 0
0.0638592 0.0841363 0
0.06669588 0.0859572 0
0.06958975 0.0875581 0
0.07253330000000001 0.088993 0
0.075523818 0.090368 0
0.07855688000000001 0.0915647 0
0.08162622 0.0924643 0
0.08470884000000001 0.0922082 0
0.08771480000000001 0.0875547 0
0.09047670000000001 0.0778283 0
0.09284680000000001 0.0645521 0
0.0947508 0.0501524 0
0.0961899 0.037537 0
0.097277 0.0285746 0
0.098114 0.0222924 0
0.09881090000000001 0.0202098 0
0.0994256 0.0164652 0
0.099869 0.00981333 0
0.09991130000000001 -0.00798417 0
0.09927040000000001 -0.0298556 0
0.0978455 -0.0548682 0
0.0959214 -0.0661424 0
0.0934538 -0.080184 0
0.0906424 -0.0869437 0
0.08771280000000001 -0.0880951 0
0.08478885 -0.0873851 0
0.08187602000000001 -0.0876234 0
0.0788943 -0.091217 0
0.075702083 -0.0999808 0
0.07224229 -0.106075 0
0.06867622000000001 -0.106687 0
0.06519420000000001 -0.101966 0
0.061937400000000004 -0.0931122 0
0.059080900000000006 -0.0802168 0
0.0566884 -0.0641145 0
0.0547299 -0.0517455 0
0.053398 -0.0289814 0
0.0527966 -0.00899576 0
0.05279060000000001 0.00798649 0
0.0533444 0.0239663 0
0.054390900000000006 0.0379648 0
0.0558912 0.0512487 0
0.0578031 0.0624005 0
0.06002300000000001 0.0697805 0
0.0624149 0.0730654 0
0.06486120000000001 0.0726527 0
0.06723679 0.0697851 0
0.06953421 0.0686306 0
0.0718252 0.0689387 0
0.07413471 0.0696898 0
0.07648161 0.0711837 0
0.07888691 0.0729464 0
0.08128830000000001 0.0702456 0
0.08348651 0.0615781 0
0.0853638 0.051014 0
0.08684270000000001 0.038241 0
0.0879056 0.026421 0
0.0886156 0.0170197 0
0.08908640000000001 0.012187 0
0.08944740000000001 0.00947433 0
0.089628 0.000645208 0
0.0894135 -0.0135566 0
0.0886284 -0.033822 0
0.0870761 -0.0584167 0
0.08506962 -0.0662372 0
0.08257081000000001 -0.0831374 0
0.07956397 -0.0950948 0
0.07632851 -0.0981832 0
0.07299162000000001 -0.10227 0
0.06952019000000001 -0.105353 0
0.06600368000000001 -0.105237 0
0.0624376 -0.109146 0
0.058781700000000006 -0.108572 0
0.0552999 -0.101711 0
0.0521174 -0.0867136 0
0.04955570000000001 -0.0671551 0
0.047718 -0.0436236 0
0.0466945 -0.0193081 0
0.0464179 0.000769091 0
0.0467182 0.015673 0
0.04748720000000001 0.0298835 0
0.0487167 0.043213 0
0.050378900000000004 0.0558211 0
0.0524351 0.0662216 0
0.0547501 0.0716922 0
0.057196800000000006 0.0747984 0
0.0597337 0.0771981 0
0.0623389 0.0789614 0
0.0649976 0.0804838 0
0.06770503 0.0818867 0
0.07045522 0.0830305 0
0.07323999 0.0840338 0
0.076058048 0.0849875 0
0.0788843 0.0840327 0
0.08158460000000001 0.0775134 0
0.08399884 0.0665305 0
0.0860077 0.05419 0
0.0875551 0.0391932 0
0.0886251 0.0263362 0
0.0893331 0.0169887 0
0.0898179 0.013104 0
0.0901855 0.00876229 0
0.0903512 0.00085174 0
0.0901009 -0.0164229 0
0.0891774 -0.0386904 0
0.087644 -0.0536589 0
0.0855448 -0.0713301 0
0.08289053 -0.0864394 0
0.07984003 -0.0949078 0
0.07658858 -0.102881 0
0.07314838 -0.105837 0
0.06956425000000001 -0.108503 0
0.06588776 -0.112965 0
0.06196600000000001 -0.121404 0
0.0578414 -0.125188 0
0.0536543 -0.125443 0
0.049542 -0.121885 0
0.0456017 -0.114025 0
0.042006600000000005 -0.101393 0
0.0389248 -0.0836089 0
0.0365236 -0.0611615 0
0.034835700000000004 -0.0410256 0
0.033853400000000006 -0.0192176 0
0.0335261 -0.00206657 0
0.0337051 0.0120245 0
0.034359900000000006 0.0265337 0
0.0354671 0.0393368 0
0.03701 0.0525455 0
0.038960600000000005 0.0631167 0
-0.011573299999999995 0.0571949 0
-0.009075100000000003 0.0864498 0
-0.006579599999999991 0.0636098 0
-0.004536100000000001 0.0597385 0
-0.0029247999999999913 0.0377992 0
-0.0018028999999999962 0.0325531 0
-0.0006232999999999933 0.038473 0
0.0005703000000000097 0.0331939 0
0.0017471000000000014 0.0386703 0
0.003207399999999999 0.0483516 0
0.004919000000000007 0.0531696 0
0.006753700000000001 0.056864 0
0.0087121 0.0603011 0
0.010767800000000008 0.0629501 0
0.012920500000000001 0.0661923 0
0.015195800000000002 0.0701099 0
0.0175832 0.072615 0
0.020015000000000005 0.0730228 0
0.022438800000000002 0.0723776 0
0.024828600000000006 0.0709095 0
0.027149200000000005 0.0682998 0
0.029363600000000004 0.0643505 0
0.031400000000000004 0.0577983 0
0.0332119 0.0514402 0
0.034831400000000005 0.046139 0
0.0362765 0.0409215 0
0.0375734 0.0374595 0
0.0387645 0.0337628 0
0.039777 0.0268554 0
0.0405118 0.0173331 0
0.0408984 0.00616267 0
0.0409042 -0.0051242 0
0.0405857 -0.0131952 0
0.0400697 -0.0169556 0
0.0394441 -0.0204629 0
0.0386943 -0.0245312 0
0.037773900000000006 -0.031085 0
0.0365457 -0.0428987 0
0.0350747 -0.0435935 0
0.0336382 -0.0402319 0
0.0325471 -0.0253683 0
0.0319105 -0.0132562 0
0.031722900000000005 0.0011212 0
0.0319742 0.0129925 0
0.032597 0.0238452 0
0.0335818 0.0346241 0
0.034924500000000004 0.0451301 0
0.0365861 0.0537691 0
0.038501 0.0605241 0
0.040602400000000004 0.0648383 0
0.0427939 0.066291 0
0.044993200000000004 0.0653841 0
0.0471269 0.0621326 0
0.049099500000000004 0.056406 0
0.0509063 0.0526892 0
0.0526097 0.0496971 0
0.054227700000000004 0.0478327 0
0.0558229 0.0480985 0
0.0574129 0.046693 0
0.0588746 0.0406034 0
0.0600607 0.0308113 0
0.060906 0.0201901 0
0.0614682 0.0172915 0
0.0620715 0.0187329 0
0.0627193 0.0202764 0
0.06340810000000001 0.0202293 0
0.0638688 0.00701157 0
0.06387140000000001 -0.00609053 0
0.06336850000000001 -0.0223595 0
0.0622655 -0.0418419 0
0.060622300000000004 -0.0550968 0
0.0586367 -0.0629357 0
0.0564414 -0.0684873 0
0.0540718 -0.0731419 0
0.0515978 -0.0747563 0
0.0490921 -0.0757505 0
0.046407000000000004 -0.084754 0
0.0434859 -0.089755 0
0.040461800000000006 -0.0906155 0
0.037536200000000006 -0.0852251 0
0.0348616 -0.0753285 0
0.032577600000000005 -0.0610843 0
0.030862100000000003 -0.0417762 0
0.029852300000000005 -0.0198489 0
0.029541700000000004 -0.000470428 0
0.029804000000000004 0.0149046 0
0.0305512 0.0292871 0
0.0317594 0.0423841 0
0.033393900000000004 0.0552624 0
0.035454900000000004 0.0673633 0
0.0378596 0.075704 0
0.0404655 0.0799358 0
0.043159600000000006 0.0810758 0
0.0458264 0.0785247 0
0.048387 0.075443 0
0.0508663 0.0736145 0
0.05330220000000001 0.0728962 0
0.0557375 0.0733781 0
0.058204900000000004 0.0745742 0
0.060697400000000006 0.0747322 0
0.0631695 0.073534 0
0.06557303 0.07043 0
0.06781434 0.0635123 0
0.06973473000000001 0.0518332 0
0.07123816000000001 0.0390016 0
0.07232024000000001 0.026307 0
0.07299091 0.0149011 0
0.07333476 0.00658383 0
0.07345988 0.00153398 0
0.0734214 -0.00384842 0
0.07316318000000001 -0.0117407 0
0.07249954 -0.0281952 0
0.07127003 -0.0450549 0
0.06941239 -0.0656552 0
0.06691483000000001 -0.0823481 0
0.0639815 -0.0923705 0
0.0607945 -0.0980084 0
0.0574689 -0.101057 0
0.054166900000000004 -0.0956397 0
0.0509685 -0.0947158 0
0.0479647 -0.0859867 0
0.0453707 -0.0699794 0
0.043297800000000004 -0.0538665 0
0.041843200000000004 -0.0341371 0
0.041082400000000005 -0.0127589 0
0.0409773 0.0047579 0
0.0413952 0.0194298 0
0.042288400000000004 0.0333979 0
0.0436186 0.045929 0
0.045370900000000006 0.0582317 0
0.04747370000000001 0.0666147 0
0.0497669 0.0701511 0
0.0521375 0.0719082 0
0.0545562 0.073014 0
0.056995500000000004 0.0733107 0
0.059448600000000004 0.0739606 0
0.061932100000000004 0.0750313 0
0.0644478 0.0757991 0
0.06698187 0.0762108 0
0.06952445 0.07608 0
0.07199297 0.0713295 0
0.074208365 0.0616719 0
0.076077701 0.0505752 0
0.0775531 0.0385404 0
0.07864145 0.027568 0
0.07940326 0.0180619 0
0.07984271 0.00979002 0
0.08005368 0.00291463 0
0.07997909 -0.00739405 0
0.07949885000000001 -0.0211728 0
0.07851696 -0.037509 0
0.07698021000000001 -0.0544138 0
0.074869252 -0.0710502 0
0.07225114 -0.0847697 0
0.06924487 -0.0944899 0
0.0659295 -0.102412 0
0.0623883 -0.108993 0
0.0586883 -0.112644 0
0.0547208 -0.124369 0
0.050516000000000005 -0.126805 0
0.04625750000000001 -0.12897 0
0.041968500000000006 -0.127182 0
0.037817800000000006 -0.122064 0
0.0338689 -0.114754 0
0.030216600000000003 -0.104565 0
0.026946300000000006 -0.091811 0
0.0241424 -0.0778975 0
0.0217788 -0.0639341 0
0.0199263 -0.0472868 0
0.0186809 -0.0287658 0
0.017974700000000003 -0.0146749 0
0.017730000000000003 -0.000651041 0
0.017956600000000003 0.0135863 0
0.018643 0.0268179 0
0.019761300000000002 0.0397907 0
0.021321800000000002 0.0530579 0
0.0233038 0.0646974 0
0.025584500000000003 0.0708588 0
0.028025600000000005 0.0757938 0
0.030649600000000006 0.0813052 0
0.033439500000000004 0.0856658 0
0.036348700000000005 0.0882051 0
0.0392903 0.0880657 0
0.0422116 0.087287 0
0.045118500000000006 0.087268 0
0.0480314 0.087534 0
0.0509636 0.0886077 0
0.053957200000000004 0.0911581 0
0.0570514 0.0943117 0
0.0602349 0.0963381 0
0.0634611 0.096962 0
0.06668036000000001 0.0960221 0
0.06985666 0.0944822 0
0.07295903000000001 0.0916315 0
0.07596206600000001 0.0888691 0
0.07889049000000001 0.0869856 0
0.08175922000000001 0.0853587 0
0.08457711 0.0836805 0
0.08728380000000001 0.0781287 0
0.0897231 0.0680634 0
0.09178130000000001 0.0556041 0
0.0933898 0.0414291 0
0.09469860000000001 0.0411751 0
0.09607070000000001 0.0422981 0
0.0977042 0.0525691 0
0.0994468 0.0513148 0
0.1010414 0.0433282 0
0.1022764 0.0311818 0
0.1031027 0.0190061 0
0.1035112 0.00621205 0
0.1035471 -0.00229374 0
0.1034069 -0.00569267 0
0.1031683 -0.00851228 0
0.10283 -0.0115115 0
0.1024231 -0.0124045 0
0.1019792 -0.0144505 0
0.1014434 -0.0176503 0
0.1007811 -0.0223486 0
0.0998982 -0.0303632 0
0.0987417 -0.0386161 0
0.0973163 -0.0463682 0
0.09565180000000001 -0.0529037 0
0.0938026 -0.0574282 0
0.0918468 -0.059527 0
0.0898428 -0.0605523 0
0.087812 -0.0612502 0
0.0857586 -0.061886 0
0.08366714 -0.0638106 0
0.08148001 -0.0672794 0
0.07916373 -0.0715073 0
0.07671634000000001 -0.0748828 0
0.07417771000000001 -0.0769546 0
0.07163193 -0.074933 0
0.06924694 -0.0677067 0
0.06718594 -0.0569911 0
0.06552809 -0.042373 0
0.0643629 -0.0276488 0
0.0637356 -0.010833 0
0.0636664 0.00568375 0
0.06411610000000001 0.0200089 0
0.0649658 0.0297714 0
0.06607953 0.036343 0
0.06737665000000001 0.0409904 0
0.06878423 0.0428862 0
0.07022098 0.0432267 0
0.07168028 0.0445093 0
0.07319162 0.0460526 0
0.07474739300000001 0.0471732 0
0.07633908 0.0483671 0
0.0779814 0.0500945 0
0.07968069 0.0518866 0
0.08142435 0.0520279 0
0.08310102 0.0485401 0
0.08465495 0.0445679 0
0.0860559 0.0398824 0
0.08731420000000001 0.0353414 0
0.0884255 0.0308957 0
0.0893548 0.0250554 0
0.0900725 0.0177939 0
0.090468 0.00601211 0
0.090443 -0.0068683 0
0.0899823 -0.0201322 0
0.08909450000000001 -0.0321301 0
0.0878623 -0.0408833 0
0.0863879 -0.0467958 0
0.08476413000000001 -0.0501002 0
0.08307801000000001 -0.0506735 0
0.08137976000000001 -0.0513982 0
0.07962367000000001 -0.0540674 0
0.07772644000000001 -0.0595985 0
0.07561137700000001 -0.0670162 0
0.07326271000000001 -0.0733345 0
0.07071832 -0.0790422 0
0.06801323000000001 -0.0824886 0
0.06526691 -0.0814824 0
0.0626487 -0.0748494 0
0.060386300000000004 -0.0618767 0
0.058598800000000006 -0.0446929 0
0.057347300000000004 -0.0299928 0
0.056722800000000004 -0.00841435 0
0.056756100000000004 0.00852965 0
0.0572806 0.0221052 0
0.058243600000000006 0.0347802 0
0.059593400000000005 0.0452804 0
0.061245600000000004 0.0530239 0
0.0630976 0.0572625 0
0.0947335 -0.255112 0
0.0869704 -0.213927 0
0.080338 -0.181538 0
0.07525379830000001 -0.128793 0
0.07134610000000001 -0.110117 0
0.06779604 -0.104372 0
0.0644474 -0.0952274 0
0.061514200000000005 -0.0796027 0
0.0592364 -0.0573304 0
0.0577396 -0.0341723 0
0.0569561 -0.0146453 0
0.0567358 -0.000334673 0
0.056894600000000004 0.00885869 0
0.0573057 0.0153686 0
0.0579295 0.021783 0
0.0587379 0.0259461 0
0.0596246 0.0267694 0
0.060524400000000006 0.0272139 0
0.0614325 0.0271612 0
0.0623296 0.0269602 0
0.06325650000000001 0.0290291 0
0.06429760000000001 0.0334117 0
0.06548265 0.0372986 0
0.0667771 0.0400073 0
0.06814859000000001 0.042234 0
0.0696015 0.0446938 0
0.07110646000000001 0.0450322 0
0.07256785 0.0424107 0
0.07394553000000001 0.040196 0
0.0752350972 0.0371697 0
0.07640555 0.0331751 0
0.07743182 0.0281598 0
0.07819870000000001 0.0180001 0
0.07861268 0.00739478 0
0.07867799 -0.00285181 0
0.07841970000000001 -0.0119153 0
0.07789412 -0.0189427 0
0.07716947 -0.0239561 0
0.07631298 -0.0270795 0
0.07536841700000001 -0.029304 0
0.074363621 -0.0309475 0
0.0732795 -0.0341168 0
0.07207599 -0.0380936 0
0.07070061 -0.0443382 0
0.06910568 -0.0510804 0
0.06728725 -0.0575711 0
0.06526594000000001 -0.0633003 0
0.0630609 -0.0686302 0
0.0606874 -0.0733381 0
0.058172600000000005 -0.0770072 0
0.0556033 -0.0761271 0
0.053176 -0.0681302 0
0.0511023 -0.0566981 0
0.049416 -0.0442216 0
0.0482253 -0.0276424 0
0.0475927 -0.0111972 0
0.047500600000000004 0.00466 0
0.047898800000000005 0.0179804 0
0.0486769 0.0277852 0
0.0497441 0.0355917 0
0.0510518 0.0424731 0
0.0525747 0.0483358 0
0.0542501 0.0515257 0
0.0559649 0.0508998 0
0.057628200000000004 0.0488681 0
0.059235300000000005 0.0479457 0
0.0608216 0.0472055 0
0.0623847 0.0467981 0
0.0639606 0.0479087 0
0.06558166 0.0491177 0
0.06723064000000001 0.049711 0
0.06886289000000001 0.0476318 0
0.07035248000000001 0.0416446 0
0.07161791 0.0345083 0
0.07266079 0.0284146 0
0.07350663 0.0228577 0
0.07418559000000001 0.0181208 0
0.074679589 0.0116044 0
0.07494228800000001 0.00440967 0
0.074934983 -0.00528026 0
0.074474478 -0.0216645 0
0.07349298 -0.036158 0
0.07205256 -0.0495792 0
0.07017542 -0.0620415 0
0.06794581000000001 -0.0703793 0
0.06551496 -0.0748715 0
0.062947 -0.0789766 0
0.0602521 -0.0822779 0
0.057470600000000004 -0.0845238 0
0.054520200000000005 -0.0918972 0
0.0513676 -0.0946788 0
0.0482905 -0.0904027 0
0.045406300000000004 -0.0834489 0
0.0428143 -0.0717441 0
0.0406566 -0.0564091 0
0.0391753 -0.0333795 0
0.0384193 -0.0134683 0
0.0383019 0.00485789 0
0.03873 0.0198822 0
0.0396386 0.0338035 0
0.0409863 0.0464041 0
0.0427526 0.0588579 0
0.044897900000000004 0.0686638 0
0.0472877 0.0736889 0
0.049770800000000004 0.074616 0
0.0522328 0.0729273 0
0.0546369 0.0716298 0
0.05701010000000001 0.0708879 0
0.0593679 0.0706911 0
0.0617289 0.0710768 0
0.064111 0.0718319 0
0.06651312000000001 0.0721259 0
0.06887809 0.0692169 0
0.07105132 0.0607236 0
0.07288320000000001 0.0495375 0
0.074326893 0.037422 0
0.07536438200000001 0.0255974 0
0.07604137500000001 0.0159134 0
0.07645164 0.00933156 0
0.07665741000000001 0.00327903 0
0.07664292 -0.00415998 0
0.07628487 -0.0175232 0
0.075375228 -0.0365052 0
0.07382901 -0.054963 0
0.07170303 -0.0714113 0
0.06907266000000001 -0.0851973 0
0.06604031 -0.0956555 0
0.0627255 -0.10238 0
0.059234300000000004 -0.106524 0
0.0556207 -0.109974 0
0.051826800000000006 -0.116695 0
0.0479028 -0.118517 0
0.0439251 -0.118827 0
0.0400136 -0.1153 0
0.036285000000000005 -0.107998 0
0.0328649 -0.0973659 0
0.0298529 -0.0839084 0
0.027326300000000005 -0.069824 0
0.025172400000000004 -0.0576452 0
0.023612 -0.0371919 0
0.0226562 -0.0213961 0
0.022228900000000003 -0.00517542 0
0.022314200000000006 0.00954882 0
0.02289 0.0242231 0
0.023927500000000004 0.0372421 0
0.025392700000000004 0.0500192 0
0.027270500000000003 0.0616568 0
0.0294979 0.0711584 0
0.031995300000000004 0.0776721 0
0.0346459 0.0810475 0
0.037387300000000005 0.0831052 0
0.040168600000000006 0.083569 0
0.0429495 0.0830038 0
0.0456873 0.0812789 0
0.048376100000000005 0.0803309 0
0.0510509 0.0803782 0
0.053754 0.0820703 0
0.0565373 0.0849078 0
0.0594219 0.0878658 0
0.0623745 0.0888615 0
0.06533201 0.0885703 0
0.06827976000000001 0.0881405 0
0.0711814 0.0857445 0
0.07398411 0.082721 0
0.07670885000000001 0.080881 0
0.07936091 0.0783056 0
0.08187257 0.071898 0
0.08408888 0.0610384 0
0.0858833 0.0464567 0
0.0871962 0.0328294 0
0.088024 0.017469 0
0.0883672 0.00483372 0
0.0884065 -0.00166345 0
0.0883071 -0.0034925 0
0.0881601 -0.00580691 0
0.08791940000000001 -0.00514862 0
0.08752120000000001 -0.018246 0
0.086788 -0.0253246 0
0.0858772 -0.0289106 0
0.08491950000000001 -0.026753 0
0.08413955000000001 -0.0205603 0
0.08356457 -0.0141733 0
0.08320157 -0.00809541 0
0.08301733 -0.00346473 0
0.08295945 -0.00047401 0
0.08296501 0.000438519 0
0.08297565 1.11241e-05 0
0.0829156 -0.00350865 0
0.08275699 -0.00560049 0
0.08256248000000001 -0.00577713 0
0.08238614 -0.00448401 0
0.08227769 -0.00194543 0
0.08227353 0.00167296 0
0.08240312 0.00599288 0
0.08269151 0.011074 0
0.08314659 0.0158903 0
0.08375193 0.020079 0
0.0844554 0.021111 0
0.08509635 0.0171959 0
0.0855852 0.012321 0
0.0858999 0.00687962 0
0.08604830000000001 0.00251456 0
0.0860847 7.17638e-05 0
0.0860693 -0.000651724 0
0.0860522 -0.000400301 0
0.0860432 -0.000151572 0
0.0860432 0.000118002 0
0.0860432 -0.000403877 0
0.0859859 -0.0031144 0
0.0858165 -0.00710829 0
0.08549230000000001 -0.0121386 0
0.08500044000000001 -0.0170625 0
0.08435151 -0.0215741 0
0.08356096 -0.0255552 0
0.08264936 -0.0288659 0
0.08163562 -0.0317647 0
0.08052899000000001 -0.0344758 0
0.07933339 -0.0371216 0
0.07804946 -0.0397034 0
0.0766858 -0.0419613 0
0.07524274560000001 -0.0446389 0
0.07369615 -0.0480879 0
0.0720258 -0.0519959 0
0.07022409 -0.055885 0
0.0682956 -0.0596097 0
0.06624168 -0.0634223 0
0.0640571 -0.067366 0
0.06176040000000001 -0.0699571 0
0.0594365 -0.0685019 0
0.0572519 -0.0624723 0
0.0553403 -0.0532125 0
0.0538179 -0.0389653 0
0.052707500000000004 -0.0273549 0
0.0520848 -0.0105358 0
0.0520413 0.00684237 0
0.0525086 0.0192523 0
0.0532787 0.0264742 0
0.0542802 0.0330893 0
0.0554769 0.0382374 0
0.0568147 0.041563 0
0.05822770000000001 0.0427959 0
0.059668200000000005 0.043692 0
0.061148600000000004 0.0450861 0
0.0626659 0.0458208 0
0.0642019 0.0461314 0
0.06577353 0.0480903 0
0.06738913 0.0486497 0
0.0690162 0.0489587 0
0.07066382 0.0491401 0
0.07225538000000001 0.0460725 0
0.07371040000000001 0.0415387 0
0.075024333 0.0373508 0
0.07618053500000001 0.0322567 0
0.07717208 0.0276445 0
0.07801858 0.0232326 0
0.0786848 0.0166821 0
0.07909832 0.00840142 0
0.07921198 -0.00113465 0
0.07901461 -0.010115 0
0.07853288 -0.0182417 0
0.07779686000000001 -0.0253911 0
0.07684412 -0.0312141 0
0.0757252 -0.0354789 0
0.07449275500000001 -0.0381805 0
0.07318586 -0.0400814 0
0.07181796 -0.0419577 0
0.07035585 -0.0459223 0
0.06873561 -0.0512576 0
0.0669208 -0.0572826 0
0.0649152 -0.0626909 0
0.0627301 -0.0679391 0
0.0603821 -0.0725179 0
0.0578986 -0.0757037 0
0.0553907 -0.0739621 0
0.053029400000000004 -0.0684467 0
0.050938000000000004 -0.0576361 0
0.049233 -0.0448031 0
0.047987300000000004 -0.0296668 0
0.047302500000000004 -0.012328 0
0.0471892 0.00439938 0
0.047558600000000006 0.0162999 0
0.0482635 0.0252212 0
0.049245000000000004 0.0332214 0
0.05048130000000001 0.0403986 0
0.051929300000000005 0.0459284 0
0.0535206 0.0489671 0
0.19073 -0.413214 0
0.177869 -0.352009 0
0.1671495 -0.29846 0
0.1578888 -0.261609 0
0.1496231 -0.24075 0
0.1414858 -0.247845 0
0.1331157 -0.251942 0
0.12489810000000001 -0.238578 0
0.11743490000000001 -0.209447 0
0.1109599 -0.182006 0
0.1052583 -0.16214 0
0.1000954 -0.149149 0
0.0953065 -0.138791 0
0.0908519 -0.128759 0
0.0867432 -0.117994 0
0.0830265 -0.105408 0
0.07974949 -0.0919402 0
0.07690498 -0.0799638 0
0.07439509700000001 -0.0714329 0
0.07213527 -0.0646143 0
0.0700994 -0.0577411 0
0.06829863 -0.0507672 0
0.06671751000000001 -0.0445219 0
0.06533524 -0.0387472 0
0.0641391 -0.033394 0
0.0631107 -0.0286681 0
0.0622228 -0.0249596 0
0.061437900000000004 -0.0223526 0
0.0607303 -0.0202655 0
0.060089000000000004 -0.0183019 0
0.059514300000000006 -0.0162761 0
0.059004 -0.0145011 0
0.0585439 -0.0132376 0
0.0581216 -0.0121383 0
0.0577401 -0.0108023 0
0.057402 -0.0095892 0
0.057097300000000004 -0.00880932 0
0.0568125 -0.0083174 0
0.056545 -0.00774498 0
0.0562965 -0.00722581 0
0.0560601 -0.00703284 0
0.055824 -0.00716785 0
0.055581000000000005 -0.00741419 0
0.055327100000000004 -0.00784871 0
0.0550527 -0.00864276 0
0.054745600000000005 -0.00978531 0
0.054394700000000004 -0.0112544 0
0.0539892 -0.0130311 0
0.05352 -0.0150564 0
0.0529796 -0.0172855 0
0.0523619 -0.0196837 0
0.051662 -0.0221958 0
0.0508777 -0.0247482 0
0.0500081 -0.0272877 0
0.04905570000000001 -0.0297196 0
0.048029 -0.0318334 0
0.04694620000000001 -0.0329319 0
0.045848 -0.0325991 0
0.0448023 -0.0298442 0
0.043903300000000006 -0.0242827 0
0.0431981 -0.0179909 0
0.0427186 -0.0111369 0
0.042469400000000004 -0.00415569 0
0.042451100000000005 0.0026146 0
0.042641500000000006 0.00829135 0
0.0429978 0.012699 0
0.0434842 0.0161683 0
0.0440734 0.0189646 0
0.044743200000000004 0.0209487 0
0.04545830000000001 0.0217347 0
0.0461572 0.0200747 0
0.04677100000000001 0.0161365 0
0.0472794 0.0158193 0
0.04781540000000001 0.0171035 0
0.0484366 0.0203596 0
0.0491814 0.0240151 0
0.050022800000000006 0.0260335 0
0.050904500000000005 0.026748 0
0.051799700000000004 0.0267885 0
0.05267430000000001 0.0255274 0
0.0534888 0.0233857 0
0.054232 0.0213955 0
0.054916900000000005 0.0198022 0
0.0555451 0.0178402 0
0.0560928 0.0150877 0
0.056544000000000004 0.0121167 0
0.056893400000000004 0.00894545 0
0.05713170000000001 0.00545076 0
0.057249600000000005 0.00174354 0
0.0572437 -0.00183309 0
0.057127800000000006 -0.00491694 0
0.0569098 -0.00810082 0
0.056575200000000006 -0.0118424 0
0.0561121 -0.0157964 0
0.05550870000000001 -0.020339 0
0.054741 -0.0255699 0
0.05379350000000001 -0.0309578 0
0.0526711 -0.036114 0
0.0513783 -0.0411513 0
0.0499177 -0.0462143 0
0.04828450000000001 -0.0514388 0
0.046489 -0.0556639 0
0.0446056 -0.056481 0
0.0427693 -0.0538367 0
0.0410741 -0.0476586 0
0.0396279 -0.0397832 0
0.0385317 -0.0274476 0
0.0378123 -0.0158922 0
0.0375235 -0.00198836 0
0.0376926 0.0109635 0
0.038205300000000005 0.0188805 0
0.0389547 0.0256241 0
0.0399124 0.0313706 0
0.0410528 0.0368275 0
0.042370700000000004 0.0417905 0
0.043825 0.0449705 0
0.04534830000000001 0.0461047 0
0.0468589 0.0442369 0
0.0482749 0.0404404 0
0.0495462 0.0363187 0
0.050704700000000005 0.0335956 0
0.051797300000000004 0.0322706 0
0.0528771 0.0328602 0
0.05400440000000001 0.034659 0
0.05518100000000001 0.0359089 0
0.05637980000000001 0.0355435 0
0.0575195 0.0327306 0
0.058541 0.0285388 0
0.0594257 0.0248589 0
0.0601941 0.0213858 0
0.0608445 0.017832 0
0.0613732 0.0138914 0
0.0617125 0.00597457 0
0.0617389 -0.00392834 0
0.0614074 -0.0154322 0
0.0607003 -0.0262595 0
0.059658100000000006 -0.03547 0
0.0583491 -0.0423313 0
0.0568476 -0.0472456 0
0.0552 -0.0513402 0
0.0534312 -0.0543922 0
0.051582300000000005 -0.0564358 0
0.049604800000000004 -0.0620424 0
0.047446100000000005 -0.0671651 0
0.045158500000000004 -0.0689948 0
0.0429304 -0.0619316 0
0.041107300000000006 -0.0485691 0
0.0396462 -0.0373475 0
0.038757200000000006 -0.0169507 0
0.038493700000000006 -0.000464861 0
0.038746800000000005 0.0151217 0
0.039505900000000004 0.02943 0
0.040709100000000005 0.0418908 0
0.042313300000000005 0.0537505 0
0.0443008 0.0646392 0
0.0465994 0.0721889 0
0.049080200000000004 0.0760405 0
0.0516335 0.076615 0
0.0541585 0.0742596 0
0.0565518 0.0696147 0
0.0588196 0.0671331 0
0.0610414 0.0663709 0
0.0632504 0.0662536 0
0.06546586 0.0667782 0
0.06769064 0.06614 0
0.0697989 0.0597071 0
0.07159946 0.0487344 0
0.07303064000000001 0.0370332 0
0.07403395 0.0238538 0
0.074621193 0.0123079 0
0.074882278 0.00426949 0
0.07495607 0.000911362 0
0.074915866 -0.0037378 0
0.074614478 -0.0149069 0
0.07385169 -0.0298356 0
0.07253627 -0.0457424 0
0.07082197 -0.0549798 0
0.06888536 -0.0597324 0
0.06688333 -0.0598656 0
0.0649844 -0.0531616 0
0.063387 -0.0434112 0
0.062054200000000004 -0.0371543 0
0.0609895 -0.0268667 0
0.0602703 -0.0161435 0
0.059926400000000005 -0.00504128 0
0.059971500000000004 0.00725958 0
0.060426 0.0190541 0
0.0612074 0.0266666 0
0.0621808 0.0312258 0
0.06327540000000001 0.0340242 0
0.06442010000000001 0.0343316 0
0.06555086 0.0334648 0
0.06666511 0.0337339 0
0.06781526 0.0352863 0
0.06901905 0.0368358 0
0.07027491 0.038515 0
0.07159829000000001 0.0408284 0
0.07299767 0.0429958 0
0.074464996 0.044651 0
0.075944616 0.04381 0
0.07737412 0.0419484 0
0.07873131 0.0394086 0
0.07997548 0.0353713 0
0.08108506 0.0314077 0
0.08204765 0.0261681 0
0.08279544 0.0189252 0
0.08328617 0.0108982 0
0.08351333 0.00322746 0
0.08349842 -0.00362916 0
0.08327164000000001 -0.00951872 0
0.08286896 -0.0141763 0
0.082335 -0.0175382 0
0.08170156 -0.0202186 0
0.08099010000000001 -0.0223736 0
0.08019437 -0.0252893 0
0.07930084 -0.0282807 0
0.07827285 -0.0334022 0
0.07704846 -0.0397772 0
0.075615614 -0.0458133 0
0.07398932 -0.0514214 0
0.07218319000000001 -0.0565744 0
0.07021904 -0.0609044 0
0.06812483 -0.0644946 0
0.06591719 -0.0678088 0
0.0635682 -0.0727948 0
0.0610795 -0.0760962 0
0.05852790000000001 -0.0758506 0
0.056087200000000004 -0.070187 0
0.053926100000000005 -0.0605419 0
0.0521258 -0.0465819 0
0.05078680000000001 -0.0329726 0
0.0500106 -0.0146388 0
0.049819600000000006 0.00186989 0
0.0501128 0.0146098 0
0.0507952 0.0255352 0
0.051816 0.0350525 0
0.05313860000000001 0.0437474 0
0.0547262 0.0506375 0
0.0564752 0.053699 0
0.0582709 0.0535564 0
0.060032 0.0522043 0
0.061768 0.0522383 0
0.0635078 0.0519803 0
0.06522984 0.0514861 0
0.066954 0.0521332 0
0.06870942000000001 0.0530599 0
0.07047931 0.0528949 0
0.07218274000000001 0.0486972 0
0.07367968 0.0412053 0
0.074916649 0.0333185 0
0.075894857 0.0258343 0
0.07664399000000001 0.0196197 0
0.07720646 0.0145359 0
0.0776468 0.0156168 0
0.07809876 0.0091932 0
0.07824371000000001 0.000418523 0
0.07810410000000001 -0.00899116 0
0.07757932000000001 -0.0221285 0
0.07661613 -0.0346247 0
0.07528460890000001 -0.044317 0
0.0736774 -0.0513603 0
0.07187467 -0.0562324 0
0.06993586 -0.0597086 0
0.06790807 -0.0616213 0
0.06583557000000001 -0.062772 0
0.0637066 -0.0648807 0
0.0614709 -0.0690558 0
0.059083000000000004 -0.0740062 0
0.05654580000000001 -0.0776819 0
0.05395610000000001 -0.0766697 0
0.0515016 -0.0691423 0
0.04944710000000001 -0.0550086 0
0.04781970000000001 -0.0415864 0
0.046788300000000005 -0.0211141 0
0.046407000000000004 -0.00297939 0
0.0466065 0.0137141 0
0.047306 0.0271011 0
0.0484192 0.0389961 0
0.0499149 0.0499673 0
0.05174240000000001 0.058844 0
0.0538203 0.0650445 0
0.05604100000000001 0.0675138 0
0.05828660000000001 0.0666015 0
0.0604538 0.0635345 0
0.062541 0.062098 0
0.0645882 0.0607875 0
0.0895175 -0.312528 0
0.07980938 -0.269481 0
0.07137404 -0.238023 0
0.0642952 -0.189329 0
0.05845020000000001 -0.167883 0
0.0528954 -0.165727 0
0.0474701 -0.158988 0
0.042402100000000005 -0.143914 0
0.0379352 -0.123735 0
0.0341669 -0.103246 0
0.0310874 -0.0830578 0
0.028601400000000006 -0.0681358 0
0.026518400000000004 -0.0579677 0
0.024683200000000002 -0.0521044 0
0.023101200000000002 -0.0428917 0
0.021856800000000003 -0.0321183 0
0.020989800000000003 -0.0204228 0
0.020506100000000006 -0.00968465 0
0.0202815 -0.00502388 0
0.0201799 -0.000531587 0
0.020270700000000003 0.00693308 0
0.0206116 0.0135145 0
0.021165200000000002 0.0190844 0
0.021858600000000006 0.0219226 0
0.022602800000000006 0.0224474 0
0.023343800000000005 0.02191 0
0.024057500000000002 0.0209002 0
0.024729 0.0193985 0
0.0253482 0.0178858 0
0.025925000000000004 0.0167892 0
0.026456900000000005 0.0150688 0
0.026921600000000004 0.0130104 0
0.027334500000000005 0.0121044 0
0.0277472 0.0128621 0
0.028203400000000003 0.0144567 0
0.028689600000000003 0.0143404 0
0.0291174 0.011175 0
0.02942 0.00709386 0
0.029581500000000004 0.00282677 0
0.029604400000000003 -0.00120815 0
0.029496100000000004 -0.00508716 0
0.029258200000000005 -0.00903 0
0.028883200000000005 -0.0133155 0
0.028362500000000006 -0.0177097 0
0.027696000000000005 -0.022057 0
0.026884400000000003 -0.0264209 0
0.025929200000000006 -0.0306291 0
0.0248434 -0.0342025 0
0.023657000000000004 -0.0367906 0
0.022418300000000002 -0.0369453 0
0.021291300000000006 -0.0309034 0
0.020412100000000002 -0.0214937 0
0.019885 -0.0104834 0
0.0197702 0.00340683 0
0.020146500000000005 0.0182052 0
0.020978300000000005 0.0307704 0
0.0221885 0.0411556 0
0.023738000000000002 0.0512902 0
0.0256228 0.061259 0
0.0278312 0.0705175 0
0.0303048 0.0768973 0
0.0329324 0.0804948 0
0.035664600000000005 0.0830525 0
0.0384511 0.0838709 0
0.0412382 0.082896 0
0.043943 0.0793064 0
0.0465286 0.0761621 0
0.049024200000000004 0.073892 0
0.0514657 0.0729409 0
0.0538997 0.0732483 0
0.0563578 0.074139 0
0.0588292 0.0739236 0
0.0612693 0.0724637 0
0.06361560000000001 0.067067 0
0.06574125 0.0603836 0
0.0675651 0.0489001 0
0.06893803 0.0348633 0
0.07004729 0.0337494 0
0.07109756 0.0293477 0
0.07205941 0.0296592 0
0.07305352 0.0286266 0
0.07387026000000001 0.0202163 0
0.074390673 0.0113594 0
0.074506298 -0.00475555 0
0.07405448 -0.0210201 0
0.07310533 -0.0349765 0
0.07170163 -0.0484936 0
0.06988346000000001 -0.0594372 0
0.06778404 -0.0655595 0
0.06553709 -0.0689417 0
0.0631791 -0.0722692 0
0.0607308 -0.0742056 0
0.0582226 -0.076823 0
0.0555037 -0.0856614 0
0.0525332 -0.0919541 0
0.0493966 -0.0950221 0
0.046268000000000004 -0.0918453 0
0.0433694 -0.0828957 0
0.040858000000000005 -0.0688022 0
0.0387757 -0.054714 0
0.037355000000000006 -0.0311302 0
0.0366965 -0.00999173 0
0.036694300000000006 0.00813841 0
0.0372337 0.0229579 0
0.0382727 0.0380926 0
0.0397556 0.0504689 0
0.0416626 0.0631503 0
0.0439531 0.0727294 0
0.04644960000000001 0.0760949 0
0.04901030000000001 0.077494 0
0.051627000000000006 0.079448 0
0.0542985 0.080753 0
0.0570188 0.0825304 0
0.059809 0.0847637 0
0.062664 0.0862728 0
0.06554722 0.0865487 0
0.06842645 0.0862003 0
0.07129405 0.0858325 0
0.07413864 0.084745 0
0.07690921 0.0810995 0
0.07948007 0.0727105 0
0.08169113 0.0604899 0
0.08370019000000001 0.0598878 0
0.08559 0.0537982 0
0.0873215 0.0504889 0
0.0889356 0.0462842 0
0.0903814 0.0407627 0
0.0916552 0.0359339 0
0.09274260000000001 0.0289605 0
0.09350710000000001 0.0170345 0
0.093861 0.0049611 0
0.09382270000000001 -0.00666903 0
0.09339070000000001 -0.0187306 0
0.09256740000000001 -0.0295672 0
0.09144540000000001 -0.0370678 0
0.09010030000000001 -0.0432239 0
0.08856460000000001 -0.0483126 0
0.0869005 -0.0512214 0
0.08514418 -0.0541074 0
0.08325369 -0.0592002 0
0.08119126 -0.0643008 0
0.07891119 -0.0721391 0
0.07639636 -0.078071 0
0.07369872000000001 -0.0837158 0
0.07081028 -0.0890013 0
0.06778715 -0.0917368 0
0.064768 -0.0860843 0
0.0621135 -0.0745886 0
0.0599074 -0.0581529 0
0.0581911 -0.0434884 0
0.057150400000000004 -0.0201737 0
0.056801500000000005 -0.00248891 0
0.057006600000000004 0.0141024 0
0.0577512 0.0292979 0
0.058952500000000005 0.0418792 0
0.0605512 0.0532521 0
0.062481800000000004 0.0614116 0
0.0646067 0.0653721 0
0.06681087000000001 0.0662673 0
0.06901285 0.0659556 0
0.07121697 0.0662827 0
0.07342009000000001 0.0659243 0
0.075614446 0.0658425 0
0.07782165 0.0667398 0
0.08006828 0.0678356 0
0.08229721000000001 0.0651972 0
0.08432678 0.0565887 0
0.08603910000000001 0.0460387 0
0.0873611 0.0337985 0
0.08827940000000001 0.0220843 0
0.0888446 0.0126362 0
0.0891776 0.00838609 0
0.0894144 0.00564726 0
0.0894606 -0.00329773 0
0.0891233 -0.017412 0
0.0881783 -0.0393598 0
0.0865644 -0.0542647 0
0.0844498 -0.0719546 0
0.08175827000000001 -0.0889295 0
0.07862177000000001 -0.0976059 0
0.0752705183 -0.103011 0
0.07175754000000001 -0.107335 0
0.0681271 -0.110029 0
0.0644175 -0.112432 0
0.0605827 -0.116119 0
0.0567743 -0.112721 0
0.053116300000000005 -0.107211 0
0.049681300000000005 -0.0978332 0
0.046661600000000004 -0.0832753 0
0.0442111 -0.0641466 0
0.0424643 -0.0416928 0
0.041391000000000004 -0.0233603 0
0.040962900000000003 -0.00383313 0
0.041103200000000006 0.0113441 0
0.0417423 0.0261534 0
0.042844200000000006 0.0392232 0
0.04438210000000001 0.0523927 0
0.0463296 0.06324 0
0.0485602 0.0695276 0
0.0509241 0.0715614 0
0.053293900000000005 0.0701614 0
0.0555914 0.0679684 0
0.057833 0.0667413 0
0.0600416 0.0659488 0
0.06223770000000001 0.0659602 0
0.064449 0.0667951 0
0.06668791 0.0672076 0
0.06887104000000001 0.0631216 0
0.07082006 0.0537747 0
0.07242318 0.0426049 0
0.07363044 0.0303199 0
0.07444210600000001 0.0192802 0
0.074974914 0.0172565 0
0.075619828 0.0200778 0
0.07626762000000001 0.018543 0
0.07680455 0.0125905 0
0.07693916 -0.00461754 0
0.07648328 -0.0215464 0
0.075492958 -0.0370092 0
0.07397552 -0.0527267 0
0.07200653 -0.0639182 0
0.06978459000000001 -0.0683494 0
0.06746971 -0.0704326 0
0.0650899 -0.0720273 0
0.062683 -0.0722176 0
0.060265700000000005 -0.0733553 0
0.057684200000000005 -0.0811846 0
0.0548695 -0.0871627 0
0.051909300000000005 -0.0892909 0
0.048997700000000005 -0.0848078 0
0.0463292 -0.0750661 0
0.044086700000000006 -0.0594876 0
0.0423511 -0.0436177 0
0.041321300000000005 -0.0191573 0
0.0410345 0.000160962 0
0.041361300000000004 0.0181179 0
0.0422394 0.0337842 0
0.0436136 0.0476824 0
0.045433600000000005 0.0610004 0
0.0476834 0.0728477 0
0.050254400000000005 0.0801528 0
0.0529818 0.0827241 0
0.05574130000000001 0.0824717 0
0.0584755 0.0817631 0
0.0612026 0.0820726 0
0.06395970000000001 0.0833413 0
0.06675905 0.0845178 0
0.06959254000000001 0.0854671 0
0.07246027000000001 0.0865936 0
0.075364786 0.0875964 0
0.07829167000000001 0.0876708 0
0.08115089 0.0833154 0
0.08377337 0.0737633 0
0.0860254 0.0613323 0
0.0878265 0.0472502 0
0.0891661 0.0340725 0
0.0901042 0.0231684 0
0.0907286 0.0150682 0
0.0911193 0.0088577 0
0.0912886 0.00140346 0
0.0911679 -0.00878112 0
0.09057670000000001 -0.027254 0
0.0893329 -0.0451642 0
0.08751350000000001 -0.0630931 0
0.08511252 -0.0801109 0
0.08219848 -0.0947549 0
0.07889762 -0.101946 0
0.075394186 -0.108003 0
0.07169505 -0.113304 0
0.0678691 -0.115644 0
0.0638985 -0.122596 0
0.0597142 -0.127173 0
0.055408700000000005 -0.128534 0
0.0511616 -0.126714 0
0.04698770000000001 -0.123343 0
0.0429813 -0.116175 0
0.039342 -0.10218 0
0.036232600000000004 -0.0858154 0
0.0336821 -0.0700277 0
0.031474100000000005 -0.06025 0
0.0298396 -0.0387666 0
0.0288606 -0.0216542 0
0.028418700000000005 -0.00541191 0
0.028519600000000006 0.0105128 0
0.029137700000000002 0.0257333 0
0.030235200000000004 0.0392543 0
0.06874034 0.0506727 0
0.07115798000000001 0.0883484 0
0.07387639 0.0750266 0
0.07643938 0.0776326 0
0.07853528 0.0479926 0
0.07986336000000001 0.0364598 0
0.08104658000000001 0.0342425 0
0.08194657 0.0199934 0
0.08251476 0.0164269 0
0.08305519 0.0152092 0
0.08339353000000001 0.00500801 0
0.08342686 -0.00142268 0
0.08330449000000001 -0.00648971 0
0.08280352 -0.0233397 0
0.08179161 -0.0354783 0
0.08045168 -0.0447881 0
0.07876202 -0.0558072 0
0.07675122000000001 -0.0635439 0
0.07455152200000001 -0.0679837 0
0.07219893000000001 -0.0735203 0
0.06962587 -0.0803909 0
0.06684673000000001 -0.0857078 0
0.0638866 -0.0918148 0
0.060704 -0.0985564 0
0.057373600000000004 -0.100228 0
0.0540818 -0.0965685 0
0.0510065 -0.0887705 0
0.0482442 -0.0765426 0
0.045985200000000004 -0.0594952 0
0.0443187 -0.0402063 0
0.0433819 -0.0171918 0
0.0431539 0.00177273 0
0.043505800000000004 0.018193 0
0.044368700000000004 0.0327617 0
0.04569480000000001 0.0459847 0
0.0474508 0.0586115 0
0.049584600000000006 0.0681005 0
0.051950800000000005 0.072912 0
0.0544036 0.0735702 0
0.056839200000000006 0.0726544 0
0.05925760000000001 0.07261 0
0.0616782 0.0727071 0
0.0641111 0.0733115 0
0.06657231 0.0744108 0
0.06907587 0.075704 0
0.07161415 0.0764626 0
0.07413089 0.0738456 0
0.07645615 0.0653119 0
0.07845023000000001 0.0544756 0
0.08005013 0.0419759 0
0.08123791 0.0299852 0
0.08205283000000001 0.0198027 0
0.08259183 0.0133099 0
0.08293114 0.00716876 0
0.08303492 -0.000922755 0
0.08279801 -0.0136662 0
0.08203319 -0.0318621 0
0.08065036 -0.0498442 0
0.07869667 -0.0664566 0
0.07621357000000001 -0.0811884 0
0.07330178 -0.0923623 0
0.07009661 -0.100329 0
0.06695357 -0.0953815 0
0.063763 -0.095598 0
0.0605209 -0.098724 0
0.0572207 -0.0989166 0
0.053973600000000004 -0.095524 0
0.0509159 -0.0892208 0
0.04811940000000001 -0.0788787 0
0.0457722 -0.0614413 0
0.0441087 -0.0389033 0
0.0431987 -0.0167808 0
0.0430137 0.00387721 0
0.043438000000000004 0.0202703 0
0.0443789 0.0354488 0
0.045798900000000003 0.0488482 0
0.0476523 0.0617356 0
0.0499071 0.0723237 0
0.0524289 0.0778317 0
0.055054200000000005 0.0790392 0
0.0576868 0.0789696 0
0.0603262 0.0794819 0
0.0629888 0.0803468 0
0.06568647 0.0814643 0
0.06842142 0.0826241 0
0.07119826 0.0839109 0
0.07401398000000001 0.0850212 0
0.07686275000000001 0.0856538 0
0.07967278 0.0823149 0
0.08228255000000001 0.0739987 0
0.08455886 0.062564 0
0.0864182 0.0492408 0
0.0878115 0.0353148 0
0.0887816 0.0237542 0
0.0894224 0.0156183 0
0.0898384 0.00977552 0
0.09005350000000001 0.00314282 0
0.0899962 -0.00675959 0
0.08948020000000001 -0.0242933 0
0.0883446 -0.0426897 0
0.0866145 -0.0602303 0
0.08430817 -0.076859 0
0.08149998 -0.090334 0
0.07832443 -0.0989118 0
0.074947172 -0.103005 0
0.07145354000000001 -0.106317 0
0.0678697 -0.108381 0
0.0641616 -0.113931 0
0.0603286 -0.114829 0
0.056588700000000006 -0.107818 0
0.0531997 -0.0953171 0
0.050339300000000003 -0.0761487 0
0.048157500000000006 -0.0545049 0
0.046796700000000004 -0.0284701 0
0.046249 -0.00633416 0
0.0463493 0.0106924 0
0.0469667 0.0256365 0
0.048070100000000004 0.0397424 0
0.049620300000000006 0.0529167 0
0.051601900000000006 0.0646624 0
0.0538888 0.0713348 0
0.0563263 0.0744255 0
0.058849 0.0768099 0
0.061442300000000005 0.0786158 0
0.0640928 0.0803764 0
0.06680356 0.0821969 0
0.06957151 0.0837394 0
0.07238463 0.0849759 0
0.0752376564 0.0861978 0
0.0781302 0.0871897 0
0.08101167000000001 0.0850643 0
0.08372719 0.0775954 0
0.086141 0.0669848 0
0.0881522 0.0538594 0
0.0896992 0.0399032 0
0.09081990000000001 0.0281995 0
0.09160120000000001 0.0195408 0
0.09214270000000001 0.013467 0
0.0924833 0.00708753 0
0.09257280000000001 -0.00186506 0
0.0922187 -0.0198886 0
0.09121 -0.0386221 0
0.0896077 -0.0563205 0
0.0874425 -0.0725935 0
0.08476642000000001 -0.0868083 0
0.08167665 -0.0972361 0
0.07833246 -0.10309 0
0.074789282 -0.108463 0
0.0711075 -0.112223 0
0.06728119 -0.117101 0
0.0632716 -0.122798 0
0.059106900000000004 -0.123712 0
0.0551045 -0.118432 0
0.0512917 -0.108393 0
0.0479047 -0.0944123 0
0.045112900000000004 -0.0730783 0
0.043118100000000006 -0.0480143 0
0.0418824 -0.0271295 0
0.041349800000000006 -0.00648136 0
0.0414122 0.00832086 0
0.0419124 0.0212185 0
0.042840500000000004 0.034004 0
0.044202700000000004 0.0470168 0
0.04596310000000001 0.0572532 0
0.047972200000000007 0.062236 0
0.050090300000000004 0.0645717 0
0.0522772 0.0664668 0
0.0545046 0.0669259 0
0.056732700000000004 0.0668316 0
0.05896900000000001 0.0674331 0
0.0612296 0.0680866 0
0.0635015 0.0682597 0
0.06577395 0.0677944 0
0.06796535000000001 0.0630412 0
0.06991398 0.0540667 0
0.07154250000000001 0.0437244 0
0.07281329 0.0330248 0
0.0737395 0.0233129 0
0.074370921 0.0152277 0
0.074758908 0.0086047 0
0.074934079 0.00209177 0
0.074867379 -0.0061499 0
0.07440500800000001 -0.0215408 0
0.07340852 -0.0373742 0
0.07185862 -0.0548246 0
0.06975099 -0.0703327 0
0.06718355000000001 -0.0824611 0
0.0642772 -0.0909544 0
0.061144500000000004 -0.0962084 0
0.0578697 -0.0999424 0
0.0544301 -0.105971 0
0.0508315 -0.108965 0
0.0472176 -0.107038 0
0.0437267 -0.102771 0
0.0404317 -0.0940943 0
0.0375138 -0.0807445 0
0.035106000000000005 -0.0644042 0
0.033257800000000004 -0.0478382 0
0.0319426 -0.0318221 0
0.031124200000000005 -0.0179319 0
0.0308019 -0.00223566 0
0.0309906 0.0127853 0
0.031652900000000005 0.0258666 0
0.032720000000000006 0.0376898 0
0.0341903 0.0498525 0
0.036039400000000006 0.0600191 0
0.038178300000000005 0.0675619 0
0.040513900000000005 0.0719203 0
0.0429553 0.0742874 0
0.0454463 0.0747422 0
0.0479057 0.0723496 0
0.0502427 0.0680009 0
0.052456100000000006 0.0654092 0
0.0546127 0.0643153 0
0.05675190000000001 0.0642217 0
0.05891010000000001 0.0652961 0
0.061099600000000004 0.0658529 0
0.0632848 0.0650123 0
0.06534016000000001 0.0586958 0
0.06715145 0.0501754 0
0.06859979000000001 0.0368335 0
0.0695828 0.0229914 0
0.07013421 0.0106878 0
0.07030013 0.000175853 0
0.07016519 -0.0074614 0
0.06985617000000001 -0.0101599 0
0.06946412 -0.0138025 0
0.06880626000000001 -0.0260403 0
0.06771776 -0.0383532 0
0.06627879 -0.0457106 0
0.0648235 -0.039991 0
0.0636256 -0.0309935 0
0.0628795 -0.0141232 0
0.06264220000000001 -0.00133321 0
0.0628136 0.0109378 0
0.0633667 0.0215555 0
0.0642712 0.0322508 0
0.06551127000000001 0.0411847 0
0.06699675000000001 0.0472023 0
0.06865016 0.0516206 0
0.07043199 0.0550036 0
0.07231291000000001 0.0575989 0
0.074269749 0.0596347 0
0.07628821000000001 0.0613684 0
0.07836107 0.062883 0
0.08047646 0.063839 0
0.08260679 0.0637803 0
0.08468511000000001 0.0605191 0
0.0866172 0.0553327 0
0.0883519 0.0488628 0
0.08986 0.0418815 0
0.09114 0.0353773 0
0.0922148 0.0295401 0
0.0931013 0.0238426 0
0.09377250000000001 0.0165929 0
0.0941911 0.00884635 0
0.094331 -0.000614747 0
0.0940857 -0.0136859 0
0.0933953 -0.0269537 0
0.09228420000000001 -0.0387741 0
0.090822 -0.048046 0
0.08909450000000001 -0.0549309 0
0.0871717 -0.0599058 0
0.08511668 -0.0628254 0
0.08298757 -0.0647974 0
0.08078686 -0.0672154 0
0.07848492 -0.0708024 0
0.07600140400000001 -0.0778366 0
0.07330865 -0.0833498 0
0.07043504 -0.0881821 0
0.06747761000000001 -0.0909358 0
0.0645326 -0.0865449 0
0.0617677 -0.0795838 0
0.0593023 -0.0682363 0
0.0572838 -0.0548026 0
0.055681100000000004 -0.0406775 0
0.05459 -0.0247817 0
0.0540971 -0.00571732 0
0.054212800000000005 0.0111719 0
0.0548307 0.0248372 0
0.055857000000000004 0.0356994 0
0.0572044 0.0445347 0
0.058822900000000004 0.051906 0
0.060632500000000006 0.0558406 0
0.0625091 0.0572858 0
0.0643741 0.0553731 0
0.07236198 -0.00282335 0
0.07312055 0.0388274 0
0.07406458 0.0190162 0
0.07475201100000001 0.022124 0
0.075096394 -0.00114541 0
0.07491203 -0.00660206 0
0.074770144 -0.00189288 0
0.07468266800000001 -0.00590714 0
0.07435080100000001 -0.0125823 0
0.07391907 -0.0124784 0
0.07354055 -0.0105709 0
0.07316861000000001 -0.0122519 0
0.07271129 -0.0148929 0
0.0721948 -0.0158451 0
0.07164733000000001 -0.0174289 0
0.07099915 -0.0214185 0
0.07020407000000001 -0.0260743 0
0.0692571 -0.0304116 0
0.068176 -0.0342272 0
0.06697005 -0.0379461 0
0.06564103 -0.0415647 0
0.0641987 -0.04469 0
0.0626638 -0.0472928 0
0.061034500000000005 -0.0503525 0
0.059303 -0.0530971 0
0.0575219 -0.0532835 0
0.05577700000000001 -0.0507402 0
0.054188 -0.0449928 0
0.05282100000000001 -0.037003 0
0.05174140000000001 -0.0280565 0
0.050966300000000006 -0.0189159 0
0.050494700000000003 -0.00985159 0
0.0503139 -0.00166119 0
0.050378400000000004 0.00496637 0
0.050637800000000004 0.0101093 0
0.051048300000000005 0.014201 0
0.05157590000000001 0.0170568 0
0.0521628 0.0178511 0
0.052739400000000006 0.0166036 0
0.0532643 0.0150161 0
0.0537578 0.0149556 0
0.0542782 0.0163306 0
0.054849400000000006 0.0178546 0
0.0554721 0.0195121 0
0.056163000000000005 0.021905 0
0.0569307 0.0238632 0
0.05774 0.0244511 0
0.0585537 0.0243352 0
0.0593559 0.0237213 0
0.0601266 0.0224947 0
0.0608495 0.0209103 0
0.0615146 0.019054 0
0.062114800000000005 0.0170371 0
0.0626463 0.01495 0
0.0631073 0.0128129 0
0.06349590000000001 0.0105916 0
0.0638069 0.00812353 0
0.06402820000000001 0.00524298 0
0.0641493 0.00215284 0
0.064165 -0.00107189 0
0.06407170000000001 -0.00436471 0
0.0638678 -0.00770104 0
0.0635522 -0.0110697 0
0.0631237 -0.0144745 0
0.0625803 -0.017969 0
0.0619183 -0.0215883 0
0.061134600000000004 -0.0252605 0
0.060228300000000005 -0.028994 0
0.0591927 -0.0329678 0
0.0580219 -0.0370573 0
0.056716100000000005 -0.0411071 0
0.055273100000000006 -0.0452177 0
0.0536835 -0.0499446 0
0.05193690000000001 -0.0544498 0
0.0500843 -0.0559571 0
0.0482404 -0.054113 0
0.046539300000000006 -0.0463113 0
0.0452214 -0.0335944 0
0.04427110000000001 -0.0232368 0
0.043740900000000006 -0.00916098 0
0.0436789 0.00454006 0
0.0440416 0.0162052 0
0.04474550000000001 0.0251769 0
0.0457113 0.0321925 0
0.046892500000000004 0.0382617 0
0.04826230000000001 0.0435026 0
0.049780500000000005 0.0470881 0
0.051369200000000004 0.0478322 0
0.052924700000000005 0.0450113 0
0.054366300000000006 0.0418569 0
0.0557254 0.0399919 0
0.05703370000000001 0.0386943 0
0.05831890000000001 0.0387676 0
0.0596399 0.0404814 0
0.061011800000000005 0.0417345 0
0.062411900000000006 0.0417864 0
0.0637533 0.0384053 0
0.0649383 0.0326897 0
0.06594108 0.0278311 0
0.06680382 0.0242915 0
0.06753561 0.019763 0
0.06811143 0.0149072 0
0.06851036 0.00898346 0
0.06860851 -0.00303581 0
0.06829213 -0.0154521 0
0.06753056 -0.0296305 0
0.06629655000000001 -0.0433482 0
0.0646655 -0.0531913 0
0.0627804 -0.0591737 0
0.060719600000000006 -0.0642363 0
0.058504600000000004 -0.0681092 0
0.056201 -0.0697701 0
0.05384510000000001 -0.0720486 0
0.0512893 -0.0805693 0
0.04843120000000001 -0.0904 0
0.045295100000000005 -0.0956481 0
0.042019900000000006 -0.1013 0
0.0385845 -0.103152 0
0.035233200000000006 -0.0981249 0
0.032094300000000006 -0.0913212 0
0.0292158 -0.0807812 0
0.0267523 -0.0660144 0
0.0249322 -0.0441575 0
0.023795000000000004 -0.0254069 0
0.023239800000000005 -0.0093943 0
0.023166000000000006 0.00424362 0
0.023548900000000005 0.0181182 0
0.0243897 0.0316279 0
0.0256643 0.0445829 0
0.027388600000000006 0.0579044 0
0.029511500000000003 0.0682178 0
0.031919 0.0754446 0
0.034510000000000006 0.0793931 0
0.037195000000000006 0.0814244 0
0.0399194 0.0818037 0
0.0426353 0.0808705 0
0.045296300000000005 0.0788662 0
0.0479024 0.0777916 0
0.050488500000000006 0.0775679 0
0.053088 0.0786196 0
0.055744600000000005 0.0808315 0
0.058483600000000004 0.0832243 0
0.061277700000000004 0.0841209 0
0.06407650000000001 0.0837036 0
0.0668521 0.082813 0
0.06958792 0.0813 0
0.07226096 0.0791152 0
0.074848764 0.0760553 0
0.07727490000000001 0.0690111 0
0.07937418 0.0571542 0
0.08106158000000001 0.0444427 0
0.08230669 0.0309218 0
0.08319765 0.0272869 0
0.08403453 0.0202697 0
0.08471463 0.02047 0
0.0853763 0.0181687 0
0.08580940000000001 0.00753763 0
0.0858605 -0.00366619 0
0.0855235 -0.0169944 0
0.08467181 -0.0330865 0
0.08331579 -0.0471462 0
0.08153424000000001 -0.0588211 0
0.07939697 -0.068684 0
0.07697807000000001 -0.0757618 0
0.074361314 -0.0805312 0
0.07161797 -0.0837967 0
0.06875885000000001 -0.0876262 0
0.06572478000000001 -0.0937977 0
0.06252540000000001 -0.0978948 0
0.059175700000000005 -0.101872 0
0.055822800000000006 -0.098793 0
0.0526563 -0.0920771 0
0.0497799 -0.0800998 0
0.0473909 -0.0636345 0
0.0456116 -0.0427735 0
0.044601800000000004 -0.0191691 0
0.04432080000000001 0.000708048 0
0.0446439 0.0174012 0
0.04549400000000001 0.0328677 0
0.046834600000000004 0.0466381 0
0.048618400000000006 0.0596973 0
0.050803 0.0700691 0
0.0532416 0.0751457 0
0.05577750000000001 0.0764815 0
0.0583341 0.0769315 0
0.0609065 0.0773684 0
0.063492 0.0778386 0
0.06610265 0.0787926 0
0.06874678000000001 0.0798325 0
0.07142628000000001 0.0809053 0
0.07414041 0.0818879 0
0.07685274 0.0801869 0
0.07940145 0.0722041 0
0.08163392 0.0615064 0
0.08345291 0.0481055 0
0.08482415 0.0348627 0
0.0857753 0.0231525 0
0.08638950000000001 0.0145362 0
0.0867603 0.00826568 0
0.0869181 0.00118278 0
0.0867672 -0.0104466 0
0.0861432 -0.027056 0
0.08490615 -0.0462639 0
0.08303077 -0.0650655 0
0.08056895 -0.0812102 0
0.07763702 -0.0934288 0
0.074382973 -0.100895 0
0.07092766 -0.105787 0
0.06734391 -0.108842 0
0.0636223 -0.114116 0
0.0597369 -0.11828 0
0.0557603 -0.120113 0
0.0519611 -0.109208 0
0.04852190000000001 -0.0958033 0
0.0456652 -0.0765324 0
0.0435134 -0.0525772 0
0.0421648 -0.0296963 0
0.041575 -0.00735194 0
0.0416436 0.00969391 0
0.0422239 0.0243943 0
0.043283 0.0383553 0
0.044779900000000004 0.0511499 0
0.046704800000000005 0.0631974 0
0.0489575 0.0705931 0
0.0513646 0.0731905 0
0.0538324 0.0748465 0
0.0563534 0.0762234 0
0.0589079 0.0770589 0
0.061497800000000005 0.0783659 0
0.0641367 0.0799056 0
0.06682238 0.0810875 0
0.06953856 0.0818802 0
0.07227485 0.0819462 0
0.074940938 0.0773365 0
0.07735886 0.0674617 0
0.07940791 0.0555931 0
0.08102998 0.0423332 0
0.08222135 0.0299853 0
0.08302957 0.0193219 0
0.08353995 0.0121964 0
0.08384287 0.00610714 0
0.08388966 -0.00331191 0
0.08356537 -0.0162057 0
0.08272613000000001 -0.033912 0
0.08127285000000001 -0.0522876 0
0.07922245 -0.0695404 0
0.07664046000000001 -0.0840769 0
0.07363676000000001 -0.094941 0
0.07033628 -0.102213 0
0.06684699000000001 -0.106405 0
0.0632533 -0.108958 0
0.059472500000000005 -0.117296 0
0.055429400000000004 -0.124308 0
0.051131 -0.132424 0
0.04664120000000001 -0.13625 0
0.042088 -0.13616 0
0.0376108 -0.131964 0
0.033349300000000005 -0.124321 0
0.029379000000000002 -0.114244 0
0.0257939 -0.100834 0
0.022714200000000004 -0.0838904 0
0.020282500000000002 -0.0628222 0
0.018549800000000005 -0.0424499 0
0.017434400000000003 -0.0259586 0
0.0168055 -0.0127411 0
0.016603100000000003 0.000224314 0
0.016858900000000003 0.0146055 0
0.017583300000000003 0.0281948 0
0.018763000000000002 0.0419836 0
0.020405600000000003 0.0556373 0
0.022454300000000003 0.065718 0
0.0247558 0.07186 0
0.027255600000000005 0.078061 0
0.029965500000000006 0.0841785 0
0.0328851 0.0899302 0
0.035947400000000004 0.093432 0
0.039108300000000006 0.0959306 0
0.0423267 0.0968068 0
0.045546500000000004 0.0962961 0
0.0487519 0.0961858 0
0.0519612 0.0963608 0
0.055174 0.0965605 0
0.0584171 0.0982728 0
0.0617476 0.101605 0
0.06519420000000001 0.104891 0
0.06872893000000001 0.106925 0
-0.004337399999999991 -0.0252978 0
-0.004370499999999999 0.0140663 0
-0.004162799999999994 0.00253801 0
-0.0033807000000000004 0.0452725 0
-0.002153000000000002 0.0235909 0
-0.0015553999999999985 0.0169053 0
-0.0009283999999999959 0.0192109 0
-0.00030030000000000334 0.020395 0
0.0005843000000000098 0.0348433 0
0.0021785 0.0597754 0
0.0045398999999999995 0.0781684 0
0.007364400000000007 0.091241 0
0.010642700000000005 0.104257 0
0.014306600000000003 0.115046 0
0.018356200000000003 0.12781 0
0.022852900000000002 0.140998 0
0.027758000000000005 0.152506 0
0.033028100000000005 0.163013 0
0.0386258 0.171862 0
0.0444445 0.176247 0
0.05032110000000001 0.175155 0
0.0560021 0.164579 0
0.0611591 0.144206 0
0.06556036 0.120346 0
0.06902148 0.0887955 0
0.07139033 0.0546374 0
0.07250290000000001 0.0151036 0
0.07225680000000001 -0.0240337 0
0.07095671 -0.0504929 0
0.06895578000000001 -0.0668853 0
0.06657553000000001 -0.0735788 0
0.0641784 -0.0678052 0
0.0621666 -0.0522651 0
0.060744900000000004 -0.0348833 0
0.059790800000000005 -0.0245485 0
0.0589799 -0.02519 0
0.0581025 -0.0273814 0
0.057183000000000005 -0.0275324 0
0.0563646 -0.0212427 0
0.055723100000000005 -0.017893 0
0.05513030000000001 -0.0182014 0
0.054423400000000004 -0.0253437 0
0.053705 -0.016302 0
0.053156800000000004 -0.0151639 0
0.052822100000000004 -0.004764 0
0.0528482 0.00540352 0
0.0531905 0.0147907 0
0.0538627 0.025131 0
0.0548699 0.0344962 0
0.0561465 0.0412303 0
0.057588200000000006 0.0446022 0
0.059108400000000005 0.0464459 0
0.0606883 0.0482463 0
0.062322 0.0495851 0
0.0639873 0.0502191 0
0.06566854 0.0506613 0
0.06736913 0.051397 0
0.06909696 0.0521763 0
0.07083837 0.0520489 0
0.07253198 0.0492399 0
0.07409436 0.0445724 0
0.075489285 0.0394448 0
0.07672546000000001 0.0348887 0
0.07780103000000001 0.0300102 0
0.07872206 0.0253952 0
0.07947218 0.019752 0
0.08001629 0.012855 0
0.08028942 0.00387844 0
0.08025467 -0.00545011 0
0.0799192 -0.0140833 0
0.07931501 -0.0215926 0
0.07848211000000001 -0.0278373 0
0.0774667 -0.0326252 0
0.07631738 -0.0359494 0
0.075080096 -0.0380859 0
0.0737727 -0.0402303 0
0.07239569 -0.0424906 0
0.07090217 -0.0470567 0
0.06924428 -0.05229 0
0.06740025000000001 -0.0580323 0
0.06537551 -0.0630463 0
0.0631863 -0.0680138 0
0.06084150000000001 -0.0722334 0
0.0584036 -0.0732747 0
0.0560039 -0.069773 0
0.0538255 -0.0620286 0
0.0519776 -0.0493852 0
0.050533 -0.0373709 0
0.0495591 -0.0215492 0
0.049132800000000004 -0.00493702 0
0.0492389 0.00991535 0
0.049736800000000005 0.0190218 0
0.050515500000000005 0.0271587 0
0.0515489 0.0343638 0
0.052805700000000004 0.0405581 0
0.0542357 0.0445407 0
0.0557382 0.0450782 0
0.057231500000000005 0.0446247 0
0.0587321 0.0455973 0
0.0602656 0.0461823 0
0.061805200000000005 0.0462723 0
0.06336460000000001 0.0474217 0
0.0649726 0.0489234 0
0.06661996 0.0498178 0
0.06828556000000001 0.0497604 0
0.06989933000000001 0.0467819 0
0.07137202000000001 0.0416033 0
0.07267034 0.0366381 0
0.0738303 0.0332402 0
0.074858167 0.0285767 0
0.075725743 0.0236121 0
0.07641314 0.0176919 0
0.076838 0.00755516 0
0.07688557 -0.00418004 0
0.07652126000000001 -0.0170191 0
0.075747269 -0.0284677 0
0.074639011 -0.0371536 0
0.07328506 -0.0434211 0
0.07175252 -0.048023 0
0.07010788 -0.0500898 0
0.06842208 -0.0511371 0
0.06667479 -0.053721 0
0.0648287 -0.0570261 0
0.0628109 -0.0637992 0
0.0605797 -0.0697357 0
0.058141200000000004 -0.0759815 0
0.0555691 -0.0775385 0
0.052981 -0.0757101 0
0.0505849 -0.068439 0
0.0484778 -0.0581833 0
0.0467669 -0.0445976 0
0.0455058 -0.0306341 0
0.0448011 -0.0125966 0
0.0446776 0.00387558 0
0.045018 0.015384 0
0.0457069 0.0252919 0
0.04670730000000001 0.0341437 0
0.0479921 0.0424644 0
0.04953250000000001 0.0491928 0
0.051249100000000006 0.0531988 0
0.0530452 0.0541265 0
0.054817000000000005 0.0516302 0
0.05647630000000001 0.0483316 0
0.0580551 0.0467453 0
0.059591000000000005 0.0455065 0
0.061096300000000006 0.0450751 0
0.0626136 0.0460137 0
0.064158 0.0465472 0
0.065678 0.043992 0
0.06703444 0.0374615 0
0.06815276 0.0297735 0
0.06902620000000001 0.0231128 0
0.06969759 0.0178037 0
0.07020981 0.0131173 0
0.07053943 0.00680556 0
0.07064432 -0.000290247 0
0.07044335 -0.012289 0
0.06978334 -0.0267655 0
0.06862235 -0.0423619 0
0.06694801 -0.0569004 0
0.0648407 -0.0684628 0
0.0624031 -0.076952 0
0.059723200000000004 -0.0831752 0
0.0568719 -0.0873874 0
0.0538951 -0.0910846 0
0.0507256 -0.0979419 0
0.04744910000000001 -0.0983978 0
0.0441921 -0.0958443 0
0.0411042 -0.0893865 0
0.0382868 -0.0796153 0
0.0358457 -0.0669305 0
0.033859200000000006 -0.0528826 0
0.0323562 -0.0381137 0
0.0313239 -0.0243238 0
0.030758400000000005 -0.0104392 0
0.030642500000000003 0.00279082 0
0.030949400000000002 0.0147478 0
0.031622500000000005 0.0248541 0
0.0326081 0.0336875 0
0.033872200000000005 0.041639 0
0.035389500000000004 0.048933 0
0.037134200000000006 0.0551066 0
0.0390611 0.0598009 0
0.0411002 0.0622531 0
0.0431968 0.0633092 0
0.0452967 0.0623632 0
0.04732940000000001 0.0592857 0
0.0492341 0.0551879 0
0.05100880000000001 0.0516617 0
0.0526758 0.0487384 0
0.0542757 0.0477808 0
0.0558892 0.049071 0
0.0575291 0.0489543 0
0.059098200000000004 0.0446521 0
0.060452000000000006 0.0365129 0
0.0614948 0.0262086 0
0.0621883 0.0160368 0
0.0625849 0.00853456 0
0.06277200000000001 0.00351979 0
0.0628235 -0.000442029 0
0.0626862 -0.00840329 0
0.0621996 -0.0208815 0
0.061223200000000005 -0.0328439 0
0.059972500000000005 -0.0426239 0
0.058354500000000004 -0.0532596 0
0.056426000000000004 -0.0614598 0
0.0542961 -0.0653849 0
0.0520935 -0.066527 0
0.0497978 -0.0707049 0
0.04742400000000001 -0.0711277 0
0.0451135 -0.0679724 0
0.042951 -0.0620304 0
0.041034900000000006 -0.0524463 0
0.039483700000000004 -0.0402979 0
0.0384076 -0.0247413 0
0.0378859 -0.00752609 0
0.0378879 0.00563952 0
0.0382508 0.015831 0
0.0389373 0.0250016 0
0.039956700000000005 0.0359191 0
0.041346900000000006 0.0466575 0
0.043051000000000006 0.0545917 0
0.044959 0.0592119 0
0.046966400000000005 0.0605693 0
0.0489592 0.058564 0
0.050860100000000005 0.0558048 0
0.052690200000000006 0.0542519 0
0.0544675 0.0523956 0
0.0561846 0.0509164 0
0.057876800000000006 0.0507786 0
0.059549500000000005 0.0490793 0
0.0610884 0.0428956 0
0.062347700000000006 0.0329395 0
0.06326470000000001 0.02235 0
0.06383230000000001 0.0124401 0
0.0641137 0.00524749 0
0.0642061 0.0010424 0
0.0641741 -0.00348302 0
0.0639598 -0.00996744 0
0.0634003 -0.0240196 0
0.06232360000000001 -0.0402433 0
0.060644 -0.0595264 0
0.058357400000000004 -0.0762967 0
0.0555949 -0.087715 0
0.052553600000000006 -0.0937151 0
0.0493763 -0.0964638 0
0.046099100000000004 -0.099939 0
0.042681300000000005 -0.104348 0
0.0392279 -0.102542 0
0.0358957 -0.0990493 0
0.032738 -0.08923 0
0.0300283 -0.0727411 0
0.0279989 -0.0496837 0
0.026725400000000003 -0.0279859 0
0.0261609 -0.00805012 0
0.026174100000000006 0.00720001 0
0.026650600000000003 0.0207748 0
0.027582600000000006 0.03447 0
0.028947300000000002 0.046987 0
0.030743100000000002 0.0598471 0
0.032967500000000004 0.0721108 0
0.0355214 0.0801098 0
0.038287100000000004 0.0851842 0
0.0411716 0.0872903 0
0.0440767 0.0866725 0
0.0469289 0.0842636 0
0.049685900000000005 0.0814156 0
0.05237 0.0800527 0
0.0550471 0.0810234 0
0.057789900000000005 0.0835659 0
0.060623800000000005 0.0862388 0
0.0635304 0.0878457 0
0.06646339 0.0879056 0
0.06937718 0.086869 0
0.07224998 0.0854481 0
0.075055707 0.0828239 0
0.07775939 0.0795877 0
0.08033754 0.0747085 0
0.08266536000000001 0.0647507 0
0.08460302 0.0510744 0
0.0860277 0.0353967 0
0.0869605 0.0217564 0
0.0875872 0.0205807 0
0.0882318 0.0183111 0
0.0888592 0.020326 0
0.08950570000000001 0.0170357 0
0.1001567 -0.305671 0
0.0907376 -0.259427 0
0.08268829 -0.223594 0
0.076192907 -0.170612 0
0.07094651 -0.15026 0
0.06606655 -0.143849 0
0.061393500000000004 -0.135181 0
0.0571395 -0.119063 0
0.0534925 -0.099967 0
0.050534300000000004 -0.0787357 0
0.0482644 -0.0589442 0
0.0465844 -0.0438383 0
0.0453131 -0.0332829 0
0.0443703 -0.0237851 0
0.043741800000000004 -0.0142239 0
0.0434394 -0.00445386 0
0.043456100000000004 0.00485192 0
0.043763 0.0129624 0
0.04431550000000001 0.0198789 0
0.045095 0.0264864 0
0.0460865 0.0324838 0
0.047276900000000004 0.03813 0
0.0485979 0.0406379 0
0.0499511 0.0403569 0
0.0512989 0.040612 0
0.052649800000000004 0.040202 0
0.053966200000000006 0.0388454 0
0.0552377 0.0377246 0
0.0564947 0.0379605 0
0.0577926 0.0401699 0
0.0591864 0.04322 0
0.0606661 0.0451303 0
0.062143500000000004 0.0429131 0
0.0634787 0.0369286 0
0.0645711 0.0289335 0
0.06542199 0.0224606 0
0.06606473 0.0166409 0
0.0665382 0.0121565 0
0.06683828 0.0057118 0
0.06689902 -0.00177932 0
0.06665161 -0.0135188 0
0.06594178 -0.0286273 0
0.0647102 -0.0443354 0
0.0629778 -0.0585549 0
0.0608141 -0.0701864 0
0.058313500000000004 -0.0789853 0
0.05556420000000001 -0.0853002 0
0.0526377 -0.0898229 0
0.0495403 -0.0954377 0
0.046280600000000005 -0.0995959 0
0.0429586 -0.0994037 0
0.039688900000000006 -0.0970631 0
0.0365363 -0.0911672 0
0.0336414 -0.0819823 0
0.031133400000000006 -0.0687838 0
0.0291104 -0.053229 0
0.027621800000000002 -0.0390123 0
0.026385600000000002 -0.0335197 0
0.025532700000000005 -0.0176804 0
0.025242400000000005 -0.000970283 0
0.025459800000000005 0.0124649 0
0.026049100000000006 0.0224709 0
0.026961400000000003 0.0317931 0
0.028196900000000004 0.0421171 0
0.029783700000000003 0.0522725 0
0.0316672 0.059692 0
0.0337451 0.0644663 0
0.0359536 0.0676424 0
0.0382344 0.0688246 0
0.040515800000000005 0.0678705 0
0.0427338 0.0647821 0
0.0448017 0.0594301 0
0.0467153 0.0558865 0
0.04852190000000001 0.0525833 0
0.0502362 0.0512138 0
0.05193930000000001 0.0514477 0
0.0536528 0.0509003 0
0.0552788 0.0462619 0
0.0566868 0.0383938 0
0.0578825 0.0346114 0
0.058984400000000006 0.0317815 0
0.059988900000000005 0.0283582 0
0.060880100000000006 0.0257487 0
0.0617143 0.0241353 0
0.06243170000000001 0.0188506 0
0.06296120000000001 0.0129521 0
0.0631485 -0.00190956 0
0.0628312 -0.0159406 0
0.0620722 -0.029071 0
0.060840200000000004 -0.0439309 0
0.0591616 -0.0552529 0
0.0572149 -0.0607788 0
0.0551064 -0.0657636 0
0.0528276 -0.0704274 0
0.05043500000000001 -0.072749 0
0.0479193 -0.0782865 0
0.0452096 -0.0835127 0
0.042400900000000005 -0.0844696 0
0.0396516 -0.0810197 0
0.0370985 -0.0712925 0
0.034952800000000006 -0.0567732 0
0.0334061 -0.0367961 0
0.0325097 -0.0179664 0
0.032258100000000005 0.00144065 0
0.032578300000000004 0.0166461 0
0.0333865 0.0311087 0
0.0346488 0.0437924 0
0.0363298 0.0565312 0
0.038426 0.0682496 0
0.040856800000000006 0.0764806 0
0.0434953 0.081183 0
0.0462412 0.0830153 0
0.0490022 0.0820954 0
0.0517171 0.0803989 0
0.054329100000000005 0.0769601 0
0.056882 0.0775882 0
0.059527300000000005 0.0805043 0
0.06227390000000001 0.083458 0
0.0651322 0.0879102 0
0.06813339 0.091628 0
0.07120474 0.0921152 0
0.07426279200000001 0.0915548 0
0.07732573000000001 0.0920985 0
0.08034354 0.0884659 0
0.08317323 0.0813334 0
0.0857131 0.0700741 0
0.0878122 0.0556928 0
0.0893959 0.0397511 0
0.0904448 0.0246306 0
0.0910639 0.013516 0
0.091359 0.00495931 0
0.0914607 0.00219911 0
0.0915221 0.00128893 0
0.0914292 -0.00752344 0
0.0909601 -0.0209169 0
0.08991350000000001 -0.0421225 0
0.0882966 -0.0469186 0
0.0867107 -0.0499657 0
0.08500247 -0.0504168 0
0.08337662 -0.0473766 0
0.08188462 -0.0416616 0
0.08062825 -0.034272 0
0.07955868 -0.030917 0
0.07855526 -0.0291163 0
0.07763202 -0.0264532 0
0.0767839 -0.0248056 0
0.07596877 -0.024125 0
0.0751798179 -0.0232472 0
0.07440877700000001 -0.0231152 0
0.07362812 -0.0236348 0
0.07282818 -0.0243154 0
0.07201377 -0.0244035 0
0.07121275 -0.0235565 0
0.07045223 -0.0220852 0
0.06974549000000001 -0.0203721 0
0.06909892000000001 -0.0184712 0
0.06852127000000001 -0.0162366 0
0.06802382 -0.0137089 0
0.06761146 -0.011196 0
0.0672775 -0.00902311 0
0.06700804 -0.00736103 0
0.0667793 -0.00656567 0
0.06656066000000001 -0.00668521 0
0.06632419 -0.00756837 0
0.06604706 -0.00906053 0
0.06571333 -0.0109105 0
0.06531566 -0.0128421 0
0.0648562 -0.014595 0
0.0643435 -0.0160391 0
0.0637886 -0.0171527 0
0.0632007 -0.0180571 0
0.06258380000000001 -0.0189243 0
0.0619363 -0.0199055 0
0.061252600000000004 -0.0211254 0
0.0605197 -0.0228401 0
0.0597234 -0.0248461 0
0.0588592 -0.0269517 0
0.057919 -0.0294075 0
0.0568974 -0.0317482 0
0.0558089 -0.0333557 0
0.0546826 -0.0339711 0
0.0535609 -0.0330754 0
0.0525032 -0.0302382 0
0.0515822 -0.0251742 0
0.0508695 -0.0175522 0
0.050383800000000006 -0.0115459 0
0.0501234 -0.00448656 0
0.050089400000000006 0.00201402 0
0.050256 0.00747107 0
0.050576 0.0112623 0
0.0509939 0.013483 0
0.0514604 0.0142403 0
0.051907800000000004 0.0125285 0
0.0522854 0.0101406 0
0.052595 0.00888605 0
0.0529022 0.00975087 0
0.0532501 0.01105 0
0.053639000000000006 0.0122499 0
0.054077400000000005 0.0140954 0
0.054580100000000006 0.0158214 0
0.055118200000000006 0.0162051 0
0.0556499 0.0156893 0
0.056161600000000006 0.0149824 0
0.05664230000000001 0.0138428 0
0.0570783 0.0123545 0
0.057462200000000005 0.0107535 0
0.05779140000000001 0.00905943 0
0.058061 0.00717457 0
0.05826440000000001 0.00511745 0
0.058398000000000005 0.00298011 0
0.05845740000000001 0.000661345 0
0.05843570000000001 -0.00187801 0
0.0583249 -0.00467715 0
0.058114400000000004 -0.00785201 0
0.05779290000000001 -0.011287 0
0.05735560000000001 -0.0147759 0
0.056802500000000006 -0.0182225 0
0.0561354 -0.0216256 0
0.055354600000000004 -0.0250693 0
0.054456700000000004 -0.0286554 0
0.053437200000000004 -0.0323466 0
0.0522961 -0.0358787 0
0.0510446 -0.0389903 0
0.04968550000000001 -0.0424835 0
0.0481964 -0.046623 0
0.04657990000000001 -0.0497969 0
0.0449142 -0.0493632 0
0.043337900000000006 -0.045423 0
0.0419628 -0.0370208 0
0.0408989 -0.0265816 0
0.040202400000000006 -0.0157337 0
0.0398724 -0.00460894 0
0.0399098 0.00611394 0
0.0402782 0.0152372 0
0.040918 0.0224951 0
0.041772500000000004 0.0283086 0
0.0428062 0.0333557 0
0.0439949 0.0375887 0
0.0453032 0.0405388 0
0.04668030000000001 0.041721 0
0.0480454 0.0400229 0
0.049321000000000004 0.0361365 0
0.050444100000000006 0.0317612 0
0.0514531 0.0292864 0
0.0524125 0.0285445 0
0.0533744 0.0294194 0
0.054388500000000006 0.0313527 0
0.05546090000000001 0.0328424 0
0.0565683 0.0332427 0
0.0576443 0.0310727 0
0.058621900000000005 0.0276289 0
0.0594905 0.0247383 0
0.0602646 0.0217467 0
0.060932700000000006 0.018547 0
0.061489800000000004 0.014583 0
0.061844300000000005 0.00647371 0
0.061892300000000004 -0.00319454 0
0.061586300000000004 -0.0146201 0
0.0609117 -0.0251322 0
0.0599181 -0.0337046 0
0.0586787 -0.0399922 0
0.057262600000000004 -0.0445233 0
0.05570990000000001 -0.0483217 0
0.054049200000000006 -0.0509378 0
0.0523251 -0.0534208 0
0.0504879 -0.058044 0
0.048465600000000005 -0.0628058 0
0.046280600000000005 -0.0678202 0
0.044006500000000004 -0.0677157 0
0.041841300000000005 -0.0610769 0
0.040009800000000005 -0.0488694 0
0.038554000000000005 -0.0371131 0
0.037660700000000005 -0.0172801 0
0.037392100000000005 -0.000371964 0
0.037655100000000004 0.0152947 0
0.038412800000000004 0.0293537 0
0.0396057 0.0412984 0
0.0411822 0.0527832 0
0.0431363 0.0636377 0
0.0454025 0.0712333 0
0.04785110000000001 0.0750532 0
0.050375100000000006 0.0756824 0
0.05285240000000001 0.0725705 0
0.0552069 0.0691762 0
0.057478 0.0673819 0
0.0597007 0.0662174 0
0.1313265 -0.368404 0
0.11992230000000001 -0.312287 0
0.11032259999999999 -0.26849 0
0.10232 -0.213759 0
0.095717 -0.190052 0
0.0894779 -0.185576 0
0.08344377 -0.175216 0
0.07778374 -0.164524 0
0.07257924 -0.146456 0
0.06819831 -0.117123 0
0.0647828 -0.091253 0
0.0620348 -0.075991 0
0.059683700000000006 -0.0652654 0
0.05772820000000001 -0.0522726 0
0.0562346 -0.0378941 0
0.055228200000000005 -0.0233037 0
0.05469450000000001 -0.0097216 0
0.054579300000000004 0.00191316 0
0.0548111 0.0112394 0
0.055325700000000005 0.0193707 0
0.05611530000000001 0.0276574 0
0.057169000000000005 0.0349198 0
0.0584041 0.0384043 0
0.0597124 0.0397915 0
0.061051900000000006 0.0405067 0
0.0624083 0.040762 0
0.06375600000000001 0.0401292 0
0.0650926 0.0403767 0
0.06647533 0.0429208 0
0.06797714 0.0469066 0
0.06959466 0.0499343 0
0.07128057 0.0504696 0
0.07289903 0.0461828 0
0.074309427 0.0384139 0
0.07545036100000001 0.0298321 0
0.07632422 0.0226669 0
0.07697052 0.0166813 0
0.07744652 0.0121836 0
0.07775918 0.00650073 0
0.07783173 -0.00227634 0
0.07747323 -0.0192497 0
0.07653703 -0.0358015 0
0.07505117 -0.0526213 0
0.07300076 -0.0690323 0
0.07046535000000001 -0.0817458 0
0.06759755 -0.089147 0
0.0645554 -0.0927933 0
0.061408500000000005 -0.0958237 0
0.0581671 -0.0984309 0
0.0547778 -0.104408 0
0.0512591 -0.105792 0
0.047798600000000004 -0.101019 0
0.0446386 -0.0874363 0
0.0420593 -0.0667851 0
0.0401909 -0.0458823 0
0.0390785 -0.0219621 0
0.0387161 -0.00175242 0
0.0389351 0.013579 0
0.039633600000000005 0.0277171 0
0.040793600000000006 0.0411382 0
0.042389500000000004 0.0542412 0
0.0444121 0.0657792 0
0.0467272 0.0718748 0
0.0491602 0.0735266 0
0.05162460000000001 0.0742912 0
0.0541064 0.0745032 0
0.0565865 0.0744492 0
0.059082 0.0753949 0
0.061619900000000005 0.0768301 0
0.06419910000000001 0.0777531 0
0.06679677 0.0780597 0
0.06938911 0.0770885 0
0.07187109 0.0711762 0
0.07406257000000001 0.0605759 0
0.075881474 0.0487316 0
0.07728688 0.0362153 0
0.07829108 0.0248813 0
0.07895082 0.0146988 0
0.07928424 0.00661223 0
0.07939372 -6.00839e-05 0
0.0791964 -0.011534 0
0.07859672000000001 -0.02396 0
0.07753218 -0.0398656 0
0.075901914 -0.0566975 0
0.07374662 -0.0716221 0
0.07112776 -0.0843574 0
0.06812526 -0.0902416 0
0.0650949 -0.0920544 0
0.062012000000000005 -0.0921194 0
0.058959000000000004 -0.0914656 0
0.0559775 -0.0876808 0
0.0531987 -0.0788536 0
0.0508076 -0.0641393 0
0.0490046 -0.0442761 0
0.047914700000000005 -0.0222346 0
0.047535400000000005 -0.00191082 0
0.0477865 0.0155619 0
0.0485758 0.0309715 0
0.0498508 0.044522 0
0.0515597 0.0573754 0
0.0536678 0.0678456 0
0.056047700000000006 0.0739304 0
0.0585523 0.0755234 0
0.0610609 0.0749887 0
0.06356540000000001 0.075443 0
0.06608976 0.0760891 0
0.06864323 0.0771023 0
0.07123604 0.0785101 0
0.07388349 0.0802095 0
0.07657836 0.0813999 0
0.07929821000000001 0.0813164 0
0.08192859 0.0758839 0
0.08429296 0.0659761 0
0.0862779 0.0531899 0
0.0878059 0.0391018 0
0.0888821 0.0264898 0
0.08958440000000001 0.0165259 0
0.0900227 0.0106565 0
0.09029910000000001 0.00598971 0
0.09035900000000001 -0.00256399 0
0.0900499 -0.0163438 0
0.08916310000000001 -0.0370428 0
0.0876343 -0.053063 0
0.0855503 -0.071284 0
0.0828767 -0.087554 0
0.07975422 -0.0982527 0
0.07637293 -0.103586 0
0.07285555 -0.107156 0
0.06924265 -0.109157 0
0.06558854 -0.109854 0
0.0618372 -0.113514 0
0.0581188 -0.109522 0
0.0546241 -0.100261 0
0.051533800000000005 -0.0843414 0
0.04909910000000001 -0.0630683 0
0.0473432 -0.0423347 0
0.0463605 -0.0180217 0
0.046121800000000004 0.00191697 0
0.0464599 0.0173083 0
0.0473015 0.0325239 0
0.04862180000000001 0.0459656 0
0.0503797 0.0587537 0
0.052530400000000005 0.068857 0
0.0549214 0.0736566 0
0.0574271 0.0764759 0
0.0600209 0.0789418 0
0.062685 0.0807617 0
0.06540661 0.0824499 0
0.0681823 0.0840251 0
0.07100853 0.0854571 0
0.07387909000000001 0.0866963 0
0.07678558 0.0876798 0
0.07972082 0.0881057 0
0.08260116 0.0835658 0
0.0851911 0.0722761 0
0.0874016 0.060555 0
0.08918770000000001 0.0471664 0
0.0905273 0.0339361 0
0.0914621 0.0232228 0
0.0921063 0.0162196 0
0.09256600000000001 0.0117641 0
0.0928464 0.00499733 0
0.0929428 -0.000789376 0
0.0926231 -0.0170741 0
0.0918911 -0.0267376 0
0.090668 -0.0469999 0
0.088815 -0.0611249 0
0.08672 -0.0635386 0
0.08457609 -0.0648037 0
0.08241562000000001 -0.0644616 0
0.08030515 -0.0620319 0
0.07820315 -0.0648998 0
0.075948809 -0.0700373 0
0.07351878 -0.0753536 0
0.07093435000000001 -0.0794978 0
0.06827364 -0.0792277 0
0.06569908 -0.0746278 0
0.06334630000000001 -0.0666532 0
0.061311500000000005 -0.055691 0
0.0596999 -0.042623 0
0.0584978 -0.0290735 0
0.057771100000000006 -0.0149961 0
0.0575551 0.00123894 0
0.05787490000000001 0.0169261 0
0.058669900000000004 0.0294096 0
0.059800200000000005 0.0374835 0
0.0611536 0.0431014 0
0.0626573 0.0466571 0
0.0642366 0.0475791 0
0.06582263000000001 0.0476332 0
0.06742342 0.0485121 0
0.06905318 0.0491763 0
0.07070018 0.0496682 0
0.07237271 0.0507581 0
0.07409133 0.0522368 0
0.075851263 0.0532579 0
0.07759278 0.0505434 0
0.07918942 0.0451912 0
0.08059136 0.0390958 0
0.08179386 0.0334597 0
0.08282504 0.028855 0
0.08370217 0.0238182 0
0.0843875 0.0174345 0
0.08483967 0.00968817 0
0.08492189 -0.00470169 0
0.08451345 -0.0189218 0
0.08362273 -0.0340521 0
0.08223467000000001 -0.0480297 0
0.08045703 -0.0572662 0
0.07845371000000001 -0.0620787 0
0.07629325 -0.0677748 0
0.0739702 -0.0709988 0
0.07154929 -0.0747239 0
0.0689736 -0.0793791 0
0.06626086 -0.0831891 0
0.0633538 -0.0906588 0
0.0602325 -0.0963039 0
0.05695120000000001 -0.0998206 0
0.053657800000000005 -0.0970391 0
0.0505704 -0.0881847 0
0.047872300000000007 -0.0735365 0
0.0457177 -0.0555692 0
0.0442234 -0.0342644 0
0.043496200000000006 -0.0107785 0
0.043483900000000006 0.00828187 0
0.0440508 0.0246661 0
0.0451309 0.039253 0
0.04667640000000001 0.0528776 0
0.0486682 0.0656613 0
0.0510298 0.0746508 0
0.053594600000000006 0.0783769 0
0.0562266 0.0792096 0
0.058875800000000006 0.0798282 0
0.061552300000000004 0.0807945 0
0.0642693 0.0821975 0
0.0670331 0.0835421 0
0.06983875 0.0847437 0
0.07268469 0.0859751 0
0.075568518 0.0870068 0
0.07847679 0.0871303 0
0.08131659000000001 0.0826162 0
0.08391324 0.0730595 0
0.0861399 0.0604739 0
0.0879058 0.0458307 0
0.0891879 0.0324002 0
0.09006750000000001 0.0211896 0
0.0906202 0.0131148 0
0.0909751 0.00857143 0
0.09112590000000001 0.000468754 0
0.0909823 -0.00898881 0
0.0903854 -0.0276652 0
0.089145 -0.0451242 0
0.0873456 -0.0619606 0
0.08499256000000001 -0.078041 0
0.0821497 -0.0913041 0
0.07893424 -0.100328 0
0.075511966 -0.10409 0
0.07199047 -0.107011 0
0.06838543 -0.108979 0
0.0646601 -0.114376 0
0.06080580000000001 -0.11573 0
0.05702020000000001 -0.110029 0
0.053528400000000004 -0.0988047 0
0.0505159 -0.0819027 0
0.048157900000000003 -0.0592056 0
0.0466259 -0.0341523 0
0.0459048 -0.0107234 0
0.0458869 0.00775802 0
0.046416 0.0230707 0
0.04744040000000001 0.0375793 0
0.048915600000000004 0.0505447 0
0.05082250000000001 0.062702 0
0.053080100000000005 0.0714406 0
0.05552940000000001 0.0745895 0
0.058045900000000004 0.0765119 0
0.06064460000000001 0.0792991 0
0.0633296 0.0816491 0
0.06608809 0.0836784 0
0.06890772 0.0854342 0
0.07178799 0.0872814 0
0.07472464100000001 0.0888465 0
0.07770954000000001 0.0900344 0
0.08069651 0.0886407 0
0.08355033 0.0820933 0
0.08611250000000001 0.0715326 0
0.08827650000000001 0.0585401 0
0.004224900000000004 0.0255767 0
0.0057585 0.0580262 0
0.0072489000000000026 0.032749 0
0.0083501 0.0338425 0
0.009316500000000005 0.0232498 0
0.010180400000000006 0.0321602 0
0.011617100000000005 0.0528043 0
0.013571800000000002 0.0629471 0
0.015848800000000003 0.0733468 0
0.0184454 0.0814259 0
0.021281 0.0892851 0
0.024453800000000005 0.100649 0
0.0280028 0.11143 0
0.0318803 0.120679 0
0.0360399 0.128893 0
0.040516800000000006 0.139279 0
0.045385800000000004 0.152869 0
0.0507644 0.169041 0
0.0566527 0.183142 0
0.0629426 0.192633 0
0.06940645000000001 0.19361 0
0.075694977 0.182227 0
0.08139429000000001 0.159324 0
0.0861914 0.12942 0
0.089999 0.101176 0
0.0929103 0.0749025 0
0.0947632 0.0381028 0
0.09516240000000001 -0.0125929 0
0.0942447 -0.0285931 0
0.09285600000000001 -0.0507679 0
0.09096 -0.0585331 0
0.089004 -0.0554436 0
0.0874169 -0.0391012 0
0.0864202 -0.0234985 0
0.0856626 -0.0237372 0
0.08478471 -0.0284825 0
0.08376412 -0.0325742 0
0.08264709 -0.0338078 0
0.08162301 -0.0273225 0
0.08080878 -0.0226048 0
0.08004223 -0.0243577 0
0.07909565 -0.0332502 0
0.07798461000000001 -0.0319994 0
0.07704813 -0.0242412 0
0.07611409100000001 -0.0314153 0
0.0751759367 -0.0232864 0
0.074553083 -0.0151333 0
0.074239021 -0.00341725 0
0.074390868 0.0119177 0
0.07504274 0.0258545 0
0.07607543900000001 0.0347255 0
0.07732062 0.0392557 0
0.07866857000000001 0.0411966 0
0.08005586 0.0419254 0
0.08147187 0.0431073 0
0.08293629 0.0447069 0
0.08445081 0.0460041 0
0.0859988 0.0467952 0
0.0875742 0.0477385 0
0.0891846 0.0488156 0
0.0908336 0.0499876 0
0.09250370000000001 0.0499106 0
0.0941521 0.0488846 0
0.0957376 0.0461211 0
0.097206 0.041366 0
0.0985178 0.036717 0
0.0996369 0.0306123 0
0.10054550000000001 0.0242633 0
0.1012519 0.0185617 0
0.10178480000000001 0.0137883 0
0.1021746 0.0099353 0
0.1024512 0.00701533 0
0.1026403 0.00443187 0
0.102741 0.00173267 0
0.1027497 -0.00106813 0
0.1026558 -0.00448773 0
0.1024427 -0.00818786 0
0.10208790000000001 -0.0129932 0
0.1015622 -0.0182846 0
0.1008622 -0.0233973 0
0.10000020000000001 -0.0279882 0
0.098997 -0.0318778 0
0.0978793 -0.0348878 0
0.0966772 -0.0369931 0
0.095413 -0.038743 0
0.0940922 -0.0403888 0
0.0927111 -0.042579 0
0.0912324 -0.0459354 0
0.0896352 -0.0497107 0
0.0879151 -0.0532893 0
0.0860815 -0.0564787 0
0.08415049000000001 -0.059207 0
0.08212972 -0.0618462 0
0.08002514000000001 -0.0643044 0
0.07783939000000001 -0.0667603 0
0.075567384 -0.0692092 0
0.07324779000000001 -0.069557 0
0.07096711 -0.0663126 0
0.06890332 -0.0576029 0
0.06721823 -0.043669 0
0.06601954 -0.0276175 0
0.06536679000000001 -0.0119449 0
0.06528327 0.00607103 0
0.06578361 0.0225405 0
0.06676129 0.0348239 0
0.06807823 0.0432152 0
0.06962428 0.0489186 0
0.07131448 0.0518247 0
0.07305531 0.0523622 0
0.07481729200000001 0.0534462 0
0.0766136 0.0542231 0
0.07842723 0.0545817 0
0.08025977000000001 0.0554945 0
0.08213736 0.0570721 0
0.08406327 0.0584771 0
0.0859931 0.0564697 0
0.08780070000000001 0.0518061 0
0.0894163 0.0451854 0
0.0907916 0.0376899 0
0.0919293 0.0310711 0
0.0928583 0.0250756 0
0.0935956 0.0194169 0
0.0941093 0.0114032 0
0.0943287 0.00199531 0
0.0941584 -0.0122797 0
0.0934863 -0.0271052 0
0.09232850000000001 -0.0418174 0
0.0906855 -0.0557036 0
0.08862930000000001 -0.0664178 0
0.0862937 -0.072784 0
0.08380669 -0.0760631 0
0.08122669 -0.0784159 0
0.07858471 -0.0800118 0
0.075872589 -0.082799 0
0.07299558 -0.0893516 0
0.06993504 -0.0938773 0
0.06677144 -0.0945724 0
0.0636802 -0.0893107 0
0.0609096 -0.0770799 0
0.0586295 -0.0614274 0
0.0567946 -0.0467292 0
0.055655300000000005 -0.022528 0
0.0552468 -0.00337972 0
0.055478700000000006 0.0160253 0
0.0563005 0.0318419 0
0.057593200000000004 0.0447949 0
0.0592951 0.0565964 0
0.06135500000000001 0.0659413 0
0.0636514 0.0708165 0
0.06604591 0.0724757 0
0.06848705000000001 0.0738476 0
0.07095800000000001 0.0742991 0
0.07343962 0.0746589 0
0.07594050200000001 0.0754448 0
0.07847501 0.076644 0
0.08105286 0.0779561 0
0.08366344 0.0783091 0
0.08619310000000001 0.0728144 0
0.0884912 0.0645948 0
0.0904385 0.0525958 0
0.0919702 0.0397214 0
0.0930864 0.0284848 0
0.09390760000000001 0.0215931 0
0.0945587 0.0180235 0
0.0950848 0.0134499 0
0.0954106 0.00580309 0
0.09530240000000001 -0.0128246 0
0.0944912 -0.0352041 0
0.0929726 -0.051612 0
0.0909268 -0.069681 0
0.08832290000000001 -0.0860078 0
0.085301 -0.093821 0
0.08210092000000001 -0.0978908 0
0.07877708 -0.101064 0
0.075388205 -0.101938 0
0.07196258 -0.103886 0
0.06836834 -0.111372 0
0.0645257 -0.116629 0
0.0606606 -0.114441 0
0.0569626 -0.107899 0
0.0535736 -0.0946465 0
0.050752000000000005 -0.0752226 0
0.0486163 -0.0527337 0
0.0472866 -0.0284763 0
0.0467302 -0.00711347 0
0.0467824 0.0089886 0
0.04735400000000001 0.0245949 0
0.0484235 0.0387181 0
0.049954 0.0525386 0
0.051920100000000004 0.0641064 0
0.0541825 0.0703753 0
0.0565745 0.0726498 0
0.059026 0.0743044 0
0.0615131 0.0747994 0
0.0640183 0.075705 0
0.0665737 0.0776111 0
0.06919120000000001 0.0792501 0
0.07185099 0.0802324 0
0.074540127 0.0810993 0
0.0772393 0.0802602 0
0.07981606000000001 0.0738797 0
0.08212438 0.0643996 0
0.08406341 0.0521787 0
0.0855726 0.0389818 0
0.0866512 0.0266553 0
0.0873655 0.0170365 0
0.087831 0.0117302 0
0.08812310000000001 0.00570267 0
0.08816600000000001 -0.00318107 0
0.08778330000000001 -0.0200069 0
0.0867976 -0.0380798 0
0.08521920000000001 -0.0558523 0
0.08304795000000001 -0.0731691 0
0.08035127 -0.0872098 0
0.07726064 -0.0969637 0
0.07393232000000001 -0.101903 0
0.07047152000000001 -0.10536 0
0.06691839000000001 -0.107544 0
0.0632298 -0.113433 0
0.059402500000000004 -0.11507 0
0.055626800000000004 -0.114616 0
0.0521263 -0.0982788 0
0.049119 -0.0813214 0
0.046822 -0.05663 0
0.04539220000000001 -0.0311897 0
0.044756500000000005 -0.00849608 0
0.0448059 0.00957454 0
0.045385800000000004 0.0244062 0
0.046450500000000006 0.038693 0
0.047957200000000005 0.0513271 0
0.0498836 0.0632495 0
0.0521647 0.0722312 0
0.054634100000000005 0.0749462 0
0.0571578 0.0767274 0
0.0597684 0.0797951 0
0.062474600000000005 0.082425 0
0.0652627 0.0846824 0
0.0681216 0.0867836 0
0.07106067 0.0905794 0
0.07422888500000001 0.0982258 0
0.07758543 0.102818 0
0.08109536 0.107342 0
0.08467685 0.106785 0
0.0882083 0.105377 0
0.0916937 0.103721 0
0.0951073 0.101135 0
0.0984044 0.0964893 0
0.10149180000000001 0.0882682 0
0.1042096 0.074818 0
0.10645270000000001 0.0606042 0
0.108326 0.0553791 0
0.1101319 0.0537905 0
0.1121235 0.0627701 0
0.11414540000000001 0.0564302 0
0.1158314 0.0455847 0
0.117167 0.0349877 0
0.11813760000000001 0.0237053 0
0.1187388 0.0133194 0
0.1190751 0.00774308 0
0.1192362 0.00195952 0
0.1191884 -0.00452422 0
0.1189154 -0.0117236 0
0.1183314 -0.0232849 0
0.1173373 -0.0356978 0
0.1159718 -0.0450187 0
0.1142929 -0.0549064 0
0.1123205 -0.0625914 0
0.1101462 -0.0671688 0
0.1078594 -0.0696789 0
0.105508 -0.0712705 0
0.1031017 -0.0729658 0
0.1006383 -0.0748554 0
0.098055 -0.079968 0
0.0953128 -0.0842821 0
0.09241 -0.0891734 0
0.0894004 -0.0911277 0
0.08634420000000001 -0.0915297 0
0.0833506 -0.0878417 0
0.08053266 -0.0805663 0
0.07804688 -0.0689722 0
0.076024222 -0.0524288 0
0.074589996 -0.032949 0
0.07382047 -0.0137773 0
0.07373334000000001 0.00724788 0
0.074279438 0.0237785 0
0.07530734 0.0370429 0
-0.027763999999999997 0.0847914 0
-0.024444099999999996 0.110487 0
-0.021026099999999992 0.093977 0
-0.018007300000000004 0.0878728 0
-0.015276399999999996 0.0746676 0
-0.012866199999999994 0.0734033 0
-0.010207300000000002 0.0858633 0
-0.007282499999999997 0.0890231 0
-0.004221299999999997 0.094708 0
-0.0009339999999999904 0.101901 0
0.002590200000000001 0.110034 0
0.006465899999999997 0.122213 0
0.010777800000000004 0.135792 0
0.015543100000000004 0.149333 0
0.020743500000000005 0.161993 0
0.026363000000000004 0.17406 0
0.0323251 0.182481 0
0.038498300000000006 0.185896 0
0.044763700000000003 0.187039 0
0.0508634 0.178117 0
0.0565094 0.15994 0
0.061386 0.132883 0
0.06525767 0.100332 0
0.06797431000000001 0.0640085 0
0.0693776 0.0222298 0
0.06926738 -0.024874 0
0.06780828 -0.0585817 0
0.06544096 -0.0811856 0
0.0625166 -0.0940001 0
0.0594005 -0.0916477 0
0.0565722 -0.0770396 0
0.0543356 -0.0580358 0
0.052761800000000005 -0.0413343 0
0.051473700000000004 -0.037259 0
0.050278 -0.0343572 0
0.049218 -0.029436 0
0.0483629 -0.021997 0
0.047737 -0.0166168 0
0.0471917 -0.0173059 0
0.046732300000000004 -0.0095619 0
0.04642400000000001 -0.00746636 0
0.046323100000000006 0.000343224 0
0.0464588 0.00774069 0
0.04686320000000001 0.0161603 0
0.0475498 0.0249222 0
0.0485379 0.0336489 0
0.0497809 0.0401283 0
0.0511939 0.044098 0
0.05270810000000001 0.0464307 0
0.0542824 0.0478387 0
0.055892000000000004 0.0485971 0
0.0575185 0.0489397 0
0.0591541 0.0491893 0
0.06079710000000001 0.0493609 0
0.06244330000000001 0.0493951 0
0.0640863 0.0491287 0
0.06570903 0.0480484 0
0.06726940000000001 0.0454672 0
0.06872093 0.0416391 0
0.07002922 0.036985 0
0.07117353 0.0318784 0
0.07214385000000001 0.0265949 0
0.07293779 0.0213254 0
0.07355887 0.0162511 0
0.07401704 0.0115489 0
0.07432680600000001 0.00730706 0
0.074504496 0.00362669 0
0.074567071 0.000321865 0
0.074521958 -0.00283641 0
0.07437111 -0.00616122 0
0.07408533 -0.0109276 0
0.07362291 -0.016599 0
0.07296891 -0.0223381 0
0.07212651 -0.0278698 0
0.07110698 -0.0329526 0
0.06992833 -0.0374426 0
0.06861104 -0.0413023 0
0.06717373 -0.0447861 0
0.0656138 -0.0486121 0
0.0639301 -0.0522229 0
0.0621166 -0.0563761 0
0.0601597 -0.0607325 0
0.0580913 -0.0627404 0
0.05601640000000001 -0.06089 0
0.0540818 -0.0590121 0
0.0525071 -0.0405991 0
0.0513102 -0.0294561 0
0.0506807 -0.00906369 0
0.0507296 0.0101545 0
0.051278000000000004 0.021523 0
0.0521687 0.0313121 0
0.05338280000000001 0.0410829 0
0.0549103 0.0498213 0
0.056683700000000004 0.0556724 0
0.0585894 0.0581071 0
0.0605546 0.0596786 0
0.0625665 0.0608799 0
0.0645983 0.0608249 0
0.06661454 0.0602112 0
0.06861706000000001 0.0600753 0
0.07062473 0.0603542 0
0.07262149 0.0590499 0
0.074494008 0.0528082 0
0.076113683 0.0445243 0
0.07744172 0.035405 0
0.07846892 0.0269112 0
0.07924261 0.0201457 0
0.07980854 0.0141338 0
0.0801663 0.00747086 0
0.08027813 -0.000631004 0
0.08001404000000001 -0.0154894 0
0.07921286 -0.0316642 0
0.07787159 -0.0481201 0
0.075986896 -0.0638228 0
0.07362156 -0.0768624 0
0.07088227 -0.0864111 0
0.0679006 -0.0916217 0
0.0647938 -0.0944975 0
0.0615705 -0.0988322 0
0.058167800000000006 -0.105001 0
0.054544300000000004 -0.111444 0
0.0507952 -0.113079 0
0.0470544 -0.109721 0
0.043503700000000006 -0.103852 0
0.0401636 -0.0962991 0
0.037124000000000004 -0.0857358 0
0.034507800000000005 -0.0716561 0
0.0323946 -0.0563252 0
0.030790200000000004 -0.0410519 0
0.0296246 -0.0284888 0
0.028980700000000005 -0.0110417 0
0.0288753 0.00384028 0
0.029259600000000004 0.0183972 0
0.030101000000000003 0.0313462 0
0.0313734 0.0443519 0
0.0330705 0.0565645 0
0.035132800000000006 0.0660329 0
0.037445000000000006 0.0719583 0
0.039916200000000006 0.0759135 0
0.0424883 0.0780767 0
0.04510600000000001 0.0787756 0
0.0477247 0.0777671 0
0.0502615 0.0745318 0
0.052713300000000005 0.0731899 0
0.055164000000000005 0.0742363 0
0.0576734 0.0762262 0
0.0602509 0.0783937 0
0.0629039 0.0804544 0
0.06559174000000001 0.0805246 0
0.06825861 0.0794775 0
0.07089337 0.0787139 0
0.07348455000000001 0.0762811 0
0.075912224 0.068991 0
0.0780262 0.058192 0
0.0797653 0.0463095 0
0.08108012 0.0322737 0
0.08190342 0.0186531 0
0.08235379000000001 0.00950311 0
0.0825602 0.00379784 0
0.08261204 -0.000472183 0
0.08250602 -0.00601153 0
0.08210968 -0.018053 0
0.08126414 -0.032512 0
0.07987570000000001 -0.0501745 0
0.07788089000000001 -0.0683419 0
0.075337184 -0.0826476 0
0.07240827 -0.0918419 0
0.06924474 -0.0984692 0
0.06585854000000001 -0.103769 0
0.062342100000000004 -0.106956 0
0.0586695 -0.113191 0
0.054812 -0.11743 0
0.05085440000000001 -0.119724 0
0.0468797 -0.119199 0
0.042949900000000006 -0.11628 0
0.0391678 -0.109408 0
0.03569 -0.098456 0
0.0326923 -0.0815075 0
0.0303176 -0.0636626 0
0.028418400000000003 -0.0507246 0
0.026970800000000003 -0.0356826 0
0.026122100000000002 -0.0163035 0
0.0258607 -0.000694591 0
0.026095900000000005 0.0140871 0
0.026813200000000002 0.0281333 0
0.0279789 0.0413085 0
0.0295925 0.0546963 0
0.031620800000000004 0.0656234 0
0.0339464 0.0731533 0
0.0364731 0.0778339 0
0.039114600000000006 0.0802972 0
0.041809400000000004 0.0811131 0
0.0445023 0.0800631 0
0.047126 0.0774156 0
0.04967730000000001 0.0760547 0
0.052206300000000004 0.0759599 0
0.054754500000000005 0.0770775 0
0.057358000000000006 0.0791792 0
0.060039800000000004 0.0814446 0
0.0627699 0.0820425 0
0.06549208000000001 0.0812175 0
0.06818119 0.0801783 0
0.07083257 0.0788997 0
0.07342703 0.0766277 0
0.075884927 0.0703741 0
0.0780555 0.0598961 0
0.07985037 0.0480111 0
0.08123336 0.0355417 0
0.08221369 0.0240149 0
0.08283518000000001 0.0140705 0
0.08317838 0.00734199 0
0.08333427 0.00221952 0
0.08328478 -0.00516611 0
0.08308231 -0.00428187 0
0.08265056 -0.0241849 0
0.08174072 -0.0313948 0
0.08048803 -0.0444865 0
0.07874642 -0.058325 0
0.07670306 -0.0625664 0
0.074610416 -0.0629481 0
0.07249281 -0.063908 0
0.07037623 -0.0625843 0
0.06832818 -0.0607951 0
0.06620343000000001 -0.0667855 0
0.0638993 -0.0707063 0
0.0615054 -0.073054 0
0.05906550000000001 -0.0721028 0
0.0567717 -0.0655073 0
0.0547636 -0.0548863 0
0.0531893 -0.039983 0
0.052134200000000006 -0.0225807 0
0.051651100000000005 -0.00624137 0
0.0517546 0.0111838 0
0.0523836 0.0252468 0
0.053425700000000007 0.0363612 0
0.0548009 0.0453548 0
0.0564387 0.05227 0
0.0582641 0.0565334 0
0.0601782 0.0577624 0
0.062105900000000006 0.0578704 0
0.0640392 0.0581663 0
0.06597508 0.0578487 0
0.06788822 0.0569713 0
0.06977693 0.0565468 0
0.07166639 0.0566779 0
0.07350154 0.0528409 0
0.0751220969 0.0444193 0
0.07644196 0.0349001 0
0.07743257 0.0251315 0
0.07811446 0.0165091 0
0.07856184000000001 0.0110508 0
0.07884859 0.00624199 0
0.07894594 -0.000411561 0
0.07875692000000001 -0.0115242 0
0.07806997 -0.0293014 0
0.07678863 -0.046733 0
0.074906138 -0.0658613 0
0.07244608 -0.0808717 0
0.06954822000000001 -0.0915601 0
0.06639101 -0.0968498 0
0.06311520000000001 -0.0993797 0
0.0597733 -0.100932 0
0.05633540000000001 -0.105154 0
0.052784000000000005 -0.10678 0
0.0493083 -0.10253 0
0.0460522 -0.0923072 0
0.0432583 -0.0752394 0
0.041104600000000005 -0.0538514 0
0.0397293 -0.0303016 0
0.039091 -0.00955667 0
0.0390802 0.00723797 0
0.039560000000000005 0.0205706 0
0.040464700000000006 0.0332408 0
0.041794700000000004 0.0463624 0
0.043567 0.0586563 0
0.045661400000000005 0.065696 0
0.0479038 0.0682225 0
0.050208 0.069975 0
0.052559 0.0707706 0
0.0549144 0.0705935 0
0.0572729 0.0710601 0
0.0596589 0.0720537 0
0.062071100000000004 0.072607 0
0.0644976 0.0729242 0
0.06690598 0.0710212 0
0.06915982 0.0636841 0
0.013534400000000002 -0.108407 0
0.010655700000000004 -0.0716586 0
0.008451700000000006 -0.0557442 0
0.0074456999999999995 -0.00889537 0
0.006975000000000009 -0.024137 0
0.0058724 -0.0382143 0
0.004500299999999999 -0.0431392 0
0.003058100000000008 -0.0413617 0
0.0018895000000000023 -0.0268231 0
0.0014073000000000002 -0.00278786 0
0.0017695000000000072 0.0224622 0
0.002823900000000004 0.0378912 0
0.0042825999999999975 0.049264 0
0.006137400000000001 0.0618056 0
0.008422399999999997 0.0747159 0
0.01114670000000001 0.0882962 0
0.014323700000000002 0.101486 0
0.017932200000000002 0.114079 0
0.021947600000000005 0.12629 0
0.026383700000000003 0.139287 0
0.031252800000000004 0.152053 0
0.0365308 0.163711 0
0.0421296 0.170931 0
0.0478719 0.173098 0
0.053529900000000005 0.166575 0
0.0588476 0.150434 0
0.0633615 0.120877 0
0.06683657 0.089382 0
0.0692415 0.0559461 0
0.07042076 0.0175203 0
0.07029211 -0.0217081 0
0.06907465 -0.0482674 0
0.06713067 -0.0657421 0
0.0647698 -0.0736519 0
0.062413800000000005 -0.0657069 0
0.0604812 -0.0496551 0
0.059182 -0.0296487 0
0.0584346 -0.0177671 0
0.0578881 -0.0157929 0
0.0573716 -0.0153483 0
0.056895 -0.0132308 0
0.0565224 -0.00895178 0
0.0562836 -0.00607452 0
0.0560671 -0.00766063 0
0.0556528 -0.0180119 0
0.0549563 -0.0219919 0
0.054185000000000004 -0.0223777 0
0.0535649 -0.0147719 0
0.0532223 -0.00642822 0
0.05314100000000001 0.00107588 0
0.0532826 0.00668028 0
0.0535684 0.010076 0
0.0539505 0.0126313 0
0.0544056 0.0144756 0
0.05490250000000001 0.0150318 0
0.0553805 0.0135475 0
0.05579630000000001 0.01146 0
0.056156700000000004 0.0105559 0
0.0565179 0.0112299 0
0.056905800000000006 0.0119749 0
0.05731800000000001 0.0128055 0
0.0577728 0.0144981 0
0.0582829 0.0158683 0
0.0588202 0.0162188 0
0.0593611 0.0162786 0
0.059906100000000004 0.0163566 0
0.0604441 0.0158258 0
0.0609528 0.0147009 0
0.0614181 0.0131931 0
0.061822 0.011032 0
0.062143000000000004 0.00828421 0
0.0623652 0.00517194 0
0.0624821 0.00201716 0
0.062497500000000004 -0.000901537 0
0.062419600000000006 -0.00362015 0
0.0622503 -0.006443 0
0.061982 -0.00951716 0
0.0616109 -0.0125622 0
0.061140900000000005 -0.0154869 0
0.0605715 -0.0185653 0
0.059894600000000006 -0.0219114 0
0.0591037 -0.0253691 0
0.05819780000000001 -0.028865 0
0.0571701 -0.032682 0
0.056009500000000004 -0.0367127 0
0.054718600000000006 -0.0405287 0
0.053298 -0.0445221 0
0.051731 -0.0492644 0
0.05000210000000001 -0.0540175 0
0.0481658 -0.0554808 0
0.0463382 -0.0536628 0
0.0446434 -0.047813 0
0.0431869 -0.0393207 0
0.0420596 -0.0287281 0
0.041284600000000005 -0.0179797 0
0.0408842 -0.00682312 0
0.0408369 0.00332268 0
0.0411009 0.01175 0
0.041616400000000005 0.0186842 0
0.0423469 0.0246692 0
0.0432606 0.0298085 0
0.044334 0.0342027 0
0.0455324 0.0373418 0
0.046810700000000004 0.0390237 0
0.048097 0.0379277 0
0.0492992 0.0338037 0
0.0503494 0.0297982 0
0.0513033 0.0278502 0
0.0522123 0.0269212 0
0.0531193 0.0278776 0
0.054095000000000004 0.0305817 0
0.055151900000000004 0.0325119 0
0.056266800000000006 0.0341463 0
0.0574259 0.035173 0
0.05859980000000001 0.0350581 0
0.0597489 0.0337326 0
0.060830100000000005 0.031097 0
0.0618078 0.0276779 0
0.062651 0.0228995 0
0.0633129 0.0170663 0
0.06377680000000001 0.0110625 0
0.06404320000000001 0.00528837 0
0.0641275 0.000122872 0
0.0640483 -0.0045773 0
0.0638191 -0.00888991 0
0.0634536 -0.0127543 0
0.0629666 -0.0162375 0
0.0623669 -0.0195652 0
0.0616579 -0.0228422 0
0.060840700000000004 -0.0259788 0
0.059919900000000005 -0.0292696 0
0.058866800000000004 -0.0339451 0
0.05764280000000001 -0.0392254 0
0.0562423 -0.0445632 0
0.0546634 -0.049834 0
0.052914600000000006 -0.0547641 0
0.0509857 -0.0605138 0
0.048924 -0.0626223 0
0.0468365 -0.0617478 0
0.0448901 -0.053288 0
0.0433237 -0.0413958 0
0.042115200000000005 -0.0308606 0
0.0413313 -0.0167387 0
0.0410184 -0.00290257 0
0.0411428 0.00940771 0
0.0416346 0.0191892 0
0.042414900000000005 0.0270127 0
0.043431300000000006 0.0334376 0
0.0446471 0.0391976 0
0.046045300000000004 0.0442166 0
0.047578800000000004 0.0472825 0
0.049167 0.0477164 0
0.050713600000000005 0.0445325 0
0.052125000000000005 0.0405914 0
0.0534385 0.0386536 0
0.0547034 0.0374099 0
0.055946800000000005 0.0375776 0
0.05723400000000001 0.039637 0
0.05858290000000001 0.0411286 0
0.05997040000000001 0.0417669 0
0.061331800000000006 0.0396165 0
0.0625808 0.0352226 0
0.0636708 0.0304432 0
0.0646283 0.0273037 0
0.06546699 0.0231438 0
0.06616317000000001 0.0187595 0
0.06669998 0.0133915 0
0.06698222000000001 0.00333326 0
0.06689569000000001 -0.0079847 0
0.06640009000000001 -0.0211649 0
0.0654733 -0.0334797 0
0.0641864 -0.0426837 0
0.06264800000000001 -0.0488945 0
0.060932 -0.0537745 0
0.059067800000000004 -0.0576284 0
0.057104600000000005 -0.0597958 0
0.0550889 -0.0611085 0
0.052959000000000006 -0.066528 0
0.0506577 -0.0712845 0
0.0482136 -0.0743993 0
0.045803500000000004 -0.0671102 0
0.043827000000000005 -0.0527812 0
0.042238700000000004 -0.0407496 0
0.041257 -0.0188136 0
0.040964200000000006 -0.000400894 0
0.0412623 0.017129 0
0.0421061 0.0326711 0
0.043435100000000004 0.0460385 0
0.0451916 0.0587236 0
0.0473533 0.0699961 0
0.0498285 0.0773591 0
0.0524705 0.0803564 0
0.055142000000000004 0.079344 0
0.057745700000000004 0.0771439 0
0.0603017 0.0765261 0
0.0628519 0.0766398 0
0.06541716 0.0772648 0
0.06800694 0.078184 0
0.07063643 0.0795326 0
0.07330379000000001 0.0803689 0
0.075952964 0.0778533 0
0.07841262 0.0693689 0
0.08054198 0.0583855 0
0.08225891 0.0452469 0
0.08355221 0.0330531 0
0.08445787 0.0221826 0
0.08504151 0.0135794 0
0.0853687 0.00658297 0
0.0854608 -0.000867239 0
0.0852688 -0.0107703 0
0.08463127000000001 -0.0275371 0
0.08339841 -0.0453611 0
0.08158405 -0.062553 0
0.07922148 -0.0779561 0
0.07639659 -0.0903432 0
0.07322256 -0.0990767 0
0.06982725000000001 -0.103774 0
0.06631432000000001 -0.0988327 0
0.0631009 -0.0960859 0
0.059974200000000005 -0.0905481 0
0.057170200000000004 -0.0794577 0
0.054780800000000004 -0.0637279 0
0.0528372 -0.0515092 0
0.0515278 -0.0275474 0
0.0509641 -0.00843684 0
0.05099530000000001 0.00967052 0
0.0516195 0.0264539 0
0.052744400000000004 0.0401602 0
0.054321600000000005 0.0537844 0
0.056326 0.0653391 0
0.0586454 0.0727026 0
0.061130500000000004 0.0755345 0
0.06365420000000001 0.0756354 0
0.06617646 0.0758319 0
0.06871393 0.0764113 0
0.07127113 0.0770345 0
0.07386285000000001 0.0783745 0
0.07650503 0.0801548 0
0.07920937 0.0819527 0
0.08195889 0.0827382 0
0.08466164000000001 0.0786258 0
0.0871436 0.0699728 0
0.0892685 0.0576811 0
0.0909642 0.0445408 0
0.0922236 0.0321832 0
0.09312190000000001 0.0225129 0
0.0937584 0.0165882 0
0.0942489 0.0130376 0
0.0945517 0.0049988 0
0.0945393 -0.00581692 0
0.0940238 -0.025491 0
0.0927751 -0.0486336 0
0.0909625 -0.0618281 0
0.0886207 -0.077329 0
0.0858182 -0.0896576 0
0.08268904 -0.0966973 0
0.07940918 -0.0995404 0
0.076041318 -0.102444 0
0.07258279000000001 -0.104729 0
0.06904495000000001 -0.107594 0
0.06539525 -0.109567 0
0.0618408 -0.103961 0
0.058575300000000004 -0.092678 0
0.05591310000000001 -0.0681803 0
0.0540206 -0.0456451 0
0.052947600000000004 -0.0203141 0
0.0526456 0.000267531 0
0.052945000000000006 0.0163113 0
0.053743 0.0309914 0
0.055021200000000006 0.044864 0
0.0567365 0.0574714 0
0.0588529 0.068235 0
0.0612471 0.0744116 0
0.0637939 0.078034 0
0.06644894 0.0810758 0
0.06919919000000001 0.0837444 0
0.07202924000000001 0.0859767 0
0.074934069 0.0881598 0
0.0779094 0.0902956 0
0.08095742 0.0924854 0
0.0840732 0.0943505 0
0.0872404 0.0954429 0
0.0904033 0.0938144 0
0.0934264 0.0870645 0
0.09614990000000001 0.0761806 0
0.0984768 0.0656466 0
0.011716500000000005 0.0361634 0
0.013593600000000004 0.0688731 0
0.0154906 0.0458218 0
0.0169925 0.0447275 0
0.018084800000000005 0.0212689 0
0.018652000000000002 0.0162943 0
0.019263000000000002 0.0200818 0
0.019889300000000006 0.0179389 0
0.0205715 0.0238583 0
0.021545500000000002 0.0339233 0
0.022757600000000003 0.0386843 0
0.024178200000000004 0.0463282 0
0.0258291 0.0519502 0
0.0276379 0.0566996 0
0.029642400000000006 0.0633757 0
0.031851000000000004 0.0682732 0
0.034157700000000006 0.069615 0
0.036477800000000005 0.06932 0
0.038756200000000005 0.0672323 0
0.0409489 0.0644908 0
0.043062500000000004 0.0625104 0
0.0451033 0.0598761 0
0.047042 0.0566474 0
0.04885830000000001 0.0522542 0
0.050496400000000004 0.0459676 0
0.051881800000000006 0.0373258 0
0.052953400000000005 0.0272534 0
0.053688400000000004 0.0174446 0
0.0541384 0.0101765 0
0.0543854 0.00536487 0
0.0544731 -2.81851e-05 0
0.0543694 -0.00599592 0
0.0540528 -0.0130297 0
0.053390400000000005 -0.0266631 0
0.052258700000000005 -0.040476 0
0.050683500000000006 -0.0531255 0
0.0487185 -0.06389 0
0.046428800000000006 -0.0727283 0
0.0438783 -0.079683 0
0.041098300000000004 -0.0863936 0
0.0381512 -0.089951 0
0.035138 -0.0907472 0
0.032145200000000006 -0.0882859 0
0.0292911 -0.0823964 0
0.026694100000000005 -0.073435 0
0.024439300000000004 -0.0621865 0
0.022587000000000003 -0.0510937 0
0.020997800000000004 -0.0430993 0
0.019803 -0.0289654 0
0.019097000000000003 -0.0143761 0
0.018834100000000006 -0.00241019 0
0.0189659 0.0100547 0
0.0195098 0.02182 0
0.0204405 0.033533 0
0.021767800000000004 0.0454359 0
0.023477900000000003 0.0562878 0
0.025486300000000003 0.0629906 0
0.0276616 0.0677475 0
0.030035600000000003 0.073929 0
0.032587000000000005 0.0787578 0
0.035277100000000006 0.0819862 0
0.0380203 0.08218 0
0.040741700000000006 0.0811122 0
0.043436 0.0807126 0
0.04612190000000001 0.0804557 0
0.0488096 0.0810969 0
0.0515442 0.0830881 0
0.054359000000000005 0.0856068 0
0.0572366 0.0866699 0
0.0601213 0.0863276 0
0.0629923 0.0857666 0
0.06580804 0.0829364 0
0.06851144 0.0796695 0
0.07112836 0.0773982 0
0.07364999 0.0739064 0
0.07599449800000001 0.0664325 0
0.07802703 0.0554788 0
0.07964624000000001 0.0422412 0
0.08082731 0.0291896 0
0.08159123 0.0176163 0
0.08200885000000001 0.00832191 0
0.08217504 0.00234577 0
0.08216159 -0.00298917 0
0.08194889 -0.00976344 0
0.08146524000000001 -0.0142809 0
0.08078429000000001 -0.026628 0
0.07968241000000001 -0.0390245 0
0.07815619 -0.0517385 0
0.07624105 -0.0620798 0
0.07404218 -0.06892 0
0.07167547 -0.0724041 0
0.06923948 -0.0733954 0
0.06679854 -0.0728369 0
0.0643772 -0.0726459 0
0.0618832 -0.0765978 0
0.059302600000000004 -0.07814 0
0.056681300000000004 -0.0778172 0
0.054195900000000005 -0.0711308 0
0.05201 -0.060893 0
0.0502208 -0.046551 0
0.048897800000000005 -0.0320063 0
0.048189 -0.0115343 0
0.048111600000000004 0.00532325 0
0.0485347 0.019054 0
0.0493832 0.0309651 0
0.05060150000000001 0.041461 0
0.0521571 0.0512485 0
0.054004800000000006 0.0586801 0
0.0560343 0.0624313 0
0.0581337 0.0628973 0
0.0602007 0.0610774 0
0.062222900000000005 0.0604941 0
0.0642161 0.0589305 0
0.06614938000000001 0.0574162 0
0.06806654000000001 0.0578052 0
0.07000035 0.0581031 0
0.07189866 0.0550686 0
0.07359244000000001 0.0465006 0
0.074970648 0.0362627 0
0.075975351 0.0245906 0
0.07660247 0.0137004 0
0.07690403 0.00525172 0
0.07701741000000001 0.00237976 0
0.07703519 -0.00166209 0
0.07684384 -0.0101606 0
0.07626390000000001 -0.0253598 0
0.07514237110000001 -0.0411501 0
0.07358355 -0.0510675 0
0.07177518000000001 -0.0559709 0
0.06986566 -0.057822 0
0.06798867 -0.0539813 0
0.06632213 -0.0462149 0
0.0648639 -0.042524 0
0.063505 -0.0386015 0
0.062317300000000006 -0.0330015 0
0.0613324 -0.0261505 0
0.060581800000000005 -0.0191964 0
0.060061800000000005 -0.0122999 0
0.0597781 -0.00506906 0
0.059728300000000005 0.00143573 0
0.0598597 0.00592333 0
0.060110000000000004 0.0087503 0
0.0604309 0.0101795 0
0.060755500000000004 0.0092112 0
0.061037 0.00766898 0
0.0612812 0.0073977 0
0.0615527 0.00900505 0
0.06188780000000001 0.0110552 0
0.0622935 0.0132303 0
0.0627819 0.0159772 0
0.0633557 0.0181479 0
0.0639817 0.0192228 0
0.0646352 0.0199815 0
0.06531369000000001 0.0206125 0
0.06600243 0.0205971 0
0.06667999000000001 0.0200369 0
0.06733327 0.0191243 0
0.06794715 0.0176919 0
0.06850436 0.0157547 0
0.06898932 0.0134101 0
0.06939213 0.0108721 0
0.06971088 0.00838652 0
0.06994748 0.00593672 0
0.07010319000000001 0.00354358 0
0.07018198 0.00133803 0
0.07019164 -0.000634193 0
0.07013514 -0.00270025 0
0.0700024 -0.00521364 0
0.06977897 -0.00808073 0
0.0694564 -0.0111553 0
0.0690278 -0.0144219 0
0.06848887000000001 -0.0177448 0
0.06784011000000001 -0.0210063 0
0.06708165 -0.0243837 0
0.06620347 -0.0282098 0
0.0651887 -0.0325578 0
0.0640255 -0.0369863 0
0.0627192 -0.041116 0
0.061280600000000005 -0.0449883 0
0.0597158 -0.0487092 0
0.05801340000000001 -0.0531793 0
0.056173 -0.0568956 0
0.0542455 -0.0579582 0
0.052351100000000005 -0.055184 0
0.0506221 -0.0469872 0
0.0492876 -0.0339498 0
0.0483352 -0.0229146 0
0.0478244 -0.0084774 0
0.04778210000000001 0.00493942 0
0.0481458 0.0158935 0
0.04883660000000001 0.0248921 0
0.0498031 0.0324647 0
0.05099190000000001 0.0383279 0
0.052350100000000004 0.0426895 0
0.0538126 0.0445593 0
0.05527460000000001 0.0427608 0
0.0566552 0.0402636 0
0.0579749 0.0392933 0
0.05927690000000001 0.0388799 0
0.0605732 0.0390923 0
0.061901300000000006 0.0406079 0
0.0632894 0.0423526 0
0.064718 0.0433587 0
0.06616714 0.0431688 0
0.06755925 0.0401459 0
0.06882789 0.0360562 0
0.06997434 0.0329134 0
0.07101060000000001 0.0294365 0
0.07192103 0.0252399 0
0.07267703 0.020223 0
0.07320245 0.0109334 0
0.07337528 -1.41007e-05 0
0.07317127 -0.0116209 0
0.07259553 -0.0220974 0
0.07170837000000001 -0.0303401 0
0.07058249 -0.0365914 0
0.06927602000000001 -0.0413537 0
0.06783546 -0.0446151 0
0.06631374000000001 -0.0464872 0
0.06473430000000001 -0.0483084 0
0.0630671 -0.0517111 0
0.0612679 -0.0562271 0
0.059277300000000005 -0.0628519 0
0.057085500000000004 -0.0682318 0
0.0547098 -0.0736629 0
0.0522393 -0.0739117 0
0.049834100000000006 -0.066866 0
0.047851000000000005 -0.0538669 0
0.0462899 -0.0387671 0
0.04531210000000001 -0.0204665 0
0.04497330000000001 -0.000967035 0
0.0452322 0.0150961 0
0.045976500000000003 0.0285772 0
0.0471446 0.0406971 0
0.048693700000000006 0.0514968 0
0.0505743 0.0605407 0
0.05270570000000001 0.0664295 0
0.054966600000000004 0.0687028 0
0.0572531 0.0677403 0
0.059449300000000004 0.0641374 0
0.0615505 0.0624429 0
0.0636116 0.0612808 0
0.06563772000000001 0.0603679 0
0.06765317 0.0606506 0
0.06968005000000001 0.0604625 0
0.07161247 0.054918 0
0.07327301 0.0449846 0
0.074587597 0.0340381 0
0.07552085 0.0225853 0
0.076092124 0.0125501 0
0.07637895 0.00555557 0
0.07649807 0.0020356 0
0.0764869 -0.00300679 0
0.07620119 -0.0147925 0
0.075424302 -0.0314485 0
0.07409004000000001 -0.0475832 0
0.07237110000000001 -0.053049 0
0.07044863 -0.0586338 0
0.06847874000000001 -0.0587975 0
0.06660059 -0.0533001 0
0.064942 -0.0472481 0
0.0634316 -0.0429235 0
0.0621187 -0.0360258 0
0.0610507 -0.0281406 0
0.0602557 -0.0200025 0
0.059735300000000005 -0.0115407 0
0.0594952 -0.00366975 0
0.0594483 0.000305501 0
0.059517600000000004 0.00362965 0
0.0596872 0.00629614 0
0.0599229 0.00762727 0
0.060186500000000004 0.00800438 0
0.060456800000000005 0.00831935 0
0.0607593 0.00995911 0
0.061125 0.0117852 0
0.061539800000000006 0.0129918 0
0.0619979 0.0145763 0
0.0625256 0.0169574 0
0.0631216 0.0185569 0
0.0637553 0.0193762 0
0.0644197 0.0204935 0
0.06511900000000001 0.0212821 0
0.06582825 0.0211412 0
0.06652218 0.0205136 0
0.06718863 0.0193809 0
0.06779972000000001 0.0172481 0
0.010554900000000006 -0.0856058 0
0.008460400000000007 -0.0477343 0
0.006947900000000007 -0.0383056 0
0.006499100000000008 0.00890735 0
0.006614099999999998 -0.00646356 0
0.00614590000000001 -0.0178693 0
0.0054509000000000085 -0.0236482 0
0.004649399999999998 -0.0221895 0
0.004131999999999997 -0.00690981 0
0.004329700000000006 0.0178922 0
0.005378900000000006 0.0428799 0
0.007113000000000008 0.058358 0
0.009265099999999998 0.070333 0
0.011820200000000003 0.0821421 0
0.014755500000000005 0.0937803 0
0.018094000000000006 0.105849 0
0.021836400000000006 0.117942 0
0.025971400000000006 0.129507 0
0.030502500000000002 0.141951 0
0.0354649 0.15504 0
0.0408523 0.167002 0
0.046568200000000004 0.174586 0
0.052437700000000004 0.176541 0
0.058225400000000004 0.169234 0
0.06357700000000001 0.15127 0
0.06818207 0.125233 0
0.07181541 0.0936435 0
0.074333618 0.0589384 0
0.075580932 0.0186103 0
0.075422995 -0.0243576 0
0.07407645 -0.0532141 0
0.07195015 -0.0719761 0
0.06936578 -0.0797545 0
0.06686171 -0.069897 0
0.0648315 -0.048106 0
0.0636496 -0.0239772 0
0.0631136 -0.0101487 0
0.06292400000000001 -0.00240496 0
0.0629533 0.00381683 0
0.0631881 0.00969328 0
0.0635459 0.0113948 0
0.0639522 0.0126918 0
0.06428600000000001 0.00607804 0
0.0643108 -0.00476011 0
0.0639262 -0.0175718 0
0.063131 -0.0292629 0
0.061974600000000005 -0.0393089 0
0.060525 -0.0467613 0
0.058883200000000004 -0.0511235 0
0.0571284 -0.0539313 0
0.0552896 -0.0561448 0
0.053398600000000004 -0.0569869 0
0.0515028 -0.0568664 0
0.049515500000000004 -0.0618096 0
0.0474455 -0.062153 0
0.0454185 -0.0586817 0
0.043609100000000005 -0.0501933 0
0.0421566 -0.0369213 0
0.041119300000000004 -0.0247847 0
0.0405825 -0.00830031 0
0.0405729 0.00660891 0
0.041017200000000004 0.0190265 0
0.0418354 0.0292339 0
0.0429638 0.0378193 0
0.0443539 0.0450182 0
0.045967100000000004 0.0513652 0
0.047769000000000006 0.0561092 0
0.0496822 0.0581935 0
0.0516103 0.0570382 0
0.05346190000000001 0.0538918 0
0.0552044 0.0510992 0
0.0568663 0.0487655 0
0.058461200000000005 0.0472581 0
0.0600261 0.0459989 0
0.061564 0.0461729 0
0.0630629 0.0434233 0
0.06441720000000001 0.0367261 0
0.06549026000000001 0.0278158 0
0.06627272000000001 0.01906 0
0.06674753 0.0102284 0
0.06697432 0.00409809 0
0.06705083 0.00100575 0
0.06700206 -0.00398075 0
0.06676822 -0.00998858 0
0.06618058 -0.0255646 0
0.0650565 -0.0408908 0
0.0634136 -0.0571859 0
0.0612306 -0.0724536 0
0.0586116 -0.0832089 0
0.0557149 -0.0896981 0
0.052656100000000004 -0.0934073 0
0.04946830000000001 -0.0975001 0
0.0461287 -0.102187 0
0.042706900000000006 -0.102595 0
0.0393441 -0.100348 0
0.0360984 -0.0931383 0
0.033212200000000004 -0.0799366 0
0.0308569 -0.0614727 0
0.029163800000000004 -0.0407859 0
0.028181000000000005 -0.0195073 0
0.0278365 -0.00283255 0
0.027974700000000005 0.0100016 0
0.028527500000000004 0.0228813 0
0.029509200000000006 0.035505 0
0.0309274 0.0489415 0
0.032755200000000005 0.0593914 0
0.0348624 0.0663409 0
0.0371546 0.0703878 0
0.0395198 0.0710297 0
0.041860600000000005 0.0689731 0
0.044091500000000006 0.0649399 0
0.046196 0.0618137 0
0.0482138 0.0595627 0
0.0501737 0.0582907 0
0.052114400000000005 0.05826 0
0.0540519 0.0576986 0
0.055907700000000005 0.0531943 0
0.0576544 0.0525705 0
0.059378 0.0505597 0
0.0610028 0.0468884 0
0.0624856 0.0421303 0
0.0638066 0.0374514 0
0.0649736 0.0327667 0
0.06597021 0.0270416 0
0.06674516 0.0191137 0
0.0671456 0.00525578 0
0.06708391 -0.00825048 0
0.06653163000000001 -0.0243463 0
0.06544849 -0.0401644 0
0.0639474 -0.0494748 0
0.062175 -0.0564377 0
0.060370400000000005 -0.0515037 0
0.0587835 -0.043956 0
0.05732230000000001 -0.0455748 0
0.055723 -0.0494717 0
0.0540664 -0.0499601 0
0.052429100000000006 -0.0474974 0
0.0509434 -0.0414966 0
0.049694100000000005 -0.0335748 0
0.048735200000000006 -0.0242884 0
0.04809870000000001 -0.0148245 0
0.0477254 -0.00767444 0
0.047601500000000005 -0.000263498 0
0.047723100000000004 0.00728832 0
0.0480974 0.0146463 0
0.048692200000000005 0.0203951 0
0.0494397 0.0239477 0
0.050271 0.0255625 0
0.0511093 0.0245243 0
0.0518908 0.0223186 0
0.052602800000000005 0.0207751 0
0.053295300000000004 0.0209969 0
0.0540088 0.0218411 0
0.054756 0.0230479 0
0.0555589 0.0251689 0
0.0564363 0.027221 0
0.0573592 0.0278575 0
0.058282 0.0274876 0
0.0591879 0.0267963 0
0.0600583 0.0253758 0
0.0608707 0.0234221 0
0.061613100000000004 0.0211798 0
0.0622754 0.018643 0
0.0628504 0.0159817 0
0.0633363 0.0133084 0
0.0637306 0.010423 0
0.0640202 0.00705396 0
0.0641922 0.00343647 0
0.0642439 -0.000148414 0
0.0641761 -0.00374439 0
0.06398820000000001 -0.00733433 0
0.0636823 -0.0108164 0
0.0632624 -0.0141865 0
0.06273100000000001 -0.0175436 0
0.0620862 -0.0209914 0
0.061326000000000006 -0.0244459 0
0.0604446 -0.0283731 0
0.059419400000000004 -0.0330538 0
0.058230500000000004 -0.0379975 0
0.0568803 -0.0427589 0
0.0553707 -0.0475358 0
0.05369840000000001 -0.0525247 0
0.0518542 -0.0577906 0
0.049874100000000005 -0.0603292 0
0.0478609 -0.0595504 0
0.04596310000000001 -0.0549838 0
0.04430100000000001 -0.0447898 0
0.0429954 -0.0332428 0
0.042107700000000005 -0.0206123 0
0.0416441 -0.00780021 0
0.041605800000000005 0.00466092 0
0.041953800000000006 0.0153361 0
0.042618800000000005 0.0238041 0
0.043534100000000006 0.0305663 0
0.04465380000000001 0.0361585 0
0.0459465 0.0411063 0
0.047387200000000004 0.044831 0
0.048906700000000004 0.0459237 0
0.0504048 0.0435781 0
0.0518042 0.0405086 0
0.0531097 0.0381623 0
0.054347400000000004 0.0363379 0
0.0555488 0.036175 0
0.056786 0.0381128 0
0.0580873 0.0397506 0
0.0594314 0.0407093 0
0.06077490000000001 0.039498 0
0.062028400000000004 0.0355562 0
0.0631226 0.0302785 0
0.06406250000000001 0.02643 0
0.0648823 0.0230024 0
0.06557449 0.0186352 0
0.06611225 0.0137362 0
0.06645009 0.00580123 0
0.06643361 -0.00622403 0
0.06601656 -0.0181702 0
0.06520324 -0.0299277 0
0.064016 -0.0404742 0
0.0625184 -0.0484765 0
0.06080290000000001 -0.0538297 0
0.058934700000000007 -0.0580427 0
0.0569356 -0.06153 0
0.0548425 -0.0637523 0
0.052644 -0.0681686 0
0.050261600000000003 -0.0743406 0
0.047727200000000004 -0.0770552 0
0.0451664 -0.0747966 0
0.042803900000000006 -0.0673496 0
0.040752100000000006 -0.0556804 0
0.039123200000000004 -0.0418941 0
0.0380076 -0.0254997 0
0.0374675 -0.00788277 0
0.0374772 0.00710419 0
0.037934100000000005 0.0194092 0
0.038773800000000004 0.030181 0
0.039946300000000004 0.0394974 0
0.0414035 0.0471573 0
0.043082 0.0530959 0
0.0449373 0.0577522 0
0.046908500000000006 0.0599059 0
0.048890100000000006 0.0584435 0
0.05077670000000001 0.0547983 0
0.0525601 0.052596 0
0.0542701 0.0500994 0
0.055908700000000006 0.0487325 0
0.0575503 0.0499213 0
0.059232900000000005 0.0508742 0
0.0609159 0.0494872 0
0.062476000000000004 0.0439479 0
0.06380670000000001 0.0358192 0
0.0648417 0.026646 0
0.06558859 0.018598 0
0.06610283 0.0129699 0
0.06644575 0.00786712 0
0.06660183 0.00111627 0
0.0665342 -0.00560301 0
0.06612860000000001 -0.018939 0
0.06524592 -0.0335135 0
0.0638442 -0.0497173 0
0.061932 -0.0637993 0
0.0596053 -0.0747541 0
0.05696570000000001 -0.0828106 0
0.054096000000000005 -0.0887765 0
0.0510579 -0.0930153 0
0.0478446 -0.0990751 0
0.044496400000000005 -0.104151 0
0.0410536 -0.104608 0
0.0374806 -0.108029 0
0.0339973 -0.100041 0
0.030925600000000004 -0.08402 0
0.028458700000000003 -0.0690493 0
0.0261797 -0.0644975 0
0.024316700000000004 -0.0472897 0
0.023073200000000002 -0.0281755 0
0.022452600000000003 -0.0112654 0
0.0222983 0.00152848 0
0.022596900000000003 0.0157924 0
0.023352400000000002 0.0286953 0
0.024522800000000004 0.0411908 0
0.0261257 0.0541453 0
0.0281304 0.0648051 0
0.0303989 0.0705102 0
0.032825900000000005 0.0747995 0
0.035377000000000006 0.0779297 0
0.0380066 0.0795544 0
0.040663300000000006 0.0793688 0
-0.0071658 -0.0191075 0
-0.006996500000000003 0.0197894 0
-0.006653400000000004 0.00486753 0
-0.005835699999999999 0.0455112 0
-0.004596500000000003 0.0236866 0
-0.0040101000000000026 0.0162736 0
-0.003393300000000002 0.0195104 0
-0.0027540999999999954 0.0205134 0
-0.001871799999999993 0.0346324 0
-0.00028620000000000034 0.059529 0
0.0020590000000000053 0.0775529 0
0.004855800000000007 0.0902559 0
0.008098900000000006 0.10328 0
0.011730400000000002 0.114039 0
0.015740700000000003 0.126522 0
0.020190600000000003 0.139536 0
0.0250475 0.15109 0
0.030272900000000005 0.161705 0
0.035822 0.170217 0
0.041590100000000005 0.175474 0
0.047448500000000005 0.173204 0
0.053172800000000006 0.166702 0
0.0584242 0.148016 0
0.06292110000000001 0.122038 0
0.0664505 0.0905896 0
0.06886535 0.0556885 0
0.07000806 0.0152093 0
0.06972453 -0.0284813 0
0.06822637000000001 -0.0579314 0
0.06592469000000001 -0.0773257 0
0.0631517 -0.0863806 0
0.060302 -0.081838 0
0.0578183 -0.0663933 0
0.055940100000000006 -0.0479301 0
0.054591 -0.0361552 0
0.0534911 -0.0319411 0
0.0525074 -0.0278245 0
0.051670900000000006 -0.0223746 0
0.051065200000000005 -0.0143681 0
0.0506659 -0.0107569 0
0.0502377 -0.0153747 0
0.04977140000000001 -0.0128332 0
0.049344700000000005 -0.0106332 0
0.0491388 -0.000731826 0
0.0492745 0.00903202 0
0.049739900000000004 0.0182495 0
0.0505014 0.0270215 0
0.0515571 0.0358203 0
0.052879 0.0426072 0
0.0543654 0.0458858 0
0.055915400000000004 0.0468026 0
0.05748350000000001 0.0472847 0
0.059070000000000004 0.0478566 0
0.060669200000000006 0.0480128 0
0.0622679 0.0479238 0
0.06386800000000001 0.0481718 0
0.06548585 0.0488649 0
0.0671206 0.0490521 0
0.06872791 0.0470031 0
0.07022753000000001 0.043048 0
0.0715915 0.0389578 0
0.07281456 0.03453 0
0.0738826 0.0298697 0
0.07479883500000001 0.0252193 0
0.07553707600000001 0.0191302 0
0.076038251 0.0110852 0
0.07624738 0.00193329 0
0.076159621 -0.00663599 0
0.075802092 -0.0142632 0
0.07520913231000001 -0.0208029 0
0.074421006 -0.0259843 0
0.07348481 -0.0298174 0
0.07243863 -0.0326832 0
0.07130874000000001 -0.0349495 0
0.07010493000000001 -0.0371984 0
0.06879801 -0.0412691 0
0.06733678 -0.0463522 0
0.06569567 -0.0518074 0
0.0638753 -0.0571379 0
0.0618826 -0.0620711 0
0.059725900000000005 -0.0669935 0
0.0574176 -0.0709749 0
0.0550379 -0.07085 0
0.052744200000000005 -0.0695665 0
0.050831100000000004 -0.050422 0
0.049331 -0.0376782 0
0.048456900000000004 -0.0156984 0
0.0482971 0.0038511 0
0.0486568 0.0170983 0
0.049453800000000006 0.0298685 0
0.0506586 0.0418758 0
0.052262 0.0535615 0
0.0542132 0.0624058 0
0.0563849 0.0669673 0
0.0586409 0.0678594 0
0.0609026 0.0678954 0
0.063172 0.0681731 0
0.06543357 0.0675125 0
0.06767354 0.0670323 0
0.06991277 0.0674788 0
0.07217885 0.0683346 0
0.074435613 0.0665624 0
0.07653978 0.0591547 0
0.07834061 0.0490728 0
0.07977876 0.0374928 0
0.08082768 0.0260606 0
0.08152620000000001 0.0167375 0
0.08197824000000001 0.011092 0
0.08225753000000001 0.00574146 0
0.08232366 -0.00186334 0
0.08203156 -0.0160087 0
0.08118667 -0.0341964 0
0.07972299000000001 -0.0524806 0
0.07766849 -0.0697231 0
0.075079149 -0.0842217 0
0.07209306 -0.0933625 0
0.06888327 -0.0984849 0
0.06566752000000001 -0.0980818 0
0.062416700000000006 -0.098527 0
0.059102800000000004 -0.10034 0
0.0557317 -0.101351 0
0.0524226 -0.0962388 0
0.0494006 -0.0875895 0
0.046690300000000004 -0.0734988 0
0.0444807 -0.0584062 0
0.042952000000000004 -0.0337755 0
0.0422287 -0.0117116 0
0.0421648 0.00627602 0
0.042642200000000005 0.0215471 0
0.043619000000000005 0.0362147 0
0.045054000000000004 0.0493404 0
0.0469253 0.0620618 0
0.04917150000000001 0.0711633 0
0.051611000000000004 0.0743132 0
0.054113800000000004 0.0757837 0
0.056666600000000004 0.0772713 0
0.0592586 0.078312 0
0.0618978 0.0800825 0
0.0646062 0.0823417 0
0.06738268 0.0839823 0
0.07019285 0.084463 0
0.07300685 0.0843779 0
0.07581647200000001 0.0839922 0
0.07855309 0.0796918 0
0.08105051 0.0699957 0
0.08318585 0.0581032 0
0.08487723 0.0441408 0
0.086122 0.0312908 0
0.0869598 0.01994 0
0.0874659 0.0112024 0
0.08772200000000001 0.00478875 0
0.0877677 -0.00199363 0
0.087525 -0.0127433 0
0.0868385 -0.0285575 0
0.0855554 -0.0475417 0
0.08364118000000001 -0.0660995 0
0.08115596 -0.0815889 0
0.07821961000000001 -0.0934207 0
0.074955065 -0.101468 0
0.0714946 -0.105193 0
0.06795307 -0.107142 0
0.06425510000000001 -0.114283 0
0.0603696 -0.118111 0
0.0564373 -0.116667 0
0.052687300000000006 -0.108414 0
0.0492765 -0.0947405 0
0.046449500000000005 -0.0757884 0
0.044274900000000006 -0.0543231 0
0.042915 -0.0286728 0
0.042351 -0.00713586 0
0.0424077 0.00895253 0
0.042956400000000006 0.0233861 0
0.0439817 0.0373275 0
0.045452000000000006 0.0505588 0
0.047357800000000005 0.0624657 0
0.0495705 0.0690137 0
0.0519193 0.0713602 0
0.054326400000000004 0.0730019 0
0.0567786 0.0739055 0
0.0592491 0.0743796 0
0.061744400000000005 0.0754457 0
0.0642856 0.0769639 0
0.06687145 0.078057 0
0.06948747 0.0788549 0
0.07210887 0.0778867 0
0.074606168 0.0713092 0
0.07680723 0.0609268 0
0.07863493 0.0489891 0
0.08005256000000001 0.0367481 0
0.08107735 0.0256669 0
0.08177248000000001 0.0166879 0
0.08219898 0.00955072 0
0.08239965 0.00265625 0
0.08233379 -0.00671751 0
0.08182846 -0.023583 0
0.08073090000000001 -0.0412008 0
0.07905530000000001 -0.0586133 0
0.07680769 -0.074956 0
0.07407172000000001 -0.0879415 0
0.07096735 -0.097154 0
0.06754509 -0.107752 0
0.0640718 -0.103115 0
0.0605708 -0.106517 0
0.057014 -0.106253 0
0.053511600000000006 -0.103922 0
0.0501706 -0.0981683 0
0.0470621 -0.086771 0
0.0444707 -0.068094 0
0.0426433 -0.0423306 0
0.0416322 -0.0197852 0
0.041354100000000005 0.00125984 0
0.0416798 0.0169227 0
0.0424968 0.0314458 0
0.043784000000000003 0.0450167 0
0.045509400000000005 0.0580069 0
0.04764600000000001 0.0687778 0
0.0500429 0.073915 0
0.0525443 0.0758213 0
0.055101500000000005 0.0775912 0
0.0577138 0.0790393 0
0.060373300000000005 0.0804885 0
0.0630853 0.0822244 0
0.06585703 0.0839333 0
0.06867498 0.0849767 0
0.07151465 0.0853279 0
0.074359799 0.0853401 0
0.07716245000000001 0.0821516 0
0.07975674 0.0731316 0
0.08199730000000001 0.0614286 0
0.08380900000000001 0.0476928 0
0.08516138000000001 0.0342726 0
0.0860877 0.0222905 0
0.0866601 0.0128171 0
0.086971 0.00659053 0
0.0870892 0.000467323 0
0.0869317 -0.0101113 0
0.08633160000000001 -0.0259998 0
0.08513505 -0.0449632 0
0.08330572 -0.0635647 0
0.08089829 -0.0795345 0
0.07801775 -0.0921107 0
0.07478595 -0.100586 0
0.07135436 -0.104516 0
0.06782797 -0.106899 0
0.0641297 -0.114381 0
0.0602361 -0.118383 0
0.0562836 -0.117722 0
0.052458000000000005 -0.112612 0
0.048859 -0.102267 0
0.045696 -0.087204 0
0.0431445 -0.0661205 0
0.0413421 -0.0428843 0
0.0402816 -0.0218055 0
0.0399308 -0.000983708 0
0.040178000000000005 0.0145509 0
0.040924 0.0295533 0
0.042148200000000004 0.0430956 0
0.043816600000000004 0.0563738 0
0.045897400000000005 0.0671571 0
0.048246500000000005 0.0726278 0
0.05069900000000001 0.0739304 0
0.053167000000000006 0.0741866 0
0.0556464 0.074535 0
0.0581327 0.0747992 0
0.060643100000000005 0.0758888 0
0.0631988 0.077422 0
0.06580154 0.0781211 0
0.06839631 0.0770602 0
0.07097694 0.0764722 0
0.07342835 0.0701854 0
0.07559288 0.0598745 0
0.07738952 0.0476728 0
0.07873526 0.0338375 0
0.0796346 0.0210651 0
0.08016389 0.0116128 0
0.08045013000000001 0.006416 0
0.08058229 0.00144409 0
0.08050075000000001 -0.00653041 0
0.08009632 -0.0146488 0
0.07940927 -0.0271065 0
0.07828382 -0.0391033 0
0.07680523 -0.0489511 0
0.075013658 -0.0578365 0
0.07295962 -0.064487 0
0.07074458 -0.067701 0
0.06847767 -0.0681059 0
0.0020517000000000035 0.0791268 0
0.005269400000000007 0.109416 0
0.008681400000000006 0.0949993 0
0.011785100000000007 0.0913925 0
0.0144455 0.0666858 0
0.016322300000000005 0.0495748 0
0.017863800000000006 0.0441061 0
0.019149700000000006 0.0312657 0
0.019947200000000005 0.0185537 0
0.020462300000000003 0.0137122 0
0.020889500000000005 0.0116815 0
0.021137700000000002 0.00296955 0
0.0210896 -0.00490992 0
0.0208297 -0.0102172 0
0.020370400000000004 -0.0175193 0
0.019643900000000006 -0.0254402 0
0.018698900000000004 -0.030345 0
0.017661300000000005 -0.0313033 0
0.016650000000000005 -0.0289597 0
0.015767700000000003 -0.0239204 0
0.015099500000000002 -0.0166123 0
0.014665700000000004 -0.00914863 0
0.014534100000000001 0.000720512 0
0.014720000000000004 0.0099512 0
0.015208000000000006 0.0188154 0
0.015983400000000002 0.027169 0
0.017022000000000002 0.0345876 0
0.018277300000000003 0.0399575 0
0.019681200000000003 0.0441943 0
0.021243400000000003 0.0493936 0
0.022985200000000004 0.0547729 0
0.024891800000000006 0.0590239 0
0.026902000000000002 0.0614625 0
0.028986900000000003 0.0634413 0
0.031123200000000004 0.0645939 0
0.033283700000000006 0.0648621 0
0.035428900000000006 0.0634252 0
0.0374753 0.0592824 0
0.0393871 0.0556802 0
0.0411786 0.051977 0
0.042846600000000006 0.0485625 0
0.0444248 0.0464909 0
0.0459704 0.0465355 0
0.047522400000000006 0.0461319 0
0.0489925 0.0416314 0
0.050244300000000006 0.0334859 0
0.051177700000000007 0.0226483 0
0.051728800000000005 0.010985 0
0.051921400000000006 0.00135301 0
0.0518551 -0.00447373 0
0.0516235 -0.00891031 0
0.0512531 -0.013373 0
0.0507164 -0.0162995 0
0.0500922 -0.0235338 0
0.0492775 -0.0258847 0
0.048685900000000004 -0.0146227 0
0.048344200000000004 -0.00515507 0
0.048407000000000006 0.00809359 0
0.048870800000000006 0.018709 0
0.0496466 0.0272446 0
0.050703700000000004 0.0357671 0
0.0520298 0.0430704 0
0.0535538 0.0477122 0
0.0551835 0.0494657 0
0.0568275 0.0489951 0
0.0584572 0.0489102 0
0.060085900000000005 0.0487256 0
0.0616977 0.0479791 0
0.0632872 0.0475784 0
0.0648797 0.0480314 0
0.06648687 0.0481418 0
0.0680496 0.0452004 0
0.06945275000000001 0.0389404 0
0.07063601 0.0325217 0
0.07163089 0.0274006 0
0.07246463 0.0229837 0
0.07315266000000001 0.0184523 0
0.07367964 0.0131498 0
0.07400448 0.00610942 0
0.07397259 -0.00763937 0
0.07348519 -0.0208519 0
0.07255451 -0.0344336 0
0.07118306 -0.0468383 0
0.06945845 -0.0555186 0
0.06750891 -0.060709 0
0.06541629 -0.0645593 0
0.06321560000000001 -0.0669677 0
0.0609622 -0.0681845 0
0.0586131 -0.0727214 0
0.0560934 -0.0781566 0
0.053408500000000005 -0.0821628 0
0.0506886 -0.080106 0
0.048148 -0.0728004 0
0.0459282 -0.0597509 0
0.044208800000000006 -0.0428396 0
0.043173500000000004 -0.0203251 0
0.0428491 -0.000343222 0
0.043167800000000006 0.0178878 0
0.0440392 0.0335762 0
0.0453959 0.0467714 0
0.047176300000000004 0.0592893 0
0.0493586 0.0706594 0
0.0518578 0.0789178 0
0.054533200000000004 0.0812479 0
0.0572177 0.079556 0
0.0598585 0.0792748 0
0.0625059 0.0796568 0
0.06517780000000001 0.0807204 0
0.06789583 0.082375 0
0.07067324 0.084135 0
0.07349919 0.0852419 0
0.07634668 0.0855066 0
0.07918791 0.0846797 0
0.08193317 0.0794018 0
0.08440984 0.0692256 0
0.0865158 0.0570846 0
0.08833830000000001 0.0547781 0
0.0900522 0.0483003 0
0.09162000000000001 0.046639 0
0.09308920000000001 0.0405709 0
0.09431590000000001 0.0333156 0
0.0953298 0.0277864 0
0.0960742 0.016261 0
0.0963778 0.00282509 0
0.0962651 -0.00867452 0
0.0957913 -0.0193893 0
0.0949467 -0.0304901 0
0.09376670000000001 -0.0394558 0
0.0923274 -0.0462838 0
0.0906791 -0.0523657 0
0.08882620000000001 -0.0582459 0
0.0868001 -0.0629783 0
0.08461594 -0.0679481 0
0.08225157 -0.0736199 0
0.07969046 -0.0795603 0
0.07693738 -0.0853455 0
0.07399142 -0.0908524 0
0.07088894 -0.0948351 0
0.06771572000000001 -0.0943196 0
0.064724 -0.0841825 0
0.0621425 -0.072331 0
0.0599876 -0.0564009 0
0.05838940000000001 -0.0389142 0
0.0575017 -0.0155403 0
0.05731800000000001 0.00282959 0
0.057701800000000004 0.0191308 0
0.05858530000000001 0.032698 0
0.0598833 0.044499 0
0.061554300000000006 0.054868 0
0.0635079 0.0612537 0
0.0656037 0.0638524 0
0.06775184000000001 0.0649398 0
0.06993951000000001 0.0662144 0
0.07214948 0.0662101 0
0.074348974 0.0658669 0
0.07655193 0.0664764 0
0.07878747 0.0675004 0
0.08103289 0.0668594 0
0.08316489 0.0604879 0
0.08503305 0.0514642 0
0.0865511 0.0399703 0
0.0876855 0.02881 0
0.088465 0.0186 0
0.0889566 0.0119119 0
0.089273 0.00718958 0
0.0893704 -0.00141795 0
0.0891246 -0.0134071 0
0.0883799 -0.0307784 0
0.0870294 -0.0493318 0
0.08504257 -0.0687627 0
0.08245586 -0.0848473 0
0.07941635 -0.0962182 0
0.076081431 -0.10271 0
0.0725865 -0.106376 0
0.06900668 -0.108883 0
0.06534498 -0.111508 0
0.061555200000000004 -0.1144 0
0.05781410000000001 -0.108974 0
0.054396400000000004 -0.0967246 0
0.05146730000000001 -0.0777738 0
0.049217500000000004 -0.0573523 0
0.0477534 -0.0314635 0
0.04711270000000001 -0.00891673 0
0.047136000000000004 0.00856815 0
0.047684000000000004 0.0235487 0
0.048719200000000004 0.0377335 0
0.050195500000000004 0.0505394 0
0.0520979 0.0623893 0
0.054321100000000004 0.0697936 0
0.056717500000000004 0.0734012 0
0.059210200000000004 0.0760145 0
0.0617836 0.0782335 0
0.0644251 0.0801494 0
0.06712782 0.0819241 0
0.06988625 0.0834597 0
0.07269101 0.0847636 0
0.075538335 0.0860862 0
0.07843135 0.0872542 0
0.08130725 0.0845955 0
0.08399814 0.0765892 0
0.0863687 0.065525 0
0.0883324 0.0526051 0
0.0898491 0.0392549 0
0.09095400000000001 0.0279482 0
0.09173490000000001 0.0197136 0
0.09228120000000001 0.0134922 0
0.092601 0.00582912 0
0.0926351 -0.00423299 0
0.09218660000000001 -0.0227692 0
0.0910537 -0.0418153 0
0.0893453 -0.0593951 0
0.0870914 -0.0746833 0
0.08436792 -0.0877279 0
0.08125396 -0.0980331 0
0.07786577 -0.104233 0
0.07433156 -0.107512 0
0.07068387000000001 -0.111071 0
0.0668514 -0.116902 0
0.0628172 -0.124242 0
0.0585605 -0.13001 0
0.0542343 -0.129138 0
0.049973500000000004 -0.126558 0
0.045828900000000006 -0.121741 0
0.041913700000000005 -0.112807 0
0.038376600000000004 -0.0996217 0
0.0353337 -0.0850783 0
0.0327505 -0.0700601 0
0.030647 -0.0552177 0
0.029206100000000006 -0.0321475 0
0.028467200000000005 -0.0139891 0
0.028270800000000006 0.00112216 0
0.028562200000000003 0.015767 0
0.029342900000000005 0.0302507 0
0.030578800000000003 0.043576 0
0.0322778 0.0572906 0
0.034389300000000005 0.0681872 0
0.0367988 0.0754843 0
0.039394700000000005 0.0796766 0
0.042088900000000005 0.0816014 0
0.044806200000000004 0.0809469 0
0.0474593 0.0781573 0
0.050023200000000004 0.0760453 0
0.052539 0.075226 0
0.0550529 0.075878 0
0.057610100000000004 0.0776033 0
0.0602345 0.07967 0
0.06291000000000001 0.080579 0
0.06558922 0.0800242 0
0.06823564 0.0788159 0
0.07084368 0.0776733 0
0.07338170000000001 0.074172 0
0.075718259 0.06566 0
0.07770971 0.054171 0
0.07930003000000001 0.0415779 0
0.08046904 0.0292771 0
0.08125074 0.0185018 0
0.0817113 0.00977749 0
0.08192801000000001 0.00406182 0
0.08197554 -0.00124999 0
0.08179886 -0.00953537 0
0.08122128 -0.0250217 0
0.08010084 -0.0415795 0
0.07839453 -0.0597637 0
0.076118963 -0.0754117 0
0.07338286000000001 -0.0875653 0
0.07030746 -0.0960269 0
0.06700945 -0.100821 0
0.0635883 -0.105214 0
0.0599707 -0.111282 0
0.056157 -0.116889 0
0.05218540000000001 -0.123519 0
0.048354900000000006 -0.112839 0
0.04466540000000001 -0.106242 0
0.041322700000000004 -0.0941635 0
0.0384964 -0.0755454 0
0.0363659 -0.0537586 0
0.0349452 -0.0346734 0
0.033950600000000004 -0.0243274 0
0.0334373 -0.00693099 0
0.033499100000000004 0.00942757 0
0.0340854 0.0250059 0
0.0351645 0.0387353 0
0.036682200000000005 0.0517131 0
0.038620800000000004 0.0636279 0
0.0409061 0.0724034 0
0.043423 0.0779637 0
0.07971764 -0.247324 0
0.07215107 -0.210596 0
0.06552371 -0.184467 0
0.060242500000000004 -0.136699 0
0.0560513 -0.118819 0
0.052123100000000006 -0.117108 0
0.0483151 -0.110406 0
0.0448504 -0.0961999 0
0.041991200000000006 -0.0740786 0
0.0399913 -0.0482191 0
0.0387568 -0.0273715 0
0.0381652 -0.00987545 0
0.0380331 -5.25796e-05 0
0.038133 0.0066013 0
0.038504800000000006 0.0162119 0
0.0392624 0.0287343 0
0.040333100000000004 0.034808 0
0.0415374 0.0370676 0
0.0428272 0.0401976 0
0.044189000000000006 0.0408542 0
0.04552540000000001 0.0394023 0
0.046828100000000004 0.0391393 0
0.0481525 0.0404345 0
0.04953490000000001 0.0424777 0
0.0509845 0.0442894 0
0.0524795 0.0452385 0
0.05399570000000001 0.0456863 0
0.0555102 0.04481 0
0.0569485 0.0412873 0
0.0582338 0.035869 0
0.059322700000000006 0.0297659 0
0.0602312 0.0251799 0
0.060995400000000005 0.0208903 0
0.061611900000000004 0.0163178 0
0.062073800000000005 0.0115124 0
0.062329300000000004 0.00354112 0
0.0622712 -0.00656927 0
0.061862200000000006 -0.0174164 0
0.0611039 -0.0273397 0
0.0600425 -0.0356436 0
0.058734800000000004 -0.0422176 0
0.0572352 -0.0473057 0
0.055583900000000006 -0.0514279 0
0.053812900000000004 -0.0545008 0
0.0519454 -0.0577018 0
0.049897800000000006 -0.064716 0
0.0476477 -0.0697809 0
0.0452563 -0.0725679 0
0.0428829 -0.0671826 0
0.040875600000000005 -0.0554871 0
0.0392401 -0.0417618 0
0.0380985 -0.0272279 0
0.0374832 -0.0103757 0
0.037414 0.00496173 0
0.037811000000000004 0.0179904 0
0.0386205 0.0297567 0
0.0397998 0.040309 0
0.041305600000000005 0.0492551 0
0.0430781 0.0565432 0
0.045067800000000005 0.0622208 0
0.0472052 0.0654769 0
0.049407900000000005 0.0662554 0
0.0515858 0.0638119 0
0.053635600000000005 0.059433 0
0.05556320000000001 0.0567411 0
0.057416800000000004 0.054621 0
0.059209700000000004 0.0532597 0
0.0609844 0.0533819 0
0.062747 0.0518094 0
0.064371 0.0451994 0
0.06572562 0.0388234 0
0.0670395 0.0388744 0
0.06830594000000001 0.0373028 0
0.06952766 0.0362108 0
0.07070368 0.0340266 0
0.07171178 0.0264308 0
0.07245558 0.0184123 0
0.07280891 0.00254604 0
0.07262115000000001 -0.0125804 0
0.07194057000000001 -0.0278521 0
0.07073948000000001 -0.0430429 0
0.06910064 -0.0538882 0
0.06718933 -0.0598741 0
0.0651129 -0.0643413 0
0.062909 -0.0674851 0
0.060621400000000006 -0.0695996 0
0.0582067 -0.0751802 0
0.0555268 -0.0849812 0
0.052535700000000005 -0.0937403 0
0.0492634 -0.101823 0
0.045778700000000005 -0.106263 0
0.042237300000000005 -0.105453 0
0.038807400000000006 -0.101207 0
0.035569 -0.0922893 0
0.032695600000000005 -0.0789153 0
0.030374400000000003 -0.0601688 0
0.028777500000000004 -0.036703 0
0.0279446 -0.0148627 0
0.027750800000000006 0.00143434 0
0.028041700000000003 0.0153522 0
0.028802300000000003 0.0296566 0
0.0300191 0.0426428 0
0.031664300000000006 0.0556433 0
0.033732000000000005 0.0668959 0
0.036086200000000006 0.0734017 0
0.0386043 0.0771627 0
0.041191700000000005 0.0774452 0
0.0437395 0.0752393 0
0.04621070000000001 0.0733838 0
0.048637700000000006 0.0724389 0
0.051046600000000004 0.0722528 0
0.0534626 0.0728498 0
0.0559129 0.0739944 0
0.05837780000000001 0.0736593 0
0.0608083 0.0721753 0
0.063167 0.069131 0
0.06536967 0.062536 0
0.06726755000000001 0.0514411 0
0.06876069 0.0388984 0
0.06984293 0.0264287 0
0.07052343 0.0152172 0
0.07088286 0.00724479 0
0.07102725 0.00208099 0
0.07100861 -0.00323434 0
0.07077154000000001 -0.0110526 0
0.07014233 -0.026893 0
0.0689602 -0.043367 0
0.06716952000000001 -0.0630356 0
0.0647704 -0.0791531 0
0.0619323 -0.0898128 0
0.058828700000000005 -0.0933581 0
0.0558046 -0.0896135 0
0.0527902 -0.0907749 0
0.049767900000000004 -0.0888151 0
0.0468672 -0.0865441 0
0.04408770000000001 -0.0786738 0
0.0416901 -0.0638161 0
0.0399663 -0.0403015 0
0.0389848 -0.0198824 0
0.0386822 7.50951e-05 0
0.038954800000000005 0.0150217 0
0.0397051 0.0293918 0
0.0409163 0.0424792 0
0.0425578 0.055559 0
0.04462000000000001 0.0669641 0
0.0469831 0.0735903 0
0.0494796 0.0754902 0
0.0519927 0.0750329 0
0.054479200000000005 0.0743024 0
0.05694780000000001 0.0739701 0
0.0594184 0.0743246 0
0.0619077 0.0750831 0
0.0644255 0.0759358 0
0.06696538 0.0763726 0
0.06949878000000001 0.0752021 0
0.07190949 0.0688066 0
0.07402259 0.0581237 0
0.075751159 0.0458488 0
0.07705739 0.0331838 0
0.07795911 0.021848 0
0.07852405 0.0127531 0
0.07883353 0.00659377 0
0.07895234000000001 0.000516366 0
0.0788176 -0.00881192 0
0.07825094 -0.0251699 0
0.07709881 -0.0433171 0
0.075314804 -0.0627359 0
0.07291731 -0.0794033 0
0.07004893000000001 -0.0912345 0
0.06688038 -0.0979656 0
0.06354420000000001 -0.101579 0
0.0601174 -0.104081 0
0.0564831 -0.113077 0
0.0526306 -0.117149 0
0.0487384 -0.115648 0
0.044972 -0.110411 0
0.041438800000000005 -0.100627 0
0.0383406 -0.0855632 0
0.035835500000000006 -0.0646104 0
0.034030500000000005 -0.0442269 0
0.0329732 -0.0206467 0
0.032614500000000005 -0.00272758 0
0.0327838 0.0118903 0
0.033429600000000004 0.0262452 0
0.034541800000000004 0.0397614 0
0.036096300000000005 0.0530739 0
0.038086600000000005 0.0651017 0
0.0403972 0.0723082 0
0.042880100000000004 0.0759485 0
0.0454116 0.0753564 0
0.047937900000000006 0.0762035 0
0.0504563 0.0749568 0
0.052961100000000004 0.0759443 0
0.0555459 0.0789445 0
0.058212 0.0806877 0
0.060910500000000006 0.0810415 0
0.0636112 0.0810746 0
0.06632177 0.0814623 0
0.06902741 0.0807614 0
0.07166349 0.0769735 0
0.07409993000000001 0.0687735 0
0.07618129 0.0565212 0
0.0778456 0.0435822 0
0.07905918 0.0301078 0
0.07985934 0.0187631 0
0.0803259 0.0100517 0
0.08056032 0.00467476 0
0.08061668 -0.00130736 0
0.08043656 -0.00947238 0
0.07987901 -0.0243823 0
0.07876295 -0.0417672 0
0.0770506 -0.0600728 0
0.07475775800000001 -0.0758682 0
0.07201156 -0.0874113 0
0.06895309000000001 -0.0953146 0
0.06567693000000001 -0.100477 0
0.0622684 -0.103612 0
0.0587014 -0.109717 0
0.054915200000000004 -0.116747 0
0.050935100000000004 -0.12122 0
0.0468864 -0.12106 0
0.042886200000000006 -0.11768 0
0.0390637 -0.112356 0
0.035438000000000004 -0.104349 0
0.0321545 -0.0929556 0
0.029291200000000003 -0.079192 0
0.0269229 -0.0652271 0
0.024925100000000006 -0.0540887 0
0.0234156 -0.0366966 0
0.022509300000000003 -0.018894 0
0.022144300000000006 -0.00414648 0
0.022254600000000006 0.0101315 0
0.022837000000000003 0.0240131 0
0.023862600000000005 0.0369062 0
0.025322700000000004 0.0500379 0
0.027212400000000005 0.0624219 0
0.029468100000000004 0.0716105 0
0.0319499 0.0768383 0
0.034593900000000004 0.0815425 0
0.0373835 0.0854339 0
0.0402847 0.0882414 0
0.043247900000000006 0.0891212 0
0.0462085 0.0884177 0
0.049150400000000004 0.0883176 0
0.05210340000000001 0.0889809 0
0.0551009 0.0910331 0
0.0581898 0.0943733 0
0.0614026 0.0981409 0
0.0647158 0.100135 0
0.06806254 0.100464 0
0.07140431 0.0998267 0
0.074692486 0.0973386 0
0.07789589000000001 0.0951027 0
0.08102662000000001 0.0929486 0
0.08409678000000001 0.0914807 0
0.0871355 0.0909874 0
0.09015630000000001 0.0901669 0
0.0930889 0.0851347 0
0.0957815 0.076015 0
0.0980864 0.0624783 0
0.09994070000000001 0.0492579 0
0.1013876 0.038973 0
0.102577 0.0330113 0
0.10361490000000001 0.0299322 0
0.1046046 0.0297209 0
0.1055523 0.0283357 0
0.1062772 0.0153103 0
0.1064557 0.0117465 0
0.10676160000000001 0.00608092 0
0.1065736 -0.016405 0
0.10582230000000001 -0.0250766 0
0.10500000000000001 -0.0238208 0
0.10427650000000001 -0.0199164 0
0.1036601 -0.0168701 0
0.10316410000000001 -0.0135156 0
0.1026691 -0.017641 0
0.1019019 -0.0284926 0
0.1007556 -0.0396555 0
0.0992509 -0.0501074 0
0.0973952 -0.0604197 0
0.0952465 -0.0675435 0
0.0929372 -0.0700127 0
0.0906001 -0.0702422 0
0.088261 -0.0700437 0
0.0859467 -0.0689637 0
0.08365962 -0.0685244 0
0.06907974 -0.215007 0
0.0626387 -0.177542 0
0.0571237 -0.149592 0
0.0529866 -0.101058 0
0.0498663 -0.0917 0
0.046781 -0.0925565 0
0.0437637 -0.0881133 0
0.0410077 -0.0755709 0
0.0388362 -0.052969 0
0.0375776 -0.0254669 0
0.0370983 -0.00474512 0
0.0372479 0.0117274 0
0.0377899 0.0192056 0
0.0385215 0.0251197 0
0.039484500000000006 0.0329185 0
0.0407698 0.0432624 0
0.042295200000000005 0.0469216 0
0.0438879 0.0488117 0
0.0455618 0.0513415 0
0.047283200000000004 0.0514985 0
0.04897990000000001 0.0504759 0
0.0506677 0.051139 0
0.0524068 0.0530088 0
0.05418490000000001 0.0534776 0
0.055962300000000006 0.0531372 0
0.057712200000000005 0.0515167 0
0.0593543 0.0467213 0
0.0607791 0.0388519 0
0.0619247 0.0303285 0
0.0628011 0.0226057 0
0.0634398 0.0163494 0
0.0638885 0.0108408 0
0.0641429 0.00460537 0
0.06417830000000001 -0.00213064 0
0.0639435 -0.0125299 0
0.0632775 -0.0266689 0
0.0621521 -0.0400886 0
0.060591700000000005 -0.0527582 0
0.058628400000000004 -0.0641338 0
0.056323 -0.0733379 0
0.053751600000000004 -0.0802424 0
0.050985 -0.0852441 0
0.04803690000000001 -0.0910113 0
0.0449287 -0.0950972 0
0.0416928 -0.0964274 0
0.038527900000000004 -0.0946079 0
0.0354249 -0.0904495 0
0.032530800000000006 -0.0827541 0
0.0299711 -0.0709615 0
0.027850900000000005 -0.057193 0
0.0261985 -0.0441946 0
0.024804100000000003 -0.0377868 0
0.023822700000000002 -0.0213985 0
0.023402600000000003 -0.00508295 0
0.023458700000000006 0.00699659 0
0.023882300000000002 0.0183245 0
0.024692400000000003 0.0296487 0
0.025885400000000003 0.0414807 0
0.0274741 0.0529631 0
0.029404900000000005 0.0619092 0
0.031566300000000005 0.0671088 0
0.0338737 0.071047 0
0.0362984 0.0741519 0
0.038805900000000004 0.0760498 0
0.0413504 0.0760319 0
0.0438418 0.0733574 0
0.0462506 0.0715618 0
0.0486209 0.0708698 0
0.050984800000000004 0.0711942 0
0.0533756 0.0723296 0
0.0558176 0.0740207 0
0.058297100000000004 0.0744708 0
0.0607645 0.0734736 0
0.0631869 0.0719761 0
0.06554638 0.0692567 0
0.0677495 0.0625602 0
0.06965643 0.0520142 0
0.07118946000000001 0.0400891 0
0.07229329000000001 0.026712 0
0.07309120000000001 0.0246555 0
0.07385261 0.0211506 0
0.074485916 0.0204874 0
0.0751052774 0.0155267 0
0.075452277 0.00530982 0
0.075439845 -0.00531195 0
0.075012679 -0.0204598 0
0.0740512 -0.0360516 0
0.07261341 -0.0491804 0
0.07077289 -0.0605017 0
0.06857697 -0.0703873 0
0.06609647 -0.0774449 0
0.0634359 -0.0815987 0
0.0606704 -0.0840669 0
0.0577777 -0.0891056 0
0.0547517 -0.0920469 0
0.0516015 -0.0958915 0
0.0484439 -0.093445 0
0.04543610000000001 -0.0876541 0
0.042671600000000004 -0.0774184 0
0.0403439 -0.0623152 0
0.038580800000000005 -0.0432577 0
0.037523600000000004 -0.0213077 0
0.037166500000000005 -0.00183526 0
0.0373896 0.0140282 0
0.0381203 0.0291336 0
0.039327900000000006 0.0424149 0
0.0409718 0.0557131 0
0.043047 0.0675745 0
0.0454455 0.0751485 0
0.048020400000000005 0.0786273 0
0.0506496 0.0784042 0
0.05321240000000001 0.0753393 0
0.0556895 0.0738159 0
0.058143600000000004 0.0736896 0
0.0606101 0.0743434 0
0.06310690000000001 0.0755056 0
0.06564595000000001 0.0766682 0
0.06820684 0.0768466 0
0.07075891000000001 0.0761038 0
0.07322573 0.0713537 0
0.075453225 0.0621161 0
0.07731525 0.0497105 0
0.07873351 0.0358426 0
0.07969653 0.0230433 0
0.08028236 0.0128605 0
0.08057144000000001 0.00527589 0
0.08065235 0.000112601 0
0.08056195000000001 -0.00567294 0
0.08016670000000001 -0.0182687 0
0.07930382 -0.0332876 0
0.07787716 -0.0514511 0
0.075837272 -0.0698431 0
0.07323704 -0.0845435 0
0.07023516 -0.0944412 0
0.06696607 -0.100797 0
0.06353 -0.1048 0
0.05999500000000001 -0.106999 0
0.0563077 -0.113303 0
0.052600900000000006 -0.107577 0
0.0491553 -0.100174 0
0.046042700000000006 -0.0868318 0
0.0434155 -0.0700144 0
0.0415051 -0.0451958 0
0.040399000000000004 -0.0227911 0
0.040012400000000004 -0.0021507 0
0.040220500000000006 0.0132847 0
0.040912300000000006 0.0275964 0
0.042068100000000004 0.040996 0
0.0436597 0.0539617 0
0.045659500000000006 0.0647443 0
0.0479304 0.0703324 0
0.0503107 0.0719924 0
0.052729200000000004 0.0731148 0
0.0551798 0.073772 0
0.057643 0.074065 0
0.0601264 0.0750524 0
0.062654 0.0765171 0
0.06522114 0.0774014 0
0.0678117 0.0779654 0
0.07039656 0.0766178 0
0.07285099 0.0700697 0
0.075003442 0.0592534 0
0.07676597 0.0467652 0
0.07809828 0.0343019 0
0.07898451000000001 0.0202213 0
0.0794736 0.0101114 0
0.07971740000000001 0.00566105 0
0.07980879 -0.000138116 0
0.07969096 -0.00686097 0
0.07922026 -0.0221732 0
0.07818621 -0.0386696 0
0.07661176 -0.0553533 0
0.074446814 -0.0733309 0
0.07175301 -0.0865239 0
0.06872458000000001 -0.0940832 0
0.06551693 -0.0979135 0
0.0622017 -0.100603 0
0.058821 -0.102021 0
0.05532190000000001 -0.106771 0
0.0517651 -0.105489 0
0.0483316 -0.100962 0
0.0451172 -0.0899777 0
0.042344400000000004 -0.0746326 0
0.040235 -0.0529296 0
0.0388184 -0.0325044 0
0.038135100000000005 -0.0102168 0
0.038093300000000004 0.00615348 0
0.0385573 0.0209454 0
0.039501600000000005 0.0349086 0
0.0408911 0.0480073 0
0.0427169 0.0605598 0
0.044903200000000004 0.0690891 0
0.0472702 0.072085 0
0.0496841 0.0723712 0
0.0520868 0.0718365 0
0.0544728 0.0714162 0
0.0568496 0.0712829 0
0.0592326 0.0718033 0
0.0616422 0.0727523 0
0.0640799 0.0734443 0
0.06652620000000001 0.0728825 0
0.06887112000000001 0.0671924 0
0.07093749 0.0570072 0
0.07263769 0.0449504 0
0.07390166000000001 0.0314511 0
0.074733324 0.019472 0
0.0752181477 0.0104035 0
0.07546644100000001 0.00523963 0
0.075550747 -0.00027104 0
0.07539807400000001 -0.00908885 0
0.074828766 -0.0253542 0
0.07367255 -0.043682 0
0.07191026 -0.0615761 0
0.06953582 -0.0795326 0
0.06665142 -0.091606 0
0.0634783 -0.0977357 0
0.060158 -0.101236 0
0.056736 -0.103748 0
0.0531577 -0.111003 0
0.0495139 -0.107063 0
0.0460314 -0.101774 0
0.042776800000000004 -0.0932393 0
0.039874400000000004 -0.0814279 0
0.037435100000000006 -0.0654437 0
0.0355153 -0.0489601 0
0.0342898 -0.0255075 0
0.033793300000000005 -0.0060149 0
0.033878700000000005 0.00975351 0
0.034457600000000005 0.0243266 0
0.035508000000000005 0.0375532 0
0.0369589 0.0491986 0
0.038798700000000005 0.0600439 0
0.0409327 0.0666928 0
0.0431935 0.0682618 0
0.04547760000000001 0.0688408 0
0.04778110000000001 0.069196 0
0.0500767 0.0685436 0
0.0523546 0.0683098 0
0.0546398 0.0688108 0
0.0569368 0.0688882 0
0.059223300000000006 0.0682228 0
0.0614441 0.0645514 0
0.0634685 0.0565712 0
0.0651565 0.0452634 0
0.0664608 0.0330915 0
0.06734684 0.0208151 0
0.06785937 0.0108302 0
0.06809882 0.00427054 0
0.06815293 -0.000704066 0
0.06802796 -0.00685317 0
0.0676149 -0.0181764 0
0.06672953000000001 -0.0348324 0
0.06525935000000001 -0.0525632 0
0.0631868 -0.0706389 0
0.060571 -0.0846696 0
0.05758100000000001 -0.0935148 0
0.0543729 -0.0980087 0
0.0511696 -0.0924636 0
0.0480471 -0.0937332 0
0.04499740000000001 -0.0893345 0
0.042174 -0.0800443 0
0.0397734 -0.0649327 0
0.0378432 -0.0499108 0
0.0365858 -0.0260989 0
0.036099900000000004 -0.00420642 0
0.036209000000000005 0.0103085 0
0.0367938 0.0242429 0
0.037842 0.0378666 0
0.039323300000000005 0.0506488 0
0.0412334 0.0629085 0
0.0434862 0.070924 0
0.0459141 0.0739552 0
0.048388600000000004 0.0740412 0
0.050843200000000005 0.0731645 0
0.0532641 0.0721793 0
0.0556637 0.0720366 0
0.0580767 0.0727933 0
0.060515900000000004 0.0734781 0
0.0629703 0.0737136 0
0.0654073 0.0720714 0
0.06770683 0.0652038 0
0.06967960000000001 0.0538096 0
0.07126656 0.0413144 0
0.07240439 0.0276319 0
0.07311332000000001 0.0159029 0
0.07348232 0.00703275 0
-0.024487099999999998 0.0775935 0
-0.021365399999999993 0.104497 0
-0.0182152 0.0844285 0
-0.0155082 0.0787813 0
-0.013192700000000002 0.0597145 0
-0.0113655 0.052873 0
-0.009515599999999999 0.0590829 0
-0.00752789999999999 0.0592457 0
-0.005471999999999991 0.0648745 0
-0.003178100000000003 0.0718765 0
-0.0006762999999999908 0.0783066 0
0.0020828999999999986 0.0869589 0
0.005147399999999996 0.0962124 0
0.008500300000000002 0.104446 0
0.012131299999999998 0.113098 0
0.016079600000000006 0.123548 0
0.020409700000000003 0.135971 0
0.025177900000000003 0.149466 0
0.0303965 0.16275 0
0.0360066 0.172694 0
0.0418911 0.179375 0
0.0479122 0.181024 0
0.0538791 0.175851 0
0.05950760000000001 0.160684 0
0.06448480000000001 0.13749 0
0.0685608 0.107814 0
0.07157562 0.0742201 0
0.07339254 0.0365838 0
0.07383312 -0.00657878 0
0.07298089 -0.0412441 0
0.07115547 -0.0653458 0
0.06868953 -0.0786708 0
0.06595631 -0.0824813 0
0.0633888 -0.0704592 0
0.061343400000000006 -0.0532126 0
0.059803600000000005 -0.0412348 0
0.058464800000000004 -0.040666 0
0.0570521 -0.0437841 0
0.055596000000000007 -0.0432341 0
0.054265600000000004 -0.0363341 0
0.05315930000000001 -0.0306706 0
0.052162400000000005 -0.0304411 0
0.0510803 -0.0346175 0
0.050157600000000004 -0.0214515 0
0.0493521 -0.0257498 0
0.04861990000000001 -0.0178013 0
0.0481384 -0.012022 0
0.0478562 -0.00418926 0
0.0479219 0.00776409 0
0.048386900000000004 0.0192245 0
0.049195600000000006 0.0283313 0
0.0502475 0.0338131 0
0.0514121 0.0354972 0
0.0526008 0.0357993 0
0.0538068 0.0366037 0
0.0550404 0.0372677 0
0.05628470000000001 0.0373683 0
0.057536500000000004 0.0378658 0
0.0588192 0.0391216 0
0.060144100000000006 0.0401854 0
0.0614873 0.0402343 0
0.06281790000000001 0.0396168 0
0.0641215 0.0384702 0
0.06536526000000001 0.0360831 0
0.0665125 0.0327854 0
0.06753579 0.0287256 0
0.06841624 0.0242734 0
0.0691436 0.01958 0
0.06971189 0.0147571 0
0.07011889 0.00992051 0
0.070366 0.0051749 0
0.07045875 0.000708911 0
0.07041164 -0.00325034 0
0.07024272000000001 -0.00664682 0
0.06996531 -0.00979657 0
0.06958757 -0.0127117 0
0.06910825000000001 -0.0159156 0
0.06851401 -0.0198111 0
0.06775957 -0.0252773 0
0.0668145 -0.0312449 0
0.06566485 -0.0373928 0
0.06431540000000001 -0.0431977 0
0.0627823 -0.0484073 0
0.061087800000000005 -0.0529622 0
0.05924840000000001 -0.0571713 0
0.057250800000000004 -0.0623524 0
0.0550963 -0.0664564 0
0.052851 -0.0672453 0
0.0506668 -0.0638034 0
0.0486934 -0.0547108 0
0.0470734 -0.0424057 0
0.0458638 -0.0304967 0
0.045095 -0.0161802 0
0.044806200000000004 -0.00206804 0
0.0449606 0.0103563 0
0.0454861 0.0202682 0
0.04630430000000001 0.028195 0
0.0473613 0.0346774 0
0.0486195 0.04052 0
0.05005420000000001 0.044986 0
0.05159420000000001 0.0469968 0
0.0531418 0.0453701 0
0.054609000000000005 0.0427437 0
0.05599900000000001 0.0410063 0
0.0573417 0.0397124 0
0.058658300000000003 0.039641 0
0.0600097 0.0415228 0
0.0614251 0.043166 0
0.06288160000000001 0.0440978 0
0.0643404 0.0429915 0
0.06570671 0.0388169 0
0.06691347 0.0337601 0
0.06796915 0.029857 0
0.06890156 0.0264082 0
0.06970308 0.0217117 0
0.07033397 0.0162886 0
0.07075689 0.00862866 0
0.07082902 -0.00384907 0
0.07048409 -0.0161684 0
0.06971669 -0.0292108 0
0.06853326 -0.040811 0
0.06701856 -0.0490489 0
0.0652882 -0.0540711 0
0.0634106 -0.0583166 0
0.0614096 -0.0611973 0
0.059347000000000004 -0.0624117 0
0.05722920000000001 -0.0648571 0
0.054942200000000004 -0.0718637 0
0.0524554 -0.0769717 0
0.049875300000000004 -0.0783929 0
0.0475548 -0.0633107 0
0.0456777 -0.048229 0
0.0444513 -0.02557 0
0.043988700000000006 -0.00360102 0
0.04424310000000001 0.0171422 0
0.0451105 0.0336113 0
0.046476500000000004 0.0474039 0
0.048280100000000006 0.0601396 0
0.0504896 0.0715245 0
0.05302900000000001 0.0795761 0
0.0557454 0.0825846 0
0.0585223 0.0839698 0
0.0613514 0.0857092 0
0.0642334 0.0871216 0
0.06716382 0.0886593 0
0.07014449 0.0900921 0
0.07316869000000001 0.0912803 0
0.07622894000000001 0.0922739 0
0.07931994 0.0931744 0
0.08243975 0.0939055 0
0.0855639 0.0931823 0
0.0885889 0.0878349 0
0.09136520000000001 0.0782494 0
0.09374940000000001 0.0652367 0
0.0956903 0.0515369 0
0.0971787 0.0391826 0
0.0983358 0.0310823 0
0.0992799 0.0262165 0
0.1000943 0.0228839 0
0.1007536 0.0165844 0
0.1011615 0.00774429 0
0.1010862 -0.0126236 0
0.1002784 -0.034758 0
0.0987274 -0.0503707 0
0.0967219 -0.068057 0
0.0942298 -0.0800184 0
0.09144830000000001 -0.0856079 0
0.0884948 -0.0904394 0
0.0853816 -0.095481 0
0.08211739 -0.10092 0
0.07856209 -0.111734 0
0.074708812 -0.118199 0
0.07065427 -0.125526 0
0.06631774 -0.132336 0
0.0619226 -0.131241 0
0.057622900000000005 -0.126326 0
0.05355650000000001 -0.118068 0
0.049799500000000003 -0.107155 0
0.046451900000000004 -0.0937541 0
0.0435974 -0.0780808 0
0.0412965 -0.0608017 0
0.039599800000000004 -0.0430193 0
0.0383572 -0.0305889 0
0.0376767 -0.0111501 0
0.037616000000000004 0.00599279 0
0.038069200000000004 0.0204162 0
0.038973400000000005 0.0329928 0
0.040291600000000004 0.045603 0
0.0420291 0.0577339 0
0.0441223 0.0666355 0
0.0464324 0.0712505 0
0.0488499 0.0733434 0
0.051287 0.0721292 0
0.05362020000000001 0.0679311 0
0.055836000000000004 0.0656368 0
0.057999400000000007 0.0643659 0
0.0601372 0.0641796 0
0.062294600000000006 0.0653038 0
0.064488 0.0660635 0
0.06665713000000001 0.0634963 0
0.06864562 0.0555727 0
0.07031504000000001 0.0447081 0
0.0715931 0.0324346 0
0.07246965 0.020821 0
0.07298844 0.0111976 0
0.07323451 0.00418263 0
0.07327949 -0.000963296 0
0.07315166000000001 -0.00686862 0
0.07271493 -0.0196191 0
0.07178726 -0.035794 0
0.07029217 -0.0529895 0
0.06818939 -0.0721833 0
0.06550898000000001 -0.0867932 0
0.0624446 -0.0956861 0
0.0591701 -0.100109 0
0.0557883 -0.1024 0
0.052326700000000004 -0.105153 0
0.0487654 -0.106907 0
0.04528940000000001 -0.102584 0
0.042020400000000006 -0.0934867 0
0.039120300000000004 -0.079558 0
0.0367972 -0.0595441 0
0.0352343 -0.0354391 0
0.0344526 -0.0131185 0
0.0343248 0.00361909 0
0.0346933 0.0177415 0
0.0355311 0.0318685 0
0.0368146 0.0445665 0
0.0385233 0.0572746 0
0.0406241 0.0672666 0
0.0429449 0.0708742 0
0.0453167 0.0712243 0
0.0477075 0.0720442 0
0.0501124 0.0717153 0
0.0525037 0.0722881 0
0.054961800000000005 0.0750406 0
0.05749030000000001 0.0763048 0
0.0600329 0.0761009 0
0.0625633 0.0758948 0
0.06509100000000001 0.0752792 0
0.06752548 0.0703528 0
0.06971295 0.0607697 0
0.07153362 0.0483278 0
0.07294059 0.0365073 0
0.0739217 0.0228465 0
0.074468119 0.011429 0
0.074732375 0.00518765 0
0.07483015500000001 0.00122358 0
0.074801149 -0.00311619 0
0.07456992900000001 -0.0112158 0
0.07391023000000001 -0.0281505 0
0.07268709000000001 -0.0446467 0
0.07086123 -0.0639122 0
0.06844268 -0.0795394 0
0.06559982 -0.0895764 0
0.0625164 -0.0945009 0
0.0593315 -0.0963687 0
0.0560956 -0.0976291 0
0.052774600000000005 -0.101414 0
0.0493541 -0.102693 0
0.046019000000000004 -0.0987134 0
0.0428686 -0.0880626 0
0.0401532 -0.0733197 0
0.0380899 -0.0505064 0
0.036823 -0.0269067 0
0.036328400000000004 -0.00456506 0
0.036475200000000006 0.0115432 0
0.0371008 0.0253716 0
0.0381851 0.0389309 0
0.0396931 0.0512333 0
0.0416168 0.063229 0
0.0438877 0.0714802 0
0.0463128 0.0730998 0
0.048753200000000003 0.0735701 0
0.0512378 0.075515 0
0.053780100000000004 0.0769037 0
0.0563695 0.0785985 0
0.0590349 0.0811483 0
0.0617674 0.0824441 0
0.06451180000000001 0.0820612 0
0.06723293 0.081324 0
0.06993913 0.0809448 0
0.07259068 0.0777375 0
0.075052962 0.0696666 0
0.07719259 0.058865 0
0.07893742000000001 0.0462421 0
-0.0023027999999999937 -0.0985043 0
-0.004869999999999999 -0.0628697 0
-0.006790099999999993 -0.0471045 0
-0.007580099999999992 -0.00641322 0
-0.008056999999999995 -0.0259593 0
-0.009272299999999997 -0.0434385 0
-0.01088929999999999 -0.0521321 0
-0.012696799999999994 -0.0541606 0
-0.0143765 -0.0445484 0
-0.015544099999999991 -0.0258524 0
-0.016035599999999997 -0.00518906 0
-0.01598229999999999 0.00532569 0
-0.015715800000000002 0.0102984 0
-0.015275700000000003 0.0163642 0
-0.014602299999999999 0.024095 0
-0.0136323 0.0341568 0
-0.012274199999999999 0.0471662 0
-0.0104548 0.0607402 0
-0.008214399999999997 0.072805 0
-0.005567199999999994 0.085793 0
-0.0024834999999999996 0.0982549 0
0.0009616000000000069 0.10783 0
0.004721200000000009 0.117204 0
0.008776500000000007 0.125371 0
0.013085400000000004 0.132781 0
0.017635900000000003 0.139531 0
0.0223661 0.143608 0
0.027176600000000002 0.144328 0
0.031912300000000005 0.138804 0
0.0363221 0.125125 0
0.0401422 0.104119 0
0.0431636 0.07775 0
0.0452475 0.0485882 0
0.0462805 0.0152909 0
0.0461337 -0.0208203 0
0.0449392 -0.0492876 0
0.043061100000000005 -0.0649976 0
0.0407674 -0.0724846 0
0.038292700000000006 -0.0743142 0
0.0359285 -0.0660145 0
0.0339766 -0.0509566 0
0.0325649 -0.0354014 0
0.0315941 -0.0243367 0
0.030882700000000006 -0.0193324 0
0.0302959 -0.0159503 0
0.0298205 -0.0129345 0
0.029413 -0.0119107 0
0.0290044 -0.0132929 0
0.028423300000000006 -0.0217942 0
0.0275706 -0.028392 0
0.026547800000000003 -0.0323372 0
0.025437100000000004 -0.0337319 0
0.024317500000000006 -0.0333144 0
0.0232452 -0.0308887 0
0.022283900000000002 -0.0271542 0
0.021466200000000005 -0.0215765 0
0.020865400000000006 -0.0143825 0
0.0205402 -0.00549307 0
0.020520800000000006 0.0038466 0
0.020795 0.0118113 0
0.0213097 0.0185351 0
0.022032700000000002 0.0246503 0
0.0229614 0.0307108 0
0.024091500000000002 0.0368726 0
0.025436300000000002 0.0432405 0
0.026970900000000006 0.0484032 0
0.0286562 0.0523036 0
0.030455100000000006 0.0554841 0
0.032355100000000005 0.0583236 0
0.034340100000000005 0.0605832 0
0.036380100000000005 0.0616353 0
0.038431700000000006 0.0611795 0
0.040434200000000003 0.0586842 0
0.042324 0.0547659 0
0.044091000000000005 0.0512326 0
0.045762500000000005 0.0492183 0
0.047387 0.0492437 0
0.0491384 0.0543396 0
0.0509855 0.0562552 0
0.052880300000000005 0.0572524 0
0.05478910000000001 0.0570491 0
0.0566593 0.0548587 0
0.0584068 0.0497754 0
0.059936300000000005 0.042082 0
0.0611866 0.0335417 0
0.062181700000000006 0.0265275 0
0.06296 0.0206528 0
0.06354850000000001 0.014834 0
0.0639405 0.00896607 0
0.0641307 0.0025506 0
0.0640547 -0.00753126 0
0.0635802 -0.0202551 0
0.0626852 -0.0327507 0
0.0613864 -0.0443833 0
0.059725 -0.0544777 0
0.0577647 -0.062349 0
0.0555823 -0.0679882 0
0.0532448 -0.071869 0
0.050770800000000005 -0.0764432 0
0.0480974 -0.083276 0
0.045236200000000004 -0.0880395 0
0.0422668 -0.0886728 0
0.039403900000000006 -0.0839532 0
0.0367383 -0.0752138 0
0.034432000000000004 -0.0627737 0
0.0326171 -0.0456734 0
0.0314506 -0.0255617 0
0.0309083 -0.00813159 0
0.030932 0.00840866 0
0.0314735 0.0232459 0
0.032479600000000004 0.0362662 0
0.0339111 0.049093 0
0.035771300000000006 0.0616679 0
0.038011500000000004 0.0716302 0
0.040526 0.0784802 0
0.043218700000000006 0.0824746 0
0.0459991 0.0839941 0
0.04879510000000001 0.08284 0
0.05151410000000001 0.079432 0
0.054097400000000004 0.0762718 0
0.0566301 0.0762286 0
0.059199 0.0779618 0
0.061833 0.0800744 0
0.0645479 0.0823233 0
0.06727164000000001 0.0804754 0
0.06994617 0.0793791 0
0.07255827000000001 0.0773569 0
0.075081797 0.0733265 0
0.077378 0.0642504 0
0.07931326 0.0519792 0
0.08080822 0.0383203 0
0.08185988 0.0255669 0
0.08251194 0.0143826 0
0.08283039 0.00545261 0
0.08291355 0.000392521 0
0.08284552 -0.00462529 0
0.08253073 -0.0145463 0
0.08180756 -0.0289788 0
0.0805349 -0.0467281 0
0.07864755 -0.0654016 0
0.07617393 -0.081554 0
0.07324085 -0.0930123 0
0.07000347 -0.100927 0
0.06659015 -0.104115 0
0.0630776 -0.106328 0
0.0594273 -0.112217 0
0.055635500000000004 -0.114437 0
0.051870200000000005 -0.111805 0
0.0484536 -0.0956957 0
0.0455612 -0.0770079 0
0.043346800000000005 -0.056348 0
0.041902100000000005 -0.0311041 0
0.041274700000000004 -0.00839093 0
0.041307500000000004 0.0084835 0
0.041842300000000006 0.0229505 0
0.042856000000000005 0.0370801 0
0.044311500000000004 0.0499814 0
0.0462021 0.0623448 0
0.048441700000000004 0.0705658 0
0.050847100000000006 0.0728226 0
0.0532863 0.0736891 0
0.0557767 0.0757295 0
0.05833100000000001 0.0775084 0
0.060949800000000005 0.0795864 0
0.06364510000000001 0.0820552 0
0.06641897000000001 0.084097 0
0.06923727 0.0847558 0
0.07205815 0.084456 0
0.074864495 0.0837154 0
0.07758588 0.0790663 0
0.08005809 0.0690559 0
0.08214953 0.0559176 0
0.08378753 0.0430207 0
0.08496764 0.028238 0
0.0856664 0.0152312 0
0.0860224 0.00699279 0
0.08618780000000001 0.00384998 0
0.08625540000000001 -0.000168506 0
0.08610570000000001 -0.00931954 0
0.0855359 -0.0250657 0
0.08440276000000001 -0.0421706 0
0.08266466 -0.0640778 0
0.08024195 -0.0817476 0
0.0772781 -0.0941833 0
0.07401615 -0.100403 0
0.07061594 -0.102813 0
0.06718667 -0.102733 0
0.0637606 -0.102806 0
0.060290300000000005 -0.105336 0
0.0567424 -0.106504 0
0.053299900000000004 -0.100874 0
0.0501461 -0.087075 0
0.047573700000000003 -0.0673546 0
0.0457168 -0.0446391 0
0.044644 -0.0209891 0
0.0443182 -0.000458117 0
0.0445874 0.0152339 0
0.0453451 0.0296305 0
0.0465724 0.0432322 0
0.048237300000000004 0.0561399 0
0.050308200000000004 0.0666847 0
0.052633900000000004 0.0718519 0
0.0550746 0.074261 0
0.05758050000000001 0.075959 0
0.060135600000000004 0.0772589 0
0.06273390000000001 0.0786163 0
0.06537975 0.0800865 0
0.06807171000000001 0.0813137 0
0.07079853 0.0822391 0
0.07355444 0.0830932 0
0.07630551000000001 0.0812835 0
0.07889282 0.0734407 0
0.08115554 0.062401 0
0.08301036 0.0491832 0
0.08440914000000001 0.0355051 0
0.0853786 0.0235819 0
0.0860001 0.0145312 0
0.0863724 0.00840308 0
0.0865428 0.00179055 0
0.0864249 -0.00908067 0
0.0858474 -0.0256161 0
0.08465975 -0.0447582 0
0.08283294000000001 -0.0636542 0
0.08041518 -0.0799937 0
0.07751987 -0.092501 0
0.074283929 -0.100493 0
0.07084207000000001 -0.105356 0
0.06727654 -0.108184 0
0.0636327 -0.107369 0
0.0600535 -0.106957 0
0.056598300000000004 -0.100077 0
0.0534573 -0.093701 0
0.050774400000000004 -0.0701709 0
0.04875 -0.0514417 0
0.047496000000000003 -0.0246041 0
0.0470705 -0.00322798 0
0.0472817 0.0143976 0
0.0480271 0.0295385 0
0.0492568 0.0433831 0
0.0509256 0.0563735 0
0.05301600000000001 0.0677509 0
0.0554017 0.0742296 0
0.057935200000000006 0.0770961 0
0.0605547 0.0796728 0
0.0632424 0.0814457 0
0.06598937 0.0833367 0
0.0688 0.0851847 0
0.07166625 0.086667 0
0.074577253 0.0879405 0
0.07752943 0.0891883 0
0.08052497 0.0903394 0
0.08350816 0.0879773 0
0.08631420000000001 0.080015 0
0.0887928 0.0686669 0
0.0908548 0.0554082 0
0.09246650000000001 0.0421551 0
0.0936791 0.0316796 0
0.09459870000000001 0.0241751 0
0.0953134 0.0192606 0
0.09585930000000001 0.0135975 0
0.0961531 0.00393121 0
0.0960243 -0.0123908 0
0.0952476 -0.0335115 0
0.0937381 -0.0562037 0
0.0917332 -0.0678738 0
0.0892137 -0.0818725 0
0.08630410000000001 -0.0913592 0
0.08316552 -0.0959369 0
0.07993062000000001 -0.0979186 0
0.07663551 -0.0997695 0
0.07322603 -0.104463 0
0.06966136 -0.10921 0
0.0659665 -0.108052 0
0.0625156 -0.0995643 0
0.0594435 -0.0839232 0
0.05704050000000001 -0.0607967 0
0.0553733 -0.0394526 0
0.054509800000000004 -0.0137743 0
0.054426 0.00671285 0
0.054949700000000004 0.023521 0
0.0560046 0.0389703 0
0.0575478 0.0529592 0
0.0595425 0.065702 0
0.0619176 0.0755171 0
0.0645361 0.0807088 0
0.06728794 0.0841988 0
0.0362255 0.0230005 0
0.037726600000000006 0.0585117 0
0.0392754 0.0356772 0
0.0404817 0.0360562 0
0.041212200000000004 0.00688138 0
0.041219200000000004 -0.00201477 0
0.041182 -0.000670301 0
0.040941500000000006 -0.0148471 0
0.0402572 -0.0238241 0
0.039441300000000006 -0.0247999 0
0.038610700000000005 -0.0254017 0
0.0376955 -0.0296709 0
0.036639500000000005 -0.0329555 0
0.0354989 -0.0358366 0
0.034263 -0.0375373 0
0.033089 -0.0326486 0
0.0321304 -0.0241603 0
0.0315235 -0.0123626 0
0.0313466 0.000986116 0
0.031592600000000005 0.0127497 0
0.0321699 0.0210259 0
0.0329949 0.0280089 0
0.0340396 0.0342606 0
0.035284800000000005 0.040121 0
0.0367183 0.0454641 0
0.0383082 0.0494704 0
0.0400027 0.0518177 0
0.0417439 0.0523743 0
0.043469900000000006 0.0510569 0
0.045109300000000005 0.0468325 0
0.0465703 0.0412107 0
0.047878000000000004 0.0378915 0
0.049096100000000004 0.035395 0
0.0502495 0.0342956 0
0.051411700000000005 0.0355985 0
0.052620700000000006 0.0366217 0
0.0538231 0.0351044 0
0.054922900000000004 0.0308018 0
0.0558533 0.0250789 0
0.056575 0.0185171 0
0.0571059 0.0138939 0
0.0575074 0.0104145 0
0.0577797 0.00609461 0
0.0579056 0.00158868 0
0.0578467 -0.0059902 0
0.0574379 -0.0179259 0
0.056645 -0.0289285 0
0.055498200000000004 -0.0393428 0
0.0540089 -0.0493362 0
0.0522111 -0.057787 0
0.050166300000000004 -0.0642508 0
0.0479367 -0.0691023 0
0.0455083 -0.0759934 0
0.042901 -0.079824 0
0.0402145 -0.0809996 0
0.037564600000000004 -0.0779541 0
0.035059400000000004 -0.0716262 0
0.0328287 -0.0622137 0
0.030958600000000003 -0.0503117 0
0.0295126 -0.0372826 0
0.028497100000000004 -0.0248467 0
0.0278404 -0.0142044 0
0.027603600000000006 -0.000764991 0
0.027797800000000004 0.011753 0
0.0284031 0.023791 0
0.029389400000000003 0.0345759 0
0.030694600000000002 0.0428591 0
0.032234700000000005 0.0491393 0
0.033981000000000004 0.0553539 0
0.035925700000000005 0.0608097 0
0.038027200000000004 0.064901 0
0.040238100000000006 0.0672847 0
0.042480500000000004 0.0669442 0
0.0446763 0.0644267 0
0.0467484 0.0600074 0
0.0486919 0.0570475 0
0.050548 0.0546459 0
0.0523423 0.0540452 0
0.0542382 0.0612207 0
0.056449 0.0716621 0
0.058898400000000004 0.0753716 0
0.0614711 0.0790293 0
0.064168 0.0822733 0
0.06688612000000001 0.0801154 0
0.06950137 0.0771464 0
0.0720218 0.0739781 0
0.07439051 0.0679774 0
0.07650243 0.0588421 0
0.07827336 0.0476924 0
0.07965399000000001 0.0355377 0
0.08062449000000001 0.023264 0
0.08120107 0.01227 0
0.08146543 0.00436935 0
0.08151564 -0.000710487 0
0.0814183 -0.00504864 0
0.08114546 -0.0115264 0
0.08055741 -0.0238522 0
0.07949553000000001 -0.0393078 0
0.07788685000000001 -0.0564032 0
0.07573052300000001 -0.0715112 0
0.07313186 -0.0832874 0
0.07019896 -0.0917937 0
0.06702391 -0.0980528 0
0.0636762 -0.102138 0
0.0602226 -0.104907 0
0.0566207 -0.109475 0
0.053019500000000004 -0.106719 0
0.049554100000000004 -0.101941 0
0.046287 -0.0935802 0
0.0433969 -0.0796283 0
0.041061200000000006 -0.0611798 0
0.0393745 -0.0408039 0
0.0383353 -0.0222161 0
0.037930500000000006 -0.00367638 0
0.0380771 0.0114821 0
0.0387134 0.0259656 0
0.0398111 0.0388399 0
0.041354800000000004 0.0529108 0
0.0433438 0.0651498 0
0.0456669 0.0731456 0
0.0481896 0.0775823 0
0.050810600000000004 0.0789191 0
0.053403900000000004 0.0762407 0
0.0558892 0.0733513 0
0.0583114 0.0722938 0
0.0607173 0.0722863 0
0.0631411 0.0733126 0
0.0656192 0.075243 0
0.06814582 0.0760736 0
0.0706782 0.0757949 0
0.07316716000000001 0.0730822 0
0.075483984 0.0653633 0
0.07746298 0.0539294 0
0.07905594 0.0417331 0
0.0802236 0.0291048 0
0.08104178000000001 0.0223862 0
0.08186814 0.0257602 0
0.08273476 0.0261056 0
0.08353864 0.0207952 0
0.08390755 0.00160167 0
0.08368509 -0.0138254 0
0.08290192 -0.0336618 0
0.08143298 -0.0522257 0
0.07954937000000001 -0.0592759 0
0.07749078000000001 -0.0639879 0
0.075303697 -0.0664664 0
0.07309886 -0.0652665 0
0.0709019 -0.0671138 0
0.06852433000000001 -0.0748915 0
0.06593537000000001 -0.0797155 0
0.0631611 -0.087014 0
0.060192300000000004 -0.0894925 0
0.05725670000000001 -0.0863613 0
0.054506200000000005 -0.0782345 0
0.0521007 -0.0661649 0
0.0501669 -0.0508667 0
0.048751300000000004 -0.0340156 0
0.047907000000000005 -0.0169885 0
0.0476745 0.00177008 0
0.0480051 0.0167636 0
0.0487948 0.0297572 0
0.049998600000000004 0.0420124 0
0.051579 0.0522182 0
0.0534621 0.0599314 0
0.055554000000000006 0.0648778 0
0.0577477 0.0661352 0
0.0599345 0.0646536 0
0.062049900000000005 0.0625746 0
0.0641129 0.0613356 0
0.06613201 0.05987 0
0.06810422000000001 0.0585909 0
0.07004252 0.057903 0
0.07193163 0.0547315 0
0.07360952 0.0459102 0
0.07497176600000001 0.0355418 0
0.075931389 0.0226426 0
0.0764753 0.0108576 0
0.07667186000000001 0.00175348 0
0.07665113 -0.00194906 0
0.0765463 -0.00452202 0
0.07625547 -0.0135563 0
0.07558076 -0.0269914 0
0.074419048 -0.0417222 0
0.07301935 -0.0408778 0
0.07171798 -0.0350636 0
0.07079571 -0.0201943 0
0.07035659 -0.00685042 0
0.07038233 0.00759978 0
0.0708576 0.0197953 0
0.0716956 0.0298181 0
0.07284758000000001 0.0386545 0
0.074257052 0.0450611 0
0.075840358 0.0495561 0
0.0775662 0.0535784 0
0.07944732 0.0591588 0
0.08146602 0.0616516 0
0.08358128000000001 0.0646893 0
0.0857758 0.0666333 0
0.0880056 0.0669036 0
0.0902252 0.0662612 0
0.0923703 0.0618946 0
0.09432850000000001 0.05561 0
0.0960546 0.0479379 0
0.097482 0.0380707 0
0.09858320000000001 0.0286793 0
0.0993955 0.0207488 0
0.1000188 0.0174191 0
0.10052330000000001 0.0127262 0
0.10084080000000001 0.00644308 0
0.10089290000000001 -0.00404362 0
0.10046820000000001 -0.0209265 0
0.09947600000000001 -0.0375387 0
0.0979459 -0.0534743 0
0.0958938 -0.0684989 0
0.0933964 -0.0799102 0
0.0906189 -0.0858026 0
0.0877025 -0.0888478 0
0.0846781 -0.0921687 0
0.08158459 -0.0930854 0
0.07845281 -0.0954215 0
0.07514564280000001 -0.102366 0
0.07165594 -0.106441 0
0.06808332 -0.106691 0
0.064634 -0.0997509 0
0.061534000000000005 -0.0866264 0
0.058953900000000004 -0.0684776 0
0.0569848 -0.049311 0
0.0557405 -0.0262461 0
0.0552624 -0.0038351 0
0.055478 0.0150542 0
0.0562732 0.0318589 0
0.057600200000000004 0.0466815 0
0.0593949 0.0602415 0
0.061604200000000005 0.0709174 0
0.0640739 0.0762355 0
0.06666972 0.0792455 0
0.06935974 0.0819629 0
0.07213085 0.0841603 0
0.074971788 0.0862078 0
0.07788384000000001 0.0884487 0
0.08087578000000001 0.0910072 0
0.08395397 0.0935426 0
0.08710810000000001 0.0955153 0
0.0903123 0.0965345 0
0.093526 0.0958725 0
0.0966372 0.0902153 0
0.0994762 0.0797651 0
0.1019107 0.0665807 0
0.1039584 0.0614011 0
0.1062367 0.0699464 0
0.108768 0.0818437 0
0.1113401 0.0706282 0
0.1136314 0.0691916 0
0.1159329 0.067412 0
0.1180327 0.0590708 0
0.1200023 0.0594846 0
0.1217849 0.0465471 0
0.1232091 0.0409617 0
0.1245286 0.0380298 0
0.125677 0.0310983 0
0.12671759999999999 0.0322881 0
0.1277096 0.0256428 0
0.12842140000000002 0.0184914 0
0.1289953 0.0163105 0
0.12945410000000002 0.0102604 0
0.1296329 0.000906874 0
0.1295498 -0.00514265 0
0.12927650000000002 -0.0113038 0
0.1287718 -0.0185878 0
0.1280402 -0.0247372 0
0.127114 -0.0307364 0
0.125956 -0.0385098 0
0.1245372 -0.0459819 0
0.1228841 -0.0529224 0
0.1211078 -0.0559647 0
0.1191516 -0.0610123 0
0.1170378 -0.0654667 0
0.1147899 -0.0690375 0
0.1124376 -0.0719543 0
0.10996230000000001 -0.0765178 0
0.1073289 -0.0811726 0
0.104542 -0.0858926 0
0.10158120000000001 -0.0913899 0
0.0984578 -0.0955474 0
0.0951979 -0.0998531 0
0.0918133 -0.102683 0
-0.00046960000000000057 -0.1004 0
-0.003098599999999993 -0.0646687 0
-0.005074099999999998 -0.0486875 0
-0.005906700000000001 -0.00726661 0
-0.006402999999999992 -0.0263976 0
-0.007628799999999991 -0.0435906 0
-0.00924309999999999 -0.0518551 0
-0.011034099999999991 -0.0534634 0
-0.012681399999999995 -0.0433239 0
-0.013798499999999991 -0.0240762 0
-0.014221999999999999 -0.00294454 0
-0.0140869 0.00800931 0
-0.013721200000000003 0.0135449 0
-0.013163899999999992 0.0200919 0
-0.012358899999999992 0.0282592 0
-0.011242000000000002 0.0388138 0
-0.009717799999999999 0.052482 0
-0.007706599999999994 0.066915 0
-0.005235799999999999 0.0804875 0
-0.0023375999999999952 0.093031 0
0.0010138999999999981 0.106468 0
0.004750500000000005 0.116968 0
0.0088144 0.1261 0
0.013159900000000002 0.134119 0
0.017761200000000005 0.141375 0
0.022568500000000005 0.146283 0
0.027483600000000004 0.148352 0
0.032398100000000006 0.145289 0
0.037064900000000005 0.133978 0
0.041213700000000006 0.11467 0
0.04463400000000001 0.0915378 0
0.047202400000000005 0.0636307 0
0.048786 0.0326407 0
0.049279100000000006 -7.79738e-05 0
0.04868940000000001 -0.0324445 0
0.047185500000000005 -0.0554404 0
0.0450517 -0.0701735 0
0.0425588 -0.0777566 0
0.0399254 -0.0779784 0
0.037512800000000006 -0.0659688 0
0.0356293 -0.048123 0
0.034306100000000006 -0.030877 0
0.0334244 -0.0230004 0
0.032759500000000004 -0.0172179 0
0.0322882 -0.0113395 0
0.031977200000000004 -0.00800934 0
0.031742000000000006 -0.00634672 0
0.0315123 -0.00842528 0
0.031146100000000003 -0.0132927 0
0.030658000000000005 -0.0152343 0
0.0301217 -0.0167528 0
0.029583500000000006 -0.0149699 0
0.029165500000000004 -0.0100998 0
0.028903400000000003 -0.00690109 0
0.028662100000000003 -0.00679962 0
0.0284883 -0.00377396 0
0.028415000000000003 -0.000771962 0
0.028443500000000004 0.00237211 0
0.028579 0.0055375 0
0.028809500000000002 0.00797117 0
0.029110800000000006 0.00998478 0
0.029474300000000002 0.0117804 0
0.0298999 0.0136536 0
0.030384900000000006 0.0153383 0
0.0309233 0.0168322 0
0.0315034 0.0178338 0
0.032108000000000005 0.0183535 0
0.0327227 0.0184517 0
0.033329500000000005 0.0179024 0
0.033901600000000004 0.0163653 0
0.0343906 0.0129172 0
0.0347492 0.00852688 0
0.034943300000000004 0.0034763 0
0.034994000000000004 0.00016153 0
0.0349787 -0.000569781 0
0.0349751 0.000517835 0
0.0350286 0.00273637 0
0.035162700000000005 0.00500194 0
0.0353067 0.00326699 0
0.0353687 0.000491721 0
0.035329900000000004 -0.00269958 0
0.035183000000000006 -0.00593334 0
0.0349309 -0.0090123 0
0.0345788 -0.0119509 0
0.034129900000000005 -0.014836 0
0.0335844 -0.0177612 0
0.0329399 -0.0207795 0
0.0321938 -0.0238277 0
0.031348400000000005 -0.0267096 0
0.030414100000000006 -0.0291503 0
0.029420300000000003 -0.0303995 0
0.028409900000000002 -0.0296359 0
0.0274898 -0.0252556 0
0.0267535 -0.0186973 0
0.026266700000000004 -0.0105631 0
0.026076600000000005 -0.00131629 0
0.026190400000000003 0.00755551 0
0.0265788 0.0151763 0
0.027199300000000003 0.0215683 0
0.028015500000000006 0.0269913 0
0.028997100000000005 0.0315893 0
0.0301275 0.0360191 0
0.0314047 0.0403196 0
0.032810900000000004 0.043679 0
0.0343086 0.0459349 0
0.0358645 0.047168 0
0.0374405 0.047285 0
0.0389988 0.0460844 0
0.0404843 0.0427946 0
0.0418293 0.0377962 0
0.042999600000000006 0.0329599 0
0.0440226 0.0286787 0
0.044918700000000006 0.0256704 0
0.045775 0.0263501 0
0.0467032 0.0291463 0
0.047709800000000004 0.0310068 0
0.0487471 0.0310321 0
0.04977190000000001 0.0303377 0
0.0507528 0.0282952 0
0.0516254 0.024135 0
0.052359 0.0202503 0
0.0529699 0.0164159 0
0.053418400000000005 0.0106266 0
0.053669 0.00471314 0
0.05371770000000001 -0.00151504 0
0.053558900000000007 -0.00765682 0
0.0532025 -0.0133444 0
0.0526683 -0.0183334 0
0.0519805 -0.0226182 0
0.051159800000000005 -0.0263614 0
0.0502174 -0.0300427 0
0.049151600000000004 -0.0336994 0
0.0479686 -0.0370432 0
0.046668100000000004 -0.0409408 0
0.04522230000000001 -0.0455419 0
0.0436121 -0.0505237 0
0.0418935 -0.0519194 0
0.0401936 -0.0498059 0
0.0386598 -0.0419258 0
0.037437200000000004 -0.0313051 0
0.0365569 -0.0215292 0
0.036060600000000005 -0.0087678 0
0.0359927 0.00389741 0
0.036319000000000004 0.0147266 0
0.0369531 0.0225945 0
0.0378237 0.0291309 0
0.0388924 0.034591 0
0.040138 0.0399 0
0.0415492 0.0442625 0
0.0430711 0.0466666 0
0.0446389 0.047099 0
0.046169100000000005 0.0443811 0
0.0475811 0.040288 0
0.0488545 0.036618 0
0.050023700000000004 0.0338489 0
0.051126500000000005 0.0327842 0
0.0522388 0.0342226 0
0.0534159 0.0361743 0
0.054641800000000004 0.0373311 0
0.0558848 0.0368249 0
0.057069800000000004 0.0341901 0
0.05814810000000001 0.0305185 0
0.0590994 0.0267552 0
0.0599191 0.0226025 0
0.0606034 0.0187523 0
0.0611608 0.0146189 0
0.0615317 0.00761723 0
0.061634100000000004 -0.00110096 0
0.0614359 -0.010326 0
0.0609379 -0.0189618 0
0.0601715 -0.0264277 0
0.0591797 -0.0325631 0
0.0580041 -0.03754 0
0.0566811 -0.0415381 0
0.055238 -0.0447323 0
0.05370180000000001 -0.0473516 0
0.0520447 -0.0519446 0
0.050222 -0.0571541 0
0.048224500000000003 -0.062074 0
0.0461302 -0.0628074 0
0.0440815 -0.0582501 0
0.0422948 -0.0491214 0
0.0408596 -0.0368504 0
0.0398352 -0.0245384 0
0.039289000000000004 -0.008967 0
0.039254700000000003 0.00582032 0
0.0396484 0.0166197 0
0.040355600000000005 0.0251814 0
0.041328000000000004 0.0326195 0
0.0425318 0.039173 0
0.0439434 0.0451082 0
0.0455285 0.0493939 0
0.04721550000000001 0.051434 0
0.048921900000000004 0.0506226 0
0.0505568 0.0470368 0
0.0520481 0.0429335 0
0.0534313 0.0404433 0
0.054748700000000004 0.038837 0
0.0560348 0.0386404 0
0.0573427 0.039836 0
0.0586829 0.0403795 0
0.059997100000000005 0.0379534 0
0.061168 0.0322603 0
0.0621303 0.0256905 0
0.06289510000000001 0.0206519 0
0.0635178 0.0171565 0
0.0640114 0.0124759 0
0.06433370000000001 0.00696273 0
0.06444810000000001 -0.000502612 0
0.0641544 -0.0173648 0
0.0633446 -0.0309253 0
0.0620862 -0.0438574 0
0.060406800000000004 -0.056003 0
0.058362800000000006 -0.0656001 0
0.0560688 -0.0711855 0
0.0536344 -0.0745402 0
0.05108650000000001 -0.0782841 0
0.0483503 -0.0841499 0
0.0456215 -0.0777729 0
0.043237300000000006 -0.0674344 0
0.041174300000000004 -0.0555441 0
0.039577 -0.0395837 0
0.038638900000000004 -0.0175151 0
0.038399 0.00142304 0
0.038735500000000006 0.0175348 0
0.039576 0.031795 0
0.040837000000000005 0.0439296 0
0.0424662 0.0548228 0
0.044502700000000006 0.0657056 0
0.0467828 0.0700525 0
0.0491395 0.0709799 0
0.0515138 0.0714282 0
0.05388660000000001 0.0707293 0
0.056224800000000005 0.0697765 0
0.0585463 0.0696336 0
0.0608681 0.0696559 0
0.0631849 0.0693752 0
0.06548159 0.0680543 0
0.06765702 0.0618431 0
0.06953688000000001 0.0512121 0
0.07104549 0.0395213 0
0.07215229000000001 0.0275279 0
0.0728845 0.0172843 0
0.07331477 0.00925763 0
0.07352041000000001 0.00364853 0
0.07353893 -0.00258239 0
0.07328609 -0.012866 0
0.0725814 -0.0293627 0
0.07130146 -0.0469965 0
0.06936943000000001 -0.0680152 0
0.06679594 -0.0845297 0
0.0638022 -0.0936886 0
0.0605824 -0.098529 0
0.0572498 -0.101669 0
0.0537407 -0.108105 0
0.050020400000000007 -0.116262 0
0.0460322 -0.1229 0
0.0418474 -0.127277 0
0.0375933 -0.127441 0
0.033395400000000006 -0.124835 0
0.029305500000000005 -0.120065 0
0.025429400000000005 -0.111996 0
0.021894700000000003 -0.10035 0
0.018788400000000004 -0.0868148 0
0.016145600000000003 -0.0742446 0
0.013791400000000002 -0.0648729 0
0.011957400000000007 -0.0461204 0
0.010703299999999999 -0.0302994 0
0.009950100000000003 -0.0160948 0
0.009626300000000004 -0.00395853 0
0.009715000000000001 0.00903506 0
0.010256100000000004 0.022613 0
0.011234500000000008 0.0356821 0
0.0126685 0.0496587 0
0.014560300000000005 0.0627279 0
0.016809700000000004 0.0705993 0
0.019261600000000004 0.076733 0
0.021948300000000004 0.0842001 0
0.0248892 0.091356 0
0.028037900000000004 0.097356 0
0.031389600000000004 0.103342 0
0.0349372 0.10924 0
0.038696400000000006 0.116196 0
0.042728800000000004 0.125712 0
0.047146600000000004 0.139292 0
0.05208550000000001 0.156684 0
0.0383763 -0.234867 0
0.031177700000000003 -0.2017 0
0.024939700000000002 -0.170405 0
0.020122400000000006 -0.125052 0
0.0158955 -0.133536 0
0.011195400000000008 -0.14597 0
0.006220400000000001 -0.15185 0
0.0011778000000000066 -0.148543 0
-0.0035733000000000015 -0.135159 0
-0.007737800000000003 -0.115081 0
-0.0111768 -0.0928146 0
-0.013935599999999992 -0.0767021 0
-0.016394900000000004 -0.0718741 0
-0.0187489 -0.0690037 0
-0.020975499999999994 -0.0644623 0
-0.023022799999999996 -0.0583095 0
-0.024825 -0.0496543 0
-0.026292999999999997 -0.0389111 0
-0.027471999999999996 -0.0337039 0
-0.028594999999999995 -0.034251 0
-0.029734999999999998 -0.0328333 0
-0.030721 -0.0259116 0
-0.031411999999999995 -0.0158849 0
-0.031795000000000004 -0.00862221 0
-0.032064999999999996 -0.00882356 0
-0.032385 -0.0094687 0
-0.03264299999999999 -0.00529361 0
-0.03268599999999999 0.00271396 0
-0.032451999999999995 0.0106171 0
-0.032036999999999996 0.012811 0
-0.031620999999999996 0.0124602 0
-0.031187999999999994 0.013801 0
-0.030681 0.0168914 0
-0.030038999999999996 0.021406 0
-0.029246999999999995 0.0257867 0
-0.028342999999999993 0.0276889 0
-0.027419 0.0277831 0
-0.026489 0.0281437 0
-0.025533 0.0292866 0
-0.024525699999999998 0.0311368 0
-0.02347819999999999 0.0316375 0
-0.022415900000000002 0.0321267 0
-0.021332900000000002 0.0328314 0
-0.020227499999999995 0.0333815 0
-0.019113599999999994 0.0334491 0
-0.01799669999999999 0.0335777 0
-0.0168726 0.0339644 0
-0.0157312 0.0344532 0
-0.014573299999999997 0.0350619 0
-0.013392000000000001 0.0357563 0
-0.012187900000000002 0.036391 0
-0.01097229999999999 0.03658 0
-0.009754699999999991 0.0364909 0
-0.00855489999999999 0.0356566 0
-0.007396 0.0338903 0
-0.0063251 0.0303873 0
-0.005383499999999999 0.0256394 0
-0.0046549000000000035 0.0182929 0
-0.004176399999999997 0.0112149 0
-0.0038943000000000033 0.00616754 0
-0.0037687 0.0016523 0
-0.0037893999999999983 -0.00255765 0
-0.003936200000000001 -0.00591445 0
-0.004180199999999995 -0.00851749 0
-0.004510299999999995 -0.0111899 0
-0.0049265 -0.0133545 0
-0.005399100000000004 -0.0143002 0
-0.005859199999999995 -0.0131993 0
-0.006335599999999997 -0.0161 0
-0.0069496 -0.0212462 0
-0.0077231999999999995 -0.0244766 0
-0.008539900000000003 -0.0236718 0
-0.00923199999999999 -0.0173589 0
-0.0096324 -0.00751831 0
-0.009762499999999993 -0.000150206 0
-0.009634900000000002 0.00837054 0
-0.009137099999999995 0.0212474 0
-0.008193599999999995 0.033723 0
-0.006889599999999996 0.0439442 0
-0.005246699999999993 0.0545515 0
-0.0032525999999999944 0.0645905 0
-0.0009273999999999949 0.0743273 0
0.0017144000000000048 0.083632 0
0.0046670000000000045 0.0931015 0
0.007944500000000007 0.103073 0
0.011557700000000004 0.113259 0
0.015517000000000003 0.123789 0
0.019827200000000003 0.134145 0
0.024459100000000004 0.142796 0
0.029312000000000005 0.147708 0
0.0342758 0.149459 0
0.039210400000000006 0.14554 0
0.0438761 0.133746 0
0.0480193 0.114718 0
0.051425200000000004 0.0901461 0
0.053948800000000005 0.0623132 0
0.0554737 0.0306211 0
0.0558427 -0.00577233 0
0.055241700000000005 -0.0308322 0
0.053826200000000005 -0.0516233 0
0.05187 -0.0616045 0
0.04977620000000001 -0.0627218 0
0.0477797 -0.0554119 0
0.0461708 -0.0408041 0
0.0451178 -0.0236478 0
0.044559100000000004 -0.0115035 0
0.044269 -0.00698649 0
0.044071 -0.00517499 0
0.0439338 -0.00296939 0
0.0438681 -0.00124873 0
0.0438532 0.000365524 0
0.043864600000000004 -0.00114303 0
0.043624 -0.0131859 0
0.042982000000000006 -0.0244518 0
0.0419946 -0.0340479 0
0.040714400000000005 -0.0420549 0
0.039199500000000005 -0.0482286 0
0.0375114 -0.0525533 0
0.0357062 -0.0554742 0
0.033788500000000006 -0.058703 0
0.0318477 -0.0577083 0
0.030000900000000004 -0.0529177 0
0.028359500000000003 -0.0456922 0
0.026979800000000005 -0.0369119 0
0.025946500000000004 -0.0253768 0
0.025314100000000006 -0.0131646 0
0.0250786 -0.00179248 0
0.025203100000000006 0.00835159 0
0.0256363 0.0174016 0
0.0263677 0.0259029 0
0.027379400000000005 0.0345117 0
0.028690300000000002 0.0436376 0
0.0302829 0.051088 0
0.032076 0.0560332 0
0.034014300000000004 0.059871 0
0.036058700000000006 0.062535 0
0.038169800000000004 0.063886 0
0.0403005 0.0637814 0
0.0423926 0.0615676 0
0.0443918 0.058269 0
0.046267300000000004 0.0545463 0
0.048027700000000006 0.0513719 0
0.0496876 0.0485384 0
0.0512796 0.0474668 0
0.0528782 0.0484329 0
0.05447540000000001 0.0469834 0
0.0559549 0.0414292 0
0.057200100000000004 0.0330982 0
0.0581211 0.0224763 0
0.0589838 0.0291137 0
0.0600873 0.0363318 0
0.0613167 0.0361995 0
0.06239890000000001 0.028227 0
0.0631312 0.015227 0
0.06336030000000001 -0.000563448 0
0.0630846 -0.0148944 0
0.062367000000000006 -0.0271757 0
0.0612947 -0.0360276 0
0.0599963 -0.0411508 0
0.058559400000000005 -0.0448668 0
0.0570075 -0.047918 0
0.0553842 -0.0491537 0
0.0537285 -0.0503657 0
0.0519623 -0.0554042 0
0.050020400000000007 -0.0607936 0
0.0478859 -0.0667706 0
0.0456227 -0.0683129 0
0.0434012 -0.0646509 0
0.041395900000000006 -0.0550891 0
0.0397951 -0.0408544 0
0.0386815 -0.0257731 0
0.0381485 -0.00728864 0
0.038174700000000006 0.00761191 0
0.038659900000000004 0.0205746 0
0.0395474 0.0318511 0
0.0407906 0.0421558 0
0.042366900000000006 0.0517363 0
0.044233400000000006 0.0595162 0
0.0463174 0.0648329 0
0.0485303 0.0674318 0
0.050781400000000004 0.0673129 0
0.052994700000000006 0.064811 0
0.055064100000000005 0.05958 0
0.0569847 0.0563823 0
0.0588312 0.0545611 0
0.060623500000000004 0.0531817 0
0.062384800000000004 0.0527063 0
0.0641061 0.0499332 0
0.06563711 0.0416373 0
0.06685281 0.0314332 0
0.06770327000000001 0.0200795 0
0.06818698000000001 0.00979662 0
0.06837512 0.0022678 0
0.06855157 0.0104104 0
0.06883894 0.00546137 0
0.06893479 0.000677039 0
0.06872498 -0.018082 0
0.06797973 -0.0278974 0
0.0669242 -0.0357384 0
0.06552519 -0.0476823 0
0.06375130000000001 -0.0576184 0
0.0617279 -0.062559 0
0.059608600000000005 -0.0641681 0
0.057463600000000004 -0.0644045 0
0.055305400000000005 -0.0652251 0
0.0530693 -0.0681642 0
0.0508074 -0.0676741 0
0.0486033 -0.0641097 0
0.0465994 -0.0561819 0
0.044921600000000006 -0.04446 0
0.0436806 -0.0303073 0
0.042915100000000005 -0.0161218 0
0.042639300000000005 -0.001352 0
0.042832800000000004 0.011982 0
0.043424500000000005 0.0224499 0
0.044321700000000006 0.0307806 0
0.0454733 0.0377208 0
0.046838500000000005 0.0438479 0
0.048394900000000005 0.0490004 0
0.050085000000000005 0.0518541 0
0.0518141 0.0515642 0
0.0534931 0.0487208 0
0.0550515 0.0452042 0
0.056516800000000006 0.0430897 0
0.057929100000000004 0.0418039 0
0.059314000000000006 0.041557 0
0.0607122 0.0423544 0
0.062125200000000005 0.0420543 0
0.0634638 0.0377988 0
0.0646081 0.0308751 0
0.06550646 0.0232575 0
0.06617375 0.0173242 0
0.06666668 0.0129579 0
0.06702831000000001 0.00875756 0
0.0672209 0.00278608 0
0.06718233 -0.00527177 0
0.06671723 -0.0222417 0
0.06569397 -0.0380365 0
0.0641688 -0.0526389 0
0.062181700000000006 -0.0655518 0
0.059816100000000004 -0.0752725 0
0.0572005 -0.0809098 0
0.0544385 -0.0843947 0
0.0515365 -0.0896221 0
0.048448200000000004 -0.0949056 0
0.0452571 -0.0958381 0
0.042124400000000006 -0.0931851 0
0.0391292 -0.0847027 0
0.0364919 -0.0719703 0
0.0344285 -0.0521787 0
0.033029300000000004 -0.0323353 0
0.032331200000000004 -0.0112344 0
0.032223400000000006 0.00303711 0
0.0325536 0.0165141 0
0.033346200000000006 0.0302361 0
0.034578700000000004 0.0432541 0
0.0362533 0.0563471 0
0.038323100000000006 0.066635 0
0.040671200000000005 0.0734833 0
0.0432029 0.0778396 0
0.0458365 0.0797381 0
0.0484916 0.0790834 0
0.0510757 0.0757252 0
0.05353960000000001 0.0725513 0
0.055938 0.0724975 0
0.058362800000000006 0.0734911 0
0.060834700000000005 0.074806 0
0.0633469 0.0757981 0
0.06587938 0.0760053 0
0.06840232 0.0752864 0
0.07089026 0.0740202 0
0.07330500000000001 0.0703813 0
0.075515735 0.0625238 0
0.07750185 0.0536374 0
0.07905114 0.0420312 0
0.0803479 0.035683 0
0.08141323 0.028465 0
0.08225817 0.0227655 0
0.08292268 0.0174161 0
0.08340258 0.0114942 0
0.08365304 0.00343693 0
0.08348935 -0.0135083 0
0.08271978 -0.0315409 0
0.08137061000000001 -0.048413 0
0.07946926 -0.0647085 0
0.07705279000000001 -0.079065 0
-0.016867999999999994 -0.00300452 0
-0.0161955 0.0334512 0
-0.01552909999999999 0.0102777 0
-0.014663399999999993 0.0432462 0
-0.013508699999999998 0.0210565 0
-0.013063900000000003 0.0107639 0
-0.012594300000000003 0.0183003 0
-0.011917899999999995 0.0215669 0
-0.011074199999999992 0.0307214 0
-0.009722999999999996 0.0504326 0
-0.007728499999999999 0.0658187 0
-0.005359900000000001 0.0761058 0
-0.002616099999999996 0.0884043 0
0.0005793000000000048 0.102596 0
0.004220100000000004 0.115295 0
0.008299600000000004 0.128645 0
0.012806200000000004 0.139945 0
0.017634300000000006 0.149518 0
0.0227865 0.15873 0
0.0282057 0.165722 0
0.033812100000000005 0.169817 0
0.0394752 0.168832 0
0.0449489 0.160868 0
0.049986600000000006 0.141622 0
0.0542624 0.115246 0
0.0575576 0.0832232 0
0.05971510000000001 0.047826 0
0.060597700000000004 0.0075577 0
0.060061800000000005 -0.0368961 0
0.058405200000000004 -0.0621615 0
0.055986600000000004 -0.0801214 0
0.053137500000000004 -0.0885595 0
0.0501911 -0.0854089 0
0.047580700000000004 -0.0703884 0
0.045540000000000004 -0.0535705 0
0.0439666 -0.0426923 0
0.042580200000000006 -0.0414358 0
0.0411986 -0.0411427 0
0.0399016 -0.0365038 0
0.038805000000000006 -0.0294855 0
0.037899600000000006 -0.0257971 0
0.037008200000000005 -0.0282662 0
0.036255800000000005 -0.0169467 0
0.0356852 -0.0152032 0
0.0354082 -0.00238215 0
0.0354758 0.00533955 0
0.0357969 0.0142325 0
0.0364733 0.0258696 0
0.0375344 0.0369929 0
0.0389322 0.0460028 0
0.040581200000000005 0.0521161 0
0.0423836 0.0555289 0
0.0442617 0.0567051 0
0.046128 0.0550126 0
0.04789740000000001 0.0508219 0
0.0495017 0.0458783 0
0.0509709 0.0427728 0
0.052355700000000005 0.0405282 0
0.053680500000000006 0.0392512 0
0.05496480000000001 0.0379962 0
0.0561962 0.0356444 0
0.057308 0.0311608 0
0.0582331 0.0243833 0
0.058919200000000005 0.0169607 0
0.0593728 0.0108324 0
0.05965 0.00632316 0
0.059795 0.00251463 0
0.0597844 -0.0029709 0
0.059585400000000004 -0.00903923 0
0.0590562 -0.0225913 0
0.0580706 -0.0356794 0
0.0566575 -0.0485188 0
0.0548263 -0.060431 0
0.0526373 -0.0699937 0
0.0501708 -0.0773084 0
0.047493400000000005 -0.0828158 0
0.0446013 -0.0899248 0
0.0415514 -0.0925349 0
0.0384639 -0.092739 0
0.035448200000000006 -0.0875289 0
0.032664900000000004 -0.0792386 0
0.030200700000000004 -0.0688738 0
0.028097700000000003 -0.0575306 0
0.026396600000000006 -0.045088 0
0.025127300000000005 -0.0319934 0
0.024263100000000003 -0.0204606 0
0.023773700000000002 -0.00895113 0
0.023703300000000004 0.00414963 0
0.0240637 0.0168072 0
0.024847600000000004 0.029523 0
0.026030700000000004 0.0404205 0
0.027516900000000004 0.0479326 0
0.0292192 0.0540275 0
0.031136000000000004 0.0606789 0
0.033272600000000006 0.0672101 0
0.0355996 0.0717714 0
0.0380293 0.0736701 0
0.0404913 0.073632 0
0.042906700000000006 0.0710134 0
0.0452191 0.0679554 0
0.0474429 0.0657756 0
0.049611800000000005 0.0647844 0
0.05177040000000001 0.0648126 0
0.0539438 0.0656656 0
0.056144400000000004 0.0661596 0
0.0583373 0.0652674 0
0.060468100000000004 0.0629458 0
0.0626245 0.064963 0
0.0647562 0.0629433 0
0.06678766 0.0586702 0
0.06863668 0.0524771 0
0.07027846 0.046232 0
0.07171299 0.040262 0
0.07295695 0.0347173 0
0.07401189 0.0286758 0
0.07483556300000001 0.0207653 0
0.07534818 0.00990049 0
0.075457564 -0.00278248 0
0.0751203547 -0.0167536 0
0.07433419100000001 -0.0294017 0
0.07317171 -0.0393877 0
0.07172278 -0.046718 0
0.07006933 -0.0520302 0
0.06826927 -0.0553992 0
0.06638742 -0.0573321 0
0.0644415 -0.0594462 0
0.0623871 -0.0636611 0
0.060142600000000004 -0.0717002 0
0.0576691 -0.0773292 0
0.0550121 -0.0812433 0
0.0522961 -0.0808312 0
0.0496836 -0.0749342 0
0.047381900000000005 -0.0633908 0
0.04554520000000001 -0.0476919 0
0.0441632 -0.0339259 0
0.0434159 -0.012238 0
0.0433028 0.00386835 0
0.043702700000000004 0.0196765 0
0.044620900000000005 0.034217 0
0.04599400000000001 0.0472836 0
0.0477785 0.0588922 0
0.049910300000000005 0.0681104 0
0.0522914 0.0738622 0
0.05479490000000001 0.0758213 0
0.05732040000000001 0.0749443 0
0.059749500000000004 0.0708524 0
0.062066800000000005 0.0686589 0
0.064386 0.0704082 0
0.06673949 0.0712728 0
0.06914835 0.0733037 0
0.07163322 0.0756094 0
0.07417896 0.0768237 0
0.07671055 0.074406 0
0.07907025000000001 0.0669761 0
0.08113938 0.0570765 0
0.08283352000000001 0.0449664 0
0.0841156 0.0325875 0
0.08500683 0.0217787 0
0.0855939 0.0142228 0
0.0859679 0.00871372 0
0.086158 0.00267426 0
0.0861041 -0.00598445 0
0.0856161 -0.023321 0
0.08452834000000001 -0.0407359 0
0.08288548 -0.0570905 0
0.08069525 -0.0732065 0
0.07800912 -0.0867335 0
0.074945195 -0.0969271 0
0.07159784 -0.103517 0
0.06803714 -0.109463 0
0.0643079 -0.114046 0
0.060429500000000004 -0.118268 0
0.0563526 -0.125481 0
0.0521349 -0.126672 0
0.0479285 -0.126068 0
0.043794200000000005 -0.121653 0
0.0398714 -0.113079 0
0.036302900000000006 -0.101111 0
0.0331966 -0.0855885 0
0.030661800000000003 -0.0686342 0
0.0286232 -0.0538073 0
0.0271167 -0.0367307 0
0.026238000000000004 -0.0172199 0
0.025945800000000005 -0.00164624 0
0.026145100000000004 0.0129552 0
0.026829700000000005 0.0273179 0
0.0279707 0.0405999 0
0.029563000000000006 0.0541796 0
0.0315852 0.0660809 0
0.0339531 0.0748974 0
0.0365435 0.0798246 0
0.0392568 0.082643 0
0.0420337 0.083701 0
0.0448273 0.0843075 0
0.0476094 0.08226 0
0.05031240000000001 0.0804847 0
0.053010100000000004 0.0818116 0
0.05579680000000001 0.0854823 0
0.0587152 0.0894675 0
0.061770500000000006 0.0934596 0
0.06491670000000001 0.0946933 0
0.06806183 0.0940126 0
0.07119076 0.0935299 0
0.074224973 0.0883744 0
0.07710987 0.0853584 0
0.07991952000000001 0.083593 0
0.08268507 0.0822129 0
0.0853463 0.0769981 0
0.0877575 0.0672012 0
0.0897618 0.0536 0
0.0913125 0.0398396 0
0.0923997 0.0266412 0
0.0930996 0.0162291 0
0.0935091 0.00918956 0
0.09377150000000001 0.00722657 0
0.09393950000000001 0.00253132 0
0.0938817 -0.00644543 0
0.0933821 -0.0248747 0
0.092142 -0.0488548 0
0.090366 -0.0602624 0
0.0880533 -0.0774347 0
0.0852456 -0.0890134 0
0.08218537000000001 -0.0936246 0
0.07898184 -0.10182 0
0.075587998 -0.10352 0
0.07210727 -0.10507 0
0.06850751000000001 -0.111219 0
0.064694 -0.116797 0
0.060733 -0.120263 0
0.0567333 -0.118906 0
0.0528756 -0.113285 0
0.04925450000000001 -0.103171 0
0.04608380000000001 -0.0868097 0
0.043571500000000006 -0.0644102 0
0.041823000000000006 -0.0414271 0
0.0408316 -0.0192638 0
0.040541900000000006 0.000109617 0
0.0408282 0.0159213 0
0.041624400000000006 0.0311876 0
0.0429083 0.045049 0
0.044646200000000004 0.05851 0
0.046797500000000006 0.0688863 0
0.0491877 0.0735666 0
0.051676200000000005 0.0753003 0
0.054201 0.0761105 0
0.0567468 0.0765964 0
0.059309100000000003 0.077189 0
0.061899 0.0782447 0
0.0645281 0.0794257 0
0.06718978 0.0801738 0
0.06987149000000001 0.0807123 0
0.07253751 0.0785971 0
0.075032429 0.0705883 0
0.0771979 0.059421 0
0.07895688000000001 0.0465476 0
0.08028371000000001 0.0337749 0
0.08120133 0.0222388 0
0.08177348000000001 0.0128194 0
0.08207461 0.0060005 0
0.08216649000000001 -0.000406808 0
0.08197519 -0.0112706 0
0.08134315 -0.0267204 0
0.08012579 -0.0455079 0
0.0782794 -0.0640056 0
0.07586285400000001 -0.0796244 0
0.07298663 -0.0917907 0
0.06977163 -0.100055 0
0.06635306 -0.104203 0
0.0628293 -0.10707 0
0.0591126 -0.115027 0
0.055198800000000006 -0.118674 0
0.051248800000000004 -0.117851 0
0.0474113 -0.11303 0
0.0439804 -0.094684 0
0.041183300000000006 -0.0726141 0
0.0391562 -0.0500337 0
0.037908300000000006 -0.0261826 0
0.037389700000000005 -0.00681693 0
0.037435600000000006 0.00834012 0
0.037959700000000006 0.0225418 0
0.038955800000000006 0.0364557 0
0.0403974 0.0497222 0
0.0422792 0.0618516 0
0.044474400000000004 0.068479 0
0.0467901 0.0698142 0
0.04912710000000001 0.0704232 0
0.0569095 -0.237684 0
0.049654500000000004 -0.202507 0
0.0433482 -0.172707 0
0.0384677 -0.124065 0
0.034476700000000006 -0.12176 0
0.030271700000000006 -0.12793 0
0.025941700000000005 -0.130641 0
0.021681100000000002 -0.122367 0
0.017903800000000004 -0.103247 0
0.014898400000000006 -0.0777682 0
0.012768400000000006 -0.0529752 0
0.011316599999999996 -0.0365304 0
0.010206400000000004 -0.0301898 0
0.009374300000000002 -0.0198723 0
0.008906999999999998 -0.00864831 0
0.008820500000000009 0.00310543 0
0.009147100000000005 0.0159308 0
0.0099022 0.0283508 0
0.010978500000000002 0.0342572 0
0.012158700000000008 0.0371428 0
0.0134815 0.0423476 0
0.015004500000000004 0.0487946 0
0.0167268 0.0537128 0
0.018547300000000003 0.0547905 0
0.020350600000000003 0.0529119 0
0.0220594 0.0497725 0
0.0236786 0.0477693 0
0.025253000000000005 0.0467988 0
0.026795400000000004 0.0457917 0
0.028301200000000006 0.0446209 0
0.029761300000000004 0.0430101 0
0.0311658 0.0414645 0
0.0325365 0.0410131 0
0.0339066 0.0410142 0
0.035239900000000005 0.0385876 0
0.036444500000000005 0.0336896 0
0.037469 0.0279294 0
0.038284200000000004 0.0211962 0
0.0388673 0.0141095 0
0.0392185 0.00747486 0
0.0393669 0.00186698 0
0.039339700000000005 -0.00323613 0
0.0391354 -0.00873369 0
0.038753 -0.0139791 0
0.0381813 -0.0204067 0
0.0373734 -0.0276349 0
0.0363121 -0.0356825 0
0.03499 -0.0431054 0
0.0334153 -0.0509264 0
0.0315883 -0.0578471 0
0.029584000000000006 -0.0616442 0
0.0275238 -0.0616472 0
0.025544200000000003 -0.0563551 0
0.0238171 -0.0475484 0
0.022394000000000004 -0.0375183 0
0.021381200000000003 -0.0237055 0
0.020839800000000006 -0.00954984 0
0.0207607 0.0038811 0
0.021116500000000003 0.0169729 0
0.0218912 0.0286942 0
0.023044100000000005 0.0399121 0
0.024571000000000003 0.0511037 0
0.026459500000000004 0.0614002 0
0.028649 0.0689985 0
0.0310406 0.0739482 0
0.0335693 0.0774657 0
0.036197900000000005 0.0800543 0
0.038897 0.0814963 0
0.0416047 0.0805458 0
0.04425080000000001 0.0783302 0
0.0468379 0.077215 0
0.0494093 0.0774402 0
0.0520144 0.0789186 0
0.05468050000000001 0.0809963 0
0.0574137 0.0826862 0
0.060171800000000004 0.0825022 0
0.0628972 0.0810231 0
0.06557216 0.0794884 0
0.06818234000000001 0.0770804 0
0.07068732 0.0730729 0
0.07300513 0.0656379 0
0.0751356854 0.0644814 0
0.07721099000000001 0.0600592 0
0.07915915 0.0569588 0
0.08097923 0.0521822 0
0.0826235 0.0471135 0
0.08411372 0.0424572 0
0.0854317 0.0366591 0
0.0865364 0.0298378 0
0.0873758 0.0201742 0
0.08782430000000001 0.00712081 0
0.0878295 -0.00598975 0
0.0874183 -0.0178265 0
0.086644 -0.0277888 0
0.08557630000000001 -0.035504 0
0.08429788 -0.0406194 0
0.08288443000000001 -0.0438222 0
0.08138175 -0.0460945 0
0.07981303000000001 -0.0479376 0
0.07814841 -0.052117 0
0.07629358 -0.0589699 0
0.074209067 -0.0656998 0
0.07189169000000001 -0.0728657 0
0.06935984 -0.0784374 0
0.06665965 -0.0832063 0
0.0638098 -0.0870968 0
0.0609186 -0.0857433 0
0.058151800000000003 -0.0802503 0
0.0556663 -0.0691949 0
0.0536005 -0.0542871 0
0.05205900000000001 -0.0378847 0
0.05115650000000001 -0.0172894 0
0.050902600000000006 0.000566092 0
0.051181000000000004 0.01498 0
0.051904900000000004 0.0275827 0
0.053023100000000004 0.0387287 0
0.0544915 0.0486643 0
0.0562521 0.0561183 0
0.058211900000000004 0.0608613 0
0.060269800000000005 0.0620072 0
0.0623191 0.0606082 0
0.0643081 0.0590637 0
0.06625867 0.0580211 0
0.06817109 0.0567704 0
0.07004533 0.0558413 0
0.07190591 0.0558634 0
0.07374872 0.0541628 0
0.075438265 0.0468305 0
0.07684817000000001 0.0375568 0
0.07789415000000001 0.0250418 0
0.07849342000000001 0.0121533 0
0.07872529 0.00280165 0
0.07876514 0.000578574 0
0.07875322 -0.00137954 0
0.07863991000000001 -0.00581576 0
0.07838681 -0.00855939 0
0.07813634 -0.00627936 0
0.07799874 -0.00264223 0
0.07803533 0.00691444 0
0.0784973 0.0198675 0
0.07937744000000001 0.0320023 0
0.08061446 0.0412519 0
0.08211891 0.0485098 0
0.08385334 0.0551318 0
0.0857996 0.0611816 0
0.0879306 0.0662351 0
0.0902008 0.0695285 0
0.0925551 0.0715061 0
0.0949687 0.073086 0
0.09741340000000001 0.073401 0
0.09985060000000001 0.0725988 0
0.1021913 0.0675365 0
0.1043207 0.0601288 0
0.10615820000000001 0.0504162 0
0.1076944 0.0426253 0
0.1090209 0.0376436 0
0.11025080000000001 0.0367287 0
0.1114877 0.0376619 0
0.1127279 0.0362817 0
0.1138541 0.0303723 0
0.11455670000000001 0.0116189 0
0.1146014 -0.00802611 0
0.1139548 -0.0302162 0
0.11261360000000001 -0.0474779 0
0.1110067 -0.0472963 0
0.1093221 -0.0541004 0
0.1073983 -0.0601405 0
0.105374 -0.0608537 0
0.1033228 -0.063023 0
0.1010564 -0.0727673 0
0.0984908 -0.0802658 0
0.0956822 -0.088782 0
0.09251770000000001 -0.100165 0
0.08904390000000001 -0.107066 0
0.0853918 -0.112146 0
0.08153854 -0.118403 0
0.07753519 -0.120792 0
0.07351440000000001 -0.120734 0
0.06950772000000001 -0.117265 0
0.06581178 -0.105158 0
0.0625772 -0.0909026 0
0.059839 -0.0727033 0
0.057749100000000005 -0.0523959 0
0.0564751 -0.0249485 0
0.0560635 -0.00190778 0
0.0563423 0.0169319 0
0.0571995 0.0337202 0
0.0585818 0.0478617 0
0.0603995 0.0606104 0
0.0626198 0.0714443 0
0.0651366 0.078588 0
0.06783584000000001 0.0828225 0
0.070657 0.0862747 0
0.07359406 0.0897657 0
0.07663959000000001 0.0928222 0
0.07978373 0.095645 0
0.0830225 0.0986113 0
0.0863627 0.101574 0
0.08979530000000001 0.104163 0
0.0932956 0.10568 0
0.0968056 0.104308 0
0.1002329 0.10134 0
0.1035356 0.0967972 0
0.1066353 0.0886059 0
0.10938220000000001 0.0762479 0
0.11171880000000001 0.065129 0
0.1137663 0.0588604 0
0.11568800000000001 0.0586137 0
0.117718 0.0616387 0
0.1196777 0.0566277 0
0.1215656 0.0559439 0
0.1231786 0.0401407 0
0.1242877 0.027968 0
0.1250476 0.0180848 0
0.1255755 0.0148846 0
0.1260744 0.0150988 0
0.12651020000000002 0.0107566 0
0.1268134 0.00780915 0
0.1269834 0.0020302 0
0.1268913 -0.00744508 0
0.12647550000000002 -0.0168688 0
0.1257027 -0.0294298 0
0.1244996 -0.0416769 0
0.1229571 -0.0502071 0
0.12116170000000001 -0.0569828 0
0.1192152 -0.0588677 0
0.1172008 -0.0617447 0
0.11506350000000001 -0.0665923 0
0.1127393 -0.0722713 0
0.1102405 -0.0775284 0
0.10754720000000001 -0.0839567 0
0.1046256 -0.0908935 0
0.10149050000000001 -0.0968173 0
0.09815170000000001 -0.103099 0
0.0946189 -0.108367 0
0.0909355 -0.112256 0
0.0871325 -0.115086 0
0.08333376 -0.112454 0
0.07966607 -0.105728 0
0.07639832 -0.0912798 0
0.07366162 -0.0749445 0
0.07146848 -0.0563527 0
0.0699621 -0.0340544 0
0.06926674000000001 -0.00910777 0
0.06935096 0.0122316 0
0.07005534000000001 0.0285604 0
0.07124737 0.04197 0
0.07285436 0.0536038 0
0.074802246 0.0620869 0
0.07696571 0.0670982 0
0.07928134 0.0715132 0
0.08171434 0.0740581 0
0.08421202 0.0757365 0
0.0867713 0.0778338 0
0.08940920000000001 0.0802692 0
0.092118 0.0821934 0
0.0948834 0.0834371 0
0.0976202 0.0800091 0
0.1001766 0.0729749 0
0.1024172 0.0617198 0
0.1043969 0.0611814 0
0.1064444 0.0620104 0
0.1086058 0.0676802 0
0.1107841 0.0610048 0
0.1126228 0.0502177 0
0.1141199 0.0399384 0
0.1152415 0.0275722 0
0.11593490000000001 0.0150937 0
0.1163291 0.00957316 0
0.116562 0.00438228 0
0.1165834 -0.00292688 0
0.11637030000000001 -0.00923357 0
0.115949 -0.0162225 0
0.1152349 -0.0264098 0
0.11416609999999999 -0.0370668 0
0.112759 -0.0466406 0
0.11104030000000001 -0.0559395 0
0.1090325 -0.0637858 0
0.1068037 -0.0693367 0
0.10442470000000001 -0.0730141 0
0.1019516 -0.0748317 0
0.09944610000000001 -0.0754514 0
0.0969002 -0.0773475 0
0.0942743 -0.0801671 0
0.0915212 -0.0847859 0
0.08862300000000001 -0.0887139 0
0.016803600000000002 -0.00909388 0
0.0173487 0.0319272 0
0.018015100000000006 0.010114 0
0.018692800000000002 0.0314538 0
0.0195851 0.0206443 0
0.020348400000000003 0.0272524 0
0.0215317 0.0447924 0
0.023303400000000002 0.0574323 0
0.025350700000000004 0.0660034 0
0.027763500000000003 0.0781132 0
0.030538800000000005 0.0873208 0
0.0335649 0.0936496 0
0.0367767 0.0984986 0
0.0401048 0.100597 0
0.043454900000000005 0.100175 0
0.046763400000000004 0.0979294 0
0.049950900000000006 0.093351 0
0.052992300000000006 0.089686 0
0.055946300000000004 0.0878463 0
0.058848700000000004 0.0864664 0
0.0617194 0.0859781 0
0.064586 0.0860602 0
0.06745299 0.0858794 0
0.07028272 0.0831207 0
0.07297854000000001 0.0787282 0
0.075481254 0.0711006 0
0.07765131 0.0592011 0
0.07972236 0.0668411 0
0.08204753000000001 0.0717139 0
0.0844163 0.0696691 0
0.0866358 0.0630675 0
0.0885689 0.0528687 0
0.0901315 0.0415936 0
0.0913583 0.0330782 0
0.0923581 0.0274342 0
0.0931796 0.0220957 0
0.0938243 0.0169325 0
0.094306 0.0122632 0
0.0946339 0.00757525 0
0.09479 0.00181588 0
0.09473680000000001 -0.00472421 0
0.09445780000000001 -0.0117432 0
0.0939368 -0.0191121 0
0.0931786 -0.0259068 0
0.0922087 -0.0318444 0
0.0910587 -0.0367075 0
0.0897694 -0.0402599 0
0.0883836 -0.0426065 0
0.0869304 -0.04447 0
0.0854104 -0.0465976 0
0.08379258 -0.0504573 0
0.08203259 -0.05503 0
0.08011777 -0.0595563 0
0.07805772 -0.0638425 0
0.075858427 -0.0678076 0
0.07353579 -0.0713414 0
0.07109374 -0.0749513 0
0.06854729 -0.0773569 0
0.06598198 -0.0754672 0
0.0635768 -0.06853 0
0.06149 -0.0577763 0
0.059806500000000005 -0.042647 0
0.05861910000000001 -0.0285874 0
0.0579942 -0.00959956 0
0.058000800000000005 0.00849134 0
0.0585108 0.0206971 0
0.0593689 0.0300054 0
0.060510800000000003 0.0379777 0
0.061893000000000004 0.0443026 0
0.06343950000000001 0.0477442 0
0.0650554 0.0489911 0
0.06672106 0.0509755 0
0.06844487 0.0521873 0
0.07019505000000001 0.0528322 0
0.07197715 0.0541945 0
0.07381664 0.0559855 0
0.075700661 0.0570687 0
0.07761301000000001 0.057317 0
0.07946501 0.0534069 0
0.08114275 0.0472297 0
0.08260223 0.040633 0
0.08384444 0.0343523 0
0.084902 0.0295218 0
0.0857885 0.0237717 0
0.0864671 0.0171198 0
0.08698840000000001 0.017346 0
0.0873083 0.00135967 0
0.08715300000000001 -0.00893568 0
0.08673 -0.0159542 0
0.0860957 -0.0215177 0
0.08532870000000001 -0.0237715 0
0.08453357 -0.0241054 0
0.08369543 -0.0260586 0
0.0828015 -0.0274071 0
0.08184149 -0.0305391 0
0.08071295 -0.037089 0
0.07935858 -0.0437955 0
0.07778652 -0.0501134 0
0.076016321 -0.0555555 0
0.07408232000000001 -0.0601692 0
0.07201084 -0.0637096 0
0.06984086 -0.0663349 0
0.06757485 -0.0694446 0
0.0651806 -0.0736773 0
0.06271 -0.0741769 0
0.0602592 -0.0696937 0
0.0581554 -0.0582764 0
0.0564481 -0.044191 0
0.0551801 -0.03137 0
0.05444 -0.0138503 0
0.0542811 0.00325297 0
0.054648100000000005 0.0172954 0
0.055396 0.026648 0
0.0564186 0.0340779 0
0.05766450000000001 0.0402043 0
0.059083000000000004 0.044266 0
0.060582000000000004 0.0451702 0
0.062091400000000005 0.0454854 0
0.0636266 0.0466751 0
0.0651958 0.047313 0
0.06677906 0.0477743 0
0.0683941 0.0491528 0
0.07005619 0.0504179 0
0.07175175 0.0513163 0
0.07344833 0.049851 0
0.075027657 0.0449362 0
0.07643716 0.0397141 0
0.07767472 0.0348479 0
0.07876038 0.0307172 0
0.0797042 0.0259913 0
0.08046946 0.0200329 0
0.08101801 0.012799 0
0.08121819 -0.000610454 0
0.08096431 -0.0138321 0
0.08027079000000001 -0.0271097 0
0.07914796 -0.0392906 0
0.07767616000000001 -0.047917 0
0.075978168 -0.0531828 0
0.07414738 -0.0563132 0
0.07224064000000001 -0.0576581 0
0.07030815 -0.0584368 0
0.06830915 -0.0616079 0
0.06614363000000001 -0.0680172 0
0.0637578 -0.0750329 0
0.0611468 -0.0806677 0
0.0584229 -0.0820295 0
0.0557414 -0.078087 0
0.0533037 -0.0672653 0
0.0513261 -0.0526472 0
0.049763600000000005 -0.0398215 0
0.0487972 -0.0190365 0
0.0484783 -0.00158492 0
0.0487026 0.0140648 0
0.049407900000000005 0.0269661 0
0.050500100000000006 0.0379026 0
0.0519471 0.048276 0
0.0537087 0.0564839 0
0.055682 0.0611236 0
0.057746200000000004 0.0620318 0
0.0597905 0.0605655 0
0.061805700000000005 0.0605359 0
0.06380430000000001 0.0591493 0
0.06574556000000001 0.0576968 0
0.06767614 0.058308 0
0.06962828 0.0587126 0
0.07157613 0.0576269 0
0.07339792 0.0513129 0
0.074959682 0.0424613 0
0.076198918 0.03219 0
0.07710539000000001 0.0228871 0
0.07772433000000001 0.0149603 0
0.07812309 0.00954731 0
0.07835056 0.00417962 0
0.07836574 -0.00334787 0
0.07800077 -0.018769 0
0.07707558 -0.0359391 0
0.07551532500000001 -0.0564089 0
0.07332399 -0.0733117 0
0.07064076 -0.0887229 0
0.0674864 -0.0991976 0
0.0640482 -0.106319 0
0.0603935 -0.112655 0
0.0565417 -0.117815 0
0.05253580000000001 -0.122156 0
0.048357000000000004 -0.128037 0
0.04405440000000001 -0.129626 0
0.0397481 -0.12933 0
0.035469 -0.126614 0
0.0313364 -0.120452 0
0.0275723 -0.10518 0
0.0244032 -0.086231 0
0.021889400000000003 -0.0681535 0
0.0197086 -0.0608758 0
0.0180159 -0.0409323 0
0.016983400000000003 -0.0228281 0
0.016479200000000006 -0.00846038 0
0.016431800000000003 0.00508507 0
0.0168475 0.0192193 0
0.0177203 0.0325243 0
0.019040600000000005 0.0461249 0
0.020819200000000003 0.0596947 0
0.023011500000000004 0.0703899 0
0.025481000000000004 0.0771647 0
0.028170400000000005 0.0841184 0
0.031099500000000002 0.0912934 0
0.034271600000000006 0.0986831 0
0.0376837 0.105473 0
0.0413111 0.111885 0
0.04517 0.119578 0
0.049331 0.129954 0
0.053905800000000004 0.144396 0
0.059040800000000004 0.163419 0
0.06479560000000001 0.180279 0
0.07094044000000001 0.18574 0
0.07700078 0.17589 0
0.08247976 0.152219 0
0.08701600000000001 0.121504 0
0.0905787 0.0941684 0
0.0932444 0.0670351 0
0.094789 0.0278617 0
0.0948696 -0.0217424 0
0.0937589 -0.036312 0
0.0921071 -0.0588019 0
0.0899393 -0.0681031 0
0.08773510000000001 -0.062067 0
0.0859412 -0.0447419 0
0.08484149 -0.0240936 0
0.08414101 -0.019323 0
0.08353529 -0.0170336 0
0.08299028 -0.0162376 0
0.08250471000000001 -0.012366 0
0.08218318000000001 -0.0073635 0
0.08198283 -0.00547258 0
0.08168356 -0.014999 0
0.08099028 -0.0258726 0
0.08003495000000001 -0.029631 0
0.07911966000000001 -0.0244925 0
0.07847821 -0.0128502 0
0.07829485 0.000742716 0
0.07854385 0.0136812 0
0.07921279 0.0253744 0
0.08022370000000001 0.0346061 0
0.08151724 0.0423666 0
0.08304798000000001 0.0489487 0
0.08478257 0.0547185 0
0.0866927 0.0594993 0
0.0887424 0.0630882 0
0.0908946 0.0658369 0
0.0931309 0.0680423 0
0.095417 0.0689026 0
0.09771490000000001 0.0688841 0
0.0999766 0.0665516 0
0.1021098 0.0607365 0
0.1039831 0.0518314 0
0.1055481 0.0426546 0
0.1068528 0.0364425 0
0.10800760000000001 0.033293 0
0.1090724 0.0306789 0
0.1100097 0.0255117 0
0.1107545 0.0192245 0
0.1111622 0.00464195 0
0.1110219 -0.0122595 0
0.1103143 -0.0294771 0
0.1090208 -0.0471287 0
0.1073866 -0.0529739 0
0.1054862 -0.0608185 0
0.103331 -0.0673877 0
0.1010555 -0.0684419 0
0.09876950000000001 -0.0691968 0
0.0963645 -0.0749935 0
0.0937747 -0.0798209 0
0.0910202 -0.0858228 0
0.08798740000000001 -0.095348 0
0.08469529 -0.101351 0
0.08123608 -0.106368 0
0.07751034 -0.115265 0
0.07366031 -0.114967 0
0.06976934 -0.117527 0
0.06591428 -0.113154 0
0.0623116 -0.103496 0
0.0590778 -0.0919751 0
0.05626490000000001 -0.075912 0
0.054040200000000004 -0.0569105 0
0.0525973 -0.030631 0
0.0519847 -0.0079733 0
0.052069500000000005 0.01132 0
0.1233549 -0.373782 0
0.1117388 -0.319241 0
0.10190300000000001 -0.276803 0
0.0935654 -0.224385 0
0.0866933 -0.196245 0
0.08018478 -0.19473 0
0.07386406000000001 -0.183143 0
0.06792324 -0.173482 0
0.062435700000000004 -0.154637 0
0.0577797 -0.125509 0
0.0540795 -0.100075 0
0.051014000000000004 -0.0864895 0
0.0482464 -0.0790572 0
0.0458161 -0.0669128 0
0.0438153 -0.053757 0
0.042252200000000004 -0.0408055 0
0.041105800000000005 -0.0288612 0
0.040339200000000006 -0.0179016 0
0.0398926 -0.00971521 0
0.0397037 -0.00158287 0
0.039806600000000004 0.00756273 0
0.0402295 0.0172427 0
0.0409459 0.0247986 0
0.0418581 0.0293948 0
0.042875800000000006 0.0312333 0
0.043921100000000005 0.0311982 0
0.0449513 0.0307534 0
0.04597180000000001 0.0304571 0
0.046979900000000005 0.0300484 0
0.047968500000000004 0.0293514 0
0.048948200000000004 0.0297115 0
0.049976000000000007 0.0322396 0
0.051118800000000006 0.0360943 0
0.0523705 0.0387167 0
0.0536941 0.0404892 0
0.0550625 0.0413006 0
0.0564215 0.039898 0
0.057698400000000004 0.0366362 0
0.058853 0.0327599 0
0.0598756 0.0288111 0
0.0607634 0.0245693 0
0.0614971 0.0196594 0
0.062052 0.0137861 0
0.0623946 0.00707591 0
0.0625111 0.000279163 0
0.062406500000000004 -0.00614746 0
0.0620978 -0.0119736 0
0.061606400000000006 -0.0171492 0
0.0609531 -0.0217294 0
0.060157600000000006 -0.0256963 0
0.0592405 -0.0290765 0
0.05821900000000001 -0.0320753 0
0.057086700000000004 -0.0359574 0
0.055808800000000006 -0.0404526 0
0.054371600000000006 -0.0455645 0
0.05276650000000001 -0.0504251 0
0.05098900000000001 -0.055885 0
0.04906870000000001 -0.0587144 0
0.0471048 -0.0581493 0
0.045253100000000004 -0.0539866 0
0.0436804 -0.0430166 0
0.0424287 -0.0316995 0
0.041557000000000004 -0.0209991 0
0.041071300000000005 -0.00852978 0
0.0410191 0.00460916 0
0.0413702 0.0153183 0
0.042013800000000004 0.0226088 0
0.0428728 0.028441 0
0.0439118 0.0336208 0
0.0451192 0.0384805 0
0.0464644 0.0416978 0
0.0478676 0.0422086 0
0.0492346 0.039324 0
0.0504844 0.0360102 0
0.0516471 0.0340945 0
0.05276 0.0328815 0
0.053854400000000004 0.033132 0
0.0549925 0.0351934 0
0.056198700000000004 0.0369303 0
0.057448 0.0379091 0
0.058712600000000004 0.0376305 0
0.0599331 0.0354979 0
0.061067300000000005 0.0325868 0
0.0620999 0.0294095 0
0.0630106 0.0254127 0
0.0637917 0.0216979 0
0.0644379 0.0168736 0
0.0648817 0.00989581 0
0.06506870000000001 0.00171129 0
0.06498670000000001 -0.00616093 0
0.0646512 -0.0134948 0
0.0640831 -0.0199915 0
0.0633184 -0.0254351 0
0.0623905 -0.0298647 0
0.061331300000000005 -0.0334097 0
0.060164 -0.0363914 0
0.058906 -0.0389592 0
0.0575492 -0.0425674 0
0.0560488 -0.0472437 0
0.0543868 -0.0522565 0
0.052549900000000004 -0.0575603 0
0.0505607 -0.0612097 0
0.048510000000000005 -0.0608556 0
0.0465454 -0.0554332 0
0.044872300000000004 -0.0454196 0
0.043557500000000006 -0.0332231 0
0.0426698 -0.0204399 0
0.042236100000000006 -0.00623316 0
0.0422702 0.00728942 0
0.042715100000000006 0.0184052 0
0.0434842 0.0269527 0
0.044504600000000005 0.0337188 0
0.0457354 0.0397579 0
0.0471531 0.044809 0
0.0487085 0.0480421 0
0.050326300000000004 0.0486561 0
0.05190600000000001 0.0456488 0
0.053364800000000004 0.0422246 0
0.0547314 0.0401084 0
0.0560389 0.0385409 0
0.057315700000000004 0.0384577 0
0.058627200000000004 0.0402254 0
0.059991300000000004 0.0415241 0
0.061386500000000004 0.0417307 0
0.06273290000000001 0.0387873 0
0.0639411 0.033627 0
0.064974 0.028624 0
0.06586605000000001 0.0252833 0
0.06663148 0.0207161 0
0.06723707000000001 0.0158226 0
0.06766948 0.0100476 0
0.06781165 -0.0014835 0
0.06755386000000001 -0.0134732 0
0.06686201 -0.027451 0
0.06570959 -0.0406307 0
0.06417880000000001 -0.0499812 0
0.062403600000000004 -0.0558238 0
0.0604555 -0.0608149 0
0.05835750000000001 -0.0645063 0
0.056176000000000004 -0.0660963 0
0.053943000000000005 -0.0683543 0
0.05151360000000001 -0.0767875 0
0.048853900000000006 -0.0821155 0
0.046251200000000006 -0.0727166 0
0.044074 -0.0586059 0
0.042315500000000006 -0.0467823 0
0.0410485 -0.0289724 0
0.040444100000000004 -0.00829958 0
0.040502 0.0101628 0
0.041126300000000005 0.0263781 0
0.042253000000000006 0.0402291 0
0.043823 0.0533082 0
0.0458165 0.0654158 0
0.0481669 0.0744907 0
0.0507408 0.0789822 0
0.0533906 0.0793358 0
0.056005700000000005 0.0775882 0
0.058574 0.0767722 0
0.0611254 0.0764423 0
0.0636766 0.0766904 0
0.0662426 0.077337 0
0.06883578 0.0782038 0
0.07145387 0.0788113 0
0.0740669 0.0774674 0
0.07654681 0.0707853 0
0.0787272 0.0601496 0
0.08052176 0.0477108 0
0.08188285000000001 0.0345695 0
0.08282792 0.0230526 0
0.08343045 0.0138805 0
0.08378395 0.0080293 0
0.08395035 0.00190657 0
0.08386016 -0.00749257 0
0.08333914 -0.0239543 0
0.08221769000000001 -0.04252 0
0.08046833 -0.061482 0
0.07811389 -0.0781602 0
0.0752783254 -0.0905854 0
0.07211942 -0.0980318 0
0.06876545 -0.10255 0
0.06529388 -0.105503 0
0.061668200000000006 -0.111604 0
0.057864700000000005 -0.115954 0
0.053990800000000005 -0.115273 0
0.050235800000000004 -0.110423 0
0.0466929 -0.101274 0
0.0435586 -0.0866027 0
0.041020900000000006 -0.0658246 0
0.0392264 -0.04285 0
0.0381716 -0.0214469 0
0.0378147 -0.00175821 0
0.038034500000000006 0.013741 0
0.038749900000000004 0.0285429 0
0.0399394 0.0420343 0
0.041574900000000005 0.0554526 0
0.043629900000000006 0.066407 0
0.0459603 0.0722608 0
0.0484023 0.0735787 0
0.050850900000000004 0.073251 0
0.0532832 0.0727317 0
0.0556984 0.0724218 0
0.0581247 0.0732431 0
0.0605887 0.0745807 0
0.063095 0.0756424 0
0.06562354000000001 0.0759769 0
0.06814575 0.0749822 0
0.07055734 0.0690525 0
0.07267594000000001 0.0582155 0
0.074413904 0.0463448 0
0.07574262 0.0339829 0
0.07667422 0.0227243 0
0.07727492 0.0141626 0
0.07763624000000001 0.00806284 0
0.07779629 0.00145049 0
0.07770874 -0.00694233 0
0.07719050000000001 -0.0242213 0
0.07602565900000001 -0.0441765 0
0.07423112800000001 -0.0623681 0
0.07185455 -0.0789378 0
0.06898473000000001 -0.0918876 0
0.06583761 -0.091665 0
0.062779 -0.0921066 0
0.0597033 -0.0922034 0
0.0566223 -0.0927632 0
0.05358690000000001 -0.089956 0
0.050743800000000006 -0.0795748 0
0.0483613 -0.062781 0
0.046664000000000004 -0.0394869 0
0.0457326 -0.0176417 0
0.0455198 0.00309689 0
0.0459147 0.0192662 0
0.0468213 0.0344603 0
0.0482128 0.0481686 0
0.050046900000000005 0.0612334 0
0.0522827 0.0714239 0
0.05476 0.0762143 0
0.0573442 0.0785804 0
0.060002200000000006 0.0807783 0
0.0627249 0.0824989 0
0.06551066 0.0846316 0
0.06837091000000001 0.0868444 0
0.07129799 0.0886122 0
0.074273193 0.0897811 0
0.07728107000000001 0.0906469 0
0.08031680000000001 0.0914256 0
0.08335490000000001 0.0903684 0
0.08627180000000001 0.0841238 0
0.0889037 0.0735965 0
0.0911243 0.0599712 0
0.0928745 0.0456446 0
0.0941728 0.0335416 0
0.0951289 0.0246159 0
0.0958444 0.0190782 0
0.0964299 0.0163906 0
0.0968706 0.00981658 0
0.0970372 -1.83037e-05 0
0.0967291 -0.0189204 0
0.0957096 -0.041573 0
0.0940151 -0.056106 0
0.091826 -0.0736636 0
0.08913070000000001 -0.0864108 0
0.0861253 -0.0927738 0
0.08299174000000001 -0.0946714 0
0.07981694 -0.0956917 0
0.07661346000000001 -0.0965269 0
0.07334834 -0.0994964 0
0.0699516 -0.103565 0
0.06657792 -0.0974944 0
0.0636365 -0.0789867 0
0.061403200000000005 -0.055346 0
0.059891400000000004 -0.0362368 0
0.0590709 -0.0141059 0
0.0589271 0.00366236 0
0.0593268 0.0196206 0
0.060244900000000004 0.0345218 0
0.061638200000000004 0.0485543 0
0.06347710000000001 0.0604072 0
0.06562706 0.0674962 0
0.06796015 0.0720938 0
0.07043295000000001 0.075876 0
0.07300593 0.0782021 0
0.075642202 0.0798728 0
0.07833469 0.0816308 0
0.0810902 0.0836466 0
0.08391381 0.085687 0
0.0868033 0.0875889 0
0.036635100000000004 -0.221121 0
0.029903400000000004 -0.188142 0
0.024105800000000004 -0.156847 0
0.019723900000000003 -0.112576 0
0.015921000000000005 -0.120955 0
0.011642899999999998 -0.13266 0
0.0071037000000000045 -0.13853 0
0.002500100000000005 -0.135316 0
-0.0017997999999999903 -0.121277 0
-0.0054883999999999905 -0.100598 0
-0.008445899999999992 -0.0784526 0
-0.010721999999999995 -0.0617356 0
-0.01266289999999999 -0.0558273 0
-0.014462299999999997 -0.0519284 0
-0.016096899999999997 -0.04583 0
-0.017490099999999995 -0.0379051 0
-0.018586900000000003 -0.0278943 0
-0.019305500000000003 -0.0156488 0
-0.019673399999999994 -0.00838183 0
-0.0199082 -0.00623085 0
-0.020064399999999996 -0.00206537 0
-0.019982299999999995 0.00730903 0
-0.019521999999999998 0.0196154 0
-0.01868879999999999 0.0287485 0
-0.0176809 0.0309667 0
-0.0166187 0.0330112 0
-0.015457899999999997 0.0366954 0
-0.01415849999999999 0.0411711 0
-0.012697600000000003 0.0459445 0
-0.011104699999999995 0.0493173 0
-0.0094109 0.0521152 0
-0.007629899999999995 0.0545595 0
-0.005772799999999995 0.0567321 0
-0.0038436999999999916 0.0589281 0
-0.001834299999999997 0.0616435 0
0.0002792999999999962 0.0649597 0
0.0025099999999999983 0.0688777 0
0.0048910000000000065 0.073832 0
0.007459500000000008 0.0801995 0
0.0102637 0.087814 0
0.0133309 0.0958213 0
0.016659100000000003 0.103138 0
0.020181200000000003 0.107416 0
0.023790700000000005 0.108746 0
0.027408600000000005 0.107935 0
0.0309168 0.101989 0
0.0341407 0.0912194 0
0.036934400000000006 0.0766873 0
0.0392047 0.0601468 0
0.040868800000000004 0.0403649 0
0.0418416 0.0200884 0
0.0421138 -0.00153984 0
0.0417469 -0.0188265 0
0.0408782 -0.0317372 0
0.0396813 -0.0385316 0
0.0383545 -0.0401167 0
0.037062300000000006 -0.0360794 0
0.036029200000000004 -0.0257455 0
0.0354193 -0.0118005 0
0.035224200000000004 -0.00127251 0
0.0352753 0.00337821 0
0.0354237 0.00515154 0
0.035611300000000005 0.00603049 0
0.0358018 0.00511703 0
0.0359396 0.00324301 0
0.0359985 -0.000377886 0
0.035875000000000004 -0.00672989 0
0.0355281 -0.0137795 0
0.034939500000000005 -0.021214 0
0.0340998 -0.0287964 0
0.033017700000000004 -0.0352768 0
0.0317636 -0.0394155 0
0.030404800000000003 -0.0416306 0
0.029006300000000006 -0.0420447 0
0.027625800000000006 -0.0406624 0
0.0263332 -0.0368964 0
0.025214900000000005 -0.0302073 0
0.024344400000000002 -0.0220819 0
0.023781300000000005 -0.0117547 0
0.0235929 -0.000106634 0
0.0237889 0.0109417 0
0.024320800000000004 0.020411 0
0.0251481 0.0286853 0
0.026248900000000006 0.0378657 0
0.0276372 0.0459507 0
0.029323500000000002 0.0545588 0
0.031266100000000005 0.0612062 0
0.0333835 0.0654389 0
0.035626200000000004 0.068912 0
0.037971000000000005 0.0714754 0
0.0403813 0.0729175 0
0.0428143 0.0724214 0
0.04517210000000001 0.068999 0
0.0474319 0.0671376 0
0.049660800000000005 0.0667942 0
0.051887100000000005 0.0668566 0
0.0541304 0.0679603 0
0.056430600000000004 0.0696864 0
0.058747400000000005 0.0690744 0
0.061038300000000004 0.0700931 0
0.0634724 0.0750376 0
0.06600372 0.0764914 0
0.06854551 0.0755947 0
0.07100713 0.0718837 0
0.07335954 0.072321 0
0.075738052 0.0703007 0
0.07807629 0.070179 0
0.08031679 0.0635264 0
0.08232687 0.057827 0
0.08414838000000001 0.0513662 0
0.0857166 0.0430805 0
0.0870475 0.0377017 0
0.0882294 0.0332993 0
0.0892219 0.0264101 0
0.08999080000000001 0.0202769 0
0.0905579 0.0135549 0
0.0908465 0.00410179 0
0.0908143 -0.00545035 0
0.09048110000000001 -0.0138986 0
0.089884 -0.0215684 0
0.0890324 -0.0290016 0
0.0879523 -0.0352636 0
0.0866885 -0.0400547 0
0.0852966 -0.0431221 0
0.08380915 -0.0459635 0
0.08223058 -0.0486345 0
0.08053862 -0.0529492 0
0.07868085 -0.0582925 0
0.07664320000000001 -0.0636151 0
0.074427664 -0.0690111 0
0.07204165 -0.0738477 0
0.06949986 -0.0783104 0
0.06681709 -0.0822043 0
0.0640679 -0.0819387 0
0.0614016 -0.0770202 0
0.0590204 -0.0670713 0
0.0570045 -0.0538934 0
0.055447 -0.0393448 0
0.054469000000000004 -0.0201736 0
0.0541054 -0.00292669 0
0.054276200000000004 0.0120206 0
0.05490590000000001 0.0247 0
0.0559075 0.0344666 0
0.0572028 0.0427505 0
0.0587497 0.0493133 0
0.0604543 0.0522967 0
0.062211100000000005 0.052639 0
0.06395580000000001 0.0521666 0
0.06569986 0.0525866 0
0.06745338000000001 0.0525023 0
0.06919798 0.0522677 0
0.07094811000000001 0.0528672 0
0.0727272 0.0537824 0
0.074514233 0.053082 0
0.0762039 0.0478307 0
0.07767352 0.0397428 0
0.07885881 0.0321908 0
0.07979857 0.0243708 0
0.08047625 0.0171906 0
0.08090111 0.0116074 0
0.08119058 0.00564397 0
0.08120463 -0.00495364 0
0.08081877 -0.0177914 0
0.07997345 -0.0325581 0
0.07861219 -0.0481418 0
0.07675729 -0.0621215 0
0.074470837 -0.0741743 0
0.07180141000000001 -0.0850535 0
0.06882609 -0.0925315 0
0.06566411 -0.0964867 0
0.0624093 -0.0986515 0
0.05899170000000001 -0.105681 0
0.0554046 -0.108982 0
0.0517604 -0.108638 0
0.048225000000000004 -0.104203 0
0.0448667 -0.0968017 0
0.041819 -0.0863024 0
0.0391576 -0.0732983 0
0.036977 -0.0583072 0
0.0353074 -0.0429255 0
0.034140800000000006 -0.0280544 0
0.033433300000000006 -0.0145677 0
0.033206200000000005 -0.000298249 0
0.033416900000000006 0.0124668 0
0.0340487 0.0248034 0
0.0351005 0.0377385 0
0.0365708 0.0493792 0
0.0383702 0.0576594 0
0.0403926 0.0631607 0
0.0425774 0.0675334 0
0.044884900000000005 0.0705932 0
0.0472682 0.0719775 0
0.049646800000000005 0.069892 0
0.0518893 0.0648841 0
0.0540011 0.0626612 0
0.0560851 0.0627653 0
0.0581965 0.0640069 0
0.0603674 0.0661628 0
0.0625994 0.0674499 0
0.0648445 0.0669102 0
0.06700369 0.0621656 0
0.06892973000000001 0.0532585 0
0.07050542 0.0417695 0
0.07169696 0.0299433 0
0.07249389 0.0186948 0
0.07295918 0.0101421 0
0.07320076 0.00513209 0
0.07328958000000001 0.000142951 0
0.07316832000000001 -0.00753424 0
0.07267760000000001 -0.0222892 0
0.07163465000000001 -0.0396557 0
0.06996652 -0.0594836 0
0.0676772 -0.0761881 0
0.0649256 -0.0875499 0
0.061864100000000005 -0.0952417 0
0.058606500000000006 -0.0996396 0
0.0552385 -0.102088 0
0.0517334 -0.107892 0
0.0481235 -0.105658 0
0.0447032 -0.100857 0
0.041505200000000006 -0.0898962 0
0.0387966 -0.0725087 0
0.036739400000000005 -0.0510677 0
0.0354487 -0.0275692 0
0.0349152 -0.00632844 0
0.0349862 0.0090019 0
0.0355235 0.0226777 0
0.036518800000000004 0.0363047 0
0.0379422 0.04884 0
0.039794600000000006 0.06086 0
0.0419642 0.0681122 0
0.0442916 0.0707633 0
0.0466661 0.0715163 0
0.0490511 0.07148 0
0.05142530000000001 0.0710379 0
0.0537904 0.0709918 0
0.056166100000000004 0.071622 0
0.0585662 0.0722876 0
0.060976600000000006 0.0722981 0
0.0633695 0.0708555 0
0.06563629 0.0645183 0
0.06759641 0.0533029 0
0.06916524 0.0411702 0
0.07032124000000001 0.0287342 0
0.07108279 0.0177878 0
0.07152781 0.00979882 0
0.07175608 0.00446539 0
0.07180248 -0.00177069 0
0.07158578 -0.0113724 0
0.07092338000000001 -0.0283726 0
0.06973764 -0.0389458 0
0.06821009 -0.0528742 0
0.06623434 -0.0638244 0
0.0640578 -0.0656418 0
0.0618852 -0.0649582 0
0.059709200000000004 -0.0655821 0
0.0574913 -0.0670911 0
0.055264100000000003 -0.0664801 0
0.053101300000000004 -0.0621578 0
0.0512532 -0.049025 0
0.04979 -0.0374668 0
0.0488885 -0.0173159 0
0.0486298 0.000162407 0
0.04890320000000001 0.0152321 0
0.0496345 0.0275355 0
0.050743800000000006 0.0384548 0
0.0522094 0.0487033 0
0.0539756 0.0564066 0
0.05594690000000001 0.0612146 0
0.05802 0.0624896 0
0.0600836 0.0610769 0
0.0621009 0.0602147 0
0.06408910000000001 0.0589644 0
0.06602098 0.0570818 0
0.06790242 0.0561059 0
0.06977275000000001 0.0561676 0
0.07161927 0.0540946 0
0.07330333 0.0467056 0
0.07470663300000001 0.0375093 0
0.07577012600000001 0.0267225 0
0.07648744 0.0170556 0
0.07691204 0.00908617 0
0.0771278 0.00465427 0
0.07721378000000001 0.000293684 0
0.07705158000000001 -0.0103667 0
0.07647243000000001 -0.0242851 0
0.18742999999999999 -0.428348 0
0.1740615 -0.366434 0
0.16288560000000002 -0.312095 0
0.1531759 -0.274584 0
0.14449109999999998 -0.252777 0
0.1359946 -0.25761 0
0.1273363 -0.259945 0
0.1187769 -0.251002 0
0.110834 -0.225257 0
0.103819 -0.197979 0
0.097612 -0.176333 0
0.0920425 -0.160308 0
0.0868379 -0.152676 0
0.08187124 -0.145377 0
0.07717965 -0.135951 0
0.07286904 -0.122883 0
0.06902475 -0.108852 0
0.06560129 -0.0979006 0
0.062423000000000006 -0.0931929 0
0.0594263 -0.0865261 0
0.0566686 -0.0795131 0
0.054118400000000004 -0.0739817 0
0.0517363 -0.0692119 0
0.0495116 -0.0645762 0
0.047430400000000005 -0.060638 0
0.045461100000000004 -0.0578306 0
0.0435711 -0.0557344 0
0.041741600000000004 -0.0541815 0
0.039957200000000005 -0.0529786 0
0.0382088 -0.0520136 0
0.036487200000000004 -0.0513731 0
0.034780700000000005 -0.0510904 0
0.0330768 -0.0512007 0
0.031362100000000004 -0.0517046 0
0.0296265 -0.0524085 0
0.0278662 -0.0531882 0
0.0260784 -0.0540592 0
0.024258800000000004 -0.0551035 0
0.0224004 -0.0563743 0
0.020496 -0.0578559 0
0.0185361 -0.0596863 0
0.016509300000000005 -0.0618494 0
0.014405400000000006 -0.0642891 0
0.0122149 -0.0670534 0
0.009927500000000006 -0.0700985 0
0.007535 -0.0733286 0
0.005032599999999998 -0.0767096 0
0.002417600000000006 -0.0800717 0
-0.00030129999999999046 -0.0828398 0
-0.0030929999999999985 -0.0846229 0
-0.005907399999999993 -0.0837489 0
-0.008625599999999997 -0.079536 0
-0.011180399999999993 -0.072898 0
-0.013421799999999998 -0.0618205 0
-0.015300899999999992 -0.0522435 0
-0.016928 -0.045879 0
-0.018344899999999997 -0.0389046 0
-0.0194989 -0.0306159 0
-0.0203623 -0.0214905 0
-0.020920499999999995 -0.0127579 0
-0.0212474 -0.0078672 0
-0.021442599999999992 -0.00355714 0
-0.021440799999999996 0.00401763 0
-0.0211248 0.0147347 0
-0.020456500000000002 0.0236767 0
-0.019591799999999993 0.0276945 0
-0.018614199999999997 0.0309791 0
-0.0175024 0.0357614 0
-0.01621299999999999 0.0413578 0
-0.0147211 0.0477116 0
-0.013036699999999998 0.0528556 0
-0.011196499999999998 0.0573225 0
-0.009204599999999993 0.0620413 0
-0.007052500000000003 0.0668868 0
-0.004731399999999997 0.0721636 0
-0.002228999999999995 0.0776277 0
0.00044249999999999845 0.0823654 0
0.0032728000000000063 0.0872246 0
0.006255499999999997 0.0911369 0
0.009335099999999999 0.0927952 0
0.012435799999999997 0.0931873 0
0.0155408 0.0929587 0
0.018608100000000002 0.0907166 0
0.021545100000000005 0.0851627 0
0.024231600000000006 0.0759488 0
0.026558700000000005 0.0638744 0
0.028435600000000005 0.0490783 0
0.029756900000000003 0.0311518 0
0.030463800000000006 0.0132371 0
0.030566700000000002 -0.0052847 0
0.0300961 -0.0215194 0
0.029152500000000005 -0.033555 0
0.027909500000000004 -0.0393245 0
0.026565000000000005 -0.0406078 0
0.0252302 -0.0385059 0
0.0240748 -0.0302546 0
0.0232754 -0.0177925 0
0.022906700000000002 -0.0054833 0
0.022865100000000006 0.00196051 0
0.023018500000000004 0.00677958 0
0.023280000000000002 0.00819571 0
0.023520700000000005 0.00548226 0
0.023619900000000006 0.000700874 0
0.0235471 -0.00509907 0
0.023280100000000005 -0.0102475 0
0.022882900000000005 -0.0132012 0
0.0224233 -0.0140908 0
0.0219586 -0.0133802 0
0.021560100000000006 -0.010436 0
0.021284400000000002 -0.00612215 0
0.0211765 -0.00073181 0
0.0212197 0.00334215 0
0.021431000000000006 0.0091871 0
0.021842600000000004 0.0150782 0
0.022432600000000004 0.0199233 0
0.023170300000000005 0.0241403 0
0.024047200000000005 0.0282865 0
0.025061800000000002 0.0323757 0
0.0262135 0.0365246 0
0.027501200000000003 0.0404441 0
0.028910900000000003 0.0438838 0
0.0304298 0.0471264 0
0.0320579 0.0504417 0
0.033792800000000005 0.0534154 0
0.0356097 0.0553774 0
0.037475400000000006 0.0561515 0
0.039342600000000005 0.054728 0
0.041121200000000004 0.0512011 0
0.0427885 0.049227 0
0.0443838 0.0469731 0
0.045921000000000003 0.0454391 0
0.047419300000000005 0.0447246 0
0.048921400000000004 0.0456451 0
0.0504657 0.0465099 0
0.0519689 0.0431335 0
0.0532918 0.0359424 0
0.05431470000000001 0.0256229 0
0.0549904 0.0151911 0
0.0553302 0.00593366 0
0.0554115 -0.000111485 0
0.0553321 -0.00422738 0
0.055109500000000006 -0.0091945 0
0.05468100000000001 -0.0166631 0
0.0538805 -0.0317447 0
0.0525501 -0.0470472 0
0.0506896 -0.0635271 0
0.048327300000000004 -0.0770302 0
0.04560360000000001 -0.0851545 0
0.0426937 -0.0886978 0
0.0397087 -0.0902721 0
0.0366743 -0.0903235 0
0.033778300000000004 -0.0850731 0
0.031097800000000002 -0.0756833 0
0.028730400000000003 -0.0644951 0
0.0269251 -0.0446281 0
0.025778100000000005 -0.0255352 0
0.025217300000000005 -0.00891556 0
0.0251877 0.00592527 0
0.0256286 0.0198702 0
0.0265272 0.033276 0
0.0278517 0.0457366 0
0.029602500000000004 0.0585682 0
0.0317621 0.0698051 0
0.034235100000000004 0.0776974 0
0.036919200000000006 0.0826204 0
0.0397184 0.0849842 0
0.042565700000000005 0.0856058 0
0.045410000000000006 0.0846977 0
0.048219700000000004 0.0841815 0
0.0509839 0.0819335 0
0.05370420000000001 0.0818707 0
0.056474300000000005 0.0846719 0
0.059362200000000004 0.0882626 0
0.062353500000000006 0.0910118 0
0.06543167 0.0933359 0
0.0685489 0.0932765 0
0.07163437 0.0919787 0
0.074686217 0.0910618 0
0.07768147 0.0885086 0
0.08058256 0.0858721 0
0.08341371 0.0836762 0
0.0862401 0.0865575 0
0.0891077 0.0851306 0
0.0919245 0.0834365 0
0.0945805 0.0752295 0
0.0969001 0.0646551 0
0.0988614 0.0531255 0
0.1004311 0.041918 0
0.10167190000000001 0.0334049 0
0.10267770000000001 0.0276899 0
0.1035225 0.0232034 0
0.1041605 0.0152168 0
0.1045407 0.00786113 0
0.1045389 -0.00875496 0
0.103913 -0.0276353 0
0.1026711 -0.0461686 0
0.1009522 -0.058297 0
0.0987922 -0.0698162 0
0.09632160000000001 -0.0775816 0
0.0936236 -0.083545 0
0.090782 -0.0863622 0
0.0878656 -0.0887 0
0.08478752 -0.0958032 0
0.08149682 -0.100897 0
0.07800818 -0.107751 0
0.07438934 -0.108665 0
0.07081527 -0.104388 0
0.06748647 -0.0946833 0
0.0646034 -0.0795556 0
0.062269700000000004 -0.0604715 0
0.0605523 -0.0423476 0
0.0595721 -0.01728 0
0.05937150000000001 0.00342847 0
0.0598221 0.0223121 0
0.0608382 0.0375164 0
0.06232120000000001 0.05068 0
0.06421750000000001 0.0621603 0
0.06644778 0.0705109 0
0.06889119 0.0754644 0
0.07147490000000001 0.0791875 0
0.07416204 0.0817358 0
0.07691832 0.0836236 0
0.07974346 0.0857765 0
0.08264189 0.0880724 0
0.0856187 0.0904059 0
0.0886658 0.0922803 0
0.091764 0.0933855 0
0.0948471 0.0909562 0
0.0977562 0.0831433 0
0.100345 0.0720048 0
0.102509 0.0591975 0
0.1043038 0.0493694 0
0.1058316 0.0432178 0
0.10723160000000001 0.0413818 0
0.10859360000000001 0.0405811 0
0.1099141 0.0382683 0
0.1110891 0.0313208 0
0.1118185 0.0123206 0
0.111876 -0.00794467 0
0.1112271 -0.0303255 0
0.10989660000000001 -0.0452685 0
0.1087549 -0.0281156 0
0.1077947 -0.0297155 0
0.10679440000000001 -0.0301458 0
0.10569590000000001 -0.0365292 0
0.1042928 -0.0470993 0
0.1025588 -0.0561292 0
0.1005457 -0.0645317 0
0.0982629 -0.0715565 0
0.0958118 -0.07474 0
0.0932978 -0.0757636 0
0.0907718 -0.0758288 0
0.0882426 -0.0758211 0
0.0857188 -0.0758417 0
0.08317238 -0.0768785 0
0.08055041 -0.080253 0
0.07783335000000001 -0.0825721 0
0.07504941400000001 -0.0838652 0
0.07229719 -0.0805077 0
0.06975663 -0.0718577 0
0.06759114000000001 -0.0612839 0
0.06594937000000001 -0.0392792 0
0.0649257 -0.0218868 0
0.0646024 0.00116599 0
0.0649604 0.0183982 0
0.06581756 0.0320702 0
0.0671036 0.0441471 0
0.06874742 0.0535493 0
0.07065176000000001 0.0598689 0
0.07271161000000001 0.0631371 0
0.074861763 0.0656861 0
0.07707742000000001 0.0669304 0
0.07931255000000001 0.0671075 0
0.08155249 0.0673835 0
0.08381235000000001 0.068124 0
0.08609030000000001 0.0684916 0
0.0883235 0.0646338 0
0.0903462 0.0568806 0
0.09206510000000001 0.0461648 0
0.0933974 0.0343915 0
0.0943708 0.0250041 0
0.0950908 0.0188726 0
0.0956735 0.0167511 0
0.0961931 0.0141829 0
0.0965565 0.00705085 0
0.0965327 -0.00931774 0
0.1018354 -0.29818 0
0.0926762 -0.251628 0
0.08490281 -0.214346 0
0.07874938000000001 -0.159851 0
0.07383074 -0.141112 0
0.06926013 -0.134831 0
0.0648822 -0.126513 0
0.0609005 -0.111093 0
0.0575314 -0.0913138 0
0.0548882 -0.0685045 0
0.052978700000000004 -0.0479451 0
0.051656400000000005 -0.0332727 0
0.0507391 -0.0225355 0
0.0501537 -0.0131408 0
0.0498677 -0.00430661 0
0.0498855 0.00490185 0
0.0502034 0.0136059 0
0.0507933 0.0211445 0
0.051608600000000004 0.0272938 0
0.052603500000000004 0.0319699 0
0.053721200000000004 0.034736 0
0.05488610000000001 0.0346703 0
0.056022 0.0335571 0
0.05713650000000001 0.0332081 0
0.058202500000000004 0.0305769 0
0.059187100000000006 0.0292222 0
0.060202000000000006 0.0322207 0
0.061364 0.0371907 0
0.062641 0.0387062 0
0.0639601 0.0403193 0
0.06538747 0.046108 0
0.06700777000000001 0.0505046 0
0.0687682 0.0548931 0
0.07063805000000001 0.0563185 0
0.07246506 0.0531684 0
0.07416574000000001 0.048804 0
0.075664865 0.0411886 0
0.07689381 0.0330053 0
0.07785368000000001 0.0251055 0
0.07856385 0.0180279 0
0.07905645 0.0121033 0
0.07937257 0.00725029 0
0.07954301 0.00332094 0
0.07959716 0.000207822 0
0.07955767 -0.00243018 0
0.07941948 -0.005802 0
0.07916222 -0.0095906 0
0.07873279 -0.0162644 0
0.07805302 -0.0241724 0
0.07711133 -0.0318523 0
0.075925243 -0.0388167 0
0.074522475 -0.0448759 0
0.0729379 -0.0497379 0
0.07121371 -0.0533487 0
0.06938772 -0.0559986 0
0.06747446 -0.0587549 0
0.06546291 -0.0618291 0
0.0633137 -0.066857 0
0.061015700000000006 -0.0706683 0
0.0586037 -0.0731586 0
0.056205500000000005 -0.0700976 0
0.05399040000000001 -0.0633699 0
0.0520548 -0.0526129 0
0.050543700000000004 -0.0383286 0
0.049520100000000004 -0.0233955 0
0.0490577 -0.00545929 0
0.0491581 0.0101043 0
0.049722300000000004 0.0227344 0
0.0506591 0.0324952 0
0.0518807 0.040258 0
0.0533462 0.0471431 0
0.0550075 0.0518408 0
0.056766300000000006 0.0532086 0
0.0585286 0.0521475 0
0.06023920000000001 0.0507682 0
0.0619224 0.0503288 0
0.0635873 0.0495709 0
0.06523035 0.0491802 0
0.06687792000000001 0.0497652 0
0.06854898000000001 0.0504071 0
0.07020277 0.0482634 0
0.07170625 0.0416996 0
0.07296267000000001 0.0343191 0
0.07396561 0.0261591 0
0.07461902100000001 0.0158577 0
0.075029392 0.0100085 0
0.0752955537 0.00595457 0
0.07537621 -0.00107445 0
0.07520451931000001 -0.00906006 0
0.074630138 -0.0253936 0
0.07350402 -0.0409959 0
0.07188672 -0.0552971 0
0.06979769000000001 -0.0690339 0
0.06728915 -0.0804061 0
0.06445870000000001 -0.0884827 0
0.0614154 -0.0933649 0
0.0582554 -0.0958282 0
0.0549655 -0.101216 0
0.051527 -0.104643 0
0.0480057 -0.105641 0
0.0445541 -0.102308 0
0.041247900000000004 -0.0952277 0
0.0382691 -0.0836615 0
0.035755100000000005 -0.0669537 0
0.033876300000000005 -0.0467468 0
0.032634100000000006 -0.0282179 0
0.0320481 -0.00778961 0
0.031995800000000005 0.00483905 0
0.0324127 0.0196485 0
0.0333122 0.0335308 0
0.034676900000000004 0.0477041 0
0.036499300000000005 0.0605006 0
0.0386892 0.0695628 0
0.041100000000000005 0.0745831 0
0.0436555 0.0783401 0
0.0463041 0.080119 0
0.0489666 0.0790604 0
0.0515402 0.0753203 0
0.0540049 0.0731216 0
0.0564273 0.0725896 0
0.058856200000000004 0.0732542 0
0.0613232 0.0748569 0
0.0638542 0.0767166 0
0.06641637 0.0767316 0
0.06895641 0.0756749 0
0.07145963 0.0743705 0
0.0738578 0.068883 0
0.075974123 0.0580428 0
0.07770137 0.0460982 0
0.07901801 0.0334113 0
0.08003981 0.0314458 0
0.08102771 0.0262263 0
0.08186122 0.0260177 0
0.08266644000000001 0.0210554 0
0.08318615 0.0100304 0
0.08330542 -0.00219443 0
0.08299741000000001 -0.0163265 0
0.08218196 -0.0316848 0
0.08087432 -0.0457535 0
0.07913382000000001 -0.0576992 0
0.07704719 -0.0663448 0
0.07473671600000001 -0.0717299 0
0.07226685000000001 -0.0761341 0
0.06965969 -0.0800063 0
0.0669371 -0.083085 0
0.0640442 -0.0901293 0
0.060953600000000004 -0.0946433 0
0.057731500000000005 -0.0980704 0
0.0544833 -0.0957937 0
0.0514254 -0.0887479 0
0.0486616 -0.0765099 0
0.046384400000000006 -0.0605405 0
0.044712100000000005 -0.0395816 0
0.043794 -0.0168561 0
0.0435919 0.00299734 0
0.043987700000000005 0.0195519 0
0.044902700000000004 0.0342911 0
0.04626090000000001 0.0463584 0
0.048004200000000004 0.0576666 0
0.05009380000000001 0.0664138 0
0.052387500000000004 0.0703703 0
0.0547735 0.0726388 0
0.057230100000000006 0.0745346 0
0.059732 0.0753975 0
0.0622535 0.0758981 0
0.0647942 0.076557 0
0.06735686 0.0771413 0
0.06993544 0.0775714 0
0.07252048 0.077144 0
0.075009889 0.0715545 0
0.07722548 0.0614431 0
0.07907546 0.0496957 0
0.08050846 0.036898 0
0.08153313000000001 0.0255052 0
0.08221629 0.0162238 0
0.08263428 0.0095477 0
0.08284201000000001 0.00302854 0
0.08279335 -0.00605969 0
0.08230978 -0.022981 0
0.08122716 -0.0409656 0
0.07954262000000001 -0.0592635 0
0.07726480000000001 -0.0760571 0
0.074488862 -0.0891869 0
0.07134559 -0.0982906 0
0.06797036000000001 -0.103398 0
0.0644635 -0.10672 0
0.060792700000000005 -0.112965 0
0.0569431 -0.11751 0
0.053004800000000005 -0.117233 0
0.049216300000000004 -0.11036 0
0.045700000000000005 -0.0996682 0
0.0426479 -0.0836896 0
0.040220000000000006 -0.0619397 0
0.0385319 -0.0401657 0
0.037604500000000006 -0.0170222 0
0.037364800000000004 0.000838242 0
0.0376558 0.0157037 0
0.038433300000000004 0.0302566 0
0.039671700000000004 0.0433137 0
0.041345400000000004 0.0562925 0
0.0434099 0.0659499 0
0.0456915 0.070035 0
0.048051300000000005 0.0711131 0
0.050424300000000005 0.0712387 0
0.0527965 0.0710652 0
0.055158200000000004 0.0707492 0
0.05752210000000001 0.0712126 0
0.0599123 0.0721738 0
0.0623304 0.0728409 0
0.0647619 0.0727252 0
0.06712095 0.0681705 0
0.06923466 0.0585741 0
0.07099293000000001 0.0471632 0
0.07235392 0.0349838 0
0.07332436 0.0240945 0
0.07396537 0.015187 0
0.074353653 0.00868991 0
0.074548794 0.00755861 0
0.07475997000000001 0.002119 0
0.074628532 -0.00896867 0
0.07413986 -0.0204042 0
0.07320591 -0.0352544 0
0.07177231 -0.0495419 0
0.06993049 -0.0596629 0
0.06781196 -0.0667129 0
0.06550026 -0.0714488 0
0.0630619 -0.0743311 0
0.0605605 -0.0754809 0
0.057989 -0.0786784 0
0.055307800000000004 -0.0819902 0
0.052529400000000004 -0.0837576 0
0.0497958 -0.0793854 0
0.0472904 -0.0710272 0
0.0451522 -0.0567731 0
0.043548500000000004 -0.0389227 0
0.042638800000000004 -0.0171676 0
0.0423977 0.00135545 0
0.042750100000000006 0.0186565 0
0.0436297 0.0330848 0
0.0449509 0.0452785 0
0.0466602 0.0567476 0
0.048733900000000004 0.0666986 0
0.0510704 0.0723781 0
0.0535177 0.0737765 0
0.05596570000000001 0.0728257 0
0.058386400000000005 0.0723665 0
0.0607872 0.0717565 0
0.0631734 0.0714908 0
0.06555736000000001 0.0716525 0
0.06795606 0.072307 0
0.07037582 0.072642 0
0.07273959 0.0684639 0
0.074860676 0.0587828 0
0.07662939 0.0474409 0
0.07799081000000001 0.0348657 0
0.07894844000000001 0.0234458 0
0.07956168 0.0141997 0
0.07992843000000001 0.00848827 0
0.08011271 0.0025605 0
0.08005245 -0.0063402 0
0.07957424 -0.0226421 0
0.0784913 -0.0414397 0
0.07677690000000001 -0.0603322 0
0.07445579000000001 -0.0773826 0
0.07163975 -0.0901745 0
0.06849014 -0.0975878 0
0.06516670000000001 -0.101259 0
0.0617481 -0.103682 0
0.0581323 -0.113083 0
0.054246600000000006 -0.118728 0
0.0502225 -0.12246 0
0.0461375 -0.120894 0
0.042207600000000005 -0.11531 0
0.0384967 -0.107763 0
0.0350859 -0.0967177 0
0.0321151 -0.0813459 0
0.029739 -0.0620511 0
0.0279878 -0.0433573 0
0.026922100000000004 -0.0219525 0
0.026469700000000006 -0.00652477 0
0.026508500000000004 0.00806079 0
0.0270327 0.0227394 0
0.028025400000000006 0.0360244 0
0.0294559 0.049255 0
0.031321100000000004 0.0616645 0
0.0335524 0.0711155 0
0.1314476 -0.404819 0
0.1187937 -0.348885 0
0.1080268 -0.305889 0
0.0985993 -0.258901 0
0.0907324 -0.223034 0
0.08320124000000001 -0.22879 0
0.07569025900000001 -0.220308 0
0.06843312 -0.214674 0
0.0616308 -0.191057 0
0.0559199 -0.153075 0
0.0513781 -0.12552 0
0.04737040000000001 -0.115653 0
0.043689900000000004 -0.105306 0
0.0403842 -0.0935632 0
0.0374646 -0.0823224 0
0.0349089 -0.0714525 0
0.032722 -0.0603378 0
0.030906300000000005 -0.04923 0
0.029446800000000002 -0.0392947 0
0.028254300000000003 -0.0326839 0
0.027290800000000004 -0.0252193 0
0.0265921 -0.0170005 0
0.0261773 -0.00827339 0
0.026055800000000004 0.000435063 0
0.0262029 0.00753433 0
0.026536200000000003 0.0120057 0
0.027006000000000002 0.0162864 0
0.027635900000000005 0.0215 0
0.028430800000000006 0.0256309 0
0.029332700000000003 0.0279081 0
0.030272300000000002 0.0282147 0
0.031201 0.0274346 0
0.0320929 0.0261136 0
0.032942900000000004 0.025044 0
0.033766300000000006 0.0244363 0
0.034569 0.0237441 0
0.035350700000000006 0.0234812 0
0.036149900000000006 0.0246865 0
0.037020300000000006 0.0276708 0
0.0380085 0.0313235 0
0.0390939 0.0333651 0
0.0402174 0.0338493 0
0.041346600000000004 0.033848 0
0.042449200000000006 0.0319547 0
0.043450800000000005 0.0281696 0
0.044307200000000005 0.0232816 0
0.044982600000000005 0.0174237 0
0.04544960000000001 0.0108285 0
0.045687200000000004 0.00375203 0
0.0456862 -0.00344572 0
0.045447100000000004 -0.0104985 0
0.04497910000000001 -0.017157 0
0.044302400000000006 -0.022962 0
0.043453900000000004 -0.0275175 0
0.0424741 -0.0309875 0
0.041386700000000005 -0.0341142 0
0.0402 -0.0368929 0
0.0389112 -0.0407409 0
0.037428100000000006 -0.0478197 0
0.035708000000000004 -0.0551067 0
0.0337806 -0.0594467 0
0.031799100000000004 -0.0588899 0
0.0300054 -0.049837 0
0.0285457 -0.0368446 0
0.027571200000000004 -0.0222111 0
0.027131500000000003 -0.00491366 0
0.027253100000000002 0.0110015 0
0.027879400000000006 0.0258446 0
0.028972500000000005 0.0388186 0
0.0304766 0.0507044 0
0.0323683 0.0621941 0
0.0346276 0.0724839 0
0.037179300000000005 0.0796238 0
0.0399098 0.0836666 0
0.0427509 0.0861357 0
0.045608 0.0850683 0
0.04841670000000001 0.0829823 0
0.05110340000000001 0.0783382 0
0.0536601 0.0759042 0
0.056191200000000004 0.0762862 0
0.0587559 0.0774985 0
0.061356 0.0784288 0
0.063984 0.0792144 0
0.06663407 0.0795011 0
0.06924139 0.0764643 0
0.07166078000000001 0.0682829 0
0.0737368 0.0558971 0
0.075410351 0.0441492 0
0.07666403000000001 0.031732 0
0.07751446000000001 0.019488 0
0.07798176 0.00962654 0
0.07818345 0.0032294 0
0.07815621 -0.00438278 0
0.07788444 -0.0117277 0
0.07726481 -0.0260446 0
0.076117813 -0.0418276 0
0.074431207 -0.0586819 0
0.07219508000000001 -0.0742009 0
0.06950415 -0.0859026 0
0.0664861 -0.0943433 0
0.0632371 -0.0999885 0
0.05982610000000001 -0.104152 0
0.0562935 -0.107471 0
0.0526407 -0.110552 0
0.049017200000000004 -0.105473 0
0.04566100000000001 -0.096356 0
0.0426549 -0.0837866 0
0.0401405 -0.0661867 0
0.0383548 -0.0419877 0
0.0373363 -0.0206838 0
0.0369782 -0.00256744 0
0.037151 0.0119687 0
0.037800200000000006 0.0263714 0
0.038910700000000006 0.0395278 0
0.0404549 0.0525642 0
0.0424099 0.0634367 0
0.0446376 0.0690577 0
0.0469706 0.070298 0
0.0493102 0.0699531 0
0.0516268 0.0690514 0
0.053910200000000005 0.0681814 0
0.0561803 0.0681774 0
0.058464100000000005 0.0689156 0
0.0607752 0.0696405 0
0.0630976 0.0696138 0
0.06537769 0.0666178 0
0.06747076 0.0585445 0
0.06922310000000001 0.04714 0
0.0705877 0.034869 0
0.07152987000000001 0.0224494 0
0.07209292 0.0122201 0
0.07237313000000001 0.00533854 0
0.07246341 0.000466579 0
0.07237687000000001 -0.00578291 0
0.07197305 -0.0185954 0
0.07107622000000001 -0.0351076 0
0.06959125000000001 -0.0530811 0
0.0674947 -0.071574 0
0.06484190000000001 -0.0858992 0
0.061809800000000005 -0.0948928 0
0.058567100000000004 -0.0992358 0
0.05520610000000001 -0.102085 0
0.051710400000000004 -0.10726 0
0.0482201 -0.102627 0
0.0448755 -0.0975842 0
0.0417898 -0.0865981 0
0.0391482 -0.071149 0
0.037166700000000004 -0.0481738 0
0.0359412 -0.0265381 0
0.035441900000000005 -0.00516845 0
0.0355501 0.010105 0
0.036129100000000004 0.0240401 0
0.0371666 0.0374621 0
0.0386299 0.0500109 0
0.0405135 0.0619009 0
0.042720100000000004 0.0691515 0
0.0450742 0.0713717 0
0.047463000000000005 0.0717254 0
0.0498455 0.0711707 0
0.052203900000000004 0.0704546 0
0.054546000000000004 0.070189 0
0.0568897 0.0705432 0
0.0592506 0.0710456 0
0.06161850000000001 0.0710188 0
0.06395730000000001 0.0687828 0
0.06613643 0.0614018 0
0.06798538 0.0500909 0
0.06944917 0.0378355 0
0.07048751 0.0251557 0
0.07113488 0.014614 0
0.07148035 0.00695865 0
0.07162543 0.00229745 0
0.07160399 -0.00381674 0
0.07129034000000001 -0.0153428 0
0.07048981 -0.0325081 0
0.06905077 -0.0527037 0
0.06694706 -0.0722278 0
0.0642499 -0.0879422 0
0.0611234 -0.0981979 0
0.0577507 -0.103263 0
0.05427080000000001 -0.105044 0
0.0507088 -0.108502 0
0.047044600000000006 -0.11079 0
0.0433319 -0.11151 0
0.039688100000000004 -0.107738 0
0.036244900000000004 -0.0977568 0
0.033284600000000004 -0.0801719 0
0.0309677 -0.0588758 0
0.0294072 -0.0360572 0
0.028584200000000004 -0.0151374 0
0.028359500000000003 0.000175541 0
0.0286024 0.0137296 0
0.029301200000000006 0.0275994 0
0.030414500000000004 0.0388194 0
0.0319184 0.0509107 0
0.033808000000000005 0.0612804 0
0.0359606 0.0667588 0
0.038217900000000006 0.0681796 0
0.0404918 0.0678983 0
0.042719400000000005 0.0656664 0
0.0448697 0.0637188 0
0.046972 0.0625777 0
0.0490459 0.0620053 0
0.0511326 0.0642739 0
0.05337460000000001 0.0691196 0
0.05572250000000001 0.0715437 0
0.05812250000000001 0.0720402 0
0.0604866 0.0693334 0
0.0627014 0.0634937 0
0.0646848 0.0556261 0
0.0663865 0.0468802 0
0.06780986 0.0390331 0
0.06900611000000001 0.0332544 0
0.0700093 0.0271726 0
0.07080353 0.0207621 0
0.07137823 0.013966 0
0.07167409 0.00356925 0
0.07157742 -0.00872072 0
0.07107344 -0.0208389 0
0.07017987 -0.0319677 0
0.06894742000000001 -0.0411424 0
0.06745009 -0.0479576 0
0.0657667 -0.0526186 0
0.06394280000000001 -0.056463 0
0.06201280000000001 -0.0589792 0
0.060016200000000006 -0.0607859 0
0.0578945 -0.0663246 0
0.055592600000000006 -0.0715467 0
0.053114100000000004 -0.0764095 0
0.050563300000000005 -0.0758296 0
0.04812090000000001 -0.0705026 0
0.0459726 -0.0585864 0
0.044263800000000006 -0.0439557 0
0.043106500000000006 -0.0255861 0
0.0426063 -0.0055723 0
0.0427307 0.0116546 0
0.043377700000000005 0.0260285 0
0.0444562 0.0378229 0
0.0459147 0.0491614 0
0.047743600000000004 0.0597457 0
0.049871900000000004 0.0668637 0
0.0521649 0.0701277 0
0.05451690000000001 0.0701435 0
0.0568003 0.0668597 0
0.0589949 0.0652733 0
0.061149400000000007 0.064093 0
0.0632784 0.0646516 0
0.06554494 0.0711307 0
0.06798972 0.0752761 0
0.070569 0.0791407 0
0.07324209000000001 0.0805213 0
0.075890367 0.0780174 0
0.07838563 0.0715735 0
0.08062463 0.0626171 0
0.08252138 0.0516824 0
0.08406136 0.0409611 0
0.0852306 0.0299676 0
0.086081 0.0218289 0
0.0866988 0.0157356 0
0.0871121 0.00938125 0
0.0873081 0.00249566 0
0.08724080000000001 -0.00679084 0
0.0867176 -0.0240751 0
0.0856421 -0.039398 0
0.08404789 -0.0557037 0
0.08192021000000001 -0.0705854 0
0.07939186000000001 -0.0794447 0
0.07666168000000001 -0.083751 0
0.07380399 -0.0872913 0
0.07097544 -0.0794585 0
0.06827810000000001 -0.0829273 0
0.06551032 -0.0822765 0
0.0628223 -0.0796313 0
0.0603263 -0.0695774 0
0.058358900000000005 -0.0490149 0
0.0570695 -0.0279322 0
0.056583800000000004 -0.00279444 0
0.056852400000000004 0.0169036 0
0.057710300000000006 0.0335627 0
0.0590919 0.0483613 0
0.0609326 0.0615822 0
0.0632018 0.0734682 0
0.06581356000000001 0.0821553 0
0.06865121 0.0873631 0
0.07163124 0.0911853 0
0.074734573 0.0948219 0
0.0465054 -0.162868 0
0.0418043 -0.126311 0
0.037938200000000005 -0.102396 0
0.0354121 -0.0538979 0
0.0336795 -0.0557717 0
0.0316919 -0.0607201 0
0.029687700000000004 -0.0586598 0
0.027834900000000003 -0.0502405 0
0.0264719 -0.0299089 0
0.025969900000000004 -0.00136838 0
0.026355500000000004 0.0215435 0
0.027357100000000002 0.0366137 0
0.028758500000000006 0.0467301 0
0.0304694 0.055405 0
0.0324687 0.0642841 0
0.0347617 0.0725749 0
0.037287100000000004 0.0780053 0
0.039926800000000005 0.0798131 0
0.042577000000000004 0.0786955 0
0.0451758 0.0773707 0
0.0477118 0.0749904 0
0.05019320000000001 0.0744458 0
0.05269600000000001 0.0758337 0
0.0552531 0.0774704 0
0.0578603 0.0788764 0
0.0605078 0.0797557 0
0.0631608 0.0792258 0
0.06577555 0.0776312 0
0.06830797 0.0740128 0
0.07065262 0.0653304 0
0.07266236000000001 0.0530687 0
0.074548049 0.0559805 0
0.07635524 0.052411 0
0.07804248 0.0490263 0
0.07963207 0.0464252 0
0.08106646 0.0395905 0
0.08228464 0.0341218 0
0.0833055 0.0262116 0
0.08394914 0.013053 0
0.08418173000000001 0.00195068 0
0.08408741 -0.00693102 0
0.08371034000000001 -0.0153568 0
0.08305552000000001 -0.0231123 0
0.0821847 -0.0286491 0
0.08114308 -0.0336329 0
0.07992019 -0.039476 0
0.07851304 -0.0445331 0
0.07694199 -0.0496318 0
0.07517949060000001 -0.0557879 0
0.07322188 -0.0611455 0
0.07109492 -0.066409 0
0.06877946 -0.0720882 0
0.06629051 -0.07684 0
0.0636358 -0.0820459 0
0.0608351 -0.085487 0
0.05798640000000001 -0.0842109 0
0.055297200000000005 -0.0769727 0
0.052947600000000004 -0.0650671 0
0.0510191 -0.0500714 0
0.0496356 -0.0328044 0
0.048901200000000006 -0.0124145 0
0.048791100000000004 0.00432824 0
0.049189000000000004 0.0185472 0
0.050037200000000004 0.0314481 0
0.051278500000000005 0.0419853 0
0.0528293 0.0505224 0
0.0546451 0.0576743 0
0.05663990000000001 0.0611988 0
0.058684400000000005 0.0608941 0
0.060685100000000006 0.0592971 0
0.0626515 0.0589127 0
0.0646005 0.0579258 0
0.06651165 0.0569493 0
0.06841214000000001 0.057257 0
0.07033157000000001 0.0577904 0
0.07221689 0.0546463 0
0.07389469 0.0459589 0
0.07525895440000001 0.0359896 0
0.07626998 0.0251997 0
0.0769348 0.0153794 0
0.07730715 0.00759926 0
0.07748287000000001 0.00376803 0
0.0775361 -0.000924861 0
0.07731856000000001 -0.0136083 0
0.07659262 -0.0295406 0
0.0752808905 -0.0484492 0
0.07333527000000001 -0.0669301 0
0.07082826 -0.0820962 0
0.06788986 -0.0929156 0
0.0646617 -0.0948453 0
0.061568300000000006 -0.0925031 0
0.0584407 -0.0943526 0
0.0553268 -0.0924407 0
0.0523411 -0.087505 0
0.0496006 -0.0762858 0
0.047303 -0.060287 0
0.0457009 -0.0364962 0
0.044855500000000006 -0.0154833 0
0.0447144 0.00502103 0
0.045161400000000004 0.0207717 0
0.04611080000000001 0.0352974 0
0.0475168 0.0483774 0
0.0493523 0.0609529 0
0.0515616 0.0702711 0
0.0539877 0.0743351 0
0.0564905 0.0754812 0
0.0590184 0.0761904 0
0.061566300000000004 0.0766172 0
0.0641294 0.0772136 0
0.06671719000000001 0.0780639 0
0.06933428 0.0789137 0
0.07197772000000001 0.0796684 0
0.074644203 0.080128 0
0.07726258 0.0762673 0
0.07964755 0.0666977 0
0.0816757 0.0550294 0
0.08328093 0.0418164 0
0.08444502000000001 0.0289028 0
0.08521340000000001 0.0179893 0
0.0856838 0.011243 0
0.0859644 0.00561469 0
0.08600000000000001 -0.00360562 0
0.0856359 -0.0183902 0
0.08471269000000001 -0.036625 0
0.08316037 -0.0553206 0
0.08100299 -0.0731307 0
0.07828851 -0.0882492 0
0.07515154 -0.0986507 0
0.07174582 -0.104892 0
0.06817483 -0.108884 0
0.0644885 -0.112055 0
0.060631700000000004 -0.118219 0
0.0568388 -0.111198 0
0.053249700000000004 -0.104138 0
0.0501609 -0.0836698 0
0.0476621 -0.0659146 0
0.0458778 -0.0419411 0
0.044883400000000004 -0.0195915 0
0.0445358 -0.00288337 0
0.0446898 0.0113119 0
0.045317800000000005 0.0257884 0
0.0463996 0.0385936 0
0.04790660000000001 0.0509554 0
0.0497885 0.0604363 0
0.0518824 0.0642459 0
0.054063400000000005 0.0666033 0
0.056322800000000006 0.0686696 0
0.058626300000000006 0.0694222 0
0.060954600000000005 0.0703638 0
0.06332700000000001 0.071919 0
0.06574495 0.0730292 0
0.06819234 0.0737076 0
0.07064219000000001 0.0728021 0
0.07297337000000001 0.0663605 0
0.075005023 0.0558761 0
0.07667497000000001 0.0443997 0
0.07794151 0.0322241 0
0.07882433 0.0216534 0
0.07940436000000001 0.0139149 0
0.07976097 0.00782927 0
0.07992202000000001 0.00501461 0
0.08002908 -0.00115732 0
0.07977089 -0.0141057 0
0.07928775 -0.0138075 0
0.07860437 -0.0262225 0
0.07762109 -0.0321964 0
0.07645549 -0.0375565 0
0.0751051358 -0.0431091 0
0.07359107000000001 -0.0469928 0
0.07199716 -0.0481879 0
0.07039917 -0.0475485 0
0.06883131 -0.0467054 0
0.06724615 -0.0485556 0
0.06560235 -0.0497171 0
0.06394380000000001 -0.0496909 0
0.0623195 -0.0470825 0
0.060848700000000006 -0.0411158 0
0.0596225 -0.0329941 0
0.0586713 -0.0241377 0
0.058023500000000006 -0.015252 0
0.0576705 -0.00631335 0
0.057616600000000004 0.00247945 0
0.0578332 0.0098496 0
0.058259200000000004 0.0151048 0
0.0588249 0.018408 0
0.05946850000000001 0.0198781 0
0.0601174 0.0188761 0
0.0607225 0.0175515 0
0.0613113 0.0182051 0
0.0619554 0.0204682 0
0.06267890000000001 0.0227358 0
0.0634755 0.0250542 0
0.06436120000000001 0.0279595 0
0.06533443 0.0300914 0
0.06635452 0.030911 0
0.06739308000000001 0.0314099 0
0.06844503 0.0315728 0
0.06948743 0.0308632 0
0.07049386 0.02954 0
0.07144883 0.0277444 0
0.07233246 0.0253014 0
0.07312733 0.0224835 0
0.07382262 0.0193256 0
0.07440588000000001 0.0158054 0
0.074868594 0.0121371 0
0.07520852730000001 0.00845007 0
0.07542626000000001 0.00481262 0
0.075523276 0.00119721 0
0.075501441 -0.00229481 0
0.07536672900000001 -0.00558243 0
0.0751253466 -0.00874403 0
0.074781481 -0.0117276 0
0.07433819 -0.0146863 0
0.07379237 -0.0180738 0
0.07311023 -0.0227683 0
0.07225926 -0.028037 0
0.07123491 -0.0331333 0
0.0700442 -0.0380159 0
0.06869563000000001 -0.0426099 0
0.06719993 -0.0468536 0
0.06556797 -0.050849 0
0.0638065 -0.0546208 0
0.06191580000000001 -0.0586272 0
0.0598818 -0.0631228 0
0.0577241 -0.0657989 0
0.055531500000000004 -0.0648016 0
0.0534612 -0.0595059 0
0.0516244 -0.0493734 0
0.050236100000000006 -0.0348112 0
0.04926130000000001 -0.0231512 0
0.0487785 -0.00662736 0
0.0488299 0.00854692 0
0.049333300000000004 0.0204399 0
0.0501732 0.0291507 0
0.051271000000000004 0.0361623 0
0.052586100000000004 0.0423462 0
0.0540823 0.0467787 0
0.05566600000000001 0.0477705 0
0.0572459 0.0467244 0
0.0587828 0.0457714 0
0.060304500000000004 0.0455859 0
0.0618165 0.0451276 0
0.0633185 0.0451768 0
0.06484190000000001 0.0462355 0
0.06639794 0.0471141 0
0.06796691 0.0465252 0
0.0694461 0.0419376 0
0.07074221 0.0359207 0
0.07184184 0.0303744 0
0.07277386000000001 0.026 0
0.07355979 0.0213022 0
0.07417322 0.0156061 0
0.074580644 0.00895295 0
0.074705071 -0.00183571 0
0.074399224 -0.0159033 0
0.0736282 -0.0295639 0
0.07240049 -0.0434311 0
0.07072411 -0.0560958 0
0.06869234 -0.0645485 0
0.06644846 -0.069399 0
0.06406010000000001 -0.0736413 0
0.061549000000000006 -0.0764848 0
0.058962 -0.0797104 0
0.0561844 -0.0864837 0
0.0531928 -0.0924534 0
0.0500119 -0.0980157 0
0.04682990000000001 -0.09374 0
0.0438086 -0.089173 0
0.040963200000000005 -0.0808304 0
0.0384747 -0.0672438 0
0.036567800000000004 -0.0480793 0
0.035316700000000006 -0.0281651 0
0.034667 -0.0119721 0
0.0345496 0.00383079 0
0.034928600000000004 0.0181767 0
0.035765200000000004 0.0312071 0
0.037024600000000005 0.0438545 0
0.0387079 0.056291 0
0.040762700000000006 0.0658211 0
0.0430687 0.0718112 0
0.045528 0.0751733 0
0.0480496 0.0755775 0
0.0505318 0.0728726 0
0.052887100000000006 0.0687559 0
0.0551334 0.0665393 0
0.0573294 0.0655262 0
0.022351600000000006 -0.000306377 0
0.023171000000000004 0.0397104 0
0.024091300000000003 0.0172182 0
0.024832700000000006 0.0279636 0
0.0257263 0.023047 0
0.026567300000000002 0.0308395 0
0.027926000000000006 0.0504396 0
0.029925100000000003 0.0673623 0
0.032352900000000004 0.0772154 0
0.0350822 0.0861754 0
0.0380997 0.0941202 0
0.041347 0.100362 0
0.0447935 0.105769 0
0.0483777 0.108717 0
0.052014700000000004 0.10907 0
0.0556253 0.107433 0
0.0591748 0.105614 0
0.062659 0.103608 0
0.06609151 0.102652 0
0.06952163 0.103314 0
0.07297734 0.103953 0
0.07644677 0.104174 0
0.07993116 0.105003 0
0.0834477 0.105869 0
0.086983 0.106122 0
0.0905201 0.105134 0
0.0940677 0.106354 0
0.0975936 0.105097 0
0.10104160000000001 0.101652 0
0.1043324 0.0949596 0
0.10728760000000001 0.0827895 0
0.10982710000000001 0.0699247 0
0.1120031 0.0646673 0
0.11413400000000001 0.0630988 0
0.1163614 0.0695483 0
0.1186696 0.066864 0
0.1207191 0.056492 0
0.12237490000000001 0.0438449 0
0.1236571 0.0339709 0
0.12465480000000001 0.0266337 0
0.1254573 0.0221311 0
0.1261342 0.0188955 0
0.1267204 0.016412 0
0.1272085 0.0126222 0
0.127475 0.00308846 0
0.127393 -0.00738715 0
0.1269651 -0.0179559 0
0.12616850000000002 -0.0292297 0
0.1250328 -0.0380832 0
0.1236541 -0.0412676 0
0.1221996 -0.0455197 0
0.1206242 -0.0487401 0
0.118954 -0.0511101 0
0.1172219 -0.0527355 0
0.11541190000000001 -0.0559726 0
0.1134709 -0.0604491 0
0.1113476 -0.0668296 0
0.1090064 -0.0733003 0
0.10645450000000001 -0.0794083 0
0.1036937 -0.0859186 0
0.1007314 -0.0912199 0
0.0976367 -0.0938369 0
0.09449840000000001 -0.094251 0
0.091339 -0.0952606 0
0.0881503 -0.095549 0
0.08500753 -0.092168 0
0.08206548 -0.0836212 0
0.07953929 -0.0690561 0
0.07756757 -0.0502991 0
0.076161395 -0.0335455 0
0.075448948 -0.0101397 0
0.075465471 0.00925695 0
0.07606112400000001 0.0253315 0
0.07714801 0.0386369 0
0.07861962 0.0487273 0
0.08037601 0.0556743 0
0.08230298 0.0593874 0
0.08434195 0.0627622 0
0.0864747 0.0648769 0
0.08865630000000001 0.0658883 0
0.0908704 0.0670138 0
0.0931308 0.0684438 0
0.0954229 0.0692115 0
0.0976959 0.0665685 0
0.09983120000000001 0.0608815 0
0.1016984 0.0513911 0
0.1032479 0.0423684 0
0.1045534 0.036747 0
0.10573650000000001 0.0347597 0
0.1068933 0.0348832 0
0.1080176 0.0322015 0
0.1089965 0.0259787 0
0.1095353 0.00599052 0
0.1093713 -0.0147764 0
0.1084782 -0.0383443 0
0.1068237 -0.0582174 0
0.1050566 -0.0542799 0
0.1030788 -0.0645182 0
0.10081480000000001 -0.0692372 0
0.0985087 -0.0692434 0
0.0961202 -0.0747037 0
0.0935047 -0.0815945 0
0.0906897 -0.0869876 0
0.0876323 -0.0964597 0
0.08422033000000001 -0.107094 0
0.08051365 -0.114502 0
0.07658663 -0.120618 0
0.07249385 -0.124133 0
0.06832792 -0.123895 0
0.0642644 -0.119335 0
0.0604039 -0.113461 0
0.0567511 -0.10524 0
0.053421800000000005 -0.0942094 0
0.050542000000000004 -0.0787595 0
0.0482411 -0.0598648 0
0.046589500000000006 -0.0421482 0
0.04530340000000001 -0.0332071 0
0.044476800000000004 -0.0168996 0
0.0442057 -0.000392265 0
0.044456 0.01436 0
0.045160500000000006 0.0268289 0
0.0462254 0.0361303 0
0.04756150000000001 0.0435172 0
0.049129000000000006 0.0501244 0
0.050892900000000005 0.0551037 0
0.052762500000000004 0.0562237 0
0.0546094 0.0544896 0
0.056413700000000004 0.0539931 0
0.058187300000000004 0.0523406 0
0.059910200000000004 0.0515317 0
0.0616564 0.0533437 0
0.0634594 0.0546227 0
0.0652861 0.0545704 0
0.06704574 0.0506271 0
0.06861147000000001 0.0430947 0
0.06988372000000001 0.0336115 0
0.07085035 0.0248054 0
0.0715411 0.0174216 0
0.07203009 0.0124805 0
0.07236183 0.00744551 0
0.07249631000000001 0.0006361 0
0.07234235 -0.0103527 0
0.07168225 -0.0288747 0
0.07040181000000001 -0.046622 0
0.0685697 -0.0621629 0
0.06626168 -0.0752133 0
0.063573 -0.0849708 0
0.0606463 -0.0897991 0
0.05760030000000001 -0.0926571 0
0.054407800000000006 -0.0986494 0
0.05104310000000001 -0.102452 0
0.0475897 -0.103855 0
0.044199300000000004 -0.100647 0
0.0409879 -0.0905806 0
0.0381931 -0.0766016 0
0.0359671 -0.0570943 0
0.0344394 -0.0354316 0
0.033637900000000005 -0.0140098 0
0.0334814 0.00286862 0
0.033825600000000004 0.0169484 0
0.034609400000000005 0.0294043 0
0.0357789 0.0407746 0
0.037358600000000006 0.05309 0
0.0392983 0.0618905 0
0.0414315 0.0652069 0
0.043633000000000005 0.0668287 0
0.0458891 0.0683366 0
0.048171000000000005 0.0683791 0
0.0504452 0.0682081 0
0.052727800000000005 0.0687683 0
0.055024500000000004 0.0688764 0
0.0573086 0.0681756 0
0.0595575 0.0664842 0
0.0616917 0.0610969 0
0.0635686 0.0516268 0
0.06512420000000001 0.0441128 0
0.06659158 0.0430877 0
0.0679584 0.0366192 0
0.06917301000000001 0.0358959 0
0.07031129 0.0318878 0
0.07122261 0.022772 0
0.07180969000000001 0.0129331 0
0.07202705000000001 -7.91878e-06 0
0.07178227000000001 -0.0138111 0
0.07108485 -0.0272089 0
0.06996773 -0.0388525 0
0.06850974 -0.0476517 0
0.06681344 -0.0535013 0
0.06494710000000001 -0.0581035 0
0.0629425 -0.0618373 0
0.0608288 -0.0647012 0
0.058616 -0.0683095 0
0.056189600000000006 -0.0767042 0
0.0535302 -0.0821708 0
0.0506995 -0.0871722 0
0.04777390000000001 -0.0872596 0
0.0449508 -0.0822174 0
0.042356200000000004 -0.0741985 0
0.040099300000000004 -0.0606407 0
0.038347400000000004 -0.0438301 0
0.037275800000000005 -0.0215697 0
0.0368947 -0.00275067 0
0.0371037 0.0140319 0
0.0378439 0.0295944 0
0.039069 0.0429627 0
0.0407172 0.0554051 0
0.0427762 0.06712 0
0.0451641 0.0749714 0
0.047736200000000006 0.0786411 0
0.050369000000000004 0.0786222 0
0.052944200000000004 0.0758468 0
0.0554409 0.0744427 0
0.057915400000000006 0.0742073 0
0.0603953 0.0746504 0
0.0628993 0.0756557 0
0.06544134 0.0767358 0
0.06800743000000001 0.0771363 0
0.07057526 0.0767127 0
0.0730662 0.0721207 0
0.075316846 0.0628822 0
0.07722605 0.0517984 0
0.07874756000000001 0.0399536 0
0.07987702 0.0285761 0
0.08065485 0.0188314 0
0.08115494000000001 0.0119951 0
0.0814605 0.00651506 0
0.08153766 -0.00185524 0
0.08129608 -0.0126143 0
0.08057799 -0.0301767 0
0.07927067 -0.047019 0
0.07743679 -0.0621269 0
0.0751113887 -0.0763962 0
0.072455 -0.0795042 0
0.06976588 -0.0816973 0
0.06704571000000001 -0.0808723 0
0.06425310000000001 -0.0858791 0
0.06129950000000001 -0.090418 0
0.058268 -0.0908735 0
0.0552749 -0.0883009 0
0.0524403 -0.0821003 0
0.049885900000000004 -0.0716436 0
0.0477276 -0.0579067 0
0.046081800000000006 -0.041256 0
0.045001900000000004 -0.0242823 0
0.0444789 -0.00817044 0
0.0444577 0.00589333 0
0.04488 0.0186134 0
0.04570490000000001 0.0300794 0
0.0468811 0.0396044 0
0.0483321 0.0468216 0
0.0500009 0.0528788 0
0.0518399 0.0567818 0
0.053744 0.0569456 0
0.055613 0.0548953 0
0.0574013 0.0527478 0
0.059126200000000004 0.050877 0
0.0607965 0.0496251 0
0.0624535 0.0500568 0
0.0641401 0.0510153 0
0.06583202 0.0500912 0
0.06741710000000001 0.0445622 0
0.06876703 0.0363608 0
0.06981520000000001 0.0268072 0
0.07056095 0.0186216 0
0.07106196000000001 0.0121741 0
0.07138482 0.00754288 0
0.07154338 0.00195769 0
0.07148184 -0.00560124 0
0.07103343000000001 -0.0215807 0
0.07002252 -0.0380704 0
0.06845185000000001 -0.0555244 0
0.06631551000000001 -0.071265 0
0.06372180000000001 -0.0830989 0
0.060809100000000005 -0.0906614 0
0.057713200000000006 -0.0943539 0
0.05451790000000001 -0.0971607 0
0.0511388 -0.104967 0
0.0475705 -0.108068 0
0.043997400000000006 -0.106117 0
0.0405517 -0.101363 0
0.037330100000000005 -0.0911314 0
0.0345619 -0.0746013 0
0.0324481 -0.0530428 0
0.031008800000000003 -0.0338552 0
0.0302648 -0.0123382 0
0.0301318 0.00289635 0
-0.065566 0.0648417 0
-0.06299799999999998 0.085373 0
-0.06058699999999999 0.0592349 0
-0.058578000000000005 0.0648212 0
-0.056559999999999985 0.0504791 0
-0.05526199999999999 0.0326917 0
-0.054111000000000006 0.0387037 0
-0.052924999999999986 0.0281439 0
-0.052222000000000005 0.0170116 0
-0.051673999999999984 0.0174185 0
-0.05107199999999999 0.0168669 0
-0.05056899999999999 0.0141057 0
-0.05006899999999999 0.0170524 0
-0.049384 0.0228663 0
-0.048622 0.0218071 0
-0.047941 0.019749 0
-0.04729 0.0195055 0
-0.04662999999999999 0.0202406 0
-0.045919 0.0227409 0
-0.04508899999999999 0.0267814 0
-0.044163999999999995 0.0278025 0
-0.04324399999999999 0.0275591 0
-0.042313 0.0286469 0
-0.041314000000000003 0.0313681 0
-0.040204000000000004 0.0351673 0
-0.038962 0.0389933 0
-0.037600999999999996 0.0424417 0
-0.036124 0.0460567 0
-0.03451599999999999 0.0503454 0
-0.032749 0.0555717 0
-0.030789999999999998 0.061879 0
-0.028598 0.0694362 0
-0.026133000000000003 0.0781313 0
-0.023374199999999998 0.08561 0
-0.020443500000000003 0.0894144 0
-0.0174189 0.0917641 0
-0.014337500000000003 0.0928782 0
-0.011226699999999992 0.0937858 0
-0.0080842 0.0946425 0
-0.00492469999999999 0.0947486 0
-0.0017739999999999978 0.0942714 0
0.0013193000000000094 0.0908059 0
0.0042149999999999965 0.082505 0
0.00675110000000001 0.0697035 0
0.00880750000000001 0.0541507 0
0.0103076 0.0363861 0
0.011155100000000001 0.0157633 0
0.011296899999999999 -0.00512696 0
0.010745600000000008 -0.0264993 0
0.0095533 -0.0438681 0
0.007826200000000005 -0.0581411 0
0.005724000000000007 -0.0664314 0
0.0034418000000000087 -0.0697383 0
0.0010971000000000036 -0.0700982 0
-0.0011627000000000026 -0.0647517 0
-0.003150100000000003 -0.0544675 0
-0.004771299999999992 -0.0433683 0
-0.006039000000000003 -0.0334031 0
-0.007010599999999992 -0.025836 0
-0.007800199999999993 -0.0229323 0
-0.008467699999999995 -0.0181193 0
-0.0090562 -0.0155096 0
-0.009403899999999993 -0.0060361 0
-0.009439599999999992 0.0042693 0
-0.009076799999999996 0.0167321 0
-0.008342000000000002 0.0259435 0
-0.007339499999999999 0.0344424 0
-0.006001699999999999 0.045782 0
-0.004241300000000003 0.0590469 0
-0.002065399999999995 0.0706455 0
0.0004670000000000091 0.0805765 0
0.0033230000000000065 0.0904283 0
0.0065255000000000035 0.101287 0
0.010100300000000006 0.11261 0
0.014049600000000002 0.123736 0
0.018365600000000003 0.134596 0
0.023028100000000003 0.144198 0
0.027947100000000002 0.150037 0
0.0330101 0.153226 0
0.0381236 0.152583 0
0.0430844 0.144172 0
0.047626100000000005 0.127868 0
0.0514997 0.104831 0
0.0545219 0.0772333 0
0.0565687 0.046966 0
0.0575277 0.0128202 0
0.0572917 -0.0237365 0
0.05602650000000001 -0.0480238 0
0.054107300000000004 -0.0643631 0
0.0518402 -0.0707786 0
0.049453300000000006 -0.0699407 0
0.0473263 -0.056731 0
0.0457447 -0.0392734 0
0.0447031 -0.0250519 0
0.043990800000000004 -0.0191002 0
0.0434022 -0.0165114 0
0.042898700000000005 -0.0135885 0
0.0425224 -0.00932695 0
0.042240900000000005 -0.00794445 0
0.0419719 -0.00933328 0
0.041483400000000004 -0.0202008 0
0.040610600000000004 -0.0313168 0
0.039400000000000004 -0.0405125 0
0.037919800000000004 -0.0476213 0
0.036238700000000006 -0.0527484 0
0.0344056 -0.0569647 0
0.032460100000000006 -0.058745 0
0.030545700000000002 -0.0564831 0
0.0287385 -0.0513827 0
0.027176500000000006 -0.0417609 0
0.0259242 -0.0322204 0
0.025081600000000003 -0.0189416 0
0.0246824 -0.00578568 0
0.0246974 0.00556717 0
0.0250615 0.015629 0
0.0257338 0.0244113 0
0.026714400000000006 0.0340009 0
0.028020300000000005 0.0438626 0
0.029645500000000005 0.0528983 0
0.031533000000000005 0.0595358 0
0.0335939 0.0637434 0
0.0357735 0.0667219 0
0.0380356 0.0687878 0
0.040348 0.0697168 0
0.042664900000000006 0.0688299 0
0.0448981 0.0650002 0
0.0470661 0.0643672 0
0.0491634 0.0614902 0
0.051190700000000006 0.0608281 0
0.053246100000000005 0.0624324 0
0.0553395 0.0628959 0
0.0574248 0.0621428 0
0.0594553 0.0593167 0
0.0613283 0.0526608 0
0.0628609 0.0392676 0
0.0639203 0.0253997 0
0.06456150000000001 0.0130471 0
0.0647805 0.00114042 0
0.0646543 -0.00777381 0
0.0643321 -0.0105158 0
0.0639436 -0.0131107 0
0.063387 -0.0207405 0
0.0625155 -0.0320818 0
0.06135550000000001 -0.0348275 0
0.060226 -0.0324035 0
0.0592632 -0.0246756 0
0.05861330000000001 -0.0150868 0
0.0583002 -0.00389067 0
0.058378 0.00778797 0
0.0588268 0.0184208 0
0.059603 0.0273789 0
0.0606411 0.0340982 0
0.0618469 0.0375854 0
0.0631175 0.0381811 0
0.0643754 0.0372759 0
0.06561698 0.0375054 0
0.06688454 0.0384852 0
0.06818001 0.0391899 0
0.06950119 0.0401246 0
0.07086331 0.040785 0
0.07220259 0.0395542 0
0.07355407 0.0406254 0
0.074890264 0.0391422 0
0.076168655 0.0380305 0
0.07741431 0.0365189 0
0.07857761 0.0332069 0
0.07960413000000001 0.0283623 0
0.08041962 0.020256 0
0.08092011 0.0102575 0
0.0810824 0.000107133 0
0.08093006 -0.00849257 0
0.08052857000000001 -0.0149632 0
0.07994132000000001 -0.0197942 0
0.07921474 -0.0234142 0
0.07839045 -0.0256777 0
0.07751157 -0.0269997 0
0.0765715 -0.0294369 0
0.07554339 -0.0320686 0
0.07439517500000001 -0.0371354 0
0.07302937 -0.0445274 0
0.07141891 -0.051556 0
0.06958471000000001 -0.0581051 0
0.06753806 -0.0642876 0
0.06530117 -0.0694475 0
0.0629128 -0.0735273 0
0.0603731 -0.0782555 0
0.0577589 -0.0781694 0
0.055199700000000004 -0.0746079 0
0.0528561 -0.0661989 0
0.05084230000000001 -0.054364 0
0.049286300000000005 -0.0398341 0
0.0481692 -0.0268959 0
0.0475613 -0.0105229 0
0.04747900000000001 0.00455181 0
0.047855400000000006 0.0168152 0
0.048592 0.0266004 0
0.049622700000000006 0.0345628 0
0.050897 0.0414739 0
0.0523873 0.0474129 0
0.054035200000000005 0.0508299 0
0.05573500000000001 0.0507528 0
0.057408200000000006 0.0497335 0
0.0590817 0.0494477 0
0.060735800000000006 0.0499516 0
0.0624214 0.0511035 0
0.06413970000000001 0.0519122 0
0.06588143 0.0525851 0
0.06764685000000001 0.0532755 0
0.0694044 0.0516909 0
0.07103708 0.0461244 0
0.07245998000000001 0.039202 0
0.07363925 0.0319897 0
0.074594278 0.0253811 0
0.075359968 0.0203222 0
0.075931603 0.0141424 0
0.076283 0.00717416 0
0.07636483000000001 -0.00277059 0
0.075978483 -0.0197947 0
0.075043364 -0.0352104 0
0.07360552000000001 -0.0502987 0
0.07168683 -0.063751 0
0.06937799 -0.0734009 0
0.06684538000000001 -0.0777556 0
0.06419 -0.0812893 0
0.06142980000000001 -0.0839835 0
0.05859740000000001 -0.0857926 0
0.055619800000000004 -0.0920703 0
0.052530400000000005 -0.0925333 0
0.049534400000000006 -0.0873737 0
0.0467988 -0.0770031 0
0.044491 -0.0611189 0
0.042785000000000004 -0.0410148 0
0.041820600000000006 -0.0184309 0
0.0415528 0.000889985 0
0.0418921 0.018103 0
0.0427649 0.0335574 0
0.04412680000000001 0.0471645 0
0.045927 0.0602787 0
0.048147 0.071728 0
0.050672 0.0785883 0
0.0533448 0.0810174 0
0.0560391 0.0801702 0
0.0586802 0.0785461 0
0.0612902 0.0783486 0
0.0639367 0.081488 0
0.06677607 0.0878665 0
0.06979719000000001 0.092584 0
0.07290788000000001 0.0931367 0
0.076040838 0.0939248 0
0.07912916 0.0916607 0
0.08215541 0.0904891 0
0.08516145 0.0891798 0
0.08801640000000001 0.0818051 0
0.09060170000000001 0.0730011 0
0.0927835 0.0580263 0
0.0944606 0.0432694 0
0.0956656 0.0303831 0
0.0965169 0.0216473 0
0.0971405 0.0164972 0
0.09766920000000001 0.0157808 0
0.09815170000000001 0.0127362 0
0.09844900000000001 0.00443891 0
0.09831780000000001 -0.0130032 0
0.0974986 -0.0359135 0
0.0959217 -0.0491439 0
0.0939625 -0.0669605 0
0.0914827 -0.0802446 0
0.0886591 -0.0879523 0
0.0856901 -0.089315 0
0.08273856 -0.0877541 0
0.07983121 -0.0870674 0
0.07689693 -0.0890559 0
0.07385156 -0.0937912 0
0.07074929 -0.0913646 0
0.06792796000000001 -0.0776286 0
0.06571428 -0.0550338 0
0.0642289 -0.0341922 0
0.063523 -0.00993759 0
0.06354510000000001 0.00969278 0
0.06417300000000001 0.0268506 0
0.06533987000000001 0.0421305 0
0.06697983 0.0558332 0
0.06907015 0.0682971 0
0.07150181 0.0764812 0
0.07414677 0.0816507 0
0.07694577 0.0860215 0
-0.064961 0.0954213 0
-0.06152400000000001 0.109034 0
-0.05789699999999999 0.107224 0
-0.05419899999999998 0.115479 0
-0.050379999999999994 0.107017 0
-0.047217999999999996 0.0859874 0
-0.044503 0.0777085 0
-0.04203799999999999 0.0722642 0
-0.039562 0.0773719 0
-0.036825 0.0859564 0
-0.033882999999999996 0.0905744 0
-0.030740000000000003 0.0983023 0
-0.027286999999999992 0.108193 0
-0.0235109 0.117854 0
-0.019396799999999992 0.128829 0
-0.0148842 0.1415 0
-0.009923399999999999 0.155676 0
-0.0045388999999999985 0.164837 0
0.0010104000000000085 0.167097 0
0.006538100000000005 0.164097 0
0.011906800000000009 0.157805 0
0.016957400000000004 0.144494 0
0.021415800000000006 0.122788 0
0.025015700000000002 0.0935759 0
0.027532600000000004 0.0583792 0
0.028803500000000003 0.0196627 0
0.028691300000000003 -0.0235283 0
0.027101100000000003 -0.0662907 0
0.024370300000000004 -0.0944522 0
0.020870200000000005 -0.112856 0
0.016891200000000002 -0.123946 0
0.0126753 -0.126515 0
0.0086223 -0.115251 0
0.005058000000000007 -0.0986317 0
0.0020560000000000023 -0.0826516 0
-0.0004775999999999947 -0.070643 0
-0.0027104000000000017 -0.0642554 0
-0.004764299999999999 -0.0591946 0
-0.006706900000000002 -0.0587647 0
-0.008560499999999999 -0.0541632 0
-0.010424599999999992 -0.0543642 0
-0.01201619999999999 -0.0413675 0
-0.013149899999999992 -0.0282495 0
-0.013960799999999995 -0.0214981 0
-0.014592599999999997 -0.016521 0
-0.015038099999999999 -0.0100005 0
-0.015232099999999998 -0.00169043 0
-0.015115599999999993 0.00860254 0
-0.014616599999999993 0.0209487 0
-0.013723699999999991 0.0312061 0
-0.012542700000000004 0.0391807 0
-0.011089799999999997 0.0480717 0
-0.0092999 0.0589573 0
-0.007157899999999995 0.0689622 0
-0.004687899999999995 0.0786476 0
-0.001904000000000003 0.087833 0
0.001180500000000001 0.096763 0
0.004561400000000007 0.10561 0
0.008245799999999998 0.115062 0
0.012213799999999997 0.12223 0
0.016391500000000003 0.128021 0
0.0207337 0.13175 0
0.025139 0.132107 0
0.029492000000000004 0.128266 0
0.0335989 0.117506 0
0.037228300000000006 0.100188 0
0.040191300000000006 0.078085 0
0.042368 0.0535863 0
0.043663 0.0255589 0
0.04395400000000001 -0.00516049 0
0.043307000000000005 -0.0335508 0
0.041921900000000005 -0.0495088 0
0.0400592 -0.0599638 0
0.037975 -0.0638355 0
0.035872900000000006 -0.0603843 0
0.0340651 -0.0475688 0
0.032756200000000006 -0.0320948 0
0.031903600000000004 -0.0203553 0
0.0313406 -0.0145683 0
0.0309064 -0.0117954 0
0.030552600000000006 -0.00954329 0
0.030255000000000004 -0.00867184 0
0.029959700000000006 -0.00947838 0
0.029566100000000005 -0.0143784 0
0.028941400000000006 -0.0230269 0
0.028044900000000005 -0.0298053 0
0.026968600000000002 -0.0341575 0
0.025778500000000003 -0.0367974 0
0.0245328 -0.0376728 0
0.0232855 -0.0372353 0
0.022094600000000006 -0.034085 0
0.021059400000000006 -0.0278676 0
0.020246400000000005 -0.0206669 0
0.019729000000000003 -0.0105849 0
0.019564200000000004 0.000105308 0
0.019745600000000002 0.00980961 0
0.0202161 0.0179289 0
0.020941 0.0252173 0
0.021919100000000004 0.0340854 0
0.0231723 0.0417001 0
0.0247109 0.0500589 0
0.0265093 0.0571347 0
0.028499000000000003 0.061703 0
0.0306217 0.0656638 0
0.032883600000000006 0.0697324 0
0.0352632 0.0727503 0
0.037721500000000005 0.0741803 0
0.040173200000000006 0.0725565 0
0.0425472 0.069987 0
0.0448446 0.0681403 0
0.04709530000000001 0.0671924 0
0.0493316 0.0670966 0
0.0515756 0.0676662 0
0.0538522 0.0686616 0
0.0561284 0.0677399 0
0.058326100000000006 0.0637573 0
0.0603421 0.0573056 0
0.062044100000000005 0.046566 0
0.0633557 0.0324114 0
0.06421260000000001 0.0192871 0
0.0645937 0.00423623 0
0.06451960000000001 -0.00715619 0
0.064163 -0.0134696 0
0.0636807 -0.0148117 0
0.06315280000000001 -0.0173687 0
0.0624455 -0.0256933 0
0.0614004 -0.0366916 0
0.060260600000000004 -0.0308178 0
0.059228600000000006 -0.0292015 0
0.058431000000000004 -0.0191041 0
0.057951 -0.0100544 0
0.0578002 0.000758165 0
0.0580165 0.0114394 0
0.05856650000000001 0.0209683 0
0.0594093 0.0288436 0
0.060465000000000005 0.0336862 0
0.061626400000000005 0.0355713 0
0.06283820000000001 0.0372045 0
0.06412140000000001 0.0397327 0
0.0654843 0.0418206 0
0.06690689 0.0434221 0
0.06838559 0.0453112 0
0.0699352 0.0474734 0
0.07154414 0.0489309 0
0.0731881 0.0495315 0
0.074844216 0.0498581 0
0.07650449000000001 0.0495104 0
0.07812144 0.0473208 0
0.07964333 0.0440556 0
0.08104337 0.040011 0
0.08229518000000001 0.0352531 0
0.08338192 0.030192 0
0.08429904 0.0250865 0
0.08504246 0.0197476 0
0.0856032 0.0142005 0
0.08598650000000001 0.00923482 0
0.0862248 0.00538721 0
0.086346 0.00210698 0
0.08636640000000001 -0.000659629 0
0.0862914 -0.00378465 0
0.086106 -0.00719049 0
0.0857798 -0.0125423 0
0.0852427 -0.0194276 0
0.0844744 -0.0262628 0
0.08348576 -0.0326372 0
0.08229626000000001 -0.0382928 0
0.08093647 -0.0428696 0
0.07944471 -0.0462891 0
0.07785717 -0.0487666 0
0.076188324 -0.0512403 0
0.074437984 -0.053728 0
0.07258730000000001 -0.057291 0
0.07061022 -0.0611648 0
0.06849441 -0.0655344 0
0.06623905000000001 -0.0695068 0
0.06386030000000001 -0.0726934 0
0.0614412 -0.0716518 0
0.0591294 -0.0698268 0
0.0571549 -0.0533037 0
0.0555831 -0.0391559 0
0.05463660000000001 -0.0188838 0
0.054337800000000006 -0.000263896 0
0.054601300000000005 0.0145308 0
0.055279 0.0251598 0
0.0562819 0.0344195 0
0.0575777 0.0427097 0
0.05911380000000001 0.0486948 0
0.0607962 0.0516061 0
0.0625286 0.0520234 0
0.0642737 0.0527485 0
0.06603496 0.0527158 0
0.06778076000000001 0.0521202 0
0.06952055 0.0524845 0
0.07129009 0.0536007 0
0.07308879 0.0544393 0
0.07489195600000001 0.0529614 0
0.07655373 0.0466264 0
0.07798007 0.0391875 0
0.0791577 0.0318527 0
0.08009561 0.0248905 0
0.08083079 0.0197837 0
0.08139652 0.0141623 0
0.08174378 0.00678873 0
0.08180996 -0.00307161 0
0.08141036 -0.0204317 0
0.08044493 -0.0363939 0
0.07896519 -0.0517751 0
0.07697511 -0.0664218 0
0.074571784 -0.0761581 0
0.07193703 -0.0811637 0
0.06916389 -0.0849462 0
0.066275 -0.0880392 0
0.0633057 -0.089864 0
0.0602229 -0.0950258 0
0.056983200000000005 -0.0973886 0
0.0539409 -0.0863831 0
0.051320700000000004 -0.0699158 0
0.04924150000000001 -0.0550487 0
0.0477721 -0.0332122 0
0.0470544 -0.0112825 0
0.0470365 0.008491 0
0.0476135 0.0250632 0
0.048704700000000004 0.0394528 0
0.05025210000000001 0.052752 0
0.0522289 0.064884 0
0.0545491 0.0729068 0
0.0570396 0.0757862 0
0.0595942 0.0773642 0
0.0621941 0.078491 0
0.0648258 0.0794228 0
0.06749147 0.0805255 0
0.07019736 0.0817558 0
0.07294463 0.0830714 0
0.075738947 0.084457 0
0.07857125000000001 0.085213 0
0.08136547000000001 0.0816903 0
0.08394841 0.073009 0
0.0861819 0.0609979 0
0.0879837 0.0475991 0
0.0893394 0.0346865 0
0.09030740000000001 0.0242771 0
0.0909828 0.0170603 0
0.0914495 0.011223 0
0.0916811 0.00271026 0
0.0915847 -0.00849557 0
0.09098730000000001 -0.0277912 0
0.0897101 -0.045869 0
0.0878627 -0.0638056 0
0.0854445 -0.0799877 0
0.08254141000000001 -0.0928442 0
0.07929953000000001 -0.100298 0
0.075896782 -0.103444 0
0.07239258 -0.106646 0
0.06878775000000001 -0.109364 0
0.0650515 -0.114402 0
0.061199100000000006 -0.115454 0
0.057435400000000005 -0.109979 0
0.053944500000000006 -0.0990571 0
0.0509283 -0.0817986 0
0.0486153 -0.0571385 0
0.0470965 -0.0350316 0
0.0463249 -0.013039 0
0.0462127 0.00488626 0
0.0466584 0.020862 0
0.0476124 0.0355146 0
0.0490287 0.0489415 0
0.05088480000000001 0.061402 0
0.053095 0.0697014 0
0.0554786 0.072594 0
0.0579324 0.0746011 0
0.0604495 0.0761835 0
0.06300560000000001 0.0772118 0
0.06560543 0.0787683 0
0.06826245 0.080537 0
0.07096078 0.0813997 0
0.07369294 0.0823084 0
0.07643802000000001 0.0821414 0
0.07913189000000001 0.0788126 0
0.08162378 0.0702654 0
0.08376012000000001 0.0581058 0
0.0854684 0.0447342 0
0.0867433 0.0323556 0
0.0876242 0.021299 0
0.08818490000000001 0.0132055 0
0.0885126 0.00682178 0
0.0886128 -0.000725759 0
-0.02390819999999999 -0.0554092 0
-0.025012999999999994 -0.0191211 0
-0.025636999999999993 -0.0125717 0
-0.025393 0.0215318 0
-0.025043999999999997 -0.00281224 0
-0.025498999999999994 -0.0209701 0
-0.026430999999999996 -0.0341863 0
-0.027724 -0.041018 0
-0.029047000000000003 -0.0360484 0
-0.030010999999999996 -0.0219863 0
-0.030461000000000002 -0.00611445 0
-0.030488 0.0018611 0
-0.03039 0.00365325 0
-0.030228999999999992 0.00657726 0
-0.029920000000000002 0.0119211 0
-0.029410999999999993 0.018492 0
-0.028663999999999995 0.0261021 0
-0.027671 0.0325694 0
-0.026493000000000003 0.0378657 0
-0.025131 0.0438522 0
-0.023544499999999996 0.0511331 0
-0.021696599999999996 0.059501 0
-0.019550200000000004 0.0689985 0
-0.01706189999999999 0.0805166 0
-0.014178899999999994 0.0923131 0
-0.0109403 0.101108 0
-0.00741979999999999 0.109595 0
-0.003649299999999994 0.115778 0
0.0002899000000000096 0.120358 0
0.004388000000000003 0.125224 0
0.008624699999999999 0.128348 0
0.012924000000000005 0.129046 0
0.0171894 0.126062 0
0.021241300000000005 0.11674 0
0.0248581 0.100055 0
0.0278143 0.0776202 0
0.0299552 0.0518627 0
0.031177200000000002 0.0226631 0
0.0313862 -0.00720623 0
0.0306132 -0.0366664 0
0.028988600000000003 -0.0585868 0
0.026752200000000004 -0.0735213 0
0.024127300000000004 -0.0833254 0
0.021348700000000005 -0.0832325 0
0.018676200000000004 -0.0757108 0
0.016404500000000002 -0.0604635 0
0.014686300000000006 -0.0436605 0
0.013482400000000005 -0.0297562 0
0.012679099999999999 -0.0195943 0
0.012114 -0.0152123 0
0.0116449 -0.0139252 0
0.011205599999999996 -0.0124565 0
0.010824399999999998 -0.00942781 0
0.0106247 -0.00243352 0
0.010716400000000001 0.00783668 0
0.011177900000000004 0.0191856 0
0.011970000000000008 0.0266342 0
0.012925000000000006 0.0310192 0
0.014059500000000003 0.0367961 0
0.015401400000000003 0.0436282 0
0.016988200000000002 0.0511446 0
0.018806800000000005 0.0572666 0
0.020787200000000006 0.0611829 0
0.022891600000000005 0.0649968 0
0.025126300000000004 0.0688944 0
0.0274847 0.0723183 0
0.029942000000000003 0.0748434 0
0.0324614 0.0760076 0
0.0349942 0.075402 0
0.037466400000000004 0.0722466 0
0.039775500000000005 0.0665761 0
0.041934900000000004 0.0638781 0
0.044055500000000004 0.0633447 0
0.046197100000000005 0.064832 0
0.0483854 0.0663877 0
0.0506142 0.0670537 0
0.052833000000000005 0.065835 0
0.05496330000000001 0.0616559 0
0.0569081 0.0551194 0
0.0586048 0.0466897 0
0.0599765 0.0359676 0
0.060973400000000004 0.0245161 0
0.0616125 0.0144349 0
0.0619581 0.0071097 0
0.0620886 0.0012857 0
0.062035400000000004 -0.00425845 0
0.0617856 -0.0106401 0
0.061295100000000005 -0.0187504 0
0.060428100000000005 -0.0332054 0
0.059058 -0.0480811 0
0.057219500000000006 -0.0612012 0
0.0549867 -0.071795 0
0.0524403 -0.0802605 0
0.049627000000000004 -0.087831 0
0.0466067 -0.0925549 0
0.0434565 -0.0958439 0
0.0402715 -0.0956534 0
0.037120200000000006 -0.0930094 0
0.0341201 -0.0865445 0
0.031382200000000006 -0.0774774 0
0.0290112 -0.0650574 0
0.027090600000000006 -0.0511687 0
0.0256283 -0.0378407 0
0.0245304 -0.0274373 0
0.023883100000000004 -0.0119422 0
0.023760700000000003 0.00356777 0
0.0241298 0.0178599 0
0.024946600000000006 0.0302427 0
0.0261599 0.0419754 0
0.0277656 0.0536853 0
0.029733600000000006 0.0633254 0
0.0319583 0.0695643 0
0.0343672 0.0744955 0
0.0369106 0.0777837 0
0.039539300000000006 0.0796361 0
0.042202 0.0796672 0
0.0448249 0.0775904 0
0.0473782 0.0758325 0
0.0498837 0.0746739 0
0.0523703 0.0749543 0
0.0548992 0.0768736 0
0.057527400000000006 0.081665 0
0.0604258 0.0908756 0
0.0635513 0.0967466 0
0.06686704 0.101605 0
0.07022156 0.0991926 0
0.07353227 0.0997513 0
0.07676511 0.0938791 0
0.07986009000000001 0.092982 0
0.08298717 0.0944842 0
0.0860965 0.092048 0
0.08913120000000001 0.0897313 0
0.0919983 0.0814866 0
0.0944672 0.0673191 0
0.0964709 0.0528941 0
0.0979781 0.0391864 0
0.0991223 0.0302364 0
0.1000118 0.0239301 0
0.1008116 0.026632 0
0.10161210000000001 0.0204874 0
0.1021954 0.0148409 0
0.1023672 -0.00579265 0
0.101894 -0.0202515 0
0.10099430000000001 -0.0331819 0
0.0996242 -0.0478797 0
0.0978471 -0.0568438 0
0.0958771 -0.0610244 0
0.09372130000000001 -0.0690938 0
0.0912295 -0.0797615 0
0.0884231 -0.087648 0
0.0853837 -0.0947597 0
0.08202122 -0.106124 0
0.0783688 -0.111971 0
0.07453741 -0.118027 0
0.07051014 -0.122805 0
0.06639211 -0.123575 0
0.062330800000000006 -0.119236 0
0.0585041 -0.114642 0
0.0551001 -0.0929028 0
0.0523023 -0.074235 0
0.050304800000000004 -0.0463774 0
0.049202300000000004 -0.0217021 0
0.0488735 2.32713e-05 0
0.049167300000000004 0.016185 0
0.049966 0.0311251 0
0.0512518 0.0452201 0
0.0529866 0.0582419 0
0.0551277 0.0688099 0
0.05752890000000001 0.0742626 0
0.060060100000000005 0.0772915 0
0.06267890000000001 0.0796355 0
0.06536696 0.0815973 0
0.06812463 0.0837751 0
0.07095272 0.0857864 0
0.0738414 0.0873989 0
0.07677866 0.0887968 0
0.07976295 0.0901966 0
0.08278664000000001 0.0909694 0
0.0857752 0.0877751 0
0.0885746 0.0796703 0
0.0910314 0.0678549 0
0.093062 0.0541546 0
0.0946148 0.0403024 0
0.0957883 0.0312127 0
0.09672520000000001 0.0257293 0
0.0975254 0.022571 0
0.0981872 0.0170646 0
0.0986337 0.0109741 0
0.0986745 -0.0119819 0
0.0981066 -0.0196095 0
0.0972518 -0.0319038 0
0.0959195 -0.0465981 0
0.0942567 -0.0512769 0
0.0925416 -0.0515289 0
0.0907946 -0.0533081 0
0.0889959 -0.0541541 0
0.0871822 -0.0549637 0
0.0852588 -0.0606441 0
0.08313259 -0.0665198 0
0.08081539 -0.0722496 0
0.07830788 -0.0775829 0
0.07567025200000001 -0.082553 0
0.07318591 -0.0703974 0
0.07097156 -0.0621311 0
0.06910274 -0.0502488 0
0.06766178 -0.0368614 0
0.06669525 -0.023754 0
0.06599366000000001 -0.0165275 0
0.06571279000000001 -0.000908534 0
0.06594968000000001 0.0139634 0
0.06663001 0.0257429 0
0.06764311 0.0340158 0
0.06886863 0.0388141 0
0.07021249 0.0413804 0
0.07159371 0.0411353 0
0.07295477 0.0407615 0
0.074329882 0.0418872 0
0.07574798 0.0431683 0
0.07721256 0.0446821 0
0.0787379 0.046815 0
0.08033791 0.049028 0
0.08200405000000001 0.0507039 0
0.08367239 0.0487504 0
0.0852422 0.0453957 0
0.0866871 0.0413464 0
0.0879987 0.0378471 0
0.08919780000000001 0.0340203 0
0.0902208 0.0274809 0
0.0910192 0.0206605 0
0.0915541 0.0110937 0
0.091717 -0.00073653 0
0.0914938 -0.0118548 0
0.0909311 -0.0211619 0
0.0900846 -0.0290047 0
0.0890021 -0.0353882 0
0.0877444 -0.0393761 0
0.086394 -0.0414056 0
0.08498007 -0.0433625 0
0.08349881 -0.0454093 0
0.08191636000000001 -0.0497204 0
0.08015291000000001 -0.0559269 0
0.07818142 -0.0619772 0
0.076008167 -0.0681804 0
0.07363538 -0.073673 0
0.07110332 -0.0778391 0
0.06843284000000001 -0.0820251 0
0.06567508 -0.0827773 0
0.062949 -0.0794495 0
0.060464500000000004 -0.0703453 0
0.0583344 -0.0573207 0
0.0566903 -0.0414492 0
0.055590200000000006 -0.02467 0
0.055112600000000005 -0.00497785 0
0.0552566 0.0120263 0
0.055893200000000004 0.0251462 0
0.056930800000000004 0.0361576 0
0.058291300000000004 0.0447328 0
0.059905200000000006 0.0515239 0
0.0616999 0.0552841 0
0.0635629 0.0562137 0
0.06546199 0.0577258 0
0.06739063 0.0576992 0
0.06930385 0.0573037 0
0.07123043 0.0584213 0
0.07319852 0.0594785 0
0.07518729910000001 0.0597396 0
0.0771443 0.0570289 0
0.07892896 0.0500675 0
0.08045676 0.0415666 0
0.08168481 0.0326255 0
0.08262486000000001 0.0245216 0
0.08334033 0.0188556 0
0.08387016 0.0131268 0
0.08418822000000001 0.00599964 0
0.08420732 -0.00661684 0
0.08368871 -0.0250451 0
0.08252377 -0.043542 0
0.08077381 -0.0604513 0
0.07849315 -0.0751244 0
0.075788405 -0.0859033 0
0.0727243 -0.0945105 0
0.06949763 -0.0989321 0
0.06609397 -0.105026 0
0.0625066 -0.109449 0
0.058788400000000005 -0.113926 0
0.0548396 -0.12114 0
0.0793198 -0.00415879 0
0.08006419000000001 0.039262 0
0.08103483 0.0201117 0
0.0817834 0.0245068 0
0.08217914 -0.000292295 0
0.08203184000000001 -0.00489036 0
0.08196862 0.000822763 0
0.08193886 -0.00488441 0
0.08165299000000001 -0.0104199 0
0.0813304 -0.00848571 0
0.08108809 -0.00679582 0
0.0808499 -0.00764152 0
0.08058946 -0.00790407 0
0.08031301 -0.00896802 0
0.07995976 -0.0127483 0
0.07943560000000001 -0.0185451 0
0.07871741 -0.0241161 0
0.07783304 -0.0285221 0
0.07682032 -0.0319584 0
0.075701658 -0.0349734 0
0.074485865 -0.0377913 0
0.07318242 -0.0402041 0
0.07180979 -0.0419726 0
0.07038494000000001 -0.0435636 0
0.06888676 -0.0463074 0
0.06729544 -0.0489997 0
0.06560331 -0.0524058 0
0.0637944 -0.0559268 0
0.06188830000000001 -0.0578819 0
0.0599683 -0.0566498 0
0.0581544 -0.0518828 0
0.056559 -0.0443557 0
0.055237800000000004 -0.0348364 0
0.054258200000000006 -0.0242854 0
0.0536286 -0.0140796 0
0.053336100000000004 -0.00402471 0
0.0533604 0.00469085 0
0.053637500000000005 0.0113121 0
0.05410620000000001 0.0163319 0
0.054718 0.0200026 0
0.0554255 0.0220532 0
0.0561546 0.0214603 0
0.0568467 0.0200927 0
0.0575106 0.0201098 0
0.0582034 0.0215453 0
0.058953900000000004 0.0234141 0
0.0597718 0.0256673 0
0.060676400000000005 0.0285278 0
0.061673700000000005 0.0310119 0
0.06273100000000001 0.0321383 0
0.063808 0.0324343 0
0.0648879 0.0322326 0
0.06594642 0.0312108 0
0.0669609 0.0296675 0
0.06791574 0.0276454 0
0.06879623 0.0252491 0
0.06959209000000001 0.0226051 0
0.07029782 0.0198745 0
0.07091284 0.0171688 0
0.07143678 0.0143644 0
0.07186118 0.0112106 0
0.07217678 0.00789352 0
0.07238321 0.004671 0
0.07248301 0.00146436 0
0.0724738 -0.00185772 0
0.07235186 -0.00528748 0
0.07211723 -0.00858787 0
0.07177571 -0.0117582 0
0.07132688000000001 -0.0149925 0
0.07077155 -0.0181944 0
0.07009516 -0.0223051 0
0.06926865 -0.0270869 0
0.06828122 -0.0319549 0
0.06713025 -0.0368265 0
0.06582097 -0.0414433 0
0.0643633 -0.0457463 0
0.06276910000000001 -0.0496304 0
0.061051600000000004 -0.0532462 0
0.0591942 -0.0579227 0
0.0571933 -0.0617686 0
0.055103 -0.0626891 0
0.053061500000000004 -0.0592717 0
0.0512029 -0.0512513 0
0.0496742 -0.0403467 0
0.0485123 -0.0294285 0
0.047755500000000006 -0.0163679 0
0.0474595 -0.00207968 0
0.0476241 0.0107262 0
0.0481197 0.0180825 0
0.048831 0.0241603 0
0.0497335 0.0296602 0
0.0508015 0.0339298 0
0.0519655 0.0354351 0
0.05314100000000001 0.0347574 0
0.0542771 0.0336182 0
0.055400500000000005 0.03403 0
0.056549600000000005 0.0348652 0
0.057725 0.0356463 0
0.058937100000000006 0.0371894 0
0.060215500000000005 0.0393389 0
0.061555900000000004 0.0409795 0
0.06294050000000001 0.0419908 0
0.0643585 0.0430621 0
0.06580004 0.0430657 0
0.0672027 0.040911 0
0.0685123 0.0377458 0
0.06970173 0.0336467 0
0.07073898 0.0287714 0
0.07160997000000001 0.0237261 0
0.07231236 0.0186929 0
0.07284759 0.0136822 0
0.07321656 0.0087366 0
0.07342298 0.0039217 0
0.07347028 -0.000776785 0
0.07336789 -0.00510239 0
0.07313067000000001 -0.00881075 0
0.07278333000000001 -0.0118513 0
0.07233795 -0.0146993 0
0.07179373 -0.0178196 0
0.07112858 -0.0222455 0
0.07027172000000001 -0.0290266 0
0.06917963 -0.036142 0
0.06785362 -0.0429905 0
0.06630962 -0.0492081 0
0.064573 -0.0545549 0
0.0626743 -0.0590305 0
0.0606347 -0.0631202 0
0.0584417 -0.0681518 0
0.056083900000000006 -0.0729814 0
0.053608600000000006 -0.0745444 0
0.0511619 -0.0717242 0
0.048909400000000006 -0.0630074 0
0.0470054 -0.0509798 0
0.04550030000000001 -0.0389349 0
0.044486300000000006 -0.0226418 0
0.0440116 -0.00680493 0
0.0440337 0.00696158 0
0.0444547 0.0173602 0
0.045191 0.0261759 0
0.04619910000000001 0.0337693 0
0.0474488 0.0408012 0
0.0489155 0.0465859 0
0.050536700000000004 0.0501584 0
0.0522263 0.0508188 0
0.0538834 0.0480499 0
0.0554201 0.0445844 0
0.056871200000000004 0.0428414 0
0.05827740000000001 0.041691 0
0.0596633 0.0417845 0
0.0610846 0.0434567 0
0.0625526 0.0445652 0
0.0640348 0.0437967 0
0.06542215 0.039258 0
0.06662420000000001 0.0328836 0
0.0676177 0.027142 0
0.06844155 0.0226387 0
0.06911417 0.01789 0
0.06961836 0.0124259 0
0.06992054 0.00583662 0
0.06993654 -0.00521695 0
0.06952887 -0.0187004 0
0.06866694000000001 -0.032293 0
0.06735922 -0.0453635 0
0.06563468 -0.057224 0
0.0635528 -0.0667979 0
0.0612009 -0.0734804 0
0.0586778 -0.0773278 0
0.0560534 -0.0800795 0
0.0532797 -0.0857837 0
0.050345 -0.0929417 0
0.04736750000000001 -0.0897502 0
0.04433140000000001 -0.0910781 0
0.0414049 -0.0840498 0
0.038794600000000005 -0.0725606 0
0.036637300000000005 -0.0604156 0
0.0346739 -0.0544355 0
0.033142700000000004 -0.0377472 0
0.032192000000000005 -0.0200795 0
0.031847400000000005 -0.0017583 0
0.0320572 0.0131573 0
0.0327346 0.0263631 0
0.033801700000000004 0.0370009 0
0.0352302 0.0483477 0
0.0370259 0.0583224 0
0.0390848 0.0641885 0
0.0412671 0.0661475 0
0.0434608 0.0648937 0
0.0455656 0.0615119 0
0.0475694 0.059106 0
0.049503000000000005 0.0570744 0
0.0513793 0.055768 0
0.0532344 0.0556945 0
0.05508300000000001 0.0547935 0
0.0568269 0.0493659 0
0.05830880000000001 0.0395186 0
0.0594321 0.0281843 0
0.0601625 0.0162822 0
0.0605295 0.00656375 0
0.0606239 4.74993e-05 0
0.060563500000000006 -0.00324562 0
0.060377600000000003 -0.00815519 0
0.059956 -0.0175089 0
0.0592 -0.0239219 0
0.0583803 -0.024375 0
0.0576573 -0.0174911 0
0.0572799 -0.0072692 0
0.0571887 0.00200681 0
0.057461200000000004 0.013559 0
0.0580735 0.0221926 0
0.058934200000000006 0.0291554 0
0.060024400000000006 0.0355883 0
0.0612807 0.0391106 0
0.06261560000000001 0.0407944 0
0.06401280000000001 0.0431295 0
0.06550104000000001 0.0459548 0
0.06707057 0.048031 0
0.0687002 0.0496315 0
0.07038556 0.0514709 0
0.07213275000000001 0.0531542 0
0.07391567 0.0535413 0
0.075687954 0.052739 0
0.07742713 0.0515449 0
0.07910545000000001 0.0489624 0
0.08066556 0.0446678 0
0.0820691 0.0397183 0
0.08329881 0.034264 0
0.08433841 0.0283995 0
0.08518299 0.0226721 0
0.08585670000000001 0.0181331 0
0.0863854 0.0139119 0
0.0867783 0.00987129 0
0.0870365 0.00583328 0
0.0871609 0.00181273 0
0.0871466 -0.00257451 0
0.08696770000000001 -0.00808938 0
0.08657770000000001 -0.0150419 0
0.0859567 -0.0217791 0
0.08512118 -0.0279264 0
0.0840941 -0.0332757 0
0.08290385 -0.0376559 0
0.08158821000000001 -0.0409483 0
0.08017954000000001 -0.0433511 0
0.07869456 -0.0456533 0
0.07713076 -0.048124 0
0.075464579 -0.0517807 0
0.07367142 -0.0556693 0
0.07174515000000001 -0.0597028 0
0.06967861 -0.0639864 0
0.06747766000000001 -0.067819 0
0.0651568 -0.0708586 0
0.0628006 -0.0696978 0
0.060574 -0.0627941 0
0.058708 -0.0504406 0
0.057282900000000005 -0.0344091 0
0.0564004 -0.0189013 0
0.0560914 -0.00046476 0
0.0563697 0.0156236 0
0.057114200000000004 0.0280346 0
0.058233900000000005 0.0382629 0
0.0596553 0.0463057 0
0.0613027 0.051797 0
0.0630777 0.0540571 0
0.0648824 0.0540282 0
0.06669495 0.0548951 0
0.06853378 0.0552251 0
0.07036888000000001 0.0548929 0
0.07220863 0.0556006 0
0.07408176 0.0566639 0
0.07598147200000001 0.0572742 0
0.07785089 0.0541164 0
0.07955017 0.0478878 0
0.08102232000000001 0.0404572 0
0.08223537 0.0325226 0
0.08321667 0.0263377 0
0.083981 0.0199703 0
0.08454161 0.0139267 0
0.08488578000000001 0.00671698 0
0.08519990000000001 0.00921288 0
0.08513532 -0.0115825 0
0.08453274000000001 -0.0231399 0
0.08356278 -0.035153 0
0.08218873 -0.0456892 0
0.0806139 -0.0476652 0
0.07902779 -0.0480734 0
0.07754933 -0.039713 0
0.0764276 -0.0281028 0
0.038366000000000004 0.021126 0
0.0398157 0.0571912 0
0.041323200000000004 0.0345386 0
0.0425012 0.0362852 0
0.043214600000000006 0.00651446 0
0.0432113 -0.00228125 0
0.043165600000000005 -0.000940007 0
0.042915600000000005 -0.0151334 0
0.0422208 -0.0241104 0
0.0413945 -0.025048 0
0.0405555 -0.0256824 0
0.0396359 -0.0296714 0
0.0385899 -0.0325065 0
0.037475400000000006 -0.0345139 0
0.036277800000000006 -0.036788 0
0.0350991 -0.033485 0
0.034112800000000006 -0.0253215 0
0.0334293 -0.0153392 0
0.0331452 -0.00233491 0
0.0332881 0.0098366 0
0.0337406 0.0163649 0
0.0343947 0.0226927 0
0.0352666 0.0292172 0
0.0363408 0.0347553 0
0.037580600000000006 0.0392983 0
0.0389556 0.0427735 0
0.0404194 0.0447488 0
0.0419257 0.0453697 0
0.0434213 0.0442005 0
0.0448297 0.0401481 0
0.046084200000000006 0.0351056 0
0.0471632 0.03014 0
0.0480992 0.0265221 0
0.0489526 0.0251838 0
0.0498049 0.0262213 0
0.0507092 0.0278646 0
0.051649600000000004 0.0282609 0
0.05256280000000001 0.0262477 0
0.0533796 0.0228317 0
0.054079100000000005 0.0193204 0
0.054668100000000004 0.0161067 0
0.055141300000000004 0.0125188 0
0.0555044 0.00948947 0
0.0557502 0.00490121 0
0.05579390000000001 -0.00228169 0
0.055572300000000005 -0.0106633 0
0.055055400000000004 -0.0198983 0
0.054238100000000004 -0.0285307 0
0.0531548 -0.0358721 0
0.051849900000000004 -0.0419246 0
0.05036310000000001 -0.0468812 0
0.0487271 -0.0509442 0
0.04696790000000001 -0.0544013 0
0.0450705 -0.0591155 0
0.043012600000000005 -0.0639627 0
0.0408489 -0.0648544 0
0.0387518 -0.0614706 0
0.0368049 -0.0546506 0
0.0351585 -0.0443953 0
0.033871500000000006 -0.0328597 0
0.0330058 -0.0197092 0
0.0325765 -0.0068652 0
0.0325386 0.0036586 0
0.0328154 0.0123949 0
0.033371000000000005 0.0203646 0
0.034174600000000006 0.0273532 0
0.035192100000000004 0.0332238 0
0.036391900000000005 0.0384838 0
0.0377612 0.043283 0
0.039263400000000004 0.0463941 0
0.0408415 0.0480888 0
0.042450600000000005 0.0481544 0
0.0440139 0.0452741 0
0.0454508 0.0409046 0
0.046737200000000007 0.0366155 0
0.0478996 0.0333813 0
0.04897850000000001 0.0318487 0
0.050055600000000006 0.033161 0
0.0512016 0.0353586 0
0.0524014 0.0363699 0
0.0536016 0.0365903 0
0.054920300000000005 0.0414145 0
0.056342500000000004 0.0437092 0
0.057833800000000005 0.0495374 0
0.059523400000000004 0.0508105 0
0.0611879 0.0487952 0
0.0627317 0.0435632 0
0.064061 0.0364389 0
0.06514930000000001 0.0293209 0
0.06601851 0.0233894 0
0.06671384 0.018624 0
0.06724305 0.0132246 0
0.06757692 0.00717262 0
0.06772323000000001 0.00200581 0
0.06771452 -0.00214697 0
0.0675746 -0.00591508 0
0.06733448 -0.00811407 0
0.06702612000000001 -0.0104891 0
0.06661408 -0.0141592 0
0.06606448000000001 -0.0189732 0
0.06531117 -0.026316 0
0.0642776 -0.0352246 0
0.0629564 -0.0434907 0
0.0613758 -0.050807 0
0.0595691 -0.0571001 0
0.0575717 -0.0623082 0
0.05541700000000001 -0.0666809 0
0.053083700000000004 -0.0727967 0
0.0506046 -0.0752409 0
0.0480873 -0.0748825 0
0.045688000000000006 -0.0693018 0
0.0435209 -0.0604326 0
0.041693100000000004 -0.0498852 0
0.0402322 -0.0378048 0
0.039194 -0.0249209 0
0.038595500000000005 -0.0118067 0
0.038412400000000006 -6.55166e-05 0
0.0385758 0.00912147 0
0.0390228 0.0171091 0
0.0397174 0.0240102 0
0.0406211 0.0297902 0
0.041710000000000004 0.0352802 0
0.042971 0.039857 0
0.044351100000000004 0.04255 0
0.0457998 0.0447389 0
0.0472606 0.0427291 0
0.048645400000000005 0.0404432 0
0.0499611 0.0387518 0
0.051224000000000006 0.0371991 0
0.05245280000000001 0.0369184 0
0.053760800000000004 0.0430761 0
0.055297400000000003 0.0483857 0
0.056967000000000004 0.0514921 0
0.058734800000000004 0.0545034 0
0.060600600000000004 0.0570789 0
0.0625115 0.05707 0
0.0643784 0.0548981 0
0.06615460000000001 0.0516076 0
0.06779822 0.0470765 0
0.06927753 0.0418846 0
0.07057838 0.0363466 0
0.07167867 0.0298498 0
0.07254864 0.0226877 0
0.07317924 0.015562 0
0.07358324000000001 0.00921966 0
0.07380715 0.00461041 0
0.07389029 0.000764629 0
0.0738563 -0.00261774 0
0.07371078 -0.00591476 0
0.07345315000000001 -0.00951041 0
0.07303898 -0.0156096 0
0.07236920000000001 -0.0244763 0
0.07138216 -0.0342227 0
0.07007983000000001 -0.0432847 0
0.06849599 -0.0510985 0
0.06667932 -0.0573188 0
0.0646832 -0.0619649 0
0.062558 -0.0651847 0
0.0603252 -0.0687522 0
0.0579462 -0.0735353 0
0.0554163 -0.0780411 0
0.05279160000000001 -0.0781924 0
0.05026750000000001 -0.0731679 0
0.0480198 -0.0625082 0
0.046170100000000006 -0.0484753 0
0.0448001 -0.0333347 0
0.0440314 -0.0137139 0
0.0438788 0.00292885 0
0.04420450000000001 0.0156447 0
0.044923500000000005 0.0266584 0
0.045987400000000005 0.0366127 0
0.04737670000000001 0.0461479 0
0.049057500000000004 0.053841 0
0.050942600000000005 0.0586599 0
0.0529405 0.0607113 0
0.0549494 0.0592726 0
0.0568719 0.0561439 0
0.05870550000000001 0.0542419 0
0.0604764 0.0520573 0
0.062183800000000004 0.050838 0
0.0638923 0.0517256 0
0.06563071000000001 0.0524621 0
0.06736022 0.0505894 0
0.06893584 0.0437768 0
0.07024066000000001 0.0347314 0
0.07123823 0.0254624 0
0.07194056 0.0172552 0
0.07240874 0.0115501 0
0.07271468 0.0071828 0
0.07286411000000001 0.00159571 0
0.07274898 -0.00953704 0
0.07215413 -0.0260165 0
0.07097787 -0.0437557 0
0.06920038 -0.0618527 0
0.06686302 -0.076912 0
0.0640993 -0.0877184 0
0.0610507 -0.0941702 0
0.057784800000000004 -0.0994552 0
0.054393300000000006 -0.103605 0
0.0507734 -0.112627 0
0.0469049 -0.118238 0
0.0429408 -0.119653 0
0.0389486 -0.120359 0
0.0349357 -0.119457 0
0.031042600000000004 -0.113133 0
0.0275129 -0.0983088 0
0.024546600000000002 -0.0831911 0
0.021958700000000005 -0.0717547 0
0.0197936 -0.0581276 0
0.018172900000000006 -0.0394175 0
0.017180100000000004 -0.021645 0
0.016707 -0.00826282 0
0.016644600000000002 0.00418021 0
0.017021400000000006 0.017886 0
0.017850400000000002 0.0313557 0
0.019142200000000005 0.0453969 0
0.020890600000000002 0.0584121 0
0.022992500000000006 0.0660662 0
0.0252864 0.0717716 0
0.027786000000000005 0.0778826 0
0.030487200000000006 0.0838736 0
0.0333702 0.0884615 0
0.036365 0.090744 0
0.0394018 0.091207 0
0.0424283 0.0902444 0
0.0454251 0.089585 0
0.04841770000000001 0.08944 0
0.051385400000000005 0.0889382 0
0.054377400000000006 0.0909958 0
0.0574717 0.0945111 0
0.0606671 0.0968023 0
0.0639138 0.0978761 0
0.06718261 0.0972755 0
0.07034699 0.0929938 0
0.07339696 0.0903151 0
0.07635427 0.0871908 0
0.07920631 0.0843946 0
0.08197131 0.0811671 0
0.08454433 0.072925 0
0.0867745 0.0610802 0
0.08857770000000001 0.0471475 0
0.0898782 0.0320755 0
0.09074270000000001 0.0208247 0
0.09127880000000001 0.0121545 0
0.0916002 0.0080392 0
0.0918362 0.00608015 0
0.0919072 -0.00225616 0
0.0916165 -0.0156607 0
0.09073880000000001 -0.037075 0
0.0891232 -0.051626 0
0.0871084 -0.0688711 0
0.08452025 -0.0848581 0
0.08148641000000001 -0.095673 0
0.0781988 -0.100419 0
0.074810168 -0.102622 0
0.07136753 -0.103722 0
0.06789951 -0.104303 0
0.0643512 -0.107759 0
0.060958700000000005 -0.0991059 0
0.0578837 -0.0863936 0
0.0552339 -0.0731905 0
0.053118700000000005 -0.0531986 0
0.0517777 -0.0284269 0
0.051227400000000006 -0.00612936 0
0.0513624 0.0123988 0
0.0520544 0.0283166 0
0.0532472 0.0423183 0
0.0548921 0.0559123 0
0.0569643 0.0668762 0
0.059312000000000004 0.0730084 0
0.061809100000000006 0.076373 0
0.0643949 0.0785297 0
0.06704296 0.080308 0
0.06975364 0.0822819 0
0.07253015 0.0841532 0
0.075363072 0.0857385 0
0.07824902 0.0873893 0
0.08119119 0.0890738 0
0.08418149 0.0900824 0
0.08714620000000001 0.0872016 0
0.08993570000000001 0.0794906 0
0.092383 0.0673414 0
0.0943877 0.0532847 0
0.0959252 0.04047 0
0.0971227 0.0322937 0
0.09810630000000001 0.0273125 0
0.0447393 0.0872683 0
0.0482731 0.122669 0
0.0523656 0.121598 0
0.056492200000000006 0.125412 0
0.060486000000000005 0.11264 0
0.0640355 0.102577 0
0.06737897000000001 0.0979447 0
0.07041729000000001 0.0843493 0
0.07304829 0.0751964 0
0.075437535 0.0681773 0
0.07751145000000001 0.0561863 0
0.07915421 0.0436574 0
0.08043191000000001 0.033292 0
0.0813411 0.0217576 0
0.08190497000000001 0.013306 0
0.08224947 0.00777136 0
0.08239944 0.00145182 0
0.08233403 -0.0050088 0
0.08204243 -0.0127446 0
0.08131034000000001 -0.0308992 0
0.07999008 -0.0468945 0
0.07818191000000001 -0.060665 0
0.075929209 -0.0737329 0
0.07327656 -0.0840229 0
0.07037051 -0.0895303 0
0.06732321000000001 -0.0930552 0
0.0641496 -0.097078 0
0.060831300000000005 -0.101619 0
0.0573422 -0.107194 0
0.0537525 -0.107007 0
0.050277 -0.102585 0
0.046991000000000005 -0.0937036 0
0.044102600000000006 -0.0795502 0
0.0417855 -0.0595006 0
0.040169800000000006 -0.0383394 0
0.0392474 -0.018077 0
0.038977700000000004 0.000409936 0
0.0392674 0.0158665 0
0.0400507 0.0312708 0
0.0412965 0.0441058 0
0.0430311 0.059077 0
0.0452235 0.0710811 0
0.047741000000000006 0.0790755 0
0.0504862 0.0850546 0
0.053364100000000005 0.0870847 0
0.0562729 0.0871393 0
0.059162000000000006 0.0858982 0
0.0619875 0.0839477 0
0.0647878 0.0847546 0
0.06766883 0.0880554 0
0.07065755 0.0909604 0
0.07372615 0.0929684 0
0.07685241000000001 0.0944775 0
0.08002052 0.095479 0
0.08321109 0.0958557 0
0.0864036 0.0956343 0
0.0895789 0.0948073 0
0.0926911 0.0915063 0
0.09560830000000001 0.0831852 0
0.0981866 0.0714173 0
0.100328 0.0575131 0
0.102101 0.0534479 0
0.1038065 0.0487183 0
0.1054028 0.0482349 0
0.1069319 0.0426659 0
0.1082331 0.036188 0
0.1093324 0.0295229 0
0.1100879 0.0157565 0
0.11036180000000001 0.0018228 0
0.1102272 -0.00900933 0
0.1097493 -0.0192948 0
0.108935 -0.0285778 0
0.1078548 -0.0356001 0
0.1065604 -0.0417801 0
0.10504480000000001 -0.0492117 0
0.1032593 -0.0573278 0
0.10122 -0.0645806 0
0.09894320000000001 -0.0716417 0
0.096427 -0.0789391 0
0.0936807 -0.0852677 0
0.0907453 -0.0904091 0
0.0876307 -0.0979233 0
0.08470147 -0.0862042 0
0.08191928 -0.0807232 0
0.07936756 -0.0725939 0
0.07712636 -0.0623346 0
0.075303202 -0.0486844 0
0.07393117 -0.0325202 0
0.07321432 -0.0113004 0
0.07318097 0.00791451 0
0.07374809 0.0247993 0
0.074822289 0.0383271 0
0.07628083000000001 0.0482079 0
0.07802026000000001 0.0553161 0
0.07993637 0.0589616 0
0.08194401 0.0613004 0
0.08402558 0.0634458 0
0.08616270000000001 0.0645291 0
0.0883208 0.0649039 0
0.09049220000000001 0.0654023 0
0.0926831 0.0660373 0
0.094862 0.0640943 0
0.0968927 0.0579621 0
0.0986849 0.0490324 0
0.1001309 0.0384409 0
0.1012661 0.0305718 0
0.1022 0.0261131 0
0.10307920000000001 0.0273705 0
0.103982 0.0263469 0
0.1048044 0.022571 0
0.1052978 0.00607534 0
0.1051552 -0.0139979 0
0.1042803 -0.0383556 0
0.10251590000000001 -0.0660898 0
0.1004523 -0.065495 0
0.0981358 -0.0741327 0
0.0955172 -0.081087 0
0.09280250000000001 -0.0813353 0
0.09009210000000001 -0.0816418 0
0.0872865 -0.0867957 0
0.08430423000000001 -0.0914808 0
0.08118139 -0.0965496 0
0.07791851 -0.097453 0
0.074827565 -0.0877283 0
0.07222651000000001 -0.0674248 0
0.07043513 -0.0410496 0
0.06942072 -0.0210764 0
0.06908895000000001 -0.000156306 0
0.06938513 0.0167033 0
0.07022218000000001 0.0326815 0
0.07155537000000001 0.0467067 0
0.07334693 0.0595968 0
0.075502344 0.0685892 0
0.07790188 0.0748055 0
0.08048221 0.079557 0
0.08319851 0.0831182 0
0.0860207 0.0860248 0
0.0889392 0.0889682 0
0.0919591 0.0921134 0
0.0950796 0.0950008 0
0.09828980000000001 0.0973107 0
0.1015557 0.0977286 0
0.10470180000000001 0.09096 0
0.10758770000000001 0.082146 0
0.1101327 0.0712401 0
0.11270140000000001 0.0842373 0
0.11550460000000001 0.0834434 0
0.1183305 0.0855531 0
0.1210399 0.0754515 0
0.1233166 0.0622614 0
0.125304 0.0578157 0
0.1270726 0.0482294 0
0.1286016 0.0452497 0
0.1301018 0.0442316 0
0.1315224 0.0413244 0
0.13292589999999999 0.0432363 0
0.1342992 0.0379715 0
0.13546160000000002 0.0328543 0
0.13650800000000002 0.0301537 0
0.1374467 0.0258766 0
0.138202 0.0196855 0
0.1387857 0.0158322 0
0.13925510000000002 0.0124807 0
0.1396124 0.0091692 0
0.1398764 0.00704037 0
0.1400747 0.00488646 0
0.140196 0.00252504 0
0.1402387 9.78674e-05 0
0.14019310000000001 -0.00276444 0
0.1400422 -0.00621333 0
0.13976729999999998 -0.0101256 0
0.1393556 -0.0144623 0
0.1387908 -0.0192117 0
0.1380863 -0.022787 0
0.137267 -0.0262018 0
0.1363488 -0.0285156 0
0.1353604 -0.030802 0
0.1342826 -0.0337878 0
0.1330995 -0.0371155 0
0.1317941 -0.0411503 0
0.1303413 -0.0444926 0
0.1287855 -0.0485543 0
0.1270942 -0.0528323 0
0.12525550000000002 -0.0571969 0
0.1232874 -0.0605445 0
0.12122060000000001 -0.063303 0
0.1190596 -0.0661712 0
0.11680940000000001 -0.0686427 0
0.1144835 -0.0707826 0
0.1120762 -0.0735935 0
0.1095775 -0.0760335 0
0.10700960000000001 -0.0779731 0
0.104384 -0.0794197 0
0.1017197 -0.0802912 0
0.0990384 -0.0804014 0
0.09637000000000001 -0.0796349 0
0.0937391 -0.0776563 0
0.09122380000000001 -0.0732428 0
0.08888650000000001 -0.0665879 0
0.0868498 -0.0557216 0
0.0852191 -0.0421831 0
0.0840948 -0.0259585 0
0.08348303 -0.0111984 0
0.0833585 0.00292515 0
0.08371425 0.017738 0
0.08453838 0.030174 0
0.0856718 0.0366825 0
0.0869625 0.0404128 0
0.0883579 0.0430144 0
0.0898409 0.0460239 0
0.09143570000000001 0.0495026 0
0.09314170000000001 0.0525908 0
0.0949422 0.0552552 0
0.0968276 0.0577103 0
0.098787 0.0597205 0
0.1007754 0.0591919 0
0.1027565 0.0591067 0
0.1046639 0.0549594 0
0.1063974 0.0495809 0
0.108009 0.0474608 0
0.1094813 0.0406776 0
0.110739 0.0352221 0
0.1117529 0.0252774 0
0.11243210000000001 0.0165297 0
0.1128629 0.00966913 0
0.1130517 0.00173838 0
0.1129721 -0.0056618 0
0.1126766 -0.0116434 0
0.1121877 -0.0174972 0
0.1114908 -0.0241378 0
0.1105629 -0.0311001 0
0.1094076 -0.0378427 0
0.1080297 -0.0444606 0
0.10643630000000001 -0.0507564 0
0.1046387 -0.0567729 0
0.1026508 -0.0620643 0
0.1005029 -0.0664648 0
0.09821930000000001 -0.0702817 0
0.0958117 -0.0739379 0
0.0932898 -0.0770733 0
0.0906729 -0.0798443 0
0.08795700000000001 -0.0828506 0
0.08512078000000001 -0.0869678 0
0.08216654000000001 -0.0901963 0
0.07911857 -0.0917386 0
0.07610672 -0.0883383 0
0.07330989 -0.0774748 0
0.07104292000000001 -0.0607362 0
0.06934189 -0.0410807 0
0.06827168 -0.0229348 0
0.06792378 0.000639215 0
0.06827171 0.0182256 0
0.06914147 0.0331067 0
0.07048821 0.0465759 0
0.07222328 0.056411 0
0.074222658 0.0626822 0
0.07638114 0.0663494 0
0.07864984 0.0695291 0
0.08099922 0.071068 0
0.0833796 0.0717209 0
0.0857871 0.0728237 0
0.0882424 0.0743118 0
0.0907363 0.0753139 0
0.0932244 0.0729973 0
0.09556 0.0668432 0
0.0976249 0.0570886 0
0.0993469 0.0466851 0
0.1007572 0.0388893 0
0.10196430000000001 0.0341175 0
0.103078 0.0332805 0
0.1041358 0.0299375 0
0.1050509 0.0248047 0
0.1056072 0.00714356 0
0.1055053 -0.0122812 0
0.104699 -0.0358492 0
0.103098 -0.0578001 0
0.101161 -0.0589899 0
0.09909190000000001 -0.065491 0
0.0967835 -0.0722494 0
0.094321 -0.0746182 0
0.0917998 -0.0773495 0
0.089029 -0.0884207 0
0.08595760000000001 -0.0947898 0
0.08267457 -0.103118 0
0.07896466 -0.116532 0
0.07497751600000001 -0.121278 0
0.003510100000000002 -0.0849036 0
0.0014264000000000082 -0.0477417 0
-7.139999999999924e-05 -0.0371675 0
-0.0004938999999999916 0.00795394 0
-0.0004644000000000037 -0.0100935 0
-0.0010946000000000011 -0.023859 0
-0.002024899999999996 -0.031433 0
-0.0031122999999999984 -0.0315418 0
-0.0039748000000000006 -0.0182549 0
-0.004194000000000003 0.00437866 0
-0.0036269999999999913 0.0277113 0
-0.002414699999999992 0.0421462 0
-0.0008264999999999939 0.0527444 0
0.0011286000000000074 0.0643769 0
0.003506300000000004 0.0780632 0
0.006364300000000003 0.0927244 0
0.009711999999999998 0.107174 0
0.0135237 0.12056 0
0.017740200000000005 0.13153 0
0.022307900000000006 0.142038 0
0.027232100000000002 0.153784 0
0.032470500000000006 0.160137 0
0.0378845 0.16412 0
0.043363900000000004 0.163502 0
0.048677 0.154365 0
0.0535308 0.136215 0
0.0576322 0.110244 0
0.060778200000000004 0.0793236 0
0.0628272 0.0452171 0
0.063665 0.00760664 0
0.0632027 -0.0317847 0
0.0616572 -0.0579283 0
0.0593969 -0.0702586 0
0.056954000000000005 -0.0744233 0
0.054519 -0.069503 0
0.052451700000000004 -0.0538552 0
0.050991400000000006 -0.0350027 0
0.0500777 -0.0218154 0
0.0494556 -0.0167813 0
0.04891960000000001 -0.0155916 0
0.048433500000000004 -0.0134519 0
0.048063100000000004 -0.00908188 0
0.0477913 -0.00756524 0
0.0475434 -0.00785084 0
0.04710160000000001 -0.0193349 0
0.046239 -0.0317696 0
0.0449647 -0.0438458 0
0.0433194 -0.0538291 0
0.0414071 -0.0599063 0
0.039357100000000006 -0.0625611 0
0.037251900000000004 -0.0635795 0
0.035105000000000004 -0.06417 0
0.0330526 -0.0594098 0
0.031186500000000006 -0.0525781 0
0.029584900000000004 -0.0434187 0
0.0283232 -0.0322437 0
0.027480000000000004 -0.0190238 0
0.027077300000000006 -0.0058175 0
0.027095400000000006 0.00578633 0
0.0274557 0.0148506 0
0.028076200000000003 0.0224503 0
0.028977000000000003 0.031079 0
0.030164500000000004 0.0398427 0
0.0316472 0.0484941 0
0.0333825 0.054791 0
0.0352796 0.0586432 0
0.037283300000000005 0.0612159 0
0.039346000000000006 0.0623303 0
0.041422600000000004 0.062061 0
0.0434546 0.0594592 0
0.045355900000000005 0.0545028 0
0.04708420000000001 0.0496181 0
0.048657000000000006 0.0450484 0
0.0500955 0.0410066 0
0.0516189 0.047745 0
0.0533124 0.0550064 0
0.055257200000000006 0.0614947 0
0.0574219 0.0680085 0
0.0597322 0.0697858 0
0.0620406 0.0685855 0
0.06429170000000001 0.066274 0
0.06643 0.0618813 0
0.06838454000000001 0.0554777 0
0.07010551000000001 0.0481597 0
0.07158655 0.0410398 0
0.07282368 0.0335411 0
0.0738058 0.0257588 0
0.074539759 0.0189184 0
0.075073399 0.0135372 0
0.075442762 0.0088964 0
0.075656283 0.00422457 0
0.075724846 0.000164259 0
0.07565886200000001 -0.00405527 0
0.075418626 -0.0103101 0
0.07493230000000001 -0.0186647 0
0.07416076 -0.0271368 0
0.07311596000000001 -0.0350289 0
0.07182124000000001 -0.0421377 0
0.07030851 -0.0481129 0
0.06862037 -0.0527199 0
0.06680074 -0.0561272 0
0.0648787 -0.0591339 0
0.06284010000000001 -0.0629785 0
0.0606572 -0.0677561 0
0.058316400000000004 -0.0723505 0
0.05585280000000001 -0.0746841 0
0.053392 -0.0720145 0
0.051127500000000006 -0.0647512 0
0.0491547 -0.0530261 0
0.0476178 -0.0391666 0
0.0466111 -0.0218347 0
0.0461844 -0.0048352 0
0.0462914 0.0100685 0
0.046852200000000004 0.0226272 0
0.0477944 0.0330048 0
0.0490468 0.0415107 0
0.0505665 0.0491465 0
0.052311800000000006 0.0548462 0
0.054198300000000005 0.0578105 0
0.056124400000000005 0.0572786 0
0.0579968 0.0548882 0
0.0597875 0.0529422 0
0.061521000000000006 0.0511364 0
0.0632012 0.0499826 0
0.0648729 0.0505331 0
0.06657284000000001 0.0513369 0
0.06827679 0.0505205 0
0.06987364 0.044188 0
0.07124295 0.0377323 0
0.072326 0.0274052 0
0.07299958000000001 0.0157422 0
0.07338123 0.0081358 0
0.07358498000000001 0.00453713 0
0.07366425 0.000446026 0
0.07359817 -0.0045446 0
0.0732212 -0.0186453 0
0.0723289 -0.0343408 0
0.07087141 -0.0522911 0
0.06883279 -0.0686642 0
0.06632091000000001 -0.0805936 0
0.0634928 -0.0881297 0
0.0604712 -0.0924978 0
0.057337200000000005 -0.0952223 0
0.054107800000000005 -0.098312 0
0.0507244 -0.103643 0
0.0472683 -0.103346 0
0.043894300000000004 -0.0998596 0
0.0406899 -0.0914955 0
0.037879600000000006 -0.0770578 0
0.035643900000000006 -0.057435 0
0.0340559 -0.0381138 0
0.0331788 -0.016038 0
0.0329515 0.000844057 0
0.033236600000000005 0.0148241 0
0.033943900000000006 0.0269802 0
0.0350308 0.0381736 0
0.036524600000000004 0.0505547 0
0.038376600000000004 0.0592834 0
0.0404317 0.063134 0
0.0425607 0.0642988 0
0.044718600000000004 0.0650946 0
0.0468821 0.0644437 0
0.049004400000000004 0.0630765 0
0.05109760000000001 0.0627198 0
0.0531898 0.0627237 0
0.0552679 0.0620436 0
0.057296200000000005 0.0590885 0
0.0591535 0.0521087 0
0.060710900000000005 0.0415019 0
0.061895900000000004 0.030071 0
0.0627113 0.0194111 0
0.06320590000000001 0.0111185 0
0.06347620000000001 0.00585494 0
0.06358 0.000375579 0
0.0634696 -0.00692797 0
0.0630503 -0.0187614 0
0.0622761 -0.0256963 0
0.0612279 -0.0356005 0
0.0598843 -0.042281 0
0.0583694 -0.047627 0
0.0567564 -0.0484306 0
0.05516600000000001 -0.0469929 0
0.0535911 -0.0478654 0
0.0519824 -0.0483393 0
0.05039930000000001 -0.0463508 0
0.0489438 -0.041313 0
0.0476885 -0.0337979 0
0.046700500000000006 -0.0253807 0
0.046033000000000004 -0.0149528 0
0.0457409 -0.00306039 0
0.0458346 0.00749411 0
0.04617500000000001 0.0125142 0
0.0466934 0.0183042 0
0.0473962 0.0234355 0
0.048246000000000004 0.0271674 0
0.049182000000000003 0.028537 0
0.050125600000000006 0.0278022 0
0.0510283 0.0265143 0
0.051910200000000004 0.0266791 0
0.0528159 0.0276566 0
0.05375340000000001 0.0285178 0
0.0547228 0.029729 0
0.055748000000000006 0.0317516 0
0.056837 0.03332 0
0.0579551 0.0335562 0
0.0590676 0.0332394 0
0.060162900000000005 0.032318 0
0.061206500000000004 0.0302618 0
0.0621752 0.0279991 0
0.06306540000000001 0.0254168 0
0.0638543 0.0219533 0
0.0645173 0.0180109 0
0.0650474 0.0139584 0
0.06543758 0.00963591 0
0.065681 0.00520367 0
0.0657795 0.000980047 0
0.06574379 -0.0028703 0
0.06558512 -0.00644251 0
0.06530745 -0.010046 0
0.0649083 -0.0137034 0
0.06439210000000001 -0.0170544 0
0.0637675 -0.0203114 0
0.0630208 -0.0243834 0
0.0621245 -0.0292904 0
0.0610551 -0.0346586 0
0.0598044 -0.0400945 0
0.0583775 -0.0451721 0
0.0567912 -0.0497197 0
0.055048200000000005 -0.0545944 0
0.0531359 -0.0598105 0
0.0510718 -0.0633971 0
0.048945300000000004 -0.0632387 0
0.0469096 -0.0592405 0
0.045082800000000006 -0.0507699 0
0.0436276 -0.0376324 0
0.042541800000000005 -0.027465 0
0.0418735 -0.0130088 0
0.041712000000000006 0.0024541 0
0.042027400000000006 0.0149785 0
0.042669900000000004 0.0229408 0
0.0435638 0.0301854 0
0.044681900000000004 0.036488 0
0.0460034 0.0424834 0
0.047501600000000005 0.0467018 0
0.0490823 0.0476577 0
0.0506514 0.0461054 0
0.0521504 0.0439834 0
0.0536011 0.0430919 0
0.05502030000000001 0.0421328 0
0.05641790000000001 0.0419708 0
0.057834800000000006 0.0430815 0
0.059287000000000006 0.0439344 0
0.06074980000000001 0.043361 0
0.0621369 0.0395547 0
0.063349 0.0331841 0
0.0643488 0.0273428 0
0.06519180000000001 0.023467 0
0.06588439 0.0183169 0
0.06641416 0.0136781 0
0.06677387 0.00769097 0
0.06684292 -0.00345906 0
0.06651238000000001 -0.0160634 0
0.06574145 -0.0294474 0
0.0645315 -0.0423675 0
0.0629136 -0.0537675 0
0.0609659 -0.062081 0
0.0587953 -0.0675379 0
0.05647630000000001 -0.0713696 0
0.054037800000000004 -0.0746384 0
0.0514815 -0.0785294 0
0.048746300000000006 -0.0848926 0
0.04587530000000001 -0.0901079 0
0.0432436 -0.0747863 0
0.040901400000000004 -0.0629727 0
0.039188 -0.0406974 0
0.0381835 -0.0204073 0
0.037885300000000004 0.00089404 0
0.0382088 0.0170311 0
0.0390316 0.0316055 0
0.0403154 0.0445559 0
0.042013600000000005 0.056918 0
0.044118500000000005 0.0683746 0
0.046542200000000006 0.0757015 0
0.0491149 0.0779339 0
0.0517164 0.0778566 0
0.0542995 0.0772119 0
0.072007 -0.234064 0
0.0648626 -0.199254 0
0.0585788 -0.174948 0
0.053600800000000004 -0.127966 0
0.0496407 -0.11366 0
0.0458534 -0.113346 0
0.0421337 -0.108804 0
0.038680900000000004 -0.0967558 0
0.035770100000000006 -0.0763534 0
0.0336991 -0.0491502 0
0.032458400000000005 -0.0271313 0
0.031891600000000006 -0.00885758 0
0.0317414 -0.00155695 0
0.0318265 0.00690982 0
0.0322124 0.0164761 0
0.0329619 0.0275767 0
0.0340224 0.0348761 0
0.035247600000000004 0.0380566 0
0.0365416 0.0392965 0
0.0378633 0.0398855 0
0.0391914 0.0396053 0
0.040486600000000005 0.0380183 0
0.041716 0.0359296 0
0.042886 0.0345709 0
0.0440383 0.0348611 0
0.0452284 0.0365678 0
0.04647370000000001 0.0379495 0
0.0477522 0.0385674 0
0.0490255 0.0375571 0
0.0502326 0.0347526 0
0.0513218 0.0305726 0
0.052262 0.0260475 0
0.0530513 0.0215581 0
0.05369260000000001 0.0171705 0
0.0541876 0.0126895 0
0.05451500000000001 0.00707852 0
0.05463950000000001 0.000654658 0
0.054541900000000004 -0.00617655 0
0.05421720000000001 -0.0129378 0
0.0536724 -0.0193482 0
0.05292380000000001 -0.0251666 0
0.0519932 -0.0303131 0
0.050900600000000004 -0.0349578 0
0.0496572 -0.0394049 0
0.04826950000000001 -0.0436128 0
0.04674060000000001 -0.0478802 0
0.0450467 -0.0534766 0
0.0431869 -0.057506 0
0.041248200000000006 -0.0578949 0
0.039378500000000004 -0.0540821 0
0.037688200000000005 -0.0467771 0
0.036304800000000005 -0.036408 0
0.0352635 -0.0260671 0
0.034613200000000004 -0.0136284 0
0.034369000000000004 -0.00179136 0
0.034501000000000004 0.00894607 0
0.0349524 0.0172805 0
0.035646300000000006 0.0238311 0
0.036536700000000005 0.0291569 0
0.037590700000000005 0.0338196 0
0.0388002 0.0384973 0
0.040150500000000006 0.0420256 0
0.0415844 0.0436961 0
0.0430415 0.0434889 0
0.044441800000000004 0.0401312 0
0.0457026 0.0356997 0
0.0468277 0.0322798 0
0.0478557 0.0297317 0
0.0488272 0.0290423 0
0.0498241 0.0309906 0
0.050899700000000006 0.03326 0
0.052031400000000005 0.0345392 0
0.0531944 0.0349769 0
0.054345000000000004 0.0339592 0
0.0554462 0.0319784 0
0.056457900000000005 0.0287171 0
0.0573448 0.0246771 0
0.0580977 0.0206745 0
0.0587019 0.0156784 0
0.05912150000000001 0.0097173 0
0.0593356 0.00344375 0
0.05934400000000001 -0.00257139 0
0.0591604 -0.00806618 0
0.0588038 -0.0129994 0
0.05829190000000001 -0.0174058 0
0.057642900000000004 -0.021243 0
0.056872500000000006 -0.0247875 0
0.0559857 -0.0282294 0
0.0549882 -0.0314884 0
0.053875900000000004 -0.0352282 0
0.052625000000000005 -0.0395868 0
0.051219600000000004 -0.0444851 0
0.0496519 -0.0493649 0
0.04790370000000001 -0.0550359 0
0.0460183 -0.0575666 0
0.0440972 -0.0568258 0
0.0422879 -0.0516199 0
0.0406993 -0.0434355 0
0.0394337 -0.0328284 0
0.038512500000000005 -0.0223973 0
0.0379779 -0.0103339 0
0.037842900000000006 0.00157617 0
0.0380819 0.0118223 0
0.0386181 0.0196786 0
0.039387700000000005 0.0259469 0
0.0403432 0.0310112 0
0.0414624 0.0359266 0
0.042733900000000005 0.0398888 0
0.0441071 0.04216 0
0.04551720000000001 0.0421608 0
0.046874200000000005 0.0389153 0
0.04810640000000001 0.0352005 0
0.0492203 0.0319577 0
0.0502389 0.0295529 0
0.051214300000000004 0.0294674 0
0.0522323 0.0316831 0
0.053324 0.0335147 0
0.0544702 0.0349898 0
0.0556445 0.035147 0
0.0567931 0.0336318 0
0.057875 0.0312627 0
0.0588682 0.0283351 0
0.0597448 0.0244423 0
0.0604951 0.0207559 0
0.06110260000000001 0.015674 0
0.061516600000000005 0.00937544 0
0.061706000000000004 0.00231639 0
0.061661 -0.00461786 0
0.0613918 -0.0111177 0
0.0609175 -0.016913 0
0.0602649 -0.021853 0
0.0594619 -0.0260024 0
0.0585319 -0.02954 0
0.0574896 -0.0328078 0
0.0563446 -0.0357408 0
0.055094500000000005 -0.0393396 0
0.0537044 -0.043808 0
0.0521567 -0.0488579 0
0.05043690000000001 -0.0539661 0
0.048559500000000005 -0.0580659 0
0.046605400000000005 -0.0582696 0
0.04472 -0.0585712 0
0.0430525 -0.0452742 0
0.0416604 -0.0365303 0
0.0407384 -0.0193167 0
0.0404172 -0.00104938 0
0.0406286 0.0114319 0
0.041166 0.0209128 0
0.042032200000000006 0.0304294 0
0.043222000000000003 0.0407123 0
0.0447607 0.0508118 0
0.0465898 0.0579467 0
0.0485931 0.0616478 0
0.0506678 0.0620772 0
0.0526968 0.0595947 0
0.0546634 0.0587574 0
0.0565976 0.0570958 0
0.0584645 0.0552499 0
0.0603036 0.0553446 0
0.0621554 0.0556276 0
0.06398240000000001 0.0535057 0
0.06566355 0.0470879 0
0.06707949 0.0379714 0
0.06817512 0.0280684 0
0.06895125 0.0190205 0
0.06945387 0.0119546 0
0.06976554 0.00722464 0
0.06990943000000001 0.00142658 0
0.06983292 -0.0058965 0
0.06941339 -0.0196981 0
0.06846801 -0.0365789 0
0.06693981 -0.0539577 0
0.0648671 -0.0690197 0
0.06235690000000001 -0.0803996 0
0.059530200000000005 -0.0883349 0
0.05648450000000001 -0.0937346 0
0.0533254 -0.0921853 0
0.0501477 -0.0981305 0
0.0468507 -0.0989479 0
0.0435798 -0.0976587 0
0.040364000000000004 -0.0951562 0
0.037297300000000005 -0.0887556 0
0.034487800000000006 -0.0793565 0
0.032068200000000005 -0.0660821 0
0.030139900000000004 -0.0501661 0
0.0287607 -0.0357277 0
0.027643400000000005 -0.0297932 0
0.026906100000000002 -0.0145092 0
0.026711700000000005 0.00170331 0
0.027011 0.01489 0
0.027686600000000006 0.0247951 0
0.028656900000000006 0.0329892 0
0.029907200000000002 0.041744 0
0.031453600000000005 0.0509438 0
0.0332717 0.0579175 0
0.0352967 0.0629687 0
0.0374562 0.0661816 0
0.039686900000000004 0.0672876 0
0.041915400000000005 0.0662413 0
0.0440781 0.0630938 0
0.046089200000000004 0.0577155 0
0.047942900000000004 0.0540048 0
0.0496823 0.050722 0
0.0513337 0.0488759 0
0.05297350000000001 0.0497282 0
0.0546407 0.0497872 0
0.0562367 0.0454808 0
0.057617 0.0373755 0
0.058689500000000006 0.0270307 0
0.0593953 0.0158827 0
0.0597564 0.00649075 0
0.059858 0.000449133 0
0.0598016 -0.00328797 0
0.0596198 -0.00782905 0
0.059231200000000005 -0.0156866 0
0.058457800000000004 -0.0308584 0
0.0571581 -0.0467481 0
0.05528570000000001 -0.0642531 0
0.0528893 -0.0782688 0
0.0502804 -0.0767909 0
0.0477242 -0.07672 0
0.04517 -0.0758347 0
0.042749600000000006 -0.0702478 0
0.040607700000000004 -0.0586131 0
0.038751 -0.0500819 0
0.0374391 -0.0293176 0
0.036819300000000006 -0.00969629 0
0.036746600000000004 0.00470429 0
0.0371826 0.0205879 0
0.0381116 0.0342386 0
0.0394761 0.0469454 0
0.041256600000000004 0.0589647 0
0.043398700000000005 0.0685608 0
0.0458001 0.0746044 0
0.048337500000000005 0.0769494 0
0.0508921 0.0757151 0
0.0533527 0.0719697 0
0.0557068 0.0698005 0
0.058009000000000005 0.0685789 0
0.0602895 0.0684851 0
0.0625884 0.0695175 0
0.0649246 0.0704984 0
0.06727611 0.0703966 0
0.06956847000000001 0.0665499 0
0.07164592 0.0578358 0
0.07338153 0.0466712 0
0.074731422 0.0346832 0
0.07568888 0.0235168 0
0.07630584 0.0144099 0
0.07668396000000001 0.00899483 0
0.07689125000000001 0.00342865 0
0.07687393000000001 -0.00447602 0
0.07650078 -0.0183198 0
0.075580826 -0.0364258 0
0.07403816 -0.0552794 0
0.07188804 -0.0722184 0
0.0692473 -0.0845181 0
0.06626143000000001 -0.0942087 0
0.0630246 -0.0993371 0
0.0596405 -0.103489 0
0.05604870000000001 -0.111433 0
0.052243700000000004 -0.115793 0
0.048310500000000006 -0.119325 0
0.0443182 -0.120023 0
0.0403309 -0.119119 0
0.036384900000000005 -0.116577 0
0.0326704 -0.105818 0
0.029424400000000003 -0.089123 0
0.026781700000000006 -0.0749447 0
0.0242782 -0.0720264 0
0.022175800000000002 -0.0543344 0
0.0206941 -0.0358522 0
0.019757900000000002 -0.0208202 0
0.0193505 -0.00483583 0
0.019435600000000004 0.00927355 0
0.01999 0.0232043 0
0.020982900000000006 0.0357142 0
0.022394900000000002 0.0484909 0
0.0242367 0.0611641 0
0.0264671 0.0713931 0
0.028952200000000004 0.0770787 0
0.031611600000000004 0.082316 0
0.0344432 0.0872246 0
0.037422000000000004 0.09115 0
0.0405089 0.0936118 0
0.043645300000000005 0.094285 0
0.194686 -0.4417 0
0.180805 -0.382642 0
0.16910920000000002 -0.328029 0
0.1587696 -0.295321 0
0.1493962 -0.27206 0
0.14046360000000002 -0.264907 0
0.1316448 -0.263866 0
0.12296850000000001 -0.253625 0
0.11497270000000001 -0.226099 0
0.1079547 -0.197314 0
0.1017986 -0.174454 0
0.0962774 -0.159433 0
0.0911188 -0.150472 0
0.0862478 -0.141792 0
0.08172015 -0.129802 0
0.07765667 -0.114462 0
0.07411924 -0.0992804 0
0.07099997 -0.0892 0
0.06814212 -0.0826228 0
0.06551904 -0.0749061 0
0.0631572 -0.067453 0
0.0610144 -0.0615952 0
0.059055500000000004 -0.0561492 0
0.057282 -0.0506068 0
0.0556844 -0.0456087 0
0.0542426 -0.0412389 0
0.052934 -0.0375622 0
0.0517382 -0.0344276 0
0.05063770000000001 -0.0318241 0
0.049614200000000004 -0.0297836 0
0.048648800000000006 -0.0282772 0
0.04772660000000001 -0.027174 0
0.0468354 -0.0263574 0
0.045968400000000006 -0.0257367 0
0.0451193 -0.0252151 0
0.0442878 -0.0247268 0
0.0434702 -0.0243411 0
0.0426664 -0.0239061 0
0.0418762 -0.0235577 0
0.0410939 -0.0234333 0
0.040311900000000005 -0.023504 0
0.0395256 -0.0236877 0
0.0387315 -0.0239603 0
0.037927300000000004 -0.024306 0
0.037108 -0.0249028 0
0.036262300000000004 -0.0258086 0
0.035384200000000005 -0.0269175 0
0.0344628 -0.028339 0
0.033491900000000005 -0.0298031 0
0.0324747 -0.0311358 0
0.0314153 -0.0323389 0
0.0303191 -0.0333556 0
0.029191500000000002 -0.034217 0
0.028037000000000006 -0.0350081 0
0.0268561 -0.0357912 0
0.025650100000000002 -0.0365216 0
0.0244201 -0.0372869 0
0.0231622 -0.0382111 0
0.021870900000000006 -0.0392311 0
0.020547000000000003 -0.040137 0
0.019197500000000006 -0.0407963 0
0.017834100000000006 -0.0409541 0
0.016485100000000003 -0.0398788 0
0.0152119 -0.0363915 0
0.014107000000000001 -0.030362 0
0.013222300000000006 -0.0227549 0
0.012619600000000009 -0.0134308 0
0.0123621 -0.00228676 0
0.012485900000000008 0.00905845 0
0.012980700000000005 0.0199833 0
0.013823700000000001 0.0297973 0
0.014951800000000001 0.0371829 0
0.016303700000000004 0.0436483 0
0.0179005 0.0514911 0
0.019721000000000002 0.0574665 0
0.021743000000000005 0.0635927 0
0.023957400000000004 0.0681577 0
0.0262333 0.0679399 0
0.028465800000000006 0.0659889 0
0.030642100000000005 0.0647551 0
0.032772800000000005 0.0630034 0
0.0348366 0.0610886 0
0.0368592 0.0605797 0
0.038874500000000006 0.0602415 0
0.0408656 0.0592339 0
0.042825300000000004 0.0582742 0
0.044728000000000004 0.0555805 0
0.0464781 0.049216 0
0.04796550000000001 0.0400941 0
0.0490993 0.0281461 0
0.049799300000000005 0.014528 0
0.050063 0.0011868 0
0.0499148 -0.0088445 0
0.049474000000000004 -0.0170352 0
0.048788700000000004 -0.0233287 0
0.0479333 -0.0274166 0
0.046905600000000006 -0.02999 0
0.04582 -0.0360321 0
0.04473730000000001 -0.0263554 0
0.043955100000000004 -0.0214853 0
0.0433482 -0.0143088 0
0.043076300000000005 -0.00243169 0
0.0431925 0.00858633 0
0.0436445 0.0182596 0
0.0444504 0.0296904 0
0.0456249 0.0397094 0
0.0470708 0.0461735 0
0.048676500000000004 0.0495594 0
0.050344400000000004 0.0500235 0
0.051989900000000006 0.0485985 0
0.0535918 0.0477061 0
0.0551667 0.0467422 0
0.0567 0.0453259 0
0.058193400000000006 0.0445147 0
0.0596791 0.0447023 0
0.0611594 0.0437562 0
0.06255430000000001 0.0396309 0
0.0637605 0.0329436 0
0.0647484 0.0266336 0
0.06555284 0.0220315 0
0.06620337 0.0173761 0
0.0667028 0.01269 0
0.06702862 0.00693167 0
0.06713948 -0.00044157 0
0.06689552 -0.0138423 0
0.06621153 -0.026399 0
0.0650979 -0.0399764 0
0.0635404 -0.0524145 0
0.0616274 -0.0611649 0
0.0594951 -0.0660956 0
0.057225200000000004 -0.0699499 0
0.0548314 -0.0733521 0
0.05233260000000001 -0.0764718 0
0.049669200000000004 -0.0825304 0
0.0469039 -0.0828788 0
0.044212100000000004 -0.0788202 0
0.0417278 -0.0698087 0
0.0396427 -0.0553998 0
0.0381178 -0.0360335 0
0.037282800000000005 -0.0152614 0
0.0371048 0.00299424 0
0.037473000000000006 0.0177048 0
0.0382815 0.0303757 0
0.0395188 0.0434137 0
0.041199 0.0565312 0
0.0432723 0.0666317 0
0.045604000000000006 0.0723047 0
0.0480732 0.0752225 0
0.050554 0.0731526 0
0.0529555 0.0713632 0
0.055322500000000004 0.0707491 0
0.0576686 0.0701458 0
0.060006000000000004 0.0702989 0
0.062367700000000005 0.0714006 0
0.0647617 0.0720678 0
0.06715037 0.0708373 0
0.06941617 0.0645427 0
0.07140196 0.0547449 0
0.07322713 0.0544457 0
0.074974434 0.0511193 0
0.07666704 0.0506896 0
0.07830667000000001 0.0469065 0
0.07973848 0.0393401 0
0.08094265 0.0332675 0
0.08190933 0.0240842 0
0.08248262 0.0108702 0
0.0826265 -0.00126127 0
0.08239595 -0.0118965 0
0.08182078000000001 -0.0221018 0
0.08091673 -0.0313783 0
0.07974326000000001 -0.0381681 0
0.07838788000000001 -0.0426618 0
0.07689266 -0.0468008 0
0.0752656775 -0.0504431 0
0.07352734 -0.0539178 0
0.07162349 -0.0600988 0
0.06951372 -0.066236 0
0.06718326000000001 -0.0730591 0
0.06465 -0.0783375 0
0.0619518 -0.0832813 0
0.059119500000000005 -0.0856742 0
0.0562931 -0.0830626 0
0.0536769 -0.0741955 0
0.051479500000000004 -0.0587536 0
0.04972990000000001 -0.0451161 0
0.0486043 -0.0233646 0
0.04815850000000001 -0.00505268 0
0.0482818 0.0117693 0
0.0489411 0.0263376 0
0.050028500000000004 0.0382078 0
0.051515000000000005 0.0504379 0
0.053385600000000005 0.0606866 0
0.055526400000000004 0.0667507 0
0.0577964 0.06866 0
0.060079400000000005 0.0682261 0
0.0623507 0.068145 0
0.06461510000000001 0.0676733 0
0.06686179 0.0672271 0
0.06910381 0.0674401 0
0.07136558 0.0682631 0
0.07364793 0.0684293 0
0.075860974 0.0635007 0
0.07780561 0.0534815 0
0.07940724 0.0425023 0
0.08060555 0.0299803 0
0.08140517 0.0188566 0
0.08187841 0.010289 0
0.08213536 0.00593409 0
0.08225332 0.000828114 0
0.08218302000000001 -0.00225561 0
0.08179713 -0.0181233 0
0.08097244 -0.0304026 0
0.07972197 -0.0444024 0
0.07798293 -0.0587377 0
0.075842915 -0.0681463 0
0.07349753 -0.071661 0
0.07109385 -0.0725773 0
0.06864859000000001 -0.0740146 0
0.06617044 -0.074356 0
0.0636906 -0.0748869 0
0.06113590000000001 -0.0776826 0
0.0585866 -0.0747525 0
0.056235900000000005 -0.0665831 0
0.054259800000000004 -0.0507196 0
0.0528568 -0.0323552 0
0.0521842 -0.00915387 0
0.0522242 0.00972303 0
0.05284900000000001 0.0267434 0
0.0539959 0.0409782 0
0.0555867 0.0537191 0
0.05757760000000001 0.0648303 0
0.0598877 0.0726138 0
0.0623823 0.0763891 0
0.0649753 0.0789639 0
0.06764384 0.0809432 0
0.07036877 0.0824913 0
0.0731436 0.0839103 0
0.07596612500000001 0.0853958 0
0.07884292 0.0871979 0
0.08178094 0.0889373 0
0.08476309 0.0898415 0
0.08773 0.0874486 0
0.0905181 0.0794099 0
0.0929698 0.0677456 0
0.09499940000000001 0.0544218 0
0.096586 0.0419568 0
0.0978166 0.0327805 0
0.0987934 0.0264732 0
0.09962170000000001 0.023837 0
0.1003462 0.0194958 0
0.1008893 0.0128955 0
0.1010095 -0.00634969 0
0.1004227 -0.0278551 0
0.0990826 -0.0521676 0
0.09709390000000001 -0.0656486 0
0.09470150000000001 -0.0765225 0
0.0919894 -0.0856474 0
0.0890455 -0.0893385 0
0.0860744 -0.0888992 0
0.08307944 -0.0914759 0
0.07989942 -0.0987664 0
0.07652943000000001 -0.102858 0
0.07304769 -0.105516 0
0.06965011 -0.0975911 0
0.06669111 -0.0788017 0
0.0644677 -0.0547685 0
0.0630035 -0.0342312 0
0.062245400000000006 -0.0125425 0
0.062157000000000004 0.00548349 0
0.0626035 0.0206333 0
0.0635477 0.0352075 0
0.0649652 0.048998 0
0.06680013 0.0598528 0
0.06892989000000001 0.0670347 0
0.07125806 0.0722004 0
0.07373071 0.0756774 0
0.07629227000000001 0.0778003 0
0.07891445 0.0794357 0
0.08158931 0.0809887 0
0.08431788 0.0827045 0
0.08710760000000001 0.0845978 0
0.08996320000000001 0.0863707 0
0.0927835 0.0819967 0
0.0953826 0.073558 0
0.09769620000000001 0.0695452 0
0.09997700000000001 0.0663434 0
0.0205532 -0.105943 0
0.017769700000000006 -0.0685164 0
0.015640900000000006 -0.0546561 0
0.014681 -0.00537713 0
0.014382700000000005 -0.0177429 0
0.013535100000000001 -0.0292911 0
0.012488600000000002 -0.0328922 0
0.011423700000000009 -0.0287887 0
0.010717500000000005 -0.0116829 0
0.010795200000000005 0.0154482 0
0.011799900000000002 0.0419297 0
0.013458900000000003 0.0559092 0
0.015529100000000004 0.0678191 0
0.0179879 0.0791234 0
0.0208203 0.0903106 0
0.0240331 0.101656 0
0.027597800000000006 0.111606 0
0.0314918 0.121593 0
0.0357364 0.132701 0
0.0403895 0.145998 0
0.045507900000000004 0.160474 0
0.0511017 0.173959 0
0.0570677 0.182415 0
0.06315860000000001 0.182752 0
0.06902924 0.168463 0
0.074324086 0.148488 0
0.07876747 0.118783 0
0.08216810000000001 0.0869275 0
0.08450163000000001 0.054637 0
0.0855354 0.0101407 0
0.0852028 -0.024037 0
0.08388748 -0.0515233 0
0.08184968000000001 -0.0678653 0
0.07944188 -0.0730642 0
0.07715409000000001 -0.0625538 0
0.075374151 -0.0446792 0
0.07414092 -0.0319944 0
0.0730715 -0.0337017 0
0.07186785 -0.0379911 0
0.07056165 -0.0399184 0
0.06926285 -0.0378091 0
0.06810051 -0.0317346 0
0.06712934000000001 -0.027976 0
0.06610639 -0.0342254 0
0.06488920000000001 -0.0365997 0
0.0638702 -0.0253463 0
0.0629043 -0.0314839 0
0.0619778 -0.0233208 0
0.0613126 -0.017793 0
0.0608615 -0.00846053 0
0.0607977 0.00395798 0
0.061147400000000005 0.0163166 0
0.061882400000000004 0.0266889 0
0.06289550000000001 0.0330177 0
0.06404850000000001 0.0355851 0
0.06524936 0.0362568 0
0.06646846000000001 0.0369789 0
0.06772401 0.0383273 0
0.0690231 0.0395398 0
0.07035948 0.0405653 0
0.07173073 0.0417145 0
0.07314443 0.0430153 0
0.07459410400000001 0.0437924 0
0.07605329200000001 0.043608 0
0.07749277 0.0427483 0
0.07889327 0.0411695 0
0.0802209 0.0384706 0
0.08144382 0.0349563 0
0.08253679 0.0307529 0
0.08348368 0.0262558 0
0.08427682 0.0215488 0
0.08490987 0.0166768 0
0.0853804 0.0118629 0
0.08570040000000001 0.00768414 0
0.0858965 0.00434237 0
0.0859863 0.00128754 0
0.08598420000000001 -0.00126251 0
0.08588900000000001 -0.00433885 0
0.0856899 -0.00754146 0
0.08535670000000001 -0.012555 0
0.08482378 -0.0191537 0
0.08407277 -0.025487 0
0.08312194 -0.0311665 0
0.08199434 -0.0361097 0
0.08071504 -0.040167 0
0.07931877 -0.0433017 0
0.07783161000000001 -0.0457786 0
0.07626078 -0.0483761 0
0.074602796 -0.0510042 0
0.07284612 -0.0543401 0
0.07097222 -0.0579638 0
0.06896783000000001 -0.0620773 0
0.06683130000000001 -0.0658337 0
0.0645932 -0.0678786 0
0.0623497 -0.0657652 0
0.060269 -0.0591579 0
0.058505800000000004 -0.0464882 0
0.0572066 -0.0312354 0
0.056394200000000005 -0.0176384 0
0.0561125 8.93049e-05 0
0.0564187 0.0168716 0
0.0571984 0.0285436 0
0.05830300000000001 0.0369358 0
0.059657 0.0438211 0
0.061215000000000006 0.0490557 0
0.0628986 0.0512907 0
0.0646145 0.0515111 0
0.06634838 0.0526116 0
0.06810981 0.0528349 0
0.06986554 0.0526642 0
0.07163683 0.0537585 0
0.07345234 0.0550061 0
0.07529807300000001 0.0557173 0
0.07713621 0.0538716 0
0.07883671 0.0481969 0
0.08033367 0.0415439 0
0.08159441 0.0345544 0
0.08263572 0.0284558 0
0.0834849 0.0227918 0
0.08413995 0.0166862 0
0.08457588 0.00966698 0
0.08473909 -0.000251138 0
0.08445686000000001 -0.016204 0
0.08364811 -0.0313396 0
0.0823306 -0.046944 0
0.080516 -0.0607276 0
0.07831059 -0.0702339 0
0.075878339 -0.0747158 0
0.0733423 -0.0770549 0
0.07075173 -0.0782349 0
0.06812598 -0.0793116 0
0.06537958 -0.0852785 0
0.062450200000000004 -0.0901384 0
0.0593905 -0.0919314 0
0.056383600000000006 -0.087781 0
0.053599900000000006 -0.079725 0
0.0511515 -0.0668991 0
0.04922460000000001 -0.0488816 0
0.0479337 -0.0288819 0
0.04735350000000001 -0.0071785 0
0.0474411 0.0108718 0
0.04808900000000001 0.0271451 0
0.0492422 0.0409769 0
0.0508371 0.0540836 0
0.0528508 0.0657017 0
0.0551837 0.0730564 0
0.05768090000000001 0.0759634 0
0.0602164 0.0758131 0
0.0627309 0.0752193 0
0.06523932 0.0753741 0
0.06775684 0.0757734 0
0.07029516000000001 0.0765232 0
0.07286477000000001 0.0777068 0
0.075481613 0.0792067 0
0.07813518 0.0797388 0
0.08073718 0.0756298 0
0.08312203 0.0672499 0
0.0851727 0.0557538 0
0.0868139 0.0432282 0
0.088039 0.0311101 0
0.0888931 0.0208974 0
0.0894675 0.0144967 0
0.089857 0.00888646 0
0.09000380000000001 -0.000185121 0
0.0897782 -0.0135871 0
0.0890249 -0.0312578 0
0.0876635 -0.0492122 0
0.08573410000000001 -0.0655009 0
0.08328934 -0.0800718 0
0.08040983 -0.0915443 0
0.07721990000000001 -0.0987662 0
0.07384794 -0.103024 0
0.07035602 -0.10636 0
0.06668018 -0.113562 0
0.062822 -0.117206 0
0.058846800000000005 -0.121043 0
0.05486490000000001 -0.115934 0
0.051129400000000005 -0.108295 0
0.047722 -0.0965204 0
0.044785500000000006 -0.0792657 0
0.042480300000000006 -0.0590499 0
0.0409232 -0.0354751 0
0.0401349 -0.013479 0
0.0399961 0.00346727 0
0.040374400000000005 0.0184956 0
0.0412439 0.0328578 0
0.0425677 0.046136 0
0.044336 0.0587819 0
0.0464516 0.0668175 0
0.0487447 0.06995 0
0.0510945 0.0707783 0
0.05345660000000001 0.0708873 0
0.05581560000000001 0.0706968 0
0.058172100000000004 0.0707884 0
0.0605436 0.0715769 0
0.0629477 0.0726086 0
0.06537957 0.0732582 0
0.06781565 0.072394 0
0.07013194 0.0658967 0
0.07215118000000001 0.055506 0
0.07380226000000001 0.0437576 0
0.075052977 0.0319333 0
0.07592684100000001 0.0214007 0
0.07648721 0.0128583 0
0.07679538 0.00628029 0
0.07689405 -0.0002873 0
0.07672785 -0.00984299 0
0.076130434 -0.0260664 0
0.074949458 -0.0440051 0
0.07315497 -0.0625886 0
0.07078056 -0.0784059 0
0.06795041 -0.0901333 0
0.064805 -0.0976133 0
0.0614844 -0.100874 0
0.0580738 -0.103648 0
0.054475800000000005 -0.112184 0
0.0506273 -0.117731 0
0.04668030000000001 -0.118837 0
0.0427483 -0.116059 0
0.038982100000000006 -0.110726 0
0.0353945 -0.103813 0
0.032140800000000004 -0.0913942 0
0.029370800000000002 -0.0751908 0
0.027172500000000002 -0.0606235 0
0.025225500000000005 -0.0538155 0
0.0237314 -0.0361911 0
0.022850500000000003 -0.0179407 0
0.022510800000000004 -0.00358871 0
0.022634 0.0103605 0
0.023219800000000006 0.0240184 0
0.024239300000000005 0.0364924 0
0.025679300000000002 0.0493453 0
0.027544100000000002 0.0616802 0
0.029784400000000003 0.0715821 0
0.032273 0.077022 0
0.0349203 0.0816384 0
0.037714300000000006 0.0855731 0
0.0406154 0.0881633 0
0.0435788 0.08914 0
0.046533700000000004 0.0880062 0
0.0494539 0.0875167 0
0.05238040000000001 0.0882245 0
0.055352700000000005 0.0902696 0
0.05841640000000001 0.0936454 0
0.06160740000000001 0.0975585 0
0.0649031 0.0996475 0
0.06823376 0.100007 0
0.07156325000000001 0.0995343 0
0.07484075500000001 0.096946 0
0.07803038 0.0947119 0
0.08115191000000001 0.0927669 0
0.08421408 0.0911269 0
0.08723550000000001 0.0903655 0
0.0902357 0.0895553 0
0.0930709 0.0810853 0
0.0956129 0.0714268 0
0.0977381 0.0562222 0
0.09935150000000001 0.0416082 0
0.100545 0.0333343 0
0.1016183 0.0301748 0
0.10263610000000001 0.0319053 0
0.1037517 0.0338221 0
0.1047347 0.0244117 0
0.1053553 0.0132434 0
0.1054857 -0.00628935 0
0.1048874 -0.0280554 0
0.1036348 -0.0412013 0
0.10205 -0.0526473 0
0.100139 -0.0611471 0
0.0980152 -0.0653728 0
0.0957923 -0.0678542 0
0.0934758 -0.0712412 0
0.0909669 -0.0789789 0
0.0882288 -0.0846836 0
0.08527130000000001 -0.0926937 0
0.08205688 -0.0993851 0
0.07866038 -0.104028 0
0.0751432664 -0.106164 0
0.07163838 -0.10287 0
0.06836235 -0.0935965 0
0.06549354 -0.0803672 0
0.0631189 -0.0618968 0
0.061341400000000004 -0.0441393 0
0.060313500000000006 -0.0185455 0
0.0600653 0.00171821 0
0.060463 0.0211329 0
0.14595180000000002 -0.420331 0
0.1328055 -0.362169 0
0.1216562 -0.31668 0
0.1118295 -0.272104 0
0.1035339 -0.235268 0
0.0955952 -0.240603 0
0.08767040000000001 -0.233547 0
0.07994243000000001 -0.228688 0
0.07270352000000001 -0.203646 0
0.06657773 -0.165431 0
0.0616309 -0.137243 0
0.0572659 -0.125998 0
0.0532045 -0.117663 0
0.0494632 -0.107423 0
0.046039500000000004 -0.0983054 0
0.042922100000000005 -0.0891504 0
0.0401142 -0.0800005 0
0.0375751 -0.0732109 0
0.0352106 -0.0692042 0
0.0329431 -0.0671037 0
0.0307266 -0.0659981 0
0.028541700000000003 -0.0652284 0
0.0263735 -0.0649334 0
0.024213000000000005 -0.0646671 0
0.022067300000000005 -0.0640444 0
0.0199468 -0.0632295 0
0.017851000000000006 -0.0626019 0
0.0157698 -0.0623794 0
0.013686400000000001 -0.0628428 0
0.011557499999999998 -0.0649861 0
0.009342500000000004 -0.0677954 0
0.00703390000000001 -0.0705668 0
0.0046307000000000015 -0.0735636 0
0.002109600000000003 -0.0775507 0
-0.0005425999999999903 -0.0815225 0
-0.0033212999999999993 -0.0850176 0
-0.006191299999999997 -0.086991 0
-0.009072700000000003 -0.0854161 0
-0.0118471 -0.080746 0
-0.014430899999999997 -0.0734489 0
-0.016665399999999997 -0.0612944 0
-0.018567299999999995 -0.0544416 0
-0.0202952 -0.0487808 0
-0.02179099999999999 -0.0413706 0
-0.023045499999999997 -0.0348981 0
-0.024112399999999992 -0.0289675 0
-0.024944999999999995 -0.020982 0
-0.025508000000000003 -0.0139284 0
-0.025900999999999993 -0.0103012 0
-0.02618999999999999 -0.006726 0
-0.026311 -0.000240804 0
-0.026163999999999993 0.00884503 0
-0.025720999999999994 0.0167322 0
-0.025102 0.0196748 0
-0.0244076 0.0220977 0
-0.023600499999999996 0.0264691 0
-0.022620699999999994 0.0321123 0
-0.021433800000000003 0.0387902 0
-0.020060800000000004 0.0427496 0
-0.018593799999999994 0.0452349 0
-0.017037499999999997 0.0480524 0
-0.015380400000000002 0.0513111 0
-0.013605499999999993 0.0550263 0
-0.011705099999999996 0.0587546 0
-0.009686199999999992 0.0621539 0
-0.007553599999999994 0.0656844 0
-0.0052955999999999975 0.0696519 0
-0.002897999999999998 0.074058 0
-0.00035319999999999796 0.0784062 0
0.0023284999999999972 0.081835 0
0.005088900000000007 0.0836063 0
0.007898600000000006 0.0847414 0
0.010729100000000005 0.0849297 0
0.013547800000000006 0.0835146 0
0.0162534 0.0786049 0
0.018743800000000005 0.0715616 0
0.0209487 0.0611617 0
0.022781000000000003 0.049091 0
0.024163700000000003 0.0346226 0
0.025070500000000003 0.0212865 0
0.0255082 0.00619288 0
0.0254536 -0.00853823 0
0.024951600000000004 -0.0204978 0
0.024095500000000006 -0.0297348 0
0.023007 -0.0343715 0
0.0218403 -0.0350074 0
0.020698100000000004 -0.0323272 0
0.019764000000000004 -0.0234026 0
0.019195500000000004 -0.0108897 0
0.019050000000000004 0.00105324 0
0.019239000000000006 0.00931914 0
0.019608300000000002 0.0122106 0
0.020008200000000004 0.0108941 0
0.020309 0.00711568 0
0.020459500000000005 0.00201978 0
0.020433700000000006 -0.00318816 0
0.020246100000000003 -0.00773166 0
0.019921800000000003 -0.0114518 0
0.019489000000000006 -0.0142137 0
0.018993300000000005 -0.0152319 0
0.0184997 -0.01419 0
0.018065900000000003 -0.0116429 0
0.017751100000000006 -0.00729498 0
0.017599500000000004 -0.0019987 0
0.0176334 0.00397028 0
0.017886700000000005 0.0109007 0
0.018369000000000003 0.017594 0
0.0190658 0.0239475 0
0.019968 0.0298717 0
0.0210715 0.0361079 0
0.022390300000000002 0.0426861 0
0.0239213 0.0485944 0
0.025622500000000006 0.053127 0
0.0274688 0.057682 0
0.029478400000000002 0.0624397 0
0.0316339 0.0666166 0
0.033923 0.0701458 0
0.0362835 0.0710893 0
0.0386383 0.0698172 0
0.040918100000000006 0.0670537 0
0.0431196 0.0653266 0
0.0452738 0.0640604 0
0.0473951 0.0634287 0
0.0495039 0.0630655 0
0.0516165 0.0635093 0
0.053722900000000004 0.0626872 0
0.055778100000000004 0.0611126 0
0.057909 0.067056 0
0.060250700000000004 0.0722897 0
0.0626763 0.0724911 0
0.0650414 0.0694455 0
0.06728627000000001 0.0651206 0
0.06935204 0.0588891 0
0.07118836 0.0515702 0
0.07277741 0.0441973 0
0.07413478 0.0376385 0
0.0752791813 0.0313866 0
0.07622046 0.0254408 0
0.07696635 0.0195844 0
0.07751258 0.0134664 0
0.07784871 0.00698904 0
0.07796402000000001 0.000236425 0
0.07785142 -0.00659435 0
0.07751514 -0.0131986 0
0.07696094 -0.0196675 0
0.07620049000000001 -0.0255585 0
0.07525683130000001 -0.0306874 0
0.07415494 -0.0350891 0
0.07291871 -0.0387877 0
0.07156895 -0.0420356 0
0.07010735 -0.0455623 0
0.06851898000000001 -0.0496184 0
0.06679161 -0.0538355 0
0.0649146 -0.0585578 0
0.0628838 -0.0629779 0
0.060708200000000004 -0.0671167 0
0.058447700000000005 -0.0677692 0
0.0562342 -0.0642864 0
0.0542424 -0.0543799 0
0.052634 -0.0418166 0
0.0514555 -0.0292051 0
0.0507381 -0.0143692 0
0.0505166 0.000192041 0
0.050763100000000005 0.0136429 0
0.051412700000000006 0.0242392 0
0.0523652 0.0322476 0
0.0535615 0.0389919 0
0.054962300000000006 0.0451992 0
0.05654000000000001 0.0486938 0
0.058167300000000005 0.0487405 0
0.0597847 0.0481965 0
0.0613828 0.0478283 0
0.0629688 0.0473246 0
0.064538 0.0469508 0
0.06611026 0.0475553 0
0.06771575 0.0486705 0
0.06935086 0.0494447 0
0.07097861 0.047538 0
0.07246821 0.0418628 0
0.07375767 0.0356603 0
0.074847734 0.0300883 0
0.07576888600000001 0.0257525 0
0.07654857 0.0210331 0
0.0771463 0.014968 0
0.07752571 0.00785216 0
0.07754 -0.0070019 0
0.07705736 -0.0210324 0
0.076079672 -0.0372702 0
0.07456643 -0.0521583 0
0.0726567 -0.0610098 0
0.07052793 -0.0660739 0
0.06826170000000001 -0.0694484 0
0.06592816 -0.0700006 0
0.0635984 -0.0700378 0
0.0611365 -0.077343 0
0.058472500000000004 -0.0817383 0
0.05582190000000001 -0.0784959 0
0.053319000000000005 -0.0699194 0
0.0512907 -0.0519736 0
0.0498188 -0.035479 0
0.049073200000000004 -0.0102341 0
0.0490819 0.00880753 0
0.049679100000000004 0.0258508 0
0.05080610000000001 0.040904 0
0.05241130000000001 0.0545545 0
0.0544525 0.0670882 0
0.05686580000000001 0.0763958 0
0.0594973 0.0805429 0
0.062216400000000005 0.0824048 0
0.0649988 0.0844955 0
0.06784812 0.0863207 0
0.07075568 0.0880218 0
0.07371669 0.0895719 0
0.07673017 0.0911992 0
0.07979839 0.0927953 0
0.08291573 0.0942343 0
0.0860789 0.0953613 0
0.0892558 0.0948795 0
0.0923426 0.0897433 0
0.0951758 0.0799148 0
0.0976272 0.0674349 0
0.09963720000000001 0.05362 0
0.1012136 0.0422752 0
0.10249470000000001 0.0355469 0
0.1036131 0.0322005 0
0.1046606 0.0302614 0
0.1055779 0.0249887 0
0.1063036 0.0182633 0
0.10655890000000001 -0.00333424 0
0.1060696 -0.0245915 0
0.10487060000000001 -0.0466884 0
0.1029941 -0.0568336 0
0.1009744 -0.0636776 0
0.09860930000000001 -0.0788931 0
0.0958504 -0.083194 0
0.0930642 -0.0845331 0
0.0900811 -0.0942113 0
0.0868296 -0.0995907 0
0.08344059000000001 -0.103996 0
0.07975669 -0.116538 0
0.075723654 -0.124101 0
0.07150383 -0.129099 0
0.0671069 -0.133172 0
0.0627201 -0.12938 0
0.0585422 -0.121398 0
0.05470270000000001 -0.109587 0
0.051325300000000004 -0.0925778 0
0.0486477 -0.0684365 0
0.0467554 -0.0456951 0
0.0456752 -0.0206053 0
0.04536420000000001 -6.95825e-06 0
0.045620400000000005 0.013901 0
0.046330300000000005 0.0282705 0
0.0475024 0.0415829 0
0.049120000000000004 0.0545132 0
0.051122100000000004 0.0641932 0
0.053349900000000006 0.068551 0
0.055683300000000005 0.0713528 0
0.0581076 0.0738161 0
0.0605927 0.075117 0
0.06311560000000001 0.0762448 0
0.06568013 0.0775966 0
0.06828756 0.0787097 0
0.07092261 0.0793658 0
0.07357720000000001 0.0797547 0
0.076186883 0.0760995 0
0.07857372 0.066996 0
0.0806208 0.0558403 0
0.08226129 0.0431483 0
0.08348737 0.0312333 0
0.08434225000000001 0.0207803 0
0.08489645 0.013406 0
0.0852369 0.00720202 0
0.0853202 -0.00220582 0
0.08504115000000001 -0.0144068 0
0.08427785 -0.0311859 0
0.08291996 -0.0493776 0
0.08095869 -0.0672395 0
0.07844161000000001 -0.0823982 0
0.075485772 -0.0937398 0
0.07222178 -0.101095 0
0.06881362 -0.0997361 0
0.06552404 -0.0989991 0
0.062237100000000004 -0.0975435 0
0.0590897 -0.0924872 0
0.0562859 -0.0755488 0
0.20121899999999998 -0.491953 0
0.185463 -0.438642 0
0.1719831 -0.381809 0
0.1596518 -0.357758 0
0.1482691 -0.328354 0
0.1376832 -0.309503 0
0.1275342 -0.299568 0
0.11786289999999999 -0.278981 0
0.1091332 -0.245499 0
0.10154730000000001 -0.212525 0
0.09490190000000001 -0.19146 0
0.0886779 -0.181763 0
0.08274951 -0.173579 0
0.07723573 -0.156787 0
0.07239523 -0.134426 0
0.06830217000000001 -0.114319 0
0.064677 -0.104118 0
0.0613638 -0.0947827 0
0.05834400000000001 -0.0860659 0
0.055691500000000005 -0.0736445 0
0.0534451 -0.0620998 0
0.051535300000000006 -0.0534581 0
0.0498686 -0.0470523 0
0.04839450000000001 -0.0418637 0
0.04707120000000001 -0.0379114 0
0.04585790000000001 -0.0351728 0
0.0447182 -0.0334433 0
0.0436247 -0.0322414 0
0.0425697 -0.0310751 0
0.041558700000000004 -0.0295855 0
0.040604600000000005 -0.0277098 0
0.0397151 -0.0257831 0
0.0388857 -0.0241165 0
0.038105700000000006 -0.0228105 0
0.0373601 -0.0221416 0
0.0366193 -0.0224927 0
0.035851400000000005 -0.0235652 0
0.0350448 -0.0247771 0
0.034198400000000004 -0.0259262 0
0.033317200000000005 -0.0268674 0
0.0324086 -0.0276186 0
0.031473400000000006 -0.0285343 0
0.030498500000000005 -0.0299634 0
0.0294752 -0.0313275 0
0.028410500000000005 -0.0324717 0
0.027308100000000002 -0.033572 0
0.0261742 -0.0343543 0
0.025021400000000006 -0.03477 0
0.023858800000000006 -0.0350077 0
0.0226943 -0.0348998 0
0.021549500000000006 -0.0336671 0
0.020479700000000003 -0.0304565 0
0.019546800000000003 -0.0254191 0
0.0188303 -0.0180272 0
0.0183682 -0.0100241 0
0.018188700000000002 -0.000801878 0
0.0183334 0.00908033 0
0.018812800000000005 0.0191152 0
0.019622900000000006 0.0289298 0
0.0207605 0.0381909 0
0.0221439 0.0446417 0
0.0237454 0.0510301 0
0.025557500000000004 0.0574604 0
0.0275846 0.0637047 0
0.029797300000000006 0.0684618 0
0.032127100000000006 0.0709857 0
0.034511400000000005 0.0718214 0
0.036890200000000005 0.0706885 0
0.039206500000000005 0.0682346 0
0.041441900000000004 0.0660331 0
0.043602 0.0636895 0
0.045695 0.0622752 0
0.0477636 0.0620407 0
0.049833600000000006 0.0621617 0
0.0519138 0.0625314 0
0.053985000000000005 0.0615802 0
0.055944600000000004 0.0561536 0
0.0576402 0.0474403 0
0.059027300000000005 0.0359327 0
0.0599693 0.0212694 0
0.060435600000000006 0.00722044 0
0.06049450000000001 -0.00364323 0
0.0602147 -0.0121696 0
0.059736700000000004 -0.0155373 0
0.0591874 -0.0176606 0
0.0584745 -0.0256391 0
0.0574432 -0.0359357 0
0.0562073 -0.0367815 0
0.055011700000000004 -0.0335408 0
0.053961300000000004 -0.0289251 0
0.0531768 -0.0181914 0
0.0527516 -0.00829772 0
0.052646700000000005 0.00169466 0
0.052892100000000004 0.0124895 0
0.053479900000000004 0.0219504 0
0.054344 0.0291492 0
0.055397100000000005 0.0332948 0
0.056536100000000006 0.0345513 0
0.0576827 0.0341622 0
0.05882420000000001 0.0345525 0
0.0599977 0.0358264 0
0.061209200000000005 0.03678 0
0.062452600000000004 0.037881 0
0.0637463 0.0397163 0
0.0651007 0.0413492 0
0.06650012 0.0424476 0
0.0679244 0.0429579 0
0.06936296 0.0431619 0
0.07078241 0.0417558 0
0.07212671 0.0389172 0
0.07336181 0.0352277 0
0.074458629 0.0307056 0
0.075396632 0.0257847 0
0.07617014300000001 0.0208897 0
0.0767814 0.0160401 0
0.07723127 0.0112205 0
0.07752269 0.00654165 0
0.07765988 0.0019746 0
0.07765224 -0.00216162 0
0.07751696 -0.00567273 0
0.07727485 -0.00868026 0
0.07693587 -0.0114715 0
0.07649979 -0.014578 0
0.07594617000000001 -0.0187688 0
0.0752116528 -0.0251973 0
0.074251767 -0.032033 0
0.07306912 -0.0385121 0
0.0716808 -0.0443725 0
0.07011123 -0.049401 0
0.06838953 -0.0535548 0
0.06653758 -0.057423 0
0.06455520000000001 -0.061267 0
0.062439 -0.0655309 0
0.0601661 -0.0704753 0
0.0577647 -0.073076 0
0.055331200000000004 -0.0717138 0
0.053057900000000005 -0.0633104 0
0.051151600000000005 -0.0515783 0
0.0496419 -0.0388426 0
0.0486071 -0.0234685 0
0.048113500000000003 -0.00699765 0
0.0481602 0.00871057 0
0.0486766 0.0209224 0
0.0495361 0.0298693 0
0.050661000000000005 0.0370125 0
0.0520042 0.0431975 0
0.0535316 0.047821 0
0.055153900000000006 0.0490135 0
0.056777100000000004 0.0479913 0
0.0583484 0.0465611 0
0.0598913 0.0461512 0
0.061420100000000005 0.0455952 0
0.0629364 0.0455621 0
0.0644718 0.046586 0
0.06603951 0.0473858 0
0.06761258 0.0465413 0
0.06908687000000001 0.0415623 0
0.07036076000000001 0.035028 0
0.07142230000000001 0.0290076 0
0.0722977 0.0239958 0
0.07301422 0.0192188 0
0.07355383 0.0132847 0
0.07388202 0.00654931 0
0.07394882 -0.00290619 0
0.07357963000000001 -0.0185846 0
0.07270728 -0.0328116 0
0.07136457 -0.0473002 0
0.06954554 -0.0606675 0
0.06736054 -0.0690116 0
0.0649741 -0.0735589 0
0.062448000000000004 -0.0777498 0
0.059800700000000005 -0.0804987 0
0.0570939 -0.0818541 0
0.0542197 -0.0888763 0
0.051315700000000006 -0.0865283 0
0.0484898 -0.0816188 0
0.045979500000000006 -0.0711095 0
0.043751700000000004 -0.0602657 0
0.042102400000000005 -0.0393707 0
0.041107300000000006 -0.0212995 0
0.0407174 -0.00374618 0
0.040830700000000004 0.00961745 0
0.0413757 0.0225704 0
0.0423723 0.0365996 0
0.0438274 0.0496777 0
0.045671100000000006 0.0599187 0
0.0478007 0.0669388 0
0.0501022 0.0706453 0
0.0524906 0.0722881 0
0.0548961 0.0714236 0
0.0572149 0.0675812 0
0.059412000000000006 0.0648271 0
0.0615414 0.0632489 0
0.063642 0.063066 0
0.06576320000000001 0.0642876 0
0.06792888 0.0654958 0
0.07010821 0.0647519 0
0.07217127000000001 0.0584048 0
0.07394588 0.0481428 0
0.07535383400000001 0.0365242 0
0.07635593 0.024231 0
0.07697278 0.0136967 0
0.0772932 0.00644284 0
0.07743279 0.00235054 0
0.07742341 -0.00310485 0
0.07714459 -0.0142453 0
0.0764044 -0.0307485 0
0.075079494 -0.0484273 0
0.0735765 -0.0446106 0
0.07208273 -0.0434002 0
0.07076791 -0.0363572 0
0.06966273 -0.0303295 0
0.06875338 -0.0245259 0
0.06803295000000001 -0.0191015 0
0.0674793 -0.0145828 0
0.06705053 -0.0113771 0
0.06671966 -0.00865862 0
0.06647741 -0.00596598 0
0.06631755 -0.00395625 0
0.06620026 -0.00318446 0
0.06610314 -0.00271577 0
0.06602236 -0.00207314 0
0.06597575 -0.000677839 0
0.0659821 0.00094508 0
0.06603645 0.0021963 0
0.06613091 0.00348902 0
0.06627966 0.00541107 0
0.06649562 0.00743373 0
0.06677784 0.00937302 0
0.06712347 0.0113058 0
0.06753731 0.0134283 0
0.06801584000000001 0.0150256 0
0.06852562000000001 0.0152491 0
0.0690115 0.0136748 0
0.06941560000000001 0.0106105 0
0.06969815 0.00646305 0
0.06984134 0.00239867 0
0.06985998 -0.000994615 0
0.06977164 -0.0041598 0
0.06957415 -0.00754883 0
0.06926149000000001 -0.0110079 0
0.06883741 -0.0142035 0
0.06831317 -0.017093 0
0.06769373000000001 -0.0199679 0
0.06697545 -0.0229572 0
0.06616298000000001 -0.0256476 0
0.06525072 -0.0289917 0
0.06421 -0.0334433 0
0.0630007 -0.039004 0
0.061597900000000004 -0.0448497 0
0.0600057 -0.0503233 0
0.0582371 -0.0555102 0
0.0562961 -0.0606148 0
0.0541861 -0.0655811 0
0.0519351 -0.0687852 0
0.0496448 -0.0677229 0
0.0474816 -0.0626786 0
0.045524800000000004 -0.0541992 0
0.043913900000000006 -0.0428522 0
0.0427029 -0.0299622 0
0.0419355 -0.0167132 0
0.0416091 -0.00369549 0
0.0416928 0.00778837 0
0.0421191 0.0166371 0
0.0427972 0.0236323 0
0.0437043 0.0304163 0
0.0448305 0.0367173 0
0.046145900000000004 0.0417034 0
0.0475949 0.0447418 0
0.0491137 0.0471203 0
0.0506375 0.0443994 0
0.0520891 0.0429068 0
0.053488400000000005 0.0410379 0
0.05481660000000001 0.0389333 0
0.0561092 0.0391341 0
0.057452500000000004 0.0413981 0
0.0588611 0.0430517 0
0.0603211 0.0442642 0
0.0617819 0.0429818 0
0.0631502 0.0389136 0
0.06436270000000001 0.0340629 0
0.06543631 0.0306019 0
0.06638402 0.026449 0
0.06718934 0.0219673 0
0.06783057 0.0165603 0
0.06823755000000001 0.00731039 0
-0.052884 0.0433781 0
-0.050918000000000005 0.0674128 0
-0.04919699999999999 0.0375672 0
-0.047828999999999997 0.0463461 0
-0.046484 0.030689 0
-0.04579 0.0151346 0
-0.045212 0.02268 0
-0.044392 0.0202294 0
-0.04392499999999999 0.0102186 0
-0.0436 0.0112172 0
-0.043135999999999994 0.0146397 0
-0.04267699999999999 0.0131704 0
-0.042213 0.0159513 0
-0.041540999999999995 0.0240292 0
-0.040672 0.0259626 0
-0.03983199999999999 0.0247432 0
-0.039004 0.0256658 0
-0.038084999999999994 0.0295056 0
-0.03701 0.034978 0
-0.035736000000000004 0.0409307 0
-0.034289 0.0452842 0
-0.03271199999999999 0.0493416 0
-0.030982999999999997 0.0543131 0
-0.029071 0.0602896 0
-0.02693899999999999 0.0674786 0
-0.024544200000000002 0.0759835 0
-0.02184359999999999 0.085831 0
-0.01880459999999999 0.0961027 0
-0.015404500000000002 0.10616 0
-0.011759400000000003 0.111811 0
-0.007973800000000003 0.114804 0
-0.0041100999999999915 0.116919 0
-0.00018479999999999885 0.118269 0
0.003755400000000006 0.117881 0
0.007652600000000009 0.115488 0
0.011382299999999998 0.107593 0
0.014752100000000004 0.0940674 0
0.017560700000000005 0.0747311 0
0.019664800000000003 0.0523149 0
0.020974100000000002 0.0271511 0
0.021382900000000003 -0.000416793 0
0.020857800000000003 -0.0281236 0
0.0195209 -0.0505914 0
0.017550000000000003 -0.0663054 0
0.015143400000000001 -0.0762833 0
0.0125117 -0.080489 0
0.00982000000000001 -0.0799638 0
0.007317699999999996 -0.069869 0
0.005220299999999997 -0.0564855 0
0.003559500000000007 -0.0440111 0
0.002269099999999996 -0.0343774 0
0.0012308000000000041 -0.0287476 0
0.0003394000000000036 -0.025502 0
-0.00047010000000000107 -0.0240408 0
-0.0012458999999999942 -0.0212298 0
-0.0018046000000000034 -0.0119572 0
-0.0020032999999999995 -0.000285829 0
-0.0018013999999999947 0.0122803 0
-0.0011487999999999915 0.02591 0
-8.469999999999311e-05 0.0369504 0
0.0013260000000000077 0.0474617 0
0.0030880000000000074 0.0578496 0
0.005213099999999998 0.0692299 0
0.007721900000000004 0.0804259 0
0.01056370000000001 0.0890418 0
0.013674600000000002 0.0975627 0
0.017101500000000006 0.107686 0
0.0208845 0.118922 0
0.025069900000000006 0.131552 0
0.0296603 0.143056 0
0.034605300000000006 0.152698 0
0.039805400000000005 0.158308 0
0.0451203 0.159779 0
0.050369500000000005 0.154002 0
0.055283900000000004 0.141499 0
0.059649400000000005 0.120456 0
0.0632246 0.0947086 0
0.06588099 0.0657471 0
0.06748796 0.0323584 0
0.06786993000000001 -0.00689843 0
0.06718511 -0.0325515 0
0.06574777 -0.051079 0
0.06384100000000001 -0.0613837 0
0.061727000000000004 -0.0627277 0
0.0598189 -0.050604 0
0.05843280000000001 -0.0331318 0
0.057597800000000005 -0.0188901 0
0.057095900000000005 -0.0130632 0
0.056659600000000004 -0.0135918 0
0.0561866 -0.0144533 0
0.0557289 -0.0126296 0
0.0553752 -0.00884672 0
0.0551213 -0.0069297 0
0.05483010000000001 -0.0117431 0
0.05425580000000001 -0.0232107 0
0.0533584 -0.029035 0
0.0523546 -0.0296505 0
0.051432900000000004 -0.0257766 0
0.050657900000000006 -0.0206046 0
0.050098100000000007 -0.0131551 0
0.049774 -0.00779845 0
0.0495104 -0.00739872 0
0.0493231 -0.00395508 0
0.0492403 -0.00111985 0
0.0492542 0.00183166 0
0.049364700000000004 0.00450721 0
0.0495448 0.00598668 0
0.0497493 0.00608321 0
0.0499415 0.00542545 0
0.0501105 0.00479381 0
0.05026610000000001 0.00463389 0
0.0504203 0.00458556 0
0.050568 0.00425876 0
0.050704 0.00395892 0
0.0508353 0.00394641 0
0.0509651 0.00378192 0
0.05108170000000001 0.00318363 0
0.0511742 0.00242358 0
0.0512415 0.00160041 0
0.051275100000000004 0.000395102 0
0.0512577 -0.00155189 0
0.05115890000000001 -0.0043145 0
0.0509601 -0.00751353 0
0.050648 -0.011097 0
0.050211500000000006 -0.0149226 0
0.0496471 -0.0187243 0
0.048958800000000004 -0.0223692 0
0.0481504 -0.025964 0
0.0472234 -0.0294625 0
0.0461824 -0.0327963 0
0.0450351 -0.0358311 0
0.043791300000000005 -0.0386819 0
0.042446000000000005 -0.0417311 0
0.0410367 -0.042141 0
0.039681600000000004 -0.0391043 0
0.0384825 -0.0323305 0
0.037559100000000005 -0.022927 0
0.036956800000000005 -0.0137197 0
0.036675200000000005 -0.00364193 0
0.0367376 0.00692397 0
0.0371422 0.0164941 0
0.037822400000000006 0.0236626 0
0.038713500000000005 0.0293077 0
0.039772100000000005 0.0338773 0
0.0409792 0.0383318 0
0.0423245 0.0419471 0
0.0437607 0.0438902 0
0.045226300000000004 0.0437758 0
0.0466357 0.0404381 0
0.04790950000000001 0.036154 0
0.04905230000000001 0.0328849 0
0.0501042 0.030551 0
0.0511075 0.0301303 0
0.0521425 0.0321214 0
0.0532518 0.0341595 0
0.0544113 0.0352856 0
0.055592300000000004 0.0352885 0
0.0567418 0.0336161 0
0.057821800000000007 0.0311346 0
0.05880540000000001 0.0279171 0
0.059666000000000004 0.0238957 0
0.060396000000000005 0.0201583 0
0.0609921 0.0155195 0
0.061406300000000004 0.00958255 0
0.0616086 0.00283385 0
0.061583700000000005 -0.00395103 0
0.061338100000000007 -0.0103888 0
0.060886800000000005 -0.016294 0
0.0602506 -0.0214842 0
0.0594552 -0.0258978 0
0.0585246 -0.029658 0
0.057476 -0.0330654 0
0.0563186 -0.0362065 0
0.055053200000000004 -0.0396988 0
0.05365350000000001 -0.0440463 0
0.0520983 -0.049057 0
0.0503721 -0.0541669 0
0.04850020000000001 -0.0574914 0
0.0465766 -0.0570279 0
0.044737900000000004 -0.0526282 0
0.043100200000000005 -0.0450825 0
0.041778300000000004 -0.0345199 0
0.0408064 -0.0238081 0
0.0402261 -0.0115937 0
0.0400567 0.000710822 0
0.040267300000000006 0.010884 0
0.040765100000000005 0.0183672 0
0.0414879 0.0244848 0
0.0423979 0.0298035 0
0.043481900000000004 0.0349204 0
0.044719400000000006 0.0388343 0
0.046056 0.0410308 0
0.047424400000000005 0.0407778 0
0.048728400000000005 0.0370774 0
0.04989640000000001 0.0333766 0
0.050959000000000004 0.0306975 0
0.0519472 0.02892 0
0.0529101 0.0292962 0
0.0539258 0.0316253 0
0.05501450000000001 0.0334803 0
0.0561546 0.0347654 0
0.057318600000000004 0.0347692 0
0.0584529 0.0331877 0
0.0595224 0.0309823 0
0.0605091 0.0281664 0
0.061380500000000005 0.0243078 0
0.062127 0.0205888 0
0.0627188 0.014941 0
0.0630981 0.00808503 0
0.06324010000000001 0.000792759 0
0.0631425 -0.00621282 0
0.0628219 -0.0125799 0
0.062302800000000005 -0.0181508 0
0.0616123 -0.0229114 0
0.060776800000000006 -0.0268964 0
0.05981790000000001 -0.0304207 0
0.058746400000000004 -0.0336557 0
0.0575748 -0.036491 0
0.05629820000000001 -0.0402204 0
0.0548765 -0.0448558 0
0.0532947 -0.0497994 0
0.05154740000000001 -0.0547375 0
0.049633800000000006 -0.0594071 0
[truncated: 922,718 more chars]
